# Supplementary material for: High-throughput quantum-mechanics/molecular-mechanics (ONIOM) macromolecular crystallographic refinement with PHENIX/DivCon: the impact of mixed Hamiltonian methods on ligand and protein structure
Source: Acta Crystallogr D Struct Biol. 2018 Oct 29;74(Pt 11):1063–77. doi: 10.1107/S2059798318012913 (PMC6213575; doi:10.1107/S2059798318012913)
Supplement: Supplementary file 3 [file d-74-01063-sup3.gz › results_regionQM/1R55-H_refine_001.pdb]

REMARK Date 2017-01-11 Time 19:49:56 EST -0500 (1484182196.73 s)
REMARK PHENIX refinement
REMARK 
REMARK ****************** INPUT FILES AND LABELS ******************************
REMARK Reflections:
REMARK   file name      : 1R55.mtz
REMARK   labels         : ['F-obs,SIGF-obs']
REMARK R-free flags:
REMARK   file name      : 1R55.mtz
REMARK   label          : R-free-flags
REMARK   test_flag_value: 0
REMARK Model file name(s): 
REMARK   /scratch/oleg/2711317.gondor.quantumbioinc.com/1R55-H.pdb
REMARK 
REMARK ******************** REFINEMENT SUMMARY: QUICK FACTS *******************
REMARK Start: r_work = 0.1955 r_free = 0.2007 bonds = 0.011 angles = 1.574
REMARK Final: r_work = 0.1661 r_free = 0.1918 bonds = 0.012 angles = 1.656
REMARK ************************************************************************
REMARK 
REMARK ****************** REFINEMENT STATISTICS STEP BY STEP ******************
REMARK leading digit, like 1_, means number of macro-cycle                     
REMARK 0    : statistics at the very beginning when nothing is done yet        
REMARK 1_bss: bulk solvent correction and/or (anisotropic) scaling             
REMARK 1_xyz: refinement of coordinates                                        
REMARK 1_adp: refinement of ADPs (Atomic Displacement Parameters)              
REMARK 1_occ: refinement of occupancies                                        
REMARK ------------------------------------------------------------------------
REMARK  stage       r-work r-free bonds angles b_min b_max b_ave n_water shift
REMARK       0    : 0.2707 0.2586 0.011  1.57   8.6  42.3  18.2 603      0.000
REMARK       1_bss: 0.1955 0.2007 0.011  1.57   8.6  42.3  18.2 603      0.000
REMARK 1_settarget: 0.1955 0.2007 0.011  1.57   8.6  42.3  18.2 603      0.000
REMARK       1_nqh: 0.1955 0.2004 0.011  1.57   8.6  42.3  18.2 603      0.003
REMARK    1_weight: 0.1955 0.2004 0.011  1.57   8.6  42.3  18.2 603      0.003
REMARK    1_checkH: 0.1959 0.2007 0.011  1.57   8.6  42.3  18.2 603      0.369
REMARK    1_xyzrec: 0.1861 0.2018 0.016  1.77   8.6  42.3  18.2 603      0.444
REMARK    1_checkH: 0.1861 0.2021 0.016  1.77   8.6  42.3  18.2 603      0.444
REMARK       1_adp: 0.1768 0.2014 0.016  1.77   6.3  49.4  18.6 603      0.444
REMARK   1_regHadp: 0.1759 0.2008 0.016  1.77   6.3  49.4  18.6 603      0.444
REMARK       1_occ: 0.1755 0.2006 0.016  1.77   6.3  49.4  18.6 603      0.444
REMARK       2_bss: 0.1756 0.2011 0.016  1.77   6.3  49.4  18.6 603      0.444
REMARK 2_settarget: 0.1756 0.2011 0.016  1.77   6.3  49.4  18.6 603      0.444
REMARK 2_updatecdl: 0.1756 0.2011 0.016  1.78   6.3  49.4  18.6 603      0.444
REMARK       2_nqh: 0.1756 0.2011 0.016  1.78   6.3  49.4  18.6 603      0.444
REMARK    2_weight: 0.1756 0.2011 0.016  1.78   6.3  49.4  18.6 603      0.444
REMARK    2_checkH: 0.1756 0.2011 0.016  1.78   6.3  49.4  18.6 603      0.444
REMARK    2_xyzrec: 0.1727 0.1971 0.013  1.65   6.3  49.4  18.6 603      0.450
REMARK    2_checkH: 0.1728 0.1971 0.013  1.65   6.3  49.4  18.6 603      0.450
REMARK       2_adp: 0.1689 0.1922 0.013  1.65   7.8  57.3  19.1 603      0.450
REMARK   2_regHadp: 0.1690 0.1919 0.013  1.65   7.8  57.3  19.1 603      0.450
REMARK       2_occ: 0.1689 0.1920 0.013  1.65   7.8  57.3  19.1 603      0.450
REMARK       3_bss: 0.1688 0.1917 0.013  1.65   7.8  57.3  19.1 603      0.450
REMARK 3_settarget: 0.1688 0.1917 0.013  1.65   7.8  57.3  19.1 603      0.450
REMARK 3_updatecdl: 0.1688 0.1917 0.013  1.65   7.8  57.3  19.1 603      0.450
REMARK       3_nqh: 0.1688 0.1917 0.013  1.65   7.8  57.3  19.1 603      0.450
REMARK    3_weight: 0.1688 0.1917 0.013  1.65   7.8  57.3  19.1 603      0.450
REMARK    3_checkH: 0.1688 0.1917 0.013  1.65   7.8  57.3  19.1 603      0.450
REMARK    3_xyzrec: 0.1660 0.1917 0.012  1.66   7.8  57.3  19.1 603      0.464
REMARK    3_checkH: 0.1660 0.1919 0.012  1.66   7.8  57.3  19.1 603      0.465
REMARK       3_adp: 0.1661 0.1919 0.012  1.66   7.7  57.8  19.1 603      0.465
REMARK   3_regHadp: 0.1661 0.1918 0.012  1.66   7.7  57.8  19.1 603      0.465
REMARK       3_occ: 0.1661 0.1919 0.012  1.66   7.7  57.8  19.1 603      0.465
REMARK         end: 0.1661 0.1918 0.012  1.66   7.7  57.8  19.1 603      0.465
REMARK ------------------------------------------------------------------------
REMARK MODEL CONTENT.
REMARK  ELEMENT        ATOM RECORD COUNT   OCCUPANCY SUM
REMARK        C                     1004         1001.68
REMARK        H                     1973         1966.86
REMARK        O                      494          493.62
REMARK        N                      295          293.93
REMARK     Ca2+                        1            1.00
REMARK        S                        9            9.00
REMARK     Cl1-                        2            2.00
REMARK     Zn2+                        1            1.00
REMARK      O1-                       20           20.00
REMARK    TOTAL                     3799         3789.10
REMARK -----------------------------------------------------------------------
REMARK r_free_flags.md5.hexdigest 456f0df7c67a2e7edf15c29bed995662
REMARK 
REMARK ---------------------------------------------------------------
REMARK  Atom Name   Residue Name    Residue ID     Chain     Charge  
REMARK ---------------------------------------------------------------
REMARK      C1           097            518          A       0.0406  
REMARK     C10           097            518          A       0.5845  
REMARK     C11           097            518          A      -0.2868  
REMARK     C12           097            518          A       0.3267  
REMARK     C13           097            518          A       0.1271  
REMARK     C14           097            518          A      -0.2618  
REMARK     C15           097            518          A      -0.3055  
REMARK      C2           097            518          A      -0.5193  
REMARK      C3           097            518          A      -0.5132  
REMARK      C4           097            518          A       0.6332  
REMARK      C5           097            518          A       -0.135  
REMARK      C6           097            518          A       0.2796  
REMARK      C7           097            518          A      -0.5417  
REMARK      C8           097            518          A      -0.5521  
REMARK      C9           097            518          A      -0.5521  
REMARK      N1           097            518          A       -0.457  
REMARK      N2           097            518          A      -0.4577  
REMARK      N3           097            518          A      -0.0449  
REMARK      O1           097            518          A      -0.7095  
REMARK      O2           097            518          A      -0.6408  
REMARK      O3           097            518          A      -0.5437  
REMARK      O4           097            518          A      -0.4927  
REMARK      O5           097            518          A      -0.6343  
REMARK      H1           097            518          A       0.0889  
REMARK     H21           097            518          A       0.1588  
REMARK     H22           097            518          A       0.1504  
REMARK     H23           097            518          A       0.1896  
REMARK     H28           097            518          A       0.169   
REMARK     H29           097            518          A       0.2111  
REMARK     H31           097            518          A       0.1746  
REMARK     H32           097            518          A       0.1445  
REMARK     H33           097            518          A       0.1376  
REMARK      H5           097            518          A       0.1965  
REMARK     H71           097            518          A       0.1757  
REMARK     H72           097            518          A       0.1519  
REMARK     H73           097            518          A       0.1629  
REMARK     H81           097            518          A       0.1785  
REMARK     H82           097            518          A       0.1775  
REMARK     H83           097            518          A       0.1611  
REMARK     H91           097            518          A       0.1646  
REMARK     H92           097            518          A       0.1653  
REMARK     H93           097            518          A       0.1631  
REMARK     HN1           097            518          A       0.322   
REMARK     HN2           097            518          A       0.3079  
REMARK     HN3           097            518          A       0.313   
REMARK     HO5           097            518          A       0.3945  
REMARK     H11           097            518          A       0.1319  
REMARK     H11           097            518          A       0.1642  
REMARK     H11           097            518          A       0.1668  
REMARK     H15           097            518          A       0.1478  
REMARK     H15           097            518          A       0.1988  
REMARK ---------------------------------------------------------------
REMARK IF THIS FILE IS FOR PDB DEPOSITION: REMOVE ALL FROM THIS LINE UP.
REMARK   3
REMARK   3 REFINEMENT.
REMARK   3   PROGRAM     : PHENIX (1.11.1_2575: ???)
REMARK   3   AUTHORS     : Adams,Afonine,Bunkoczi,Burnley,Chen,Dar,Davis,
REMARK   3               : Draizen,Echols,Gildea,Gros,Grosse-Kunstleve,Headd,
REMARK   3               : Hintze,Hung,Ioerger,Liebschner,McCoy,McKee,Moriarty,
REMARK   3               : Oeffner,Poon,Read,Richardson,Richardson,Sacchettini,
REMARK   3               : Sauter,Sobolev,Storoni,Terwilliger,Williams,Zwart
REMARK   3
REMARK   3  REFINEMENT TARGET : ML
REMARK   3  
REMARK   3  DATA USED IN REFINEMENT.
REMARK   3   RESOLUTION RANGE HIGH (ANGSTROMS) : 1.588   
REMARK   3   RESOLUTION RANGE LOW  (ANGSTROMS) : 32.701  
REMARK   3   MIN(FOBS/SIGMA_FOBS)              : 1.33  
REMARK   3   COMPLETENESS FOR RANGE        (%) : 94.98 
REMARK   3   NUMBER OF REFLECTIONS             : 24580     
REMARK   3   NUMBER OF REFLECTIONS (NON-ANOMALOUS) : 24580     
REMARK   3  
REMARK   3  FIT TO DATA USED IN REFINEMENT.
REMARK   3   R VALUE     (WORKING + TEST SET) : 0.1674
REMARK   3   R VALUE            (WORKING SET) : 0.1661
REMARK   3   FREE R VALUE                     : 0.1918
REMARK   3   FREE R VALUE TEST SET SIZE   (%) : 4.85  
REMARK   3   FREE R VALUE TEST SET COUNT      : 1192      
REMARK   3  
REMARK   3  FIT TO DATA USED IN REFINEMENT (IN BINS).
REMARK   3   BIN  RESOLUTION RANGE  COMPL.    NWORK NFREE   RWORK  RFREE  CCWORK CCFREE
REMARK   3     1 32.7078 -  3.3030    0.91     2624   122  0.1600 0.1716   0.935  0.904
REMARK   3     2  3.3030 -  2.6220    0.99     2752   132  0.1661 0.2069   0.933  0.907
REMARK   3     3  2.6220 -  2.2907    0.98     2682   129  0.1602 0.1939   0.940  0.902
REMARK   3     4  2.2907 -  2.0813    0.98     2651   152  0.1618 0.1826   0.935  0.919
REMARK   3     5  2.0813 -  1.9321    0.98     2662   131  0.1632 0.1874   0.937  0.906
REMARK   3     6  1.9321 -  1.8182    0.97     2599   146  0.1885 0.2209   0.922  0.902
REMARK   3     7  1.8182 -  1.7272    0.96     2607   133  0.1674 0.2048   0.932  0.891
REMARK   3     8  1.7272 -  1.6520    0.94     2565   122  0.1719 0.1888   0.933  0.909
REMARK   3     9  1.6520 -  1.5884    0.84     2246   125  0.2073 0.2298   0.903  0.876
REMARK   3  
REMARK   3  BULK SOLVENT MODELLING.
REMARK   3   METHOD USED        : FLAT BULK SOLVENT MODEL
REMARK   3   SOLVENT RADIUS     : 1.11    
REMARK   3   SHRINKAGE RADIUS   : 0.90    
REMARK   3   GRID STEP FACTOR   : 4.00    
REMARK   3  
REMARK   3  ERROR ESTIMATES.
REMARK   3   COORDINATE ERROR (MAXIMUM-LIKELIHOOD BASED)     : 0.14    
REMARK   3   PHASE ERROR (DEGREES, MAXIMUM-LIKELIHOOD BASED) : 19.46   
REMARK   3  
REMARK   3  STRUCTURE FACTORS CALCULATION ALGORITHM : FFT
REMARK   3  
REMARK   3  RESTRAINTS LIBRARY
REMARK   3    GEOSTD + MON.LIB. + CDL v1.2
REMARK   3  
REMARK   3  DEVIATIONS FROM IDEAL VALUES.
REMARK   3                 RMSD     MAX  COUNT
REMARK   3   BOND      :  0.012   0.081   1661
REMARK   3   ANGLE     :  1.656  17.401   2259
REMARK   3   CHIRALITY :  0.073   0.309    261
REMARK   3   PLANARITY :  0.007   0.037    285
REMARK   3   DIHEDRAL  : 16.918 179.091    937
REMARK   3   MIN NONBONDED DISTANCE : 1.969 
REMARK   3  
REMARK   3  MOLPROBITY STATISTICS.
REMARK   3   ALL-ATOM CLASHSCORE : 4.43
REMARK   3   RAMACHANDRAN PLOT:
REMARK   3     OUTLIERS : 0.50  %
REMARK   3     ALLOWED  : 2.49  %
REMARK   3     FAVORED  : 97.01 %
REMARK   3   ROTAMER OUTLIERS : 0.00 %
REMARK   3   CBETA DEVIATIONS : 0
REMARK   3   PEPTIDE PLANE:
REMARK   3     CIS-PROLINE     : 1
REMARK   3     CIS-GENERAL     : 0
REMARK   3     TWISTED PROLINE : 0
REMARK   3     TWISTED GENERAL : 0
REMARK   3  
REMARK   3  ATOMIC DISPLACEMENT PARAMETERS.
REMARK   3   WILSON B : 15.29
REMARK   3   RMS(B_ISO_OR_EQUIVALENT_BONDED) : 3.62
REMARK   3   ATOMS          NUMBER OF ATOMS
REMARK   3                    ISO.  ANISO. 
REMARK   3    ALL         :   3799       0
REMARK   3    ALL (NO H)  :   1826       0
REMARK   3    SOLVENT     :    201       0
REMARK   3    NON-SOLVENT :   1625       0
REMARK   3    HYDROGENS   :   1973       0
REMARK   3
REMARK   3
REMARK   3   OTHER REFINEMENT REMARKS:
REMARK   3   XRAY REFINEMENT USING QUANTUM MECHANICAL FUNCTIONAL
REMARK   3   PROGRAM      :QuantumBio DivCon 6 build-7.1.1-b4015.17
REMARK   3   AUTHORS      :BORBULEVYCH O.Y., PLUMLEY J., 
REMARK   3                :MARTIN, R.I., WESTERHOFF L.M. 
REMARK   3
REMARK   3   REFERENCE     :BORBULEVYCH O.Y., PLUMLEY J.A.,
REMARK   3                 :MARTIN, R.I., MERZ, K.M.,  WESTERHOFF L.M.
REMARK   3                 :ACTA CRYSTLLOGRAPHICA SECTION D, 2014, 
REMARK   3                 :V. D70, pp. 1233-1247
REMARK   3   QM METHOD(HAMILTONIAN): PM6
REMARK   3   REGION QM REFINEMENT: 
REMARK   3      MAIN/BUFFER QM REGION RADII (A): 3.0 / 2.5
REMARK   3      LIGAND / STRAIN ENERGY: 097_A_518 / 16.2 KCAL/MOLE
REMARK   3
HELIX    1   1 HIS A  220  THR A  225  1               Generated by MOE    6
HELIX    2   2 LEU A  230  LEU A  248  1               Generated by MOE   19
HELIX    3   3 ARG A  249  LEU A  251  5               Generated by MOE    3
HELIX    4   4 ALA A  275  GLN A  292  1               Generated by MOE   18
HELIX    5   5 GLN A  307  ALA A  309  5               Generated by MOE    3
HELIX    6   6 PRO A  336  SER A  350  1               Generated by MOE   15
HELIX    7   7 ALA A  366  SER A  368  5               Generated by MOE    3
HELIX    8   8 ALA A  387  ARG A  398  1               Generated by MOE   12
HELIX    9   9 ALA A  403  SER A  406  5               Generated by MOE    4
SHEET    1       LYS A 210  ALA A 218                  Generated by MOE
SHEET    2       ILE A 253  LEU A 257                  Generated by MOE
SHEET    3       THR A 258  THR A 258                  Generated by MOE
SHEET    4       GLY A 259  VAL A 262                  Generated by MOE
SHEET    5       SER A 297  THR A 302                  Generated by MOE
SHEET    6       GLY A 312  LEU A 313                  Generated by MOE
SHEET    7       GLY A 326  THR A 330                  Generated by MOE
LINK         O3  MAN A 512                 C1  MAN A 513 
LINK         O6  MAN A 512                 C1  MAN A 514 
LINK         C1  MAN A 512                 O4  NAG A 511 
LINK         C1  NAG A 511                 O4  NAG A 510 
LINK         C1  NAG A 510                 ND2 ASN A 276 
SSBOND   1 CYS A  320    CYS A  404 
SSBOND   2 CYS A  360    CYS A  388 
SSBOND   3 CYS A  361    CYS A  371 
CRYST1   57.990   65.205   99.679  90.00  90.00  90.00 C 2 2 21
SCALE1      0.017244  0.000000  0.000000        0.00000
SCALE2      0.000000  0.015336  0.000000        0.00000
SCALE3      0.000000  0.000000  0.010032        0.00000
ATOM      1  N   THR A 208      18.043  44.927  35.659  1.00 43.14           N
ATOM      2  CA  THR A 208      17.127  43.817  35.928  1.00 40.50           C
ATOM      3  C   THR A 208      17.547  42.500  35.227  1.00 35.75           C
ATOM      4  O   THR A 208      17.094  42.193  34.121  1.00 43.97           O
ATOM      5  CB  THR A 208      15.688  44.179  35.497  1.00 39.38           C
ATOM      6  H1  THR A 208      17.755  45.707  36.141  1.00 51.76           H
ATOM      7  H2  THR A 208      18.066  45.122  34.720  1.00 51.76           H
ATOM      8  HA  THR A 208      17.119  43.657  36.884  1.00 48.60           H
ATOM      9  N   ARG A 209      18.415  41.728  35.874  1.00 39.96           N
ATOM     10  CA  ARG A 209      18.926  40.476  35.320  1.00 39.19           C
ATOM     11  C   ARG A 209      18.220  39.303  35.995  1.00 28.30           C
ATOM     12  O   ARG A 209      17.759  39.423  37.137  1.00 32.52           O
ATOM     13  CB  ARG A 209      20.442  40.365  35.520  1.00 37.75           C
ATOM     14  H   ARG A 209      18.711  41.901  36.665  1.00 47.96           H
ATOM     15  HA  ARG A 209      18.743  40.443  34.368  1.00 47.03           H
ATOM     16  HB1 ARG A 209      20.642  40.427  36.468  1.00 45.30           H
ATOM     17  HB3 ARG A 209      20.743  39.513  35.167  1.00 45.30           H
ATOM     18  N   LYS A 210      18.123  38.168  35.295  1.00 22.61           N
ATOM     19  CA  LYS A 210      17.432  36.991  35.826  1.00 18.99           C
ATOM     20  C   LYS A 210      18.419  35.862  36.127  1.00 16.00           C
ATOM     21  O   LYS A 210      19.282  35.541  35.305  1.00 19.02           O
ATOM     22  CB  LYS A 210      16.381  36.465  34.856  1.00 20.28           C
ATOM     23  CG  LYS A 210      15.295  37.465  34.446  1.00 21.16           C
ATOM     24  CD  LYS A 210      14.461  37.880  35.589  1.00 19.56           C
ATOM     25  CE  LYS A 210      13.369  38.837  35.103  1.00 25.23           C
ATOM     26  NZ  LYS A 210      12.683  39.467  36.237  1.00 27.92           N1+
ATOM     27  H   LYS A 210      18.460  38.052  34.511  1.00 27.13           H
ATOM     28  HA  LYS A 210      16.982  37.221  36.658  1.00 22.79           H
ATOM     29  HB2 LYS A 210      16.823  36.165  34.045  1.00 24.34           H
ATOM     30  HB3 LYS A 210      15.934  35.715  35.276  1.00 24.34           H
ATOM     31  HG2 LYS A 210      15.717  38.255  34.073  1.00 25.39           H
ATOM     32  HG3 LYS A 210      14.712  37.054  33.789  1.00 25.39           H
ATOM     33  HD2 LYS A 210      14.036  37.100  35.975  1.00 23.47           H
ATOM     34  HD3 LYS A 210      15.009  38.332  36.248  1.00 23.47           H
ATOM     35  HE2 LYS A 210      13.776  39.545  34.574  1.00 30.28           H
ATOM     36  HE3 LYS A 210      12.716  38.353  34.574  1.00 30.28           H
ATOM     37  HZ1 LYS A 210      11.966  39.912  35.953  1.00 33.51           H
ATOM     38  HZ2 LYS A 210      12.425  38.842  36.817  1.00 33.51           H
ATOM     39  HZ3 LYS A 210      13.232  40.034  36.648  1.00 33.51           H
ATOM     40  N   TYR A 211      18.240  35.239  37.291  1.00 15.84           N
ATOM     41  CA  TYR A 211      19.085  34.165  37.801  1.00 13.06           C
ATOM     42  C   TYR A 211      18.206  33.028  38.300  1.00 14.40           C
ATOM     43  O   TYR A 211      17.274  33.263  39.082  1.00 14.28           O
ATOM     44  CB  TYR A 211      19.978  34.627  38.966  1.00 16.07           C
ATOM     45  CG  TYR A 211      20.835  35.826  38.679  1.00 19.67           C
ATOM     46  CD1 TYR A 211      20.301  37.100  38.683  1.00 25.26           C
ATOM     47  CD2 TYR A 211      22.179  35.664  38.404  1.00 28.05           C
ATOM     48  CE1 TYR A 211      21.112  38.210  38.399  1.00 31.78           C
ATOM     49  CE2 TYR A 211      22.985  36.745  38.134  1.00 35.38           C
ATOM     50  CZ  TYR A 211      22.453  38.008  38.133  1.00 32.67           C
ATOM     51  OH  TYR A 211      23.294  39.067  37.856  1.00 45.59           O
ATOM     52  H   TYR A 211      17.593  35.434  37.822  1.00 19.00           H
ATOM     53  HA  TYR A 211      19.652  33.839  37.086  1.00 15.67           H
ATOM     54  HB2 TYR A 211      19.412  34.839  39.725  1.00 19.28           H
ATOM     55  HB3 TYR A 211      20.576  33.900  39.201  1.00 19.28           H
ATOM     56  HD1 TYR A 211      19.395  37.217  38.858  1.00 30.31           H
ATOM     57  HD2 TYR A 211      22.548  34.810  38.403  1.00 33.67           H
ATOM     58  HE1 TYR A 211      20.758  39.071  38.397  1.00 38.14           H
ATOM     59  HE2 TYR A 211      23.888  36.621  37.953  1.00 42.46           H
ATOM     60  HH  TYR A 211      24.057  38.780  37.656  1.00 54.71           H
ATOM     61  N   LEU A 212      18.549  31.794  37.920  1.00 12.48           N
ATOM     62  CA  LEU A 212      17.842  30.601  38.375  1.00 10.43           C
ATOM     63  C   LEU A 212      18.732  29.885  39.366  1.00 12.45           C
ATOM     64  O   LEU A 212      19.801  29.399  38.990  1.00 12.63           O
ATOM     65  CB  LEU A 212      17.491  29.671  37.209  1.00 10.75           C
ATOM     66  CG  LEU A 212      16.736  28.404  37.643  1.00 14.64           C
ATOM     67  CD1 LEU A 212      15.316  28.749  38.057  1.00 15.63           C
ATOM     68  CD2 LEU A 212      16.694  27.345  36.541  1.00 16.95           C
ATOM     69  H   LEU A 212      19.199  31.623  37.386  1.00 14.98           H
ATOM     70  HA  LEU A 212      17.018  30.863  38.821  1.00 12.52           H
ATOM     71  HB2 LEU A 212      16.927  30.152  36.585  1.00 12.90           H
ATOM     72  HB3 LEU A 212      18.311  29.403  36.768  1.00 12.90           H
ATOM     73  HG  LEU A 212      17.173  28.004  38.407  1.00 17.57           H
ATOM     74 HD11 LEU A 212      14.850  27.939  38.316  1.00 18.75           H
ATOM     75 HD12 LEU A 212      15.340  29.371  38.803  1.00 18.75           H
ATOM     76 HD13 LEU A 212      14.868  29.159  37.301  1.00 18.75           H
ATOM     77 HD21 LEU A 212      16.230  26.557  36.871  1.00 20.34           H
ATOM     78 HD22 LEU A 212      16.223  27.706  35.774  1.00 20.34           H
ATOM     79 HD23 LEU A 212      17.605  27.115  36.298  1.00 20.34           H
ATOM     80  N   GLU A 213      18.284  29.785  40.611  1.00 11.77           N
ATOM     81  CA  GLU A 213      18.994  29.019  41.622  1.00 12.86           C
ATOM     82  C   GLU A 213      18.530  27.568  41.537  1.00 11.36           C
ATOM     83  O   GLU A 213      17.400  27.239  41.925  1.00 11.48           O
ATOM     84  CB  GLU A 213      18.770  29.632  42.999  1.00 13.56           C
ATOM     85  CG  GLU A 213      19.384  31.031  43.066  1.00 15.03           C
ATOM     86  CD  GLU A 213      19.017  31.756  44.325  1.00 17.53           C
ATOM     87  OE1 GLU A 213      17.826  32.145  44.457  1.00 15.70           O
ATOM     88  OE2 GLU A 213      19.918  31.875  45.204  1.00 20.78           O1-
ATOM     89  H   GLU A 213      17.553  30.148  40.891  1.00 14.13           H
ATOM     90  HA  GLU A 213      19.947  29.042  41.431  1.00 15.44           H
ATOM     91  HB2 GLU A 213      17.814  29.695  43.172  1.00 16.27           H
ATOM     92  HB3 GLU A 213      19.189  29.077  43.670  1.00 16.27           H
ATOM     93  HG2 GLU A 213      20.353  30.944  43.029  1.00 18.03           H
ATOM     94  HG3 GLU A 213      19.074  31.562  42.319  1.00 18.03           H
ATOM     95  N   LEU A 214      19.426  26.707  41.031  1.00 10.98           N
ATOM     96  CA  LEU A 214      19.111  25.334  40.675  1.00 10.26           C
ATOM     97  C   LEU A 214      19.690  24.394  41.710  1.00 11.85           C
ATOM     98  O   LEU A 214      20.873  24.510  42.055  1.00 12.92           O
ATOM     99  CB  LEU A 214      19.682  25.000  39.305  1.00 11.38           C
ATOM    100  CG  LEU A 214      19.523  23.591  38.766  1.00 13.68           C
ATOM    101  CD1 LEU A 214      18.059  23.213  38.572  1.00 13.23           C
ATOM    102  CD2 LEU A 214      20.323  23.472  37.457  1.00 13.50           C
ATOM    103  H   LEU A 214      20.245  26.914  40.881  1.00 13.18           H
ATOM    104  HA  LEU A 214      18.153  25.226  40.642  1.00 12.32           H
ATOM    105  HB2 LEU A 214      19.265  25.594  38.660  1.00 13.65           H
ATOM    106  HB3 LEU A 214      20.637  25.177  39.341  1.00 13.65           H
ATOM    107  HG  LEU A 214      19.911  22.964  39.400  1.00 16.41           H
ATOM    108 HD11 LEU A 214      18.018  22.297  38.250  1.00 15.87           H
ATOM    109 HD12 LEU A 214      17.588  23.284  39.422  1.00 15.87           H
ATOM    110 HD13 LEU A 214      17.651  23.809  37.920  1.00 15.87           H
ATOM    111 HD21 LEU A 214      20.302  22.549  37.164  1.00 16.20           H
ATOM    112 HD22 LEU A 214      19.923  24.043  36.786  1.00 16.20           H
ATOM    113 HD23 LEU A 214      21.240  23.740  37.620  1.00 16.20           H
ATOM    114  N   TYR A 215      18.876  23.464  42.171  1.00 13.40           N
ATOM    115  CA  TYR A 215      19.326  22.327  42.953  1.00 12.81           C
ATOM    116  C   TYR A 215      19.127  21.057  42.131  1.00 11.15           C
ATOM    117  O   TYR A 215      18.028  20.803  41.637  1.00 12.89           O
ATOM    118  CB  TYR A 215      18.539  22.256  44.261  1.00 11.93           C
ATOM    119  CG  TYR A 215      19.125  21.382  45.332  1.00 12.34           C
ATOM    120  CD1 TYR A 215      19.854  21.933  46.380  1.00 18.74           C
ATOM    121  CD2 TYR A 215      18.909  20.015  45.333  1.00 17.38           C
ATOM    122  CE1 TYR A 215      20.382  21.141  47.381  1.00 15.01           C
ATOM    123  CE2 TYR A 215      19.441  19.218  46.335  1.00 16.45           C
ATOM    124  CZ  TYR A 215      20.160  19.792  47.353  1.00 17.24           C
ATOM    125  OH  TYR A 215      20.710  19.027  48.369  1.00 16.70           O
ATOM    126  H   TYR A 215      18.028  23.468  42.044  1.00 16.08           H
ATOM    127  HA  TYR A 215      20.272  22.416  43.156  1.00 15.38           H
ATOM    128  HB2 TYR A 215      18.497  23.158  44.619  1.00 14.32           H
ATOM    129  HB3 TYR A 215      17.644  21.933  44.071  1.00 14.32           H
ATOM    130  HD1 TYR A 215      20.005  22.852  46.399  1.00 22.49           H
ATOM    131  HD2 TYR A 215      18.414  19.625  44.648  1.00 20.86           H
ATOM    132  HE1 TYR A 215      20.879  21.518  48.070  1.00 18.01           H
ATOM    133  HE2 TYR A 215      19.297  18.299  46.331  1.00 19.74           H
ATOM    134  HH  TYR A 215      20.235  18.350  48.513  1.00 20.04           H
ATOM    135  N   ILE A 216      20.168  20.230  42.007  1.00  9.16           N
ATOM    136  CA  ILE A 216      20.087  19.049  41.161  1.00 11.47           C
ATOM    137  C   ILE A 216      20.339  17.791  42.007  1.00 11.89           C
ATOM    138  O   ILE A 216      21.222  17.769  42.875  1.00 12.70           O
ATOM    139  CB  ILE A 216      21.076  19.186  39.975  1.00 12.54           C
ATOM    140  CG1 ILE A 216      20.788  18.160  38.902  1.00 13.84           C
ATOM    141  CG2 ILE A 216      22.525  19.106  40.455  1.00 20.14           C
ATOM    142  CD1 ILE A 216      21.564  18.484  37.588  1.00 22.96           C
ATOM    143  H   ILE A 216      20.921  20.326  42.414  1.00 10.99           H
ATOM    144  HA  ILE A 216      19.194  18.984  40.785  1.00 13.77           H
ATOM    145  HB  ILE A 216      20.940  20.064  39.571  1.00 15.05           H
ATOM    146 HG12 ILE A 216      21.038  17.277  39.214  1.00 16.60           H
ATOM    147 HG13 ILE A 216      19.841  18.190  38.700  1.00 16.60           H
ATOM    148 HG21 ILE A 216      23.124  19.229  39.703  1.00 24.17           H
ATOM    149 HG22 ILE A 216      22.680  19.804  41.112  1.00 24.17           H
ATOM    150 HG23 ILE A 216      22.678  18.236  40.856  1.00 24.17           H
ATOM    151 HD11 ILE A 216      21.313  17.845  36.904  1.00 27.55           H
ATOM    152 HD12 ILE A 216      21.337  19.385  37.306  1.00 27.55           H
ATOM    153 HD13 ILE A 216      22.517  18.426  37.756  1.00 27.55           H
ATOM    154  N   VAL A 217      19.528  16.758  41.775  1.00 10.70           N
ATOM    155  CA  VAL A 217      19.576  15.499  42.519  1.00 11.07           C
ATOM    156  C   VAL A 217      19.834  14.359  41.553  1.00 11.68           C
ATOM    157  O   VAL A 217      19.191  14.262  40.509  1.00 11.76           O
ATOM    158  CB  VAL A 217      18.262  15.261  43.271  1.00 11.34           C
ATOM    159  CG1 VAL A 217      18.284  13.962  44.038  1.00 12.12           C
ATOM    160  CG2 VAL A 217      17.961  16.440  44.178  1.00 14.10           C
ATOM    161  H   VAL A 217      18.909  16.770  41.170  1.00 12.84           H
ATOM    162  HA  VAL A 217      20.296  15.519  43.169  1.00 13.29           H
ATOM    163  HB  VAL A 217      17.547  15.214  42.614  1.00 13.61           H
ATOM    164 HG11 VAL A 217      17.433  13.857  44.490  1.00 14.55           H
ATOM    165 HG12 VAL A 217      18.413  13.224  43.423  1.00 14.55           H
ATOM    166 HG13 VAL A 217      19.002  13.992  44.687  1.00 14.55           H
ATOM    167 HG21 VAL A 217      17.133  16.266  44.652  1.00 16.92           H
ATOM    168 HG22 VAL A 217      18.692  16.549  44.809  1.00 16.92           H
ATOM    169 HG23 VAL A 217      17.874  17.243  43.639  1.00 16.92           H
ATOM    170  N   ALA A 218      20.754  13.482  41.910  1.00 11.13           N
ATOM    171  CA  ALA A 218      20.931  12.205  41.226  1.00 11.13           C
ATOM    172  C   ALA A 218      20.306  11.102  42.064  1.00 12.23           C
ATOM    173  O   ALA A 218      20.592  11.002  43.260  1.00 13.47           O
ATOM    174  CB  ALA A 218      22.405  11.869  41.021  1.00 12.09           C
ATOM    175  H   ALA A 218      21.304  13.611  42.556  1.00 13.35           H
ATOM    176  HA  ALA A 218      20.490  12.220  40.368  1.00 13.36           H
ATOM    177  HB1 ALA A 218      22.446  10.994  40.611  1.00 14.51           H
ATOM    178  HB2 ALA A 218      22.825  12.521  40.444  1.00 14.51           H
ATOM    179  HB3 ALA A 218      22.843  11.846  41.883  1.00 14.51           H
ATOM    180  N   ASP A 219      19.475  10.288  41.449  1.00  9.91           N
ATOM    181  CA  ASP A 219      18.819   9.240  42.215  1.00 13.30           C
ATOM    182  C   ASP A 219      19.743   8.034  42.362  1.00 14.58           C
ATOM    183  O   ASP A 219      20.878   7.989  41.867  1.00 13.08           O
ATOM    184  CB  ASP A 219      17.438   8.899  41.629  1.00 11.74           C
ATOM    185  CG  ASP A 219      17.468   8.037  40.372  1.00 15.26           C
ATOM    186  OD1 ASP A 219      18.512   7.877  39.688  1.00 13.43           O
ATOM    187  OD2 ASP A 219      16.366   7.500  40.054  1.00 15.79           O1-
ATOM    188  H   ASP A 219      19.273  10.321  40.609  1.00 11.89           H
ATOM    189  HA  ASP A 219      18.650   9.582  43.104  1.00 15.96           H
ATOM    190  HB2 ASP A 219      16.932   8.417  42.303  1.00 14.09           H
ATOM    191  HB3 ASP A 219      16.972   9.722  41.411  1.00 14.09           H
ATOM    192  N   HIS A 220      19.268   7.059  43.115  1.00 12.56           N
ATOM    193  CA  HIS A 220      20.091   5.915  43.448  1.00 11.91           C
ATOM    194  C   HIS A 220      20.400   5.087  42.215  1.00 12.11           C
ATOM    195  O   HIS A 220      21.514   4.584  42.073  1.00 12.24           O
ATOM    196  CB  HIS A 220      19.375   5.077  44.513  1.00 14.67           C
ATOM    197  CG  HIS A 220      20.214   3.979  45.070  1.00 19.05           C
ATOM    198  ND1 HIS A 220      21.319   4.223  45.853  1.00 16.98           N
ATOM    199  CD2 HIS A 220      20.105   2.634  44.970  1.00 22.96           C
ATOM    200  CE1 HIS A 220      21.861   3.069  46.212  1.00 19.95           C
ATOM    201  NE2 HIS A 220      21.135   2.091  45.699  1.00 19.29           N
ATOM    202  H   HIS A 220      18.474   7.043  43.448  1.00 15.08           H
ATOM    203  HA  HIS A 220      20.927   6.222  43.826  1.00 14.30           H
ATOM    204  HB2 HIS A 220      18.591   4.673  44.106  1.00 17.61           H
ATOM    205  HB3 HIS A 220      19.109   5.655  45.241  1.00 17.61           H
ATOM    206  HD1 HIS A 220      21.611   5.000  46.073  1.00 20.37           H
ATOM    207  HD2 HIS A 220      19.453   2.162  44.506  1.00 27.55           H
ATOM    208  HE1 HIS A 220      22.620   2.966  46.745  1.00 23.95           H
ATOM    209  N   THR A 221      19.414   4.915  41.322  1.00 14.68           N
ATOM    210  CA  THR A 221      19.660   4.177  40.086  1.00 13.87           C
ATOM    211  C   THR A 221      20.761   4.829  39.263  1.00 14.45           C
ATOM    212  O   THR A 221      21.627   4.145  38.707  1.00 15.96           O
ATOM    213  CB  THR A 221      18.379   4.081  39.261  1.00 16.32           C
ATOM    214  OG1 THR A 221      17.373   3.361  40.000  1.00 18.21           O
ATOM    215  CG2 THR A 221      18.651   3.363  37.934  1.00 15.17           C
ATOM    216  H   THR A 221      18.608   5.208  41.417  1.00 17.62           H
ATOM    217  HA  THR A 221      19.951   3.278  40.305  1.00 16.65           H
ATOM    218  HB  THR A 221      18.053   4.970  39.063  1.00 19.59           H
ATOM    219  HG1 THR A 221      17.141   3.788  40.685  1.00 21.85           H
ATOM    220 HG21 THR A 221      17.820   3.266  37.438  1.00 18.20           H
ATOM    221 HG22 THR A 221      19.276   3.862  37.385  1.00 18.20           H
ATOM    222 HG23 THR A 221      19.016   2.484  38.111  1.00 18.20           H
ATOM    223  N   LEU A 222      20.760   6.155  39.168  1.00 13.35           N
ATOM    224  CA  LEU A 222      21.843   6.820  38.450  1.00 14.08           C
ATOM    225  C   LEU A 222      23.187   6.530  39.110  1.00 15.46           C
ATOM    226  O   LEU A 222      24.184   6.232  38.433  1.00 14.09           O
ATOM    227  CB  LEU A 222      21.591   8.321  38.379  1.00 13.85           C
ATOM    228  CG  LEU A 222      22.434   9.127  37.376  1.00 12.79           C
ATOM    229  CD1 LEU A 222      22.097   8.771  35.929  1.00 19.35           C
ATOM    230  CD2 LEU A 222      22.282  10.628  37.563  1.00 16.57           C
ATOM    231  H   LEU A 222      20.157   6.674  39.491  1.00 16.02           H
ATOM    232  HA  LEU A 222      21.870   6.463  37.549  1.00 16.90           H
ATOM    233  HB2 LEU A 222      20.662   8.464  38.143  1.00 16.62           H
ATOM    234  HB3 LEU A 222      21.766   8.697  39.258  1.00 16.62           H
ATOM    235  HG  LEU A 222      23.369   8.905  37.516  1.00 15.35           H
ATOM    236 HD11 LEU A 222      22.701   9.248  35.337  1.00 23.22           H
ATOM    237 HD12 LEU A 222      22.214   7.815  35.798  1.00 23.22           H
ATOM    238 HD13 LEU A 222      21.181   9.025  35.747  1.00 23.22           H
ATOM    239 HD21 LEU A 222      22.868  11.085  36.940  1.00 19.88           H
ATOM    240 HD22 LEU A 222      21.359  10.871  37.382  1.00 19.88           H
ATOM    241 HD23 LEU A 222      22.514  10.876  38.470  1.00 19.88           H
ATOM    242  N   PHE A 223      23.238   6.627  40.439  1.00 13.42           N
ATOM    243  CA  PHE A 223      24.454   6.297  41.181  1.00 12.47           C
ATOM    244  C   PHE A 223      24.962   4.892  40.830  1.00 12.91           C
ATOM    245  O   PHE A 223      26.175   4.686  40.617  1.00 15.12           O
ATOM    246  CB  PHE A 223      24.144   6.439  42.684  1.00 12.42           C
ATOM    247  CG  PHE A 223      25.302   6.131  43.610  1.00 12.25           C
ATOM    248  CD1 PHE A 223      26.467   6.874  43.581  1.00 13.24           C
ATOM    249  CD2 PHE A 223      25.191   5.120  44.552  1.00 13.54           C
ATOM    250  CE1 PHE A 223      27.494   6.593  44.441  1.00 13.41           C
ATOM    251  CE2 PHE A 223      26.217   4.844  45.412  1.00 14.23           C
ATOM    252  CZ  PHE A 223      27.369   5.569  45.356  1.00 14.78           C
ATOM    253  H   PHE A 223      22.583   6.886  40.933  1.00 16.10           H
ATOM    254  HA  PHE A 223      25.141   6.937  40.945  1.00 14.96           H
ATOM    255  HB2 PHE A 223      23.867   7.352  42.859  1.00 14.90           H
ATOM    256  HB3 PHE A 223      23.423   5.836  42.908  1.00 14.90           H
ATOM    257  HD1 PHE A 223      26.564   7.560  42.962  1.00 15.89           H
ATOM    258  HD2 PHE A 223      24.413   4.615  44.600  1.00 16.24           H
ATOM    259  HE1 PHE A 223      28.279   7.093  44.399  1.00 16.10           H
ATOM    260  HE2 PHE A 223      26.138   4.159  46.031  1.00 17.08           H
ATOM    261  HZ  PHE A 223      28.066   5.381  45.941  1.00 17.74           H
ATOM    262  N   LEU A 224      24.041   3.919  40.765  1.00 15.52           N
ATOM    263  CA  LEU A 224      24.404   2.542  40.446  1.00 14.25           C
ATOM    264  C   LEU A 224      24.891   2.409  39.013  1.00 15.73           C
ATOM    265  O   LEU A 224      25.843   1.663  38.753  1.00 23.98           O
ATOM    266  CB  LEU A 224      23.216   1.610  40.694  1.00 17.45           C
ATOM    267  CG  LEU A 224      22.681   1.521  42.128  1.00 26.41           C
ATOM    268  CD1 LEU A 224      21.488   0.578  42.201  1.00 27.82           C
ATOM    269  CD2 LEU A 224      23.751   1.079  43.086  1.00 23.24           C
ATOM    270  H   LEU A 224      23.200   4.041  40.904  1.00 18.62           H
ATOM    271  HA  LEU A 224      25.133   2.262  41.022  1.00 17.10           H
ATOM    272  HB2 LEU A 224      22.487   1.896  40.124  1.00 20.94           H
ATOM    273  HB3 LEU A 224      23.496   0.719  40.440  1.00 20.94           H
ATOM    274  HG  LEU A 224      22.381   2.398  42.411  1.00 31.70           H
ATOM    275 HD11 LEU A 224      21.176   0.539  43.119  1.00 33.38           H
ATOM    276 HD12 LEU A 224      20.784   0.922  41.628  1.00 33.38           H
ATOM    277 HD13 LEU A 224      21.762  -0.302  41.907  1.00 33.38           H
ATOM    278 HD21 LEU A 224      23.384   1.042  43.985  1.00 27.89           H
ATOM    279 HD22 LEU A 224      24.056   0.197  42.819  1.00 27.89           H
ATOM    280 HD23 LEU A 224      24.491   1.708  43.057  1.00 27.89           H
ATOM    281  N   THR A 225      24.279   3.125  38.065  1.00 14.84           N
ATOM    282  CA  THR A 225      24.791   3.115  36.695  1.00 20.41           C
ATOM    283  C   THR A 225      26.167   3.776  36.583  1.00 20.18           C
ATOM    284  O   THR A 225      26.870   3.550  35.589  1.00 22.99           O
ATOM    285  CB  THR A 225      23.815   3.792  35.714  1.00 19.98           C
ATOM    286  OG1 THR A 225      23.747   5.215  35.933  1.00 25.43           O
ATOM    287  CG2 THR A 225      22.435   3.209  35.812  1.00 24.21           C
ATOM    288  H   THR A 225      23.579   3.608  38.191  1.00 17.81           H
ATOM    289  HA  THR A 225      24.879   2.188  36.422  1.00 24.49           H
ATOM    290  HB  THR A 225      24.131   3.644  34.812  1.00 23.98           H
ATOM    291  HG1 THR A 225      24.295   5.453  36.519  1.00 30.51           H
ATOM    292 HG21 THR A 225      21.857   3.673  35.184  1.00 29.05           H
ATOM    293 HG22 THR A 225      22.445   2.263  35.595  1.00 29.05           H
ATOM    294 HG23 THR A 225      22.091   3.329  36.703  1.00 29.05           H
ATOM    295  N   ARG A 226      26.556   4.581  37.571  1.00 14.74           N
ATOM    296  CA  ARG A 226      27.859   5.221  37.641  1.00 15.88           C
ATOM    297  C   ARG A 226      28.794   4.431  38.545  1.00 13.62           C
ATOM    298  O   ARG A 226      29.689   4.994  39.173  1.00 14.83           O
ATOM    299  CB  ARG A 226      27.738   6.673  38.118  1.00 16.03           C
ATOM    300  CG  ARG A 226      27.068   7.598  37.134  1.00 27.18           C
ATOM    301  CD  ARG A 226      28.098   8.334  36.362  1.00 34.63           C
ATOM    302  NE  ARG A 226      27.610   8.685  35.044  1.00 33.20           N
ATOM    303  CZ  ARG A 226      28.325   9.360  34.168  1.00 22.60           C
ATOM    304  NH1 ARG A 226      29.560   9.774  34.487  1.00 28.71           N
ATOM    305  NH2 ARG A 226      27.815   9.618  32.983  1.00 31.55           N1+
ATOM    306  H   ARG A 226      26.058   4.763  38.247  1.00 17.69           H
ATOM    307  HA  ARG A 226      28.252   5.246  36.752  1.00 19.05           H
ATOM    308  HB2 ARG A 226      27.209   6.690  38.932  1.00 19.24           H
ATOM    309  HB3 ARG A 226      28.622   7.027  38.297  1.00 19.24           H
ATOM    310  HG2 ARG A 226      26.529   7.081  36.514  1.00 32.62           H
ATOM    311  HG3 ARG A 226      26.523   8.246  37.606  1.00 32.62           H
ATOM    312  HD2 ARG A 226      28.349   9.144  36.830  1.00 41.55           H
ATOM    313  HD3 ARG A 226      28.872   7.756  36.242  1.00 41.55           H
ATOM    314  HE  ARG A 226      26.857   8.361  34.790  1.00 39.85           H
ATOM    315 HH11 ARG A 226      29.893   9.595  35.261  1.00 34.45           H
ATOM    316 HH12 ARG A 226      30.023  10.215  33.914  1.00 34.45           H
ATOM    317 HH21 ARG A 226      27.018   9.353  32.790  1.00 37.86           H
ATOM    318 HH22 ARG A 226      28.271  10.066  32.410  1.00 37.86           H
ATOM    319  N   HIS A 227      28.608   3.116  38.589  1.00 14.51           N
ATOM    320  CA  HIS A 227      29.462   2.189  39.348  1.00 15.22           C
ATOM    321  C   HIS A 227      29.626   2.586  40.814  1.00 15.91           C
ATOM    322  O   HIS A 227      30.677   2.377  41.424  1.00 16.70           O
ATOM    323  CB  HIS A 227      30.838   2.067  38.683  1.00 14.42           C
ATOM    324  CG  HIS A 227      30.760   1.654  37.257  1.00 20.50           C
ATOM    325  ND1 HIS A 227      30.781   0.331  36.867  1.00 21.46           N
ATOM    326  CD2 HIS A 227      30.640   2.382  36.124  1.00 17.98           C
ATOM    327  CE1 HIS A 227      30.682   0.267  35.551  1.00 20.28           C
ATOM    328  NE2 HIS A 227      30.597   1.497  35.077  1.00 18.42           N
ATOM    329  H   HIS A 227      27.973   2.720  38.159  1.00 17.41           H
ATOM    330  HA  HIS A 227      29.048   1.317  39.327  1.00 18.27           H
ATOM    331  HB2 HIS A 227      31.347   1.391  39.155  1.00 17.31           H
ATOM    332  HB3 HIS A 227      31.294   2.921  38.727  1.00 17.31           H
ATOM    333  HD2 HIS A 227      30.598   3.309  36.068  1.00 21.57           H
ATOM    334  HE1 HIS A 227      30.680  -0.515  35.043  1.00 24.34           H
ATOM    335  HE2 HIS A 227      30.534   1.716  34.252  1.00 22.11           H
ATOM    336  N   ARG A 228      28.569   3.130  41.407  1.00 11.98           N
ATOM    337  CA  ARG A 228      28.610   3.590  42.800  1.00 12.70           C
ATOM    338  C   ARG A 228      29.780   4.543  43.069  1.00 15.54           C
ATOM    339  O   ARG A 228      30.342   4.575  44.173  1.00 16.86           O
ATOM    340  CB  ARG A 228      28.655   2.400  43.766  1.00 17.19           C
ATOM    341  CG  ARG A 228      27.398   1.568  43.761  1.00 20.68           C
ATOM    342  CD  ARG A 228      27.554   0.368  44.682  1.00 29.79           C
ATOM    343  NE  ARG A 228      26.355  -0.463  44.790  1.00 36.56           N
ATOM    344  CZ  ARG A 228      25.391  -0.281  45.691  1.00 34.90           C
ATOM    345  NH1 ARG A 228      25.463   0.715  46.570  1.00 38.04           N
ATOM    346  NH2 ARG A 228      24.348  -1.104  45.715  1.00 36.55           N1+
ATOM    347  H   ARG A 228      27.810   3.236  41.025  1.00 14.37           H
ATOM    348  HA  ARG A 228      27.791   4.075  42.988  1.00 15.24           H
ATOM    349  HB2 ARG A 228      29.398   1.826  43.518  1.00 20.63           H
ATOM    350  HB3 ARG A 228      28.785   2.737  44.668  1.00 20.63           H
ATOM    351  HG2 ARG A 228      26.658   2.104  44.087  1.00 24.81           H
ATOM    352  HG3 ARG A 228      27.215   1.252  42.862  1.00 24.81           H
ATOM    353  HD2 ARG A 228      28.261  -0.194  44.328  1.00 35.75           H
ATOM    354  HD3 ARG A 228      27.790   0.681  45.568  1.00 35.75           H
ATOM    355  HE  ARG A 228      26.282  -1.131  44.254  1.00 43.87           H
ATOM    356 HH11 ARG A 228      26.137   1.250  46.565  1.00 45.65           H
ATOM    357 HH12 ARG A 228      24.835   0.825  47.148  1.00 45.65           H
ATOM    358 HH21 ARG A 228      24.294  -1.747  45.146  1.00 43.86           H
ATOM    359 HH22 ARG A 228      23.720  -0.986  46.293  1.00 43.86           H
ATOM    360  N   ASN A 229      30.140   5.348  42.074  1.00 12.16           N
ATOM    361  CA  ASN A 229      31.249   6.289  42.160  1.00 12.64           C
ATOM    362  C   ASN A 229      30.676   7.676  42.449  1.00 15.30           C
ATOM    363  O   ASN A 229      30.169   8.356  41.545  1.00 12.24           O
ATOM    364  CB  ASN A 229      32.037   6.273  40.860  1.00 11.14           C
ATOM    365  CG  ASN A 229      33.310   7.043  40.953  1.00 11.76           C
ATOM    366  OD1 ASN A 229      33.349   8.158  41.482  1.00 12.64           O
ATOM    367  ND2 ASN A 229      34.397   6.449  40.445  1.00 15.52           N
ATOM    368  H   ASN A 229      29.739   5.369  41.311  1.00 14.59           H
ATOM    369  HA  ASN A 229      31.848   6.037  42.883  1.00 15.16           H
ATOM    370  HB2 ASN A 229      32.262   5.354  40.639  1.00 13.37           H
ATOM    371  HB3 ASN A 229      31.496   6.661  40.150  1.00 13.37           H
ATOM    372 HD21 ASN A 229      35.160   6.839  40.499  1.00 18.62           H
ATOM    373 HD22 ASN A 229      34.326   5.681  40.062  1.00 18.62           H
ATOM    374  N   LEU A 230      30.770   8.101  43.703  1.00 11.18           N
ATOM    375  CA  LEU A 230      30.187   9.391  44.081  1.00 12.71           C
ATOM    376  C   LEU A 230      30.786  10.545  43.279  1.00 14.25           C
ATOM    377  O   LEU A 230      30.054  11.399  42.756  1.00 14.29           O
ATOM    378  CB  LEU A 230      30.383   9.640  45.578  1.00 14.33           C
ATOM    379  CG  LEU A 230      29.834  10.961  46.112  1.00 16.24           C
ATOM    380  CD1 LEU A 230      28.350  11.056  45.793  1.00 17.39           C
ATOM    381  CD2 LEU A 230      30.082  11.040  47.604  1.00 20.23           C
ATOM    382  H   LEU A 230      31.157   7.677  44.345  1.00 13.42           H
ATOM    383  HA  LEU A 230      29.238   9.354  43.905  1.00 15.26           H
ATOM    384  HB2 LEU A 230      29.927   8.928  46.056  1.00 17.20           H
ATOM    385  HB3 LEU A 230      31.328   9.614  45.771  1.00 17.20           H
ATOM    386  HG  LEU A 230      30.293  11.701  45.687  1.00 19.49           H
ATOM    387 HD11 LEU A 230      27.988  11.879  46.155  1.00 20.87           H
ATOM    388 HD12 LEU A 230      28.231  11.042  44.830  1.00 20.87           H
ATOM    389 HD13 LEU A 230      27.897  10.296  46.190  1.00 20.87           H
ATOM    390 HD21 LEU A 230      29.749  11.887  47.938  1.00 24.27           H
ATOM    391 HD22 LEU A 230      29.622  10.307  48.043  1.00 24.27           H
ATOM    392 HD23 LEU A 230      31.036  10.979  47.759  1.00 24.27           H
ATOM    393  N   GLN A 231      32.121  10.622  43.204  1.00 12.65           N
ATOM    394  CA  GLN A 231      32.752  11.731  42.501  1.00 14.27           C
ATOM    395  C   GLN A 231      32.282  11.796  41.055  1.00 15.33           C
ATOM    396  O   GLN A 231      32.018  12.882  40.525  1.00 13.97           O
ATOM    397  CB  GLN A 231      34.272  11.607  42.545  1.00 17.38           C
ATOM    398  CG  GLN A 231      35.008  12.798  41.958  1.00 19.53           C
ATOM    399  CD  GLN A 231      34.487  14.125  42.493  1.00 31.16           C
ATOM    400  OE1 GLN A 231      33.946  14.948  41.744  1.00 43.72           O
ATOM    401  NE2 GLN A 231      34.627  14.330  43.797  1.00 33.74           N
ATOM    402  H   GLN A 231      32.669  10.050  43.541  1.00 15.18           H
ATOM    403  HA  GLN A 231      32.499  12.554  42.943  1.00 17.12           H
ATOM    404  HB2 GLN A 231      34.554  11.508  43.468  1.00 20.85           H
ATOM    405  HB3 GLN A 231      34.529  10.822  42.039  1.00 20.85           H
ATOM    406  HG2 GLN A 231      35.947  12.725  42.196  1.00 23.43           H
ATOM    407  HG3 GLN A 231      34.913  12.796  40.993  1.00 23.43           H
ATOM    408 HE21 GLN A 231      35.063  13.764  44.277  1.00 40.48           H
ATOM    409 HE22 GLN A 231      34.287  15.030  44.162  1.00 40.48           H
ATOM    410  N   HIS A 232      32.169  10.643  40.394  1.00 12.04           N
ATOM    411  CA  HIS A 232      31.819  10.677  38.980  1.00 13.00           C
ATOM    412  C   HIS A 232      30.335  10.905  38.784  1.00 12.08           C
ATOM    413  O   HIS A 232      29.928  11.434  37.736  1.00 13.68           O
ATOM    414  CB  HIS A 232      32.305   9.392  38.279  1.00 10.53           C
ATOM    415  CG  HIS A 232      33.784   9.355  38.044  1.00 12.41           C
ATOM    416  ND1 HIS A 232      34.334   9.151  36.794  1.00 13.30           N
ATOM    417  CD2 HIS A 232      34.828   9.561  38.882  1.00 13.77           C
ATOM    418  CE1 HIS A 232      35.653   9.191  36.880  1.00 14.80           C
ATOM    419  NE2 HIS A 232      35.982   9.447  38.134  1.00 12.93           N
ATOM    420  H   HIS A 232      32.277   9.863  40.733  1.00 14.45           H
ATOM    421  HA  HIS A 232      32.288  11.415  38.570  1.00 15.60           H
ATOM    422  HB2 HIS A 232      31.878   9.346  37.412  1.00 12.63           H
ATOM    423  HB3 HIS A 232      32.066   8.624  38.817  1.00 12.63           H
ATOM    424  HD2 HIS A 232      34.776   9.736  39.795  1.00 16.52           H
ATOM    425  HE1 HIS A 232      36.247   9.073  36.171  1.00 17.76           H
ATOM    426  HE2 HIS A 232      36.781   9.527  38.436  1.00 15.52           H
ATOM    427  N   THR A 233      29.528  10.600  39.791  1.00 11.12           N
ATOM    428  CA  THR A 233      28.109  10.937  39.719  1.00 11.69           C
ATOM    429  C   THR A 233      27.935  12.430  39.886  1.00 13.46           C
ATOM    430  O   THR A 233      27.188  13.060  39.128  1.00 10.59           O
ATOM    431  CB  THR A 233      27.316  10.165  40.771  1.00 11.44           C
ATOM    432  OG1 THR A 233      27.465   8.751  40.568  1.00 12.11           O
ATOM    433  CG2 THR A 233      25.862  10.460  40.649  1.00 10.93           C
ATOM    434  H   THR A 233      29.770  10.213  40.524  1.00 13.34           H
ATOM    435  HA  THR A 233      27.764  10.687  38.847  1.00 14.02           H
ATOM    436  HB  THR A 233      27.616  10.408  41.664  1.00 13.72           H
ATOM    437  HG1 THR A 233      28.276   8.545  40.617  1.00 14.53           H
ATOM    438 HG21 THR A 233      25.390   9.994  41.358  1.00 13.12           H
ATOM    439 HG22 THR A 233      25.690  11.413  40.732  1.00 13.12           H
ATOM    440 HG23 THR A 233      25.531  10.151  39.792  1.00 13.12           H
ATOM    441  N   LYS A 234      28.643  13.021  40.853  1.00 11.62           N
ATOM    442  CA  LYS A 234      28.612  14.472  41.003  1.00 12.00           C
ATOM    443  C   LYS A 234      29.126  15.170  39.750  1.00 11.79           C
ATOM    444  O   LYS A 234      28.558  16.180  39.326  1.00 11.94           O
ATOM    445  CB  LYS A 234      29.436  14.898  42.222  1.00 13.64           C
ATOM    446  CG  LYS A 234      28.842  14.436  43.536  1.00 24.72           C
ATOM    447  CD  LYS A 234      29.616  15.018  44.731  1.00 30.54           C
ATOM    448  CE  LYS A 234      28.916  14.687  46.056  1.00 36.06           C
ATOM    449  NZ  LYS A 234      29.475  15.404  47.245  1.00 33.85           N1+
ATOM    450  H   LYS A 234      29.143  12.614  41.421  1.00 13.94           H
ATOM    451  HA  LYS A 234      27.695  14.746  41.146  1.00 14.40           H
ATOM    452  HB2 LYS A 234      30.326  14.523  42.149  1.00 16.37           H
ATOM    453  HB3 LYS A 234      29.480  15.869  42.237  1.00 16.37           H
ATOM    454  HG2 LYS A 234      27.918  14.725  43.601  1.00 29.66           H
ATOM    455  HG3 LYS A 234      28.893  13.468  43.587  1.00 29.66           H
ATOM    456  HD2 LYS A 234      30.512  14.642  44.755  1.00 36.65           H
ATOM    457  HD3 LYS A 234      29.659  15.985  44.641  1.00 36.65           H
ATOM    458  HE2 LYS A 234      27.976  14.915  45.978  1.00 43.27           H
ATOM    459  HE3 LYS A 234      29.018  13.737  46.214  1.00 43.27           H
ATOM    460  HZ1 LYS A 234      29.046  15.151  47.983  1.00 40.62           H
ATOM    461  HZ2 LYS A 234      30.339  15.204  47.333  1.00 40.62           H
ATOM    462  HZ3 LYS A 234      29.389  16.284  47.146  1.00 40.62           H
ATOM    463  N   GLN A 235      30.174  14.622  39.108  1.00 10.45           N
ATOM    464  CA  GLN A 235      30.708  15.252  37.902  1.00 10.42           C
ATOM    465  C   GLN A 235      29.672  15.258  36.782  1.00 10.20           C
ATOM    466  O   GLN A 235      29.560  16.238  36.039  1.00 13.11           O
ATOM    467  CB  GLN A 235      31.958  14.539  37.436  1.00 15.18           C
ATOM    468  CG  GLN A 235      32.639  15.238  36.272  1.00 14.28           C
ATOM    469  CD  GLN A 235      33.184  16.597  36.640  1.00 19.31           C
ATOM    470  OE1 GLN A 235      33.704  16.790  37.739  1.00 22.54           O
ATOM    471  NE2 GLN A 235      33.067  17.556  35.733  1.00 19.96           N
ATOM    472  H   GLN A 235      30.575  13.894  39.337  1.00 12.54           H
ATOM    473  HA  GLN A 235      30.944  16.169  38.107  1.00 12.51           H
ATOM    474  HB2 GLN A 235      32.586  14.506  38.179  1.00 18.22           H
ATOM    475  HB3 GLN A 235      31.719  13.647  37.144  1.00 18.22           H
ATOM    476  HG2 GLN A 235      33.386  14.684  35.986  1.00 17.14           H
ATOM    477  HG3 GLN A 235      32.010  15.346  35.541  1.00 17.14           H
ATOM    478 HE21 GLN A 235      32.688  17.388  34.979  1.00 23.95           H
ATOM    479 HE22 GLN A 235      33.365  18.345  35.902  1.00 23.95           H
ATOM    480  N   ARG A 236      28.893  14.173  36.663  1.00 12.94           N
ATOM    481  CA  ARG A 236      27.837  14.115  35.657  1.00  9.74           C
ATOM    482  C   ARG A 236      26.798  15.203  35.907  1.00 11.37           C
ATOM    483  O   ARG A 236      26.358  15.876  34.968  1.00 11.10           O
ATOM    484  CB  ARG A 236      27.209  12.731  35.664  1.00 11.18           C
ATOM    485  CG  ARG A 236      26.109  12.513  34.635  1.00 12.15           C
ATOM    486  CD  ARG A 236      26.620  12.612  33.239  1.00 12.36           C
ATOM    487  NE  ARG A 236      25.572  12.122  32.325  1.00 12.98           N
ATOM    488  CZ  ARG A 236      25.792  11.804  31.055  1.00 13.06           C
ATOM    489  NH1 ARG A 236      26.996  11.930  30.550  1.00 16.08           N
ATOM    490  NH2 ARG A 236      24.808  11.378  30.289  1.00 12.79           N1+
ATOM    491  H   ARG A 236      28.945  13.465  37.158  1.00 15.53           H
ATOM    492  HA  ARG A 236      28.207  14.265  34.771  1.00 11.68           H
ATOM    493  HB2 ARG A 236      27.903  12.071  35.494  1.00 13.42           H
ATOM    494  HB3 ARG A 236      26.813  12.577  36.539  1.00 13.42           H
ATOM    495  HG2 ARG A 236      25.717  11.633  34.744  1.00 14.58           H
ATOM    496  HG3 ARG A 236      25.431  13.196  34.750  1.00 14.58           H
ATOM    497  HD2 ARG A 236      26.831  13.535  33.033  1.00 14.83           H
ATOM    498  HD3 ARG A 236      27.404  12.049  33.140  1.00 14.83           H
ATOM    499  HE  ARG A 236      24.789  11.993  32.648  1.00 15.57           H
ATOM    500 HH11 ARG A 236      27.646  12.211  31.040  1.00 19.30           H
ATOM    501 HH12 ARG A 236      27.135  11.721  29.728  1.00 19.30           H
ATOM    502 HH21 ARG A 236      24.015  11.295  30.609  1.00 15.35           H
ATOM    503 HH22 ARG A 236      24.966  11.175  29.470  1.00 15.35           H
ATOM    504  N   LEU A 237      26.376  15.356  37.167  1.00 11.20           N
ATOM    505  CA  LEU A 237      25.467  16.443  37.528  1.00 10.80           C
ATOM    506  C   LEU A 237      26.039  17.809  37.181  1.00 13.69           C
ATOM    507  O   LEU A 237      25.309  18.698  36.705  1.00 12.41           O
ATOM    508  CB  LEU A 237      25.139  16.381  39.024  1.00 11.22           C
ATOM    509  CG  LEU A 237      24.417  15.124  39.500  1.00 10.29           C
ATOM    510  CD1 LEU A 237      24.135  15.215  40.983  1.00 15.29           C
ATOM    511  CD2 LEU A 237      23.136  14.925  38.693  1.00 17.25           C
ATOM    512  H   LEU A 237      26.591  14.842  37.820  1.00 13.44           H
ATOM    513  HA  LEU A 237      24.651  16.340  37.020  1.00 12.96           H
ATOM    514  HB2 LEU A 237      25.974  16.434  39.514  1.00 13.47           H
ATOM    515  HB3 LEU A 237      24.579  17.139  39.253  1.00 13.47           H
ATOM    516  HG  LEU A 237      24.994  14.361  39.351  1.00 12.35           H
ATOM    517 HD11 LEU A 237      23.631  14.433  41.253  1.00 18.35           H
ATOM    518 HD12 LEU A 237      24.982  15.245  41.461  1.00 18.35           H
ATOM    519 HD13 LEU A 237      23.622  16.018  41.162  1.00 18.35           H
ATOM    520 HD21 LEU A 237      22.688  14.125  39.005  1.00 20.70           H
ATOM    521 HD22 LEU A 237      22.563  15.697  38.823  1.00 20.70           H
ATOM    522 HD23 LEU A 237      23.359  14.823  37.757  1.00 20.70           H
ATOM    523  N   LEU A 238      27.322  18.028  37.461  1.00 11.45           N
ATOM    524  CA  LEU A 238      27.930  19.315  37.189  1.00 11.23           C
ATOM    525  C   LEU A 238      27.937  19.605  35.702  1.00 11.58           C
ATOM    526  O   LEU A 238      27.667  20.739  35.286  1.00 14.08           O
ATOM    527  CB  LEU A 238      29.350  19.355  37.744  1.00 12.90           C
ATOM    528  CG  LEU A 238      29.467  19.363  39.265  1.00 19.14           C
ATOM    529  CD1 LEU A 238      30.933  19.259  39.655  1.00 22.90           C
ATOM    530  CD2 LEU A 238      28.857  20.614  39.865  1.00 24.78           C
ATOM    531  H   LEU A 238      27.850  17.451  37.811  1.00 13.74           H
ATOM    532  HA  LEU A 238      27.407  20.009  37.630  1.00 13.48           H
ATOM    533  HB2 LEU A 238      29.842  18.584  37.408  1.00 15.48           H
ATOM    534  HB3 LEU A 238      29.762  20.169  37.415  1.00 15.48           H
ATOM    535  HG  LEU A 238      28.998  18.597  39.626  1.00 22.97           H
ATOM    536 HD11 LEU A 238      30.992  19.267  40.624  1.00 27.48           H
ATOM    537 HD12 LEU A 238      31.288  18.422  39.309  1.00 27.48           H
ATOM    538 HD13 LEU A 238      31.423  20.009  39.284  1.00 27.48           H
ATOM    539 HD21 LEU A 238      28.986  20.595  40.826  1.00 29.73           H
ATOM    540 HD22 LEU A 238      29.298  21.390  39.486  1.00 29.73           H
ATOM    541 HD23 LEU A 238      27.908  20.635  39.663  1.00 29.73           H
ATOM    542  N   GLU A 239      28.229  18.596  34.885  1.00 12.29           N
ATOM    543  CA  GLU A 239      28.270  18.820  33.445  1.00 11.31           C
ATOM    544  C   GLU A 239      26.873  19.024  32.879  1.00 10.77           C
ATOM    545  O   GLU A 239      26.693  19.838  31.965  1.00 12.14           O
ATOM    546  CB  GLU A 239      28.988  17.667  32.763  1.00 14.74           C
ATOM    547  CG  GLU A 239      30.420  17.685  33.235  1.00 16.86           C
ATOM    548  CD  GLU A 239      31.329  16.811  32.453  1.00 26.74           C
ATOM    549  OE1 GLU A 239      32.549  17.027  32.627  1.00 27.84           O
ATOM    550  OE2 GLU A 239      30.850  15.940  31.688  1.00 22.97           O1-
ATOM    551  H   GLU A 239      28.393  17.788  35.132  1.00 14.75           H
ATOM    552  HA  GLU A 239      28.776  19.626  33.275  1.00 13.57           H
ATOM    553  HB2 GLU A 239      28.583  16.825  33.017  1.00 17.69           H
ATOM    554  HB3 GLU A 239      28.974  17.785  31.802  1.00 17.69           H
ATOM    555  HG2 GLU A 239      30.759  18.592  33.157  1.00 20.23           H
ATOM    556  HG3 GLU A 239      30.450  17.409  34.164  1.00 20.23           H
ATOM    557  N   VAL A 240      25.875  18.307  33.405  1.00 11.02           N
ATOM    558  CA  VAL A 240      24.502  18.562  32.978  1.00 10.03           C
ATOM    559  C   VAL A 240      24.088  19.977  33.373  1.00 10.31           C
ATOM    560  O   VAL A 240      23.506  20.718  32.569  1.00 11.79           O
ATOM    561  CB  VAL A 240      23.571  17.477  33.551  1.00 11.55           C
ATOM    562  CG1 VAL A 240      22.090  17.839  33.384  1.00  9.68           C
ATOM    563  CG2 VAL A 240      23.865  16.163  32.849  1.00 10.48           C
ATOM    564  H   VAL A 240      25.957  17.684  33.997  1.00 13.23           H
ATOM    565  HA  VAL A 240      24.457  18.499  32.007  1.00 12.04           H
ATOM    566  HB  VAL A 240      23.745  17.367  34.499  1.00 13.86           H
ATOM    567 HG11 VAL A 240      21.556  17.135  33.778  1.00 11.61           H
ATOM    568 HG12 VAL A 240      21.911  18.671  33.848  1.00 11.61           H
ATOM    569 HG13 VAL A 240      21.888  17.926  32.438  1.00 11.61           H
ATOM    570 HG21 VAL A 240      23.245  15.491  33.176  1.00 12.57           H
ATOM    571 HG22 VAL A 240      23.740  16.288  31.895  1.00 12.57           H
ATOM    572 HG23 VAL A 240      24.777  15.896  33.028  1.00 12.57           H
ATOM    573  N   ALA A 241      24.409  20.393  34.600  1.00 10.42           N
ATOM    574  CA  ALA A 241      24.083  21.753  35.034  1.00 10.73           C
ATOM    575  C   ALA A 241      24.750  22.828  34.176  1.00 11.32           C
ATOM    576  O   ALA A 241      24.151  23.892  33.909  1.00 12.09           O
ATOM    577  CB  ALA A 241      24.463  21.935  36.498  1.00 12.87           C
ATOM    578  H   ALA A 241      24.808  19.911  35.187  1.00 12.50           H
ATOM    579  HA  ALA A 241      23.120  21.861  34.964  1.00 12.88           H
ATOM    580  HB1 ALA A 241      24.180  22.820  36.776  1.00 15.44           H
ATOM    581  HB2 ALA A 241      24.004  21.254  37.022  1.00 15.44           H
ATOM    582  HB3 ALA A 241      25.424  21.849  36.601  1.00 15.44           H
ATOM    583  N   ASN A 242      25.985  22.596  33.747  1.00 10.81           N
ATOM    584  CA  ASN A 242      26.666  23.558  32.890  1.00 11.29           C
ATOM    585  C   ASN A 242      25.946  23.692  31.550  1.00 11.42           C
ATOM    586  O   ASN A 242      25.732  24.816  31.072  1.00 12.02           O
ATOM    587  CB  ASN A 242      28.124  23.161  32.704  1.00 15.32           C
ATOM    588  CG  ASN A 242      28.841  24.070  31.758  1.00 20.36           C
ATOM    589  OD1 ASN A 242      28.920  25.281  31.977  1.00 28.07           O
ATOM    590  ND2 ASN A 242      29.391  23.496  30.707  1.00 30.31           N
ATOM    591  H   ASN A 242      26.452  21.895  33.945  1.00 12.98           H
ATOM    592  HA  ASN A 242      26.645  24.425  33.331  1.00 13.55           H
ATOM    593  HB2 ASN A 242      28.570  23.199  33.562  1.00 18.38           H
ATOM    594  HB3 ASN A 242      28.169  22.259  32.344  1.00 18.38           H
ATOM    595 HD21 ASN A 242      29.836  23.969  30.144  1.00 36.37           H
ATOM    596 HD22 ASN A 242      29.312  22.646  30.589  1.00 36.37           H
ATOM    597  N   TYR A 243      25.486  22.577  30.968  1.00 11.98           N
ATOM    598  CA  TYR A 243      24.726  22.695  29.720  1.00 10.64           C
ATOM    599  C   TYR A 243      23.370  23.356  29.954  1.00 10.33           C
ATOM    600  O   TYR A 243      22.902  24.116  29.104  1.00 10.15           O
ATOM    601  CB  TYR A 243      24.548  21.345  29.043  1.00 10.33           C
ATOM    602  CG  TYR A 243      25.767  20.908  28.256  1.00 10.32           C
ATOM    603  CD1 TYR A 243      26.106  21.537  27.066  1.00 13.89           C
ATOM    604  CD2 TYR A 243      26.563  19.864  28.693  1.00 11.17           C
ATOM    605  CE1 TYR A 243      27.246  21.153  26.330  1.00 16.41           C
ATOM    606  CE2 TYR A 243      27.708  19.467  27.975  1.00 10.16           C
ATOM    607  CZ  TYR A 243      28.054  20.120  26.804  1.00  9.70           C
ATOM    608  OH  TYR A 243      29.159  19.760  26.026  1.00 11.46           O
ATOM    609  H   TYR A 243      25.578  21.775  31.256  1.00 14.38           H
ATOM    610  HA  TYR A 243      25.224  23.268  29.115  1.00 12.77           H
ATOM    611  HB2 TYR A 243      24.373  20.669  29.712  1.00 12.40           H
ATOM    612  HB3 TYR A 243      23.798  21.400  28.428  1.00 12.40           H
ATOM    613  HD1 TYR A 243      25.587  22.245  26.761  1.00 16.67           H
ATOM    614  HD2 TYR A 243      26.353  19.436  29.489  1.00 13.41           H
ATOM    615  HE1 TYR A 243      27.455  21.598  25.543  1.00 19.70           H
ATOM    616  HE2 TYR A 243      28.226  18.762  28.296  1.00 12.19           H
ATOM    617  HH  TYR A 243      29.436  20.432  25.604  1.00 13.76           H
ATOM    618  N   VAL A 244      22.714  23.080  31.078  1.00  9.48           N
ATOM    619  CA  VAL A 244      21.454  23.777  31.344  1.00 10.54           C
ATOM    620  C   VAL A 244      21.686  25.285  31.395  1.00  9.75           C
ATOM    621  O   VAL A 244      20.913  26.060  30.824  1.00 11.19           O
ATOM    622  CB  VAL A 244      20.813  23.246  32.643  1.00  9.63           C
ATOM    623  CG1 VAL A 244      19.649  24.141  33.086  1.00 10.79           C
ATOM    624  CG2 VAL A 244      20.388  21.835  32.474  1.00  9.23           C
ATOM    625  H   VAL A 244      22.960  22.522  31.679  1.00 11.38           H
ATOM    626  HA  VAL A 244      20.837  23.595  30.610  1.00 12.65           H
ATOM    627  HB  VAL A 244      21.480  23.259  33.350  1.00 11.56           H
ATOM    628 HG11 VAL A 244      19.237  23.761  33.878  1.00 12.95           H
ATOM    629 HG12 VAL A 244      19.989  25.026  33.285  1.00 12.95           H
ATOM    630 HG13 VAL A 244      18.993  24.195  32.370  1.00 12.95           H
ATOM    631 HG21 VAL A 244      19.969  21.537  33.299  1.00 11.08           H
ATOM    632 HG22 VAL A 244      19.762  21.755  31.734  1.00 11.08           H
ATOM    633 HG23 VAL A 244      21.177  21.293  32.297  1.00 11.08           H
ATOM    634  N   ASP A 245      22.791  25.716  32.010  1.00  9.38           N
ATOM    635  CA  ASP A 245      23.150  27.133  32.038  1.00 10.79           C
ATOM    636  C   ASP A 245      23.353  27.671  30.627  1.00 12.25           C
ATOM    637  O   ASP A 245      22.812  28.717  30.259  1.00 11.03           O
ATOM    638  CB  ASP A 245      24.402  27.295  32.903  1.00 11.63           C
ATOM    639  CG  ASP A 245      24.864  28.748  33.049  1.00 18.10           C
ATOM    640  OD1 ASP A 245      24.059  29.675  33.253  1.00 16.16           O
ATOM    641  OD2 ASP A 245      26.083  28.958  33.016  1.00 22.48           O1-
ATOM    642  H   ASP A 245      23.349  25.209  32.423  1.00 11.26           H
ATOM    643  HA  ASP A 245      22.431  27.631  32.452  1.00 12.95           H
ATOM    644  HB2 ASP A 245      24.231  26.939  33.789  1.00 13.95           H
ATOM    645  HB3 ASP A 245      25.129  26.811  32.490  1.00 13.95           H
ATOM    646  N   GLN A 246      24.081  26.935  29.789  1.00 11.42           N
ATOM    647  CA  GLN A 246      24.290  27.400  28.416  1.00 10.68           C
ATOM    648  C   GLN A 246      22.964  27.585  27.697  1.00 10.91           C
ATOM    649  O   GLN A 246      22.752  28.596  27.012  1.00 11.76           O
ATOM    650  CB  GLN A 246      25.179  26.421  27.640  1.00 10.78           C
ATOM    651  CG  GLN A 246      26.532  26.189  28.251  1.00 20.71           C
ATOM    652  CD  GLN A 246      27.346  25.162  27.440  1.00 27.41           C
ATOM    653  OE1 GLN A 246      27.135  25.002  26.242  1.00 21.00           O
ATOM    654  NE2 GLN A 246      28.246  24.442  28.110  1.00 33.86           N
ATOM    655  H   GLN A 246      24.465  26.196  29.987  1.00 13.71           H
ATOM    656  HA  GLN A 246      24.734  28.258  28.435  1.00 12.81           H
ATOM    657  HB2 GLN A 246      24.732  25.563  27.591  1.00 12.93           H
ATOM    658  HB3 GLN A 246      25.315  26.773  26.742  1.00 12.93           H
ATOM    659  HG2 GLN A 246      27.021  27.026  28.280  1.00 24.85           H
ATOM    660  HG3 GLN A 246      26.418  25.840  29.145  1.00 24.85           H
ATOM    661 HE21 GLN A 246      28.391  24.601  28.941  1.00 40.64           H
ATOM    662 HE22 GLN A 246      28.684  23.818  27.709  1.00 40.64           H
ATOM    663  N   LEU A 247      22.066  26.607  27.819  1.00  8.54           N
ATOM    664  CA  LEU A 247      20.787  26.694  27.112  1.00  8.45           C
ATOM    665  C   LEU A 247      19.922  27.822  27.666  1.00 11.31           C
ATOM    666  O   LEU A 247      19.300  28.568  26.899  1.00 11.76           O
ATOM    667  CB  LEU A 247      20.043  25.345  27.189  1.00  9.47           C
ATOM    668  CG  LEU A 247      20.433  24.270  26.158  1.00 12.03           C
ATOM    669  CD1 LEU A 247      21.920  24.094  25.933  1.00 12.36           C
ATOM    670  CD2 LEU A 247      19.815  22.928  26.490  1.00 10.88           C
ATOM    671  H   LEU A 247      22.169  25.892  28.277  1.00 10.25           H
ATOM    672  HA  LEU A 247      20.970  26.882  26.173  1.00 10.14           H
ATOM    673  HB2 LEU A 247      20.161  24.978  28.079  1.00 11.36           H
ATOM    674  HB3 LEU A 247      19.104  25.526  27.044  1.00 11.36           H
ATOM    675  HG  LEU A 247      20.061  24.541  25.304  1.00 14.44           H
ATOM    676 HD11 LEU A 247      22.057  23.431  25.237  1.00 14.83           H
ATOM    677 HD12 LEU A 247      22.308  24.940  25.654  1.00 14.83           H
ATOM    678 HD13 LEU A 247      22.338  23.801  26.757  1.00 14.83           H
ATOM    679 HD21 LEU A 247      20.039  22.306  25.777  1.00 13.06           H
ATOM    680 HD22 LEU A 247      20.183  22.616  27.331  1.00 13.06           H
ATOM    681 HD23 LEU A 247      18.851  23.019  26.550  1.00 13.06           H
ATOM    682  N   LEU A 248      19.809  27.929  28.991  1.00 10.20           N
ATOM    683  CA  LEU A 248      18.974  28.987  29.555  1.00 11.39           C
ATOM    684  C   LEU A 248      19.552  30.384  29.297  1.00 11.34           C
ATOM    685  O   LEU A 248      18.795  31.371  29.312  1.00 11.28           O
ATOM    686  CB  LEU A 248      18.788  28.768  31.051  1.00 13.47           C
ATOM    687  CG  LEU A 248      17.912  27.587  31.438  1.00 19.08           C
ATOM    688  CD1 LEU A 248      17.880  27.513  32.953  1.00 16.86           C
ATOM    689  CD2 LEU A 248      16.509  27.699  30.892  1.00 23.25           C
ATOM    690  H   LEU A 248      20.187  27.418  29.572  1.00 12.25           H
ATOM    691  HA  LEU A 248      18.107  28.958  29.135  1.00 13.67           H
ATOM    692  HB2 LEU A 248      19.661  28.631  31.448  1.00 16.16           H
ATOM    693  HB3 LEU A 248      18.372  29.559  31.428  1.00 16.16           H
ATOM    694  HG  LEU A 248      18.300  26.762  31.101  1.00 22.89           H
ATOM    695 HD11 LEU A 248      17.325  26.768  33.231  1.00 20.23           H
ATOM    696 HD12 LEU A 248      18.780  27.387  33.271  1.00 20.23           H
ATOM    697 HD13 LEU A 248      17.520  28.346  33.292  1.00 20.23           H
ATOM    698 HD21 LEU A 248      15.979  26.958  31.228  1.00 27.90           H
ATOM    699 HD22 LEU A 248      16.124  28.542  31.183  1.00 27.90           H
ATOM    700 HD23 LEU A 248      16.537  27.663  29.922  1.00 27.90           H
ATOM    701  N   ARG A 249      20.860  30.503  29.055  1.00 10.63           N
ATOM    702  CA  ARG A 249      21.413  31.809  28.731  1.00 14.40           C
ATOM    703  C   ARG A 249      20.898  32.322  27.393  1.00  9.75           C
ATOM    704  O   ARG A 249      20.927  33.527  27.182  1.00 14.47           O
ATOM    705  CB  ARG A 249      22.960  31.757  28.786  1.00 13.01           C
ATOM    706  CG  ARG A 249      23.432  31.872  30.222  1.00 16.21           C
ATOM    707  CD  ARG A 249      24.932  31.752  30.411  1.00 23.30           C
ATOM    708  NE  ARG A 249      25.287  32.039  31.802  1.00 24.90           N
ATOM    709  CZ  ARG A 249      26.536  32.152  32.244  1.00 30.15           C
ATOM    710  NH1 ARG A 249      27.552  31.982  31.408  1.00 46.56           N
ATOM    711  NH2 ARG A 249      26.787  32.423  33.516  1.00 36.40           N1+
ATOM    712  H   ARG A 249      21.423  29.862  29.058  1.00 12.76           H
ATOM    713  HA  ARG A 249      21.127  32.442  29.415  1.00 17.28           H
ATOM    714  HB2 ARG A 249      23.273  30.913  28.428  1.00 15.62           H
ATOM    715  HB3 ARG A 249      23.338  32.498  28.286  1.00 15.62           H
ATOM    716  HG2 ARG A 249      23.171  32.740  30.562  1.00 19.45           H
ATOM    717  HG3 ARG A 249      23.008  31.174  30.748  1.00 19.45           H
ATOM    718  HD2 ARG A 249      25.226  30.852  30.200  1.00 27.96           H
ATOM    719  HD3 ARG A 249      25.379  32.396  29.840  1.00 27.96           H
ATOM    720  HE  ARG A 249      24.646  32.149  32.365  1.00 29.88           H
ATOM    721 HH11 ARG A 249      27.406  31.800  30.581  1.00 55.87           H
ATOM    722 HH12 ARG A 249      28.359  32.043  31.700  1.00 55.87           H
ATOM    723 HH21 ARG A 249      26.154  32.533  34.074  1.00 43.68           H
ATOM    724 HH22 ARG A 249      27.601  32.481  33.787  1.00 43.68           H
ATOM    725  N   THR A 250      20.367  31.451  26.509  1.00 12.01           N
ATOM    726  CA  THR A 250      19.729  31.950  25.299  1.00 11.28           C
ATOM    727  C   THR A 250      18.352  32.553  25.576  1.00 13.76           C
ATOM    728  O   THR A 250      17.742  33.102  24.659  1.00 17.56           O
ATOM    729  CB  THR A 250      19.663  30.847  24.216  1.00 14.12           C
ATOM    730  OG1 THR A 250      18.649  29.871  24.523  1.00 12.31           O
ATOM    731  CG2 THR A 250      21.046  30.148  24.040  1.00 14.51           C
ATOM    732  H   THR A 250      20.361  30.593  26.597  1.00 14.41           H
ATOM    733  HA  THR A 250      20.274  32.676  24.949  1.00 13.54           H
ATOM    734  HB  THR A 250      19.443  31.265  23.368  1.00 16.95           H
ATOM    735  HG1 THR A 250      18.847  29.459  25.224  1.00 14.77           H
ATOM    736 HG21 THR A 250      20.989  29.474  23.347  1.00 17.42           H
ATOM    737 HG22 THR A 250      21.717  30.803  23.780  1.00 17.42           H
ATOM    738 HG23 THR A 250      21.338  29.716  24.861  1.00 17.42           H
ATOM    739  N   LEU A 251      17.865  32.453  26.817  1.00 12.61           N
ATOM    740  CA  LEU A 251      16.712  33.177  27.350  1.00 15.03           C
ATOM    741  C   LEU A 251      17.122  34.350  28.246  1.00 11.79           C
ATOM    742  O   LEU A 251      16.244  34.989  28.865  1.00 13.72           O
ATOM    743  CB  LEU A 251      15.829  32.216  28.144  1.00 13.57           C
ATOM    744  CG  LEU A 251      15.055  31.146  27.359  1.00 13.82           C
ATOM    745  CD1 LEU A 251      14.363  30.127  28.255  1.00 13.56           C
ATOM    746  CD2 LEU A 251      14.021  31.816  26.475  1.00 17.34           C
ATOM    747  H   LEU A 251      18.218  31.934  27.407  1.00 15.13           H
ATOM    748  HA  LEU A 251      16.193  33.542  26.615  1.00 18.04           H
ATOM    749  HB2 LEU A 251      16.383  31.745  28.785  1.00 16.29           H
ATOM    750  HB3 LEU A 251      15.171  32.743  28.621  1.00 16.29           H
ATOM    751  HG  LEU A 251      15.669  30.662  26.782  1.00 16.59           H
ATOM    752 HD11 LEU A 251      13.889  29.496  27.692  1.00 16.27           H
ATOM    753 HD12 LEU A 251      15.024  29.658  28.786  1.00 16.27           H
ATOM    754 HD13 LEU A 251      13.734  30.584  28.835  1.00 16.27           H
ATOM    755 HD21 LEU A 251      13.516  31.132  26.009  1.00 20.80           H
ATOM    756 HD22 LEU A 251      13.429  32.341  27.036  1.00 20.80           H
ATOM    757 HD23 LEU A 251      14.474  32.394  25.839  1.00 20.80           H
ATOM    758  N   ASP A 252      18.421  34.640  28.318  1.00 13.51           N
ATOM    759  CA  ASP A 252      19.019  35.634  29.215  1.00 14.97           C
ATOM    760  C   ASP A 252      18.734  35.310  30.676  1.00 15.44           C
ATOM    761  O   ASP A 252      18.540  36.209  31.503  1.00 16.26           O
ATOM    762  CB  ASP A 252      18.574  37.064  28.890  1.00 14.18           C
ATOM    763  CG  ASP A 252      19.667  38.118  29.202  1.00 23.48           C
ATOM    764  OD1 ASP A 252      19.378  39.326  29.022  1.00 31.73           O
ATOM    765  OD2 ASP A 252      20.816  37.767  29.587  1.00 23.03           O1-
ATOM    766  H   ASP A 252      19.013  34.242  27.834  1.00 16.21           H
ATOM    767  HA  ASP A 252      19.987  35.602  29.090  1.00 17.96           H
ATOM    768  HB2 ASP A 252      18.363  37.115  27.940  1.00 17.02           H
ATOM    769  HB3 ASP A 252      17.786  37.279  29.413  1.00 17.02           H
ATOM    770  N   ILE A 253      18.745  34.013  31.006  1.00 11.33           N
ATOM    771  CA  ILE A 253      18.673  33.530  32.376  1.00 11.16           C
ATOM    772  C   ILE A 253      19.977  32.809  32.661  1.00 14.62           C
ATOM    773  O   ILE A 253      20.348  31.891  31.933  1.00 14.25           O
ATOM    774  CB  ILE A 253      17.484  32.565  32.599  1.00 11.71           C
ATOM    775  CG1 ILE A 253      16.139  33.251  32.304  1.00 12.23           C
ATOM    776  CG2 ILE A 253      17.536  31.979  34.026  1.00 13.27           C
ATOM    777  CD1 ILE A 253      14.943  32.295  32.266  1.00 13.18           C
ATOM    778  H   ILE A 253      18.804  33.376  30.429  1.00 13.60           H
ATOM    779  HA  ILE A 253      18.604  34.278  32.988  1.00 13.39           H
ATOM    780  HB  ILE A 253      17.565  31.822  31.976  1.00 14.05           H
ATOM    781 HG12 ILE A 253      15.973  33.926  32.981  1.00 14.68           H
ATOM    782 HG13 ILE A 253      16.184  33.662  31.427  1.00 14.68           H
ATOM    783 HG21 ILE A 253      16.790  31.373  34.160  1.00 15.92           H
ATOM    784 HG22 ILE A 253      18.361  31.489  34.160  1.00 15.92           H
ATOM    785 HG23 ILE A 253      17.484  32.714  34.657  1.00 15.92           H
ATOM    786 HD11 ILE A 253      14.140  32.801  32.073  1.00 15.82           H
ATOM    787 HD12 ILE A 253      15.084  31.630  31.572  1.00 15.82           H
ATOM    788 HD13 ILE A 253      14.851  31.862  33.129  1.00 15.82           H
ATOM    789  N   GLN A 254      20.650  33.217  33.719  1.00 15.06           N
ATOM    790  CA  GLN A 254      21.861  32.568  34.190  1.00 17.08           C
ATOM    791  C   GLN A 254      21.507  31.573  35.286  1.00 16.59           C
ATOM    792  O   GLN A 254      20.707  31.877  36.171  1.00 15.25           O
ATOM    793  CB  GLN A 254      22.829  33.627  34.718  1.00 22.36           C
ATOM    794  CG  GLN A 254      24.091  33.110  35.287  1.00 33.76           C
ATOM    795  CD  GLN A 254      25.064  34.246  35.534  1.00 33.32           C
ATOM    796  OE1 GLN A 254      24.788  35.397  35.181  1.00 38.19           O
ATOM    797  NE2 GLN A 254      26.208  33.933  36.125  1.00 42.20           N
ATOM    798  H   GLN A 254      20.417  33.899  34.187  1.00 18.07           H
ATOM    799  HA  GLN A 254      22.280  32.091  33.458  1.00 20.50           H
ATOM    800  HB2 GLN A 254      23.065  34.221  33.984  1.00 26.83           H
ATOM    801  HB3 GLN A 254      22.390  34.139  35.418  1.00 26.83           H
ATOM    802  HG2 GLN A 254      23.910  32.664  36.127  1.00 40.52           H
ATOM    803  HG3 GLN A 254      24.461  32.479  34.657  1.00 40.52           H
ATOM    804 HE21 GLN A 254      26.424  33.105  36.236  1.00 50.65           H
ATOM    805 HE22 GLN A 254      26.738  34.555  36.388  1.00 50.65           H
ATOM    806  N   VAL A 255      22.099  30.388  35.224  1.00 14.27           N
ATOM    807  CA  VAL A 255      21.899  29.368  36.237  1.00 14.34           C
ATOM    808  C   VAL A 255      22.987  29.479  37.298  1.00 20.61           C
ATOM    809  O   VAL A 255      24.187  29.628  37.004  1.00 25.63           O
ATOM    810  CB  VAL A 255      21.878  27.960  35.618  1.00 22.59           C
ATOM    811  CG1 VAL A 255      21.724  26.900  36.709  1.00 28.10           C
ATOM    812  CG2 VAL A 255      20.766  27.844  34.632  1.00 21.76           C
ATOM    813  H   VAL A 255      22.618  30.141  34.585  1.00 17.12           H
ATOM    814  HA  VAL A 255      21.041  29.516  36.668  1.00 17.21           H
ATOM    815  HB  VAL A 255      22.714  27.797  35.156  1.00 27.10           H
ATOM    816 HG11 VAL A 255      21.708  26.025  36.292  1.00 33.72           H
ATOM    817 HG12 VAL A 255      22.472  26.956  37.323  1.00 33.72           H
ATOM    818 HG13 VAL A 255      20.889  27.051  37.181  1.00 33.72           H
ATOM    819 HG21 VAL A 255      20.779  26.947  34.259  1.00 26.11           H
ATOM    820 HG22 VAL A 255      19.919  28.010  35.074  1.00 26.11           H
ATOM    821 HG23 VAL A 255      20.895  28.497  33.925  1.00 26.11           H
ATOM    822  N   ALA A 256      22.566  29.421  38.543  1.00 14.71           N
ATOM    823  CA  ALA A 256      23.469  29.354  39.679  1.00 17.67           C
ATOM    824  C   ALA A 256      23.186  28.024  40.359  1.00 20.32           C
ATOM    825  O   ALA A 256      22.072  27.816  40.850  1.00 16.12           O
ATOM    826  CB  ALA A 256      23.244  30.522  40.635  1.00 21.95           C
ATOM    827  H   ALA A 256      21.738  29.420  38.772  1.00 17.66           H
ATOM    828  HA  ALA A 256      24.388  29.381  39.381  1.00 21.20           H
ATOM    829  HB1 ALA A 256      23.868  30.449  41.374  1.00 26.34           H
ATOM    830  HB2 ALA A 256      23.388  31.350  40.154  1.00 26.34           H
ATOM    831  HB3 ALA A 256      22.331  30.489  40.966  1.00 26.34           H
ATOM    832  N   LEU A 257      24.180  27.127  40.385  1.00 18.00           N
ATOM    833  CA  LEU A 257      23.998  25.810  41.001  1.00 15.33           C
ATOM    834  C   LEU A 257      24.134  25.970  42.500  1.00 22.56           C
ATOM    835  O   LEU A 257      25.245  25.980  43.040  1.00 27.47           O
ATOM    836  CB  LEU A 257      25.005  24.796  40.458  1.00 22.34           C
ATOM    837  CG  LEU A 257      24.689  23.318  40.761  1.00 23.25           C
ATOM    838  CD1 LEU A 257      23.334  22.873  40.263  1.00 20.01           C
ATOM    839  CD2 LEU A 257      25.747  22.375  40.190  1.00 25.20           C
ATOM    840  H   LEU A 257      24.962  27.263  40.055  1.00 21.60           H
ATOM    841  HA  LEU A 257      23.101  25.493  40.812  1.00 18.40           H
ATOM    842  HB2 LEU A 257      25.054  24.896  39.496  1.00 26.81           H
ATOM    843  HB3 LEU A 257      25.873  24.994  40.849  1.00 26.81           H
ATOM    844  HG  LEU A 257      24.689  23.200  41.724  1.00 27.90           H
ATOM    845 HD11 LEU A 257      23.234  21.925  40.441  1.00 24.01           H
ATOM    846 HD12 LEU A 257      22.648  23.368  40.737  1.00 24.01           H
ATOM    847 HD13 LEU A 257      23.268  23.041  39.310  1.00 24.01           H
ATOM    848 HD21 LEU A 257      25.541  21.466  40.455  1.00 30.25           H
ATOM    849 HD22 LEU A 257      25.744  22.446  39.223  1.00 30.25           H
ATOM    850 HD23 LEU A 257      26.614  22.635  40.542  1.00 30.25           H
ATOM    851  N   THR A 258      22.989  26.066  43.158  1.00 13.98           N
ATOM    852  CA  THR A 258      22.849  26.283  44.590  1.00 19.38           C
ATOM    853  C   THR A 258      23.229  25.054  45.392  1.00 21.84           C
ATOM    854  O   THR A 258      23.772  25.162  46.502  1.00 23.93           O
ATOM    855  CB  THR A 258      21.387  26.639  44.885  1.00 27.46           C
ATOM    856  OG1 THR A 258      21.075  27.874  44.248  1.00 38.36           O
ATOM    857  CG2 THR A 258      21.114  26.727  46.386  1.00 34.67           C
ATOM    858  H   THR A 258      22.221  26.000  42.767  1.00 16.78           H
ATOM    859  HA  THR A 258      23.414  27.027  44.860  1.00 23.25           H
ATOM    860  HB  THR A 258      20.823  25.938  44.522  1.00 32.95           H
ATOM    861  HG1 THR A 258      20.932  28.462  44.831  1.00 46.04           H
ATOM    862 HG21 THR A 258      20.188  26.971  46.524  1.00 41.61           H
ATOM    863 HG22 THR A 258      21.268  25.873  46.822  1.00 41.61           H
ATOM    864 HG23 THR A 258      21.685  27.400  46.793  1.00 41.61           H
ATOM    865  N   GLY A 259      22.891  23.882  44.882  1.00 15.90           N
ATOM    866  CA  GLY A 259      23.107  22.669  45.633  1.00 19.41           C
ATOM    867  C   GLY A 259      23.020  21.443  44.761  1.00 15.19           C
ATOM    868  O   GLY A 259      22.515  21.465  43.637  1.00 12.96           O
ATOM    869  H   GLY A 259      22.538  23.770  44.104  1.00 19.08           H
ATOM    870  HA2 GLY A 259      23.992  22.697  46.038  1.00 23.29           H
ATOM    871  HA3 GLY A 259      22.451  22.606  46.340  1.00 23.29           H
ATOM    872  N   LEU A 260      23.570  20.368  45.302  1.00 16.02           N
ATOM    873  CA  LEU A 260      23.725  19.132  44.569  1.00 18.71           C
ATOM    874  C   LEU A 260      23.601  18.006  45.578  1.00 17.41           C
ATOM    875  O   LEU A 260      24.110  18.122  46.695  1.00 21.42           O
ATOM    876  CB  LEU A 260      25.090  19.149  43.896  1.00 27.92           C
ATOM    877  CG  LEU A 260      25.512  18.039  42.987  1.00 28.24           C
ATOM    878  CD1 LEU A 260      26.551  18.597  42.036  1.00 26.10           C
ATOM    879  CD2 LEU A 260      26.073  16.926  43.852  1.00 23.55           C
ATOM    880  H   LEU A 260      23.866  20.339  46.110  1.00 19.22           H
ATOM    881  HA  LEU A 260      23.032  19.046  43.901  1.00 22.45           H
ATOM    882  HB2 LEU A 260      25.159  19.973  43.388  1.00 33.50           H
ATOM    883  HB3 LEU A 260      25.750  19.164  44.611  1.00 33.50           H
ATOM    884  HG  LEU A 260      24.745  17.712  42.489  1.00 33.88           H
ATOM    885 HD11 LEU A 260      26.812  17.896  41.419  1.00 31.32           H
ATOM    886 HD12 LEU A 260      26.175  19.342  41.545  1.00 31.32           H
ATOM    887 HD13 LEU A 260      27.319  18.891  42.550  1.00 31.32           H
ATOM    888 HD21 LEU A 260      26.294  16.175  43.277  1.00 28.26           H
ATOM    889 HD22 LEU A 260      26.869  17.241  44.307  1.00 28.26           H
ATOM    890 HD23 LEU A 260      25.416  16.646  44.504  1.00 28.26           H
ATOM    891  N   GLU A 261      22.981  16.904  45.178  1.00 13.60           N
ATOM    892  CA  GLU A 261      22.830  15.784  46.084  1.00 13.47           C
ATOM    893  C   GLU A 261      22.808  14.483  45.296  1.00 15.25           C
ATOM    894  O   GLU A 261      22.187  14.422  44.234  1.00 15.08           O
ATOM    895  CB  GLU A 261      21.506  15.971  46.827  1.00 28.66           C
ATOM    896  CG  GLU A 261      21.240  15.096  47.938  1.00 32.80           C
ATOM    897  CD  GLU A 261      19.944  15.485  48.636  1.00 18.22           C
ATOM    898  OE1 GLU A 261      19.660  16.691  48.838  1.00 17.09           O
ATOM    899  OE2 GLU A 261      19.270  14.547  49.034  1.00 20.76           O1-
ATOM    900  H   GLU A 261      22.627  16.788  44.407  1.00 16.32           H
ATOM    901  HA  GLU A 261      23.558  15.765  46.719  1.00 16.17           H
ATOM    902  HB2 GLU A 261      21.460  16.885  47.150  1.00 34.39           H
ATOM    903  HB3 GLU A 261      20.789  15.815  46.189  1.00 34.39           H
ATOM    904  HG2 GLU A 261      21.153  14.189  47.605  1.00 39.36           H
ATOM    905  HG3 GLU A 261      21.971  15.157  48.573  1.00 39.36           H
ATOM    906  N   VAL A 262      23.451  13.437  45.836  1.00 13.46           N
ATOM    907  CA  VAL A 262      23.413  12.097  45.257  1.00 14.28           C
ATOM    908  C   VAL A 262      22.814  11.138  46.281  1.00 12.59           C
ATOM    909  O   VAL A 262      23.246  11.099  47.436  1.00 14.98           O
ATOM    910  CB  VAL A 262      24.812  11.621  44.808  1.00 12.14           C
ATOM    911  CG1 VAL A 262      24.707  10.276  44.138  1.00 13.57           C
ATOM    912  CG2 VAL A 262      25.447  12.644  43.892  1.00 15.22           C
ATOM    913  H   VAL A 262      23.920  13.486  46.557  1.00 16.15           H
ATOM    914  HA  VAL A 262      22.842  12.104  44.474  1.00 17.14           H
ATOM    915  HB  VAL A 262      25.389  11.538  45.586  1.00 14.57           H
ATOM    916 HG11 VAL A 262      25.593   9.985  43.867  1.00 16.28           H
ATOM    917 HG12 VAL A 262      24.335   9.633  44.761  1.00 16.28           H
ATOM    918 HG13 VAL A 262      24.134  10.351  43.361  1.00 16.28           H
ATOM    919 HG21 VAL A 262      26.350  12.360  43.676  1.00 18.26           H
ATOM    920 HG22 VAL A 262      24.916  12.708  43.082  1.00 18.26           H
ATOM    921 HG23 VAL A 262      25.481  13.502  44.343  1.00 18.26           H
ATOM    922  N   TRP A 263      21.773  10.416  45.876  1.00 13.91           N
ATOM    923  CA  TRP A 263      21.094   9.467  46.756  1.00 14.35           C
ATOM    924  C   TRP A 263      21.892   8.163  46.753  1.00 15.31           C
ATOM    925  O   TRP A 263      21.541   7.165  46.111  1.00 16.61           O
ATOM    926  CB  TRP A 263      19.648   9.297  46.313  1.00 16.10           C
ATOM    927  CG  TRP A 263      18.808  10.534  46.579  1.00 14.27           C
ATOM    928  CD1 TRP A 263      19.157  11.594  47.344  1.00 15.15           C
ATOM    929  CD2 TRP A 263      17.489  10.790  46.108  1.00 11.49           C
ATOM    930  NE1 TRP A 263      18.139  12.512  47.386  1.00 17.42           N
ATOM    931  CE2 TRP A 263      17.097  12.042  46.623  1.00 13.80           C
ATOM    932  CE3 TRP A 263      16.596  10.086  45.279  1.00 12.67           C
ATOM    933  CZ2 TRP A 263      15.838  12.604  46.349  1.00 13.11           C
ATOM    934  CZ3 TRP A 263      15.371  10.635  45.014  1.00 12.35           C
ATOM    935  CH2 TRP A 263      14.995  11.887  45.552  1.00 14.19           C
ATOM    936  H   TRP A 263      21.432  10.463  45.084  1.00 16.69           H
ATOM    937  HA  TRP A 263      21.105   9.822  47.664  1.00 17.22           H
ATOM    938  HB2 TRP A 263      19.616   9.107  45.363  1.00 19.32           H
ATOM    939  HB3 TRP A 263      19.259   8.567  46.811  1.00 19.32           H
ATOM    940  HD1 TRP A 263      19.971  11.679  47.789  1.00 18.18           H
ATOM    941  HE1 TRP A 263      18.158  13.259  47.814  1.00 20.90           H
ATOM    942  HE3 TRP A 263      16.825   9.256  44.928  1.00 15.21           H
ATOM    943  HZ2 TRP A 263      15.591  13.431  46.693  1.00 15.73           H
ATOM    944  HZ3 TRP A 263      14.771  10.176  44.473  1.00 14.82           H
ATOM    945  HH2 TRP A 263      14.157  12.235  45.344  1.00 17.03           H
ATOM    946  N   THR A 264      22.998   8.189  47.492  1.00 14.15           N
ATOM    947  CA  THR A 264      23.943   7.067  47.483  1.00 15.96           C
ATOM    948  C   THR A 264      23.419   5.819  48.171  1.00 20.25           C
ATOM    949  O   THR A 264      23.897   4.725  47.857  1.00 22.85           O
ATOM    950  CB  THR A 264      25.261   7.437  48.151  1.00 17.04           C
ATOM    951  OG1 THR A 264      24.987   7.928  49.461  1.00 17.99           O
ATOM    952  CG2 THR A 264      26.006   8.484  47.345  1.00 16.16           C
ATOM    953  H   THR A 264      23.226   8.838  48.004  1.00 16.98           H
ATOM    954  HA  THR A 264      24.146   6.831  46.563  1.00 19.15           H
ATOM    955  HB  THR A 264      25.815   6.642  48.212  1.00 20.45           H
ATOM    956  HG1 THR A 264      25.698   8.179  49.825  1.00 21.59           H
ATOM    957 HG21 THR A 264      26.828   8.721  47.798  1.00 19.40           H
ATOM    958 HG22 THR A 264      26.218   8.136  46.463  1.00 19.40           H
ATOM    959 HG23 THR A 264      25.467   9.282  47.242  1.00 19.40           H
ATOM    960  N   GLU A 265      22.494   5.918  49.123  1.00 18.81           N
ATOM    961  CA  GLU A 265      22.058   4.659  49.724  1.00 28.24           C
ATOM    962  C   GLU A 265      20.629   4.265  49.413  1.00 23.80           C
ATOM    963  O   GLU A 265      20.383   3.082  49.218  1.00 23.21           O
ATOM    964  CB  GLU A 265      22.267   4.665  51.236  1.00 34.05           C
ATOM    965  CG  GLU A 265      21.952   5.914  51.933  1.00 31.83           C
ATOM    966  CD  GLU A 265      22.516   5.886  53.344  1.00 49.51           C
ATOM    967  OE1 GLU A 265      22.187   4.931  54.089  1.00 57.84           O
ATOM    968  OE2 GLU A 265      23.316   6.789  53.692  1.00 51.85           O1-
ATOM    969  H   GLU A 265      22.132   6.635  49.421  1.00 22.57           H
ATOM    970  HA  GLU A 265      22.602   3.938  49.384  1.00 33.89           H
ATOM    971  HB2 GLU A 265      21.725   3.959  51.619  1.00 40.86           H
ATOM    972  HB3 GLU A 265      23.203   4.470  51.400  1.00 40.86           H
ATOM    973  HG2 GLU A 265      22.347   6.660  51.461  1.00 38.19           H
ATOM    974  HG3 GLU A 265      20.989   6.007  51.984  1.00 38.19           H
ATOM    975  N   ARG A 266      19.691   5.207  49.309  1.00 19.72           N
ATOM    976  CA  ARG A 266      18.329   4.851  48.956  1.00 21.69           C
ATOM    977  C   ARG A 266      17.674   6.091  48.372  1.00 16.34           C
ATOM    978  O   ARG A 266      18.035   7.213  48.738  1.00 18.55           O
ATOM    979  CB  ARG A 266      17.533   4.357  50.179  1.00 20.73           C
ATOM    980  CG  ARG A 266      17.109   5.498  51.098  1.00 28.51           C
ATOM    981  CD  ARG A 266      16.341   5.049  52.333  1.00 40.16           C
ATOM    982  NE  ARG A 266      15.697   6.189  52.999  1.00 41.31           N
ATOM    983  CZ  ARG A 266      14.628   6.838  52.530  1.00 32.57           C
ATOM    984  NH1 ARG A 266      14.063   6.459  51.388  1.00 46.28           N
ATOM    985  NH2 ARG A 266      14.111   7.862  53.207  1.00 46.64           N1+
ATOM    986  H   ARG A 266      19.817   6.045  49.435  1.00 23.66           H
ATOM    987  HA  ARG A 266      18.336   4.153  48.284  1.00 26.02           H
ATOM    988  HB2 ARG A 266      16.730   3.907  49.877  1.00 24.87           H
ATOM    989  HB3 ARG A 266      18.084   3.750  50.695  1.00 24.87           H
ATOM    990  HG2 ARG A 266      17.898   5.982  51.388  1.00 34.21           H
ATOM    991  HG3 ARG A 266      16.520   6.094  50.612  1.00 34.21           H
ATOM    992  HD2 ARG A 266      15.657   4.409  52.081  1.00 48.19           H
ATOM    993  HD3 ARG A 266      16.962   4.649  52.964  1.00 48.19           H
ATOM    994  HE  ARG A 266      15.999   6.431  53.765  1.00 49.57           H
ATOM    995 HH11 ARG A 266      14.389   5.798  50.943  1.00 55.53           H
ATOM    996 HH12 ARG A 266      13.371   6.877  51.088  1.00 55.53           H
ATOM    997 HH21 ARG A 266      14.464   8.115  53.949  1.00 55.96           H
ATOM    998 HH22 ARG A 266      13.417   8.274  52.900  1.00 55.96           H
ATOM    999  N   ASP A 267      16.699   5.881  47.493  1.00 17.61           N
ATOM   1000  CA  ASP A 267      15.931   7.003  46.976  1.00 15.82           C
ATOM   1001  C   ASP A 267      15.150   7.656  48.112  1.00 17.33           C
ATOM   1002  O   ASP A 267      14.562   6.963  48.956  1.00 18.77           O
ATOM   1003  CB  ASP A 267      14.967   6.540  45.893  1.00 13.53           C
ATOM   1004  CG  ASP A 267      15.639   6.246  44.590  1.00 16.17           C
ATOM   1005  OD1 ASP A 267      16.690   6.851  44.292  1.00 14.65           O
ATOM   1006  OD2 ASP A 267      15.065   5.432  43.839  1.00 18.65           O1-
ATOM   1007  H   ASP A 267      16.465   5.114  47.183  1.00 21.14           H
ATOM   1008  HA  ASP A 267      16.538   7.661  46.599  1.00 18.98           H
ATOM   1009  HB2 ASP A 267      14.526   5.733  46.192  1.00 16.23           H
ATOM   1010  HB3 ASP A 267      14.309   7.234  45.742  1.00 16.23           H
ATOM   1011  N   ARG A 268      15.115   8.997  48.121  1.00 16.98           N
ATOM   1012  CA  ARG A 268      14.403   9.717  49.173  1.00 15.10           C
ATOM   1013  C   ARG A 268      12.956  10.000  48.798  1.00 16.91           C
ATOM   1014  O   ARG A 268      12.129  10.277  49.690  1.00 19.16           O
ATOM   1015  CB  ARG A 268      15.131  11.030  49.504  1.00 17.69           C
ATOM   1016  CG  ARG A 268      16.586  10.857  49.976  1.00 20.87           C
ATOM   1017  CD  ARG A 268      16.707   9.866  51.114  1.00 31.22           C
ATOM   1018  NE  ARG A 268      18.084   9.706  51.576  1.00 33.62           N
ATOM   1019  CZ  ARG A 268      18.447   8.864  52.536  1.00 35.14           C
ATOM   1020  NH1 ARG A 268      17.531   8.131  53.134  1.00 34.16           N
ATOM   1021  NH2 ARG A 268      19.714   8.758  52.908  1.00 42.32           N1+
ATOM   1022  H   ARG A 268      15.486   9.503  47.532  1.00 20.38           H
ATOM   1023  HA  ARG A 268      14.386   9.174  49.974  1.00 18.12           H
ATOM   1024  HB2 ARG A 268      15.142  11.587  48.710  1.00 21.23           H
ATOM   1025  HB3 ARG A 268      14.645  11.486  50.209  1.00 21.23           H
ATOM   1026  HG2 ARG A 268      17.127  10.536  49.238  1.00 25.05           H
ATOM   1027  HG3 ARG A 268      16.920  11.714  50.288  1.00 25.05           H
ATOM   1028  HD2 ARG A 268      16.166  10.171  51.862  1.00 37.46           H
ATOM   1029  HD3 ARG A 268      16.400   8.997  50.810  1.00 37.46           H
ATOM   1030  HE  ARG A 268      18.675  10.258  51.278  1.00 40.34           H
ATOM   1031 HH11 ARG A 268      16.708   8.202  52.896  1.00 40.99           H
ATOM   1032 HH12 ARG A 268      17.754   7.587  53.759  1.00 40.99           H
ATOM   1033 HH21 ARG A 268      20.318   9.237  52.524  1.00 50.78           H
ATOM   1034 HH22 ARG A 268      19.929   8.211  53.536  1.00 50.78           H
ATOM   1035  N   SER A 269      12.630   9.928  47.514  1.00 17.05           N
ATOM   1036  CA  SER A 269      11.266   9.871  47.027  1.00 15.48           C
ATOM   1037  C   SER A 269      11.160   8.679  46.083  1.00 17.26           C
ATOM   1038  O   SER A 269      12.168   8.233  45.517  1.00 16.56           O
ATOM   1039  CB  SER A 269      10.842  11.171  46.312  1.00 15.00           C
ATOM   1040  OG  SER A 269      11.613  11.451  45.151  1.00 14.86           O
ATOM   1041  H   SER A 269      13.213   9.903  46.877  1.00 20.46           H
ATOM   1042  HA  SER A 269      10.666   9.718  47.781  1.00 18.58           H
ATOM   1043  HB2 SER A 269       9.887  11.101  46.090  1.00 18.00           H
ATOM   1044  HB3 SER A 269      10.988  11.914  46.915  1.00 18.00           H
ATOM   1045  HG  SER A 269      11.198  11.189  44.469  1.00 17.84           H
ATOM   1046  N   ARG A 270       9.935   8.154  45.932  1.00 15.30           N
ATOM   1047  CA  ARG A 270       9.727   6.923  45.176  1.00 18.63           C
ATOM   1048  C   ARG A 270       9.887   7.196  43.680  1.00 13.32           C
ATOM   1049  O   ARG A 270       9.185   8.045  43.119  1.00 15.57           O
ATOM   1050  CB  ARG A 270       8.343   6.353  45.485  1.00 18.91           C
ATOM   1051  H   ARG A 270       9.213   8.509  46.235  1.00 18.36           H
ATOM   1052  HA  ARG A 270      10.388   6.266  45.445  1.00 22.36           H
ATOM   1053  HB1 ARG A 270       7.668   7.010  45.249  1.00 22.69           H
ATOM   1054  HB3 ARG A 270       8.212   5.539  44.971  1.00 22.69           H
ATOM   1055  N   VAL A 271      10.806   6.477  43.026  1.00 12.27           N
ATOM   1056  CA  VAL A 271      11.057   6.598  41.594  1.00 11.48           C
ATOM   1057  C   VAL A 271      10.579   5.302  40.939  1.00 17.40           C
ATOM   1058  O   VAL A 271      11.074   4.217  41.261  1.00 19.25           O
ATOM   1059  CB  VAL A 271      12.549   6.858  41.320  1.00 14.02           C
ATOM   1060  CG1 VAL A 271      12.829   6.999  39.826  1.00 18.38           C
ATOM   1061  CG2 VAL A 271      13.028   8.091  42.048  1.00 13.25           C
ATOM   1062  H   VAL A 271      11.312   5.895  43.405  1.00 14.72           H
ATOM   1063  HA  VAL A 271      10.542   7.331  41.229  1.00 13.77           H
ATOM   1064  HB  VAL A 271      13.062   6.103  41.652  1.00 16.83           H
ATOM   1065 HG11 VAL A 271      13.777   7.165  39.705  1.00 22.05           H
ATOM   1066 HG12 VAL A 271      12.578   6.176  39.376  1.00 22.05           H
ATOM   1067 HG13 VAL A 271      12.317   7.742  39.469  1.00 22.05           H
ATOM   1068 HG21 VAL A 271      13.981   8.181  41.892  1.00 15.90           H
ATOM   1069 HG22 VAL A 271      12.564   8.873  41.705  1.00 15.90           H
ATOM   1070 HG23 VAL A 271      12.861   7.991  42.998  1.00 15.90           H
ATOM   1071  N   THR A 272       9.617   5.413  40.035  1.00 16.22           N
ATOM   1072  CA  THR A 272       9.040   4.265  39.354  1.00 18.66           C
ATOM   1073  C   THR A 272       9.029   4.516  37.851  1.00 22.81           C
ATOM   1074  O   THR A 272       9.473   5.560  37.374  1.00 19.33           O
ATOM   1075  CB  THR A 272       7.619   3.989  39.856  1.00 18.81           C
ATOM   1076  OG1 THR A 272       6.767   5.084  39.513  1.00 20.24           O
ATOM   1077  CG2 THR A 272       7.615   3.815  41.364  1.00 18.77           C
ATOM   1078  H   THR A 272       9.274   6.165  39.786  1.00 19.46           H
ATOM   1079  HA  THR A 272       9.599   3.479  39.516  1.00 22.39           H
ATOM   1080  HB  THR A 272       7.278   3.198  39.421  1.00 22.58           H
ATOM   1081  HG1 THR A 272       5.960   4.850  39.498  1.00 24.29           H
ATOM   1082 HG21 THR A 272       6.723   3.578  41.647  1.00 22.53           H
ATOM   1083 HG22 THR A 272       8.238   3.113  41.618  1.00 22.53           H
ATOM   1084 HG23 THR A 272       7.873   4.637  41.800  1.00 22.53           H
ATOM   1085  N   GLN A 273       8.468   3.570  37.095  1.00 19.31           N
ATOM   1086  CA  GLN A 273       8.318   3.728  35.647  1.00 18.33           C
ATOM   1087  C   GLN A 273       7.259   4.753  35.260  1.00 14.52           C
ATOM   1088  O   GLN A 273       7.172   5.114  34.085  1.00 16.87           O
ATOM   1089  CB  GLN A 273       7.981   2.365  35.018  1.00 26.44           C
ATOM   1090  CG  GLN A 273       6.618   1.811  35.424  1.00 27.18           C
ATOM   1091  CD  GLN A 273       6.251   0.503  34.710  1.00 39.81           C
ATOM   1092  OE1 GLN A 273       6.984   0.014  33.853  1.00 38.27           O
ATOM   1093  NE2 GLN A 273       5.101  -0.057  35.066  1.00 40.03           N
ATOM   1094  H   GLN A 273       8.168   2.822  37.403  1.00 23.17           H
ATOM   1095  HA  GLN A 273       9.159   4.025  35.280  1.00 22.00           H
ATOM   1096  HB2 GLN A 273       7.990   2.457  34.055  1.00 31.73           H
ATOM   1097  HB3 GLN A 273       8.655   1.721  35.293  1.00 31.73           H
ATOM   1098  HG2 GLN A 273       6.614   1.648  36.381  1.00 32.62           H
ATOM   1099  HG3 GLN A 273       5.932   2.460  35.199  1.00 32.62           H
ATOM   1100 HE21 GLN A 273       4.593   0.333  35.641  1.00 48.04           H
ATOM   1101 HE22 GLN A 273       4.863  -0.807  34.722  1.00 48.04           H
ATOM   1102  N   ASP A 274       6.450   5.211  36.205  1.00 14.62           N
ATOM   1103  CA  ASP A 274       5.458   6.255  35.973  1.00 16.25           C
ATOM   1104  C   ASP A 274       6.136   7.606  36.152  1.00 13.95           C
ATOM   1105  O   ASP A 274       6.442   8.001  37.283  1.00 16.65           O
ATOM   1106  CB  ASP A 274       4.305   6.088  36.965  1.00 21.96           C
ATOM   1107  CG  ASP A 274       3.147   7.064  36.744  1.00 24.00           C
ATOM   1108  OD1 ASP A 274       3.286   8.108  36.084  1.00 23.55           O
ATOM   1109  OD2 ASP A 274       2.049   6.780  37.274  1.00 28.32           O1-
ATOM   1110  H   ASP A 274       6.466   4.929  37.016  1.00 17.54           H
ATOM   1111  HA  ASP A 274       5.118   6.198  35.064  1.00 19.50           H
ATOM   1112  HB2 ASP A 274       3.957   5.188  36.886  1.00 26.35           H
ATOM   1113  HB3 ASP A 274       4.640   6.226  37.868  1.00 26.35           H
ATOM   1114  N   ALA A 275       6.364   8.308  35.042  1.00 15.78           N
ATOM   1115  CA  ALA A 275       7.012   9.619  35.102  1.00 15.38           C
ATOM   1116  C   ALA A 275       6.233  10.594  35.977  1.00 17.30           C
ATOM   1117  O   ALA A 275       6.831  11.347  36.756  1.00 14.95           O
ATOM   1118  CB  ALA A 275       7.159  10.191  33.694  1.00 17.50           C
ATOM   1119  H   ALA A 275       6.174   8.048  34.245  1.00 18.93           H
ATOM   1120  HA  ALA A 275       7.902   9.525  35.483  1.00 18.46           H
ATOM   1121  HB1 ALA A 275       7.621  11.043  33.740  1.00 21.00           H
ATOM   1122  HB2 ALA A 275       7.669   9.565  33.154  1.00 21.00           H
ATOM   1123  HB3 ALA A 275       6.277  10.323  33.309  1.00 21.00           H
ATOM   1124  N   ASN A 276       4.904  10.617  35.845  1.00 16.36           N
ATOM   1125  CA  ASN A 276       4.116  11.597  36.579  1.00 16.33           C
ATOM   1126  C   ASN A 276       4.118  11.302  38.075  1.00 15.60           C
ATOM   1127  O   ASN A 276       4.227  12.219  38.903  1.00 15.80           O
ATOM   1128  CB  ASN A 276       2.683  11.632  36.038  1.00 21.25           C
ATOM   1129  CG  ASN A 276       1.888  12.703  36.717  1.00 21.45           C
ATOM   1130  OD1 ASN A 276       2.193  13.875  36.562  1.00 19.83           O
ATOM   1131  ND2 ASN A 276       0.895  12.307  37.508  1.00 25.61           N
ATOM   1132  H   ASN A 276       4.448  10.088  35.346  1.00 19.64           H
ATOM   1133  HA  ASN A 276       4.501  12.476  36.442  1.00 19.60           H
ATOM   1134  HB2 ASN A 276       2.261  10.773  36.203  1.00 25.50           H
ATOM   1135  HB3 ASN A 276       2.701  11.822  35.088  1.00 25.50           H
ATOM   1136 HD21 ASN A 276       0.758  11.463  37.610  1.00 30.73           H
ATOM   1137  N   ALA A 277       3.973  10.033  38.445  1.00 15.86           N
ATOM   1138  CA  ALA A 277       4.037   9.668  39.852  1.00 15.30           C
ATOM   1139  C   ALA A 277       5.387  10.025  40.429  1.00 16.15           C
ATOM   1140  O   ALA A 277       5.481  10.553  41.546  1.00 15.86           O
ATOM   1141  CB  ALA A 277       3.748   8.170  40.019  1.00 19.36           C
ATOM   1142  H   ALA A 277       3.843   9.372  37.907  1.00 19.03           H
ATOM   1143  HA  ALA A 277       3.359  10.167  40.342  1.00 18.36           H
ATOM   1144  HB1 ALA A 277       3.758   7.941  40.962  1.00 23.24           H
ATOM   1145  HB2 ALA A 277       2.874   7.977  39.644  1.00 23.24           H
ATOM   1146  HB3 ALA A 277       4.426   7.663  39.546  1.00 23.24           H
ATOM   1147  N   THR A 278       6.439   9.799  39.646  1.00 14.17           N
ATOM   1148  CA  THR A 278       7.789  10.102  40.095  1.00 13.42           C
ATOM   1149  C   THR A 278       7.976  11.607  40.282  1.00 12.70           C
ATOM   1150  O   THR A 278       8.557  12.043  41.278  1.00 12.30           O
ATOM   1151  CB  THR A 278       8.801   9.556  39.080  1.00 14.74           C
ATOM   1152  OG1 THR A 278       8.731   8.121  39.038  1.00 15.76           O
ATOM   1153  CG2 THR A 278      10.238   9.953  39.443  1.00 15.05           C
ATOM   1154  H   THR A 278       6.386   9.480  38.849  1.00 17.00           H
ATOM   1155  HA  THR A 278       7.939   9.656  40.945  1.00 16.10           H
ATOM   1156  HB  THR A 278       8.593   9.911  38.202  1.00 17.69           H
ATOM   1157  HG1 THR A 278       8.005   7.892  38.682  1.00 18.91           H
ATOM   1158 HG21 THR A 278      10.842   9.608  38.769  1.00 18.06           H
ATOM   1159 HG22 THR A 278      10.333  10.915  39.485  1.00 18.06           H
ATOM   1160 HG23 THR A 278      10.485   9.575  40.302  1.00 18.06           H
ATOM   1161  N   LEU A 279       7.470  12.399  39.334  1.00 12.69           N
ATOM   1162  CA  LEU A 279       7.535  13.854  39.435  1.00 12.49           C
ATOM   1163  C   LEU A 279       6.886  14.344  40.717  1.00 14.86           C
ATOM   1164  O   LEU A 279       7.496  15.085  41.478  1.00 12.89           O
ATOM   1165  CB  LEU A 279       6.876  14.499  38.222  1.00 12.40           C
ATOM   1166  CG  LEU A 279       6.660  16.015  38.308  1.00 12.86           C
ATOM   1167  CD1 LEU A 279       7.970  16.774  38.381  1.00 12.57           C
ATOM   1168  CD2 LEU A 279       5.853  16.479  37.109  1.00 14.41           C
ATOM   1169  H   LEU A 279       7.090  12.115  38.619  1.00 15.23           H
ATOM   1170  HA  LEU A 279       8.464  14.124  39.446  1.00 14.99           H
ATOM   1171  HB2 LEU A 279       7.430  14.333  37.445  1.00 14.88           H
ATOM   1172  HB3 LEU A 279       6.007  14.088  38.088  1.00 14.88           H
ATOM   1173  HG  LEU A 279       6.145  16.234  39.101  1.00 15.43           H
ATOM   1174 HD11 LEU A 279       7.783  17.719  38.466  1.00 15.09           H
ATOM   1175 HD12 LEU A 279       8.476  16.466  39.152  1.00 15.09           H
ATOM   1176 HD13 LEU A 279       8.471  16.615  37.566  1.00 15.09           H
ATOM   1177 HD21 LEU A 279       5.710  17.436  37.186  1.00 17.29           H
ATOM   1178 HD22 LEU A 279       6.351  16.278  36.302  1.00 17.29           H
ATOM   1179 HD23 LEU A 279       5.002  16.012  37.102  1.00 17.29           H
ATOM   1180  N   TRP A 280       5.637  13.925  40.988  1.00 14.41           N
ATOM   1181  CA  TRP A 280       4.968  14.484  42.155  1.00 14.35           C
ATOM   1182  C   TRP A 280       5.518  13.929  43.469  1.00 12.24           C
ATOM   1183  O   TRP A 280       5.543  14.656  44.467  1.00 14.98           O
ATOM   1184  CB  TRP A 280       3.456  14.317  42.008  1.00 14.52           C
ATOM   1185  CG  TRP A 280       2.989  15.280  40.959  1.00 17.62           C
ATOM   1186  CD1 TRP A 280       2.794  15.012  39.642  1.00 17.37           C
ATOM   1187  CD2 TRP A 280       2.740  16.692  41.121  1.00 15.00           C
ATOM   1188  NE1 TRP A 280       2.418  16.158  38.975  1.00 17.50           N
ATOM   1189  CE2 TRP A 280       2.375  17.199  39.864  1.00 17.72           C
ATOM   1190  CE3 TRP A 280       2.766  17.569  42.220  1.00 18.18           C
ATOM   1191  CZ2 TRP A 280       2.042  18.537  39.671  1.00 14.53           C
ATOM   1192  CZ3 TRP A 280       2.435  18.892  42.018  1.00 20.05           C
ATOM   1193  CH2 TRP A 280       2.085  19.359  40.756  1.00 18.86           C
ATOM   1194  H   TRP A 280       5.178  13.351  40.531  1.00 17.29           H
ATOM   1195  HA  TRP A 280       5.139  15.441  42.167  1.00 17.22           H
ATOM   1196  HB2 TRP A 280       3.247  13.411  41.732  1.00 17.43           H
ATOM   1197  HB3 TRP A 280       3.023  14.530  42.849  1.00 17.43           H
ATOM   1198  HD1 TRP A 280       2.909  14.177  39.248  1.00 20.84           H
ATOM   1199  HE1 TRP A 280       2.241  16.210  38.133  1.00 20.99           H
ATOM   1200  HE3 TRP A 280       3.001  17.268  43.069  1.00 21.82           H
ATOM   1201  HZ2 TRP A 280       1.801  18.860  38.829  1.00 17.44           H
ATOM   1202  HZ3 TRP A 280       2.453  19.483  42.734  1.00 24.06           H
ATOM   1203  HH2 TRP A 280       1.864  20.256  40.647  1.00 22.64           H
ATOM   1204  N   ALA A 281       6.012  12.690  43.489  1.00 12.91           N
ATOM   1205  CA  ALA A 281       6.725  12.217  44.671  1.00 11.27           C
ATOM   1206  C   ALA A 281       7.957  13.069  44.935  1.00 13.56           C
ATOM   1207  O   ALA A 281       8.228  13.437  46.077  1.00 13.68           O
ATOM   1208  CB  ALA A 281       7.096  10.743  44.515  1.00 15.29           C
ATOM   1209  H   ALA A 281       5.945  12.113  42.850  1.00 15.49           H
ATOM   1210  HA  ALA A 281       6.138  12.296  45.446  1.00 13.52           H
ATOM   1211  HB1 ALA A 281       7.490  10.426  45.343  1.00 18.35           H
ATOM   1212  HB2 ALA A 281       6.292  10.234  44.315  1.00 18.35           H
ATOM   1213  HB3 ALA A 281       7.733  10.649  43.787  1.00 18.35           H
ATOM   1214  N   PHE A 282       8.706  13.400  43.887  1.00 12.54           N
ATOM   1215  CA  PHE A 282       9.876  14.249  44.050  1.00 13.93           C
ATOM   1216  C   PHE A 282       9.495  15.639  44.571  1.00 14.15           C
ATOM   1217  O   PHE A 282      10.155  16.180  45.469  1.00 14.18           O
ATOM   1218  CB  PHE A 282      10.615  14.348  42.712  1.00 12.93           C
ATOM   1219  CG  PHE A 282      11.854  15.202  42.775  1.00  8.56           C
ATOM   1220  CD1 PHE A 282      12.950  14.787  43.511  1.00 10.22           C
ATOM   1221  CD2 PHE A 282      11.921  16.427  42.113  1.00 10.47           C
ATOM   1222  CE1 PHE A 282      14.085  15.567  43.602  1.00 15.27           C
ATOM   1223  CE2 PHE A 282      13.069  17.192  42.184  1.00 11.53           C
ATOM   1224  CZ  PHE A 282      14.144  16.757  42.939  1.00 12.51           C
ATOM   1225  H   PHE A 282       8.559  13.152  43.077  1.00 15.05           H
ATOM   1226  HA  PHE A 282      10.477  13.846  44.690  1.00 16.71           H
ATOM   1227  HB2 PHE A 282      10.878  13.460  42.432  1.00 15.52           H
ATOM   1228  HB3 PHE A 282      10.017  14.736  42.060  1.00 15.52           H
ATOM   1229  HD1 PHE A 282      12.920  13.977  43.970  1.00 12.27           H
ATOM   1230  HD2 PHE A 282      11.196  16.728  41.607  1.00 12.56           H
ATOM   1231  HE1 PHE A 282      14.817  15.278  44.091  1.00 18.32           H
ATOM   1232  HE2 PHE A 282      13.121  18.008  41.743  1.00 13.83           H
ATOM   1233  HZ  PHE A 282      14.915  17.277  42.987  1.00 15.01           H
ATOM   1234  N   LEU A 283       8.441  16.237  44.013  1.00 14.12           N
ATOM   1235  CA  LEU A 283       8.026  17.573  44.445  1.00 10.91           C
ATOM   1236  C   LEU A 283       7.572  17.582  45.906  1.00 13.84           C
ATOM   1237  O   LEU A 283       7.781  18.577  46.615  1.00 14.87           O
ATOM   1238  CB  LEU A 283       6.912  18.084  43.534  1.00 14.13           C
ATOM   1239  CG  LEU A 283       7.344  18.295  42.084  1.00 15.46           C
ATOM   1240  CD1 LEU A 283       6.147  18.471  41.186  1.00 16.55           C
ATOM   1241  CD2 LEU A 283       8.326  19.521  41.991  1.00 13.93           C
ATOM   1242  H   LEU A 283       7.966  15.896  43.380  1.00 16.95           H
ATOM   1243  HA  LEU A 283       8.784  18.176  44.374  1.00 13.09           H
ATOM   1244  HB2 LEU A 283       6.182  17.444  43.540  1.00 16.96           H
ATOM   1245  HB3 LEU A 283       6.607  18.940  43.870  1.00 16.96           H
ATOM   1246  HG  LEU A 283       7.825  17.509  41.786  1.00 18.55           H
ATOM   1247 HD11 LEU A 283       6.456  18.638  40.282  1.00 19.86           H
ATOM   1248 HD12 LEU A 283       5.613  17.666  41.207  1.00 19.86           H
ATOM   1249 HD13 LEU A 283       5.631  19.229  41.501  1.00 19.86           H
ATOM   1250 HD21 LEU A 283       8.565  19.657  41.061  1.00 16.72           H
ATOM   1251 HD22 LEU A 283       7.895  20.314  42.344  1.00 16.72           H
ATOM   1252 HD23 LEU A 283       9.117  19.321  42.513  1.00 16.72           H
ATOM   1253  N   GLN A 284       6.993  16.480  46.387  1.00 13.61           N
ATOM   1254  CA  GLN A 284       6.655  16.411  47.807  1.00 16.35           C
ATOM   1255  C   GLN A 284       7.918  16.435  48.654  1.00 15.23           C
ATOM   1256  O   GLN A 284       8.014  17.185  49.639  1.00 15.91           O
ATOM   1257  CB  GLN A 284       5.823  15.162  48.095  1.00 16.85           C
ATOM   1258  CG  GLN A 284       5.496  15.009  49.574  1.00 25.84           C
ATOM   1259  CD  GLN A 284       4.377  14.043  49.815  1.00 42.54           C
ATOM   1260  OE1 GLN A 284       4.429  12.897  49.364  1.00 55.14           O
ATOM   1261  NE2 GLN A 284       3.345  14.496  50.533  1.00 48.03           N
ATOM   1262  H   GLN A 284       6.798  15.776  45.928  1.00 16.33           H
ATOM   1263  HA  GLN A 284       6.116  17.184  48.038  1.00 19.62           H
ATOM   1264  HB2 GLN A 284       4.981  15.224  47.613  1.00 20.22           H
ATOM   1265  HB3 GLN A 284       6.306  14.371  47.815  1.00 20.22           H
ATOM   1266  HG2 GLN A 284       6.278  14.701  50.057  1.00 31.01           H
ATOM   1267  HG3 GLN A 284       5.209  15.871  49.920  1.00 31.01           H
ATOM   1268 HE21 GLN A 284       3.349  15.304  50.833  1.00 57.64           H
ATOM   1269 HE22 GLN A 284       2.676  13.982  50.700  1.00 57.64           H
ATOM   1270  N   TRP A 285       8.911  15.640  48.265  1.00 14.44           N
ATOM   1271  CA  TRP A 285      10.176  15.618  48.984  1.00 14.77           C
ATOM   1272  C   TRP A 285      10.858  16.982  48.919  1.00 12.94           C
ATOM   1273  O   TRP A 285      11.479  17.431  49.897  1.00 14.09           O
ATOM   1274  CB  TRP A 285      11.060  14.516  48.401  1.00 14.64           C
ATOM   1275  CG  TRP A 285      12.427  14.517  48.967  1.00 15.53           C
ATOM   1276  CD1 TRP A 285      12.838  13.957  50.138  1.00 15.89           C
ATOM   1277  CD2 TRP A 285      13.568  15.151  48.401  1.00 11.43           C
ATOM   1278  NE1 TRP A 285      14.174  14.212  50.338  1.00 18.18           N
ATOM   1279  CE2 TRP A 285      14.644  14.943  49.286  1.00 13.62           C
ATOM   1280  CE3 TRP A 285      13.780  15.879  47.238  1.00 12.60           C
ATOM   1281  CZ2 TRP A 285      15.911  15.434  49.031  1.00 17.15           C
ATOM   1282  CZ3 TRP A 285      15.034  16.371  46.984  1.00 14.93           C
ATOM   1283  CH2 TRP A 285      16.085  16.150  47.877  1.00 12.89           C
ATOM   1284  H   TRP A 285       8.869  15.105  47.593  1.00 17.33           H
ATOM   1285  HA  TRP A 285      10.013  15.403  49.914  1.00 17.72           H
ATOM   1286  HB2 TRP A 285      10.656  13.656  48.596  1.00 17.57           H
ATOM   1287  HB3 TRP A 285      11.122  14.643  47.441  1.00 17.57           H
ATOM   1288  HD1 TRP A 285      12.294  13.484  50.724  1.00 19.07           H
ATOM   1289  HE1 TRP A 285      14.641  13.951  51.012  1.00 21.81           H
ATOM   1290  HE3 TRP A 285      13.078  16.040  46.648  1.00 15.12           H
ATOM   1291  HZ2 TRP A 285      16.612  15.278  49.621  1.00 20.58           H
ATOM   1292  HZ3 TRP A 285      15.181  16.858  46.208  1.00 17.92           H
ATOM   1293  HH2 TRP A 285      16.928  16.488  47.673  1.00 15.46           H
ATOM   1294  N   ARG A 286      10.731  17.661  47.778  1.00 13.57           N
ATOM   1295  CA  ARG A 286      11.425  18.928  47.584  1.00 13.90           C
ATOM   1296  C   ARG A 286      10.993  19.979  48.595  1.00 16.46           C
ATOM   1297  O   ARG A 286      11.777  20.874  48.935  1.00 13.97           O
ATOM   1298  CB  ARG A 286      11.172  19.437  46.176  1.00 14.65           C
ATOM   1299  CG  ARG A 286      11.999  20.658  45.817  1.00 14.10           C
ATOM   1300  CD  ARG A 286      11.411  21.347  44.599  1.00 14.00           C
ATOM   1301  NE  ARG A 286      10.202  22.127  44.893  1.00 15.76           N
ATOM   1302  CZ  ARG A 286      10.187  23.417  45.202  1.00 18.37           C
ATOM   1303  NH1 ARG A 286      11.301  24.108  45.304  1.00 16.19           N
ATOM   1304  NH2 ARG A 286       9.025  24.035  45.406  1.00 19.28           N1+
ATOM   1305  H   ARG A 286      10.251  17.414  47.104  1.00 16.28           H
ATOM   1306  HA  ARG A 286      12.382  18.785  47.690  1.00 16.68           H
ATOM   1307  HB2 ARG A 286      11.381  18.729  45.549  1.00 17.59           H
ATOM   1308  HB3 ARG A 286      10.238  19.685  46.097  1.00 17.59           H
ATOM   1309  HG2 ARG A 286      11.998  21.289  46.554  1.00 16.92           H
ATOM   1310  HG3 ARG A 286      12.904  20.382  45.611  1.00 16.92           H
ATOM   1311  HD2 ARG A 286      12.071  21.940  44.212  1.00 16.80           H
ATOM   1312  HD3 ARG A 286      11.164  20.672  43.948  1.00 16.80           H
ATOM   1313  HE  ARG A 286       9.441  21.759  44.723  1.00 18.91           H
ATOM   1314 HH11 ARG A 286      12.057  23.728  45.168  1.00 19.43           H
ATOM   1315 HH12 ARG A 286      11.267  24.941  45.511  1.00 19.43           H
ATOM   1316 HH21 ARG A 286       8.286  23.595  45.348  1.00 23.14           H
ATOM   1317 HH22 ARG A 286       9.014  24.866  45.622  1.00 23.14           H
ATOM   1318  N   ARG A 287       9.766  19.893  49.096  1.00 15.72           N
ATOM   1319  CA  ARG A 287       9.313  20.881  50.075  1.00 16.76           C
ATOM   1320  C   ARG A 287      10.192  20.890  51.317  1.00 17.45           C
ATOM   1321  O   ARG A 287      10.603  21.961  51.791  1.00 18.85           O
ATOM   1322  CB  ARG A 287       7.866  20.600  50.454  1.00 19.32           C
ATOM   1323  CG  ARG A 287       6.903  20.650  49.276  1.00 20.80           C
ATOM   1324  CD  ARG A 287       5.456  20.648  49.775  1.00 28.11           C
ATOM   1325  NE  ARG A 287       5.158  21.913  50.451  1.00 37.59           N
ATOM   1326  CZ  ARG A 287       4.140  22.728  50.172  1.00 29.78           C
ATOM   1327  NH1 ARG A 287       3.247  22.438  49.226  1.00 26.54           N
ATOM   1328  NH2 ARG A 287       4.009  23.849  50.875  1.00 37.86           N1+
ATOM   1329  H   ARG A 287       9.185  19.291  48.887  1.00 18.86           H
ATOM   1330  HA  ARG A 287       9.352  21.764  49.676  1.00 20.11           H
ATOM   1331  HB2 ARG A 287       7.818  19.715  50.848  1.00 23.18           H
ATOM   1332  HB3 ARG A 287       7.579  21.267  51.102  1.00 23.18           H
ATOM   1333  HG2 ARG A 287       7.046  21.461  48.766  1.00 24.96           H
ATOM   1334  HG3 ARG A 287       7.035  19.869  48.717  1.00 24.96           H
ATOM   1335  HD2 ARG A 287       4.854  20.517  49.028  1.00 33.74           H
ATOM   1336  HD3 ARG A 287       5.353  19.928  50.421  1.00 33.74           H
ATOM   1337  HE  ARG A 287       5.565  22.055  51.194  1.00 45.11           H
ATOM   1338 HH11 ARG A 287       3.321  21.717  48.762  1.00 31.85           H
ATOM   1339 HH12 ARG A 287       2.599  22.979  49.065  1.00 31.85           H
ATOM   1340 HH21 ARG A 287       4.579  24.037  51.492  1.00 45.43           H
ATOM   1341 HH22 ARG A 287       3.354  24.382  50.712  1.00 45.43           H
ATOM   1342  N   GLY A 288      10.480  19.711  51.874  1.00 17.56           N
ATOM   1343  CA  GLY A 288      11.364  19.640  53.025  1.00 18.76           C
ATOM   1344  C   GLY A 288      12.783  20.037  52.684  1.00 21.21           C
ATOM   1345  O   GLY A 288      13.466  20.686  53.485  1.00 20.60           O
ATOM   1346  H   GLY A 288      10.184  18.951  51.606  1.00 21.08           H
ATOM   1347  HA2 GLY A 288      11.037  20.229  53.720  1.00 22.51           H
ATOM   1348  HA3 GLY A 288      11.374  18.731  53.366  1.00 22.51           H
ATOM   1349  N   LEU A 289      13.252  19.661  51.487  1.00 15.80           N
ATOM   1350  CA  LEU A 289      14.567  20.099  51.053  1.00 17.96           C
ATOM   1351  C   LEU A 289      14.648  21.619  51.066  1.00 17.31           C
ATOM   1352  O   LEU A 289      15.626  22.199  51.554  1.00 14.87           O
ATOM   1353  CB  LEU A 289      14.881  19.554  49.656  1.00 12.59           C
ATOM   1354  CG  LEU A 289      16.165  20.104  49.038  1.00 18.53           C
ATOM   1355  CD1 LEU A 289      17.389  19.543  49.772  1.00 20.69           C
ATOM   1356  CD2 LEU A 289      16.217  19.797  47.558  1.00 20.75           C
ATOM   1357  H   LEU A 289      12.833  19.159  50.927  1.00 18.96           H
ATOM   1358  HA  LEU A 289      15.238  19.753  51.666  1.00 21.55           H
ATOM   1359  HB2 LEU A 289      14.979  18.593  49.715  1.00 15.11           H
ATOM   1360  HB3 LEU A 289      14.145  19.772  49.059  1.00 15.11           H
ATOM   1361  HG  LEU A 289      16.186  21.067  49.129  1.00 22.24           H
ATOM   1362 HD11 LEU A 289      18.187  19.896  49.356  1.00 24.83           H
ATOM   1363 HD12 LEU A 289      17.354  19.810  50.703  1.00 24.83           H
ATOM   1364 HD13 LEU A 289      17.373  18.579  49.707  1.00 24.83           H
ATOM   1365 HD21 LEU A 289      17.001  20.222  47.177  1.00 24.90           H
ATOM   1366 HD22 LEU A 289      16.256  18.838  47.427  1.00 24.90           H
ATOM   1367 HD23 LEU A 289      15.415  20.159  47.145  1.00 24.90           H
ATOM   1368  N   TRP A 290      13.622  22.276  50.518  1.00 14.34           N
ATOM   1369  CA  TRP A 290      13.641  23.723  50.333  1.00 14.92           C
ATOM   1370  C   TRP A 290      13.765  24.458  51.660  1.00 16.20           C
ATOM   1371  O   TRP A 290      14.436  25.496  51.740  1.00 15.61           O
ATOM   1372  CB  TRP A 290      12.362  24.150  49.601  1.00 16.36           C
ATOM   1373  CG  TRP A 290      12.347  25.577  49.216  1.00 15.65           C
ATOM   1374  CD1 TRP A 290      12.903  26.129  48.102  1.00 14.60           C
ATOM   1375  CD2 TRP A 290      11.743  26.661  49.941  1.00 19.01           C
ATOM   1376  NE1 TRP A 290      12.695  27.490  48.090  1.00 16.91           N
ATOM   1377  CE2 TRP A 290      11.973  27.835  49.201  1.00 18.54           C
ATOM   1378  CE3 TRP A 290      11.031  26.747  51.140  1.00 21.12           C
ATOM   1379  CZ2 TRP A 290      11.528  29.085  49.618  1.00 22.44           C
ATOM   1380  CZ3 TRP A 290      10.581  27.995  51.550  1.00 20.68           C
ATOM   1381  CH2 TRP A 290      10.833  29.142  50.793  1.00 27.83           C
ATOM   1382  H   TRP A 290      12.895  21.903  50.252  1.00 17.21           H
ATOM   1383  HA  TRP A 290      14.404  23.964  49.787  1.00 17.90           H
ATOM   1384  HB2 TRP A 290      12.271  23.624  48.792  1.00 19.63           H
ATOM   1385  HB3 TRP A 290      11.602  23.994  50.183  1.00 19.63           H
ATOM   1386  HD1 TRP A 290      13.366  25.660  47.448  1.00 17.52           H
ATOM   1387  HE1 TRP A 290      12.955  28.030  47.474  1.00 20.29           H
ATOM   1388  HE3 TRP A 290      10.859  25.986  51.648  1.00 25.35           H
ATOM   1389  HZ2 TRP A 290      11.693  29.849  49.115  1.00 26.93           H
ATOM   1390  HZ3 TRP A 290      10.103  28.067  52.345  1.00 24.82           H
ATOM   1391  HH2 TRP A 290      10.515  29.962  51.094  1.00 33.39           H
ATOM   1392  N   ALA A 291      13.129  23.935  52.710  1.00 15.19           N
ATOM   1393  CA  ALA A 291      13.224  24.572  54.022  1.00 17.90           C
ATOM   1394  C   ALA A 291      14.660  24.614  54.527  1.00 20.87           C
ATOM   1395  O   ALA A 291      15.040  25.544  55.250  1.00 21.25           O
ATOM   1396  CB  ALA A 291      12.360  23.828  55.031  1.00 21.47           C
ATOM   1397  H   ALA A 291      12.646  23.225  52.690  1.00 18.22           H
ATOM   1398  HA  ALA A 291      12.897  25.484  53.954  1.00 21.48           H
ATOM   1399  HB1 ALA A 291      12.419  24.283  55.884  1.00 25.77           H
ATOM   1400  HB2 ALA A 291      11.440  23.829  54.719  1.00 25.77           H
ATOM   1401  HB3 ALA A 291      12.683  22.919  55.115  1.00 25.77           H
ATOM   1402  N   GLN A 292      15.461  23.604  54.200  1.00 17.07           N
ATOM   1403  CA  GLN A 292      16.842  23.558  54.662  1.00 16.41           C
ATOM   1404  C   GLN A 292      17.801  24.160  53.661  1.00 16.18           C
ATOM   1405  O   GLN A 292      18.821  24.753  54.047  1.00 18.42           O
ATOM   1406  CB  GLN A 292      17.265  22.109  54.939  1.00 20.21           C
ATOM   1407  CG  GLN A 292      16.557  21.464  56.120  1.00 23.86           C
ATOM   1408  CD  GLN A 292      16.949  22.068  57.457  1.00 27.34           C
ATOM   1409  OE1 GLN A 292      17.901  22.838  57.556  1.00 34.58           O
ATOM   1410  NE2 GLN A 292      16.208  21.707  58.503  1.00 45.71           N
ATOM   1411  H   GLN A 292      15.224  22.933  53.717  1.00 20.49           H
ATOM   1412  HA  GLN A 292      16.910  24.058  55.490  1.00 19.69           H
ATOM   1413  HB2 GLN A 292      17.068  21.573  54.154  1.00 24.26           H
ATOM   1414  HB3 GLN A 292      18.218  22.084  55.115  1.00 24.26           H
ATOM   1415  HG2 GLN A 292      15.599  21.578  56.009  1.00 28.63           H
ATOM   1416  HG3 GLN A 292      16.779  20.520  56.142  1.00 28.63           H
ATOM   1417 HE21 GLN A 292      15.557  21.156  58.400  1.00 54.86           H
ATOM   1418 HE22 GLN A 292      16.394  22.010  59.288  1.00 54.86           H
ATOM   1419  N   ARG A 293      17.515  23.978  52.368  1.00 14.90           N
ATOM   1420  CA  ARG A 293      18.412  24.385  51.292  1.00 14.91           C
ATOM   1421  C   ARG A 293      17.592  25.133  50.249  1.00 16.93           C
ATOM   1422  O   ARG A 293      17.204  24.568  49.221  1.00 16.33           O
ATOM   1423  CB  ARG A 293      19.144  23.178  50.698  1.00 21.00           C
ATOM   1424  CG  ARG A 293      19.650  22.215  51.785  1.00 20.01           C
ATOM   1425  CD  ARG A 293      20.925  21.478  51.470  1.00 31.67           C
ATOM   1426  NE  ARG A 293      21.513  20.916  52.698  1.00 38.58           N
ATOM   1427  CZ  ARG A 293      21.991  21.649  53.709  1.00 40.65           C
ATOM   1428  NH1 ARG A 293      21.970  22.977  53.652  1.00 47.09           N
ATOM   1429  NH2 ARG A 293      22.512  21.067  54.785  1.00 39.94           N1+
ATOM   1430  H   ARG A 293      16.788  23.612  52.091  1.00 17.88           H
ATOM   1431  HA  ARG A 293      19.084  24.989  51.648  1.00 17.89           H
ATOM   1432  HB2 ARG A 293      18.537  22.685  50.121  1.00 25.20           H
ATOM   1433  HB3 ARG A 293      19.911  23.499  50.194  1.00 25.20           H
ATOM   1434  HG2 ARG A 293      19.805  22.730  52.589  1.00 24.01           H
ATOM   1435  HG3 ARG A 293      18.962  21.552  51.957  1.00 24.01           H
ATOM   1436  HD2 ARG A 293      20.714  20.741  50.873  1.00 38.00           H
ATOM   1437  HD3 ARG A 293      21.563  22.077  51.052  1.00 38.00           H
ATOM   1438  HE  ARG A 293      21.658  20.070  52.711  1.00 46.30           H
ATOM   1439 HH11 ARG A 293      21.639  23.377  52.968  1.00 56.50           H
ATOM   1440 HH12 ARG A 293      22.283  23.434  54.310  1.00 56.50           H
ATOM   1441 HH21 ARG A 293      22.553  20.217  54.842  1.00 47.93           H
ATOM   1442 HH22 ARG A 293      22.823  21.547  55.426  1.00 47.93           H
ATOM   1443  N   PRO A 294      17.334  26.423  50.479  1.00 18.17           N
ATOM   1444  CA  PRO A 294      16.551  27.223  49.532  1.00 18.02           C
ATOM   1445  C   PRO A 294      17.146  27.216  48.134  1.00 14.19           C
ATOM   1446  O   PRO A 294      18.362  27.188  47.937  1.00 17.57           O
ATOM   1447  CB  PRO A 294      16.611  28.633  50.129  1.00 26.77           C
ATOM   1448  CG  PRO A 294      16.882  28.428  51.560  1.00 23.63           C
ATOM   1449  CD  PRO A 294      17.756  27.220  51.648  1.00 21.68           C
ATOM   1450  HA  PRO A 294      15.629  26.919  49.504  1.00 21.63           H
ATOM   1451  HB2 PRO A 294      17.339  29.128  49.718  1.00 32.12           H
ATOM   1452  HB3 PRO A 294      15.762  29.079  49.992  1.00 32.12           H
ATOM   1453  HG2 PRO A 294      17.311  29.208  51.939  1.00 28.36           H
ATOM   1454  HG3 PRO A 294      16.045  28.248  52.011  1.00 28.36           H
ATOM   1455  HD2 PRO A 294      18.691  27.469  51.581  1.00 26.02           H
ATOM   1456  HD3 PRO A 294      17.566  26.737  52.469  1.00 26.02           H
ATOM   1457  N   HIS A 295      16.238  27.281  47.159  1.00 14.65           N
ATOM   1458  CA  HIS A 295      16.551  27.244  45.732  1.00 12.24           C
ATOM   1459  C   HIS A 295      15.285  27.692  45.005  1.00 11.02           C
ATOM   1460  O   HIS A 295      14.196  27.720  45.583  1.00 14.13           O
ATOM   1461  CB  HIS A 295      16.971  25.838  45.285  1.00 12.74           C
ATOM   1462  CG  HIS A 295      15.939  24.796  45.590  1.00 11.55           C
ATOM   1463  ND1 HIS A 295      15.909  24.116  46.788  1.00 12.83           N
ATOM   1464  CD2 HIS A 295      14.855  24.370  44.896  1.00 11.67           C
ATOM   1465  CE1 HIS A 295      14.860  23.319  46.811  1.00 12.64           C
ATOM   1466  NE2 HIS A 295      14.199  23.466  45.676  1.00 12.34           N
ATOM   1467  H   HIS A 295      15.395  27.347  47.317  1.00 17.57           H
ATOM   1468  HA  HIS A 295      17.267  27.868  45.534  1.00 14.69           H
ATOM   1469  HB2 HIS A 295      17.787  25.588  45.755  1.00 15.28           H
ATOM   1470  HB3 HIS A 295      17.125  25.846  44.326  1.00 15.28           H
ATOM   1471  HD1 HIS A 295      16.484  24.204  47.422  1.00 15.40           H
ATOM   1472  HD2 HIS A 295      14.590  24.663  44.052  1.00 14.00           H
ATOM   1473  HE1 HIS A 295      14.629  22.739  47.501  1.00 15.17           H
ATOM   1474  N   ASP A 296      15.416  27.947  43.694  1.00 12.33           N
ATOM   1475  CA  ASP A 296      14.259  28.267  42.874  1.00 12.91           C
ATOM   1476  C   ASP A 296      13.613  27.042  42.247  1.00 13.00           C
ATOM   1477  O   ASP A 296      12.380  26.958  42.193  1.00 12.72           O
ATOM   1478  CB  ASP A 296      14.668  29.232  41.761  1.00 10.90           C
ATOM   1479  CG  ASP A 296      15.174  30.572  42.305  1.00 12.59           C
ATOM   1480  OD1 ASP A 296      14.662  31.009  43.366  1.00 13.07           O
ATOM   1481  OD2 ASP A 296      16.054  31.165  41.670  1.00 12.49           O1-
ATOM   1482  H   ASP A 296      16.161  27.938  43.267  1.00 14.79           H
ATOM   1483  HA  ASP A 296      13.589  28.707  43.414  1.00 15.50           H
ATOM   1484  HB2 ASP A 296      15.376  28.828  41.234  1.00 13.08           H
ATOM   1485  HB3 ASP A 296      13.890  29.404  41.206  1.00 13.08           H
ATOM   1486  N   SER A 297      14.409  26.084  41.766  1.00 12.14           N
ATOM   1487  CA  SER A 297      13.904  24.919  41.053  1.00  9.87           C
ATOM   1488  C   SER A 297      14.769  23.732  41.442  1.00 11.95           C
ATOM   1489  O   SER A 297      15.992  23.868  41.461  1.00 11.82           O
ATOM   1490  CB  SER A 297      13.978  25.145  39.538  1.00 10.03           C
ATOM   1491  OG  SER A 297      13.500  24.030  38.825  1.00 11.43           O
ATOM   1492  H   SER A 297      15.266  26.100  41.828  1.00 14.56           H
ATOM   1493  HA  SER A 297      12.987  24.738  41.295  1.00 11.84           H
ATOM   1494  HB2 SER A 297      13.446  25.925  39.302  1.00 12.04           H
ATOM   1495  HB3 SER A 297      14.906  25.292  39.297  1.00 12.04           H
ATOM   1496  HG  SER A 297      12.756  23.789  39.132  1.00 13.72           H
ATOM   1497  N   ALA A 298      14.155  22.603  41.752  1.00  8.72           N
ATOM   1498  CA  ALA A 298      14.888  21.371  41.986  1.00  8.38           C
ATOM   1499  C   ALA A 298      14.610  20.390  40.862  1.00  9.71           C
ATOM   1500  O   ALA A 298      13.467  20.211  40.420  1.00 11.09           O
ATOM   1501  CB  ALA A 298      14.549  20.749  43.329  1.00 12.25           C
ATOM   1502  H   ALA A 298      13.298  22.513  41.807  1.00 10.47           H
ATOM   1503  HA  ALA A 298      15.842  21.564  41.988  1.00 10.05           H
ATOM   1504  HB1 ALA A 298      15.155  20.006  43.467  1.00 14.70           H
ATOM   1505  HB2 ALA A 298      14.682  21.411  44.025  1.00 14.70           H
ATOM   1506  HB3 ALA A 298      13.630  20.447  43.315  1.00 14.70           H
ATOM   1507  N   GLN A 299      15.682  19.767  40.378  1.00 10.73           N
ATOM   1508  CA  GLN A 299      15.572  18.887  39.229  1.00  9.07           C
ATOM   1509  C   GLN A 299      16.153  17.526  39.567  1.00  8.96           C
ATOM   1510  O   GLN A 299      17.298  17.426  40.021  1.00 10.73           O
ATOM   1511  CB  GLN A 299      16.280  19.501  38.039  1.00  9.04           C
ATOM   1512  CG  GLN A 299      15.674  20.834  37.591  1.00  9.07           C
ATOM   1513  CD  GLN A 299      14.306  20.684  36.954  1.00 10.91           C
ATOM   1514  OE1 GLN A 299      13.968  19.655  36.360  1.00 12.73           O
ATOM   1515  NE2 GLN A 299      13.500  21.730  37.082  1.00 11.50           N
ATOM   1516  H   GLN A 299      16.478  19.848  40.703  1.00 12.87           H
ATOM   1517  HA  GLN A 299      14.633  18.772  38.996  1.00 10.88           H
ATOM   1518  HB2 GLN A 299      17.208  19.660  38.283  1.00 10.85           H
ATOM   1519  HB3 GLN A 299      16.241  18.874  37.300  1.00 10.85           H
ATOM   1520  HG2 GLN A 299      15.581  21.421  38.358  1.00 10.89           H
ATOM   1521  HG3 GLN A 299      16.265  21.251  36.941  1.00 10.89           H
ATOM   1522 HE21 GLN A 299      13.741  22.395  37.570  1.00 13.80           H
ATOM   1523 HE22 GLN A 299      12.740  21.741  36.681  1.00 13.80           H
ATOM   1524  N   LEU A 300      15.342  16.484  39.388  1.00 10.46           N
ATOM   1525  CA  LEU A 300      15.789  15.112  39.598  1.00  9.86           C
ATOM   1526  C   LEU A 300      16.326  14.565  38.283  1.00 10.19           C
ATOM   1527  O   LEU A 300      15.661  14.662  37.251  1.00 11.63           O
ATOM   1528  CB  LEU A 300      14.629  14.234  40.083  1.00 11.92           C
ATOM   1529  CG  LEU A 300      14.962  12.770  40.372  1.00 11.00           C
ATOM   1530  CD1 LEU A 300      15.902  12.627  41.516  1.00 12.25           C
ATOM   1531  CD2 LEU A 300      13.679  12.078  40.645  1.00 13.56           C
ATOM   1532  H   LEU A 300      14.514  16.548  39.149  1.00 12.55           H
ATOM   1533  HA  LEU A 300      16.500  15.078  40.252  1.00 11.84           H
ATOM   1534  HB2 LEU A 300      14.261  14.620  40.891  1.00 14.30           H
ATOM   1535  HB3 LEU A 300      13.949  14.237  39.394  1.00 14.30           H
ATOM   1536  HG  LEU A 300      15.362  12.363  39.588  1.00 13.20           H
ATOM   1537 HD11 LEU A 300      16.040  11.687  41.694  1.00 14.70           H
ATOM   1538 HD12 LEU A 300      16.750  13.052  41.294  1.00 14.70           H
ATOM   1539 HD13 LEU A 300      15.519  13.047  42.305  1.00 14.70           H
ATOM   1540 HD21 LEU A 300      13.852  11.137  40.806  1.00 16.27           H
ATOM   1541 HD22 LEU A 300      13.274  12.479  41.428  1.00 16.27           H
ATOM   1542 HD23 LEU A 300      13.099  12.183  39.879  1.00 16.27           H
ATOM   1543  N   LEU A 301      17.528  14.017  38.322  1.00  9.83           N
ATOM   1544  CA  LEU A 301      18.110  13.286  37.198  1.00 10.39           C
ATOM   1545  C   LEU A 301      18.144  11.809  37.562  1.00 11.29           C
ATOM   1546  O   LEU A 301      18.846  11.415  38.490  1.00 11.65           O
ATOM   1547  CB  LEU A 301      19.498  13.814  36.882  1.00 10.70           C
ATOM   1548  CG  LEU A 301      20.155  13.229  35.635  1.00 11.71           C
ATOM   1549  CD1 LEU A 301      19.355  13.622  34.415  1.00 13.08           C
ATOM   1550  CD2 LEU A 301      21.604  13.690  35.497  1.00 14.63           C
ATOM   1551  H   LEU A 301      18.051  14.069  39.009  1.00 11.79           H
ATOM   1552  HA  LEU A 301      17.544  13.391  36.418  1.00 12.46           H
ATOM   1553  HB2 LEU A 301      19.427  14.768  36.749  1.00 12.84           H
ATOM   1554  HB3 LEU A 301      20.068  13.618  37.639  1.00 12.84           H
ATOM   1555  HG  LEU A 301      20.153  12.263  35.706  1.00 14.05           H
ATOM   1556 HD11 LEU A 301      19.834  13.312  33.626  1.00 15.70           H
ATOM   1557 HD12 LEU A 301      18.481  13.209  34.455  1.00 15.70           H
ATOM   1558 HD13 LEU A 301      19.266  14.588  34.398  1.00 15.70           H
ATOM   1559 HD21 LEU A 301      21.975  13.316  34.681  1.00 17.56           H
ATOM   1560 HD22 LEU A 301      21.616  14.660  35.457  1.00 17.56           H
ATOM   1561 HD23 LEU A 301      22.114  13.383  36.266  1.00 17.56           H
ATOM   1562  N   THR A 302      17.381  11.006  36.832  1.00 11.58           N
ATOM   1563  CA  THR A 302      17.166   9.611  37.187  1.00 10.63           C
ATOM   1564  C   THR A 302      17.826   8.686  36.167  1.00 10.01           C
ATOM   1565  O   THR A 302      17.804   8.944  34.961  1.00 11.19           O
ATOM   1566  CB  THR A 302      15.660   9.276  37.323  1.00 14.09           C
ATOM   1567  OG1 THR A 302      15.513   7.878  37.611  1.00 15.03           O
ATOM   1568  CG2 THR A 302      14.856   9.585  36.073  1.00 16.71           C
ATOM   1569  H   THR A 302      16.971  11.255  36.116  1.00 13.90           H
ATOM   1570  HA  THR A 302      17.573   9.444  38.048  1.00 12.76           H
ATOM   1571  HB  THR A 302      15.284   9.800  38.051  1.00 16.91           H
ATOM   1572  HG1 THR A 302      15.916   7.686  38.318  1.00 18.04           H
ATOM   1573 HG21 THR A 302      13.924   9.365  36.224  1.00 20.06           H
ATOM   1574 HG22 THR A 302      14.920  10.529  35.846  1.00 20.06           H
ATOM   1575 HG23 THR A 302      15.188   9.061  35.327  1.00 20.06           H
ATOM   1576  N   GLY A 303      18.382   7.589  36.666  1.00 13.27           N
ATOM   1577  CA  GLY A 303      18.754   6.468  35.850  1.00 14.73           C
ATOM   1578  C   GLY A 303      17.599   5.590  35.426  1.00 13.47           C
ATOM   1579  O   GLY A 303      17.826   4.661  34.642  1.00 18.27           O
ATOM   1580  H   GLY A 303      18.567   7.477  37.500  1.00 15.93           H
ATOM   1581  HA2 GLY A 303      19.205   6.789  35.050  1.00 17.68           H
ATOM   1582  HA3 GLY A 303      19.373   5.910  36.344  1.00 17.68           H
ATOM   1583  N   ARG A 304      16.388   5.842  35.909  1.00 14.20           N
ATOM   1584  CA  ARG A 304      15.253   4.998  35.539  1.00 15.74           C
ATOM   1585  C   ARG A 304      14.668   5.439  34.210  1.00 16.34           C
ATOM   1586  O   ARG A 304      14.582   6.634  33.913  1.00 17.82           O
ATOM   1587  CB  ARG A 304      14.182   5.026  36.625  1.00 19.76           C
ATOM   1588  CG  ARG A 304      14.556   4.267  37.898  1.00 25.67           C
ATOM   1589  CD  ARG A 304      14.635   2.730  37.698  1.00 27.86           C
ATOM   1590  NE  ARG A 304      13.412   2.147  37.137  1.00 24.05           N
ATOM   1591  CZ  ARG A 304      12.372   1.698  37.843  1.00 24.75           C
ATOM   1592  NH1 ARG A 304      12.369   1.763  39.162  1.00 22.85           N
ATOM   1593  NH2 ARG A 304      11.329   1.190  37.212  1.00 27.35           N1+
ATOM   1594  H   ARG A 304      16.192   6.484  36.444  1.00 17.04           H
ATOM   1595  HA  ARG A 304      15.549   4.078  35.438  1.00 18.88           H
ATOM   1596  HB2 ARG A 304      14.021   5.952  36.868  1.00 23.72           H
ATOM   1597  HB3 ARG A 304      13.363   4.643  36.275  1.00 23.72           H
ATOM   1598  HG2 ARG A 304      15.425   4.572  38.204  1.00 30.81           H
ATOM   1599  HG3 ARG A 304      13.886   4.442  38.579  1.00 30.81           H
ATOM   1600  HD2 ARG A 304      15.358   2.533  37.080  1.00 33.44           H
ATOM   1601  HD3 ARG A 304      14.812   2.305  38.552  1.00 33.44           H
ATOM   1602  HE  ARG A 304      13.289   2.248  36.291  1.00 28.87           H
ATOM   1603 HH11 ARG A 304      13.045   2.088  39.582  1.00 27.42           H
ATOM   1604 HH12 ARG A 304      11.692   1.467  39.604  1.00 27.42           H
ATOM   1605 HH21 ARG A 304      11.323   1.152  36.354  1.00 32.82           H
ATOM   1606 HH22 ARG A 304      10.654   0.903  37.662  1.00 32.82           H
ATOM   1607  N   ALA A 305      14.247   4.462  33.419  1.00 16.17           N
ATOM   1608  CA  ALA A 305      13.533   4.706  32.188  1.00 16.00           C
ATOM   1609  C   ALA A 305      12.031   4.661  32.461  1.00 19.06           C
ATOM   1610  O   ALA A 305      11.547   3.769  33.164  1.00 20.67           O
ATOM   1611  CB  ALA A 305      13.945   3.662  31.143  1.00 19.87           C
ATOM   1612  H   ALA A 305      14.380   3.627  33.572  1.00 19.41           H
ATOM   1613  HA  ALA A 305      13.765   5.584  31.846  1.00 19.20           H
ATOM   1614  HB1 ALA A 305      13.485   3.838  30.307  1.00 23.85           H
ATOM   1615  HB2 ALA A 305      14.904   3.706  31.011  1.00 23.85           H
ATOM   1616  HB3 ALA A 305      13.701   2.786  31.487  1.00 23.85           H
ATOM   1617  N   PHE A 306      11.310   5.623  31.925  1.00 15.16           N
ATOM   1618  CA  PHE A 306       9.875   5.730  32.149  1.00 15.53           C
ATOM   1619  C   PHE A 306       9.094   5.044  31.045  1.00 23.22           C
ATOM   1620  O   PHE A 306       9.545   4.931  29.901  1.00 20.60           O
ATOM   1621  CB  PHE A 306       9.429   7.192  32.235  1.00 16.59           C
ATOM   1622  CG  PHE A 306      10.014   7.932  33.390  1.00 13.68           C
ATOM   1623  CD1 PHE A 306       9.941   7.425  34.665  1.00 16.77           C
ATOM   1624  CD2 PHE A 306      10.672   9.137  33.182  1.00 15.90           C
ATOM   1625  CE1 PHE A 306      10.479   8.101  35.724  1.00 19.06           C
ATOM   1626  CE2 PHE A 306      11.216   9.814  34.238  1.00 15.22           C
ATOM   1627  CZ  PHE A 306      11.107   9.298  35.519  1.00 14.82           C
ATOM   1628  H   PHE A 306      11.631   6.240  31.424  1.00 18.19           H
ATOM   1629  HA  PHE A 306       9.652   5.290  32.986  1.00 18.64           H
ATOM   1630  HB2 PHE A 306       9.702   7.653  31.427  1.00 19.91           H
ATOM   1631  HB3 PHE A 306       8.463   7.219  32.318  1.00 19.91           H
ATOM   1632  HD1 PHE A 306       9.505   6.617  34.814  1.00 20.12           H
ATOM   1633  HD2 PHE A 306      10.733   9.496  32.327  1.00 19.08           H
ATOM   1634  HE1 PHE A 306      10.416   7.748  36.580  1.00 22.88           H
ATOM   1635  HE2 PHE A 306      11.641  10.629  34.092  1.00 18.26           H
ATOM   1636  HZ  PHE A 306      11.481   9.750  36.239  1.00 17.78           H
ATOM   1637  N   GLN A 307       7.889   4.619  31.402  1.00 25.42           N
ATOM   1638  CA  GLN A 307       6.993   4.028  30.430  1.00 21.92           C
ATOM   1639  C   GLN A 307       6.586   5.079  29.406  1.00 25.47           C
ATOM   1640  O   GLN A 307       6.495   6.284  29.700  1.00 26.15           O
ATOM   1641  CB  GLN A 307       5.782   3.436  31.157  1.00 29.70           C
ATOM   1642  CG  GLN A 307       4.989   2.410  30.379  1.00 38.40           C
ATOM   1643  CD  GLN A 307       4.162   1.535  31.307  1.00 41.58           C
ATOM   1644  OE1 GLN A 307       3.775   1.965  32.399  1.00 44.94           O
ATOM   1645  NE2 GLN A 307       3.902   0.295  30.888  1.00 49.04           N
ATOM   1646  H   GLN A 307       7.566   4.667  32.195  1.00 30.50           H
ATOM   1647  HA  GLN A 307       7.455   3.320  29.952  1.00 26.31           H
ATOM   1648  HB2 GLN A 307       6.118   2.977  31.942  1.00 35.64           H
ATOM   1649  HB3 GLN A 307       5.183   4.149  31.429  1.00 35.64           H
ATOM   1650  HG2 GLN A 307       4.383   2.872  29.778  1.00 46.08           H
ATOM   1651  HG3 GLN A 307       5.592   1.841  29.876  1.00 46.08           H
ATOM   1652 HE21 GLN A 307       4.238   0.009  30.150  1.00 58.85           H
ATOM   1653 HE22 GLN A 307       3.403  -0.222  31.362  1.00 58.85           H
ATOM   1654  N   GLY A 308       6.399   4.618  28.176  1.00 30.04           N
ATOM   1655  CA  GLY A 308       6.031   5.511  27.114  1.00 24.29           C
ATOM   1656  C   GLY A 308       7.151   6.309  26.456  1.00 19.15           C
ATOM   1657  O   GLY A 308       6.785   7.268  25.755  1.00 26.57           O
ATOM   1658  H   GLY A 308       6.454   3.796  27.939  1.00 36.05           H
ATOM   1659  HA2 GLY A 308       5.553   5.028  26.419  1.00 29.15           H
ATOM   1660  HA3 GLY A 308       5.417   6.174  27.483  1.00 29.15           H
ATOM   1661  N   ALA A 309       8.472   6.063  26.709  1.00 27.79           N
ATOM   1662  CA  ALA A 309       9.492   6.837  25.979  1.00 22.41           C
ATOM   1663  C   ALA A 309       9.458   8.299  26.496  1.00 18.06           C
ATOM   1664  O   ALA A 309      10.198   9.133  25.985  1.00 17.78           O
ATOM   1665  CB  ALA A 309       9.223   6.803  24.476  1.00 26.26           C
ATOM   1666  H   ALA A 309       8.748   5.590  27.566  1.00 33.35           H
ATOM   1667  HA  ALA A 309      10.502   6.392  26.198  1.00 26.90           H
ATOM   1668  HB1 ALA A 309      10.002   7.329  23.920  1.00 31.51           H
ATOM   1669  HB2 ALA A 309       9.146   5.778  24.084  1.00 31.51           H
ATOM   1670  HB3 ALA A 309       8.263   7.296  24.225  1.00 31.51           H
ATOM   1671  N   THR A 310       8.658   8.603  27.581  1.00 17.16           N
ATOM   1672  CA  THR A 310       8.775   9.929  28.216  1.00 13.78           C
ATOM   1673  C   THR A 310      10.154   9.986  28.860  1.00 12.29           C
ATOM   1674  O   THR A 310      10.567   9.086  29.584  1.00 14.26           O
ATOM   1675  CB  THR A 310       7.731  10.084  29.359  1.00 15.79           C
ATOM   1676  OG1 THR A 310       6.424   9.832  28.845  1.00 22.92           O
ATOM   1677  CG2 THR A 310       7.884  11.428  30.019  1.00 17.05           C
ATOM   1678  H   THR A 310       7.910   8.007  27.933  1.00 20.59           H
ATOM   1679  HA  THR A 310       8.637  10.741  27.456  1.00 16.53           H
ATOM   1680  HB  THR A 310       7.922   9.274  30.110  1.00 18.95           H
ATOM   1681  HG1 THR A 310       5.904   9.647  29.479  1.00 27.50           H
ATOM   1682 HG21 THR A 310       7.070  11.601  30.749  1.00 20.46           H
ATOM   1683 HG22 THR A 310       8.856  11.592  30.542  1.00 20.46           H
ATOM   1684 HG23 THR A 310       7.777  12.220  29.255  1.00 20.46           H
ATOM   1685  N   VAL A 311      10.848  11.138  28.582  1.00 13.38           N
ATOM   1686  CA  VAL A 311      12.170  11.312  29.200  1.00 13.11           C
ATOM   1687  C   VAL A 311      12.172  12.440  30.230  1.00 11.95           C
ATOM   1688  O   VAL A 311      13.158  12.555  30.979  1.00 12.34           O
ATOM   1689  CB  VAL A 311      13.299  11.592  28.162  1.00 13.09           C
ATOM   1690  CG1 VAL A 311      13.586  10.307  27.386  1.00 17.57           C
ATOM   1691  CG2 VAL A 311      13.013  12.760  27.220  1.00 12.97           C
ATOM   1692  H   VAL A 311      10.610  11.759  27.789  1.00 16.05           H
ATOM   1693  HA  VAL A 311      12.433  10.379  29.781  1.00 15.73           H
ATOM   1694  HB  VAL A 311      14.214  11.852  28.770  1.00 15.71           H
ATOM   1695 HG11 VAL A 311      14.386  10.459  26.656  1.00 21.08           H
ATOM   1696 HG12 VAL A 311      13.865   9.485  28.050  1.00 21.08           H
ATOM   1697 HG13 VAL A 311      12.690   9.991  26.828  1.00 21.08           H
ATOM   1698 HG21 VAL A 311      13.791  12.877  26.463  1.00 15.56           H
ATOM   1699 HG22 VAL A 311      12.070  12.634  26.666  1.00 15.56           H
ATOM   1700 HG23 VAL A 311      12.939  13.719  27.751  1.00 15.56           H
ATOM   1701  N   GLY A 312      11.093  13.262  30.318  1.00 12.07           N
ATOM   1702  CA  GLY A 312      11.081  14.312  31.343  1.00 12.66           C
ATOM   1703  C   GLY A 312       9.667  14.868  31.449  1.00 10.40           C
ATOM   1704  O   GLY A 312       8.854  14.775  30.539  1.00 11.16           O
ATOM   1705  H   GLY A 312      10.381  13.339  29.578  1.00 14.49           H
ATOM   1706  HA2 GLY A 312      11.461  13.930  32.323  1.00 15.19           H
ATOM   1707  HA3 GLY A 312      11.759  15.174  31.052  1.00 15.19           H
ATOM   1708  N   LEU A 313       9.441  15.473  32.649  1.00  9.68           N
ATOM   1709  CA  LEU A 313       8.136  16.071  32.960  1.00 12.01           C
ATOM   1710  C   LEU A 313       8.439  17.164  34.003  1.00 11.95           C
ATOM   1711  O   LEU A 313       9.263  17.151  34.891  1.00 13.12           O
ATOM   1712  CB  LEU A 313       7.177  15.091  33.657  1.00 16.15           C
ATOM   1713  CG  LEU A 313       6.469  14.086  32.743  1.00 24.60           C
ATOM   1714  CD1 LEU A 313       5.598  13.175  33.645  1.00 19.98           C
ATOM   1715  CD2 LEU A 313       5.649  14.795  31.665  1.00 16.25           C
ATOM   1716  H   LEU A 313      10.188  15.578  33.362  1.00 11.61           H
ATOM   1717  HA  LEU A 313       7.682  16.497  32.008  1.00 14.42           H
ATOM   1718  HB2 LEU A 313       7.734  14.537  34.443  1.00 19.38           H
ATOM   1719  HB3 LEU A 313       6.398  15.674  34.191  1.00 19.38           H
ATOM   1720  HG  LEU A 313       7.244  13.461  32.230  1.00 29.51           H
ATOM   1721 HD11 LEU A 313       5.042  12.468  33.019  1.00 23.98           H
ATOM   1722 HD12 LEU A 313       6.199  12.602  34.348  1.00 23.98           H
ATOM   1723 HD13 LEU A 313       4.861  13.758  34.203  1.00 23.98           H
ATOM   1724 HD21 LEU A 313       5.194  14.095  30.959  1.00 19.51           H
ATOM   1725 HD22 LEU A 313       4.847  15.411  32.088  1.00 19.51           H
ATOM   1726 HD23 LEU A 313       6.270  15.481  31.066  1.00 19.51           H
ATOM   1727  N   ALA A 314       7.478  18.130  33.954  1.00 13.42           N
ATOM   1728  CA  ALA A 314       7.382  19.243  34.910  1.00 12.10           C
ATOM   1729  C   ALA A 314       5.976  19.870  34.928  1.00 13.32           C
ATOM   1730  O   ALA A 314       5.291  19.886  33.903  1.00 16.25           O
ATOM   1731  CB  ALA A 314       8.406  20.346  34.619  1.00 14.16           C
ATOM   1732  H   ALA A 314       6.862  18.144  33.363  1.00 16.11           H
ATOM   1733  HA  ALA A 314       7.572  18.884  35.793  1.00 14.52           H
ATOM   1734  HB1 ALA A 314       8.218  21.089  35.212  1.00 16.99           H
ATOM   1735  HB2 ALA A 314       9.277  19.988  34.821  1.00 16.99           H
ATOM   1736  HB3 ALA A 314       8.340  20.638  33.692  1.00 16.99           H
ATOM   1737  N   PRO A 315       5.556  20.442  36.058  1.00 12.75           N
ATOM   1738  CA  PRO A 315       4.306  21.225  36.079  1.00 14.66           C
ATOM   1739  C   PRO A 315       4.437  22.552  35.349  1.00 20.34           C
ATOM   1740  O   PRO A 315       5.393  23.298  35.551  1.00 15.66           O
ATOM   1741  CB  PRO A 315       4.068  21.453  37.579  1.00 15.74           C
ATOM   1742  CG  PRO A 315       4.938  20.483  38.266  1.00 16.19           C
ATOM   1743  CD  PRO A 315       6.140  20.395  37.404  1.00 12.43           C
ATOM   1744  HA  PRO A 315       3.572  20.712  35.696  1.00 17.59           H
ATOM   1745  HB2 PRO A 315       4.330  22.360  37.809  1.00 18.89           H
ATOM   1746  HB3 PRO A 315       3.139  21.299  37.797  1.00 18.89           H
ATOM   1747  HG2 PRO A 315       5.172  20.802  39.149  1.00 19.43           H
ATOM   1748  HG3 PRO A 315       4.479  19.627  38.308  1.00 19.43           H
ATOM   1749  HD2 PRO A 315       6.715  21.162  37.548  1.00 14.91           H
ATOM   1750  HD3 PRO A 315       6.603  19.557  37.573  1.00 14.91           H
ATOM   1751  N   VAL A 316       3.434  22.882  34.526  1.00 15.62           N
ATOM   1752  CA  VAL A 316       3.473  24.130  33.780  1.00 14.70           C
ATOM   1753  C   VAL A 316       3.240  25.318  34.713  1.00 17.04           C
ATOM   1754  O   VAL A 316       2.351  25.293  35.580  1.00 18.15           O
ATOM   1755  CB  VAL A 316       2.423  24.123  32.651  1.00 22.72           C
ATOM   1756  CG1 VAL A 316       2.553  25.389  31.801  1.00 26.94           C
ATOM   1757  CG2 VAL A 316       2.534  22.877  31.790  1.00 28.80           C
ATOM   1758  H   VAL A 316       2.741  22.399  34.386  1.00 18.74           H
ATOM   1759  HA  VAL A 316       4.346  24.241  33.371  1.00 17.64           H
ATOM   1760  HB  VAL A 316       1.537  24.126  33.045  1.00 27.27           H
ATOM   1761 HG11 VAL A 316       1.887  25.363  31.097  1.00 32.33           H
ATOM   1762 HG12 VAL A 316       2.404  26.168  32.362  1.00 32.33           H
ATOM   1763 HG13 VAL A 316       3.443  25.420  31.416  1.00 32.33           H
ATOM   1764 HG21 VAL A 316       1.858  22.919  31.093  1.00 34.56           H
ATOM   1765 HG22 VAL A 316       3.416  22.843  31.394  1.00 34.56           H
ATOM   1766 HG23 VAL A 316       2.381  22.093  32.340  1.00 34.56           H
ATOM   1767  N   GLU A 317       4.035  26.373  34.522  1.00 16.45           N
ATOM   1768  CA  GLU A 317       3.935  27.651  35.236  1.00 16.34           C
ATOM   1769  C   GLU A 317       4.119  27.503  36.747  1.00 18.19           C
ATOM   1770  O   GLU A 317       3.703  28.386  37.508  1.00 18.94           O
ATOM   1771  CB  GLU A 317       2.609  28.374  34.927  1.00 17.71           C
ATOM   1772  CG  GLU A 317       2.626  29.071  33.570  1.00 21.31           C
ATOM   1773  CD  GLU A 317       1.343  29.818  33.246  1.00 29.56           C
ATOM   1774  OE1 GLU A 317       0.623  30.190  34.184  1.00 28.75           O
ATOM   1775  OE2 GLU A 317       1.054  30.014  32.048  1.00 41.59           O1-
ATOM   1776  H   GLU A 317       4.669  26.376  33.939  1.00 19.74           H
ATOM   1777  HA  GLU A 317       4.650  28.225  34.918  1.00 19.60           H
ATOM   1778  HB2 GLU A 317       1.887  27.727  34.925  1.00 21.25           H
ATOM   1779  HB3 GLU A 317       2.448  29.048  35.602  1.00 21.25           H
ATOM   1780  HG2 GLU A 317       3.343  29.724  33.561  1.00 25.57           H
ATOM   1781  HG3 GLU A 317       2.768  28.414  32.872  1.00 25.57           H
ATOM   1782  N   GLY A 318       4.764  26.427  37.202  1.00 15.17           N
ATOM   1783  CA  GLY A 318       5.027  26.243  38.614  1.00 16.12           C
ATOM   1784  C   GLY A 318       6.304  26.868  39.170  1.00 14.63           C
ATOM   1785  O   GLY A 318       6.601  26.671  40.353  1.00 13.38           O
ATOM   1786  H   GLY A 318       5.049  25.782  36.708  1.00 18.20           H
ATOM   1787  HA2 GLY A 318       4.281  26.611  39.108  1.00 19.34           H
ATOM   1788  HA3 GLY A 318       5.062  25.293  38.798  1.00 19.34           H
ATOM   1789  N   MET A 319       7.064  27.629  38.383  1.00 12.35           N
ATOM   1790  CA  MET A 319       8.312  28.198  38.890  1.00 11.08           C
ATOM   1791  C   MET A 319       8.029  29.032  40.132  1.00 15.88           C
ATOM   1792  O   MET A 319       7.141  29.893  40.124  1.00 12.46           O
ATOM   1793  CB  MET A 319       8.978  29.049  37.819  1.00 13.63           C
ATOM   1794  CG  MET A 319      10.346  29.608  38.216  1.00 12.89           C
ATOM   1795  SD  MET A 319      11.594  28.351  38.667  1.00 13.82           S
ATOM   1796  CE  MET A 319      11.995  27.736  37.032  1.00 15.78           C
ATOM   1797  H   MET A 319       6.886  27.822  37.567  1.00 14.82           H
ATOM   1798  HA  MET A 319       8.922  27.482  39.130  1.00 13.29           H
ATOM   1799  HB2 MET A 319       9.090  28.509  37.019  1.00 16.36           H
ATOM   1800  HB3 MET A 319       8.400  29.805  37.623  1.00 16.36           H
ATOM   1801  HG2 MET A 319      10.702  30.118  37.473  1.00 15.47           H
ATOM   1802  HG3 MET A 319      10.228  30.190  38.981  1.00 15.47           H
ATOM   1803  HE1 MET A 319      12.620  27.002  37.117  1.00 18.94           H
ATOM   1804  HE2 MET A 319      11.188  27.432  36.587  1.00 18.94           H
ATOM   1805  HE3 MET A 319      12.399  28.458  36.525  1.00 18.94           H
ATOM   1806  N   CYS A 320       8.777  28.763  41.198  1.00 13.88           N
ATOM   1807  CA  CYS A 320       8.736  29.434  42.488  1.00 10.99           C
ATOM   1808  C   CYS A 320       7.582  28.945  43.350  1.00 13.75           C
ATOM   1809  O   CYS A 320       7.504  29.346  44.512  1.00 19.12           O
ATOM   1810  CB  CYS A 320       8.640  30.970  42.375  1.00 13.43           C
ATOM   1811  SG  CYS A 320       9.776  31.739  41.182  1.00 18.31           S
ATOM   1812  H   CYS A 320       9.358  28.132  41.196  1.00 16.66           H
ATOM   1813  HA  CYS A 320       9.552  29.227  42.966  1.00 13.18           H
ATOM   1814  HB2 CYS A 320       7.738  31.216  42.117  1.00 16.12           H
ATOM   1815  HB3 CYS A 320       8.838  31.343  43.248  1.00 16.12           H
ATOM   1816  N   ARG A 321       6.684  28.104  42.848  1.00 14.64           N
ATOM   1817  CA  ARG A 321       5.545  27.680  43.651  1.00 13.55           C
ATOM   1818  C   ARG A 321       5.966  26.555  44.581  1.00 15.18           C
ATOM   1819  O   ARG A 321       6.623  25.600  44.160  1.00 13.19           O
ATOM   1820  CB  ARG A 321       4.393  27.219  42.768  1.00 17.12           C
ATOM   1821  CG  ARG A 321       3.750  28.260  41.878  0.75 15.95           C
ATOM   1822  CD  ARG A 321       2.570  27.585  41.208  0.66 18.23           C
ATOM   1823  NE  ARG A 321       1.899  28.399  40.208  0.58 24.55           N
ATOM   1824  CZ  ARG A 321       0.836  27.999  39.520  0.69 26.41           C
ATOM   1825  NH1 ARG A 321       0.315  26.795  39.731  0.50 30.49           N
ATOM   1826  NH2 ARG A 321       0.284  28.808  38.625  0.86 29.59           N1+
ATOM   1827  H   ARG A 321       6.715  27.754  42.062  1.00 17.57           H
ATOM   1828  HA  ARG A 321       5.239  28.426  44.193  1.00 16.26           H
ATOM   1829  HB2 ARG A 321       4.732  26.525  42.180  1.00 20.54           H
ATOM   1830  HB3 ARG A 321       3.691  26.849  43.329  1.00 20.54           H
ATOM   1831  HG2 ARG A 321       3.434  29.008  42.414  1.00 19.14           H
ATOM   1832  HG3 ARG A 321       4.368  28.559  41.194  1.00 19.14           H
ATOM   1833  HD2 ARG A 321       2.880  26.775  40.772  0.64 21.88           H
ATOM   1834  HD3 ARG A 321       1.916  27.353  41.888  0.00 21.88           H
ATOM   1835  HE  ARG A 321       2.195  29.194  40.071  0.18 29.46           H
ATOM   1836 HH11 ARG A 321       0.663  26.262  40.310  1.00 36.59           H
ATOM   1837 HH12 ARG A 321      -0.377  26.545  39.285  1.00 36.59           H
ATOM   1838 HH21 ARG A 321       0.618  29.590  38.494  1.00 35.51           H
ATOM   1839 HH22 ARG A 321      -0.409  28.556  38.183  1.00 35.51           H
ATOM   1840  N   ALA A 322       5.544  26.649  45.848  1.00 16.24           N
ATOM   1841  CA  ALA A 322       5.980  25.686  46.858  1.00 13.61           C
ATOM   1842  C   ALA A 322       5.689  24.246  46.456  1.00 13.26           C
ATOM   1843  O   ALA A 322       6.471  23.331  46.762  1.00 16.75           O
ATOM   1844  CB  ALA A 322       5.293  26.001  48.191  1.00 17.47           C
ATOM   1845  H   ALA A 322       5.017  27.263  46.139  1.00 19.49           H
ATOM   1846  HA  ALA A 322       6.935  25.783  46.997  1.00 16.33           H
ATOM   1847  HB1 ALA A 322       5.568  25.342  48.846  1.00 20.97           H
ATOM   1848  HB2 ALA A 322       5.558  26.890  48.476  1.00 20.97           H
ATOM   1849  HB3 ALA A 322       4.331  25.961  48.061  1.00 20.97           H
ATOM   1850  N   GLU A 323       4.562  24.014  45.799  1.00 15.19           N
ATOM   1851  CA  GLU A 323       4.117  22.660  45.530  1.00 15.13           C
ATOM   1852  C   GLU A 323       4.670  22.104  44.219  1.00 14.28           C
ATOM   1853  O   GLU A 323       4.596  20.892  44.010  1.00 17.82           O
ATOM   1854  CB  GLU A 323       2.573  22.615  45.526  1.00 24.60           C
ATOM   1855  CG  GLU A 323       1.875  23.510  44.482  1.00 27.65           C
ATOM   1856  CD  GLU A 323       1.787  25.013  44.851  1.00 28.30           C
ATOM   1857  OE1 GLU A 323       1.274  25.784  44.013  1.00 46.33           O
ATOM   1858  OE2 GLU A 323       2.197  25.423  45.953  1.00 33.81           O1-
ATOM   1859  H   GLU A 323       4.053  24.623  45.484  1.00 18.22           H
ATOM   1860  HA  GLU A 323       4.423  22.069  46.233  1.00 18.15           H
ATOM   1861  HB2 GLU A 323       2.292  21.701  45.351  1.00 29.52           H
ATOM   1862  HB3 GLU A 323       2.254  22.881  46.405  1.00 29.52           H
ATOM   1863  HG2 GLU A 323       2.325  23.430  43.627  1.00 33.18           H
ATOM   1864  HG3 GLU A 323       0.958  23.197  44.395  1.00 33.18           H
ATOM   1865  N   SER A 324       5.272  22.946  43.352  1.00 13.62           N
ATOM   1866  CA  SER A 324       5.478  22.493  41.981  1.00 13.01           C
ATOM   1867  C   SER A 324       6.725  23.025  41.278  1.00 11.78           C
ATOM   1868  O   SER A 324       6.853  22.797  40.066  1.00 13.06           O
ATOM   1869  CB  SER A 324       4.255  22.850  41.159  1.00 18.18           C
ATOM   1870  OG  SER A 324       3.968  24.208  41.299  1.00 20.71           O
ATOM   1871  H   SER A 324       5.554  23.740  43.534  1.00 16.35           H
ATOM   1872  HA  SER A 324       5.554  21.522  41.985  1.00 15.61           H
ATOM   1873  HB2 SER A 324       4.426  22.656  40.226  1.00 21.82           H
ATOM   1874  HB3 SER A 324       3.495  22.339  41.474  1.00 21.82           H
ATOM   1875  HG  SER A 324       3.327  24.400  40.793  1.00 24.85           H
ATOM   1876  N   SER A 325       7.664  23.666  41.970  1.00 11.22           N
ATOM   1877  CA  SER A 325       8.843  24.227  41.297  1.00 11.67           C
ATOM   1878  C   SER A 325       9.942  23.172  41.169  1.00  9.90           C
ATOM   1879  O   SER A 325      11.008  23.250  41.788  1.00 10.70           O
ATOM   1880  CB  SER A 325       9.368  25.448  42.036  1.00 11.69           C
ATOM   1881  OG  SER A 325      10.162  26.235  41.146  1.00 12.40           O
ATOM   1882  H   SER A 325       7.645  23.790  42.812  1.00 13.47           H
ATOM   1883  HA  SER A 325       8.588  24.508  40.400  1.00 14.01           H
ATOM   1884  HB2 SER A 325       8.622  25.988  42.346  1.00 14.02           H
ATOM   1885  HB3 SER A 325       9.901  25.166  42.790  1.00 14.02           H
ATOM   1886  HG  SER A 325      10.962  26.255  41.409  1.00 14.89           H
ATOM   1887  N   GLY A 326       9.693  22.205  40.298  1.00 11.41           N
ATOM   1888  CA  GLY A 326      10.715  21.207  40.014  1.00 10.79           C
ATOM   1889  C   GLY A 326      10.357  20.416  38.771  1.00 11.36           C
ATOM   1890  O   GLY A 326       9.359  20.690  38.087  1.00 11.39           O
ATOM   1891  H   GLY A 326       8.964  22.107  39.857  1.00 13.69           H
ATOM   1892  HA2 GLY A 326      11.569  21.657  39.872  1.00 12.95           H
ATOM   1893  HA3 GLY A 326      10.802  20.604  40.773  1.00 12.95           H
ATOM   1894  N   GLY A 327      11.219  19.451  38.464  1.00 11.71           N
ATOM   1895  CA  GLY A 327      11.045  18.585  37.313  1.00 10.07           C
ATOM   1896  C   GLY A 327      11.862  17.321  37.464  1.00  9.12           C
ATOM   1897  O   GLY A 327      12.684  17.195  38.374  1.00  9.89           O
ATOM   1898  H   GLY A 327      11.937  19.284  38.913  1.00 14.05           H
ATOM   1899  HA2 GLY A 327      10.108  18.354  37.207  1.00 12.09           H
ATOM   1900  HA3 GLY A 327      11.355  19.044  36.509  1.00 12.09           H
ATOM   1901  N   VAL A 328      11.611  16.383  36.552  1.00 11.19           N
ATOM   1902  CA  VAL A 328      12.318  15.109  36.501  1.00  9.05           C
ATOM   1903  C   VAL A 328      12.761  14.840  35.068  1.00 10.86           C
ATOM   1904  O   VAL A 328      12.047  15.156  34.114  1.00 11.79           O
ATOM   1905  CB  VAL A 328      11.457  13.932  37.039  1.00 10.50           C
ATOM   1906  CG1 VAL A 328      10.230  13.703  36.222  0.85 11.69           C
ATOM   1907  CG2 VAL A 328      12.300  12.656  37.073  0.49 12.83           C
ATOM   1908  H   VAL A 328      11.017  16.469  35.933  1.00 13.43           H
ATOM   1909  HA  VAL A 328      13.121  15.164  37.050  1.00 10.86           H
ATOM   1910  HB  VAL A 328      11.177  14.128  37.950  1.00 12.60           H
ATOM   1911 HG11 VAL A 328       9.726  12.985  36.634  1.00 14.03           H
ATOM   1912 HG12 VAL A 328       9.697  14.514  36.205  1.00 14.03           H
ATOM   1913 HG13 VAL A 328      10.486  13.450  35.322  1.00 14.03           H
ATOM   1914 HG21 VAL A 328      11.758  11.931  37.424  0.00 15.39           H
ATOM   1915 HG22 VAL A 328      12.591  12.438  36.174  0.93 15.39           H
ATOM   1916 HG23 VAL A 328      13.071  12.799  37.645  0.00 15.39           H
ATOM   1917  N   SER A 329      13.933  14.215  34.930  1.00 11.13           N
ATOM   1918  CA  SER A 329      14.554  13.924  33.646  1.00  9.64           C
ATOM   1919  C   SER A 329      15.305  12.615  33.755  1.00 10.55           C
ATOM   1920  O   SER A 329      16.024  12.404  34.727  1.00 10.88           O
ATOM   1921  CB  SER A 329      15.558  15.012  33.235  1.00 10.96           C
ATOM   1922  OG  SER A 329      15.009  16.301  33.118  1.00 11.30           O
ATOM   1923  H   SER A 329      14.409  13.946  35.598  1.00 13.36           H
ATOM   1924  HA  SER A 329      13.875  13.834  32.960  1.00 11.57           H
ATOM   1925  HB2 SER A 329      16.255  15.051  33.912  1.00 13.15           H
ATOM   1926  HB3 SER A 329      15.955  14.765  32.382  1.00 13.15           H
ATOM   1927  HG  SER A 329      14.675  16.538  33.853  1.00 13.56           H
ATOM   1928  N   THR A 330      15.152  11.749  32.752  1.00 11.88           N
ATOM   1929  CA  THR A 330      15.979  10.557  32.637  1.00  7.93           C
ATOM   1930  C   THR A 330      17.319  10.926  31.999  1.00 13.21           C
ATOM   1931  O   THR A 330      17.380  11.723  31.058  1.00 11.10           O
ATOM   1932  CB  THR A 330      15.286   9.485  31.793  1.00 14.16           C
ATOM   1933  OG1 THR A 330      14.041   9.085  32.401  1.00 15.32           O
ATOM   1934  CG2 THR A 330      16.138   8.242  31.645  1.00 15.88           C
ATOM   1935  H   THR A 330      14.568  11.834  32.120  1.00 14.26           H
ATOM   1936  HA  THR A 330      16.139  10.195  33.526  1.00  9.51           H
ATOM   1937  HB  THR A 330      15.114   9.833  30.902  1.00 16.99           H
ATOM   1938  HG1 THR A 330      14.177   8.774  33.169  1.00 18.39           H
ATOM   1939 HG21 THR A 330      15.667   7.581  31.113  1.00 19.05           H
ATOM   1940 HG22 THR A 330      16.978   8.451  31.203  1.00 19.05           H
ATOM   1941 HG23 THR A 330      16.328   7.859  32.517  1.00 19.05           H
ATOM   1942  N   ASP A 331      18.395  10.304  32.485  1.00 11.43           N
ATOM   1943  CA  ASP A 331      19.719  10.505  31.884  1.00 11.25           C
ATOM   1944  C   ASP A 331      19.825   9.511  30.728  1.00 13.65           C
ATOM   1945  O   ASP A 331      20.331   8.391  30.862  1.00 14.83           O
ATOM   1946  CB  ASP A 331      20.830  10.328  32.907  1.00 11.08           C
ATOM   1947  CG  ASP A 331      22.174  10.844  32.405  1.00 12.14           C
ATOM   1948  OD1 ASP A 331      22.233  11.267  31.232  1.00 13.20           O
ATOM   1949  OD2 ASP A 331      23.161  10.805  33.172  1.00 13.82           O1-
ATOM   1950  H   ASP A 331      18.379   9.769  33.158  1.00 13.72           H
ATOM   1951  HA  ASP A 331      19.773  11.405  31.529  1.00 13.50           H
ATOM   1952  HB2 ASP A 331      20.603  10.811  33.721  1.00 13.29           H
ATOM   1953  HB3 ASP A 331      20.923   9.386  33.101  1.00 13.29           H
ATOM   1954  N   HIS A 332      19.271   9.907  29.585  1.00 11.24           N
ATOM   1955  CA  HIS A 332      18.958   8.976  28.511  1.00 13.13           C
ATOM   1956  C   HIS A 332      20.050   8.857  27.446  1.00 13.81           C
ATOM   1957  O   HIS A 332      19.995   7.916  26.636  1.00 14.07           O
ATOM   1958  CB  HIS A 332      17.621   9.360  27.852  1.00 14.58           C
ATOM   1959  CG  HIS A 332      17.541  10.779  27.384  1.00 14.86           C
ATOM   1960  ND1 HIS A 332      18.021  11.178  26.156  1.00 19.84           N
ATOM   1961  CD2 HIS A 332      17.048  11.899  27.972  1.00 14.06           C
ATOM   1962  CE1 HIS A 332      17.783  12.466  25.986  1.00 18.20           C
ATOM   1963  NE2 HIS A 332      17.199  12.931  27.073  1.00 18.06           N
ATOM   1964  H   HIS A 332      19.078  10.721  29.401  1.00 13.49           H
ATOM   1965  HA  HIS A 332      18.843   8.094  28.895  1.00 15.76           H
ATOM   1966  HB2 HIS A 332      16.901   9.217  28.488  1.00 17.50           H
ATOM   1967  HB3 HIS A 332      17.486   8.794  27.081  1.00 17.50           H
ATOM   1968  HD2 HIS A 332      16.649  11.955  28.810  1.00 16.87           H
ATOM   1969  HE1 HIS A 332      18.023  12.969  25.239  1.00 21.84           H
ATOM   1970  HE2 HIS A 332      16.980  13.748  27.201  1.00 21.68           H
ATOM   1971  N   SER A 333      21.030   9.761  27.427  1.00 12.22           N
ATOM   1972  CA  SER A 333      22.065   9.797  26.404  1.00 11.46           C
ATOM   1973  C   SER A 333      23.434   9.611  27.035  1.00 12.81           C
ATOM   1974  O   SER A 333      23.667   9.969  28.188  1.00 13.83           O
ATOM   1975  CB  SER A 333      22.054  11.114  25.640  1.00 10.39           C
ATOM   1976  OG  SER A 333      23.109  11.170  24.690  1.00 12.12           O
ATOM   1977  H   SER A 333      21.113  10.383  28.016  1.00 14.66           H
ATOM   1978  HA  SER A 333      21.911   9.079  25.768  1.00 13.76           H
ATOM   1979  HB2 SER A 333      21.207  11.204  25.188  1.00 12.46           H
ATOM   1980  HB3 SER A 333      22.149  11.836  26.283  1.00 12.46           H
ATOM   1981  HG  SER A 333      23.183  11.946  24.382  1.00 14.54           H
ATOM   1982  N   GLU A 334      24.374   9.075  26.257  1.00 11.99           N
ATOM   1983  CA  GLU A 334      25.730   9.051  26.749  1.00 10.63           C
ATOM   1984  C   GLU A 334      26.269  10.464  26.939  1.00 10.34           C
ATOM   1985  O   GLU A 334      27.095  10.705  27.832  1.00 11.34           O
ATOM   1986  CB  GLU A 334      26.585   8.271  25.781  1.00 14.30           C
ATOM   1987  CG  GLU A 334      27.954   8.024  26.259  1.00 22.64           C
ATOM   1988  CD  GLU A 334      28.175   6.760  27.062  1.00 26.25           C
ATOM   1989  OE1 GLU A 334      29.401   6.434  27.259  1.00 19.92           O
ATOM   1990  OE2 GLU A 334      27.169   6.090  27.454  1.00 20.22           O1-
ATOM   1991  H   GLU A 334      24.248   8.731  25.477  1.00 14.38           H
ATOM   1992  HA  GLU A 334      25.730   8.591  27.600  1.00 12.76           H
ATOM   1993  HB2 GLU A 334      26.177   7.397  25.611  1.00 17.16           H
ATOM   1994  HB3 GLU A 334      26.638   8.769  24.952  1.00 17.16           H
ATOM   1995  HG2 GLU A 334      28.397   7.841  25.466  1.00 27.17           H
ATOM   1996  HG3 GLU A 334      28.336   8.797  26.707  1.00 27.17           H
ATOM   1997  N   LEU A 335      25.787  11.420  26.100  1.00 10.77           N
ATOM   1998  CA  LEU A 335      26.201  12.831  26.110  1.00  9.78           C
ATOM   1999  C   LEU A 335      25.465  13.586  27.211  1.00 12.55           C
ATOM   2000  O   LEU A 335      24.225  13.540  27.265  1.00 10.95           O
ATOM   2001  CB  LEU A 335      25.888  13.498  24.784  1.00 14.04           C
ATOM   2002  CG  LEU A 335      26.359  12.774  23.528  1.00 19.85           C
ATOM   2003  CD1 LEU A 335      26.181  13.672  22.307  1.00 19.87           C
ATOM   2004  CD2 LEU A 335      27.774  12.298  23.667  1.00 21.01           C
ATOM   2005  H   LEU A 335      25.185  11.259  25.506  1.00 12.92           H
ATOM   2006  HA  LEU A 335      27.153  12.891  26.250  1.00 11.74           H
ATOM   2007  HB2 LEU A 335      24.925  13.588  24.705  1.00 16.85           H
ATOM   2008  HB3 LEU A 335      26.283  14.382  24.784  1.00 16.85           H
ATOM   2009  HG  LEU A 335      25.803  11.990  23.406  1.00 23.82           H
ATOM   2010 HD11 LEU A 335      26.485  13.197  21.517  1.00 23.85           H
ATOM   2011 HD12 LEU A 335      25.236  13.871  22.216  1.00 23.85           H
ATOM   2012 HD13 LEU A 335      26.686  14.486  22.433  1.00 23.85           H
ATOM   2013 HD21 LEU A 335      28.034  11.842  22.851  1.00 25.21           H
ATOM   2014 HD22 LEU A 335      28.339  13.073  23.814  1.00 25.21           H
ATOM   2015 HD23 LEU A 335      27.844  11.687  24.420  1.00 25.21           H
ATOM   2016  N   PRO A 336      26.172  14.341  28.060  1.00  9.33           N
ATOM   2017  CA  PRO A 336      25.462  15.130  29.079  1.00 10.74           C
ATOM   2018  C   PRO A 336      24.470  16.134  28.499  1.00 11.48           C
ATOM   2019  O   PRO A 336      23.483  16.464  29.167  1.00 11.24           O
ATOM   2020  CB  PRO A 336      26.592  15.846  29.831  1.00 14.28           C
ATOM   2021  CG  PRO A 336      27.820  15.103  29.504  1.00 19.42           C
ATOM   2022  CD  PRO A 336      27.628  14.477  28.179  1.00 13.95           C
ATOM   2023  HA  PRO A 336      25.002  14.536  29.688  1.00 12.88           H
ATOM   2024  HB2 PRO A 336      26.675  16.749  29.497  1.00 17.14           H
ATOM   2025  HB3 PRO A 336      26.426  15.838  30.787  1.00 17.14           H
ATOM   2026  HG2 PRO A 336      28.576  15.706  29.490  1.00 23.30           H
ATOM   2027  HG3 PRO A 336      27.946  14.405  30.172  1.00 23.30           H
ATOM   2028  HD2 PRO A 336      27.967  15.068  27.488  1.00 16.74           H
ATOM   2029  HD3 PRO A 336      28.048  13.603  28.149  1.00 16.74           H
ATOM   2030  N   ILE A 337      24.683  16.621  27.278  1.00 11.10           N
ATOM   2031  CA  ILE A 337      23.756  17.601  26.718  1.00 12.03           C
ATOM   2032  C   ILE A 337      22.381  16.994  26.497  1.00 10.82           C
ATOM   2033  O   ILE A 337      21.388  17.727  26.469  1.00 11.29           O
ATOM   2034  CB  ILE A 337      24.324  18.216  25.407  1.00 12.07           C
ATOM   2035  CG1 ILE A 337      23.465  19.409  24.973  0.75  9.84           C
ATOM   2036  CG2 ILE A 337      24.429  17.156  24.313  0.82 10.54           C
ATOM   2037  CD1 ILE A 337      24.003  20.182  23.766  0.66 14.39           C
ATOM   2038  H   ILE A 337      25.340  16.409  26.767  1.00 13.32           H
ATOM   2039  HA  ILE A 337      23.652  18.327  27.348  1.00 14.44           H
ATOM   2040  HB  ILE A 337      25.221  18.543  25.582  1.00 14.48           H
ATOM   2041 HG12 ILE A 337      22.590  19.068  24.739  1.00 11.81           H
ATOM   2042 HG13 ILE A 337      23.395  20.038  25.710  1.00 11.81           H
ATOM   2043 HG21 ILE A 337      24.812  17.565  23.525  0.90 12.64           H
ATOM   2044 HG22 ILE A 337      25.007  16.448  24.632  0.90 12.64           H
ATOM   2045 HG23 ILE A 337      23.553  16.794  24.111  0.96 12.64           H
ATOM   2046 HD11 ILE A 337      23.430  20.945  23.598  0.00 17.27           H
ATOM   2047 HD12 ILE A 337      24.906  20.480  23.950  1.00 17.27           H
ATOM   2048 HD13 ILE A 337      23.999  19.597  22.992  0.35 17.27           H
ATOM   2049  N   GLY A 338      22.279  15.674  26.354  1.00 10.03           N
ATOM   2050  CA  GLY A 338      20.974  15.060  26.210  1.00  9.86           C
ATOM   2051  C   GLY A 338      20.070  15.328  27.405  1.00 11.60           C
ATOM   2052  O   GLY A 338      18.982  15.895  27.287  1.00 10.45           O
ATOM   2053  H   GLY A 338      22.944  15.129  26.345  1.00 12.04           H
ATOM   2054  HA2 GLY A 338      20.553  15.390  25.403  1.00 11.83           H
ATOM   2055  HA3 GLY A 338      21.081  14.103  26.119  1.00 11.83           H
ATOM   2056  N   ALA A 339      20.514  14.886  28.585  1.00 12.31           N
ATOM   2057  CA  ALA A 339      19.794  15.155  29.823  1.00 13.73           C
ATOM   2058  C   ALA A 339      19.597  16.651  30.036  1.00 11.84           C
ATOM   2059  O   ALA A 339      18.560  17.082  30.539  1.00 10.75           O
ATOM   2060  CB  ALA A 339      20.564  14.555  31.001  1.00 12.28           C
ATOM   2061  H   ALA A 339      21.223  14.413  28.692  1.00 14.78           H
ATOM   2062  HA  ALA A 339      18.917  14.734  29.774  1.00 16.48           H
ATOM   2063  HB1 ALA A 339      20.079  14.691  31.827  1.00 14.73           H
ATOM   2064  HB2 ALA A 339      20.679  13.604  30.845  1.00 14.73           H
ATOM   2065  HB3 ALA A 339      21.436  14.984  31.063  1.00 14.73           H
ATOM   2066  N   ALA A 340      20.618  17.457  29.715  1.00  9.33           N
ATOM   2067  CA  ALA A 340      20.521  18.892  29.922  1.00  8.74           C
ATOM   2068  C   ALA A 340      19.423  19.500  29.071  1.00  8.45           C
ATOM   2069  O   ALA A 340      18.686  20.385  29.530  1.00 10.31           O
ATOM   2070  CB  ALA A 340      21.843  19.575  29.606  1.00 10.91           C
ATOM   2071  H   ALA A 340      21.365  17.194  29.375  1.00 11.20           H
ATOM   2072  HA  ALA A 340      20.310  19.061  30.851  1.00 10.49           H
ATOM   2073  HB1 ALA A 340      21.756  20.528  29.765  1.00 13.09           H
ATOM   2074  HB2 ALA A 340      22.526  19.195  30.182  1.00 13.09           H
ATOM   2075  HB3 ALA A 340      22.062  19.407  28.673  1.00 13.09           H
ATOM   2076  N   ALA A 341      19.316  19.070  27.824  1.00  7.71           N
ATOM   2077  CA  ALA A 341      18.256  19.580  26.984  1.00  8.51           C
ATOM   2078  C   ALA A 341      16.879  19.164  27.514  1.00 10.35           C
ATOM   2079  O   ALA A 341      15.941  19.978  27.435  1.00 10.90           O
ATOM   2080  CB  ALA A 341      18.465  19.151  25.534  1.00 10.61           C
ATOM   2081  H   ALA A 341      19.828  18.495  27.445  1.00  9.25           H
ATOM   2082  HA  ALA A 341      18.304  20.545  27.007  1.00 10.21           H
ATOM   2083  HB1 ALA A 341      17.743  19.510  24.996  1.00 12.74           H
ATOM   2084  HB2 ALA A 341      19.311  19.501  25.221  1.00 12.74           H
ATOM   2085  HB3 ALA A 341      18.468  18.183  25.487  1.00 12.74           H
ATOM   2086  N   THR A 342      16.732  17.932  28.068  1.00 10.73           N
ATOM   2087  CA  THR A 342      15.437  17.523  28.625  1.00 11.30           C
ATOM   2088  C   THR A 342      15.057  18.444  29.786  1.00  9.83           C
ATOM   2089  O   THR A 342      14.052  19.058  30.009  1.00 10.96           O
ATOM   2090  CB  THR A 342      15.553  16.065  29.096  1.00 10.89           C
ATOM   2091  OG1 THR A 342      15.622  15.355  27.844  1.00 13.83           O
ATOM   2092  CG2 THR A 342      14.362  15.648  29.915  1.00  9.60           C
ATOM   2093  H   THR A 342      17.483  17.249  28.075  1.00 12.88           H
ATOM   2094  HA  THR A 342      14.617  17.596  27.826  1.00 13.56           H
ATOM   2095  HB  THR A 342      16.517  15.863  29.629  1.00 13.06           H
ATOM   2096  HG1 THR A 342      15.619  14.385  28.000  1.00 16.60           H
ATOM   2097 HG21 THR A 342      14.360  14.575  30.134  1.00 11.52           H
ATOM   2098 HG22 THR A 342      14.284  16.171  30.883  1.00 11.52           H
ATOM   2099 HG23 THR A 342      13.404  15.885  29.398  1.00 11.52           H
ATOM   2100  N   MET A 343      16.118  18.613  30.649  1.00 11.87           N
ATOM   2101  CA  MET A 343      15.990  19.375  31.907  1.00 10.02           C
ATOM   2102  C   MET A 343      15.671  20.840  31.622  1.00  9.95           C
ATOM   2103  O   MET A 343      14.848  21.467  32.312  1.00 10.22           O
ATOM   2104  CB  MET A 343      17.276  19.270  32.774  1.00  9.64           C
ATOM   2105  CG  MET A 343      17.161  19.910  34.156  1.00 10.14           C
ATOM   2106  SD  MET A 343      18.599  19.654  35.253  1.00 11.62           S
ATOM   2107  CE  MET A 343      18.614  17.897  35.487  1.00 11.73           C
ATOM   2108  H   MET A 343      16.903  18.299  30.517  1.00 14.24           H
ATOM   2109  HA  MET A 343      15.272  18.992  32.431  1.00 12.03           H
ATOM   2110  HB2 MET A 343      17.480  18.331  32.913  1.00 11.57           H
ATOM   2111  HB3 MET A 343      18.009  19.701  32.309  1.00 11.57           H
ATOM   2112  HG2 MET A 343      17.048  20.866  34.049  1.00 12.17           H
ATOM   2113  HG3 MET A 343      16.393  19.532  34.611  1.00 12.17           H
ATOM   2114  HE1 MET A 343      19.354  17.643  36.053  1.00 14.08           H
ATOM   2115  HE2 MET A 343      17.782  17.627  35.907  1.00 14.08           H
ATOM   2116  HE3 MET A 343      18.704  17.470  34.621  1.00 14.08           H
ATOM   2117  N   ALA A 344      16.340  21.412  30.623  1.00 10.62           N
ATOM   2118  CA  ALA A 344      16.021  22.775  30.223  1.00  8.75           C
ATOM   2119  C   ALA A 344      14.605  22.870  29.654  1.00  9.53           C
ATOM   2120  O   ALA A 344      13.928  23.888  29.866  1.00 10.72           O
ATOM   2121  CB  ALA A 344      17.031  23.277  29.200  1.00 10.82           C
ATOM   2122  H   ALA A 344      16.975  21.033  30.172  1.00 12.75           H
ATOM   2123  HA  ALA A 344      16.072  23.343  30.999  1.00 10.50           H
ATOM   2124  HB1 ALA A 344      16.802  24.183  28.946  1.00 12.99           H
ATOM   2125  HB2 ALA A 344      17.916  23.255  29.597  1.00 12.99           H
ATOM   2126  HB3 ALA A 344      17.001  22.695  28.431  1.00 12.99           H
ATOM   2127  N   HIS A 345      14.168  21.848  28.880  1.00 10.52           N
ATOM   2128  CA  HIS A 345      12.757  21.787  28.411  1.00 10.68           C
ATOM   2129  C   HIS A 345      11.782  21.825  29.609  1.00 13.03           C
ATOM   2130  O   HIS A 345      10.805  22.568  29.636  1.00 11.68           O
ATOM   2131  CB  HIS A 345      12.620  20.496  27.626  1.00 10.27           C
ATOM   2132  CG  HIS A 345      11.256  20.266  27.102  1.00 12.60           C
ATOM   2133  ND1 HIS A 345      10.912  20.516  25.771  1.00 13.13           N
ATOM   2134  CD2 HIS A 345      10.127  19.767  27.744  1.00 15.26           C
ATOM   2135  CE1 HIS A 345       9.594  20.100  25.607  1.00 12.10           C
ATOM   2136  NE2 HIS A 345       9.103  19.666  26.803  1.00 12.28           N
ATOM   2137  H   HIS A 345      14.751  21.031  28.663  1.00 12.63           H
ATOM   2138  HA  HIS A 345      12.554  22.691  27.762  1.00 12.82           H
ATOM   2139  HB2 HIS A 345      12.877  19.616  28.273  1.00 12.33           H
ATOM   2140  HB3 HIS A 345      13.357  20.484  26.785  1.00 12.33           H
ATOM   2141  HD1 HIS A 345      11.544  20.850  25.024  1.00 15.75           H
ATOM   2142  HD2 HIS A 345       9.980  19.432  28.776  1.00 18.32           H
ATOM   2143  HE1 HIS A 345       9.074  20.107  24.647  1.00 14.52           H
ATOM   2144  N   GLU A 346      12.123  21.037  30.703  1.00  9.43           N
ATOM   2145  CA  GLU A 346      11.145  20.903  31.818  1.00  8.99           C
ATOM   2146  C   GLU A 346      11.071  22.222  32.608  1.00 11.69           C
ATOM   2147  O   GLU A 346      10.118  22.758  33.156  1.00 10.65           O
ATOM   2148  CB  GLU A 346      11.513  19.774  32.795  1.00 12.80           C
ATOM   2149  CG  GLU A 346      11.609  18.401  32.151  1.00 11.70           C
ATOM   2150  CD  GLU A 346      10.518  18.106  31.085  1.00 16.19           C
ATOM   2151  OE1 GLU A 346       9.395  18.650  31.184  1.00 14.31           O
ATOM   2152  OE2 GLU A 346      10.864  17.283  30.208  1.00 13.94           O1-
ATOM   2153  H   GLU A 346      12.857  20.334  30.680  1.00 11.32           H
ATOM   2154  HA  GLU A 346      10.107  20.691  31.389  1.00 10.79           H
ATOM   2155  HB2 GLU A 346      12.466  20.018  33.307  1.00 15.36           H
ATOM   2156  HB3 GLU A 346      10.721  19.746  33.582  1.00 15.36           H
ATOM   2157  HG2 GLU A 346      12.582  18.263  31.650  1.00 14.03           H
ATOM   2158  HG3 GLU A 346      11.539  17.626  32.933  1.00 14.03           H
ATOM   2159  N   ILE A 347      12.285  22.838  32.740  1.00  9.40           N
ATOM   2160  CA  ILE A 347      12.418  24.194  33.322  1.00 10.30           C
ATOM   2161  C   ILE A 347      11.644  25.200  32.486  1.00 10.93           C
ATOM   2162  O   ILE A 347      10.984  26.097  33.023  1.00 11.39           O
ATOM   2163  CB  ILE A 347      13.901  24.606  33.453  1.00 11.60           C
ATOM   2164  CG1 ILE A 347      14.582  23.804  34.554  1.00 10.37           C
ATOM   2165  CG2 ILE A 347      14.049  26.102  33.762  1.00 14.02           C
ATOM   2166  CD1 ILE A 347      16.163  23.903  34.547  1.00 11.77           C
ATOM   2167  H   ILE A 347      13.044  22.495  32.510  1.00 11.28           H
ATOM   2168  HA  ILE A 347      12.037  24.207  34.218  1.00 12.36           H
ATOM   2169  HB  ILE A 347      14.350  24.413  32.613  1.00 13.92           H
ATOM   2170 HG12 ILE A 347      14.259  24.123  35.409  1.00 12.44           H
ATOM   2171 HG13 ILE A 347      14.350  22.869  34.443  1.00 12.44           H
ATOM   2172 HG21 ILE A 347      14.984  26.312  33.902  1.00 16.83           H
ATOM   2173 HG22 ILE A 347      13.717  26.634  33.024  1.00 16.83           H
ATOM   2174 HG23 ILE A 347      13.547  26.299  34.570  1.00 16.83           H
ATOM   2175 HD11 ILE A 347      16.519  23.327  35.243  1.00 14.13           H
ATOM   2176 HD12 ILE A 347      16.504  23.617  33.683  1.00 14.13           H
ATOM   2177 HD13 ILE A 347      16.429  24.824  34.715  1.00 14.13           H
ATOM   2178  N   GLY A 348      11.713  25.062  31.159  1.00  9.85           N
ATOM   2179  CA  GLY A 348      10.892  25.874  30.285  1.00 10.58           C
ATOM   2180  C   GLY A 348       9.412  25.803  30.611  1.00 11.14           C
ATOM   2181  O   GLY A 348       8.752  26.853  30.686  1.00 12.13           O
ATOM   2182  H   GLY A 348      12.205  24.484  30.750  1.00 11.82           H
ATOM   2183  HA2 GLY A 348      11.170  26.794  30.353  1.00 12.70           H
ATOM   2184  HA3 GLY A 348      11.016  25.600  29.365  1.00 12.70           H
ATOM   2185  N   HIS A 349       8.843  24.578  30.741  1.00 10.03           N
ATOM   2186  CA  HIS A 349       7.413  24.476  31.108  1.00 12.00           C
ATOM   2187  C   HIS A 349       7.102  25.250  32.393  1.00 17.38           C
ATOM   2188  O   HIS A 349       6.117  25.900  32.654  1.00 13.99           O
ATOM   2189  CB  HIS A 349       7.059  23.013  31.360  1.00 13.25           C
ATOM   2190  CG  HIS A 349       6.826  22.296  30.099  1.00 15.75           C
ATOM   2191  ND1 HIS A 349       5.932  22.752  29.122  1.00 19.06           N
ATOM   2192  CD2 HIS A 349       7.360  21.100  29.634  1.00 12.91           C
ATOM   2193  CE1 HIS A 349       5.978  21.857  28.061  1.00 16.61           C
ATOM   2194  NE2 HIS A 349       6.819  20.830  28.381  1.00 14.02           N
ATOM   2195  H   HIS A 349       9.340  23.696  30.528  1.00 12.04           H
ATOM   2196  HA  HIS A 349       6.785  24.953  30.285  1.00 14.40           H
ATOM   2197  HB2 HIS A 349       6.135  22.950  31.992  1.00 15.90           H
ATOM   2198  HB3 HIS A 349       7.842  22.490  31.965  1.00 15.90           H
ATOM   2199  HD1 HIS A 349       5.449  23.650  29.130  1.00 22.87           H
ATOM   2200  HD2 HIS A 349       8.076  20.423  30.113  1.00 15.49           H
ATOM   2201  HE1 HIS A 349       5.412  21.972  27.142  1.00 19.94           H
ATOM   2202  N   SER A 350       8.076  25.119  33.348  1.00 11.88           N
ATOM   2203  CA  SER A 350       7.977  25.762  34.672  1.00 12.27           C
ATOM   2204  C   SER A 350       7.892  27.278  34.551  1.00 13.96           C
ATOM   2205  O   SER A 350       7.178  27.933  35.337  1.00 14.19           O
ATOM   2206  CB  SER A 350       9.166  25.363  35.563  1.00 13.13           C
ATOM   2207  OG  SER A 350       8.984  25.816  36.885  1.00 15.87           O
ATOM   2208  H   SER A 350       8.799  24.677  33.249  1.00 14.26           H
ATOM   2209  HA  SER A 350       7.175  25.453  35.108  1.00 14.73           H
ATOM   2210  HB2 SER A 350       9.231  24.395  35.595  1.00 15.75           H
ATOM   2211  HB3 SER A 350       9.983  25.751  35.211  1.00 15.75           H
ATOM   2212  HG  SER A 350       8.431  25.317  37.278  1.00 19.04           H
ATOM   2213  N   LEU A 351       8.569  27.845  33.563  1.00 10.61           N
ATOM   2214  CA  LEU A 351       8.537  29.270  33.239  1.00 10.47           C
ATOM   2215  C   LEU A 351       7.415  29.634  32.272  1.00 14.14           C
ATOM   2216  O   LEU A 351       7.484  30.703  31.651  1.00 16.15           O
ATOM   2217  CB  LEU A 351       9.881  29.703  32.638  1.00 15.67           C
ATOM   2218  CG  LEU A 351      11.067  29.606  33.592  1.00 15.30           C
ATOM   2219  CD1 LEU A 351      12.402  29.718  32.830  1.00 17.73           C
ATOM   2220  CD2 LEU A 351      10.948  30.685  34.674  1.00 15.81           C
ATOM   2221  H   LEU A 351       9.080  27.399  33.042  1.00 12.73           H
ATOM   2222  HA  LEU A 351       8.407  29.763  34.059  1.00 12.57           H
ATOM   2223  HB2 LEU A 351      10.071  29.130  31.883  1.00 18.81           H
ATOM   2224  HB3 LEU A 351       9.821  30.626  32.347  1.00 18.81           H
ATOM   2225  HG  LEU A 351      11.050  28.737  34.024  1.00 18.37           H
ATOM   2226 HD11 LEU A 351      13.125  29.675  33.473  1.00 21.28           H
ATOM   2227 HD12 LEU A 351      12.465  28.981  32.204  1.00 21.28           H
ATOM   2228 HD13 LEU A 351      12.436  30.565  32.355  1.00 21.28           H
ATOM   2229 HD21 LEU A 351      11.720  30.640  35.258  1.00 18.97           H
ATOM   2230 HD22 LEU A 351      10.900  31.558  34.254  1.00 18.97           H
ATOM   2231 HD23 LEU A 351      10.140  30.523  35.187  1.00 18.97           H
ATOM   2232  N   GLY A 352       6.447  28.742  32.091  1.00 13.84           N
ATOM   2233  CA  GLY A 352       5.267  29.005  31.287  1.00 15.37           C
ATOM   2234  C   GLY A 352       5.460  28.864  29.801  1.00 15.84           C
ATOM   2235  O   GLY A 352       4.629  29.350  29.023  1.00 19.18           O
ATOM   2236  H   GLY A 352       6.463  27.950  32.425  1.00 16.61           H
ATOM   2237  HA2 GLY A 352       4.580  28.379  31.553  1.00 18.45           H
ATOM   2238  HA3 GLY A 352       4.949  29.904  31.475  1.00 18.45           H
ATOM   2239  N   LEU A 353       6.527  28.202  29.366  1.00 13.54           N
ATOM   2240  CA  LEU A 353       6.759  27.997  27.943  1.00 15.32           C
ATOM   2241  C   LEU A 353       6.042  26.758  27.438  1.00 13.91           C
ATOM   2242  O   LEU A 353       6.029  25.720  28.107  1.00 17.34           O
ATOM   2243  CB  LEU A 353       8.261  27.878  27.664  1.00 13.96           C
ATOM   2244  CG  LEU A 353       9.135  28.968  28.285  1.00 16.66           C
ATOM   2245  CD1 LEU A 353      10.600  28.781  27.871  1.00 19.67           C
ATOM   2246  CD2 LEU A 353       8.654  30.368  27.930  1.00 18.56           C
ATOM   2247  H   LEU A 353       7.125  27.854  29.882  1.00 16.25           H
ATOM   2248  HA  LEU A 353       6.426  28.770  27.454  1.00 18.39           H
ATOM   2249  HB2 LEU A 353       8.568  27.023  28.014  1.00 16.75           H
ATOM   2250  HB3 LEU A 353       8.406  27.908  26.705  1.00 16.75           H
ATOM   2251  HG  LEU A 353       9.092  28.883  29.249  1.00 19.99           H
ATOM   2252 HD11 LEU A 353      11.125  29.496  28.263  1.00 23.61           H
ATOM   2253 HD12 LEU A 353      10.912  27.925  28.200  1.00 23.61           H
ATOM   2254 HD13 LEU A 353      10.661  28.809  26.905  1.00 23.61           H
ATOM   2255 HD21 LEU A 353       9.235  31.015  28.355  1.00 22.27           H
ATOM   2256 HD22 LEU A 353       8.689  30.476  26.968  1.00 22.27           H
ATOM   2257 HD23 LEU A 353       7.745  30.487  28.247  1.00 22.27           H
ATOM   2258  N   SER A 354       5.414  26.874  26.267  1.00 15.36           N
ATOM   2259  CA  SER A 354       4.717  25.745  25.671  1.00 15.04           C
ATOM   2260  C   SER A 354       5.647  25.004  24.697  1.00 13.60           C
ATOM   2261  O   SER A 354       6.740  25.497  24.371  1.00 15.37           O
ATOM   2262  CB  SER A 354       3.468  26.232  24.935  1.00 19.40           C
ATOM   2263  OG  SER A 354       3.850  26.953  23.801  1.00 19.57           O
ATOM   2264  H   SER A 354       5.377  27.593  25.798  1.00 18.43           H
ATOM   2265  HA  SER A 354       4.445  25.143  26.387  1.00 18.05           H
ATOM   2266  HB2 SER A 354       2.936  25.471  24.662  1.00 23.28           H
ATOM   2267  HB3 SER A 354       2.966  26.822  25.521  1.00 23.28           H
ATOM   2268  HG  SER A 354       4.122  26.434  23.200  1.00 23.48           H
ATOM   2269  N   HIS A 355       5.196  23.839  24.191  1.00 13.53           N
ATOM   2270  CA  HIS A 355       5.945  23.317  23.041  1.00 11.42           C
ATOM   2271  C   HIS A 355       5.784  24.332  21.904  1.00 15.60           C
ATOM   2272  O   HIS A 355       4.810  25.036  21.649  1.00 16.32           O
ATOM   2273  CB  HIS A 355       5.425  21.940  22.668  1.00 13.76           C
ATOM   2274  CG  HIS A 355       5.658  20.924  23.730  1.00 12.88           C
ATOM   2275  ND1 HIS A 355       5.053  19.679  23.662  1.00 16.24           N
ATOM   2276  CD2 HIS A 355       6.451  20.984  24.893  1.00 11.73           C
ATOM   2277  CE1 HIS A 355       5.514  18.986  24.763  1.00 17.59           C
ATOM   2278  NE2 HIS A 355       6.331  19.766  25.558  1.00 12.80           N1-
ATOM   2279  H   HIS A 355       4.310  23.392  24.441  1.00 16.24           H
ATOM   2280  HA  HIS A 355       7.052  23.236  23.330  1.00 13.71           H
ATOM   2281  HB2 HIS A 355       4.348  21.987  22.403  1.00 16.51           H
ATOM   2282  HB3 HIS A 355       5.933  21.600  21.726  1.00 16.51           H
ATOM   2283  HD2 HIS A 355       7.060  21.788  25.255  1.00 14.07           H
ATOM   2284  HE1 HIS A 355       5.265  17.956  24.974  1.00 21.10           H
ATOM   2285  N   ASP A 356       6.924  24.392  21.169  1.00 14.56           N
ATOM   2286  CA  ASP A 356       7.099  25.164  19.947  1.00 14.58           C
ATOM   2287  C   ASP A 356       6.090  24.727  18.891  1.00 18.79           C
ATOM   2288  O   ASP A 356       6.094  23.551  18.492  1.00 19.26           O
ATOM   2289  CB  ASP A 356       8.504  25.002  19.342  1.00 14.66           C
ATOM   2290  CG  ASP A 356       9.544  25.892  19.983  1.00 18.87           C
ATOM   2291  OD1 ASP A 356       9.219  27.039  20.400  1.00 15.60           O
ATOM   2292  OD2 ASP A 356      10.725  25.454  20.001  1.00 16.52           O1-
ATOM   2293  H   ASP A 356       7.635  23.952  21.376  1.00 17.47           H
ATOM   2294  HA  ASP A 356       6.979  26.098  20.148  1.00 17.50           H
ATOM   2295  HB2 ASP A 356       8.791  24.076  19.427  1.00 17.59           H
ATOM   2296  HB3 ASP A 356       8.468  25.241  18.404  1.00 17.59           H
ATOM   2297  N   PRO A 357       5.231  25.629  18.427  1.00 25.57           N
ATOM   2298  CA  PRO A 357       4.482  25.413  17.191  1.00 29.58           C
ATOM   2299  C   PRO A 357       5.420  25.118  16.030  1.00 31.06           C
ATOM   2300  O   PRO A 357       6.600  25.482  16.030  1.00 27.14           O
ATOM   2301  CB  PRO A 357       3.753  26.751  16.989  1.00 32.28           C
ATOM   2302  CG  PRO A 357       3.753  27.408  18.343  1.00 34.46           C
ATOM   2303  CD  PRO A 357       5.009  26.965  18.991  1.00 20.90           C
ATOM   2304  HA  PRO A 357       3.838  24.691  17.287  1.00 35.49           H
ATOM   2305  HB2 PRO A 357       4.245  27.295  16.352  1.00 38.73           H
ATOM   2306  HB3 PRO A 357       2.847  26.594  16.684  1.00 38.73           H
ATOM   2307  HG2 PRO A 357       3.737  28.374  18.254  1.00 41.35           H
ATOM   2308  HG3 PRO A 357       2.996  27.096  18.863  1.00 41.35           H
ATOM   2309  HD2 PRO A 357       5.754  27.533  18.744  1.00 25.08           H
ATOM   2310  HD3 PRO A 357       4.895  26.921  19.957  1.00 25.08           H
ATOM   2311  N   ASP A 358       4.875  24.466  15.008  1.00 33.88           N
ATOM   2312  CA  ASP A 358       5.705  24.086  13.864  1.00 32.92           C
ATOM   2313  C   ASP A 358       6.291  25.298  13.155  1.00 35.18           C
ATOM   2314  O   ASP A 358       7.437  25.245  12.684  1.00 40.42           O
ATOM   2315  CB  ASP A 358       4.897  23.238  12.892  1.00 40.09           C
ATOM   2316  CG  ASP A 358       4.504  21.914  13.489  1.00 44.59           C
ATOM   2317  OD1 ASP A 358       3.421  21.834  14.119  1.00 53.89           O
ATOM   2318  OD2 ASP A 358       5.307  20.967  13.357  1.00 47.03           O1-
ATOM   2319  H   ASP A 358       4.044  24.243  14.956  1.00 40.65           H
ATOM   2320  HA  ASP A 358       6.447  23.546  14.190  1.00 39.51           H
ATOM   2321  HB2 ASP A 358       4.084  23.710  12.644  1.00 48.11           H
ATOM   2322  HB3 ASP A 358       5.440  23.064  12.110  1.00 48.11           H
ATOM   2323  N   GLY A 359       5.545  26.392  13.078  1.00 28.71           N
ATOM   2324  CA  GLY A 359       6.094  27.602  12.500  1.00 35.64           C
ATOM   2325  C   GLY A 359       7.101  28.344  13.354  1.00 28.71           C
ATOM   2326  O   GLY A 359       7.490  29.458  12.994  1.00 39.96           O
ATOM   2327  H   GLY A 359       4.738  26.469  13.370  1.00 34.46           H
ATOM   2328  HA2 GLY A 359       6.517  27.380  11.656  1.00 42.77           H
ATOM   2329  HA3 GLY A 359       5.365  28.216  12.321  1.00 42.77           H
ATOM   2330  N   CYS A 360       7.521  27.779  14.486  1.00 25.05           N
ATOM   2331  CA  CYS A 360       8.521  28.379  15.353  1.00 21.04           C
ATOM   2332  C   CYS A 360       9.849  27.657  15.160  1.00 28.57           C
ATOM   2333  O   CYS A 360       9.922  26.601  14.520  1.00 32.39           O
ATOM   2334  CB  CYS A 360       8.073  28.325  16.821  1.00 20.38           C
ATOM   2335  SG  CYS A 360       6.620  29.412  17.239  1.00 26.81           S
ATOM   2336  H   CYS A 360       7.234  27.024  14.777  1.00 30.06           H
ATOM   2337  HA  CYS A 360       8.650  29.311  15.114  1.00 25.25           H
ATOM   2338  HB2 CYS A 360       7.834  27.412  17.037  1.00 24.45           H
ATOM   2339  HB3 CYS A 360       8.820  28.599  17.376  1.00 24.45           H
ATOM   2340  N   CYS A 361      10.890  28.235  15.759  1.00 27.19           N
ATOM   2341  CA  CYS A 361      12.287  27.812  15.616  1.00 28.56           C
ATOM   2342  C   CYS A 361      12.687  28.087  14.182  1.00 39.42           C
ATOM   2343  O   CYS A 361      13.030  27.158  13.428  1.00 39.35           O
ATOM   2344  CB  CYS A 361      12.496  26.349  16.030  1.00 24.30           C
ATOM   2345  SG  CYS A 361      14.285  25.896  16.415  1.00 21.55           S
ATOM   2346  H   CYS A 361      10.808  28.926  16.264  1.00 32.63           H
ATOM   2347  HA  CYS A 361      12.844  28.368  16.198  1.00 34.27           H
ATOM   2348  HB2 CYS A 361      11.984  26.186  16.829  1.00 29.16           H
ATOM   2349  HB3 CYS A 361      12.181  25.770  15.320  1.00 29.16           H
ATOM   2350  N   VAL A 362      12.607  29.380  13.821  1.00 51.24           N
ATOM   2351  CA  VAL A 362      12.933  29.866  12.485  1.00 45.37           C
ATOM   2352  C   VAL A 362      14.232  29.249  12.007  1.00 37.59           C
ATOM   2353  O   VAL A 362      14.262  28.533  10.999  1.00 39.65           O
ATOM   2354  H   VAL A 362      12.354  30.015  14.334  1.00 61.48           H
ATOM   2355  N   GLU A 363      15.323  29.514  12.712  1.00 41.47           N
ATOM   2356  CA  GLU A 363      16.519  28.745  12.441  1.00 44.15           C
ATOM   2357  C   GLU A 363      17.235  28.340  13.716  1.00 46.15           C
ATOM   2358  O   GLU A 363      17.259  29.038  14.737  1.00 49.45           O
ATOM   2359  CB  GLU A 363      17.527  29.433  11.517  1.00 47.35           C
ATOM   2360  CG  GLU A 363      18.377  28.361  10.795  1.00 43.19           C
ATOM   2361  CD  GLU A 363      19.619  28.882  10.117  1.00 52.25           C
ATOM   2362  OE1 GLU A 363      20.479  28.034   9.785  1.00 54.63           O
ATOM   2363  OE2 GLU A 363      19.749  30.112   9.928  1.00 54.38           O1-
ATOM   2364  H   GLU A 363      15.384  30.095  13.341  1.00 49.77           H
ATOM   2365  HA  GLU A 363      16.266  27.913  12.004  1.00 52.98           H
ATOM   2366  HB2 GLU A 363      17.052  29.946  10.844  1.00 56.83           H
ATOM   2367  HB3 GLU A 363      18.116  30.006  12.032  1.00 56.83           H
ATOM   2368  HG2 GLU A 363      18.706  27.719  11.435  1.00 51.83           H
ATOM   2369  HG3 GLU A 363      17.833  27.904  10.133  1.00 51.83           H
ATOM   2370  N   ALA A 364      17.837  27.180  13.550  1.00 45.01           N
ATOM   2371  CA  ALA A 364      18.530  26.275  14.430  1.00 41.59           C
ATOM   2372  C   ALA A 364      18.200  25.034  13.616  1.00 39.85           C
ATOM   2373  O   ALA A 364      17.189  24.364  13.858  1.00 41.76           O
ATOM   2374  CB  ALA A 364      18.029  26.260  15.878  1.00 36.20           C
ATOM   2375  H   ALA A 364      17.808  26.821  12.776  1.00 54.02           H
ATOM   2376  HA  ALA A 364      19.488  26.440  14.404  1.00 49.91           H
ATOM   2377  HB1 ALA A 364      18.636  25.719  16.409  1.00 43.44           H
ATOM   2378  HB2 ALA A 364      18.028  27.169  16.219  1.00 43.44           H
ATOM   2379  HB3 ALA A 364      17.135  25.889  15.911  1.00 43.44           H
ATOM   2380  N   ALA A 365      18.965  24.840  12.540  1.00 41.69           N
ATOM   2381  CA  ALA A 365      18.640  23.845  11.532  1.00 39.13           C
ATOM   2382  C   ALA A 365      18.660  22.450  12.142  1.00 30.25           C
ATOM   2383  O   ALA A 365      19.012  22.253  13.305  1.00 34.12           O
ATOM   2384  CB  ALA A 365      19.626  23.929  10.367  1.00 41.24           C
ATOM   2385  H   ALA A 365      19.686  25.279  12.374  1.00 50.03           H
ATOM   2386  HA  ALA A 365      17.748  24.017  11.195  1.00 46.96           H
ATOM   2387  HB1 ALA A 365      19.409  23.234   9.725  1.00 49.49           H
ATOM   2388  HB2 ALA A 365      19.549  24.803   9.953  1.00 49.49           H
ATOM   2389  HB3 ALA A 365      20.529  23.798  10.700  1.00 49.49           H
ATOM   2390  N   ALA A 366      18.260  21.472  11.330  1.00 40.25           N
ATOM   2391  CA  ALA A 366      18.187  20.098  11.810  1.00 36.00           C
ATOM   2392  C   ALA A 366      19.518  19.662  12.413  1.00 32.60           C
ATOM   2393  O   ALA A 366      19.571  19.152  13.543  1.00 26.73           O
ATOM   2394  CB  ALA A 366      17.783  19.175  10.662  1.00 40.05           C
ATOM   2395  H   ALA A 366      18.036  21.578  10.506  1.00 48.30           H
ATOM   2396  HA  ALA A 366      17.508  20.042  12.501  1.00 43.21           H
ATOM   2397  HB1 ALA A 366      17.728  18.263  10.983  1.00 48.06           H
ATOM   2398  HB2 ALA A 366      16.919  19.460  10.323  1.00 48.06           H
ATOM   2399  HB3 ALA A 366      18.447  19.239   9.956  1.00 48.06           H
ATOM   2400  N   GLU A 367      20.610  19.872  11.669  1.00 30.66           N
ATOM   2401  CA  GLU A 367      21.936  19.488  12.140  1.00 26.97           C
ATOM   2402  C   GLU A 367      22.358  20.276  13.368  1.00 24.10           C
ATOM   2403  O   GLU A 367      23.266  19.845  14.088  1.00 28.11           O
ATOM   2404  CB  GLU A 367      22.961  19.685  11.020  1.00 26.36           C
ATOM   2405  CG  GLU A 367      22.638  18.872   9.783  1.00 41.00           C
ATOM   2406  CD  GLU A 367      23.588  19.140   8.640  1.00 44.09           C
ATOM   2407  OE1 GLU A 367      23.486  18.434   7.609  1.00 50.03           O
ATOM   2408  OE2 GLU A 367      24.431  20.060   8.774  1.00 45.46           O1-
ATOM   2409  H   GLU A 367      20.605  20.241  10.892  1.00 36.79           H
ATOM   2410  HA  GLU A 367      21.925  18.546  12.377  1.00 32.36           H
ATOM   2411  HB2 GLU A 367      22.990  20.620  10.761  1.00 31.63           H
ATOM   2412  HB3 GLU A 367      23.833  19.404  11.339  1.00 31.63           H
ATOM   2413  HG2 GLU A 367      22.682  17.926  10.000  1.00 49.19           H
ATOM   2414  HG3 GLU A 367      21.745  19.101   9.479  1.00 49.19           H
ATOM   2415  N   SER A 368      21.738  21.428  13.611  1.00 20.95           N
ATOM   2416  CA  SER A 368      22.055  22.228  14.781  1.00 24.28           C
ATOM   2417  C   SER A 368      21.372  21.725  16.043  1.00 17.41           C
ATOM   2418  O   SER A 368      21.744  22.174  17.141  1.00 19.14           O
ATOM   2419  CB  SER A 368      21.630  23.679  14.565  1.00 23.76           C
ATOM   2420  OG  SER A 368      20.233  23.776  14.824  1.00 33.81           O
ATOM   2421  H   SER A 368      21.126  21.763  13.109  1.00 25.14           H
ATOM   2422  HA  SER A 368      23.017  22.217  14.926  1.00 29.14           H
ATOM   2423  HB2 SER A 368      22.110  24.251  15.184  1.00 28.51           H
ATOM   2424  HB3 SER A 368      21.816  23.945  13.651  1.00 28.51           H
ATOM   2425  HG  SER A 368      19.814  23.219  14.354  1.00 40.57           H
ATOM   2426  N   GLY A 369      20.391  20.824  15.920  1.00 15.79           N
ATOM   2427  CA  GLY A 369      19.651  20.338  17.071  1.00 12.96           C
ATOM   2428  C   GLY A 369      18.293  20.982  17.280  1.00 14.73           C
ATOM   2429  O   GLY A 369      17.531  20.510  18.133  1.00 14.48           O
ATOM   2430  H   GLY A 369      20.140  20.485  15.169  1.00 18.94           H
ATOM   2431  HA2 GLY A 369      19.505  19.391  16.958  1.00 15.56           H
ATOM   2432  HA3 GLY A 369      20.177  20.479  17.874  1.00 15.56           H
ATOM   2433  N   GLY A 370      17.970  22.030  16.534  1.00 16.21           N
ATOM   2434  CA  GLY A 370      16.686  22.692  16.721  1.00 14.56           C
ATOM   2435  C   GLY A 370      16.626  23.443  18.040  1.00 12.70           C
ATOM   2436  O   GLY A 370      17.636  23.924  18.549  1.00 12.60           O
ATOM   2437  H   GLY A 370      18.466  22.371  15.927  1.00 19.45           H
ATOM   2438  HA2 GLY A 370      16.544  23.327  16.001  1.00 17.47           H
ATOM   2439  HA3 GLY A 370      15.962  22.042  16.701  1.00 17.47           H
ATOM   2440  N   CYS A 371      15.408  23.540  18.590  1.00 14.12           N
ATOM   2441  CA  CYS A 371      15.130  24.354  19.772  1.00 13.83           C
ATOM   2442  C   CYS A 371      14.643  23.520  20.956  1.00 12.83           C
ATOM   2443  O   CYS A 371      14.056  22.445  20.792  1.00 10.65           O
ATOM   2444  CB  CYS A 371      14.109  25.423  19.447  1.00 11.50           C
ATOM   2445  SG  CYS A 371      14.721  26.661  18.271  1.00 14.44           S
ATOM   2446  H   CYS A 371      14.714  23.134  18.283  1.00 16.95           H
ATOM   2447  HA  CYS A 371      15.947  24.804  20.029  1.00 16.59           H
ATOM   2448  HB2 CYS A 371      13.313  25.011  19.070  1.00 13.80           H
ATOM   2449  HB3 CYS A 371      13.883  25.885  20.268  1.00 13.80           H
ATOM   2450  N   VAL A 372      14.865  24.057  22.161  1.00 12.50           N
ATOM   2451  CA  VAL A 372      14.670  23.288  23.392  1.00 10.97           C
ATOM   2452  C   VAL A 372      13.211  22.886  23.588  1.00  9.65           C
ATOM   2453  O   VAL A 372      12.917  21.803  24.108  1.00 10.14           O
ATOM   2454  CB  VAL A 372      15.221  24.075  24.601  1.00 10.69           C
ATOM   2455  CG1 VAL A 372      14.869  23.407  25.903  1.00 11.28           C
ATOM   2456  CG2 VAL A 372      16.724  24.222  24.464  1.00 13.67           C
ATOM   2457  H   VAL A 372      15.125  24.864  22.290  1.00 15.00           H
ATOM   2458  HA  VAL A 372      15.187  22.467  23.319  1.00 13.17           H
ATOM   2459  HB  VAL A 372      14.842  24.967  24.597  1.00 12.83           H
ATOM   2460 HG11 VAL A 372      15.314  23.874  26.623  1.00 13.54           H
ATOM   2461 HG12 VAL A 372      13.906  23.433  26.037  1.00 13.54           H
ATOM   2462 HG13 VAL A 372      15.167  22.483  25.875  1.00 13.54           H
ATOM   2463 HG21 VAL A 372      17.070  24.708  25.230  1.00 16.41           H
ATOM   2464 HG22 VAL A 372      17.126  23.339  24.421  1.00 16.41           H
ATOM   2465 HG23 VAL A 372      16.917  24.713  23.648  1.00 16.41           H
ATOM   2466  N   MET A 373      12.260  23.746  23.197  1.00 11.74           N
ATOM   2467  CA  MET A 373      10.854  23.413  23.424  1.00 12.23           C
ATOM   2468  C   MET A 373      10.221  22.604  22.280  1.00 13.97           C
ATOM   2469  O   MET A 373       8.983  22.483  22.263  1.00 14.13           O
ATOM   2470  CB  MET A 373      10.028  24.675  23.710  1.00 10.05           C
ATOM   2471  CG  MET A 373      10.416  25.410  24.990  1.00 10.99           C
ATOM   2472  SD  MET A 373      10.667  24.403  26.498  1.00 11.83           S
ATOM   2473  CE  MET A 373       9.025  23.691  26.717  1.00 15.46           C
ATOM   2474  H   MET A 373      12.412  24.509  22.816  1.00 14.08           H
ATOM   2475  HA  MET A 373      10.808  22.868  24.224  1.00 14.68           H
ATOM   2476  HB2 MET A 373      10.125  25.306  22.983  1.00 12.06           H
ATOM   2477  HB3 MET A 373       9.100  24.424  23.802  1.00 12.06           H
ATOM   2478  HG2 MET A 373      11.242  25.884  24.822  1.00 13.19           H
ATOM   2479  HG3 MET A 373       9.716  26.052  25.184  1.00 13.19           H
ATOM   2480  HE1 MET A 373       9.023  23.091  27.480  1.00 18.55           H
ATOM   2481  HE2 MET A 373       8.375  24.399  26.870  1.00 18.55           H
ATOM   2482  HE3 MET A 373       8.772  23.188  25.924  1.00 18.55           H
ATOM   2483  N   ALA A 374      11.010  21.951  21.403  1.00 11.77           N
ATOM   2484  CA  ALA A 374      10.389  20.850  20.628  1.00 13.36           C
ATOM   2485  C   ALA A 374       9.793  19.819  21.608  1.00 14.09           C
ATOM   2486  O   ALA A 374      10.222  19.531  22.710  1.00 14.97           O
ATOM   2487  CB  ALA A 374      11.457  20.165  19.807  1.00 12.90           C
ATOM   2488  H   ALA A 374      12.046  22.041  21.359  1.00 14.13           H
ATOM   2489  HA  ALA A 374       9.576  21.303  19.985  1.00 16.04           H
ATOM   2490  HB1 ALA A 374      11.038  19.465  19.078  1.00 15.48           H
ATOM   2491  HB2 ALA A 374      12.070  20.905  19.266  1.00 15.48           H
ATOM   2492  HB3 ALA A 374      12.165  19.590  20.435  1.00 15.48           H
ATOM   2493  N   ALA A 375       8.708  19.123  21.043  1.00 13.71           N
ATOM   2494  CA  ALA A 375       7.933  18.146  21.831  1.00 13.36           C
ATOM   2495  C   ALA A 375       8.597  16.748  21.888  1.00 13.45           C
ATOM   2496  O   ALA A 375       8.302  15.848  22.696  1.00 15.46           O
ATOM   2497  CB  ALA A 375       6.572  17.966  21.170  1.00 13.21           C
ATOM   2498  H   ALA A 375       8.234  19.547  20.233  1.00 16.45           H
ATOM   2499  HA  ALA A 375       7.828  18.500  22.905  1.00 16.04           H
ATOM   2500  HB1 ALA A 375       5.949  17.239  21.710  1.00 15.85           H
ATOM   2501  HB2 ALA A 375       6.008  18.915  21.221  1.00 15.85           H
ATOM   2502  HB3 ALA A 375       6.641  17.668  20.118  1.00 15.85           H
ATOM   2503  N   ALA A 376       9.602  16.559  20.968  1.00 13.14           N
ATOM   2504  CA  ALA A 376      10.373  15.327  20.910  1.00 14.63           C
ATOM   2505  C   ALA A 376      11.852  15.740  20.943  1.00 15.94           C
ATOM   2506  O   ALA A 376      12.317  16.750  20.446  1.00 18.54           O
ATOM   2507  CB  ALA A 376      10.099  14.579  19.609  1.00 19.90           C
ATOM   2508  H   ALA A 376       9.817  17.273  20.243  1.00 15.77           H
ATOM   2509  HA  ALA A 376      10.122  14.659  21.795  1.00 17.55           H
ATOM   2510  HB1 ALA A 376      10.673  13.644  19.551  1.00 23.88           H
ATOM   2511  HB2 ALA A 376       9.033  14.318  19.548  1.00 23.88           H
ATOM   2512  HB3 ALA A 376      10.341  15.189  18.727  1.00 23.88           H
ATOM   2513  N   THR A 377      12.616  14.749  21.527  1.00 15.46           N
ATOM   2514  CA  THR A 377      14.050  14.923  21.588  1.00 18.89           C
ATOM   2515  C   THR A 377      14.615  13.599  21.023  1.00 16.49           C
ATOM   2516  O   THR A 377      14.197  12.490  20.763  1.00 21.21           O
ATOM   2517  CB  THR A 377      14.497  15.316  23.025  1.00 13.82           C
ATOM   2518  OG1 THR A 377      15.841  15.880  22.908  1.00 17.23           O
ATOM   2519  CG2 THR A 377      14.512  14.105  23.934  1.00 18.35           C
ATOM   2520  H   THR A 377      12.222  13.907  21.987  1.00 18.55           H
ATOM   2521  HA  THR A 377      14.350  15.790  20.911  1.00 22.67           H
ATOM   2522  HB  THR A 377      13.840  16.134  23.399  1.00 16.58           H
ATOM   2523  HG1 THR A 377      16.022  16.450  23.713  1.00 20.68           H
ATOM   2524 HG21 THR A 377      14.780  14.391  24.958  1.00 22.02           H
ATOM   2525 HG22 THR A 377      13.540  13.603  23.961  1.00 22.02           H
ATOM   2526 HG23 THR A 377      15.276  13.384  23.621  1.00 22.02           H
ATOM   2527  N   GLY A 378      15.912  13.915  20.770  1.00 21.29           N
ATOM   2528  CA  GLY A 378      16.942  13.054  20.185  1.00 16.75           C
ATOM   2529  C   GLY A 378      18.151  13.822  19.651  1.00 11.92           C
ATOM   2530  O   GLY A 378      18.148  15.033  19.412  1.00 15.38           O
ATOM   2531  H   GLY A 378      16.223  14.687  20.977  1.00 25.54           H
ATOM   2532  HA2 GLY A 378      17.253  12.433  20.862  1.00 20.10           H
ATOM   2533  HA3 GLY A 378      16.564  12.540  19.454  1.00 20.10           H
ATOM   2534  N   HIS A 379      19.279  13.071  19.435  1.00 13.57           N
ATOM   2535  CA  HIS A 379      20.495  13.689  18.932  1.00 13.44           C
ATOM   2536  C   HIS A 379      20.346  14.029  17.447  1.00 15.40           C
ATOM   2537  O   HIS A 379      19.727  13.258  16.699  1.00 17.59           O
ATOM   2538  CB  HIS A 379      21.679  12.734  19.131  1.00 12.72           C
ATOM   2539  CG  HIS A 379      22.960  13.223  18.551  1.00 12.82           C
ATOM   2540  ND1 HIS A 379      23.906  13.913  19.283  1.00 18.92           N
ATOM   2541  CD2 HIS A 379      23.460  13.110  17.298  1.00 15.39           C
ATOM   2542  CE1 HIS A 379      24.932  14.200  18.500  1.00 17.23           C
ATOM   2543  NE2 HIS A 379      24.683  13.720  17.295  1.00 19.74           N
ATOM   2544  H   HIS A 379      19.333  12.224  19.549  1.00 16.28           H
ATOM   2545  HA  HIS A 379      20.679  14.492  19.439  1.00 16.12           H
ATOM   2546  HB2 HIS A 379      21.461  11.883  18.724  1.00 15.26           H
ATOM   2547  HB3 HIS A 379      21.832  12.604  20.081  1.00 15.26           H
ATOM   2548  HD2 HIS A 379      23.045  12.696  16.579  1.00 18.47           H
ATOM   2549  HE1 HIS A 379      25.697  14.659  18.753  1.00 20.68           H
ATOM   2550  HE2 HIS A 379      25.201  13.787  16.610  1.00 23.68           H
ATOM   2551  N   PRO A 380      20.903  15.170  16.987  1.00 14.51           N
ATOM   2552  CA  PRO A 380      21.590  16.234  17.746  1.00 14.19           C
ATOM   2553  C   PRO A 380      20.634  17.044  18.617  1.00 14.89           C
ATOM   2554  O   PRO A 380      19.519  17.372  18.207  1.00 13.44           O
ATOM   2555  CB  PRO A 380      22.207  17.110  16.655  1.00 16.09           C
ATOM   2556  CG  PRO A 380      21.368  16.877  15.473  1.00 22.74           C
ATOM   2557  CD  PRO A 380      20.964  15.433  15.537  1.00 17.53           C
ATOM   2558  HA  PRO A 380      22.302  15.859  18.290  1.00 17.03           H
ATOM   2559  HB2 PRO A 380      22.179  18.041  16.922  1.00 19.31           H
ATOM   2560  HB3 PRO A 380      23.120  16.831  16.486  1.00 19.31           H
ATOM   2561  HG2 PRO A 380      20.587  17.454  15.526  1.00 27.29           H
ATOM   2562  HG3 PRO A 380      21.873  17.066  14.666  1.00 27.29           H
ATOM   2563  HD2 PRO A 380      20.085  15.304  15.142  1.00 21.03           H
ATOM   2564  HD3 PRO A 380      21.637  14.880  15.106  1.00 21.03           H
ATOM   2565  N   PHE A 381      21.100  17.345  19.822  1.00 11.68           N
ATOM   2566  CA  PHE A 381      20.271  17.974  20.827  1.00 11.43           C
ATOM   2567  C   PHE A 381      20.257  19.490  20.673  1.00 10.31           C
ATOM   2568  O   PHE A 381      21.231  20.098  20.189  1.00 11.27           O
ATOM   2569  CB  PHE A 381      20.778  17.575  22.196  1.00 11.07           C
ATOM   2570  CG  PHE A 381      20.592  16.108  22.478  1.00 11.23           C
ATOM   2571  CD1 PHE A 381      21.651  15.233  22.441  1.00 10.92           C
ATOM   2572  CD2 PHE A 381      19.325  15.597  22.734  1.00 10.85           C
ATOM   2573  CE1 PHE A 381      21.463  13.864  22.692  1.00 10.40           C
ATOM   2574  CE2 PHE A 381      19.123  14.253  22.959  1.00 13.05           C
ATOM   2575  CZ  PHE A 381      20.206  13.378  22.934  1.00 12.59           C
ATOM   2576  H   PHE A 381      21.883  17.159  20.093  1.00 14.01           H
ATOM   2577  HA  PHE A 381      19.364  17.640  20.728  1.00 13.72           H
ATOM   2578  HB2 PHE A 381      21.721  17.785  22.256  1.00 13.29           H
ATOM   2579  HB3 PHE A 381      20.288  18.076  22.865  1.00 13.29           H
ATOM   2580  HD1 PHE A 381      22.510  15.557  22.267  1.00 13.10           H
ATOM   2581  HD2 PHE A 381      18.591  16.170  22.741  1.00 13.02           H
ATOM   2582  HE1 PHE A 381      22.183  13.280  22.669  1.00 12.48           H
ATOM   2583  HE2 PHE A 381      18.268  13.934  23.134  1.00 15.66           H
ATOM   2584  HZ  PHE A 381      20.086  12.468  23.101  1.00 15.11           H
ATOM   2585  N   PRO A 382      19.152  20.125  21.081  1.00 13.80           N
ATOM   2586  CA  PRO A 382      19.029  21.573  20.900  1.00 11.71           C
ATOM   2587  C   PRO A 382      19.901  22.356  21.870  1.00 12.23           C
ATOM   2588  O   PRO A 382      20.099  21.974  23.025  1.00 14.03           O
ATOM   2589  CB  PRO A 382      17.547  21.838  21.175  1.00 11.74           C
ATOM   2590  CG  PRO A 382      17.187  20.754  22.188  1.00 11.42           C
ATOM   2591  CD  PRO A 382      17.920  19.540  21.644  1.00 10.01           C
ATOM   2592  HA  PRO A 382      19.230  21.824  19.983  1.00 14.05           H
ATOM   2593  HB2 PRO A 382      17.430  22.720  21.558  1.00 14.09           H
ATOM   2594  HB3 PRO A 382      17.022  21.730  20.368  1.00 14.09           H
ATOM   2595  HG2 PRO A 382      17.511  20.994  23.070  1.00 13.70           H
ATOM   2596  HG3 PRO A 382      16.227  20.596  22.189  1.00 13.70           H
ATOM   2597  HD2 PRO A 382      18.120  18.909  22.352  1.00 12.02           H
ATOM   2598  HD3 PRO A 382      17.392  19.131  20.941  1.00 12.02           H
ATOM   2599  N   ARG A 383      20.407  23.490  21.390  1.00 10.93           N
ATOM   2600  CA  ARG A 383      21.228  24.369  22.208  1.00 12.58           C
ATOM   2601  C   ARG A 383      20.617  25.737  22.428  1.00 12.34           C
ATOM   2602  O   ARG A 383      21.261  26.596  23.055  1.00 13.03           O
ATOM   2603  CB  ARG A 383      22.617  24.532  21.589  1.00 17.81           C
ATOM   2604  CG  ARG A 383      23.440  23.260  21.707  1.00 20.75           C
ATOM   2605  CD  ARG A 383      24.740  23.299  20.927  1.00 20.88           C
ATOM   2606  NE  ARG A 383      25.406  21.998  21.017  1.00 20.91           N
ATOM   2607  CZ  ARG A 383      26.345  21.690  21.912  1.00 19.48           C
ATOM   2608  NH1 ARG A 383      26.746  22.582  22.803  1.00 24.15           N
ATOM   2609  NH2 ARG A 383      26.871  20.478  21.911  1.00 20.38           N1+
ATOM   2610  H   ARG A 383      20.302  23.763  20.584  1.00 13.12           H
ATOM   2611  HA  ARG A 383      21.351  23.956  23.076  1.00 15.09           H
ATOM   2612  HB2 ARG A 383      22.527  24.751  20.649  1.00 21.37           H
ATOM   2613  HB3 ARG A 383      23.080  25.249  22.054  1.00 21.37           H
ATOM   2614  HG2 ARG A 383      23.667  23.110  22.638  1.00 24.89           H
ATOM   2615  HG3 ARG A 383      22.916  22.518  21.367  1.00 24.89           H
ATOM   2616  HD2 ARG A 383      24.537  23.469  19.992  1.00 25.05           H
ATOM   2617  HD3 ARG A 383      25.314  23.994  21.284  1.00 25.05           H
ATOM   2618  HE  ARG A 383      25.467  21.573  20.274  1.00 25.10           H
ATOM   2619 HH11 ARG A 383      26.403  23.371  22.818  1.00 28.98           H
ATOM   2620 HH12 ARG A 383      27.346  22.368  23.379  1.00 28.98           H
ATOM   2621 HH21 ARG A 383      26.612  19.894  21.334  1.00 24.46           H
ATOM   2622 HH22 ARG A 383      27.471  20.276  22.488  1.00 24.46           H
ATOM   2623  N   VAL A 384      19.411  25.978  21.911  1.00 11.59           N
ATOM   2624  CA  VAL A 384      18.828  27.316  21.941  1.00 11.01           C
ATOM   2625  C   VAL A 384      17.327  27.199  22.129  1.00 12.42           C
ATOM   2626  O   VAL A 384      16.689  26.238  21.693  1.00 12.83           O
ATOM   2627  CB  VAL A 384      19.144  28.138  20.663  1.00 13.41           C
ATOM   2628  CG1 VAL A 384      20.647  28.328  20.478  1.00 21.16           C
ATOM   2629  CG2 VAL A 384      18.507  27.532  19.437  1.00 16.06           C
ATOM   2630  H   VAL A 384      18.909  25.384  21.542  1.00 13.90           H
ATOM   2631  HA  VAL A 384      19.190  27.812  22.695  1.00 13.21           H
ATOM   2632  HB  VAL A 384      18.764  29.028  20.768  1.00 16.09           H
ATOM   2633 HG11 VAL A 384      20.798  28.882  19.696  1.00 25.39           H
ATOM   2634 HG12 VAL A 384      21.015  28.765  21.264  1.00 25.39           H
ATOM   2635 HG13 VAL A 384      21.064  27.463  20.357  1.00 25.39           H
ATOM   2636 HG21 VAL A 384      18.753  28.074  18.669  1.00 19.27           H
ATOM   2637 HG22 VAL A 384      18.831  26.627  19.316  1.00 19.27           H
ATOM   2638 HG23 VAL A 384      17.543  27.535  19.537  1.00 19.27           H
ATOM   2639  N   PHE A 385      16.766  28.232  22.747  1.00 11.87           N
ATOM   2640  CA  PHE A 385      15.333  28.444  22.775  1.00 10.49           C
ATOM   2641  C   PHE A 385      14.912  29.291  21.570  1.00 12.66           C
ATOM   2642  O   PHE A 385      15.609  30.237  21.155  1.00 14.62           O
ATOM   2643  CB  PHE A 385      14.925  29.125  24.083  1.00 11.73           C
ATOM   2644  CG  PHE A 385      14.893  28.192  25.271  1.00  9.21           C
ATOM   2645  CD1 PHE A 385      13.725  27.584  25.671  1.00 10.81           C
ATOM   2646  CD2 PHE A 385      16.045  27.938  26.002  1.00 11.98           C
ATOM   2647  CE1 PHE A 385      13.679  26.723  26.768  1.00 11.10           C
ATOM   2648  CE2 PHE A 385      16.007  27.072  27.095  1.00 10.80           C
ATOM   2649  CZ  PHE A 385      14.807  26.472  27.473  1.00 11.05           C
ATOM   2650  H   PHE A 385      17.213  28.838  23.161  1.00 14.25           H
ATOM   2651  HA  PHE A 385      14.882  27.592  22.719  1.00 12.59           H
ATOM   2652  HB2 PHE A 385      15.554  29.837  24.272  1.00 14.08           H
ATOM   2653  HB3 PHE A 385      14.034  29.493  23.981  1.00 14.08           H
ATOM   2654  HD1 PHE A 385      12.940  27.743  25.199  1.00 12.97           H
ATOM   2655  HD2 PHE A 385      16.846  28.333  25.758  1.00 14.38           H
ATOM   2656  HE1 PHE A 385      12.879  26.320  27.013  1.00 13.32           H
ATOM   2657  HE2 PHE A 385      16.781  26.904  27.582  1.00 12.96           H
ATOM   2658  HZ  PHE A 385      14.777  25.895  28.201  1.00 13.26           H
ATOM   2659  N   SER A 386      13.748  28.961  21.044  1.00 13.63           N
ATOM   2660  CA  SER A 386      13.185  29.671  19.916  1.00 14.59           C
ATOM   2661  C   SER A 386      12.797  31.099  20.290  1.00 15.05           C
ATOM   2662  O   SER A 386      12.645  31.456  21.460  1.00 15.40           O
ATOM   2663  CB  SER A 386      11.951  28.937  19.417  1.00 15.75           C
ATOM   2664  OG  SER A 386      10.896  29.108  20.362  1.00 14.62           O
ATOM   2665  H   SER A 386      13.251  28.323  21.334  1.00 16.36           H
ATOM   2666  HA  SER A 386      13.840  29.702  19.199  1.00 17.51           H
ATOM   2667  HB2 SER A 386      11.692  29.289  18.550  1.00 18.90           H
ATOM   2668  HB3 SER A 386      12.158  27.991  19.342  1.00 18.90           H
ATOM   2669  HG  SER A 386      10.225  28.661  20.130  1.00 17.55           H
ATOM   2670  N   ALA A 387      12.625  31.920  19.250  1.00 15.21           N
ATOM   2671  CA  ALA A 387      12.093  33.261  19.432  1.00 15.35           C
ATOM   2672  C   ALA A 387      10.690  33.220  20.018  1.00 14.72           C
ATOM   2673  O   ALA A 387      10.319  34.093  20.819  1.00 14.70           O
ATOM   2674  CB  ALA A 387      12.078  33.978  18.084  1.00 14.12           C
ATOM   2675  H   ALA A 387      12.817  31.725  18.435  1.00 18.25           H
ATOM   2676  HA  ALA A 387      12.665  33.758  20.040  1.00 18.42           H
ATOM   2677  HB1 ALA A 387      11.753  34.884  18.212  1.00 16.95           H
ATOM   2678  HB2 ALA A 387      12.979  33.991  17.722  1.00 16.95           H
ATOM   2679  HB3 ALA A 387      11.490  33.492  17.484  1.00 16.95           H
ATOM   2680  N   CYS A 388       9.893  32.222  19.631  1.00 15.43           N
ATOM   2681  CA  CYS A 388       8.575  32.085  20.232  1.00 13.68           C
ATOM   2682  C   CYS A 388       8.689  31.864  21.728  1.00 16.71           C
ATOM   2683  O   CYS A 388       7.928  32.450  22.507  1.00 13.94           O
ATOM   2684  CB  CYS A 388       7.791  30.943  19.589  1.00 14.96           C
ATOM   2685  SG  CYS A 388       7.455  31.167  17.840  1.00 20.63           S
ATOM   2686  H   CYS A 388      10.084  31.628  19.037  1.00 18.51           H
ATOM   2687  HA  CYS A 388       8.078  32.907  20.088  1.00 16.41           H
ATOM   2688  HB2 CYS A 388       8.289  30.117  19.690  1.00 17.95           H
ATOM   2689  HB3 CYS A 388       6.933  30.866  20.037  1.00 17.95           H
ATOM   2690  N   SER A 389       9.655  31.040  22.149  1.00 13.47           N
ATOM   2691  CA  SER A 389       9.880  30.828  23.575  1.00 12.74           C
ATOM   2692  C   SER A 389      10.309  32.116  24.260  1.00 11.44           C
ATOM   2693  O   SER A 389       9.847  32.418  25.373  1.00 12.24           O
ATOM   2694  CB  SER A 389      10.943  29.731  23.799  1.00 11.84           C
ATOM   2695  OG  SER A 389      10.469  28.449  23.412  1.00 15.31           O
ATOM   2696  H   SER A 389      10.187  30.605  21.630  1.00 16.17           H
ATOM   2697  HA  SER A 389       9.049  30.540  23.981  1.00 15.29           H
ATOM   2698  HB2 SER A 389      11.728  29.942  23.272  1.00 14.21           H
ATOM   2699  HB3 SER A 389      11.179  29.720  24.741  1.00 14.21           H
ATOM   2700  HG  SER A 389       9.665  28.351  23.639  1.00 18.37           H
ATOM   2701  N   ARG A 390      11.228  32.869  23.635  1.00 11.67           N
ATOM   2702  CA  ARG A 390      11.652  34.143  24.214  1.00  9.73           C
ATOM   2703  C   ARG A 390      10.443  35.031  24.482  1.00 11.73           C
ATOM   2704  O   ARG A 390      10.345  35.651  25.544  1.00 12.87           O
ATOM   2705  CB  ARG A 390      12.631  34.876  23.304  1.00 15.68           C
ATOM   2706  CG  ARG A 390      14.030  34.304  23.212  1.00 20.38           C
ATOM   2707  CD  ARG A 390      14.922  35.409  22.641  1.00 27.33           C
ATOM   2708  NE  ARG A 390      16.186  34.881  22.196  1.00 33.87           N
ATOM   2709  CZ  ARG A 390      17.169  35.607  21.683  1.00 25.43           C
ATOM   2710  NH1 ARG A 390      17.061  36.928  21.543  1.00 21.39           N
ATOM   2711  NH2 ARG A 390      18.270  34.996  21.301  1.00 28.12           N1+
ATOM   2712  H   ARG A 390      11.616  32.669  22.889  1.00 14.01           H
ATOM   2713  HA  ARG A 390      12.110  33.978  25.056  1.00 11.68           H
ATOM   2714  HB2 ARG A 390      12.263  34.873  22.407  1.00 18.82           H
ATOM   2715  HB3 ARG A 390      12.722  35.791  23.616  1.00 18.82           H
ATOM   2716  HG2 ARG A 390      14.354  34.047  24.088  1.00 24.45           H
ATOM   2717  HG3 ARG A 390      14.034  33.547  22.607  1.00 24.45           H
ATOM   2718  HD2 ARG A 390      14.480  35.818  21.878  1.00 32.79           H
ATOM   2719  HD3 ARG A 390      15.094  36.075  23.325  1.00 32.79           H
ATOM   2720  HE  ARG A 390      16.381  34.088  22.453  1.00 40.65           H
ATOM   2721 HH11 ARG A 390      16.340  37.332  21.785  1.00 25.66           H
ATOM   2722 HH12 ARG A 390      17.710  37.379  21.208  1.00 25.66           H
ATOM   2723 HH21 ARG A 390      18.341  34.144  21.393  1.00 33.74           H
ATOM   2724 HH22 ARG A 390      18.918  35.453  20.970  1.00 33.74           H
ATOM   2725  N   ARG A 391       9.548  35.144  23.501  1.00 12.44           N
ATOM   2726  CA  ARG A 391       8.395  36.033  23.650  1.00 11.32           C
ATOM   2727  C   ARG A 391       7.470  35.557  24.762  1.00 13.96           C
ATOM   2728  O   ARG A 391       6.963  36.379  25.544  1.00 13.99           O
ATOM   2729  CB  ARG A 391       7.641  36.148  22.317  1.00 14.73           C
ATOM   2730  CG  ARG A 391       8.344  37.076  21.332  1.00 17.67           C
ATOM   2731  CD  ARG A 391       7.545  37.290  20.046  1.00 22.17           C
ATOM   2732  NE  ARG A 391       7.489  36.095  19.192  1.00 31.61           N
ATOM   2733  CZ  ARG A 391       8.311  35.845  18.162  1.00 30.67           C
ATOM   2734  NH1 ARG A 391       8.169  34.712  17.472  1.00 26.31           N
ATOM   2735  NH2 ARG A 391       9.282  36.700  17.813  1.00 38.56           N1+
ATOM   2736  H   ARG A 391       9.588  34.730  22.746  1.00 14.93           H
ATOM   2737  HA  ARG A 391       8.705  36.920  23.895  1.00 13.59           H
ATOM   2738  HB2 ARG A 391       7.572  35.272  21.910  1.00 17.68           H
ATOM   2739  HB3 ARG A 391       6.753  36.506  22.473  1.00 17.68           H
ATOM   2740  HG2 ARG A 391       8.466  37.942  21.756  1.00 21.20           H
ATOM   2741  HG3 ARG A 391       9.200  36.693  21.091  1.00 21.20           H
ATOM   2742  HD2 ARG A 391       6.631  37.531  20.283  1.00 26.61           H
ATOM   2743  HD3 ARG A 391       7.952  38.010  19.543  1.00 26.61           H
ATOM   2744  HE  ARG A 391       6.827  35.560  19.305  1.00 37.94           H
ATOM   2745 HH11 ARG A 391       7.547  34.153  17.681  1.00 31.57           H
ATOM   2746 HH12 ARG A 391       8.691  34.553  16.809  1.00 31.57           H
ATOM   2747 HH21 ARG A 391       9.396  37.434  18.250  1.00 46.27           H
ATOM   2748 HH22 ARG A 391       9.797  36.519  17.149  1.00 46.27           H
ATOM   2749  N   GLN A 392       7.247  34.246  24.856  1.00 12.66           N
ATOM   2750  CA  GLN A 392       6.397  33.710  25.915  1.00 12.15           C
ATOM   2751  C   GLN A 392       7.004  34.000  27.279  1.00 12.33           C
ATOM   2752  O   GLN A 392       6.282  34.323  28.230  1.00 13.02           O
ATOM   2753  CB  GLN A 392       6.181  32.197  25.745  1.00 13.97           C
ATOM   2754  CG  GLN A 392       5.334  31.810  24.581  1.00 15.51           C
ATOM   2755  CD  GLN A 392       5.153  30.311  24.474  1.00 20.78           C
ATOM   2756  OE1 GLN A 392       5.735  29.542  25.243  1.00 19.35           O
ATOM   2757  NE2 GLN A 392       4.364  29.879  23.493  1.00 27.57           N
ATOM   2758  H   GLN A 392       7.571  33.651  24.324  1.00 15.19           H
ATOM   2759  HA  GLN A 392       5.522  34.127  25.874  1.00 14.58           H
ATOM   2760  HB2 GLN A 392       7.037  31.748  25.659  1.00 16.77           H
ATOM   2761  HB3 GLN A 392       5.717  31.861  26.528  1.00 16.77           H
ATOM   2762  HG2 GLN A 392       4.455  32.211  24.695  1.00 18.61           H
ATOM   2763  HG3 GLN A 392       5.741  32.130  23.760  1.00 18.61           H
ATOM   2764 HE21 GLN A 392       4.007  30.443  22.950  1.00 33.09           H
ATOM   2765 HE22 GLN A 392       4.226  29.036  23.390  1.00 33.09           H
ATOM   2766  N   LEU A 393       8.335  33.882  27.392  1.00 11.36           N
ATOM   2767  CA  LEU A 393       8.993  34.137  28.664  1.00  9.46           C
ATOM   2768  C   LEU A 393       8.822  35.587  29.081  1.00 11.20           C
ATOM   2769  O   LEU A 393       8.539  35.867  30.243  1.00 10.43           O
ATOM   2770  CB  LEU A 393      10.485  33.803  28.577  1.00 11.65           C
ATOM   2771  CG  LEU A 393      11.282  33.982  29.865  1.00 11.61           C
ATOM   2772  CD1 LEU A 393      10.808  32.992  30.936  1.00 13.98           C
ATOM   2773  CD2 LEU A 393      12.760  33.820  29.595  1.00 14.90           C
ATOM   2774  H   LEU A 393       8.870  33.670  26.747  1.00 13.64           H
ATOM   2775  HA  LEU A 393       8.597  33.581  29.355  1.00 11.36           H
ATOM   2776  HB2 LEU A 393      10.576  32.881  28.301  1.00 13.98           H
ATOM   2777  HB3 LEU A 393      10.879  34.388  27.911  1.00 13.98           H
ATOM   2778  HG  LEU A 393      11.147  34.878  30.206  1.00 13.94           H
ATOM   2779 HD11 LEU A 393      11.366  33.097  31.723  1.00 16.78           H
ATOM   2780 HD12 LEU A 393       9.884  33.179  31.166  1.00 16.78           H
ATOM   2781 HD13 LEU A 393      10.890  32.090  30.587  1.00 16.78           H
ATOM   2782 HD21 LEU A 393      13.250  33.957  30.421  1.00 17.88           H
ATOM   2783 HD22 LEU A 393      12.922  32.924  29.260  1.00 17.88           H
ATOM   2784 HD23 LEU A 393      13.037  34.476  28.933  1.00 17.88           H
ATOM   2785  N   ARG A 394       8.998  36.523  28.146  1.00 13.64           N
ATOM   2786  CA  ARG A 394       8.887  37.933  28.506  1.00 11.12           C
ATOM   2787  C   ARG A 394       7.478  38.252  28.968  1.00  9.82           C
ATOM   2788  O   ARG A 394       7.288  39.026  29.913  1.00 12.09           O
ATOM   2789  CB  ARG A 394       9.316  38.826  27.339  1.00 15.42           C
ATOM   2790  CG  ARG A 394      10.813  39.159  27.365  1.00 27.33           C
ATOM   2791  CD  ARG A 394      11.170  40.261  26.364  1.00 25.44           C
ATOM   2792  NE  ARG A 394      10.747  39.743  25.067  1.00 37.02           N
ATOM   2793  CZ  ARG A 394      11.481  38.934  24.313  1.00 28.42           C
ATOM   2794  NH1 ARG A 394      12.705  38.594  24.708  1.00 33.64           N
ATOM   2795  NH2 ARG A 394      10.982  38.480  23.171  1.00 16.50           N1+
ATOM   2796  H   ARG A 394       9.161  36.376  27.321  1.00 16.36           H
ATOM   2797  HA  ARG A 394       9.481  38.112  29.243  1.00 13.34           H
ATOM   2798  HB2 ARG A 394       9.109  38.390  26.503  1.00 18.51           H
ATOM   2799  HB3 ARG A 394       8.841  39.673  27.401  1.00 18.51           H
ATOM   2800  HG2 ARG A 394      11.082  39.437  28.256  1.00 32.80           H
ATOM   2801  HG3 ARG A 394      11.286  38.370  27.098  1.00 32.80           H
ATOM   2802  HD2 ARG A 394      10.662  41.067  26.561  1.00 30.53           H
ATOM   2803  HD3 ARG A 394      12.122  40.442  26.373  1.00 30.53           H
ATOM   2804  HE  ARG A 394      10.029  40.071  24.722  1.00 44.43           H
ATOM   2805 HH11 ARG A 394      13.014  38.881  25.457  1.00 40.36           H
ATOM   2806 HH12 ARG A 394      13.182  38.074  24.219  1.00 40.36           H
ATOM   2807 HH21 ARG A 394      10.191  38.715  22.922  1.00 19.80           H
ATOM   2808 HH22 ARG A 394      11.452  37.971  22.665  1.00 19.80           H
ATOM   2809  N   ALA A 395       6.480  37.647  28.331  1.00 10.20           N
ATOM   2810  CA  ALA A 395       5.095  37.866  28.760  1.00 10.90           C
ATOM   2811  C   ALA A 395       4.841  37.249  30.134  1.00 11.74           C
ATOM   2812  O   ALA A 395       4.165  37.844  30.979  1.00 11.57           O
ATOM   2813  CB  ALA A 395       4.112  37.282  27.747  1.00 12.76           C
ATOM   2814  H   ALA A 395       6.578  37.118  27.660  1.00 12.24           H
ATOM   2815  HA  ALA A 395       4.937  38.818  28.806  1.00 13.08           H
ATOM   2816  HB1 ALA A 395       3.210  37.482  28.043  1.00 15.31           H
ATOM   2817  HB2 ALA A 395       4.264  37.679  26.872  1.00 15.31           H
ATOM   2818  HB3 ALA A 395       4.232  36.321  27.702  1.00 15.31           H
ATOM   2819  N   PHE A 396       5.388  36.053  30.374  1.00 10.87           N
ATOM   2820  CA  PHE A 396       5.265  35.409  31.679  1.00 10.41           C
ATOM   2821  C   PHE A 396       5.820  36.302  32.798  1.00 10.50           C
ATOM   2822  O   PHE A 396       5.151  36.533  33.811  1.00  9.58           O
ATOM   2823  CB  PHE A 396       5.974  34.056  31.620  1.00 10.97           C
ATOM   2824  CG  PHE A 396       6.022  33.301  32.917  1.00 11.64           C
ATOM   2825  CD1 PHE A 396       4.919  32.616  33.386  1.00 15.40           C
ATOM   2826  CD2 PHE A 396       7.217  33.197  33.621  1.00 14.24           C
ATOM   2827  CE1 PHE A 396       5.008  31.870  34.569  1.00 17.93           C
ATOM   2828  CE2 PHE A 396       7.294  32.450  34.789  1.00 13.68           C
ATOM   2829  CZ  PHE A 396       6.201  31.781  35.240  1.00 13.86           C
ATOM   2830  H   PHE A 396       5.815  35.595  29.786  1.00 13.04           H
ATOM   2831  HA  PHE A 396       4.323  35.243  31.862  1.00 12.49           H
ATOM   2832  HB2 PHE A 396       5.507  33.497  30.988  1.00 13.16           H
ATOM   2833  HB3 PHE A 396       6.889  34.197  31.328  1.00 13.16           H
ATOM   2834  HD1 PHE A 396       4.111  32.651  32.923  1.00 18.48           H
ATOM   2835  HD2 PHE A 396       7.977  33.633  33.307  1.00 17.08           H
ATOM   2836  HE1 PHE A 396       4.260  31.417  34.888  1.00 21.51           H
ATOM   2837  HE2 PHE A 396       8.092  32.396  35.257  1.00 16.42           H
ATOM   2838  HZ  PHE A 396       6.248  31.301  36.034  1.00 16.64           H
ATOM   2839  N   PHE A 397       7.038  36.829  32.631  1.00  9.89           N
ATOM   2840  CA  PHE A 397       7.616  37.725  33.639  1.00 10.89           C
ATOM   2841  C   PHE A 397       6.761  38.989  33.797  1.00  9.90           C
ATOM   2842  O   PHE A 397       6.470  39.420  34.914  1.00 12.18           O
ATOM   2843  CB  PHE A 397       9.054  38.101  33.262  1.00 12.54           C
ATOM   2844  CG  PHE A 397      10.089  37.029  33.557  1.00 11.12           C
ATOM   2845  CD1 PHE A 397      11.054  36.730  32.615  1.00 10.95           C
ATOM   2846  CD2 PHE A 397      10.149  36.407  34.776  1.00 13.79           C
ATOM   2847  CE1 PHE A 397      12.014  35.749  32.869  1.00 13.10           C
ATOM   2848  CE2 PHE A 397      11.135  35.447  35.035  1.00 15.12           C
ATOM   2849  CZ  PHE A 397      12.049  35.136  34.076  1.00 14.01           C
ATOM   2850  H   PHE A 397       7.539  36.701  31.947  1.00 11.87           H
ATOM   2851  HA  PHE A 397       7.629  37.275  34.496  1.00 13.07           H
ATOM   2852  HB2 PHE A 397       9.089  38.285  32.308  1.00 15.05           H
ATOM   2853  HB3 PHE A 397       9.322  38.891  33.755  1.00 15.05           H
ATOM   2854  HD1 PHE A 397      11.024  37.149  31.785  1.00 13.14           H
ATOM   2855  HD2 PHE A 397       9.524  36.617  35.436  1.00 16.55           H
ATOM   2856  HE1 PHE A 397      12.653  35.539  32.227  1.00 15.72           H
ATOM   2857  HE2 PHE A 397      11.164  35.018  35.857  1.00 18.14           H
ATOM   2858  HZ  PHE A 397      12.704  34.496  34.245  1.00 16.81           H
ATOM   2859  N   ARG A 398       6.344  39.583  32.683  1.00 10.16           N
ATOM   2860  CA  ARG A 398       5.570  40.805  32.776  1.00 10.92           C
ATOM   2861  C   ARG A 398       4.293  40.567  33.578  1.00 13.91           C
ATOM   2862  O   ARG A 398       3.896  41.412  34.400  1.00 13.38           O
ATOM   2863  CB  ARG A 398       5.255  41.334  31.378  1.00 10.44           C
ATOM   2864  CG  ARG A 398       4.214  42.465  31.418  1.00 13.04           C
ATOM   2865  CD  ARG A 398       4.020  43.185  30.086  1.00  9.30           C
ATOM   2866  NE  ARG A 398       3.834  42.251  28.998  1.00 13.59           N
ATOM   2867  CZ  ARG A 398       2.714  41.597  28.743  1.00 14.29           C
ATOM   2868  NH1 ARG A 398       1.655  41.748  29.528  1.00 15.26           N
ATOM   2869  NH2 ARG A 398       2.667  40.740  27.740  1.00 16.15           N1+
ATOM   2870  H   ARG A 398       6.475  39.296  31.879  1.00 12.20           H
ATOM   2871  HA  ARG A 398       6.091  41.478  33.241  1.00 13.10           H
ATOM   2872  HB2 ARG A 398       6.062  41.685  30.977  1.00 12.53           H
ATOM   2873  HB3 ARG A 398       4.901  40.614  30.832  1.00 12.53           H
ATOM   2874  HG2 ARG A 398       3.349  42.097  31.665  1.00 15.65           H
ATOM   2875  HG3 ARG A 398       4.487  43.122  32.075  1.00 15.65           H
ATOM   2876  HD2 ARG A 398       3.236  43.759  30.148  1.00 11.16           H
ATOM   2877  HD3 ARG A 398       4.806  43.718  29.886  1.00 11.16           H
ATOM   2878  HE  ARG A 398       4.471  42.190  28.424  1.00 16.30           H
ATOM   2879 HH11 ARG A 398       1.674  42.295  30.194  1.00 18.31           H
ATOM   2880 HH12 ARG A 398       0.933  41.309  29.356  1.00 18.31           H
ATOM   2881 HH21 ARG A 398       3.353  40.637  27.234  1.00 19.38           H
ATOM   2882 HH22 ARG A 398       1.936  40.314  27.578  1.00 19.38           H
ATOM   2883  N   LYS A 399       3.635  39.435  33.358  1.00 10.67           N
ATOM   2884  CA  LYS A 399       2.385  39.150  34.043  1.00 11.44           C
ATOM   2885  C   LYS A 399       2.585  38.674  35.471  1.00 15.49           C
ATOM   2886  O   LYS A 399       1.593  38.351  36.117  1.00 16.50           O
ATOM   2887  CB  LYS A 399       1.572  38.120  33.272  1.00 16.88           C
ATOM   2888  CG  LYS A 399       1.154  38.595  31.930  1.00 17.89           C
ATOM   2889  CD  LYS A 399       0.420  37.464  31.186  1.00 29.17           C
ATOM   2890  CE  LYS A 399       0.082  37.850  29.781  1.00 35.77           C
ATOM   2891  NZ  LYS A 399      -0.505  36.717  29.021  1.00 37.37           N1+
ATOM   2892  H   LYS A 399       3.884  38.816  32.815  1.00 12.80           H
ATOM   2893  HA  LYS A 399       1.855  39.965  34.074  1.00 13.72           H
ATOM   2894  HB2 LYS A 399       2.108  37.322  33.146  1.00 20.26           H
ATOM   2895  HB3 LYS A 399       0.774  37.900  33.773  1.00 20.26           H
ATOM   2896  HG2 LYS A 399       0.550  39.349  32.024  1.00 21.47           H
ATOM   2897  HG3 LYS A 399       1.934  38.859  31.417  1.00 21.47           H
ATOM   2898  HD2 LYS A 399       0.995  36.686  31.150  1.00 35.01           H
ATOM   2899  HD3 LYS A 399      -0.405  37.246  31.650  1.00 35.01           H
ATOM   2900  HE2 LYS A 399      -0.562  38.575  29.795  1.00 42.92           H
ATOM   2901  HE3 LYS A 399       0.896  38.124  29.334  1.00 42.92           H
ATOM   2902  HZ1 LYS A 399      -0.122  36.670  28.218  1.00 44.84           H
ATOM   2903  HZ2 LYS A 399      -0.366  35.954  29.456  1.00 44.84           H
ATOM   2904  HZ3 LYS A 399      -1.381  36.843  28.918  1.00 44.84           H
ATOM   2905  N   GLY A 400       3.814  38.581  35.970  1.00 13.58           N
ATOM   2906  CA  GLY A 400       4.060  38.298  37.373  1.00 11.57           C
ATOM   2907  C   GLY A 400       4.635  36.923  37.666  1.00 13.47           C
ATOM   2908  O   GLY A 400       4.903  36.619  38.839  1.00 12.99           O
ATOM   2909  H   GLY A 400       4.538  38.687  35.510  1.00 16.30           H
ATOM   2910  HA2 GLY A 400       4.680  38.955  37.720  1.00 13.89           H
ATOM   2911  HA3 GLY A 400       3.222  38.375  37.857  1.00 13.89           H
ATOM   2912  N   GLY A 401       4.852  36.098  36.649  1.00 12.29           N
ATOM   2913  CA  GLY A 401       5.442  34.789  36.877  1.00 12.89           C
ATOM   2914  C   GLY A 401       6.919  34.862  37.215  1.00 10.86           C
ATOM   2915  O   GLY A 401       7.634  35.812  36.875  1.00 13.49           O
ATOM   2916  H   GLY A 401       4.669  36.274  35.825  1.00 14.75           H
ATOM   2917  HA2 GLY A 401       4.971  34.341  37.601  1.00 15.47           H
ATOM   2918  HA3 GLY A 401       5.349  34.254  36.071  1.00 15.47           H
ATOM   2919  N   GLY A 402       7.389  33.817  37.895  1.00 13.57           N
ATOM   2920  CA  GLY A 402       8.820  33.652  38.076  1.00 12.55           C
ATOM   2921  C   GLY A 402       9.466  34.715  38.934  1.00 14.78           C
ATOM   2922  O   GLY A 402      10.643  35.035  38.736  1.00 15.53           O
ATOM   2923  H   GLY A 402       6.906  33.198  38.254  1.00 16.28           H
ATOM   2924  HA2 GLY A 402       8.974  32.789  38.493  1.00 15.06           H
ATOM   2925  HA3 GLY A 402       9.249  33.660  37.206  1.00 15.06           H
ATOM   2926  N   ALA A 403       8.743  35.210  39.947  1.00 13.83           N
ATOM   2927  CA  ALA A 403       9.243  36.335  40.721  1.00 12.54           C
ATOM   2928  C   ALA A 403      10.546  36.012  41.437  1.00 15.93           C
ATOM   2929  O   ALA A 403      11.341  36.911  41.698  1.00 16.74           O
ATOM   2930  CB  ALA A 403       8.180  36.782  41.718  1.00 15.53           C
ATOM   2931  H   ALA A 403       7.980  34.899  40.200  1.00 16.60           H
ATOM   2932  HA  ALA A 403       9.413  37.082  40.120  1.00 15.05           H
ATOM   2933  HB1 ALA A 403       8.544  37.489  42.273  1.00 18.63           H
ATOM   2934  HB2 ALA A 403       7.410  37.100  41.223  1.00 18.63           H
ATOM   2935  HB3 ALA A 403       7.935  36.025  42.268  1.00 18.63           H
ATOM   2936  N   CYS A 404      10.780  34.743  41.756  1.00 12.56           N
ATOM   2937  CA  CYS A 404      11.944  34.340  42.538  1.00 13.11           C
ATOM   2938  C   CYS A 404      13.226  34.317  41.716  1.00 14.83           C
ATOM   2939  O   CYS A 404      14.296  34.060  42.275  1.00 13.15           O
ATOM   2940  CB  CYS A 404      11.704  32.953  43.158  1.00 15.17           C
ATOM   2941  SG  CYS A 404      11.622  31.515  42.009  1.00 16.70           S
ATOM   2942  H   CYS A 404      10.271  34.086  41.517  1.00 15.07           H
ATOM   2943  HA  CYS A 404      12.075  34.966  43.267  1.00 15.73           H
ATOM   2944  HB2 CYS A 404      12.437  32.778  43.768  1.00 18.21           H
ATOM   2945  HB3 CYS A 404      10.867  32.976  43.648  1.00 18.21           H
ATOM   2946  N   LEU A 405      13.158  34.575  40.402  1.00 13.48           N
ATOM   2947  CA  LEU A 405      14.368  34.668  39.582  1.00 12.13           C
ATOM   2948  C   LEU A 405      15.005  36.061  39.626  1.00 14.30           C
ATOM   2949  O   LEU A 405      15.980  36.317  38.920  1.00 15.20           O
ATOM   2950  CB  LEU A 405      14.042  34.313  38.132  1.00 15.24           C
ATOM   2951  CG  LEU A 405      14.095  32.825  37.819  1.00 18.90           C
ATOM   2952  CD1 LEU A 405      12.898  32.204  38.359  1.00 15.16           C
ATOM   2953  CD2 LEU A 405      14.189  32.565  36.337  1.00 17.62           C
ATOM   2954  H   LEU A 405      12.429  34.702  39.967  1.00 16.18           H
ATOM   2955  HA  LEU A 405      15.015  34.029  39.914  1.00 14.56           H
ATOM   2956  HB2 LEU A 405      13.144  34.614  37.938  1.00 18.29           H
ATOM   2957  HB3 LEU A 405      14.673  34.766  37.548  1.00 18.29           H
ATOM   2958  HG  LEU A 405      14.863  32.425  38.253  1.00 22.68           H
ATOM   2959 HD11 LEU A 405      12.927  31.255  38.165  1.00 18.20           H
ATOM   2960 HD12 LEU A 405      12.879  32.349  39.317  1.00 18.20           H
ATOM   2961 HD13 LEU A 405      12.124  32.608  37.943  1.00 18.20           H
ATOM   2962 HD21 LEU A 405      14.181  31.605  36.196  1.00 21.14           H
ATOM   2963 HD22 LEU A 405      13.422  32.964  35.898  1.00 21.14           H
ATOM   2964 HD23 LEU A 405      15.016  32.945  36.002  1.00 21.14           H
ATOM   2965  N   SER A 406      14.525  36.954  40.491  1.00 15.16           N
ATOM   2966  CA  SER A 406      15.030  38.322  40.499  1.00 15.85           C
ATOM   2967  C   SER A 406      16.311  38.526  41.286  1.00 18.00           C
ATOM   2968  O   SER A 406      16.973  39.542  41.070  1.00 18.39           O
ATOM   2969  CB  SER A 406      13.972  39.266  41.056  1.00 17.64           C
ATOM   2970  OG  SER A 406      12.958  39.445  40.095  0.62 19.35           O
ATOM   2971  H   SER A 406      13.904  36.804  41.067  1.00 18.19           H
ATOM   2972  HA  SER A 406      15.212  38.596  39.585  1.00 19.02           H
ATOM   2973  HB2 SER A 406      13.600  38.897  41.873  1.00 21.17           H
ATOM   2974  HB3 SER A 406      14.380  40.128  41.232  1.00 21.17           H
ATOM   2975  HG  SER A 406      12.572  38.715  39.945  1.00 23.23           H
ATOM   2976  N   ASN A 407      16.696  37.620  42.191  1.00 15.68           N
ATOM   2977  CA  ASN A 407      17.842  37.869  43.044  1.00 16.07           C
ATOM   2978  C   ASN A 407      19.118  37.264  42.469  1.00 16.61           C
ATOM   2979  O   ASN A 407      19.135  36.134  41.979  1.00 17.75           O
ATOM   2980  CB  ASN A 407      17.618  37.340  44.476  1.00 15.31           C
ATOM   2981  CG  ASN A 407      17.411  35.841  44.542  1.00 13.77           C
ATOM   2982  OD1 ASN A 407      16.469  35.323  43.981  1.00 13.34           O
ATOM   2983  ND2 ASN A 407      18.295  35.154  45.239  1.00 16.50           N
ATOM   2984  H   ASN A 407      16.305  36.863  42.326  1.00 18.81           H
ATOM   2985  HA  ASN A 407      17.981  38.830  43.099  1.00 19.28           H
ATOM   2986  HB2 ASN A 407      18.397  37.556  45.009  1.00 18.37           H
ATOM   2987  HB3 ASN A 407      16.829  37.761  44.845  1.00 18.37           H
ATOM   2988 HD21 ASN A 407      18.147  34.324  45.415  1.00 19.81           H
ATOM   2989 HD22 ASN A 407      19.012  35.540  45.517  1.00 19.81           H
ATOM   2990  N   ALA A 408      20.182  38.044  42.519  1.00 17.46           N
ATOM   2991  CA  ALA A 408      21.494  37.528  42.204  1.00 20.67           C
ATOM   2992  C   ALA A 408      21.962  36.633  43.344  1.00 27.59           C
ATOM   2993  O   ALA A 408      21.863  37.024  44.511  1.00 35.57           O
ATOM   2994  CB  ALA A 408      22.474  38.672  41.989  1.00 26.63           C
ATOM   2995  H   ALA A 408      20.173  38.877  42.736  1.00 20.96           H
ATOM   2996  HA  ALA A 408      21.448  37.020  41.381  1.00 24.81           H
ATOM   2997  HB1 ALA A 408      23.334  38.311  41.720  1.00 31.96           H
ATOM   2998  HB2 ALA A 408      22.122  39.249  41.293  1.00 31.96           H
ATOM   2999  HB3 ALA A 408      22.562  39.171  42.817  1.00 31.96           H
ATOM   3000  N   PRO A 409      22.468  35.441  43.061  1.00 33.57           N
ATOM   3001  CA  PRO A 409      22.869  34.546  44.149  1.00 35.40           C
ATOM   3002  C   PRO A 409      24.019  35.137  44.952  1.00 41.60           C
ATOM   3003  O   PRO A 409      24.848  35.888  44.435  1.00 42.23           O
ATOM   3004  CB  PRO A 409      23.282  33.264  43.418  1.00 33.83           C
ATOM   3005  CG  PRO A 409      23.571  33.710  42.012  1.00 37.51           C
ATOM   3006  CD  PRO A 409      22.580  34.792  41.748  1.00 31.85           C
ATOM   3007  HA  PRO A 409      22.115  34.360  44.731  1.00 42.49           H
ATOM   3008  HB2 PRO A 409      24.072  32.885  43.832  1.00 40.59           H
ATOM   3009  HB3 PRO A 409      22.544  32.634  43.430  1.00 40.59           H
ATOM   3010  HG2 PRO A 409      24.476  34.059  41.955  1.00 45.01           H
ATOM   3011  HG3 PRO A 409      23.442  32.983  41.396  1.00 45.01           H
ATOM   3012  HD2 PRO A 409      22.913  35.417  41.083  1.00 38.22           H
ATOM   3013  HD3 PRO A 409      21.722  34.412  41.495  1.00 38.22           H
ATOM   3014  N   SER A 410      24.054  34.798  46.235  1.00 46.30           N
ATOM   3015  CA  SER A 410      25.079  35.323  47.124  1.00 37.61           C
ATOM   3016  C   SER A 410      26.394  34.571  46.934  1.00 38.45           C
ATOM   3017  O   SER A 410      26.489  33.658  46.112  1.00 45.75           O
ATOM   3018  CB  SER A 410      24.616  35.233  48.577  1.00 42.66           C
ATOM   3019  H   SER A 410      23.493  34.267  46.615  1.00 55.56           H
ATOM   3020  HA  SER A 410      25.233  36.258  46.915  1.00 45.13           H
ATOM   3021  HB1 SER A 410      24.447  34.303  48.792  1.00 51.20           H
ATOM   3022  HB3 SER A 410      25.317  35.586  49.144  1.00 51.20           H
ATOM   3023  HC  SER A 410      27.205  34.812  47.465  1.00 46.14           H
TER
HETATM 3024  C1  NAG A 510       0.109  13.224  38.307  1.00 23.41           C
HETATM 3025  C2  NAG A 510      -1.338  13.339  37.943  1.00 27.72           C
HETATM 3026  C3  NAG A 510      -1.990  14.301  38.920  1.00 26.91           C
HETATM 3027  C4  NAG A 510      -1.845  13.772  40.337  1.00 22.57           C
HETATM 3028  C5  NAG A 510      -0.387  13.522  40.679  1.00 27.38           C
HETATM 3029  C6  NAG A 510      -0.246  12.766  42.005  1.00 27.37           C
HETATM 3030  C7  NAG A 510      -1.650  13.137  35.438  1.00 32.02           C
HETATM 3031  C8  NAG A 510      -1.850  11.654  35.516  1.00 26.86           C
HETATM 3032  N2  NAG A 510      -1.434  13.849  36.589  1.00 26.39           N
HETATM 3033  O3  NAG A 510      -3.360  14.323  38.569  1.00 33.30           O
HETATM 3034  O4  NAG A 510      -2.323  14.739  41.268  1.00 28.41           O
HETATM 3035  O5  NAG A 510       0.209  12.736  39.642  1.00 27.35           O
HETATM 3036  O6  NAG A 510      -0.746  11.421  41.936  1.00 26.67           O
HETATM 3037  O7  NAG A 510      -1.707  13.709  34.349  1.00 47.48           O
HETATM 3038  H1  NAG A 510       0.623  14.189  38.225  1.00 28.09           H
HETATM 3039  H2  NAG A 510      -1.843  12.372  38.035  1.00 33.27           H
HETATM 3040  H3  NAG A 510      -1.595  15.322  38.831  1.00 32.29           H
HETATM 3041  H10 NAG A 510      -2.917  11.434  35.443  1.00 32.23           H
HETATM 3042  H11 NAG A 510      -1.050  14.783  36.452  1.00 31.67           H
HETATM 3043  H12 NAG A 510      -3.782  14.970  39.162  1.00 39.97           H
HETATM 3044  H13 NAG A 510      -0.168  10.918  41.335  1.00 32.01           H
HETATM 3045  H4  NAG A 510      -2.433  12.853  40.427  1.00 27.08           H
HETATM 3046  H5  NAG A 510       0.149  14.477  40.767  1.00 32.86           H
HETATM 3047  H6  NAG A 510      -0.800  13.272  42.802  1.00 32.84           H
HETATM 3048  H7  NAG A 510       0.805  12.716  42.304  1.00 32.84           H
HETATM 3049  H8  NAG A 510      -1.431  11.213  36.420  1.00 32.23           H
HETATM 3050  H9  NAG A 510      -1.344  11.196  34.662  1.00 32.23           H
HETATM 3051  C1  NAG A 511      -3.458  14.250  42.000  1.00 27.53           C
HETATM 3052  C2  NAG A 511      -3.569  15.053  43.279  1.00 33.43           C
HETATM 3053  C3  NAG A 511      -4.785  14.643  44.105  1.00 29.30           C
HETATM 3054  C4  NAG A 511      -6.012  14.770  43.218  1.00 31.24           C
HETATM 3055  C5  NAG A 511      -5.810  14.037  41.882  1.00 28.42           C
HETATM 3056  C6  NAG A 511      -6.963  14.313  40.902  1.00 27.25           C
HETATM 3057  C7  NAG A 511      -1.434  15.984  44.396  1.00 37.59           C
HETATM 3058  C8  NAG A 511      -1.786  17.420  44.093  1.00 35.78           C
HETATM 3059  N2  NAG A 511      -2.309  14.969  44.023  1.00 29.96           N
HETATM 3060  O3  NAG A 511      -4.844  15.561  45.197  1.00 27.45           O
HETATM 3061  O4  NAG A 511      -7.164  14.100  43.714  1.00 28.95           O
HETATM 3062  O5  NAG A 511      -4.607  14.435  41.219  1.00 26.59           O
HETATM 3063  O6  NAG A 511      -6.763  15.529  40.188  1.00 39.49           O
HETATM 3064  O7  NAG A 511      -0.378  15.740  44.999  1.00 42.35           O
HETATM 3065  H1  NAG A 511      -3.324  13.182  42.213  1.00 33.04           H
HETATM 3066  H2  NAG A 511      -3.741  16.079  42.958  1.00 40.12           H
HETATM 3067  H3  NAG A 511      -4.691  13.628  44.513  1.00 35.16           H
HETATM 3068  H10 NAG A 511      -1.635  18.002  45.006  1.00 42.94           H
HETATM 3069  H11 NAG A 511      -2.130  14.065  44.460  1.00 35.95           H
HETATM 3070  H12 NAG A 511      -5.509  15.226  45.822  1.00 32.94           H
HETATM 3071  H13 NAG A 511      -5.898  15.886  40.457  1.00 47.39           H
HETATM 3072  H4  NAG A 511      -6.228  15.837  43.062  1.00 37.49           H
HETATM 3073  H5  NAG A 511      -5.778  12.953  42.061  1.00 34.10           H
HETATM 3074  H6  NAG A 511      -7.914  14.416  41.437  1.00 32.70           H
HETATM 3075  H7  NAG A 511      -7.064  13.500  40.176  1.00 32.70           H
HETATM 3076  H8  NAG A 511      -2.816  17.553  43.767  1.00 42.94           H
HETATM 3077  H9  NAG A 511      -1.122  17.805  43.316  1.00 42.94           H
HETATM 3078  C1  MAN A 512      -7.702  14.177  45.129  1.00 37.78           C
HETATM 3079  C2  MAN A 512      -9.242  14.398  44.892  1.00 27.39           C
HETATM 3080  C3  MAN A 512      -9.924  15.329  45.888  1.00 26.70           C
HETATM 3081  C4  MAN A 512      -9.289  15.118  47.259  1.00 25.98           C
HETATM 3082  C5  MAN A 512      -7.820  15.561  47.239  1.00 24.82           C
HETATM 3083  C6  MAN A 512      -7.132  15.079  48.510  1.00 33.03           C
HETATM 3084  O2  MAN A 512      -9.578  13.030  45.040  1.00 29.31           O
HETATM 3085  O3  MAN A 512     -11.342  15.076  45.936  1.00 27.80           O
HETATM 3086  O4  MAN A 512      -9.974  15.949  48.193  1.00 21.20           O
HETATM 3087  O5  MAN A 512      -7.066  15.107  46.094  1.00 33.57           O
HETATM 3088  O6  MAN A 512      -5.717  15.145  48.331  1.00 28.63           O
HETATM 3089  H1  MAN A 512      -7.707  15.216  44.754  1.00 45.34           H
HETATM 3090  H2  MAN A 512      -9.480  14.685  43.866  1.00 32.86           H
HETATM 3091  H3  MAN A 512      -9.796  16.382  45.588  1.00 32.04           H
HETATM 3092  H4  MAN A 512      -9.405  14.068  47.574  1.00 31.18           H
HETATM 3093  H5  MAN A 512      -7.775  16.664  47.238  1.00 29.79           H
HETATM 3094  H6  MAN A 512      -7.419  14.046  48.746  1.00 39.64           H
HETATM 3095  H7  MAN A 512      -7.391  15.738  49.350  1.00 39.64           H
HETATM 3096  H8  MAN A 512      -9.076  12.548  44.360  1.00 35.18           H
HETATM 3097  H9  MAN A 512     -10.924  15.762  48.113  1.00 25.43           H
HETATM 3098  C1  MAN A 513     -12.221  16.138  45.892  1.00 30.06           C
HETATM 3099  C2  MAN A 513     -13.674  15.677  45.990  1.00 28.04           C
HETATM 3100  C3  MAN A 513     -14.177  15.099  44.650  1.00 35.99           C
HETATM 3101  C4  MAN A 513     -13.846  15.982  43.448  1.00 34.97           C
HETATM 3102  C5  MAN A 513     -12.353  16.287  43.525  1.00 38.25           C
HETATM 3103  C6  MAN A 513     -11.849  17.117  42.351  1.00 42.62           C
HETATM 3104  O2  MAN A 513     -14.437  16.806  46.398  1.00 27.52           O
HETATM 3105  O3  MAN A 513     -15.581  14.891  44.652  1.00 35.30           O
HETATM 3106  O4  MAN A 513     -14.122  15.282  42.240  1.00 40.33           O
HETATM 3107  O5  MAN A 513     -12.088  16.993  44.748  1.00 30.55           O
HETATM 3108  O6  MAN A 513     -11.731  18.476  42.755  1.00 50.70           O
HETATM 3109  H1  MAN A 513     -11.977  16.769  46.756  1.00 36.08           H
HETATM 3110  H2  MAN A 513     -13.776  14.928  46.782  1.00 33.65           H
HETATM 3111  H3  MAN A 513     -13.735  14.111  44.488  1.00 43.19           H
HETATM 3112  H10 MAN A 513     -15.077  15.098  42.230  1.00 48.39           H
HETATM 3113  H11 MAN A 513     -12.184  18.565  43.611  1.00 60.84           H
HETATM 3114  H4  MAN A 513     -14.455  16.894  43.451  1.00 41.96           H
HETATM 3115  H5  MAN A 513     -11.780  15.349  43.514  1.00 45.90           H
HETATM 3116  H6  MAN A 513     -12.532  17.055  41.498  1.00 51.15           H
HETATM 3117  H7  MAN A 513     -10.861  16.772  42.027  1.00 51.15           H
HETATM 3118  H8  MAN A 513     -14.417  17.461  45.682  1.00 33.03           H
HETATM 3119  H9  MAN A 513     -15.837  14.630  45.551  1.00 42.36           H
HETATM 3120  C1  MAN A 514      -5.196  14.305  49.289  1.00 37.16           C
HETATM 3121  C2  MAN A 514      -3.894  15.034  49.585  1.00 32.33           C
HETATM 3122  C3  MAN A 514      -2.879  14.820  48.456  1.00 27.24           C
HETATM 3123  C4  MAN A 514      -2.745  13.341  48.071  1.00 28.81           C
HETATM 3124  C5  MAN A 514      -4.114  12.674  47.911  1.00 34.33           C
HETATM 3125  C6  MAN A 514      -3.959  11.163  47.670  1.00 35.20           C
HETATM 3126  O2  MAN A 514      -3.360  14.534  50.815  1.00 37.44           O
HETATM 3127  O3  MAN A 514      -1.601  15.294  48.859  1.00 33.70           O
HETATM 3128  O4  MAN A 514      -2.091  13.237  46.813  1.00 32.64           O
HETATM 3129  O5  MAN A 514      -4.922  12.905  49.074  1.00 34.82           O
HETATM 3130  O6  MAN A 514      -3.555  10.460  48.840  1.00 41.05           O
HETATM 3131  H1  MAN A 514      -5.850  14.363  50.169  1.00 44.59           H
HETATM 3132  H2  MAN A 514      -4.079  16.107  49.720  1.00 38.80           H
HETATM 3133  H3  MAN A 514      -3.163  15.403  47.572  1.00 32.69           H
HETATM 3134  H10 MAN A 514      -1.156  13.461  46.959  1.00 39.17           H
HETATM 3135  H11 MAN A 514      -4.286  10.549  49.482  1.00 49.26           H
HETATM 3136  H4  MAN A 514      -2.132  12.806  48.805  1.00 34.57           H
HETATM 3137  H5  MAN A 514      -4.641  13.092  47.041  1.00 41.20           H
HETATM 3138  H6  MAN A 514      -3.203  10.963  46.904  1.00 42.25           H
HETATM 3139  H7  MAN A 514      -4.905  10.723  47.345  1.00 42.25           H
HETATM 3140  H8  MAN A 514      -2.608  15.104  51.058  1.00 44.92           H
HETATM 3141  H9  MAN A 514      -0.969  15.061  48.158  1.00 40.44           H
HETATM 3142 ZN    ZN A 201       7.178  19.208  27.325  1.00 15.07          Zn2+
HETATM 3143 CA    CA A 515      16.043  33.070  43.354  1.00 12.90          Ca2+
HETATM 3144 CL    CL A 516       6.803  42.816  27.752  1.00 14.87          Cl1-
HETATM 3145 CL    CL A 517       0.928  43.960  31.725  1.00 20.62          Cl1-
HETATM 3146  C1  097 A 518      11.491  15.928  25.675  1.00 14.41           C
HETATM 3147  C10 097 A 518      10.770  11.748  23.429  1.00 16.89           C
HETATM 3148  C11 097 A 518      12.853  10.395  23.228  1.00 24.22           C
HETATM 3149  C12 097 A 518       7.636  16.478  27.600  1.00 12.67           C
HETATM 3150  C13 097 A 518       7.949  15.052  27.202  1.00 13.71           C
HETATM 3151  C14 097 A 518       9.099  15.073  26.160  1.00 11.78           C
HETATM 3152  C15 097 A 518      10.344  15.794  26.699  1.00 13.83           C
HETATM 3153  C2  097 A 518      11.122  16.711  24.430  1.00 12.91           C
HETATM 3154  C3  097 A 518      12.679  16.622  26.379  1.00 11.67           C
HETATM 3155  C4  097 A 518       9.367  13.616  25.853  1.00 13.49           C
HETATM 3156  C5  097 A 518       9.410  11.840  24.132  1.00 12.07           C
HETATM 3157  C6  097 A 518       8.223  11.399  23.184  1.00 14.92           C
HETATM 3158  C7  097 A 518       6.954  11.452  24.039  1.00 19.18           C
HETATM 3159  C8  097 A 518       8.125  12.335  21.986  1.00 15.02           C
HETATM 3160  C9  097 A 518       8.502   9.976  22.692  1.00 20.30           C
HETATM 3161  N1  097 A 518       9.252  13.249  24.531  1.00 13.93           N
HETATM 3162  N2  097 A 518      11.571  10.722  23.871  1.00 19.68           N
HETATM 3163  N3  097 A 518       7.897  16.892  28.856  1.00 12.33           N
HETATM 3164  O1  097 A 518       9.637  12.767  26.722  1.00 14.32           O
HETATM 3165  O2  097 A 518      11.089  12.549  22.552  1.00 17.56           O
HETATM 3166  O3  097 A 518       7.745  18.207  29.114  1.00 14.20           O1-
HETATM 3167  O4  097 A 518       7.181  17.261  26.709  1.00 12.53           O
HETATM 3168  O5  097 A 518       6.799  14.417  26.612  1.00 14.44           O
HETATM 3169  H1  097 A 518      11.809  14.898  25.374  1.00 17.30           H
HETATM 3170  H21 097 A 518      10.278  16.269  23.883  1.00 15.50           H
HETATM 3171  H22 097 A 518      11.959  16.798  23.727  1.00 15.50           H
HETATM 3172  H23 097 A 518      10.826  17.753  24.655  1.00 15.50           H
HETATM 3173  H28 097 A 518       8.211  14.413  28.088  1.00 16.45           H
HETATM 3174  H29 097 A 518       8.745  15.626  25.237  1.00 14.13           H
HETATM 3175  H31 097 A 518      12.389  17.625  26.717  1.00 14.01           H
HETATM 3176  H32 097 A 518      13.528  16.739  25.698  1.00 14.01           H
HETATM 3177  H33 097 A 518      13.022  16.054  27.249  1.00 14.01           H
HETATM 3178  H5  097 A 518       9.383  11.187  25.057  1.00 14.48           H
HETATM 3179  H71 097 A 518       6.745  12.472  24.395  1.00 23.01           H
HETATM 3180  H72 097 A 518       7.026  10.805  24.919  1.00 23.01           H
HETATM 3181  H73 097 A 518       6.073  11.132  23.465  1.00 23.01           H
HETATM 3182  H81 097 A 518       9.038  12.307  21.373  1.00 18.03           H
HETATM 3183  H82 097 A 518       7.972  13.387  22.272  1.00 18.03           H
HETATM 3184  H83 097 A 518       7.288  12.075  21.330  1.00 18.03           H
HETATM 3185  H91 097 A 518       9.401   9.922  22.070  1.00 24.36           H
HETATM 3186  H92 097 A 518       7.675   9.607  22.072  1.00 24.36           H
HETATM 3187  H93 097 A 518       8.613   9.271  23.524  1.00 24.36           H
HETATM 3188  HN1 097 A 518       9.034  13.931  23.784  1.00 16.71           H
HETATM 3189  HN2 097 A 518      11.222  10.060  24.577  1.00 23.62           H
HETATM 3190  HN3 097 A 518       8.482  16.438  29.566  1.00 14.80           H
HETATM 3191  HO5 097 A 518       6.341  15.057  25.934  1.00 17.33           H
HETATM 3192 H111 097 A 518      13.304   9.516  23.692  1.00 29.06           H
HETATM 3193 H112 097 A 518      13.557  11.245  23.269  1.00 29.06           H
HETATM 3194 H113 097 A 518      12.698  10.178  22.153  1.00 29.06           H
HETATM 3195 H151 097 A 518      10.713  15.288  27.611  1.00 16.60           H
HETATM 3196 H152 097 A 518      10.051  16.821  27.031  1.00 16.60           H
HETATM 3197  O   HOH A 519      22.003  12.536  28.761  1.00 13.77           O
HETATM 3198  H1  HOH A 519      22.105  11.927  29.336  1.00 16.52           H
HETATM 3199  H2  HOH A 519      22.770  12.844  28.598  1.00 16.52           H
HETATM 3200  O   HOH A 520      27.333  16.451  25.812  1.00 11.14           O
HETATM 3201  H1  HOH A 520      28.069  16.707  26.125  1.00 13.36           H
HETATM 3202  H2  HOH A 520      27.000  17.099  25.394  1.00 13.36           H
HETATM 3203  O   HOH A 521      14.962  32.037  54.192  1.00 17.62           O
HETATM 3204  H1  HOH A 521      14.712  31.685  53.470  1.00 21.14           H
HETATM 3205  H2  HOH A 521      14.485  31.722  54.803  1.00 21.14           H
HETATM 3206  O   HOH A 522      34.008  17.119  29.516  1.00 15.31           O
HETATM 3207  H1  HOH A 522      34.631  17.575  29.189  1.00 18.37           H
HETATM 3208  H2  HOH A 522      34.043  17.162  30.356  1.00 18.37           H
HETATM 3209  O   HOH A 523      16.140   5.195  41.370  1.00 21.00           O
HETATM 3210  H1  HOH A 523      15.680   5.288  42.064  1.00 25.20           H
HETATM 3211  H2  HOH A 523      16.118   5.934  40.966  1.00 25.20           H
HETATM 3212  O   HOH A 524      15.016  17.154  35.716  1.00 12.91           O
HETATM 3213  H1  HOH A 524      15.010  16.664  36.402  1.00 15.49           H
HETATM 3214  H2  HOH A 524      14.694  17.900  35.942  1.00 15.49           H
HETATM 3215  O   HOH A 525      22.873   7.554  29.861  1.00 27.48           O
HETATM 3216  H1  HOH A 525      23.352   8.164  29.542  1.00 32.98           H
HETATM 3217  H2  HOH A 525      22.199   7.926  30.193  1.00 32.98           H
HETATM 3218  O   HOH A 526       5.254  40.524  26.286  1.00 12.04           O
HETATM 3219  H1  HOH A 526       5.767  39.866  26.289  1.00 14.44           H
HETATM 3220  H2  HOH A 526       5.679  41.167  26.627  1.00 14.44           H
HETATM 3221  O   HOH A 527      17.521  33.971  41.604  1.00 13.60           O
HETATM 3222  H1  HOH A 527      17.403  33.996  40.770  1.00 16.32           H
HETATM 3223  H2  HOH A 527      18.179  34.471  41.763  1.00 16.32           H
HETATM 3224  O   HOH A 528       7.552  38.470  37.342  1.00 15.82           O
HETATM 3225  H1  HOH A 528       7.320  38.803  36.606  1.00 18.98           H
HETATM 3226  H2  HOH A 528       7.573  37.634  37.244  1.00 18.98           H
HETATM 3227  O   HOH A 529      29.928  17.191  26.645  1.00 12.12           O
HETATM 3228  H1  HOH A 529      30.051  16.534  26.129  1.00 14.55           H
HETATM 3229  H2  HOH A 529      30.249  16.976  27.394  1.00 14.55           H
HETATM 3230  O   HOH A 530       6.940  24.140  37.639  1.00 16.00           O
HETATM 3231  H1  HOH A 530       6.710  23.580  37.057  1.00 19.21           H
HETATM 3232  H2  HOH A 530       6.955  23.734  38.375  1.00 19.21           H
HETATM 3233  O   HOH A 531       6.871   7.158  41.749  1.00 23.10           O
HETATM 3234  H1  HOH A 531       7.550   7.282  42.232  1.00 27.72           H
HETATM 3235  H2  HOH A 531       6.392   7.845  41.816  1.00 27.72           H
HETATM 3236  O   HOH A 532      12.163  26.625  22.086  1.00 12.33           O
HETATM 3237  H1  HOH A 532      11.628  26.207  21.589  1.00 14.80           H
HETATM 3238  H2  HOH A 532      11.694  27.067  22.624  1.00 14.80           H
HETATM 3239  O   HOH A 533      10.988  24.874  38.655  1.00 16.93           O
HETATM 3240  H1  HOH A 533      10.418  24.257  38.597  1.00 20.32           H
HETATM 3241  H2  HOH A 533      10.731  25.391  39.268  1.00 20.32           H
HETATM 3242  O   HOH A 534      10.368  10.651  42.874  1.00 15.70           O
HETATM 3243  H1  HOH A 534       9.989   9.904  42.831  1.00 18.84           H
HETATM 3244  H2  HOH A 534      11.050  10.565  43.374  1.00 18.84           H
HETATM 3245  O   HOH A 535       1.522  46.064  33.826  1.00 26.05           O
HETATM 3246  H1  HOH A 535       1.436  45.548  33.170  1.00 31.26           H
HETATM 3247  H2  HOH A 535       1.605  45.578  34.507  1.00 31.26           H
HETATM 3248  O   HOH A 536      13.277  22.444  16.931  1.00 16.49           O
HETATM 3249  H1  HOH A 536      12.746  22.705  16.337  1.00 19.79           H
HETATM 3250  H2  HOH A 536      13.031  21.676  17.159  1.00 19.79           H
HETATM 3251  O   HOH A 537       3.984  28.929  46.711  1.00 29.23           O
HETATM 3252  H1  HOH A 537       3.263  28.514  46.591  1.00 35.07           H
HETATM 3253  H2  HOH A 537       3.788  29.740  46.802  1.00 35.07           H
HETATM 3254  O   HOH A 538      20.431  24.115  18.569  1.00 14.81           O
HETATM 3255  H1  HOH A 538      20.832  23.446  18.268  1.00 17.77           H
HETATM 3256  H2  HOH A 538      19.613  24.011  18.388  1.00 17.77           H
HETATM 3257  O   HOH A 539      23.751  27.173  23.704  1.00 22.77           O
HETATM 3258  H1  HOH A 539      23.777  27.622  24.413  1.00 27.33           H
HETATM 3259  H2  HOH A 539      22.943  27.027  23.531  1.00 27.33           H
HETATM 3260  O   HOH A 540       4.981  18.693  28.059  1.00 21.32           O
HETATM 3261  H1  HOH A 540       4.121  18.524  27.687  1.00 25.58           H
HETATM 3262  H2  HOH A 540       5.097  18.145  28.840  1.00 25.58           H
HETATM 3263  O   HOH A 541      33.981   8.981  44.725  1.00 21.46           O
HETATM 3264  H1  HOH A 541      34.524   8.645  44.178  1.00 25.75           H
HETATM 3265  H2  HOH A 541      33.598   8.340  45.113  1.00 25.75           H
HETATM 3266  O   HOH A 542       7.827   9.050  47.712  1.00 20.02           O
HETATM 3267  H1  HOH A 542       7.527   9.814  47.889  1.00 24.02           H
HETATM 3268  H2  HOH A 542       7.444   8.506  48.228  1.00 24.02           H
HETATM 3269  O   HOH A 543       7.860  28.039  23.849  1.00 19.55           O
HETATM 3270  H1  HOH A 543       7.270  28.506  24.217  1.00 23.46           H
HETATM 3271  H2  HOH A 543       7.717  27.244  24.076  1.00 23.46           H
HETATM 3272  O   HOH A 544       6.098  34.441  40.732  1.00 22.56           O
HETATM 3273  H1  HOH A 544       5.548  35.055  40.570  1.00 27.08           H
HETATM 3274  H2  HOH A 544       5.878  33.784  40.259  1.00 27.08           H
HETATM 3275  O   HOH A 545      24.814   8.671  33.402  1.00 24.80           O
HETATM 3276  H1  HOH A 545      24.317   8.000  33.509  1.00 29.76           H
HETATM 3277  H2  HOH A 545      24.306   9.336  33.322  1.00 29.76           H
HETATM 3278  O   HOH A 546       8.773  41.717  33.620  1.00 21.91           O
HETATM 3279  H1  HOH A 546       8.457  42.393  33.233  1.00 26.29           H
HETATM 3280  H2  HOH A 546       8.938  41.145  33.026  1.00 26.29           H
HETATM 3281  O   HOH A 547       9.157  40.882  30.965  1.00 15.79           O
HETATM 3282  H1  HOH A 547       9.183  41.590  30.516  1.00 18.95           H
HETATM 3283  H2  HOH A 547       8.462  40.470  30.731  1.00 18.95           H
HETATM 3284  O   HOH A 548      31.191  16.978  29.109  1.00 18.50           O
HETATM 3285  H1  HOH A 548      30.884  16.697  29.840  1.00 22.20           H
HETATM 3286  H2  HOH A 548      31.993  16.744  29.072  1.00 22.20           H
HETATM 3287  O   HOH A 549      11.843  37.624  38.317  1.00 19.88           O
HETATM 3288  H1  HOH A 549      11.016  37.670  38.470  1.00 23.86           H
HETATM 3289  H2  HOH A 549      12.030  36.810  38.234  1.00 23.86           H
HETATM 3290  O   HOH A 550      10.831  22.162  36.090  1.00 13.93           O
HETATM 3291  H1  HOH A 550      10.316  21.665  36.535  1.00 16.72           H
HETATM 3292  H2  HOH A 550      10.512  22.203  35.313  1.00 16.72           H
HETATM 3293  O   HOH A 551      34.270  20.023  30.267  1.00 19.81           O
HETATM 3294  H1  HOH A 551      33.705  20.629  30.394  1.00 23.77           H
HETATM 3295  H2  HOH A 551      33.935  19.473  29.726  1.00 23.77           H
HETATM 3296  O   HOH A 552       7.664  21.084  45.419  1.00 15.31           O
HETATM 3297  H1  HOH A 552       7.466  21.679  45.974  1.00 18.38           H
HETATM 3298  H2  HOH A 552       7.653  20.351  45.833  1.00 18.38           H
HETATM 3299  O   HOH A 553      20.481   8.196  49.794  1.00 22.72           O
HETATM 3300  H1  HOH A 553      19.739   8.205  49.397  1.00 27.26           H
HETATM 3301  H2  HOH A 553      20.667   8.993  49.985  1.00 27.26           H
HETATM 3302  O   HOH A 554      -1.084  41.099  29.416  1.00 20.27           O
HETATM 3303  H1  HOH A 554      -1.027  41.415  30.191  1.00 24.32           H
HETATM 3304  H2  HOH A 554      -1.645  41.562  28.999  1.00 24.32           H
HETATM 3305  O   HOH A 555      25.274  14.140  48.047  1.00 30.52           O
HETATM 3306  H1  HOH A 555      25.049  14.760  48.569  1.00 36.63           H
HETATM 3307  H2  HOH A 555      25.241  13.426  48.488  1.00 36.63           H
HETATM 3308  O   HOH A 556       5.724  31.897  39.122  1.00 22.28           O
HETATM 3309  H1  HOH A 556       6.129  31.190  39.331  1.00 26.74           H
HETATM 3310  H2  HOH A 556       4.943  31.676  38.908  1.00 26.74           H
HETATM 3311  O   HOH A 557       7.717  11.802  48.300  1.00 19.81           O
HETATM 3312  H1  HOH A 557       6.925  12.026  48.471  1.00 23.78           H
HETATM 3313  H2  HOH A 557       7.961  12.272  47.649  1.00 23.78           H
HETATM 3314  O   HOH A 558       5.973  18.179  31.115  1.00 15.73           O
HETATM 3315  H1  HOH A 558       6.742  18.085  30.441  1.00 18.87           H
HETATM 3316  H2  HOH A 558       5.944  19.145  31.211  1.00 18.87           H
HETATM 3317  O   HOH A 559      25.925  25.386  23.956  1.00 26.08           O
HETATM 3318  H1  HOH A 559      25.903  26.226  23.956  1.00 31.30           H
HETATM 3319  H2  HOH A 559      26.175  25.150  24.723  1.00 31.30           H
HETATM 3320  O   HOH A 560      12.621   4.590  44.432  1.00 18.81           O
HETATM 3321  H1  HOH A 560      12.474   3.773  44.309  1.00 22.57           H
HETATM 3322  H2  HOH A 560      13.455   4.689  44.409  1.00 22.57           H
HETATM 3323  O   HOH A 561      32.390   6.799  45.625  1.00 24.05           O
HETATM 3324  H1  HOH A 561      33.092   6.711  46.078  1.00 28.86           H
HETATM 3325  H2  HOH A 561      32.044   6.034  45.548  1.00 28.86           H
HETATM 3326  O   HOH A 562       5.081  37.305  44.102  1.00 25.15           O
HETATM 3327  H1  HOH A 562       4.930  38.049  43.742  1.00 30.18           H
HETATM 3328  H2  HOH A 562       4.926  36.718  43.519  1.00 30.18           H
HETATM 3329  O   HOH A 563      20.070  24.383  56.427  1.00 23.41           O
HETATM 3330  H1  HOH A 563      19.557  23.832  56.802  1.00 28.10           H
HETATM 3331  H2  HOH A 563      19.849  24.407  55.618  1.00 28.10           H
HETATM 3332  O   HOH A 564      11.023  23.432  18.196  1.00 18.73           O
HETATM 3333  H1  HOH A 564      11.712  22.963  18.311  1.00 22.48           H
HETATM 3334  H2  HOH A 564      11.076  24.083  18.725  1.00 22.48           H
HETATM 3335  O   HOH A 565       7.980  40.197  40.949  1.00 22.69           O
HETATM 3336  H1  HOH A 565       7.799  40.179  40.126  1.00 27.22           H
HETATM 3337  H2  HOH A 565       7.799  40.971  41.223  1.00 27.22           H
HETATM 3338  O   HOH A 566      13.863  30.646  16.415  1.00 22.47           O
HETATM 3339  H1  HOH A 566      14.603  30.248  16.425  1.00 26.96           H
HETATM 3340  H2  HOH A 566      14.031  31.470  16.424  1.00 26.96           H
HETATM 3341  O   HOH A 567       3.230  30.975  38.429  1.00 21.77           O
HETATM 3342  H1  HOH A 567       3.638  30.268  38.237  1.00 26.13           H
HETATM 3343  H2  HOH A 567       2.627  31.069  37.851  1.00 26.13           H
HETATM 3344  O   HOH A 568      12.879  34.366  54.177  1.00 25.37           O
HETATM 3345  H1  HOH A 568      12.809  34.280  55.010  1.00 30.44           H
HETATM 3346  H2  HOH A 568      12.742  35.176  54.005  1.00 30.44           H
HETATM 3347  O   HOH A 569       9.472  26.488  47.297  1.00 28.65           O
HETATM 3348  H1  HOH A 569       9.265  27.304  47.315  1.00 34.38           H
HETATM 3349  H2  HOH A 569       9.985  26.352  47.950  1.00 34.38           H
HETATM 3350  O   HOH A 570      14.913  19.637  24.624  1.00 24.01           O
HETATM 3351  H1  HOH A 570      14.352  20.241  24.464  1.00 28.81           H
HETATM 3352  H2  HOH A 570      15.310  19.862  25.330  1.00 28.81           H
HETATM 3353  O   HOH A 571       7.041  43.817  34.349  1.00 25.05           O
HETATM 3354  H1  HOH A 571       7.427  43.290  34.875  1.00 30.06           H
HETATM 3355  H2  HOH A 571       6.287  43.989  34.682  1.00 30.06           H
HETATM 3356  O   HOH A 572      11.938   4.332  47.109  1.00 28.28           O
HETATM 3357  H1  HOH A 572      12.219   4.985  47.560  1.00 33.94           H
HETATM 3358  H2  HOH A 572      12.047   4.529  46.299  1.00 33.94           H
HETATM 3359  O   HOH A 573       2.943  22.577  25.313  1.00 25.28           O
HETATM 3360  H1  HOH A 573       3.115  21.823  24.980  1.00 30.33           H
HETATM 3361  H2  HOH A 573       2.284  22.874  24.881  1.00 30.33           H
HETATM 3362  O   HOH A 574      13.798   3.228  40.941  1.00 21.93           O
HETATM 3363  H1  HOH A 574      13.183   3.692  41.278  1.00 26.31           H
HETATM 3364  H2  HOH A 574      14.521   3.548  41.219  1.00 26.31           H
HETATM 3365  O   HOH A 575       0.834  36.550  26.067  1.00 25.72           O
HETATM 3366  H1  HOH A 575       1.399  36.010  26.374  1.00 30.86           H
HETATM 3367  H2  HOH A 575       0.875  36.497  25.230  1.00 30.86           H
HETATM 3368  O   HOH A 576      24.489  30.121  25.490  1.00 28.15           O
HETATM 3369  H1  HOH A 576      23.900  29.790  25.987  1.00 33.78           H
HETATM 3370  H2  HOH A 576      24.434  30.953  25.569  1.00 33.78           H
HETATM 3371  O   HOH A 577      33.358  20.037  33.048  1.00 23.88           O
HETATM 3372  H1  HOH A 577      33.253  19.215  32.908  1.00 28.66           H
HETATM 3373  H2  HOH A 577      34.148  20.225  32.837  1.00 28.66           H
HETATM 3374  O   HOH A 578       3.441  16.274  45.433  1.00 27.29           O
HETATM 3375  H1  HOH A 578       2.794  15.770  45.626  1.00 32.74           H
HETATM 3376  H2  HOH A 578       4.077  15.774  45.202  1.00 32.74           H
HETATM 3377  O   HOH A 579       6.998  28.417  21.345  1.00 24.74           O
HETATM 3378  H1  HOH A 579       6.657  27.852  21.866  1.00 29.69           H
HETATM 3379  H2  HOH A 579       7.750  28.122  21.118  1.00 29.69           H
HETATM 3380  O   HOH A 580       4.214  35.760  42.265  1.00 25.50           O
HETATM 3381  H1  HOH A 580       3.406  35.547  42.372  1.00 30.60           H
HETATM 3382  H2  HOH A 580       4.665  35.055  42.344  1.00 30.60           H
HETATM 3383  O   HOH A 581      17.478   1.816  35.214  1.00 26.99           O
HETATM 3384  H1  HOH A 581      17.657   2.600  34.973  1.00 32.39           H
HETATM 3385  H2  HOH A 581      18.159   1.521  35.607  1.00 32.39           H
HETATM 3386  O   HOH A 582      14.335  35.000  52.149  1.00 22.74           O
HETATM 3387  H1  HOH A 582      15.150  34.801  52.163  1.00 27.28           H
HETATM 3388  H2  HOH A 582      13.946  34.453  52.655  1.00 27.28           H
HETATM 3389  O   HOH A 583       6.621  38.957  24.605  1.00 20.90           O
HETATM 3390  H1  HOH A 583       6.744  38.186  24.916  1.00 25.09           H
HETATM 3391  H2  HOH A 583       5.791  39.063  24.536  1.00 25.09           H
HETATM 3392  O   HOH A 584       1.284  20.787  34.407  1.00 27.19           O
HETATM 3393  H1  HOH A 584       0.450  20.742  34.497  1.00 32.62           H
HETATM 3394  H2  HOH A 584       1.534  20.043  34.103  1.00 32.62           H
HETATM 3395  O   HOH A 585      13.981  28.009  52.824  1.00 31.33           O
HETATM 3396  H1  HOH A 585      14.032  27.225  52.526  1.00 37.60           H
HETATM 3397  H2  HOH A 585      13.870  27.941  53.655  1.00 37.60           H
HETATM 3398  O   HOH A 586      10.950  43.774  32.949  1.00 31.67           O
HETATM 3399  H1  HOH A 586      10.326  43.325  33.289  1.00 38.01           H
HETATM 3400  H2  HOH A 586      11.613  43.260  32.886  1.00 38.01           H
HETATM 3401  O   HOH A 587       4.115  19.093  46.031  1.00 29.39           O
HETATM 3402  H1  HOH A 587       4.369  18.360  45.709  1.00 35.27           H
HETATM 3403  H2  HOH A 587       4.074  19.638  45.391  1.00 35.27           H
HETATM 3404  O   HOH A 588       3.580  33.710  28.420  1.00 22.90           O
HETATM 3405  H1  HOH A 588       3.452  32.930  28.710  1.00 27.48           H
HETATM 3406  H2  HOH A 588       4.412  33.839  28.422  1.00 27.48           H
HETATM 3407  O   HOH A 589      10.297  40.880  35.569  1.00 23.97           O
HETATM 3408  H1  HOH A 589       9.542  40.580  35.781  1.00 28.77           H
HETATM 3409  H2  HOH A 589      10.211  41.709  35.455  1.00 28.77           H
HETATM 3410  O   HOH A 590       9.902  39.621  37.886  1.00 25.10           O
HETATM 3411  H1  HOH A 590       9.865  40.170  38.523  1.00 30.12           H
HETATM 3412  H2  HOH A 590       9.166  39.215  37.873  1.00 30.12           H
HETATM 3413  O   HOH A 591      14.041   6.229  28.568  1.00 21.91           O
HETATM 3414  H1  HOH A 591      13.758   6.687  29.213  1.00 26.30           H
HETATM 3415  H2  HOH A 591      13.586   6.447  27.897  1.00 26.30           H
HETATM 3416  O   HOH A 592       9.073  23.920  53.025  1.00 24.56           O
HETATM 3417  H1  HOH A 592       9.071  23.993  53.863  1.00 29.47           H
HETATM 3418  H2  HOH A 592       9.579  23.277  52.839  1.00 29.47           H
HETATM 3419  O   HOH A 593       5.594   7.480  32.212  1.00 24.37           O
HETATM 3420  H1  HOH A 593       4.918   7.877  31.909  1.00 29.24           H
HETATM 3421  H2  HOH A 593       5.946   7.060  31.572  1.00 29.24           H
HETATM 3422  O   HOH A 594      10.429  25.590  57.662  1.00 23.59           O
HETATM 3423  H1  HOH A 594      11.204  25.893  57.789  1.00 28.30           H
HETATM 3424  H2  HOH A 594      10.251  25.731  56.854  1.00 28.30           H
HETATM 3425  O   HOH A 595       9.467  43.076  29.302  1.00 17.82           O
HETATM 3426  H1  HOH A 595       8.747  42.891  28.903  1.00 21.38           H
HETATM 3427  H2  HOH A 595       9.785  43.763  28.922  1.00 21.38           H
HETATM 3428  O   HOH A 596      16.001   2.634  44.325  1.00 29.41           O
HETATM 3429  H1  HOH A 596      15.834   3.371  43.956  1.00 35.29           H
HETATM 3430  H2  HOH A 596      15.790   2.037  43.773  1.00 35.29           H
HETATM 3431  O   HOH A 597       5.633  45.045  36.505  1.00 27.45           O
HETATM 3432  H1  HOH A 597       4.887  45.042  36.117  1.00 32.94           H
HETATM 3433  H2  HOH A 597       5.764  45.825  36.793  1.00 32.94           H
HETATM 3434  O   HOH A 598      10.967  30.877  16.704  1.00 26.90           O
HETATM 3435  H1  HOH A 598      11.752  30.887  16.400  1.00 32.29           H
HETATM 3436  H2  HOH A 598      10.568  31.534  16.366  1.00 32.29           H
HETATM 3437  O   HOH A 599      19.624  31.751  52.157  1.00 35.62           O
HETATM 3438  H1  HOH A 599      18.866  31.855  52.503  1.00 42.74           H
HETATM 3439  H2  HOH A 599      20.176  32.144  52.654  1.00 42.74           H
HETATM 3440  O   HOH A 600      13.286  19.619  16.882  1.00 31.07           O
HETATM 3441  H1  HOH A 600      13.164  18.884  17.270  1.00 37.28           H
HETATM 3442  H2  HOH A 600      14.097  19.813  16.988  1.00 37.28           H
HETATM 3443  O   HOH A 601       9.732  11.646  50.249  1.00 26.56           O
HETATM 3444  H1  HOH A 601      10.257  11.077  49.920  1.00 31.88           H
HETATM 3445  H2  HOH A 601       9.107  11.747  49.698  1.00 31.88           H
HETATM 3446  O   HOH A 602       3.113  19.037  21.720  1.00 26.53           O
HETATM 3447  H1  HOH A 602       3.746  19.484  22.021  1.00 31.84           H
HETATM 3448  H2  HOH A 602       2.718  18.675  22.369  1.00 31.84           H
HETATM 3449  O   HOH A 603       4.101  27.819  51.033  1.00 31.91           O
HETATM 3450  H1  HOH A 603       4.241  27.972  50.218  1.00 38.29           H
HETATM 3451  H2  HOH A 603       3.805  28.534  51.361  1.00 38.29           H
HETATM 3452  O   HOH A 604      13.018  19.997  56.166  1.00 33.35           O
HETATM 3453  H1  HOH A 604      12.652  19.241  56.119  1.00 40.03           H
HETATM 3454  H2  HOH A 604      13.156  20.249  55.377  1.00 40.03           H
HETATM 3455  O   HOH A 605      14.944  20.174  19.323  1.00 21.45           O
HETATM 3456  H1  HOH A 605      15.762  20.355  19.230  1.00 25.74           H
HETATM 3457  H2  HOH A 605      14.613  20.765  19.819  1.00 25.74           H
HETATM 3458  O   HOH A 606      16.221   3.114  46.681  1.00 27.10           O
HETATM 3459  H1  HOH A 606      15.997   3.106  45.872  1.00 32.52           H
HETATM 3460  H2  HOH A 606      16.078   2.342  46.977  1.00 32.52           H
HETATM 3461  O   HOH A 607      26.701  25.670  36.289  1.00 33.72           O
HETATM 3462  H1  HOH A 607      25.993  25.358  35.961  1.00 40.46           H
HETATM 3463  H2  HOH A 607      27.070  26.122  35.685  1.00 40.46           H
HETATM 3464  O   HOH A 608      -5.389  33.214  28.349  1.00 28.95           O
HETATM 3465  H1  HOH A 608      -6.120  32.826  28.502  1.00 34.74           H
HETATM 3466  H2  HOH A 608      -4.952  33.186  29.068  1.00 34.74           H
HETATM 3467  O   HOH A 609      13.991  30.653  52.243  1.00 34.87           O
HETATM 3468  H1  HOH A 609      13.889  30.625  51.409  1.00 41.84           H
HETATM 3469  H2  HOH A 609      13.879  29.870  52.527  1.00 41.84           H
HETATM 3470  O   HOH A 610       7.720  31.439  56.147  1.00 38.27           O
HETATM 3471  H1  HOH A 610       7.341  31.116  56.825  1.00 45.93           H
HETATM 3472  H2  HOH A 610       8.150  30.812  55.787  1.00 45.93           H
HETATM 3473  O   HOH A 611      13.827  41.219  38.069  1.00 34.74           O
HETATM 3474  H1  HOH A 611      13.747  42.046  38.204  1.00 41.69           H
HETATM 3475  H2  HOH A 611      13.543  40.835  38.762  1.00 41.69           H
HETATM 3476  O   HOH A 612       0.434  20.308  36.907  1.00 39.13           O
HETATM 3477  H1  HOH A 612       1.008  20.376  36.297  1.00 46.95           H
HETATM 3478  H2  HOH A 612      -0.046  20.996  36.869  1.00 46.95           H
HETATM 3479  O   HOH A 613       3.326  10.421  43.299  1.00 26.14           O
HETATM 3480  H1  HOH A 613       3.998  10.553  42.814  1.00 31.37           H
HETATM 3481  H2  HOH A 613       3.613  10.232  44.066  1.00 31.37           H
HETATM 3482  O   HOH A 614      14.184  28.507  55.820  1.00 26.67           O
HETATM 3483  H1  HOH A 614      14.886  28.955  55.706  1.00 32.01           H
HETATM 3484  H2  HOH A 614      14.384  27.700  55.695  1.00 32.01           H
HETATM 3485  O   HOH A 615      30.521   3.545  46.554  1.00 32.43           O
HETATM 3486  H1  HOH A 615      31.180   3.026  46.507  1.00 38.92           H
HETATM 3487  H2  HOH A 615      30.387   3.839  45.778  1.00 38.92           H
HETATM 3488  O   HOH A 616      12.670   7.681  30.466  1.00 15.96           O
HETATM 3489  H1  HOH A 616      12.935   8.327  30.930  1.00 19.15           H
HETATM 3490  H2  HOH A 616      12.052   7.975  29.974  1.00 19.15           H
HETATM 3491  O   HOH A 617      16.795  15.725  25.411  1.00 18.40           O
HETATM 3492  H1  HOH A 617      17.629  15.630  25.424  1.00 22.08           H
HETATM 3493  H2  HOH A 617      16.530  15.707  26.210  1.00 22.08           H
HETATM 3494  O   HOH A 618      12.016  16.461  52.409  1.00 21.81           O
HETATM 3495  H1  HOH A 618      12.705  15.986  52.355  1.00 26.18           H
HETATM 3496  H2  HOH A 618      11.919  16.829  51.660  1.00 26.18           H
HETATM 3497  O   HOH A 619      14.392   1.732  34.399  1.00 19.40           O
HETATM 3498  H1  HOH A 619      15.218   1.591  34.315  1.00 23.28           H
HETATM 3499  H2  HOH A 619      14.005   1.013  34.204  1.00 23.28           H
HETATM 3500  O   HOH A 620       6.011  15.478  24.247  1.00 16.74           O
HETATM 3501  H1  HOH A 620       6.792  15.946  23.852  1.00 20.09           H
HETATM 3502  H2  HOH A 620       5.638  14.956  23.559  1.00 20.09           H
HETATM 3503  O   HOH A 621       5.339  12.530  27.628  1.00 21.26           O
HETATM 3504  H1  HOH A 621       5.811  11.736  27.251  1.00 25.52           H
HETATM 3505  H2  HOH A 621       5.869  13.352  27.366  1.00 25.52           H
HETATM 3506  O   HOH A 622      11.696  39.870  30.840  1.00 20.79           O
HETATM 3507  H1  HOH A 622      11.645  39.148  30.415  1.00 24.95           H
HETATM 3508  H2  HOH A 622      10.963  40.263  30.748  1.00 24.95           H
HETATM 3509  O   HOH A 623      14.977  36.809  30.664  1.00 24.27           O
HETATM 3510  H1  HOH A 623      15.307  37.542  30.910  1.00 29.12           H
HETATM 3511  H2  HOH A 623      15.461  36.532  30.037  1.00 29.12           H
HETATM 3512  O   HOH A 624       1.965  34.986  30.044  1.00 31.60           O
HETATM 3513  H1  HOH A 624       1.827  34.228  30.383  1.00 37.92           H
HETATM 3514  H2  HOH A 624       2.795  35.118  30.084  1.00 37.92           H
HETATM 3515  O   HOH A 625      12.655  36.785  26.918  1.00 25.14           O
HETATM 3516  H1  HOH A 625      13.422  36.472  26.777  1.00 30.17           H
HETATM 3517  H2  HOH A 625      12.120  36.341  26.444  1.00 30.17           H
HETATM 3518  O   HOH A 626      29.238  20.756  30.745  1.00 25.83           O
HETATM 3519  H1  HOH A 626      28.451  20.488  30.617  1.00 31.00           H
HETATM 3520  H2  HOH A 626      29.744  20.094  30.630  1.00 31.00           H
HETATM 3521  O   HOH A 627      15.995  39.169  31.387  1.00 26.60           O
HETATM 3522  H1  HOH A 627      16.396  39.165  30.649  1.00 31.92           H
HETATM 3523  H2  HOH A 627      16.585  39.205  31.986  1.00 31.92           H
HETATM 3524  O   HOH A 628      10.601   3.434  25.303  1.00 34.58           O
HETATM 3525  H1  HOH A 628      10.461   3.382  24.476  1.00 41.49           H
HETATM 3526  H2  HOH A 628      11.298   2.989  25.456  1.00 41.49           H
HETATM 3527  O   HOH A 629      18.612  38.803  32.647  1.00 29.27           O
HETATM 3528  H1  HOH A 629      18.961  39.298  32.065  1.00 35.13           H
HETATM 3529  H2  HOH A 629      18.663  38.017  32.357  1.00 35.13           H
HETATM 3530  O   HOH A 630       7.354  24.636  51.236  1.00 30.26           O
HETATM 3531  H1  HOH A 630       8.084  24.222  51.168  1.00 36.31           H
HETATM 3532  H2  HOH A 630       7.534  25.454  51.161  1.00 36.31           H
HETATM 3533  O   HOH A 631      20.739   6.585  33.011  1.00 23.56           O
HETATM 3534  H1  HOH A 631      21.503   6.850  33.238  1.00 28.28           H
HETATM 3535  H2  HOH A 631      20.474   7.089  32.394  1.00 28.28           H
HETATM 3536  O   HOH A 632       8.474  24.147  48.881  1.00 25.16           O
HETATM 3537  H1  HOH A 632       7.842  23.738  48.508  1.00 30.20           H
HETATM 3538  H2  HOH A 632       8.912  24.522  48.271  1.00 30.20           H
HETATM 3539  O   HOH A 633      28.346  23.162  36.641  1.00 27.89           O
HETATM 3540  H1  HOH A 633      27.742  23.750  36.642  1.00 33.47           H
HETATM 3541  H2  HOH A 633      28.035  22.500  36.225  1.00 33.47           H
HETATM 3542  O   HOH A 634      13.698  23.108  14.200  1.00 34.84           O
HETATM 3543  H1  HOH A 634      13.152  23.544  13.734  1.00 41.81           H
HETATM 3544  H2  HOH A 634      14.434  23.512  14.152  1.00 41.81           H
HETATM 3545  O   HOH A 635       3.342  44.245  35.468  1.00 27.45           O
HETATM 3546  H1  HOH A 635       3.261  43.522  35.050  1.00 32.94           H
HETATM 3547  H2  HOH A 635       3.111  44.092  36.261  1.00 32.94           H
HETATM 3548  O   HOH A 636      23.498   6.356  33.331  1.00 33.31           O
HETATM 3549  H1  HOH A 636      23.309   5.882  32.660  1.00 39.97           H
HETATM 3550  H2  HOH A 636      23.542   5.835  33.988  1.00 39.97           H
HETATM 3551  O   HOH A 637       9.932  30.054  54.387  1.00 32.60           O
HETATM 3552  H1  HOH A 637      10.719  29.785  54.509  1.00 39.13           H
HETATM 3553  H2  HOH A 637       9.934  30.880  54.540  1.00 39.13           H
HETATM 3554  O   HOH A 638      16.810  34.574  52.901  1.00 28.51           O
HETATM 3555  H1  HOH A 638      16.519  35.164  53.427  1.00 34.22           H
HETATM 3556  H2  HOH A 638      16.496  33.842  53.166  1.00 34.22           H
HETATM 3557  O   HOH A 639      16.689   5.563  28.917  1.00 24.62           O
HETATM 3558  H1  HOH A 639      16.682   4.740  28.748  1.00 29.54           H
HETATM 3559  H2  HOH A 639      15.905   5.842  28.802  1.00 29.54           H
HETATM 3560  O   HOH A 640      11.940  42.192  28.180  1.00 28.40           O
HETATM 3561  H1  HOH A 640      12.367  42.814  28.546  1.00 34.08           H
HETATM 3562  H2  HOH A 640      11.168  42.203  28.512  1.00 34.08           H
HETATM 3563  O   HOH A 641      -2.119  32.232  40.319  1.00 31.99           O
HETATM 3564  H1  HOH A 641      -2.172  31.733  40.994  1.00 38.38           H
HETATM 3565  H2  HOH A 641      -2.417  32.982  40.547  1.00 38.38           H
HETATM 3566  O   HOH A 642      21.340  36.778  33.711  1.00 30.28           O
HETATM 3567  H1  HOH A 642      21.173  37.166  32.984  1.00 36.33           H
HETATM 3568  H2  HOH A 642      20.599  36.601  34.067  1.00 36.33           H
HETATM 3569  O   HOH A 643      24.483  -3.123  29.267  1.00 31.42           O
HETATM 3570  H1  HOH A 643      25.153  -3.012  28.770  1.00 37.70           H
HETATM 3571  H2  HOH A 643      24.115  -2.371  29.345  1.00 37.70           H
HETATM 3572  O   HOH A 644      11.512   1.338  34.147  1.00 29.91           O
HETATM 3573  H1  HOH A 644      11.392   2.036  33.694  1.00 35.89           H
HETATM 3574  H2  HOH A 644      11.685   0.723  33.602  1.00 35.89           H
HETATM 3575  O   HOH A 645      16.640  17.510  18.753  1.00 26.47           O
HETATM 3576  H1  HOH A 645      17.053  16.779  18.726  1.00 31.77           H
HETATM 3577  H2  HOH A 645      17.209  18.118  18.644  1.00 31.77           H
HETATM 3578  O   HOH A 646       5.701  21.713  53.311  1.00 29.53           O
HETATM 3579  H1  HOH A 646       6.343  21.975  53.786  1.00 35.44           H
HETATM 3580  H2  HOH A 646       5.388  21.025  53.678  1.00 35.44           H
HETATM 3581  O   HOH A 647      17.611   0.484  40.045  1.00 39.59           O
HETATM 3582  H1  HOH A 647      17.927   0.272  39.295  1.00 47.51           H
HETATM 3583  H2  HOH A 647      17.394   1.293  39.997  1.00 47.51           H
HETATM 3584  O   HOH A 648       0.616   9.482  37.656  1.00 29.83           O
HETATM 3585  H1  HOH A 648       0.218   9.240  38.356  1.00 35.79           H
HETATM 3586  H2  HOH A 648       1.016   8.809  37.356  1.00 35.79           H
HETATM 3587  O   HOH A 649       4.066  19.458  53.704  1.00 40.13           O
HETATM 3588  H1  HOH A 649       3.312  19.471  54.072  1.00 48.16           H
HETATM 3589  H2  HOH A 649       4.392  18.696  53.841  1.00 48.16           H
HETATM 3590  O   HOH A 650       6.798  25.197  56.268  1.00 30.19           O
HETATM 3591  H1  HOH A 650       7.631  25.275  56.180  1.00 36.23           H
HETATM 3592  H2  HOH A 650       6.668  24.849  57.024  1.00 36.23           H
HETATM 3593  O   HOH A 651      15.042  18.283  21.839  1.00 24.49           O
HETATM 3594  H1  HOH A 651      15.069  18.379  22.674  1.00 29.39           H
HETATM 3595  H2  HOH A 651      15.319  17.505  21.682  1.00 29.39           H
HETATM 3596  O   HOH A 652       1.174  33.873  32.354  1.00 32.81           O
HETATM 3597  H1  HOH A 652       0.752  34.526  32.674  1.00 39.37           H
HETATM 3598  H2  HOH A 652       0.745  33.177  32.559  1.00 39.37           H
HETATM 3599  O   HOH A 653      12.502  37.521  29.500  1.00 23.29           O
HETATM 3600  H1  HOH A 653      13.242  37.327  29.849  1.00 27.95           H
HETATM 3601  H2  HOH A 653      12.540  37.289  28.695  1.00 27.95           H
HETATM 3602  O   HOH A 654       2.170  12.660  31.741  1.00 34.75           O
HETATM 3603  H1  HOH A 654       1.677  13.326  31.874  1.00 41.70           H
HETATM 3604  H2  HOH A 654       2.447  12.712  30.949  1.00 41.70           H
HETATM 3605  O   HOH A 655      -3.940  35.522  25.848  1.00 30.64           O
HETATM 3606  H1  HOH A 655      -3.920  34.890  26.403  1.00 36.77           H
HETATM 3607  H2  HOH A 655      -3.300  36.031  26.035  1.00 36.77           H
HETATM 3608  O   HOH A 656      13.507   7.141  25.977  1.00 30.20           O
HETATM 3609  H1  HOH A 656      13.331   8.061  25.796  1.00 36.24           H
HETATM 3610  H2  HOH A 656      14.454   7.020  25.968  1.00 36.24           H
HETATM 3611  O   HOH A 657       3.763  11.062  25.731  1.00 32.72           O
HETATM 3612  H1  HOH A 657       4.143  11.832  26.152  1.00 39.26           H
HETATM 3613  H2  HOH A 657       4.453  10.446  25.546  1.00 39.26           H
HETATM 3614  O   HOH A 658      16.846  32.246  51.228  1.00 37.83           O
HETATM 3615  H1  HOH A 658      17.602  32.016  50.939  1.00 45.39           H
HETATM 3616  H2  HOH A 658      16.927  33.030  51.517  1.00 45.39           H
HETATM 3617  O   HOH A 659       7.509   1.682  27.046  1.00 31.83           O
HETATM 3618  H1  HOH A 659       7.623   2.513  26.995  1.00 38.19           H
HETATM 3619  H2  HOH A 659       7.450   1.402  26.256  1.00 38.19           H
HETATM 3620  O   HOH A 660      -1.878  17.344  49.804  1.00 25.95           O
HETATM 3621  H1  HOH A 660      -1.549  16.667  49.437  1.00 31.14           H
HETATM 3622  H2  HOH A 660      -1.969  17.919  49.199  1.00 31.14           H
HETATM 3623  O   HOH A 661      21.600  26.343  17.476  1.00 26.42           O
HETATM 3624  H1  HOH A 661      21.267  26.937  17.968  1.00 31.70           H
HETATM 3625  H2  HOH A 661      21.249  25.614  17.704  1.00 31.70           H
HETATM 3626  O   HOH A 662       9.346  25.864  54.844  1.00 30.87           O
HETATM 3627  H1  HOH A 662       8.931  25.941  54.117  1.00 37.05           H
HETATM 3628  H2  HOH A 662       9.489  26.647  55.122  1.00 37.05           H
HETATM 3629  O   HOH A 663       3.013  19.852  26.969  1.00 27.38           O
HETATM 3630  H1  HOH A 663       3.442  19.884  26.247  1.00 32.85           H
HETATM 3631  H2  HOH A 663       3.235  20.531  27.410  1.00 32.85           H
HETATM 3632  O   HOH A 664      27.658  26.851  34.363  1.00 26.96           O
HETATM 3633  H1  HOH A 664      28.131  26.581  33.723  1.00 32.35           H
HETATM 3634  H2  HOH A 664      27.227  27.515  34.083  1.00 32.35           H
HETATM 3635  O   HOH A 665       8.405   0.647  38.298  1.00 34.62           O
HETATM 3636  H1  HOH A 665       8.301  -0.035  37.819  1.00 41.54           H
HETATM 3637  H2  HOH A 665       8.242   0.415  39.089  1.00 41.54           H
HETATM 3638  O   HOH A 666      11.647  -0.424  27.661  1.00 30.65           O
HETATM 3639  H1  HOH A 666      12.464  -0.222  27.694  1.00 36.78           H
HETATM 3640  H2  HOH A 666      11.607  -1.253  27.515  1.00 36.78           H
HETATM 3641  O   HOH A 667      -4.804  16.489  39.172  1.00 42.18           O
HETATM 3642  H1  HOH A 667      -5.330  16.058  38.677  1.00 50.61           H
HETATM 3643  H2  HOH A 667      -4.213  16.815  38.669  1.00 50.61           H
HETATM 3644  O   HOH A 668      12.735  10.112  52.208  1.00 32.49           O
HETATM 3645  H1  HOH A 668      12.304  10.751  52.543  1.00 38.99           H
HETATM 3646  H2  HOH A 668      12.500  10.060  51.403  1.00 38.99           H
HETATM 3647  O   HOH A 669      11.742   6.590  48.735  1.00 29.14           O
HETATM 3648  H1  HOH A 669      11.242   6.812  48.097  1.00 34.96           H
HETATM 3649  H2  HOH A 669      12.435   7.061  48.673  1.00 34.96           H
HETATM 3650  O   HOH A 670      22.673   1.106  49.348  1.00 36.34           O
HETATM 3651  H1  HOH A 670      21.980   1.570  49.235  1.00 43.61           H
HETATM 3652  H2  HOH A 670      22.693   0.894  50.161  1.00 43.61           H
HETATM 3653  O   HOH A 671       2.643  34.504  25.650  1.00 29.04           O
HETATM 3654  H1  HOH A 671       2.125  33.865  25.474  1.00 34.85           H
HETATM 3655  H2  HOH A 671       2.934  34.367  26.428  1.00 34.85           H
HETATM 3656  O   HOH A 672       8.419   0.235  28.643  1.00 36.12           O
HETATM 3657  H1  HOH A 672       9.117   0.163  28.183  1.00 43.34           H
HETATM 3658  H2  HOH A 672       7.882   0.701  28.193  1.00 43.34           H
HETATM 3659  O   HOH A 673      17.264  17.970  15.268  1.00 38.01           O
HETATM 3660  H1  HOH A 673      17.389  17.309  15.773  1.00 45.61           H
HETATM 3661  H2  HOH A 673      18.009  18.176  14.944  1.00 45.61           H
HETATM 3662  O   HOH A 674       3.905  24.753  29.026  1.00 31.52           O
HETATM 3663  H1  HOH A 674       3.142  24.976  28.747  1.00 37.83           H
HETATM 3664  H2  HOH A 674       4.454  25.288  28.681  1.00 37.83           H
HETATM 3665  O   HOH A 675       7.058  20.475  19.073  1.00 29.58           O
HETATM 3666  H1  HOH A 675       6.609  19.937  18.604  1.00 35.49           H
HETATM 3667  H2  HOH A 675       6.803  21.250  18.869  1.00 35.49           H
HETATM 3668  O   HOH A 676       3.576   3.492  34.280  1.00 32.86           O
HETATM 3669  H1  HOH A 676       2.804   3.805  34.403  1.00 39.44           H
HETATM 3670  H2  HOH A 676       3.536   3.010  33.594  1.00 39.44           H
HETATM 3671  O   HOH A 677       4.242   4.374  40.139  1.00 30.31           O
HETATM 3672  H1  HOH A 677       3.719   4.607  39.517  1.00 36.37           H
HETATM 3673  H2  HOH A 677       4.451   5.078  40.566  1.00 36.37           H
HETATM 3674  O   HOH A 678      -4.817  11.671  51.366  1.00 36.56           O
HETATM 3675  H1  HOH A 678      -4.031  11.717  51.660  1.00 43.88           H
HETATM 3676  H2  HOH A 678      -4.883  12.246  50.756  1.00 43.88           H
HETATM 3677  O   HOH A 679       2.901  31.196  29.909  1.00 28.27           O
HETATM 3678  H1  HOH A 679       2.389  30.854  30.484  1.00 33.92           H
HETATM 3679  H2  HOH A 679       3.391  30.575  29.625  1.00 33.92           H
HETATM 3680  O   HOH A 680      18.464  13.731  51.458  1.00 35.83           O
HETATM 3681  H1  HOH A 680      18.881  14.316  51.895  1.00 42.99           H
HETATM 3682  H2  HOH A 680      18.683  13.829  50.653  1.00 42.99           H
HETATM 3683  O   HOH A 681       6.528  27.564  51.453  1.00 30.62           O
HETATM 3684  H1  HOH A 681       6.777  27.763  52.230  1.00 36.75           H
HETATM 3685  H2  HOH A 681       5.698  27.684  51.427  1.00 36.75           H
HETATM 3686  O   HOH A 682       5.253   8.201  46.907  1.00 34.37           O
HETATM 3687  H1  HOH A 682       5.204   7.364  46.854  1.00 41.25           H
HETATM 3688  H2  HOH A 682       6.062   8.402  46.805  1.00 41.25           H
HETATM 3689  O   HOH A 683       4.045  19.866  31.664  1.00 33.53           O
HETATM 3690  H1  HOH A 683       4.332  19.922  32.452  1.00 40.23           H
HETATM 3691  H2  HOH A 683       4.050  19.054  31.454  1.00 40.23           H
HETATM 3692  O   HOH A 684      21.729  -0.749  46.501  1.00 38.67           O
HETATM 3693  H1  HOH A 684      20.921  -0.983  46.525  1.00 46.41           H
HETATM 3694  H2  HOH A 684      21.743   0.028  46.192  1.00 46.41           H
HETATM 3695  O   HOH A 685      -3.805  37.836  26.879  1.00 31.23           O
HETATM 3696  H1  HOH A 685      -4.441  37.292  26.791  1.00 37.48           H
HETATM 3697  H2  HOH A 685      -3.955  38.462  26.339  1.00 37.48           H
HETATM 3698  O   HOH A 686       3.633   9.483  33.295  1.00 32.55           O
HETATM 3699  H1  HOH A 686       3.742   9.350  32.473  1.00 39.06           H
HETATM 3700  H2  HOH A 686       3.189   8.832  33.593  1.00 39.06           H
HETATM 3701  O   HOH A 687       8.763   3.818  27.024  1.00 36.96           O
HETATM 3702  H1  HOH A 687       9.207   3.367  26.469  1.00 44.36           H
HETATM 3703  H2  HOH A 687       9.284   3.977  27.664  1.00 44.36           H
HETATM 3704  O   HOH A 688      -1.052  12.702  51.470  1.00 31.44           O
HETATM 3705  H1  HOH A 688      -1.651  13.268  51.313  1.00 37.73           H
HETATM 3706  H2  HOH A 688      -1.255  12.007  51.043  1.00 37.73           H
HETATM 3707  O   HOH A 689       3.152   5.752  32.950  1.00 30.52           O
HETATM 3708  H1  HOH A 689       3.511   5.015  33.134  1.00 36.63           H
HETATM 3709  H2  HOH A 689       3.755   6.247  32.642  1.00 36.63           H
HETATM 3710  O   HOH A 690       7.509  27.909  54.038  1.00 33.29           O
HETATM 3711  H1  HOH A 690       6.751  27.588  54.204  1.00 39.95           H
HETATM 3712  H2  HOH A 690       7.390  28.719  53.843  1.00 39.95           H
HETATM 3713  O   HOH A 691      18.635   1.542  48.098  1.00 33.22           O
HETATM 3714  H1  HOH A 691      19.269   1.899  48.520  1.00 39.87           H
HETATM 3715  H2  HOH A 691      18.982   1.099  47.474  1.00 39.87           H
HETATM 3716  O   HOH A 692      20.618  36.360  46.643  1.00 30.39           O
HETATM 3717  H1  HOH A 692      20.970  36.708  45.964  1.00 36.47           H
HETATM 3718  H2  HOH A 692      20.987  36.708  47.313  1.00 36.47           H
HETATM 3719  O   HOH A 693       3.247  13.024  29.101  1.00 35.09           O
HETATM 3720  H1  HOH A 693       3.896  12.759  28.638  1.00 42.11           H
HETATM 3721  H2  HOH A 693       2.808  13.550  28.614  1.00 42.11           H
HETATM 3722  O   HOH A 694      11.448  11.069  19.758  1.00 31.01           O
HETATM 3723  H1  HOH A 694      12.283  11.332  19.366  1.00 37.22           H
HETATM 3724  H2  HOH A 694      11.411  11.545  20.603  1.00 37.22           H
HETATM 3725  O   HOH A 695       4.426   9.150  30.611  1.00 35.11           O
HETATM 3726  H1  HOH A 695       3.807   9.669  30.360  1.00 42.13           H
HETATM 3727  H2  HOH A 695       5.165   9.555  30.548  1.00 42.13           H
HETATM 3728  O   HOH A 696      14.842  35.714  26.491  1.00 28.70           O
HETATM 3729  H1  HOH A 696      15.374  36.367  26.487  1.00 34.44           H
HETATM 3730  H2  HOH A 696      14.887  35.370  27.259  1.00 34.44           H
HETATM 3731  O   HOH A 697      14.349  17.431  18.331  1.00 35.45           O
HETATM 3732  H1  HOH A 697      15.162  17.217  18.307  1.00 42.54           H
HETATM 3733  H2  HOH A 697      14.090  17.315  19.122  1.00 42.54           H
HETATM 3734  O   HOH A 698      16.405  37.559  25.504  1.00 30.94           O
HETATM 3735  H1  HOH A 698      16.852  38.247  25.695  1.00 37.13           H
HETATM 3736  H2  HOH A 698      16.954  36.957  25.307  1.00 37.13           H
HETATM 3737  O   HOH A 699      33.333  22.955  32.276  1.00 33.36           O
HETATM 3738  H1  HOH A 699      32.698  23.423  32.570  1.00 40.04           H
HETATM 3739  H2  HOH A 699      33.189  22.167  32.527  1.00 40.04           H
HETATM 3740  O   HOH A 700       9.136  17.593  18.140  1.00 35.23           O
HETATM 3741  H1  HOH A 700       9.894  17.579  17.781  1.00 42.28           H
HETATM 3742  H2  HOH A 700       8.691  18.189  17.749  1.00 42.28           H
HETATM 3743  O   HOH A 701       8.623  17.269  52.413  1.00 32.82           O
HETATM 3744  H1  HOH A 701       9.168  16.663  52.612  1.00 39.38           H
HETATM 3745  H2  HOH A 701       8.438  17.168  51.599  1.00 39.38           H
HETATM 3746  O   HOH A 702      25.289  32.304  38.370  1.00 39.18           O
HETATM 3747  H1  HOH A 702      25.834  31.724  38.096  1.00 47.01           H
HETATM 3748  H2  HOH A 702      25.586  33.054  38.143  1.00 47.01           H
HETATM 3749  O   HOH A 703      21.431  12.748  49.820  1.00 35.90           O
HETATM 3750  H1  HOH A 703      20.697  12.999  49.497  1.00 43.08           H
HETATM 3751  H2  HOH A 703      21.768  12.214  49.264  1.00 43.08           H
HETATM 3752  O   HOH A 704      38.608   9.761  38.706  1.00 27.07           O
HETATM 3753  H1  HOH A 704      38.883  10.554  38.630  1.00 32.49           H
HETATM 3754  H2  HOH A 704      39.212   9.333  39.102  1.00 32.49           H
HETATM 3755  O   HOH A 705      11.657  17.394  17.236  1.00 28.79           O
HETATM 3756  H1  HOH A 705      12.258  17.005  17.679  1.00 34.55           H
HETATM 3757  H2  HOH A 705      11.575  16.968  16.516  1.00 34.55           H
HETATM 3758  O   HOH A 706      26.957  23.518  44.618  1.00 39.43           O
HETATM 3759  H1  HOH A 706      27.044  23.898  45.362  1.00 47.31           H
HETATM 3760  H2  HOH A 706      26.487  24.027  44.142  1.00 47.31           H
HETATM 3761  O   HOH A 707      -3.606  30.936  31.718  1.00 30.45           O
HETATM 3762  H1  HOH A 707      -3.224  30.448  31.150  1.00 36.54           H
HETATM 3763  H2  HOH A 707      -3.046  31.080  32.328  1.00 36.54           H
HETATM 3764  O   HOH A 708       3.474  18.560  49.876  1.00 38.33           O
HETATM 3765  H1  HOH A 708       3.297  19.153  49.307  1.00 45.99           H
HETATM 3766  H2  HOH A 708       3.295  18.886  50.631  1.00 45.99           H
HETATM 3767  O   HOH A 709      -0.317  31.180  38.464  1.00 35.25           O
HETATM 3768  H1  HOH A 709      -0.921  31.543  38.925  1.00 42.30           H
HETATM 3769  H2  HOH A 709      -0.272  31.611  37.744  1.00 42.30           H
HETATM 3770  O   HOH A 710      26.355  30.407  36.013  1.00 33.66           O
HETATM 3771  H1  HOH A 710      25.610  30.316  36.387  1.00 40.39           H
HETATM 3772  H2  HOH A 710      26.348  29.909  35.336  1.00 40.39           H
HETATM 3773  O   HOH A 711      21.121  35.893  25.349  1.00 32.88           O
HETATM 3774  H1  HOH A 711      21.142  35.270  25.912  1.00 39.46           H
HETATM 3775  H2  HOH A 711      21.650  36.484  25.626  1.00 39.46           H
HETATM 3776  O   HOH A 712      -0.581  25.466  34.726  1.00 38.20           O
HETATM 3777  H1  HOH A 712       0.191  25.483  35.057  1.00 45.85           H
HETATM 3778  H2  HOH A 712      -0.574  25.994  34.073  1.00 45.85           H
HETATM 3779  O   HOH A 713      -0.494  16.964  36.733  1.00 33.07           O
HETATM 3780  H1  HOH A 713      -0.837  17.660  37.058  1.00 39.69           H
HETATM 3781  H2  HOH A 713      -0.657  16.975  35.909  1.00 39.69           H
HETATM 3782  O   HOH A 714      20.748  40.780  30.596  1.00 41.50           O
HETATM 3783  H1  HOH A 714      21.518  40.513  30.393  1.00 49.80           H
HETATM 3784  H2  HOH A 714      20.211  40.395  30.079  1.00 49.80           H
HETATM 3785  O   HOH A 715      28.377   2.799  47.799  1.00 37.24           O
HETATM 3786  H1  HOH A 715      28.154   2.930  48.598  1.00 44.68           H
HETATM 3787  H2  HOH A 715      29.114   3.186  47.689  1.00 44.68           H
HETATM 3788  O   HOH A 716      11.152  27.271  44.825  1.00 28.05           O
HETATM 3789  H1  HOH A 716      11.944  27.458  45.030  1.00 33.66           H
HETATM 3790  H2  HOH A 716      11.108  27.274  43.987  1.00 33.66           H
HETATM 3791  O   HOH A 717       2.631  20.403  48.009  1.00 39.05           O
HETATM 3792  H1  HOH A 717       1.934  20.202  48.433  1.00 46.86           H
HETATM 3793  H2  HOH A 717       2.739  19.807  47.425  1.00 46.86           H
HETATM 3794  O   HOH A 718      35.461  14.887  38.649  1.00 31.51           O
HETATM 3795  H1  HOH A 718      35.007  15.517  38.333  1.00 37.81           H
HETATM 3796  H2  HOH A 718      35.318  14.877  39.477  1.00 37.81           H
HETATM 3797  O   HOH A 719       1.407  32.603  24.630  1.00 37.30           O
HETATM 3798  H1  HOH A 719       1.003  32.902  23.953  1.00 44.76           H
HETATM 3799  H2  HOH A 719       1.166  31.804  24.722  1.00 44.76           H
TER
END
