# Supplementary material for: High-throughput quantum-mechanics/molecular-mechanics (ONIOM) macromolecular crystallographic refinement with PHENIX/DivCon: the impact of mixed Hamiltonian methods on ligand and protein structure
Source: Acta Crystallogr D Struct Biol. 2018 Oct 29;74(Pt 11):1063–77. doi: 10.1107/S2059798318012913 (PMC6213575; doi:10.1107/S2059798318012913)
Supplement: Supplementary file 3 [file d-74-01063-sup3.gz › results_regionQM/1R58-H_refine_001.pdb]

REMARK Date 2017-01-11 Time 01:11:33 EST -0500 (1484115093.83 s)
REMARK PHENIX refinement
REMARK 
REMARK ****************** INPUT FILES AND LABELS ******************************
REMARK Reflections:
REMARK   file name      : 1R58.sf
REMARK   labels         : ['r1r58sf,wavelength_id=1,_refln.intensity_meas,_refln.intensity_sigma']
REMARK R-free flags:
REMARK   file name      : None
REMARK   label          : R-free-flags
REMARK   test_flag_value: 1
REMARK Model file name(s): 
REMARK   /scratch/oleg/2711174.gondor.quantumbioinc.com/1R58-H.pdb
REMARK 
REMARK ******************** REFINEMENT SUMMARY: QUICK FACTS *******************
REMARK Start: r_work = 0.2210 r_free = 0.2192 bonds = 0.011 angles = 1.420
REMARK Final: r_work = 0.1840 r_free = 0.2303 bonds = 0.014 angles = 1.449
REMARK ************************************************************************
REMARK 
REMARK ****************** REFINEMENT STATISTICS STEP BY STEP ******************
REMARK leading digit, like 1_, means number of macro-cycle                     
REMARK 0    : statistics at the very beginning when nothing is done yet        
REMARK 1_bss: bulk solvent correction and/or (anisotropic) scaling             
REMARK 1_xyz: refinement of coordinates                                        
REMARK 1_adp: refinement of ADPs (Atomic Displacement Parameters)              
REMARK 1_occ: refinement of occupancies                                        
REMARK ------------------------------------------------------------------------
REMARK  stage       r-work r-free bonds angles b_min b_max b_ave n_water shift
REMARK       0    : 0.2495 0.2475 0.011  1.42   8.8  60.5  24.2 1248      0.000
REMARK       1_bss: 0.2210 0.2192 0.011  1.42  10.8  62.5  26.2 1248      0.000
REMARK 1_settarget: 0.2210 0.2192 0.011  1.42  10.8  62.5  26.2 1248      0.000
REMARK       1_nqh: 0.2210 0.2192 0.011  1.42  10.8  62.5  26.2 1248      0.000
REMARK    1_weight: 0.2210 0.2192 0.011  1.42  10.8  62.5  26.2 1248      0.000
REMARK    1_checkH: 0.2214 0.2188 0.011  1.42  10.8  62.5  26.2 1248      0.394
REMARK    1_xyzrec: 0.2082 0.2283 0.016  1.43  10.8  62.5  26.2 1248      0.472
REMARK    1_checkH: 0.2082 0.2284 0.016  1.43  10.8  62.5  26.2 1248      0.472
REMARK       1_adp: 0.1969 0.2318 0.016  1.43  10.6  68.1  26.5 1248      0.472
REMARK   1_regHadp: 0.1962 0.2318 0.016  1.43  10.6  68.1  26.5 1248      0.472
REMARK       2_bss: 0.1961 0.2318 0.016  1.43  10.5  68.1  26.4 1248      0.472
REMARK 2_settarget: 0.1961 0.2318 0.016  1.43  10.5  68.1  26.4 1248      0.472
REMARK 2_updatecdl: 0.1961 0.2318 0.016  1.44  10.5  68.1  26.4 1248      0.472
REMARK       2_nqh: 0.1961 0.2318 0.016  1.44  10.5  68.1  26.4 1248      0.472
REMARK    2_weight: 0.1961 0.2318 0.016  1.44  10.5  68.1  26.4 1248      0.472
REMARK    2_checkH: 0.1961 0.2318 0.016  1.44  10.5  68.1  26.4 1248      0.472
REMARK    2_xyzrec: 0.1928 0.2274 0.013  1.37  10.5  68.1  26.4 1248      0.472
REMARK    2_checkH: 0.1928 0.2273 0.013  1.37  10.5  68.1  26.4 1248      0.472
REMARK       2_adp: 0.1896 0.2281 0.013  1.37  10.0  73.4  26.7 1248      0.472
REMARK   2_regHadp: 0.1899 0.2286 0.013  1.37  10.0  73.4  26.7 1248      0.472
REMARK       3_bss: 0.1899 0.2287 0.013  1.37  10.0  73.4  26.7 1248      0.472
REMARK 3_settarget: 0.1899 0.2287 0.013  1.37  10.0  73.4  26.7 1248      0.472
REMARK 3_updatecdl: 0.1899 0.2287 0.013  1.38  10.0  73.4  26.7 1248      0.472
REMARK       3_nqh: 0.1899 0.2287 0.013  1.38  10.0  73.4  26.7 1248      0.472
REMARK    3_weight: 0.1899 0.2287 0.013  1.38  10.0  73.4  26.7 1248      0.472
REMARK    3_checkH: 0.1899 0.2287 0.013  1.38  10.0  73.4  26.7 1248      0.472
REMARK    3_xyzrec: 0.1844 0.2305 0.014  1.45  10.0  73.4  26.7 1248      0.502
REMARK    3_checkH: 0.1845 0.2306 0.014  1.45  10.0  73.4  26.7 1248      0.503
REMARK       3_adp: 0.1841 0.2304 0.014  1.45  10.3  73.6  26.6 1248      0.503
REMARK   3_regHadp: 0.1841 0.2304 0.014  1.45  10.3  73.6  26.6 1248      0.503
REMARK         end: 0.1840 0.2303 0.014  1.45  10.3  73.6  26.6 1248      0.503
REMARK ------------------------------------------------------------------------
REMARK MODEL CONTENT.
REMARK  ELEMENT        ATOM RECORD COUNT   OCCUPANCY SUM
REMARK        C                     1834         1834.00
REMARK       Cl                        1            1.00
REMARK        H                     3695         3695.00
REMARK        O                      920          920.00
REMARK        N                      501          501.00
REMARK        S                       24           24.00
REMARK     Mn2+                        2            2.00
REMARK      O1-                       54           54.00
REMARK    TOTAL                     7031         7031.00
REMARK -----------------------------------------------------------------------
REMARK r_free_flags.md5.hexdigest 878c8042dfb6c9e70dadbedc3fa7748d
REMARK 
REMARK ---------------------------------------------------------------
REMARK  Atom Name   Residue Name    Residue ID     Chain     Charge  
REMARK ---------------------------------------------------------------
REMARK      C1           AO5            501          A       0.0514  
REMARK     C11           AO5            501          A       0.4456  
REMARK     C15           AO5            501          A       0.545   
REMARK     C17           AO5            501          A      -0.3805  
REMARK     C18           AO5            501          A       -0.204  
REMARK     C19           AO5            501          A      -0.0922  
REMARK      C2           AO5            501          A      -0.5541  
REMARK     C20           AO5            501          A      -0.1968  
REMARK     C21           AO5            501          A      -0.0546  
REMARK     C22           AO5            501          A      -0.0294  
REMARK      C3           AO5            501          A      -0.5647  
REMARK      C5           AO5            501          A       0.006   
REMARK      C6           AO5            501          A      -0.4084  
REMARK      C7           AO5            501          A      -0.0386  
REMARK      C9           AO5            501          A       0.0177  
REMARK     N13           AO5            501          A      -0.1702  
REMARK     N14           AO5            501          A      -0.4282  
REMARK      N8           AO5            501          A      -0.0886  
REMARK     O10           AO5            501          A      -0.4272  
REMARK     O12           AO5            501          A      -0.6611  
REMARK     O16           AO5            501          A      -0.7925  
REMARK      S4           AO5            501          A       0.2772  
REMARK     CL2           AO5            501          A      -0.1848  
REMARK      H1           AO5            501          A       0.2392  
REMARK      H2           AO5            501          A       0.1828  
REMARK      H3           AO5            501          A       0.2364  
REMARK     H10           AO5            501          A       0.2461  
REMARK     H11           AO5            501          A       0.1567  
REMARK     H12           AO5            501          A       0.2375  
REMARK     H13           AO5            501          A       0.2289  
REMARK     H14           AO5            501          A       0.2365  
REMARK     H15           AO5            501          A       0.4428  
REMARK     H16           AO5            501          A       0.3512  
REMARK     H17           AO5            501          A       0.2821  
REMARK     H18           AO5            501          A       0.1356  
REMARK     H19           AO5            501          A       0.1526  
REMARK     H20           AO5            501          A       0.1445  
REMARK     H21           AO5            501          A       0.1638  
REMARK     H22           AO5            501          A       0.1413  
REMARK      H4           AO5            501          A       0.1871  
REMARK      H5           AO5            501          A       0.1798  
REMARK      H6           AO5            501          A       0.1904  
REMARK      H7           AO5            501          A       0.226   
REMARK      H8           AO5            501          A       0.2072  
REMARK      H9           AO5            501          A       0.2269  
REMARK ---------------------------------------------------------------
REMARK IF THIS FILE IS FOR PDB DEPOSITION: REMOVE ALL FROM THIS LINE UP.
REMARK   3
REMARK   3 REFINEMENT.
REMARK   3   PROGRAM     : PHENIX (1.11.1_2575: ???)
REMARK   3   AUTHORS     : Adams,Afonine,Bunkoczi,Burnley,Chen,Dar,Davis,
REMARK   3               : Draizen,Echols,Gildea,Gros,Grosse-Kunstleve,Headd,
REMARK   3               : Hintze,Hung,Ioerger,Liebschner,McCoy,McKee,Moriarty,
REMARK   3               : Oeffner,Poon,Read,Richardson,Richardson,Sacchettini,
REMARK   3               : Sauter,Sobolev,Storoni,Terwilliger,Williams,Zwart
REMARK   3
REMARK   3  REFINEMENT TARGET : ML
REMARK   3  
REMARK   3  DATA USED IN REFINEMENT.
REMARK   3   RESOLUTION RANGE HIGH (ANGSTROMS) : 1.901   
REMARK   3   RESOLUTION RANGE LOW  (ANGSTROMS) : 19.964  
REMARK   3   MIN(FOBS/SIGMA_FOBS)              : 1.34  
REMARK   3   COMPLETENESS FOR RANGE        (%) : 89.71 
REMARK   3   NUMBER OF REFLECTIONS             : 32240     
REMARK   3   NUMBER OF REFLECTIONS (NON-ANOMALOUS) : 32240     
REMARK   3  
REMARK   3  FIT TO DATA USED IN REFINEMENT.
REMARK   3   R VALUE     (WORKING + TEST SET) : 0.1869
REMARK   3   R VALUE            (WORKING SET) : 0.1840
REMARK   3   FREE R VALUE                     : 0.2303
REMARK   3   FREE R VALUE TEST SET SIZE   (%) : 6.17  
REMARK   3   FREE R VALUE TEST SET COUNT      : 1989      
REMARK   3  
REMARK   3  FIT TO DATA USED IN REFINEMENT (IN BINS).
REMARK   3   BIN  RESOLUTION RANGE  COMPL.    NWORK NFREE   RWORK  RFREE  CCWORK CCFREE
REMARK   3     1 19.9649 -  4.5644    0.48     1224    81  0.1714 0.1955   0.926  0.920
REMARK   3     2  4.5644 -  3.6300    0.92     2255   148  0.1621 0.2064   0.923  0.884
REMARK   3     3  3.6300 -  3.1733    0.86     2084   136  0.1728 0.2188   0.918  0.846
REMARK   3     4  3.1733 -  2.8841    0.99     2382   156  0.1802 0.2016   0.913  0.892
REMARK   3     5  2.8841 -  2.6779    0.99     2394   156  0.1770 0.2259   0.919  0.855
REMARK   3     6  2.6779 -  2.5203    0.99     2394   157  0.1803 0.2334   0.921  0.886
REMARK   3     7  2.5203 -  2.3943    0.99     2346   153  0.1776 0.2428   0.922  0.836
REMARK   3     8  2.3943 -  2.2902    0.97     2328   153  0.1862 0.2191   0.922  0.852
REMARK   3     9  2.2902 -  2.2022    0.89     2128   147  0.2925 0.3705   0.780  0.673
REMARK   3    10  2.2022 -  2.1263    0.98     2343   154  0.1783 0.2407   0.928  0.853
REMARK   3    11  2.1263 -  2.0599    0.98     2322   151  0.1746 0.2226   0.931  0.870
REMARK   3    12  2.0599 -  2.0010    0.96     2306   152  0.1737 0.2433   0.924  0.862
REMARK   3    13  2.0010 -  1.9484    0.90     2142   140  0.2087 0.2390   0.902  0.853
REMARK   3    14  1.9484 -  1.9009    0.67     1603   105  0.2620 0.3141   0.793  0.746
REMARK   3  
REMARK   3  BULK SOLVENT MODELLING.
REMARK   3   METHOD USED        : FLAT BULK SOLVENT MODEL
REMARK   3   SOLVENT RADIUS     : 1.11    
REMARK   3   SHRINKAGE RADIUS   : 0.90    
REMARK   3   GRID STEP FACTOR   : 4.00    
REMARK   3  
REMARK   3  ERROR ESTIMATES.
REMARK   3   COORDINATE ERROR (MAXIMUM-LIKELIHOOD BASED)     : 0.18    
REMARK   3   PHASE ERROR (DEGREES, MAXIMUM-LIKELIHOOD BASED) : 22.27   
REMARK   3  
REMARK   3  STRUCTURE FACTORS CALCULATION ALGORITHM : FFT
REMARK   3  
REMARK   3  RESTRAINTS LIBRARY
REMARK   3    GEOSTD + MON.LIB. + CDL v1.2
REMARK   3  
REMARK   3  DEVIATIONS FROM IDEAL VALUES.
REMARK   3                 RMSD     MAX  COUNT
REMARK   3   BOND      :  0.014   0.179   2981
REMARK   3   ANGLE     :  1.449  15.559   4038
REMARK   3   CHIRALITY :  0.071   0.383    442
REMARK   3   PLANARITY :  0.011   0.153    526
REMARK   3   DIHEDRAL  : 19.250 179.475   1791
REMARK   3   MIN NONBONDED DISTANCE : 1.921 
REMARK   3  
REMARK   3  MOLPROBITY STATISTICS.
REMARK   3   ALL-ATOM CLASHSCORE : 8.13
REMARK   3   RAMACHANDRAN PLOT:
REMARK   3     OUTLIERS : 1.91  %
REMARK   3     ALLOWED  : 4.09  %
REMARK   3     FAVORED  : 94.01 %
REMARK   3   ROTAMER OUTLIERS : 1.26 %
REMARK   3   CBETA DEVIATIONS : 0
REMARK   3   PEPTIDE PLANE:
REMARK   3     CIS-PROLINE     : 0
REMARK   3     CIS-GENERAL     : 0
REMARK   3     TWISTED PROLINE : 0
REMARK   3     TWISTED GENERAL : 0
REMARK   3  
REMARK   3  ATOMIC DISPLACEMENT PARAMETERS.
REMARK   3   WILSON B : 20.55
REMARK   3   RMS(B_ISO_OR_EQUIVALENT_BONDED) : 4.38
REMARK   3   ATOMS          NUMBER OF ATOMS
REMARK   3                    ISO.  ANISO. 
REMARK   3    ALL         :   7031       0
REMARK   3    ALL (NO H)  :   3336       0
REMARK   3    SOLVENT     :    416       0
REMARK   3    NON-SOLVENT :   2920       0
REMARK   3    HYDROGENS   :   3695       0
REMARK   3
REMARK   3
REMARK   3   OTHER REFINEMENT REMARKS:
REMARK   3   XRAY REFINEMENT USING QUANTUM MECHANICAL FUNCTIONAL
REMARK   3   PROGRAM      :QuantumBio DivCon 6 build-7.1.1-b4015.17
REMARK   3   AUTHORS      :BORBULEVYCH O.Y., PLUMLEY J., 
REMARK   3                :MARTIN, R.I., WESTERHOFF L.M. 
REMARK   3
REMARK   3   REFERENCE     :BORBULEVYCH O.Y., PLUMLEY J.A.,
REMARK   3                 :MARTIN, R.I., MERZ, K.M.,  WESTERHOFF L.M.
REMARK   3                 :ACTA CRYSTLLOGRAPHICA SECTION D, 2014, 
REMARK   3                 :V. D70, pp. 1233-1247
REMARK   3   QM METHOD(HAMILTONIAN): PM6
REMARK   3   REGION QM REFINEMENT: 
REMARK   3      MAIN/BUFFER QM REGION RADII (A): 3.0 / 2.5
REMARK   3      LIGAND / STRAIN ENERGY: AO5_A_501 / 62.41 KCAL/MOLE
REMARK   3
HELIX    1   1 ILE A  120  LEU A  123  1               Generated by MOE    4
HELIX    2   2 GLU A  153  ALA A  161  1               Generated by MOE    9
HELIX    3   3 GLU A  163  TRP A  186  1               Generated by MOE   24
HELIX    4   4 MET A  193  LEU A  207  1               Generated by MOE   15
HELIX    5   5 GLY A  212  ASN A  214  5               Generated by MOE    3
HELIX    6   6 PRO A  271  TYR A  273  5               Generated by MOE    3
HELIX    7   7 ASP A  274  CYS A  290  1               Generated by MOE   17
HELIX    8   8 LEU A  297  GLU A  309  1               Generated by MOE   13
HELIX    9   9 PRO A  397  ASN A  409  1               Generated by MOE   13
HELIX   10  10 ARG A  417  ASP A  421  1               Generated by MOE    5
HELIX   11  11 LEU A  429  ASP A  437  1               Generated by MOE    9
SHEET    1       GLN A 133  CYS A 135                  Generated by MOE
SHEET    2       ALA A 215  LEU A 225                  Generated by MOE
SHEET    3       CYS A 228  ALA A 230                  Generated by MOE
SHEET    4       CYS A 248  ILE A 256                  Generated by MOE
SHEET    5       ARG A 259  VAL A 267                  Generated by MOE
SHEET    6       GLU A 312  ILE A 315                  Generated by MOE
SHEET    7       LYS A 318  GLN A 321                  Generated by MOE
SHEET    8       LYS A 323  PRO A 324                  Generated by MOE
SHEET    9       GLY A 330  ILE A 333                  Generated by MOE
SHEET   10       THR A 343  VAL A 344                  Generated by MOE
SHEET   11       VAL A 360  SER A 368                  Generated by MOE
SHEET   12       HIS A 375  ASP A 376                  Generated by MOE
SHEET   13       HIS A 382  LYS A 385                  Generated by MOE
SHEET   14       PHE A 415  CYS A 416                  Generated by MOE
SHEET   15       VAL A 441  TYR A 444                  Generated by MOE
SHEET   16       LEU A 447  CYS A 448                  Generated by MOE
SHEET   17       THR A 455  LEU A 464                  Generated by MOE
SHEET   18       LYS A 469  VAL A 471                  Generated by MOE
SSBOND   1 CYS A  228    CYS A  448 
CRYST1   90.179   99.138  101.065  90.00  90.00  90.00 C 2 2 21
SCALE1      0.011089  0.000000  0.000000        0.00000
SCALE2      0.000000  0.010087  0.000000        0.00000
SCALE3      0.000000  0.000000  0.009895        0.00000
ATOM      1  N   LYS A 110      36.889  15.648  -8.174  1.00 55.29           N
ATOM      2  CA  LYS A 110      36.921  14.281  -7.665  1.00 62.89           C
ATOM      3  C   LYS A 110      36.825  14.291  -6.129  1.00 54.61           C
ATOM      4  O   LYS A 110      35.752  14.541  -5.588  1.00 60.30           O
ATOM      5  CB  LYS A 110      38.192  13.544  -8.128  1.00 60.56           C
ATOM      6  CG  LYS A 110      38.435  13.565  -9.621  1.00 57.28           C
ATOM      7  CD  LYS A 110      37.316  12.892 -10.399  1.00 58.12           C
ATOM      8  CE  LYS A 110      37.527  13.072 -11.895  1.00 62.84           C
ATOM      9  NZ  LYS A 110      37.594  14.518 -12.294  1.00 62.26           N1+
ATOM     10  H1  LYS A 110      36.927  15.641  -9.133  1.00 66.35           H
ATOM     11  H2  LYS A 110      37.635  16.137  -7.822  1.00 66.35           H
ATOM     12  HA  LYS A 110      36.155  13.798  -8.011  1.00 75.46           H
ATOM     13  HB2 LYS A 110      38.134  12.617  -7.851  1.00 72.68           H
ATOM     14  HB3 LYS A 110      38.967  13.962  -7.720  1.00 72.68           H
ATOM     15  HG2 LYS A 110      39.260  13.090  -9.813  1.00 68.74           H
ATOM     16  HG3 LYS A 110      38.510  14.485  -9.916  1.00 68.74           H
ATOM     17  HD2 LYS A 110      36.465  13.290 -10.160  1.00 69.74           H
ATOM     18  HD3 LYS A 110      37.311  11.942 -10.201  1.00 69.74           H
ATOM     19  HE2 LYS A 110      36.792  12.659 -12.378  1.00 75.40           H
ATOM     20  HE3 LYS A 110      38.365  12.652 -12.147  1.00 75.40           H
ATOM     21  HZ1 LYS A 110      36.841  14.934 -12.067  1.00 74.71           H
ATOM     22  HZ2 LYS A 110      38.278  14.917 -11.889  1.00 74.71           H
ATOM     23  HZ3 LYS A 110      37.705  14.588 -13.175  1.00 74.71           H
ATOM     24  N   VAL A 111      37.943  14.027  -5.446  1.00 55.76           N
ATOM     25  CA  VAL A 111      38.001  13.940  -3.987  1.00 53.16           C
ATOM     26  C   VAL A 111      38.409  15.281  -3.399  1.00 49.41           C
ATOM     27  O   VAL A 111      38.968  16.135  -4.096  1.00 54.75           O
ATOM     28  CB  VAL A 111      38.996  12.861  -3.517  1.00 55.37           C
ATOM     29  CG1 VAL A 111      38.565  11.468  -3.970  1.00 58.62           C
ATOM     30  CG2 VAL A 111      40.423  13.197  -4.006  1.00 52.26           C
ATOM     31  H   VAL A 111      38.707  13.890  -5.807  1.00 66.91           H
ATOM     32  HA  VAL A 111      37.116  13.715  -3.650  1.00 63.79           H
ATOM     33  HB  VAL A 111      39.010  12.863  -2.544  1.00 66.44           H
ATOM     34 HG11 VAL A 111      39.215  10.822  -3.649  1.00 70.34           H
ATOM     35 HG12 VAL A 111      37.693  11.267  -3.595  1.00 70.34           H
ATOM     36 HG13 VAL A 111      38.526  11.446  -4.938  1.00 70.34           H
ATOM     37 HG21 VAL A 111      41.033  12.524  -3.665  1.00 62.71           H
ATOM     38 HG22 VAL A 111      40.438  13.193  -4.974  1.00 62.71           H
ATOM     39 HG23 VAL A 111      40.685  14.070  -3.673  1.00 62.71           H
ATOM     40  N   GLN A 112      38.198  15.457  -2.102  1.00 47.17           N
ATOM     41  CA  GLN A 112      38.539  16.726  -1.479  1.00 51.05           C
ATOM     42  C   GLN A 112      39.932  16.730  -0.864  1.00 39.35           C
ATOM     43  O   GLN A 112      40.490  15.691  -0.517  1.00 37.94           O
ATOM     44  CB  GLN A 112      37.538  17.088  -0.408  1.00 48.23           C
ATOM     45  CG  GLN A 112      37.646  18.539  -0.062  1.00 49.15           C
ATOM     46  CD  GLN A 112      36.526  18.910   0.751  1.00 39.08           C
ATOM     47  OE1 GLN A 112      36.364  18.388   1.844  1.00 60.83           O
ATOM     48  NE2 GLN A 112      35.684  19.748   0.231  1.00 38.70           N
ATOM     49  H   GLN A 112      37.873  14.868  -1.566  1.00 56.61           H
ATOM     50  HA  GLN A 112      38.516  17.420  -2.155  1.00 61.26           H
ATOM     51  HB2 GLN A 112      36.643  16.926  -0.747  1.00 57.87           H
ATOM     52  HB3 GLN A 112      37.696  16.562   0.390  1.00 57.87           H
ATOM     53  HG2 GLN A 112      38.453  18.710   0.441  1.00 58.98           H
ATOM     54  HG3 GLN A 112      37.622  19.080  -0.868  1.00 58.98           H
ATOM     55 HE21 GLN A 112      35.831  20.086  -0.545  1.00 46.44           H
ATOM     56 HE22 GLN A 112      34.983  19.968   0.676  1.00 46.44           H
ATOM     57  N   THR A 113      40.475  17.939  -0.730  1.00 38.60           N
ATOM     58  CA  THR A 113      41.791  18.149  -0.156  1.00 39.33           C
ATOM     59  C   THR A 113      41.765  17.974   1.364  1.00 52.59           C
ATOM     60  O   THR A 113      40.700  17.991   2.009  1.00 40.42           O
ATOM     61  CB  THR A 113      42.305  19.539  -0.515  1.00 45.62           C
ATOM     62  OG1 THR A 113      41.322  20.517  -0.187  1.00 37.07           O
ATOM     63  CG2 THR A 113      42.582  19.636  -1.985  1.00 48.79           C
ATOM     64  H   THR A 113      40.096  18.667  -0.984  1.00 46.32           H
ATOM     65  HA  THR A 113      42.405  17.503  -0.532  1.00 47.20           H
ATOM     66  HB  THR A 113      43.123  19.711  -0.022  1.00 54.74           H
ATOM     67  HG1 THR A 113      41.198  20.507   0.644  1.00 44.49           H
ATOM     68 HG21 THR A 113      42.915  20.524  -2.186  1.00 58.55           H
ATOM     69 HG22 THR A 113      43.247  18.980  -2.242  1.00 58.55           H
ATOM     70 HG23 THR A 113      41.766  19.482  -2.481  1.00 58.55           H
ATOM     71  N   ASP A 114      42.980  17.775   1.938  1.00 49.48           N
ATOM     72  CA  ASP A 114      43.143  17.517   3.369  1.00 44.83           C
ATOM     73  C   ASP A 114      42.531  18.661   4.163  1.00 56.15           C
ATOM     74  O   ASP A 114      41.480  18.442   4.785  1.00 62.74           O
ATOM     75  CB  ASP A 114      44.601  17.312   3.774  1.00 49.37           C
ATOM     76  CG  ASP A 114      44.786  17.346   5.288  1.00 56.25           C
ATOM     77  OD1 ASP A 114      45.946  17.321   5.766  1.00 59.98           O
ATOM     78  OD2 ASP A 114      43.758  17.364   6.005  1.00 57.84           O1-
ATOM     79  H   ASP A 114      43.719  17.772   1.496  1.00 59.37           H
ATOM     80  HA  ASP A 114      42.663  16.703   3.592  1.00 53.80           H
ATOM     81  HB2 ASP A 114      44.867  16.427   3.477  1.00 59.25           H
ATOM     82  HB3 ASP A 114      45.180  17.955   3.347  1.00 59.25           H
ATOM     83  N   PRO A 115      43.089  19.877   4.181  1.00 49.39           N
ATOM     84  CA  PRO A 115      42.263  20.993   4.609  1.00 47.35           C
ATOM     85  C   PRO A 115      41.158  21.172   3.587  1.00 41.72           C
ATOM     86  O   PRO A 115      41.463  21.449   2.419  1.00 34.28           O
ATOM     87  CB  PRO A 115      43.228  22.192   4.614  1.00 40.55           C
ATOM     88  CG  PRO A 115      44.584  21.612   4.469  1.00 48.62           C
ATOM     89  CD  PRO A 115      44.355  20.400   3.626  1.00 41.75           C
ATOM     90  HA  PRO A 115      41.917  20.850   5.501  1.00 56.82           H
ATOM     91  HB2 PRO A 115      43.031  22.761   3.856  1.00 48.66           H
ATOM     92  HB3 PRO A 115      43.141  22.688   5.444  1.00 48.66           H
ATOM     93  HG2 PRO A 115      45.175  22.251   4.041  1.00 58.35           H
ATOM     94  HG3 PRO A 115      44.919  21.358   5.344  1.00 58.35           H
ATOM     95  HD2 PRO A 115      44.228  20.659   2.700  1.00 50.10           H
ATOM     96  HD3 PRO A 115      45.106  19.815   3.729  1.00 50.10           H
ATOM     97  N   PRO A 116      39.879  20.942   3.965  1.00 32.53           N
ATOM     98  CA  PRO A 116      38.776  21.062   2.996  1.00 35.44           C
ATOM     99  C   PRO A 116      38.747  22.361   2.226  1.00 36.21           C
ATOM    100  O   PRO A 116      38.725  23.441   2.832  1.00 34.24           O
ATOM    101  CB  PRO A 116      37.529  20.959   3.881  1.00 32.81           C
ATOM    102  CG  PRO A 116      37.950  20.145   5.022  1.00 29.79           C
ATOM    103  CD  PRO A 116      39.368  20.579   5.295  1.00 30.28           C
ATOM    104  HA  PRO A 116      38.779  20.317   2.377  1.00 42.53           H
ATOM    105  HB2 PRO A 116      37.286  21.846   4.184  1.00 39.37           H
ATOM    106  HB3 PRO A 116      36.803  20.548   3.388  1.00 39.37           H
ATOM    107  HG2 PRO A 116      37.377  20.309   5.789  1.00 35.75           H
ATOM    108  HG3 PRO A 116      37.920  19.208   4.772  1.00 35.75           H
ATOM    109  HD2 PRO A 116      39.386  21.351   5.880  1.00 36.33           H
ATOM    110  HD3 PRO A 116      39.864  19.835   5.666  1.00 36.33           H
ATOM    111  N   SER A 117      38.638  22.271   0.902  1.00 30.65           N
ATOM    112  CA  SER A 117      38.637  23.483   0.095  1.00 32.09           C
ATOM    113  C   SER A 117      37.834  23.353  -1.192  1.00 29.89           C
ATOM    114  O   SER A 117      37.637  24.355  -1.881  1.00 31.12           O
ATOM    115  CB  SER A 117      40.067  23.871  -0.272  1.00 41.51           C
ATOM    116  OG  SER A 117      40.574  22.953  -1.228  1.00 30.21           O
ATOM    117  H   SER A 117      38.557  21.536   0.461  1.00 36.78           H
ATOM    118  HA  SER A 117      38.247  24.208   0.605  1.00 38.51           H
ATOM    119  HB2 SER A 117      40.060  24.758  -0.665  1.00 49.81           H
ATOM    120  HB3 SER A 117      40.624  23.856   0.524  1.00 49.81           H
ATOM    121  HG  SER A 117      40.564  22.178  -0.906  1.00 36.25           H
ATOM    122  N   VAL A 118      37.380  22.146  -1.522  1.00 26.38           N
ATOM    123  CA  VAL A 118      36.622  21.895  -2.750  1.00 24.74           C
ATOM    124  C   VAL A 118      35.142  22.029  -2.427  1.00 26.97           C
ATOM    125  O   VAL A 118      34.640  21.292  -1.559  1.00 26.45           O
ATOM    126  CB  VAL A 118      36.914  20.506  -3.328  1.00 25.42           C
ATOM    127  CG1 VAL A 118      36.103  20.284  -4.608  1.00 28.94           C
ATOM    128  CG2 VAL A 118      38.399  20.293  -3.579  1.00 32.28           C
ATOM    129  H   VAL A 118      37.491  21.439  -1.049  1.00 31.65           H
ATOM    130  HA  VAL A 118      36.881  22.547  -3.419  1.00 29.69           H
ATOM    131  HB  VAL A 118      36.632  19.850  -2.677  1.00 30.51           H
ATOM    132 HG11 VAL A 118      36.324  19.411  -4.968  1.00 34.73           H
ATOM    133 HG12 VAL A 118      35.156  20.319  -4.402  1.00 34.73           H
ATOM    134 HG13 VAL A 118      36.329  20.973  -5.249  1.00 34.73           H
ATOM    135 HG21 VAL A 118      38.528  19.406  -3.954  1.00 38.73           H
ATOM    136 HG22 VAL A 118      38.705  20.967  -4.204  1.00 38.73           H
ATOM    137 HG23 VAL A 118      38.890  20.368  -2.744  1.00 38.73           H
ATOM    138  N   PRO A 119      34.401  22.907  -3.106  1.00 28.18           N
ATOM    139  CA  PRO A 119      32.956  22.977  -2.875  1.00 27.97           C
ATOM    140  C   PRO A 119      32.286  21.613  -3.028  1.00 26.52           C
ATOM    141  O   PRO A 119      32.631  20.821  -3.900  1.00 25.68           O
ATOM    142  CB  PRO A 119      32.482  23.975  -3.938  1.00 25.86           C
ATOM    143  CG  PRO A 119      33.682  24.814  -4.233  1.00 27.31           C
ATOM    144  CD  PRO A 119      34.820  23.852  -4.167  1.00 27.67           C
ATOM    145  HA  PRO A 119      32.762  23.330  -1.996  1.00 33.56           H
ATOM    146  HB2 PRO A 119      32.189  23.499  -4.731  1.00 31.03           H
ATOM    147  HB3 PRO A 119      31.768  24.519  -3.576  1.00 31.03           H
ATOM    148  HG2 PRO A 119      33.613  25.216  -5.112  1.00 32.77           H
ATOM    149  HG3 PRO A 119      33.782  25.501  -3.556  1.00 32.77           H
ATOM    150  HD2 PRO A 119      34.920  23.386  -5.012  1.00 33.20           H
ATOM    151  HD3 PRO A 119      35.634  24.315  -3.921  1.00 33.20           H
ATOM    152  N   ILE A 120      31.303  21.356  -2.166  1.00 21.42           N
ATOM    153  CA  ILE A 120      30.512  20.131  -2.230  1.00 25.20           C
ATOM    154  C   ILE A 120      29.886  19.988  -3.614  1.00 27.00           C
ATOM    155  O   ILE A 120      29.739  18.877  -4.144  1.00 28.19           O
ATOM    156  CB  ILE A 120      29.431  20.159  -1.129  1.00 21.50           C
ATOM    157  CG1 ILE A 120      30.054  20.403   0.245  1.00 19.96           C
ATOM    158  CG2 ILE A 120      28.634  18.893  -1.123  1.00 25.02           C
ATOM    159  CD1 ILE A 120      31.182  19.403   0.653  1.00 26.73           C
ATOM    160  H   ILE A 120      31.061  21.888  -1.542  1.00 25.70           H
ATOM    161  HA  ILE A 120      31.085  19.363  -2.078  1.00 30.24           H
ATOM    162  HB  ILE A 120      28.828  20.892  -1.319  1.00 25.80           H
ATOM    163 HG12 ILE A 120      30.437  21.291   0.260  1.00 23.95           H
ATOM    164 HG13 ILE A 120      29.347  20.342   0.907  1.00 23.95           H
ATOM    165 HG21 ILE A 120      27.939  18.974  -0.450  1.00 30.03           H
ATOM    166 HG22 ILE A 120      28.234  18.760  -1.998  1.00 30.03           H
ATOM    167 HG23 ILE A 120      29.224  18.156  -0.907  1.00 30.03           H
ATOM    168 HD11 ILE A 120      31.505  19.636   1.537  1.00 32.08           H
ATOM    169 HD12 ILE A 120      30.831  18.498   0.662  1.00 32.08           H
ATOM    170 HD13 ILE A 120      31.911  19.464   0.017  1.00 32.08           H
ATOM    171  N   CYS A 121      29.517  21.126  -4.207  1.00 25.52           N
ATOM    172  CA  CYS A 121      28.919  21.188  -5.535  1.00 23.88           C
ATOM    173  C   CYS A 121      29.810  20.519  -6.577  1.00 25.89           C
ATOM    174  O   CYS A 121      29.314  19.891  -7.520  1.00 25.22           O
ATOM    175  CB  CYS A 121      28.656  22.671  -5.909  1.00 21.83           C
ATOM    176  SG  CYS A 121      27.757  22.882  -7.425  1.00 60.36           S
ATOM    177  H   CYS A 121      29.606  21.901  -3.846  1.00 30.62           H
ATOM    178  HA  CYS A 121      28.076  20.708  -5.515  1.00 28.66           H
ATOM    179  HB2 CYS A 121      28.133  23.100  -5.214  1.00 26.19           H
ATOM    180  HB3 CYS A 121      29.494  23.152  -6.015  1.00 26.19           H
ATOM    181  HG  CYS A 121      27.573  24.059  -7.569  1.00 72.43           H
ATOM    182  N   ASP A 122      31.121  20.676  -6.448  1.00 22.74           N
ATOM    183  CA  ASP A 122      32.078  20.111  -7.384  1.00 24.88           C
ATOM    184  C   ASP A 122      32.465  18.679  -7.046  1.00 32.69           C
ATOM    185  O   ASP A 122      33.086  18.024  -7.880  1.00 33.19           O
ATOM    186  CB  ASP A 122      33.346  20.966  -7.430  1.00 28.09           C
ATOM    187  CG  ASP A 122      33.087  22.379  -7.879  1.00 32.05           C
ATOM    188  OD1 ASP A 122      32.096  22.598  -8.601  1.00 39.25           O
ATOM    189  OD2 ASP A 122      33.874  23.275  -7.504  1.00 39.08           O1-
ATOM    190  H   ASP A 122      31.485  21.121  -5.814  1.00 27.29           H
ATOM    191  HA  ASP A 122      31.682  20.100  -8.271  1.00 29.86           H
ATOM    192  HB2 ASP A 122      33.744  21.001  -6.548  1.00 33.71           H
ATOM    193  HB3 ASP A 122      33.966  20.570  -8.059  1.00 33.71           H
ATOM    194  N   LEU A 123      32.148  18.191  -5.845  1.00 26.42           N
ATOM    195  CA  LEU A 123      32.368  16.794  -5.506  1.00 30.95           C
ATOM    196  C   LEU A 123      31.263  15.893  -6.042  1.00 30.52           C
ATOM    197  O   LEU A 123      31.468  14.680  -6.134  1.00 34.13           O
ATOM    198  CB  LEU A 123      32.483  16.637  -3.986  1.00 31.32           C
ATOM    199  CG  LEU A 123      33.657  17.361  -3.338  1.00 34.12           C
ATOM    200  CD1 LEU A 123      33.543  17.212  -1.836  1.00 30.45           C
ATOM    201  CD2 LEU A 123      34.992  16.835  -3.824  1.00 35.43           C
ATOM    202  H   LEU A 123      31.809  18.651  -5.202  1.00 31.70           H
ATOM    203  HA  LEU A 123      33.207  16.509  -5.898  1.00 37.14           H
ATOM    204  HB2 LEU A 123      31.679  17.006  -3.594  1.00 37.59           H
ATOM    205  HB3 LEU A 123      32.552  15.700  -3.756  1.00 37.59           H
ATOM    206  HG  LEU A 123      33.607  18.307  -3.559  1.00 40.94           H
ATOM    207 HD11 LEU A 123      34.307  17.646  -1.427  1.00 36.54           H
ATOM    208 HD12 LEU A 123      32.721  17.625  -1.527  1.00 36.54           H
ATOM    209 HD13 LEU A 123      33.543  16.267  -1.615  1.00 36.54           H
ATOM    210 HD21 LEU A 123      35.700  17.304  -3.357  1.00 42.51           H
ATOM    211 HD22 LEU A 123      35.047  15.886  -3.636  1.00 42.51           H
ATOM    212 HD23 LEU A 123      35.070  16.993  -4.776  1.00 42.51           H
ATOM    213  N   TYR A 124      30.114  16.464  -6.399  1.00 30.54           N
ATOM    214  CA  TYR A 124      28.952  15.729  -6.900  1.00 29.25           C
ATOM    215  C   TYR A 124      28.524  16.381  -8.212  1.00 37.43           C
ATOM    216  O   TYR A 124      27.537  17.130  -8.258  1.00 41.04           O
ATOM    217  CB  TYR A 124      27.814  15.712  -5.868  1.00 30.42           C
ATOM    218  CG  TYR A 124      28.205  15.004  -4.587  1.00 29.98           C
ATOM    219  CD1 TYR A 124      28.925  15.676  -3.598  1.00 30.54           C
ATOM    220  CD2 TYR A 124      27.946  13.647  -4.402  1.00 33.57           C
ATOM    221  CE1 TYR A 124      29.338  15.034  -2.443  1.00 30.03           C
ATOM    222  CE2 TYR A 124      28.356  12.987  -3.232  1.00 34.10           C
ATOM    223  CZ  TYR A 124      29.047  13.702  -2.256  1.00 35.36           C
ATOM    224  OH  TYR A 124      29.469  13.102  -1.091  1.00 38.84           O
ATOM    225  H   TYR A 124      29.989  17.316  -6.378  1.00 36.64           H
ATOM    226  HA  TYR A 124      29.208  14.813  -7.078  1.00 35.10           H
ATOM    227  HB2 TYR A 124      27.551  16.621  -5.651  1.00 36.51           H
ATOM    228  HB3 TYR A 124      27.061  15.238  -6.253  1.00 36.51           H
ATOM    229  HD1 TYR A 124      29.132  16.575  -3.718  1.00 36.65           H
ATOM    230  HD2 TYR A 124      27.477  13.174  -5.053  1.00 40.29           H
ATOM    231  HE1 TYR A 124      29.805  15.503  -1.791  1.00 36.04           H
ATOM    232  HE2 TYR A 124      28.157  12.086  -3.103  1.00 40.92           H
ATOM    233  HH  TYR A 124      29.192  12.310  -1.050  1.00 46.61           H
ATOM    234  N   PRO A 125      29.249  16.137  -9.306  1.00 43.56           N
ATOM    235  CA  PRO A 125      28.930  16.875 -10.539  1.00 47.23           C
ATOM    236  C   PRO A 125      27.521  16.627 -11.030  1.00 48.75           C
ATOM    237  O   PRO A 125      26.968  17.468 -11.753  1.00 50.80           O
ATOM    238  CB  PRO A 125      29.983  16.375 -11.539  1.00 46.58           C
ATOM    239  CG  PRO A 125      30.413  15.067 -11.018  1.00 42.66           C
ATOM    240  CD  PRO A 125      30.404  15.243  -9.514  1.00 42.64           C
ATOM    241  HA  PRO A 125      29.057  17.825 -10.397  1.00 56.68           H
ATOM    242  HB2 PRO A 125      29.579  16.293 -12.419  1.00 55.90           H
ATOM    243  HB3 PRO A 125      30.727  17.000 -11.563  1.00 55.90           H
ATOM    244  HG2 PRO A 125      29.773  14.391 -11.293  1.00 51.20           H
ATOM    245  HG3 PRO A 125      31.301  14.863 -11.352  1.00 51.20           H
ATOM    246  HD2 PRO A 125      30.286  14.397  -9.059  1.00 51.16           H
ATOM    247  HD3 PRO A 125      31.221  15.690  -9.239  1.00 51.16           H
ATOM    248  N   ASN A 126      26.912  15.522 -10.614  1.00 44.27           N
ATOM    249  CA  ASN A 126      25.571  15.123 -11.011  1.00 34.39           C
ATOM    250  C   ASN A 126      24.481  15.938 -10.319  1.00 46.55           C
ATOM    251  O   ASN A 126      23.300  15.725 -10.598  1.00 39.03           O
ATOM    252  CB  ASN A 126      25.393  13.633 -10.697  1.00 46.18           C
ATOM    253  CG  ASN A 126      25.790  13.290  -9.256  1.00 53.06           C
ATOM    254  OD1 ASN A 126      25.162  13.763  -8.300  1.00 53.52           O
ATOM    255  ND2 ASN A 126      26.842  12.474  -9.097  1.00 56.36           N
ATOM    256  H   ASN A 126      27.284  14.973 -10.070  1.00 53.12           H
ATOM    257  HA  ASN A 126      25.468  15.244 -11.968  1.00 41.26           H
ATOM    258  HB2 ASN A 126      24.466  13.382 -10.827  1.00 55.42           H
ATOM    259  HB3 ASN A 126      25.960  13.115 -11.291  1.00 55.42           H
ATOM    260 HD21 ASN A 126      27.111  12.265  -8.306  1.00 67.63           H
ATOM    261 HD22 ASN A 126      27.249  12.159  -9.785  1.00 67.63           H
ATOM    262  N   GLY A 127      24.826  16.847  -9.411  1.00 39.22           N
ATOM    263  CA  GLY A 127      23.816  17.604  -8.705  1.00 34.08           C
ATOM    264  C   GLY A 127      23.005  16.797  -7.720  1.00 25.88           C
ATOM    265  O   GLY A 127      22.005  17.296  -7.205  1.00 23.80           O
ATOM    266  H   GLY A 127      25.637  17.038  -9.192  1.00 47.07           H
ATOM    267  HA2 GLY A 127      24.238  18.337  -8.234  1.00 40.89           H
ATOM    268  HA3 GLY A 127      23.200  17.977  -9.351  1.00 40.89           H
ATOM    269  N   VAL A 128      23.399  15.554  -7.455  1.00 29.20           N
ATOM    270  CA  VAL A 128      22.680  14.661  -6.546  1.00 24.53           C
ATOM    271  C   VAL A 128      23.549  14.442  -5.312  1.00 22.94           C
ATOM    272  O   VAL A 128      24.683  13.947  -5.412  1.00 25.45           O
ATOM    273  CB  VAL A 128      22.326  13.330  -7.221  1.00 27.73           C
ATOM    274  CG1 VAL A 128      21.486  12.457  -6.287  1.00 30.46           C
ATOM    275  CG2 VAL A 128      21.582  13.575  -8.504  1.00 26.73           C
ATOM    276  H   VAL A 128      24.097  15.195  -7.809  1.00 35.04           H
ATOM    277  HA  VAL A 128      21.857  15.091  -6.267  1.00 29.43           H
ATOM    278  HB  VAL A 128      23.145  12.857  -7.436  1.00 33.27           H
ATOM    279 HG11 VAL A 128      21.305  11.610  -6.725  1.00 36.55           H
ATOM    280 HG12 VAL A 128      21.981  12.297  -5.469  1.00 36.55           H
ATOM    281 HG13 VAL A 128      20.652  12.910  -6.087  1.00 36.55           H
ATOM    282 HG21 VAL A 128      21.375  12.716  -8.902  1.00 32.08           H
ATOM    283 HG22 VAL A 128      20.764  14.055  -8.312  1.00 32.08           H
ATOM    284 HG23 VAL A 128      22.143  14.092  -9.102  1.00 32.08           H
ATOM    285  N   PHE A 129      23.032  14.844  -4.147  1.00 25.90           N
ATOM    286  CA  PHE A 129      23.855  14.845  -2.939  1.00 20.84           C
ATOM    287  C   PHE A 129      23.441  13.701  -2.004  1.00 21.27           C
ATOM    288  O   PHE A 129      22.306  13.232  -2.054  1.00 21.70           O
ATOM    289  CB  PHE A 129      23.781  16.208  -2.231  1.00 19.22           C
ATOM    290  CG  PHE A 129      24.256  17.342  -3.109  1.00 19.01           C
ATOM    291  CD1 PHE A 129      23.379  18.086  -3.849  1.00 20.09           C
ATOM    292  CD2 PHE A 129      25.607  17.576  -3.283  1.00 23.54           C
ATOM    293  CE1 PHE A 129      23.811  19.079  -4.673  1.00 17.88           C
ATOM    294  CE2 PHE A 129      26.046  18.571  -4.129  1.00 24.12           C
ATOM    295  CZ  PHE A 129      25.142  19.326  -4.831  1.00 24.34           C
ATOM    296  H   PHE A 129      22.219  15.113  -4.032  1.00 31.08           H
ATOM    297  HA  PHE A 129      24.783  14.716  -3.186  1.00 25.01           H
ATOM    298  HB2 PHE A 129      22.872  16.387  -1.937  1.00 23.07           H
ATOM    299  HB3 PHE A 129      24.363  16.185  -1.457  1.00 23.07           H
ATOM    300  HD1 PHE A 129      22.465  17.933  -3.758  1.00 24.11           H
ATOM    301  HD2 PHE A 129      26.226  17.066  -2.812  1.00 28.25           H
ATOM    302  HE1 PHE A 129      23.192  19.586  -5.145  1.00 21.45           H
ATOM    303  HE2 PHE A 129      26.958  18.739  -4.222  1.00 28.95           H
ATOM    304  HZ  PHE A 129      25.428  20.010  -5.397  1.00 29.20           H
ATOM    305  N   PRO A 130      24.356  13.197  -1.177  1.00 28.88           N
ATOM    306  CA  PRO A 130      24.029  12.020  -0.364  1.00 25.56           C
ATOM    307  C   PRO A 130      22.912  12.307   0.620  1.00 26.40           C
ATOM    308  O   PRO A 130      22.814  13.406   1.178  1.00 21.52           O
ATOM    309  CB  PRO A 130      25.352  11.692   0.343  1.00 27.30           C
ATOM    310  CG  PRO A 130      26.168  12.882   0.252  1.00 31.78           C
ATOM    311  CD  PRO A 130      25.768  13.570  -1.033  1.00 32.30           C
ATOM    312  HA  PRO A 130      23.769  11.281  -0.932  1.00 30.68           H
ATOM    313  HB2 PRO A 130      25.176  11.461   1.268  1.00 32.76           H
ATOM    314  HB3 PRO A 130      25.791  10.956  -0.115  1.00 32.76           H
ATOM    315  HG2 PRO A 130      25.951  13.460   1.003  1.00 38.14           H
ATOM    316  HG3 PRO A 130      27.110  12.652   0.265  1.00 38.14           H
ATOM    317  HD2 PRO A 130      25.870  14.532  -0.980  1.00 38.76           H
ATOM    318  HD3 PRO A 130      26.271  13.196  -1.766  1.00 38.76           H
ATOM    319  N   LYS A 131      22.049  11.306   0.807  1.00 24.92           N
ATOM    320  CA  LYS A 131      20.994  11.387   1.789  1.00 28.01           C
ATOM    321  C   LYS A 131      21.564  11.189   3.192  1.00 22.63           C
ATOM    322  O   LYS A 131      22.627  10.595   3.401  1.00 19.48           O
ATOM    323  CB  LYS A 131      19.890  10.360   1.509  1.00 30.15           C
ATOM    324  CG  LYS A 131      19.346  10.407   0.061  1.00 32.46           C
ATOM    325  CD  LYS A 131      18.080   9.537  -0.135  1.00 32.82           C
ATOM    326  CE  LYS A 131      17.773   9.230  -1.594  1.00 34.11           C
ATOM    327  NZ  LYS A 131      17.802  10.461  -2.436  1.00 49.59           N1+
ATOM    328  H   LYS A 131      22.064  10.563   0.381  1.00 29.90           H
ATOM    329  HA  LYS A 131      20.605  12.279   1.752  1.00 33.62           H
ATOM    330  HB2 LYS A 131      20.215   9.465   1.693  1.00 36.18           H
ATOM    331  HB3 LYS A 131      19.145  10.561   2.097  1.00 36.18           H
ATOM    332  HG2 LYS A 131      19.119  11.325  -0.157  1.00 38.95           H
ATOM    333  HG3 LYS A 131      20.035  10.086  -0.543  1.00 38.95           H
ATOM    334  HD2 LYS A 131      18.207   8.690   0.318  1.00 39.38           H
ATOM    335  HD3 LYS A 131      17.312  10.004   0.230  1.00 39.38           H
ATOM    336  HE2 LYS A 131      18.450   8.627  -1.940  1.00 40.93           H
ATOM    337  HE3 LYS A 131      16.896   8.817  -1.661  1.00 40.93           H
ATOM    338  HZ1 LYS A 131      17.768  10.242  -3.298  1.00 59.50           H
ATOM    339  HZ2 LYS A 131      17.099  10.974  -2.240  1.00 59.50           H
ATOM    340  HZ3 LYS A 131      18.547  10.922  -2.286  1.00 59.50           H
ATOM    341  N   GLY A 132      20.859  11.747   4.159  1.00 22.45           N
ATOM    342  CA  GLY A 132      21.152  11.456   5.538  1.00 20.89           C
ATOM    343  C   GLY A 132      20.516  10.134   5.934  1.00 27.54           C
ATOM    344  O   GLY A 132      20.023   9.359   5.106  1.00 23.95           O
ATOM    345  H   GLY A 132      20.194  12.275   4.042  1.00 26.94           H
ATOM    346  HA2 GLY A 132      22.113  11.403   5.661  1.00 25.07           H
ATOM    347  HA3 GLY A 132      20.798  12.157   6.107  1.00 25.07           H
ATOM    348  N   GLN A 133      20.511   9.897   7.236  1.00 25.53           N
ATOM    349  CA  GLN A 133      19.923   8.683   7.785  1.00 24.46           C
ATOM    350  C   GLN A 133      18.409   8.669   7.573  1.00 29.22           C
ATOM    351  O   GLN A 133      17.677   9.537   8.060  1.00 23.47           O
ATOM    352  CB  GLN A 133      20.254   8.571   9.271  1.00 24.84           C
ATOM    353  CG  GLN A 133      19.499   7.441   9.998  1.00 19.92           C
ATOM    354  CD  GLN A 133      19.602   7.526  11.476  1.00 27.36           C
ATOM    355  OE1 GLN A 133      19.890   8.588  12.040  1.00 24.27           O
ATOM    356  NE2 GLN A 133      19.362   6.398  12.137  1.00 37.58           N
ATOM    357  H   GLN A 133      20.850  10.420   7.824  1.00 30.64           H
ATOM    358  HA  GLN A 133      20.297   7.910   7.332  1.00 29.35           H
ATOM    359  HB2 GLN A 133      21.203   8.396   9.361  1.00 29.80           H
ATOM    360  HB3 GLN A 133      20.031   9.416   9.687  1.00 29.80           H
ATOM    361  HG2 GLN A 133      18.556   7.513   9.798  1.00 23.90           H
ATOM    362  HG3 GLN A 133      19.832   6.577   9.708  1.00 23.90           H
ATOM    363 HE21 GLN A 133      19.181   5.676  11.702  1.00 45.10           H
ATOM    364 HE22 GLN A 133      19.419   6.377  12.992  1.00 45.10           H
ATOM    365  N   GLU A 134      17.935   7.662   6.867  1.00 25.43           N
ATOM    366  CA  GLU A 134      16.524   7.516   6.562  1.00 20.66           C
ATOM    367  C   GLU A 134      15.901   6.519   7.537  1.00 25.12           C
ATOM    368  O   GLU A 134      16.407   5.409   7.700  1.00 28.44           O
ATOM    369  CB  GLU A 134      16.362   7.043   5.123  1.00 26.17           C
ATOM    370  CG  GLU A 134      16.570   8.081   4.113  1.00 26.36           C
ATOM    371  CD  GLU A 134      16.254   7.548   2.731  1.00 34.18           C
ATOM    372  OE1 GLU A 134      15.611   8.269   1.960  1.00 32.49           O
ATOM    373  OE2 GLU A 134      16.642   6.391   2.438  1.00 37.06           O1-
ATOM    374  H   GLU A 134      18.423   7.039   6.528  1.00 30.51           H
ATOM    375  HA  GLU A 134      16.073   8.370   6.645  1.00 24.79           H
ATOM    376  HB2 GLU A 134      17.013   6.343   4.950  1.00 31.41           H
ATOM    377  HB3 GLU A 134      15.463   6.699   4.993  1.00 31.41           H
ATOM    378  HG2 GLU A 134      15.963   8.814   4.297  1.00 31.64           H
ATOM    379  HG3 GLU A 134      17.490   8.382   4.138  1.00 31.64           H
ATOM    380  N   CYS A 135      14.810   6.918   8.172  1.00 21.96           N
ATOM    381  CA  CYS A 135      14.168   6.145   9.223  1.00 31.40           C
ATOM    382  C   CYS A 135      12.694   5.966   8.918  1.00 30.32           C
ATOM    383  O   CYS A 135      12.024   6.908   8.503  1.00 27.52           O
ATOM    384  CB  CYS A 135      14.260   6.832  10.603  1.00 33.60           C
ATOM    385  SG  CYS A 135      15.915   7.322  11.119  1.00 36.20           S
ATOM    386  H   CYS A 135      14.420   7.662   8.007  1.00 26.35           H
ATOM    387  HA  CYS A 135      14.592   5.277   9.278  1.00 37.68           H
ATOM    388  HB2 CYS A 135      13.709   7.632  10.600  1.00 40.32           H
ATOM    389  HB3 CYS A 135      13.923   6.217  11.271  1.00 40.32           H
ATOM    390  HG  CYS A 135      15.860   7.843  12.198  1.00 43.44           H
ATOM    391  N   GLU A 136      12.179   4.770   9.184  1.00 29.27           N
ATOM    392  CA  GLU A 136      10.738   4.581   9.232  1.00 35.48           C
ATOM    393  C   GLU A 136      10.160   5.383  10.395  1.00 32.97           C
ATOM    394  O   GLU A 136      10.791   5.526  11.443  1.00 34.28           O
ATOM    395  CB  GLU A 136      10.438   3.083   9.358  1.00 37.28           C
ATOM    396  CG  GLU A 136       8.994   2.656   9.498  1.00 43.06           C
ATOM    397  CD  GLU A 136       8.909   1.147   9.688  1.00 52.15           C
ATOM    398  OE1 GLU A 136       9.383   0.407   8.791  1.00 41.12           O
ATOM    399  OE2 GLU A 136       8.419   0.701  10.749  1.00 48.45           O1-
ATOM    400  H   GLU A 136      12.636   4.058   9.343  1.00 35.12           H
ATOM    401  HA  GLU A 136      10.347   4.913   8.412  1.00 42.58           H
ATOM    402  HB2 GLU A 136      10.782   2.647   8.561  1.00 44.74           H
ATOM    403  HB3 GLU A 136      10.907   2.741  10.136  1.00 44.74           H
ATOM    404  HG2 GLU A 136       8.600   3.083  10.275  1.00 51.68           H
ATOM    405  HG3 GLU A 136       8.507   2.895   8.693  1.00 51.68           H
ATOM    406  N   TYR A 137       8.973   5.947  10.190  1.00 32.57           N
ATOM    407  CA  TYR A 137       8.319   6.697  11.243  1.00 29.85           C
ATOM    408  C   TYR A 137       7.884   5.773  12.378  1.00 41.97           C
ATOM    409  O   TYR A 137       7.606   4.591  12.161  1.00 47.81           O
ATOM    410  CB  TYR A 137       7.116   7.458  10.711  1.00 29.83           C
ATOM    411  CG  TYR A 137       7.453   8.670   9.855  1.00 38.52           C
ATOM    412  CD1 TYR A 137       7.427   8.614   8.474  1.00 31.30           C
ATOM    413  CD2 TYR A 137       7.775   9.885  10.451  1.00 30.56           C
ATOM    414  CE1 TYR A 137       7.708   9.758   7.704  1.00 32.41           C
ATOM    415  CE2 TYR A 137       8.067  11.004   9.699  1.00 29.76           C
ATOM    416  CZ  TYR A 137       8.033  10.946   8.343  1.00 23.93           C
ATOM    417  OH  TYR A 137       8.318  12.093   7.636  1.00 27.73           O
ATOM    418  H   TYR A 137       8.534   5.913   9.451  1.00 39.08           H
ATOM    419  HA  TYR A 137       8.948   7.343  11.595  1.00 35.82           H
ATOM    420  HB2 TYR A 137       6.524   6.907  10.228  1.00 35.79           H
ATOM    421  HB3 TYR A 137       6.632   7.796  11.480  1.00 35.79           H
ATOM    422  HD1 TYR A 137       7.202   7.816   8.053  1.00 37.56           H
ATOM    423  HD2 TYR A 137       7.794   9.941  11.381  1.00 36.67           H
ATOM    424  HE1 TYR A 137       7.692   9.711   6.774  1.00 38.89           H
ATOM    425  HE2 TYR A 137       8.277  11.805  10.122  1.00 35.71           H
ATOM    426  HH  TYR A 137       8.244  11.960   6.811  1.00 33.28           H
ATOM    427  N   PRO A 138       7.838   6.276  13.610  1.00 31.55           N
ATOM    428  CA  PRO A 138       7.571   5.387  14.732  1.00 38.48           C
ATOM    429  C   PRO A 138       6.136   4.888  14.685  1.00 45.99           C
ATOM    430  O   PRO A 138       5.250   5.559  14.131  1.00 48.10           O
ATOM    431  CB  PRO A 138       7.828   6.278  15.964  1.00 39.29           C
ATOM    432  CG  PRO A 138       7.677   7.675  15.454  1.00 36.11           C
ATOM    433  CD  PRO A 138       8.211   7.630  14.062  1.00 37.95           C
ATOM    434  HA  PRO A 138       8.186   4.640  14.724  1.00 46.17           H
ATOM    435  HB2 PRO A 138       7.176   6.084  16.657  1.00 47.15           H
ATOM    436  HB3 PRO A 138       8.730   6.127  16.298  1.00 47.15           H
ATOM    437  HG2 PRO A 138       6.735   7.905  15.448  1.00 43.33           H
ATOM    438  HG3 PRO A 138       8.184   8.293  16.004  1.00 43.33           H
ATOM    439  HD2 PRO A 138       7.795   8.308  13.508  1.00 45.54           H
ATOM    440  HD3 PRO A 138       9.176   7.722  14.074  1.00 45.54           H
ATOM    441  N   PRO A 139       5.865   3.720  15.259  1.00 47.76           N
ATOM    442  CA  PRO A 139       4.488   3.227  15.285  1.00 53.23           C
ATOM    443  C   PRO A 139       3.588   4.174  16.065  1.00 56.16           C
ATOM    444  O   PRO A 139       4.047   4.989  16.869  1.00 57.57           O
ATOM    445  CB  PRO A 139       4.623   1.871  15.978  1.00 50.06           C
ATOM    446  CG  PRO A 139       5.792   2.045  16.880  1.00 49.86           C
ATOM    447  CD  PRO A 139       6.756   2.879  16.084  1.00 51.74           C
ATOM    448  HA  PRO A 139       4.145   3.115  14.385  1.00 63.87           H
ATOM    449  HB2 PRO A 139       3.817   1.673  16.478  1.00 60.08           H
ATOM    450  HB3 PRO A 139       4.806   1.185  15.314  1.00 60.08           H
ATOM    451  HG2 PRO A 139       5.515   2.522  17.677  1.00 59.83           H
ATOM    452  HG3 PRO A 139       6.175   1.184  17.107  1.00 59.83           H
ATOM    453  HD2 PRO A 139       7.297   3.425  16.673  1.00 62.09           H
ATOM    454  HD3 PRO A 139       7.305   2.311  15.520  1.00 62.09           H
ATOM    455  N   THR A 140       2.280   4.072  15.796  1.00 58.69           N
ATOM    456  CA  THR A 140       1.285   4.900  16.461  1.00 58.02           C
ATOM    457  C   THR A 140       0.509   3.994  17.416  1.00 67.62           C
ATOM    458  O   THR A 140       1.043   3.631  18.483  1.00 67.80           O
ATOM    459  CB  THR A 140       0.380   5.597  15.433  1.00 64.69           C
ATOM    460  OG1 THR A 140       1.178   6.326  14.492  1.00 65.55           O
ATOM    461  CG2 THR A 140      -0.570   6.566  16.104  1.00 62.36           C
ATOM    462  H   THR A 140       1.949   3.524  15.222  1.00 70.43           H
ATOM    463  HA  THR A 140       1.722   5.584  16.987  1.00 69.63           H
ATOM    464  HB  THR A 140      -0.146   4.936  14.955  1.00 77.63           H
ATOM    465  HG1 THR A 140       1.135   5.958  13.738  1.00 78.66           H
ATOM    466 HG21 THR A 140      -1.116   7.003  15.432  1.00 74.83           H
ATOM    467 HG22 THR A 140      -1.154   6.093  16.705  1.00 74.83           H
ATOM    468 HG23 THR A 140      -0.073   7.238  16.594  1.00 74.83           H
ATOM    469  N   GLN A 141      -0.726   3.605  17.087  1.00 69.61           N
ATOM    470  CA  GLN A 141      -1.585   2.801  17.956  1.00 67.85           C
ATOM    471  C   GLN A 141      -2.879   2.439  17.223  1.00 66.11           C
ATOM    472  O   GLN A 141      -3.864   2.033  17.850  1.00 65.78           O
ATOM    473  CB  GLN A 141      -1.890   3.561  19.251  1.00 67.75           C
ATOM    474  CG  GLN A 141      -2.380   4.984  19.028  1.00 63.69           C
ATOM    475  CD  GLN A 141      -2.439   5.790  20.301  1.00 68.06           C
ATOM    476  OE1 GLN A 141      -1.687   6.753  20.465  1.00 66.90           O
ATOM    477  NE2 GLN A 141      -3.343   5.409  21.217  1.00 66.74           N
ATOM    478  H   GLN A 141      -1.092   3.807  16.341  1.00 83.53           H
ATOM    479  HA  GLN A 141      -1.131   1.976  18.190  1.00 81.42           H
ATOM    480  HB2 GLN A 141      -2.582   3.090  19.742  1.00 81.30           H
ATOM    481  HB3 GLN A 141      -1.083   3.608  19.790  1.00 81.30           H
ATOM    482  HG2 GLN A 141      -1.752   5.438  18.455  1.00 76.43           H
ATOM    483  HG3 GLN A 141      -3.260   4.974  18.622  1.00 76.43           H
ATOM    484 HE21 GLN A 141      -3.857   4.739  21.061  1.00 80.08           H
ATOM    485 HE22 GLN A 141      -3.407   5.837  21.961  1.00 80.08           H
ATOM    486  N   ASP A 142      -2.877   2.574  15.892  1.00 65.05           N
ATOM    487  CA  ASP A 142      -4.058   2.357  15.066  1.00 67.77           C
ATOM    488  C   ASP A 142      -3.631   2.001  13.644  1.00 67.63           C
ATOM    489  O   ASP A 142      -4.283   2.406  12.671  1.00 68.22           O
ATOM    490  CB  ASP A 142      -4.957   3.602  15.051  1.00 66.50           C
ATOM    491  CG  ASP A 142      -4.320   4.768  14.313  1.00 67.95           C
ATOM    492  OD1 ASP A 142      -3.266   5.257  14.768  1.00 72.21           O
ATOM    493  OD2 ASP A 142      -4.862   5.180  13.266  1.00 70.78           O1-
ATOM    494  H   ASP A 142      -2.187   2.789  15.431  1.00 78.06           H
ATOM    495  HA  ASP A 142      -4.568   1.616  15.431  1.00 81.32           H
ATOM    496  HB2 ASP A 142      -5.788   3.380  14.603  1.00 79.80           H
ATOM    497  HB3 ASP A 142      -5.141   3.879  15.964  1.00 79.80           H
ATOM    498  N   GLY A 143      -2.536   1.252  13.515  1.00 66.83           N
ATOM    499  CA  GLY A 143      -2.012   0.910  12.207  1.00 66.15           C
ATOM    500  C   GLY A 143      -1.452   2.087  11.441  1.00 70.13           C
ATOM    501  O   GLY A 143      -1.308   2.008  10.213  1.00 61.48           O
ATOM    502  H   GLY A 143      -2.078   0.943  14.176  1.00 80.20           H
ATOM    503  HA2 GLY A 143      -1.305   0.254  12.316  1.00 79.38           H
ATOM    504  HA3 GLY A 143      -2.719   0.510  11.679  1.00 79.38           H
ATOM    505  N   ARG A 144      -1.133   3.176  12.140  1.00 72.49           N
ATOM    506  CA  ARG A 144      -0.617   4.411  11.544  1.00 71.04           C
ATOM    507  C   ARG A 144       0.903   4.482  11.677  1.00 71.00           C
ATOM    508  O   ARG A 144       1.478   5.488  12.099  1.00 67.25           O
ATOM    509  CB  ARG A 144      -1.290   5.621  12.195  1.00 69.28           C
ATOM    510  CG  ARG A 144      -1.630   6.776  11.230  1.00 67.44           C
ATOM    511  CD  ARG A 144      -0.386   7.430  10.615  1.00 67.38           C
ATOM    512  NE  ARG A 144      -0.752   8.481   9.660  1.00 68.49           N
ATOM    513  CZ  ARG A 144       0.088   9.386   9.161  1.00 63.53           C
ATOM    514  NH1 ARG A 144       1.373   9.401   9.515  1.00 51.91           N
ATOM    515  NH2 ARG A 144      -0.376  10.283   8.298  1.00 63.45           N1+
ATOM    516  H   ARG A 144      -1.212   3.229  12.996  1.00 86.99           H
ATOM    517  HA  ARG A 144      -0.835   4.420  10.597  1.00 85.24           H
ATOM    518  HB2 ARG A 144      -2.123   5.330  12.603  1.00 83.14           H
ATOM    519  HB3 ARG A 144      -0.708   5.975  12.885  1.00 83.14           H
ATOM    520  HG2 ARG A 144      -2.175   6.435  10.504  1.00 80.93           H
ATOM    521  HG3 ARG A 144      -2.120   7.456  11.719  1.00 80.93           H
ATOM    522  HD2 ARG A 144       0.144   7.832  11.320  1.00 80.85           H
ATOM    523  HD3 ARG A 144       0.130   6.758  10.145  1.00 80.85           H
ATOM    524  HE  ARG A 144      -1.578   8.521   9.406  1.00 82.19           H
ATOM    525 HH11 ARG A 144       1.671   8.819  10.068  1.00 62.29           H
ATOM    526 HH12 ARG A 144       1.902   9.989   9.183  1.00 62.29           H
ATOM    527 HH21 ARG A 144      -1.209  10.273   8.073  1.00 76.14           H
ATOM    528 HH22 ARG A 144       0.141  10.880   7.967  1.00 76.14           H
ATOM    529  N   THR A 145       1.574   3.389  11.315  1.00 73.64           N
ATOM    530  CA  THR A 145       3.028   3.328  11.396  1.00 69.80           C
ATOM    531  C   THR A 145       3.633   4.017  10.181  1.00 66.45           C
ATOM    532  O   THR A 145       3.226   5.131   9.825  1.00 63.25           O
ATOM    533  CB  THR A 145       3.507   1.875  11.476  1.00 63.20           C
ATOM    534  OG1 THR A 145       3.222   1.227  10.234  1.00 65.82           O
ATOM    535  CG2 THR A 145       2.808   1.111  12.605  1.00 65.11           C
ATOM    536  H   THR A 145       1.208   2.670  11.016  1.00 88.37           H
ATOM    537  HA  THR A 145       3.329   3.798  12.192  1.00 83.76           H
ATOM    538  HB  THR A 145       4.464   1.858  11.635  1.00 75.83           H
ATOM    539  HG1 THR A 145       3.506   0.436  10.254  1.00 78.99           H
ATOM    540 HG21 THR A 145       3.129   0.194  12.619  1.00 78.14           H
ATOM    541 HG22 THR A 145       3.001   1.523  13.461  1.00 78.14           H
ATOM    542 HG23 THR A 145       1.850   1.105  12.464  1.00 78.14           H
ATOM    543  N   ALA A 146       4.596   3.354   9.532  1.00 62.34           N
ATOM    544  CA  ALA A 146       5.234   3.920   8.354  1.00 62.42           C
ATOM    545  C   ALA A 146       5.843   2.885   7.430  1.00 60.78           C
ATOM    546  O   ALA A 146       6.392   3.272   6.393  1.00 63.52           O
ATOM    547  CB  ALA A 146       6.306   4.905   8.788  1.00 61.45           C
ATOM    548  H   ALA A 146       4.916   2.592   9.758  1.00 74.81           H
ATOM    549  HA  ALA A 146       4.570   4.416   7.848  1.00 74.91           H
ATOM    550  HB1 ALA A 146       6.708   5.338   8.025  1.00 73.74           H
ATOM    551  HB2 ALA A 146       5.818   5.538   9.312  1.00 73.74           H
ATOM    552  HB3 ALA A 146       6.977   4.457   9.329  1.00 73.74           H
ATOM    553  N   ALA A 147       5.759   1.591   7.747  1.00 61.63           N
ATOM    554  CA  ALA A 147       6.257   0.556   6.848  1.00 62.62           C
ATOM    555  C   ALA A 147       5.443   0.569   5.556  1.00 63.47           C
ATOM    556  O   ALA A 147       5.733  -0.187   4.621  1.00 70.68           O
ATOM    557  CB  ALA A 147       6.194  -0.816   7.524  1.00 64.46           C
ATOM    558  H   ALA A 147       5.417   1.294   8.477  1.00 73.95           H
ATOM    559  HA  ALA A 147       7.182   0.742   6.624  1.00 75.14           H
ATOM    560  HB1 ALA A 147       6.556  -1.486   6.929  1.00 77.35           H
ATOM    561  HB2 ALA A 147       6.710  -0.780   8.345  1.00 77.35           H
ATOM    562  HB3 ALA A 147       5.270  -1.021   7.731  1.00 77.35           H
ATOM    563  N   TRP A 148       4.406   1.404   5.516  1.00 56.78           N
ATOM    564  CA  TRP A 148       3.591   1.639   4.337  1.00 61.49           C
ATOM    565  C   TRP A 148       3.967   2.917   3.605  1.00 60.73           C
ATOM    566  O   TRP A 148       3.777   2.996   2.384  1.00 54.25           O
ATOM    567  CB  TRP A 148       2.110   1.720   4.733  1.00 59.19           C
ATOM    568  CG  TRP A 148       1.805   2.801   5.720  1.00 56.46           C
ATOM    569  CD1 TRP A 148       1.939   2.733   7.078  1.00 60.98           C
ATOM    570  CD2 TRP A 148       1.304   4.115   5.432  1.00 61.89           C
ATOM    571  NE1 TRP A 148       1.553   3.919   7.653  1.00 57.39           N
ATOM    572  CE2 TRP A 148       1.158   4.784   6.666  1.00 59.02           C
ATOM    573  CE3 TRP A 148       0.963   4.790   4.254  1.00 59.47           C
ATOM    574  CZ2 TRP A 148       0.689   6.088   6.755  1.00 61.35           C
ATOM    575  CZ3 TRP A 148       0.502   6.088   4.345  1.00 55.53           C
ATOM    576  CH2 TRP A 148       0.367   6.724   5.588  1.00 63.34           C
ATOM    577  H   TRP A 148       4.136   1.869   6.182  1.00 68.13           H
ATOM    578  HA  TRP A 148       3.706   0.901   3.718  1.00 73.78           H
ATOM    579  HB2 TRP A 148       1.574   1.884   3.943  1.00 71.03           H
ATOM    580  HB3 TRP A 148       1.859   0.872   5.136  1.00 71.03           H
ATOM    581  HD1 TRP A 148       2.246   1.990   7.545  1.00 73.18           H
ATOM    582  HE1 TRP A 148       1.560   4.091   8.498  1.00 68.87           H
ATOM    583  HE3 TRP A 148       1.045   4.372   3.428  1.00 71.36           H
ATOM    584  HZ2 TRP A 148       0.601   6.516   7.578  1.00 73.63           H
ATOM    585  HZ3 TRP A 148       0.264   6.551   3.574  1.00 66.64           H
ATOM    586  HH2 TRP A 148       0.049   7.599   5.620  1.00 76.01           H
ATOM    587  N   ARG A 149       4.472   3.916   4.335  1.00 56.14           N
ATOM    588  CA  ARG A 149       4.854   5.185   3.729  1.00 59.86           C
ATOM    589  C   ARG A 149       6.005   4.986   2.756  1.00 56.54           C
ATOM    590  O   ARG A 149       5.896   5.314   1.573  1.00 55.74           O
ATOM    591  CB  ARG A 149       5.244   6.199   4.806  1.00 55.78           C
ATOM    592  CG  ARG A 149       4.081   6.879   5.475  1.00 55.17           C
ATOM    593  CD  ARG A 149       4.559   7.877   6.508  1.00 54.33           C
ATOM    594  NE  ARG A 149       3.466   8.714   6.998  1.00 51.48           N
ATOM    595  CZ  ARG A 149       2.888   9.678   6.291  1.00 50.85           C
ATOM    596  NH1 ARG A 149       3.293   9.942   5.059  1.00 48.96           N
ATOM    597  NH2 ARG A 149       1.900  10.379   6.821  1.00 53.78           N
ATOM    598  H   ARG A 149       4.601   3.887   5.187  1.00 67.37           H
ATOM    599  HA  ARG A 149       4.100   5.544   3.235  1.00 71.84           H
ATOM    600  HB2 ARG A 149       5.790   6.890   4.400  1.00 66.94           H
ATOM    601  HB3 ARG A 149       5.752   5.745   5.496  1.00 66.94           H
ATOM    602  HG2 ARG A 149       3.541   6.211   5.924  1.00 66.20           H
ATOM    603  HG3 ARG A 149       3.554   7.351   4.814  1.00 66.20           H
ATOM    604  HD2 ARG A 149       5.240   8.446   6.123  1.00 65.20           H
ATOM    605  HD3 ARG A 149       4.920   7.387   7.266  1.00 65.20           H
ATOM    606  HE  ARG A 149       3.276   8.671   7.836  1.00 61.78           H
ATOM    607 HH11 ARG A 149       2.910  10.562   4.603  1.00 58.75           H
ATOM    608 HH12 ARG A 149       3.930   9.484   4.706  1.00 58.75           H
ATOM    609 HH21 ARG A 149       1.522  11.006   6.367  1.00 64.53           H
ATOM    610  N   THR A 150       7.116   4.418   3.223  1.00 55.95           N
ATOM    611  CA  THR A 150       8.250   4.247   2.324  1.00 62.69           C
ATOM    612  C   THR A 150       7.884   3.390   1.123  1.00 66.71           C
ATOM    613  O   THR A 150       8.678   3.300   0.175  1.00 61.83           O
ATOM    614  CB  THR A 150       9.444   3.656   3.084  1.00 70.11           C
ATOM    615  OG1 THR A 150       9.677   4.419   4.284  1.00 65.93           O
ATOM    616  CG2 THR A 150      10.708   3.700   2.226  1.00 67.60           C
ATOM    617  H   THR A 150       7.236   4.136   4.028  1.00 67.14           H
ATOM    618  HA  THR A 150       8.507   5.108   1.984  1.00 75.23           H
ATOM    619  HB  THR A 150       9.258   2.733   3.317  1.00 84.13           H
ATOM    620  HG1 THR A 150       9.247   5.142   4.244  1.00 79.12           H
ATOM    621 HG21 THR A 150      11.457   3.355   2.735  1.00 81.12           H
ATOM    622 HG22 THR A 150      10.595   3.157   1.432  1.00 81.12           H
ATOM    623 HG23 THR A 150      10.901   4.613   1.961  1.00 81.12           H
ATOM    624  N   THR A 151       6.682   2.813   1.130  1.00 67.42           N
ATOM    625  CA  THR A 151       6.178   1.950   0.077  1.00 64.87           C
ATOM    626  C   THR A 151       5.068   2.581  -0.757  1.00 60.48           C
ATOM    627  O   THR A 151       5.006   2.341  -1.966  1.00 60.23           O
ATOM    628  CB  THR A 151       5.664   0.642   0.704  1.00 66.89           C
ATOM    629  OG1 THR A 151       4.298   0.809   1.132  1.00 70.22           O
ATOM    630  CG2 THR A 151       6.530   0.257   1.911  1.00 68.49           C
ATOM    631  H   THR A 151       6.123   2.884   1.776  1.00 80.90           H
ATOM    632  HA  THR A 151       6.924   1.749  -0.503  1.00 77.84           H
ATOM    633  HB  THR A 151       5.777   0.000   0.000  1.00  0.00           H
ATOM    634  HG1 THR A 151       4.198   1.572   1.465  1.00 84.27           H
ATOM    635 HG21 THR A 151       6.208  -0.559   2.311  1.00 82.18           H
ATOM    636 HG22 THR A 151       7.443   0.112   1.614  1.00 82.18           H
ATOM    637 HG23 THR A 151       6.520   0.947   2.588  1.00 82.18           H
ATOM    638  N   SER A 152       4.193   3.385  -0.148  1.00 58.04           N
ATOM    639  CA  SER A 152       3.043   3.925  -0.860  1.00 56.11           C
ATOM    640  C   SER A 152       3.464   4.580  -2.170  1.00 56.88           C
ATOM    641  O   SER A 152       4.559   5.140  -2.291  1.00 47.68           O
ATOM    642  CB  SER A 152       2.310   4.954  -0.010  1.00 56.65           C
ATOM    643  OG  SER A 152       1.269   5.534  -0.769  1.00 56.42           O
ATOM    644  H   SER A 152       4.237   3.628   0.677  1.00 69.65           H
ATOM    645  HA  SER A 152       2.425   3.206  -1.057  1.00 67.34           H
ATOM    646  HB2 SER A 152       1.941   4.529   0.782  1.00 67.98           H
ATOM    647  HB3 SER A 152       2.932   5.650   0.244  1.00 67.98           H
ATOM    648  HG  SER A 152       0.846   6.090  -0.301  1.00 67.70           H
ATOM    649  N   GLU A 153       2.552   4.538  -3.144  1.00 55.66           N
ATOM    650  CA  GLU A 153       2.845   5.066  -4.468  1.00 57.99           C
ATOM    651  C   GLU A 153       2.565   6.560  -4.540  1.00 51.28           C
ATOM    652  O   GLU A 153       3.342   7.312  -5.133  1.00 45.51           O
ATOM    653  CB  GLU A 153       2.024   4.327  -5.527  1.00 57.73           C
ATOM    654  CG  GLU A 153       2.419   4.672  -6.965  1.00 59.82           C
ATOM    655  CD  GLU A 153       3.720   4.003  -7.398  1.00 67.32           C
ATOM    656  OE1 GLU A 153       4.776   4.235  -6.759  1.00 64.89           O
ATOM    657  OE2 GLU A 153       3.680   3.237  -8.389  1.00 69.71           O1-
ATOM    658  H   GLU A 153       1.763   4.207  -3.061  1.00 66.80           H
ATOM    659  HA  GLU A 153       3.785   4.923  -4.656  1.00 69.59           H
ATOM    660  HB2 GLU A 153       2.145   3.371  -5.410  1.00 69.28           H
ATOM    661  HB3 GLU A 153       1.088   4.553  -5.413  1.00 69.28           H
ATOM    662  HG2 GLU A 153       1.718   4.372  -7.565  1.00 71.78           H
ATOM    663  HG3 GLU A 153       2.533   5.632  -7.049  1.00 71.78           H
ATOM    664  N   GLU A 154       1.449   7.000  -3.968  1.00 48.28           N
ATOM    665  CA  GLU A 154       1.164   8.425  -3.944  1.00 54.60           C
ATOM    666  C   GLU A 154       2.149   9.176  -3.056  1.00 50.82           C
ATOM    667  O   GLU A 154       2.458  10.336  -3.342  1.00 43.29           O
ATOM    668  CB  GLU A 154      -0.256   8.663  -3.465  1.00 43.79           C
ATOM    669  CG  GLU A 154      -0.508   8.101  -2.082  1.00 60.18           C
ATOM    670  CD  GLU A 154      -1.900   8.419  -1.578  1.00 63.40           C
ATOM    671  OE1 GLU A 154      -2.190   9.622  -1.410  1.00 64.71           O
ATOM    672  OE2 GLU A 154      -2.702   7.477  -1.364  1.00 64.30           O1-
ATOM    673  H   GLU A 154       0.852   6.502  -3.604  1.00 57.93           H
ATOM    674  HA  GLU A 154       1.243   8.777  -4.847  1.00 65.52           H
ATOM    675  HB2 GLU A 154      -0.432   9.616  -3.447  1.00 52.55           H
ATOM    676  HB3 GLU A 154      -0.865   8.220  -4.076  1.00 52.55           H
ATOM    677  HG2 GLU A 154      -0.394   7.136  -2.103  1.00 72.21           H
ATOM    678  HG3 GLU A 154       0.127   8.493  -1.459  1.00 72.21           H
ATOM    679  N   LYS A 155       2.646   8.536  -1.984  1.00 46.02           N
ATOM    680  CA  LYS A 155       3.635   9.179  -1.122  1.00 44.26           C
ATOM    681  C   LYS A 155       4.965   9.310  -1.832  1.00 42.29           C
ATOM    682  O   LYS A 155       5.596  10.369  -1.790  1.00 45.08           O
ATOM    683  CB  LYS A 155       3.836   8.398   0.174  1.00 52.08           C
ATOM    684  CG  LYS A 155       2.678   8.432   1.120  1.00 48.37           C
ATOM    685  CD  LYS A 155       2.339   9.833   1.516  1.00 48.30           C
ATOM    686  CE  LYS A 155       1.139   9.861   2.403  1.00 48.14           C
ATOM    687  NZ  LYS A 155       0.738  11.263   2.691  1.00 42.35           N1+
ATOM    688  H   LYS A 155       2.437   7.737  -1.750  1.00 55.23           H
ATOM    689  HA  LYS A 155       3.334  10.074  -0.914  1.00 53.11           H
ATOM    690  HB2 LYS A 155       4.023   7.475  -0.049  1.00 62.49           H
ATOM    691  HB3 LYS A 155       4.599   8.775   0.637  1.00 62.49           H
ATOM    692  HG2 LYS A 155       1.904   8.045   0.686  1.00 58.04           H
ATOM    693  HG3 LYS A 155       2.909   7.935   1.920  1.00 58.04           H
ATOM    694  HD2 LYS A 155       3.087  10.221   1.995  1.00 57.96           H
ATOM    695  HD3 LYS A 155       2.128  10.359   0.730  1.00 57.96           H
ATOM    696  HE2 LYS A 155       0.403   9.422   1.946  1.00 57.77           H
ATOM    697  HE3 LYS A 155       1.341   9.411   3.238  1.00 57.77           H
ATOM    698  HZ1 LYS A 155      -0.003  11.278   3.182  1.00 50.81           H
ATOM    699  HZ2 LYS A 155       1.389  11.674   3.136  1.00 50.81           H
ATOM    700  HZ3 LYS A 155       0.591  11.699   1.928  1.00 50.81           H
ATOM    701  N   LYS A 156       5.422   8.237  -2.479  1.00 41.51           N
ATOM    702  CA  LYS A 156       6.640   8.337  -3.264  1.00 40.25           C
ATOM    703  C   LYS A 156       6.536   9.454  -4.275  1.00 36.67           C
ATOM    704  O   LYS A 156       7.557  10.050  -4.642  1.00 36.73           O
ATOM    705  CB  LYS A 156       6.948   7.019  -3.982  1.00 48.05           C
ATOM    706  CG  LYS A 156       7.367   5.879  -3.069  1.00 52.38           C
ATOM    707  CD  LYS A 156       7.646   4.595  -3.861  1.00 55.60           C
ATOM    708  CE  LYS A 156       8.049   3.430  -2.947  1.00 58.45           C
ATOM    709  NZ  LYS A 156       8.493   2.214  -3.717  1.00 58.15           N1+
ATOM    710  H   LYS A 156       5.057   7.458  -2.471  1.00 49.82           H
ATOM    711  HA  LYS A 156       7.384   8.538  -2.673  1.00 48.31           H
ATOM    712  HB2 LYS A 156       6.167   6.735  -4.479  1.00 57.66           H
ATOM    713  HB3 LYS A 156       7.688   7.176  -4.591  1.00 57.66           H
ATOM    714  HG2 LYS A 156       8.181   6.127  -2.604  1.00 62.85           H
ATOM    715  HG3 LYS A 156       6.663   5.704  -2.431  1.00 62.85           H
ATOM    716  HD2 LYS A 156       6.845   4.338  -4.345  1.00 66.72           H
ATOM    717  HD3 LYS A 156       8.375   4.756  -4.481  1.00 66.72           H
ATOM    718  HE2 LYS A 156       8.780   3.707  -2.373  1.00 70.13           H
ATOM    719  HE3 LYS A 156       7.283   3.179  -2.406  1.00 70.13           H
ATOM    720  HZ1 LYS A 156       8.711   1.564  -3.149  1.00 69.78           H
ATOM    721  HZ2 LYS A 156       7.832   1.926  -4.240  1.00 69.78           H
ATOM    722  HZ3 LYS A 156       9.200   2.410  -4.219  1.00 69.78           H
ATOM    723  N   ALA A 157       5.316   9.724  -4.757  1.00 36.73           N
ATOM    724  CA  ALA A 157       5.105  10.792  -5.718  1.00 42.92           C
ATOM    725  C   ALA A 157       5.210  12.147  -5.045  1.00 35.78           C
ATOM    726  O   ALA A 157       5.887  13.043  -5.545  1.00 33.28           O
ATOM    727  CB  ALA A 157       3.743  10.650  -6.384  1.00 33.41           C
ATOM    728  H   ALA A 157       4.600   9.303  -4.540  1.00 44.08           H
ATOM    729  HA  ALA A 157       5.788  10.740  -6.408  1.00 51.50           H
ATOM    730  HB1 ALA A 157       3.641  11.367  -7.028  1.00 40.09           H
ATOM    731  HB2 ALA A 157       3.693   9.789  -6.825  1.00 40.09           H
ATOM    732  HB3 ALA A 157       3.059  10.717  -5.702  1.00 40.09           H
ATOM    733  N   LEU A 158       4.493  12.332  -3.938  1.00 36.13           N
ATOM    734  CA  LEU A 158       4.651  13.549  -3.160  1.00 40.66           C
ATOM    735  C   LEU A 158       6.107  13.742  -2.760  1.00 31.70           C
ATOM    736  O   LEU A 158       6.650  14.843  -2.878  1.00 34.84           O
ATOM    737  CB  LEU A 158       3.759  13.506  -1.924  1.00 41.34           C
ATOM    738  CG  LEU A 158       2.251  13.437  -2.138  1.00 48.52           C
ATOM    739  CD1 LEU A 158       1.547  13.453  -0.789  1.00 44.70           C
ATOM    740  CD2 LEU A 158       1.744  14.578  -3.013  1.00 51.43           C
ATOM    741  H   LEU A 158       3.919  11.778  -3.623  1.00 43.36           H
ATOM    742  HA  LEU A 158       4.392  14.308  -3.704  1.00 48.79           H
ATOM    743  HB2 LEU A 158       4.010  12.730  -1.403  1.00 49.61           H
ATOM    744  HB3 LEU A 158       3.929  14.307  -1.404  1.00 49.61           H
ATOM    745  HG  LEU A 158       2.036  12.602  -2.582  1.00 58.23           H
ATOM    746 HD11 LEU A 158       0.588  13.395  -0.926  1.00 53.64           H
ATOM    747 HD12 LEU A 158       1.856  12.690  -0.272  1.00 53.64           H
ATOM    748 HD13 LEU A 158       1.770  14.276  -0.328  1.00 53.64           H
ATOM    749 HD21 LEU A 158       0.780  14.489  -3.110  1.00 61.72           H
ATOM    750 HD22 LEU A 158       1.957  15.422  -2.589  1.00 61.72           H
ATOM    751 HD23 LEU A 158       2.165  14.525  -3.885  1.00 61.72           H
ATOM    752  N   ASP A 159       6.771  12.681  -2.317  1.00 29.05           N
ATOM    753  CA  ASP A 159       8.158  12.851  -1.889  1.00 37.14           C
ATOM    754  C   ASP A 159       9.042  13.260  -3.053  1.00 36.30           C
ATOM    755  O   ASP A 159       9.764  14.256  -2.968  1.00 30.03           O
ATOM    756  CB  ASP A 159       8.715  11.588  -1.247  1.00 41.85           C
ATOM    757  CG  ASP A 159      10.160  11.788  -0.766  1.00 38.80           C
ATOM    758  OD1 ASP A 159      10.368  12.663   0.091  1.00 36.52           O
ATOM    759  OD2 ASP A 159      11.094  11.141  -1.289  1.00 47.48           O1-
ATOM    760  H   ASP A 159       6.446  11.891  -2.241  1.00 34.86           H
ATOM    761  HA  ASP A 159       8.196  13.567  -1.231  1.00 44.56           H
ATOM    762  HB2 ASP A 159       8.161  11.348  -0.484  1.00 50.22           H
ATOM    763  HB3 ASP A 159       8.704  10.879  -1.907  1.00 50.22           H
ATOM    764  N   GLN A 160       8.986  12.510  -4.157  1.00 28.95           N
ATOM    765  CA  GLN A 160       9.824  12.809  -5.310  1.00 29.97           C
ATOM    766  C   GLN A 160       9.526  14.187  -5.885  1.00 36.44           C
ATOM    767  O   GLN A 160      10.397  14.793  -6.512  1.00 32.57           O
ATOM    768  CB  GLN A 160       9.634  11.735  -6.390  1.00 40.02           C
ATOM    769  CG  GLN A 160      10.952  11.209  -6.985  1.00 41.51           C
ATOM    770  CD  GLN A 160      11.599  12.173  -7.962  1.00 44.45           C
ATOM    771  OE1 GLN A 160      10.960  13.083  -8.506  1.00 55.91           O
ATOM    772  NE2 GLN A 160      12.880  11.971  -8.200  1.00 49.20           N
ATOM    773  H   GLN A 160       8.484  11.824  -4.254  1.00 34.75           H
ATOM    774  HA  GLN A 160      10.754  12.801  -5.037  1.00 35.97           H
ATOM    775  HB2 GLN A 160       9.176  10.978  -5.998  1.00 48.02           H
ATOM    776  HB3 GLN A 160       9.098  12.101  -7.109  1.00 48.02           H
ATOM    777  HG2 GLN A 160      11.580  11.042  -6.266  1.00 49.82           H
ATOM    778  HG3 GLN A 160      10.772  10.383  -7.459  1.00 49.82           H
ATOM    779 HE21 GLN A 160      13.280  11.305  -7.833  1.00 59.04           H
ATOM    780 HE22 GLN A 160      13.309  12.501  -8.724  1.00 59.04           H
ATOM    781  N   ALA A 161       8.310  14.702  -5.683  1.00 35.04           N
ATOM    782  CA  ALA A 161       7.987  16.036  -6.176  1.00 39.66           C
ATOM    783  C   ALA A 161       8.831  17.118  -5.505  1.00 41.48           C
ATOM    784  O   ALA A 161       9.044  18.192  -6.090  1.00 33.10           O
ATOM    785  CB  ALA A 161       6.502  16.322  -5.961  1.00 36.45           C
ATOM    786  H   ALA A 161       7.666  14.305  -5.275  1.00 42.04           H
ATOM    787  HA  ALA A 161       8.166  16.074  -7.127  1.00 47.59           H
ATOM    788  HB1 ALA A 161       6.296  17.200  -6.319  1.00 43.74           H
ATOM    789  HB2 ALA A 161       5.973  15.644  -6.409  1.00 43.74           H
ATOM    790  HB3 ALA A 161       6.324  16.300  -5.008  1.00 43.74           H
ATOM    791  N   SER A 162       9.322  16.876  -4.291  1.00 33.45           N
ATOM    792  CA  SER A 162      10.124  17.885  -3.608  1.00 31.65           C
ATOM    793  C   SER A 162      11.609  17.542  -3.613  1.00 33.45           C
ATOM    794  O   SER A 162      12.384  18.109  -2.821  1.00 31.00           O
ATOM    795  CB  SER A 162       9.626  18.094  -2.179  1.00 31.55           C
ATOM    796  OG  SER A 162       8.418  18.837  -2.135  1.00 28.94           O
ATOM    797  H   SER A 162       9.210  16.151  -3.845  1.00 40.14           H
ATOM    798  HA  SER A 162      10.027  18.732  -4.073  1.00 37.98           H
ATOM    799  HB2 SER A 162       9.486  17.239  -1.747  1.00 37.86           H
ATOM    800  HB3 SER A 162      10.308  18.603  -1.708  1.00 37.86           H
ATOM    801  HG  SER A 162       8.106  18.836  -1.355  1.00 34.73           H
ATOM    802  N   GLU A 163      12.022  16.671  -4.528  1.00 31.01           N
ATOM    803  CA  GLU A 163      13.387  16.153  -4.531  1.00 36.24           C
ATOM    804  C   GLU A 163      14.417  17.268  -4.638  1.00 32.55           C
ATOM    805  O   GLU A 163      15.512  17.161  -4.073  1.00 26.74           O
ATOM    806  CB  GLU A 163      13.570  15.155  -5.685  1.00 34.56           C
ATOM    807  CG  GLU A 163      14.835  14.282  -5.604  1.00 24.89           C
ATOM    808  CD  GLU A 163      14.867  13.403  -4.359  1.00 30.02           C
ATOM    809  OE1 GLU A 163      13.792  13.188  -3.745  1.00 38.22           O
ATOM    810  OE2 GLU A 163      15.960  12.913  -3.998  1.00 37.20           O1-
ATOM    811  H   GLU A 163      11.523  16.349  -5.148  1.00 37.21           H
ATOM    812  HA  GLU A 163      13.550  15.686  -3.692  1.00 43.48           H
ATOM    813  HB2 GLU A 163      12.809  14.558  -5.705  1.00 41.47           H
ATOM    814  HB3 GLU A 163      13.614  15.656  -6.512  1.00 41.47           H
ATOM    815  HG2 GLU A 163      14.837  13.681  -6.362  1.00 29.86           H
ATOM    816  HG3 GLU A 163      15.629  14.838  -5.629  1.00 29.86           H
ATOM    817  N   GLU A 164      14.116  18.325  -5.395  1.00 35.08           N
ATOM    818  CA  GLU A 164      15.089  19.411  -5.504  1.00 30.60           C
ATOM    819  C   GLU A 164      15.275  20.113  -4.155  1.00 23.43           C
ATOM    820  O   GLU A 164      16.400  20.499  -3.815  1.00 30.77           O
ATOM    821  CB  GLU A 164      14.681  20.388  -6.617  1.00 28.92           C
ATOM    822  CG  GLU A 164      15.029  19.841  -8.052  1.00 38.36           C
ATOM    823  CD  GLU A 164      14.344  20.610  -9.172  1.00 44.32           C
ATOM    824  OE1 GLU A 164      14.469  21.855  -9.197  1.00 46.08           O
ATOM    825  OE2 GLU A 164      13.670  19.973 -10.017  1.00 42.85           O1-
ATOM    826  H   GLU A 164      13.387  18.435  -5.835  1.00 42.09           H
ATOM    827  HA  GLU A 164      15.940  19.025  -5.764  1.00 36.71           H
ATOM    828  HB2 GLU A 164      13.724  20.531  -6.570  1.00 34.71           H
ATOM    829  HB3 GLU A 164      15.137  21.237  -6.494  1.00 34.71           H
ATOM    830  HG2 GLU A 164      15.991  19.897  -8.188  1.00 46.03           H
ATOM    831  HG3 GLU A 164      14.750  18.914  -8.115  1.00 46.03           H
ATOM    832  N   ILE A 165      14.210  20.218  -3.352  1.00 26.05           N
ATOM    833  CA  ILE A 165      14.314  20.775  -2.003  1.00 24.41           C
ATOM    834  C   ILE A 165      15.162  19.880  -1.096  1.00 31.73           C
ATOM    835  O   ILE A 165      16.103  20.346  -0.426  1.00 19.56           O
ATOM    836  CB  ILE A 165      12.910  20.974  -1.419  1.00 28.44           C
ATOM    837  CG1 ILE A 165      12.111  21.925  -2.335  1.00 27.41           C
ATOM    838  CG2 ILE A 165      12.977  21.470   0.059  1.00 24.45           C
ATOM    839  CD1 ILE A 165      10.645  22.144  -1.881  1.00 33.46           C
ATOM    840  H   ILE A 165      13.414  19.979  -3.562  1.00 31.26           H
ATOM    841  HA  ILE A 165      14.743  21.643  -2.058  1.00 29.30           H
ATOM    842  HB  ILE A 165      12.475  20.107  -1.417  1.00 34.12           H
ATOM    843 HG12 ILE A 165      12.548  22.789  -2.341  1.00 32.90           H
ATOM    844 HG13 ILE A 165      12.098  21.569  -3.238  1.00 32.90           H
ATOM    845 HG21 ILE A 165      12.075  21.593   0.398  1.00 29.34           H
ATOM    846 HG22 ILE A 165      13.430  20.817   0.612  1.00 29.34           H
ATOM    847 HG23 ILE A 165      13.450  22.315   0.070  1.00 29.34           H
ATOM    848 HD11 ILE A 165      10.207  22.734  -2.514  1.00 40.15           H
ATOM    849 HD12 ILE A 165      10.186  21.289  -1.853  1.00 40.15           H
ATOM    850 HD13 ILE A 165      10.639  22.549  -1.001  1.00 40.15           H
ATOM    851  N   TRP A 166      14.814  18.593  -1.021  1.00 26.25           N
ATOM    852  CA  TRP A 166      15.612  17.681  -0.223  1.00 28.94           C
ATOM    853  C   TRP A 166      17.054  17.750  -0.660  1.00 23.04           C
ATOM    854  O   TRP A 166      17.969  17.757   0.163  1.00 23.19           O
ATOM    855  CB  TRP A 166      15.092  16.248  -0.358  1.00 29.39           C
ATOM    856  CG  TRP A 166      13.577  16.077  -0.218  1.00 26.72           C
ATOM    857  CD1 TRP A 166      12.792  15.220  -0.952  1.00 26.64           C
ATOM    858  CD2 TRP A 166      12.689  16.753   0.680  1.00 29.27           C
ATOM    859  NE1 TRP A 166      11.501  15.320  -0.561  1.00 29.62           N
ATOM    860  CE2 TRP A 166      11.400  16.253   0.434  1.00 27.11           C
ATOM    861  CE3 TRP A 166      12.852  17.733   1.660  1.00 21.40           C
ATOM    862  CZ2 TRP A 166      10.292  16.680   1.139  1.00 26.97           C
ATOM    863  CZ3 TRP A 166      11.755  18.156   2.359  1.00 21.95           C
ATOM    864  CH2 TRP A 166      10.483  17.637   2.101  1.00 30.42           C
ATOM    865  H   TRP A 166      14.131  18.238  -1.404  1.00 31.50           H
ATOM    866  HA  TRP A 166      15.567  17.932   0.712  1.00 34.73           H
ATOM    867  HB2 TRP A 166      15.342  15.924  -1.238  1.00 35.27           H
ATOM    868  HB3 TRP A 166      15.526  15.699   0.315  1.00 35.27           H
ATOM    869  HD1 TRP A 166      13.103  14.650  -1.615  1.00 31.97           H
ATOM    870  HE1 TRP A 166      10.845  14.872  -0.887  1.00 35.54           H
ATOM    871  HE3 TRP A 166      13.697  18.076   1.849  1.00 25.68           H
ATOM    872  HZ2 TRP A 166       9.443  16.344   0.963  1.00 32.37           H
ATOM    873  HZ3 TRP A 166      11.852  18.805   3.017  1.00 26.33           H
ATOM    874  HH2 TRP A 166       9.755  17.954   2.585  1.00 36.51           H
ATOM    875  N   ASN A 167      17.274  17.818  -1.966  1.00 23.25           N
ATOM    876  CA  ASN A 167      18.625  17.800  -2.488  1.00 21.06           C
ATOM    877  C   ASN A 167      19.408  19.006  -1.995  1.00 23.93           C
ATOM    878  O   ASN A 167      20.602  18.901  -1.697  1.00 22.14           O
ATOM    879  CB  ASN A 167      18.589  17.783  -4.005  1.00 29.75           C
ATOM    880  CG  ASN A 167      19.848  17.308  -4.563  1.00 27.74           C
ATOM    881  OD1 ASN A 167      20.279  16.190  -4.263  1.00 25.35           O
ATOM    882  ND2 ASN A 167      20.511  18.160  -5.331  1.00 32.17           N
ATOM    883  H   ASN A 167      16.662  17.883  -2.565  1.00 27.90           H
ATOM    884  HA  ASN A 167      19.064  16.985  -2.194  1.00 25.27           H
ATOM    885  HB2 ASN A 167      17.874  17.207  -4.316  1.00 35.70           H
ATOM    886  HB3 ASN A 167      18.442  18.685  -4.325  1.00 35.70           H
ATOM    887 HD21 ASN A 167      21.248  17.925  -5.707  1.00 38.60           H
ATOM    888 HD22 ASN A 167      20.207  18.957  -5.445  1.00 38.60           H
ATOM    889  N   ASP A 168      18.734  20.155  -1.876  1.00 22.76           N
ATOM    890  CA  ASP A 168      19.391  21.368  -1.387  1.00 20.30           C
ATOM    891  C   ASP A 168      19.760  21.248   0.085  1.00 16.45           C
ATOM    892  O   ASP A 168      20.847  21.679   0.475  1.00 20.35           O
ATOM    893  CB  ASP A 168      18.500  22.593  -1.591  1.00 24.99           C
ATOM    894  CG  ASP A 168      18.425  23.051  -3.049  1.00 23.30           C
ATOM    895  OD1 ASP A 168      19.308  22.709  -3.868  1.00 24.78           O
ATOM    896  OD2 ASP A 168      17.483  23.797  -3.354  1.00 23.64           O1-
ATOM    897  H   ASP A 168      17.899  20.250  -2.068  1.00 27.31           H
ATOM    898  HA  ASP A 168      20.216  21.506  -1.883  1.00 24.36           H
ATOM    899  HB2 ASP A 168      17.598  22.402  -1.277  1.00 29.99           H
ATOM    900  HB3 ASP A 168      18.877  23.326  -1.078  1.00 29.99           H
ATOM    901  N   PHE A 169      18.855  20.708   0.918  1.00 20.98           N
ATOM    902  CA  PHE A 169      19.209  20.406   2.299  1.00 21.22           C
ATOM    903  C   PHE A 169      20.427  19.508   2.354  1.00 20.41           C
ATOM    904  O   PHE A 169      21.336  19.734   3.166  1.00 22.54           O
ATOM    905  CB  PHE A 169      18.040  19.745   3.031  1.00 20.30           C
ATOM    906  CG  PHE A 169      17.026  20.703   3.550  1.00 22.79           C
ATOM    907  CD1 PHE A 169      15.806  20.869   2.903  1.00 19.70           C
ATOM    908  CD2 PHE A 169      17.298  21.458   4.682  1.00 19.25           C
ATOM    909  CE1 PHE A 169      14.872  21.758   3.391  1.00 15.48           C
ATOM    910  CE2 PHE A 169      16.390  22.344   5.168  1.00 16.23           C
ATOM    911  CZ  PHE A 169      15.170  22.504   4.538  1.00 15.82           C
ATOM    912  H   PHE A 169      18.043  20.514   0.716  1.00 25.17           H
ATOM    913  HA  PHE A 169      19.423  21.231   2.761  1.00 25.46           H
ATOM    914  HB2 PHE A 169      17.579  19.136   2.432  1.00 24.36           H
ATOM    915  HB3 PHE A 169      18.376  19.249   3.792  1.00 24.36           H
ATOM    916  HD1 PHE A 169      15.618  20.364   2.147  1.00 23.64           H
ATOM    917  HD2 PHE A 169      18.116  21.353   5.113  1.00 23.10           H
ATOM    918  HE1 PHE A 169      14.052  21.859   2.964  1.00 18.58           H
ATOM    919  HE2 PHE A 169      16.585  22.838   5.934  1.00 19.47           H
ATOM    920  HZ  PHE A 169      14.549  23.112   4.884  1.00 18.98           H
ATOM    921  N   ARG A 170      20.479  18.493   1.470  1.00 23.05           N
ATOM    922  CA  ARG A 170      21.547  17.496   1.505  1.00 16.22           C
ATOM    923  C   ARG A 170      22.888  18.091   1.128  1.00 16.97           C
ATOM    924  O   ARG A 170      23.918  17.747   1.724  1.00 16.29           O
ATOM    925  CB  ARG A 170      21.216  16.307   0.587  1.00 20.25           C
ATOM    926  CG  ARG A 170      20.113  15.399   1.131  1.00 19.98           C
ATOM    927  CD  ARG A 170      19.513  14.508   0.034  1.00 19.40           C
ATOM    928  NE  ARG A 170      18.282  13.878   0.484  1.00 22.23           N
ATOM    929  CZ  ARG A 170      17.358  13.354  -0.320  1.00 21.00           C
ATOM    930  NH1 ARG A 170      17.524  13.385  -1.626  1.00 22.28           N
ATOM    931  NH2 ARG A 170      16.263  12.828   0.199  1.00 20.29           N1+
ATOM    932  H   ARG A 170      19.904  18.364   0.840  1.00 27.66           H
ATOM    933  HA  ARG A 170      21.616  17.169   2.413  1.00 19.46           H
ATOM    934  HB2 ARG A 170      20.914  16.641  -0.273  1.00 24.30           H
ATOM    935  HB3 ARG A 170      22.013  15.763   0.469  1.00 24.30           H
ATOM    936  HG2 ARG A 170      20.458  14.838   1.843  1.00 23.97           H
ATOM    937  HG3 ARG A 170      19.395  15.959   1.461  1.00 23.97           H
ATOM    938  HD2 ARG A 170      19.306  15.059  -0.736  1.00 23.29           H
ATOM    939  HD3 ARG A 170      20.140  13.814  -0.221  1.00 23.29           H
ATOM    940  HE  ARG A 170      18.128  13.868   1.337  1.00 26.68           H
ATOM    941 HH11 ARG A 170      18.232  13.729  -1.966  1.00 26.74           H
ATOM    942 HH12 ARG A 170      16.925  13.046  -2.134  1.00 26.74           H
ATOM    943 HH21 ARG A 170      16.156  12.819   1.055  1.00 24.35           H
ATOM    944 HH22 ARG A 170      15.662  12.489  -0.305  1.00 24.35           H
ATOM    945  N   GLU A 171      22.910  19.005   0.165  1.00 19.94           N
ATOM    946  CA  GLU A 171      24.158  19.695  -0.147  1.00 19.23           C
ATOM    947  C   GLU A 171      24.649  20.510   1.054  1.00 18.85           C
ATOM    948  O   GLU A 171      25.857  20.578   1.318  1.00 20.04           O
ATOM    949  CB  GLU A 171      23.986  20.629  -1.354  1.00 22.15           C
ATOM    950  CG  GLU A 171      25.233  21.471  -1.699  1.00 18.41           C
ATOM    951  CD  GLU A 171      25.092  22.351  -2.941  1.00 18.89           C
ATOM    952  OE1 GLU A 171      24.004  22.394  -3.528  1.00 22.70           O
ATOM    953  OE2 GLU A 171      26.062  23.035  -3.288  1.00 22.75           O1-
ATOM    954  H   GLU A 171      22.228  19.250  -0.293  1.00 23.93           H
ATOM    955  HA  GLU A 171      24.830  19.032  -0.368  1.00 23.08           H
ATOM    956  HB2 GLU A 171      23.783  20.092  -2.132  1.00 26.58           H
ATOM    957  HB3 GLU A 171      23.253  21.241  -1.167  1.00 26.58           H
ATOM    958  HG2 GLU A 171      25.396  22.082  -0.966  1.00 22.09           H
ATOM    959  HG3 GLU A 171      25.998  20.884  -1.820  1.00 22.09           H
ATOM    960  N   ALA A 172      23.730  21.189   1.742  1.00 17.59           N
ATOM    961  CA  ALA A 172      24.087  21.985   2.912  1.00 14.12           C
ATOM    962  C   ALA A 172      24.573  21.095   4.045  1.00 15.94           C
ATOM    963  O   ALA A 172      25.512  21.458   4.775  1.00 15.16           O
ATOM    964  CB  ALA A 172      22.875  22.827   3.328  1.00 14.06           C
ATOM    965  H   ALA A 172      22.887  21.193   1.572  1.00 21.11           H
ATOM    966  HA  ALA A 172      24.806  22.588   2.684  1.00 16.94           H
ATOM    967  HB1 ALA A 172      23.105  23.374   4.094  1.00 16.88           H
ATOM    968  HB2 ALA A 172      22.640  23.389   2.572  1.00 16.88           H
ATOM    969  HB3 ALA A 172      22.124  22.258   3.550  1.00 16.88           H
ATOM    970  N   ALA A 173      23.958  19.913   4.194  1.00 18.97           N
ATOM    971  CA  ALA A 173      24.307  18.991   5.268  1.00 17.58           C
ATOM    972  C   ALA A 173      25.685  18.383   5.053  1.00 21.73           C
ATOM    973  O   ALA A 173      26.432  18.141   6.013  1.00 17.63           O
ATOM    974  CB  ALA A 173      23.270  17.889   5.371  1.00 16.89           C
ATOM    975  H   ALA A 173      23.320  19.635   3.689  1.00 22.76           H
ATOM    976  HA  ALA A 173      24.299  19.470   6.116  1.00 21.10           H
ATOM    977  HB1 ALA A 173      23.523  17.311   6.108  1.00 20.27           H
ATOM    978  HB2 ALA A 173      22.395  18.276   5.541  1.00 20.27           H
ATOM    979  HB3 ALA A 173      23.257  17.383   4.545  1.00 20.27           H
ATOM    980  N   GLU A 174      26.035  18.119   3.799  1.00 19.04           N
ATOM    981  CA  GLU A 174      27.345  17.565   3.510  1.00 21.39           C
ATOM    982  C   GLU A 174      28.432  18.603   3.722  1.00 19.59           C
ATOM    983  O   GLU A 174      29.524  18.272   4.197  1.00 19.40           O
ATOM    984  CB  GLU A 174      27.374  17.010   2.085  1.00 17.25           C
ATOM    985  CG  GLU A 174      28.688  16.303   1.724  1.00 18.55           C
ATOM    986  CD  GLU A 174      28.941  15.020   2.508  1.00 16.86           C
ATOM    987  OE1 GLU A 174      28.011  14.393   3.033  1.00 22.78           O
ATOM    988  OE2 GLU A 174      30.118  14.597   2.569  1.00 27.23           O1-
ATOM    989  H   GLU A 174      25.531  18.244   3.116  1.00 22.85           H
ATOM    990  HA  GLU A 174      27.515  16.838   4.131  1.00 25.67           H
ATOM    991  HB2 GLU A 174      26.657  16.367   2.012  1.00 20.70           H
ATOM    992  HB3 GLU A 174      27.241  17.742   1.466  1.00 20.70           H
ATOM    993  HG2 GLU A 174      28.656  16.062   0.786  1.00 22.26           H
ATOM    994  HG3 GLU A 174      29.441  16.894   1.877  1.00 22.26           H
ATOM    995  N   ALA A 175      28.164  19.872   3.384  1.00 15.60           N
ATOM    996  CA  ALA A 175      29.107  20.906   3.771  1.00 19.58           C
ATOM    997  C   ALA A 175      29.273  20.898   5.289  1.00 19.53           C
ATOM    998  O   ALA A 175      30.396  20.943   5.803  1.00 20.41           O
ATOM    999  CB  ALA A 175      28.651  22.284   3.270  1.00 19.94           C
ATOM   1000  H   ALA A 175      27.476  20.149   2.947  1.00 18.72           H
ATOM   1001  HA  ALA A 175      29.965  20.702   3.359  1.00 23.49           H
ATOM   1002  HB1 ALA A 175      29.311  22.962   3.492  1.00 23.93           H
ATOM   1003  HB2 ALA A 175      28.541  22.250   2.305  1.00 23.93           H
ATOM   1004  HB3 ALA A 175      27.805  22.507   3.689  1.00 23.93           H
ATOM   1005  N   HIS A 176      28.161  20.771   6.013  1.00 19.14           N
ATOM   1006  CA  HIS A 176      28.192  20.792   7.467  1.00 17.11           C
ATOM   1007  C   HIS A 176      29.016  19.626   8.021  1.00 20.70           C
ATOM   1008  O   HIS A 176      29.897  19.820   8.863  1.00 19.06           O
ATOM   1009  CB  HIS A 176      26.763  20.770   8.020  1.00 17.66           C
ATOM   1010  CG  HIS A 176      26.680  21.228   9.441  1.00 15.37           C
ATOM   1011  ND1 HIS A 176      27.034  20.430  10.513  1.00 14.63           N
ATOM   1012  CD2 HIS A 176      26.312  22.423   9.964  1.00 16.87           C
ATOM   1013  CE1 HIS A 176      26.876  21.113  11.628  1.00 15.58           C
ATOM   1014  NE2 HIS A 176      26.450  22.327  11.322  1.00 16.38           N
ATOM   1015  H   HIS A 176      27.374  20.670   5.685  1.00 22.97           H
ATOM   1016  HA  HIS A 176      28.613  21.619   7.754  1.00 20.53           H
ATOM   1017  HB2 HIS A 176      26.405  19.868   7.970  1.00 21.19           H
ATOM   1018  HB3 HIS A 176      26.208  21.370   7.497  1.00 21.19           H
ATOM   1019  HD2 HIS A 176      26.025  23.168   9.488  1.00 20.24           H
ATOM   1020  HE1 HIS A 176      27.050  20.797  12.483  1.00 18.69           H
ATOM   1021  HE2 HIS A 176      26.270  22.955  11.887  1.00 19.66           H
ATOM   1022  N   ARG A 177      28.788  18.411   7.524  1.00 17.69           N
ATOM   1023  CA  ARG A 177      29.616  17.280   7.956  1.00 17.89           C
ATOM   1024  C   ARG A 177      31.088  17.565   7.712  1.00 14.56           C
ATOM   1025  O   ARG A 177      31.934  17.350   8.592  1.00 18.62           O
ATOM   1026  CB  ARG A 177      29.175  15.991   7.254  1.00 17.66           C
ATOM   1027  CG  ARG A 177      27.961  15.321   7.876  1.00 20.91           C
ATOM   1028  CD  ARG A 177      27.584  14.009   7.183  1.00 20.86           C
ATOM   1029  NE  ARG A 177      27.085  14.251   5.837  1.00 16.84           N
ATOM   1030  CZ  ARG A 177      25.809  14.443   5.523  1.00 19.40           C
ATOM   1031  NH1 ARG A 177      25.492  14.701   4.258  1.00 20.26           N
ATOM   1032  NH2 ARG A 177      24.859  14.387   6.453  1.00 19.58           N1+
ATOM   1033  H   ARG A 177      28.181  18.211   6.951  1.00 21.23           H
ATOM   1034  HA  ARG A 177      29.513  17.133   8.912  1.00 21.47           H
ATOM   1035  HB2 ARG A 177      28.943  16.201   6.338  1.00 21.19           H
ATOM   1036  HB3 ARG A 177      29.908  15.351   7.265  1.00 21.19           H
ATOM   1037  HG2 ARG A 177      28.137  15.126   8.807  1.00 25.09           H
ATOM   1038  HG3 ARG A 177      27.209  15.928   7.796  1.00 25.09           H
ATOM   1039  HD2 ARG A 177      28.376  13.456   7.093  1.00 25.03           H
ATOM   1040  HD3 ARG A 177      26.905  13.551   7.697  1.00 25.03           H
ATOM   1041  HE  ARG A 177      27.651  14.183   5.186  1.00 20.20           H
ATOM   1042 HH11 ARG A 177      26.111  14.732   3.654  1.00 24.31           H
ATOM   1043 HH12 ARG A 177      24.673  14.814   4.031  1.00 24.31           H
ATOM   1044 HH21 ARG A 177      25.069  14.233   7.269  1.00 23.50           H
ATOM   1045 HH22 ARG A 177      24.041  14.509   6.236  1.00 23.50           H
ATOM   1046  N   GLN A 178      31.427  18.063   6.532  1.00 17.35           N
ATOM   1047  CA  GLN A 178      32.836  18.159   6.211  1.00 14.60           C
ATOM   1048  C   GLN A 178      33.502  19.283   6.971  1.00 19.89           C
ATOM   1049  O   GLN A 178      34.634  19.134   7.417  1.00 17.59           O
ATOM   1050  CB  GLN A 178      33.051  18.317   4.712  1.00 15.62           C
ATOM   1051  CG  GLN A 178      32.753  17.003   3.973  1.00 17.31           C
ATOM   1052  CD  GLN A 178      33.190  17.049   2.508  1.00 22.16           C
ATOM   1053  OE1 GLN A 178      34.088  17.809   2.123  1.00 25.72           O
ATOM   1054  NE2 GLN A 178      32.538  16.262   1.686  1.00 23.10           N
ATOM   1055  H   GLN A 178      30.883  18.356   5.933  1.00 20.82           H
ATOM   1056  HA  GLN A 178      33.255  17.329   6.478  1.00 17.52           H
ATOM   1057  HB2 GLN A 178      32.482  19.019   4.360  1.00 18.74           H
ATOM   1058  HB3 GLN A 178      33.980  18.545   4.561  1.00 18.74           H
ATOM   1059  HG2 GLN A 178      33.227  16.286   4.422  1.00 20.77           H
ATOM   1060  HG3 GLN A 178      31.796  16.829   3.995  1.00 20.77           H
ATOM   1061 HE21 GLN A 178      31.961  15.703   1.992  1.00 27.72           H
ATOM   1062 HE22 GLN A 178      32.693  16.311   0.842  1.00 27.72           H
ATOM   1063  N   VAL A 179      32.816  20.407   7.154  1.00 18.62           N
ATOM   1064  CA  VAL A 179      33.371  21.474   7.966  1.00 15.99           C
ATOM   1065  C   VAL A 179      33.619  20.986   9.397  1.00 21.04           C
ATOM   1066  O   VAL A 179      34.683  21.239   9.982  1.00 16.54           O
ATOM   1067  CB  VAL A 179      32.432  22.698   7.939  1.00 18.27           C
ATOM   1068  CG1 VAL A 179      32.842  23.677   8.984  1.00 16.96           C
ATOM   1069  CG2 VAL A 179      32.448  23.362   6.540  1.00 17.60           C
ATOM   1070  H   VAL A 179      32.049  20.591   6.810  1.00 22.35           H
ATOM   1071  HA  VAL A 179      34.220  21.740   7.577  1.00 19.19           H
ATOM   1072  HB  VAL A 179      31.522  22.425   8.126  1.00 21.92           H
ATOM   1073 HG11 VAL A 179      32.262  24.450   8.923  1.00 20.35           H
ATOM   1074 HG12 VAL A 179      32.742  23.271   9.857  1.00 20.35           H
ATOM   1075 HG13 VAL A 179      33.763  23.934   8.824  1.00 20.35           H
ATOM   1076 HG21 VAL A 179      31.841  24.117   6.545  1.00 21.13           H
ATOM   1077 HG22 VAL A 179      33.343  23.663   6.323  1.00 21.13           H
ATOM   1078 HG23 VAL A 179      32.152  22.707   5.892  1.00 21.13           H
ATOM   1079  N   ARG A 180      32.617  20.352  10.015  1.00 16.66           N
ATOM   1080  CA  ARG A 180      32.761  20.049  11.436  1.00 18.13           C
ATOM   1081  C   ARG A 180      33.823  18.988  11.674  1.00 16.42           C
ATOM   1082  O   ARG A 180      34.544  19.045  12.677  1.00 15.56           O
ATOM   1083  CB  ARG A 180      31.432  19.621  12.064  1.00 20.12           C
ATOM   1084  CG  ARG A 180      30.928  18.187  11.723  1.00 17.42           C
ATOM   1085  CD  ARG A 180      29.444  18.151  11.808  1.00 16.35           C
ATOM   1086  NE  ARG A 180      28.881  16.816  11.780  1.00 19.37           N
ATOM   1087  CZ  ARG A 180      27.656  16.501  11.362  1.00 18.78           C
ATOM   1088  NH1 ARG A 180      26.830  17.399  10.846  1.00 15.86           N
ATOM   1089  NH2 ARG A 180      27.263  15.255  11.458  1.00 16.81           N1+
ATOM   1090  H   ARG A 180      31.881  20.096   9.652  1.00 19.99           H
ATOM   1091  HA  ARG A 180      33.050  20.861  11.878  1.00 21.76           H
ATOM   1092  HB2 ARG A 180      31.550  19.654  13.024  1.00 24.15           H
ATOM   1093  HB3 ARG A 180      30.743  20.253  11.806  1.00 24.15           H
ATOM   1094  HG2 ARG A 180      31.176  17.972  10.810  1.00 20.90           H
ATOM   1095  HG3 ARG A 180      31.291  17.537  12.343  1.00 20.90           H
ATOM   1096  HD2 ARG A 180      29.193  18.543  12.655  1.00 19.62           H
ATOM   1097  HD3 ARG A 180      29.063  18.668  11.086  1.00 19.62           H
ATOM   1098  HE  ARG A 180      29.419  16.160  11.926  1.00 23.24           H
ATOM   1099 HH11 ARG A 180      27.075  18.213  10.779  1.00 19.03           H
ATOM   1100 HH12 ARG A 180      26.053  17.155  10.577  1.00 19.03           H
ATOM   1101 HH21 ARG A 180      27.796  14.661  11.781  1.00 20.17           H
ATOM   1102 HH22 ARG A 180      26.487  15.023  11.172  1.00 20.17           H
ATOM   1103  N   LYS A 181      33.933  18.002  10.780  1.00 14.89           N
ATOM   1104  CA  LYS A 181      35.025  17.035  10.894  1.00 22.35           C
ATOM   1105  C   LYS A 181      36.361  17.745  10.925  1.00 18.63           C
ATOM   1106  O   LYS A 181      37.234  17.431  11.746  1.00 20.68           O
ATOM   1107  CB  LYS A 181      34.978  16.046   9.730  1.00 21.60           C
ATOM   1108  CG  LYS A 181      35.968  14.879   9.863  1.00 26.09           C
ATOM   1109  CD  LYS A 181      35.838  13.954   8.636  1.00 36.47           C
ATOM   1110  CE  LYS A 181      36.665  12.685   8.773  1.00 43.29           C
ATOM   1111  NZ  LYS A 181      38.129  12.978   8.861  1.00 51.05           N1+
ATOM   1112  H   LYS A 181      33.396  17.868  10.124  1.00 17.87           H
ATOM   1113  HA  LYS A 181      34.926  16.531  11.717  1.00 26.82           H
ATOM   1114  HB2 LYS A 181      34.082  15.675   9.669  1.00 25.92           H
ATOM   1115  HB3 LYS A 181      35.193  16.529   8.916  1.00 25.92           H
ATOM   1116  HG2 LYS A 181      36.875  15.215   9.908  1.00 31.31           H
ATOM   1117  HG3 LYS A 181      35.748  14.366  10.658  1.00 31.31           H
ATOM   1118  HD2 LYS A 181      34.908  13.696   8.526  1.00 43.76           H
ATOM   1119  HD3 LYS A 181      36.153  14.429   7.850  1.00 43.76           H
ATOM   1120  HE2 LYS A 181      36.392  12.219   9.580  1.00 51.94           H
ATOM   1121  HE3 LYS A 181      36.513  12.123   7.996  1.00 51.94           H
ATOM   1122  HZ1 LYS A 181      38.586  12.216   8.912  1.00 61.26           H
ATOM   1123  HZ2 LYS A 181      38.393  13.430   8.140  1.00 61.26           H
ATOM   1124  HZ3 LYS A 181      38.297  13.468   9.585  1.00 61.26           H
ATOM   1125  N   TYR A 182      36.518  18.722  10.042  1.00 19.58           N
ATOM   1126  CA  TYR A 182      37.700  19.569   9.995  1.00 26.63           C
ATOM   1127  C   TYR A 182      37.897  20.330  11.300  1.00 20.00           C
ATOM   1128  O   TYR A 182      38.996  20.325  11.869  1.00 15.34           O
ATOM   1129  CB  TYR A 182      37.547  20.508   8.801  1.00 26.28           C
ATOM   1130  CG  TYR A 182      38.534  21.631   8.672  1.00 20.73           C
ATOM   1131  CD1 TYR A 182      39.894  21.386   8.562  1.00 24.86           C
ATOM   1132  CD2 TYR A 182      38.103  22.938   8.593  1.00 20.14           C
ATOM   1133  CE1 TYR A 182      40.795  22.432   8.439  1.00 25.70           C
ATOM   1134  CE2 TYR A 182      38.981  23.971   8.447  1.00 22.94           C
ATOM   1135  CZ  TYR A 182      40.316  23.726   8.371  1.00 27.37           C
ATOM   1136  OH  TYR A 182      41.164  24.807   8.246  1.00 29.99           O
ATOM   1137  H   TYR A 182      35.928  18.927   9.452  1.00 23.50           H
ATOM   1138  HA  TYR A 182      38.490  19.028   9.860  1.00 31.95           H
ATOM   1139  HB2 TYR A 182      37.605  19.972   7.995  1.00 31.53           H
ATOM   1140  HB3 TYR A 182      36.672  20.916   8.856  1.00 31.53           H
ATOM   1141  HD1 TYR A 182      40.206  20.510   8.611  1.00 29.84           H
ATOM   1142  HD2 TYR A 182      37.195  23.127   8.647  1.00 24.17           H
ATOM   1143  HE1 TYR A 182      41.707  22.261   8.378  1.00 30.84           H
ATOM   1144  HE2 TYR A 182      38.669  24.844   8.417  1.00 27.53           H
ATOM   1145  HH  TYR A 182      41.910  24.551   7.961  1.00 35.99           H
ATOM   1146  N   VAL A 183      36.838  20.969  11.808  1.00 14.53           N
ATOM   1147  CA  VAL A 183      36.966  21.737  13.046  1.00 19.11           C
ATOM   1148  C   VAL A 183      37.459  20.845  14.173  1.00 18.28           C
ATOM   1149  O   VAL A 183      38.316  21.244  14.972  1.00 20.56           O
ATOM   1150  CB  VAL A 183      35.628  22.406  13.409  1.00 16.16           C
ATOM   1151  CG1 VAL A 183      35.689  23.057  14.828  1.00 16.84           C
ATOM   1152  CG2 VAL A 183      35.294  23.391  12.354  1.00 14.28           C
ATOM   1153  H   VAL A 183      36.054  20.981  11.459  1.00 17.43           H
ATOM   1154  HA  VAL A 183      37.616  22.442  12.929  1.00 22.93           H
ATOM   1155  HB  VAL A 183      34.921  21.742  13.420  1.00 19.39           H
ATOM   1156 HG11 VAL A 183      34.859  23.526  15.017  1.00 20.21           H
ATOM   1157 HG12 VAL A 183      35.810  22.363  15.492  1.00 20.21           H
ATOM   1158 HG13 VAL A 183      36.431  23.679  14.866  1.00 20.21           H
ATOM   1159 HG21 VAL A 183      34.406  23.747  12.515  1.00 17.13           H
ATOM   1160 HG22 VAL A 183      35.955  24.099  12.363  1.00 17.13           H
ATOM   1161 HG23 VAL A 183      35.318  22.938  11.501  1.00 17.13           H
ATOM   1162  N   MET A 184      36.913  19.639  14.266  1.00 19.82           N
ATOM   1163  CA  MET A 184      37.235  18.751  15.383  1.00 25.48           C
ATOM   1164  C   MET A 184      38.712  18.376  15.383  1.00 23.24           C
ATOM   1165  O   MET A 184      39.276  18.100  16.444  1.00 19.85           O
ATOM   1166  CB  MET A 184      36.356  17.486  15.331  1.00 20.89           C
ATOM   1167  CG  MET A 184      34.852  17.759  15.390  1.00 26.46           C
ATOM   1168  SD  MET A 184      33.797  16.315  15.570  1.00 38.52           S
ATOM   1169  CE  MET A 184      32.135  17.016  15.596  1.00 29.09           C
ATOM   1170  H   MET A 184      36.361  19.312  13.698  1.00 23.78           H
ATOM   1171  HA  MET A 184      37.021  19.217  16.207  1.00 30.58           H
ATOM   1172  HB2 MET A 184      36.526  17.039  14.488  1.00 25.07           H
ATOM   1173  HB3 MET A 184      36.587  16.893  16.063  1.00 25.07           H
ATOM   1174  HG2 MET A 184      34.636  18.360  16.097  1.00 31.75           H
ATOM   1175  HG3 MET A 184      34.589  18.184  14.575  1.00 31.75           H
ATOM   1176  HE1 MET A 184      31.491  16.289  15.605  1.00 34.91           H
ATOM   1177  HE2 MET A 184      32.036  17.536  16.399  1.00 34.91           H
ATOM   1178  HE3 MET A 184      32.005  17.570  14.811  1.00 34.91           H
ATOM   1179  N   SER A 185      39.356  18.414  14.212  1.00 22.33           N
ATOM   1180  CA  SER A 185      40.743  17.995  14.088  1.00 24.40           C
ATOM   1181  C   SER A 185      41.711  19.028  14.634  1.00 21.81           C
ATOM   1182  O   SER A 185      42.805  18.654  15.058  1.00 28.20           O
ATOM   1183  CB  SER A 185      41.086  17.688  12.629  1.00 18.85           C
ATOM   1184  OG  SER A 185      41.182  18.844  11.845  1.00 21.68           O
ATOM   1185  H   SER A 185      39.011  18.677  13.470  1.00 26.80           H
ATOM   1186  HA  SER A 185      40.872  17.188  14.609  1.00 29.27           H
ATOM   1187  HB2 SER A 185      41.944  17.238  12.603  1.00 22.62           H
ATOM   1188  HB3 SER A 185      40.399  17.110  12.256  1.00 22.62           H
ATOM   1189  HG  SER A 185      40.437  19.234  11.811  1.00 26.02           H
ATOM   1190  N   TRP A 186      41.331  20.312  14.667  1.00 19.59           N
ATOM   1191  CA  TRP A 186      42.248  21.356  15.108  1.00 18.35           C
ATOM   1192  C   TRP A 186      41.759  22.228  16.253  1.00 15.16           C
ATOM   1193  O   TRP A 186      42.558  22.992  16.792  1.00 15.63           O
ATOM   1194  CB  TRP A 186      42.639  22.276  13.942  1.00 21.21           C
ATOM   1195  CG  TRP A 186      41.498  22.880  13.149  1.00 18.60           C
ATOM   1196  CD1 TRP A 186      41.130  22.536  11.895  1.00 21.54           C
ATOM   1197  CD2 TRP A 186      40.605  23.929  13.562  1.00 20.99           C
ATOM   1198  NE1 TRP A 186      40.057  23.288  11.485  1.00 20.10           N
ATOM   1199  CE2 TRP A 186      39.710  24.153  12.485  1.00 18.50           C
ATOM   1200  CE3 TRP A 186      40.468  24.690  14.729  1.00 18.10           C
ATOM   1201  CZ2 TRP A 186      38.708  25.102  12.530  1.00 17.67           C
ATOM   1202  CZ3 TRP A 186      39.471  25.662  14.777  1.00 17.41           C
ATOM   1203  CH2 TRP A 186      38.596  25.856  13.670  1.00 17.75           C
ATOM   1204  H   TRP A 186      40.551  20.600  14.455  1.00 23.51           H
ATOM   1205  HA  TRP A 186      43.062  20.918  15.405  1.00 22.02           H
ATOM   1206  HB2 TRP A 186      43.158  23.006  14.307  1.00 25.45           H
ATOM   1207  HB3 TRP A 186      43.193  21.769  13.325  1.00 25.45           H
ATOM   1208  HD1 TRP A 186      41.537  21.871  11.387  1.00 25.85           H
ATOM   1209  HE1 TRP A 186      39.667  23.218  10.727  1.00 24.12           H
ATOM   1210  HE3 TRP A 186      41.049  24.566  15.442  1.00 21.72           H
ATOM   1211  HZ2 TRP A 186      38.133  25.233  11.810  1.00 21.20           H
ATOM   1212  HZ3 TRP A 186      39.360  26.181  15.546  1.00 20.90           H
ATOM   1213  HH2 TRP A 186      37.920  26.495  13.727  1.00 21.30           H
ATOM   1214  N   ILE A 187      40.498  22.162  16.663  1.00 19.28           N
ATOM   1215  CA  ILE A 187      40.106  23.047  17.747  1.00 19.69           C
ATOM   1216  C   ILE A 187      40.819  22.605  19.020  1.00 14.79           C
ATOM   1217  O   ILE A 187      40.797  21.419  19.395  1.00 16.71           O
ATOM   1218  CB  ILE A 187      38.585  23.109  17.893  1.00 18.69           C
ATOM   1219  CG1 ILE A 187      38.186  24.193  18.916  1.00 13.18           C
ATOM   1220  CG2 ILE A 187      37.987  21.748  18.223  1.00 21.20           C
ATOM   1221  CD1 ILE A 187      36.680  24.481  18.941  1.00 16.12           C
ATOM   1222  H   ILE A 187      39.888  21.633  16.357  1.00 23.14           H
ATOM   1223  HA  ILE A 187      40.418  23.943  17.529  1.00 23.63           H
ATOM   1224  HB  ILE A 187      38.238  23.373  17.024  1.00 22.43           H
ATOM   1225 HG12 ILE A 187      38.449  23.894  19.798  1.00 15.81           H
ATOM   1226 HG13 ILE A 187      38.640  25.022  18.697  1.00 15.81           H
ATOM   1227 HG21 ILE A 187      37.023  21.830  18.247  1.00 25.44           H
ATOM   1228 HG22 ILE A 187      38.247  21.107  17.544  1.00 25.44           H
ATOM   1229 HG23 ILE A 187      38.311  21.457  19.090  1.00 25.44           H
ATOM   1230 HD11 ILE A 187      36.489  25.111  19.655  1.00 19.35           H
ATOM   1231 HD12 ILE A 187      36.408  24.856  18.091  1.00 19.35           H
ATOM   1232 HD13 ILE A 187      36.212  23.650  19.112  1.00 19.35           H
ATOM   1233  N   LYS A 188      41.493  23.560  19.670  1.00 18.16           N
ATOM   1234  CA  LYS A 188      42.390  23.271  20.791  1.00 15.30           C
ATOM   1235  C   LYS A 188      42.347  24.431  21.771  1.00 15.25           C
ATOM   1236  O   LYS A 188      42.245  25.593  21.362  1.00 14.57           O
ATOM   1237  CB  LYS A 188      43.845  23.035  20.316  1.00 17.90           C
ATOM   1238  CG  LYS A 188      44.112  21.719  19.561  1.00 19.49           C
ATOM   1239  CD  LYS A 188      43.765  20.492  20.389  1.00 20.79           C
ATOM   1240  CE  LYS A 188      44.310  19.197  19.753  1.00 19.83           C
ATOM   1241  NZ  LYS A 188      43.869  19.045  18.322  1.00 21.41           N1+
ATOM   1242  H   LYS A 188      41.437  24.399  19.485  1.00 21.79           H
ATOM   1243  HA  LYS A 188      42.096  22.469  21.247  1.00 18.36           H
ATOM   1244  HB2 LYS A 188      44.121  23.769  19.741  1.00 21.49           H
ATOM   1245  HB3 LYS A 188      44.413  23.027  21.102  1.00 21.49           H
ATOM   1246  HG2 LYS A 188      43.567  21.697  18.761  1.00 23.39           H
ATOM   1247  HG3 LYS A 188      45.053  21.664  19.329  1.00 23.39           H
ATOM   1248  HD2 LYS A 188      44.152  20.579  21.272  1.00 24.95           H
ATOM   1249  HD3 LYS A 188      42.800  20.415  20.456  1.00 24.95           H
ATOM   1250  HE2 LYS A 188      45.279  19.209  19.770  1.00 23.79           H
ATOM   1251  HE3 LYS A 188      43.984  18.431  20.251  1.00 23.79           H
ATOM   1252  HZ1 LYS A 188      44.077  18.235  18.016  1.00 25.69           H
ATOM   1253  HZ2 LYS A 188      42.990  19.165  18.266  1.00 25.69           H
ATOM   1254  HZ3 LYS A 188      44.271  19.652  17.807  1.00 25.69           H
ATOM   1255  N   PRO A 189      42.476  24.167  23.062  1.00 15.95           N
ATOM   1256  CA  PRO A 189      42.637  25.292  23.976  1.00 15.08           C
ATOM   1257  C   PRO A 189      43.906  26.042  23.596  1.00 14.90           C
ATOM   1258  O   PRO A 189      44.822  25.483  22.981  1.00 17.75           O
ATOM   1259  CB  PRO A 189      42.718  24.629  25.355  1.00 19.19           C
ATOM   1260  CG  PRO A 189      43.124  23.247  25.092  1.00 19.08           C
ATOM   1261  CD  PRO A 189      42.660  22.870  23.729  1.00 17.70           C
ATOM   1262  HA  PRO A 189      41.876  25.889  23.936  1.00 18.10           H
ATOM   1263  HB2 PRO A 189      43.375  25.090  25.902  1.00 23.03           H
ATOM   1264  HB3 PRO A 189      41.844  24.654  25.774  1.00 23.03           H
ATOM   1265  HG2 PRO A 189      44.090  23.201  25.115  1.00 22.90           H
ATOM   1266  HG3 PRO A 189      42.746  22.655  25.762  1.00 22.90           H
ATOM   1267  HD2 PRO A 189      43.326  22.333  23.274  1.00 21.24           H
ATOM   1268  HD3 PRO A 189      41.816  22.409  23.787  1.00 21.24           H
ATOM   1269  N   GLY A 190      43.922  27.343  23.891  1.00 16.59           N
ATOM   1270  CA  GLY A 190      44.934  28.234  23.399  1.00 14.18           C
ATOM   1271  C   GLY A 190      44.496  29.101  22.240  1.00 17.79           C
ATOM   1272  O   GLY A 190      45.019  30.201  22.089  1.00 15.71           O
ATOM   1273  H   GLY A 190      43.347  27.736  24.398  1.00 19.91           H
ATOM   1274  HA2 GLY A 190      45.211  28.830  24.114  1.00 17.02           H
ATOM   1275  HA3 GLY A 190      45.699  27.715  23.122  1.00 17.02           H
ATOM   1276  N   MET A 191      43.618  28.600  21.382  1.00 14.17           N
ATOM   1277  CA  MET A 191      43.072  29.415  20.296  1.00 18.68           C
ATOM   1278  C   MET A 191      42.115  30.452  20.867  1.00 15.56           C
ATOM   1279  O   MET A 191      41.436  30.201  21.857  1.00 17.74           O
ATOM   1280  CB  MET A 191      42.345  28.518  19.283  1.00 17.79           C
ATOM   1281  CG  MET A 191      43.245  27.533  18.554  1.00 22.82           C
ATOM   1282  SD  MET A 191      42.360  26.537  17.371  1.00 18.41           S
ATOM   1283  CE  MET A 191      42.076  27.806  16.123  1.00 16.80           C
ATOM   1284  H   MET A 191      43.320  27.793  21.409  1.00 17.00           H
ATOM   1285  HA  MET A 191      43.793  29.870  19.832  1.00 22.42           H
ATOM   1286  HB2 MET A 191      41.651  28.012  19.729  1.00 21.35           H
ATOM   1287  HB3 MET A 191      41.957  29.087  18.604  1.00 21.35           H
ATOM   1288  HG2 MET A 191      43.912  28.039  18.061  1.00 27.38           H
ATOM   1289  HG3 MET A 191      43.675  26.950  19.201  1.00 27.38           H
ATOM   1290  HE1 MET A 191      41.581  27.404  15.394  1.00 20.16           H
ATOM   1291  HE2 MET A 191      41.560  28.525  16.515  1.00 20.16           H
ATOM   1292  HE3 MET A 191      42.920  28.151  15.801  1.00 20.16           H
ATOM   1293  N   THR A 192      42.105  31.647  20.283  1.00 16.05           N
ATOM   1294  CA  THR A 192      41.052  32.584  20.641  1.00 17.28           C
ATOM   1295  C   THR A 192      39.738  32.144  20.003  1.00 15.20           C
ATOM   1296  O   THR A 192      39.705  31.400  19.023  1.00 16.09           O
ATOM   1297  CB  THR A 192      41.376  34.020  20.194  1.00 17.44           C
ATOM   1298  OG1 THR A 192      41.433  34.073  18.764  1.00 18.64           O
ATOM   1299  CG2 THR A 192      42.688  34.513  20.801  1.00 20.92           C
ATOM   1300  H   THR A 192      42.678  31.936  19.706  1.00 19.26           H
ATOM   1301  HA  THR A 192      40.934  32.579  21.603  1.00 20.74           H
ATOM   1302  HB  THR A 192      40.677  34.616  20.502  1.00 20.92           H
ATOM   1303  HG1 THR A 192      42.154  34.443  18.539  1.00 22.37           H
ATOM   1304 HG21 THR A 192      42.851  35.428  20.528  1.00 25.10           H
ATOM   1305 HG22 THR A 192      42.628  34.481  21.769  1.00 25.10           H
ATOM   1306 HG23 THR A 192      43.429  33.957  20.517  1.00 25.10           H
ATOM   1307  N   MET A 193      38.638  32.602  20.583  1.00 18.14           N
ATOM   1308  CA  MET A 193      37.360  32.263  19.981  1.00 16.75           C
ATOM   1309  C   MET A 193      37.247  32.872  18.588  1.00 14.89           C
ATOM   1310  O   MET A 193      36.616  32.272  17.700  1.00 15.50           O
ATOM   1311  CB  MET A 193      36.212  32.717  20.878  1.00 13.08           C
ATOM   1312  CG  MET A 193      36.344  32.284  22.313  1.00 14.06           C
ATOM   1313  SD  MET A 193      36.680  30.519  22.568  1.00 17.09           S
ATOM   1314  CE  MET A 193      35.307  29.757  21.729  1.00 19.36           C
ATOM   1315  H   MET A 193      38.607  33.100  21.284  1.00 21.77           H
ATOM   1316  HA  MET A 193      37.312  31.295  19.907  1.00 20.10           H
ATOM   1317  HB2 MET A 193      36.181  33.683  20.876  1.00 15.70           H
ATOM   1318  HB3 MET A 193      35.377  32.368  20.541  1.00 15.70           H
ATOM   1319  HG2 MET A 193      37.056  32.791  22.725  1.00 16.87           H
ATOM   1320  HG3 MET A 193      35.512  32.489  22.755  1.00 16.87           H
ATOM   1321  HE1 MET A 193      35.419  28.792  21.744  1.00 23.23           H
ATOM   1322  HE2 MET A 193      34.485  30.001  22.185  1.00 23.23           H
ATOM   1323  HE3 MET A 193      35.284  30.082  20.812  1.00 23.23           H
ATOM   1324  N   ILE A 194      37.834  34.057  18.378  1.00 13.29           N
ATOM   1325  CA  ILE A 194      37.829  34.662  17.045  1.00 15.62           C
ATOM   1326  C   ILE A 194      38.581  33.776  16.060  1.00 14.98           C
ATOM   1327  O   ILE A 194      38.100  33.525  14.956  1.00 18.41           O
ATOM   1328  CB  ILE A 194      38.402  36.090  17.068  1.00 16.61           C
ATOM   1329  CG1 ILE A 194      37.467  37.031  17.823  1.00 18.65           C
ATOM   1330  CG2 ILE A 194      38.612  36.625  15.612  1.00 23.34           C
ATOM   1331  CD1 ILE A 194      37.924  38.459  17.884  1.00 20.08           C
ATOM   1332  H   ILE A 194      38.218  34.532  18.977  1.00 15.95           H
ATOM   1333  HA  ILE A 194      36.910  34.724  16.734  1.00 18.74           H
ATOM   1334  HB  ILE A 194      39.261  36.081  17.517  1.00 19.93           H
ATOM   1335 HG12 ILE A 194      36.592  37.015  17.402  1.00 22.38           H
ATOM   1336 HG13 ILE A 194      37.400  36.717  18.737  1.00 22.38           H
ATOM   1337 HG21 ILE A 194      39.011  37.508  15.652  1.00 28.01           H
ATOM   1338 HG22 ILE A 194      39.200  36.042  15.108  1.00 28.01           H
ATOM   1339 HG23 ILE A 194      37.751  36.682  15.166  1.00 28.01           H
ATOM   1340 HD11 ILE A 194      37.308  38.969  18.430  1.00 24.10           H
ATOM   1341 HD12 ILE A 194      38.809  38.473  18.279  1.00 24.10           H
ATOM   1342 HD13 ILE A 194      37.952  38.832  16.991  1.00 24.10           H
ATOM   1343  N   GLU A 195      39.755  33.282  16.435  1.00 15.53           N
ATOM   1344  CA  GLU A 195      40.510  32.411  15.527  1.00 19.76           C
ATOM   1345  C   GLU A 195      39.710  31.175  15.153  1.00 15.85           C
ATOM   1346  O   GLU A 195      39.740  30.731  14.003  1.00 16.94           O
ATOM   1347  CB  GLU A 195      41.853  31.996  16.154  1.00 17.79           C
ATOM   1348  CG  GLU A 195      42.875  33.124  16.231  1.00 21.67           C
ATOM   1349  CD  GLU A 195      44.071  32.809  17.148  1.00 25.73           C
ATOM   1350  OE1 GLU A 195      45.078  33.528  17.025  1.00 33.95           O
ATOM   1351  OE2 GLU A 195      44.014  31.852  17.982  1.00 19.59           O1-
ATOM   1352  H   GLU A 195      40.140  33.423  17.189  1.00 18.63           H
ATOM   1353  HA  GLU A 195      40.703  32.892  14.706  1.00 23.72           H
ATOM   1354  HB2 GLU A 195      41.687  31.702  17.061  1.00 21.35           H
ATOM   1355  HB3 GLU A 195      42.236  31.265  15.643  1.00 21.35           H
ATOM   1356  HG2 GLU A 195      43.226  33.279  15.338  1.00 26.01           H
ATOM   1357  HG3 GLU A 195      42.441  33.932  16.547  1.00 26.01           H
ATOM   1358  N   ILE A 196      39.023  30.575  16.129  1.00 13.77           N
ATOM   1359  CA  ILE A 196      38.202  29.398  15.883  1.00 16.02           C
ATOM   1360  C   ILE A 196      37.103  29.693  14.864  1.00 14.82           C
ATOM   1361  O   ILE A 196      36.899  28.937  13.906  1.00 16.58           O
ATOM   1362  CB  ILE A 196      37.618  28.909  17.227  1.00 16.80           C
ATOM   1363  CG1 ILE A 196      38.744  28.471  18.146  1.00 16.39           C
ATOM   1364  CG2 ILE A 196      36.604  27.798  17.023  1.00 14.31           C
ATOM   1365  CD1 ILE A 196      38.321  28.207  19.577  1.00 20.26           C
ATOM   1366  H   ILE A 196      39.037  30.816  16.954  1.00 16.52           H
ATOM   1367  HA  ILE A 196      38.755  28.694  15.518  1.00 19.22           H
ATOM   1368  HB  ILE A 196      37.162  29.655  17.645  1.00 20.16           H
ATOM   1369 HG12 ILE A 196      39.140  27.660  17.787  1.00 19.66           H
ATOM   1370 HG13 ILE A 196      39.405  29.178  18.171  1.00 19.66           H
ATOM   1371 HG21 ILE A 196      36.290  27.498  17.890  1.00 17.17           H
ATOM   1372 HG22 ILE A 196      35.856  28.146  16.518  1.00 17.17           H
ATOM   1373 HG23 ILE A 196      37.018  27.061  16.551  1.00 17.17           H
ATOM   1374 HD11 ILE A 196      39.098  27.939  20.096  1.00 24.31           H
ATOM   1375 HD12 ILE A 196      37.955  29.028  19.945  1.00 24.31           H
ATOM   1376 HD13 ILE A 196      37.659  27.500  19.589  1.00 24.31           H
ATOM   1377  N   CYS A 197      36.343  30.763  15.095  1.00 16.23           N
ATOM   1378  CA  CYS A 197      35.194  31.065  14.257  1.00 18.64           C
ATOM   1379  C   CYS A 197      35.614  31.462  12.850  1.00 17.30           C
ATOM   1380  O   CYS A 197      34.954  31.101  11.878  1.00 16.78           O
ATOM   1381  CB  CYS A 197      34.373  32.167  14.908  1.00 14.15           C
ATOM   1382  SG  CYS A 197      33.495  31.637  16.425  1.00 14.56           S
ATOM   1383  H   CYS A 197      36.465  31.327  15.730  1.00 19.48           H
ATOM   1384  HA  CYS A 197      34.633  30.273  14.189  1.00 22.37           H
ATOM   1385  HB2 CYS A 197      34.975  32.886  15.145  1.00 16.98           H
ATOM   1386  HB3 CYS A 197      33.715  32.491  14.279  1.00 16.98           H
ATOM   1387  HG  CYS A 197      32.404  32.128  16.452  1.00 17.47           H
ATOM   1388  N   GLU A 198      36.697  32.213  12.722  1.00 14.87           N
ATOM   1389  CA  GLU A 198      37.152  32.624  11.399  1.00 20.06           C
ATOM   1390  C   GLU A 198      37.614  31.429  10.581  1.00 20.52           C
ATOM   1391  O   GLU A 198      37.365  31.362   9.371  1.00 18.78           O
ATOM   1392  CB  GLU A 198      38.291  33.609  11.533  1.00 21.04           C
ATOM   1393  CG  GLU A 198      38.064  34.756  12.514  1.00 27.49           C
ATOM   1394  CD  GLU A 198      37.637  35.980  11.874  1.00 38.14           C
ATOM   1395  OE1 GLU A 198      36.662  35.878  11.101  1.00 45.88           O
ATOM   1396  OE2 GLU A 198      38.247  37.040  12.164  1.00 33.00           O1-
ATOM   1397  H   GLU A 198      37.170  32.501  13.376  1.00 17.85           H
ATOM   1398  HA  GLU A 198      36.424  33.060  10.930  1.00 24.07           H
ATOM   1399  HB2 GLU A 198      39.050  33.111  11.880  1.00 25.25           H
ATOM   1400  HB3 GLU A 198      38.506  33.969  10.660  1.00 25.25           H
ATOM   1401  HG2 GLU A 198      37.370  34.533  13.149  1.00 32.99           H
ATOM   1402  HG3 GLU A 198      38.899  34.970  12.961  1.00 32.99           H
ATOM   1403  N   LYS A 199      38.318  30.503  11.226  1.00 17.55           N
ATOM   1404  CA  LYS A 199      38.833  29.322  10.555  1.00 19.73           C
ATOM   1405  C   LYS A 199      37.691  28.389  10.168  1.00 18.23           C
ATOM   1406  O   LYS A 199      37.694  27.815   9.070  1.00 17.15           O
ATOM   1407  CB  LYS A 199      39.859  28.623  11.456  1.00 17.24           C
ATOM   1408  CG  LYS A 199      40.768  27.632  10.752  1.00 21.70           C
ATOM   1409  CD  LYS A 199      41.821  27.055  11.646  1.00 25.01           C
ATOM   1410  CE  LYS A 199      42.706  26.056  10.857  1.00 29.08           C
ATOM   1411  NZ  LYS A 199      43.753  25.457  11.698  1.00 33.67           N1+
ATOM   1412  H   LYS A 199      38.502  30.531  12.059  1.00 21.06           H
ATOM   1413  HA  LYS A 199      39.300  29.584   9.743  1.00 23.68           H
ATOM   1414  HB2 LYS A 199      40.430  29.298  11.849  1.00 20.69           H
ATOM   1415  HB3 LYS A 199      39.391  28.137  12.152  1.00 20.69           H
ATOM   1416  HG2 LYS A 199      40.226  26.901  10.408  1.00 26.04           H
ATOM   1417  HG3 LYS A 199      41.233  28.081  10.029  1.00 26.04           H
ATOM   1418  HD2 LYS A 199      42.381  27.770  11.981  1.00 30.01           H
ATOM   1419  HD3 LYS A 199      41.402  26.571  12.376  1.00 30.01           H
ATOM   1420  HE2 LYS A 199      42.154  25.332  10.515  1.00 34.90           H
ATOM   1421  HE3 LYS A 199      43.144  26.518  10.122  1.00 34.90           H
ATOM   1422  HZ1 LYS A 199      44.268  26.094  12.041  1.00 40.40           H
ATOM   1423  HZ2 LYS A 199      43.384  24.993  12.363  1.00 40.40           H
ATOM   1424  HZ3 LYS A 199      44.257  24.903  11.211  1.00 40.40           H
ATOM   1425  N   LEU A 200      36.706  28.231  11.051  1.00 15.59           N
ATOM   1426  CA  LEU A 200      35.516  27.472  10.715  1.00 13.36           C
ATOM   1427  C   LEU A 200      34.798  28.132   9.557  1.00 16.57           C
ATOM   1428  O   LEU A 200      34.436  27.483   8.566  1.00 16.37           O
ATOM   1429  CB  LEU A 200      34.608  27.363  11.938  1.00 13.81           C
ATOM   1430  CG  LEU A 200      33.406  26.449  11.829  1.00 15.20           C
ATOM   1431  CD1 LEU A 200      32.958  26.043  13.204  1.00 19.57           C
ATOM   1432  CD2 LEU A 200      32.224  27.098  11.061  1.00 19.54           C
ATOM   1433  H   LEU A 200      36.704  28.538  11.854  1.00 18.71           H
ATOM   1434  HA  LEU A 200      35.767  26.576  10.443  1.00 16.03           H
ATOM   1435  HB2 LEU A 200      35.143  27.022  12.666  1.00 16.57           H
ATOM   1436  HB3 LEU A 200      34.277  28.241  12.183  1.00 16.57           H
ATOM   1437  HG  LEU A 200      33.673  25.642  11.357  1.00 18.23           H
ATOM   1438 HD11 LEU A 200      32.179  25.468  13.127  1.00 23.48           H
ATOM   1439 HD12 LEU A 200      33.678  25.565  13.648  1.00 23.48           H
ATOM   1440 HD13 LEU A 200      32.725  26.844  13.697  1.00 23.48           H
ATOM   1441 HD21 LEU A 200      31.462  26.497  11.083  1.00 23.45           H
ATOM   1442 HD22 LEU A 200      31.988  27.934  11.496  1.00 23.45           H
ATOM   1443 HD23 LEU A 200      32.481  27.265  10.145  1.00 23.45           H
ATOM   1444  N   GLU A 201      34.609  29.442   9.647  1.00 16.59           N
ATOM   1445  CA  GLU A 201      33.740  30.087   8.683  1.00 18.40           C
ATOM   1446  C   GLU A 201      34.417  30.203   7.324  1.00 19.18           C
ATOM   1447  O   GLU A 201      33.735  30.143   6.294  1.00 17.08           O
ATOM   1448  CB  GLU A 201      33.303  31.446   9.212  1.00 17.70           C
ATOM   1449  CG  GLU A 201      32.353  31.338  10.413  1.00 15.46           C
ATOM   1450  CD  GLU A 201      32.147  32.667  11.148  1.00 21.81           C
ATOM   1451  OE1 GLU A 201      31.408  32.637  12.163  1.00 20.24           O
ATOM   1452  OE2 GLU A 201      32.713  33.728  10.749  1.00 15.24           O1-
ATOM   1453  H   GLU A 201      34.971  29.965  10.226  1.00 19.91           H
ATOM   1454  HA  GLU A 201      32.947  29.539   8.561  1.00 22.08           H
ATOM   1455  HB2 GLU A 201      34.076  31.976   9.457  1.00 21.24           H
ATOM   1456  HB3 GLU A 201      32.796  31.861   8.516  1.00 21.24           H
ATOM   1457  HG2 GLU A 201      31.489  31.028  10.096  1.00 18.55           H
ATOM   1458  HG3 GLU A 201      32.720  30.693  11.032  1.00 18.55           H
ATOM   1459  N   ASP A 202      35.744  30.403   7.303  1.00 17.00           N
ATOM   1460  CA  ASP A 202      36.488  30.374   6.032  1.00 22.38           C
ATOM   1461  C   ASP A 202      36.223  29.074   5.277  1.00 24.59           C
ATOM   1462  O   ASP A 202      36.019  29.073   4.057  1.00 18.79           O
ATOM   1463  CB  ASP A 202      37.995  30.515   6.248  1.00 22.53           C
ATOM   1464  CG  ASP A 202      38.408  31.878   6.706  1.00 37.01           C
ATOM   1465  OD1 ASP A 202      39.563  31.990   7.173  1.00 34.99           O
ATOM   1466  OD2 ASP A 202      37.604  32.829   6.603  1.00 39.43           O1-
ATOM   1467  H   ASP A 202      36.230  30.537   8.001  1.00 20.40           H
ATOM   1468  HA  ASP A 202      36.205  31.114   5.479  1.00 26.86           H
ATOM   1469  HB2 ASP A 202      38.291  29.883   6.919  1.00 27.04           H
ATOM   1470  HB3 ASP A 202      38.446  30.351   5.404  1.00 27.04           H
ATOM   1471  N   CYS A 203      36.190  27.958   5.991  1.00 21.53           N
ATOM   1472  CA  CYS A 203      35.992  26.669   5.350  1.00 21.35           C
ATOM   1473  C   CYS A 203      34.542  26.459   4.947  1.00 20.46           C
ATOM   1474  O   CYS A 203      34.273  25.921   3.870  1.00 22.27           O
ATOM   1475  CB  CYS A 203      36.462  25.543   6.296  1.00 28.55           C
ATOM   1476  SG  CYS A 203      36.207  23.852   5.690  1.00 22.29           S
ATOM   1477  H   CYS A 203      36.275  27.917   6.842  1.00 25.84           H
ATOM   1478  HA  CYS A 203      36.536  26.625   4.548  1.00 25.62           H
ATOM   1479  HB2 CYS A 203      37.413  25.654   6.456  1.00 34.26           H
ATOM   1480  HB3 CYS A 203      35.979  25.620   7.134  1.00 34.26           H
ATOM   1481  HG  CYS A 203      36.692  23.022   6.402  1.00 26.75           H
ATOM   1482  N   SER A 204      33.593  26.878   5.790  1.00 14.41           N
ATOM   1483  CA  SER A 204      32.184  26.753   5.462  1.00 12.97           C
ATOM   1484  C   SER A 204      31.847  27.535   4.193  1.00 15.72           C
ATOM   1485  O   SER A 204      31.129  27.025   3.326  1.00 14.17           O
ATOM   1486  CB  SER A 204      31.317  27.196   6.655  1.00 19.33           C
ATOM   1487  OG  SER A 204      30.007  26.752   6.456  1.00 30.68           O
ATOM   1488  H   SER A 204      33.744  27.225   6.557  1.00 17.29           H
ATOM   1489  HA  SER A 204      31.982  25.822   5.288  1.00 15.56           H
ATOM   1490  HB2 SER A 204      31.655  26.795   7.475  1.00 23.19           H
ATOM   1491  HB3 SER A 204      31.315  28.164   6.734  1.00 23.19           H
ATOM   1492  HG  SER A 204      29.802  26.826   5.644  1.00 36.81           H
ATOM   1493  N   ARG A 205      32.386  28.756   4.053  1.00 20.03           N
ATOM   1494  CA  ARG A 205      32.144  29.560   2.856  1.00 20.79           C
ATOM   1495  C   ARG A 205      32.655  28.844   1.608  1.00 21.25           C
ATOM   1496  O   ARG A 205      32.033  28.900   0.542  1.00 20.49           O
ATOM   1497  CB  ARG A 205      32.828  30.919   2.996  1.00 18.32           C
ATOM   1498  CG  ARG A 205      32.252  31.857   4.072  1.00 19.25           C
ATOM   1499  CD  ARG A 205      32.963  33.170   4.040  1.00 24.47           C
ATOM   1500  NE  ARG A 205      32.237  34.203   4.743  1.00 38.84           N
ATOM   1501  CZ  ARG A 205      32.200  34.280   6.051  1.00 26.06           C
ATOM   1502  NH1 ARG A 205      32.819  33.354   6.745  1.00 43.38           N
ATOM   1503  NH2 ARG A 205      31.538  35.243   6.690  1.00 23.27           N1+
ATOM   1504  H   ARG A 205      32.890  29.141   4.633  1.00 24.04           H
ATOM   1505  HA  ARG A 205      31.188  29.704   2.753  1.00 24.95           H
ATOM   1506  HB2 ARG A 205      33.758  30.767   3.216  1.00 21.99           H
ATOM   1507  HB3 ARG A 205      32.775  31.382   2.145  1.00 21.99           H
ATOM   1508  HG2 ARG A 205      31.313  32.023   3.902  1.00 23.10           H
ATOM   1509  HG3 ARG A 205      32.370  31.459   4.946  1.00 23.10           H
ATOM   1510  HD2 ARG A 205      33.830  33.077   4.459  1.00 29.36           H
ATOM   1511  HD3 ARG A 205      33.074  33.456   3.121  1.00 29.36           H
ATOM   1512  HE  ARG A 205      31.973  34.890   4.297  1.00 46.61           H
ATOM   1513 HH11 ARG A 205      33.246  32.715   6.365  1.00 52.05           H
ATOM   1514 HH12 ARG A 205      32.780  33.398   7.600  1.00 52.05           H
ATOM   1515 HH21 ARG A 205      31.126  35.856   6.246  1.00 27.92           H
ATOM   1516 HH22 ARG A 205      31.524  35.260   7.551  1.00 27.92           H
ATOM   1517  N   LYS A 206      33.813  28.200   1.728  1.00 22.51           N
ATOM   1518  CA  LYS A 206      34.418  27.466   0.621  1.00 20.70           C
ATOM   1519  C   LYS A 206      33.555  26.280   0.210  1.00 21.70           C
ATOM   1520  O   LYS A 206      33.231  26.101  -0.975  1.00 20.27           O
ATOM   1521  CB  LYS A 206      35.788  26.975   1.050  1.00 30.35           C
ATOM   1522  CG  LYS A 206      36.843  27.172   0.048  1.00 38.38           C
ATOM   1523  CD  LYS A 206      37.475  28.506   0.248  1.00 34.22           C
ATOM   1524  CE  LYS A 206      38.476  28.470   1.396  1.00 34.89           C
ATOM   1525  NZ  LYS A 206      39.221  29.756   1.438  1.00 37.29           N1+
ATOM   1526  H   LYS A 206      34.267  28.175   2.452  1.00 27.02           H
ATOM   1527  HA  LYS A 206      34.530  28.069  -0.134  1.00 24.84           H
ATOM   1528  HB2 LYS A 206      36.051  27.467   1.843  1.00 36.43           H
ATOM   1529  HB3 LYS A 206      35.732  26.030   1.257  1.00 36.43           H
ATOM   1530  HG2 LYS A 206      37.520  26.483   0.141  1.00 46.06           H
ATOM   1531  HG3 LYS A 206      36.438  27.143  -0.831  1.00 46.06           H
ATOM   1532  HD2 LYS A 206      37.943  28.764  -0.562  1.00 41.07           H
ATOM   1533  HD3 LYS A 206      36.778  29.149   0.450  1.00 41.07           H
ATOM   1534  HE2 LYS A 206      38.001  28.364   2.236  1.00 41.87           H
ATOM   1535  HE3 LYS A 206      39.103  27.743   1.268  1.00 41.87           H
ATOM   1536  HZ1 LYS A 206      39.767  29.771   2.139  1.00 44.75           H
ATOM   1537  HZ2 LYS A 206      39.695  29.859   0.692  1.00 44.75           H
ATOM   1538  HZ3 LYS A 206      38.644  30.432   1.503  1.00 44.75           H
ATOM   1539  N   LEU A 207      33.182  25.449   1.177  1.00 21.92           N
ATOM   1540  CA  LEU A 207      32.524  24.206   0.826  1.00 25.01           C
ATOM   1541  C   LEU A 207      31.078  24.414   0.422  1.00 22.20           C
ATOM   1542  O   LEU A 207      30.551  23.584  -0.315  1.00 17.92           O
ATOM   1543  CB  LEU A 207      32.586  23.197   1.968  1.00 23.32           C
ATOM   1544  CG  LEU A 207      33.957  22.846   2.534  1.00 31.04           C
ATOM   1545  CD1 LEU A 207      33.827  21.546   3.337  1.00 23.23           C
ATOM   1546  CD2 LEU A 207      35.022  22.735   1.480  1.00 26.56           C
ATOM   1547  H   LEU A 207      33.310  25.567   2.018  1.00 26.30           H
ATOM   1548  HA  LEU A 207      32.991  23.829   0.065  1.00 30.01           H
ATOM   1549  HB2 LEU A 207      32.061  23.554   2.696  1.00 27.98           H
ATOM   1550  HB3 LEU A 207      32.184  22.370   1.664  1.00 27.98           H
ATOM   1551  HG  LEU A 207      34.231  23.549   3.145  1.00 37.25           H
ATOM   1552 HD11 LEU A 207      34.687  21.332   3.730  1.00 27.87           H
ATOM   1553 HD12 LEU A 207      33.170  21.681   4.038  1.00 27.87           H
ATOM   1554 HD13 LEU A 207      33.534  20.833   2.751  1.00 27.87           H
ATOM   1555 HD21 LEU A 207      35.860  22.467   1.885  1.00 31.88           H
ATOM   1556 HD22 LEU A 207      34.731  22.061   0.845  1.00 31.88           H
ATOM   1557 HD23 LEU A 207      35.129  23.591   1.037  1.00 31.88           H
ATOM   1558  N   ILE A 208      30.415  25.473   0.918  1.00 22.75           N
ATOM   1559  CA  ILE A 208      29.040  25.768   0.530  1.00 19.86           C
ATOM   1560  C   ILE A 208      29.002  26.525  -0.783  1.00 20.05           C
ATOM   1561  O   ILE A 208      27.920  26.670  -1.374  1.00 17.15           O
ATOM   1562  CB  ILE A 208      28.285  26.566   1.617  1.00 22.82           C
ATOM   1563  CG1 ILE A 208      26.768  26.304   1.571  1.00 18.01           C
ATOM   1564  CG2 ILE A 208      28.549  28.057   1.499  1.00 19.38           C
ATOM   1565  CD1 ILE A 208      26.399  24.878   1.762  1.00 19.60           C
ATOM   1566  H   ILE A 208      30.744  26.043   1.466  1.00 27.30           H
ATOM   1567  HA  ILE A 208      28.593  24.918   0.393  1.00 23.83           H
ATOM   1568  HB  ILE A 208      28.615  26.262   2.477  1.00 27.38           H
ATOM   1569 HG12 ILE A 208      26.345  26.812   2.279  1.00 21.61           H
ATOM   1570 HG13 ILE A 208      26.429  26.583   0.709  1.00 21.61           H
ATOM   1571 HG21 ILE A 208      28.156  28.492   2.270  1.00 23.26           H
ATOM   1572 HG22 ILE A 208      29.512  28.190   1.493  1.00 23.26           H
ATOM   1573 HG23 ILE A 208      28.154  28.416   0.691  1.00 23.26           H
ATOM   1574 HD11 ILE A 208      25.430  24.821   1.759  1.00 23.51           H
ATOM   1575 HD12 ILE A 208      26.759  24.342   1.044  1.00 23.51           H
ATOM   1576 HD13 ILE A 208      26.746  24.584   2.618  1.00 23.51           H
ATOM   1577  N   LYS A 209      30.163  26.979  -1.247  1.00 16.45           N
ATOM   1578  CA  LYS A 209      30.327  27.835  -2.416  1.00 20.81           C
ATOM   1579  C   LYS A 209      29.430  29.059  -2.301  1.00 24.32           C
ATOM   1580  O   LYS A 209      28.497  29.266  -3.076  1.00 21.83           O
ATOM   1581  CB  LYS A 209      30.053  27.070  -3.711  1.00 27.62           C
ATOM   1582  CG  LYS A 209      30.580  27.744  -4.954  1.00 31.31           C
ATOM   1583  CD  LYS A 209      30.414  26.819  -6.150  1.00 32.67           C
ATOM   1584  CE  LYS A 209      30.928  27.485  -7.365  1.00 33.76           C
ATOM   1585  NZ  LYS A 209      32.344  27.853  -7.155  1.00 49.54           N1+
ATOM   1586  H   LYS A 209      30.910  26.789  -0.876  1.00 19.74           H
ATOM   1587  HA  LYS A 209      31.244  28.149  -2.434  1.00 24.97           H
ATOM   1588  HB2 LYS A 209      30.490  26.208  -3.650  1.00 33.15           H
ATOM   1589  HB3 LYS A 209      29.095  26.942  -3.822  1.00 33.15           H
ATOM   1590  HG2 LYS A 209      30.070  28.552  -5.122  1.00 37.57           H
ATOM   1591  HG3 LYS A 209      31.519  27.953  -4.843  1.00 37.57           H
ATOM   1592  HD2 LYS A 209      30.918  26.004  -6.006  1.00 39.20           H
ATOM   1593  HD3 LYS A 209      29.471  26.626  -6.283  1.00 39.20           H
ATOM   1594  HE2 LYS A 209      30.871  26.879  -8.121  1.00 40.51           H
ATOM   1595  HE3 LYS A 209      30.410  28.290  -7.522  1.00 40.51           H
ATOM   1596  HZ1 LYS A 209      32.744  27.963  -7.941  1.00 59.45           H
ATOM   1597  HZ2 LYS A 209      32.394  28.614  -6.694  1.00 59.45           H
ATOM   1598  HZ3 LYS A 209      32.758  27.209  -6.704  1.00 59.45           H
ATOM   1599  N   GLU A 210      29.748  29.872  -1.302  1.00 23.72           N
ATOM   1600  CA  GLU A 210      28.942  31.023  -0.955  1.00 20.73           C
ATOM   1601  C   GLU A 210      28.619  31.822  -2.198  1.00 20.48           C
ATOM   1602  O   GLU A 210      29.510  32.158  -2.992  1.00 21.07           O
ATOM   1603  CB  GLU A 210      29.674  31.900   0.057  1.00 23.58           C
ATOM   1604  CG  GLU A 210      28.766  32.968   0.606  1.00 20.96           C
ATOM   1605  CD  GLU A 210      29.401  33.843   1.671  1.00 32.34           C
ATOM   1606  OE1 GLU A 210      28.641  34.625   2.276  1.00 34.51           O
ATOM   1607  OE2 GLU A 210      30.634  33.765   1.898  1.00 28.55           O1-
ATOM   1608  H   GLU A 210      30.435  29.763  -0.799  1.00 28.46           H
ATOM   1609  HA  GLU A 210      28.105  30.733  -0.554  1.00 24.88           H
ATOM   1610  HB2 GLU A 210      29.979  31.348   0.796  1.00 28.30           H
ATOM   1611  HB3 GLU A 210      30.431  32.326  -0.367  1.00 28.30           H
ATOM   1612  HG2 GLU A 210      28.490  33.560  -0.110  1.00 25.15           H
ATOM   1613  HG3 GLU A 210      27.993  32.540   1.004  1.00 25.15           H
ATOM   1614  N   ASN A 211      27.324  32.123  -2.367  1.00 22.31           N
ATOM   1615  CA  ASN A 211      26.846  32.866  -3.531  1.00 25.78           C
ATOM   1616  C   ASN A 211      25.668  33.725  -3.083  1.00 19.38           C
ATOM   1617  O   ASN A 211      24.529  33.342  -3.308  1.00 21.89           O
ATOM   1618  CB  ASN A 211      26.426  31.929  -4.664  1.00 23.29           C
ATOM   1619  CG  ASN A 211      25.879  32.691  -5.880  1.00 28.62           C
ATOM   1620  OD1 ASN A 211      26.243  33.859  -6.118  1.00 21.82           O
ATOM   1621  ND2 ASN A 211      24.981  32.055  -6.621  1.00 30.09           N
ATOM   1622  H   ASN A 211      26.697  31.902  -1.825  1.00 26.77           H
ATOM   1623  HA  ASN A 211      27.550  33.447  -3.865  1.00 30.93           H
ATOM   1624  HB2 ASN A 211      27.170  31.364  -4.929  1.00 27.95           H
ATOM   1625  HB3 ASN A 211      25.696  31.377  -4.340  1.00 27.95           H
ATOM   1626 HD21 ASN A 211      24.671  32.430  -7.330  1.00 36.11           H
ATOM   1627 HD22 ASN A 211      24.731  31.259  -6.422  1.00 36.11           H
ATOM   1628  N   GLY A 212      25.956  34.859  -2.435  1.00 20.05           N
ATOM   1629  CA  GLY A 212      24.903  35.776  -2.031  1.00 21.17           C
ATOM   1630  C   GLY A 212      23.905  35.091  -1.139  1.00 21.23           C
ATOM   1631  O   GLY A 212      24.268  34.369  -0.211  1.00 19.42           O
ATOM   1632  H   GLY A 212      26.748  35.120  -2.222  1.00 24.06           H
ATOM   1633  HA2 GLY A 212      25.295  36.516  -1.546  1.00 25.40           H
ATOM   1634  HA3 GLY A 212      24.435  36.116  -2.809  1.00 25.40           H
ATOM   1635  N   LEU A 213      22.628  35.302  -1.420  1.00 19.88           N
ATOM   1636  CA  LEU A 213      21.555  34.641  -0.685  1.00 24.87           C
ATOM   1637  C   LEU A 213      21.179  33.276  -1.259  1.00 22.66           C
ATOM   1638  O   LEU A 213      20.287  32.613  -0.719  1.00 21.53           O
ATOM   1639  CB  LEU A 213      20.325  35.563  -0.639  1.00 20.43           C
ATOM   1640  CG  LEU A 213      20.490  36.884   0.132  1.00 22.71           C
ATOM   1641  CD1 LEU A 213      19.257  37.732   0.016  1.00 19.70           C
ATOM   1642  CD2 LEU A 213      20.747  36.600   1.586  1.00 21.91           C
ATOM   1643  H   LEU A 213      22.352  35.842  -2.025  1.00 23.86           H
ATOM   1644  HA  LEU A 213      21.848  34.492   0.225  1.00 29.84           H
ATOM   1645  HB2 LEU A 213      20.075  35.790  -1.548  1.00 24.51           H
ATOM   1646  HB3 LEU A 213      19.600  35.082  -0.214  1.00 24.51           H
ATOM   1647  HG  LEU A 213      21.246  37.378  -0.224  1.00 27.25           H
ATOM   1648 HD11 LEU A 213      19.388  38.544   0.528  1.00 23.64           H
ATOM   1649 HD12 LEU A 213      19.105  37.944  -0.919  1.00 23.64           H
ATOM   1650 HD13 LEU A 213      18.499  37.243   0.371  1.00 23.64           H
ATOM   1651 HD21 LEU A 213      20.846  37.440   2.062  1.00 26.29           H
ATOM   1652 HD22 LEU A 213      19.991  36.110   1.946  1.00 26.29           H
ATOM   1653 HD23 LEU A 213      21.556  36.070   1.674  1.00 26.29           H
ATOM   1654  N   ASN A 214      21.873  32.810  -2.295  1.00 21.29           N
ATOM   1655  CA  ASN A 214      21.590  31.523  -2.924  1.00 21.18           C
ATOM   1656  C   ASN A 214      22.331  30.359  -2.269  1.00 23.56           C
ATOM   1657  O   ASN A 214      21.903  29.201  -2.404  1.00 20.92           O
ATOM   1658  CB  ASN A 214      21.942  31.605  -4.418  1.00 20.00           C
ATOM   1659  CG  ASN A 214      20.973  32.486  -5.195  1.00 31.03           C
ATOM   1660  OD1 ASN A 214      19.769  32.429  -4.981  1.00 31.12           O
ATOM   1661  ND2 ASN A 214      21.492  33.315  -6.081  1.00 34.77           N
ATOM   1662  H   ASN A 214      22.523  33.227  -2.666  1.00 25.54           H
ATOM   1663  HA  ASN A 214      20.639  31.346  -2.847  1.00 25.42           H
ATOM   1664  HB2 ASN A 214      22.830  31.985  -4.503  1.00 24.00           H
ATOM   1665  HB3 ASN A 214      21.927  30.714  -4.802  1.00 24.00           H
ATOM   1666 HD21 ASN A 214      20.982  33.814  -6.557  1.00 41.73           H
ATOM   1667 HD22 ASN A 214      22.349  33.360  -6.178  1.00 41.73           H
ATOM   1668  N   ALA A 215      23.409  30.646  -1.548  1.00 23.40           N
ATOM   1669  CA  ALA A 215      24.205  29.653  -0.843  1.00 20.93           C
ATOM   1670  C   ALA A 215      25.091  30.395   0.145  1.00 20.22           C
ATOM   1671  O   ALA A 215      25.750  31.356  -0.225  1.00 19.76           O
ATOM   1672  CB  ALA A 215      25.080  28.845  -1.802  1.00 22.20           C
ATOM   1673  H   ALA A 215      23.708  31.443  -1.444  1.00 28.08           H
ATOM   1674  HA  ALA A 215      23.622  29.046  -0.360  1.00 25.11           H
ATOM   1675  HB1 ALA A 215      25.614  28.210  -1.299  1.00 26.64           H
ATOM   1676  HB2 ALA A 215      24.503  28.381  -2.428  1.00 26.64           H
ATOM   1677  HB3 ALA A 215      25.663  29.466  -2.266  1.00 26.64           H
ATOM   1678  N   GLY A 216      25.174  29.907   1.370  1.00 19.35           N
ATOM   1679  CA  GLY A 216      26.066  30.574   2.302  1.00 17.77           C
ATOM   1680  C   GLY A 216      25.902  30.065   3.712  1.00 18.51           C
ATOM   1681  O   GLY A 216      25.473  28.923   3.936  1.00 17.80           O
ATOM   1682  H   GLY A 216      24.745  29.212   1.660  1.00 23.22           H
ATOM   1683  HA2 GLY A 216      26.978  30.415   2.022  1.00 21.32           H
ATOM   1684  HA3 GLY A 216      25.890  31.528   2.288  1.00 21.32           H
ATOM   1685  N   LEU A 217      26.284  30.933   4.659  1.00 16.18           N
ATOM   1686  CA  LEU A 217      26.199  30.637   6.088  1.00 17.58           C
ATOM   1687  C   LEU A 217      24.823  31.015   6.602  1.00 14.22           C
ATOM   1688  O   LEU A 217      24.369  32.145   6.427  1.00 16.14           O
ATOM   1689  CB  LEU A 217      27.293  31.385   6.873  1.00 18.84           C
ATOM   1690  CG  LEU A 217      28.695  31.352   6.246  1.00 19.63           C
ATOM   1691  CD1 LEU A 217      29.754  31.939   7.169  1.00 24.58           C
ATOM   1692  CD2 LEU A 217      29.105  29.953   5.835  1.00 18.33           C
ATOM   1693  H   LEU A 217      26.614  31.707   4.490  1.00 19.42           H
ATOM   1694  HA  LEU A 217      26.307  29.679   6.231  1.00 21.09           H
ATOM   1695  HB2 LEU A 217      27.041  32.319   6.960  1.00 22.61           H
ATOM   1696  HB3 LEU A 217      27.360  30.992   7.758  1.00 22.61           H
ATOM   1697  HG  LEU A 217      28.676  31.901   5.445  1.00 23.55           H
ATOM   1698 HD11 LEU A 217      30.616  31.889   6.730  1.00 29.50           H
ATOM   1699 HD12 LEU A 217      29.526  32.863   7.361  1.00 29.50           H
ATOM   1700 HD13 LEU A 217      29.763  31.418   7.986  1.00 29.50           H
ATOM   1701 HD21 LEU A 217      30.002  29.977   5.461  1.00 22.00           H
ATOM   1702 HD22 LEU A 217      29.086  29.365   6.606  1.00 22.00           H
ATOM   1703 HD23 LEU A 217      28.487  29.641   5.161  1.00 22.00           H
ATOM   1704  N   ALA A 218      24.160  30.064   7.244  1.00 14.78           N
ATOM   1705  CA  ALA A 218      22.804  30.330   7.651  1.00 16.66           C
ATOM   1706  C   ALA A 218      22.766  31.194   8.899  1.00 17.74           C
ATOM   1707  O   ALA A 218      21.773  31.928   9.075  1.00 18.15           O
ATOM   1708  CB  ALA A 218      22.023  29.019   7.847  1.00 15.05           C
ATOM   1709  H   ALA A 218      24.465  29.289   7.456  1.00 17.74           H
ATOM   1710  HA  ALA A 218      22.372  30.832   6.941  1.00 19.99           H
ATOM   1711  HB1 ALA A 218      21.123  29.230   8.134  1.00 18.06           H
ATOM   1712  HB2 ALA A 218      21.982  28.544   7.008  1.00 18.06           H
ATOM   1713  HB3 ALA A 218      22.473  28.470   8.507  1.00 18.06           H
ATOM   1714  N   PHE A 219      23.801  31.161   9.753  1.00 15.69           N
ATOM   1715  CA  PHE A 219      23.686  31.945  10.977  1.00 17.43           C
ATOM   1716  C   PHE A 219      25.117  31.848  11.470  1.00 14.35           C
ATOM   1717  O   PHE A 219      25.977  31.111  11.006  1.00 12.49           O
ATOM   1718  CB  PHE A 219      22.621  31.440  11.971  1.00 16.97           C
ATOM   1719  CG  PHE A 219      22.688  29.959  12.225  1.00 18.71           C
ATOM   1720  CD1 PHE A 219      21.798  29.114  11.547  1.00 17.50           C
ATOM   1721  CD2 PHE A 219      23.642  29.413  13.098  1.00 13.84           C
ATOM   1722  CE1 PHE A 219      21.832  27.732  11.774  1.00 17.05           C
ATOM   1723  CE2 PHE A 219      23.663  28.034  13.325  1.00 14.04           C
ATOM   1724  CZ  PHE A 219      22.743  27.192  12.684  1.00 15.72           C
ATOM   1725  H   PHE A 219      24.618  30.528   9.654  1.00 18.83           H
ATOM   1726  HA  PHE A 219      23.416  33.017  10.688  1.00 20.91           H
ATOM   1727  HB2 PHE A 219      22.738  31.997  12.921  1.00 20.36           H
ATOM   1728  HB3 PHE A 219      21.632  31.719  11.548  1.00 20.36           H
ATOM   1729  HD1 PHE A 219      21.104  29.532  10.821  1.00 21.00           H
ATOM   1730  HD2 PHE A 219      24.406  30.044  13.572  1.00 16.61           H
ATOM   1731  HE1 PHE A 219      21.147  27.082  11.233  1.00 20.46           H
ATOM   1732  HE2 PHE A 219      24.383  27.599  14.028  1.00 16.85           H
ATOM   1733  HZ  PHE A 219      22.777  26.116  12.880  1.00 18.86           H
ATOM   1734  N   PRO A 220      25.404  32.754  12.434  1.00 15.41           N
ATOM   1735  CA  PRO A 220      26.753  32.896  12.980  1.00 17.61           C
ATOM   1736  C   PRO A 220      27.194  31.655  13.727  1.00 15.38           C
ATOM   1737  O   PRO A 220      26.391  30.821  14.139  1.00 17.47           O
ATOM   1738  CB  PRO A 220      26.622  34.100  13.947  1.00 14.82           C
ATOM   1739  CG  PRO A 220      25.503  34.846  13.463  1.00 15.54           C
ATOM   1740  CD  PRO A 220      24.533  33.830  12.970  1.00 13.88           C
ATOM   1741  HA  PRO A 220      27.383  33.094  12.278  1.00 21.14           H
ATOM   1742  HB2 PRO A 220      26.459  33.791  14.857  1.00 17.79           H
ATOM   1743  HB3 PRO A 220      27.433  34.629  13.899  1.00 17.79           H
ATOM   1744  HG2 PRO A 220      25.133  35.380  14.184  1.00 18.64           H
ATOM   1745  HG3 PRO A 220      25.789  35.408  12.731  1.00 18.64           H
ATOM   1746  HD2 PRO A 220      23.987  33.527  13.714  1.00 16.65           H
ATOM   1747  HD3 PRO A 220      23.985  34.231  12.284  1.00 16.65           H
ATOM   1748  N   THR A 221      28.506  31.547  13.877  1.00 14.14           N
ATOM   1749  CA  THR A 221      29.123  30.419  14.558  1.00 18.22           C
ATOM   1750  C   THR A 221      28.971  30.607  16.065  1.00 13.87           C
ATOM   1751  O   THR A 221      29.718  31.354  16.699  1.00 13.73           O
ATOM   1752  CB  THR A 221      30.589  30.296  14.162  1.00 18.95           C
ATOM   1753  OG1 THR A 221      30.674  30.150  12.748  1.00 17.95           O
ATOM   1754  CG2 THR A 221      31.271  29.094  14.849  1.00 18.30           C
ATOM   1755  H   THR A 221      29.062  32.124  13.586  1.00 16.97           H
ATOM   1756  HA  THR A 221      28.665  29.606  14.308  1.00 21.86           H
ATOM   1757  HB  THR A 221      31.070  31.101  14.418  1.00 22.74           H
ATOM   1758  HG1 THR A 221      31.183  30.728  12.431  1.00 21.54           H
ATOM   1759 HG21 THR A 221      32.199  29.064  14.580  1.00 21.96           H
ATOM   1760 HG22 THR A 221      31.222  29.176  15.815  1.00 21.96           H
ATOM   1761 HG23 THR A 221      30.841  28.268  14.585  1.00 21.96           H
ATOM   1762  N   GLY A 222      28.035  29.875  16.653  1.00 13.68           N
ATOM   1763  CA  GLY A 222      27.978  29.792  18.102  1.00 14.09           C
ATOM   1764  C   GLY A 222      29.148  29.005  18.643  1.00 14.66           C
ATOM   1765  O   GLY A 222      29.504  27.948  18.124  1.00 14.75           O
ATOM   1766  H   GLY A 222      27.429  29.431  16.243  1.00 16.41           H
ATOM   1767  HA2 GLY A 222      27.983  30.679  18.502  1.00 16.91           H
ATOM   1768  HA3 GLY A 222      27.162  29.347  18.375  1.00 16.91           H
ATOM   1769  N   CYS A 223      29.761  29.519  19.701  1.00 19.67           N
ATOM   1770  CA  CYS A 223      30.869  28.839  20.344  1.00 14.51           C
ATOM   1771  C   CYS A 223      30.745  29.059  21.847  1.00 14.44           C
ATOM   1772  O   CYS A 223      31.727  29.304  22.542  1.00 16.91           O
ATOM   1773  CB  CYS A 223      32.223  29.314  19.753  1.00 13.98           C
ATOM   1774  SG  CYS A 223      32.520  31.039  19.843  1.00 15.15           S
ATOM   1775  H   CYS A 223      29.558  30.278  20.057  1.00 23.61           H
ATOM   1776  HA  CYS A 223      30.795  27.884  20.183  1.00 17.41           H
ATOM   1777  HB2 CYS A 223      32.948  28.875  20.229  1.00 16.77           H
ATOM   1778  HB3 CYS A 223      32.255  29.075  18.815  1.00 16.77           H
ATOM   1779  HG  CYS A 223      32.791  31.565  18.814  1.00 18.18           H
ATOM   1780  N   SER A 224      29.501  29.009  22.341  1.00 13.84           N
ATOM   1781  CA  SER A 224      29.162  29.356  23.724  1.00 12.63           C
ATOM   1782  C   SER A 224      29.881  28.466  24.738  1.00 12.78           C
ATOM   1783  O   SER A 224      29.976  27.246  24.567  1.00 12.49           O
ATOM   1784  CB  SER A 224      27.648  29.240  23.900  1.00 12.87           C
ATOM   1785  OG  SER A 224      26.914  29.990  22.925  1.00 12.07           O
ATOM   1786  H   SER A 224      28.822  28.761  21.884  1.00 16.61           H
ATOM   1787  HA  SER A 224      29.425  30.268  23.906  1.00 15.16           H
ATOM   1788  HB2 SER A 224      27.405  28.306  23.800  1.00 15.45           H
ATOM   1789  HB3 SER A 224      27.420  29.555  24.788  1.00 15.45           H
ATOM   1790  HG  SER A 224      27.021  29.663  22.159  1.00 14.48           H
ATOM   1791  N   LEU A 225      30.368  29.091  25.821  1.00 14.10           N
ATOM   1792  CA  LEU A 225      31.293  28.485  26.774  1.00 14.06           C
ATOM   1793  C   LEU A 225      30.627  28.274  28.131  1.00 13.18           C
ATOM   1794  O   LEU A 225      29.959  29.176  28.631  1.00 12.28           O
ATOM   1795  CB  LEU A 225      32.519  29.378  26.939  1.00 13.04           C
ATOM   1796  CG  LEU A 225      33.393  29.621  25.715  1.00 15.90           C
ATOM   1797  CD1 LEU A 225      34.488  30.582  26.093  1.00 18.23           C
ATOM   1798  CD2 LEU A 225      34.019  28.349  25.164  1.00 17.66           C
ATOM   1799  H   LEU A 225      30.165  29.900  26.037  1.00 16.92           H
ATOM   1800  HA  LEU A 225      31.585  27.616  26.450  1.00 16.87           H
ATOM   1801  HB2 LEU A 225      32.226  30.248  27.252  1.00 15.65           H
ATOM   1802  HB3 LEU A 225      33.091  28.972  27.601  1.00 15.65           H
ATOM   1803  HG  LEU A 225      32.851  30.029  25.021  1.00 19.08           H
ATOM   1804 HD11 LEU A 225      35.049  30.750  25.319  1.00 21.88           H
ATOM   1805 HD12 LEU A 225      34.097  31.411  26.410  1.00 21.88           H
ATOM   1806 HD13 LEU A 225      35.013  30.183  26.806  1.00 21.88           H
ATOM   1807 HD21 LEU A 225      34.512  28.572  24.360  1.00 21.19           H
ATOM   1808 HD22 LEU A 225      34.615  27.964  25.823  1.00 21.19           H
ATOM   1809 HD23 LEU A 225      33.314  27.719  24.948  1.00 21.19           H
ATOM   1810  N   ASN A 226      30.786  27.071  28.698  1.00 13.41           N
ATOM   1811  CA  ASN A 226      30.583  26.804  30.121  1.00 17.78           C
ATOM   1812  C   ASN A 226      29.117  27.051  30.463  1.00 16.55           C
ATOM   1813  O   ASN A 226      28.263  26.282  29.975  1.00 14.81           O
ATOM   1814  CB  ASN A 226      31.616  27.594  30.936  1.00 17.22           C
ATOM   1815  CG  ASN A 226      33.041  27.243  30.539  1.00 17.00           C
ATOM   1816  OD1 ASN A 226      33.343  26.089  30.232  1.00 17.01           O
ATOM   1817  ND2 ASN A 226      33.899  28.240  30.472  1.00 16.39           N
ATOM   1818  H   ASN A 226      30.983  26.361  28.256  1.00 16.09           H
ATOM   1819  HA  ASN A 226      30.753  25.868  30.296  1.00 21.34           H
ATOM   1820  HB2 ASN A 226      31.480  28.545  30.815  1.00 20.67           H
ATOM   1821  HB3 ASN A 226      31.525  27.375  31.873  1.00 20.67           H
ATOM   1822 HD21 ASN A 226      34.728  28.073  30.312  1.00 19.66           H
ATOM   1823 HD22 ASN A 226      33.627  29.046  30.575  1.00 19.66           H
ATOM   1824  N   ASN A 227      28.790  27.987  31.360  1.00 14.26           N
ATOM   1825  CA  ASN A 227      27.405  28.226  31.738  1.00 15.20           C
ATOM   1826  C   ASN A 227      26.620  28.844  30.602  1.00 15.90           C
ATOM   1827  O   ASN A 227      25.399  28.810  30.638  1.00 14.41           O
ATOM   1828  CB  ASN A 227      27.329  29.128  32.976  1.00 17.80           C
ATOM   1829  CG  ASN A 227      27.971  30.497  32.751  1.00 18.66           C
ATOM   1830  OD1 ASN A 227      29.122  30.589  32.346  1.00 17.00           O
ATOM   1831  ND2 ASN A 227      27.200  31.556  32.956  1.00 18.27           N
ATOM   1832  H   ASN A 227      29.356  28.479  31.778  1.00 17.12           H
ATOM   1833  HA  ASN A 227      26.973  27.382  31.957  1.00 18.24           H
ATOM   1834  HB2 ASN A 227      26.402  29.265  33.215  1.00 21.36           H
ATOM   1835  HB3 ASN A 227      27.793  28.693  33.708  1.00 21.36           H
ATOM   1836 HD21 ASN A 227      27.511  32.346  32.831  1.00 21.93           H
ATOM   1837 HD22 ASN A 227      26.386  31.455  33.214  1.00 21.93           H
ATOM   1838  N   CYS A 228      27.275  29.423  29.598  1.00 17.54           N
ATOM   1839  CA  CYS A 228      26.537  29.943  28.450  1.00 14.50           C
ATOM   1840  C   CYS A 228      26.260  28.808  27.464  1.00 13.38           C
ATOM   1841  O   CYS A 228      27.151  28.038  27.115  1.00 11.13           O
ATOM   1842  CB  CYS A 228      27.296  31.086  27.821  1.00 12.19           C
ATOM   1843  SG  CYS A 228      27.345  32.511  28.998  1.00 19.33           S
ATOM   1844  H   CYS A 228      28.122  29.530  29.558  1.00 21.04           H
ATOM   1845  HA  CYS A 228      25.687  30.295  28.735  1.00 17.40           H
ATOM   1846  HB2 CYS A 228      28.202  30.794  27.649  1.00 14.63           H
ATOM   1847  HB3 CYS A 228      26.866  31.360  26.996  1.00 14.63           H
ATOM   1848  N   ALA A 229      25.002  28.684  27.081  1.00 12.88           N
ATOM   1849  CA  ALA A 229      24.508  27.593  26.266  1.00 17.66           C
ATOM   1850  C   ALA A 229      24.389  27.911  24.770  1.00 12.79           C
ATOM   1851  O   ALA A 229      24.517  26.979  23.963  1.00 15.73           O
ATOM   1852  CB  ALA A 229      23.145  27.157  26.793  1.00 16.83           C
ATOM   1853  H   ALA A 229      24.390  29.247  27.288  1.00 15.46           H
ATOM   1854  HA  ALA A 229      25.117  26.840  26.362  1.00 21.20           H
ATOM   1855  HB1 ALA A 229      22.773  26.474  26.216  1.00 20.20           H
ATOM   1856  HB2 ALA A 229      23.247  26.822  27.695  1.00 20.20           H
ATOM   1857  HB3 ALA A 229      22.575  27.939  26.795  1.00 20.20           H
ATOM   1858  N   ALA A 230      24.160  29.167  24.365  1.00 15.83           N
ATOM   1859  CA  ALA A 230      23.802  29.505  22.975  1.00 16.66           C
ATOM   1860  C   ALA A 230      24.016  31.001  22.694  1.00 14.13           C
ATOM   1861  O   ALA A 230      23.972  31.792  23.638  1.00 14.63           O
ATOM   1862  CB  ALA A 230      22.327  29.149  22.700  1.00 17.84           C
ATOM   1863  H   ALA A 230      24.208  29.848  24.893  1.00 19.00           H
ATOM   1864  HA  ALA A 230      24.373  29.002  22.371  1.00 19.99           H
ATOM   1865  HB1 ALA A 230      22.106  29.429  21.797  1.00 21.41           H
ATOM   1866  HB2 ALA A 230      22.221  28.187  22.779  1.00 21.41           H
ATOM   1867  HB3 ALA A 230      21.744  29.600  23.338  1.00 21.41           H
ATOM   1868  N   HIS A 231      24.151  31.387  21.367  1.00 14.93           N
ATOM   1869  CA  HIS A 231      23.933  32.766  20.877  1.00 19.37           C
ATOM   1870  C   HIS A 231      25.100  33.696  21.283  1.00 15.31           C
ATOM   1871  O   HIS A 231      25.118  34.906  21.142  1.00 17.14           O
ATOM   1872  CB  HIS A 231      22.595  33.366  21.294  1.00 18.03           C
ATOM   1873  CG  HIS A 231      21.445  32.566  20.818  1.00 16.81           C
ATOM   1874  ND1 HIS A 231      20.132  32.933  21.146  1.00 16.61           N
ATOM   1875  CD2 HIS A 231      21.340  31.427  20.004  1.00 20.11           C
ATOM   1876  CE1 HIS A 231      19.275  32.025  20.527  1.00 19.46           C
ATOM   1877  NE2 HIS A 231      19.997  31.104  19.820  1.00 23.04           N
ATOM   1878  H   HIS A 231      24.157  30.657  20.623  1.00 17.92           H
ATOM   1879  HA  HIS A 231      23.975  32.737  19.745  1.00 23.25           H
ATOM   1880  HB2 HIS A 231      22.529  34.431  20.944  1.00 21.64           H
ATOM   1881  HB3 HIS A 231      22.532  33.459  22.413  1.00 21.64           H
ATOM   1882  HD1 HIS A 231      19.841  33.708  21.762  1.00 19.93           H
ATOM   1883  HD2 HIS A 231      22.119  30.809  19.590  1.00 24.13           H
ATOM   1884  HE1 HIS A 231      18.194  32.062  20.614  1.00 23.36           H
ATOM   1885  N   TYR A 232      26.226  33.026  21.672  1.00 13.63           N
ATOM   1886  CA  TYR A 232      27.552  33.653  21.835  1.00 17.11           C
ATOM   1887  C   TYR A 232      28.451  33.362  20.637  1.00 13.68           C
ATOM   1888  O   TYR A 232      28.752  32.204  20.318  1.00 13.84           O
ATOM   1889  CB  TYR A 232      28.324  33.249  23.108  1.00 14.12           C
ATOM   1890  CG  TYR A 232      29.796  33.720  23.053  1.00 13.87           C
ATOM   1891  CD1 TYR A 232      30.857  32.829  22.768  1.00 16.20           C
ATOM   1892  CD2 TYR A 232      30.133  35.053  23.258  1.00 15.36           C
ATOM   1893  CE1 TYR A 232      32.191  33.278  22.696  1.00 16.93           C
ATOM   1894  CE2 TYR A 232      31.451  35.512  23.168  1.00 18.40           C
ATOM   1895  CZ  TYR A 232      32.493  34.604  22.901  1.00 17.21           C
ATOM   1896  OH  TYR A 232      33.816  35.056  22.829  1.00 14.00           O
ATOM   1897  H   TYR A 232      26.240  32.182  21.841  1.00 16.36           H
ATOM   1898  HA  TYR A 232      27.428  34.614  21.885  1.00 20.53           H
ATOM   1899  HB2 TYR A 232      27.900  33.649  23.882  1.00 16.94           H
ATOM   1900  HB3 TYR A 232      28.322  32.286  23.215  1.00 16.94           H
ATOM   1901  HD1 TYR A 232      30.683  31.929  22.615  1.00 19.44           H
ATOM   1902  HD2 TYR A 232      29.462  35.677  23.430  1.00 18.43           H
ATOM   1903  HE1 TYR A 232      32.878  32.681  22.505  1.00 20.31           H
ATOM   1904  HE2 TYR A 232      31.645  36.408  23.316  1.00 22.08           H
ATOM   1905  HH  TYR A 232      33.852  35.879  23.013  1.00 16.80           H
ATOM   1906  N   THR A 233      28.898  34.427  19.990  1.00 12.29           N
ATOM   1907  CA  THR A 233      30.044  34.412  19.083  1.00 17.45           C
ATOM   1908  C   THR A 233      30.812  35.695  19.386  1.00 12.61           C
ATOM   1909  O   THR A 233      30.204  36.698  19.783  1.00 15.35           O
ATOM   1910  CB  THR A 233      29.585  34.349  17.610  1.00 15.47           C
ATOM   1911  OG1 THR A 233      30.670  33.939  16.736  1.00 15.65           O
ATOM   1912  CG2 THR A 233      29.056  35.695  17.145  1.00 20.17           C
ATOM   1913  H   THR A 233      28.524  35.196  20.036  1.00 14.75           H
ATOM   1914  HA  THR A 233      30.624  33.644  19.274  1.00 20.95           H
ATOM   1915  HB  THR A 233      28.865  33.703  17.541  1.00 18.57           H
ATOM   1916  HG1 THR A 233      30.856  33.141  16.911  1.00 18.78           H
ATOM   1917 HG21 THR A 233      28.672  35.625  16.255  1.00 24.20           H
ATOM   1918 HG22 THR A 233      28.383  36.001  17.766  1.00 24.20           H
ATOM   1919 HG23 THR A 233      29.777  36.346  17.106  1.00 24.20           H
ATOM   1920  N   PRO A 234      32.145  35.695  19.255  1.00 14.67           N
ATOM   1921  CA  PRO A 234      32.893  36.924  19.575  1.00 12.40           C
ATOM   1922  C   PRO A 234      32.566  38.074  18.622  1.00 16.74           C
ATOM   1923  O   PRO A 234      32.434  37.877  17.411  1.00 14.96           O
ATOM   1924  CB  PRO A 234      34.364  36.497  19.418  1.00 15.33           C
ATOM   1925  CG  PRO A 234      34.326  35.336  18.471  1.00 15.43           C
ATOM   1926  CD  PRO A 234      33.049  34.597  18.871  1.00 14.37           C
ATOM   1927  HA  PRO A 234      32.733  37.197  20.494  1.00 14.88           H
ATOM   1928  HB2 PRO A 234      34.888  37.235  19.058  1.00 18.39           H
ATOM   1929  HB3 PRO A 234      34.715  36.218  20.280  1.00 18.39           H
ATOM   1930  HG2 PRO A 234      34.278  35.658  17.558  1.00 18.51           H
ATOM   1931  HG3 PRO A 234      35.112  34.779  18.592  1.00 18.51           H
ATOM   1932  HD2 PRO A 234      32.703  34.093  18.122  1.00 17.24           H
ATOM   1933  HD3 PRO A 234      33.210  34.033  19.643  1.00 17.24           H
ATOM   1934  N   ASN A 235      32.428  39.275  19.185  1.00 15.22           N
ATOM   1935  CA  ASN A 235      32.544  40.532  18.456  1.00 14.47           C
ATOM   1936  C   ASN A 235      34.023  40.928  18.341  1.00 19.74           C
ATOM   1937  O   ASN A 235      34.905  40.366  18.995  1.00 15.32           O
ATOM   1938  CB  ASN A 235      31.757  41.658  19.153  1.00 16.41           C
ATOM   1939  CG  ASN A 235      30.262  41.396  19.199  1.00 17.82           C
ATOM   1940  OD1 ASN A 235      29.705  40.771  18.302  1.00 15.74           O
ATOM   1941  ND2 ASN A 235      29.612  41.877  20.253  1.00 19.88           N
ATOM   1942  H   ASN A 235      32.231  39.402  20.011  1.00 18.26           H
ATOM   1943  HA  ASN A 235      32.187  40.419  17.563  1.00 17.36           H
ATOM   1944  HB2 ASN A 235      32.062  41.771  20.068  1.00 19.69           H
ATOM   1945  HB3 ASN A 235      31.890  42.487  18.664  1.00 19.69           H
ATOM   1946 HD21 ASN A 235      28.759  41.786  20.324  1.00 23.86           H
ATOM   1947 HD22 ASN A 235      30.050  42.271  20.876  1.00 23.86           H
ATOM   1948  N   ALA A 236      34.277  41.919  17.496  1.00 19.60           N
ATOM   1949  CA  ALA A 236      35.621  42.465  17.320  1.00 22.10           C
ATOM   1950  C   ALA A 236      36.246  42.822  18.661  1.00 20.34           C
ATOM   1951  O   ALA A 236      35.593  43.406  19.528  1.00 19.99           O
ATOM   1952  CB  ALA A 236      35.555  43.717  16.427  1.00 25.02           C
ATOM   1953  H   ALA A 236      33.678  42.296  17.012  1.00 23.52           H
ATOM   1954  HA  ALA A 236      36.180  41.801  16.884  1.00 26.52           H
ATOM   1955  HB1 ALA A 236      36.452  44.049  16.277  1.00 30.03           H
ATOM   1956  HB2 ALA A 236      35.144  43.478  15.582  1.00 30.03           H
ATOM   1957  HB3 ALA A 236      35.025  44.395  16.871  1.00 30.03           H
ATOM   1958  N   GLY A 237      37.539  42.476  18.829  1.00 22.68           N
ATOM   1959  CA  GLY A 237      38.267  42.823  20.040  1.00 22.95           C
ATOM   1960  C   GLY A 237      38.143  41.804  21.168  1.00 22.92           C
ATOM   1961  O   GLY A 237      38.865  41.898  22.158  1.00 19.85           O
ATOM   1962  H   GLY A 237      38.005  42.041  18.251  1.00 27.21           H
ATOM   1963  HA2 GLY A 237      39.207  42.904  19.822  1.00 27.54           H
ATOM   1964  HA3 GLY A 237      37.962  43.683  20.363  1.00 27.54           H
ATOM   1965  N   ASP A 238      37.229  40.856  21.065  1.00 21.32           N
ATOM   1966  CA  ASP A 238      37.072  39.846  22.119  1.00 16.94           C
ATOM   1967  C   ASP A 238      38.351  39.020  22.254  1.00 17.10           C
ATOM   1968  O   ASP A 238      38.735  38.319  21.319  1.00 15.94           O
ATOM   1969  CB  ASP A 238      35.892  38.945  21.755  1.00 15.87           C
ATOM   1970  CG  ASP A 238      35.506  38.005  22.877  1.00 16.47           C
ATOM   1971  OD1 ASP A 238      36.371  37.626  23.709  1.00 14.37           O
ATOM   1972  OD2 ASP A 238      34.321  37.667  22.932  1.00 19.06           O1-
ATOM   1973  H   ASP A 238      36.681  40.775  20.409  1.00 25.59           H
ATOM   1974  HA  ASP A 238      36.888  40.272  22.974  1.00 20.33           H
ATOM   1975  HB2 ASP A 238      35.129  39.508  21.558  1.00 19.04           H
ATOM   1976  HB3 ASP A 238      36.123  38.404  20.979  1.00 19.04           H
ATOM   1977  N   THR A 239      39.000  39.093  23.418  1.00 16.44           N
ATOM   1978  CA  THR A 239      40.256  38.402  23.672  1.00 16.31           C
ATOM   1979  C   THR A 239      40.072  37.037  24.316  1.00 18.65           C
ATOM   1980  O   THR A 239      41.073  36.420  24.700  1.00 19.37           O
ATOM   1981  CB  THR A 239      41.144  39.264  24.578  1.00 17.04           C
ATOM   1982  OG1 THR A 239      40.414  39.585  25.767  1.00 17.19           O
ATOM   1983  CG2 THR A 239      41.574  40.559  23.869  1.00 24.19           C
ATOM   1984  H   THR A 239      38.724  39.547  24.094  1.00 19.73           H
ATOM   1985  HA  THR A 239      40.722  38.250  22.840  1.00 19.57           H
ATOM   1986  HB  THR A 239      41.936  38.761  24.811  1.00 20.45           H
ATOM   1987  HG1 THR A 239      40.880  40.038  26.296  1.00 20.63           H
ATOM   1988 HG21 THR A 239      42.158  41.073  24.449  1.00 29.03           H
ATOM   1989 HG22 THR A 239      42.051  40.346  23.049  1.00 29.03           H
ATOM   1990 HG23 THR A 239      40.795  41.093  23.651  1.00 29.03           H
ATOM   1991  N   THR A 240      38.837  36.538  24.436  1.00 14.10           N
ATOM   1992  CA  THR A 240      38.612  35.223  25.053  1.00 16.30           C
ATOM   1993  C   THR A 240      39.411  34.115  24.373  1.00 19.14           C
ATOM   1994  O   THR A 240      39.448  34.006  23.143  1.00 17.42           O
ATOM   1995  CB  THR A 240      37.114  34.872  25.050  1.00 14.35           C
ATOM   1996  OG1 THR A 240      36.374  35.933  25.633  1.00 17.57           O
ATOM   1997  CG2 THR A 240      36.857  33.604  25.805  1.00 16.98           C
ATOM   1998  H   THR A 240      38.122  36.941  24.191  1.00 16.92           H
ATOM   1999  HA  THR A 240      38.913  35.247  25.974  1.00 19.57           H
ATOM   2000  HB  THR A 240      36.797  34.754  24.145  1.00 17.22           H
ATOM   2001  HG1 THR A 240      36.478  36.637  25.187  1.00 21.08           H
ATOM   2002 HG21 THR A 240      35.918  33.377  25.752  1.00 20.38           H
ATOM   2003 HG22 THR A 240      37.365  32.876  25.418  1.00 20.38           H
ATOM   2004 HG23 THR A 240      37.105  33.703  26.736  1.00 20.38           H
ATOM   2005  N   VAL A 241      40.060  33.299  25.203  1.00 14.36           N
ATOM   2006  CA  VAL A 241      40.854  32.147  24.794  1.00 15.84           C
ATOM   2007  C   VAL A 241      40.199  30.869  25.330  1.00 16.26           C
ATOM   2008  O   VAL A 241      39.799  30.802  26.507  1.00 17.33           O
ATOM   2009  CB  VAL A 241      42.316  32.300  25.280  1.00 18.87           C
ATOM   2010  CG1 VAL A 241      43.101  30.994  25.144  1.00 18.74           C
ATOM   2011  CG2 VAL A 241      42.992  33.444  24.527  1.00 21.03           C
ATOM   2012  H   VAL A 241      40.065  33.409  26.053  1.00 17.24           H
ATOM   2013  HA  VAL A 241      40.874  32.085  23.826  1.00 19.01           H
ATOM   2014  HB  VAL A 241      42.309  32.544  26.218  1.00 22.64           H
ATOM   2015 HG11 VAL A 241      44.021  31.157  25.407  1.00 22.49           H
ATOM   2016 HG12 VAL A 241      42.716  30.306  25.715  1.00 22.49           H
ATOM   2017 HG13 VAL A 241      43.073  30.708  24.221  1.00 22.49           H
ATOM   2018 HG21 VAL A 241      43.911  33.525  24.825  1.00 25.23           H
ATOM   2019 HG22 VAL A 241      42.973  33.243  23.579  1.00 25.23           H
ATOM   2020 HG23 VAL A 241      42.511  34.267  24.699  1.00 25.23           H
ATOM   2021  N   LEU A 242      40.074  29.865  24.457  1.00 13.77           N
ATOM   2022  CA  LEU A 242      39.501  28.578  24.834  1.00 14.23           C
ATOM   2023  C   LEU A 242      40.444  27.887  25.805  1.00 17.73           C
ATOM   2024  O   LEU A 242      41.659  27.904  25.605  1.00 18.77           O
ATOM   2025  CB  LEU A 242      39.274  27.715  23.605  1.00 13.10           C
ATOM   2026  CG  LEU A 242      38.594  26.361  23.818  1.00 14.95           C
ATOM   2027  CD1 LEU A 242      37.117  26.529  24.334  1.00 17.79           C
ATOM   2028  CD2 LEU A 242      38.695  25.589  22.494  1.00 17.23           C
ATOM   2029  H   LEU A 242      40.324  29.904  23.640  1.00 16.52           H
ATOM   2030  HA  LEU A 242      38.645  28.708  25.268  1.00 17.08           H
ATOM   2031  HB2 LEU A 242      38.718  28.209  22.988  1.00 15.72           H
ATOM   2032  HB3 LEU A 242      40.128  27.539  23.180  1.00 15.72           H
ATOM   2033  HG  LEU A 242      39.090  25.862  24.490  1.00 17.94           H
ATOM   2034 HD11 LEU A 242      36.720  25.648  24.441  1.00 21.34           H
ATOM   2035 HD12 LEU A 242      37.122  26.990  25.188  1.00 21.34           H
ATOM   2036 HD13 LEU A 242      36.598  27.047  23.697  1.00 21.34           H
ATOM   2037 HD21 LEU A 242      38.296  24.715  22.602  1.00 20.68           H
ATOM   2038 HD22 LEU A 242      38.225  26.081  21.805  1.00 20.68           H
ATOM   2039 HD23 LEU A 242      39.632  25.500  22.255  1.00 20.68           H
ATOM   2040  N   GLN A 243      39.897  27.341  26.892  1.00 16.92           N
ATOM   2041  CA  GLN A 243      40.672  26.752  27.983  1.00 16.07           C
ATOM   2042  C   GLN A 243      40.478  25.236  28.010  1.00 19.77           C
ATOM   2043  O   GLN A 243      39.506  24.698  27.479  1.00 16.70           O
ATOM   2044  CB  GLN A 243      40.266  27.348  29.333  1.00 14.75           C
ATOM   2045  CG  GLN A 243      40.498  28.834  29.476  1.00 17.51           C
ATOM   2046  CD  GLN A 243      41.940  29.252  29.239  1.00 20.83           C
ATOM   2047  OE1 GLN A 243      42.883  28.620  29.710  1.00 21.97           O
ATOM   2048  NE2 GLN A 243      42.113  30.338  28.512  1.00 19.95           N
ATOM   2049  H   GLN A 243      39.050  27.291  27.019  1.00 20.30           H
ATOM   2050  HA  GLN A 243      41.614  26.937  27.846  1.00 19.29           H
ATOM   2051  HB2 GLN A 243      39.318  27.201  29.470  1.00 17.69           H
ATOM   2052  HB3 GLN A 243      40.763  26.905  30.038  1.00 17.69           H
ATOM   2053  HG2 GLN A 243      39.941  29.296  28.834  1.00 21.02           H
ATOM   2054  HG3 GLN A 243      40.257  29.099  30.377  1.00 21.02           H
ATOM   2055 HE21 GLN A 243      41.433  30.737  28.173  1.00 23.94           H
ATOM   2056 HE22 GLN A 243      42.903  30.637  28.371  1.00 23.94           H
ATOM   2057  N   TYR A 244      41.404  24.552  28.684  1.00 19.30           N
ATOM   2058  CA  TYR A 244      41.371  23.095  28.738  1.00 15.85           C
ATOM   2059  C   TYR A 244      40.094  22.570  29.389  1.00 13.17           C
ATOM   2060  O   TYR A 244      39.562  21.538  28.969  1.00 17.48           O
ATOM   2061  CB  TYR A 244      42.599  22.564  29.490  1.00 17.55           C
ATOM   2062  CG  TYR A 244      42.499  21.071  29.766  1.00 13.21           C
ATOM   2063  CD1 TYR A 244      42.770  20.156  28.795  1.00 17.76           C
ATOM   2064  CD2 TYR A 244      42.125  20.598  31.023  1.00 21.61           C
ATOM   2065  CE1 TYR A 244      42.660  18.825  29.027  1.00 19.03           C
ATOM   2066  CE2 TYR A 244      42.043  19.255  31.285  1.00 19.10           C
ATOM   2067  CZ  TYR A 244      42.303  18.369  30.285  1.00 20.69           C
ATOM   2068  OH  TYR A 244      42.181  17.011  30.603  1.00 24.77           O
ATOM   2069  H   TYR A 244      42.067  24.902  29.104  1.00 23.16           H
ATOM   2070  HA  TYR A 244      41.417  22.740  27.838  1.00 19.02           H
ATOM   2071  HB2 TYR A 244      43.396  22.732  28.963  1.00 21.06           H
ATOM   2072  HB3 TYR A 244      42.674  23.019  30.346  1.00 21.06           H
ATOM   2073  HD1 TYR A 244      43.012  20.457  27.947  1.00 21.31           H
ATOM   2074  HD2 TYR A 244      41.945  21.203  31.709  1.00 25.93           H
ATOM   2075  HE1 TYR A 244      42.852  18.223  28.345  1.00 22.84           H
ATOM   2076  HE2 TYR A 244      41.787  18.940  32.125  1.00 22.92           H
ATOM   2077  HH  TYR A 244      41.959  16.931  31.409  1.00 29.72           H
ATOM   2078  N   ASP A 245      39.624  23.229  30.444  1.00 14.26           N
ATOM   2079  CA  ASP A 245      38.408  22.864  31.152  1.00 18.06           C
ATOM   2080  C   ASP A 245      37.128  23.481  30.556  1.00 16.53           C
ATOM   2081  O   ASP A 245      36.063  23.352  31.166  1.00 19.50           O
ATOM   2082  CB  ASP A 245      38.529  23.268  32.635  1.00 16.98           C
ATOM   2083  CG  ASP A 245      39.494  22.355  33.434  1.00 14.87           C
ATOM   2084  OD1 ASP A 245      39.394  21.141  33.323  1.00 23.20           O
ATOM   2085  OD2 ASP A 245      40.331  22.874  34.190  1.00 24.55           O1-
ATOM   2086  H   ASP A 245      40.008  23.917  30.786  1.00 17.11           H
ATOM   2087  HA  ASP A 245      38.309  21.896  31.108  1.00 21.67           H
ATOM   2088  HB2 ASP A 245      38.852  24.180  32.684  1.00 20.37           H
ATOM   2089  HB3 ASP A 245      37.658  23.220  33.062  1.00 20.37           H
ATOM   2090  N   ASP A 246      37.189  24.118  29.386  1.00 15.80           N
ATOM   2091  CA  ASP A 246      35.989  24.723  28.827  1.00 14.95           C
ATOM   2092  C   ASP A 246      35.109  23.676  28.171  1.00 13.56           C
ATOM   2093  O   ASP A 246      35.593  22.686  27.612  1.00 15.90           O
ATOM   2094  CB  ASP A 246      36.312  25.806  27.797  1.00 15.70           C
ATOM   2095  CG  ASP A 246      36.796  27.073  28.424  1.00 17.78           C
ATOM   2096  OD1 ASP A 246      37.360  27.876  27.664  1.00 16.21           O
ATOM   2097  OD2 ASP A 246      36.636  27.258  29.670  1.00 16.09           O1-
ATOM   2098  H   ASP A 246      37.899  24.221  28.910  1.00 18.96           H
ATOM   2099  HA  ASP A 246      35.489  25.126  29.555  1.00 17.94           H
ATOM   2100  HB2 ASP A 246      37.012  25.499  27.199  1.00 18.83           H
ATOM   2101  HB3 ASP A 246      35.511  26.017  27.297  1.00 18.83           H
ATOM   2102  N   ILE A 247      33.803  23.913  28.237  1.00 13.66           N
ATOM   2103  CA  ILE A 247      32.814  23.132  27.501  1.00 13.18           C
ATOM   2104  C   ILE A 247      32.151  24.066  26.477  1.00 14.76           C
ATOM   2105  O   ILE A 247      31.398  24.983  26.816  1.00 17.90           O
ATOM   2106  CB  ILE A 247      31.821  22.431  28.447  1.00 19.80           C
ATOM   2107  CG1 ILE A 247      30.852  21.543  27.669  1.00 13.84           C
ATOM   2108  CG2 ILE A 247      31.082  23.405  29.299  1.00 18.99           C
ATOM   2109  CD1 ILE A 247      30.112  20.558  28.559  1.00 26.25           C
ATOM   2110  H   ILE A 247      33.466  24.538  28.718  1.00 16.39           H
ATOM   2111  HA  ILE A 247      33.274  22.446  26.991  1.00 15.82           H
ATOM   2112  HB  ILE A 247      32.335  21.858  29.033  1.00 23.76           H
ATOM   2113 HG12 ILE A 247      30.199  22.109  27.228  1.00 16.61           H
ATOM   2114 HG13 ILE A 247      31.353  21.028  27.014  1.00 16.61           H
ATOM   2115 HG21 ILE A 247      30.537  22.916  29.937  1.00 22.79           H
ATOM   2116 HG22 ILE A 247      31.719  23.963  29.771  1.00 22.79           H
ATOM   2117 HG23 ILE A 247      30.516  23.947  28.727  1.00 22.79           H
ATOM   2118 HD11 ILE A 247      29.567  19.978  28.004  1.00 31.50           H
ATOM   2119 HD12 ILE A 247      30.755  20.034  29.060  1.00 31.50           H
ATOM   2120 HD13 ILE A 247      29.543  21.056  29.169  1.00 31.50           H
ATOM   2121  N   CYS A 248      32.495  23.858  25.206  1.00 13.37           N
ATOM   2122  CA  CYS A 248      32.200  24.767  24.110  1.00 15.25           C
ATOM   2123  C   CYS A 248      31.181  24.142  23.161  1.00 14.31           C
ATOM   2124  O   CYS A 248      31.395  23.024  22.659  1.00 16.78           O
ATOM   2125  CB  CYS A 248      33.497  25.085  23.362  1.00 13.26           C
ATOM   2126  SG  CYS A 248      33.279  26.175  21.961  1.00 15.70           S
ATOM   2127  H   CYS A 248      32.900  23.147  24.939  1.00 16.04           H
ATOM   2128  HA  CYS A 248      31.823  25.595  24.449  1.00 18.30           H
ATOM   2129  HB2 CYS A 248      34.107  25.505  23.988  1.00 15.92           H
ATOM   2130  HB3 CYS A 248      33.876  24.258  23.038  1.00 15.92           H
ATOM   2131  HG  CYS A 248      32.753  27.175  22.378  1.00 18.84           H
ATOM   2132  N   LYS A 249      30.077  24.866  22.915  1.00 16.58           N
ATOM   2133  CA  LYS A 249      29.006  24.410  22.030  1.00 15.89           C
ATOM   2134  C   LYS A 249      29.211  25.047  20.654  1.00 11.62           C
ATOM   2135  O   LYS A 249      29.012  26.247  20.481  1.00 14.82           O
ATOM   2136  CB  LYS A 249      27.624  24.752  22.595  1.00 11.36           C
ATOM   2137  CG  LYS A 249      27.093  23.814  23.683  1.00 13.43           C
ATOM   2138  CD  LYS A 249      27.852  23.903  25.010  1.00 14.38           C
ATOM   2139  CE  LYS A 249      27.661  25.255  25.685  1.00 11.49           C
ATOM   2140  NZ  LYS A 249      28.448  25.420  26.977  1.00 14.65           N1+
ATOM   2141  H   LYS A 249      29.928  25.650  23.243  1.00 19.89           H
ATOM   2142  HA  LYS A 249      29.055  23.447  21.928  1.00 19.07           H
ATOM   2143  HB2 LYS A 249      27.648  25.643  22.971  1.00 13.63           H
ATOM   2144  HB3 LYS A 249      26.974  24.742  21.873  1.00 13.63           H
ATOM   2145  HG2 LYS A 249      26.169  24.043  23.861  1.00 16.12           H
ATOM   2146  HG3 LYS A 249      27.161  22.898  23.371  1.00 16.12           H
ATOM   2147  HD2 LYS A 249      27.538  23.212  25.609  1.00 17.25           H
ATOM   2148  HD3 LYS A 249      28.799  23.794  24.838  1.00 17.25           H
ATOM   2149  HE2 LYS A 249      27.942  25.954  25.076  1.00 13.79           H
ATOM   2150  HE3 LYS A 249      26.725  25.367  25.905  1.00 13.79           H
ATOM   2151  HZ1 LYS A 249      28.275  26.211  27.347  1.00 17.59           H
ATOM   2152  HZ2 LYS A 249      28.220  24.774  27.543  1.00 17.59           H
ATOM   2153  HZ3 LYS A 249      29.319  25.352  26.812  1.00 17.59           H
ATOM   2154  N   ILE A 250      29.586  24.242  19.669  1.00 16.59           N
ATOM   2155  CA  ILE A 250      29.812  24.748  18.316  1.00 15.12           C
ATOM   2156  C   ILE A 250      28.510  24.604  17.536  1.00 16.88           C
ATOM   2157  O   ILE A 250      28.121  23.445  17.263  1.00 14.77           O
ATOM   2158  CB  ILE A 250      30.960  24.001  17.626  1.00 15.35           C
ATOM   2159  CG1 ILE A 250      32.323  24.305  18.286  1.00 15.83           C
ATOM   2160  CG2 ILE A 250      31.025  24.367  16.113  1.00 13.45           C
ATOM   2161  CD1 ILE A 250      32.772  25.714  18.201  1.00 15.26           C
ATOM   2162  H   ILE A 250      29.692  23.391  19.754  1.00 19.91           H
ATOM   2163  HA  ILE A 250      30.032  25.687  18.359  1.00 18.15           H
ATOM   2164  HB  ILE A 250      30.797  23.049  17.704  1.00 18.43           H
ATOM   2165 HG12 ILE A 250      32.295  24.053  19.225  1.00 18.99           H
ATOM   2166 HG13 ILE A 250      33.003  23.788  17.828  1.00 18.99           H
ATOM   2167 HG21 ILE A 250      31.777  23.907  15.716  1.00 16.14           H
ATOM   2168 HG22 ILE A 250      30.209  24.085  15.685  1.00 16.14           H
ATOM   2169 HG23 ILE A 250      31.142  25.324  16.013  1.00 16.14           H
ATOM   2170 HD11 ILE A 250      33.617  25.775  18.672  1.00 18.31           H
ATOM   2171 HD12 ILE A 250      32.902  25.953  17.273  1.00 18.31           H
ATOM   2172 HD13 ILE A 250      32.118  26.290  18.619  1.00 18.31           H
ATOM   2173  N   ASP A 251      27.815  25.757  17.230  1.00 16.07           N
ATOM   2174  CA  ASP A 251      26.496  25.706  16.602  1.00 18.20           C
ATOM   2175  C   ASP A 251      26.619  26.800  15.483  1.00 13.84           C
ATOM   2176  O   ASP A 251      26.725  28.002  15.609  1.00 17.64           O
ATOM   2177  CB  ASP A 251      25.383  26.017  17.596  1.00 17.02           C
ATOM   2178  CG  ASP A 251      24.016  25.886  17.008  1.00 13.93           C
ATOM   2179  OD1 ASP A 251      23.735  25.643  15.792  1.00 15.80           O
ATOM   2180  OD2 ASP A 251      23.033  26.107  17.832  1.00 14.09           O1-
ATOM   2181  H   ASP A 251      28.121  26.668  17.579  1.00 19.28           H
ATOM   2182  HA  ASP A 251      26.332  24.673  16.166  1.00 21.84           H
ATOM   2183  HB2 ASP A 251      25.458  25.320  18.474  1.00 20.42           H
ATOM   2184  HB3 ASP A 251      25.510  27.040  18.012  1.00 20.42           H
ATOM   2185  N   PHE A 252      26.668  26.185  14.263  1.00 14.75           N
ATOM   2186  CA  PHE A 252      26.866  26.842  12.967  1.00 15.92           C
ATOM   2187  C   PHE A 252      25.945  26.221  11.916  1.00 15.03           C
ATOM   2188  O   PHE A 252      25.592  25.036  11.980  1.00 16.92           O
ATOM   2189  CB  PHE A 252      28.350  26.795  12.465  1.00 15.22           C
ATOM   2190  CG  PHE A 252      28.804  25.450  11.884  1.00 18.23           C
ATOM   2191  CD1 PHE A 252      28.871  25.253  10.507  1.00 16.84           C
ATOM   2192  CD2 PHE A 252      29.187  24.412  12.712  1.00 15.56           C
ATOM   2193  CE1 PHE A 252      29.260  24.032   9.956  1.00 13.55           C
ATOM   2194  CE2 PHE A 252      29.618  23.189  12.191  1.00 19.39           C
ATOM   2195  CZ  PHE A 252      29.677  22.990  10.809  1.00 20.96           C
ATOM   2196  H   PHE A 252      26.562  25.337  14.166  1.00 17.70           H
ATOM   2197  HA  PHE A 252      26.632  27.783  13.062  1.00 19.11           H
ATOM   2198  HB2 PHE A 252      28.463  27.469  11.777  1.00 18.27           H
ATOM   2199  HB3 PHE A 252      28.938  27.001  13.210  1.00 18.27           H
ATOM   2200  HD1 PHE A 252      28.609  25.941   9.939  1.00 20.21           H
ATOM   2201  HD2 PHE A 252      29.162  24.540  13.634  1.00 18.67           H
ATOM   2202  HE1 PHE A 252      29.299  23.924   9.030  1.00 16.26           H
ATOM   2203  HE2 PHE A 252      29.866  22.509  12.772  1.00 23.27           H
ATOM   2204  HZ  PHE A 252      29.947  22.168  10.454  1.00 25.15           H
ATOM   2205  N   GLY A 253      25.578  27.039  10.942  1.00 17.38           N
ATOM   2206  CA  GLY A 253      24.641  26.625   9.921  1.00 17.96           C
ATOM   2207  C   GLY A 253      25.080  26.942   8.507  1.00 15.90           C
ATOM   2208  O   GLY A 253      25.817  27.895   8.248  1.00 12.48           O
ATOM   2209  H   GLY A 253      25.869  27.847  10.861  1.00 20.86           H
ATOM   2210  HA2 GLY A 253      24.506  25.668   9.987  1.00 21.55           H
ATOM   2211  HA3 GLY A 253      23.789  27.061  10.077  1.00 21.55           H
ATOM   2212  N   THR A 254      24.565  26.137   7.577  1.00 14.41           N
ATOM   2213  CA  THR A 254      24.799  26.276   6.141  1.00 17.95           C
ATOM   2214  C   THR A 254      23.429  26.282   5.471  1.00 14.35           C
ATOM   2215  O   THR A 254      22.472  25.729   6.007  1.00 14.01           O
ATOM   2216  CB  THR A 254      25.659  25.132   5.603  1.00 17.92           C
ATOM   2217  OG1 THR A 254      25.073  23.876   6.001  1.00 19.55           O
ATOM   2218  CG2 THR A 254      27.096  25.209   6.124  1.00 19.79           C
ATOM   2219  H   THR A 254      24.056  25.469   7.764  1.00 17.29           H
ATOM   2220  HA  THR A 254      25.256  27.112   5.975  1.00 21.54           H
ATOM   2221  HB  THR A 254      25.683  25.174   4.636  1.00 21.50           H
ATOM   2222  HG1 THR A 254      25.533  23.235   5.715  1.00 23.46           H
ATOM   2223 HG21 THR A 254      27.621  24.488   5.747  1.00 23.75           H
ATOM   2224 HG22 THR A 254      27.502  26.054   5.875  1.00 23.75           H
ATOM   2225 HG23 THR A 254      27.105  25.135   7.090  1.00 23.75           H
ATOM   2226  N   HIS A 255      23.304  26.915   4.306  1.00 15.69           N
ATOM   2227  CA  HIS A 255      22.055  26.775   3.562  1.00 17.20           C
ATOM   2228  C   HIS A 255      22.351  26.772   2.070  1.00 15.80           C
ATOM   2229  O   HIS A 255      23.375  27.289   1.622  1.00 18.23           O
ATOM   2230  CB  HIS A 255      21.054  27.897   3.885  1.00 16.27           C
ATOM   2231  CG  HIS A 255      21.421  29.196   3.264  1.00 16.64           C
ATOM   2232  ND1 HIS A 255      20.967  29.594   2.027  1.00 18.92           N
ATOM   2233  CD2 HIS A 255      22.246  30.173   3.697  1.00 16.83           C
ATOM   2234  CE1 HIS A 255      21.501  30.762   1.722  1.00 17.50           C
ATOM   2235  NE2 HIS A 255      22.280  31.139   2.724  1.00 14.40           N
ATOM   2236  H   HIS A 255      23.896  27.413   3.933  1.00 18.83           H
ATOM   2237  HA  HIS A 255      21.645  25.922   3.788  1.00 20.64           H
ATOM   2238  HB2 HIS A 255      21.029  28.026   4.850  1.00 19.52           H
ATOM   2239  HB3 HIS A 255      20.181  27.649   3.554  1.00 19.52           H
ATOM   2240  HD2 HIS A 255      22.701  30.177   4.504  1.00 20.19           H
ATOM   2241  HE1 HIS A 255      21.346  31.242   0.940  1.00 21.00           H
ATOM   2242  HE2 HIS A 255      22.728  31.872   2.766  1.00 17.28           H
ATOM   2243  N   ILE A 256      21.446  26.141   1.321  1.00 15.17           N
ATOM   2244  CA  ILE A 256      21.351  26.254  -0.128  1.00 14.93           C
ATOM   2245  C   ILE A 256      19.939  26.711  -0.445  1.00 16.38           C
ATOM   2246  O   ILE A 256      18.975  26.053  -0.049  1.00 18.00           O
ATOM   2247  CB  ILE A 256      21.649  24.921  -0.825  1.00 17.28           C
ATOM   2248  CG1 ILE A 256      23.087  24.453  -0.533  1.00 18.08           C
ATOM   2249  CG2 ILE A 256      21.367  25.062  -2.353  1.00 22.47           C
ATOM   2250  CD1 ILE A 256      24.134  25.259  -1.207  1.00 18.49           C
ATOM   2251  H   ILE A 256      20.854  25.613   1.658  1.00 18.20           H
ATOM   2252  HA  ILE A 256      21.978  26.920  -0.448  1.00 17.91           H
ATOM   2253  HB  ILE A 256      21.047  24.250  -0.469  1.00 20.74           H
ATOM   2254 HG12 ILE A 256      23.239  24.509   0.423  1.00 21.69           H
ATOM   2255 HG13 ILE A 256      23.194  23.533  -0.827  1.00 21.69           H
ATOM   2256 HG21 ILE A 256      21.552  24.204  -2.767  1.00 26.97           H
ATOM   2257 HG22 ILE A 256      20.434  25.279  -2.488  1.00 26.97           H
ATOM   2258 HG23 ILE A 256      21.924  25.749  -2.748  1.00 26.97           H
ATOM   2259 HD11 ILE A 256      24.995  24.869  -0.991  1.00 22.18           H
ATOM   2260 HD12 ILE A 256      24.000  25.246  -2.164  1.00 22.18           H
ATOM   2261 HD13 ILE A 256      24.087  26.171  -0.882  1.00 22.18           H
ATOM   2262  N   SER A 257      19.810  27.856  -1.117  1.00 16.90           N
ATOM   2263  CA  SER A 257      18.503  28.418  -1.454  1.00 18.38           C
ATOM   2264  C   SER A 257      17.606  28.555  -0.226  1.00 19.79           C
ATOM   2265  O   SER A 257      16.403  28.336  -0.282  1.00 18.81           O
ATOM   2266  CB  SER A 257      17.815  27.586  -2.521  1.00 30.75           C
ATOM   2267  OG  SER A 257      18.580  27.609  -3.705  1.00 24.06           O
ATOM   2268  H   SER A 257      20.469  28.336  -1.383  1.00 20.28           H
ATOM   2269  HA  SER A 257      18.626  29.301  -1.836  1.00 22.06           H
ATOM   2270  HB2 SER A 257      17.710  26.678  -2.204  1.00 36.90           H
ATOM   2271  HB3 SER A 257      16.950  27.982  -2.705  1.00 36.90           H
ATOM   2272  HG  SER A 257      19.369  27.368  -3.552  1.00 28.88           H
ATOM   2273  N   GLY A 258      18.179  28.938   0.907  1.00 16.56           N
ATOM   2274  CA  GLY A 258      17.355  29.116   2.077  1.00 16.84           C
ATOM   2275  C   GLY A 258      16.950  27.837   2.770  1.00 19.05           C
ATOM   2276  O   GLY A 258      16.158  27.887   3.736  1.00 19.38           O
ATOM   2277  H   GLY A 258      19.014  29.073   1.029  1.00 19.87           H
ATOM   2278  HA2 GLY A 258      17.840  29.639   2.733  1.00 20.21           H
ATOM   2279  HA3 GLY A 258      16.556  29.600   1.826  1.00 20.21           H
ATOM   2280  N   ARG A 259      17.449  26.696   2.303  1.00 19.99           N
ATOM   2281  CA  ARG A 259      17.235  25.400   2.954  1.00 15.59           C
ATOM   2282  C   ARG A 259      18.339  25.200   3.975  1.00 13.21           C
ATOM   2283  O   ARG A 259      19.474  24.891   3.619  1.00 15.85           O
ATOM   2284  CB  ARG A 259      17.241  24.268   1.923  1.00 15.70           C
ATOM   2285  CG  ARG A 259      16.287  24.511   0.747  1.00 22.45           C
ATOM   2286  CD  ARG A 259      14.889  24.832   1.174  1.00 20.77           C
ATOM   2287  NE  ARG A 259      14.048  25.143   0.008  1.00 25.42           N
ATOM   2288  CZ  ARG A 259      12.735  25.370   0.050  1.00 29.06           C
ATOM   2289  NH1 ARG A 259      12.046  25.630  -1.070  1.00 25.76           N
ATOM   2290  NH2 ARG A 259      12.095  25.325   1.194  1.00 24.37           N1+
ATOM   2291  H   ARG A 259      17.923  26.645   1.585  1.00 23.99           H
ATOM   2292  HA  ARG A 259      16.397  25.412   3.441  1.00 18.71           H
ATOM   2293  HB2 ARG A 259      18.139  24.162   1.557  1.00 18.84           H
ATOM   2294  HB3 ARG A 259      16.981  23.442   2.363  1.00 18.84           H
ATOM   2295  HG2 ARG A 259      16.613  25.254   0.213  1.00 26.94           H
ATOM   2296  HG3 ARG A 259      16.253  23.702   0.217  1.00 26.94           H
ATOM   2297  HD2 ARG A 259      14.524  24.070   1.648  1.00 24.93           H
ATOM   2298  HD3 ARG A 259      14.903  25.608   1.752  1.00 24.93           H
ATOM   2299  HE  ARG A 259      14.411  25.082  -0.775  1.00 30.50           H
ATOM   2300 HH11 ARG A 259      12.441  25.669  -1.839  1.00 30.91           H
ATOM   2301 HH12 ARG A 259      11.200  25.778  -1.020  1.00 30.91           H
ATOM   2302 HH21 ARG A 259      12.523  25.157   1.913  1.00 29.24           H
ATOM   2303 HH22 ARG A 259      11.249  25.475   1.212  1.00 29.24           H
ATOM   2304  N   ILE A 260      17.983  25.323   5.250  1.00 16.89           N
ATOM   2305  CA  ILE A 260      18.931  25.584   6.339  1.00 14.48           C
ATOM   2306  C   ILE A 260      19.247  24.296   7.095  1.00 13.50           C
ATOM   2307  O   ILE A 260      18.340  23.558   7.458  1.00 16.90           O
ATOM   2308  CB  ILE A 260      18.347  26.633   7.307  1.00 17.14           C
ATOM   2309  CG1 ILE A 260      18.233  28.003   6.643  1.00 19.98           C
ATOM   2310  CG2 ILE A 260      19.128  26.653   8.618  1.00 16.22           C
ATOM   2311  CD1 ILE A 260      17.429  29.034   7.494  1.00 20.42           C
ATOM   2312  H   ILE A 260      17.172  25.239   5.524  1.00 20.27           H
ATOM   2313  HA  ILE A 260      19.758  25.940   5.972  1.00 17.37           H
ATOM   2314  HB  ILE A 260      17.445  26.351   7.528  1.00 20.57           H
ATOM   2315 HG12 ILE A 260      19.120  28.365   6.492  1.00 23.98           H
ATOM   2316 HG13 ILE A 260      17.777  27.889   5.793  1.00 23.98           H
ATOM   2317 HG21 ILE A 260      18.791  27.380   9.165  1.00 19.47           H
ATOM   2318 HG22 ILE A 260      19.010  25.814   9.090  1.00 19.47           H
ATOM   2319 HG23 ILE A 260      20.070  26.801   8.420  1.00 19.47           H
ATOM   2320 HD11 ILE A 260      17.365  29.874   7.012  1.00 24.50           H
ATOM   2321 HD12 ILE A 260      16.542  28.688   7.675  1.00 24.50           H
ATOM   2322 HD13 ILE A 260      17.898  29.179   8.331  1.00 24.50           H
ATOM   2323  N   ILE A 261      20.536  24.036   7.339  1.00 17.61           N
ATOM   2324  CA  ILE A 261      20.972  22.997   8.261  1.00 14.65           C
ATOM   2325  C   ILE A 261      21.338  23.686   9.570  1.00 14.60           C
ATOM   2326  O   ILE A 261      22.256  24.513   9.609  1.00 17.08           O
ATOM   2327  CB  ILE A 261      22.141  22.191   7.681  1.00 13.86           C
ATOM   2328  CG1 ILE A 261      21.711  21.469   6.421  1.00 16.93           C
ATOM   2329  CG2 ILE A 261      22.727  21.161   8.679  1.00 14.71           C
ATOM   2330  CD1 ILE A 261      20.664  20.405   6.615  1.00 19.11           C
ATOM   2331  H   ILE A 261      21.191  24.442   6.954  1.00 21.13           H
ATOM   2332  HA  ILE A 261      20.234  22.391   8.421  1.00 17.58           H
ATOM   2333  HB  ILE A 261      22.843  22.816   7.449  1.00 16.63           H
ATOM   2334 HG12 ILE A 261      21.352  22.130   5.811  1.00 20.32           H
ATOM   2335 HG13 ILE A 261      22.486  21.043   6.019  1.00 20.32           H
ATOM   2336 HG21 ILE A 261      23.420  20.660   8.221  1.00 17.65           H
ATOM   2337 HG22 ILE A 261      23.109  21.619   9.442  1.00 17.65           H
ATOM   2338 HG23 ILE A 261      22.031  20.559   8.978  1.00 17.65           H
ATOM   2339 HD11 ILE A 261      20.455  20.029   5.747  1.00 22.93           H
ATOM   2340 HD12 ILE A 261      21.004  19.708   7.197  1.00 22.93           H
ATOM   2341 HD13 ILE A 261      19.863  20.803   6.989  1.00 22.93           H
ATOM   2342  N   ASP A 262      20.568  23.381  10.617  1.00 11.88           N
ATOM   2343  CA  ASP A 262      20.837  23.815  11.986  1.00 19.05           C
ATOM   2344  C   ASP A 262      21.320  22.590  12.747  1.00 15.20           C
ATOM   2345  O   ASP A 262      20.535  21.673  12.996  1.00 14.99           O
ATOM   2346  CB  ASP A 262      19.567  24.404  12.604  1.00 17.03           C
ATOM   2347  CG  ASP A 262      19.810  25.150  13.889  1.00 17.47           C
ATOM   2348  OD1 ASP A 262      18.805  25.599  14.479  1.00 15.45           O
ATOM   2349  OD2 ASP A 262      20.981  25.228  14.328  1.00 16.11           O1-
ATOM   2350  H   ASP A 262      19.854  22.907  10.549  1.00 14.25           H
ATOM   2351  HA  ASP A 262      21.556  24.470  11.974  1.00 22.86           H
ATOM   2352  HB2 ASP A 262      19.182  25.032  11.977  1.00 20.43           H
ATOM   2353  HB3 ASP A 262      18.943  23.684  12.806  1.00 20.43           H
ATOM   2354  N   CYS A 263      22.606  22.568  13.091  1.00 14.20           N
ATOM   2355  CA  CYS A 263      23.254  21.362  13.582  1.00 15.05           C
ATOM   2356  C   CYS A 263      24.450  21.725  14.458  1.00 15.86           C
ATOM   2357  O   CYS A 263      25.207  22.648  14.144  1.00 15.53           O
ATOM   2358  CB  CYS A 263      23.663  20.485  12.406  1.00 14.89           C
ATOM   2359  SG  CYS A 263      24.471  18.901  12.789  1.00 15.83           S
ATOM   2360  H   CYS A 263      23.126  23.251  13.059  1.00 17.04           H
ATOM   2361  HA  CYS A 263      22.634  20.857  14.139  1.00 18.06           H
ATOM   2362  HB2 CYS A 263      22.854  20.275  11.917  1.00 17.86           H
ATOM   2363  HB3 CYS A 263      24.252  21.003  11.836  1.00 17.86           H
ATOM   2364  HG  CYS A 263      23.661  18.238  13.376  1.00 18.99           H
ATOM   2365  N   ALA A 264      24.618  20.994  15.559  1.00 14.38           N
ATOM   2366  CA  ALA A 264      25.509  21.465  16.604  1.00 13.51           C
ATOM   2367  C   ALA A 264      25.981  20.314  17.490  1.00 11.45           C
ATOM   2368  O   ALA A 264      25.309  19.278  17.618  1.00 13.86           O
ATOM   2369  CB  ALA A 264      24.817  22.551  17.436  1.00 14.52           C
ATOM   2370  H   ALA A 264      24.241  20.238  15.717  1.00 17.26           H
ATOM   2371  HA  ALA A 264      26.288  21.856  16.185  1.00 16.21           H
ATOM   2372  HB1 ALA A 264      25.417  22.871  18.125  1.00 17.42           H
ATOM   2373  HB2 ALA A 264      24.595  23.275  16.831  1.00 17.42           H
ATOM   2374  HB3 ALA A 264      24.013  22.191  17.836  1.00 17.42           H
ATOM   2375  N   PHE A 265      27.168  20.507  18.071  1.00 14.21           N
ATOM   2376  CA  PHE A 265      27.803  19.521  18.930  1.00 16.31           C
ATOM   2377  C   PHE A 265      28.576  20.262  20.008  1.00 17.40           C
ATOM   2378  O   PHE A 265      28.759  21.480  19.954  1.00 17.23           O
ATOM   2379  CB  PHE A 265      28.731  18.573  18.128  1.00 19.18           C
ATOM   2380  CG  PHE A 265      29.879  19.267  17.437  1.00 19.56           C
ATOM   2381  CD1 PHE A 265      31.124  19.297  18.003  1.00 18.09           C
ATOM   2382  CD2 PHE A 265      29.693  19.919  16.223  1.00 17.52           C
ATOM   2383  CE1 PHE A 265      32.189  19.944  17.354  1.00 21.17           C
ATOM   2384  CE2 PHE A 265      30.711  20.575  15.614  1.00 15.16           C
ATOM   2385  CZ  PHE A 265      31.966  20.587  16.159  1.00 22.67           C
ATOM   2386  H   PHE A 265      27.632  21.224  17.981  1.00 17.05           H
ATOM   2387  HA  PHE A 265      27.129  18.978  19.374  1.00 19.58           H
ATOM   2388  HB2 PHE A 265      29.101  17.912  18.732  1.00 23.02           H
ATOM   2389  HB3 PHE A 265      28.197  18.135  17.447  1.00 23.02           H
ATOM   2390  HD1 PHE A 265      31.270  18.853  18.807  1.00 21.71           H
ATOM   2391  HD2 PHE A 265      28.850  19.934  15.835  1.00 21.02           H
ATOM   2392  HE1 PHE A 265      33.040  19.955  17.735  1.00 25.41           H
ATOM   2393  HE2 PHE A 265      30.560  20.998  14.803  1.00 18.20           H
ATOM   2394  HZ  PHE A 265      32.665  21.027  15.726  1.00 27.20           H
ATOM   2395  N   THR A 266      29.060  19.496  20.971  1.00 15.40           N
ATOM   2396  CA  THR A 266      29.809  20.047  22.085  1.00 17.34           C
ATOM   2397  C   THR A 266      31.248  19.548  22.081  1.00 19.26           C
ATOM   2398  O   THR A 266      31.504  18.352  21.969  1.00 18.57           O
ATOM   2399  CB  THR A 266      29.167  19.685  23.425  1.00 18.07           C
ATOM   2400  OG1 THR A 266      27.808  20.148  23.456  1.00 19.65           O
ATOM   2401  CG2 THR A 266      29.940  20.325  24.544  1.00 13.97           C
ATOM   2402  H   THR A 266      28.964  18.640  20.993  1.00 18.48           H
ATOM   2403  HA  THR A 266      29.830  21.015  22.016  1.00 20.81           H
ATOM   2404  HB  THR A 266      29.184  18.721  23.544  1.00 21.68           H
ATOM   2405  HG1 THR A 266      27.363  19.735  22.875  1.00 23.58           H
ATOM   2406 HG21 THR A 266      29.539  20.090  25.395  1.00 16.77           H
ATOM   2407 HG22 THR A 266      30.859  20.029  24.533  1.00 16.77           H
ATOM   2408 HG23 THR A 266      29.919  21.288  24.443  1.00 16.77           H
ATOM   2409  N   VAL A 267      32.147  20.477  22.356  1.00 14.77           N
ATOM   2410  CA  VAL A 267      33.585  20.273  22.365  1.00 12.20           C
ATOM   2411  C   VAL A 267      34.085  20.350  23.811  1.00 13.92           C
ATOM   2412  O   VAL A 267      33.819  21.325  24.526  1.00 16.33           O
ATOM   2413  CB  VAL A 267      34.297  21.325  21.496  1.00 16.81           C
ATOM   2414  CG1 VAL A 267      35.840  21.185  21.652  1.00 23.93           C
ATOM   2415  CG2 VAL A 267      33.926  21.121  20.081  1.00 18.03           C
ATOM   2416  H   VAL A 267      31.924  21.280  22.568  1.00 17.73           H
ATOM   2417  HA  VAL A 267      33.791  19.397  22.011  1.00 14.64           H
ATOM   2418  HB  VAL A 267      34.026  22.220  21.751  1.00 20.17           H
ATOM   2419 HG11 VAL A 267      36.282  21.794  21.037  1.00 28.71           H
ATOM   2420 HG12 VAL A 267      36.109  21.372  22.563  1.00 28.71           H
ATOM   2421 HG13 VAL A 267      36.083  20.268  21.427  1.00 28.71           H
ATOM   2422 HG21 VAL A 267      34.436  21.739  19.536  1.00 21.64           H
ATOM   2423 HG22 VAL A 267      34.139  20.210  19.834  1.00 21.64           H
ATOM   2424 HG23 VAL A 267      32.974  21.275  19.981  1.00 21.64           H
ATOM   2425  N   THR A 268      34.856  19.351  24.211  1.00 15.09           N
ATOM   2426  CA  THR A 268      35.535  19.350  25.501  1.00 17.50           C
ATOM   2427  C   THR A 268      36.909  18.736  25.314  1.00 18.49           C
ATOM   2428  O   THR A 268      37.181  18.104  24.293  1.00 15.43           O
ATOM   2429  CB  THR A 268      34.784  18.542  26.545  1.00 13.76           C
ATOM   2430  OG1 THR A 268      34.686  17.205  26.065  1.00 16.79           O
ATOM   2431  CG2 THR A 268      33.412  19.096  26.785  1.00 22.02           C
ATOM   2432  H   THR A 268      34.994  18.636  23.755  1.00 18.11           H
ATOM   2433  HA  THR A 268      35.633  20.261  25.832  1.00 21.00           H
ATOM   2434  HB  THR A 268      35.282  18.564  27.383  1.00 16.51           H
ATOM   2435  HG1 THR A 268      34.242  16.752  26.617  1.00 20.15           H
ATOM   2436 HG21 THR A 268      32.952  18.596  27.477  1.00 26.42           H
ATOM   2437 HG22 THR A 268      33.476  20.024  27.055  1.00 26.42           H
ATOM   2438 HG23 THR A 268      32.898  19.045  25.963  1.00 26.42           H
ATOM   2439  N   PHE A 269      37.777  18.967  26.314  1.00 17.10           N
ATOM   2440  CA  PHE A 269      39.117  18.389  26.381  1.00 14.97           C
ATOM   2441  C   PHE A 269      39.352  17.650  27.680  1.00 17.50           C
ATOM   2442  O   PHE A 269      40.217  16.768  27.720  1.00 18.60           O
ATOM   2443  CB  PHE A 269      40.176  19.486  26.221  1.00 16.37           C
ATOM   2444  CG  PHE A 269      39.920  20.366  25.035  1.00 16.64           C
ATOM   2445  CD1 PHE A 269      39.331  21.622  25.173  1.00 17.82           C
ATOM   2446  CD2 PHE A 269      40.187  19.885  23.780  1.00 16.34           C
ATOM   2447  CE1 PHE A 269      39.034  22.422  24.034  1.00 15.91           C
ATOM   2448  CE2 PHE A 269      39.918  20.662  22.646  1.00 19.90           C
ATOM   2449  CZ  PHE A 269      39.355  21.943  22.782  1.00 14.90           C
ATOM   2450  H   PHE A 269      37.599  19.470  26.987  1.00 20.51           H
ATOM   2451  HA  PHE A 269      39.231  17.750  25.658  1.00 17.96           H
ATOM   2452  HB2 PHE A 269      40.192  20.038  27.017  1.00 19.65           H
ATOM   2453  HB3 PHE A 269      41.037  19.061  26.088  1.00 19.65           H
ATOM   2454  HD1 PHE A 269      39.124  21.943  26.022  1.00 21.38           H
ATOM   2455  HD2 PHE A 269      40.565  19.040  23.692  1.00 19.60           H
ATOM   2456  HE1 PHE A 269      38.660  23.269  24.135  1.00 19.10           H
ATOM   2457  HE2 PHE A 269      40.122  20.330  21.801  1.00 23.88           H
ATOM   2458  HZ  PHE A 269      39.171  22.457  22.031  1.00 17.88           H
ATOM   2459  N   ASN A 270      38.568  17.940  28.713  1.00 17.02           N
ATOM   2460  CA  ASN A 270      38.620  17.224  29.972  1.00 18.45           C
ATOM   2461  C   ASN A 270      37.564  16.126  29.978  1.00 18.79           C
ATOM   2462  O   ASN A 270      36.369  16.421  29.803  1.00 16.88           O
ATOM   2463  CB  ASN A 270      38.404  18.166  31.126  1.00 14.48           C
ATOM   2464  CG  ASN A 270      38.787  17.543  32.433  1.00 19.32           C
ATOM   2465  OD1 ASN A 270      38.651  16.324  32.613  1.00 19.94           O
ATOM   2466  ND2 ASN A 270      39.279  18.358  33.346  1.00 19.78           N
ATOM   2467  H   ASN A 270      37.982  18.574  28.718  1.00 20.42           H
ATOM   2468  HA  ASN A 270      39.506  16.844  30.060  1.00 22.14           H
ATOM   2469  HB2 ASN A 270      38.953  18.955  31.000  1.00 17.37           H
ATOM   2470  HB3 ASN A 270      37.471  18.421  31.164  1.00 17.37           H
ATOM   2471 HD21 ASN A 270      39.437  18.065  34.135  1.00 23.73           H
ATOM   2472 HD22 ASN A 270      39.423  19.183  33.156  1.00 23.73           H
ATOM   2473  N   PRO A 271      37.957  14.870  30.180  1.00 14.96           N
ATOM   2474  CA  PRO A 271      36.986  13.773  30.238  1.00 20.00           C
ATOM   2475  C   PRO A 271      35.976  13.884  31.351  1.00 17.71           C
ATOM   2476  O   PRO A 271      34.994  13.138  31.329  1.00 15.17           O
ATOM   2477  CB  PRO A 271      37.874  12.532  30.408  1.00 19.04           C
ATOM   2478  CG  PRO A 271      39.171  13.037  30.919  1.00 31.74           C
ATOM   2479  CD  PRO A 271      39.344  14.380  30.283  1.00 22.76           C
ATOM   2480  HA  PRO A 271      36.505  13.708  29.396  1.00 24.00           H
ATOM   2481  HB2 PRO A 271      37.465  11.920  31.040  1.00 22.85           H
ATOM   2482  HB3 PRO A 271      37.999  12.110  29.544  1.00 22.85           H
ATOM   2483  HG2 PRO A 271      39.119  13.123  31.885  1.00 38.09           H
ATOM   2484  HG3 PRO A 271      39.886  12.433  30.671  1.00 38.09           H
ATOM   2485  HD2 PRO A 271      39.863  14.958  30.862  1.00 27.31           H
ATOM   2486  HD3 PRO A 271      39.750  14.304  29.405  1.00 27.31           H
ATOM   2487  N   LYS A 272      36.155  14.795  32.309  1.00 18.56           N
ATOM   2488  CA  LYS A 272      35.177  14.886  33.380  1.00 19.41           C
ATOM   2489  C   LYS A 272      33.795  15.240  32.852  1.00 21.52           C
ATOM   2490  O   LYS A 272      32.804  14.938  33.523  1.00 17.13           O
ATOM   2491  CB  LYS A 272      35.613  15.892  34.435  1.00 17.65           C
ATOM   2492  CG  LYS A 272      35.543  17.333  34.015  1.00 19.11           C
ATOM   2493  CD  LYS A 272      36.169  18.203  35.062  1.00 24.57           C
ATOM   2494  CE  LYS A 272      36.096  19.647  34.652  1.00 21.26           C
ATOM   2495  NZ  LYS A 272      36.686  20.557  35.682  1.00 27.84           N1+
ATOM   2496  H   LYS A 272      36.813  15.344  32.361  1.00 22.27           H
ATOM   2497  HA  LYS A 272      35.116  14.019  33.807  1.00 23.29           H
ATOM   2498  HB2 LYS A 272      35.030  15.783  35.202  1.00 21.18           H
ATOM   2499  HB3 LYS A 272      36.526  15.703  34.693  1.00 21.18           H
ATOM   2500  HG2 LYS A 272      36.047  17.448  33.193  1.00 22.94           H
ATOM   2501  HG3 LYS A 272      34.619  17.611  33.893  1.00 22.94           H
ATOM   2502  HD2 LYS A 272      35.673  18.101  35.886  1.00 29.49           H
ATOM   2503  HD3 LYS A 272      37.098  17.958  35.184  1.00 29.49           H
ATOM   2504  HE2 LYS A 272      36.581  19.766  33.818  1.00 25.51           H
ATOM   2505  HE3 LYS A 272      35.166  19.895  34.529  1.00 25.51           H
ATOM   2506  HZ1 LYS A 272      36.672  21.398  35.393  1.00 33.41           H
ATOM   2507  HZ2 LYS A 272      36.220  20.499  36.439  1.00 33.41           H
ATOM   2508  HZ3 LYS A 272      37.527  20.318  35.851  1.00 33.41           H
ATOM   2509  N   TYR A 273      33.690  15.816  31.637  1.00 20.44           N
ATOM   2510  CA  TYR A 273      32.381  16.173  31.105  1.00 20.89           C
ATOM   2511  C   TYR A 273      31.755  15.060  30.261  1.00 21.11           C
ATOM   2512  O   TYR A 273      30.677  15.269  29.708  1.00 19.84           O
ATOM   2513  CB  TYR A 273      32.455  17.469  30.261  1.00 16.65           C
ATOM   2514  CG  TYR A 273      32.974  18.693  30.981  1.00 18.07           C
ATOM   2515  CD1 TYR A 273      34.202  19.253  30.632  1.00 16.00           C
ATOM   2516  CD2 TYR A 273      32.234  19.311  31.989  1.00 19.08           C
ATOM   2517  CE1 TYR A 273      34.692  20.370  31.256  1.00 17.20           C
ATOM   2518  CE2 TYR A 273      32.733  20.441  32.644  1.00 21.24           C
ATOM   2519  CZ  TYR A 273      33.979  20.969  32.266  1.00 18.47           C
ATOM   2520  OH  TYR A 273      34.489  22.126  32.884  1.00 20.82           O
ATOM   2521  H   TYR A 273      34.351  16.008  31.114  1.00 24.53           H
ATOM   2522  HA  TYR A 273      31.793  16.355  31.853  1.00 25.07           H
ATOM   2523  HB2 TYR A 273      33.044  17.315  29.506  1.00 19.98           H
ATOM   2524  HB3 TYR A 273      31.564  17.693  29.945  1.00 19.98           H
ATOM   2525  HD1 TYR A 273      34.707  18.860  29.956  1.00 19.21           H
ATOM   2526  HD2 TYR A 273      31.414  18.954  32.245  1.00 22.89           H
ATOM   2527  HE1 TYR A 273      35.514  20.713  31.000  1.00 20.64           H
ATOM   2528  HE2 TYR A 273      32.235  20.846  33.318  1.00 25.49           H
ATOM   2529  HH  TYR A 273      35.036  22.517  32.379  1.00 24.99           H
ATOM   2530  N   ASP A 274      32.387  13.883  30.166  1.00 23.20           N
ATOM   2531  CA  ASP A 274      31.971  12.888  29.179  1.00 21.54           C
ATOM   2532  C   ASP A 274      30.533  12.439  29.384  1.00 22.26           C
ATOM   2533  O   ASP A 274      29.789  12.265  28.411  1.00 19.31           O
ATOM   2534  CB  ASP A 274      32.898  11.681  29.199  1.00 23.24           C
ATOM   2535  CG  ASP A 274      34.201  11.913  28.459  1.00 22.77           C
ATOM   2536  OD1 ASP A 274      34.377  12.952  27.794  1.00 21.25           O
ATOM   2537  OD2 ASP A 274      35.074  11.035  28.550  1.00 25.31           O1-
ATOM   2538  H   ASP A 274      33.058  13.642  30.643  1.00 27.84           H
ATOM   2539  HA  ASP A 274      32.029  13.288  28.298  1.00 25.85           H
ATOM   2540  HB2 ASP A 274      33.120  11.463  30.117  1.00 27.88           H
ATOM   2541  HB3 ASP A 274      32.428  10.937  28.787  1.00 27.88           H
ATOM   2542  N   THR A 275      30.116  12.214  30.632  1.00 18.09           N
ATOM   2543  CA  THR A 275      28.773  11.675  30.834  1.00 20.46           C
ATOM   2544  C   THR A 275      27.723  12.754  30.620  1.00 17.43           C
ATOM   2545  O   THR A 275      26.632  12.457  30.122  1.00 17.35           O
ATOM   2546  CB  THR A 275      28.633  11.019  32.229  1.00 20.79           C
ATOM   2547  OG1 THR A 275      29.067  11.940  33.227  1.00 42.76           O
ATOM   2548  CG2 THR A 275      29.556   9.914  32.324  1.00 18.54           C
ATOM   2549  H   THR A 275      30.554  12.382  31.353  1.00 21.71           H
ATOM   2550  HA  THR A 275      28.615  10.981  30.175  1.00 24.55           H
ATOM   2551  HB  THR A 275      27.720  10.715  32.392  1.00 24.95           H
ATOM   2552  HG1 THR A 275      29.384  11.517  33.880  1.00 51.31           H
ATOM   2553 HG21 THR A 275      29.510   9.571  33.222  1.00 22.25           H
ATOM   2554 HG22 THR A 275      29.294   9.234  31.692  1.00 22.25           H
ATOM   2555 HG23 THR A 275      30.453  10.217  32.147  1.00 22.25           H
ATOM   2556  N   LEU A 276      28.059  14.009  30.931  1.00 19.14           N
ATOM   2557  CA  LEU A 276      27.170  15.118  30.619  1.00 19.50           C
ATOM   2558  C   LEU A 276      26.937  15.209  29.111  1.00 16.23           C
ATOM   2559  O   LEU A 276      25.796  15.396  28.661  1.00 15.46           O
ATOM   2560  CB  LEU A 276      27.739  16.417  31.178  1.00 21.08           C
ATOM   2561  CG  LEU A 276      26.989  17.692  30.761  1.00 27.59           C
ATOM   2562  CD1 LEU A 276      25.536  17.613  31.239  1.00 22.51           C
ATOM   2563  CD2 LEU A 276      27.706  18.974  31.257  1.00 18.14           C
ATOM   2564  H   LEU A 276      28.795  14.240  31.307  1.00 22.97           H
ATOM   2565  HA  LEU A 276      26.310  14.961  31.047  1.00 23.39           H
ATOM   2566  HB2 LEU A 276      27.728  16.372  32.147  1.00 25.30           H
ATOM   2567  HB3 LEU A 276      28.654  16.503  30.868  1.00 25.30           H
ATOM   2568  HG  LEU A 276      26.966  17.738  29.792  1.00 33.10           H
ATOM   2569 HD11 LEU A 276      25.063  18.421  30.985  1.00 27.01           H
ATOM   2570 HD12 LEU A 276      25.109  16.845  30.828  1.00 27.01           H
ATOM   2571 HD13 LEU A 276      25.526  17.519  32.204  1.00 27.01           H
ATOM   2572 HD21 LEU A 276      27.198  19.754  30.985  1.00 21.77           H
ATOM   2573 HD22 LEU A 276      27.767  18.944  32.224  1.00 21.77           H
ATOM   2574 HD23 LEU A 276      28.596  19.018  30.873  1.00 21.77           H
ATOM   2575  N   LEU A 277      27.989  15.009  28.310  1.00 18.12           N
ATOM   2576  CA  LEU A 277      27.813  15.059  26.857  1.00 19.53           C
ATOM   2577  C   LEU A 277      27.010  13.868  26.383  1.00 20.12           C
ATOM   2578  O   LEU A 277      26.126  14.004  25.516  1.00 18.09           O
ATOM   2579  CB  LEU A 277      29.165  15.129  26.138  1.00 18.38           C
ATOM   2580  CG  LEU A 277      29.764  16.536  25.918  1.00 21.25           C
ATOM   2581  CD1 LEU A 277      29.927  17.288  27.201  1.00 25.42           C
ATOM   2582  CD2 LEU A 277      31.089  16.436  25.190  1.00 27.20           C
ATOM   2583  H   LEU A 277      28.788  14.836  28.574  1.00 21.75           H
ATOM   2584  HA  LEU A 277      27.313  15.855  26.615  1.00 23.44           H
ATOM   2585  HB2 LEU A 277      29.823  14.602  26.620  1.00 22.06           H
ATOM   2586  HB3 LEU A 277      29.031  14.747  25.257  1.00 22.06           H
ATOM   2587  HG  LEU A 277      29.162  17.057  25.362  1.00 25.51           H
ATOM   2588 HD11 LEU A 277      30.321  18.155  27.015  1.00 30.50           H
ATOM   2589 HD12 LEU A 277      29.057  17.399  27.619  1.00 30.50           H
ATOM   2590 HD13 LEU A 277      30.514  16.775  27.779  1.00 30.50           H
ATOM   2591 HD21 LEU A 277      31.465  17.325  25.103  1.00 32.65           H
ATOM   2592 HD22 LEU A 277      31.683  15.871  25.708  1.00 32.65           H
ATOM   2593 HD23 LEU A 277      30.941  16.048  24.314  1.00 32.65           H
ATOM   2594  N   LYS A 278      27.291  12.687  26.937  1.00 20.35           N
ATOM   2595  CA  LYS A 278      26.510  11.505  26.585  1.00 19.01           C
ATOM   2596  C   LYS A 278      25.026  11.710  26.876  1.00 16.62           C
ATOM   2597  O   LYS A 278      24.170  11.311  26.075  1.00 15.50           O
ATOM   2598  CB  LYS A 278      27.010  10.292  27.355  1.00 18.83           C
ATOM   2599  CG  LYS A 278      26.292   9.008  26.985  1.00 22.12           C
ATOM   2600  CD  LYS A 278      26.531   8.637  25.525  1.00 40.57           C
ATOM   2601  CE  LYS A 278      25.923   7.282  25.143  1.00 45.47           C
ATOM   2602  NZ  LYS A 278      26.154   6.999  23.691  1.00 47.50           N1+
ATOM   2603  H   LYS A 278      27.921  12.545  27.505  1.00 24.42           H
ATOM   2604  HA  LYS A 278      26.617  11.330  25.634  1.00 22.81           H
ATOM   2605  HB2 LYS A 278      27.954  10.169  27.163  1.00 22.59           H
ATOM   2606  HB3 LYS A 278      26.877  10.440  28.306  1.00 22.59           H
ATOM   2607  HG2 LYS A 278      26.628   8.277  27.536  1.00 26.54           H
ATOM   2608  HG3 LYS A 278      25.339   9.125  27.119  1.00 26.54           H
ATOM   2609  HD2 LYS A 278      26.139   9.313  24.950  1.00 48.69           H
ATOM   2610  HD3 LYS A 278      27.488   8.584  25.374  1.00 48.69           H
ATOM   2611  HE2 LYS A 278      26.340   6.575  25.662  1.00 54.57           H
ATOM   2612  HE3 LYS A 278      24.965   7.296  25.302  1.00 54.57           H
ATOM   2613  HZ1 LYS A 278      25.782   6.219  23.475  1.00 57.00           H
ATOM   2614  HZ2 LYS A 278      25.796   7.643  23.193  1.00 57.00           H
ATOM   2615  HZ3 LYS A 278      27.028   6.958  23.526  1.00 57.00           H
ATOM   2616  N   ALA A 279      24.706  12.283  28.044  1.00 17.55           N
ATOM   2617  CA  ALA A 279      23.319  12.507  28.424  1.00 17.62           C
ATOM   2618  C   ALA A 279      22.598  13.351  27.384  1.00 20.04           C
ATOM   2619  O   ALA A 279      21.486  13.011  26.959  1.00 17.81           O
ATOM   2620  CB  ALA A 279      23.243  13.152  29.805  1.00 16.41           C
ATOM   2621  H   ALA A 279      25.269  12.545  28.636  1.00 21.06           H
ATOM   2622  HA  ALA A 279      22.872  11.653  28.471  1.00 21.14           H
ATOM   2623  HB1 ALA A 279      22.314  13.244  30.064  1.00 19.69           H
ATOM   2624  HB2 ALA A 279      23.713  12.590  30.441  1.00 19.69           H
ATOM   2625  HB3 ALA A 279      23.665  14.023  29.772  1.00 19.69           H
ATOM   2626  N   VAL A 280      23.240  14.428  26.920  1.00 17.07           N
ATOM   2627  CA  VAL A 280      22.573  15.353  26.008  1.00 16.59           C
ATOM   2628  C   VAL A 280      22.502  14.748  24.619  1.00 15.02           C
ATOM   2629  O   VAL A 280      21.493  14.894  23.918  1.00 16.44           O
ATOM   2630  CB  VAL A 280      23.280  16.730  26.003  1.00 14.74           C
ATOM   2631  CG1 VAL A 280      22.612  17.732  25.062  1.00 12.78           C
ATOM   2632  CG2 VAL A 280      23.280  17.308  27.361  1.00 13.26           C
ATOM   2633  H   VAL A 280      24.053  14.633  27.102  1.00 20.48           H
ATOM   2634  HA  VAL A 280      21.666  15.487  26.323  1.00 19.91           H
ATOM   2635  HB  VAL A 280      24.200  16.622  25.718  1.00 17.68           H
ATOM   2636 HG11 VAL A 280      23.092  18.568  25.123  1.00 15.34           H
ATOM   2637 HG12 VAL A 280      22.631  17.402  24.150  1.00 15.34           H
ATOM   2638 HG13 VAL A 280      21.698  17.873  25.347  1.00 15.34           H
ATOM   2639 HG21 VAL A 280      23.673  18.194  27.332  1.00 15.92           H
ATOM   2640 HG22 VAL A 280      22.353  17.372  27.648  1.00 15.92           H
ATOM   2641 HG23 VAL A 280      23.787  16.736  27.960  1.00 15.92           H
ATOM   2642  N   LYS A 281      23.561  14.045  24.199  1.00 18.23           N
ATOM   2643  CA  LYS A 281      23.512  13.363  22.918  1.00 18.54           C
ATOM   2644  C   LYS A 281      22.412  12.314  22.905  1.00 21.15           C
ATOM   2645  O   LYS A 281      21.670  12.198  21.923  1.00 21.31           O
ATOM   2646  CB  LYS A 281      24.858  12.736  22.628  1.00 17.42           C
ATOM   2647  CG  LYS A 281      24.995  12.128  21.281  1.00 20.48           C
ATOM   2648  CD  LYS A 281      26.336  11.444  21.166  1.00 27.14           C
ATOM   2649  CE  LYS A 281      27.478  12.464  21.165  1.00 31.79           C
ATOM   2650  NZ  LYS A 281      28.822  11.802  21.048  1.00 37.94           N1+
ATOM   2651  H   LYS A 281      24.300  13.943  24.622  1.00 21.88           H
ATOM   2652  HA  LYS A 281      23.310  14.008  22.218  1.00 22.25           H
ATOM   2653  HB2 LYS A 281      25.530  13.432  22.703  1.00 20.91           H
ATOM   2654  HB3 LYS A 281      25.023  12.042  23.281  1.00 20.91           H
ATOM   2655  HG2 LYS A 281      24.305  11.460  21.148  1.00 24.57           H
ATOM   2656  HG3 LYS A 281      24.935  12.828  20.613  1.00 24.57           H
ATOM   2657  HD2 LYS A 281      26.458  10.859  21.929  1.00 32.57           H
ATOM   2658  HD3 LYS A 281      26.374  10.938  20.338  1.00 32.57           H
ATOM   2659  HE2 LYS A 281      27.367  13.065  20.411  1.00 38.14           H
ATOM   2660  HE3 LYS A 281      27.468  12.962  21.996  1.00 38.14           H
ATOM   2661  HZ1 LYS A 281      29.467  12.407  21.143  1.00 45.53           H
ATOM   2662  HZ2 LYS A 281      28.909  11.183  21.681  1.00 45.53           H
ATOM   2663  HZ3 LYS A 281      28.901  11.415  20.252  1.00 45.53           H
ATOM   2664  N   ASP A 282      22.286  11.546  23.993  1.00 19.62           N
ATOM   2665  CA  ASP A 282      21.213  10.558  24.085  1.00 20.92           C
ATOM   2666  C   ASP A 282      19.847  11.236  24.053  1.00 22.72           C
ATOM   2667  O   ASP A 282      18.941  10.772  23.340  1.00 20.34           O
ATOM   2668  CB  ASP A 282      21.393   9.720  25.355  1.00 18.99           C
ATOM   2669  CG  ASP A 282      20.547   8.449  25.366  1.00 24.18           C
ATOM   2670  OD1 ASP A 282      19.870   8.140  24.366  1.00 25.61           O
ATOM   2671  OD2 ASP A 282      20.601   7.746  26.389  1.00 21.21           O1-
ATOM   2672  H   ASP A 282      22.796  11.585  24.684  1.00 23.55           H
ATOM   2673  HA  ASP A 282      21.270   9.958  23.322  1.00 25.10           H
ATOM   2674  HB2 ASP A 282      22.322   9.447  25.416  1.00 22.78           H
ATOM   2675  HB3 ASP A 282      21.141  10.241  26.133  1.00 22.78           H
ATOM   2676  N   ALA A 283      19.680  12.340  24.811  1.00 16.53           N
ATOM   2677  CA  ALA A 283      18.434  13.110  24.765  1.00 18.87           C
ATOM   2678  C   ALA A 283      18.094  13.573  23.349  1.00 17.36           C
ATOM   2679  O   ALA A 283      16.939  13.473  22.913  1.00 17.63           O
ATOM   2680  CB  ALA A 283      18.498  14.306  25.714  1.00 17.31           C
ATOM   2681  H   ALA A 283      20.254  12.641  25.376  1.00 19.83           H
ATOM   2682  HA  ALA A 283      17.703  12.543  25.058  1.00 22.64           H
ATOM   2683  HB1 ALA A 283      17.645  14.762  25.698  1.00 20.77           H
ATOM   2684  HB2 ALA A 283      18.665  13.979  26.610  1.00 20.77           H
ATOM   2685  HB3 ALA A 283      19.202  14.908  25.432  1.00 20.77           H
ATOM   2686  N   THR A 284      19.070  14.102  22.617  1.00 14.16           N
ATOM   2687  CA  THR A 284      18.780  14.564  21.258  1.00 19.21           C
ATOM   2688  C   THR A 284      18.387  13.397  20.369  1.00 19.52           C
ATOM   2689  O   THR A 284      17.408  13.482  19.607  1.00 15.64           O
ATOM   2690  CB  THR A 284      19.979  15.353  20.703  1.00 14.09           C
ATOM   2691  OG1 THR A 284      20.125  16.546  21.486  1.00 21.83           O
ATOM   2692  CG2 THR A 284      19.786  15.709  19.259  1.00 17.25           C
ATOM   2693  H   THR A 284      19.877  14.225  22.874  1.00 16.99           H
ATOM   2694  HA  THR A 284      18.005  15.155  21.275  1.00 23.06           H
ATOM   2695  HB  THR A 284      20.809  14.861  20.777  1.00 16.91           H
ATOM   2696  HG1 THR A 284      20.827  16.947  21.264  1.00 26.19           H
ATOM   2697 HG21 THR A 284      20.534  16.243  18.954  1.00 20.70           H
ATOM   2698 HG22 THR A 284      19.728  14.909  18.722  1.00 20.70           H
ATOM   2699 HG23 THR A 284      18.966  16.215  19.142  1.00 20.70           H
ATOM   2700  N   ASN A 285      19.102  12.273  20.486  1.00 21.92           N
ATOM   2701  CA  ASN A 285      18.761  11.108  19.682  1.00 17.14           C
ATOM   2702  C   ASN A 285      17.375  10.566  20.029  1.00 19.05           C
ATOM   2703  O   ASN A 285      16.678  10.066  19.144  1.00 19.75           O
ATOM   2704  CB  ASN A 285      19.842  10.043  19.827  1.00 19.76           C
ATOM   2705  CG  ASN A 285      21.092  10.399  19.051  1.00 19.34           C
ATOM   2706  OD1 ASN A 285      21.017  10.977  17.983  1.00 20.91           O
ATOM   2707  ND2 ASN A 285      22.241  10.083  19.591  1.00 27.16           N
ATOM   2708  H   ASN A 285      19.779  12.170  21.005  1.00 26.30           H
ATOM   2709  HA  ASN A 285      18.748  11.376  18.746  1.00 20.57           H
ATOM   2710  HB2 ASN A 285      20.073   9.923  20.763  1.00 23.71           H
ATOM   2711  HB3 ASN A 285      19.498   9.211  19.465  1.00 23.71           H
ATOM   2712 HD21 ASN A 285      22.972  10.266  19.174  1.00 32.60           H
ATOM   2713 HD22 ASN A 285      22.263   9.692  20.355  1.00 32.60           H
ATOM   2714  N   THR A 286      16.955  10.675  21.296  1.00 17.81           N
ATOM   2715  CA  THR A 286      15.608  10.287  21.682  1.00 20.26           C
ATOM   2716  C   THR A 286      14.571  11.215  21.051  1.00 20.27           C
ATOM   2717  O   THR A 286      13.531  10.754  20.567  1.00 20.71           O
ATOM   2718  CB  THR A 286      15.502  10.269  23.212  1.00 16.00           C
ATOM   2719  OG1 THR A 286      16.346   9.238  23.745  1.00 23.04           O
ATOM   2720  CG2 THR A 286      14.122   9.985  23.694  1.00 18.84           C
ATOM   2721  H   THR A 286      17.435  10.955  21.951  1.00 21.38           H
ATOM   2722  HA  THR A 286      15.436   9.386  21.363  1.00 24.32           H
ATOM   2723  HB  THR A 286      15.776  11.132  23.552  1.00 19.20           H
ATOM   2724  HG1 THR A 286      17.157   9.415  23.605  1.00 27.65           H
ATOM   2725 HG21 THR A 286      14.107   9.985  24.663  1.00 22.61           H
ATOM   2726 HG22 THR A 286      13.507  10.661  23.379  1.00 22.61           H
ATOM   2727 HG23 THR A 286      13.848   9.111  23.377  1.00 22.61           H
ATOM   2728  N   GLY A 287      14.834  12.525  21.028  1.00 19.97           N
ATOM   2729  CA  GLY A 287      13.916  13.432  20.351  1.00 18.40           C
ATOM   2730  C   GLY A 287      13.752  13.105  18.883  1.00 18.46           C
ATOM   2731  O   GLY A 287      12.639  13.138  18.346  1.00 20.41           O
ATOM   2732  H   GLY A 287      15.518  12.910  21.382  1.00 23.96           H
ATOM   2733  HA2 GLY A 287      13.043  13.380  20.764  1.00 22.08           H
ATOM   2734  HA3 GLY A 287      14.244  14.345  20.420  1.00 22.08           H
ATOM   2735  N   ILE A 288      14.858  12.794  18.212  1.00 15.85           N
ATOM   2736  CA  ILE A 288      14.834  12.437  16.798  1.00 19.36           C
ATOM   2737  C   ILE A 288      14.049  11.145  16.576  1.00 25.89           C
ATOM   2738  O   ILE A 288      13.286  11.021  15.608  1.00 19.04           O
ATOM   2739  CB  ILE A 288      16.276  12.301  16.284  1.00 19.29           C
ATOM   2740  CG1 ILE A 288      16.986  13.654  16.277  1.00 18.89           C
ATOM   2741  CG2 ILE A 288      16.332  11.623  14.897  1.00 21.79           C
ATOM   2742  CD1 ILE A 288      18.513  13.484  16.094  1.00 17.86           C
ATOM   2743  H   ILE A 288      15.642  12.776  18.556  1.00 19.02           H
ATOM   2744  HA  ILE A 288      14.398  13.139  16.296  1.00 23.23           H
ATOM   2745  HB  ILE A 288      16.749  11.724  16.904  1.00 23.15           H
ATOM   2746 HG12 ILE A 288      16.640  14.198  15.554  1.00 22.67           H
ATOM   2747 HG13 ILE A 288      16.828  14.094  17.129  1.00 22.67           H
ATOM   2748 HG21 ILE A 288      17.260  11.532  14.634  1.00 26.15           H
ATOM   2749 HG22 ILE A 288      15.925  10.746  14.938  1.00 26.15           H
ATOM   2750 HG23 ILE A 288      15.861  12.174  14.252  1.00 26.15           H
ATOM   2751 HD11 ILE A 288      18.945  14.347  16.186  1.00 21.43           H
ATOM   2752 HD12 ILE A 288      18.849  12.873  16.771  1.00 21.43           H
ATOM   2753 HD13 ILE A 288      18.689  13.112  15.214  1.00 21.43           H
ATOM   2754  N   LYS A 289      14.234  10.154  17.453  1.00 20.41           N
ATOM   2755  CA  LYS A 289      13.540   8.885  17.255  1.00 19.06           C
ATOM   2756  C   LYS A 289      12.039   9.028  17.472  1.00 21.03           C
ATOM   2757  O   LYS A 289      11.239   8.394  16.766  1.00 23.33           O
ATOM   2758  CB  LYS A 289      14.105   7.825  18.182  1.00 24.67           C
ATOM   2759  CG  LYS A 289      15.510   7.412  17.792  1.00 33.99           C
ATOM   2760  CD  LYS A 289      16.187   6.580  18.895  1.00 38.66           C
ATOM   2761  CE  LYS A 289      15.508   5.231  19.085  1.00 44.09           C
ATOM   2762  NZ  LYS A 289      14.121   5.341  19.643  1.00 50.03           N1+
ATOM   2763  H   LYS A 289      14.736  10.186  18.147  1.00 24.50           H
ATOM   2764  HA  LYS A 289      13.697   8.576  16.350  1.00 22.87           H
ATOM   2765  HB2 LYS A 289      14.127   8.168  19.088  1.00 29.61           H
ATOM   2766  HB3 LYS A 289      13.540   7.037  18.138  1.00 29.61           H
ATOM   2767  HG2 LYS A 289      15.474   6.882  16.981  1.00 40.79           H
ATOM   2768  HG3 LYS A 289      16.036   8.212  17.644  1.00 40.79           H
ATOM   2769  HD2 LYS A 289      17.113   6.424  18.653  1.00 46.40           H
ATOM   2770  HD3 LYS A 289      16.140   7.065  19.734  1.00 46.40           H
ATOM   2771  HE2 LYS A 289      15.453   4.782  18.228  1.00 52.91           H
ATOM   2772  HE3 LYS A 289      16.040   4.706  19.704  1.00 52.91           H
ATOM   2773  HZ1 LYS A 289      13.983   4.686  20.229  1.00 60.04           H
ATOM   2774  HZ2 LYS A 289      14.017   6.123  20.054  1.00 60.04           H
ATOM   2775  HZ3 LYS A 289      13.521   5.272  18.990  1.00 60.04           H
ATOM   2776  N   CYS A 290      11.637   9.834  18.459  1.00 19.37           N
ATOM   2777  CA  CYS A 290      10.230  10.062  18.769  1.00 27.31           C
ATOM   2778  C   CYS A 290       9.538  10.928  17.722  1.00 29.93           C
ATOM   2779  O   CYS A 290       8.312  10.839  17.568  1.00 22.35           O
ATOM   2780  CB  CYS A 290      10.123  10.723  20.147  1.00 25.85           C
ATOM   2781  SG  CYS A 290       8.482  10.821  20.909  1.00 43.93           S
ATOM   2782  H   CYS A 290      12.179  10.268  18.966  1.00 23.24           H
ATOM   2783  HA  CYS A 290       9.761   9.213  18.792  1.00 32.78           H
ATOM   2784  HB2 CYS A 290      10.689  10.225  20.747  1.00 31.02           H
ATOM   2785  HB3 CYS A 290      10.453  11.632  20.081  1.00 31.02           H
ATOM   2786  HG  CYS A 290       7.705  10.163  20.274  1.00 52.71           H
ATOM   2787  N   ALA A 291      10.282  11.762  17.001  1.00 22.97           N
ATOM   2788  CA  ALA A 291       9.650  12.686  16.077  1.00 24.97           C
ATOM   2789  C   ALA A 291       8.985  11.922  14.931  1.00 21.86           C
ATOM   2790  O   ALA A 291       9.378  10.803  14.572  1.00 23.77           O
ATOM   2791  CB  ALA A 291      10.675  13.691  15.530  1.00 21.99           C
ATOM   2792  H   ALA A 291      11.140  11.808  17.025  1.00 27.56           H
ATOM   2793  HA  ALA A 291       8.970  13.188  16.552  1.00 29.96           H
ATOM   2794  HB1 ALA A 291      10.241  14.244  14.869  1.00 26.39           H
ATOM   2795  HB2 ALA A 291      11.002  14.243  16.258  1.00 26.39           H
ATOM   2796  HB3 ALA A 291      11.410  13.203  15.131  1.00 26.39           H
ATOM   2797  N   GLY A 292       7.966  12.534  14.356  1.00 24.07           N
ATOM   2798  CA  GLY A 292       7.304  11.931  13.223  1.00 19.49           C
ATOM   2799  C   GLY A 292       6.016  12.660  12.903  1.00 23.13           C
ATOM   2800  O   GLY A 292       5.551  13.546  13.638  1.00 21.86           O
ATOM   2801  H   GLY A 292       7.635  13.290  14.601  1.00 28.88           H
ATOM   2802  HA2 GLY A 292       7.893  11.969  12.455  1.00 23.38           H
ATOM   2803  HA3 GLY A 292       7.121  11.001  13.412  1.00 23.38           H
ATOM   2804  N   ILE A 293       5.452  12.287  11.759  1.00 25.29           N
ATOM   2805  CA  ILE A 293       4.189  12.874  11.329  1.00 27.92           C
ATOM   2806  C   ILE A 293       3.084  12.499  12.307  1.00 19.34           C
ATOM   2807  O   ILE A 293       2.910  11.329  12.657  1.00 21.41           O
ATOM   2808  CB  ILE A 293       3.844  12.409   9.905  1.00 28.36           C
ATOM   2809  CG1 ILE A 293       4.942  12.841   8.914  1.00 27.72           C
ATOM   2810  CG2 ILE A 293       2.493  12.976   9.471  1.00 31.58           C
ATOM   2811  CD1 ILE A 293       4.766  12.331   7.486  1.00 33.48           C
ATOM   2812  H   ILE A 293       5.785  11.708  11.221  1.00 30.35           H
ATOM   2813  HA  ILE A 293       4.278  13.840  11.314  1.00 33.51           H
ATOM   2814  HB  ILE A 293       3.782  11.440   9.897  1.00 34.03           H
ATOM   2815 HG12 ILE A 293       4.952  13.810   8.877  1.00 33.26           H
ATOM   2816 HG13 ILE A 293       5.797  12.515   9.232  1.00 33.26           H
ATOM   2817 HG21 ILE A 293       2.287  12.687   8.569  1.00 37.89           H
ATOM   2818 HG22 ILE A 293       1.796  12.674  10.075  1.00 37.89           H
ATOM   2819 HG23 ILE A 293       2.549  13.945   9.498  1.00 37.89           H
ATOM   2820 HD11 ILE A 293       5.503  12.646   6.941  1.00 40.18           H
ATOM   2821 HD12 ILE A 293       4.751  11.362   7.498  1.00 40.18           H
ATOM   2822 HD13 ILE A 293       3.931  12.665   7.129  1.00 40.18           H
ATOM   2823  N   ASP A 294       2.286  13.492  12.705  1.00 26.31           N
ATOM   2824  CA  ASP A 294       1.170  13.355  13.644  1.00 30.15           C
ATOM   2825  C   ASP A 294       1.632  13.159  15.082  1.00 31.15           C
ATOM   2826  O   ASP A 294       0.796  12.861  15.954  1.00 23.98           O
ATOM   2827  CB  ASP A 294       0.236  12.184  13.296  1.00 33.65           C
ATOM   2828  CG  ASP A 294      -0.522  12.388  11.994  1.00 43.77           C
ATOM   2829  OD1 ASP A 294      -0.724  13.549  11.563  1.00 43.50           O
ATOM   2830  OD2 ASP A 294      -0.945  11.354  11.416  1.00 44.75           O1-
ATOM   2831  H   ASP A 294       2.370  14.301  12.423  1.00 31.57           H
ATOM   2832  HA  ASP A 294       0.655  14.172  13.636  1.00 36.18           H
ATOM   2833  HB2 ASP A 294       0.740  11.363  13.232  1.00 40.37           H
ATOM   2834  HB3 ASP A 294      -0.428  12.108  13.995  1.00 40.37           H
ATOM   2835  N   VAL A 295       2.927  13.279  15.363  1.00 27.71           N
ATOM   2836  CA  VAL A 295       3.408  13.169  16.730  1.00 23.96           C
ATOM   2837  C   VAL A 295       3.148  14.490  17.441  1.00 21.85           C
ATOM   2838  O   VAL A 295       3.255  15.575  16.852  1.00 23.47           O
ATOM   2839  CB  VAL A 295       4.903  12.788  16.752  1.00 22.13           C
ATOM   2840  CG1 VAL A 295       5.471  12.853  18.161  1.00 22.61           C
ATOM   2841  CG2 VAL A 295       5.131  11.429  16.192  1.00 24.06           C
ATOM   2842  H   VAL A 295       3.547  13.416  14.780  1.00 33.25           H
ATOM   2843  HA  VAL A 295       2.907  12.470  17.177  1.00 28.75           H
ATOM   2844  HB  VAL A 295       5.380  13.423  16.198  1.00 26.55           H
ATOM   2845 HG11 VAL A 295       6.418  12.643  18.116  1.00 27.13           H
ATOM   2846 HG12 VAL A 295       5.358  13.747  18.518  1.00 27.13           H
ATOM   2847 HG13 VAL A 295       5.024  12.202  18.727  1.00 27.13           H
ATOM   2848 HG21 VAL A 295       6.082  11.248  16.221  1.00 28.88           H
ATOM   2849 HG22 VAL A 295       4.655  10.776  16.727  1.00 28.88           H
ATOM   2850 HG23 VAL A 295       4.819  11.417  15.277  1.00 28.88           H
ATOM   2851  N   ARG A 296       2.737  14.408  18.704  1.00 22.08           N
ATOM   2852  CA  ARG A 296       2.450  15.608  19.470  1.00 24.25           C
ATOM   2853  C   ARG A 296       3.753  16.179  20.015  1.00 20.48           C
ATOM   2854  O   ARG A 296       4.568  15.440  20.579  1.00 22.47           O
ATOM   2855  CB  ARG A 296       1.498  15.269  20.608  1.00 27.83           C
ATOM   2856  CG  ARG A 296       0.121  14.821  20.105  1.00 34.36           C
ATOM   2857  CD  ARG A 296      -0.283  13.544  20.733  1.00 44.02           C
ATOM   2858  NE  ARG A 296      -0.415  13.668  22.177  1.00 31.20           N
ATOM   2859  CZ  ARG A 296      -0.596  12.631  22.983  1.00 47.52           C
ATOM   2860  NH1 ARG A 296      -0.638  11.401  22.477  1.00 43.27           N
ATOM   2861  NH2 ARG A 296      -0.712  12.820  24.293  1.00 48.17           N1+
ATOM   2862  H   ARG A 296       2.626  13.679  19.147  1.00 26.49           H
ATOM   2863  HA  ARG A 296       2.037  16.275  18.902  1.00 29.10           H
ATOM   2864  HB2 ARG A 296       1.880  14.543  21.126  1.00 33.39           H
ATOM   2865  HB3 ARG A 296       1.386  16.051  21.174  1.00 33.39           H
ATOM   2866  HG2 ARG A 296      -0.545  15.489  20.330  1.00 41.23           H
ATOM   2867  HG3 ARG A 296       0.163  14.676  19.148  1.00 41.23           H
ATOM   2868  HD2 ARG A 296      -1.144  13.270  20.383  1.00 52.83           H
ATOM   2869  HD3 ARG A 296       0.386  12.868  20.543  1.00 52.83           H
ATOM   2870  HE  ARG A 296      -0.361  14.449  22.528  1.00 37.44           H
ATOM   2871 HH11 ARG A 296      -0.564  11.278  21.630  1.00 51.92           H
ATOM   2872 HH12 ARG A 296      -0.752  10.727  22.998  1.00 51.92           H
ATOM   2873 HH21 ARG A 296      -0.679  13.615  24.616  1.00 57.81           H
ATOM   2874 HH22 ARG A 296      -0.823  12.143  24.815  1.00 57.81           H
ATOM   2875  N   LEU A 297       3.934  17.495  19.885  1.00 22.69           N
ATOM   2876  CA  LEU A 297       5.209  18.077  20.289  1.00 26.85           C
ATOM   2877  C   LEU A 297       5.435  17.892  21.787  1.00 20.70           C
ATOM   2878  O   LEU A 297       6.559  17.631  22.221  1.00 25.16           O
ATOM   2879  CB  LEU A 297       5.258  19.551  19.855  1.00 22.81           C
ATOM   2880  CG  LEU A 297       5.578  19.807  18.347  1.00 31.02           C
ATOM   2881  CD1 LEU A 297       6.942  19.309  17.894  1.00 20.37           C
ATOM   2882  CD2 LEU A 297       4.597  19.226  17.383  1.00 46.25           C
ATOM   2883  H   LEU A 297       3.362  18.057  19.572  1.00 27.23           H
ATOM   2884  HA  LEU A 297       5.940  17.615  19.846  1.00 32.22           H
ATOM   2885  HB2 LEU A 297       4.400  19.961  20.047  1.00 27.38           H
ATOM   2886  HB3 LEU A 297       5.938  20.006  20.376  1.00 27.38           H
ATOM   2887  HG  LEU A 297       5.562  20.767  18.197  1.00 37.22           H
ATOM   2888 HD11 LEU A 297       7.067  19.549  16.963  1.00 24.44           H
ATOM   2889 HD12 LEU A 297       7.622  19.732  18.440  1.00 24.44           H
ATOM   2890 HD13 LEU A 297       6.986  18.347  17.990  1.00 24.44           H
ATOM   2891 HD21 LEU A 297       4.929  19.375  16.486  1.00 55.51           H
ATOM   2892 HD22 LEU A 297       4.505  18.274  17.548  1.00 55.51           H
ATOM   2893 HD23 LEU A 297       3.761  19.690  17.489  1.00 55.51           H
ATOM   2894  N   CYS A 298       4.382  17.949  22.595  1.00 21.16           N
ATOM   2895  CA  CYS A 298       4.573  17.799  24.032  1.00 20.04           C
ATOM   2896  C   CYS A 298       5.075  16.406  24.404  1.00 24.79           C
ATOM   2897  O   CYS A 298       5.739  16.255  25.435  1.00 21.36           O
ATOM   2898  CB  CYS A 298       3.270  18.128  24.768  1.00 24.33           C
ATOM   2899  SG  CYS A 298       1.904  17.045  24.260  1.00 26.54           S
ATOM   2900  H   CYS A 298       3.568  18.073  22.350  1.00 25.39           H
ATOM   2901  HA  CYS A 298       5.244  18.438  24.317  1.00 24.05           H
ATOM   2902  HB2 CYS A 298       3.405  18.048  25.729  1.00 29.19           H
ATOM   2903  HB3 CYS A 298       3.007  19.037  24.554  1.00 29.19           H
ATOM   2904  HG  CYS A 298       0.961  17.388  24.914  1.00 31.84           H
ATOM   2905  N   ASP A 299       4.793  15.392  23.587  1.00 23.74           N
ATOM   2906  CA  ASP A 299       5.298  14.048  23.853  1.00 22.44           C
ATOM   2907  C   ASP A 299       6.777  13.905  23.531  1.00 22.26           C
ATOM   2908  O   ASP A 299       7.465  13.144  24.210  1.00 17.65           O
ATOM   2909  CB  ASP A 299       4.569  12.996  23.024  1.00 17.83           C
ATOM   2910  CG  ASP A 299       3.078  12.919  23.330  1.00 23.34           C
ATOM   2911  OD1 ASP A 299       2.629  13.401  24.388  1.00 24.59           O
ATOM   2912  OD2 ASP A 299       2.372  12.352  22.508  1.00 20.00           O1-
ATOM   2913  H   ASP A 299       4.319  15.453  22.873  1.00 28.48           H
ATOM   2914  HA  ASP A 299       5.170  13.848  24.796  1.00 26.93           H
ATOM   2915  HB2 ASP A 299       4.683  13.219  22.085  1.00 21.39           H
ATOM   2916  HB3 ASP A 299       4.966  12.131  23.213  1.00 21.39           H
ATOM   2917  N   VAL A 300       7.251  14.556  22.468  1.00 21.11           N
ATOM   2918  CA  VAL A 300       8.683  14.570  22.177  1.00 29.73           C
ATOM   2919  C   VAL A 300       9.446  15.164  23.354  1.00 21.35           C
ATOM   2920  O   VAL A 300      10.477  14.639  23.788  1.00 18.74           O
ATOM   2921  CB  VAL A 300       8.957  15.352  20.879  1.00 28.43           C
ATOM   2922  CG1 VAL A 300      10.467  15.297  20.495  1.00 22.23           C
ATOM   2923  CG2 VAL A 300       8.105  14.804  19.728  1.00 26.68           C
ATOM   2924  H   VAL A 300       6.775  14.995  21.909  1.00 25.34           H
ATOM   2925  HA  VAL A 300       8.984  13.659  22.045  1.00 35.67           H
ATOM   2926  HB  VAL A 300       8.723  16.285  21.027  1.00 34.12           H
ATOM   2927 HG11 VAL A 300      10.618  15.806  19.682  1.00 26.68           H
ATOM   2928 HG12 VAL A 300      11.001  15.668  21.216  1.00 26.68           H
ATOM   2929 HG13 VAL A 300      10.710  14.372  20.342  1.00 26.68           H
ATOM   2930 HG21 VAL A 300       8.314  15.286  18.914  1.00 32.01           H
ATOM   2931 HG22 VAL A 300       8.309  13.863  19.619  1.00 32.01           H
ATOM   2932 HG23 VAL A 300       7.166  14.925  19.945  1.00 32.01           H
ATOM   2933  N   GLY A 301       8.949  16.275  23.889  1.00 19.12           N
ATOM   2934  CA  GLY A 301       9.630  16.898  25.011  1.00 19.24           C
ATOM   2935  C   GLY A 301       9.595  16.048  26.261  1.00 23.49           C
ATOM   2936  O   GLY A 301      10.548  16.038  27.042  1.00 18.67           O
ATOM   2937  H   GLY A 301       8.244  16.681  23.617  1.00 22.94           H
ATOM   2938  HA2 GLY A 301      10.561  17.049  24.785  1.00 23.09           H
ATOM   2939  HA3 GLY A 301       9.210  17.746  25.216  1.00 23.09           H
ATOM   2940  N   GLU A 302       8.485  15.345  26.489  1.00 26.06           N
ATOM   2941  CA  GLU A 302       8.424  14.474  27.644  1.00 27.04           C
ATOM   2942  C   GLU A 302       9.468  13.376  27.512  1.00 20.22           C
ATOM   2943  O   GLU A 302      10.158  13.052  28.486  1.00 20.64           O
ATOM   2944  CB  GLU A 302       7.025  13.890  27.790  1.00 26.14           C
ATOM   2945  CG  GLU A 302       6.767  13.234  29.128  1.00 31.53           C
ATOM   2946  CD  GLU A 302       5.282  13.060  29.395  1.00 34.58           C
ATOM   2947  OE1 GLU A 302       4.470  13.957  29.031  1.00 26.17           O
ATOM   2948  OE2 GLU A 302       4.946  12.028  29.988  1.00 41.01           O1-
ATOM   2949  H   GLU A 302       7.774  15.353  26.012  1.00 31.27           H
ATOM   2950  HA  GLU A 302       8.607  14.998  28.441  1.00 32.44           H
ATOM   2951  HB2 GLU A 302       6.388  14.613  27.682  1.00 31.37           H
ATOM   2952  HB3 GLU A 302       6.885  13.220  27.100  1.00 31.37           H
ATOM   2953  HG2 GLU A 302       7.184  12.360  29.142  1.00 37.84           H
ATOM   2954  HG3 GLU A 302       7.130  13.795  29.831  1.00 37.84           H
ATOM   2955  N   ALA A 303       9.605  12.816  26.297  1.00 17.19           N
ATOM   2956  CA  ALA A 303      10.550  11.739  26.050  1.00 23.80           C
ATOM   2957  C   ALA A 303      11.979  12.208  26.235  1.00 19.95           C
ATOM   2958  O   ALA A 303      12.829  11.460  26.753  1.00 16.01           O
ATOM   2959  CB  ALA A 303      10.379  11.213  24.631  1.00 24.66           C
ATOM   2960  H   ALA A 303       9.154  13.037  25.599  1.00 20.63           H
ATOM   2961  HA  ALA A 303      10.376  11.011  26.672  1.00 28.56           H
ATOM   2962  HB1 ALA A 303      11.012  10.496  24.477  1.00 29.60           H
ATOM   2963  HB2 ALA A 303       9.473  10.895  24.510  1.00 29.60           H
ATOM   2964  HB3 ALA A 303      10.555  11.948  24.024  1.00 29.60           H
ATOM   2965  N   ILE A 304      12.281  13.413  25.735  1.00 19.74           N
ATOM   2966  CA  ILE A 304      13.632  13.959  25.835  1.00 19.42           C
ATOM   2967  C   ILE A 304      14.026  14.093  27.291  1.00 16.29           C
ATOM   2968  O   ILE A 304      15.126  13.703  27.699  1.00 19.32           O
ATOM   2969  CB  ILE A 304      13.719  15.320  25.103  1.00 17.69           C
ATOM   2970  CG1 ILE A 304      13.582  15.090  23.607  1.00 17.51           C
ATOM   2971  CG2 ILE A 304      15.001  16.066  25.434  1.00 22.83           C
ATOM   2972  CD1 ILE A 304      13.492  16.352  22.709  1.00 16.98           C
ATOM   2973  H   ILE A 304      11.729  13.930  25.331  1.00 23.69           H
ATOM   2974  HA  ILE A 304      14.248  13.338  25.404  1.00 23.31           H
ATOM   2975  HB  ILE A 304      12.981  15.868  25.408  1.00 21.23           H
ATOM   2976 HG12 ILE A 304      14.341  14.559  23.314  1.00 21.01           H
ATOM   2977 HG13 ILE A 304      12.770  14.583  23.462  1.00 21.01           H
ATOM   2978 HG21 ILE A 304      14.996  16.895  24.939  1.00 27.39           H
ATOM   2979 HG22 ILE A 304      15.051  16.255  26.382  1.00 27.39           H
ATOM   2980 HG23 ILE A 304      15.750  15.519  25.155  1.00 27.39           H
ATOM   2981 HD11 ILE A 304      13.350  16.082  21.789  1.00 20.38           H
ATOM   2982 HD12 ILE A 304      12.756  16.905  23.007  1.00 20.38           H
ATOM   2983 HD13 ILE A 304      14.327  16.838  22.773  1.00 20.38           H
ATOM   2984  N   GLN A 305      13.141  14.682  28.087  1.00 16.40           N
ATOM   2985  CA  GLN A 305      13.450  14.956  29.468  1.00 17.83           C
ATOM   2986  C   GLN A 305      13.684  13.667  30.234  1.00 20.46           C
ATOM   2987  O   GLN A 305      14.544  13.604  31.112  1.00 17.97           O
ATOM   2988  CB  GLN A 305      12.303  15.762  30.079  1.00 20.73           C
ATOM   2989  CG  GLN A 305      12.404  16.007  31.565  1.00 19.90           C
ATOM   2990  CD  GLN A 305      11.221  16.850  32.093  1.00 24.36           C
ATOM   2991  OE1 GLN A 305      10.132  16.883  31.502  1.00 23.18           O
ATOM   2992  NE2 GLN A 305      11.451  17.555  33.179  1.00 25.42           N
ATOM   2993  H   GLN A 305      12.357  14.936  27.859  1.00 19.68           H
ATOM   2994  HA  GLN A 305      14.267  15.483  29.506  1.00 21.39           H
ATOM   2995  HB2 GLN A 305      12.256  16.624  29.636  1.00 24.87           H
ATOM   2996  HB3 GLN A 305      11.475  15.278  29.932  1.00 24.87           H
ATOM   2997  HG2 GLN A 305      12.434  15.161  32.036  1.00 23.88           H
ATOM   2998  HG3 GLN A 305      13.216  16.509  31.731  1.00 23.88           H
ATOM   2999 HE21 GLN A 305      12.216  17.509  33.568  1.00 30.50           H
ATOM   3000 HE22 GLN A 305      10.832  18.057  33.500  1.00 30.50           H
ATOM   3001  N   GLU A 306      12.895  12.629  29.937  1.00 21.12           N
ATOM   3002  CA  GLU A 306      13.014  11.378  30.681  1.00 22.05           C
ATOM   3003  C   GLU A 306      14.393  10.766  30.494  1.00 19.42           C
ATOM   3004  O   GLU A 306      15.023  10.315  31.459  1.00 17.58           O
ATOM   3005  CB  GLU A 306      11.933  10.393  30.234  1.00 24.68           C
ATOM   3006  CG  GLU A 306      11.871   9.127  31.058  1.00 32.63           C
ATOM   3007  CD  GLU A 306      10.808   8.184  30.548  1.00 40.39           C
ATOM   3008  OE1 GLU A 306      10.732   7.043  31.045  1.00 56.99           O
ATOM   3009  OE2 GLU A 306      10.051   8.585  29.640  1.00 43.61           O1-
ATOM   3010  H   GLU A 306      12.302  12.618  29.315  1.00 25.34           H
ATOM   3011  HA  GLU A 306      12.892  11.562  31.630  1.00 26.46           H
ATOM   3012  HB2 GLU A 306      11.064  10.818  30.299  1.00 29.62           H
ATOM   3013  HB3 GLU A 306      12.100  10.133  29.314  1.00 29.62           H
ATOM   3014  HG2 GLU A 306      12.725   8.669  31.001  1.00 39.16           H
ATOM   3015  HG3 GLU A 306      11.665   9.346  31.981  1.00 39.16           H
ATOM   3016  N   VAL A 307      14.869  10.743  29.260  1.00 17.40           N
ATOM   3017  CA  VAL A 307      16.218  10.270  28.975  1.00 21.47           C
ATOM   3018  C   VAL A 307      17.255  11.171  29.632  1.00 19.35           C
ATOM   3019  O   VAL A 307      18.222  10.696  30.249  1.00 16.70           O
ATOM   3020  CB  VAL A 307      16.419  10.173  27.450  1.00 22.32           C
ATOM   3021  CG1 VAL A 307      17.880   9.915  27.105  1.00 22.83           C
ATOM   3022  CG2 VAL A 307      15.540   9.061  26.917  1.00 26.80           C
ATOM   3023  H   VAL A 307      14.438  11.003  28.567  1.00 20.88           H
ATOM   3024  HA  VAL A 307      16.327   9.382  29.348  1.00 25.76           H
ATOM   3025  HB  VAL A 307      16.148  11.007  27.034  1.00 26.78           H
ATOM   3026 HG11 VAL A 307      17.979   9.839  26.143  1.00 27.40           H
ATOM   3027 HG12 VAL A 307      18.410  10.643  27.418  1.00 27.40           H
ATOM   3028 HG13 VAL A 307      18.156   9.085  27.529  1.00 27.40           H
ATOM   3029 HG21 VAL A 307      15.674   8.985  25.961  1.00 32.15           H
ATOM   3030 HG22 VAL A 307      15.771   8.231  27.357  1.00 32.15           H
ATOM   3031 HG23 VAL A 307      14.615   9.288  27.102  1.00 32.15           H
ATOM   3032  N   MET A 308      17.070  12.489  29.526  1.00 19.33           N
ATOM   3033  CA  MET A 308      18.120  13.395  29.972  1.00 15.92           C
ATOM   3034  C   MET A 308      18.288  13.281  31.475  1.00 19.44           C
ATOM   3035  O   MET A 308      19.418  13.193  31.984  1.00 18.40           O
ATOM   3036  CB  MET A 308      17.777  14.817  29.530  1.00 23.16           C
ATOM   3037  CG  MET A 308      18.587  15.924  30.102  1.00 30.59           C
ATOM   3038  SD  MET A 308      19.378  17.048  28.964  1.00 25.15           S
ATOM   3039  CE  MET A 308      18.245  17.410  27.626  1.00 23.49           C
ATOM   3040  H   MET A 308      16.358  12.877  29.236  1.00 23.20           H
ATOM   3041  HA  MET A 308      18.960  13.151  29.556  1.00 19.10           H
ATOM   3042  HB2 MET A 308      17.840  14.877  28.565  1.00 27.80           H
ATOM   3043  HB3 MET A 308      16.865  14.989  29.811  1.00 27.80           H
ATOM   3044  HG2 MET A 308      17.992  16.457  30.655  1.00 36.71           H
ATOM   3045  HG3 MET A 308      19.291  15.549  30.652  1.00 36.71           H
ATOM   3046  HE1 MET A 308      18.732  17.879  26.926  1.00 28.19           H
ATOM   3047  HE2 MET A 308      17.882  16.585  27.279  1.00 28.19           H
ATOM   3048  HE3 MET A 308      17.528  17.977  27.956  1.00 28.19           H
ATOM   3049  N   GLU A 309      17.172  13.184  32.191  1.00 16.87           N
ATOM   3050  CA  GLU A 309      17.180  13.136  33.643  1.00 20.60           C
ATOM   3051  C   GLU A 309      17.543  11.762  34.186  1.00 23.55           C
ATOM   3052  O   GLU A 309      17.774  11.640  35.403  1.00 22.79           O
ATOM   3053  CB  GLU A 309      15.821  13.612  34.195  1.00 26.99           C
ATOM   3054  CG  GLU A 309      15.637  15.169  34.040  1.00 25.33           C
ATOM   3055  CD  GLU A 309      14.287  15.670  34.489  1.00 34.42           C
ATOM   3056  OE1 GLU A 309      14.084  16.903  34.470  1.00 27.92           O
ATOM   3057  OE2 GLU A 309      13.426  14.835  34.847  1.00 29.56           O1-
ATOM   3058  H   GLU A 309      16.388  13.146  31.846  1.00 20.24           H
ATOM   3059  HA  GLU A 309      17.847  13.757  33.967  1.00 24.72           H
ATOM   3060  HB2 GLU A 309      15.106  13.158  33.727  1.00 32.39           H
ATOM   3061  HB3 GLU A 309      15.768  13.405  35.139  1.00 32.39           H
ATOM   3062  HG2 GLU A 309      16.312  15.624  34.573  1.00 30.40           H
ATOM   3063  HG3 GLU A 309      15.742  15.417  33.107  1.00 30.40           H
ATOM   3064  N   SER A 310      17.647  10.751  33.319  1.00 18.87           N
ATOM   3065  CA  SER A 310      18.115   9.444  33.734  1.00 25.05           C
ATOM   3066  C   SER A 310      19.622   9.424  33.919  1.00 25.17           C
ATOM   3067  O   SER A 310      20.151   8.413  34.373  1.00 21.16           O
ATOM   3068  CB  SER A 310      17.686   8.378  32.725  1.00 23.69           C
ATOM   3069  OG  SER A 310      18.463   8.376  31.534  1.00 18.57           O
ATOM   3070  H   SER A 310      17.454  10.799  32.487  1.00 22.64           H
ATOM   3071  HA  SER A 310      17.704   9.220  34.586  1.00 30.06           H
ATOM   3072  HB2 SER A 310      17.768   7.512  33.153  1.00 28.43           H
ATOM   3073  HB3 SER A 310      16.763   8.538  32.482  1.00 28.43           H
ATOM   3074  HG  SER A 310      18.321   9.050  31.062  1.00 22.28           H
ATOM   3075  N   TYR A 311      20.315  10.517  33.586  1.00 20.24           N
ATOM   3076  CA  TYR A 311      21.758  10.610  33.726  1.00 16.49           C
ATOM   3077  C   TYR A 311      22.104  11.379  34.979  1.00 19.10           C
ATOM   3078  O   TYR A 311      21.584  12.476  35.223  1.00 23.45           O
ATOM   3079  CB  TYR A 311      22.412  11.297  32.530  1.00 20.00           C
ATOM   3080  CG  TYR A 311      22.500  10.419  31.312  1.00 20.48           C
ATOM   3081  CD1 TYR A 311      21.429  10.308  30.469  1.00 21.98           C
ATOM   3082  CD2 TYR A 311      23.656   9.711  31.012  1.00 19.97           C
ATOM   3083  CE1 TYR A 311      21.470   9.512  29.364  1.00 19.48           C
ATOM   3084  CE2 TYR A 311      23.728   8.899  29.886  1.00 20.63           C
ATOM   3085  CZ  TYR A 311      22.619   8.791  29.076  1.00 15.25           C
ATOM   3086  OH  TYR A 311      22.590   8.064  27.923  1.00 17.07           O
ATOM   3087  H   TYR A 311      19.960  11.233  33.275  1.00 24.28           H
ATOM   3088  HA  TYR A 311      22.139   9.721  33.802  1.00 19.78           H
ATOM   3089  HB2 TYR A 311      21.901  12.089  32.298  1.00 23.99           H
ATOM   3090  HB3 TYR A 311      23.317  11.547  32.768  1.00 23.99           H
ATOM   3091  HD1 TYR A 311      20.650  10.772  30.668  1.00 26.37           H
ATOM   3092  HD2 TYR A 311      24.394   9.792  31.578  1.00 23.96           H
ATOM   3093  HE1 TYR A 311      20.723   9.455  28.809  1.00 23.38           H
ATOM   3094  HE2 TYR A 311      24.508   8.438  29.690  1.00 24.76           H
ATOM   3095  HH  TYR A 311      21.791   7.971  27.660  1.00 20.48           H
ATOM   3096  N   GLU A 312      23.004  10.811  35.746  1.00 15.11           N
ATOM   3097  CA  GLU A 312      23.650  11.491  36.852  1.00 19.77           C
ATOM   3098  C   GLU A 312      25.133  11.559  36.529  1.00 20.34           C
ATOM   3099  O   GLU A 312      25.709  10.623  35.962  1.00 18.97           O
ATOM   3100  CB  GLU A 312      23.399  10.748  38.193  1.00 18.06           C
ATOM   3101  CG  GLU A 312      23.921   9.336  38.182  1.00 23.38           C
ATOM   3102  CD  GLU A 312      23.631   8.555  39.471  1.00 29.66           C
ATOM   3103  OE1 GLU A 312      24.062   7.364  39.533  1.00 17.94           O
ATOM   3104  OE2 GLU A 312      22.952   9.112  40.384  1.00 21.69           O1-
ATOM   3105  H   GLU A 312      23.265  10.005  35.647  1.00 18.13           H
ATOM   3106  HA  GLU A 312      23.302  12.395  36.930  1.00 23.73           H
ATOM   3107  HB2 GLU A 312      23.844  11.238  38.905  1.00 21.68           H
ATOM   3108  HB3 GLU A 312      22.444  10.703  38.376  1.00 21.68           H
ATOM   3109  HG2 GLU A 312      23.513   8.866  37.441  1.00 28.05           H
ATOM   3110  HG3 GLU A 312      24.884   9.361  38.071  1.00 28.05           H
ATOM   3111  N   VAL A 313      25.746  12.688  36.844  1.00 19.01           N
ATOM   3112  CA  VAL A 313      27.126  12.920  36.463  1.00 19.50           C
ATOM   3113  C   VAL A 313      27.858  13.436  37.681  1.00 20.30           C
ATOM   3114  O   VAL A 313      27.261  14.018  38.585  1.00 19.13           O
ATOM   3115  CB  VAL A 313      27.253  13.920  35.298  1.00 23.74           C
ATOM   3116  CG1 VAL A 313      26.494  13.409  34.094  1.00 24.19           C
ATOM   3117  CG2 VAL A 313      26.759  15.293  35.728  1.00 22.81           C
ATOM   3118  H   VAL A 313      25.380  13.330  37.282  1.00 22.81           H
ATOM   3119  HA  VAL A 313      27.538  12.084  36.190  1.00 23.39           H
ATOM   3120  HB  VAL A 313      28.188  14.005  35.054  1.00 28.49           H
ATOM   3121 HG11 VAL A 313      26.654  14.015  33.356  1.00 29.03           H
ATOM   3122 HG12 VAL A 313      26.803  12.518  33.871  1.00 29.03           H
ATOM   3123 HG13 VAL A 313      25.551  13.385  34.311  1.00 29.03           H
ATOM   3124 HG21 VAL A 313      26.819  15.900  34.974  1.00 27.37           H
ATOM   3125 HG22 VAL A 313      25.840  15.225  36.027  1.00 27.37           H
ATOM   3126 HG23 VAL A 313      27.322  15.621  36.447  1.00 27.37           H
ATOM   3127  N   GLU A 314      29.176  13.250  37.670  1.00 17.95           N
ATOM   3128  CA  GLU A 314      30.046  13.722  38.739  1.00 25.59           C
ATOM   3129  C   GLU A 314      31.167  14.567  38.135  1.00 20.80           C
ATOM   3130  O   GLU A 314      31.928  14.091  37.288  1.00 22.37           O
ATOM   3131  CB  GLU A 314      30.606  12.532  39.537  1.00 26.91           C
ATOM   3132  CG  GLU A 314      31.673  12.941  40.550  1.00 30.19           C
ATOM   3133  CD  GLU A 314      32.303  11.768  41.302  1.00 31.36           C
ATOM   3134  OE1 GLU A 314      32.299  10.634  40.789  1.00 32.62           O
ATOM   3135  OE2 GLU A 314      32.811  11.997  42.412  1.00 40.41           O1-
ATOM   3136  H   GLU A 314      29.591  12.836  37.045  1.00 21.54           H
ATOM   3137  HA  GLU A 314      29.535  14.280  39.348  1.00 30.70           H
ATOM   3138  HB2 GLU A 314      29.879  12.117  40.030  1.00 32.30           H
ATOM   3139  HB3 GLU A 314      30.990  11.892  38.917  1.00 32.30           H
ATOM   3140  HG2 GLU A 314      32.397  13.379  40.076  1.00 36.23           H
ATOM   3141  HG3 GLU A 314      31.286  13.549  41.199  1.00 36.23           H
ATOM   3142  N   ILE A 315      31.270  15.817  38.576  1.00 25.13           N
ATOM   3143  CA  ILE A 315      32.255  16.760  38.058  1.00 20.51           C
ATOM   3144  C   ILE A 315      32.913  17.460  39.253  1.00 23.02           C
ATOM   3145  O   ILE A 315      32.229  18.123  40.037  1.00 21.36           O
ATOM   3146  CB  ILE A 315      31.610  17.774  37.096  1.00 21.40           C
ATOM   3147  CG1 ILE A 315      30.811  17.001  36.000  1.00 19.23           C
ATOM   3148  CG2 ILE A 315      32.689  18.678  36.509  1.00 21.37           C
ATOM   3149  CD1 ILE A 315      29.954  17.834  35.093  1.00 22.07           C
ATOM   3150  H   ILE A 315      30.763  16.151  39.190  1.00 30.15           H
ATOM   3151  HA  ILE A 315      32.944  16.281  37.566  1.00 24.61           H
ATOM   3152  HB  ILE A 315      30.987  18.329  37.591  1.00 25.68           H
ATOM   3153 HG12 ILE A 315      31.442  16.522  35.439  1.00 23.07           H
ATOM   3154 HG13 ILE A 315      30.218  16.365  36.428  1.00 23.07           H
ATOM   3155 HG21 ILE A 315      32.280  19.290  35.882  1.00 25.65           H
ATOM   3156 HG22 ILE A 315      33.127  19.170  37.219  1.00 25.65           H
ATOM   3157 HG23 ILE A 315      33.336  18.122  36.051  1.00 25.65           H
ATOM   3158 HD11 ILE A 315      29.506  17.251  34.459  1.00 26.49           H
ATOM   3159 HD12 ILE A 315      29.304  18.311  35.629  1.00 26.49           H
ATOM   3160 HD13 ILE A 315      30.512  18.467  34.611  1.00 26.49           H
ATOM   3161  N   ASP A 316      34.230  17.285  39.402  1.00 27.97           N
ATOM   3162  CA  ASP A 316      34.999  17.917  40.484  1.00 29.21           C
ATOM   3163  C   ASP A 316      34.394  17.611  41.854  1.00 27.21           C
ATOM   3164  O   ASP A 316      34.182  18.495  42.680  1.00 30.53           O
ATOM   3165  CB  ASP A 316      35.099  19.424  40.257  1.00 27.20           C
ATOM   3166  CG  ASP A 316      35.813  19.768  38.946  1.00 27.86           C
ATOM   3167  OD1 ASP A 316      36.866  19.166  38.652  1.00 25.41           O
ATOM   3168  OD2 ASP A 316      35.297  20.617  38.197  1.00 33.37           O1-
ATOM   3169  H   ASP A 316      34.715  16.796  38.886  1.00 33.56           H
ATOM   3170  HA  ASP A 316      35.903  17.559  40.482  1.00 35.05           H
ATOM   3171  HB2 ASP A 316      34.202  19.797  40.234  1.00 32.64           H
ATOM   3172  HB3 ASP A 316      35.610  19.816  40.979  1.00 32.64           H
ATOM   3173  N   GLY A 317      34.113  16.337  42.090  1.00 26.26           N
ATOM   3174  CA  GLY A 317      33.621  15.899  43.384  1.00 32.15           C
ATOM   3175  C   GLY A 317      32.154  16.164  43.686  1.00 32.47           C
ATOM   3176  O   GLY A 317      31.686  15.789  44.768  1.00 33.12           O
ATOM   3177  H   GLY A 317      34.216  15.703  41.519  1.00 31.52           H
ATOM   3178  HA2 GLY A 317      33.762  14.941  43.450  1.00 38.58           H
ATOM   3179  HA3 GLY A 317      34.151  16.333  44.069  1.00 38.58           H
ATOM   3180  N   LYS A 318      31.408  16.768  42.777  1.00 24.89           N
ATOM   3181  CA  LYS A 318      30.020  17.123  43.007  1.00 28.33           C
ATOM   3182  C   LYS A 318      29.155  16.339  42.037  1.00 21.20           C
ATOM   3183  O   LYS A 318      29.516  16.174  40.869  1.00 20.67           O
ATOM   3184  CB  LYS A 318      29.787  18.599  42.784  1.00 22.63           C
ATOM   3185  CG  LYS A 318      29.196  19.349  43.926  1.00 45.70           C
ATOM   3186  CD  LYS A 318      27.903  20.021  43.510  1.00 40.10           C
ATOM   3187  CE  LYS A 318      26.834  18.976  43.150  1.00 33.85           C
ATOM   3188  NZ  LYS A 318      25.494  19.541  42.811  1.00 41.59           N1+
ATOM   3189  H   LYS A 318      31.683  16.978  41.993  1.00 29.87           H
ATOM   3190  HA  LYS A 318      29.765  16.889  43.913  1.00 33.99           H
ATOM   3191  HB2 LYS A 318      30.647  18.999  42.588  1.00 27.15           H
ATOM   3192  HB3 LYS A 318      29.195  18.699  42.026  1.00 27.15           H
ATOM   3193  HG2 LYS A 318      29.007  18.739  44.653  1.00 54.84           H
ATOM   3194  HG3 LYS A 318      29.824  20.033  44.208  1.00 54.84           H
ATOM   3195  HD2 LYS A 318      27.589  20.549  44.252  1.00 48.12           H
ATOM   3196  HD3 LYS A 318      28.061  20.584  42.734  1.00 48.12           H
ATOM   3197  HE2 LYS A 318      27.129  18.473  42.374  1.00 40.62           H
ATOM   3198  HE3 LYS A 318      26.718  18.375  43.902  1.00 40.62           H
ATOM   3199  HZ1 LYS A 318      24.853  19.047  43.179  1.00 49.91           H
ATOM   3200  HZ2 LYS A 318      25.431  20.376  43.107  1.00 49.91           H
ATOM   3201  HZ3 LYS A 318      25.382  19.539  41.934  1.00 49.91           H
ATOM   3202  N   THR A 319      28.016  15.863  42.509  1.00 20.78           N
ATOM   3203  CA  THR A 319      27.173  15.050  41.648  1.00 19.02           C
ATOM   3204  C   THR A 319      25.966  15.861  41.218  1.00 19.41           C
ATOM   3205  O   THR A 319      25.503  16.737  41.949  1.00 20.11           O
ATOM   3206  CB  THR A 319      26.708  13.758  42.308  1.00 24.12           C
ATOM   3207  OG1 THR A 319      25.787  14.036  43.358  1.00 20.93           O
ATOM   3208  CG2 THR A 319      27.884  12.974  42.835  1.00 23.56           C
ATOM   3209  H   THR A 319      27.715  16.001  43.302  1.00 24.94           H
ATOM   3210  HA  THR A 319      27.676  14.805  40.862  1.00 22.83           H
ATOM   3211  HB  THR A 319      26.255  13.215  41.645  1.00 28.94           H
ATOM   3212  HG1 THR A 319      25.426  13.317  43.609  1.00 25.12           H
ATOM   3213 HG21 THR A 319      27.573  12.162  43.261  1.00 28.27           H
ATOM   3214 HG22 THR A 319      28.475  12.740  42.103  1.00 28.27           H
ATOM   3215 HG23 THR A 319      28.371  13.503  43.485  1.00 28.27           H
ATOM   3216  N   TYR A 320      25.461  15.554  40.026  1.00 21.32           N
ATOM   3217  CA  TYR A 320      24.303  16.231  39.480  1.00 22.77           C
ATOM   3218  C   TYR A 320      23.426  15.254  38.724  1.00 20.80           C
ATOM   3219  O   TYR A 320      23.920  14.369  38.016  1.00 18.18           O
ATOM   3220  CB  TYR A 320      24.678  17.337  38.483  1.00 25.27           C
ATOM   3221  CG  TYR A 320      25.707  18.337  38.943  1.00 20.78           C
ATOM   3222  CD1 TYR A 320      27.056  18.088  38.814  1.00 19.55           C
ATOM   3223  CD2 TYR A 320      25.315  19.548  39.491  1.00 20.22           C
ATOM   3224  CE1 TYR A 320      28.014  19.028  39.239  1.00 20.82           C
ATOM   3225  CE2 TYR A 320      26.239  20.476  39.897  1.00 23.81           C
ATOM   3226  CZ  TYR A 320      27.570  20.222  39.771  1.00 28.87           C
ATOM   3227  OH  TYR A 320      28.442  21.183  40.185  1.00 26.90           O
ATOM   3228  H   TYR A 320      25.795  14.953  39.511  1.00 25.58           H
ATOM   3229  HA  TYR A 320      23.789  16.611  40.210  1.00 27.32           H
ATOM   3230  HB2 TYR A 320      25.009  16.924  37.673  1.00 30.32           H
ATOM   3231  HB3 TYR A 320      23.873  17.840  38.283  1.00 30.32           H
ATOM   3232  HD1 TYR A 320      27.334  17.279  38.451  1.00 23.45           H
ATOM   3233  HD2 TYR A 320      24.408  19.740  39.579  1.00 24.26           H
ATOM   3234  HE1 TYR A 320      28.928  18.866  39.149  1.00 24.99           H
ATOM   3235  HE2 TYR A 320      25.957  21.284  40.255  1.00 28.57           H
ATOM   3236  HH  TYR A 320      28.036  21.744  40.660  1.00 32.28           H
ATOM   3237  N   GLN A 321      22.117  15.476  38.810  1.00 20.61           N
ATOM   3238  CA  GLN A 321      21.195  14.952  37.811  1.00 21.65           C
ATOM   3239  C   GLN A 321      21.062  15.971  36.671  1.00 20.51           C
ATOM   3240  O   GLN A 321      20.693  17.122  36.904  1.00 25.12           O
ATOM   3241  CB  GLN A 321      19.827  14.627  38.410  1.00 30.78           C
ATOM   3242  CG  GLN A 321      18.905  13.882  37.436  1.00 35.05           C
ATOM   3243  CD  GLN A 321      17.512  13.603  38.018  1.00 38.25           C
ATOM   3244  OE1 GLN A 321      16.624  14.477  38.033  1.00 35.91           O
ATOM   3245  NE2 GLN A 321      17.314  12.374  38.483  1.00 33.57           N
ATOM   3246  H   GLN A 321      21.747  15.934  39.435  1.00 24.73           H
ATOM   3247  HA  GLN A 321      21.569  14.129  37.455  1.00 25.98           H
ATOM   3248  HB2 GLN A 321      19.950  14.068  39.193  1.00 36.93           H
ATOM   3249  HB3 GLN A 321      19.387  15.453  38.659  1.00 36.93           H
ATOM   3250  HG2 GLN A 321      18.798  14.396  36.620  1.00 42.06           H
ATOM   3251  HG3 GLN A 321      19.310  13.022  37.228  1.00 42.06           H
ATOM   3252 HE21 GLN A 321      17.944  11.790  38.447  1.00 40.28           H
ATOM   3253 HE22 GLN A 321      16.550  12.155  38.812  1.00 40.28           H
ATOM   3254  N   VAL A 322      21.382  15.556  35.441  1.00 19.48           N
ATOM   3255  CA  VAL A 322      21.339  16.478  34.300  1.00 20.00           C
ATOM   3256  C   VAL A 322      19.923  17.031  34.132  1.00 24.28           C
ATOM   3257  O   VAL A 322      18.932  16.284  34.136  1.00 23.17           O
ATOM   3258  CB  VAL A 322      21.837  15.785  33.013  1.00 20.46           C
ATOM   3259  CG1 VAL A 322      21.989  16.803  31.888  1.00 22.90           C
ATOM   3260  CG2 VAL A 322      23.153  15.064  33.218  1.00 24.79           C
ATOM   3261  H   VAL A 322      21.627  14.754  35.253  1.00 23.38           H
ATOM   3262  HA  VAL A 322      21.923  17.227  34.483  1.00 23.99           H
ATOM   3263  HB  VAL A 322      21.193  15.117  32.730  1.00 24.55           H
ATOM   3264 HG11 VAL A 322      22.307  16.358  31.084  1.00 27.48           H
ATOM   3265 HG12 VAL A 322      21.125  17.214  31.719  1.00 27.48           H
ATOM   3266 HG13 VAL A 322      22.633  17.479  32.155  1.00 27.48           H
ATOM   3267 HG21 VAL A 322      23.414  14.642  32.386  1.00 29.75           H
ATOM   3268 HG22 VAL A 322      23.829  15.697  33.473  1.00 29.75           H
ATOM   3269 HG23 VAL A 322      23.040  14.389  33.901  1.00 29.75           H
ATOM   3270  N   LYS A 323      19.814  18.367  34.039  1.00 16.33           N
ATOM   3271  CA  LYS A 323      18.551  19.043  33.807  1.00 19.45           C
ATOM   3272  C   LYS A 323      18.462  19.523  32.362  1.00 19.88           C
ATOM   3273  O   LYS A 323      19.412  20.151  31.877  1.00 17.44           O
ATOM   3274  CB  LYS A 323      18.415  20.244  34.767  1.00 25.53           C
ATOM   3275  CG  LYS A 323      18.463  19.857  36.244  1.00 30.23           C
ATOM   3276  CD  LYS A 323      18.408  21.096  37.151  1.00 43.23           C
ATOM   3277  CE  LYS A 323      18.583  20.743  38.610  1.00 29.16           C
ATOM   3278  NZ  LYS A 323      18.971  21.934  39.407  1.00 44.04           N1+
ATOM   3279  H   LYS A 323      20.473  18.908  34.117  1.00 19.60           H
ATOM   3280  HA  LYS A 323      17.817  18.435  33.981  1.00 23.33           H
ATOM   3281  HB2 LYS A 323      19.149  20.856  34.605  1.00 30.63           H
ATOM   3282  HB3 LYS A 323      17.572  20.693  34.602  1.00 30.63           H
ATOM   3283  HG2 LYS A 323      17.702  19.289  36.452  1.00 36.27           H
ATOM   3284  HG3 LYS A 323      19.292  19.385  36.415  1.00 36.27           H
ATOM   3285  HD2 LYS A 323      19.127  21.693  36.911  1.00 51.87           H
ATOM   3286  HD3 LYS A 323      17.551  21.536  37.050  1.00 51.87           H
ATOM   3287  HE2 LYS A 323      17.745  20.397  38.955  1.00 34.99           H
ATOM   3288  HE3 LYS A 323      19.282  20.072  38.702  1.00 34.99           H
ATOM   3289  HZ1 LYS A 323      19.357  21.676  40.167  1.00 52.85           H
ATOM   3290  HZ2 LYS A 323      19.539  22.437  38.946  1.00 52.85           H
ATOM   3291  HZ3 LYS A 323      18.247  22.412  39.599  1.00 52.85           H
ATOM   3292  N   PRO A 324      17.363  19.275  31.643  1.00 19.13           N
ATOM   3293  CA  PRO A 324      17.138  20.010  30.403  1.00 17.35           C
ATOM   3294  C   PRO A 324      16.993  21.503  30.690  1.00 18.81           C
ATOM   3295  O   PRO A 324      16.493  21.918  31.746  1.00 19.92           O
ATOM   3296  CB  PRO A 324      15.826  19.418  29.874  1.00 23.52           C
ATOM   3297  CG  PRO A 324      15.621  18.167  30.602  1.00 24.38           C
ATOM   3298  CD  PRO A 324      16.201  18.412  31.944  1.00 24.00           C
ATOM   3299  HA  PRO A 324      17.852  19.861  29.771  1.00 20.81           H
ATOM   3300  HB2 PRO A 324      15.101  20.044  30.034  1.00 28.22           H
ATOM   3301  HB3 PRO A 324      15.923  19.242  28.927  1.00 28.22           H
ATOM   3302  HG2 PRO A 324      14.678  17.963  30.663  1.00 29.26           H
ATOM   3303  HG3 PRO A 324      16.089  17.446  30.154  1.00 29.26           H
ATOM   3304  HD2 PRO A 324      15.565  18.899  32.490  1.00 28.80           H
ATOM   3305  HD3 PRO A 324      16.474  17.580  32.361  1.00 28.80           H
ATOM   3306  N   ILE A 325      17.444  22.325  29.744  1.00 15.98           N
ATOM   3307  CA  ILE A 325      17.275  23.776  29.871  1.00 15.89           C
ATOM   3308  C   ILE A 325      15.856  24.076  29.394  1.00 18.12           C
ATOM   3309  O   ILE A 325      15.582  24.049  28.194  1.00 20.10           O
ATOM   3310  CB  ILE A 325      18.321  24.571  29.088  1.00 15.68           C
ATOM   3311  CG1 ILE A 325      19.720  24.279  29.651  1.00 22.18           C
ATOM   3312  CG2 ILE A 325      18.021  26.076  29.200  1.00 14.59           C
ATOM   3313  CD1 ILE A 325      20.842  25.113  29.010  1.00 17.14           C
ATOM   3314  H   ILE A 325      17.849  22.071  29.026  1.00 19.17           H
ATOM   3315  HA  ILE A 325      17.364  24.022  30.802  1.00 19.07           H
ATOM   3316  HB  ILE A 325      18.289  24.303  28.154  1.00 18.82           H
ATOM   3317 HG12 ILE A 325      19.717  24.456  30.606  1.00 26.61           H
ATOM   3318 HG13 ILE A 325      19.927  23.345  29.486  1.00 26.61           H
ATOM   3319 HG21 ILE A 325      18.660  26.577  28.683  1.00 17.50           H
ATOM   3320 HG22 ILE A 325      17.135  26.256  28.856  1.00 17.50           H
ATOM   3321 HG23 ILE A 325      18.078  26.338  30.132  1.00 17.50           H
ATOM   3322 HD11 ILE A 325      21.695  24.803  29.351  1.00 20.57           H
ATOM   3323 HD12 ILE A 325      20.814  25.009  28.047  1.00 20.57           H
ATOM   3324 HD13 ILE A 325      20.716  26.045  29.244  1.00 20.57           H
ATOM   3325  N   ARG A 326      14.955  24.341  30.354  1.00 18.30           N
ATOM   3326  CA  ARG A 326      13.508  24.343  30.119  1.00 25.77           C
ATOM   3327  C   ARG A 326      13.052  25.416  29.143  1.00 29.66           C
ATOM   3328  O   ARG A 326      12.028  25.237  28.482  1.00 21.72           O
ATOM   3329  CB  ARG A 326      12.758  24.540  31.449  1.00 25.55           C
ATOM   3330  CG  ARG A 326      12.916  25.951  32.031  1.00 30.07           C
ATOM   3331  CD  ARG A 326      11.958  26.255  33.172  1.00 38.28           C
ATOM   3332  NE  ARG A 326      12.354  25.577  34.398  1.00 46.28           N
ATOM   3333  CZ  ARG A 326      12.525  26.168  35.583  1.00 45.54           C
ATOM   3334  NH1 ARG A 326      12.318  27.474  35.753  1.00 48.09           N
ATOM   3335  NH2 ARG A 326      12.891  25.439  36.619  1.00 48.10           N1+
ATOM   3336  H   ARG A 326      15.168  24.517  31.170  1.00 21.96           H
ATOM   3337  HA  ARG A 326      13.256  23.488  29.733  1.00 30.92           H
ATOM   3338  HB2 ARG A 326      11.813  24.414  31.301  1.00 30.66           H
ATOM   3339  HB3 ARG A 326      13.078  23.899  32.102  1.00 30.66           H
ATOM   3340  HG2 ARG A 326      13.822  26.046  32.358  1.00 36.08           H
ATOM   3341  HG3 ARG A 326      12.744  26.615  31.348  1.00 36.08           H
ATOM   3342  HD2 ARG A 326      11.956  27.212  33.325  1.00 45.93           H
ATOM   3343  HD3 ARG A 326      11.068  25.961  32.930  1.00 45.93           H
ATOM   3344  HE  ARG A 326      12.592  24.754  34.330  1.00 55.53           H
ATOM   3345 HH11 ARG A 326      12.079  27.970  35.098  1.00 57.71           H
ATOM   3346 HH12 ARG A 326      12.432  27.820  36.534  1.00 57.71           H
ATOM   3347 HH21 ARG A 326      13.020  24.594  36.520  1.00 57.72           H
ATOM   3348 HH22 ARG A 326      12.995  25.805  37.391  1.00 57.72           H
ATOM   3349  N   ASN A 327      13.723  26.569  29.096  1.00 21.27           N
ATOM   3350  CA  ASN A 327      13.310  27.640  28.201  1.00 23.35           C
ATOM   3351  C   ASN A 327      14.148  27.687  26.939  1.00 22.75           C
ATOM   3352  O   ASN A 327      14.177  28.714  26.272  1.00 21.28           O
ATOM   3353  CB  ASN A 327      13.315  28.996  28.911  1.00 26.28           C
ATOM   3354  CG  ASN A 327      14.667  29.389  29.511  1.00 21.70           C
ATOM   3355  OD1 ASN A 327      15.508  28.556  29.874  1.00 22.29           O
ATOM   3356  ND2 ASN A 327      14.860  30.700  29.652  1.00 20.22           N
ATOM   3357  H   ASN A 327      14.411  26.753  29.573  1.00 25.52           H
ATOM   3358  HA  ASN A 327      12.394  27.474  27.928  1.00 28.02           H
ATOM   3359  HB2 ASN A 327      13.077  29.672  28.264  1.00 31.54           H
ATOM   3360  HB3 ASN A 327      12.654  28.986  29.623  1.00 31.54           H
ATOM   3361 HD21 ASN A 327      15.574  30.994  30.029  1.00 24.26           H
ATOM   3362 HD22 ASN A 327      14.270  31.253  29.372  1.00 24.26           H
ATOM   3363  N   LEU A 328      14.815  26.586  26.587  1.00 21.91           N
ATOM   3364  CA  LEU A 328      15.382  26.402  25.258  1.00 23.51           C
ATOM   3365  C   LEU A 328      14.660  25.224  24.614  1.00 24.14           C
ATOM   3366  O   LEU A 328      13.969  24.458  25.294  1.00 24.08           O
ATOM   3367  CB  LEU A 328      16.913  26.183  25.316  1.00 26.32           C
ATOM   3368  CG  LEU A 328      17.814  27.385  25.607  1.00 24.97           C
ATOM   3369  CD1 LEU A 328      19.294  26.929  25.876  1.00 17.35           C
ATOM   3370  CD2 LEU A 328      17.717  28.376  24.467  1.00 27.44           C
ATOM   3371  H   LEU A 328      14.957  25.924  27.114  1.00 26.29           H
ATOM   3372  HA  LEU A 328      15.204  27.188  24.724  1.00 28.21           H
ATOM   3373  HB2 LEU A 328      17.079  25.549  26.032  1.00 31.59           H
ATOM   3374  HB3 LEU A 328      17.215  25.802  24.476  1.00 31.59           H
ATOM   3375  HG  LEU A 328      17.491  27.832  26.408  1.00 29.96           H
ATOM   3376 HD11 LEU A 328      19.830  27.706  26.100  1.00 20.82           H
ATOM   3377 HD12 LEU A 328      19.313  26.299  26.615  1.00 20.82           H
ATOM   3378 HD13 LEU A 328      19.658  26.504  25.085  1.00 20.82           H
ATOM   3379 HD21 LEU A 328      18.317  29.120  24.637  1.00 32.93           H
ATOM   3380 HD22 LEU A 328      17.957  27.925  23.643  1.00 32.93           H
ATOM   3381 HD23 LEU A 328      16.803  28.696  24.415  1.00 32.93           H
ATOM   3382  N   ASN A 329      14.734  25.129  23.285  1.00 21.79           N
ATOM   3383  CA  ASN A 329      13.869  24.176  22.590  1.00 22.39           C
ATOM   3384  C   ASN A 329      14.305  24.029  21.144  1.00 21.31           C
ATOM   3385  O   ASN A 329      15.059  24.844  20.608  1.00 19.05           O
ATOM   3386  CB  ASN A 329      12.390  24.581  22.622  1.00 25.50           C
ATOM   3387  CG  ASN A 329      12.185  26.056  22.475  1.00 33.60           C
ATOM   3388  OD1 ASN A 329      12.479  26.648  21.435  1.00 42.46           O
ATOM   3389  ND2 ASN A 329      11.621  26.658  23.506  1.00 41.20           N
ATOM   3390  H   ASN A 329      15.267  25.579  22.782  1.00 26.15           H
ATOM   3391  HA  ASN A 329      13.960  23.310  23.012  1.00 26.87           H
ATOM   3392  HB2 ASN A 329      11.917  24.124  21.910  1.00 30.60           H
ATOM   3393  HB3 ASN A 329      12.021  24.329  23.482  1.00 30.60           H
ATOM   3394 HD21 ASN A 329      11.462  27.499  23.491  1.00 49.43           H
ATOM   3395 HD22 ASN A 329      11.391  26.187  24.192  1.00 49.43           H
ATOM   3396  N   GLY A 330      13.817  22.951  20.536  1.00 16.89           N
ATOM   3397  CA  GLY A 330      13.882  22.761  19.105  1.00 18.84           C
ATOM   3398  C   GLY A 330      12.817  23.586  18.410  1.00 18.06           C
ATOM   3399  O   GLY A 330      12.072  24.344  19.038  1.00 17.66           O
ATOM   3400  H   GLY A 330      13.456  22.294  20.955  1.00 20.27           H
ATOM   3401  HA2 GLY A 330      14.752  23.024  18.775  1.00 22.61           H
ATOM   3402  HA3 GLY A 330      13.746  21.824  18.896  1.00 22.61           H
ATOM   3403  N   HIS A 331      12.751  23.441  17.080  1.00 18.05           N
ATOM   3404  CA  HIS A 331      11.915  24.363  16.325  1.00 14.96           C
ATOM   3405  C   HIS A 331      11.719  23.855  14.909  1.00 16.82           C
ATOM   3406  O   HIS A 331      12.601  23.203  14.344  1.00 19.54           O
ATOM   3407  CB  HIS A 331      12.546  25.753  16.299  1.00 16.42           C
ATOM   3408  CG  HIS A 331      13.986  25.745  15.885  1.00 16.56           C
ATOM   3409  ND1 HIS A 331      14.385  25.930  14.580  1.00 16.69           N
ATOM   3410  CD2 HIS A 331      15.124  25.568  16.608  1.00 15.56           C
ATOM   3411  CE1 HIS A 331      15.707  25.879  14.516  1.00 13.74           C
ATOM   3412  NE2 HIS A 331      16.175  25.665  15.736  1.00 16.00           N
ATOM   3413  H   HIS A 331      13.156  22.845  16.606  1.00 21.67           H
ATOM   3414  HA  HIS A 331      11.050  24.425  16.752  1.00 17.95           H
ATOM   3415  HB2 HIS A 331      12.505  26.130  17.190  1.00 19.71           H
ATOM   3416  HB3 HIS A 331      12.059  26.325  15.685  1.00 19.71           H
ATOM   3417  HD1 HIS A 331      13.860  26.068  13.915  1.00 20.03           H
ATOM   3418  HD2 HIS A 331      15.178  25.421  17.521  1.00 18.67           H
ATOM   3419  HE1 HIS A 331      16.215  25.975  13.744  1.00 16.49           H
ATOM   3420  N   SER A 332      10.577  24.203  14.319  1.00 18.36           N
ATOM   3421  CA  SER A 332      10.427  24.020  12.885  1.00 17.78           C
ATOM   3422  C   SER A 332      11.310  25.018  12.148  1.00 20.21           C
ATOM   3423  O   SER A 332      11.658  26.081  12.675  1.00 18.32           O
ATOM   3424  CB  SER A 332       8.961  24.182  12.448  1.00 17.82           C
ATOM   3425  OG  SER A 332       8.393  25.419  12.817  1.00 18.18           O
ATOM   3426  H   SER A 332       9.885  24.525  14.719  1.00 22.03           H
ATOM   3427  HA  SER A 332      10.731  23.134  12.645  1.00 21.33           H
ATOM   3428  HB2 SER A 332       8.909  24.107  11.486  1.00 21.39           H
ATOM   3429  HB3 SER A 332       8.455  23.474  12.875  1.00 21.39           H
ATOM   3430  HG  SER A 332       7.616  25.466  12.504  1.00 21.82           H
ATOM   3431  N   ILE A 333      11.693  24.642  10.931  1.00 19.77           N
ATOM   3432  CA  ILE A 333      12.522  25.463  10.063  1.00 18.06           C
ATOM   3433  C   ILE A 333      11.745  25.763   8.791  1.00 18.42           C
ATOM   3434  O   ILE A 333      11.066  24.883   8.262  1.00 22.11           O
ATOM   3435  CB  ILE A 333      13.840  24.752   9.733  1.00 17.88           C
ATOM   3436  CG1 ILE A 333      14.676  24.541  10.997  1.00 14.78           C
ATOM   3437  CG2 ILE A 333      14.629  25.533   8.739  1.00 21.73           C
ATOM   3438  CD1 ILE A 333      15.883  23.684  10.771  1.00 18.37           C
ATOM   3439  H   ILE A 333      11.481  23.888  10.577  1.00 23.72           H
ATOM   3440  HA  ILE A 333      12.730  26.311  10.492  1.00 21.68           H
ATOM   3441  HB  ILE A 333      13.625  23.893   9.342  1.00 21.46           H
ATOM   3442 HG12 ILE A 333      14.956  25.405  11.335  1.00 17.73           H
ATOM   3443 HG13 ILE A 333      14.125  24.089  11.653  1.00 17.73           H
ATOM   3444 HG21 ILE A 333      15.474  25.090   8.586  1.00 26.07           H
ATOM   3445 HG22 ILE A 333      14.144  25.600   7.900  1.00 26.07           H
ATOM   3446 HG23 ILE A 333      14.784  26.418   9.109  1.00 26.07           H
ATOM   3447 HD11 ILE A 333      16.339  23.561  11.615  1.00 22.04           H
ATOM   3448 HD12 ILE A 333      15.597  22.824  10.421  1.00 22.04           H
ATOM   3449 HD13 ILE A 333      16.484  24.113  10.142  1.00 22.04           H
ATOM   3450  N   GLY A 334      11.855  26.998   8.302  1.00 18.66           N
ATOM   3451  CA  GLY A 334      11.239  27.401   7.058  1.00 23.77           C
ATOM   3452  C   GLY A 334      12.270  27.950   6.091  1.00 19.84           C
ATOM   3453  O   GLY A 334      13.437  28.161   6.443  1.00 18.24           O
ATOM   3454  H   GLY A 334      12.288  27.629   8.689  1.00 22.39           H
ATOM   3455  HA2 GLY A 334      10.788  26.651   6.643  1.00 28.53           H
ATOM   3456  HA3 GLY A 334      10.581  28.094   7.230  1.00 28.53           H
ATOM   3457  N   GLN A 335      11.836  28.187   4.860  1.00 17.10           N
ATOM   3458  CA  GLN A 335      12.755  28.743   3.900  1.00 17.18           C
ATOM   3459  C   GLN A 335      13.179  30.149   4.332  1.00 18.51           C
ATOM   3460  O   GLN A 335      12.350  31.038   4.532  1.00 18.81           O
ATOM   3461  CB  GLN A 335      12.152  28.734   2.490  1.00 19.31           C
ATOM   3462  CG  GLN A 335      13.181  29.078   1.478  1.00 15.86           C
ATOM   3463  CD  GLN A 335      12.648  29.099   0.052  1.00 28.35           C
ATOM   3464  OE1 GLN A 335      11.475  29.353  -0.179  1.00 24.60           O
ATOM   3465  NE2 GLN A 335      13.522  28.898  -0.903  1.00 27.42           N
ATOM   3466  H   GLN A 335      11.040  28.039   4.559  1.00 20.52           H
ATOM   3467  HA  GLN A 335      13.543  28.183   3.910  1.00 20.62           H
ATOM   3468  HB2 GLN A 335      11.831  27.843   2.276  1.00 23.17           H
ATOM   3469  HB3 GLN A 335      11.422  29.368   2.427  1.00 23.17           H
ATOM   3470  HG2 GLN A 335      13.488  29.971   1.672  1.00 19.03           H
ATOM   3471  HG3 GLN A 335      13.921  28.454   1.531  1.00 19.03           H
ATOM   3472 HE21 GLN A 335      14.341  28.746  -0.704  1.00 32.91           H
ATOM   3473 HE22 GLN A 335      13.271  28.899  -1.729  1.00 32.91           H
ATOM   3474  N   TYR A 336      14.491  30.314   4.488  1.00 18.31           N
ATOM   3475  CA  TYR A 336      15.164  31.500   4.992  1.00 18.30           C
ATOM   3476  C   TYR A 336      14.710  31.877   6.397  1.00 17.63           C
ATOM   3477  O   TYR A 336      14.947  33.020   6.830  1.00 20.74           O
ATOM   3478  CB  TYR A 336      14.998  32.697   4.032  1.00 19.41           C
ATOM   3479  CG  TYR A 336      15.704  32.524   2.727  1.00 16.51           C
ATOM   3480  CD1 TYR A 336      17.073  32.732   2.617  1.00 17.37           C
ATOM   3481  CD2 TYR A 336      15.030  32.074   1.610  1.00 17.57           C
ATOM   3482  CE1 TYR A 336      17.719  32.533   1.427  1.00 15.13           C
ATOM   3483  CE2 TYR A 336      15.680  31.879   0.413  1.00 19.54           C
ATOM   3484  CZ  TYR A 336      17.002  32.116   0.319  1.00 16.35           C
ATOM   3485  OH  TYR A 336      17.623  31.915  -0.875  1.00 19.04           O
ATOM   3486  H   TYR A 336      15.053  29.700   4.274  1.00 21.97           H
ATOM   3487  HA  TYR A 336      16.115  31.301   5.038  1.00 21.96           H
ATOM   3488  HB2 TYR A 336      14.057  32.787   3.821  1.00 23.29           H
ATOM   3489  HB3 TYR A 336      15.327  33.502   4.453  1.00 23.29           H
ATOM   3490  HD1 TYR A 336      17.553  33.014   3.358  1.00 20.84           H
ATOM   3491  HD2 TYR A 336      14.114  31.918   1.661  1.00 21.09           H
ATOM   3492  HE1 TYR A 336      18.633  32.691   1.361  1.00 18.15           H
ATOM   3493  HE2 TYR A 336      15.212  31.595  -0.337  1.00 23.45           H
ATOM   3494  HH  TYR A 336      18.435  32.119  -0.826  1.00 22.85           H
ATOM   3495  N   ARG A 337      14.140  30.930   7.158  1.00 16.41           N
ATOM   3496  CA  ARG A 337      13.481  31.227   8.446  1.00 17.62           C
ATOM   3497  C   ARG A 337      13.886  30.196   9.494  1.00 18.72           C
ATOM   3498  O   ARG A 337      13.181  29.177   9.563  1.00 17.86           O
ATOM   3499  CB  ARG A 337      11.960  31.247   8.275  1.00 18.94           C
ATOM   3500  CG  ARG A 337      11.214  31.712   9.503  1.00 31.59           C
ATOM   3501  CD  ARG A 337       9.761  32.017   9.246  1.00 32.98           C
ATOM   3502  NE  ARG A 337       9.165  32.624  10.438  1.00 40.35           N
ATOM   3503  CZ  ARG A 337       7.941  33.136  10.490  1.00 42.36           C
ATOM   3504  NH1 ARG A 337       7.159  33.104   9.417  1.00 47.48           N
ATOM   3505  NH2 ARG A 337       7.496  33.677  11.615  1.00 48.77           N1+
ATOM   3506  H   ARG A 337      14.146  30.093   6.953  1.00 19.70           H
ATOM   3507  HA  ARG A 337      13.762  32.100   8.765  1.00 21.14           H
ATOM   3508  HB2 ARG A 337      11.732  31.854   7.553  1.00 22.73           H
ATOM   3509  HB3 ARG A 337      11.647  30.349   8.068  1.00 22.73           H
ATOM   3510  HG2 ARG A 337      11.260  31.021  10.181  1.00 37.91           H
ATOM   3511  HG3 ARG A 337      11.624  32.528   9.832  1.00 37.91           H
ATOM   3512  HD2 ARG A 337       9.689  32.643   8.509  1.00 39.57           H
ATOM   3513  HD3 ARG A 337       9.287  31.198   9.044  1.00 39.57           H
ATOM   3514  HE  ARG A 337       9.665  32.719  11.132  1.00 48.42           H
ATOM   3515 HH11 ARG A 337       7.440  32.753   8.684  1.00 56.97           H
ATOM   3516 HH12 ARG A 337       6.364  33.431   9.457  1.00 56.97           H
ATOM   3517 HH21 ARG A 337       8.001  33.693  12.310  1.00 58.52           H
ATOM   3518 HH22 ARG A 337       6.699  34.003  11.655  1.00 58.52           H
ATOM   3519  N   ILE A 338      14.996  30.446  10.240  1.00 16.95           N
ATOM   3520  CA  ILE A 338      15.514  29.433  11.170  1.00 18.14           C
ATOM   3521  C   ILE A 338      14.433  28.915  12.139  1.00 19.31           C
ATOM   3522  O   ILE A 338      14.466  27.757  12.553  1.00 18.85           O
ATOM   3523  CB  ILE A 338      16.700  30.103  11.923  1.00 18.08           C
ATOM   3524  CG1 ILE A 338      17.344  29.055  12.835  1.00 21.56           C
ATOM   3525  CG2 ILE A 338      16.327  31.347  12.727  1.00 20.48           C
ATOM   3526  CD1 ILE A 338      18.148  28.043  12.051  1.00 20.02           C
ATOM   3527  H   ILE A 338      15.638  31.224   9.986  1.00 20.34           H
ATOM   3528  HA  ILE A 338      15.873  28.531  10.593  1.00 21.77           H
ATOM   3529  HB  ILE A 338      17.428  30.416  11.125  1.00 21.70           H
ATOM   3530 HG12 ILE A 338      17.988  29.567  13.576  1.00 25.87           H
ATOM   3531 HG13 ILE A 338      16.570  28.546  13.444  1.00 25.87           H
ATOM   3532 HG21 ILE A 338      17.212  31.828  13.154  1.00 24.58           H
ATOM   3533 HG22 ILE A 338      15.822  32.107  12.122  1.00 24.58           H
ATOM   3534 HG23 ILE A 338      15.674  31.124  13.580  1.00 24.58           H
ATOM   3535 HD11 ILE A 338      18.601  27.291  12.697  1.00 24.02           H
ATOM   3536 HD12 ILE A 338      17.533  27.506  11.317  1.00 24.02           H
ATOM   3537 HD13 ILE A 338      18.963  28.517  11.495  1.00 24.02           H
ATOM   3538  N   HIS A 339      13.493  29.846  12.523  1.00 16.53           N
ATOM   3539  CA  HIS A 339      12.366  29.589  13.428  1.00 21.84           C
ATOM   3540  C   HIS A 339      11.097  30.101  12.700  1.00 22.05           C
ATOM   3541  O   HIS A 339      10.648  31.225  12.578  1.00 29.89           O
ATOM   3542  CB  HIS A 339      12.450  30.330  14.766  1.00 28.03           C
ATOM   3543  CG  HIS A 339      13.242  29.556  15.743  1.00 35.09           C
ATOM   3544  ND1 HIS A 339      12.719  29.151  16.981  1.00 28.47           N
ATOM   3545  CD2 HIS A 339      14.600  29.236  15.660  1.00 23.72           C
ATOM   3546  CE1 HIS A 339      13.777  28.654  17.676  1.00 34.37           C
ATOM   3547  NE2 HIS A 339      14.930  28.644  16.883  1.00 29.93           N
ATOM   3548  H   HIS A 339      13.586  30.829  12.216  1.00 19.83           H
ATOM   3549  HA  HIS A 339      12.309  28.484  13.625  1.00 26.21           H
ATOM   3550  HB2 HIS A 339      11.437  30.555  15.172  1.00 33.63           H
ATOM   3551  HB3 HIS A 339      12.916  31.333  14.634  1.00 33.63           H
ATOM   3552  HD2 HIS A 339      15.312  29.443  14.890  1.00 28.47           H
ATOM   3553  HE1 HIS A 339      13.755  28.334  18.716  1.00 41.24           H
ATOM   3554  HE2 HIS A 339      15.882  28.502  17.222  1.00 35.92           H
ATOM   3555  N   ALA A 340      10.440  29.006  12.208  1.00 24.86           N
ATOM   3556  CA  ALA A 340       9.218  29.016  11.394  1.00 26.56           C
ATOM   3557  C   ALA A 340       7.928  29.093  12.203  1.00 30.46           C
ATOM   3558  O   ALA A 340       6.872  29.415  11.628  1.00 26.51           O
ATOM   3559  CB  ALA A 340       9.157  27.757  10.519  1.00 21.02           C
ATOM   3560  H   ALA A 340      10.715  28.204  12.337  1.00 29.83           H
ATOM   3561  HA  ALA A 340       9.235  29.786  10.803  1.00 31.87           H
ATOM   3562  HB1 ALA A 340       8.367  27.791   9.961  1.00 25.23           H
ATOM   3563  HB2 ALA A 340       9.947  27.713   9.959  1.00 25.23           H
ATOM   3564  HB3 ALA A 340       9.119  26.969  11.082  1.00 25.23           H
ATOM   3565  N   GLY A 341       7.961  28.773  13.496  1.00 23.38           N
ATOM   3566  CA  GLY A 341       6.789  28.952  14.319  1.00 24.15           C
ATOM   3567  C   GLY A 341       6.403  27.867  15.307  1.00 33.08           C
ATOM   3568  O   GLY A 341       5.746  28.197  16.293  1.00 34.67           O
ATOM   3569  H   GLY A 341       8.647  28.469  13.913  1.00 28.06           H
ATOM   3570  HA2 GLY A 341       6.900  29.777  14.815  1.00 28.98           H
ATOM   3571  HA3 GLY A 341       6.028  29.060  13.734  1.00 28.98           H
ATOM   3572  N   LYS A 342       6.726  26.595  15.065  1.00 27.27           N
ATOM   3573  CA  LYS A 342       6.432  25.530  16.027  1.00 24.04           C
ATOM   3574  C   LYS A 342       7.666  25.260  16.882  1.00 25.40           C
ATOM   3575  O   LYS A 342       8.784  25.282  16.386  1.00 22.99           O
ATOM   3576  CB  LYS A 342       6.008  24.242  15.322  1.00 25.86           C
ATOM   3577  CG  LYS A 342       4.612  24.283  14.717  1.00 33.52           C
ATOM   3578  CD  LYS A 342       4.272  22.956  14.063  1.00 30.73           C
ATOM   3579  CE  LYS A 342       2.884  22.951  13.453  1.00 27.95           C
ATOM   3580  NZ  LYS A 342       2.609  21.696  12.713  1.00 24.52           N1+
ATOM   3581  H   LYS A 342       7.103  26.319  14.342  1.00 32.72           H
ATOM   3582  HA  LYS A 342       5.699  25.803  16.599  1.00 28.85           H
ATOM   3583  HB2 LYS A 342       6.638  24.080  14.604  1.00 31.03           H
ATOM   3584  HB3 LYS A 342       6.037  23.511  15.956  1.00 31.03           H
ATOM   3585  HG2 LYS A 342       3.964  24.459  15.417  1.00 40.22           H
ATOM   3586  HG3 LYS A 342       4.584  24.970  14.033  1.00 40.22           H
ATOM   3587  HD2 LYS A 342       4.906  22.778  13.351  1.00 36.87           H
ATOM   3588  HD3 LYS A 342       4.307  22.254  14.735  1.00 36.87           H
ATOM   3589  HE2 LYS A 342       2.222  23.034  14.158  1.00 33.54           H
ATOM   3590  HE3 LYS A 342       2.811  23.689  12.826  1.00 33.54           H
ATOM   3591  HZ1 LYS A 342       1.832  21.767  12.286  1.00 29.43           H
ATOM   3592  HZ2 LYS A 342       3.252  21.538  12.117  1.00 29.43           H
ATOM   3593  HZ3 LYS A 342       2.562  21.011  13.282  1.00 29.43           H
ATOM   3594  N   THR A 343       7.469  25.021  18.172  1.00 21.92           N
ATOM   3595  CA  THR A 343       8.596  24.766  19.060  1.00 22.74           C
ATOM   3596  C   THR A 343       8.610  23.307  19.501  1.00 27.88           C
ATOM   3597  O   THR A 343       7.551  22.694  19.704  1.00 21.80           O
ATOM   3598  CB  THR A 343       8.549  25.717  20.259  1.00 30.92           C
ATOM   3599  OG1 THR A 343       7.333  25.543  20.981  1.00 36.03           O
ATOM   3600  CG2 THR A 343       8.568  27.132  19.771  1.00 36.52           C
ATOM   3601  H   THR A 343       6.704  24.996  18.560  1.00 26.30           H
ATOM   3602  HA  THR A 343       9.423  24.926  18.577  1.00 27.28           H
ATOM   3603  HB  THR A 343       9.306  25.565  20.844  1.00 37.10           H
ATOM   3604  HG1 THR A 343       6.733  26.021  20.639  1.00 43.23           H
ATOM   3605 HG21 THR A 343       8.580  27.739  20.523  1.00 43.82           H
ATOM   3606 HG22 THR A 343       9.347  27.287  19.213  1.00 43.82           H
ATOM   3607 HG23 THR A 343       7.767  27.296  19.247  1.00 43.82           H
ATOM   3608  N   VAL A 344       9.811  22.735  19.614  1.00 21.27           N
ATOM   3609  CA  VAL A 344       9.937  21.369  20.128  1.00 19.43           C
ATOM   3610  C   VAL A 344      10.448  21.470  21.568  1.00 21.15           C
ATOM   3611  O   VAL A 344      11.647  21.690  21.788  1.00 20.21           O
ATOM   3612  CB  VAL A 344      10.859  20.501  19.257  1.00 19.72           C
ATOM   3613  CG1 VAL A 344      10.794  19.034  19.748  1.00 19.38           C
ATOM   3614  CG2 VAL A 344      10.494  20.645  17.762  1.00 22.46           C
ATOM   3615  H   VAL A 344      10.556  23.111  19.405  1.00 25.52           H
ATOM   3616  HA  VAL A 344       9.069  20.940  20.112  1.00 23.32           H
ATOM   3617  HB  VAL A 344      11.771  20.808  19.358  1.00 23.67           H
ATOM   3618 HG11 VAL A 344      11.405  18.489  19.229  1.00 23.26           H
ATOM   3619 HG12 VAL A 344      11.038  18.999  20.684  1.00 23.26           H
ATOM   3620 HG13 VAL A 344       9.890  18.698  19.643  1.00 23.26           H
ATOM   3621 HG21 VAL A 344      11.125  20.115  17.249  1.00 26.95           H
ATOM   3622 HG22 VAL A 344       9.593  20.327  17.606  1.00 26.95           H
ATOM   3623 HG23 VAL A 344      10.569  21.575  17.507  1.00 26.95           H
ATOM   3624  N   PRO A 345       9.603  21.297  22.568  1.00 17.85           N
ATOM   3625  CA  PRO A 345       9.937  21.811  23.906  1.00 23.32           C
ATOM   3626  C   PRO A 345      11.318  21.442  24.474  1.00 44.85           C
ATOM   3627  O   PRO A 345      12.276  22.174  24.192  1.00 48.31           O
ATOM   3628  CB  PRO A 345       8.769  21.291  24.758  1.00 23.08           C
ATOM   3629  CG  PRO A 345       7.980  20.348  23.875  1.00 25.71           C
ATOM   3630  CD  PRO A 345       8.199  20.882  22.510  1.00 25.01           C
ATOM   3631  HA  PRO A 345       9.874  22.777  23.898  1.00 27.99           H
ATOM   3632  HB2 PRO A 345       9.072  20.855  25.565  1.00 27.70           H
ATOM   3633  HB3 PRO A 345       8.209  22.049  24.979  1.00 27.70           H
ATOM   3634  HG2 PRO A 345       8.333  19.445  23.949  1.00 30.85           H
ATOM   3635  HG3 PRO A 345       7.038  20.365  24.112  1.00 30.85           H
ATOM   3636  HD2 PRO A 345       8.049  20.205  21.833  1.00 30.02           H
ATOM   3637  HD3 PRO A 345       7.638  21.660  22.373  1.00 30.02           H
ATOM   3638  N   ILE A 346      11.404  20.401  25.312  1.00 25.63           N
ATOM   3639  CA  ILE A 346      12.577  19.747  25.909  1.00 22.76           C
ATOM   3640  C   ILE A 346      12.267  19.274  27.342  1.00 23.49           C
ATOM   3641  O   ILE A 346      13.074  18.572  27.963  1.00 20.17           O
ATOM   3642  CB  ILE A 346      13.839  20.629  25.847  1.00 36.81           C
ATOM   3643  CG1 ILE A 346      14.840  19.860  25.049  1.00 35.94           C
ATOM   3644  CG2 ILE A 346      14.320  21.023  27.139  1.00 26.19           C
ATOM   3645  CD1 ILE A 346      14.389  19.813  23.710  1.00 24.88           C
ATOM   3646  H   ILE A 346      10.705  19.977  25.549  1.00 30.76           H
ATOM   3647  HA  ILE A 346      12.766  18.925  25.434  1.00 27.32           H
ATOM   3648  HB  ILE A 346      13.694  21.451  25.388  1.00 44.17           H
ATOM   3649 HG12 ILE A 346      15.691  20.293  25.033  1.00 43.12           H
ATOM   3650 HG13 ILE A 346      14.927  18.968  25.406  1.00 43.12           H
ATOM   3651 HG21 ILE A 346      14.935  21.749  27.045  1.00 31.43           H
ATOM   3652 HG22 ILE A 346      13.573  21.362  27.655  1.00 31.43           H
ATOM   3653 HG23 ILE A 346      14.735  20.261  27.564  1.00 31.43           H
ATOM   3654 HD11 ILE A 346      15.137  19.590  23.146  1.00 29.86           H
ATOM   3655 HD12 ILE A 346      13.702  19.135  23.622  1.00 29.86           H
ATOM   3656 HD13 ILE A 346      14.036  20.685  23.469  1.00 29.86           H
ATOM   3657  N   ILE A 347      11.075  19.597  27.854  1.00 23.56           N
ATOM   3658  CA  ILE A 347      10.668  19.132  29.179  1.00 26.40           C
ATOM   3659  C   ILE A 347       9.364  18.306  29.165  1.00 29.17           C
ATOM   3660  O   ILE A 347       9.417  17.117  28.846  1.00 54.02           O
ATOM   3661  CB  ILE A 347      10.628  20.330  30.136  1.00 28.45           C
ATOM   3662  CG1 ILE A 347       9.953  21.524  29.426  1.00 28.51           C
ATOM   3663  CG2 ILE A 347      12.089  20.583  30.630  1.00 28.78           C
ATOM   3664  CD1 ILE A 347       9.843  22.730  30.201  1.00 44.37           C
ATOM   3665  H   ILE A 347      10.490  20.077  27.449  1.00 28.27           H
ATOM   3666  HA  ILE A 347      11.350  18.535  29.512  1.00 31.68           H
ATOM   3667  HB  ILE A 347      10.094  20.084  30.907  1.00 34.14           H
ATOM   3668 HG12 ILE A 347      10.463  21.765  28.638  1.00 34.21           H
ATOM   3669 HG13 ILE A 347       9.055  21.275  29.162  1.00 34.21           H
ATOM   3670 HG21 ILE A 347      12.085  21.315  31.263  1.00 34.53           H
ATOM   3671 HG22 ILE A 347      12.437  19.784  31.055  1.00 34.53           H
ATOM   3672 HG23 ILE A 347      12.640  20.806  29.864  1.00 34.53           H
ATOM   3673 HD11 ILE A 347       9.361  23.387  29.672  1.00 53.24           H
ATOM   3674 HD12 ILE A 347       9.371  22.542  31.024  1.00 53.24           H
ATOM   3675 HD13 ILE A 347      10.736  23.039  30.376  1.00 53.24           H
ATOM   3676  N   LYS A 348       8.211  18.843  29.566  1.00 49.84           N
ATOM   3677  CA  LYS A 348       6.981  18.037  29.534  1.00 33.23           C
ATOM   3678  C   LYS A 348       5.850  18.794  28.847  1.00 45.18           C
ATOM   3679  O   LYS A 348       5.775  18.881  27.599  1.00 46.86           O
ATOM   3680  CB  LYS A 348       6.507  17.654  30.937  1.00 44.74           C
ATOM   3681  CG  LYS A 348       7.142  16.498  31.512  1.00 38.16           C
ATOM   3682  CD  LYS A 348       6.904  16.425  33.013  1.00 36.13           C
ATOM   3683  CE  LYS A 348       7.839  15.401  33.615  1.00 42.61           C
ATOM   3684  NZ  LYS A 348       7.789  15.370  35.111  1.00 55.04           N1+
ATOM   3685  H   LYS A 348       8.099  19.652  29.842  1.00 59.81           H
ATOM   3686  HA  LYS A 348       7.130  17.214  29.043  1.00 39.87           H
ATOM   3687  HB2 LYS A 348       6.664  18.403  31.533  1.00 53.69           H
ATOM   3688  HB3 LYS A 348       5.566  17.438  30.914  1.00 53.69           H
ATOM   3689  HG2 LYS A 348       6.795  15.696  31.094  1.00 45.79           H
ATOM   3690  HG3 LYS A 348       8.084  16.577  31.357  1.00 45.79           H
ATOM   3691  HD2 LYS A 348       7.104  17.287  33.408  1.00 43.36           H
ATOM   3692  HD3 LYS A 348       5.988  16.168  33.202  1.00 43.36           H
ATOM   3693  HE2 LYS A 348       7.583  14.526  33.282  1.00 51.13           H
ATOM   3694  HE3 LYS A 348       8.749  15.604  33.347  1.00 51.13           H
ATOM   3695  HZ1 LYS A 348       8.299  14.708  35.417  1.00 66.05           H
ATOM   3696  HZ2 LYS A 348       8.077  16.140  35.447  1.00 66.05           H
ATOM   3697  HZ3 LYS A 348       6.949  15.234  35.378  1.00 66.05           H
ATOM   3698  N   GLY A 349       4.968  19.332  29.681  1.00 32.43           N
ATOM   3699  CA  GLY A 349       3.738  19.959  29.270  1.00 45.30           C
ATOM   3700  C   GLY A 349       3.843  21.129  28.314  1.00 33.93           C
ATOM   3701  O   GLY A 349       3.467  22.247  28.679  1.00 42.83           O
ATOM   3702  H   GLY A 349       5.064  19.365  30.529  1.00 38.91           H
ATOM   3703  HA2 GLY A 349       3.243  19.267  28.850  1.00 54.36           H
ATOM   3704  HA3 GLY A 349       3.248  20.248  30.058  1.00 54.36           H
ATOM   3705  N   GLY A 350       4.290  20.870  27.082  1.00 27.84           N
ATOM   3706  CA  GLY A 350       4.515  21.902  26.084  1.00 43.22           C
ATOM   3707  C   GLY A 350       3.738  21.823  24.767  1.00 44.24           C
ATOM   3708  O   GLY A 350       4.341  21.750  23.683  1.00 51.62           O
ATOM   3709  H   GLY A 350       4.462  20.078  26.796  1.00 33.40           H
ATOM   3710  HA2 GLY A 350       4.348  22.771  26.482  1.00 51.86           H
ATOM   3711  HA3 GLY A 350       5.455  21.871  25.848  1.00 51.86           H
ATOM   3712  N   GLU A 351       2.411  21.888  24.846  1.00 38.53           N
ATOM   3713  CA  GLU A 351       1.528  22.035  23.679  1.00 33.12           C
ATOM   3714  C   GLU A 351       1.387  20.723  22.900  1.00 29.87           C
ATOM   3715  O   GLU A 351       2.378  20.130  22.463  1.00 25.45           O
ATOM   3716  CB  GLU A 351       2.000  23.173  22.752  1.00 39.45           C
ATOM   3717  CG  GLU A 351       1.924  24.602  23.412  1.00 45.66           C
ATOM   3718  CD  GLU A 351       2.480  25.713  22.524  1.00 56.57           C
ATOM   3719  OE1 GLU A 351       1.912  25.925  21.429  1.00 48.25           O
ATOM   3720  OE2 GLU A 351       3.486  26.367  22.917  1.00 58.04           O1-
ATOM   3721  H   GLU A 351       1.982  21.843  25.589  1.00 46.23           H
ATOM   3722  HA  GLU A 351       0.642  22.276  23.995  1.00 39.74           H
ATOM   3723  HB2 GLU A 351       2.907  23.013  22.453  1.00 47.34           H
ATOM   3724  HB3 GLU A 351       1.413  23.190  21.978  1.00 47.34           H
ATOM   3725  HG2 GLU A 351       0.994  24.823  23.584  1.00 54.80           H
ATOM   3726  HG3 GLU A 351       2.421  24.604  24.247  1.00 54.80           H
ATOM   3727  N   ALA A 352       0.156  20.260  22.690  1.00 24.90           N
ATOM   3728  CA  ALA A 352      -0.051  19.013  21.968  1.00 24.70           C
ATOM   3729  C   ALA A 352      -0.258  19.229  20.456  1.00 28.63           C
ATOM   3730  O   ALA A 352      -0.725  18.319  19.764  1.00 27.46           O
ATOM   3731  CB  ALA A 352      -1.186  18.224  22.632  1.00 28.68           C
ATOM   3732  H   ALA A 352      -0.568  20.643  22.954  1.00 29.88           H
ATOM   3733  HA  ALA A 352       0.741  18.465  22.051  1.00 29.64           H
ATOM   3734  HB1 ALA A 352      -1.494  17.512  22.046  1.00 34.41           H
ATOM   3735  HB2 ALA A 352      -0.832  17.838  23.450  1.00 34.41           H
ATOM   3736  HB3 ALA A 352      -1.904  18.812  22.885  1.00 34.41           H
ATOM   3737  N   THR A 353       0.193  20.362  19.918  1.00 31.22           N
ATOM   3738  CA  THR A 353       0.255  20.530  18.465  1.00 28.41           C
ATOM   3739  C   THR A 353       1.098  19.418  17.862  1.00 32.31           C
ATOM   3740  O   THR A 353       2.062  18.941  18.470  1.00 27.04           O
ATOM   3741  CB  THR A 353       0.856  21.889  18.058  1.00 28.73           C
ATOM   3742  OG1 THR A 353       2.278  21.859  18.218  1.00 57.32           O
ATOM   3743  CG2 THR A 353       0.326  22.978  18.892  1.00 27.37           C
ATOM   3744  H   THR A 353       0.486  21.023  20.374  1.00 37.46           H
ATOM   3745  HA  THR A 353      -0.639  20.461  18.091  1.00 34.09           H
ATOM   3746  HB  THR A 353       0.654  22.084  17.129  1.00 34.48           H
ATOM   3747  HG1 THR A 353       2.590  22.626  18.076  1.00 68.78           H
ATOM   3748 HG21 THR A 353       0.757  23.813  18.655  1.00 32.84           H
ATOM   3749 HG22 THR A 353      -0.619  23.051  18.715  1.00 32.84           H
ATOM   3750 HG23 THR A 353       0.476  22.816  19.832  1.00 32.84           H
ATOM   3751  N   ARG A 354       0.704  18.991  16.667  1.00 23.74           N
ATOM   3752  CA  ARG A 354       1.292  17.843  16.009  1.00 25.26           C
ATOM   3753  C   ARG A 354       2.300  18.315  14.975  1.00 23.25           C
ATOM   3754  O   ARG A 354       2.174  19.399  14.404  1.00 23.28           O
ATOM   3755  CB  ARG A 354       0.231  16.974  15.326  1.00 28.42           C
ATOM   3756  CG  ARG A 354      -0.306  15.848  16.171  1.00 36.82           C
ATOM   3757  CD  ARG A 354      -1.066  16.339  17.371  1.00 43.55           C
ATOM   3758  NE  ARG A 354      -2.284  17.039  16.989  1.00 56.46           N
ATOM   3759  CZ  ARG A 354      -3.158  17.525  17.860  1.00 40.30           C
ATOM   3760  NH1 ARG A 354      -4.243  18.162  17.418  1.00 54.14           N
ATOM   3761  NH2 ARG A 354      -2.945  17.384  19.161  1.00 38.54           N1+
ATOM   3762  H   ARG A 354       0.092  19.370  16.203  1.00 28.48           H
ATOM   3763  HA  ARG A 354       1.747  17.301  16.669  1.00 30.31           H
ATOM   3764  HB2 ARG A 354      -0.520  17.530  15.065  1.00 34.10           H
ATOM   3765  HB3 ARG A 354       0.626  16.569  14.537  1.00 34.10           H
ATOM   3766  HG2 ARG A 354      -0.919  15.311  15.645  1.00 44.19           H
ATOM   3767  HG3 ARG A 354       0.433  15.303  16.486  1.00 44.19           H
ATOM   3768  HD2 ARG A 354      -1.337  15.582  17.910  1.00 52.26           H
ATOM   3769  HD3 ARG A 354      -0.510  16.942  17.887  1.00 52.26           H
ATOM   3770  HE  ARG A 354      -2.458  17.119  16.147  1.00 67.75           H
ATOM   3771 HH11 ARG A 354      -4.379  18.252  16.571  1.00 64.97           H
ATOM   3772 HH12 ARG A 354      -4.815  18.481  17.975  1.00 64.97           H
ATOM   3773 HH21 ARG A 354      -2.244  16.978  19.440  1.00 46.25           H
ATOM   3774 HH22 ARG A 354      -3.510  17.702  19.725  1.00 46.25           H
ATOM   3775  N   MET A 355       3.326  17.496  14.768  1.00 25.82           N
ATOM   3776  CA  MET A 355       4.225  17.647  13.634  1.00 19.04           C
ATOM   3777  C   MET A 355       3.477  17.212  12.385  1.00 25.89           C
ATOM   3778  O   MET A 355       2.655  16.296  12.440  1.00 24.76           O
ATOM   3779  CB  MET A 355       5.470  16.766  13.796  1.00 25.45           C
ATOM   3780  CG  MET A 355       6.281  17.082  15.023  1.00 20.41           C
ATOM   3781  SD  MET A 355       7.678  15.981  15.227  1.00 26.66           S
ATOM   3782  CE  MET A 355       9.007  16.870  14.462  1.00 37.27           C
ATOM   3783  H   MET A 355       3.517  16.828  15.277  1.00 30.98           H
ATOM   3784  HA  MET A 355       4.499  18.573  13.575  1.00 22.85           H
ATOM   3785  HB2 MET A 355       5.193  15.841  13.868  1.00 30.55           H
ATOM   3786  HB3 MET A 355       6.045  16.877  13.021  1.00 30.55           H
ATOM   3787  HG2 MET A 355       6.614  17.987  14.944  1.00 24.49           H
ATOM   3788  HG3 MET A 355       5.719  16.990  15.806  1.00 24.49           H
ATOM   3789  HE1 MET A 355       9.810  16.331  14.486  1.00 44.72           H
ATOM   3790  HE2 MET A 355       8.758  17.040  13.543  1.00 44.72           H
ATOM   3791  HE3 MET A 355       9.148  17.703  14.937  1.00 44.72           H
ATOM   3792  N   GLU A 356       3.776  17.845  11.257  1.00 22.93           N
ATOM   3793  CA  GLU A 356       3.033  17.582  10.033  1.00 28.85           C
ATOM   3794  C   GLU A 356       3.971  17.147   8.929  1.00 24.35           C
ATOM   3795  O   GLU A 356       5.137  17.522   8.914  1.00 28.24           O
ATOM   3796  CB  GLU A 356       2.253  18.817   9.562  1.00 19.99           C
ATOM   3797  CG  GLU A 356       1.213  19.211  10.533  1.00 22.69           C
ATOM   3798  CD  GLU A 356       0.511  20.469  10.097  1.00 38.43           C
ATOM   3799  OE1 GLU A 356       0.090  20.522   8.916  1.00 37.66           O
ATOM   3800  OE2 GLU A 356       0.411  21.403  10.924  1.00 38.76           O1-
ATOM   3801  H   GLU A 356       4.391  18.436  11.176  1.00 27.51           H
ATOM   3802  HA  GLU A 356       2.388  16.873  10.190  1.00 34.62           H
ATOM   3803  HB2 GLU A 356       2.857  19.568   9.461  1.00 23.99           H
ATOM   3804  HB3 GLU A 356       1.829  18.629   8.713  1.00 23.99           H
ATOM   3805  HG2 GLU A 356       0.553  18.502  10.593  1.00 27.23           H
ATOM   3806  HG3 GLU A 356       1.624  19.353  11.398  1.00 27.23           H
ATOM   3807  N   GLU A 357       3.415  16.373   7.996  1.00 29.07           N
ATOM   3808  CA  GLU A 357       4.120  15.945   6.802  1.00 24.20           C
ATOM   3809  C   GLU A 357       4.722  17.122   6.052  1.00 23.68           C
ATOM   3810  O   GLU A 357       4.101  18.179   5.886  1.00 24.72           O
ATOM   3811  CB  GLU A 357       3.167  15.171   5.883  1.00 34.28           C
ATOM   3812  CG  GLU A 357       3.765  14.790   4.532  1.00 26.67           C
ATOM   3813  CD  GLU A 357       2.772  14.042   3.639  1.00 45.11           C
ATOM   3814  OE1 GLU A 357       2.160  13.062   4.117  1.00 42.84           O
ATOM   3815  OE2 GLU A 357       2.614  14.429   2.462  1.00 46.36           O1-
ATOM   3816  H   GLU A 357       2.611  16.078   8.035  1.00 34.88           H
ATOM   3817  HA  GLU A 357       4.840  15.349   7.061  1.00 29.04           H
ATOM   3818  HB2 GLU A 357       2.909  14.352   6.330  1.00 41.14           H
ATOM   3819  HB3 GLU A 357       2.381  15.713   5.717  1.00 41.14           H
ATOM   3820  HG2 GLU A 357       4.067  15.581   4.058  1.00 32.01           H
ATOM   3821  HG3 GLU A 357       4.515  14.193   4.698  1.00 32.01           H
ATOM   3822  N   GLY A 358       5.933  16.922   5.555  1.00 22.04           N
ATOM   3823  CA  GLY A 358       6.608  17.976   4.824  1.00 23.53           C
ATOM   3824  C   GLY A 358       7.315  19.011   5.687  1.00 26.36           C
ATOM   3825  O   GLY A 358       7.953  19.916   5.139  1.00 25.76           O
ATOM   3826  H   GLY A 358       6.383  16.194   5.635  1.00 26.45           H
ATOM   3827  HA2 GLY A 358       7.269  17.591   4.221  1.00 28.24           H
ATOM   3828  HA3 GLY A 358       5.946  18.440   4.285  1.00 28.24           H
ATOM   3829  N   GLU A 359       7.208  18.933   7.005  1.00 23.56           N
ATOM   3830  CA  GLU A 359       7.839  19.935   7.843  1.00 21.04           C
ATOM   3831  C   GLU A 359       9.304  19.556   8.068  1.00 18.55           C
ATOM   3832  O   GLU A 359       9.722  18.406   7.873  1.00 21.60           O
ATOM   3833  CB  GLU A 359       7.106  20.094   9.183  1.00 22.92           C
ATOM   3834  CG  GLU A 359       5.836  20.952   9.146  1.00 23.93           C
ATOM   3835  CD  GLU A 359       5.118  21.028  10.470  1.00 26.98           C
ATOM   3836  OE1 GLU A 359       4.311  21.981  10.689  1.00 25.41           O
ATOM   3837  OE2 GLU A 359       5.365  20.130  11.311  1.00 22.47           O1-
ATOM   3838  H   GLU A 359       6.788  18.314   7.433  1.00 28.27           H
ATOM   3839  HA  GLU A 359       7.809  20.796   7.398  1.00 25.25           H
ATOM   3840  HB2 GLU A 359       6.845  19.210   9.483  1.00 27.50           H
ATOM   3841  HB3 GLU A 359       7.721  20.488   9.824  1.00 27.50           H
ATOM   3842  HG2 GLU A 359       6.083  21.851   8.880  1.00 28.72           H
ATOM   3843  HG3 GLU A 359       5.231  20.576   8.492  1.00 28.72           H
ATOM   3844  N   VAL A 360      10.082  20.560   8.457  1.00 19.13           N
ATOM   3845  CA  VAL A 360      11.503  20.423   8.756  1.00 19.21           C
ATOM   3846  C   VAL A 360      11.712  20.936  10.170  1.00 17.11           C
ATOM   3847  O   VAL A 360      11.229  22.016  10.522  1.00 20.06           O
ATOM   3848  CB  VAL A 360      12.389  21.204   7.767  1.00 18.99           C
ATOM   3849  CG1 VAL A 360      13.900  21.037   8.121  1.00 21.38           C
ATOM   3850  CG2 VAL A 360      12.134  20.754   6.343  1.00 23.22           C
ATOM   3851  H   VAL A 360       9.793  21.367   8.543  1.00 22.96           H
ATOM   3852  HA  VAL A 360      11.765  19.491   8.714  1.00 23.05           H
ATOM   3853  HB  VAL A 360      12.174  22.150   7.837  1.00 22.79           H
ATOM   3854 HG11 VAL A 360      14.429  21.550   7.488  1.00 25.65           H
ATOM   3855 HG12 VAL A 360      14.067  21.358   9.022  1.00 25.65           H
ATOM   3856 HG13 VAL A 360      14.144  20.102   8.060  1.00 25.65           H
ATOM   3857 HG21 VAL A 360      12.701  21.272   5.754  1.00 27.87           H
ATOM   3858 HG22 VAL A 360      12.345  19.812   6.262  1.00 27.87           H
ATOM   3859 HG23 VAL A 360      11.204  20.906   6.120  1.00 27.87           H
ATOM   3860  N   TYR A 361      12.472  20.187  10.965  1.00 22.43           N
ATOM   3861  CA  TYR A 361      12.670  20.523  12.365  1.00 21.49           C
ATOM   3862  C   TYR A 361      14.139  20.479  12.728  1.00 17.91           C
ATOM   3863  O   TYR A 361      14.906  19.630  12.257  1.00 18.96           O
ATOM   3864  CB  TYR A 361      11.938  19.568  13.289  1.00 20.00           C
ATOM   3865  CG  TYR A 361      10.455  19.853  13.397  1.00 21.15           C
ATOM   3866  CD1 TYR A 361       9.549  19.313  12.476  1.00 22.33           C
ATOM   3867  CD2 TYR A 361       9.971  20.658  14.393  1.00 13.30           C
ATOM   3868  CE1 TYR A 361       8.218  19.584  12.565  1.00 26.25           C
ATOM   3869  CE2 TYR A 361       8.654  20.931  14.501  1.00 22.80           C
ATOM   3870  CZ  TYR A 361       7.766  20.412  13.578  1.00 22.80           C
ATOM   3871  OH  TYR A 361       6.430  20.703  13.738  1.00 22.65           O
ATOM   3872  H   TYR A 361      12.911  19.490  10.714  1.00 26.92           H
ATOM   3873  HA  TYR A 361      12.336  21.418  12.544  1.00 25.79           H
ATOM   3874  HB2 TYR A 361      12.053  18.669  12.942  1.00 23.99           H
ATOM   3875  HB3 TYR A 361      12.326  19.632  14.175  1.00 23.99           H
ATOM   3876  HD1 TYR A 361       9.862  18.769  11.790  1.00 26.79           H
ATOM   3877  HD2 TYR A 361      10.557  21.022  15.017  1.00 15.96           H
ATOM   3878  HE1 TYR A 361       7.626  19.220  11.948  1.00 31.50           H
ATOM   3879  HE2 TYR A 361       8.352  21.476  15.190  1.00 27.36           H
ATOM   3880  HH  TYR A 361       5.980  20.433  13.085  1.00 27.17           H
ATOM   3881  N   ALA A 362      14.492  21.368  13.633  1.00 16.01           N
ATOM   3882  CA  ALA A 362      15.715  21.267  14.409  1.00 19.04           C
ATOM   3883  C   ALA A 362      15.333  20.560  15.712  1.00 17.46           C
ATOM   3884  O   ALA A 362      14.557  21.092  16.509  1.00 19.89           O
ATOM   3885  CB  ALA A 362      16.301  22.667  14.640  1.00 17.40           C
ATOM   3886  H   ALA A 362      14.026  22.061  13.823  1.00 19.21           H
ATOM   3887  HA  ALA A 362      16.374  20.733  13.941  1.00 22.85           H
ATOM   3888  HB1 ALA A 362      17.174  22.587  15.046  1.00 20.88           H
ATOM   3889  HB2 ALA A 362      16.367  23.123  13.791  1.00 20.88           H
ATOM   3890  HB3 ALA A 362      15.715  23.171  15.222  1.00 20.88           H
ATOM   3891  N   ILE A 363      15.814  19.334  15.909  1.00 15.98           N
ATOM   3892  CA  ILE A 363      15.678  18.679  17.197  1.00 12.54           C
ATOM   3893  C   ILE A 363      16.897  19.132  17.983  1.00 14.73           C
ATOM   3894  O   ILE A 363      18.016  18.662  17.678  1.00 14.02           O
ATOM   3895  CB  ILE A 363      15.615  17.155  17.075  1.00 18.34           C
ATOM   3896  CG1 ILE A 363      14.410  16.724  16.230  1.00 20.49           C
ATOM   3897  CG2 ILE A 363      15.557  16.549  18.445  1.00 18.04           C
ATOM   3898  CD1 ILE A 363      13.054  17.348  16.671  1.00 22.10           C
ATOM   3899  H   ILE A 363      16.235  18.873  15.318  1.00 19.18           H
ATOM   3900  HA  ILE A 363      14.880  18.972  17.665  1.00 15.05           H
ATOM   3901  HB  ILE A 363      16.420  16.836  16.635  1.00 22.01           H
ATOM   3902 HG12 ILE A 363      14.566  17.006  15.313  1.00 24.59           H
ATOM   3903 HG13 ILE A 363      14.319  15.758  16.264  1.00 24.59           H
ATOM   3904 HG21 ILE A 363      15.446  15.591  18.343  1.00 21.65           H
ATOM   3905 HG22 ILE A 363      16.391  16.734  18.905  1.00 21.65           H
ATOM   3906 HG23 ILE A 363      14.811  16.923  18.933  1.00 21.65           H
ATOM   3907 HD11 ILE A 363      12.355  17.010  16.091  1.00 26.52           H
ATOM   3908 HD12 ILE A 363      12.867  17.100  17.588  1.00 26.52           H
ATOM   3909 HD13 ILE A 363      13.099  18.312  16.592  1.00 26.52           H
ATOM   3910  N   GLU A 364      16.708  20.070  18.971  1.00 18.47           N
ATOM   3911  CA  GLU A 364      17.873  20.500  19.722  1.00 17.37           C
ATOM   3912  C   GLU A 364      17.440  20.418  21.182  1.00 13.18           C
ATOM   3913  O   GLU A 364      16.388  20.789  21.673  1.00 17.16           O
ATOM   3914  CB  GLU A 364      18.441  21.867  19.320  1.00 25.56           C
ATOM   3915  CG  GLU A 364      17.728  23.115  19.790  1.00 23.25           C
ATOM   3916  CD  GLU A 364      18.342  24.321  19.120  1.00 19.79           C
ATOM   3917  OE1 GLU A 364      17.612  24.753  18.088  1.00 17.40           O
ATOM   3918  OE2 GLU A 364      19.454  24.817  19.343  1.00 20.94           O1-
ATOM   3919  H   GLU A 364      15.786  20.333  19.321  1.00 22.16           H
ATOM   3920  HA  GLU A 364      18.710  19.750  19.492  1.00 20.85           H
ATOM   3921  HB2 GLU A 364      19.493  21.894  19.698  1.00 30.68           H
ATOM   3922  HB3 GLU A 364      18.511  21.863  18.209  1.00 30.68           H
ATOM   3923  HG2 GLU A 364      16.634  23.072  19.592  1.00 27.90           H
ATOM   3924  HG3 GLU A 364      17.797  23.218  20.900  1.00 27.90           H
ATOM   3925  N   THR A 365      18.446  19.862  21.918  1.00 18.01           N
ATOM   3926  CA  THR A 365      18.412  19.732  23.379  1.00 18.07           C
ATOM   3927  C   THR A 365      19.703  20.252  24.030  1.00 15.88           C
ATOM   3928  O   THR A 365      20.773  20.285  23.435  1.00 12.50           O
ATOM   3929  CB  THR A 365      18.124  18.288  23.853  1.00 20.20           C
ATOM   3930  OG1 THR A 365      19.326  17.533  23.994  1.00 18.70           O
ATOM   3931  CG2 THR A 365      17.188  17.567  22.889  1.00 16.69           C
ATOM   3932  H   THR A 365      19.178  19.567  21.571  1.00 21.61           H
ATOM   3933  HA  THR A 365      17.686  20.279  23.719  1.00 21.69           H
ATOM   3934  HB  THR A 365      17.681  18.328  24.717  1.00 24.24           H
ATOM   3935  HG1 THR A 365      19.743  17.527  23.269  1.00 22.43           H
ATOM   3936 HG21 THR A 365      17.046  16.657  23.188  1.00 20.02           H
ATOM   3937 HG22 THR A 365      16.339  18.017  22.845  1.00 20.02           H
ATOM   3938 HG23 THR A 365      17.577  17.546  22.003  1.00 20.02           H
ATOM   3939  N   PHE A 366      19.541  20.673  25.277  1.00 14.45           N
ATOM   3940  CA  PHE A 366      20.528  21.331  26.119  1.00 13.59           C
ATOM   3941  C   PHE A 366      20.381  20.735  27.510  1.00 16.31           C
ATOM   3942  O   PHE A 366      19.253  20.600  28.017  1.00 16.67           O
ATOM   3943  CB  PHE A 366      20.300  22.851  26.212  1.00 15.73           C
ATOM   3944  CG  PHE A 366      20.529  23.621  24.927  1.00 14.11           C
ATOM   3945  CD1 PHE A 366      21.769  24.189  24.646  1.00 14.31           C
ATOM   3946  CD2 PHE A 366      19.483  23.843  24.050  1.00 15.50           C
ATOM   3947  CE1 PHE A 366      21.965  24.924  23.462  1.00 15.21           C
ATOM   3948  CE2 PHE A 366      19.664  24.574  22.892  1.00 14.74           C
ATOM   3949  CZ  PHE A 366      20.909  25.127  22.599  1.00 14.36           C
ATOM   3950  H   PHE A 366      18.798  20.558  25.687  1.00 17.34           H
ATOM   3951  HA  PHE A 366      21.419  21.163  25.781  1.00 16.31           H
ATOM   3952  HB2 PHE A 366      19.374  22.994  26.459  1.00 18.87           H
ATOM   3953  HB3 PHE A 366      20.888  23.213  26.887  1.00 18.87           H
ATOM   3954  HD1 PHE A 366      22.478  24.057  25.232  1.00 17.17           H
ATOM   3955  HD2 PHE A 366      18.647  23.479  24.237  1.00 18.60           H
ATOM   3956  HE1 PHE A 366      22.800  25.291  23.275  1.00 18.26           H
ATOM   3957  HE2 PHE A 366      18.949  24.697  22.309  1.00 17.69           H
ATOM   3958  HZ  PHE A 366      21.030  25.609  21.810  1.00 17.23           H
ATOM   3959  N   GLY A 367      21.507  20.370  28.110  1.00 16.34           N
ATOM   3960  CA  GLY A 367      21.535  19.870  29.471  1.00 16.74           C
ATOM   3961  C   GLY A 367      22.396  20.788  30.313  1.00 22.61           C
ATOM   3962  O   GLY A 367      23.317  21.424  29.804  1.00 17.74           O
ATOM   3963  H   GLY A 367      22.283  20.417  27.749  1.00 19.60           H
ATOM   3964  HA2 GLY A 367      20.640  19.804  29.834  1.00 20.09           H
ATOM   3965  HA3 GLY A 367      21.933  18.993  29.480  1.00 20.09           H
ATOM   3966  N   SER A 368      22.090  20.862  31.601  1.00 15.99           N
ATOM   3967  CA  SER A 368      22.818  21.774  32.464  1.00 13.77           C
ATOM   3968  C   SER A 368      22.988  21.168  33.844  1.00 18.02           C
ATOM   3969  O   SER A 368      22.146  20.390  34.292  1.00 20.73           O
ATOM   3970  CB  SER A 368      22.073  23.088  32.556  1.00 16.85           C
ATOM   3971  OG  SER A 368      22.659  23.960  33.462  1.00 17.79           O
ATOM   3972  H   SER A 368      21.471  20.406  31.987  1.00 19.19           H
ATOM   3973  HA  SER A 368      23.699  21.925  32.092  1.00 16.52           H
ATOM   3974  HB2 SER A 368      22.087  23.495  31.678  1.00 20.22           H
ATOM   3975  HB3 SER A 368      21.155  22.918  32.830  1.00 20.22           H
ATOM   3976  HG  SER A 368      22.281  24.713  33.407  1.00 21.35           H
ATOM   3977  N   THR A 369      24.077  21.543  34.507  1.00 17.14           N
ATOM   3978  CA  THR A 369      24.283  21.314  35.938  1.00 16.59           C
ATOM   3979  C   THR A 369      23.806  22.482  36.804  1.00 25.26           C
ATOM   3980  O   THR A 369      23.929  22.387  38.028  1.00 18.02           O
ATOM   3981  CB  THR A 369      25.762  21.052  36.236  1.00 18.81           C
ATOM   3982  OG1 THR A 369      26.519  22.245  35.976  1.00 19.94           O
ATOM   3983  CG2 THR A 369      26.299  19.917  35.361  1.00 23.18           C
ATOM   3984  H   THR A 369      24.737  21.946  34.132  1.00 20.57           H
ATOM   3985  HA  THR A 369      23.791  20.529  36.223  1.00 19.90           H
ATOM   3986  HB  THR A 369      25.872  20.802  37.165  1.00 22.58           H
ATOM   3987  HG1 THR A 369      27.339  22.061  36.000  1.00 23.92           H
ATOM   3988 HG21 THR A 369      27.238  19.758  35.548  1.00 27.81           H
ATOM   3989 HG22 THR A 369      25.806  19.101  35.539  1.00 27.81           H
ATOM   3990 HG23 THR A 369      26.205  20.145  34.423  1.00 27.81           H
ATOM   3991  N   GLY A 370      23.263  23.559  36.213  1.00 22.62           N
ATOM   3992  CA  GLY A 370      22.798  24.716  36.962  1.00 19.29           C
ATOM   3993  C   GLY A 370      21.330  24.631  37.289  1.00 22.74           C
ATOM   3994  O   GLY A 370      20.835  23.566  37.671  1.00 20.99           O
ATOM   3995  H   GLY A 370      23.144  23.639  35.364  1.00 27.15           H
ATOM   3996  HA2 GLY A 370      23.294  24.787  37.791  1.00 23.14           H
ATOM   3997  HA3 GLY A 370      22.934  25.527  36.448  1.00 23.14           H
ATOM   3998  N   LYS A 371      20.622  25.736  37.110  1.00 16.85           N
ATOM   3999  CA  LYS A 371      19.191  25.792  37.360  1.00 24.16           C
ATOM   4000  C   LYS A 371      18.371  25.189  36.226  1.00 22.81           C
ATOM   4001  O   LYS A 371      17.216  24.857  36.436  1.00 19.92           O
ATOM   4002  CB  LYS A 371      18.770  27.246  37.594  1.00 29.84           C
ATOM   4003  CG  LYS A 371      18.827  27.690  39.059  1.00 41.90           C
ATOM   4004  CD  LYS A 371      17.932  28.917  39.279  1.00 47.46           C
ATOM   4005  CE  LYS A 371      17.741  29.314  40.754  1.00 41.80           C
ATOM   4006  NZ  LYS A 371      18.957  29.882  41.417  1.00 43.32           N1+
ATOM   4007  H   LYS A 371      20.951  26.483  36.843  1.00 20.22           H
ATOM   4008  HA  LYS A 371      18.985  25.294  38.167  1.00 29.00           H
ATOM   4009  HB2 LYS A 371      19.355  27.828  37.084  1.00 35.81           H
ATOM   4010  HB3 LYS A 371      17.854  27.351  37.295  1.00 35.81           H
ATOM   4011  HG2 LYS A 371      18.515  26.971  39.630  1.00 50.28           H
ATOM   4012  HG3 LYS A 371      19.745  27.925  39.277  1.00 50.28           H
ATOM   4013  HD2 LYS A 371      18.328  29.672  38.813  1.00 56.96           H
ATOM   4014  HD3 LYS A 371      17.052  28.725  38.924  1.00 56.96           H
ATOM   4015  HE2 LYS A 371      17.049  29.985  40.807  1.00 50.16           H
ATOM   4016  HE3 LYS A 371      17.472  28.527  41.243  1.00 50.16           H
ATOM   4017  HZ1 LYS A 371      18.779  30.087  42.264  1.00 51.98           H
ATOM   4018  HZ2 LYS A 371      19.618  29.283  41.401  1.00 51.98           H
ATOM   4019  HZ3 LYS A 371      19.227  30.611  40.987  1.00 51.98           H
ATOM   4020  N   GLY A 372      18.944  24.988  35.044  1.00 17.94           N
ATOM   4021  CA  GLY A 372      18.147  24.541  33.925  1.00 16.15           C
ATOM   4022  C   GLY A 372      17.325  25.618  33.262  1.00 15.28           C
ATOM   4023  O   GLY A 372      16.276  25.315  32.682  1.00 17.30           O
ATOM   4024  H   GLY A 372      19.783  25.084  34.876  1.00 21.52           H
ATOM   4025  HA2 GLY A 372      18.717  24.156  33.246  1.00 19.37           H
ATOM   4026  HA3 GLY A 372      17.549  23.852  34.245  1.00 19.37           H
ATOM   4027  N   VAL A 373      17.753  26.870  33.373  1.00 17.89           N
ATOM   4028  CA  VAL A 373      17.083  28.034  32.814  1.00 24.54           C
ATOM   4029  C   VAL A 373      18.190  28.977  32.352  1.00 24.03           C
ATOM   4030  O   VAL A 373      19.187  29.161  33.058  1.00 20.16           O
ATOM   4031  CB  VAL A 373      16.191  28.753  33.853  1.00 25.18           C
ATOM   4032  CG1 VAL A 373      15.507  29.969  33.234  1.00 28.20           C
ATOM   4033  CG2 VAL A 373      15.156  27.781  34.472  1.00 28.64           C
ATOM   4034  H   VAL A 373      18.477  27.082  33.790  1.00 21.47           H
ATOM   4035  HA  VAL A 373      16.540  27.768  32.053  1.00 29.45           H
ATOM   4036  HB  VAL A 373      16.755  29.074  34.577  1.00 30.22           H
ATOM   4037 HG11 VAL A 373      14.962  30.400  33.907  1.00 33.84           H
ATOM   4038 HG12 VAL A 373      16.174  30.588  32.900  1.00 33.84           H
ATOM   4039 HG13 VAL A 373      14.943  29.662  32.507  1.00 33.84           H
ATOM   4040 HG21 VAL A 373      14.632  28.255  35.132  1.00 34.37           H
ATOM   4041 HG22 VAL A 373      14.582  27.445  33.770  1.00 34.37           H
ATOM   4042 HG23 VAL A 373      15.625  27.045  34.901  1.00 34.37           H
ATOM   4043  N   VAL A 374      18.016  29.579  31.177  1.00 19.75           N
ATOM   4044  CA  VAL A 374      18.973  30.551  30.668  1.00 17.96           C
ATOM   4045  C   VAL A 374      18.384  31.951  30.740  1.00 18.62           C
ATOM   4046  O   VAL A 374      17.167  32.152  30.713  1.00 18.32           O
ATOM   4047  CB  VAL A 374      19.424  30.238  29.232  1.00 16.83           C
ATOM   4048  CG1 VAL A 374      20.339  28.996  29.219  1.00 21.58           C
ATOM   4049  CG2 VAL A 374      18.234  30.060  28.330  1.00 17.83           C
ATOM   4050  H   VAL A 374      17.352  29.434  30.649  1.00 23.70           H
ATOM   4051  HA  VAL A 374      19.765  30.533  31.226  1.00 21.55           H
ATOM   4052  HB  VAL A 374      19.935  30.994  28.898  1.00 20.20           H
ATOM   4053 HG11 VAL A 374      20.585  28.788  28.302  1.00 25.89           H
ATOM   4054 HG12 VAL A 374      21.130  29.182  29.747  1.00 25.89           H
ATOM   4055 HG13 VAL A 374      19.862  28.246  29.608  1.00 25.89           H
ATOM   4056 HG21 VAL A 374      18.518  29.877  27.419  1.00 21.39           H
ATOM   4057 HG22 VAL A 374      17.712  29.317  28.662  1.00 21.39           H
ATOM   4058 HG23 VAL A 374      17.707  30.873  28.352  1.00 21.39           H
ATOM   4059  N   HIS A 375      19.280  32.926  30.854  1.00 20.74           N
ATOM   4060  CA  HIS A 375      18.932  34.342  30.848  1.00 18.39           C
ATOM   4061  C   HIS A 375      19.928  35.085  29.961  1.00 25.80           C
ATOM   4062  O   HIS A 375      21.073  34.656  29.823  1.00 17.80           O
ATOM   4063  CB  HIS A 375      18.977  34.922  32.272  1.00 24.65           C
ATOM   4064  CG  HIS A 375      20.288  34.703  32.970  1.00 30.12           C
ATOM   4065  ND1 HIS A 375      21.362  35.550  32.814  1.00 37.59           N
ATOM   4066  CD2 HIS A 375      20.711  33.709  33.794  1.00 31.37           C
ATOM   4067  CE1 HIS A 375      22.381  35.102  33.528  1.00 33.33           C
ATOM   4068  NE2 HIS A 375      22.010  33.986  34.132  1.00 42.84           N
ATOM   4069  H   HIS A 375      20.119  32.781  30.956  1.00 24.88           H
ATOM   4070  HA  HIS A 375      18.041  34.460  30.495  1.00 22.07           H
ATOM   4071  HB2 HIS A 375      18.279  34.503  32.804  1.00 29.58           H
ATOM   4072  HB3 HIS A 375      18.825  35.877  32.213  1.00 29.58           H
ATOM   4073  HD1 HIS A 375      21.368  36.261  32.331  1.00 45.11           H
ATOM   4074  HD2 HIS A 375      20.209  32.986  34.090  1.00 37.64           H
ATOM   4075  HE1 HIS A 375      23.217  35.504  33.586  1.00 40.00           H
ATOM   4076  N   ASP A 376      19.513  36.231  29.406  1.00 18.51           N
ATOM   4077  CA  ASP A 376      20.430  37.047  28.617  1.00 20.23           C
ATOM   4078  C   ASP A 376      21.646  37.442  29.440  1.00 21.64           C
ATOM   4079  O   ASP A 376      21.534  37.815  30.604  1.00 17.75           O
ATOM   4080  CB  ASP A 376      19.761  38.321  28.120  1.00 18.29           C
ATOM   4081  CG  ASP A 376      18.588  38.068  27.187  1.00 30.88           C
ATOM   4082  OD1 ASP A 376      18.402  36.951  26.678  1.00 26.62           O
ATOM   4083  OD2 ASP A 376      17.857  39.026  26.925  1.00 30.18           O1-
ATOM   4084  H   ASP A 376      18.721  36.549  29.462  1.00 22.21           H
ATOM   4085  HA  ASP A 376      20.731  36.537  27.852  1.00 24.28           H
ATOM   4086  HB2 ASP A 376      19.441  38.836  28.875  1.00 21.94           H
ATOM   4087  HB3 ASP A 376      20.422  38.836  27.631  1.00 21.94           H
ATOM   4088  N   ASP A 377      22.816  37.421  28.824  1.00 19.02           N
ATOM   4089  CA  ASP A 377      24.004  37.863  29.554  1.00 28.86           C
ATOM   4090  C   ASP A 377      25.108  38.134  28.551  1.00 25.61           C
ATOM   4091  O   ASP A 377      25.162  37.500  27.498  1.00 18.63           O
ATOM   4092  CB  ASP A 377      24.465  36.831  30.598  1.00 24.20           C
ATOM   4093  CG  ASP A 377      25.545  37.383  31.561  1.00 27.23           C
ATOM   4094  OD1 ASP A 377      25.471  38.570  31.931  1.00 27.51           O
ATOM   4095  OD2 ASP A 377      26.453  36.626  31.973  1.00 28.64           O1-
ATOM   4096  H   ASP A 377      22.946  37.190  28.007  1.00 22.82           H
ATOM   4097  HA  ASP A 377      23.808  38.694  30.012  1.00 34.64           H
ATOM   4098  HB2 ASP A 377      23.700  36.566  31.135  1.00 29.04           H
ATOM   4099  HB3 ASP A 377      24.824  36.058  30.136  1.00 29.04           H
ATOM   4100  N   MET A 378      25.969  39.103  28.889  1.00 22.54           N
ATOM   4101  CA  MET A 378      27.127  39.492  28.092  1.00 18.36           C
ATOM   4102  C   MET A 378      26.690  40.304  26.887  1.00 19.37           C
ATOM   4103  O   MET A 378      25.495  40.505  26.650  1.00 20.52           O
ATOM   4104  CB  MET A 378      27.944  38.275  27.633  1.00 21.36           C
ATOM   4105  CG  MET A 378      28.366  37.362  28.764  1.00 24.83           C
ATOM   4106  SD  MET A 378      29.547  36.106  28.234  1.00 26.01           S
ATOM   4107  CE  MET A 378      28.570  35.215  27.071  1.00 25.15           C
ATOM   4108  H   MET A 378      25.891  39.572  29.605  1.00 27.05           H
ATOM   4109  HA  MET A 378      27.708  40.040  28.643  1.00 22.03           H
ATOM   4110  HB2 MET A 378      27.420  37.757  27.006  1.00 25.63           H
ATOM   4111  HB3 MET A 378      28.756  38.591  27.201  1.00 25.63           H
ATOM   4112  HG2 MET A 378      28.792  37.893  29.453  1.00 29.79           H
ATOM   4113  HG3 MET A 378      27.579  36.922  29.115  1.00 29.79           H
ATOM   4114  HE1 MET A 378      29.109  34.489  26.724  1.00 30.18           H
ATOM   4115  HE2 MET A 378      27.796  34.860  27.541  1.00 30.18           H
ATOM   4116  HE3 MET A 378      28.290  35.799  26.352  1.00 30.18           H
ATOM   4117  N   GLU A 379      27.668  40.768  26.124  1.00 21.36           N
ATOM   4118  CA  GLU A 379      27.399  41.669  25.011  1.00 23.36           C
ATOM   4119  C   GLU A 379      26.805  40.888  23.839  1.00 17.52           C
ATOM   4120  O   GLU A 379      27.214  39.757  23.549  1.00 17.97           O
ATOM   4121  CB  GLU A 379      28.705  42.375  24.630  1.00 21.27           C
ATOM   4122  CG  GLU A 379      28.730  43.237  23.359  1.00 31.59           C
ATOM   4123  CD  GLU A 379      30.084  43.972  23.179  1.00 39.79           C
ATOM   4124  OE1 GLU A 379      30.283  44.965  23.922  1.00 39.49           O
ATOM   4125  OE2 GLU A 379      30.943  43.567  22.318  1.00 31.33           O1-
ATOM   4126  H   GLU A 379      28.500  40.571  26.229  1.00 25.63           H
ATOM   4127  HA  GLU A 379      26.754  42.335  25.289  1.00 28.04           H
ATOM   4128  HB2 GLU A 379      28.973  42.936  25.376  1.00 25.53           H
ATOM   4129  HB3 GLU A 379      29.367  41.679  24.501  1.00 25.53           H
ATOM   4130  HG2 GLU A 379      28.592  42.661  22.588  1.00 37.91           H
ATOM   4131  HG3 GLU A 379      28.024  43.900  23.406  1.00 37.91           H
ATOM   4132  N   CYS A 380      25.794  41.475  23.210  1.00 15.32           N
ATOM   4133  CA  CYS A 380      25.116  40.832  22.093  1.00 14.68           C
ATOM   4134  C   CYS A 380      25.982  40.830  20.845  1.00 17.37           C
ATOM   4135  O   CYS A 380      26.685  41.806  20.541  1.00 21.56           O
ATOM   4136  CB  CYS A 380      23.788  41.535  21.824  1.00 15.30           C
ATOM   4137  SG  CYS A 380      22.702  40.653  20.710  1.00 15.22           S
ATOM   4138  H   CYS A 380      25.473  42.245  23.414  1.00 18.38           H
ATOM   4139  HA  CYS A 380      24.951  39.902  22.315  1.00 17.62           H
ATOM   4140  HB2 CYS A 380      23.310  41.635  22.659  1.00 18.36           H
ATOM   4141  HB3 CYS A 380      23.964  42.409  21.447  1.00 18.36           H
ATOM   4142  HG  CYS A 380      23.107  40.642  19.581  1.00 18.26           H
ATOM   4143  N   SER A 381      25.964  39.689  20.152  1.00 16.80           N
ATOM   4144  CA  SER A 381      26.567  39.553  18.838  1.00 15.48           C
ATOM   4145  C   SER A 381      25.556  39.095  17.791  1.00 16.11           C
ATOM   4146  O   SER A 381      25.785  39.418  16.620  1.00 17.75           O
ATOM   4147  CB  SER A 381      27.720  38.558  18.878  1.00 16.98           C
ATOM   4148  OG  SER A 381      27.243  37.321  19.400  1.00 15.30           O
ATOM   4149  H   SER A 381      25.596  38.961  20.433  1.00 20.16           H
ATOM   4150  HA  SER A 381      26.925  40.416  18.569  1.00 18.57           H
ATOM   4151  HB2 SER A 381      28.055  38.426  17.980  1.00 20.38           H
ATOM   4152  HB3 SER A 381      28.421  38.902  19.451  1.00 20.38           H
ATOM   4153  HG  SER A 381      26.895  36.917  18.762  1.00 18.36           H
ATOM   4154  N   HIS A 382      24.471  38.352  18.144  1.00 16.18           N
ATOM   4155  CA  HIS A 382      23.584  37.833  17.103  1.00 12.23           C
ATOM   4156  C   HIS A 382      22.408  38.838  16.992  1.00 13.97           C
ATOM   4157  O   HIS A 382      21.902  39.427  17.934  1.00 17.58           O
ATOM   4158  CB  HIS A 382      23.040  36.493  17.627  1.00 14.14           C
ATOM   4159  CG  HIS A 382      24.002  35.384  17.549  1.00 16.68           C
ATOM   4160  ND1 HIS A 382      25.265  35.431  18.166  1.00 14.00           N
ATOM   4161  CD2 HIS A 382      23.894  34.109  16.992  1.00 17.15           C
ATOM   4162  CE1 HIS A 382      25.856  34.177  18.004  1.00 15.95           C
ATOM   4163  NE2 HIS A 382      25.043  33.367  17.281  1.00 18.87           N
ATOM   4164  H   HIS A 382      24.105  38.326  19.112  1.00 19.41           H
ATOM   4165  HA  HIS A 382      24.137  37.743  16.128  1.00 14.68           H
ATOM   4166  HB2 HIS A 382      22.099  36.235  17.090  1.00 16.97           H
ATOM   4167  HB3 HIS A 382      22.706  36.623  18.704  1.00 16.97           H
ATOM   4168  HD1 HIS A 382      25.518  36.143  18.857  1.00 16.80           H
ATOM   4169  HD2 HIS A 382      23.101  33.700  16.401  1.00 20.58           H
ATOM   4170  HE1 HIS A 382      26.827  33.908  18.398  1.00 19.14           H
ATOM   4171  N   TYR A 383      21.976  38.982  15.712  1.00 16.37           N
ATOM   4172  CA  TYR A 383      20.863  39.827  15.269  1.00 14.75           C
ATOM   4173  C   TYR A 383      20.121  39.195  14.098  1.00 13.20           C
ATOM   4174  O   TYR A 383      20.749  38.538  13.252  1.00 16.85           O
ATOM   4175  CB  TYR A 383      21.367  41.216  14.807  1.00 14.56           C
ATOM   4176  CG  TYR A 383      22.123  41.928  15.872  1.00 16.30           C
ATOM   4177  CD1 TYR A 383      21.488  42.816  16.709  1.00 16.07           C
ATOM   4178  CD2 TYR A 383      23.452  41.668  16.078  1.00 17.69           C
ATOM   4179  CE1 TYR A 383      22.168  43.456  17.723  1.00 18.22           C
ATOM   4180  CE2 TYR A 383      24.152  42.280  17.095  1.00 14.57           C
ATOM   4181  CZ  TYR A 383      23.487  43.198  17.910  1.00 17.21           C
ATOM   4182  OH  TYR A 383      24.095  43.848  18.940  1.00 18.41           O
ATOM   4183  H   TYR A 383      22.333  38.574  15.041  1.00 19.64           H
ATOM   4184  HA  TYR A 383      20.231  39.934  16.009  1.00 17.70           H
ATOM   4185  HB2 TYR A 383      21.979  41.071  14.071  1.00 17.47           H
ATOM   4186  HB3 TYR A 383      20.628  41.774  14.526  1.00 17.47           H
ATOM   4187  HD1 TYR A 383      20.581  42.990  16.582  1.00 19.29           H
ATOM   4188  HD2 TYR A 383      23.879  41.057  15.523  1.00 21.23           H
ATOM   4189  HE1 TYR A 383      21.727  44.057  18.279  1.00 21.87           H
ATOM   4190  HE2 TYR A 383      25.058  42.095  17.208  1.00 17.48           H
ATOM   4191  HH  TYR A 383      23.618  44.495  19.183  1.00 22.10           H
ATOM   4192  N   MET A 384      18.790  39.396  14.039  1.00 12.11           N
ATOM   4193  CA  MET A 384      18.106  38.820  12.890  1.00 16.10           C
ATOM   4194  C   MET A 384      16.818  39.674  12.848  1.00 13.13           C
ATOM   4195  O   MET A 384      16.062  40.096  13.667  1.00 19.37           O
ATOM   4196  CB  MET A 384      17.824  37.321  13.058  1.00 14.69           C
ATOM   4197  CG  MET A 384      17.185  36.707  11.824  1.00 12.85           C
ATOM   4198  SD  MET A 384      16.932  34.929  12.145  1.00 17.80           S
ATOM   4199  CE  MET A 384      15.626  34.870  13.367  1.00 17.01           C
ATOM   4200  H   MET A 384      18.212  39.829  14.826  1.00 14.53           H
ATOM   4201  HA  MET A 384      18.745  38.964  11.973  1.00 19.32           H
ATOM   4202  HB2 MET A 384      18.791  36.821  13.282  1.00 17.63           H
ATOM   4203  HB3 MET A 384      17.169  37.183  13.949  1.00 17.63           H
ATOM   4204  HG2 MET A 384      16.216  37.191  11.570  1.00 15.42           H
ATOM   4205  HG3 MET A 384      17.834  36.780  10.932  1.00 15.42           H
ATOM   4206  HE1 MET A 384      15.364  33.830  13.578  1.00 20.41           H
ATOM   4207  HE2 MET A 384      15.891  35.342  14.325  1.00 20.41           H
ATOM   4208  HE3 MET A 384      14.731  35.419  13.033  1.00 20.41           H
ATOM   4209  N   LYS A 385      16.655  39.994  11.532  1.00 16.31           N
ATOM   4210  CA  LYS A 385      15.527  40.755  10.984  1.00 20.18           C
ATOM   4211  C   LYS A 385      14.244  40.015  11.304  1.00 20.25           C
ATOM   4212  O   LYS A 385      14.192  38.787  11.274  1.00 24.12           O
ATOM   4213  CB  LYS A 385      15.677  40.974   9.448  1.00 24.60           C
ATOM   4214  CG  LYS A 385      14.693  41.970   8.813  1.00 30.67           C
ATOM   4215  CD  LYS A 385      14.924  42.245   7.296  1.00 27.76           C
ATOM   4216  CE  LYS A 385      14.587  41.021   6.432  1.00 35.10           C
ATOM   4217  NZ  LYS A 385      14.472  41.266   4.919  1.00 42.81           N1+
ATOM   4218  H   LYS A 385      17.208  39.756  10.919  1.00 19.57           H
ATOM   4219  HA  LYS A 385      15.484  41.634  11.400  1.00 24.21           H
ATOM   4220  HB2 LYS A 385      16.567  41.322   9.269  1.00 29.52           H
ATOM   4221  HB3 LYS A 385      15.557  40.123   8.998  1.00 29.52           H
ATOM   4222  HG2 LYS A 385      13.793  41.621   8.908  1.00 36.80           H
ATOM   4223  HG3 LYS A 385      14.757  42.823   9.277  1.00 36.80           H
ATOM   4224  HD2 LYS A 385      14.325  42.961   7.017  1.00 33.31           H
ATOM   4225  HD3 LYS A 385      15.848  42.500   7.145  1.00 33.31           H
ATOM   4226  HE2 LYS A 385      15.289  40.365   6.566  1.00 42.12           H
ATOM   4227  HE3 LYS A 385      13.740  40.656   6.731  1.00 42.12           H
ATOM   4228  HZ1 LYS A 385      14.807  40.571   4.472  1.00 51.37           H
ATOM   4229  HZ2 LYS A 385      13.621  41.377   4.686  1.00 51.37           H
ATOM   4230  HZ3 LYS A 385      14.930  41.996   4.690  1.00 51.37           H
ATOM   4231  N   ASN A 386      13.242  40.769  11.709  1.00 23.59           N
ATOM   4232  CA  ASN A 386      11.942  40.195  11.991  1.00 27.19           C
ATOM   4233  C   ASN A 386      11.330  39.709  10.690  1.00 26.46           C
ATOM   4234  O   ASN A 386      11.224  40.460   9.729  1.00 25.40           O
ATOM   4235  CB  ASN A 386      11.045  41.235  12.655  1.00 30.14           C
ATOM   4236  CG  ASN A 386       9.688  40.651  13.090  1.00 31.34           C
ATOM   4237  OD1 ASN A 386       8.983  40.027  12.292  1.00 31.03           O
ATOM   4238  ND2 ASN A 386       9.349  40.815  14.368  1.00 36.03           N
ATOM   4239  H   ASN A 386      13.284  41.619  11.821  1.00 28.31           H
ATOM   4240  HA  ASN A 386      12.043  39.439  12.590  1.00 32.63           H
ATOM   4241  HB2 ASN A 386      11.495  41.598  13.435  1.00 36.17           H
ATOM   4242  HB3 ASN A 386      10.876  41.941  12.008  1.00 36.17           H
ATOM   4243 HD21 ASN A 386       8.627  40.459  14.676  1.00 43.23           H
ATOM   4244 HD22 ASN A 386       9.856  41.271  14.890  1.00 43.23           H
ATOM   4245  N   PHE A 387      10.947  38.439  10.647  1.00 24.20           N
ATOM   4246  CA  PHE A 387      10.494  37.848   9.392  1.00 28.13           C
ATOM   4247  C   PHE A 387       9.194  38.483   8.927  1.00 27.86           C
ATOM   4248  O   PHE A 387       8.929  38.538   7.721  1.00 30.48           O
ATOM   4249  CB  PHE A 387      10.311  36.327   9.571  1.00 29.48           C
ATOM   4250  CG  PHE A 387      10.060  35.576   8.290  1.00 37.92           C
ATOM   4251  CD1 PHE A 387      11.122  35.108   7.520  1.00 35.95           C
ATOM   4252  CD2 PHE A 387       8.768  35.301   7.864  1.00 44.96           C
ATOM   4253  CE1 PHE A 387      10.887  34.417   6.332  1.00 33.97           C
ATOM   4254  CE2 PHE A 387       8.535  34.613   6.670  1.00 32.25           C
ATOM   4255  CZ  PHE A 387       9.590  34.152   5.927  1.00 29.70           C
ATOM   4256  H   PHE A 387      10.942  37.913  11.327  1.00 29.04           H
ATOM   4257  HA  PHE A 387      11.162  38.003   8.706  1.00 33.75           H
ATOM   4258  HB2 PHE A 387      11.115  35.964   9.978  1.00 35.37           H
ATOM   4259  HB3 PHE A 387       9.554  36.171  10.155  1.00 35.37           H
ATOM   4260  HD1 PHE A 387      11.997  35.283   7.790  1.00 43.15           H
ATOM   4261  HD2 PHE A 387       8.047  35.598   8.370  1.00 53.95           H
ATOM   4262  HE1 PHE A 387      11.607  34.116   5.825  1.00 40.76           H
ATOM   4263  HE2 PHE A 387       7.664  34.428   6.401  1.00 38.70           H
ATOM   4264  HZ  PHE A 387       9.430  33.687   5.134  1.00 35.63           H
ATOM   4265  N   ASP A 388       8.384  38.963   9.861  1.00 22.78           N
ATOM   4266  CA  ASP A 388       7.087  39.528   9.555  1.00 34.94           C
ATOM   4267  C   ASP A 388       7.131  41.032   9.310  1.00 38.29           C
ATOM   4268  O   ASP A 388       6.087  41.608   8.995  1.00 37.82           O
ATOM   4269  CB  ASP A 388       6.098  39.241  10.693  1.00 41.62           C
ATOM   4270  CG  ASP A 388       5.691  37.772  10.771  1.00 41.32           C
ATOM   4271  OD1 ASP A 388       5.349  37.316  11.877  1.00 46.70           O
ATOM   4272  OD2 ASP A 388       5.722  37.079   9.735  1.00 42.85           O1-
ATOM   4273  H   ASP A 388       8.570  38.974  10.701  1.00 27.34           H
ATOM   4274  HA  ASP A 388       6.746  39.105   8.750  1.00 41.92           H
ATOM   4275  HB2 ASP A 388       6.513  39.475  11.539  1.00 49.94           H
ATOM   4276  HB3 ASP A 388       5.294  39.766  10.562  1.00 49.94           H
ATOM   4277  N   VAL A 389       8.280  41.695   9.482  1.00 34.54           N
ATOM   4278  CA  VAL A 389       8.361  43.123   9.183  1.00 35.21           C
ATOM   4279  C   VAL A 389       8.565  43.284   7.689  1.00 37.31           C
ATOM   4280  O   VAL A 389       9.446  42.654   7.091  1.00 40.28           O
ATOM   4281  CB  VAL A 389       9.480  43.819   9.986  1.00 34.47           C
ATOM   4282  CG1 VAL A 389      10.892  43.348   9.570  1.00 40.68           C
ATOM   4283  CG2 VAL A 389       9.411  45.333   9.806  1.00 40.17           C
ATOM   4284  H   VAL A 389       9.011  41.349   9.775  1.00 41.45           H
ATOM   4285  HA  VAL A 389       7.516  43.538   9.417  1.00 42.25           H
ATOM   4286  HB  VAL A 389       9.350  43.622  10.931  1.00 41.37           H
ATOM   4287 HG11 VAL A 389      11.557  43.804  10.110  1.00 48.82           H
ATOM   4288 HG12 VAL A 389      10.941  42.415   9.742  1.00 48.82           H
ATOM   4289 HG13 VAL A 389      11.044  43.531   8.633  1.00 48.82           H
ATOM   4290 HG21 VAL A 389      10.127  45.736  10.321  1.00 48.20           H
ATOM   4291 HG22 VAL A 389       9.531  45.540   8.868  1.00 48.20           H
ATOM   4292 HG23 VAL A 389       8.552  45.660  10.120  1.00 48.20           H
ATOM   4293  N   GLY A 390       7.725  44.104   7.075  1.00 37.21           N
ATOM   4294  CA  GLY A 390       7.848  44.412   5.669  1.00 32.55           C
ATOM   4295  C   GLY A 390       8.784  45.577   5.441  1.00 41.59           C
ATOM   4296  O   GLY A 390       9.568  45.964   6.310  1.00 36.57           O
ATOM   4297  H   GLY A 390       7.074  44.506   7.471  1.00 44.65           H
ATOM   4298  HA2 GLY A 390       8.192  43.640   5.197  1.00 39.06           H
ATOM   4299  HA3 GLY A 390       6.978  44.636   5.311  1.00 39.06           H
ATOM   4300  N   HIS A 391       8.714  46.115   4.224  1.00 34.96           N
ATOM   4301  CA  HIS A 391       9.503  47.275   3.855  1.00 36.65           C
ATOM   4302  C   HIS A 391       9.153  48.470   4.729  1.00 37.66           C
ATOM   4303  O   HIS A 391       7.981  48.778   4.963  1.00 34.20           O
ATOM   4304  CB  HIS A 391       9.279  47.620   2.389  1.00 36.87           C
ATOM   4305  CG  HIS A 391       9.994  48.861   1.961  1.00 34.52           C
ATOM   4306  ND1 HIS A 391      11.365  48.913   1.831  1.00 38.21           N
ATOM   4307  CD2 HIS A 391       9.541  50.106   1.674  1.00 34.48           C
ATOM   4308  CE1 HIS A 391      11.722  50.129   1.464  1.00 35.36           C
ATOM   4309  NE2 HIS A 391      10.635  50.873   1.366  1.00 35.79           N
ATOM   4310  H   HIS A 391       8.227  45.808   3.585  1.00 41.95           H
ATOM   4311  HA  HIS A 391      10.444  47.075   3.978  1.00 43.98           H
ATOM   4312  HB2 HIS A 391       8.331  47.750   2.240  1.00 44.25           H
ATOM   4313  HB3 HIS A 391       9.596  46.882   1.842  1.00 44.25           H
ATOM   4314  HD2 HIS A 391       8.657  50.388   1.676  1.00 41.38           H
ATOM   4315  HE1 HIS A 391      12.597  50.409   1.309  1.00 42.43           H
ATOM   4316  HE2 HIS A 391      10.618  51.703   1.135  1.00 42.94           H
ATOM   4317  N   VAL A 392      10.187  49.152   5.199  1.00 30.61           N
ATOM   4318  CA  VAL A 392      10.033  50.317   6.051  1.00 27.16           C
ATOM   4319  C   VAL A 392      10.903  51.414   5.454  1.00 33.48           C
ATOM   4320  O   VAL A 392      12.138  51.287   5.474  1.00 29.44           O
ATOM   4321  CB  VAL A 392      10.450  50.023   7.499  1.00 37.49           C
ATOM   4322  CG1 VAL A 392      10.261  51.259   8.340  1.00 34.31           C
ATOM   4323  CG2 VAL A 392       9.654  48.859   8.056  1.00 30.68           C
ATOM   4324  H   VAL A 392      11.007  48.961   5.018  1.00 36.74           H
ATOM   4325  HA  VAL A 392       9.106  50.586   6.060  1.00 32.60           H
ATOM   4326  HB  VAL A 392      11.389  49.786   7.517  1.00 44.98           H
ATOM   4327 HG11 VAL A 392      10.518  51.064   9.256  1.00 41.17           H
ATOM   4328 HG12 VAL A 392      10.813  51.975   7.988  1.00 41.17           H
ATOM   4329 HG13 VAL A 392       9.326  51.513   8.308  1.00 41.17           H
ATOM   4330 HG21 VAL A 392       9.913  48.713   8.981  1.00 36.81           H
ATOM   4331 HG22 VAL A 392       8.711  49.074   8.003  1.00 36.81           H
ATOM   4332 HG23 VAL A 392       9.846  48.067   7.532  1.00 36.81           H
ATOM   4333  N   PRO A 393      10.320  52.484   4.906  1.00 32.18           N
ATOM   4334  CA  PRO A 393      11.142  53.604   4.433  1.00 30.63           C
ATOM   4335  C   PRO A 393      11.926  54.197   5.590  1.00 28.24           C
ATOM   4336  O   PRO A 393      11.381  54.390   6.684  1.00 24.61           O
ATOM   4337  CB  PRO A 393      10.111  54.599   3.885  1.00 37.57           C
ATOM   4338  CG  PRO A 393       8.843  53.772   3.683  1.00 42.04           C
ATOM   4339  CD  PRO A 393       8.879  52.785   4.807  1.00 33.23           C
ATOM   4340  HA  PRO A 393      11.741  53.317   3.724  1.00 36.76           H
ATOM   4341  HB2 PRO A 393       9.949  55.280   4.555  1.00 45.09           H
ATOM   4342  HB3 PRO A 393      10.423  54.994   3.058  1.00 45.09           H
ATOM   4343  HG2 PRO A 393       8.054  54.332   3.734  1.00 50.44           H
ATOM   4344  HG3 PRO A 393       8.894  53.315   2.827  1.00 50.44           H
ATOM   4345  HD2 PRO A 393       8.547  53.182   5.628  1.00 39.87           H
ATOM   4346  HD3 PRO A 393       8.385  51.984   4.574  1.00 39.87           H
ATOM   4347  N   ILE A 394      13.222  54.459   5.348  1.00 21.90           N
ATOM   4348  CA  ILE A 394      14.100  55.095   6.324  1.00 23.18           C
ATOM   4349  C   ILE A 394      14.901  56.198   5.640  1.00 25.74           C
ATOM   4350  O   ILE A 394      15.567  55.954   4.637  1.00 22.82           O
ATOM   4351  CB  ILE A 394      15.052  54.089   6.997  1.00 29.36           C
ATOM   4352  CG1 ILE A 394      14.245  53.058   7.791  1.00 26.04           C
ATOM   4353  CG2 ILE A 394      16.046  54.815   7.913  1.00 16.49           C
ATOM   4354  CD1 ILE A 394      15.084  52.025   8.424  1.00 29.38           C
ATOM   4355  H   ILE A 394      13.616  54.270   4.610  1.00 26.27           H
ATOM   4356  HA  ILE A 394      13.569  55.505   7.023  1.00 27.82           H
ATOM   4357  HB  ILE A 394      15.548  53.619   6.306  1.00 35.23           H
ATOM   4358 HG12 ILE A 394      13.741  53.510   8.485  1.00 31.25           H
ATOM   4359 HG13 ILE A 394      13.638  52.606   7.184  1.00 31.25           H
ATOM   4360 HG21 ILE A 394      16.637  54.179   8.340  1.00 19.78           H
ATOM   4361 HG22 ILE A 394      16.573  55.437   7.390  1.00 19.78           H
ATOM   4362 HG23 ILE A 394      15.545  55.289   8.589  1.00 19.78           H
ATOM   4363 HD11 ILE A 394      14.514  51.371   8.855  1.00 35.25           H
ATOM   4364 HD12 ILE A 394      15.611  51.602   7.730  1.00 35.25           H
ATOM   4365 HD13 ILE A 394      15.665  52.438   9.082  1.00 35.25           H
ATOM   4366  N   ARG A 395      14.847  57.401   6.208  1.00 19.07           N
ATOM   4367  CA  ARG A 395      15.594  58.568   5.759  1.00 20.61           C
ATOM   4368  C   ARG A 395      16.879  58.781   6.536  1.00 16.68           C
ATOM   4369  O   ARG A 395      17.868  59.246   5.959  1.00 19.05           O
ATOM   4370  CB  ARG A 395      14.742  59.850   5.889  1.00 29.63           C
ATOM   4371  CG  ARG A 395      13.448  59.910   5.107  1.00 42.63           C
ATOM   4372  CD  ARG A 395      12.274  59.504   5.984  1.00 50.23           C
ATOM   4373  NE  ARG A 395      11.019  60.125   5.566  1.00 53.24           N
ATOM   4374  CZ  ARG A 395       9.913  60.144   6.305  1.00 52.95           C
ATOM   4375  NH1 ARG A 395       9.905  59.574   7.506  1.00 56.17           N
ATOM   4376  NH2 ARG A 395       8.806  60.731   5.845  1.00 60.00           N1+
ATOM   4377  H   ARG A 395      14.359  57.565   6.888  1.00 22.89           H
ATOM   4378  HA  ARG A 395      15.843  58.451   4.827  1.00 24.73           H
ATOM   4379  HB2 ARG A 395      14.525  59.978   6.825  1.00 35.56           H
ATOM   4380  HB3 ARG A 395      15.273  60.600   5.578  1.00 35.56           H
ATOM   4381  HG2 ARG A 395      13.305  60.825   4.813  1.00 51.15           H
ATOM   4382  HG3 ARG A 395      13.495  59.314   4.346  1.00 51.15           H
ATOM   4383  HD2 ARG A 395      12.175  58.548   5.921  1.00 60.27           H
ATOM   4384  HD3 ARG A 395      12.438  59.766   6.901  1.00 60.27           H
ATOM   4385  HE  ARG A 395      11.014  60.558   4.822  1.00 63.89           H
ATOM   4386 HH11 ARG A 395      10.609  59.188   7.814  1.00 67.40           H
ATOM   4387 HH12 ARG A 395       9.185  59.584   7.975  1.00 67.40           H
ATOM   4388 HH21 ARG A 395       8.807  61.097   5.067  1.00 72.01           H
ATOM   4389 HH22 ARG A 395       8.088  60.737   6.321  1.00 72.01           H
ATOM   4390  N   LEU A 396      16.887  58.473   7.835  1.00 16.99           N
ATOM   4391  CA  LEU A 396      18.118  58.529   8.605  1.00 20.69           C
ATOM   4392  C   LEU A 396      19.226  57.842   7.804  1.00 21.00           C
ATOM   4393  O   LEU A 396      19.104  56.639   7.509  1.00 18.35           O
ATOM   4394  CB  LEU A 396      17.969  57.824   9.953  1.00 24.75           C
ATOM   4395  CG  LEU A 396      16.870  58.347  10.890  1.00 30.80           C
ATOM   4396  CD1 LEU A 396      16.780  57.426  12.088  1.00 26.16           C
ATOM   4397  CD2 LEU A 396      17.148  59.784  11.334  1.00 30.53           C
ATOM   4398  H   LEU A 396      16.196  58.223   8.278  1.00 20.39           H
ATOM   4399  HA  LEU A 396      18.335  59.456   8.780  1.00 24.83           H
ATOM   4400  HB2 LEU A 396      17.778  56.891   9.773  1.00 29.70           H
ATOM   4401  HB3 LEU A 396      18.808  57.893  10.432  1.00 29.70           H
ATOM   4402  HG  LEU A 396      16.015  58.326  10.425  1.00 36.95           H
ATOM   4403 HD11 LEU A 396      16.092  57.758  12.687  1.00 31.39           H
ATOM   4404 HD12 LEU A 396      16.557  56.531  11.785  1.00 31.39           H
ATOM   4405 HD13 LEU A 396      17.638  57.416  12.543  1.00 31.39           H
ATOM   4406 HD21 LEU A 396      16.454  60.069  11.949  1.00 36.64           H
ATOM   4407 HD22 LEU A 396      18.011  59.814  11.773  1.00 36.64           H
ATOM   4408 HD23 LEU A 396      17.151  60.356  10.551  1.00 36.64           H
ATOM   4409  N   PRO A 397      20.298  58.556   7.430  1.00 17.50           N
ATOM   4410  CA  PRO A 397      21.291  58.004   6.487  1.00 20.41           C
ATOM   4411  C   PRO A 397      22.005  56.726   6.917  1.00 20.16           C
ATOM   4412  O   PRO A 397      22.103  55.761   6.142  1.00 17.99           O
ATOM   4413  CB  PRO A 397      22.311  59.149   6.379  1.00 26.99           C
ATOM   4414  CG  PRO A 397      21.558  60.370   6.646  1.00 27.66           C
ATOM   4415  CD  PRO A 397      20.537  59.996   7.678  1.00 20.82           C
ATOM   4416  HA  PRO A 397      20.881  57.863   5.621  1.00 24.50           H
ATOM   4417  HB2 PRO A 397      22.979  59.055   7.079  1.00 32.39           H
ATOM   4418  HB3 PRO A 397      22.718  59.167   5.500  1.00 32.39           H
ATOM   4419  HG2 PRO A 397      22.145  61.056   6.993  1.00 33.19           H
ATOM   4420  HG3 PRO A 397      21.120  60.663   5.828  1.00 33.19           H
ATOM   4421  HD2 PRO A 397      20.888  60.150   8.572  1.00 24.99           H
ATOM   4422  HD3 PRO A 397      19.725  60.508   7.525  1.00 24.99           H
ATOM   4423  N   ARG A 398      22.620  56.742   8.102  1.00 16.64           N
ATOM   4424  CA  ARG A 398      23.392  55.579   8.519  1.00 16.04           C
ATOM   4425  C   ARG A 398      22.490  54.377   8.754  1.00 14.93           C
ATOM   4426  O   ARG A 398      22.857  53.239   8.417  1.00 16.97           O
ATOM   4427  CB  ARG A 398      24.189  55.901   9.773  1.00 21.05           C
ATOM   4428  CG  ARG A 398      25.097  57.123   9.671  1.00 33.63           C
ATOM   4429  CD  ARG A 398      26.398  56.899  10.419  1.00 35.56           C
ATOM   4430  NE  ARG A 398      27.138  55.823   9.759  1.00 54.41           N
ATOM   4431  CZ  ARG A 398      28.343  55.402  10.126  1.00 42.67           C
ATOM   4432  NH1 ARG A 398      28.953  55.963  11.162  1.00 53.68           N
ATOM   4433  NH2 ARG A 398      28.929  54.404   9.468  1.00 48.85           N1+
ATOM   4434  H   ARG A 398      22.611  57.388   8.668  1.00 19.97           H
ATOM   4435  HA  ARG A 398      24.008  55.346   7.809  1.00 19.25           H
ATOM   4436  HB2 ARG A 398      23.558  56.064  10.491  1.00 25.26           H
ATOM   4437  HB3 ARG A 398      24.744  55.133   9.980  1.00 25.26           H
ATOM   4438  HG2 ARG A 398      25.305  57.288   8.737  1.00 40.36           H
ATOM   4439  HG3 ARG A 398      24.651  57.890  10.065  1.00 40.36           H
ATOM   4440  HD2 ARG A 398      26.940  57.702  10.392  1.00 42.67           H
ATOM   4441  HD3 ARG A 398      26.215  56.642  11.335  1.00 42.67           H
ATOM   4442  HE  ARG A 398      26.752  55.417   9.098  1.00 65.30           H
ATOM   4443 HH11 ARG A 398      28.574  56.604  11.589  1.00 64.42           H
ATOM   4444 HH12 ARG A 398      29.727  55.692  11.394  1.00 64.42           H
ATOM   4445 HH21 ARG A 398      28.533  54.034   8.795  1.00 58.62           H
ATOM   4446 HH22 ARG A 398      29.709  54.129   9.704  1.00 58.62           H
ATOM   4447  N   THR A 399      21.282  54.628   9.270  1.00 16.61           N
ATOM   4448  CA  THR A 399      20.318  53.568   9.539  1.00 16.41           C
ATOM   4449  C   THR A 399      19.786  52.993   8.238  1.00 17.14           C
ATOM   4450  O   THR A 399      19.669  51.770   8.107  1.00 16.55           O
ATOM   4451  CB  THR A 399      19.184  54.105  10.422  1.00 19.38           C
ATOM   4452  OG1 THR A 399      19.733  54.674  11.605  1.00 20.38           O
ATOM   4453  CG2 THR A 399      18.195  52.989  10.820  1.00 23.44           C
ATOM   4454  H   THR A 399      20.987  55.411   9.463  1.00 19.93           H
ATOM   4455  HA  THR A 399      20.748  52.849  10.024  1.00 19.69           H
ATOM   4456  HB  THR A 399      18.690  54.793   9.952  1.00 23.25           H
ATOM   4457  HG1 THR A 399      20.216  55.333  11.408  1.00 24.46           H
ATOM   4458 HG21 THR A 399      17.469  53.357  11.349  1.00 28.13           H
ATOM   4459 HG22 THR A 399      17.815  52.571  10.030  1.00 28.13           H
ATOM   4460 HG23 THR A 399      18.658  52.314  11.341  1.00 28.13           H
ATOM   4461  N   LYS A 400      19.474  53.867   7.266  1.00 19.13           N
ATOM   4462  CA  LYS A 400      19.027  53.441   5.947  1.00 16.05           C
ATOM   4463  C   LYS A 400      20.066  52.558   5.291  1.00 17.92           C
ATOM   4464  O   LYS A 400      19.739  51.494   4.754  1.00 14.88           O
ATOM   4465  CB  LYS A 400      18.757  54.666   5.069  1.00 17.31           C
ATOM   4466  CG  LYS A 400      18.273  54.399   3.653  1.00 21.58           C
ATOM   4467  CD  LYS A 400      18.409  55.664   2.777  1.00 21.85           C
ATOM   4468  CE  LYS A 400      17.482  55.586   1.549  1.00 23.36           C
ATOM   4469  NZ  LYS A 400      16.064  55.669   1.932  1.00 28.03           N1+
ATOM   4470  H   LYS A 400      19.519  54.719   7.345  1.00 22.96           H
ATOM   4471  HA  LYS A 400      18.203  52.933   6.043  1.00 19.26           H
ATOM   4472  HB2 LYS A 400      18.093  55.222   5.508  1.00 20.77           H
ATOM   4473  HB3 LYS A 400      19.590  55.156   4.990  1.00 20.77           H
ATOM   4474  HG2 LYS A 400      18.784  53.682   3.245  1.00 25.90           H
ATOM   4475  HG3 LYS A 400      17.332  54.169   3.689  1.00 25.90           H
ATOM   4476  HD2 LYS A 400      18.143  56.437   3.301  1.00 26.22           H
ATOM   4477  HD3 LYS A 400      19.331  55.773   2.479  1.00 26.22           H
ATOM   4478  HE2 LYS A 400      17.681  56.334   0.962  1.00 28.03           H
ATOM   4479  HE3 LYS A 400      17.618  54.746   1.082  1.00 28.03           H
ATOM   4480  HZ1 LYS A 400      15.589  56.019   1.266  1.00 33.63           H
ATOM   4481  HZ2 LYS A 400      15.757  54.855   2.109  1.00 33.63           H
ATOM   4482  HZ3 LYS A 400      15.975  56.185   2.651  1.00 33.63           H
ATOM   4483  N   HIS A 401      21.319  53.027   5.266  1.00 17.80           N
ATOM   4484  CA  HIS A 401      22.403  52.285   4.646  1.00 18.29           C
ATOM   4485  C   HIS A 401      22.587  50.922   5.296  1.00 19.44           C
ATOM   4486  O   HIS A 401      22.802  49.911   4.610  1.00 13.81           O
ATOM   4487  CB  HIS A 401      23.708  53.073   4.736  1.00 16.28           C
ATOM   4488  CG  HIS A 401      24.898  52.263   4.337  1.00 14.38           C
ATOM   4489  ND1 HIS A 401      25.158  51.945   3.024  1.00 16.71           N
ATOM   4490  CD2 HIS A 401      25.850  51.642   5.075  1.00 15.25           C
ATOM   4491  CE1 HIS A 401      26.246  51.198   2.965  1.00 18.21           C
ATOM   4492  NE2 HIS A 401      26.677  50.990   4.196  1.00 17.97           N
ATOM   4493  H   HIS A 401      21.567  53.784   5.586  1.00 21.36           H
ATOM   4494  HA  HIS A 401      22.197  52.146   3.709  1.00 21.95           H
ATOM   4495  HB2 HIS A 401      23.847  53.375   5.646  1.00 19.53           H
ATOM   4496  HB3 HIS A 401      23.652  53.844   4.152  1.00 19.53           H
ATOM   4497  HD2 HIS A 401      25.931  51.661   6.004  1.00 18.30           H
ATOM   4498  HE1 HIS A 401      26.631  50.868   2.189  1.00 21.85           H
ATOM   4499  HE2 HIS A 401      27.376  50.536   4.406  1.00 21.56           H
ATOM   4500  N   LEU A 402      22.527  50.869   6.618  1.00 17.51           N
ATOM   4501  CA  LEU A 402      22.753  49.600   7.270  1.00 16.41           C
ATOM   4502  C   LEU A 402      21.617  48.627   6.979  1.00 15.92           C
ATOM   4503  O   LEU A 402      21.863  47.448   6.735  1.00 16.25           O
ATOM   4504  CB  LEU A 402      22.949  49.816   8.765  1.00 22.20           C
ATOM   4505  CG  LEU A 402      23.233  48.525   9.529  1.00 22.38           C
ATOM   4506  CD1 LEU A 402      24.562  47.869   9.193  1.00 24.06           C
ATOM   4507  CD2 LEU A 402      23.154  48.844  10.986  1.00 20.90           C
ATOM   4508  H   LEU A 402      22.380  51.529   7.146  1.00 21.01           H
ATOM   4509  HA  LEU A 402      23.574  49.221   6.918  1.00 19.69           H
ATOM   4510  HB2 LEU A 402      23.690  50.422   8.912  1.00 26.64           H
ATOM   4511  HB3 LEU A 402      22.139  50.200   9.138  1.00 26.64           H
ATOM   4512  HG  LEU A 402      22.531  47.885   9.336  1.00 26.85           H
ATOM   4513 HD11 LEU A 402      24.684  47.102   9.774  1.00 28.88           H
ATOM   4514 HD12 LEU A 402      24.540  47.573   8.270  1.00 28.88           H
ATOM   4515 HD13 LEU A 402      25.284  48.504   9.323  1.00 28.88           H
ATOM   4516 HD21 LEU A 402      23.342  48.038  11.496  1.00 25.07           H
ATOM   4517 HD22 LEU A 402      23.817  49.525  11.177  1.00 25.07           H
ATOM   4518 HD23 LEU A 402      22.266  49.177  11.191  1.00 25.07           H
ATOM   4519  N   LEU A 403      20.372  49.100   6.966  1.00 16.21           N
ATOM   4520  CA  LEU A 403      19.279  48.209   6.621  1.00 15.17           C
ATOM   4521  C   LEU A 403      19.425  47.681   5.201  1.00 21.48           C
ATOM   4522  O   LEU A 403      19.121  46.513   4.939  1.00 15.53           O
ATOM   4523  CB  LEU A 403      17.939  48.905   6.800  1.00 15.46           C
ATOM   4524  CG  LEU A 403      16.734  48.008   6.487  1.00 18.61           C
ATOM   4525  CD1 LEU A 403      16.718  46.714   7.371  1.00 23.08           C
ATOM   4526  CD2 LEU A 403      15.489  48.852   6.644  1.00 20.30           C
ATOM   4527  H   LEU A 403      20.143  49.902   7.163  1.00 19.45           H
ATOM   4528  HA  LEU A 403      19.309  47.450   7.222  1.00 18.20           H
ATOM   4529  HB2 LEU A 403      17.865  49.210   7.719  1.00 18.55           H
ATOM   4530  HB3 LEU A 403      17.900  49.660   6.195  1.00 18.55           H
ATOM   4531  HG  LEU A 403      16.769  47.716   5.564  1.00 22.33           H
ATOM   4532 HD11 LEU A 403      15.921  46.196   7.172  1.00 27.69           H
ATOM   4533 HD12 LEU A 403      17.506  46.183   7.172  1.00 27.69           H
ATOM   4534 HD13 LEU A 403      16.716  46.964   8.309  1.00 27.69           H
ATOM   4535 HD21 LEU A 403      14.700  48.319   6.455  1.00 24.36           H
ATOM   4536 HD22 LEU A 403      15.454  49.186   7.552  1.00 24.36           H
ATOM   4537 HD23 LEU A 403      15.555  49.595   6.025  1.00 24.36           H
ATOM   4538  N   ASN A 404      19.882  48.524   4.273  1.00 14.44           N
ATOM   4539  CA  ASN A 404      20.096  48.044   2.920  1.00 14.82           C
ATOM   4540  C   ASN A 404      21.183  46.985   2.882  1.00 14.85           C
ATOM   4541  O   ASN A 404      21.039  45.980   2.179  1.00 16.16           O
ATOM   4542  CB  ASN A 404      20.428  49.205   1.998  1.00 17.64           C
ATOM   4543  CG  ASN A 404      19.234  50.078   1.748  1.00 15.94           C
ATOM   4544  OD1 ASN A 404      18.099  49.661   1.956  1.00 17.22           O
ATOM   4545  ND2 ASN A 404      19.474  51.275   1.290  1.00 14.30           N
ATOM   4546  H   ASN A 404      20.052  49.357   4.388  1.00 17.33           H
ATOM   4547  HA  ASN A 404      19.273  47.641   2.597  1.00 17.79           H
ATOM   4548  HB2 ASN A 404      21.119  49.754   2.397  1.00 21.16           H
ATOM   4549  HB3 ASN A 404      20.730  48.852   1.146  1.00 21.16           H
ATOM   4550 HD21 ASN A 404      18.811  51.801   1.145  1.00 17.15           H
ATOM   4551 HD22 ASN A 404      20.280  51.530   1.132  1.00 17.15           H
ATOM   4552  N   VAL A 405      22.271  47.186   3.631  1.00 15.78           N
ATOM   4553  CA  VAL A 405      23.325  46.169   3.709  1.00 18.16           C
ATOM   4554  C   VAL A 405      22.754  44.850   4.208  1.00 15.40           C
ATOM   4555  O   VAL A 405      23.057  43.766   3.671  1.00 16.73           O
ATOM   4556  CB  VAL A 405      24.485  46.673   4.592  1.00 14.92           C
ATOM   4557  CG1 VAL A 405      25.492  45.560   4.899  1.00 17.59           C
ATOM   4558  CG2 VAL A 405      25.177  47.833   3.887  1.00 23.48           C
ATOM   4559  H   VAL A 405      22.415  47.893   4.100  1.00 18.93           H
ATOM   4560  HA  VAL A 405      23.674  46.016   2.818  1.00 21.79           H
ATOM   4561  HB  VAL A 405      24.142  47.001   5.435  1.00 17.91           H
ATOM   4562 HG11 VAL A 405      26.209  45.933   5.435  1.00 21.11           H
ATOM   4563 HG12 VAL A 405      25.066  44.838   5.379  1.00 21.11           H
ATOM   4564 HG13 VAL A 405      25.849  45.233   4.059  1.00 21.11           H
ATOM   4565 HG21 VAL A 405      25.886  48.168   4.459  1.00 28.18           H
ATOM   4566 HG22 VAL A 405      25.548  47.524   3.048  1.00 28.18           H
ATOM   4567 HG23 VAL A 405      24.528  48.533   3.719  1.00 28.18           H
ATOM   4568  N   ILE A 406      21.946  44.915   5.264  1.00 14.97           N
ATOM   4569  CA  ILE A 406      21.336  43.706   5.822  1.00 14.16           C
ATOM   4570  C   ILE A 406      20.425  43.021   4.806  1.00 17.07           C
ATOM   4571  O   ILE A 406      20.486  41.796   4.631  1.00 14.07           O
ATOM   4572  CB  ILE A 406      20.599  44.040   7.128  1.00 14.04           C
ATOM   4573  CG1 ILE A 406      21.616  44.497   8.185  1.00 17.91           C
ATOM   4574  CG2 ILE A 406      19.763  42.869   7.616  1.00 16.81           C
ATOM   4575  CD1 ILE A 406      20.954  45.149   9.411  1.00 17.01           C
ATOM   4576  H   ILE A 406      21.779  45.641   5.694  1.00 17.96           H
ATOM   4577  HA  ILE A 406      22.044  43.082   6.045  1.00 16.99           H
ATOM   4578  HB  ILE A 406      20.007  44.789   6.956  1.00 16.85           H
ATOM   4579 HG12 ILE A 406      22.135  43.731   8.474  1.00 21.49           H
ATOM   4580 HG13 ILE A 406      22.201  45.164   7.790  1.00 21.49           H
ATOM   4581 HG21 ILE A 406      19.292  43.137   8.419  1.00 20.17           H
ATOM   4582 HG22 ILE A 406      19.114  42.603   6.949  1.00 20.17           H
ATOM   4583 HG23 ILE A 406      20.354  42.124   7.813  1.00 20.17           H
ATOM   4584 HD11 ILE A 406      21.638  45.448  10.028  1.00 20.41           H
ATOM   4585 HD12 ILE A 406      20.435  45.907   9.109  1.00 20.41           H
ATOM   4586 HD13 ILE A 406      20.370  44.505   9.842  1.00 20.41           H
ATOM   4587  N   ASN A 407      19.551  43.781   4.137  1.00 13.48           N
ATOM   4588  CA  ASN A 407      18.676  43.170   3.141  1.00 16.13           C
ATOM   4589  C   ASN A 407      19.459  42.521   1.991  1.00 13.49           C
ATOM   4590  O   ASN A 407      19.063  41.453   1.499  1.00 14.27           O
ATOM   4591  CB  ASN A 407      17.682  44.203   2.629  1.00 15.77           C
ATOM   4592  CG  ASN A 407      16.637  44.542   3.676  1.00 17.82           C
ATOM   4593  OD1 ASN A 407      16.303  43.702   4.502  1.00 22.17           O
ATOM   4594  ND2 ASN A 407      16.167  45.755   3.682  1.00 22.64           N
ATOM   4595  H   ASN A 407      19.437  44.625   4.245  1.00 16.18           H
ATOM   4596  HA  ASN A 407      18.164  42.472   3.579  1.00 19.35           H
ATOM   4597  HB2 ASN A 407      18.157  45.015   2.394  1.00 18.92           H
ATOM   4598  HB3 ASN A 407      17.234  43.836   1.853  1.00 18.92           H
ATOM   4599 HD21 ASN A 407      15.619  45.993   4.300  1.00 27.17           H
ATOM   4600 HD22 ASN A 407      16.413  46.316   3.076  1.00 27.17           H
ATOM   4601  N   GLU A 408      20.547  43.160   1.532  1.00 14.61           N
ATOM   4602  CA  GLU A 408      21.347  42.634   0.428  1.00 16.59           C
ATOM   4603  C   GLU A 408      22.104  41.363   0.821  1.00 16.04           C
ATOM   4604  O   GLU A 408      22.212  40.430   0.021  1.00 18.36           O
ATOM   4605  CB  GLU A 408      22.333  43.699  -0.052  1.00 18.36           C
ATOM   4606  CG  GLU A 408      21.675  44.925  -0.665  1.00 12.41           C
ATOM   4607  CD  GLU A 408      22.644  46.054  -0.920  1.00 19.65           C
ATOM   4608  OE1 GLU A 408      23.870  45.821  -1.071  1.00 19.01           O
ATOM   4609  OE2 GLU A 408      22.146  47.200  -1.002  1.00 19.06           O1-
ATOM   4610  H   GLU A 408      20.844  43.908   1.832  1.00 17.53           H
ATOM   4611  HA  GLU A 408      20.757  42.413  -0.308  1.00 19.91           H
ATOM   4612  HB2 GLU A 408      22.864  44.006   0.698  1.00 22.03           H
ATOM   4613  HB3 GLU A 408      22.915  43.311  -0.720  1.00 22.03           H
ATOM   4614  HG2 GLU A 408      21.298  44.682  -1.518  1.00 14.89           H
ATOM   4615  HG3 GLU A 408      20.969  45.248  -0.085  1.00 14.89           H
ATOM   4616  N   ASN A 409      22.648  41.313   2.039  1.00 15.63           N
ATOM   4617  CA  ASN A 409      23.584  40.271   2.429  1.00 16.30           C
ATOM   4618  C   ASN A 409      22.958  39.146   3.239  1.00 19.45           C
ATOM   4619  O   ASN A 409      23.398  38.001   3.119  1.00 18.48           O
ATOM   4620  CB  ASN A 409      24.722  40.877   3.239  1.00 16.42           C
ATOM   4621  CG  ASN A 409      25.677  41.640   2.399  1.00 16.50           C
ATOM   4622  OD1 ASN A 409      26.590  41.070   1.832  1.00 20.33           O
ATOM   4623  ND2 ASN A 409      25.457  42.947   2.276  1.00 19.61           N
ATOM   4624  H   ASN A 409      22.495  41.877   2.667  1.00 18.75           H
ATOM   4625  HA  ASN A 409      23.968  39.882   1.629  1.00 19.56           H
ATOM   4626  HB2 ASN A 409      24.348  41.478   3.901  1.00 19.71           H
ATOM   4627  HB3 ASN A 409      25.201  40.161   3.679  1.00 19.71           H
ATOM   4628 HD21 ASN A 409      25.977  43.418   1.786  1.00 23.53           H
ATOM   4629 HD22 ASN A 409      24.787  43.310   2.678  1.00 23.53           H
ATOM   4630  N   PHE A 410      21.942  39.426   4.029  1.00 16.72           N
ATOM   4631  CA  PHE A 410      21.395  38.442   4.960  1.00 19.79           C
ATOM   4632  C   PHE A 410      19.918  38.156   4.765  1.00 14.52           C
ATOM   4633  O   PHE A 410      19.465  37.046   5.045  1.00 15.93           O
ATOM   4634  CB  PHE A 410      21.614  38.914   6.391  1.00 15.56           C
ATOM   4635  CG  PHE A 410      23.024  39.354   6.657  1.00 18.78           C
ATOM   4636  CD1 PHE A 410      23.313  40.630   7.127  1.00 19.81           C
ATOM   4637  CD2 PHE A 410      24.070  38.481   6.438  1.00 15.35           C
ATOM   4638  CE1 PHE A 410      24.624  41.013   7.345  1.00 19.24           C
ATOM   4639  CE2 PHE A 410      25.372  38.855   6.656  1.00 16.93           C
ATOM   4640  CZ  PHE A 410      25.657  40.113   7.118  1.00 13.52           C
ATOM   4641  H   PHE A 410      21.532  40.175   4.043  1.00 20.06           H
ATOM   4642  HA  PHE A 410      21.868  37.599   4.852  1.00 23.74           H
ATOM   4643  HB2 PHE A 410      21.013  39.651   6.562  1.00 18.67           H
ATOM   4644  HB3 PHE A 410      21.413  38.177   6.992  1.00 18.67           H
ATOM   4645  HD1 PHE A 410      22.624  41.235   7.275  1.00 23.77           H
ATOM   4646  HD2 PHE A 410      23.886  37.621   6.130  1.00 18.42           H
ATOM   4647  HE1 PHE A 410      24.813  41.868   7.654  1.00 23.09           H
ATOM   4648  HE2 PHE A 410      26.059  38.246   6.509  1.00 20.32           H
ATOM   4649  HZ  PHE A 410      26.542  40.358   7.266  1.00 16.22           H
ATOM   4650  N   GLY A 411      19.166  39.112   4.272  1.00 14.31           N
ATOM   4651  CA  GLY A 411      17.721  38.975   4.254  1.00 15.81           C
ATOM   4652  C   GLY A 411      17.204  38.685   5.646  1.00 16.25           C
ATOM   4653  O   GLY A 411      17.538  39.382   6.601  1.00 23.43           O
ATOM   4654  H   GLY A 411      19.470  39.836   3.923  1.00 17.17           H
ATOM   4655  HA2 GLY A 411      17.325  39.800   3.937  1.00 18.98           H
ATOM   4656  HA3 GLY A 411      17.456  38.255   3.660  1.00 18.98           H
ATOM   4657  N   THR A 412      16.455  37.588   5.780  1.00 17.58           N
ATOM   4658  CA  THR A 412      15.924  37.155   7.065  1.00 18.68           C
ATOM   4659  C   THR A 412      16.820  36.122   7.782  1.00 15.56           C
ATOM   4660  O   THR A 412      16.446  35.640   8.851  1.00 17.00           O
ATOM   4661  CB  THR A 412      14.486  36.610   6.871  1.00 15.32           C
ATOM   4662  OG1 THR A 412      14.463  35.666   5.795  1.00 19.03           O
ATOM   4663  CG2 THR A 412      13.491  37.716   6.484  1.00 29.95           C
ATOM   4664  H   THR A 412      16.248  37.065   5.132  1.00 21.09           H
ATOM   4665  HA  THR A 412      15.857  37.934   7.643  1.00 22.42           H
ATOM   4666  HB  THR A 412      14.182  36.186   7.687  1.00 18.38           H
ATOM   4667  HG1 THR A 412      14.161  34.935   6.069  1.00 22.84           H
ATOM   4668 HG21 THR A 412      12.603  37.340   6.378  1.00 35.94           H
ATOM   4669 HG22 THR A 412      13.465  38.403   7.165  1.00 35.94           H
ATOM   4670 HG23 THR A 412      13.758  38.104   5.638  1.00 35.94           H
ATOM   4671  N   LEU A 413      18.016  35.823   7.270  1.00 17.02           N
ATOM   4672  CA  LEU A 413      18.967  34.963   7.994  1.00 18.35           C
ATOM   4673  C   LEU A 413      19.635  35.730   9.131  1.00 16.11           C
ATOM   4674  O   LEU A 413      19.941  36.917   8.949  1.00 15.78           O
ATOM   4675  CB  LEU A 413      20.053  34.461   7.034  1.00 15.70           C
ATOM   4676  CG  LEU A 413      19.547  33.628   5.864  1.00 19.42           C
ATOM   4677  CD1 LEU A 413      20.697  33.313   4.965  1.00 21.60           C
ATOM   4678  CD2 LEU A 413      18.870  32.344   6.436  1.00 21.20           C
ATOM   4679  H   LEU A 413      18.292  36.107   6.502  1.00 20.43           H
ATOM   4680  HA  LEU A 413      18.509  34.200   8.379  1.00 22.01           H
ATOM   4681  HB2 LEU A 413      20.537  35.217   6.666  1.00 18.84           H
ATOM   4682  HB3 LEU A 413      20.673  33.911   7.526  1.00 18.84           H
ATOM   4683  HG  LEU A 413      18.898  34.128   5.351  1.00 23.30           H
ATOM   4684 HD11 LEU A 413      20.394  32.725   4.254  1.00 25.92           H
ATOM   4685 HD12 LEU A 413      21.034  34.143   4.597  1.00 25.92           H
ATOM   4686 HD13 LEU A 413      21.388  32.871   5.479  1.00 25.92           H
ATOM   4687 HD21 LEU A 413      18.585  31.783   5.696  1.00 25.44           H
ATOM   4688 HD22 LEU A 413      19.512  31.857   6.977  1.00 25.44           H
ATOM   4689 HD23 LEU A 413      18.100  32.588   6.978  1.00 25.44           H
ATOM   4690  N   ALA A 414      19.979  35.020  10.243  1.00 16.70           N
ATOM   4691  CA  ALA A 414      20.844  35.667  11.210  1.00 15.37           C
ATOM   4692  C   ALA A 414      22.249  35.924  10.594  1.00 15.70           C
ATOM   4693  O   ALA A 414      22.948  35.267   9.851  1.00 21.53           O
ATOM   4694  CB  ALA A 414      20.964  34.811  12.454  1.00 15.07           C
ATOM   4695  H   ALA A 414      19.904  33.997  10.271  1.00 20.04           H
ATOM   4696  HA  ALA A 414      20.378  36.674  11.468  1.00 18.44           H
ATOM   4697  HB1 ALA A 414      21.475  35.353  13.259  1.00 18.08           H
ATOM   4698  HB2 ALA A 414      19.958  34.556  12.815  1.00 18.08           H
ATOM   4699  HB3 ALA A 414      21.504  33.884  12.249  1.00 18.08           H
ATOM   4700  N   PHE A 415      22.737  37.024  11.247  1.00 14.40           N
ATOM   4701  CA  PHE A 415      24.084  37.593  11.158  1.00 17.70           C
ATOM   4702  C   PHE A 415      24.666  38.021  12.525  1.00 17.45           C
ATOM   4703  O   PHE A 415      24.016  37.979  13.582  1.00 14.60           O
ATOM   4704  CB  PHE A 415      24.094  38.785  10.191  1.00 15.45           C
ATOM   4705  CG  PHE A 415      23.235  39.971  10.626  1.00 13.86           C
ATOM   4706  CD1 PHE A 415      23.822  41.075  11.242  1.00 13.94           C
ATOM   4707  CD2 PHE A 415      21.880  40.021  10.349  1.00 15.84           C
ATOM   4708  CE1 PHE A 415      23.079  42.150  11.610  1.00 17.84           C
ATOM   4709  CE2 PHE A 415      21.109  41.137  10.719  1.00 17.61           C
ATOM   4710  CZ  PHE A 415      21.696  42.186  11.355  1.00 18.30           C
ATOM   4711  H   PHE A 415      22.246  37.493  11.771  1.00 17.27           H
ATOM   4712  HA  PHE A 415      24.682  36.913  10.794  1.00 21.23           H
ATOM   4713  HB2 PHE A 415      25.007  39.097  10.101  1.00 18.54           H
ATOM   4714  HB3 PHE A 415      23.774  38.475   9.333  1.00 18.54           H
ATOM   4715  HD1 PHE A 415      24.732  41.075  11.434  1.00 16.73           H
ATOM   4716  HD2 PHE A 415      21.471  39.302   9.921  1.00 19.01           H
ATOM   4717  HE1 PHE A 415      23.503  42.863  12.034  1.00 21.41           H
ATOM   4718  HE2 PHE A 415      20.195  41.154  10.545  1.00 21.13           H
ATOM   4719  HZ  PHE A 415      21.190  42.930  11.599  1.00 21.96           H
ATOM   4720  N   CYS A 416      25.943  38.397  12.496  1.00 14.08           N
ATOM   4721  CA  CYS A 416      26.612  38.924  13.679  1.00 15.07           C
ATOM   4722  C   CYS A 416      27.421  40.172  13.325  1.00 12.59           C
ATOM   4723  O   CYS A 416      27.625  40.492  12.153  1.00 15.48           O
ATOM   4724  CB  CYS A 416      27.538  37.895  14.314  1.00 14.19           C
ATOM   4725  SG  CYS A 416      28.926  37.341  13.243  1.00 15.45           S
ATOM   4726  H   CYS A 416      26.441  38.371  11.799  1.00 16.89           H
ATOM   4727  HA  CYS A 416      25.942  39.176  14.332  1.00 18.08           H
ATOM   4728  HB2 CYS A 416      27.919  38.294  15.110  1.00 17.03           H
ATOM   4729  HB3 CYS A 416      27.017  37.115  14.543  1.00 17.03           H
ATOM   4730  HG  CYS A 416      28.436  36.876  12.245  1.00 18.54           H
ATOM   4731  N   ARG A 417      27.911  40.872  14.362  1.00 13.09           N
ATOM   4732  CA  ARG A 417      28.690  42.100  14.135  1.00 15.30           C
ATOM   4733  C   ARG A 417      29.960  41.839  13.331  1.00 16.87           C
ATOM   4734  O   ARG A 417      30.357  42.686  12.512  1.00 15.77           O
ATOM   4735  CB  ARG A 417      29.074  42.773  15.454  1.00 13.96           C
ATOM   4736  CG  ARG A 417      28.003  43.436  16.216  1.00 20.79           C
ATOM   4737  CD  ARG A 417      28.717  44.231  17.357  1.00 23.09           C
ATOM   4738  NE  ARG A 417      27.905  44.221  18.506  1.00 28.46           N
ATOM   4739  CZ  ARG A 417      28.152  44.880  19.618  1.00 24.27           C
ATOM   4740  NH1 ARG A 417      29.235  45.657  19.755  1.00 26.40           N
ATOM   4741  NH2 ARG A 417      27.271  44.744  20.581  1.00 21.99           N1+
ATOM   4742  H   ARG A 417      27.792  40.670  15.187  1.00 15.70           H
ATOM   4743  HA  ARG A 417      28.146  42.725  13.629  1.00 18.36           H
ATOM   4744  HB2 ARG A 417      29.457  42.106  16.037  1.00 16.75           H
ATOM   4745  HB3 ARG A 417      29.734  43.460  15.274  1.00 16.75           H
ATOM   4746  HG2 ARG A 417      27.495  44.034  15.646  1.00 24.95           H
ATOM   4747  HG3 ARG A 417      27.423  42.772  16.618  1.00 24.95           H
ATOM   4748  HD2 ARG A 417      29.550  43.803  17.602  1.00 27.71           H
ATOM   4749  HD3 ARG A 417      28.869  45.153  17.100  1.00 27.71           H
ATOM   4750  HE  ARG A 417      27.166  43.773  18.457  1.00 34.15           H
ATOM   4751 HH11 ARG A 417      29.794  45.725  19.111  1.00 31.68           H
ATOM   4752 HH12 ARG A 417      29.374  46.076  20.489  1.00 31.68           H
ATOM   4753 HH21 ARG A 417      26.580  44.240  20.464  1.00 26.38           H
ATOM   4754 HH22 ARG A 417      27.382  45.155  21.328  1.00 26.38           H
ATOM   4755  N   ARG A 418      30.624  40.677  13.543  1.00 14.19           N
ATOM   4756  CA  ARG A 418      31.818  40.352  12.762  1.00 14.38           C
ATOM   4757  C   ARG A 418      31.513  40.365  11.272  1.00 13.74           C
ATOM   4758  O   ARG A 418      32.356  40.746  10.463  1.00 13.14           O
ATOM   4759  CB  ARG A 418      32.413  38.988  13.152  1.00 16.69           C
ATOM   4760  CG  ARG A 418      33.268  39.050  14.403  1.00 19.91           C
ATOM   4761  CD  ARG A 418      34.021  37.763  14.678  1.00 21.58           C
ATOM   4762  NE  ARG A 418      33.114  36.642  14.875  1.00 14.22           N
ATOM   4763  CZ  ARG A 418      32.873  35.693  13.967  1.00 14.95           C
ATOM   4764  NH1 ARG A 418      32.011  34.734  14.248  1.00 17.69           N
ATOM   4765  NH2 ARG A 418      33.437  35.721  12.770  1.00 15.46           N1+
ATOM   4766  H   ARG A 418      30.410  40.083  14.125  1.00 17.03           H
ATOM   4767  HA  ARG A 418      32.501  41.013  12.948  1.00 17.26           H
ATOM   4768  HB2 ARG A 418      31.706  38.342  13.293  1.00 20.03           H
ATOM   4769  HB3 ARG A 418      32.992  38.691  12.436  1.00 20.03           H
ATOM   4770  HG2 ARG A 418      33.917  39.761  14.298  1.00 23.89           H
ATOM   4771  HG3 ARG A 418      32.698  39.222  15.166  1.00 23.89           H
ATOM   4772  HD2 ARG A 418      34.618  37.559  13.944  1.00 25.90           H
ATOM   4773  HD3 ARG A 418      34.533  37.874  15.496  1.00 25.90           H
ATOM   4774  HE  ARG A 418      32.717  36.582  15.633  1.00 17.07           H
ATOM   4775 HH11 ARG A 418      31.634  34.714  15.024  1.00 21.22           H
ATOM   4776 HH12 ARG A 418      31.846  34.119  13.673  1.00 21.22           H
ATOM   4777 HH21 ARG A 418      33.991  36.338  12.563  1.00 18.56           H
ATOM   4778 HH22 ARG A 418      33.256  35.098  12.206  1.00 18.56           H
ATOM   4779  N   TRP A 419      30.307  39.968  10.894  1.00 14.35           N
ATOM   4780  CA  TRP A 419      29.973  39.862   9.492  1.00 17.76           C
ATOM   4781  C   TRP A 419      29.649  41.213   8.891  1.00 15.06           C
ATOM   4782  O   TRP A 419      29.717  41.349   7.670  1.00 16.91           O
ATOM   4783  CB  TRP A 419      28.804  38.900   9.313  1.00 23.06           C
ATOM   4784  CG  TRP A 419      29.206  37.456   9.625  1.00 17.49           C
ATOM   4785  CD1 TRP A 419      30.423  37.014  10.003  1.00 20.91           C
ATOM   4786  CD2 TRP A 419      28.356  36.311   9.582  1.00 15.20           C
ATOM   4787  NE1 TRP A 419      30.408  35.646  10.176  1.00 16.97           N
ATOM   4788  CE2 TRP A 419      29.137  35.199   9.945  1.00 20.22           C
ATOM   4789  CE3 TRP A 419      27.002  36.121   9.277  1.00 14.39           C
ATOM   4790  CZ2 TRP A 419      28.621  33.926  10.003  1.00 19.23           C
ATOM   4791  CZ3 TRP A 419      26.488  34.868   9.351  1.00 16.32           C
ATOM   4792  CH2 TRP A 419      27.293  33.772   9.668  1.00 15.99           C
ATOM   4793  H   TRP A 419      29.666  39.760  11.431  1.00 17.22           H
ATOM   4794  HA  TRP A 419      30.736  39.499   9.012  1.00 21.31           H
ATOM   4795  HB2 TRP A 419      28.085  39.164   9.909  1.00 27.67           H
ATOM   4796  HB3 TRP A 419      28.505  38.943   8.394  1.00 27.67           H
ATOM   4797  HD1 TRP A 419      31.168  37.560  10.103  1.00 25.10           H
ATOM   4798  HE1 TRP A 419      31.073  35.158  10.421  1.00 20.37           H
ATOM   4799  HE3 TRP A 419      26.459  36.840   9.043  1.00 17.27           H
ATOM   4800  HZ2 TRP A 419      29.156  33.200  10.230  1.00 23.07           H
ATOM   4801  HZ3 TRP A 419      25.596  34.730   9.135  1.00 19.59           H
ATOM   4802  HH2 TRP A 419      26.906  32.925   9.714  1.00 19.19           H
ATOM   4803  N   LEU A 420      29.297  42.196   9.724  1.00 15.47           N
ATOM   4804  CA  LEU A 420      29.223  43.585   9.282  1.00 16.85           C
ATOM   4805  C   LEU A 420      30.609  44.167   9.085  1.00 17.92           C
ATOM   4806  O   LEU A 420      30.856  44.835   8.066  1.00 15.69           O
ATOM   4807  CB  LEU A 420      28.431  44.397  10.296  1.00 15.27           C
ATOM   4808  CG  LEU A 420      26.949  44.052  10.390  1.00 19.22           C
ATOM   4809  CD1 LEU A 420      26.332  44.928  11.454  1.00 20.81           C
ATOM   4810  CD2 LEU A 420      26.225  44.215   9.042  1.00 18.95           C
ATOM   4811  H   LEU A 420      29.095  42.095  10.552  1.00 18.56           H
ATOM   4812  HA  LEU A 420      28.778  43.646   8.424  1.00 20.22           H
ATOM   4813  HB2 LEU A 420      28.813  44.222  11.166  1.00 18.33           H
ATOM   4814  HB3 LEU A 420      28.517  45.339  10.078  1.00 18.33           H
ATOM   4815  HG  LEU A 420      26.859  43.127  10.666  1.00 23.07           H
ATOM   4816 HD11 LEU A 420      25.403  44.675  11.569  1.00 24.97           H
ATOM   4817 HD12 LEU A 420      26.825  44.791  12.279  1.00 24.97           H
ATOM   4818 HD13 LEU A 420      26.398  45.857  11.180  1.00 24.97           H
ATOM   4819 HD21 LEU A 420      25.282  44.021   9.164  1.00 22.74           H
ATOM   4820 HD22 LEU A 420      26.341  45.119   8.711  1.00 22.74           H
ATOM   4821 HD23 LEU A 420      26.603  43.587   8.411  1.00 22.74           H
ATOM   4822  N   ASP A 421      31.513  43.913  10.051  1.00 17.23           N
ATOM   4823  CA  ASP A 421      32.896  44.386   9.965  1.00 20.46           C
ATOM   4824  C   ASP A 421      33.530  43.921   8.666  1.00 23.16           C
ATOM   4825  O   ASP A 421      34.188  44.695   7.974  1.00 17.63           O
ATOM   4826  CB  ASP A 421      33.774  43.878  11.113  1.00 18.22           C
ATOM   4827  CG  ASP A 421      33.264  44.219  12.493  1.00 24.58           C
ATOM   4828  OD1 ASP A 421      32.598  45.242  12.688  1.00 20.20           O
ATOM   4829  OD2 ASP A 421      33.601  43.466  13.422  1.00 19.16           O1-
ATOM   4830  H   ASP A 421      31.332  43.487  10.772  1.00 20.68           H
ATOM   4831  HA  ASP A 421      32.905  45.356   9.981  1.00 24.55           H
ATOM   4832  HB2 ASP A 421      33.837  42.914  11.066  1.00 21.86           H
ATOM   4833  HB3 ASP A 421      34.655  44.266  11.020  1.00 21.86           H
ATOM   4834  N   ARG A 422      33.370  42.635   8.325  1.00 18.15           N
ATOM   4835  CA  ARG A 422      34.071  42.125   7.155  1.00 22.22           C
ATOM   4836  C   ARG A 422      33.521  42.699   5.866  1.00 19.26           C
ATOM   4837  O   ARG A 422      34.207  42.630   4.858  1.00 19.21           O
ATOM   4838  CB  ARG A 422      34.022  40.589   7.085  1.00 25.17           C
ATOM   4839  CG  ARG A 422      32.663  40.036   6.708  1.00 27.64           C
ATOM   4840  CD  ARG A 422      32.610  38.528   6.886  1.00 31.72           C
ATOM   4841  NE  ARG A 422      33.394  37.792   5.894  1.00 28.53           N
ATOM   4842  CZ  ARG A 422      32.971  37.524   4.658  1.00 29.16           C
ATOM   4843  NH1 ARG A 422      31.781  37.963   4.249  1.00 28.21           N
ATOM   4844  NH2 ARG A 422      33.743  36.821   3.829  1.00 28.34           N1+
ATOM   4845  H   ARG A 422      32.889  42.062   8.745  1.00 21.77           H
ATOM   4846  HA  ARG A 422      35.004  42.387   7.208  1.00 26.66           H
ATOM   4847  HB2 ARG A 422      34.648  40.281   6.409  1.00 30.21           H
ATOM   4848  HB3 ARG A 422      34.271  40.221   7.946  1.00 30.21           H
ATOM   4849  HG2 ARG A 422      32.000  40.428   7.296  1.00 33.16           H
ATOM   4850  HG3 ARG A 422      32.454  40.242   5.783  1.00 33.16           H
ATOM   4851  HD2 ARG A 422      32.963  38.308   7.761  1.00 38.06           H
ATOM   4852  HD3 ARG A 422      31.688  38.230   6.823  1.00 38.06           H
ATOM   4853  HE  ARG A 422      34.156  37.471   6.145  1.00 34.24           H
ATOM   4854 HH11 ARG A 422      31.280  38.413   4.778  1.00 33.85           H
ATOM   4855 HH12 ARG A 422      31.521  37.793   3.453  1.00 33.85           H
ATOM   4856 HH21 ARG A 422      34.516  36.541   4.097  1.00 34.01           H
ATOM   4857 HH22 ARG A 422      33.484  36.655   3.029  1.00 34.01           H
[truncated: 171,799 more chars]
