# Supplementary material for: High-throughput quantum-mechanics/molecular-mechanics (ONIOM) macromolecular crystallographic refinement with PHENIX/DivCon: the impact of mixed Hamiltonian methods on ligand and protein structure
Source: Acta Crystallogr D Struct Biol. 2018 Oct 29;74(Pt 11):1063–77. doi: 10.1107/S2059798318012913 (PMC6213575; doi:10.1107/S2059798318012913)
Supplement: Supplementary file 3 [file d-74-01063-sup3.gz › results_regionQM/1R9O-H_refine_001.pdb]

REMARK Date 2017-01-11 Time 02:09:49 EST -0500 (1484118589.60 s)
REMARK PHENIX refinement
REMARK 
REMARK ****************** INPUT FILES AND LABELS ******************************
REMARK Reflections:
REMARK   file name      : 1R9O.sf
REMARK   labels         : ['r1r9osf,wavelength_id=1,_refln.F_meas_au,_refln.F_meas_sigma_au']
REMARK R-free flags:
REMARK   file name      : None
REMARK   label          : R-free-flags
REMARK   test_flag_value: 1
REMARK Model file name(s): 
REMARK   /scratch/oleg/2711175.gondor.quantumbioinc.com/1R9O-H.pdb
REMARK 
REMARK ******************** REFINEMENT SUMMARY: QUICK FACTS *******************
REMARK Start: r_work = 0.1896 r_free = 0.1895 bonds = 0.023 angles = 2.068
REMARK Final: r_work = 0.1694 r_free = 0.2053 bonds = 0.017 angles = 1.565
REMARK ************************************************************************
REMARK 
REMARK ****************** REFINEMENT STATISTICS STEP BY STEP ******************
REMARK leading digit, like 1_, means number of macro-cycle                     
REMARK 0    : statistics at the very beginning when nothing is done yet        
REMARK 1_bss: bulk solvent correction and/or (anisotropic) scaling             
REMARK 1_xyz: refinement of coordinates                                        
REMARK 1_adp: refinement of ADPs (Atomic Displacement Parameters)              
REMARK 1_occ: refinement of occupancies                                        
REMARK ------------------------------------------------------------------------
REMARK  stage       r-work r-free bonds angles b_min b_max b_ave n_water shift
REMARK       0    : 0.2841 0.2724 0.023  2.07  13.0  79.3  37.1 765      0.000
REMARK       1_bss: 0.1896 0.1895 0.023  2.07  13.0  79.3  37.0 765      0.000
REMARK 1_settarget: 0.1896 0.1895 0.023  2.07  13.0  79.3  37.0 765      0.000
REMARK       1_nqh: 0.1898 0.1896 0.023  2.07  13.0  79.3  37.0 765      0.007
REMARK    1_weight: 0.1898 0.1896 0.023  2.07  13.0  79.3  37.0 765      0.007
REMARK    1_checkH: 0.1902 0.1898 0.023  2.07  13.0  79.3  37.0 765      0.447
REMARK    1_xyzrec: 0.1850 0.2070 0.020  1.79  13.0  79.3  37.0 765      0.529
REMARK    1_checkH: 0.1850 0.2071 0.020  1.79  13.0  79.3  37.0 765      0.529
REMARK       1_adp: 0.1777 0.2096 0.020  1.79  14.3  82.6  37.2 765      0.529
REMARK   1_regHadp: 0.1772 0.2093 0.020  1.79  14.3  82.6  37.2 765      0.529
REMARK       2_bss: 0.1770 0.2093 0.020  1.79  14.2  82.5  37.2 765      0.529
REMARK 2_settarget: 0.1770 0.2093 0.020  1.79  14.2  82.5  37.2 765      0.529
REMARK 2_updatecdl: 0.1770 0.2093 0.020  1.79  14.2  82.5  37.2 765      0.529
REMARK       2_nqh: 0.1770 0.2093 0.020  1.79  14.2  82.5  37.2 765      0.529
REMARK    2_weight: 0.1770 0.2093 0.020  1.79  14.2  82.5  37.2 765      0.529
REMARK    2_checkH: 0.1770 0.2093 0.020  1.79  14.2  82.5  37.2 765      0.529
REMARK    2_xyzrec: 0.1756 0.2046 0.021  1.74  14.2  82.5  37.2 765      0.526
REMARK    2_checkH: 0.1756 0.2047 0.021  1.74  14.2  82.5  37.2 765      0.526
REMARK       2_adp: 0.1711 0.2035 0.021  1.74  12.8  94.8  37.9 765      0.526
REMARK   2_regHadp: 0.1713 0.2035 0.021  1.74  12.8  94.8  37.9 765      0.526
REMARK       3_bss: 0.1711 0.2030 0.021  1.74  12.8  94.8  37.9 765      0.526
REMARK 3_settarget: 0.1711 0.2030 0.021  1.74  12.8  94.8  37.9 765      0.526
REMARK 3_updatecdl: 0.1711 0.2030 0.021  1.74  12.8  94.8  37.9 765      0.526
REMARK       3_nqh: 0.1711 0.2030 0.021  1.74  12.8  94.8  37.9 765      0.526
REMARK    3_weight: 0.1711 0.2030 0.021  1.74  12.8  94.8  37.9 765      0.526
REMARK    3_checkH: 0.1711 0.2030 0.021  1.74  12.8  94.8  37.9 765      0.526
REMARK    3_xyzrec: 0.1695 0.2052 0.021  1.76  12.8  94.8  37.9 765      0.534
REMARK    3_checkH: 0.1695 0.2052 0.021  1.76  12.8  94.8  37.9 765      0.534
REMARK       3_adp: 0.1695 0.2052 0.021  1.76  12.8  94.8  37.9 765      0.534
REMARK   3_regHadp: 0.1695 0.2052 0.021  1.76  12.8  94.8  37.9 765      0.534
REMARK         end: 0.1694 0.2053 0.021  1.76  12.9  94.8  37.9 765      0.534
REMARK ------------------------------------------------------------------------
REMARK MODEL CONTENT.
REMARK  ELEMENT        ATOM RECORD COUNT   OCCUPANCY SUM
REMARK        C                     2408         2405.00
REMARK        F                        1            1.00
REMARK        H                     4264         4255.00
REMARK        O                      866          866.00
REMARK        N                      619          618.00
REMARK        S                       23           23.00
REMARK       Fe                        1            1.00
REMARK      O1-                       54           54.00
REMARK    TOTAL                     8236         8223.00
REMARK -----------------------------------------------------------------------
REMARK r_free_flags.md5.hexdigest 7106e769a28f7f7c0c52fc6382a6a386
REMARK 
REMARK ---------------------------------------------------------------
REMARK  Atom Name   Residue Name    Residue ID     Chain     Charge  
REMARK ---------------------------------------------------------------
REMARK      C            FLP            501          A      -0.1047  
REMARK      O            FLP            501          A       -0.531  
REMARK      C1           FLP            501          A      -0.1751  
REMARK     C10           FLP            501          A      -0.2827  
REMARK     C11           FLP            501          A       0.2076  
REMARK     C12           FLP            501          A      -0.1565  
REMARK     C13           FLP            501          A      -0.4706  
REMARK     C14           FLP            501          A       0.6501  
REMARK      C2           FLP            501          A      -0.0311  
REMARK      C3           FLP            501          A      -0.1496  
REMARK      C4           FLP            501          A      -0.1579  
REMARK      C5           FLP            501          A      -0.0965  
REMARK      C6           FLP            501          A       -0.017  
REMARK      C7           FLP            501          A       -0.097  
REMARK      C8           FLP            501          A      -0.2243  
REMARK      C9           FLP            501          A       0.0247  
REMARK      F            FLP            501          A      -0.1357  
REMARK      O1           FLP            501          A      -0.5964  
REMARK      H            FLP            501          A       0.1786  
REMARK      H1           FLP            501          A       0.1514  
REMARK      H3           FLP            501          A       0.1695  
REMARK     H10           FLP            501          A       0.1752  
REMARK     H12           FLP            501          A       0.174   
REMARK      H4           FLP            501          A       0.1512  
REMARK      H5           FLP            501          A       0.1717  
REMARK      H7           FLP            501          A       0.1781  
REMARK      H8           FLP            501          A       0.1512  
REMARK     HO1           FLP            501          A       0.3562  
REMARK     H13           FLP            501          A       0.1774  
REMARK     H13           FLP            501          A       0.1501  
REMARK     H13           FLP            501          A       0.1911  
REMARK ---------------------------------------------------------------
REMARK IF THIS FILE IS FOR PDB DEPOSITION: REMOVE ALL FROM THIS LINE UP.
REMARK   3
REMARK   3 REFINEMENT.
REMARK   3   PROGRAM     : PHENIX (1.11.1_2575: ???)
REMARK   3   AUTHORS     : Adams,Afonine,Bunkoczi,Burnley,Chen,Dar,Davis,
REMARK   3               : Draizen,Echols,Gildea,Gros,Grosse-Kunstleve,Headd,
REMARK   3               : Hintze,Hung,Ioerger,Liebschner,McCoy,McKee,Moriarty,
REMARK   3               : Oeffner,Poon,Read,Richardson,Richardson,Sacchettini,
REMARK   3               : Sauter,Sobolev,Storoni,Terwilliger,Williams,Zwart
REMARK   3
REMARK   3  REFINEMENT TARGET : ML
REMARK   3  
REMARK   3  DATA USED IN REFINEMENT.
REMARK   3   RESOLUTION RANGE HIGH (ANGSTROMS) : 2.000   
REMARK   3   RESOLUTION RANGE LOW  (ANGSTROMS) : 31.141  
REMARK   3   MIN(FOBS/SIGMA_FOBS)              : 2.03  
REMARK   3   COMPLETENESS FOR RANGE        (%) : 99.95 
REMARK   3   NUMBER OF REFLECTIONS             : 35394     
REMARK   3   NUMBER OF REFLECTIONS (NON-ANOMALOUS) : 35394     
REMARK   3  
REMARK   3  FIT TO DATA USED IN REFINEMENT.
REMARK   3   R VALUE     (WORKING + TEST SET) : 0.1715
REMARK   3   R VALUE            (WORKING SET) : 0.1694
REMARK   3   FREE R VALUE                     : 0.2053
REMARK   3   FREE R VALUE TEST SET SIZE   (%) : 5.63  
REMARK   3   FREE R VALUE TEST SET COUNT      : 1992      
REMARK   3  
REMARK   3  FIT TO DATA USED IN REFINEMENT (IN BINS).
REMARK   3   BIN  RESOLUTION RANGE  COMPL.    NWORK NFREE   RWORK  RFREE  CCWORK CCFREE
REMARK   3     1 31.1443 -  4.8148    0.99     2356   143  0.1591 0.1864   0.936  0.923
REMARK   3     2  4.8148 -  3.8239    1.00     2411   141  0.1410 0.1757   0.944  0.916
REMARK   3     3  3.8239 -  3.3411    1.00     2384   145  0.1545 0.1858   0.931  0.929
REMARK   3     4  3.3411 -  3.0359    1.00     2387   140  0.1754 0.2210   0.915  0.869
REMARK   3     5  3.0359 -  2.8185    1.00     2401   144  0.1833 0.2222   0.911  0.865
REMARK   3     6  2.8185 -  2.6524    1.00     2358   144  0.1746 0.2080   0.912  0.878
REMARK   3     7  2.6524 -  2.5196    1.00     2412   144  0.1757 0.2319   0.916  0.847
REMARK   3     8  2.5196 -  2.4100    1.00     2361   139  0.1739 0.2164   0.914  0.879
REMARK   3     9  2.4100 -  2.3172    1.00     2400   146  0.1696 0.2011   0.912  0.886
REMARK   3    10  2.3172 -  2.2373    1.00     2392   145  0.1815 0.2075   0.903  0.849
REMARK   3    11  2.2373 -  2.1674    1.00     2367   140  0.1927 0.2518   0.877  0.741
REMARK   3    12  2.1674 -  2.1054    1.00     2395   140  0.1995 0.2349   0.868  0.816
REMARK   3    13  2.1054 -  2.0500    1.00     2401   143  0.2241 0.2593   0.837  0.751
REMARK   3    14  2.0500 -  2.0000    1.00     2377   138  0.2480 0.2811   0.788  0.697
REMARK   3  
REMARK   3  BULK SOLVENT MODELLING.
REMARK   3   METHOD USED        : FLAT BULK SOLVENT MODEL
REMARK   3   SOLVENT RADIUS     : 1.11    
REMARK   3   SHRINKAGE RADIUS   : 0.90    
REMARK   3   GRID STEP FACTOR   : 4.00    
REMARK   3  
REMARK   3  ERROR ESTIMATES.
REMARK   3   COORDINATE ERROR (MAXIMUM-LIKELIHOOD BASED)     : 0.22    
REMARK   3   PHASE ERROR (DEGREES, MAXIMUM-LIKELIHOOD BASED) : 20.14   
REMARK   3  
REMARK   3  STRUCTURE FACTORS CALCULATION ALGORITHM : FFT
REMARK   3  
REMARK   3  RESTRAINTS LIBRARY
REMARK   3    GEOSTD + MON.LIB. + CDL v1.2
REMARK   3  
REMARK   3  DEVIATIONS FROM IDEAL VALUES.
REMARK   3                 RMSD     MAX  COUNT
REMARK   3   BOND      :  0.017   0.692   3813
REMARK   3   ANGLE     :  1.565  37.549   5164
REMARK   3   CHIRALITY :  0.184   4.014    561
REMARK   3   PLANARITY :  0.011   0.126    655
REMARK   3   DIHEDRAL  : 17.670 178.398   2303
REMARK   3   MIN NONBONDED DISTANCE : 2.209 
REMARK   3  
REMARK   3  MOLPROBITY STATISTICS.
REMARK   3   ALL-ATOM CLASHSCORE : 8.19
REMARK   3   RAMACHANDRAN PLOT:
REMARK   3     OUTLIERS : 2.00  %
REMARK   3     ALLOWED  : 4.01  %
REMARK   3     FAVORED  : 93.99 %
REMARK   3   ROTAMER OUTLIERS : 5.60 %
REMARK   3   CBETA DEVIATIONS : 0
REMARK   3   PEPTIDE PLANE:
REMARK   3     CIS-PROLINE     : 1
REMARK   3     CIS-GENERAL     : 0
REMARK   3     TWISTED PROLINE : 0
REMARK   3     TWISTED GENERAL : 0
REMARK   3  
REMARK   3  ATOMIC DISPLACEMENT PARAMETERS.
REMARK   3   WILSON B : 29.36
REMARK   3   RMS(B_ISO_OR_EQUIVALENT_BONDED) : 5.22
REMARK   3   ATOMS          NUMBER OF ATOMS
REMARK   3                    ISO.  ANISO. 
REMARK   3    ALL         :   8236       0
REMARK   3    ALL (NO H)  :   3972       0
REMARK   3    SOLVENT     :    255       0
REMARK   3    NON-SOLVENT :   3717       0
REMARK   3    HYDROGENS   :   4264       0
REMARK   3
REMARK   3
REMARK   3   OTHER REFINEMENT REMARKS:
REMARK   3   XRAY REFINEMENT USING QUANTUM MECHANICAL FUNCTIONAL
REMARK   3   PROGRAM      :QuantumBio DivCon 6 build-7.1.1-b4015.17
REMARK   3   AUTHORS      :BORBULEVYCH O.Y., PLUMLEY J., 
REMARK   3                :MARTIN, R.I., WESTERHOFF L.M. 
REMARK   3
REMARK   3   REFERENCE     :BORBULEVYCH O.Y., PLUMLEY J.A.,
REMARK   3                 :MARTIN, R.I., MERZ, K.M.,  WESTERHOFF L.M.
REMARK   3                 :ACTA CRYSTLLOGRAPHICA SECTION D, 2014, 
REMARK   3                 :V. D70, pp. 1233-1247
REMARK   3   QM METHOD(HAMILTONIAN): PM6
REMARK   3   REGION QM REFINEMENT: 
REMARK   3      MAIN/BUFFER QM REGION RADII (A): 3.0 / 2.5
REMARK   3      LIGAND / STRAIN ENERGY: FLP_A_501 / 2.32 KCAL/MOLE
REMARK   3
HELIX    1   1 ILE A   47  TYR A   61  1               Generated by MOE   15
HELIX    2   2 TYR A   80  LEU A   87  1               Generated by MOE    8
HELIX    3   3 GLY A  117  LEU A  131  1               Generated by MOE   15
HELIX    4   4 ILE A  141  ARG A  157  1               Generated by MOE   17
HELIX    5   5 THR A  167  PHE A  183  1               Generated by MOE   17
HELIX    6   6 GLN A  192  LEU A  208  1               Generated by MOE   17
HELIX    7   7 HIS A  230  GLU A  253  1               Generated by MOE   24
HELIX    8   8 PHE A  263  GLU A  274  1               Generated by MOE   12
HELIX    9   9 ILE A  284  LYS A  315  1               Generated by MOE   32
HELIX   10  10 PRO A  317  VAL A  330  1               Generated by MOE   14
HELIX   11  11 MET A  339  HIS A  344  5               Generated by MOE    6
HELIX   12  12 PRO A  346  ILE A  359  1               Generated by MOE   14
HELIX   13  13 THR A  392  LEU A  395  1               Generated by MOE    4
HELIX   14  14 PRO A  409  PHE A  412  5               Generated by MOE    4
HELIX   15  15 GLY A  431  ARG A  433  5               Generated by MOE    3
HELIX   16  16 GLU A  438  ASN A  455  1               Generated by MOE   18
HELIX   17  17 PRO A  464  ASN A  466  5               Generated by MOE    3
SHEET    1       VAL A  64  TYR A  68                  Generated by MOE
SHEET    2       PRO A  73  PRO A  73                  Generated by MOE
SHEET    3       ILE A  74  LEU A  77                  Generated by MOE
SHEET    4       GLY A  96  ARG A  97                  Generated by MOE
SHEET    5       HIS A 368  ALA A 369                  Generated by MOE
SHEET    6       ILE A 374  PHE A 376                  Generated by MOE
SHEET    7       TYR A 379  ILE A 381                  Generated by MOE
SHEET    8       THR A 386  ILE A 389                  Generated by MOE
SHEET    9       PHE A 456  SER A 460                  Generated by MOE
SHEET   10       LEU A 485  PRO A 489                  Generated by MOE
CRYST1   91.047   91.047  169.480  90.00  90.00 120.00 H 3
SCALE1      0.010983  0.006341  0.000000        0.00000
SCALE2      0.000000  0.012682  0.000000        0.00000
SCALE3      0.000000  0.000000  0.005900        0.00000
ATOM      1  N   ARG A  26      17.822  23.540 -34.996  1.00 65.68           N
ATOM      2  CA  ARG A  26      18.489  23.435 -33.701  1.00 63.18           C
ATOM      3  C   ARG A  26      17.412  23.149 -32.634  1.00 63.80           C
ATOM      4  O   ARG A  26      17.390  22.064 -32.058  1.00 59.67           O
ATOM      5  CB  ARG A  26      19.292  24.714 -33.393  1.00 60.43           C
ATOM      6  CG  ARG A  26      20.223  24.614 -32.193  1.00 67.00           C
ATOM      7  CD  ARG A  26      21.363  23.658 -32.463  1.00 72.35           C
ATOM      8  NE  ARG A  26      22.287  23.555 -31.338  1.00 80.60           N
ATOM      9  CZ  ARG A  26      23.371  22.781 -31.332  1.00 76.20           C
ATOM     10  NH1 ARG A  26      23.668  22.044 -32.392  1.00 80.58           N
ATOM     11  NH2 ARG A  26      24.165  22.743 -30.272  1.00 80.77           N1+
ATOM     12  H1  ARG A  26      18.470  23.745 -35.677  1.00 78.81           H
ATOM     13  H2  ARG A  26      17.168  24.242 -34.961  1.00 78.81           H
ATOM     14  HA  ARG A  26      19.103  22.686 -33.722  1.00 75.82           H
ATOM     15  HB2 ARG A  26      18.682  25.450 -33.230  1.00 72.52           H
ATOM     16  HB3 ARG A  26      19.842  24.922 -34.165  1.00 72.52           H
ATOM     17  HG2 ARG A  26      19.734  24.295 -31.422  1.00 80.40           H
ATOM     18  HG3 ARG A  26      20.605  25.489 -32.015  1.00 80.40           H
ATOM     19  HD2 ARG A  26      21.862  23.980 -33.228  1.00 86.82           H
ATOM     20  HD3 ARG A  26      21.010  22.775 -32.643  1.00 86.82           H
ATOM     21  HE  ARG A  26      22.152  24.065 -30.660  1.00 96.72           H
ATOM     22 HH11 ARG A  26      24.372  21.551 -32.389  1.00 96.69           H
ATOM     23 HH12 ARG A  26      23.166  22.063 -33.087  1.00 96.69           H
ATOM     24 HH21 ARG A  26      23.983  23.215 -29.579  1.00 96.92           H
ATOM     25 HH22 ARG A  26      24.865  22.242 -30.279  1.00 96.92           H
ATOM     26  N   GLY A  27      16.519  24.110 -32.384  1.00 55.28           N
ATOM     27  CA  GLY A  27      15.327  23.882 -31.590  1.00 50.59           C
ATOM     28  C   GLY A  27      14.074  23.898 -32.452  1.00 50.91           C
ATOM     29  O   GLY A  27      14.022  24.549 -33.497  1.00 44.83           O
ATOM     30  H   GLY A  27      16.586  24.918 -32.661  1.00 66.33           H
ATOM     31  HA2 GLY A  27      15.394  23.005 -31.182  1.00 60.70           H
ATOM     32  HA3 GLY A  27      15.257  24.546 -30.884  1.00 60.70           H
ATOM     33  N   LYS A  28      13.060  23.167 -32.016  1.00 43.18           N
ATOM     34  CA  LYS A  28      11.782  23.145 -32.697  1.00 41.68           C
ATOM     35  C   LYS A  28      10.723  23.120 -31.600  1.00 41.86           C
ATOM     36  O   LYS A  28      10.365  22.049 -31.099  1.00 35.59           O
ATOM     37  CB  LYS A  28      11.669  21.941 -33.613  1.00 36.67           C
ATOM     38  CG  LYS A  28      10.429  21.966 -34.454  1.00 31.21           C
ATOM     39  CD  LYS A  28      10.174  20.625 -35.123  1.00 42.62           C
ATOM     40  CE  LYS A  28       9.058  20.719 -36.177  1.00 43.29           C
ATOM     41  NZ  LYS A  28       8.886  19.423 -36.828  1.00 46.34           N1+
ATOM     42  H   LYS A  28      13.095  22.643 -31.336  1.00 51.81           H
ATOM     43  HA  LYS A  28      11.676  23.957 -33.222  1.00 50.02           H
ATOM     44  HB2 LYS A  28      12.433  21.911 -34.207  1.00 44.00           H
ATOM     45  HB3 LYS A  28      11.643  21.141 -33.063  1.00 44.00           H
ATOM     46  HG2 LYS A  28       9.665  22.167 -33.897  1.00 37.45           H
ATOM     47  HG3 LYS A  28      10.542  22.643 -35.142  1.00 37.45           H
ATOM     48  HD2 LYS A  28      10.988  20.337 -35.567  1.00 51.14           H
ATOM     49  HD3 LYS A  28       9.906  19.977 -34.454  1.00 51.14           H
ATOM     50  HE2 LYS A  28       8.220  20.972 -35.758  1.00 51.95           H
ATOM     51  HE3 LYS A  28       9.307  21.367 -36.853  1.00 51.95           H
ATOM     52  HZ1 LYS A  28       8.340  19.506 -37.526  1.00 55.60           H
ATOM     53  HZ2 LYS A  28       9.674  19.115 -37.106  1.00 55.60           H
ATOM     54  HZ3 LYS A  28       8.537  18.843 -36.251  1.00 55.60           H
ATOM     55  N   LEU A  29      10.236  24.291 -31.247  1.00 36.33           N
ATOM     56  CA  LEU A  29       9.262  24.419 -30.188  1.00 32.81           C
ATOM     57  C   LEU A  29       7.892  23.967 -30.672  1.00 38.28           C
ATOM     58  O   LEU A  29       7.634  23.882 -31.888  1.00 35.75           O
ATOM     59  CB  LEU A  29       9.213  25.855 -29.686  1.00 29.36           C
ATOM     60  CG  LEU A  29      10.480  26.349 -28.945  1.00 34.94           C
ATOM     61  CD1 LEU A  29      10.234  27.680 -28.352  1.00 33.95           C
ATOM     62  CD2 LEU A  29      10.955  25.375 -27.840  1.00 37.14           C
ATOM     63  H   LEU A  29      10.463  25.030 -31.606  1.00 43.59           H
ATOM     64  HA  LEU A  29       9.531  23.847 -29.458  1.00 39.37           H
ATOM     65  HB2 LEU A  29       9.081  26.442 -30.441  1.00 35.23           H
ATOM     66  HB3 LEU A  29       8.465  25.945 -29.081  1.00 35.23           H
ATOM     67  HG  LEU A  29      11.204  26.448 -29.586  1.00 41.93           H
ATOM     68 HD11 LEU A  29      11.044  27.992 -27.924  1.00 40.74           H
ATOM     69 HD12 LEU A  29       9.971  28.296 -29.048  1.00 40.74           H
ATOM     70 HD13 LEU A  29       9.526  27.597 -27.693  1.00 40.74           H
ATOM     71 HD21 LEU A  29      11.714  25.760 -27.381  1.00 44.56           H
ATOM     72 HD22 LEU A  29      10.238  25.223 -27.204  1.00 44.56           H
ATOM     73 HD23 LEU A  29      11.214  24.534 -28.249  1.00 44.56           H
ATOM     74  N   PRO A  30       7.002  23.626 -29.741  1.00 40.25           N
ATOM     75  CA  PRO A  30       5.644  23.248 -30.117  1.00 31.36           C
ATOM     76  C   PRO A  30       4.917  24.420 -30.741  1.00 28.71           C
ATOM     77  O   PRO A  30       5.263  25.579 -30.483  1.00 29.05           O
ATOM     78  CB  PRO A  30       5.002  22.858 -28.769  1.00 37.01           C
ATOM     79  CG  PRO A  30       6.137  22.520 -27.898  1.00 38.44           C
ATOM     80  CD  PRO A  30       7.224  23.455 -28.293  1.00 36.29           C
ATOM     81  HA  PRO A  30       5.649  22.492 -30.722  1.00 37.63           H
ATOM     82  HB2 PRO A  30       4.541  23.632 -28.404  1.00 44.40           H
ATOM     83  HB3 PRO A  30       4.403  22.102 -28.877  1.00 44.40           H
ATOM     84  HG2 PRO A  30       5.896  22.657 -26.967  1.00 46.12           H
ATOM     85  HG3 PRO A  30       6.414  21.601 -28.052  1.00 46.12           H
ATOM     86  HD2 PRO A  30       7.103  24.302 -27.841  1.00 43.55           H
ATOM     87  HD3 PRO A  30       8.092  23.066 -28.099  1.00 43.55           H
ATOM     88  N   PRO A  31       3.856  24.164 -31.489  1.00 33.09           N
ATOM     89  CA  PRO A  31       3.103  25.260 -32.098  1.00 37.73           C
ATOM     90  C   PRO A  31       2.286  26.004 -31.064  1.00 42.41           C
ATOM     91  O   PRO A  31       2.094  25.543 -29.938  1.00 34.58           O
ATOM     92  CB  PRO A  31       2.215  24.543 -33.116  1.00 38.04           C
ATOM     93  CG  PRO A  31       2.053  23.185 -32.574  1.00 34.34           C
ATOM     94  CD  PRO A  31       3.393  22.853 -31.970  1.00 36.71           C
ATOM     95  HA  PRO A  31       3.695  25.884 -32.549  1.00 45.27           H
ATOM     96  HB2 PRO A  31       1.365  25.006 -33.178  1.00 45.64           H
ATOM     97  HB3 PRO A  31       2.666  24.506 -33.973  1.00 45.64           H
ATOM     98  HG2 PRO A  31       1.375  23.202 -31.885  1.00 41.21           H
ATOM     99  HG3 PRO A  31       1.819  22.563 -33.280  1.00 41.21           H
ATOM    100  HD2 PRO A  31       3.310  22.238 -31.226  1.00 44.05           H
ATOM    101  HD3 PRO A  31       3.992  22.514 -32.648  1.00 44.05           H
ATOM    102  N   GLY A  32       1.824  27.193 -31.446  1.00 37.98           N
ATOM    103  CA  GLY A  32       1.012  27.992 -30.556  1.00 35.98           C
ATOM    104  C   GLY A  32       0.447  29.215 -31.221  1.00 41.95           C
ATOM    105  O   GLY A  32       0.650  29.435 -32.409  1.00 43.97           O
ATOM    106  H   GLY A  32       1.978  27.555 -32.206  1.00 45.57           H
ATOM    107  HA2 GLY A  32       0.266  27.470 -30.219  1.00 43.17           H
ATOM    108  HA3 GLY A  32       1.554  28.291 -29.811  1.00 43.17           H
ATOM    109  N   PRO A  33      -0.249  30.051 -30.464  1.00 40.73           N
ATOM    110  CA  PRO A  33      -0.792  31.293 -31.038  1.00 49.81           C
ATOM    111  C   PRO A  33       0.307  32.255 -31.472  1.00 55.12           C
ATOM    112  O   PRO A  33       1.460  32.161 -31.049  1.00 45.87           O
ATOM    113  CB  PRO A  33      -1.609  31.897 -29.885  1.00 55.95           C
ATOM    114  CG  PRO A  33      -1.419  30.952 -28.667  1.00 43.66           C
ATOM    115  CD  PRO A  33      -0.240  30.093 -28.995  1.00 45.04           C
ATOM    116  HA  PRO A  33      -1.370  31.099 -31.790  1.00 59.77           H
ATOM    117  HB2 PRO A  33      -1.263  32.783 -29.688  1.00 67.14           H
ATOM    118  HB3 PRO A  33      -2.543  31.950 -30.135  1.00 67.14           H
ATOM    119  HG2 PRO A  33      -1.268  31.477 -27.864  1.00 52.39           H
ATOM    120  HG3 PRO A  33      -2.210  30.401 -28.566  1.00 52.39           H
ATOM    121  HD2 PRO A  33       0.572  30.527 -28.686  1.00 54.05           H
ATOM    122  HD3 PRO A  33      -0.346  29.207 -28.616  1.00 54.05           H
ATOM    123  N   THR A  34      -0.060  33.229 -32.305  1.00 58.28           N
ATOM    124  CA  THR A  34       0.961  34.176 -32.727  1.00 53.65           C
ATOM    125  C   THR A  34       1.345  35.096 -31.561  1.00 50.78           C
ATOM    126  O   THR A  34       0.529  35.365 -30.676  1.00 50.52           O
ATOM    127  CB  THR A  34       0.515  35.020 -33.926  1.00 70.66           C
ATOM    128  OG1 THR A  34      -0.506  35.959 -33.537  1.00 62.67           O
ATOM    129  CG2 THR A  34       0.009  34.156 -35.050  1.00 57.61           C
ATOM    130  H   THR A  34      -0.845  33.358 -32.622  1.00 69.94           H
ATOM    131  HA  THR A  34       1.737  33.662 -33.001  1.00 64.37           H
ATOM    132  HB  THR A  34       1.288  35.494 -34.270  1.00 84.78           H
ATOM    133  HG1 THR A  34      -0.637  36.501 -34.168  1.00 75.20           H
ATOM    134 HG21 THR A  34      -0.277  34.720 -35.781  1.00 69.13           H
ATOM    135 HG22 THR A  34       0.704  33.572 -35.375  1.00 69.13           H
ATOM    136 HG23 THR A  34      -0.743  33.633 -34.740  1.00 69.13           H
ATOM    137  N   PRO A  35       2.585  35.611 -31.567  1.00 53.80           N
ATOM    138  CA  PRO A  35       3.165  36.301 -30.399  1.00 60.89           C
ATOM    139  C   PRO A  35       2.313  37.312 -29.639  1.00 67.32           C
ATOM    140  O   PRO A  35       1.254  37.758 -30.096  1.00 69.10           O
ATOM    141  CB  PRO A  35       4.386  36.992 -31.014  1.00 56.62           C
ATOM    142  CG  PRO A  35       4.865  35.962 -32.015  1.00 66.89           C
ATOM    143  CD  PRO A  35       3.591  35.405 -32.622  1.00 53.79           C
ATOM    144  HA  PRO A  35       3.485  35.635 -29.773  1.00 73.06           H
ATOM    145  HB2 PRO A  35       4.105  37.804 -31.466  1.00 67.94           H
ATOM    146  HB3 PRO A  35       5.058  37.180 -30.341  1.00 67.94           H
ATOM    147  HG2 PRO A  35       5.415  36.385 -32.693  1.00 80.26           H
ATOM    148  HG3 PRO A  35       5.361  35.261 -31.561  1.00 80.26           H
ATOM    149  HD2 PRO A  35       3.350  35.905 -33.415  1.00 64.54           H
ATOM    150  HD3 PRO A  35       3.703  34.461 -32.814  1.00 64.54           H
ATOM    151  N   LEU A  36       2.777  37.591 -28.391  1.00 70.64           N
ATOM    152  CA  LEU A  36       2.217  38.471 -27.360  1.00 76.08           C
ATOM    153  C   LEU A  36       1.081  37.868 -26.532  1.00 73.30           C
ATOM    154  O   LEU A  36       0.645  38.535 -25.584  1.00 83.76           O
ATOM    155  CB  LEU A  36       1.692  39.783 -27.954  1.00 66.68           C
ATOM    156  CG  LEU A  36       2.645  40.964 -27.975  1.00 81.06           C
ATOM    157  CD1 LEU A  36       3.872  40.683 -28.871  1.00 80.11           C
ATOM    158  CD2 LEU A  36       1.850  42.206 -28.438  1.00 81.99           C
ATOM    159  H   LEU A  36       3.503  37.230 -28.106  1.00 84.76           H
ATOM    160  HA  LEU A  36       2.926  38.704 -26.735  1.00 91.29           H
ATOM    161  HB2 LEU A  36       1.408  39.640 -28.865  1.00 80.02           H
ATOM    162  HB3 LEU A  36       0.929  40.056 -27.424  1.00 80.02           H
ATOM    163  HG  LEU A  36       2.960  41.120 -27.070  1.00 97.27           H
ATOM    164 HD11 LEU A  36       4.451  41.462 -28.870  1.00 96.13           H
ATOM    165 HD12 LEU A  36       4.352  39.918 -28.514  1.00 96.13           H
ATOM    166 HD13 LEU A  36       3.577  40.494 -29.776  1.00 96.13           H
ATOM    167 HD21 LEU A  36       2.436  42.979 -28.454  1.00 98.38           H
ATOM    168 HD22 LEU A  36       1.496  42.036 -29.326  1.00 98.38           H
ATOM    169 HD23 LEU A  36       1.119  42.356 -27.819  1.00 98.38           H
ATOM    170  N   PRO A  37       0.555  36.643 -26.822  1.00 72.38           N
ATOM    171  CA  PRO A  37      -0.674  36.281 -26.088  1.00 74.74           C
ATOM    172  C   PRO A  37      -0.540  36.309 -24.562  1.00 78.52           C
ATOM    173  O   PRO A  37       0.140  35.446 -23.995  1.00 72.87           O
ATOM    174  CB  PRO A  37      -0.953  34.844 -26.571  1.00 75.94           C
ATOM    175  CG  PRO A  37      -0.343  34.789 -27.899  1.00 72.67           C
ATOM    176  CD  PRO A  37       0.943  35.526 -27.706  1.00 70.52           C
ATOM    177  HA  PRO A  37      -1.416  36.842 -26.369  1.00 89.68           H
ATOM    178  HB2 PRO A  37      -1.907  34.667 -26.620  1.00 91.12           H
ATOM    179  HB3 PRO A  37      -0.511  34.206 -25.989  1.00 91.12           H
ATOM    180  HG2 PRO A  37      -0.909  35.256 -28.538  1.00 87.21           H
ATOM    181  HG3 PRO A  37      -0.191  33.874 -28.179  1.00 87.21           H
ATOM    182  HD2 PRO A  37       1.619  34.976 -27.285  1.00 84.62           H
ATOM    183  HD3 PRO A  37       1.192  35.786 -28.578  1.00 84.62           H
ATOM    184  HC  PRO A  37      -1.007  37.015 -24.031  1.00 94.22           H
ATOM    185  N   LEU A  43      -9.157  44.691 -17.652  1.00 64.69           N
ATOM    186  CA  LEU A  43      -8.728  45.296 -16.396  1.00 68.31           C
ATOM    187  C   LEU A  43      -7.686  44.349 -15.735  1.00 72.87           C
ATOM    188  O   LEU A  43      -6.703  43.970 -16.377  1.00 60.43           O
ATOM    189  CB  LEU A  43      -9.921  45.561 -15.448  1.00 68.73           C
ATOM    190  CG  LEU A  43     -11.167  46.406 -15.807  1.00 76.34           C
ATOM    191  CD1 LEU A  43     -11.991  45.790 -16.933  1.00 70.44           C
ATOM    192  CD2 LEU A  43     -12.103  46.614 -14.587  1.00 69.08           C
ATOM    193  H1  LEU A  43      -8.380  44.439 -18.160  1.00 77.63           H
ATOM    194  H2  LEU A  43      -9.665  45.323 -18.156  1.00 77.63           H
ATOM    195  HA  LEU A  43      -8.300  46.147 -16.589  1.00 81.96           H
ATOM    196  HB2 LEU A  43      -9.547  45.994 -14.664  1.00 82.48           H
ATOM    197  HB3 LEU A  43     -10.265  44.693 -15.185  1.00 82.48           H
ATOM    198  HG  LEU A  43     -10.869  47.282 -16.099  1.00 91.60           H
ATOM    199 HD11 LEU A  43     -11.469  45.775 -17.745  1.00 84.53           H
ATOM    200 HD12 LEU A  43     -12.242  44.888 -16.682  1.00 84.53           H
ATOM    201 HD13 LEU A  43     -12.787  46.327 -17.065  1.00 84.53           H
ATOM    202 HD21 LEU A  43     -12.388  45.749 -14.249  1.00 82.90           H
ATOM    203 HD22 LEU A  43     -11.635  47.101 -13.899  1.00 82.90           H
ATOM    204 HD23 LEU A  43     -12.880  47.122 -14.867  1.00 82.90           H
ATOM    205  N   GLN A  44      -7.900  43.968 -14.469  1.00 69.08           N
ATOM    206  CA  GLN A  44      -6.934  43.178 -13.711  1.00 61.17           C
ATOM    207  C   GLN A  44      -7.210  41.681 -13.888  1.00 70.83           C
ATOM    208  O   GLN A  44      -8.298  41.198 -13.534  1.00 58.93           O
ATOM    209  CB  GLN A  44      -6.978  43.579 -12.232  1.00 54.97           C
ATOM    210  CG  GLN A  44      -6.301  44.902 -11.937  1.00 64.71           C
ATOM    211  CD  GLN A  44      -6.354  45.300 -10.474  1.00 64.38           C
ATOM    212  OE1 GLN A  44      -5.938  44.561  -9.589  1.00 73.43           O
ATOM    213  NE2 GLN A  44      -6.876  46.476 -10.221  1.00 67.95           N
ATOM    214  H   GLN A  44      -8.593  44.166 -14.006  1.00 82.89           H
ATOM    215  HA  GLN A  44      -6.045  43.372 -14.042  1.00 73.40           H
ATOM    216  HB2 GLN A  44      -7.906  43.664 -11.958  1.00 65.96           H
ATOM    217  HB3 GLN A  44      -6.535  42.904 -11.699  1.00 65.96           H
ATOM    218  HG2 GLN A  44      -5.369  44.866 -12.205  1.00 77.65           H
ATOM    219  HG3 GLN A  44      -6.764  45.593 -12.440  1.00 77.65           H
ATOM    220 HE21 GLN A  44      -7.150  46.970 -10.870  1.00 81.54           H
ATOM    221 HE22 GLN A  44      -6.943  46.759  -9.412  1.00 81.54           H
ATOM    222  N   ILE A  45      -6.213  40.950 -14.410  1.00 60.86           N
ATOM    223  CA  ILE A  45      -6.315  39.516 -14.702  1.00 52.95           C
ATOM    224  C   ILE A  45      -5.495  38.704 -13.693  1.00 57.71           C
ATOM    225  O   ILE A  45      -4.283  38.931 -13.516  1.00 43.03           O
ATOM    226  CB  ILE A  45      -5.865  39.203 -16.140  1.00 53.97           C
ATOM    227  CG1 ILE A  45      -5.514  37.713 -16.287  1.00 61.63           C
ATOM    228  CG2 ILE A  45      -4.715  40.061 -16.531  1.00 61.25           C
ATOM    229  CD1 ILE A  45      -4.878  37.333 -17.611  1.00 54.69           C
ATOM    230  H   ILE A  45      -5.447  41.285 -14.605  1.00 73.03           H
ATOM    231  HA  ILE A  45      -7.243  39.243 -14.622  1.00 63.53           H
ATOM    232  HB  ILE A  45      -6.609  39.404 -16.732  1.00 64.76           H
ATOM    233 HG12 ILE A  45      -4.890  37.424 -15.603  1.00 73.95           H
ATOM    234 HG13 ILE A  45      -6.339  37.212 -16.208  1.00 73.95           H
ATOM    235 HG21 ILE A  45      -4.430  39.838 -17.429  1.00 73.49           H
ATOM    236 HG22 ILE A  45      -4.987  40.989 -16.510  1.00 73.49           H
ATOM    237 HG23 ILE A  45      -4.008  39.903 -15.898  1.00 73.49           H
ATOM    238 HD11 ILE A  45      -4.741  36.373 -17.613  1.00 65.62           H
ATOM    239 HD12 ILE A  45      -5.465  37.588 -18.338  1.00 65.62           H
ATOM    240 HD13 ILE A  45      -4.021  37.779 -17.698  1.00 65.62           H
ATOM    241  N   GLY A  46      -6.141  37.689 -13.109  1.00 47.85           N
ATOM    242  CA  GLY A  46      -5.519  36.831 -12.129  1.00 39.34           C
ATOM    243  C   GLY A  46      -5.091  35.492 -12.709  1.00 31.33           C
ATOM    244  O   GLY A  46      -5.322  35.165 -13.869  1.00 30.07           O
ATOM    245  H   GLY A  46      -6.961  37.486 -13.281  1.00 57.42           H
ATOM    246  HA2 GLY A  46      -4.724  37.258 -11.768  1.00 47.21           H
ATOM    247  HA3 GLY A  46      -6.148  36.674 -11.406  1.00 47.21           H
ATOM    248  N   ILE A  47      -4.465  34.687 -11.841  1.00 33.57           N
ATOM    249  CA  ILE A  47      -3.918  33.393 -12.276  1.00 33.76           C
ATOM    250  C   ILE A  47      -5.021  32.460 -12.745  1.00 30.47           C
ATOM    251  O   ILE A  47      -4.833  31.669 -13.673  1.00 37.14           O
ATOM    252  CB  ILE A  47      -3.091  32.745 -11.147  1.00 32.98           C
ATOM    253  CG1 ILE A  47      -2.353  31.529 -11.699  1.00 31.99           C
ATOM    254  CG2 ILE A  47      -3.989  32.371  -9.985  1.00 34.29           C
ATOM    255  CD1 ILE A  47      -1.308  31.910 -12.721  1.00 31.89           C
ATOM    256  H   ILE A  47      -4.345  34.877 -11.011  1.00 40.29           H
ATOM    257  HA  ILE A  47      -3.339  33.552 -13.036  1.00 40.50           H
ATOM    258  HB  ILE A  47      -2.435  33.375 -10.816  1.00 39.58           H
ATOM    259 HG12 ILE A  47      -1.900  31.085 -10.969  1.00 38.38           H
ATOM    260 HG13 ILE A  47      -2.988  30.921 -12.109  1.00 38.38           H
ATOM    261 HG21 ILE A  47      -3.440  32.002  -9.278  1.00 41.14           H
ATOM    262 HG22 ILE A  47      -4.444  33.161  -9.659  1.00 41.14           H
ATOM    263 HG23 ILE A  47      -4.639  31.714 -10.278  1.00 41.14           H
ATOM    264 HD11 ILE A  47      -0.851  31.105 -13.015  1.00 38.27           H
ATOM    265 HD12 ILE A  47      -1.732  32.325 -13.489  1.00 38.27           H
ATOM    266 HD13 ILE A  47      -0.686  32.522 -12.302  1.00 38.27           H
ATOM    267  N   LYS A  48      -6.187  32.526 -12.111  1.00 32.03           N
ATOM    268  CA  LYS A  48      -7.276  31.662 -12.513  1.00 32.96           C
ATOM    269  C   LYS A  48      -7.784  32.014 -13.903  1.00 34.69           C
ATOM    270  O   LYS A  48      -8.159  31.120 -14.667  1.00 37.53           O
ATOM    271  CB  LYS A  48      -8.368  31.728 -11.458  1.00 34.99           C
ATOM    272  CG  LYS A  48      -7.803  31.440 -10.033  1.00 37.25           C
ATOM    273  CD  LYS A  48      -8.862  31.088  -9.012  1.00 40.40           C
ATOM    274  CE  LYS A  48      -9.372  29.626  -9.130  1.00 47.33           C
ATOM    275  NZ  LYS A  48      -8.280  28.623  -8.946  1.00 39.40           N1+
ATOM    276  H   LYS A  48      -6.364  33.044 -11.453  1.00 38.43           H
ATOM    277  HA  LYS A  48      -6.938  30.753 -12.544  1.00 39.54           H
ATOM    278  HB2 LYS A  48      -8.767  32.614 -11.462  1.00 41.98           H
ATOM    279  HB3 LYS A  48      -9.035  31.055 -11.664  1.00 41.98           H
ATOM    280  HG2 LYS A  48      -7.158  30.718 -10.064  1.00 44.70           H
ATOM    281  HG3 LYS A  48      -7.378  32.256  -9.716  1.00 44.70           H
ATOM    282  HD2 LYS A  48      -8.481  31.198  -8.129  1.00 48.48           H
ATOM    283  HD3 LYS A  48      -9.613  31.689  -9.127  1.00 48.48           H
ATOM    284  HE2 LYS A  48     -10.042  29.462  -8.444  1.00 56.79           H
ATOM    285  HE3 LYS A  48      -9.756  29.500 -10.010  1.00 56.79           H
ATOM    286  HZ1 LYS A  48      -8.607  27.869  -8.608  1.00 47.28           H
ATOM    287  HZ2 LYS A  48      -7.899  28.444  -9.732  1.00 47.28           H
ATOM    288  HZ3 LYS A  48      -7.656  28.948  -8.401  1.00 47.28           H
ATOM    289  N   ASP A  49      -7.744  33.292 -14.266  1.00 38.26           N
ATOM    290  CA  ASP A  49      -8.035  33.707 -15.638  1.00 36.76           C
ATOM    291  C   ASP A  49      -6.973  33.195 -16.597  1.00 34.31           C
ATOM    292  O   ASP A  49      -7.280  32.682 -17.691  1.00 35.94           O
ATOM    293  CB  ASP A  49      -8.101  35.231 -15.693  1.00 38.00           C
ATOM    294  CG  ASP A  49      -9.181  35.795 -14.783  1.00 55.61           C
ATOM    295  OD1 ASP A  49     -10.367  35.399 -14.968  1.00 47.07           O
ATOM    296  OD2 ASP A  49      -8.837  36.610 -13.874  1.00 55.46           O1-
ATOM    297  H   ASP A  49      -7.525  33.938 -13.744  1.00 45.91           H
ATOM    298  HA  ASP A  49      -8.893  33.344 -15.898  1.00 44.10           H
ATOM    299  HB2 ASP A  49      -7.249  35.585 -15.392  1.00 45.60           H
ATOM    300  HB3 ASP A  49      -8.277  35.508 -16.599  1.00 45.60           H
ATOM    301  N   ILE A  50      -5.711  33.309 -16.194  1.00 31.66           N
ATOM    302  CA  ILE A  50      -4.635  32.754 -17.005  1.00 30.87           C
ATOM    303  C   ILE A  50      -4.848  31.269 -17.206  1.00 32.83           C
ATOM    304  O   ILE A  50      -4.752  30.746 -18.325  1.00 31.69           O
ATOM    305  CB  ILE A  50      -3.285  33.048 -16.343  1.00 34.17           C
ATOM    306  CG1 ILE A  50      -3.069  34.567 -16.332  1.00 37.22           C
ATOM    307  CG2 ILE A  50      -2.224  32.319 -17.036  1.00 33.52           C
ATOM    308  CD1 ILE A  50      -1.849  35.074 -15.549  1.00 36.71           C
ATOM    309  H   ILE A  50      -5.453  33.688 -15.467  1.00 37.99           H
ATOM    310  HA  ILE A  50      -4.652  33.164 -17.877  1.00 37.04           H
ATOM    311  HB  ILE A  50      -3.322  32.735 -15.426  1.00 41.00           H
ATOM    312 HG12 ILE A  50      -2.974  34.856 -17.251  1.00 44.66           H
ATOM    313 HG13 ILE A  50      -3.854  34.978 -15.933  1.00 44.66           H
ATOM    314 HG21 ILE A  50      -1.382  32.557 -16.627  1.00 40.22           H
ATOM    315 HG22 ILE A  50      -2.367  31.363 -16.953  1.00 40.22           H
ATOM    316 HG23 ILE A  50      -2.229  32.576 -17.973  1.00 40.22           H
ATOM    317 HD11 ILE A  50      -1.814  36.039 -15.600  1.00 44.05           H
ATOM    318 HD12 ILE A  50      -1.930  34.803 -14.619  1.00 44.05           H
ATOM    319 HD13 ILE A  50      -1.050  34.689 -15.941  1.00 44.05           H
ATOM    320  N   SER A  51      -5.137  30.555 -16.122  1.00 32.24           N
ATOM    321  CA  SER A  51      -5.249  29.110 -16.257  1.00 34.20           C
ATOM    322  C   SER A  51      -6.383  28.759 -17.208  1.00 30.23           C
ATOM    323  O   SER A  51      -6.253  27.885 -18.071  1.00 30.21           O
ATOM    324  CB  SER A  51      -5.462  28.470 -14.890  1.00 29.54           C
ATOM    325  OG  SER A  51      -5.460  27.066 -15.072  1.00 32.60           O
ATOM    326  H   SER A  51      -5.242  30.863 -15.327  1.00 38.69           H
ATOM    327  HA  SER A  51      -4.418  28.752 -16.614  1.00 41.03           H
ATOM    328  HB2 SER A  51      -4.758  28.743 -14.288  1.00 35.45           H
ATOM    329  HB3 SER A  51      -6.321  28.755 -14.535  1.00 35.45           H
ATOM    330  HG  SER A  51      -5.574  26.692 -14.331  1.00 39.12           H
ATOM    331  N   LYS A  52      -7.504  29.445 -17.065  1.00 32.56           N
ATOM    332  CA  LYS A  52      -8.598  29.308 -18.013  1.00 34.09           C
ATOM    333  C   LYS A  52      -8.129  29.572 -19.443  1.00 30.36           C
ATOM    334  O   LYS A  52      -8.475  28.836 -20.370  1.00 34.31           O
ATOM    335  CB  LYS A  52      -9.717  30.284 -17.617  1.00 36.27           C
ATOM    336  CG  LYS A  52     -11.037  30.078 -18.320  1.00 41.05           C
ATOM    337  CD  LYS A  52     -11.812  28.883 -17.782  1.00 63.00           C
ATOM    338  CE  LYS A  52     -12.082  28.944 -16.257  1.00 63.60           C
ATOM    339  NZ  LYS A  52     -12.928  27.751 -15.795  1.00 50.61           N1+
ATOM    340  H   LYS A  52      -7.654  30.005 -16.429  1.00 39.07           H
ATOM    341  HA  LYS A  52      -8.941  28.403 -17.965  1.00 40.91           H
ATOM    342  HB2 LYS A  52      -9.855  30.238 -16.659  1.00 43.52           H
ATOM    343  HB3 LYS A  52      -9.410  31.182 -17.834  1.00 43.52           H
ATOM    344  HG2 LYS A  52     -11.588  30.867 -18.185  1.00 49.26           H
ATOM    345  HG3 LYS A  52     -10.876  29.944 -19.266  1.00 49.26           H
ATOM    346  HD2 LYS A  52     -12.673  28.862 -18.233  1.00 75.60           H
ATOM    347  HD3 LYS A  52     -11.316  28.074 -17.971  1.00 75.60           H
ATOM    348  HE2 LYS A  52     -11.244  28.924 -15.771  1.00 76.32           H
ATOM    349  HE3 LYS A  52     -12.559  29.767 -16.051  1.00 76.32           H
ATOM    350  HZ1 LYS A  52     -13.066  27.808 -14.916  1.00 60.73           H
ATOM    351  HZ2 LYS A  52     -13.719  27.761 -16.203  1.00 60.73           H
ATOM    352  HZ3 LYS A  52     -12.517  26.986 -15.978  1.00 60.73           H
ATOM    353  N   SER A  53      -7.345  30.624 -19.659  1.00 35.72           N
ATOM    354  CA  SER A  53      -6.847  30.838 -21.022  1.00 32.26           C
ATOM    355  C   SER A  53      -5.991  29.673 -21.491  1.00 37.48           C
ATOM    356  O   SER A  53      -6.075  29.267 -22.660  1.00 34.37           O
ATOM    357  CB  SER A  53      -6.067  32.145 -21.118  1.00 37.33           C
ATOM    358  OG  SER A  53      -6.856  33.243 -20.678  1.00 40.55           O
ATOM    359  H   SER A  53      -7.109  31.208 -19.074  1.00 42.86           H
ATOM    360  HA  SER A  53      -7.605  30.893 -21.623  1.00 38.71           H
ATOM    361  HB2 SER A  53      -5.277  32.080 -20.563  1.00 44.79           H
ATOM    362  HB3 SER A  53      -5.819  32.290 -22.047  1.00 44.79           H
ATOM    363  HG  SER A  53      -7.013  33.161 -19.856  1.00 48.66           H
ATOM    364  N   LEU A  54      -5.148  29.112 -20.606  1.00 33.35           N
ATOM    365  CA  LEU A  54      -4.300  28.001 -21.034  1.00 29.90           C
ATOM    366  C   LEU A  54      -5.118  26.774 -21.418  1.00 28.93           C
ATOM    367  O   LEU A  54      -4.747  26.017 -22.336  1.00 27.84           O
ATOM    368  CB  LEU A  54      -3.303  27.645 -19.915  1.00 26.72           C
ATOM    369  CG  LEU A  54      -2.363  28.747 -19.493  1.00 29.01           C
ATOM    370  CD1 LEU A  54      -1.416  28.177 -18.456  1.00 35.52           C
ATOM    371  CD2 LEU A  54      -1.550  29.237 -20.674  1.00 32.21           C
ATOM    372  H   LEU A  54      -5.028  29.367 -19.787  1.00 40.02           H
ATOM    373  HA  LEU A  54      -3.805  28.293 -21.816  1.00 35.88           H
ATOM    374  HB2 LEU A  54      -3.812  27.387 -19.130  1.00 32.06           H
ATOM    375  HB3 LEU A  54      -2.750  26.905 -20.207  1.00 32.06           H
ATOM    376  HG  LEU A  54      -2.851  29.493 -19.103  1.00 34.81           H
ATOM    377 HD11 LEU A  54      -0.811  28.883 -18.163  1.00 42.62           H
ATOM    378 HD12 LEU A  54      -1.933  27.860 -17.702  1.00 42.62           H
ATOM    379 HD13 LEU A  54      -0.912  27.445 -18.848  1.00 42.62           H
ATOM    380 HD21 LEU A  54      -0.927  29.916 -20.361  1.00 38.65           H
ATOM    381 HD22 LEU A  54      -1.059  28.491 -21.056  1.00 38.65           H
ATOM    382 HD23 LEU A  54      -2.153  29.618 -21.334  1.00 38.65           H
ATOM    383  N   THR A  55      -6.214  26.535 -20.700  1.00 30.19           N
ATOM    384  CA  THR A  55      -7.059  25.380 -20.998  1.00 29.23           C
ATOM    385  C   THR A  55      -7.794  25.553 -22.329  1.00 30.04           C
ATOM    386  O   THR A  55      -7.894  24.611 -23.129  1.00 29.09           O
ATOM    387  CB  THR A  55      -8.045  25.177 -19.832  1.00 32.28           C
ATOM    388  OG1 THR A  55      -7.318  24.864 -18.625  1.00 31.18           O
ATOM    389  CG2 THR A  55      -9.059  24.058 -20.161  1.00 34.89           C
ATOM    390  H   THR A  55      -6.480  27.025 -20.039  1.00 36.23           H
ATOM    391  HA  THR A  55      -6.491  24.595 -21.077  1.00 35.07           H
ATOM    392  HB  THR A  55      -8.521  26.014 -19.685  1.00 38.73           H
ATOM    393  HG1 THR A  55      -6.841  24.200 -18.734  1.00 37.41           H
ATOM    394 HG21 THR A  55      -9.643  23.935 -19.402  1.00 41.87           H
ATOM    395 HG22 THR A  55      -9.599  24.296 -20.932  1.00 41.87           H
ATOM    396 HG23 THR A  55      -8.605  23.217 -20.344  1.00 41.87           H
ATOM    397  N   ASN A  56      -8.306  26.757 -22.588  1.00 39.44           N
ATOM    398  CA  ASN A  56      -8.877  27.042 -23.907  1.00 39.29           C
ATOM    399  C   ASN A  56      -7.846  26.835 -25.015  1.00 34.06           C
ATOM    400  O   ASN A  56      -8.132  26.173 -26.012  1.00 36.72           O
ATOM    401  CB  ASN A  56      -9.421  28.457 -23.930  1.00 39.10           C
ATOM    402  CG  ASN A  56     -10.666  28.583 -23.098  1.00 47.38           C
ATOM    403  OD1 ASN A  56     -11.403  27.606 -22.944  1.00 50.20           O
ATOM    404  ND2 ASN A  56     -10.893  29.758 -22.527  1.00 42.31           N
ATOM    405  H   ASN A  56      -8.332  27.412 -22.034  1.00 47.32           H
ATOM    406  HA  ASN A  56      -9.618  26.431 -24.050  1.00 47.15           H
ATOM    407  HB2 ASN A  56      -8.756  29.061 -23.566  1.00 46.92           H
ATOM    408  HB3 ASN A  56      -9.628  28.697 -24.848  1.00 46.92           H
ATOM    409 HD21 ASN A  56     -11.614  29.887 -22.078  1.00 50.77           H
ATOM    410 HD22 ASN A  56     -10.319  30.387 -22.611  1.00 50.77           H
ATOM    411  N   LEU A  57      -6.617  27.339 -24.834  1.00 31.11           N
ATOM    412  CA  LEU A  57      -5.581  27.087 -25.833  1.00 26.68           C
ATOM    413  C   LEU A  57      -5.296  25.610 -26.044  1.00 37.30           C
ATOM    414  O   LEU A  57      -4.942  25.218 -27.173  1.00 37.16           O
ATOM    415  CB  LEU A  57      -4.288  27.816 -25.451  1.00 35.10           C
ATOM    416  CG  LEU A  57      -4.424  29.329 -25.603  1.00 37.43           C
ATOM    417  CD1 LEU A  57      -3.276  30.051 -24.920  1.00 39.73           C
ATOM    418  CD2 LEU A  57      -4.474  29.716 -27.115  1.00 40.16           C
ATOM    419  H   LEU A  57      -6.360  27.822 -24.162  1.00 37.33           H
ATOM    420  HA  LEU A  57      -5.888  27.429 -26.680  1.00 32.01           H
ATOM    421  HB2 LEU A  57      -4.085  27.636 -24.520  1.00 42.12           H
ATOM    422  HB3 LEU A  57      -3.566  27.515 -26.023  1.00 42.12           H
ATOM    423  HG  LEU A  57      -5.252  29.608 -25.182  1.00 44.91           H
ATOM    424 HD11 LEU A  57      -3.390  31.006 -25.033  1.00 47.67           H
ATOM    425 HD12 LEU A  57      -3.252  29.827 -23.974  1.00 47.67           H
ATOM    426 HD13 LEU A  57      -2.458  29.765 -25.355  1.00 47.67           H
ATOM    427 HD21 LEU A  57      -4.506  30.678 -27.196  1.00 48.19           H
ATOM    428 HD22 LEU A  57      -3.681  29.366 -27.553  1.00 48.19           H
ATOM    429 HD23 LEU A  57      -5.263  29.331 -27.520  1.00 48.19           H
ATOM    430  N   SER A  58      -5.394  24.767 -24.991  1.00 34.79           N
ATOM    431  CA  SER A  58      -5.055  23.356 -25.181  1.00 28.92           C
ATOM    432  C   SER A  58      -6.061  22.663 -26.090  1.00 32.95           C
ATOM    433  O   SER A  58      -5.736  21.659 -26.735  1.00 35.42           O
ATOM    434  CB  SER A  58      -4.977  22.590 -23.836  1.00 35.18           C
ATOM    435  OG  SER A  58      -6.253  22.339 -23.254  1.00 35.35           O
ATOM    436  H   SER A  58      -5.641  24.982 -24.191  1.00 41.75           H
ATOM    437  HA  SER A  58      -4.180  23.298 -25.600  1.00 34.70           H
ATOM    438  HB2 SER A  58      -4.573  21.724 -24.001  1.00 42.21           H
ATOM    439  HB3 SER A  58      -4.423  23.084 -23.205  1.00 42.21           H
ATOM    440  HG  SER A  58      -6.594  23.067 -22.997  1.00 42.42           H
ATOM    441  N   LYS A  59      -7.293  23.155 -26.114  1.00 31.42           N
ATOM    442  CA  LYS A  59      -8.305  22.567 -26.984  1.00 43.27           C
ATOM    443  C   LYS A  59      -7.980  22.867 -28.445  1.00 40.24           C
ATOM    444  O   LYS A  59      -8.200  22.035 -29.327  1.00 41.15           O
ATOM    445  CB  LYS A  59      -9.676  23.114 -26.574  1.00 44.01           C
ATOM    446  CG  LYS A  59     -10.037  22.791 -25.071  1.00 44.54           C
ATOM    447  CD  LYS A  59     -11.490  23.036 -24.696  1.00 58.17           C
ATOM    448  CE  LYS A  59     -11.962  24.462 -24.980  1.00 60.49           C
ATOM    449  NZ  LYS A  59     -12.151  24.806 -26.437  1.00 77.39           N1+
ATOM    450  H   LYS A  59      -7.559  23.824 -25.653  1.00 37.71           H
ATOM    451  HA  LYS A  59      -8.311  21.603 -26.856  1.00 51.92           H
ATOM    452  HB2 LYS A  59      -9.653  24.079 -26.675  1.00 52.81           H
ATOM    453  HB3 LYS A  59     -10.355  22.727 -27.147  1.00 52.81           H
ATOM    454  HG2 LYS A  59      -9.846  21.852 -24.896  1.00 53.44           H
ATOM    455  HG3 LYS A  59      -9.498  23.350 -24.490  1.00 53.44           H
ATOM    456  HD2 LYS A  59     -12.044  22.424 -25.202  1.00 69.80           H
ATOM    457  HD3 LYS A  59     -11.600  22.871 -23.741  1.00 69.80           H
ATOM    458  HE2 LYS A  59     -12.820  24.587 -24.545  1.00 72.58           H
ATOM    459  HE3 LYS A  59     -11.312  25.080 -24.609  1.00 72.58           H
ATOM    460  HZ1 LYS A  59     -12.920  25.238 -26.548  1.00 92.86           H
ATOM    461  HZ2 LYS A  59     -11.486  25.331 -26.713  1.00 92.86           H
ATOM    462  HZ3 LYS A  59     -12.161  24.069 -26.933  1.00 92.86           H
ATOM    463  N   VAL A  60      -7.380  24.019 -28.692  1.00 33.32           N
ATOM    464  CA  VAL A  60      -6.971  24.386 -30.045  1.00 43.96           C
ATOM    465  C   VAL A  60      -5.707  23.621 -30.447  1.00 51.07           C
ATOM    466  O   VAL A  60      -5.721  22.819 -31.391  1.00 50.13           O
ATOM    467  CB  VAL A  60      -6.768  25.906 -30.115  1.00 42.18           C
ATOM    468  CG1 VAL A  60      -6.196  26.329 -31.452  1.00 55.62           C
ATOM    469  CG2 VAL A  60      -8.080  26.638 -29.781  1.00 43.80           C
ATOM    470  H   VAL A  60      -7.209  24.622 -28.086  1.00 39.98           H
ATOM    471  HA  VAL A  60      -7.687  24.159 -30.661  1.00 52.75           H
ATOM    472  HB  VAL A  60      -6.126  26.151 -29.439  1.00 50.61           H
ATOM    473 HG11 VAL A  60      -6.047  27.283 -31.426  1.00 66.74           H
ATOM    474 HG12 VAL A  60      -5.353  25.872 -31.608  1.00 66.74           H
ATOM    475 HG13 VAL A  60      -6.833  26.116 -32.148  1.00 66.74           H
ATOM    476 HG21 VAL A  60      -7.923  27.595 -29.813  1.00 52.56           H
ATOM    477 HG22 VAL A  60      -8.754  26.389 -30.427  1.00 52.56           H
ATOM    478 HG23 VAL A  60      -8.365  26.390 -28.887  1.00 52.56           H
ATOM    479  N   TYR A  61      -4.596  23.851 -29.717  1.00 40.69           N
ATOM    480  CA  TYR A  61      -3.271  23.316 -30.062  1.00 40.13           C
ATOM    481  C   TYR A  61      -2.920  21.969 -29.432  1.00 39.94           C
ATOM    482  O   TYR A  61      -1.878  21.404 -29.791  1.00 37.89           O
ATOM    483  CB  TYR A  61      -2.188  24.327 -29.661  1.00 36.74           C
ATOM    484  CG  TYR A  61      -2.329  25.640 -30.368  1.00 41.15           C
ATOM    485  CD1 TYR A  61      -1.819  25.822 -31.649  1.00 48.95           C
ATOM    486  CD2 TYR A  61      -3.004  26.688 -29.780  1.00 42.07           C
ATOM    487  CE1 TYR A  61      -1.950  27.040 -32.313  1.00 44.04           C
ATOM    488  CE2 TYR A  61      -3.140  27.912 -30.431  1.00 42.60           C
ATOM    489  CZ  TYR A  61      -2.614  28.082 -31.705  1.00 46.08           C
ATOM    490  OH  TYR A  61      -2.770  29.296 -32.363  1.00 48.90           O
ATOM    491  H   TYR A  61      -4.590  24.343 -29.012  1.00 48.83           H
ATOM    492  HA  TYR A  61      -3.214  23.195 -31.025  1.00 48.15           H
ATOM    493  HB2 TYR A  61      -2.251  24.495 -28.706  1.00 44.09           H
ATOM    494  HB3 TYR A  61      -1.322  23.955 -29.878  1.00 44.09           H
ATOM    495  HD1 TYR A  61      -1.373  25.124 -32.065  1.00 58.74           H
ATOM    496  HD2 TYR A  61      -3.349  26.583 -28.924  1.00 50.48           H
ATOM    497  HE1 TYR A  61      -1.603  27.142 -33.167  1.00 52.85           H
ATOM    498  HE2 TYR A  61      -3.588  28.608 -30.015  1.00 51.11           H
ATOM    499  HH  TYR A  61      -3.338  29.777 -31.968  1.00 58.68           H
ATOM    500  N   GLY A  62      -3.726  21.431 -28.510  1.00 38.98           N
ATOM    501  CA  GLY A  62      -3.384  20.177 -27.858  1.00 35.92           C
ATOM    502  C   GLY A  62      -2.605  20.348 -26.536  1.00 35.84           C
ATOM    503  O   GLY A  62      -2.459  21.461 -26.011  1.00 27.94           O
ATOM    504  H   GLY A  62      -4.472  21.761 -28.250  1.00 46.77           H
ATOM    505  HA2 GLY A  62      -4.193  19.659 -27.700  1.00 43.10           H
ATOM    506  HA3 GLY A  62      -2.827  19.679 -28.468  1.00 43.10           H
ATOM    507  N   PRO A  63      -2.056  19.241 -26.007  1.00 35.91           N
ATOM    508  CA  PRO A  63      -1.532  19.247 -24.622  1.00 36.28           C
ATOM    509  C   PRO A  63      -0.208  19.954 -24.444  1.00 34.10           C
ATOM    510  O   PRO A  63       0.140  20.250 -23.293  1.00 29.72           O
ATOM    511  CB  PRO A  63      -1.385  17.758 -24.294  1.00 28.64           C
ATOM    512  CG  PRO A  63      -1.134  17.124 -25.652  1.00 39.31           C
ATOM    513  CD  PRO A  63      -2.031  17.892 -26.589  1.00 33.98           C
ATOM    514  HA  PRO A  63      -2.181  19.637 -24.017  1.00 43.53           H
ATOM    515  HB2 PRO A  63      -0.623  17.627 -23.704  1.00 34.37           H
ATOM    516  HB3 PRO A  63      -2.200  17.426 -23.895  1.00 34.37           H
ATOM    517  HG2 PRO A  63      -0.206  17.257 -25.902  1.00 47.17           H
ATOM    518  HG3 PRO A  63      -1.352  16.182 -25.634  1.00 47.17           H
ATOM    519  HD2 PRO A  63      -1.655  17.920 -27.477  1.00 40.78           H
ATOM    520  HD3 PRO A  63      -2.920  17.512 -26.576  1.00 40.78           H
ATOM    521  N   VAL A  64       0.548  20.219 -25.514  1.00 29.77           N
ATOM    522  CA  VAL A  64       1.848  20.886 -25.421  1.00 28.57           C
ATOM    523  C   VAL A  64       1.898  22.016 -26.456  1.00 38.60           C
ATOM    524  O   VAL A  64       1.820  21.741 -27.658  1.00 36.37           O
ATOM    525  CB  VAL A  64       3.002  19.906 -25.669  1.00 30.51           C
ATOM    526  CG1 VAL A  64       4.352  20.616 -25.435  1.00 31.30           C
ATOM    527  CG2 VAL A  64       2.865  18.642 -24.822  1.00 38.41           C
ATOM    528  H   VAL A  64       0.330  20.019 -26.317  1.00 35.72           H
ATOM    529  HA  VAL A  64       1.955  21.276 -24.542  1.00 34.28           H
ATOM    530  HB  VAL A  64       2.965  19.620 -26.594  1.00 36.60           H
ATOM    531 HG11 VAL A  64       5.056  19.983 -25.634  1.00 37.56           H
ATOM    532 HG12 VAL A  64       4.422  21.391 -26.017  1.00 37.56           H
ATOM    533 HG13 VAL A  64       4.420  20.894 -24.510  1.00 37.56           H
ATOM    534 HG21 VAL A  64       3.612  18.051 -25.009  1.00 46.09           H
ATOM    535 HG22 VAL A  64       2.862  18.884 -23.887  1.00 46.09           H
ATOM    536 HG23 VAL A  64       2.032  18.200 -25.050  1.00 46.09           H
ATOM    537  N   PHE A  65       2.101  23.261 -26.008  1.00 33.10           N
ATOM    538  CA  PHE A  65       2.105  24.406 -26.920  1.00 31.29           C
ATOM    539  C   PHE A  65       2.963  25.542 -26.385  1.00 39.53           C
ATOM    540  O   PHE A  65       3.286  25.607 -25.185  1.00 30.58           O
ATOM    541  CB  PHE A  65       0.697  24.936 -27.217  1.00 30.23           C
ATOM    542  CG  PHE A  65      -0.106  25.319 -26.004  1.00 26.60           C
ATOM    543  CD1 PHE A  65      -0.046  26.590 -25.499  1.00 26.11           C
ATOM    544  CD2 PHE A  65      -0.962  24.403 -25.401  1.00 24.31           C
ATOM    545  CE1 PHE A  65      -0.805  26.939 -24.409  1.00 28.20           C
ATOM    546  CE2 PHE A  65      -1.712  24.757 -24.317  1.00 27.55           C
ATOM    547  CZ  PHE A  65      -1.629  26.017 -23.821  1.00 25.69           C
ATOM    548  H   PHE A  65       2.247  23.476 -25.187  1.00 39.72           H
ATOM    549  HA  PHE A  65       2.497  24.121 -27.755  1.00 37.55           H
ATOM    550  HB2 PHE A  65       0.777  25.732 -27.765  1.00 36.27           H
ATOM    551  HB3 PHE A  65       0.213  24.243 -27.693  1.00 36.27           H
ATOM    552  HD1 PHE A  65       0.521  27.221 -25.892  1.00 31.33           H
ATOM    553  HD2 PHE A  65      -1.022  23.538 -25.730  1.00 29.17           H
ATOM    554  HE1 PHE A  65      -0.754  27.797 -24.060  1.00 33.83           H
ATOM    555  HE2 PHE A  65      -2.273  24.134 -23.912  1.00 33.05           H
ATOM    556  HZ  PHE A  65      -2.138  26.257 -23.086  1.00 30.82           H
ATOM    557  N   THR A  66       3.370  26.423 -27.318  1.00 31.68           N
ATOM    558  CA  THR A  66       4.248  27.549 -27.028  1.00 26.32           C
ATOM    559  C   THR A  66       3.469  28.853 -27.048  1.00 31.69           C
ATOM    560  O   THR A  66       2.586  29.059 -27.893  1.00 35.39           O
ATOM    561  CB  THR A  66       5.406  27.614 -28.030  1.00 32.93           C
ATOM    562  OG1 THR A  66       6.115  26.391 -28.013  1.00 34.13           O
ATOM    563  CG2 THR A  66       6.370  28.715 -27.709  1.00 33.42           C
ATOM    564  H   THR A  66       3.147  26.380 -28.148  1.00 38.01           H
ATOM    565  HA  THR A  66       4.636  27.442 -26.149  1.00 31.58           H
ATOM    566  HB  THR A  66       5.063  27.759 -28.927  1.00 39.51           H
ATOM    567  HG1 THR A  66       6.063  26.028 -28.765  1.00 40.96           H
ATOM    568 HG21 THR A  66       7.110  28.693 -28.338  1.00 40.10           H
ATOM    569 HG22 THR A  66       5.925  29.572 -27.776  1.00 40.10           H
ATOM    570 HG23 THR A  66       6.708  28.607 -26.808  1.00 40.10           H
ATOM    571  N   LEU A  67       3.782  29.704 -26.081  1.00 31.51           N
ATOM    572  CA  LEU A  67       3.326  31.077 -26.015  1.00 40.21           C
ATOM    573  C   LEU A  67       4.553  31.966 -26.096  1.00 48.41           C
ATOM    574  O   LEU A  67       5.601  31.624 -25.545  1.00 45.09           O
ATOM    575  CB  LEU A  67       2.594  31.389 -24.714  1.00 36.69           C
ATOM    576  CG  LEU A  67       1.293  30.678 -24.384  1.00 37.80           C
ATOM    577  CD1 LEU A  67       0.667  31.294 -23.173  1.00 38.56           C
ATOM    578  CD2 LEU A  67       0.340  30.841 -25.530  1.00 42.32           C
ATOM    579  H   LEU A  67       4.294  29.496 -25.423  1.00 37.80           H
ATOM    580  HA  LEU A  67       2.737  31.262 -26.763  1.00 48.25           H
ATOM    581  HB2 LEU A  67       3.204  31.199 -23.988  1.00 44.02           H
ATOM    582  HB3 LEU A  67       2.396  32.334 -24.717  1.00 44.02           H
ATOM    583  HG  LEU A  67       1.453  29.739 -24.223  1.00 45.36           H
ATOM    584 HD11 LEU A  67      -0.154  30.823 -22.969  1.00 46.27           H
ATOM    585 HD12 LEU A  67       1.283  31.228 -22.430  1.00 46.27           H
ATOM    586 HD13 LEU A  67       0.475  32.228 -23.366  1.00 46.27           H
ATOM    587 HD21 LEU A  67      -0.481  30.387 -25.304  1.00 50.78           H
ATOM    588 HD22 LEU A  67       0.169  31.788 -25.663  1.00 50.78           H
ATOM    589 HD23 LEU A  67       0.728  30.449 -26.327  1.00 50.78           H
ATOM    590  N   TYR A  68       4.414  33.128 -26.732  1.00 45.42           N
ATOM    591  CA  TYR A  68       5.480  34.119 -26.775  1.00 49.82           C
ATOM    592  C   TYR A  68       5.031  35.413 -26.117  1.00 53.75           C
ATOM    593  O   TYR A  68       3.933  35.904 -26.375  1.00 59.49           O
ATOM    594  CB  TYR A  68       5.903  34.422 -28.197  1.00 46.58           C
ATOM    595  CG  TYR A  68       6.756  33.365 -28.850  1.00 41.66           C
ATOM    596  CD1 TYR A  68       6.182  32.339 -29.558  1.00 39.00           C
ATOM    597  CD2 TYR A  68       8.149  33.425 -28.783  1.00 49.64           C
ATOM    598  CE1 TYR A  68       6.947  31.367 -30.149  1.00 44.69           C
ATOM    599  CE2 TYR A  68       8.932  32.463 -29.390  1.00 45.86           C
ATOM    600  CZ  TYR A  68       8.326  31.432 -30.070  1.00 46.56           C
ATOM    601  OH  TYR A  68       9.109  30.453 -30.679  1.00 47.32           O
ATOM    602  H   TYR A  68       3.700  33.375 -27.133  1.00 54.50           H
ATOM    603  HA  TYR A  68       6.247  33.790 -26.287  1.00 59.78           H
ATOM    604  HB2 TYR A  68       5.105  34.538 -28.733  1.00 55.89           H
ATOM    605  HB3 TYR A  68       6.414  35.244 -28.170  1.00 55.89           H
ATOM    606  HD1 TYR A  68       5.256  32.290 -29.607  1.00 46.80           H
ATOM    607  HD2 TYR A  68       8.558  34.118 -28.317  1.00 59.57           H
ATOM    608  HE1 TYR A  68       6.534  30.677 -30.613  1.00 53.62           H
ATOM    609  HE2 TYR A  68       9.858  32.507 -29.328  1.00 55.02           H
ATOM    610  HH  TYR A  68       9.918  30.575 -30.486  1.00 56.78           H
ATOM    611  N   PHE A  69       5.897  35.968 -25.279  1.00 63.79           N
ATOM    612  CA  PHE A  69       5.688  37.268 -24.655  1.00 57.25           C
ATOM    613  C   PHE A  69       6.896  38.089 -25.057  1.00 65.23           C
ATOM    614  O   PHE A  69       7.897  38.165 -24.337  1.00 63.21           O
ATOM    615  CB  PHE A  69       5.528  37.156 -23.172  1.00 62.40           C
ATOM    616  CG  PHE A  69       4.458  36.209 -22.784  1.00 60.77           C
ATOM    617  CD1 PHE A  69       4.610  34.856 -23.026  1.00 53.67           C
ATOM    618  CD2 PHE A  69       3.282  36.655 -22.204  1.00 65.59           C
ATOM    619  CE1 PHE A  69       3.624  33.954 -22.684  1.00 52.62           C
ATOM    620  CE2 PHE A  69       2.284  35.748 -21.851  1.00 66.41           C
ATOM    621  CZ  PHE A  69       2.459  34.395 -22.089  1.00 59.45           C
ATOM    622  H   PHE A  69       6.638  35.602 -25.052  1.00 76.55           H
ATOM    623  HA  PHE A  69       4.896  37.682 -25.022  1.00 68.70           H
ATOM    624  HB2 PHE A  69       6.363  36.861 -22.776  1.00 74.88           H
ATOM    625  HB3 PHE A  69       5.290  38.028 -22.821  1.00 74.88           H
ATOM    626  HD1 PHE A  69       5.395  34.559 -23.421  1.00 64.40           H
ATOM    627  HD2 PHE A  69       3.162  37.561 -22.036  1.00 78.70           H
ATOM    628  HE1 PHE A  69       3.751  33.050 -22.850  1.00 63.14           H
ATOM    629  HE2 PHE A  69       1.502  36.052 -21.457  1.00 79.69           H
ATOM    630  HZ  PHE A  69       1.792  33.788 -21.860  1.00 71.34           H
ATOM    631  N   GLY A  70       6.786  38.689 -26.228  1.00 64.11           N
ATOM    632  CA  GLY A  70       7.920  39.330 -26.852  1.00 63.86           C
ATOM    633  C   GLY A  70       8.586  38.348 -27.778  1.00 71.44           C
ATOM    634  O   GLY A  70       7.920  37.717 -28.623  1.00 70.77           O
ATOM    635  H   GLY A  70       6.062  38.723 -26.693  1.00 76.92           H
ATOM    636  HA2 GLY A  70       7.630  40.101 -27.361  1.00 76.63           H
ATOM    637  HA3 GLY A  70       8.559  39.612 -26.178  1.00 76.63           H
ATOM    638  N   LEU A  71       9.893  38.208 -27.627  1.00 63.31           N
ATOM    639  CA  LEU A  71      10.621  37.110 -28.236  1.00 75.39           C
ATOM    640  C   LEU A  71      10.765  35.949 -27.257  1.00 56.35           C
ATOM    641  O   LEU A  71      11.477  34.983 -27.553  1.00 58.12           O
ATOM    642  CB  LEU A  71      11.998  37.603 -28.734  1.00 75.35           C
ATOM    643  CG  LEU A  71      12.237  37.674 -30.255  1.00 79.27           C
ATOM    644  CD1 LEU A  71      13.603  38.327 -30.547  1.00 71.65           C
ATOM    645  CD2 LEU A  71      12.127  36.282 -30.921  1.00 67.74           C
ATOM    646  H   LEU A  71      10.384  38.739 -27.166  1.00 75.96           H
ATOM    647  HA  LEU A  71      10.123  36.794 -29.005  1.00 90.47           H
ATOM    648  HB2 LEU A  71      12.126  38.512 -28.408  1.00 90.42           H
ATOM    649  HB3 LEU A  71      12.693  37.042 -28.359  1.00 90.42           H
ATOM    650  HG  LEU A  71      11.558  38.243 -30.654  1.00 95.12           H
ATOM    651 HD11 LEU A  71      13.739  38.368 -31.506  1.00 85.98           H
ATOM    652 HD12 LEU A  71      13.613  39.224 -30.177  1.00 85.98           H
ATOM    653 HD13 LEU A  71      14.305  37.796 -30.136  1.00 85.98           H
ATOM    654 HD21 LEU A  71      12.276  36.376 -31.874  1.00 81.29           H
ATOM    655 HD22 LEU A  71      12.798  35.697 -30.539  1.00 81.29           H
ATOM    656 HD23 LEU A  71      11.243  35.920 -30.759  1.00 81.29           H
ATOM    657  N   LYS A  72      10.102  36.031 -26.094  1.00 51.13           N
ATOM    658  CA  LYS A  72      10.296  35.052 -25.031  1.00 60.44           C
ATOM    659  C   LYS A  72       9.300  33.913 -25.215  1.00 47.77           C
ATOM    660  O   LYS A  72       8.091  34.133 -25.056  1.00 46.78           O
ATOM    661  CB  LYS A  72      10.119  35.702 -23.662  1.00 60.20           C
ATOM    662  CG  LYS A  72      11.148  36.784 -23.344  0.00 56.01           C
ATOM    663  CD  LYS A  72      11.102  37.206 -21.881  0.00 56.97           C
ATOM    664  CE  LYS A  72      12.134  38.280 -21.576  0.00 57.74           C
ATOM    665  NZ  LYS A  72      12.102  38.697 -20.147  0.00 58.87           N1+
ATOM    666  H   LYS A  72       9.545  36.650 -25.888  1.00 61.35           H
ATOM    667  HA  LYS A  72      11.202  34.708 -25.074  1.00 72.53           H
ATOM    668  HB2 LYS A  72       9.241  36.110 -23.610  1.00 72.24           H
ATOM    669  HB3 LYS A  72      10.209  35.016 -22.982  1.00 72.24           H
ATOM    670  HG2 LYS A  72      12.037  36.443 -23.531  0.00 67.21           H
ATOM    671  HG3 LYS A  72      10.964  37.565 -23.888  0.00 67.21           H
ATOM    672  HD2 LYS A  72      10.223  37.562 -21.677  0.00 68.36           H
ATOM    673  HD3 LYS A  72      11.292  36.438 -21.320  0.00 68.36           H
ATOM    674  HE2 LYS A  72      13.020  37.935 -21.770  0.00 69.29           H
ATOM    675  HE3 LYS A  72      11.952  39.061 -22.123  0.00 69.29           H
ATOM    676  HZ1 LYS A  72      12.714  39.326 -19.999  0.00 70.64           H
ATOM    677  HZ2 LYS A  72      11.299  39.021 -19.944  0.00 70.64           H
ATOM    678  HZ3 LYS A  72      12.274  37.998 -19.624  0.00 70.64           H
ATOM    679  N   PRO A  73       9.742  32.699 -25.559  1.00 40.63           N
ATOM    680  CA  PRO A  73       8.815  31.568 -25.621  1.00 41.84           C
ATOM    681  C   PRO A  73       8.615  30.910 -24.256  1.00 33.84           C
ATOM    682  O   PRO A  73       9.529  30.814 -23.439  1.00 35.98           O
ATOM    683  CB  PRO A  73       9.516  30.612 -26.596  1.00 36.58           C
ATOM    684  CG  PRO A  73      10.950  30.801 -26.267  1.00 38.27           C
ATOM    685  CD  PRO A  73      11.104  32.289 -25.913  1.00 41.67           C
ATOM    686  HA  PRO A  73       7.976  31.857 -26.006  1.00 50.21           H
ATOM    687  HB2 PRO A  73       9.238  29.699 -26.428  1.00 43.90           H
ATOM    688  HB3 PRO A  73       9.328  30.859 -27.506  1.00 43.90           H
ATOM    689  HG2 PRO A  73      11.176  30.249 -25.505  1.00 45.92           H
ATOM    690  HG3 PRO A  73      11.494  30.574 -27.034  1.00 45.92           H
ATOM    691  HD2 PRO A  73      11.691  32.409 -25.152  1.00 50.00           H
ATOM    692  HD3 PRO A  73      11.408  32.788 -26.685  1.00 50.00           H
ATOM    693  N   ILE A  74       7.387  30.446 -24.016  1.00 33.85           N
ATOM    694  CA  ILE A  74       7.045  29.651 -22.840  1.00 31.05           C
ATOM    695  C   ILE A  74       6.324  28.403 -23.331  1.00 26.57           C
ATOM    696  O   ILE A  74       5.293  28.508 -24.006  1.00 34.87           O
ATOM    697  CB  ILE A  74       6.163  30.438 -21.866  1.00 34.36           C
ATOM    698  CG1 ILE A  74       6.930  31.632 -21.299  1.00 42.21           C
ATOM    699  CG2 ILE A  74       5.684  29.542 -20.772  1.00 38.08           C
ATOM    700  CD1 ILE A  74       6.106  32.516 -20.402  1.00 46.55           C
ATOM    701  H   ILE A  74       6.715  30.585 -24.529  1.00 40.61           H
ATOM    702  HA  ILE A  74       7.855  29.384 -22.376  1.00 37.25           H
ATOM    703  HB  ILE A  74       5.388  30.776 -22.342  1.00 41.23           H
ATOM    704 HG12 ILE A  74       7.677  31.305 -20.777  1.00 50.64           H
ATOM    705 HG13 ILE A  74       7.249  32.181 -22.027  1.00 50.64           H
ATOM    706 HG21 ILE A  74       5.114  30.047 -20.179  1.00 45.69           H
ATOM    707 HG22 ILE A  74       5.176  28.803 -21.146  1.00 45.69           H
ATOM    708 HG23 ILE A  74       6.460  29.206 -20.290  1.00 45.69           H
ATOM    709 HD11 ILE A  74       6.644  33.256 -20.088  1.00 55.85           H
ATOM    710 HD12 ILE A  74       5.346  32.845 -20.900  1.00 55.85           H
ATOM    711 HD13 ILE A  74       5.809  31.998 -19.641  1.00 55.85           H
ATOM    712  N   VAL A  75       6.872  27.237 -23.030  1.00 25.80           N
ATOM    713  CA  VAL A  75       6.265  25.981 -23.431  1.00 25.40           C
ATOM    714  C   VAL A  75       5.340  25.562 -22.300  1.00 28.22           C
ATOM    715  O   VAL A  75       5.775  25.441 -21.146  1.00 26.76           O
ATOM    716  CB  VAL A  75       7.313  24.903 -23.724  1.00 21.38           C
ATOM    717  CG1 VAL A  75       6.657  23.592 -23.902  1.00 27.03           C
ATOM    718  CG2 VAL A  75       8.106  25.193 -24.993  1.00 30.81           C
ATOM    719  H   VAL A  75       7.599  27.149 -22.582  1.00 30.96           H
ATOM    720  HA  VAL A  75       5.739  26.133 -24.234  1.00 30.48           H
ATOM    721  HB  VAL A  75       7.936  24.860 -22.984  1.00 25.66           H
ATOM    722 HG11 VAL A  75       7.337  22.927 -24.105  1.00 32.43           H
ATOM    723 HG12 VAL A  75       6.181  23.350 -23.098  1.00 32.43           H
ATOM    724 HG13 VAL A  75       6.029  23.662 -24.638  1.00 32.43           H
ATOM    725 HG21 VAL A  75       8.755  24.480 -25.123  1.00 36.97           H
ATOM    726 HG22 VAL A  75       7.496  25.218 -25.747  1.00 36.97           H
ATOM    727 HG23 VAL A  75       8.565  26.041 -24.895  1.00 36.97           H
ATOM    728  N   VAL A  76       4.074  25.396 -22.617  1.00 23.10           N
ATOM    729  CA  VAL A  76       3.031  25.037 -21.652  1.00 27.91           C
ATOM    730  C   VAL A  76       2.766  23.546 -21.760  1.00 29.42           C
ATOM    731  O   VAL A  76       2.663  22.999 -22.874  1.00 26.50           O
ATOM    732  CB  VAL A  76       1.723  25.812 -21.885  1.00 29.40           C
ATOM    733  CG1 VAL A  76       0.689  25.334 -20.879  1.00 26.21           C
ATOM    734  CG2 VAL A  76       1.913  27.347 -21.770  1.00 29.30           C
ATOM    735  H   VAL A  76       3.781  25.498 -23.410  1.00 27.72           H
ATOM    736  HA  VAL A  76       3.332  25.231 -20.749  1.00 33.49           H
ATOM    737  HB  VAL A  76       1.377  25.623 -22.772  1.00 35.28           H
ATOM    738 HG11 VAL A  76      -0.135  25.824 -21.026  1.00 31.45           H
ATOM    739 HG12 VAL A  76       0.532  24.388 -20.993  1.00 31.45           H
ATOM    740 HG13 VAL A  76       1.021  25.510 -19.981  1.00 31.45           H
ATOM    741 HG21 VAL A  76       1.057  27.780 -21.910  1.00 35.16           H
ATOM    742 HG22 VAL A  76       2.232  27.549 -20.877  1.00 35.16           H
ATOM    743 HG23 VAL A  76       2.558  27.646 -22.431  1.00 35.16           H
ATOM    744  N   LEU A  77       2.681  22.882 -20.603  1.00 23.72           N
ATOM    745  CA  LEU A  77       2.300  21.480 -20.504  1.00 20.92           C
ATOM    746  C   LEU A  77       0.924  21.396 -19.865  1.00 26.40           C
ATOM    747  O   LEU A  77       0.731  21.888 -18.743  1.00 27.41           O
ATOM    748  CB  LEU A  77       3.307  20.696 -19.676  1.00 28.96           C
ATOM    749  CG  LEU A  77       4.727  20.775 -20.186  1.00 26.85           C
ATOM    750  CD1 LEU A  77       5.590  19.971 -19.291  1.00 26.72           C
ATOM    751  CD2 LEU A  77       4.820  20.275 -21.642  1.00 28.50           C
ATOM    752  H   LEU A  77       2.836  23.246 -19.839  1.00 28.47           H
ATOM    753  HA  LEU A  77       2.251  21.078 -21.384  1.00 25.10           H
ATOM    754  HB2 LEU A  77       3.290  21.040 -18.765  1.00 34.75           H
ATOM    755  HB3 LEU A  77       3.044  19.768 -19.682  1.00 34.75           H
ATOM    756  HG  LEU A  77       5.012  21.701 -20.152  1.00 32.22           H
ATOM    757 HD11 LEU A  77       6.509  20.033 -19.592  1.00 32.05           H
ATOM    758 HD12 LEU A  77       5.518  20.327 -18.398  1.00 32.05           H
ATOM    759 HD13 LEU A  77       5.293  19.051 -19.312  1.00 32.05           H
ATOM    760 HD21 LEU A  77       5.744  20.319 -21.924  1.00 34.19           H
ATOM    761 HD22 LEU A  77       4.507  19.362 -21.691  1.00 34.19           H
ATOM    762 HD23 LEU A  77       4.280  20.845 -22.215  1.00 34.19           H
ATOM    763  N   HIS A  78      -0.010  20.721 -20.538  1.00 23.70           N
ATOM    764  CA  HIS A  78      -1.398  20.673 -20.092  1.00 26.33           C
ATOM    765  C   HIS A  78      -1.877  19.226 -20.112  1.00 27.21           C
ATOM    766  O   HIS A  78      -1.656  18.513 -21.092  1.00 26.49           O
ATOM    767  CB  HIS A  78      -2.245  21.539 -20.985  1.00 24.82           C
ATOM    768  CG  HIS A  78      -3.629  21.758 -20.490  1.00 22.96           C
ATOM    769  ND1 HIS A  78      -4.632  20.828 -20.643  1.00 28.55           N
ATOM    770  CD2 HIS A  78      -4.184  22.817 -19.869  1.00 25.05           C
ATOM    771  CE1 HIS A  78      -5.750  21.305 -20.138  1.00 26.02           C
ATOM    772  NE2 HIS A  78      -5.499  22.508 -19.650  1.00 25.84           N
ATOM    773  H   HIS A  78       0.137  20.242 -21.239  1.00 28.44           H
ATOM    774  HA  HIS A  78      -1.483  21.020 -19.187  1.00 31.59           H
ATOM    775  HB2 HIS A  78      -2.314  21.124 -21.851  1.00 29.78           H
ATOM    776  HB3 HIS A  78      -1.823  22.404 -21.059  1.00 29.78           H
ATOM    777  HD2 HIS A  78      -3.753  23.605 -19.619  1.00 30.06           H
ATOM    778  HE1 HIS A  78      -6.566  20.869 -20.115  1.00 31.22           H
ATOM    779  HE2 HIS A  78      -6.064  23.016 -19.273  1.00 31.00           H
ATOM    780  N   GLY A  79      -2.469  18.784 -19.005  1.00 22.64           N
ATOM    781  CA  GLY A  79      -2.951  17.456 -18.888  1.00 23.07           C
ATOM    782  C   GLY A  79      -1.930  16.549 -18.226  1.00 25.23           C
ATOM    783  O   GLY A  79      -0.712  16.721 -18.352  1.00 25.11           O
ATOM    784  H   GLY A  79      -2.602  19.249 -18.301  1.00 27.17           H
ATOM    785  HA2 GLY A  79      -3.761  17.473 -18.343  1.00 27.68           H
ATOM    786  HA3 GLY A  79      -3.153  17.113 -19.769  1.00 27.68           H
ATOM    787  N   TYR A  80      -2.456  15.589 -17.472  1.00 23.07           N
ATOM    788  CA  TYR A  80      -1.619  14.699 -16.684  1.00 24.63           C
ATOM    789  C   TYR A  80      -0.549  14.021 -17.534  1.00 24.03           C
ATOM    790  O   TYR A  80       0.625  13.946 -17.133  1.00 23.43           O
ATOM    791  CB  TYR A  80      -2.515  13.678 -15.996  1.00 22.93           C
ATOM    792  CG  TYR A  80      -1.779  12.545 -15.369  1.00 24.95           C
ATOM    793  CD1 TYR A  80      -1.257  12.678 -14.109  1.00 27.32           C
ATOM    794  CD2 TYR A  80      -1.634  11.332 -16.016  1.00 29.11           C
ATOM    795  CE1 TYR A  80      -0.618  11.682 -13.510  1.00 24.69           C
ATOM    796  CE2 TYR A  80      -0.967  10.310 -15.427  1.00 30.18           C
ATOM    797  CZ  TYR A  80      -0.465  10.506 -14.146  1.00 37.35           C
ATOM    798  OH  TYR A  80       0.237   9.575 -13.470  1.00 35.83           O
ATOM    799  H   TYR A  80      -3.297  15.429 -17.387  1.00 27.68           H
ATOM    800  HA  TYR A  80      -1.171  15.223 -15.996  1.00 29.55           H
ATOM    801  HB2 TYR A  80      -2.990  14.151 -15.301  1.00 27.51           H
ATOM    802  HB3 TYR A  80      -3.156  13.315 -16.634  1.00 27.51           H
ATOM    803  HD1 TYR A  80      -1.360  13.485 -13.663  1.00 32.78           H
ATOM    804  HD2 TYR A  80      -1.986  11.221 -16.864  1.00 34.93           H
ATOM    805  HE1 TYR A  80      -0.251  11.794 -12.664  1.00 29.63           H
ATOM    806  HE2 TYR A  80      -0.863   9.503 -15.865  1.00 36.21           H
ATOM    807  HH  TYR A  80       0.482   8.998 -14.009  1.00 42.99           H
ATOM    808  N   GLU A  81      -0.895  13.566 -18.746  1.00 25.78           N
ATOM    809  CA  GLU A  81       0.073  12.723 -19.447  1.00 24.74           C
ATOM    810  C   GLU A  81       1.302  13.527 -19.850  1.00 20.67           C
ATOM    811  O   GLU A  81       2.431  13.020 -19.808  1.00 24.44           O
ATOM    812  CB  GLU A  81      -0.579  12.037 -20.661  1.00 33.17           C
ATOM    813  CG  GLU A  81      -1.663  10.989 -20.314  1.00 37.20           C
ATOM    814  CD  GLU A  81      -1.143   9.781 -19.492  1.00 41.01           C
ATOM    815  OE1 GLU A  81      -1.952   9.100 -18.824  1.00 40.77           O
ATOM    816  OE2 GLU A  81       0.067   9.473 -19.528  1.00 48.64           O1-
ATOM    817  H   GLU A  81      -1.624  13.730 -19.173  1.00 30.93           H
ATOM    818  HA  GLU A  81       0.363  12.026 -18.840  1.00 29.68           H
ATOM    819  HB2 GLU A  81      -1.023  12.721 -21.189  1.00 39.81           H
ATOM    820  HB3 GLU A  81       0.104  11.595 -21.189  1.00 39.81           H
ATOM    821  HG2 GLU A  81      -2.359  11.424 -19.794  1.00 44.64           H
ATOM    822  HG3 GLU A  81      -2.044  10.650 -21.138  1.00 44.64           H
ATOM    823  N   ALA A  82       1.116  14.786 -20.210  1.00 21.50           N
ATOM    824  CA  ALA A  82       2.241  15.623 -20.586  1.00 25.12           C
ATOM    825  C   ALA A  82       3.036  16.066 -19.365  1.00 23.46           C
ATOM    826  O   ALA A  82       4.268  16.052 -19.390  1.00 21.66           O
ATOM    827  CB  ALA A  82       1.750  16.840 -21.355  1.00 24.82           C
ATOM    828  H   ALA A  82       0.353  15.177 -20.255  1.00 25.79           H
ATOM    829  HA  ALA A  82       2.838  15.116 -21.156  1.00 30.14           H
ATOM    830  HB1 ALA A  82       2.516  17.394 -21.559  1.00 29.78           H
ATOM    831  HB2 ALA A  82       1.322  16.534 -22.175  1.00 29.78           H
ATOM    832  HB3 ALA A  82       1.112  17.335 -20.817  1.00 29.78           H
ATOM    833  N   VAL A  83       2.337  16.422 -18.281  1.00 27.73           N
ATOM    834  CA  VAL A  83       3.003  16.831 -17.041  1.00 23.23           C
ATOM    835  C   VAL A  83       3.847  15.679 -16.499  1.00 20.21           C
ATOM    836  O   VAL A  83       5.035  15.844 -16.182  1.00 19.85           O
ATOM    837  CB  VAL A  83       1.958  17.308 -16.021  1.00 22.76           C
ATOM    838  CG1 VAL A  83       2.642  17.617 -14.591  1.00 26.40           C
ATOM    839  CG2 VAL A  83       1.205  18.484 -16.537  1.00 23.22           C
ATOM    840  H   VAL A  83       1.488  16.410 -18.220  1.00 33.27           H
ATOM    841  HA  VAL A  83       3.588  17.576 -17.236  1.00 27.87           H
ATOM    842  HB  VAL A  83       1.301  16.597 -15.894  1.00 27.30           H
ATOM    843 HG11 VAL A  83       1.950  17.880 -13.964  1.00 31.67           H
ATOM    844 HG12 VAL A  83       3.103  16.829 -14.248  1.00 31.67           H
ATOM    845 HG13 VAL A  83       3.272  18.347 -14.709  1.00 31.67           H
ATOM    846 HG21 VAL A  83       0.553  18.772 -15.880  1.00 27.86           H
ATOM    847 HG22 VAL A  83       1.818  19.206 -16.741  1.00 27.86           H
ATOM    848 HG23 VAL A  83       0.749  18.212 -17.341  1.00 27.86           H
ATOM    849  N   LYS A  84       3.258  14.473 -16.449  1.00 23.40           N
ATOM    850  CA  LYS A  84       3.979  13.270 -16.000  1.00 23.87           C
ATOM    851  C   LYS A  84       5.198  13.000 -16.855  1.00 25.81           C
ATOM    852  O   LYS A  84       6.310  12.792 -16.341  1.00 26.14           O
ATOM    853  CB  LYS A  84       3.064  12.036 -16.020  1.00 22.50           C
ATOM    854  CG  LYS A  84       3.761  10.704 -15.794  1.00 32.38           C
ATOM    855  CD  LYS A  84       2.827   9.524 -16.020  1.00 46.47           C
ATOM    856  CE  LYS A  84       3.599   8.326 -16.546  1.00 53.29           C
ATOM    857  NZ  LYS A  84       4.696   7.974 -15.607  1.00 48.17           N1+
ATOM    858  H   LYS A  84       2.445  14.317 -16.687  1.00 28.08           H
ATOM    859  HA  LYS A  84       4.269  13.406 -15.087  1.00 28.64           H
ATOM    860  HB2 LYS A  84       2.391  12.125 -15.331  1.00 26.99           H
ATOM    861  HB3 LYS A  84       2.623  11.994 -16.883  1.00 26.99           H
ATOM    862  HG2 LYS A  84       4.496  10.599 -16.413  1.00 38.86           H
ATOM    863  HG3 LYS A  84       4.086  10.667 -14.876  1.00 38.86           H
ATOM    864  HD2 LYS A  84       2.418   9.272 -15.172  1.00 55.76           H
ATOM    865  HD3 LYS A  84       2.140   9.763 -16.662  1.00 55.76           H
ATOM    866  HE2 LYS A  84       3.000   7.565 -16.624  1.00 63.94           H
ATOM    867  HE3 LYS A  84       3.987   8.538 -17.408  1.00 63.94           H
ATOM    868  HZ1 LYS A  84       4.788   7.093 -15.569  1.00 57.80           H
ATOM    869  HZ2 LYS A  84       5.465   8.335 -15.881  1.00 57.80           H
ATOM    870  HZ3 LYS A  84       4.506   8.274 -14.795  1.00 57.80           H
ATOM    871  N   GLU A  85       5.009  12.964 -18.177  1.00 28.16           N
ATOM    872  CA  GLU A  85       6.105  12.547 -19.041  1.00 28.22           C
ATOM    873  C   GLU A  85       7.277  13.505 -18.899  1.00 23.02           C
ATOM    874  O   GLU A  85       8.431  13.085 -18.966  1.00 25.93           O
ATOM    875  CB  GLU A  85       5.615  12.466 -20.504  1.00 33.24           C
ATOM    876  CG  GLU A  85       6.609  11.853 -21.440  1.00 46.06           C
ATOM    877  CD  GLU A  85       6.177  11.918 -22.927  1.00 50.36           C
ATOM    878  OE1 GLU A  85       7.074  11.712 -23.762  1.00 38.86           O
ATOM    879  OE2 GLU A  85       4.987  12.167 -23.248  1.00 40.10           O1-
ATOM    880  H   GLU A  85       4.287  13.178 -18.582  1.00 33.79           H
ATOM    881  HA  GLU A  85       6.404  11.663 -18.764  1.00 33.86           H
ATOM    882  HB2 GLU A  85       4.811  11.923 -20.542  1.00 39.89           H
ATOM    883  HB3 GLU A  85       5.418  13.361 -20.821  1.00 39.89           H
ATOM    884  HG2 GLU A  85       7.449  12.329 -21.372  1.00 55.27           H
ATOM    885  HG3 GLU A  85       6.732  10.922 -21.202  1.00 55.27           H
ATOM    886  N   ALA A  86       6.989  14.782 -18.639  1.00 20.97           N
ATOM    887  CA  ALA A  86       8.025  15.790 -18.498  1.00 21.03           C
ATOM    888  C   ALA A  86       8.594  15.789 -17.086  1.00 26.67           C
ATOM    889  O   ALA A  86       9.759  15.450 -16.879  1.00 22.47           O
ATOM    890  CB  ALA A  86       7.462  17.162 -18.855  1.00 23.57           C
ATOM    891  H   ALA A  86       6.192  15.100 -18.556  1.00 25.16           H
ATOM    892  HA  ALA A  86       8.741  15.584 -19.118  1.00 25.23           H
ATOM    893  HB1 ALA A  86       8.165  17.820 -18.740  1.00 28.28           H
ATOM    894  HB2 ALA A  86       7.146  17.166 -19.774  1.00 28.28           H
ATOM    895  HB3 ALA A  86       6.729  17.358 -18.247  1.00 28.28           H
ATOM    896  N   LEU A  87       7.760  16.143 -16.101  1.00 22.13           N
ATOM    897  CA  LEU A  87       8.246  16.317 -14.725  1.00 21.04           C
ATOM    898  C   LEU A  87       8.675  15.009 -14.085  1.00 24.51           C
ATOM    899  O   LEU A  87       9.615  14.999 -13.285  1.00 24.88           O
ATOM    900  CB  LEU A  87       7.147  16.943 -13.882  1.00 22.07           C
ATOM    901  CG  LEU A  87       7.173  18.394 -13.521  1.00 25.07           C
ATOM    902  CD1 LEU A  87       7.741  19.220 -14.603  1.00 26.91           C
ATOM    903  CD2 LEU A  87       5.789  18.844 -13.064  1.00 22.97           C
ATOM    904  H   LEU A  87       6.914  16.282 -16.214  1.00 26.56           H
ATOM    905  HA  LEU A  87       9.019  16.896 -14.741  1.00 25.24           H
ATOM    906  HB2 LEU A  87       6.304  16.810 -14.344  1.00 26.48           H
ATOM    907  HB3 LEU A  87       7.124  16.447 -13.050  1.00 26.48           H
ATOM    908  HG  LEU A  87       7.758  18.487 -12.735  1.00 30.09           H
ATOM    909 HD11 LEU A  87       7.687  20.152 -14.334  1.00 32.29           H
ATOM    910 HD12 LEU A  87       8.667  18.985 -14.729  1.00 32.29           H
ATOM    911 HD13 LEU A  87       7.244  19.066 -15.426  1.00 32.29           H
ATOM    912 HD21 LEU A  87       5.833  19.785 -12.808  1.00 27.56           H
ATOM    913 HD22 LEU A  87       5.169  18.722 -13.794  1.00 27.56           H
ATOM    914 HD23 LEU A  87       5.510  18.313 -12.299  1.00 27.56           H
ATOM    915  N   ILE A  88       8.030  13.894 -14.438  1.00 25.74           N
ATOM    916  CA  ILE A  88       8.369  12.621 -13.813  1.00 31.23           C
ATOM    917  C   ILE A  88       9.306  11.782 -14.685  1.00 30.34           C
ATOM    918  O   ILE A  88      10.421  11.462 -14.264  1.00 32.80           O
ATOM    919  CB  ILE A  88       7.082  11.873 -13.446  1.00 30.12           C
ATOM    920  CG1 ILE A  88       6.397  12.626 -12.283  1.00 30.76           C
ATOM    921  CG2 ILE A  88       7.439  10.478 -13.061  1.00 39.22           C
ATOM    922  CD1 ILE A  88       4.974  12.111 -11.920  1.00 37.59           C
ATOM    923  H   ILE A  88       7.395  13.853 -15.010  1.00 30.88           H
ATOM    924  HA  ILE A  88       8.829  12.812 -12.979  1.00 37.48           H
ATOM    925  HB  ILE A  88       6.486  11.845 -14.207  1.00 36.13           H
ATOM    926 HG12 ILE A  88       6.947  12.533 -11.490  1.00 36.91           H
ATOM    927 HG13 ILE A  88       6.320  13.561 -12.511  1.00 36.91           H
ATOM    928 HG21 ILE A  88       6.640  10.028 -12.765  1.00 47.06           H
ATOM    929 HG22 ILE A  88       7.816  10.004 -13.824  1.00 47.06           H
ATOM    930 HG23 ILE A  88       8.086  10.517 -12.344  1.00 47.06           H
ATOM    931 HD11 ILE A  88       4.616  12.615 -11.180  1.00 45.11           H
ATOM    932 HD12 ILE A  88       4.395  12.207 -12.695  1.00 45.11           H
ATOM    933 HD13 ILE A  88       5.038  11.175 -11.681  1.00 45.11           H
ATOM    934  N   ASP A  89       8.909  11.438 -15.917  1.00 30.10           N
ATOM    935  CA  ASP A  89       9.773  10.571 -16.719  1.00 28.85           C
ATOM    936  C   ASP A  89      11.027  11.281 -17.248  1.00 30.94           C
ATOM    937  O   ASP A  89      12.033  10.628 -17.511  1.00 30.47           O
ATOM    938  CB  ASP A  89       8.974   9.968 -17.860  1.00 43.26           C
ATOM    939  CG  ASP A  89       7.717   9.287 -17.372  1.00 38.15           C
ATOM    940  OD1 ASP A  89       7.663   8.890 -16.182  1.00 42.49           O
ATOM    941  OD2 ASP A  89       6.757   9.215 -18.159  1.00 48.51           O1-
ATOM    942  H   ASP A  89       8.171  11.676 -16.294  1.00 36.12           H
ATOM    943  HA  ASP A  89      10.066   9.829 -16.173  1.00 34.61           H
ATOM    944  HB2 ASP A  89       8.717  10.679 -18.469  1.00 51.91           H
ATOM    945  HB3 ASP A  89       9.527   9.324 -18.330  1.00 51.91           H
ATOM    946  N   LEU A  90      11.025  12.582 -17.396  1.00 30.36           N
ATOM    947  CA  LEU A  90      12.237  13.326 -17.756  1.00 30.28           C
ATOM    948  C   LEU A  90      12.633  14.301 -16.669  1.00 25.68           C
ATOM    949  O   LEU A  90      12.942  15.465 -16.947  1.00 28.18           O
ATOM    950  CB  LEU A  90      12.048  14.103 -19.051  1.00 29.79           C
ATOM    951  CG  LEU A  90      11.800  13.246 -20.288  1.00 35.99           C
ATOM    952  CD1 LEU A  90      11.272  14.079 -21.477  1.00 40.31           C
ATOM    953  CD2 LEU A  90      13.079  12.507 -20.655  1.00 41.26           C
ATOM    954  H   LEU A  90      10.320  13.060 -17.311  1.00 36.43           H
ATOM    955  HA  LEU A  90      12.970  12.704 -17.873  1.00 36.34           H
ATOM    956  HB2 LEU A  90      11.287  14.696 -18.938  1.00 35.74           H
ATOM    957  HB3 LEU A  90      12.850  14.617 -19.213  1.00 35.74           H
ATOM    958  HG  LEU A  90      11.123  12.585 -20.072  1.00 43.18           H
ATOM    959 HD11 LEU A  90      11.108  13.489 -22.231  1.00 48.36           H
ATOM    960 HD12 LEU A  90      10.448  14.532 -21.218  1.00 48.36           H
ATOM    961 HD13 LEU A  90      11.934  14.733 -21.723  1.00 48.36           H
ATOM    962 HD21 LEU A  90      12.924  11.993 -21.462  1.00 49.51           H
ATOM    963 HD22 LEU A  90      13.787  13.155 -20.800  1.00 49.51           H
ATOM    964 HD23 LEU A  90      13.315  11.912 -19.930  1.00 49.51           H
ATOM    965  N   GLY A  91      12.590  13.827 -15.427  1.00 28.65           N
ATOM    966  CA  GLY A  91      12.566  14.725 -14.276  1.00 27.85           C
ATOM    967  C   GLY A  91      13.781  15.619 -14.160  1.00 25.32           C
ATOM    968  O   GLY A  91      13.684  16.798 -13.778  1.00 29.33           O
ATOM    969  H   GLY A  91      12.530  12.994 -15.220  1.00 34.38           H
ATOM    970  HA2 GLY A  91      11.758  15.255 -14.295  1.00 33.42           H
ATOM    971  HA3 GLY A  91      12.558  14.162 -13.473  1.00 33.42           H
ATOM    972  N   GLU A  92      14.950  15.067 -14.447  1.00 27.66           N
ATOM    973  CA  GLU A  92      16.176  15.838 -14.393  1.00 25.71           C
ATOM    974  C   GLU A  92      16.136  16.979 -15.398  1.00 30.70           C
ATOM    975  O   GLU A  92      16.530  18.119 -15.107  1.00 30.83           O
ATOM    976  CB  GLU A  92      17.360  14.901 -14.683  1.00 36.39           C
ATOM    977  CG  GLU A  92      18.413  14.847 -13.661  1.00 46.26           C
ATOM    978  CD  GLU A  92      19.103  16.165 -13.533  1.00 49.65           C
ATOM    979  OE1 GLU A  92      19.429  16.792 -14.564  1.00 63.30           O
ATOM    980  OE2 GLU A  92      19.283  16.591 -12.398  1.00 42.84           O1-
ATOM    981  H   GLU A  92      15.052  14.251 -14.681  1.00 33.19           H
ATOM    982  HA  GLU A  92      16.255  16.217 -13.510  1.00 30.85           H
ATOM    983  HB2 GLU A  92      17.032  13.996 -14.783  1.00 43.67           H
ATOM    984  HB3 GLU A  92      17.786  15.190 -15.505  1.00 43.67           H
ATOM    985  HG2 GLU A  92      18.035  14.610 -12.803  1.00 55.51           H
ATOM    986  HG3 GLU A  92      19.088  14.203 -13.926  1.00 55.51           H
ATOM    987  N   GLU A  93      15.711  16.669 -16.610  1.00 28.86           N
ATOM    988  CA  GLU A  93      15.739  17.650 -17.679  1.00 29.00           C
ATOM    989  C   GLU A  93      14.773  18.775 -17.419  1.00 22.47           C
ATOM    990  O   GLU A  93      15.022  19.898 -17.855  1.00 24.60           O
ATOM    991  CB  GLU A  93      15.407  16.972 -18.998  1.00 28.22           C
ATOM    992  CG  GLU A  93      16.462  15.938 -19.490  1.00 35.44           C
ATOM    993  CD  GLU A  93      16.277  14.572 -18.880  1.00 40.73           C
ATOM    994  OE1 GLU A  93      15.501  14.443 -17.914  1.00 35.05           O
ATOM    995  OE2 GLU A  93      16.879  13.603 -19.381  1.00 41.97           O1-
ATOM    996  H   GLU A  93      15.422  15.901 -16.858  1.00 34.63           H
ATOM    997  HA  GLU A  93      16.626  18.028 -17.750  1.00 34.80           H
ATOM    998  HB2 GLU A  93      14.552  16.514 -18.905  1.00 33.86           H
ATOM    999  HB3 GLU A  93      15.353  17.666 -19.671  1.00 33.86           H
ATOM   1000  HG2 GLU A  93      16.400  15.833 -20.452  1.00 42.53           H
ATOM   1001  HG3 GLU A  93      17.351  16.247 -19.257  1.00 42.53           H
ATOM   1002  N   PHE A  94      13.665  18.495 -16.720  1.00 24.06           N
ATOM   1003  CA  PHE A  94      12.644  19.492 -16.421  1.00 25.34           C
ATOM   1004  C   PHE A  94      12.720  20.028 -14.985  1.00 23.64           C
ATOM   1005  O   PHE A  94      11.761  20.652 -14.516  1.00 25.37           O
ATOM   1006  CB  PHE A  94      11.255  18.887 -16.683  1.00 25.75           C
ATOM   1007  CG  PHE A  94      10.853  18.871 -18.178  1.00 26.34           C
ATOM   1008  CD1 PHE A  94      11.169  17.805 -19.000  1.00 27.35           C
ATOM   1009  CD2 PHE A  94      10.180  19.935 -18.743  1.00 25.16           C
ATOM   1010  CE1 PHE A  94      10.830  17.811 -20.358  1.00 26.05           C
ATOM   1011  CE2 PHE A  94       9.805  19.916 -20.106  1.00 24.67           C
ATOM   1012  CZ  PHE A  94      10.117  18.875 -20.886  1.00 22.00           C
ATOM   1013  H   PHE A  94      13.472  17.713 -16.406  1.00 28.87           H
ATOM   1014  HA  PHE A  94      12.758  20.253 -17.015  1.00 30.40           H
ATOM   1015  HB2 PHE A  94      11.259  17.972 -16.361  1.00 30.90           H
ATOM   1016  HB3 PHE A  94      10.598  19.396 -16.188  1.00 30.90           H
ATOM   1017  HD1 PHE A  94      11.640  17.086 -18.652  1.00 32.82           H
ATOM   1018  HD2 PHE A  94       9.942  20.659 -18.219  1.00 30.19           H
ATOM   1019  HE1 PHE A  94      11.037  17.088 -20.898  1.00 31.26           H
ATOM   1020  HE2 PHE A  94       9.348  20.624 -20.472  1.00 29.60           H
ATOM   1021  HZ  PHE A  94       9.881  18.883 -21.777  1.00 26.40           H
ATOM   1022  N   SER A  95      13.820  19.792 -14.277  1.00 22.11           N
ATOM   1023  CA  SER A  95      13.975  20.245 -12.896  1.00 24.86           C
ATOM   1024  C   SER A  95      14.471  21.677 -12.769  1.00 28.00           C
ATOM   1025  O   SER A  95      14.710  22.133 -11.648  1.00 23.19           O
ATOM   1026  CB  SER A  95      14.958  19.344 -12.150  1.00 24.74           C
ATOM   1027  OG  SER A  95      16.282  19.482 -12.671  1.00 26.68           O
ATOM   1028  H   SER A  95      14.497  19.354 -14.566  1.00 26.53           H
ATOM   1029  HA  SER A  95      13.119  20.191 -12.449  1.00 29.83           H
ATOM   1030  HB2 SER A  95      14.951  19.603 -11.215  1.00 29.69           H
ATOM   1031  HB3 SER A  95      14.656  18.430 -12.249  1.00 29.69           H
ATOM   1032  HG  SER A  95      16.322  19.134 -13.431  1.00 32.01           H
ATOM   1033  N   GLY A  96      14.672  22.403 -13.873  1.00 22.96           N
ATOM   1034  CA  GLY A  96      15.148  23.760 -13.737  1.00 16.46           C
ATOM   1035  C   GLY A  96      14.060  24.700 -13.282  1.00 24.53           C
ATOM   1036  O   GLY A  96      12.871  24.392 -13.372  1.00 23.27           O
ATOM   1037  H   GLY A  96      14.540  22.132 -14.675  1.00 27.55           H
ATOM   1038  HA2 GLY A  96      15.859  23.766 -13.085  1.00 19.74           H
ATOM   1039  HA3 GLY A  96      15.492  24.087 -14.575  1.00 19.74           H
ATOM   1040  N   ARG A  97      14.492  25.858 -12.769  1.00 26.23           N
ATOM   1041  CA  ARG A  97      13.612  26.919 -12.341  1.00 27.63           C
ATOM   1042  C   ARG A  97      13.639  28.008 -13.400  1.00 33.17           C
ATOM   1043  O   ARG A  97      14.713  28.363 -13.889  1.00 27.04           O
ATOM   1044  CB  ARG A  97      14.055  27.507 -11.008  1.00 24.19           C
ATOM   1045  CG  ARG A  97      13.273  28.750 -10.553  1.00 23.17           C
ATOM   1046  CD  ARG A  97      11.765  28.513 -10.235  1.00 28.37           C
ATOM   1047  NE  ARG A  97      11.516  27.609  -9.081  1.00 26.02           N
ATOM   1048  CZ  ARG A  97      10.600  26.635  -9.047  1.00 25.29           C
ATOM   1049  NH1 ARG A  97       9.872  26.350 -10.121  1.00 25.75           N
ATOM   1050  NH2 ARG A  97      10.444  25.878  -7.960  1.00 24.15           N1+
ATOM   1051  H   ARG A  97      15.319  26.069 -12.665  1.00 31.47           H
ATOM   1052  HA  ARG A  97      12.712  26.573 -12.258  1.00 33.15           H
ATOM   1053  HB2 ARG A  97      13.955  26.830 -10.323  1.00 29.03           H
ATOM   1054  HB3 ARG A  97      14.988  27.754 -11.095  1.00 29.03           H
ATOM   1055  HG2 ARG A  97      13.700  29.083  -9.755  1.00 27.81           H
ATOM   1056  HG3 ARG A  97      13.324  29.417 -11.253  1.00 27.81           H
ATOM   1057  HD2 ARG A  97      11.367  29.367 -10.006  1.00 34.04           H
ATOM   1058  HD3 ARG A  97      11.340  28.164 -11.034  1.00 34.04           H
ATOM   1059  HE  ARG A  97      12.030  27.684  -8.397  1.00 31.22           H
ATOM   1060 HH11 ARG A  97       9.953  26.816 -10.831  1.00 30.89           H
ATOM   1061 HH12 ARG A  97       9.303  25.708 -10.092  1.00 30.89           H
ATOM   1062 HH21 ARG A  97      10.915  26.039  -7.261  1.00 28.98           H
ATOM   1063 HH22 ARG A  97       9.867  25.240  -7.968  1.00 28.98           H
ATOM   1064  N   GLY A  98      12.451  28.483 -13.765  1.00 31.03           N
ATOM   1065  CA  GLY A  98      12.300  29.496 -14.798  1.00 37.64           C
ATOM   1066  C   GLY A  98      12.566  30.881 -14.243  1.00 40.91           C
ATOM   1067  O   GLY A  98      12.040  31.261 -13.195  1.00 44.38           O
ATOM   1068  H   GLY A  98      11.710  28.207 -13.446  1.00 37.24           H
ATOM   1069  HA2 GLY A  98      12.907  29.306 -15.528  1.00 45.17           H
ATOM   1070  HA3 GLY A  98      11.383  29.468 -15.124  1.00 45.17           H
ATOM   1071  N   ILE A  99      13.442  31.606 -14.930  1.00 64.17           N
ATOM   1072  CA  ILE A  99      14.041  32.887 -14.544  1.00 65.18           C
ATOM   1073  C   ILE A  99      13.113  33.789 -13.732  1.00 71.51           C
ATOM   1074  O   ILE A  99      13.558  34.390 -12.745  1.00 71.72           O
ATOM   1075  CB  ILE A  99      14.553  33.627 -15.805  1.00 71.49           C
ATOM   1076  CG1 ILE A  99      13.432  34.402 -16.525  1.00 72.64           C
ATOM   1077  CG2 ILE A  99      15.257  32.632 -16.803  1.00 72.19           C
ATOM   1078  CD1 ILE A  99      13.876  35.126 -17.814  1.00 73.69           C
ATOM   1079  H   ILE A  99      13.750  31.307 -15.665  1.00 77.00           H
ATOM   1080  HA  ILE A  99      14.817  32.707 -13.978  1.00 78.21           H
ATOM   1081  HB  ILE A  99      15.212  34.268 -15.509  1.00 85.78           H
ATOM   1082 HG12 ILE A  99      12.718  33.785 -16.753  1.00 87.16           H
ATOM   1083 HG13 ILE A  99      13.104  35.096 -15.938  1.00 87.16           H
ATOM   1084 HG21 ILE A  99      15.685  33.135 -17.513  1.00 86.62           H
ATOM   1085 HG22 ILE A  99      15.926  32.122 -16.320  1.00 86.62           H
ATOM   1086 HG23 ILE A  99      14.598  32.035 -17.186  1.00 86.62           H
ATOM   1087 HD11 ILE A  99      13.115  35.595 -18.192  1.00 88.42           H
ATOM   1088 HD12 ILE A  99      14.574  35.761 -17.594  1.00 88.42           H
ATOM   1089 HD13 ILE A  99      14.210  34.477 -18.450  1.00 88.42           H
ATOM   1090  N   PHE A 100      11.817  33.917 -14.168  1.00 74.32           N
ATOM   1091  CA  PHE A 100      10.732  34.750 -13.609  1.00 78.29           C
ATOM   1092  C   PHE A 100      10.653  36.138 -14.265  1.00 85.86           C
ATOM   1093  O   PHE A 100      11.523  36.500 -15.074  1.00 90.26           O
ATOM   1094  CB  PHE A 100      10.855  34.917 -12.079  1.00 74.40           C
ATOM   1095  CG  PHE A 100       9.939  34.019 -11.298  1.00 73.15           C
ATOM   1096  CD1 PHE A 100      10.282  32.705 -11.063  1.00 62.56           C
ATOM   1097  CD2 PHE A 100       8.730  34.491 -10.796  1.00 83.90           C
ATOM   1098  CE1 PHE A 100       9.444  31.878 -10.340  1.00 63.18           C
ATOM   1099  CE2 PHE A 100       7.881  33.664 -10.079  1.00 66.62           C
ATOM   1100  CZ  PHE A 100       8.242  32.359  -9.848  1.00 64.63           C
ATOM   1101  H   PHE A 100      11.530  33.490 -14.859  1.00 89.18           H
ATOM   1102  HA  PHE A 100       9.890  34.299 -13.787  1.00 93.94           H
ATOM   1103  HB2 PHE A 100      11.744  34.728 -11.763  1.00 89.27           H
ATOM   1104  HB3 PHE A 100      10.628  35.830 -11.848  1.00 89.27           H
ATOM   1105  HD1 PHE A 100      11.087  32.374 -11.388  1.00 75.06           H
ATOM   1106  HD2 PHE A 100       8.482  35.371 -10.943  1.00100.68           H
ATOM   1107  HE1 PHE A 100       9.687  30.992 -10.189  1.00 75.81           H
ATOM   1108  HE2 PHE A 100       7.077  33.993  -9.747  1.00 79.95           H
ATOM   1109  HZ  PHE A 100       7.678  31.797  -9.365  1.00 77.56           H
ATOM   1110  N   PRO A 101       9.579  36.944 -13.957  1.00 86.29           N
ATOM   1111  CA  PRO A 101       9.512  38.353 -14.403  1.00 81.62           C
ATOM   1112  C   PRO A 101      10.621  39.309 -13.932  1.00 85.04           C
ATOM   1113  O   PRO A 101      10.440  40.531 -14.037  1.00 84.18           O
ATOM   1114  CB  PRO A 101       8.150  38.805 -13.845  1.00 70.13           C
ATOM   1115  CG  PRO A 101       7.305  37.568 -13.911  1.00 80.02           C
ATOM   1116  CD  PRO A 101       8.256  36.462 -13.499  1.00 84.44           C
ATOM   1117  HA  PRO A 101       9.467  38.380 -15.371  1.00 97.94           H
ATOM   1118  HB2 PRO A 101       8.248  39.093 -12.923  1.00 84.15           H
ATOM   1119  HB3 PRO A 101       7.772  39.513 -14.389  1.00 84.15           H
ATOM   1120  HG2 PRO A 101       6.558  37.635 -13.291  1.00 96.02           H
ATOM   1121  HG3 PRO A 101       6.990  37.428 -14.818  1.00 96.02           H
ATOM   1122  HD2 PRO A 101       8.242  36.390 -12.536  1.00101.33           H
ATOM   1123  HD3 PRO A 101       8.021  35.624 -13.928  1.00101.33           H
ATOM   1124  N   LEU A 102      11.751  38.793 -13.419  1.00 83.67           N
ATOM   1125  CA  LEU A 102      12.929  39.589 -13.057  1.00 80.84           C
ATOM   1126  C   LEU A 102      14.004  38.651 -12.507  1.00 82.11           C
ATOM   1127  O   LEU A 102      13.796  37.434 -12.445  1.00 80.67           O
ATOM   1128  CB  LEU A 102      12.591  40.688 -12.028  1.00 80.06           C
ATOM   1129  CG  LEU A 102      13.483  41.959 -11.964  1.00 77.01           C
ATOM   1130  CD1 LEU A 102      13.204  42.903 -13.141  1.00 77.84           C
ATOM   1131  CD2 LEU A 102      13.343  42.736 -10.641  1.00 76.28           C
ATOM   1132  H   LEU A 102      11.874  37.960 -13.276  1.00100.40           H
ATOM   1133  HA  LEU A 102      13.276  40.012 -13.857  1.00 97.01           H
ATOM   1134  HB2 LEU A 102      11.688  40.999 -12.192  1.00 96.06           H
ATOM   1135  HB3 LEU A 102      12.618  40.279 -11.153  1.00 96.06           H
ATOM   1136  HG  LEU A 102      14.411  41.694 -12.030  1.00 92.41           H
ATOM   1137 HD11 LEU A 102      13.792  43.672 -13.072  1.00 93.40           H
ATOM   1138 HD12 LEU A 102      13.369  42.434 -13.973  1.00 93.40           H
ATOM   1139 HD13 LEU A 102      12.279  43.190 -13.099  1.00 93.40           H
ATOM   1140 HD21 LEU A 102      13.980  43.469 -10.633  1.00 91.53           H
ATOM   1141 HD22 LEU A 102      12.441  43.088 -10.579  1.00 91.53           H
ATOM   1142 HD23 LEU A 102      13.520  42.137  -9.899  1.00 91.53           H
ATOM   1143  N   ALA A 103      15.152  39.200 -12.099  1.00 80.19           N
ATOM   1144  CA  ALA A 103      16.257  38.407 -11.579  1.00 75.35           C
ATOM   1145  C   ALA A 103      16.601  38.713 -10.128  1.00 80.94           C
ATOM   1146  O   ALA A 103      17.388  37.970  -9.528  1.00 70.78           O
ATOM   1147  CB  ALA A 103      17.516  38.622 -12.432  1.00 82.32           C
ATOM   1148  H   ALA A 103      15.316  40.039 -12.106  1.00 96.22           H
ATOM   1149  HA  ALA A 103      16.023  37.467 -11.633  1.00 90.42           H
ATOM   1150  HB1 ALA A 103      18.239  38.095 -12.060  1.00 98.78           H
ATOM   1151  HB2 ALA A 103      17.335  38.349 -13.344  1.00 98.78           H
ATOM   1152  HB3 ALA A 103      17.752  39.563 -12.408  1.00 98.78           H
ATOM   1153  N   GLU A 104      16.055  39.785  -9.549  1.00 84.71           N
ATOM   1154  CA  GLU A 104      16.324  40.109  -8.154  1.00 83.86           C
ATOM   1155  C   GLU A 104      17.816  40.287  -7.908  1.00 84.02           C
ATOM   1156  O   GLU A 104      18.510  39.307  -7.612  1.00 88.76           O
ATOM   1157  CB  GLU A 104      15.788  39.003  -7.238  1.00 79.15           C
ATOM   1158  CG  GLU A 104      14.411  38.502  -7.606  1.00 85.24           C
ATOM   1159  CD  GLU A 104      13.546  39.633  -8.090  1.00 85.23           C
ATOM   1160  OE1 GLU A 104      13.484  40.664  -7.379  1.00 74.26           O
ATOM   1161  OE2 GLU A 104      12.972  39.506  -9.197  1.00 92.77           O1-
ATOM   1162  H   GLU A 104      15.519  40.335  -9.933  1.00101.64           H
ATOM   1163  HA  GLU A 104      15.881  40.940  -7.916  1.00100.63           H
ATOM   1164  HB2 GLU A 104      16.389  38.242  -7.259  1.00 94.98           H
ATOM   1165  HB3 GLU A 104      15.739  39.368  -6.340  1.00 94.98           H
ATOM   1166  HG2 GLU A 104      14.478  37.835  -8.308  1.00102.28           H
ATOM   1167  HG3 GLU A 104      13.989  38.114  -6.821  1.00102.28           H
ATOM   1168  N   ARG A 105      18.332  41.516  -8.021  1.00 83.78           N
ATOM   1169  CA  ARG A 105      19.726  41.727  -7.629  1.00 86.70           C
ATOM   1170  C   ARG A 105      19.918  41.646  -6.114  1.00 89.78           C
ATOM   1171  O   ARG A 105      21.067  41.641  -5.647  1.00 83.06           O
ATOM   1172  CB  ARG A 105      20.278  43.069  -8.159  1.00 83.36           C
ATOM   1173  CG  ARG A 105      21.206  42.976  -9.422  1.00 78.86           C
ATOM   1174  CD  ARG A 105      22.496  42.086  -9.249  1.00 84.34           C
ATOM   1175  NE  ARG A 105      22.210  40.643  -9.152  1.00 94.83           N
ATOM   1176  CZ  ARG A 105      23.090  39.692  -8.816  1.00 87.23           C
ATOM   1177  NH1 ARG A 105      24.358  39.993  -8.543  1.00 78.64           N
ATOM   1178  NH2 ARG A 105      22.692  38.421  -8.752  1.00 79.53           N1+
ATOM   1179  H   ARG A 105      17.919  42.206  -8.317  1.00100.53           H
ATOM   1180  HA  ARG A 105      20.234  41.007  -8.020  1.00104.04           H
ATOM   1181  HB2 ARG A 105      19.532  43.648  -8.384  1.00100.03           H
ATOM   1182  HB3 ARG A 105      20.796  43.480  -7.449  1.00100.03           H
ATOM   1183  HG2 ARG A 105      20.695  42.618 -10.165  1.00 94.62           H
ATOM   1184  HG3 ARG A 105      21.507  43.873  -9.637  1.00 94.62           H
ATOM   1185  HD2 ARG A 105      23.075  42.222 -10.017  1.00101.20           H
ATOM   1186  HD3 ARG A 105      22.961  42.357  -8.440  1.00101.20           H
ATOM   1187  HE  ARG A 105      21.452  40.375  -9.457  1.00113.79           H
ATOM   1188 HH11 ARG A 105      24.630  40.807  -8.579  1.00 94.37           H
ATOM   1189 HH12 ARG A 105      24.909  39.369  -8.333  1.00 94.37           H
ATOM   1190 HH21 ARG A 105      21.874  38.217  -8.926  1.00 95.43           H
ATOM   1191 HH22 ARG A 105      23.252  37.803  -8.541  1.00 95.43           H
ATOM   1192  N   ALA A 106      18.829  41.550  -5.337  1.00 87.46           N
ATOM   1193  CA  ALA A 106      18.940  40.952  -4.012  1.00 73.73           C
ATOM   1194  C   ALA A 106      19.615  39.601  -4.109  1.00 80.20           C
ATOM   1195  O   ALA A 106      20.172  39.116  -3.112  1.00 75.00           O
ATOM   1196  CB  ALA A 106      17.563  40.747  -3.362  1.00 68.67           C
ATOM   1197  H   ALA A 106      18.038  41.796  -5.561  1.00104.94           H
ATOM   1198  HA  ALA A 106      19.476  41.528  -3.441  1.00 88.48           H
ATOM   1199  HB1 ALA A 106      17.686  40.474  -2.440  1.00 82.40           H
ATOM   1200  HB2 ALA A 106      17.065  41.567  -3.389  1.00 82.40           H
ATOM   1201  HB3 ALA A 106      17.084  40.056  -3.849  1.00 82.40           H
ATOM   1202  N   ASN A 107      19.544  38.970  -5.291  1.00 75.33           N
ATOM   1203  CA  ASN A 107      20.131  37.661  -5.496  1.00 75.77           C
ATOM   1204  C   ASN A 107      19.292  36.649  -4.702  1.00 65.87           C
ATOM   1205  O   ASN A 107      19.805  36.078  -3.729  1.00 62.46           O
ATOM   1206  CB  ASN A 107      21.622  37.752  -5.095  1.00 72.66           C
ATOM   1207  CG  ASN A 107      22.379  36.456  -5.214  1.00 78.99           C
ATOM   1208  OD1 ASN A 107      21.943  35.501  -5.876  1.00 72.36           O
ATOM   1209  ND2 ASN A 107      23.573  36.435  -4.586  1.00 78.24           N
ATOM   1210  H   ASN A 107      19.163  39.283  -5.991  1.00 90.39           H
ATOM   1211  HA  ASN A 107      20.100  37.444  -6.438  1.00 90.92           H
ATOM   1212  HB2 ASN A 107      22.063  38.381  -5.693  1.00 87.18           H
ATOM   1213  HB3 ASN A 107      21.733  38.054  -4.187  1.00 87.18           H
ATOM   1214 HD21 ASN A 107      24.077  35.746  -4.592  1.00 93.89           H
ATOM   1215 HD22 ASN A 107      23.850  37.138  -4.170  1.00 93.89           H
ATOM   1216  N   ARG A 108      17.994  36.437  -5.089  1.00 66.61           N
ATOM   1217  CA  ARG A 108      17.208  35.412  -4.373  1.00 59.73           C
ATOM   1218  C   ARG A 108      17.733  33.972  -4.564  1.00 53.91           C
ATOM   1219  O   ARG A 108      17.434  33.119  -3.747  1.00 56.00           O
ATOM   1220  CB  ARG A 108      15.763  35.531  -4.857  1.00 57.70           C
ATOM   1221  CG  ARG A 108      15.249  36.930  -4.509  1.00 56.68           C
ATOM   1222  CD  ARG A 108      15.449  37.226  -3.011  1.00 62.57           C
ATOM   1223  NE  ARG A 108      14.545  36.412  -2.167  1.00 54.65           N
ATOM   1224  CZ  ARG A 108      14.851  35.150  -1.620  1.00 57.75           C
ATOM   1225  NH1 ARG A 108      16.098  34.844  -1.103  1.00 52.25           N
ATOM   1226  NH2 ARG A 108      13.788  34.367  -1.279  1.00 60.07           N1+
ATOM   1227  H   ARG A 108      17.607  36.851  -5.935  1.00 79.93           H
ATOM   1228  HA  ARG A 108      17.328  35.602  -3.260  1.00 71.67           H
ATOM   1229  HB2 ARG A 108      15.691  35.341  -5.954  1.00 69.24           H
ATOM   1230  HB3 ARG A 108      15.134  34.722  -4.422  1.00 69.24           H
ATOM   1231  HG2 ARG A 108      15.779  37.705  -5.103  1.00 68.01           H
ATOM   1232  HG3 ARG A 108      14.189  37.027  -4.820  1.00 68.01           H
ATOM   1233  HD2 ARG A 108      16.516  37.097  -2.711  1.00 75.08           H
ATOM   1234  HD3 ARG A 108      15.209  38.298  -2.806  1.00 75.08           H
ATOM   1235  HE  ARG A 108      13.563  36.457  -2.531  1.00 65.57           H
ATOM   1236 HH11 ARG A 108      16.937  35.284  -1.500  1.00 62.70           H
ATOM   1237 HH12 ARG A 108      16.268  33.905  -0.733  1.00 62.70           H
ATOM   1238 HH21 ARG A 108      12.899  34.423  -1.786  1.00 72.08           H
ATOM   1239 HH22 ARG A 108      13.956  33.400  -0.826  1.00 72.08           H
ATOM   1240  N   GLY A 109      18.610  33.840  -5.608  1.00 52.79           N
ATOM   1241  CA  GLY A 109      19.063  32.683  -6.364  1.00 43.77           C
ATOM   1242  C   GLY A 109      20.160  31.928  -5.690  1.00 47.31           C
ATOM   1243  O   GLY A 109      20.860  31.138  -6.328  1.00 43.74           O
ATOM   1244  H   GLY A 109      18.996  34.534  -5.949  1.00 63.35           H
ATOM   1245  HA2 GLY A 109      18.342  32.079  -6.571  1.00 52.52           H
ATOM   1246  HA3 GLY A 109      19.454  32.988  -7.204  1.00 52.52           H
ATOM   1247  N   PHE A 110      20.335  32.190  -4.396  1.00 47.74           N
ATOM   1248  CA  PHE A 110      21.247  31.420  -3.566  1.00 44.70           C
ATOM   1249  C   PHE A 110      20.497  30.585  -2.559  1.00 44.73           C
ATOM   1250  O   PHE A 110      21.120  30.023  -1.669  1.00 45.97           O
ATOM   1251  CB  PHE A 110      22.262  32.331  -2.857  1.00 51.45           C
ATOM   1252  CG  PHE A 110      23.499  32.589  -3.689  1.00 62.33           C
ATOM   1253  CD1 PHE A 110      23.435  33.437  -4.773  1.00 65.42           C
ATOM   1254  CD2 PHE A 110      24.695  31.929  -3.431  1.00 61.10           C
ATOM   1255  CE1 PHE A 110      24.539  33.659  -5.581  1.00 63.58           C
ATOM   1256  CE2 PHE A 110      25.808  32.139  -4.233  1.00 60.95           C
ATOM   1257  CZ  PHE A 110      25.724  33.013  -5.310  1.00 63.13           C
ATOM   1258  H   PHE A 110      19.929  32.816  -3.971  1.00 57.29           H
ATOM   1259  HA  PHE A 110      21.750  30.810  -4.126  1.00 53.64           H
ATOM   1260  HB2 PHE A 110      21.844  33.189  -2.678  1.00 61.74           H
ATOM   1261  HB3 PHE A 110      22.536  31.918  -2.024  1.00 61.74           H
ATOM   1262  HD1 PHE A 110      22.636  33.868  -4.953  1.00 78.50           H
ATOM   1263  HD2 PHE A 110      24.750  31.340  -2.711  1.00 73.31           H
ATOM   1264  HE1 PHE A 110      24.479  34.246  -6.297  1.00 76.29           H
ATOM   1265  HE2 PHE A 110      26.609  31.701  -4.044  1.00 73.14           H
ATOM   1266  HZ  PHE A 110      26.466  33.168  -5.848  1.00 75.75           H
ATOM   1267  N   GLY A 111      19.176  30.494  -2.680  1.00 41.65           N
ATOM   1268  CA  GLY A 111      18.386  29.643  -1.813  1.00 35.58           C
ATOM   1269  C   GLY A 111      17.939  28.374  -2.505  1.00 32.28           C
ATOM   1270  O   GLY A 111      18.716  27.708  -3.203  1.00 31.02           O
ATOM   1271  H   GLY A 111      18.713  30.943  -3.250  1.00 49.98           H
ATOM   1272  HA2 GLY A 111      18.896  29.406  -1.024  1.00 42.70           H
ATOM   1273  HA3 GLY A 111      17.601  30.141  -1.536  1.00 42.70           H
ATOM   1274  N   ILE A 112      16.677  28.030  -2.299  1.00 29.54           N
ATOM   1275  CA  ILE A 112      16.058  26.912  -2.983  1.00 29.75           C
ATOM   1276  C   ILE A 112      15.109  27.388  -4.098  1.00 24.93           C
ATOM   1277  O   ILE A 112      15.276  26.950  -5.244  1.00 28.82           O
ATOM   1278  CB  ILE A 112      15.309  26.000  -1.987  1.00 36.08           C
ATOM   1279  CG1 ILE A 112      16.208  25.496  -0.869  1.00 33.77           C
ATOM   1280  CG2 ILE A 112      14.671  24.783  -2.747  1.00 28.93           C
ATOM   1281  CD1 ILE A 112      15.371  24.858   0.268  1.00 37.12           C
ATOM   1282  H   ILE A 112      16.149  28.439  -1.756  1.00 35.44           H
ATOM   1283  HA  ILE A 112      16.756  26.382  -3.393  1.00 35.70           H
ATOM   1284  HB  ILE A 112      14.604  26.531  -1.577  1.00 43.29           H
ATOM   1285 HG12 ILE A 112      16.814  24.823  -1.215  1.00 40.52           H
ATOM   1286 HG13 ILE A 112      16.716  26.240  -0.503  1.00 40.52           H
ATOM   1287 HG21 ILE A 112      14.166  24.231  -2.123  1.00 34.71           H
ATOM   1288 HG22 ILE A 112      14.085  25.111  -3.439  1.00 34.71           H
ATOM   1289 HG23 ILE A 112      15.381  24.251  -3.149  1.00 34.71           H
ATOM   1290 HD11 ILE A 112      15.952  24.606   1.001  1.00 44.54           H
ATOM   1291 HD12 ILE A 112      14.729  25.518   0.576  1.00 44.54           H
ATOM   1292 HD13 ILE A 112      14.905  24.080  -0.072  1.00 44.54           H
ATOM   1293  N   VAL A 113      14.124  28.288  -3.794  1.00 27.00           N
ATOM   1294  CA  VAL A 113      13.072  28.545  -4.798  1.00 25.16           C
ATOM   1295  C   VAL A 113      13.652  29.005  -6.166  1.00 26.57           C
ATOM   1296  O   VAL A 113      13.221  28.639  -7.233  1.00 30.39           O
ATOM   1297  CB  VAL A 113      12.118  29.608  -4.207  1.00 26.75           C
ATOM   1298  CG1 VAL A 113      11.021  29.935  -5.213  1.00 31.79           C
ATOM   1299  CG2 VAL A 113      11.517  29.098  -2.892  1.00 28.32           C
ATOM   1300  H   VAL A 113      14.184  28.894  -2.978  1.00 32.39           H
ATOM   1301  HA  VAL A 113      12.543  27.553  -5.038  1.00 30.18           H
ATOM   1302  HB  VAL A 113      12.695  30.547  -4.002  1.00 32.10           H
ATOM   1303 HG11 VAL A 113      10.299  30.658  -4.822  1.00 38.14           H
ATOM   1304 HG12 VAL A 113      11.440  30.358  -6.139  1.00 38.14           H
ATOM   1305 HG13 VAL A 113      10.463  29.036  -5.515  1.00 38.14           H
ATOM   1306 HG21 VAL A 113      10.790  29.814  -2.486  1.00 33.98           H
ATOM   1307 HG22 VAL A 113      10.964  28.161  -3.096  1.00 33.98           H
ATOM   1308 HG23 VAL A 113      12.270  28.912  -2.128  1.00 33.98           H
ATOM   1309  N   PHE A 114      14.673  29.980  -6.153  1.00 28.63           N
ATOM   1310  CA  PHE A 114      15.033  30.648  -7.410  1.00 27.69           C
ATOM   1311  C   PHE A 114      16.443  30.334  -7.934  1.00 32.22           C
ATOM   1312  O   PHE A 114      17.050  31.049  -8.720  1.00 38.04           O
ATOM   1313  CB  PHE A 114      14.978  32.178  -7.269  1.00 33.10           C
ATOM   1314  CG  PHE A 114      13.621  32.616  -6.837  1.00 32.39           C
ATOM   1315  CD1 PHE A 114      13.428  33.053  -5.519  1.00 35.94           C
ATOM   1316  CD2 PHE A 114      12.550  32.588  -7.745  1.00 37.11           C
ATOM   1317  CE1 PHE A 114      12.164  33.494  -5.114  1.00 39.40           C
ATOM   1318  CE2 PHE A 114      11.296  33.038  -7.332  1.00 41.13           C
ATOM   1319  CZ  PHE A 114      11.108  33.507  -6.025  1.00 37.72           C
ATOM   1320  H   PHE A 114      15.155  30.273  -5.303  1.00 34.36           H
ATOM   1321  HA  PHE A 114      14.320  30.282  -8.223  1.00 33.23           H
ATOM   1322  HB2 PHE A 114      15.766  32.519  -6.574  1.00 39.71           H
ATOM   1323  HB3 PHE A 114      15.246  32.617  -8.260  1.00 39.71           H
ATOM   1324  HD1 PHE A 114      14.241  32.987  -4.802  1.00 43.13           H
ATOM   1325  HD2 PHE A 114      12.688  32.183  -8.749  1.00 44.52           H
ATOM   1326  HE1 PHE A 114      12.004  33.801  -4.084  1.00 47.28           H
ATOM   1327  HE2 PHE A 114      10.448  33.000  -8.019  1.00 49.35           H
ATOM   1328  HZ  PHE A 114      10.123  33.845  -5.707  1.00 45.26           H
ATOM   1329  N   SER A 115      16.997  29.207  -7.393  1.00 25.98           N
ATOM   1330  CA  SER A 115      18.303  28.665  -7.719  1.00 29.78           C
ATOM   1331  C   SER A 115      18.210  27.479  -8.679  1.00 28.80           C
ATOM   1332  O   SER A 115      17.142  26.897  -8.943  1.00 24.79           O
ATOM   1333  CB  SER A 115      19.070  28.255  -6.448  1.00 32.00           C
ATOM   1334  OG  SER A 115      18.679  26.981  -5.956  1.00 36.70           O
ATOM   1335  H   SER A 115      16.594  28.730  -6.793  1.00 31.18           H
ATOM   1336  HA  SER A 115      18.832  29.350  -8.171  1.00 35.73           H
ATOM   1337  HB2 SER A 115      20.010  28.198  -6.663  1.00 38.40           H
ATOM   1338  HB3 SER A 115      18.936  28.917  -5.746  1.00 38.40           H
ATOM   1339  HG  SER A 115      18.522  27.022  -5.129  1.00 44.03           H
ATOM   1340  N   ASN A 116      19.366  27.151  -9.237  1.00 24.44           N
ATOM   1341  CA  ASN A 116      19.474  26.216 -10.333  1.00 27.69           C
ATOM   1342  C   ASN A 116      20.818  25.535 -10.235  1.00 29.67           C
ATOM   1343  O   ASN A 116      21.653  25.880  -9.398  1.00 32.33           O
ATOM   1344  CB  ASN A 116      19.359  26.900 -11.695  1.00 30.95           C
ATOM   1345  CG  ASN A 116      17.929  27.121 -12.132  1.00 27.64           C
ATOM   1346  OD1 ASN A 116      17.178  26.171 -12.318  1.00 29.66           O
ATOM   1347  ND2 ASN A 116      17.565  28.364 -12.344  1.00 25.41           N
ATOM   1348  H   ASN A 116      20.132  27.457  -8.995  1.00 29.33           H
ATOM   1349  HA  ASN A 116      18.790  25.534 -10.257  1.00 33.23           H
ATOM   1350  HB2 ASN A 116      19.805  27.762 -11.649  1.00 37.14           H
ATOM   1351  HB3 ASN A 116      19.782  26.334 -12.353  1.00 37.14           H
ATOM   1352 HD21 ASN A 116      16.770  28.538 -12.603  1.00 30.49           H
ATOM   1353 HD22 ASN A 116      18.130  29.002 -12.230  1.00 30.49           H
ATOM   1354  N   GLY A 117      20.991  24.534 -11.079  1.00 26.63           N
ATOM   1355  CA  GLY A 117      22.236  23.796 -11.169  1.00 36.31           C
ATOM   1356  C   GLY A 117      22.640  23.011  -9.927  1.00 34.35           C
ATOM   1357  O   GLY A 117      21.836  22.469  -9.172  1.00 29.29           O
ATOM   1358  H   GLY A 117      20.391  24.258 -11.630  1.00 31.96           H
ATOM   1359  HA2 GLY A 117      22.159  23.167 -11.904  1.00 43.56           H
ATOM   1360  HA3 GLY A 117      22.952  24.412 -11.380  1.00 43.56           H
ATOM   1361  N   LYS A 118      23.955  22.906  -9.765  1.00 30.81           N
ATOM   1362  CA  LYS A 118      24.556  22.163  -8.668  1.00 32.94           C
ATOM   1363  C   LYS A 118      24.198  22.766  -7.319  1.00 26.74           C
ATOM   1364  O   LYS A 118      24.071  22.055  -6.328  1.00 28.29           O
ATOM   1365  CB  LYS A 118      26.073  22.194  -8.856  1.00 46.30           C
ATOM   1366  CG  LYS A 118      26.888  21.675  -7.699  1.00 44.67           C
ATOM   1367  CD  LYS A 118      28.354  21.535  -8.152  1.00 51.20           C
ATOM   1368  CE  LYS A 118      29.235  20.855  -7.102  1.00 44.00           C
ATOM   1369  NZ  LYS A 118      29.462  21.779  -5.994  1.00 47.03           N1+
ATOM   1370  H   LYS A 118      24.521  23.283 -10.288  1.00 36.96           H
ATOM   1371  HA  LYS A 118      24.252  21.245  -8.706  1.00 39.53           H
ATOM   1372  HB2 LYS A 118      26.311  21.701  -9.656  1.00 55.55           H
ATOM   1373  HB3 LYS A 118      26.322  23.123  -8.980  1.00 55.55           H
ATOM   1374  HG2 LYS A 118      26.852  22.314  -6.970  1.00 53.60           H
ATOM   1375  HG3 LYS A 118      26.546  20.815  -7.419  1.00 53.60           H
ATOM   1376  HD2 LYS A 118      28.384  21.006  -8.960  1.00 61.43           H
ATOM   1377  HD3 LYS A 118      28.722  22.416  -8.318  1.00 61.43           H
ATOM   1378  HE2 LYS A 118      28.792  20.059  -6.768  1.00 52.80           H
ATOM   1379  HE3 LYS A 118      30.089  20.622  -7.494  1.00 52.80           H
ATOM   1380  HZ1 LYS A 118      30.335  21.922  -5.893  1.00 56.43           H
ATOM   1381  HZ2 LYS A 118      29.058  22.556  -6.155  1.00 56.43           H
ATOM   1382  HZ3 LYS A 118      29.139  21.434  -5.243  1.00 56.43           H
ATOM   1383  N   LYS A 119      24.075  24.084  -7.269  1.00 30.88           N
ATOM   1384  CA  LYS A 119      23.699  24.788  -6.051  1.00 31.72           C
ATOM   1385  C   LYS A 119      22.310  24.363  -5.585  1.00 33.91           C
ATOM   1386  O   LYS A 119      22.109  24.029  -4.408  1.00 24.50           O
ATOM   1387  CB  LYS A 119      23.719  26.289  -6.317  1.00 34.88           C
ATOM   1388  CG  LYS A 119      22.924  27.099  -5.324  1.00 37.07           C
ATOM   1389  CD  LYS A 119      23.625  28.282  -4.764  1.00 43.91           C
ATOM   1390  CE  LYS A 119      23.790  29.363  -5.800  1.00 61.95           C
ATOM   1391  NZ  LYS A 119      24.791  29.018  -6.867  1.00 63.52           N1+
ATOM   1392  H   LYS A 119      24.202  24.598  -7.938  1.00 37.05           H
ATOM   1393  HA  LYS A 119      24.342  24.578  -5.357  1.00 38.06           H
ATOM   1394  HB2 LYS A 119      24.633  26.607  -6.295  1.00 41.85           H
ATOM   1395  HB3 LYS A 119      23.336  26.444  -7.193  1.00 41.85           H
ATOM   1396  HG2 LYS A 119      22.125  27.412  -5.767  1.00 44.48           H
ATOM   1397  HG3 LYS A 119      22.693  26.552  -4.562  1.00 44.48           H
ATOM   1398  HD2 LYS A 119      23.096  28.645  -4.035  1.00 52.69           H
ATOM   1399  HD3 LYS A 119      24.496  28.004  -4.442  1.00 52.69           H
ATOM   1400  HE2 LYS A 119      22.931  29.516  -6.230  1.00 74.33           H
ATOM   1401  HE3 LYS A 119      24.083  30.173  -5.361  1.00 74.33           H
ATOM   1402  HZ1 LYS A 119      25.073  29.763  -7.267  1.00 76.22           H
ATOM   1403  HZ2 LYS A 119      25.493  28.600  -6.511  1.00 76.22           H
ATOM   1404  HZ3 LYS A 119      24.417  28.489  -7.477  1.00 76.22           H
ATOM   1405  N   TRP A 120      21.335  24.394  -6.502  1.00 23.51           N
ATOM   1406  CA  TRP A 120      19.989  23.944  -6.163  1.00 30.34           C
ATOM   1407  C   TRP A 120      20.020  22.509  -5.691  1.00 20.07           C
ATOM   1408  O   TRP A 120      19.421  22.139  -4.678  1.00 25.03           O
ATOM   1409  CB  TRP A 120      19.071  24.074  -7.379  1.00 27.66           C
ATOM   1410  CG  TRP A 120      17.750  23.425  -7.100  1.00 24.33           C
ATOM   1411  CD1 TRP A 120      16.773  23.919  -6.353  1.00 23.87           C
ATOM   1412  CD2 TRP A 120      17.316  22.143  -7.552  1.00 25.28           C
ATOM   1413  NE1 TRP A 120      15.703  23.030  -6.305  1.00 23.85           N
ATOM   1414  CE2 TRP A 120      16.024  21.935  -7.035  1.00 24.88           C
ATOM   1415  CE3 TRP A 120      17.888  21.150  -8.356  1.00 26.10           C
ATOM   1416  CZ2 TRP A 120      15.304  20.788  -7.291  1.00 23.13           C
ATOM   1417  CZ3 TRP A 120      17.171  20.034  -8.617  1.00 28.59           C
ATOM   1418  CH2 TRP A 120      15.896  19.847  -8.079  1.00 24.83           C
ATOM   1419  H   TRP A 120      21.430  24.677  -7.314  1.00 28.21           H
ATOM   1420  HA  TRP A 120      19.639  24.484  -5.433  1.00 36.40           H
ATOM   1421  HB2 TRP A 120      18.934  25.009  -7.582  1.00 33.19           H
ATOM   1422  HB3 TRP A 120      19.478  23.616  -8.132  1.00 33.19           H
ATOM   1423  HD1 TRP A 120      16.800  24.749  -5.926  1.00 28.64           H
ATOM   1424  HE1 TRP A 120      14.969  23.151  -5.883  1.00 28.62           H
ATOM   1425  HE3 TRP A 120      18.732  21.250  -8.714  1.00 31.32           H
ATOM   1426  HZ2 TRP A 120      14.453  20.669  -6.943  1.00 27.76           H
ATOM   1427  HZ3 TRP A 120      17.538  19.366  -9.138  1.00 34.30           H
ATOM   1428  HH2 TRP A 120      15.444  19.065  -8.276  1.00 29.79           H
ATOM   1429  N   LYS A 121      20.755  21.684  -6.405  1.00 28.21           N
ATOM   1430  CA  LYS A 121      20.784  20.260  -6.110  1.00 28.50           C
ATOM   1431  C   LYS A 121      21.199  19.986  -4.681  1.00 28.39           C
ATOM   1432  O   LYS A 121      20.563  19.203  -3.971  1.00 27.42           O
ATOM   1433  CB  LYS A 121      21.757  19.597  -7.055  1.00 40.23           C
ATOM   1434  CG  LYS A 121      21.861  18.122  -6.895  1.00 43.30           C
ATOM   1435  CD  LYS A 121      20.903  17.417  -7.803  1.00 57.59           C
ATOM   1436  CE  LYS A 121      21.157  17.777  -9.278  1.00 61.35           C
ATOM   1437  NZ  LYS A 121      20.303  16.987 -10.170  1.00 61.72           N1+
ATOM   1438  H   LYS A 121      21.241  21.912  -7.068  1.00 33.85           H
ATOM   1439  HA  LYS A 121      19.913  19.885  -6.271  1.00 34.20           H
ATOM   1440  HB2 LYS A 121      21.518  19.840  -7.954  1.00 48.27           H
ATOM   1441  HB3 LYS A 121      22.636  19.964  -6.861  1.00 48.27           H
ATOM   1442  HG2 LYS A 121      22.762  17.839  -7.123  1.00 51.95           H
ATOM   1443  HG3 LYS A 121      21.658  17.875  -5.983  1.00 51.95           H
ATOM   1444  HD2 LYS A 121      21.023  16.458  -7.688  1.00 69.10           H
ATOM   1445  HD3 LYS A 121      20.001  17.675  -7.559  1.00 69.10           H
ATOM   1446  HE2 LYS A 121      20.932  18.700  -9.448  1.00 73.61           H
ATOM   1447  HE3 LYS A 121      22.086  17.603  -9.493  1.00 73.61           H
ATOM   1448  HZ1 LYS A 121      20.326  17.323 -10.991  1.00 74.06           H
ATOM   1449  HZ2 LYS A 121      20.581  16.141 -10.181  1.00 74.06           H
ATOM   1450  HZ3 LYS A 121      19.466  17.015  -9.866  1.00 74.06           H
ATOM   1451  N   GLU A 122      22.316  20.566  -4.266  1.00 25.77           N
ATOM   1452  CA  GLU A 122      22.820  20.307  -2.931  1.00 26.33           C
ATOM   1453  C   GLU A 122      21.979  20.992  -1.856  1.00 21.48           C
ATOM   1454  O   GLU A 122      21.729  20.413  -0.787  1.00 26.86           O
ATOM   1455  CB  GLU A 122      24.259  20.790  -2.848  1.00 32.00           C
ATOM   1456  CG  GLU A 122      25.159  20.150  -3.907  1.00 39.70           C
ATOM   1457  CD  GLU A 122      26.641  20.350  -3.592  1.00 42.54           C
ATOM   1458  OE1 GLU A 122      27.454  20.236  -4.523  1.00 42.75           O
ATOM   1459  OE2 GLU A 122      26.984  20.618  -2.423  1.00 43.88           O1-
ATOM   1460  H   GLU A 122      22.786  21.110  -4.740  1.00 30.92           H
ATOM   1461  HA  GLU A 122      22.791  19.350  -2.758  1.00 31.59           H
ATOM   1462  HB2 GLU A 122      24.276  21.755  -2.946  1.00 38.39           H
ATOM   1463  HB3 GLU A 122      24.601  20.527  -1.980  1.00 38.39           H
ATOM   1464  HG2 GLU A 122      24.977  19.198  -3.973  1.00 47.64           H
ATOM   1465  HG3 GLU A 122      24.984  20.571  -4.762  1.00 47.64           H
ATOM   1466  N   ILE A 123      21.577  22.243  -2.076  1.00 21.41           N
ATOM   1467  CA  ILE A 123      20.795  22.918  -1.047  1.00 25.47           C
ATOM   1468  C   ILE A 123      19.417  22.273  -0.911  1.00 21.78           C
ATOM   1469  O   ILE A 123      18.917  22.079   0.196  1.00 21.00           O
ATOM   1470  CB  ILE A 123      20.719  24.423  -1.345  1.00 23.61           C
ATOM   1471  CG1 ILE A 123      22.120  25.047  -1.262  1.00 32.74           C
ATOM   1472  CG2 ILE A 123      19.854  25.127  -0.314  1.00 26.83           C
ATOM   1473  CD1 ILE A 123      22.142  26.436  -1.690  1.00 35.37           C
ATOM   1474  H   ILE A 123      21.723  22.710  -2.781  1.00 25.68           H
ATOM   1475  HA  ILE A 123      21.249  22.819  -0.193  1.00 30.57           H
ATOM   1476  HB  ILE A 123      20.367  24.557  -2.238  1.00 28.33           H
ATOM   1477 HG12 ILE A 123      22.442  25.013  -0.344  1.00 39.29           H
ATOM   1478 HG13 ILE A 123      22.728  24.559  -1.843  1.00 39.29           H
ATOM   1479 HG21 ILE A 123      19.775  26.063  -0.552  1.00 32.19           H
ATOM   1480 HG22 ILE A 123      18.970  24.732  -0.310  1.00 32.19           H
ATOM   1481 HG23 ILE A 123      20.262  25.039   0.561  1.00 32.19           H
ATOM   1482 HD11 ILE A 123      23.058  26.745  -1.706  1.00 42.44           H
ATOM   1483 HD12 ILE A 123      21.758  26.490  -2.576  1.00 42.44           H
ATOM   1484 HD13 ILE A 123      21.622  26.974  -1.072  1.00 42.44           H
ATOM   1485  N   ARG A 124      18.781  21.925  -2.028  1.00 22.55           N
ATOM   1486  CA  ARG A 124      17.477  21.277  -1.931  1.00 21.82           C
ATOM   1487  C   ARG A 124      17.585  19.954  -1.183  1.00 22.43           C
ATOM   1488  O   ARG A 124      16.780  19.667  -0.293  1.00 23.67           O
ATOM   1489  CB  ARG A 124      16.878  21.057  -3.312  1.00 25.08           C
ATOM   1490  CG  ARG A 124      15.331  20.801  -3.256  1.00 28.54           C
ATOM   1491  CD  ARG A 124      14.965  19.410  -3.747  1.00 22.07           C
ATOM   1492  NE  ARG A 124      13.534  19.132  -3.683  1.00 21.92           N
ATOM   1493  CZ  ARG A 124      12.998  18.008  -3.269  1.00 25.51           C
ATOM   1494  NH1 ARG A 124      13.767  16.965  -2.882  1.00 29.67           N
ATOM   1495  NH2 ARG A 124      11.677  17.949  -3.238  1.00 21.61           N1+
ATOM   1496  H   ARG A 124      19.066  22.047  -2.833  1.00 27.06           H
ATOM   1497  HA  ARG A 124      16.889  21.857  -1.438  1.00 26.18           H
ATOM   1498  HB2 ARG A 124      17.035  21.849  -3.853  1.00 30.09           H
ATOM   1499  HB3 ARG A 124      17.286  20.275  -3.711  1.00 30.09           H
ATOM   1500  HG2 ARG A 124      15.048  20.849  -2.334  1.00 34.24           H
ATOM   1501  HG3 ARG A 124      14.884  21.474  -3.790  1.00 34.24           H
ATOM   1502  HD2 ARG A 124      15.240  19.324  -4.671  1.00 26.48           H
ATOM   1503  HD3 ARG A 124      15.449  18.780  -3.188  1.00 26.48           H
ATOM   1504  HE  ARG A 124      12.989  19.685  -4.045  1.00 26.30           H
ATOM   1505 HH11 ARG A 124      14.620  17.021  -2.911  1.00 35.61           H
ATOM   1506 HH12 ARG A 124      13.402  16.235  -2.632  1.00 35.61           H
ATOM   1507 HH21 ARG A 124      11.239  18.638  -3.496  1.00 25.93           H
ATOM   1508 HH22 ARG A 124      11.267  17.234  -2.995  1.00 25.93           H
ATOM   1509  N   ARG A 125      18.595  19.143  -1.513  1.00 23.51           N
ATOM   1510  CA  ARG A 125      18.773  17.858  -0.847  1.00 22.70           C
ATOM   1511  C   ARG A 125      19.021  18.029   0.643  1.00 26.72           C
ATOM   1512  O   ARG A 125      18.376  17.368   1.465  1.00 23.29           O
ATOM   1513  CB  ARG A 125      19.935  17.092  -1.471  1.00 27.66           C
ATOM   1514  CG  ARG A 125      20.361  15.838  -0.640  1.00 26.26           C
ATOM   1515  CD  ARG A 125      19.247  14.746  -0.570  1.00 27.57           C
ATOM   1516  NE  ARG A 125      18.712  14.374  -1.887  1.00 29.51           N
ATOM   1517  CZ  ARG A 125      19.329  13.547  -2.727  1.00 27.48           C
ATOM   1518  NH1 ARG A 125      20.488  13.018  -2.389  1.00 25.85           N
ATOM   1519  NH2 ARG A 125      18.794  13.258  -3.903  1.00 30.63           N1+
ATOM   1520  H   ARG A 125      19.181  19.299  -2.125  1.00 28.21           H
ATOM   1521  HA  ARG A 125      17.971  17.326  -0.954  1.00 27.24           H
ATOM   1522  HB2 ARG A 125      19.692  16.812  -2.366  1.00 33.18           H
ATOM   1523  HB3 ARG A 125      20.697  17.691  -1.526  1.00 33.18           H
ATOM   1524  HG2 ARG A 125      21.138  15.430  -1.055  1.00 31.51           H
ATOM   1525  HG3 ARG A 125      20.585  16.096   0.270  1.00 31.51           H
ATOM   1526  HD2 ARG A 125      19.604  13.943  -0.153  1.00 33.08           H
ATOM   1527  HD3 ARG A 125      18.509  15.096  -0.049  1.00 33.08           H
ATOM   1528  HE  ARG A 125      17.967  14.736  -2.140  1.00 35.41           H
ATOM   1529 HH11 ARG A 125      20.845  13.200  -1.624  1.00 31.01           H
ATOM   1530 HH12 ARG A 125      20.892  12.489  -2.921  1.00 31.01           H
ATOM   1531 HH21 ARG A 125      18.039  13.594  -4.133  1.00 36.75           H
ATOM   1532 HH22 ARG A 125      19.206  12.720  -4.438  1.00 36.75           H
ATOM   1533  N   PHE A 126      19.983  18.890   1.004  1.00 25.09           N
ATOM   1534  CA  PHE A 126      20.239  19.215   2.399  1.00 22.19           C
ATOM   1535  C   PHE A 126      18.966  19.640   3.108  1.00 23.82           C
ATOM   1536  O   PHE A 126      18.697  19.230   4.240  1.00 25.84           O
ATOM   1537  CB  PHE A 126      21.290  20.350   2.516  1.00 26.17           C
ATOM   1538  CG  PHE A 126      21.407  20.899   3.934  1.00 27.14           C
ATOM   1539  CD1 PHE A 126      20.648  21.979   4.341  1.00 24.21           C
ATOM   1540  CD2 PHE A 126      22.232  20.294   4.851  1.00 32.50           C
ATOM   1541  CE1 PHE A 126      20.719  22.471   5.642  1.00 29.60           C
ATOM   1542  CE2 PHE A 126      22.310  20.778   6.170  1.00 30.39           C
ATOM   1543  CZ  PHE A 126      21.546  21.847   6.566  1.00 31.37           C
ATOM   1544  H   PHE A 126      20.505  19.307   0.450  1.00 30.10           H
ATOM   1545  HA  PHE A 126      20.559  18.428   2.862  1.00 26.63           H
ATOM   1546  HB2 PHE A 126      22.156  20.007   2.245  1.00 31.39           H
ATOM   1547  HB3 PHE A 126      21.034  21.091   1.947  1.00 31.39           H
ATOM   1548  HD1 PHE A 126      20.078  22.391   3.731  1.00 29.05           H
ATOM   1549  HD2 PHE A 126      22.737  19.553   4.607  1.00 38.99           H
ATOM   1550  HE1 PHE A 126      20.207  23.202   5.902  1.00 35.52           H
ATOM   1551  HE2 PHE A 126      22.869  20.362   6.775  1.00 36.47           H
ATOM   1552  HZ  PHE A 126      21.615  22.176   7.431  1.00 37.64           H
ATOM   1553  N   SER A 127      18.198  20.522   2.480  1.00 23.18           N
ATOM   1554  CA  SER A 127      17.004  21.033   3.131  1.00 23.29           C
ATOM   1555  C   SER A 127      15.951  19.948   3.307  1.00 25.95           C
ATOM   1556  O   SER A 127      15.344  19.853   4.373  1.00 21.17           O
ATOM   1557  CB  SER A 127      16.423  22.192   2.341  1.00 22.25           C
ATOM   1558  OG  SER A 127      17.346  23.265   2.387  1.00 26.27           O
ATOM   1559  H   SER A 127      18.339  20.847   1.702  1.00 27.82           H
ATOM   1560  HA  SER A 127      17.242  21.369   4.005  1.00 27.95           H
ATOM   1561  HB2 SER A 127      16.253  21.929   1.421  1.00 26.70           H
ATOM   1562  HB3 SER A 127      15.594  22.458   2.765  1.00 26.70           H
ATOM   1563  HG  SER A 127      18.085  23.032   2.041  1.00 31.52           H
ATOM   1564  N   LEU A 128      15.724  19.116   2.277  1.00 27.43           N
ATOM   1565  CA  LEU A 128      14.777  18.006   2.409  1.00 23.40           C
ATOM   1566  C   LEU A 128      15.070  17.165   3.646  1.00 18.17           C
ATOM   1567  O   LEU A 128      14.190  16.875   4.451  1.00 27.13           O
ATOM   1568  CB  LEU A 128      14.835  17.127   1.162  1.00 23.36           C
ATOM   1569  CG  LEU A 128      13.877  15.935   1.104  1.00 33.86           C
ATOM   1570  CD1 LEU A 128      12.454  16.403   0.755  1.00 33.45           C
ATOM   1571  CD2 LEU A 128      14.425  14.920   0.094  1.00 29.71           C
ATOM   1572  H   LEU A 128      16.090  19.162   1.504  1.00 32.92           H
ATOM   1573  HA  LEU A 128      13.881  18.372   2.480  1.00 28.08           H
ATOM   1574  HB2 LEU A 128      14.679  17.678   0.381  1.00 28.03           H
ATOM   1575  HB3 LEU A 128      15.728  16.757   1.108  1.00 28.03           H
ATOM   1576  HG  LEU A 128      13.843  15.505   1.974  1.00 40.63           H
ATOM   1577 HD11 LEU A 128      11.870  15.632   0.741  1.00 40.14           H
ATOM   1578 HD12 LEU A 128      12.147  17.035   1.425  1.00 40.14           H
ATOM   1579 HD13 LEU A 128      12.463  16.833  -0.117  1.00 40.14           H
ATOM   1580 HD21 LEU A 128      13.814  14.169   0.038  1.00 35.65           H
ATOM   1581 HD22 LEU A 128      14.509  15.346  -0.774  1.00 35.65           H
ATOM   1582 HD23 LEU A 128      15.296  14.618   0.403  1.00 35.65           H
ATOM   1583  N   MET A 129      16.295  16.700   3.773  1.00 27.21           N
ATOM   1584  CA  MET A 129      16.621  15.776   4.855  1.00 25.43           C
ATOM   1585  C   MET A 129      16.545  16.434   6.233  1.00 26.49           C
ATOM   1586  O   MET A 129      16.095  15.816   7.217  1.00 26.42           O
ATOM   1587  CB  MET A 129      17.991  15.198   4.574  1.00 25.44           C
ATOM   1588  CG  MET A 129      18.079  14.396   3.226  1.00 30.20           C
ATOM   1589  SD  MET A 129      16.752  13.191   2.904  1.00 33.67           S
ATOM   1590  CE  MET A 129      17.202  11.797   3.979  1.00 32.43           C
ATOM   1591  H   MET A 129      16.949  16.887   3.237  1.00 32.65           H
ATOM   1592  HA  MET A 129      15.979  15.049   4.850  1.00 30.52           H
ATOM   1593  HB2 MET A 129      18.619  15.923   4.507  1.00 30.53           H
ATOM   1594  HB3 MET A 129      18.226  14.608   5.306  1.00 30.53           H
ATOM   1595  HG2 MET A 129      18.078  15.035   2.495  1.00 36.23           H
ATOM   1596  HG3 MET A 129      18.919  13.909   3.216  1.00 36.23           H
ATOM   1597  HE1 MET A 129      16.510  11.120   3.908  1.00 38.91           H
ATOM   1598  HE2 MET A 129      18.059  11.437   3.687  1.00 38.91           H
ATOM   1599  HE3 MET A 129      17.279  12.109   4.892  1.00 38.91           H
ATOM   1600  N   THR A 130      16.944  17.694   6.334  1.00 26.30           N
ATOM   1601  CA  THR A 130      16.773  18.383   7.607  1.00 27.91           C
ATOM   1602  C   THR A 130      15.298  18.467   7.982  1.00 22.03           C
ATOM   1603  O   THR A 130      14.934  18.266   9.147  1.00 23.38           O
ATOM   1604  CB  THR A 130      17.414  19.777   7.520  1.00 29.41           C
ATOM   1605  OG1 THR A 130      18.795  19.631   7.126  1.00 30.90           O
ATOM   1606  CG2 THR A 130      17.357  20.438   8.812  1.00 27.10           C
ATOM   1607  H   THR A 130      17.307  18.155   5.708  1.00 31.55           H
ATOM   1608  HA  THR A 130      17.229  17.876   8.297  1.00 33.49           H
ATOM   1609  HB  THR A 130      16.938  20.337   6.885  1.00 35.29           H
ATOM   1610  HG1 THR A 130      18.859  19.333   6.341  1.00 37.08           H
ATOM   1611 HG21 THR A 130      17.766  21.311   8.734  1.00 32.51           H
ATOM   1612 HG22 THR A 130      16.437  20.539   9.099  1.00 32.51           H
ATOM   1613 HG23 THR A 130      17.858  19.918   9.462  1.00 32.51           H
ATOM   1614  N   LEU A 131      14.429  18.754   6.996  1.00 23.07           N
ATOM   1615  CA  LEU A 131      12.989  18.801   7.238  1.00 24.69           C
ATOM   1616  C   LEU A 131      12.421  17.420   7.487  1.00 26.99           C
ATOM   1617  O   LEU A 131      11.292  17.297   7.953  1.00 27.11           O
ATOM   1618  CB  LEU A 131      12.260  19.433   6.041  1.00 24.94           C
ATOM   1619  CG  LEU A 131      12.008  20.928   5.855  1.00 33.56           C
ATOM   1620  CD1 LEU A 131      12.476  21.674   6.998  1.00 30.44           C
ATOM   1621  CD2 LEU A 131      12.569  21.514   4.533  1.00 31.19           C
ATOM   1622  H   LEU A 131      14.646  18.922   6.179  1.00 27.68           H
ATOM   1623  HA  LEU A 131      12.828  19.339   8.027  1.00 29.62           H
ATOM   1624  HB2 LEU A 131      12.760  19.174   5.248  1.00 29.92           H
ATOM   1625  HB3 LEU A 131      11.395  19.008   6.001  1.00 29.92           H
ATOM   1626  HG  LEU A 131      11.040  21.068   5.827  1.00 40.27           H
ATOM   1627 HD11 LEU A 131      12.311  22.616   6.842  1.00 36.52           H
ATOM   1628 HD12 LEU A 131      11.992  21.380   7.782  1.00 36.52           H
ATOM   1629 HD13 LEU A 131      13.425  21.508   7.101  1.00 36.52           H
ATOM   1630 HD21 LEU A 131      12.360  22.460   4.491  1.00 37.43           H
ATOM   1631 HD22 LEU A 131      13.532  21.390   4.518  1.00 37.43           H
ATOM   1632 HD23 LEU A 131      12.159  21.057   3.785  1.00 37.43           H
ATOM   1633  N   ARG A 132      13.162  16.363   7.177  1.00 28.51           N
ATOM   1634  CA  ARG A 132      12.737  15.035   7.591  1.00 25.49           C
ATOM   1635  C   ARG A 132      13.450  14.553   8.832  1.00 32.24           C
ATOM   1636  O   ARG A 132      13.629  13.351   8.996  1.00 36.01           O
ATOM   1637  CB  ARG A 132      12.920  14.060   6.438  1.00 36.41           C
ATOM   1638  CG  ARG A 132      11.983  14.433   5.262  1.00 35.11           C
ATOM   1639  CD  ARG A 132      12.023  13.428   4.202  1.00 48.93           C
ATOM   1640  NE  ARG A 132      11.729  12.112   4.760  1.00 53.00           N
ATOM   1641  CZ  ARG A 132      10.510  11.639   4.977  1.00 54.11           C
ATOM   1642  NH1 ARG A 132       9.402  12.356   4.673  1.00 49.83           N
ATOM   1643  NH2 ARG A 132      10.429  10.441   5.510  1.00 40.88           N1+
ATOM   1644  H   ARG A 132      13.901  16.397   6.731  1.00 34.20           H
ATOM   1645  HA  ARG A 132      11.801  15.064   7.816  1.00 30.59           H
ATOM   1646  HB2 ARG A 132      13.841  14.106   6.136  1.00 43.69           H
ATOM   1647  HB3 ARG A 132      12.712  13.172   6.756  1.00 43.69           H
ATOM   1648  HG2 ARG A 132      11.063  14.497   5.579  1.00 42.13           H
ATOM   1649  HG3 ARG A 132      12.271  15.280   4.885  1.00 42.13           H
ATOM   1650  HD2 ARG A 132      11.362  13.649   3.533  1.00 58.71           H
ATOM   1651  HD3 ARG A 132      12.914  13.406   3.818  1.00 58.71           H
ATOM   1652  HE  ARG A 132      12.388  11.587   4.927  1.00 63.60           H
ATOM   1653 HH11 ARG A 132       9.485  13.141   4.333  1.00 59.79           H
ATOM   1654 HH12 ARG A 132       8.620  12.037   4.825  1.00 59.79           H
ATOM   1655 HH21 ARG A 132      11.148  10.010   5.688  1.00 49.06           H
ATOM   1656 HH22 ARG A 132       9.660  10.093   5.663  1.00 49.06           H
ATOM   1657  N   ASN A 133      13.871  15.476   9.713  1.00 32.09           N
ATOM   1658  CA  ASN A 133      14.432  15.148  11.028  1.00 32.51           C
ATOM   1659  C   ASN A 133      15.818  14.506  10.952  1.00 36.21           C
ATOM   1660  O   ASN A 133      16.146  13.629  11.754  1.00 36.28           O
ATOM   1661  CB  ASN A 133      13.499  14.232  11.815  1.00 36.41           C
ATOM   1662  CG  ASN A 133      12.711  14.967  12.775  1.00 41.25           C
ATOM   1663  OD1 ASN A 133      11.489  14.874  12.780  1.00 40.00           O
ATOM   1664  ND2 ASN A 133      13.397  15.777  13.597  1.00 45.28           N
ATOM   1665  H   ASN A 133      13.865  16.320   9.558  1.00 38.51           H
ATOM   1666  HA  ASN A 133      14.540  15.976  11.523  1.00 39.01           H
ATOM   1667  HB2 ASN A 133      12.878  13.791  11.218  1.00 43.68           H
ATOM   1668  HB3 ASN A 133      14.012  13.579  12.307  1.00 43.68           H
ATOM   1669 HD21 ASN A 133      12.987  16.291  14.148  1.00 54.33           H
ATOM   1670 HD22 ASN A 133      14.255  15.783  13.570  1.00 54.33           H
ATOM   1671  N   PHE A 134      16.656  14.938  10.025  1.00 33.94           N
ATOM   1672  CA  PHE A 134      18.042  14.476  10.031  1.00 35.01           C
ATOM   1673  C   PHE A 134      18.942  15.654  10.330  1.00 42.97           C
ATOM   1674  O   PHE A 134      18.946  16.643   9.582  1.00 39.70           O
ATOM   1675  CB  PHE A 134      18.402  13.800   8.702  1.00 32.58           C
ATOM   1676  CG  PHE A 134      17.733  12.456   8.554  1.00 29.72           C
ATOM   1677  CD1 PHE A 134      18.202  11.360   9.270  1.00 32.89           C
ATOM   1678  CD2 PHE A 134      16.582  12.313   7.813  1.00 32.49           C
ATOM   1679  CE1 PHE A 134      17.573  10.156   9.193  1.00 26.62           C
ATOM   1680  CE2 PHE A 134      15.941  11.096   7.745  1.00 33.96           C
ATOM   1681  CZ  PHE A 134      16.445  10.016   8.442  1.00 28.82           C
ATOM   1682  H   PHE A 134      16.457  15.493   9.398  1.00 40.73           H
ATOM   1683  HA  PHE A 134      18.166  13.829  10.745  1.00 42.01           H
ATOM   1684  HB2 PHE A 134      18.103  14.376   7.975  1.00 39.09           H
ATOM   1685  HB3 PHE A 134      19.363  13.685   8.647  1.00 39.09           H
ATOM   1686  HD1 PHE A 134      18.965  11.438   9.793  1.00 39.47           H
ATOM   1687  HD2 PHE A 134      16.233  13.035   7.346  1.00 38.98           H
ATOM   1688  HE1 PHE A 134      17.914   9.439   9.668  1.00 31.94           H
ATOM   1689  HE2 PHE A 134      15.177  11.003   7.224  1.00 40.75           H
ATOM   1690  HZ  PHE A 134      16.018   9.190   8.385  1.00 34.58           H
ATOM   1691  N   GLY A 135      19.660  15.560  11.440  1.00 38.03           N
ATOM   1692  CA  GLY A 135      20.745  16.474  11.726  1.00 44.36           C
ATOM   1693  C   GLY A 135      20.315  17.655  12.544  1.00 39.43           C
ATOM   1694  O   GLY A 135      21.041  18.658  12.601  1.00 41.52           O
ATOM   1695  H   GLY A 135      19.535  14.963  12.044  1.00 45.63           H
ATOM   1696  HA2 GLY A 135      21.410  15.992  12.241  1.00 53.23           H
ATOM   1697  HA3 GLY A 135      21.160  16.763  10.901  1.00 53.23           H
ATOM   1698  N   MET A 136      19.141  17.551  13.160  1.00 43.10           N
ATOM   1699  CA  MET A 136      18.424  18.652  13.771  1.00 43.31           C
ATOM   1700  C   MET A 136      18.113  18.331  15.223  1.00 37.32           C
ATOM   1701  O   MET A 136      17.294  19.003  15.840  1.00 42.11           O
ATOM   1702  CB  MET A 136      17.115  18.931  12.996  1.00 39.49           C
ATOM   1703  CG  MET A 136      17.048  20.325  12.413  1.00 36.66           C
ATOM   1704  SD  MET A 136      15.416  20.686  11.810  1.00 40.06           S
ATOM   1705  CE  MET A 136      14.433  20.749  13.301  1.00 40.00           C
ATOM   1706  H   MET A 136      18.719  16.805  13.239  1.00 51.71           H
ATOM   1707  HA  MET A 136      18.976  19.451  13.727  1.00 51.97           H
ATOM   1708  HB2 MET A 136      17.037  18.321  12.247  1.00 47.39           H
ATOM   1709  HB3 MET A 136      16.351  18.801  13.586  1.00 47.39           H
ATOM   1710  HG2 MET A 136      17.263  20.969  13.103  1.00 43.99           H
ATOM   1711  HG3 MET A 136      17.672  20.412  11.676  1.00 43.99           H
ATOM   1712  HE1 MET A 136      13.512  20.944  13.067  1.00 47.99           H
ATOM   1713  HE2 MET A 136      14.493  19.872  13.710  1.00 47.99           H
ATOM   1714  HE3 MET A 136      14.773  21.421  13.914  1.00 47.99           H
ATOM   1715  N   GLY A 137      18.718  17.324  15.782  1.00 41.62           N
ATOM   1716  CA  GLY A 137      18.335  16.960  17.126  1.00 54.38           C
ATOM   1717  C   GLY A 137      17.209  15.970  17.112  1.00 52.64           C
ATOM   1718  O   GLY A 137      16.687  15.547  16.064  1.00 45.88           O
ATOM   1719  H   GLY A 137      19.340  16.842  15.434  1.00 49.93           H
ATOM   1720  HA2 GLY A 137      19.092  16.578  17.597  1.00 65.25           H
ATOM   1721  HA3 GLY A 137      18.033  17.747  17.612  1.00 65.25           H
ATOM   1722  N   LYS A 138      16.826  15.588  18.319  1.00 49.46           N
ATOM   1723  CA  LYS A 138      15.895  14.487  18.464  1.00 47.79           C
ATOM   1724  C   LYS A 138      14.457  14.954  18.390  1.00 40.15           C
ATOM   1725  O   LYS A 138      13.569  14.142  18.092  1.00 44.05           O
ATOM   1726  CB  LYS A 138      16.140  13.755  19.793  1.00 58.89           C
ATOM   1727  CG  LYS A 138      17.430  12.965  19.872  1.00 58.13           C
ATOM   1728  CD  LYS A 138      17.655  12.389  21.285  1.00 55.11           C
ATOM   1729  CE  LYS A 138      18.910  11.506  21.326  1.00 44.58           C
ATOM   1730  NZ  LYS A 138      20.144  12.222  20.887  1.00 50.53           N1+
ATOM   1731  H   LYS A 138      17.081  15.944  19.059  1.00 59.34           H
ATOM   1732  HA  LYS A 138      16.051  13.852  17.748  1.00 57.34           H
ATOM   1733  HB2 LYS A 138      16.143  14.402  20.515  1.00 70.66           H
ATOM   1734  HB3 LYS A 138      15.422  13.119  19.917  1.00 70.66           H
ATOM   1735  HG2 LYS A 138      17.396  12.227  19.243  1.00 69.75           H
ATOM   1736  HG3 LYS A 138      18.173  13.549  19.670  1.00 69.75           H
ATOM   1737  HD2 LYS A 138      17.779  13.120  21.910  1.00 66.13           H
ATOM   1738  HD3 LYS A 138      16.891  11.863  21.552  1.00 66.13           H
ATOM   1739  HE2 LYS A 138      19.046  11.179  22.224  1.00 53.50           H
ATOM   1740  HE3 LYS A 138      18.781  10.751  20.741  1.00 53.50           H
ATOM   1741  HZ1 LYS A 138      20.865  11.731  21.072  1.00 60.63           H
ATOM   1742  HZ2 LYS A 138      20.112  12.373  20.011  1.00 60.63           H
ATOM   1743  HZ3 LYS A 138      20.208  13.003  21.310  1.00 60.63           H
ATOM   1744  N   ARG A 139      14.211  16.235  18.649  1.00 40.19           N
ATOM   1745  CA  ARG A 139      12.849  16.737  18.638  1.00 39.44           C
ATOM   1746  C   ARG A 139      12.309  16.646  17.227  1.00 39.29           C
ATOM   1747  O   ARG A 139      13.016  16.938  16.260  1.00 44.62           O
ATOM   1748  CB  ARG A 139      12.773  18.175  19.096  1.00 37.99           C
ATOM   1749  CG  ARG A 139      11.325  18.576  19.400  1.00 40.47           C
ATOM   1750  CD  ARG A 139      11.167  20.034  19.734  1.00 39.74           C
ATOM   1751  NE  ARG A 139       9.772  20.372  20.026  1.00 39.62           N
ATOM   1752  CZ  ARG A 139       9.298  21.611  20.159  1.00 36.95           C
ATOM   1753  NH1 ARG A 139      10.088  22.657  20.024  1.00 37.83           N
ATOM   1754  NH2 ARG A 139       8.019  21.800  20.431  1.00 43.09           N1+
ATOM   1755  H   ARG A 139      14.812  16.821  18.834  1.00 48.22           H
ATOM   1756  HA  ARG A 139      12.303  16.189  19.224  1.00 47.33           H
ATOM   1757  HB2 ARG A 139      13.297  18.275  19.901  1.00 45.58           H
ATOM   1758  HB3 ARG A 139      13.117  18.752  18.393  1.00 45.58           H
ATOM   1759  HG2 ARG A 139      10.777  18.383  18.624  1.00 48.56           H
ATOM   1760  HG3 ARG A 139      11.008  18.068  20.159  1.00 48.56           H
ATOM   1761  HD2 ARG A 139      11.707  20.252  20.508  1.00 47.69           H
ATOM   1762  HD3 ARG A 139      11.453  20.559  18.971  1.00 47.69           H
ATOM   1763  HE  ARG A 139       9.201  19.730  20.026  1.00 47.54           H
ATOM   1764 HH11 ARG A 139      10.928  22.555  19.857  1.00 45.40           H
ATOM   1765 HH12 ARG A 139       9.766  23.447  20.120  1.00 45.40           H
ATOM   1766 HH21 ARG A 139       7.492  21.125  20.519  1.00 51.71           H
ATOM   1767 HH22 ARG A 139       7.714  22.600  20.519  1.00 51.71           H
ATOM   1768  N   SER A 140      11.067  16.229  17.108  1.00 37.15           N
ATOM   1769  CA  SER A 140      10.527  15.974  15.787  1.00 33.93           C
ATOM   1770  C   SER A 140       9.852  17.207  15.215  1.00 27.41           C
ATOM   1771  O   SER A 140       9.481  18.148  15.914  1.00 31.39           O
ATOM   1772  CB  SER A 140       9.556  14.810  15.813  1.00 30.87           C
ATOM   1773  OG  SER A 140       8.438  15.084  16.653  1.00 34.47           O
ATOM   1774  H   SER A 140      10.531  16.078  17.762  1.00 44.58           H
ATOM   1775  HA  SER A 140      11.247  15.717  15.200  1.00 40.71           H
ATOM   1776  HB2 SER A 140       9.254  14.648  14.905  1.00 37.04           H
ATOM   1777  HB3 SER A 140      10.020  14.031  16.153  1.00 37.04           H
ATOM   1778  HG  SER A 140       7.822  14.541  16.492  1.00 41.36           H
ATOM   1779  N   ILE A 141       9.674  17.174  13.902  1.00 32.34           N
ATOM   1780  CA  ILE A 141       8.857  18.180  13.254  1.00 27.01           C
ATOM   1781  C   ILE A 141       7.429  18.125  13.790  1.00 22.59           C
ATOM   1782  O   ILE A 141       6.842  19.157  14.131  1.00 27.07           O
ATOM   1783  CB  ILE A 141       8.874  17.982  11.727  1.00 36.27           C
ATOM   1784  CG1 ILE A 141      10.301  17.781  11.203  1.00 39.92           C
ATOM   1785  CG2 ILE A 141       8.185  19.189  11.056  1.00 37.31           C
ATOM   1786  CD1 ILE A 141      11.210  19.030  11.307  1.00 38.44           C
ATOM   1787  H   ILE A 141      10.002  16.571  13.388  1.00 38.81           H
ATOM   1788  HA  ILE A 141       9.230  19.048  13.458  1.00 32.40           H
ATOM   1789  HB  ILE A 141       8.357  17.184  11.535  1.00 43.52           H
ATOM   1790 HG12 ILE A 141      10.735  17.054  11.682  1.00 47.90           H
ATOM   1791 HG13 ILE A 141      10.245  17.540  10.268  1.00 47.90           H
ATOM   1792 HG21 ILE A 141       8.158  19.051  10.097  1.00 44.77           H
ATOM   1793 HG22 ILE A 141       7.283  19.277  11.398  1.00 44.77           H
ATOM   1794 HG23 ILE A 141       8.693  19.992  11.259  1.00 44.77           H
ATOM   1795 HD11 ILE A 141      12.086  18.790  10.960  1.00 46.12           H
ATOM   1796 HD12 ILE A 141      10.835  19.758  10.794  1.00 46.12           H
ATOM   1797 HD13 ILE A 141      11.286  19.283  12.237  1.00 46.12           H
ATOM   1798  N   GLU A 142       6.843  16.920  13.862  1.00 25.23           N
ATOM   1799  CA  GLU A 142       5.477  16.767  14.371  1.00 28.93           C
ATOM   1800  C   GLU A 142       5.317  17.395  15.747  1.00 29.94           C
ATOM   1801  O   GLU A 142       4.278  18.001  16.058  1.00 26.26           O
ATOM   1802  CB  GLU A 142       5.079  15.279  14.433  1.00 29.87           C
ATOM   1803  CG  GLU A 142       3.670  15.055  14.974  1.00 32.44           C
ATOM   1804  CD  GLU A 142       3.123  13.639  14.749  1.00 34.68           C
ATOM   1805  OE1 GLU A 142       1.955  13.350  15.086  1.00 32.97           O
ATOM   1806  OE2 GLU A 142       3.856  12.810  14.213  1.00 37.00           O1-
ATOM   1807  H   GLU A 142       7.202  16.178  13.628  1.00 30.27           H
ATOM   1808  HA  GLU A 142       4.877  17.223  13.766  1.00 34.71           H
ATOM   1809  HB2 GLU A 142       5.128  14.885  13.554  1.00 35.84           H
ATOM   1810  HB3 GLU A 142       5.685  14.823  15.036  1.00 35.84           H
ATOM   1811  HG2 GLU A 142       3.702  15.204  15.932  1.00 38.93           H
ATOM   1812  HG3 GLU A 142       3.071  15.690  14.555  1.00 38.93           H
ATOM   1813  N   ASP A 143       6.322  17.205  16.603  1.00 30.27           N
ATOM   1814  CA  ASP A 143       6.327  17.802  17.932  1.00 29.48           C
ATOM   1815  C   ASP A 143       6.130  19.301  17.888  1.00 26.02           C
ATOM   1816  O   ASP A 143       5.349  19.874  18.662  1.00 25.84           O
ATOM   1817  CB  ASP A 143       7.672  17.520  18.573  1.00 38.05           C
ATOM   1818  CG  ASP A 143       7.554  16.806  19.806  1.00 56.60           C
ATOM   1819  OD1 ASP A 143       6.873  17.380  20.717  1.00 49.46           O
ATOM   1820  OD2 ASP A 143       8.146  15.685  19.837  1.00 52.53           O1-
ATOM   1821  H   ASP A 143       7.005  16.705  16.437  1.00 36.32           H
ATOM   1822  HA  ASP A 143       5.622  17.416  18.468  1.00 35.38           H
ATOM   1823  HB2 ASP A 143       8.224  17.001  17.970  1.00 45.66           H
ATOM   1824  HB3 ASP A 143       8.100  18.372  18.753  1.00 45.66           H
ATOM   1825  N   ARG A 144       6.911  19.962  17.034  1.00 27.08           N
ATOM   1826  CA  ARG A 144       6.770  21.400  16.818  1.00 21.61           C
ATOM   1827  C   ARG A 144       5.391  21.744  16.284  1.00 22.04           C
ATOM   1828  O   ARG A 144       4.764  22.706  16.744  1.00 27.20           O
ATOM   1829  CB  ARG A 144       7.860  21.883  15.882  1.00 28.35           C
ATOM   1830  CG  ARG A 144       9.246  21.588  16.421  1.00 33.90           C
ATOM   1831  CD  ARG A 144      10.351  21.997  15.461  1.00 35.74           C
ATOM   1832  NE  ARG A 144      11.532  21.154  15.612  1.00 42.39           N
ATOM   1833  CZ  ARG A 144      12.695  21.557  16.100  1.00 44.38           C
ATOM   1834  NH1 ARG A 144      12.870  22.814  16.518  1.00 61.67           N
ATOM   1835  NH2 ARG A 144      13.698  20.696  16.160  1.00 40.80           N1+
ATOM   1836  H   ARG A 144       7.516  19.599  16.543  1.00 32.49           H
ATOM   1837  HA  ARG A 144       6.886  21.867  17.656  1.00 25.93           H
ATOM   1838  HB2 ARG A 144       7.768  21.450  15.021  1.00 34.02           H
ATOM   1839  HB3 ARG A 144       7.774  22.842  15.788  1.00 34.02           H
ATOM   1840  HG2 ARG A 144       9.370  22.061  17.260  1.00 40.68           H
ATOM   1841  HG3 ARG A 144       9.323  20.631  16.559  1.00 40.68           H
ATOM   1842  HD2 ARG A 144      10.034  21.890  14.553  1.00 42.89           H
ATOM   1843  HD3 ARG A 144      10.599  22.916  15.614  1.00 42.89           H
ATOM   1844  HE  ARG A 144      11.465  20.327  15.373  1.00 50.87           H
ATOM   1845 HH11 ARG A 144      12.228  23.387  16.484  1.00 74.00           H
ATOM   1846 HH12 ARG A 144      13.630  23.057  16.838  1.00 74.00           H
ATOM   1847 HH21 ARG A 144      13.580  19.884  15.898  1.00 48.96           H
ATOM   1848 HH22 ARG A 144      14.453  20.932  16.484  1.00 48.96           H
ATOM   1849  N   VAL A 145       4.868  20.962  15.339  1.00 27.25           N
ATOM   1850  CA  VAL A 145       3.531  21.282  14.799  1.00 23.70           C
ATOM   1851  C   VAL A 145       2.463  21.039  15.862  1.00 24.19           C
ATOM   1852  O   VAL A 145       1.487  21.794  15.970  1.00 25.27           O
ATOM   1853  CB  VAL A 145       3.238  20.471  13.524  1.00 24.36           C
ATOM   1854  CG1 VAL A 145       1.885  20.801  13.009  1.00 24.83           C
ATOM   1855  CG2 VAL A 145       4.294  20.720  12.432  1.00 24.95           C
ATOM   1856  H   VAL A 145       5.249  20.268  15.001  1.00 32.69           H
ATOM   1857  HA  VAL A 145       3.493  22.218  14.549  1.00 28.44           H
ATOM   1858  HB  VAL A 145       3.260  19.522  13.745  1.00 29.23           H
ATOM   1859 HG11 VAL A 145       1.743  20.283  12.203  1.00 29.79           H
ATOM   1860 HG12 VAL A 145       1.220  20.562  13.670  1.00 29.79           H
ATOM   1861 HG13 VAL A 145       1.823  21.744  12.805  1.00 29.79           H
ATOM   1862 HG21 VAL A 145       4.091  20.153  11.677  1.00 29.94           H
ATOM   1863 HG22 VAL A 145       4.268  21.651  12.155  1.00 29.94           H
ATOM   1864 HG23 VAL A 145       5.172  20.493  12.769  1.00 29.94           H
ATOM   1865  N   GLN A 146       2.620  19.988  16.667  1.00 22.37           N
ATOM   1866  CA  GLN A 146       1.631  19.754  17.716  1.00 29.18           C
ATOM   1867  C   GLN A 146       1.601  20.904  18.727  1.00 26.15           C
ATOM   1868  O   GLN A 146       0.535  21.272  19.231  1.00 29.32           O
ATOM   1869  CB  GLN A 146       1.920  18.433  18.413  1.00 26.24           C
ATOM   1870  CG  GLN A 146       1.544  17.246  17.557  1.00 33.77           C
ATOM   1871  CD  GLN A 146       1.859  15.910  18.213  1.00 37.78           C
ATOM   1872  OE1 GLN A 146       2.957  15.684  18.687  1.00 41.85           O
ATOM   1873  NE2 GLN A 146       0.894  15.031  18.234  1.00 39.66           N
ATOM   1874  H   GLN A 146       3.263  19.412  16.633  1.00 26.84           H
ATOM   1875  HA  GLN A 146       0.751  19.692  17.306  1.00 35.01           H
ATOM   1876  HB2 GLN A 146       2.868  18.382  18.602  1.00 31.48           H
ATOM   1877  HB3 GLN A 146       1.407  18.393  19.226  1.00 31.48           H
ATOM   1878  HG2 GLN A 146       0.587  17.280  17.388  1.00 40.52           H
ATOM   1879  HG3 GLN A 146       2.028  17.288  16.720  1.00 40.52           H
ATOM   1880 HE21 GLN A 146       0.116  15.239  17.928  1.00 47.59           H
ATOM   1881 HE22 GLN A 146       1.039  14.250  18.557  1.00 47.59           H
ATOM   1882  N   GLU A 147       2.761  21.450  19.071  1.00 26.02           N
ATOM   1883  CA  GLU A 147       2.800  22.553  20.040  1.00 30.57           C
ATOM   1884  C   GLU A 147       2.111  23.796  19.482  1.00 34.56           C
ATOM   1885  O   GLU A 147       1.285  24.435  20.153  1.00 27.34           O
ATOM   1886  CB  GLU A 147       4.246  22.860  20.418  1.00 32.03           C
ATOM   1887  CG  GLU A 147       4.371  23.870  21.552  1.00 51.96           C
ATOM   1888  CD  GLU A 147       5.816  24.283  21.837  1.00 54.20           C
ATOM   1889  OE1 GLU A 147       6.710  24.001  21.005  1.00 50.88           O
ATOM   1890  OE2 GLU A 147       6.056  24.885  22.897  1.00 57.45           O1-
ATOM   1891  H   GLU A 147       3.534  21.198  18.781  1.00 31.21           H
ATOM   1892  HA  GLU A 147       2.348  22.277  20.847  1.00 36.68           H
ATOM   1893  HB2 GLU A 147       4.673  22.038  20.711  1.00 38.43           H
ATOM   1894  HB3 GLU A 147       4.700  23.208  19.639  1.00 38.43           H
ATOM   1895  HG2 GLU A 147       3.856  24.662  21.336  1.00 62.34           H
ATOM   1896  HG3 GLU A 147       4.023  23.458  22.361  1.00 62.34           H
ATOM   1897  N   GLU A 148       2.401  24.130  18.226  1.00 30.89           N
ATOM   1898  CA  GLU A 148       1.731  25.270  17.633  1.00 27.01           C
ATOM   1899  C   GLU A 148       0.243  25.038  17.552  1.00 26.84           C
ATOM   1900  O   GLU A 148      -0.543  25.977  17.730  1.00 29.94           O
ATOM   1901  CB  GLU A 148       2.298  25.554  16.234  1.00 26.46           C
ATOM   1902  CG  GLU A 148       2.028  26.954  15.781  1.00 29.46           C
ATOM   1903  CD  GLU A 148       2.663  27.962  16.781  1.00 33.76           C
ATOM   1904  OE1 GLU A 148       2.091  29.038  17.031  1.00 31.71           O
ATOM   1905  OE2 GLU A 148       3.719  27.614  17.322  1.00 32.55           O1-
ATOM   1906  H   GLU A 148       2.962  23.723  17.713  1.00 37.06           H
ATOM   1907  HA  GLU A 148       1.869  26.041  18.205  1.00 32.41           H
ATOM   1908  HB2 GLU A 148       3.256  25.415  16.249  1.00 31.75           H
ATOM   1909  HB3 GLU A 148       1.889  24.952  15.595  1.00 31.75           H
ATOM   1910  HG2 GLU A 148       2.399  27.094  14.893  1.00 35.35           H
ATOM   1911  HG3 GLU A 148       1.071  27.097  15.769  1.00 35.35           H
ATOM   1912  N   ALA A 149      -0.171  23.798  17.256  1.00 24.28           N
ATOM   1913  CA  ALA A 149      -1.587  23.484  17.199  1.00 27.21           C
ATOM   1914  C   ALA A 149      -2.261  23.833  18.524  1.00 30.73           C
ATOM   1915  O   ALA A 149      -3.381  24.370  18.552  1.00 26.63           O
ATOM   1916  CB  ALA A 149      -1.780  21.987  16.880  1.00 27.07           C
ATOM   1917  H   ALA A 149       0.345  23.123  17.107  1.00 29.13           H
ATOM   1918  HA  ALA A 149      -2.007  24.011  16.508  1.00 32.65           H
ATOM   1919  HB1 ALA A 149      -2.726  21.792  16.847  1.00 32.48           H
ATOM   1920  HB2 ALA A 149      -1.358  21.776  16.032  1.00 32.48           H
ATOM   1921  HB3 ALA A 149      -1.362  21.458  17.580  1.00 32.48           H
ATOM   1922  N   ARG A 150      -1.624  23.439  19.624  1.00 30.77           N
ATOM   1923  CA  ARG A 150      -2.109  23.773  20.968  1.00 31.55           C
ATOM   1924  C   ARG A 150      -2.138  25.280  21.192  1.00 31.13           C
ATOM   1925  O   ARG A 150      -3.115  25.804  21.742  1.00 28.19           O
ATOM   1926  CB  ARG A 150      -1.235  23.085  22.026  1.00 31.01           C
ATOM   1927  CG  ARG A 150      -1.622  21.631  22.370  1.00 42.77           C
ATOM   1928  CD  ARG A 150      -0.813  21.070  23.572  1.00 53.91           C
ATOM   1929  NE  ARG A 150       0.580  20.775  23.221  1.00 51.62           N
ATOM   1930  CZ  ARG A 150       0.998  19.665  22.603  1.00 53.61           C
ATOM   1931  NH1 ARG A 150       0.120  18.706  22.253  1.00 52.42           N
ATOM   1932  NH2 ARG A 150       2.307  19.516  22.340  1.00 46.68           N1+
ATOM   1933  H   ARG A 150      -0.907  22.963  19.622  1.00 36.92           H
ATOM   1934  HA  ARG A 150      -3.015  23.440  21.075  1.00 37.86           H
ATOM   1935  HB2 ARG A 150      -0.314  23.072  21.721  1.00 37.21           H
ATOM   1936  HB3 ARG A 150      -1.293  23.593  22.851  1.00 37.21           H
ATOM   1937  HG2 ARG A 150      -2.560  21.597  22.607  1.00 51.33           H
ATOM   1938  HG3 ARG A 150      -1.448  21.058  21.607  1.00 51.33           H
ATOM   1939  HD2 ARG A 150      -0.795  21.730  24.286  1.00 64.69           H
ATOM   1940  HD3 ARG A 150      -1.225  20.252  23.894  1.00 64.69           H
ATOM   1941  HE  ARG A 150       1.182  21.305  23.536  1.00 61.95           H
ATOM   1942 HH11 ARG A 150      -0.718  18.807  22.412  1.00 62.90           H
ATOM   1943 HH12 ARG A 150       0.387  17.996  21.845  1.00 62.90           H
ATOM   1944 HH21 ARG A 150       2.872  20.127  22.573  1.00 56.01           H
ATOM   1945 HH22 ARG A 150       2.587  18.806  21.944  1.00 56.01           H
ATOM   1946  N   CYS A 151      -1.110  26.010  20.724  1.00 29.35           N
ATOM   1947  CA  CYS A 151      -1.166  27.472  20.838  1.00 26.34           C
ATOM   1948  C   CYS A 151      -2.235  28.052  19.937  1.00 31.47           C
ATOM   1949  O   CYS A 151      -2.973  28.972  20.325  1.00 29.57           O
ATOM   1950  CB  CYS A 151       0.194  28.103  20.528  1.00 31.49           C
ATOM   1951  SG  CYS A 151       1.504  27.521  21.686  1.00 42.22           S
ATOM   1952  H   CYS A 151      -0.396  25.692  20.361  1.00 35.21           H
ATOM   1953  HA  CYS A 151      -1.403  27.689  21.747  1.00 31.61           H
ATOM   1954  HB2 CYS A 151       0.450  27.855  19.627  1.00 37.79           H
ATOM   1955  HB3 CYS A 151       0.120  29.070  20.609  1.00 37.79           H
ATOM   1956  HG  CYS A 151       1.672  26.342  21.550  1.00 50.66           H
ATOM   1957  N   LEU A 152      -2.375  27.500  18.745  1.00 31.02           N
ATOM   1958  CA  LEU A 152      -3.410  28.001  17.851  1.00 27.51           C
ATOM   1959  C   LEU A 152      -4.780  27.905  18.515  1.00 29.27           C
ATOM   1960  O   LEU A 152      -5.567  28.857  18.485  1.00 28.77           O
ATOM   1961  CB  LEU A 152      -3.393  27.209  16.541  1.00 26.80           C
ATOM   1962  CG  LEU A 152      -4.552  27.457  15.576  1.00 29.67           C
ATOM   1963  CD1 LEU A 152      -4.555  28.882  15.171  1.00 34.58           C
ATOM   1964  CD2 LEU A 152      -4.382  26.552  14.332  1.00 34.29           C
ATOM   1965  H   LEU A 152      -1.905  26.842  18.451  1.00 37.21           H
ATOM   1966  HA  LEU A 152      -3.219  28.937  17.658  1.00 33.01           H
ATOM   1967  HB2 LEU A 152      -2.575  27.432  16.067  1.00 32.15           H
ATOM   1968  HB3 LEU A 152      -3.387  26.256  16.745  1.00 32.15           H
ATOM   1969  HG  LEU A 152      -5.395  27.252  16.001  1.00 35.61           H
ATOM   1970 HD11 LEU A 152      -5.277  29.016  14.538  1.00 41.50           H
ATOM   1971 HD12 LEU A 152      -4.698  29.441  15.954  1.00 41.50           H
ATOM   1972 HD13 LEU A 152      -3.702  29.087  14.761  1.00 41.50           H
ATOM   1973 HD21 LEU A 152      -5.118  26.711  13.722  1.00 41.15           H
ATOM   1974 HD22 LEU A 152      -3.539  26.772  13.900  1.00 41.15           H
ATOM   1975 HD23 LEU A 152      -4.376  25.618  14.601  1.00 41.15           H
ATOM   1976  N   VAL A 153      -5.061  26.783  19.172  1.00 30.50           N
ATOM   1977  CA  VAL A 153      -6.372  26.608  19.796  1.00 33.75           C
ATOM   1978  C   VAL A 153      -6.564  27.628  20.908  1.00 36.30           C
ATOM   1979  O   VAL A 153      -7.614  28.274  21.007  1.00 32.03           O
ATOM   1980  CB  VAL A 153      -6.527  25.172  20.319  1.00 33.90           C
ATOM   1981  CG1 VAL A 153      -7.685  25.103  21.284  1.00 37.14           C
ATOM   1982  CG2 VAL A 153      -6.743  24.173  19.134  1.00 30.71           C
ATOM   1983  H   VAL A 153      -4.509  26.132  19.296  1.00 36.60           H
ATOM   1984  HA  VAL A 153      -7.072  26.770  19.146  1.00 40.50           H
ATOM   1985  HB  VAL A 153      -5.713  24.923  20.787  1.00 40.68           H
ATOM   1986 HG11 VAL A 153      -7.788  24.183  21.566  1.00 44.56           H
ATOM   1987 HG12 VAL A 153      -7.515  25.657  22.062  1.00 44.56           H
ATOM   1988 HG13 VAL A 153      -8.488  25.397  20.829  1.00 44.56           H
ATOM   1989 HG21 VAL A 153      -6.846  23.274  19.485  1.00 36.85           H
ATOM   1990 HG22 VAL A 153      -7.535  24.428  18.627  1.00 36.85           H
ATOM   1991 HG23 VAL A 153      -5.959  24.206  18.559  1.00 36.85           H
ATOM   1992  N   GLU A 154      -5.548  27.797  21.752  1.00 33.43           N
ATOM   1993  CA  GLU A 154      -5.661  28.771  22.836  1.00 38.83           C
ATOM   1994  C   GLU A 154      -5.937  30.164  22.281  1.00 42.41           C
ATOM   1995  O   GLU A 154      -6.828  30.871  22.772  1.00 37.25           O
ATOM   1996  CB  GLU A 154      -4.389  28.778  23.689  1.00 37.94           C
ATOM   1997  CG  GLU A 154      -4.654  28.780  25.196  1.00 63.15           C
ATOM   1998  CD  GLU A 154      -5.549  27.621  25.639  1.00 68.35           C
ATOM   1999  OE1 GLU A 154      -5.282  26.466  25.231  1.00 72.16           O
ATOM   2000  OE2 GLU A 154      -6.538  27.871  26.370  1.00 66.13           O1-
ATOM   2001  H   GLU A 154      -4.801  27.375  21.715  1.00 40.11           H
ATOM   2002  HA  GLU A 154      -6.412  28.523  23.397  1.00 46.59           H
ATOM   2003  HB2 GLU A 154      -3.839  28.011  23.484  1.00 45.52           H
ATOM   2004  HB3 GLU A 154      -3.903  29.588  23.484  1.00 45.52           H
ATOM   2005  HG2 GLU A 154      -3.804  28.707  25.658  1.00 75.78           H
ATOM   2006  HG3 GLU A 154      -5.092  29.608  25.444  1.00 75.78           H
ATOM   2007  N   GLU A 155      -5.228  30.554  21.211  1.00 37.55           N
ATOM   2008  CA  GLU A 155      -5.467  31.862  20.614  1.00 30.97           C
ATOM   2009  C   GLU A 155      -6.891  31.968  20.092  1.00 38.42           C
ATOM   2010  O   GLU A 155      -7.544  33.015  20.238  1.00 35.33           O
ATOM   2011  CB  GLU A 155      -4.458  32.120  19.498  1.00 39.02           C
ATOM   2012  CG  GLU A 155      -3.106  32.469  20.009  1.00 41.30           C
ATOM   2013  CD  GLU A 155      -3.063  33.833  20.696  1.00 45.72           C
ATOM   2014  OE1 GLU A 155      -3.650  34.800  20.174  1.00 49.57           O
ATOM   2015  OE2 GLU A 155      -2.441  33.912  21.760  1.00 49.90           O1-
ATOM   2016  H   GLU A 155      -4.616  30.087  20.820  1.00 45.05           H
ATOM   2017  HA  GLU A 155      -5.341  32.543  21.291  1.00 37.17           H
ATOM   2018  HB2 GLU A 155      -4.353  31.296  18.996  1.00 46.82           H
ATOM   2019  HB3 GLU A 155      -4.783  32.827  18.913  1.00 46.82           H
ATOM   2020  HG2 GLU A 155      -2.840  31.799  20.655  1.00 49.56           H
ATOM   2021  HG3 GLU A 155      -2.491  32.484  19.263  1.00 49.56           H
ATOM   2022  N   LEU A 156      -7.401  30.886  19.493  1.00 33.34           N
ATOM   2023  CA  LEU A 156      -8.782  30.900  19.048  1.00 33.10           C
ATOM   2024  C   LEU A 156      -9.753  31.012  20.230  1.00 31.62           C
ATOM   2025  O   LEU A 156     -10.833  31.604  20.095  1.00 29.91           O
ATOM   2026  CB  LEU A 156      -9.068  29.663  18.205  1.00 32.43           C
ATOM   2027  CG  LEU A 156      -8.399  29.728  16.810  1.00 28.36           C
ATOM   2028  CD1 LEU A 156      -8.513  28.354  16.071  1.00 29.60           C
ATOM   2029  CD2 LEU A 156      -8.943  30.849  15.908  1.00 28.54           C
ATOM   2030  H   LEU A 156      -6.977  30.151  19.338  1.00 40.01           H
ATOM   2031  HA  LEU A 156      -8.910  31.679  18.481  1.00 39.72           H
ATOM   2032  HB2 LEU A 156      -8.723  28.890  18.680  1.00 38.92           H
ATOM   2033  HB3 LEU A 156     -10.023  29.583  18.082  1.00 38.92           H
ATOM   2034  HG  LEU A 156      -7.453  29.895  16.944  1.00 34.02           H
ATOM   2035 HD11 LEU A 156      -8.065  28.413  15.213  1.00 35.52           H
ATOM   2036 HD12 LEU A 156      -8.105  27.659  16.611  1.00 35.52           H
ATOM   2037 HD13 LEU A 156      -9.450  28.149  15.927  1.00 35.52           H
ATOM   2038 HD21 LEU A 156      -8.454  30.827  15.075  1.00 34.24           H
ATOM   2039 HD22 LEU A 156      -9.895  30.708  15.738  1.00 34.24           H
ATOM   2040 HD23 LEU A 156      -8.798  31.708  16.338  1.00 34.24           H
ATOM   2041  N   ARG A 157      -9.407  30.451  21.382  1.00 36.04           N
ATOM   2042  CA  ARG A 157     -10.254  30.636  22.565  1.00 37.65           C
ATOM   2043  C   ARG A 157     -10.314  32.100  22.972  1.00 37.48           C
ATOM   2044  O   ARG A 157     -11.341  32.570  23.461  1.00 36.52           O
ATOM   2045  CB  ARG A 157      -9.739  29.830  23.764  1.00 44.39           C
ATOM   2046  CG  ARG A 157      -9.798  28.337  23.622  1.00 45.06           C
ATOM   2047  CD  ARG A 157      -9.580  27.550  24.948  1.00 43.38           C
ATOM   2048  NE  ARG A 157      -9.680  26.120  24.664  1.00 48.62           N
ATOM   2049  CZ  ARG A 157     -10.820  25.475  24.401  1.00 50.53           C
ATOM   2050  NH1 ARG A 157     -11.993  26.105  24.415  1.00 44.17           N
ATOM   2051  NH2 ARG A 157     -10.791  24.176  24.121  1.00 50.91           N1+
ATOM   2052  H   ARG A 157      -8.700  29.978  21.506  1.00 43.24           H
ATOM   2053  HA  ARG A 157     -11.157  30.334  22.367  1.00 45.17           H
ATOM   2054  HB2 ARG A 157      -8.819  30.079  23.938  1.00 53.26           H
ATOM   2055  HB3 ARG A 157     -10.288  30.061  24.529  1.00 53.26           H
ATOM   2056  HG2 ARG A 157     -10.666  28.096  23.261  1.00 54.07           H
ATOM   2057  HG3 ARG A 157      -9.099  28.064  23.008  1.00 54.07           H
ATOM   2058  HD2 ARG A 157      -8.690  27.726  25.291  1.00 52.06           H
ATOM   2059  HD3 ARG A 157     -10.253  27.795  25.598  1.00 52.06           H
ATOM   2060  HE  ARG A 157      -8.947  25.669  24.636  1.00 58.34           H
ATOM   2061 HH11 ARG A 157     -12.028  26.946  24.584  1.00 53.00           H
ATOM   2062 HH12 ARG A 157     -12.722  25.680  24.248  1.00 53.00           H
ATOM   2063 HH21 ARG A 157     -10.047  23.749  24.112  1.00 61.08           H
ATOM   2064 HH22 ARG A 157     -11.530  23.760  23.964  1.00 61.08           H
ATOM   2065  N   LYS A 158      -9.229  32.834  22.763  1.00 37.18           N
ATOM   2066  CA  LYS A 158      -9.181  34.230  23.170  1.00 45.03           C
ATOM   2067  C   LYS A 158     -10.109  35.119  22.356  1.00 46.54           C
ATOM   2068  O   LYS A 158     -10.331  36.277  22.736  1.00 44.41           O
ATOM   2069  CB  LYS A 158      -7.752  34.764  23.065  1.00 35.54           C
ATOM   2070  CG  LYS A 158      -6.737  34.218  24.096  1.00 45.81           C
ATOM   2071  CD  LYS A 158      -5.385  34.900  23.831  1.00 43.74           C
ATOM   2072  CE  LYS A 158      -4.261  34.340  24.607  1.00 41.63           C
ATOM   2073  NZ  LYS A 158      -3.075  35.236  24.427  1.00 61.47           N1+
ATOM   2074  H   LYS A 158      -8.511  32.546  22.385  1.00 44.62           H
ATOM   2075  HA  LYS A 158      -9.455  34.302  24.095  1.00 54.04           H
ATOM   2076  HB2 LYS A 158      -7.405  34.539  22.189  1.00 42.64           H
ATOM   2077  HB3 LYS A 158      -7.774  35.727  23.164  1.00 42.64           H
ATOM   2078  HG2 LYS A 158      -7.019  34.437  24.994  1.00 54.97           H
ATOM   2079  HG3 LYS A 158      -6.634  33.261  23.983  1.00 54.97           H
ATOM   2080  HD2 LYS A 158      -5.163  34.799  22.893  1.00 52.48           H
ATOM   2081  HD3 LYS A 158      -5.452  35.839  24.058  1.00 52.48           H
ATOM   2082  HE2 LYS A 158      -4.499  34.322  25.548  1.00 49.96           H
ATOM   2083  HE3 LYS A 158      -4.044  33.454  24.285  1.00 49.96           H
ATOM   2084  HZ1 LYS A 158      -2.474  35.087  25.065  1.00 73.76           H
ATOM   2085  HZ2 LYS A 158      -2.702  35.087  23.638  1.00 73.76           H
ATOM   2086  HZ3 LYS A 158      -3.332  36.090  24.469  1.00 73.76           H
ATOM   2087  N   THR A 159     -10.617  34.651  21.226  1.00 36.76           N
ATOM   2088  CA  THR A 159     -11.575  35.476  20.506  1.00 40.15           C
ATOM   2089  C   THR A 159     -12.971  35.451  21.146  1.00 38.06           C
ATOM   2090  O   THR A 159     -13.882  36.146  20.660  1.00 40.53           O
ATOM   2091  CB  THR A 159     -11.650  35.013  19.063  1.00 35.29           C
ATOM   2092  OG1 THR A 159     -12.183  33.688  19.047  1.00 39.79           O
ATOM   2093  CG2 THR A 159     -10.261  35.058  18.398  1.00 38.15           C
ATOM   2094  H   THR A 159     -10.418  33.911  20.853  1.00 44.11           H
ATOM   2095  HA  THR A 159     -11.249  36.391  20.499  1.00 48.17           H
ATOM   2096  HB  THR A 159     -12.248  35.593  18.565  1.00 42.35           H
ATOM   2097  HG1 THR A 159     -11.651  33.160  19.425  1.00 47.75           H
ATOM   2098 HG21 THR A 159     -10.328  34.785  17.466  1.00 45.78           H
ATOM   2099 HG22 THR A 159      -9.916  35.960  18.427  1.00 45.78           H
ATOM   2100 HG23 THR A 159      -9.637  34.471  18.855  1.00 45.78           H
ATOM   2101  N   LYS A 160     -13.145  34.645  22.193  1.00 37.39           N
ATOM   2102  CA  LYS A 160     -14.386  34.523  22.970  1.00 36.51           C
ATOM   2103  C   LYS A 160     -15.613  34.323  22.095  1.00 45.79           C
ATOM   2104  O   LYS A 160     -16.711  34.808  22.396  1.00 38.64           O
ATOM   2105  CB  LYS A 160     -14.593  35.728  23.884  1.00 42.50           C
ATOM   2106  CG  LYS A 160     -13.423  36.054  24.796  1.00 53.74           C
ATOM   2107  CD  LYS A 160     -12.855  34.842  25.514  1.00 58.48           C
ATOM   2108  CE  LYS A 160     -13.845  34.177  26.482  1.00 59.09           C
ATOM   2109  NZ  LYS A 160     -13.390  32.811  26.868  1.00 64.91           N1+
ATOM   2110  H   LYS A 160     -12.505  34.146  22.500  1.00 44.87           H
ATOM   2111  HA  LYS A 160     -14.300  33.753  23.545  1.00 43.80           H
ATOM   2112  HB2 LYS A 160     -14.753  36.499  23.330  1.00 51.00           H
ATOM   2113  HB3 LYS A 160     -15.359  35.541  24.446  1.00 51.00           H
ATOM   2114  HG2 LYS A 160     -12.716  36.454  24.263  1.00 64.48           H
ATOM   2115  HG3 LYS A 160     -13.726  36.682  25.473  1.00 64.48           H
ATOM   2116  HD2 LYS A 160     -12.575  34.182  24.861  1.00 70.17           H
ATOM   2117  HD3 LYS A 160     -12.093  35.133  26.040  1.00 70.17           H
ATOM   2118  HE2 LYS A 160     -13.914  34.711  27.287  1.00 70.91           H
ATOM   2119  HE3 LYS A 160     -14.712  34.090  26.058  1.00 70.91           H
ATOM   2120  HZ1 LYS A 160     -13.974  32.437  27.427  1.00 77.88           H
ATOM   2121  HZ2 LYS A 160     -13.311  32.297  26.145  1.00 77.88           H
ATOM   2122  HZ3 LYS A 160     -12.599  32.866  27.270  1.00 77.88           H
ATOM   2123  N   ALA A 161     -15.453  33.550  21.037  1.00 40.10           N
ATOM   2124  CA  ALA A 161     -16.598  33.146  20.247  1.00 37.65           C
ATOM   2125  C   ALA A 161     -17.310  34.336  19.664  1.00 36.35           C
ATOM   2126  O   ALA A 161     -18.489  34.247  19.346  1.00 36.52           O
ATOM   2127  CB  ALA A 161     -17.587  32.302  21.067  1.00 40.24           C
ATOM   2128  H   ALA A 161     -14.691  33.253  20.769  1.00 48.12           H
ATOM   2129  HA  ALA A 161     -16.289  32.603  19.506  1.00 45.18           H
ATOM   2130  HB1 ALA A 161     -18.339  32.063  20.501  1.00 48.29           H
ATOM   2131  HB2 ALA A 161     -17.141  31.496  21.368  1.00 48.29           H
ATOM   2132  HB3 ALA A 161     -17.904  32.810  21.828  1.00 48.29           H
ATOM   2133  N   SER A 162     -16.608  35.428  19.505  1.00 32.71           N
ATOM   2134  CA  SER A 162     -17.107  36.570  18.754  1.00 41.97           C
ATOM   2135  C   SER A 162     -16.679  36.503  17.288  1.00 38.38           C
ATOM   2136  O   SER A 162     -15.727  35.800  16.933  1.00 39.06           O
ATOM   2137  CB  SER A 162     -16.580  37.853  19.374  1.00 36.74           C
ATOM   2138  OG  SER A 162     -15.168  37.920  19.189  1.00 52.85           O
ATOM   2139  H   SER A 162     -15.821  35.550  19.831  1.00 39.25           H
ATOM   2140  HA  SER A 162     -18.072  36.580  18.806  1.00 50.36           H
ATOM   2141  HB2 SER A 162     -16.993  38.611  18.937  1.00 44.09           H
ATOM   2142  HB3 SER A 162     -16.781  37.859  20.323  1.00 44.09           H
ATOM   2143  HG  SER A 162     -14.791  37.279  19.582  1.00 63.42           H
ATOM   2144  N   PRO A 163     -17.345  37.244  16.409  1.00 39.39           N
ATOM   2145  CA  PRO A 163     -16.963  37.219  14.996  1.00 33.48           C
ATOM   2146  C   PRO A 163     -15.498  37.539  14.812  1.00 46.04           C
ATOM   2147  O   PRO A 163     -14.969  38.459  15.433  1.00 40.04           O
ATOM   2148  CB  PRO A 163     -17.861  38.288  14.378  1.00 52.12           C
ATOM   2149  CG  PRO A 163     -19.117  38.134  15.179  1.00 37.15           C
ATOM   2150  CD  PRO A 163     -18.613  37.971  16.594  1.00 43.51           C
ATOM   2151  HA  PRO A 163     -17.172  36.356  14.612  1.00 40.18           H
ATOM   2152  HB2 PRO A 163     -17.459  39.159  14.520  1.00 62.54           H
ATOM   2153  HB3 PRO A 163     -18.003  38.107  13.434  1.00 62.54           H
ATOM   2154  HG2 PRO A 163     -19.653  38.919  15.097  1.00 44.58           H
ATOM   2155  HG3 PRO A 163     -19.602  37.343  14.892  1.00 44.58           H
ATOM   2156  HD2 PRO A 163     -18.436  38.838  16.987  1.00 52.21           H
ATOM   2157  HD3 PRO A 163     -19.245  37.455  17.118  1.00 52.21           H
ATOM   2158  N   CYS A 164     -14.836  36.742  13.969  1.00 35.74           N
ATOM   2159  CA  CYS A 164     -13.390  36.785  13.832  1.00 33.78           C
ATOM   2160  C   CYS A 164     -13.073  36.611  12.355  1.00 32.98           C
ATOM   2161  O   CYS A 164     -13.635  35.742  11.688  1.00 33.61           O
ATOM   2162  CB  CYS A 164     -12.725  35.660  14.682  1.00 30.81           C
ATOM   2163  SG  CYS A 164     -11.018  35.244  14.220  1.00 40.89           S
ATOM   2164  H   CYS A 164     -15.206  36.149  13.467  1.00 42.88           H
ATOM   2165  HA  CYS A 164     -13.049  37.649  14.123  1.00 40.53           H
ATOM   2166  HB2 CYS A 164     -12.683  35.966  15.600  1.00 36.97           H
ATOM   2167  HB3 CYS A 164     -13.251  34.839  14.637  1.00 36.97           H
ATOM   2168  HG  CYS A 164     -10.636  34.432  14.998  1.00 49.06           H
ATOM   2169  N   ASP A 165     -12.216  37.455  11.848  1.00 31.73           N
ATOM   2170  CA  ASP A 165     -11.538  37.212  10.591  1.00 35.85           C
ATOM   2171  C   ASP A 165     -10.284  36.397  10.920  1.00 32.12           C
ATOM   2172  O   ASP A 165      -9.375  36.926  11.585  1.00 34.11           O
ATOM   2173  CB  ASP A 165     -11.188  38.541   9.954  1.00 35.86           C
ATOM   2174  CG  ASP A 165     -10.193  38.431   8.809  1.00 34.82           C
ATOM   2175  OD1 ASP A 165      -9.676  39.493   8.464  1.00 35.15           O
ATOM   2176  OD2 ASP A 165      -9.959  37.350   8.219  1.00 32.79           O1-
ATOM   2177  H   ASP A 165     -11.990  38.190  12.211  1.00 38.07           H
ATOM   2178  HA  ASP A 165     -12.126  36.712  10.009  1.00 43.02           H
ATOM   2179  HB2 ASP A 165     -11.997  38.937   9.600  1.00 43.03           H
ATOM   2180  HB3 ASP A 165     -10.805  39.123  10.628  1.00 43.03           H
ATOM   2181  N   PRO A 166     -10.210  35.115  10.546  1.00 32.56           N
ATOM   2182  CA  PRO A 166      -9.101  34.261  11.016  1.00 28.38           C
ATOM   2183  C   PRO A 166      -7.795  34.477  10.256  1.00 26.90           C
ATOM   2184  O   PRO A 166      -6.819  33.765  10.499  1.00 28.86           O
ATOM   2185  CB  PRO A 166      -9.659  32.826  10.812  1.00 25.30           C
ATOM   2186  CG  PRO A 166     -10.573  32.923   9.612  1.00 29.36           C
ATOM   2187  CD  PRO A 166     -11.191  34.373   9.723  1.00 31.16           C
ATOM   2188  HA  PRO A 166      -8.947  34.395  11.960  1.00 34.05           H
ATOM   2189  HB2 PRO A 166      -8.939  32.206  10.639  1.00 30.36           H
ATOM   2190  HB3 PRO A 166     -10.157  32.570  11.611  1.00 30.36           H
ATOM   2191  HG2 PRO A 166     -10.053  32.823   8.790  1.00 35.22           H
ATOM   2192  HG3 PRO A 166     -11.260  32.247   9.678  1.00 35.22           H
ATOM   2193  HD2 PRO A 166     -11.265  34.783   8.849  1.00 37.39           H
ATOM   2194  HD3 PRO A 166     -12.039  34.360  10.192  1.00 37.39           H
ATOM   2195  N   THR A 167      -7.751  35.429   9.329  1.00 27.28           N
ATOM   2196  CA  THR A 167      -6.576  35.636   8.486  1.00 26.28           C
ATOM   2197  C   THR A 167      -5.288  35.733   9.302  1.00 28.58           C
ATOM   2198  O   THR A 167      -4.276  35.092   8.980  1.00 31.75           O
ATOM   2199  CB  THR A 167      -6.753  36.913   7.664  1.00 25.67           C
ATOM   2200  OG1 THR A 167      -7.927  36.818   6.862  1.00 27.04           O
ATOM   2201  CG2 THR A 167      -5.559  37.127   6.767  1.00 33.69           C
ATOM   2202  H   THR A 167      -8.397  35.969   9.158  1.00 32.74           H
ATOM   2203  HA  THR A 167      -6.504  34.893   7.872  1.00 31.53           H
ATOM   2204  HB  THR A 167      -6.839  37.676   8.265  1.00 30.81           H
ATOM   2205  HG1 THR A 167      -8.610  36.819   7.349  1.00 32.45           H
ATOM   2206 HG21 THR A 167      -5.694  37.931   6.240  1.00 40.43           H
ATOM   2207 HG22 THR A 167      -4.748  37.224   7.287  1.00 40.43           H
ATOM   2208 HG23 THR A 167      -5.457  36.378   6.155  1.00 40.43           H
ATOM   2209  N   PHE A 168      -5.286  36.566  10.341  1.00 31.78           N
ATOM   2210  CA  PHE A 168      -4.052  36.807  11.097  1.00 29.06           C
ATOM   2211  C   PHE A 168      -3.650  35.586  11.920  1.00 29.80           C
ATOM   2212  O   PHE A 168      -2.495  35.140  11.884  1.00 33.59           O
ATOM   2213  CB  PHE A 168      -4.240  38.031  12.015  1.00 35.40           C
ATOM   2214  CG  PHE A 168      -3.090  38.253  12.958  1.00 28.54           C
ATOM   2215  CD1 PHE A 168      -1.889  38.774  12.475  1.00 32.03           C
ATOM   2216  CD2 PHE A 168      -3.196  37.905  14.280  1.00 29.36           C
ATOM   2217  CE1 PHE A 168      -0.798  38.944  13.326  1.00 36.19           C
ATOM   2218  CE2 PHE A 168      -2.124  38.053  15.154  1.00 39.26           C
ATOM   2219  CZ  PHE A 168      -0.909  38.584  14.671  1.00 36.57           C
ATOM   2220  H   PHE A 168      -5.970  37.001  10.625  1.00 38.13           H
ATOM   2221  HA  PHE A 168      -3.336  36.990  10.466  1.00 34.87           H
ATOM   2222  HB2 PHE A 168      -4.344  38.825  11.465  1.00 42.48           H
ATOM   2223  HB3 PHE A 168      -5.040  37.893  12.547  1.00 42.48           H
ATOM   2224  HD1 PHE A 168      -1.817  39.004  11.576  1.00 38.43           H
ATOM   2225  HD2 PHE A 168      -3.994  37.544  14.592  1.00 35.23           H
ATOM   2226  HE1 PHE A 168      -0.006  39.299  12.993  1.00 43.42           H
ATOM   2227  HE2 PHE A 168      -2.220  37.813  16.049  1.00 47.11           H
ATOM   2228  HZ  PHE A 168      -0.189  38.707  15.245  1.00 43.88           H
ATOM   2229  N   ILE A 169      -4.582  35.037  12.692  1.00 29.55           N
ATOM   2230  CA  ILE A 169      -4.251  33.890  13.516  1.00 32.04           C
ATOM   2231  C   ILE A 169      -3.769  32.725  12.654  1.00 28.10           C
ATOM   2232  O   ILE A 169      -2.784  32.076  12.990  1.00 27.15           O
ATOM   2233  CB  ILE A 169      -5.445  33.492  14.384  1.00 28.45           C
ATOM   2234  CG1 ILE A 169      -5.691  34.571  15.444  1.00 37.05           C
ATOM   2235  CG2 ILE A 169      -5.132  32.197  15.074  1.00 36.22           C
ATOM   2236  CD1 ILE A 169      -6.959  34.396  16.258  1.00 37.27           C
ATOM   2237  H   ILE A 169      -5.405  35.280  12.762  1.00 35.45           H
ATOM   2238  HA  ILE A 169      -3.529  34.144  14.108  1.00 38.44           H
ATOM   2239  HB  ILE A 169      -6.226  33.391  13.829  1.00 34.14           H
ATOM   2240 HG12 ILE A 169      -4.950  34.552  16.063  1.00 44.45           H
ATOM   2241 HG13 ILE A 169      -5.735  35.435  15.003  1.00 44.45           H
ATOM   2242 HG21 ILE A 169      -5.879  31.961  15.645  1.00 43.46           H
ATOM   2243 HG22 ILE A 169      -4.998  31.493  14.422  1.00 43.46           H
ATOM   2244 HG23 ILE A 169      -4.331  32.320  15.605  1.00 43.46           H
ATOM   2245 HD11 ILE A 169      -7.036  35.140  16.869  1.00 44.72           H
ATOM   2246 HD12 ILE A 169      -7.714  34.380  15.657  1.00 44.72           H
ATOM   2247 HD13 ILE A 169      -6.909  33.564  16.756  1.00 44.72           H
ATOM   2248  N   LEU A 170      -4.453  32.435  11.546  1.00 24.33           N
ATOM   2249  CA  LEU A 170      -4.020  31.319  10.680  1.00 23.13           C
ATOM   2250  C   LEU A 170      -2.687  31.586  10.007  1.00 28.74           C
ATOM   2251  O   LEU A 170      -2.030  30.644   9.552  1.00 32.05           O
ATOM   2252  CB  LEU A 170      -5.065  31.018   9.608  1.00 20.59           C
ATOM   2253  CG  LEU A 170      -6.415  30.614  10.227  1.00 23.23           C
ATOM   2254  CD1 LEU A 170      -7.407  30.378   9.083  1.00 24.08           C
ATOM   2255  CD2 LEU A 170      -6.265  29.320  11.058  1.00 28.42           C
ATOM   2256  H   LEU A 170      -5.149  32.870  11.278  1.00 29.19           H
ATOM   2257  HA  LEU A 170      -3.890  30.530  11.220  1.00 27.76           H
ATOM   2258  HB2 LEU A 170      -5.201  31.800   9.048  1.00 24.70           H
ATOM   2259  HB3 LEU A 170      -4.769  30.270   9.062  1.00 24.70           H
ATOM   2260  HG  LEU A 170      -6.754  31.315  10.794  1.00 27.88           H
ATOM   2261 HD11 LEU A 170      -8.266  30.118   9.458  1.00 28.90           H
ATOM   2262 HD12 LEU A 170      -7.495  31.190   8.574  1.00 28.90           H
ATOM   2263 HD13 LEU A 170      -7.063  29.671   8.514  1.00 28.90           H
ATOM   2264 HD21 LEU A 170      -7.120  29.084  11.453  1.00 34.11           H
ATOM   2265 HD22 LEU A 170      -5.963  28.611  10.470  1.00 34.11           H
ATOM   2266 HD23 LEU A 170      -5.622  29.464  11.767  1.00 34.11           H
ATOM   2267  N   GLY A 171      -2.273  32.846   9.918  1.00 29.22           N
ATOM   2268  CA  GLY A 171      -0.940  33.149   9.440  1.00 25.32           C
ATOM   2269  C   GLY A 171       0.138  32.885  10.469  1.00 30.82           C
ATOM   2270  O   GLY A 171       1.215  32.361  10.131  1.00 31.20           O
ATOM   2271  H   GLY A 171      -2.743  33.532  10.135  1.00 35.06           H
ATOM   2272  HA2 GLY A 171      -0.762  32.616   8.652  1.00 30.38           H
ATOM   2273  HA3 GLY A 171      -0.890  34.084   9.192  1.00 30.38           H
ATOM   2274  N   CYS A 172      -0.114  33.251  11.730  1.00 28.49           N
ATOM   2275  CA  CYS A 172       0.930  33.116  12.740  1.00 29.20           C
ATOM   2276  C   CYS A 172       1.382  31.671  12.890  1.00 30.39           C
ATOM   2277  O   CYS A 172       2.567  31.401  13.160  1.00 30.57           O
ATOM   2278  CB  CYS A 172       0.444  33.638  14.103  1.00 33.63           C
ATOM   2279  SG  CYS A 172      -0.019  35.395  14.185  1.00 31.71           S
ATOM   2280  H   CYS A 172      -0.857  33.582  12.020  1.00 34.19           H
ATOM   2281  HA  CYS A 172       1.698  33.636  12.467  1.00 35.04           H
ATOM   2282  HB2 CYS A 172      -0.320  33.113  14.396  1.00 40.36           H
ATOM   2283  HB3 CYS A 172       1.175  33.523  14.725  1.00 40.36           H
ATOM   2284  HG  CYS A 172      -0.985  35.630  13.489  1.00 38.05           H
ATOM   2285  N   ALA A 173       0.444  30.723  12.814  1.00 31.61           N
ATOM   2286  CA  ALA A 173       0.785  29.341  13.148  1.00 25.80           C
ATOM   2287  C   ALA A 173       1.824  28.752  12.209  1.00 25.68           C
ATOM   2288  O   ALA A 173       2.866  28.272  12.691  1.00 27.89           O
ATOM   2289  CB  ALA A 173      -0.491  28.501  13.222  1.00 30.87           C
ATOM   2290  H   ALA A 173      -0.377  30.843  12.612  1.00 37.92           H
ATOM   2291  HA  ALA A 173       1.169  29.339  14.033  1.00 30.95           H
ATOM   2292  HB1 ALA A 173      -0.244  27.568  13.324  1.00 37.04           H
ATOM   2293  HB2 ALA A 173      -1.016  28.796  13.983  1.00 37.04           H
ATOM   2294  HB3 ALA A 173      -1.018  28.620  12.418  1.00 37.04           H
ATOM   2295  N   PRO A 174       1.620  28.734  10.889  1.00 25.31           N
ATOM   2296  CA  PRO A 174       2.692  28.255   9.992  1.00 26.60           C
ATOM   2297  C   PRO A 174       3.998  29.028  10.116  1.00 21.15           C
ATOM   2298  O   PRO A 174       5.088  28.460   9.972  1.00 25.06           O
ATOM   2299  CB  PRO A 174       2.078  28.446   8.601  1.00 24.21           C
ATOM   2300  CG  PRO A 174       0.642  28.557   8.834  1.00 30.34           C
ATOM   2301  CD  PRO A 174       0.412  29.124  10.157  1.00 26.89           C
ATOM   2302  HA  PRO A 174       2.851  27.307  10.143  1.00 31.92           H
ATOM   2303  HB2 PRO A 174       2.406  29.266   8.204  1.00 29.05           H
ATOM   2304  HB3 PRO A 174       2.289  27.680   8.054  1.00 29.05           H
ATOM   2305  HG2 PRO A 174       0.240  29.117   8.148  1.00 36.41           H
ATOM   2306  HG3 PRO A 174       0.251  27.668   8.820  1.00 36.41           H
ATOM   2307  HD2 PRO A 174       0.342  30.090  10.094  1.00 32.27           H
ATOM   2308  HD3 PRO A 174      -0.380  28.720  10.533  1.00 32.27           H
ATOM   2309  N   CYS A 175       3.921  30.338  10.296  1.00 26.94           N
ATOM   2310  CA  CYS A 175       5.145  31.120  10.444  1.00 24.85           C
ATOM   2311  C   CYS A 175       5.943  30.658  11.660  1.00 24.57           C
ATOM   2312  O   CYS A 175       7.165  30.471  11.603  1.00 22.17           O
ATOM   2313  CB  CYS A 175       4.769  32.591  10.569  1.00 28.67           C
ATOM   2314  SG  CYS A 175       6.223  33.697  10.424  1.00 30.94           S
ATOM   2315  H   CYS A 175       3.195  30.797  10.323  1.00 32.32           H
ATOM   2316  HA  CYS A 175       5.698  31.013   9.652  1.00 29.82           H
ATOM   2317  HB2 CYS A 175       4.143  32.820   9.860  1.00 34.41           H
ATOM   2318  HB3 CYS A 175       4.343  32.733  11.425  1.00 34.41           H
ATOM   2319  HG  CYS A 175       6.510  34.009  11.533  1.00 37.12           H
ATOM   2320  N   ASN A 176       5.258  30.500  12.777  1.00 23.85           N
ATOM   2321  CA  ASN A 176       5.896  30.020  13.997  1.00 30.98           C
ATOM   2322  C   ASN A 176       6.481  28.618  13.827  1.00 25.70           C
ATOM   2323  O   ASN A 176       7.493  28.292  14.453  1.00 23.07           O
ATOM   2324  CB  ASN A 176       4.868  30.038  15.125  1.00 28.80           C
ATOM   2325  CG  ASN A 176       5.191  31.026  16.234  1.00 35.07           C
ATOM   2326  OD1 ASN A 176       6.301  31.528  16.343  1.00 34.52           O
ATOM   2327  ND2 ASN A 176       4.215  31.262  17.099  1.00 33.69           N
ATOM   2328  H   ASN A 176       4.419  30.676  12.858  1.00 28.61           H
ATOM   2329  HA  ASN A 176       6.625  30.627  14.220  1.00 37.17           H
ATOM   2330  HB2 ASN A 176       4.001  30.286  14.768  1.00 34.55           H
ATOM   2331  HB3 ASN A 176       4.852  29.158  15.525  1.00 34.55           H
ATOM   2332 HD21 ASN A 176       4.332  31.833  17.723  1.00 40.42           H
ATOM   2333 HD22 ASN A 176       3.472  30.840  17.038  1.00 40.42           H
ATOM   2334  N   VAL A 177       5.867  27.753  13.016  1.00 25.62           N
ATOM   2335  CA  VAL A 177       6.478  26.431  12.845  1.00 21.94           C
ATOM   2336  C   VAL A 177       7.818  26.573  12.144  1.00 19.95           C
ATOM   2337  O   VAL A 177       8.817  25.953  12.531  1.00 23.74           O
ATOM   2338  CB  VAL A 177       5.546  25.485  12.067  1.00 26.04           C
ATOM   2339  CG1 VAL A 177       6.327  24.208  11.676  1.00 22.55           C
ATOM   2340  CG2 VAL A 177       4.330  25.173  12.916  1.00 26.39           C
ATOM   2341  H   VAL A 177       5.139  27.898  12.578  1.00 30.74           H
ATOM   2342  HA  VAL A 177       6.654  26.039  13.715  1.00 26.32           H
ATOM   2343  HB  VAL A 177       5.246  25.916  11.249  1.00 31.25           H
ATOM   2344 HG11 VAL A 177       5.726  23.607  11.215  1.00 27.06           H
ATOM   2345 HG12 VAL A 177       7.068  24.427  11.097  1.00 27.06           H
ATOM   2346 HG13 VAL A 177       6.657  23.778  12.483  1.00 27.06           H
ATOM   2347 HG21 VAL A 177       3.754  24.579  12.417  1.00 31.66           H
ATOM   2348 HG22 VAL A 177       4.606  24.753  13.741  1.00 31.66           H
ATOM   2349 HG23 VAL A 177       3.862  26.001  13.093  1.00 31.66           H
ATOM   2350  N   ILE A 178       7.871  27.425  11.128  1.00 19.43           N
ATOM   2351  CA  ILE A 178       9.135  27.654  10.425  1.00 24.29           C
ATOM   2352  C   ILE A 178      10.156  28.326  11.359  1.00 24.49           C
ATOM   2353  O   ILE A 178      11.347  28.023  11.315  1.00 24.65           O
ATOM   2354  CB  ILE A 178       8.911  28.515   9.158  1.00 23.81           C
ATOM   2355  CG1 ILE A 178       7.943  27.867   8.169  1.00 28.45           C
ATOM   2356  CG2 ILE A 178      10.236  28.787   8.457  1.00 26.74           C
ATOM   2357  CD1 ILE A 178       8.422  26.531   7.725  1.00 34.20           C
ATOM   2358  H   ILE A 178       7.213  27.887  10.838  1.00 23.31           H
ATOM   2359  HA  ILE A 178       9.497  26.803  10.159  1.00 29.15           H
ATOM   2360  HB  ILE A 178       8.523  29.372   9.417  1.00 28.56           H
ATOM   2361 HG12 ILE A 178       7.081  27.761   8.587  1.00 34.14           H
ATOM   2362 HG13 ILE A 178       7.848  28.436   7.386  1.00 34.14           H
ATOM   2363 HG21 ILE A 178      10.074  29.296   7.645  1.00 32.08           H
ATOM   2364 HG22 ILE A 178      10.787  29.314   9.056  1.00 32.08           H
ATOM   2365 HG23 ILE A 178      10.674  27.945   8.249  1.00 32.08           H
ATOM   2366 HD11 ILE A 178       7.793  26.176   7.077  1.00 41.03           H
ATOM   2367 HD12 ILE A 178       9.294  26.619   7.312  1.00 41.03           H
ATOM   2368 HD13 ILE A 178       8.468  25.941   8.488  1.00 41.03           H
ATOM   2369  N   CYS A 179       9.720  29.304  12.153  1.00 24.73           N
ATOM   2370  CA  CYS A 179      10.617  29.897  13.150  1.00 27.36           C
ATOM   2371  C   CYS A 179      11.203  28.831  14.068  1.00 25.34           C
ATOM   2372  O   CYS A 179      12.417  28.798  14.317  1.00 24.82           O
ATOM   2373  CB  CYS A 179       9.879  30.950  13.988  1.00 23.26           C
ATOM   2374  SG  CYS A 179       9.369  32.462  13.206  1.00 28.74           S
ATOM   2375  H   CYS A 179       8.941  29.650  12.135  1.00 29.67           H
ATOM   2376  HA  CYS A 179      11.361  30.326  12.689  1.00 32.83           H
ATOM   2377  HB2 CYS A 179       9.087  30.549  14.384  1.00 27.91           H
ATOM   2378  HB3 CYS A 179      10.486  31.226  14.681  1.00 27.91           H
ATOM   2379  HG  CYS A 179      10.085  32.656  12.283  1.00 34.49           H
ATOM   2380  N   SER A 180      10.359  27.936  14.568  1.00 26.93           N
ATOM   2381  CA  SER A 180      10.851  26.903  15.482  1.00 29.26           C
ATOM   2382  C   SER A 180      11.834  25.977  14.789  1.00 32.50           C
ATOM   2383  O   SER A 180      12.882  25.617  15.354  1.00 29.94           O
ATOM   2384  CB  SER A 180       9.677  26.105  16.064  1.00 31.58           C
ATOM   2385  OG  SER A 180      10.200  25.001  16.771  1.00 40.93           O
ATOM   2386  H   SER A 180       9.514  27.901  14.411  1.00 32.31           H
ATOM   2387  HA  SER A 180      11.328  27.333  16.200  1.00 35.11           H
ATOM   2388  HB2 SER A 180       9.173  26.667  16.668  1.00 37.90           H
ATOM   2389  HB3 SER A 180       9.101  25.796  15.345  1.00 37.90           H
ATOM   2390  HG  SER A 180       9.566  24.570  17.117  1.00 49.11           H
ATOM   2391  N   ILE A 181      11.560  25.647  13.526  1.00 24.24           N
ATOM   2392  CA  ILE A 181      12.467  24.781  12.765  1.00 22.98           C
ATOM   2393  C   ILE A 181      13.772  25.484  12.451  1.00 22.17           C
ATOM   2394  O   ILE A 181      14.848  24.870  12.485  1.00 23.30           O
ATOM   2395  CB  ILE A 181      11.784  24.326  11.467  1.00 21.79           C
ATOM   2396  CG1 ILE A 181      10.603  23.374  11.749  1.00 23.22           C
ATOM   2397  CG2 ILE A 181      12.827  23.749  10.529  1.00 23.08           C
ATOM   2398  CD1 ILE A 181       9.644  23.208  10.519  1.00 25.81           C
ATOM   2399  H   ILE A 181      10.862  25.906  13.088  1.00 29.09           H
ATOM   2400  HA  ILE A 181      12.692  23.998  13.290  1.00 27.58           H
ATOM   2401  HB  ILE A 181      11.415  25.120  11.043  1.00 26.15           H
ATOM   2402 HG12 ILE A 181      10.961  22.499  11.969  1.00 27.86           H
ATOM   2403 HG13 ILE A 181      10.077  23.727  12.478  1.00 27.86           H
ATOM   2404 HG21 ILE A 181      12.360  23.420   9.746  1.00 27.70           H
ATOM   2405 HG22 ILE A 181      13.437  24.438  10.240  1.00 27.70           H
ATOM   2406 HG23 ILE A 181      13.304  23.020  10.965  1.00 27.70           H
ATOM   2407 HD11 ILE A 181       8.940  22.571  10.729  1.00 30.97           H
ATOM   2408 HD12 ILE A 181       9.256  24.067  10.293  1.00 30.97           H
ATOM   2409 HD13 ILE A 181      10.167  22.886   9.775  1.00 30.97           H
ATOM   2410  N   ILE A 182      13.709  26.750  12.045  1.00 24.27           N
ATOM   2411  CA  ILE A 182      14.935  27.424  11.621  1.00 26.53           C
ATOM   2412  C   ILE A 182      15.769  27.922  12.831  1.00 31.50           C
ATOM   2413  O   ILE A 182      16.996  27.722  12.857  1.00 25.51           O
ATOM   2414  CB  ILE A 182      14.604  28.572  10.662  1.00 23.83           C
ATOM   2415  CG1 ILE A 182      14.057  28.039   9.343  1.00 25.47           C
ATOM   2416  CG2 ILE A 182      15.853  29.379  10.345  1.00 27.98           C
ATOM   2417  CD1 ILE A 182      13.477  29.072   8.509  1.00 27.23           C
ATOM   2418  H   ILE A 182      12.995  27.234  12.022  1.00 29.13           H
ATOM   2419  HA  ILE A 182      15.468  26.792  11.117  1.00 31.83           H
ATOM   2420  HB  ILE A 182      13.942  29.146  11.063  1.00 28.59           H
ATOM   2421 HG12 ILE A 182      14.776  27.621   8.833  1.00 30.57           H
ATOM   2422 HG13 ILE A 182      13.360  27.392   9.535  1.00 30.57           H
ATOM   2423 HG21 ILE A 182      15.632  30.094   9.732  1.00 33.57           H
ATOM   2424 HG22 ILE A 182      16.207  29.772  11.159  1.00 33.57           H
ATOM   2425 HG23 ILE A 182      16.503  28.786   9.940  1.00 33.57           H
ATOM   2426 HD11 ILE A 182      13.094  28.674   7.708  1.00 32.67           H
ATOM   2427 HD12 ILE A 182      12.802  29.545   9.017  1.00 32.67           H
ATOM   2428 HD13 ILE A 182      14.171  29.685   8.244  1.00 32.67           H
ATOM   2429  N   PHE A 183      15.155  28.650  13.797  1.00 35.27           N
ATOM   2430  CA  PHE A 183      15.902  29.217  14.937  1.00 35.98           C
ATOM   2431  C   PHE A 183      15.603  28.594  16.276  1.00 38.83           C
ATOM   2432  O   PHE A 183      16.089  29.116  17.279  1.00 42.99           O
ATOM   2433  CB  PHE A 183      15.624  30.666  15.247  1.00 46.02           C
ATOM   2434  CG  PHE A 183      14.975  31.500  14.288  1.00 34.30           C
ATOM   2435  CD1 PHE A 183      15.541  31.735  13.079  1.00 40.09           C
ATOM   2436  CD2 PHE A 183      13.821  32.171  14.648  1.00 40.85           C
ATOM   2437  CE1 PHE A 183      14.926  32.527  12.184  1.00 45.91           C
ATOM   2438  CE2 PHE A 183      13.187  32.958  13.752  1.00 35.24           C
ATOM   2439  CZ  PHE A 183      13.742  33.141  12.514  1.00 37.95           C
ATOM   2440  H   PHE A 183      14.317  28.843  13.808  1.00 42.32           H
ATOM   2441  HA  PHE A 183      16.852  29.131  14.757  1.00 43.17           H
ATOM   2442  HB2 PHE A 183      15.038  30.692  16.022  1.00 55.22           H
ATOM   2443  HB3 PHE A 183      16.463  31.110  15.446  1.00 55.22           H
ATOM   2444  HD1 PHE A 183      16.332  31.303  12.855  1.00 48.11           H
ATOM   2445  HD2 PHE A 183      13.439  32.034  15.485  1.00 49.02           H
ATOM   2446  HE1 PHE A 183      15.303  32.653  11.342  1.00 55.09           H
ATOM   2447  HE2 PHE A 183      12.393  33.384  13.985  1.00 42.29           H
ATOM   2448  HZ  PHE A 183      13.326  33.694  11.894  1.00 45.53           H
ATOM   2449  N   HIS A 184      14.742  27.608  16.364  1.00 31.96           N
ATOM   2450  CA  HIS A 184      14.466  27.032  17.659  1.00 36.79           C
ATOM   2451  C   HIS A 184      13.746  28.037  18.544  1.00 41.80           C
ATOM   2452  O   HIS A 184      14.040  28.154  19.729  1.00 42.97           O
ATOM   2453  CB  HIS A 184      15.756  26.569  18.333  1.00 36.77           C
ATOM   2454  CG  HIS A 184      15.570  25.399  19.235  1.00 44.07           C
ATOM   2455  ND1 HIS A 184      14.614  24.429  19.001  1.00 67.05           N
ATOM   2456  CD2 HIS A 184      16.189  25.051  20.384  1.00 55.40           C
ATOM   2457  CE1 HIS A 184      14.664  23.526  19.965  1.00 59.51           C
ATOM   2458  NE2 HIS A 184      15.614  23.879  20.816  1.00 48.67           N
ATOM   2459  H   HIS A 184      14.307  27.266  15.707  1.00 38.35           H
ATOM   2460  HA  HIS A 184      13.889  26.268  17.539  1.00 44.14           H
ATOM   2461  HB2 HIS A 184      16.111  27.302  18.865  1.00 44.12           H
ATOM   2462  HB3 HIS A 184      16.396  26.315  17.651  1.00 44.12           H
ATOM   2463  HD2 HIS A 184      16.878  25.518  20.799  1.00 66.48           H
ATOM   2464  HE1 HIS A 184      14.122  22.772  20.035  1.00 71.41           H
ATOM   2465  HE2 HIS A 184      15.830  23.451  21.530  1.00 58.40           H
ATOM   2466  N   LYS A 185      12.835  28.807  17.965  1.00 43.55           N
ATOM   2467  CA  LYS A 185      12.119  29.794  18.752  1.00 38.63           C
ATOM   2468  C   LYS A 185      10.729  29.969  18.176  1.00 38.05           C
ATOM   2469  O   LYS A 185      10.557  30.027  16.955  1.00 37.01           O
ATOM   2470  CB  LYS A 185      12.883  31.124  18.773  1.00 41.56           C
ATOM   2471  CG  LYS A 185      12.214  32.241  19.552  1.00 50.88           C
ATOM   2472  CD  LYS A 185      13.102  33.491  19.593  1.00 57.91           C
ATOM   2473  CE  LYS A 185      12.623  34.475  20.678  1.00 63.02           C
ATOM   2474  NZ  LYS A 185      13.755  35.159  21.370  1.00 64.18           N1+
ATOM   2475  H   LYS A 185      12.626  28.787  17.126  1.00 52.26           H
ATOM   2476  HA  LYS A 185      12.030  29.472  19.663  1.00 46.35           H
ATOM   2477  HB2 LYS A 185      13.751  30.977  19.182  1.00 49.87           H
ATOM   2478  HB3 LYS A 185      13.004  31.424  17.860  1.00 49.87           H
ATOM   2479  HG2 LYS A 185      11.388  32.484  19.103  1.00 61.06           H
ATOM   2480  HG3 LYS A 185      12.040  31.946  20.460  1.00 61.06           H
ATOM   2481  HD2 LYS A 185      14.014  33.230  19.784  1.00 69.49           H
ATOM   2482  HD3 LYS A 185      13.060  33.939  18.733  1.00 69.49           H
ATOM   2483  HE2 LYS A 185      12.081  35.165  20.275  1.00 75.62           H
ATOM   2484  HE3 LYS A 185      12.101  33.993  21.341  1.00 75.62           H
ATOM   2485  HZ1 LYS A 185      13.435  35.705  21.994  1.00 77.02           H
ATOM   2486  HZ2 LYS A 185      14.279  34.555  21.758  1.00 77.02           H
ATOM   2487  HZ3 LYS A 185      14.236  35.629  20.789  1.00 77.02           H
ATOM   2488  N   ARG A 186       9.745  30.067  19.061  1.00 29.56           N
ATOM   2489  CA  ARG A 186       8.406  30.421  18.659  1.00 38.58           C
ATOM   2490  C   ARG A 186       7.998  31.625  19.489  1.00 45.45           C
ATOM   2491  O   ARG A 186       8.433  31.784  20.634  1.00 43.41           O
ATOM   2492  CB  ARG A 186       7.430  29.228  18.863  1.00 37.04           C
ATOM   2493  CG  ARG A 186       7.065  28.964  20.347  1.00 36.65           C
ATOM   2494  CD  ARG A 186       5.902  27.975  20.493  1.00 40.15           C
ATOM   2495  NE  ARG A 186       4.706  28.530  19.878  1.00 35.93           N
ATOM   2496  CZ  ARG A 186       4.012  29.556  20.360  1.00 47.07           C
ATOM   2497  NH1 ARG A 186       4.378  30.138  21.501  1.00 46.72           N
ATOM   2498  NH2 ARG A 186       2.945  30.010  19.696  1.00 43.21           N1+
ATOM   2499  H   ARG A 186       9.819  29.943  19.906  1.00 35.47           H
ATOM   2500  HA  ARG A 186       8.399  30.679  17.721  1.00 46.29           H
ATOM   2501  HB2 ARG A 186       6.609  29.414  18.382  1.00 44.45           H
ATOM   2502  HB3 ARG A 186       7.847  28.421  18.518  1.00 44.45           H
ATOM   2503  HG2 ARG A 186       7.836  28.596  20.800  1.00 43.97           H
ATOM   2504  HG3 ARG A 186       6.795  29.798  20.765  1.00 43.97           H
ATOM   2505  HD2 ARG A 186       6.122  27.149  20.030  1.00 48.18           H
ATOM   2506  HD3 ARG A 186       5.721  27.807  21.432  1.00 48.18           H
ATOM   2507  HE  ARG A 186       4.443  28.173  19.147  1.00 43.11           H
ATOM   2508 HH11 ARG A 186       5.068  29.854  21.922  1.00 56.06           H
ATOM   2509 HH12 ARG A 186       3.929  30.803  21.813  1.00 56.06           H
ATOM   2510 HH21 ARG A 186       2.705  29.638  18.962  1.00 51.85           H
ATOM   2511 HH22 ARG A 186       2.491  30.671  20.013  1.00 51.85           H
ATOM   2512  N   PHE A 187       7.149  32.462  18.916  1.00 40.68           N
ATOM   2513  CA  PHE A 187       6.764  33.712  19.536  1.00 36.45           C
ATOM   2514  C   PHE A 187       5.309  33.712  19.969  1.00 47.41           C
ATOM   2515  O   PHE A 187       4.470  32.976  19.446  1.00 44.24           O
ATOM   2516  CB  PHE A 187       7.009  34.861  18.568  1.00 37.56           C
ATOM   2517  CG  PHE A 187       8.387  34.876  18.028  1.00 36.32           C
ATOM   2518  CD1 PHE A 187       8.731  34.094  16.955  1.00 36.63           C
ATOM   2519  CD2 PHE A 187       9.370  35.629  18.639  1.00 46.50           C
ATOM   2520  CE1 PHE A 187      10.024  34.078  16.471  1.00 35.64           C
ATOM   2521  CE2 PHE A 187      10.656  35.611  18.158  1.00 39.13           C
ATOM   2522  CZ  PHE A 187      10.975  34.847  17.061  1.00 38.30           C
ATOM   2523  H   PHE A 187       6.795  32.333  18.148  1.00 48.81           H
ATOM   2524  HA  PHE A 187       7.316  33.857  20.318  1.00 43.73           H
ATOM   2525  HB2 PHE A 187       6.384  34.810  17.830  1.00 45.07           H
ATOM   2526  HB3 PHE A 187       6.880  35.690  19.056  1.00 45.07           H
ATOM   2527  HD1 PHE A 187       8.082  33.573  16.548  1.00 43.95           H
ATOM   2528  HD2 PHE A 187       9.167  36.156  19.373  1.00 55.80           H
ATOM   2529  HE1 PHE A 187      10.242  33.553  15.739  1.00 42.77           H
ATOM   2530  HE2 PHE A 187      11.308  36.128  18.562  1.00 46.95           H
ATOM   2531  HZ  PHE A 187      11.845  34.834  16.743  1.00 45.96           H
ATOM   2532  N   ASP A 188       5.019  34.571  20.936  1.00 38.79           N
ATOM   2533  CA  ASP A 188       3.644  34.918  21.211  1.00 38.47           C
ATOM   2534  C   ASP A 188       3.110  35.696  20.023  1.00 37.20           C
ATOM   2535  O   ASP A 188       3.845  36.438  19.371  1.00 43.80           O
ATOM   2536  CB  ASP A 188       3.550  35.741  22.509  1.00 44.50           C
ATOM   2537  CG  ASP A 188       2.146  36.221  22.794  1.00 49.82           C
ATOM   2538  OD1 ASP A 188       1.769  37.266  22.202  1.00 50.67           O
ATOM   2539  OD2 ASP A 188       1.415  35.544  23.570  1.00 59.71           O1-
ATOM   2540  H   ASP A 188       5.599  34.973  21.424  1.00 46.54           H
ATOM   2541  HA  ASP A 188       3.121  34.113  21.317  1.00 46.15           H
ATOM   2542  HB2 ASP A 188       3.850  35.214  23.264  1.00 53.40           H
ATOM   2543  HB3 ASP A 188       4.110  36.527  22.413  1.00 53.40           H
ATOM   2544  N   TYR A 189       1.824  35.514  19.719  1.00 40.44           N
ATOM   2545  CA  TYR A 189       1.319  36.171  18.527  1.00 44.64           C
ATOM   2546  C   TYR A 189       1.284  37.694  18.662  1.00 48.96           C
ATOM   2547  O   TYR A 189       0.919  38.350  17.680  1.00 54.50           O
ATOM   2548  CB  TYR A 189      -0.077  35.647  18.161  1.00 44.05           C
ATOM   2549  CG  TYR A 189      -0.173  34.166  17.750  1.00 43.42           C
ATOM   2550  CD1 TYR A 189      -1.343  33.648  17.184  1.00 50.40           C
ATOM   2551  CD2 TYR A 189       0.882  33.298  17.930  1.00 40.95           C
ATOM   2552  CE1 TYR A 189      -1.443  32.291  16.819  1.00 47.46           C
ATOM   2553  CE2 TYR A 189       0.788  31.948  17.584  1.00 52.67           C
ATOM   2554  CZ  TYR A 189      -0.365  31.447  17.014  1.00 41.53           C
ATOM   2555  OH  TYR A 189      -0.427  30.095  16.678  1.00 39.57           O
ATOM   2556  H   TYR A 189       1.250  35.045  20.158  1.00 48.52           H
ATOM   2557  HA  TYR A 189       1.907  35.961  17.787  1.00 53.56           H
ATOM   2558  HB2 TYR A 189      -0.652  35.779  18.931  1.00 52.85           H
ATOM   2559  HB3 TYR A 189      -0.405  36.175  17.419  1.00 52.85           H
ATOM   2560  HD1 TYR A 189      -2.070  34.211  17.047  1.00 60.48           H
ATOM   2561  HD2 TYR A 189       1.666  33.612  18.315  1.00 49.13           H
ATOM   2562  HE1 TYR A 189      -2.225  31.962  16.442  1.00 56.95           H
ATOM   2563  HE2 TYR A 189       1.517  31.386  17.723  1.00 63.20           H
ATOM   2564  HH  TYR A 189       0.279  29.701  16.917  1.00 47.48           H
ATOM   2565  N   LYS A 190       1.676  38.263  19.815  1.00 48.50           N
ATOM   2566  CA  LYS A 190       1.742  39.712  20.025  1.00 52.44           C
ATOM   2567  C   LYS A 190       3.165  40.265  20.042  1.00 52.16           C
ATOM   2568  O   LYS A 190       3.339  41.484  20.151  1.00 57.76           O
ATOM   2569  CB  LYS A 190       1.045  40.091  21.349  1.00 51.26           C
ATOM   2570  CG  LYS A 190      -0.493  39.986  21.318  1.00 58.97           C
ATOM   2571  CD  LYS A 190      -1.117  39.708  22.729  1.00 65.13           C
ATOM   2572  CE  LYS A 190      -2.638  39.399  22.641  1.00 66.52           C
ATOM   2573  NZ  LYS A 190      -3.258  38.859  23.914  1.00 72.13           N1+
ATOM   2574  H   LYS A 190       1.918  37.819  20.509  1.00 58.20           H
ATOM   2575  HA  LYS A 190       1.277  40.156  19.300  1.00 62.93           H
ATOM   2576  HB2 LYS A 190       1.373  39.506  22.048  1.00 61.50           H
ATOM   2577  HB3 LYS A 190       1.278  41.007  21.564  1.00 61.50           H
ATOM   2578  HG2 LYS A 190      -0.865  40.811  20.967  1.00 70.76           H
ATOM   2579  HG3 LYS A 190      -0.731  39.248  20.735  1.00 70.76           H
ATOM   2580  HD2 LYS A 190      -0.684  38.936  23.124  1.00 78.15           H
ATOM   2581  HD3 LYS A 190      -0.996  40.485  23.294  1.00 78.15           H
ATOM   2582  HE2 LYS A 190      -3.106  40.217  22.412  1.00 79.82           H
ATOM   2583  HE3 LYS A 190      -2.787  38.741  21.941  1.00 79.82           H
ATOM   2584  HZ1 LYS A 190      -4.122  38.685  23.775  1.00 86.55           H
ATOM   2585  HZ2 LYS A 190      -2.853  38.110  24.165  1.00 86.55           H
ATOM   2586  HZ3 LYS A 190      -3.193  39.460  24.566  1.00 86.55           H
ATOM   2587  N   ASP A 191       4.177  39.409  19.942  1.00 47.17           N
ATOM   2588  CA  ASP A 191       5.568  39.828  20.023  1.00 48.33           C
ATOM   2589  C   ASP A 191       5.987  40.643  18.787  1.00 55.11           C
ATOM   2590  O   ASP A 191       5.769  40.220  17.643  1.00 44.11           O
ATOM   2591  CB  ASP A 191       6.421  38.575  20.170  1.00 45.02           C
ATOM   2592  CG  ASP A 191       7.876  38.876  20.383  1.00 45.63           C
ATOM   2593  OD1 ASP A 191       8.512  38.195  21.230  1.00 55.11           O
ATOM   2594  OD2 ASP A 191       8.377  39.776  19.694  1.00 51.49           O1-
ATOM   2595  H   ASP A 191       4.087  38.562  19.840  1.00 56.60           H
ATOM   2596  HA  ASP A 191       5.689  40.371  20.820  1.00 57.99           H
ATOM   2597  HB2 ASP A 191       6.097  38.073  20.932  1.00 54.02           H
ATOM   2598  HB3 ASP A 191       6.337  38.034  19.369  1.00 54.02           H
ATOM   2599  N   GLN A 192       6.612  41.813  19.014  1.00 46.13           N
ATOM   2600  CA  GLN A 192       6.846  42.769  17.921  1.00 44.41           C
ATOM   2601  C   GLN A 192       7.798  42.203  16.884  1.00 35.76           C
ATOM   2602  O   GLN A 192       7.646  42.429  15.685  1.00 43.48           O
ATOM   2603  CB  GLN A 192       7.444  44.080  18.462  1.00 50.65           C
ATOM   2604  CG  GLN A 192       6.466  45.123  18.890  1.00 62.30           C
ATOM   2605  CD  GLN A 192       5.464  45.450  17.824  1.00 52.99           C
ATOM   2606  OE1 GLN A 192       5.806  45.598  16.639  1.00 54.96           O
ATOM   2607  NE2 GLN A 192       4.204  45.553  18.236  1.00 55.95           N
ATOM   2608  H   GLN A 192       6.899  42.072  19.785  1.00 55.35           H
ATOM   2609  HA  GLN A 192       5.996  42.967  17.492  1.00 53.29           H
ATOM   2610  HB2 GLN A 192       7.998  43.878  19.235  1.00 60.78           H
ATOM   2611  HB3 GLN A 192       7.995  44.474  17.769  1.00 60.78           H
ATOM   2612  HG2 GLN A 192       5.993  44.820  19.681  1.00 74.76           H
ATOM   2613  HG3 GLN A 192       6.955  45.941  19.090  1.00 74.76           H
ATOM   2614 HE21 GLN A 192       4.017  45.419  19.067  1.00 67.14           H
ATOM   2615 HE22 GLN A 192       3.576  45.751  17.684  1.00 67.14           H
ATOM   2616  N   GLN A 193       8.819  41.507  17.346  1.00 36.27           N
ATOM   2617  CA  GLN A 193       9.746  40.818  16.465  1.00 45.71           C
ATOM   2618  C   GLN A 193       8.974  39.973  15.453  1.00 42.79           C
ATOM   2619  O   GLN A 193       9.062  40.167  14.237  1.00 40.61           O
ATOM   2620  CB  GLN A 193      10.645  39.965  17.361  1.00 49.72           C
ATOM   2621  CG  GLN A 193      11.899  39.366  16.822  1.00 55.97           C
ATOM   2622  CD  GLN A 193      12.616  38.633  17.960  1.00 59.03           C
ATOM   2623  OE1 GLN A 193      12.282  38.856  19.133  1.00 57.28           O
ATOM   2624  NE2 GLN A 193      13.565  37.747  17.631  1.00 50.71           N
ATOM   2625  H   GLN A 193       8.975  41.397  18.184  1.00 43.52           H
ATOM   2626  HA  GLN A 193      10.287  41.475  15.999  1.00 54.84           H
ATOM   2627  HB2 GLN A 193      10.915  40.519  18.111  1.00 59.66           H
ATOM   2628  HB3 GLN A 193      10.115  39.227  17.696  1.00 59.66           H
ATOM   2629  HG2 GLN A 193      11.685  38.731  16.123  1.00 67.16           H
ATOM   2630  HG3 GLN A 193      12.477  40.071  16.491  1.00 67.16           H
ATOM   2631 HE21 GLN A 193      13.740  37.594  16.806  1.00 60.84           H
ATOM   2632 HE22 GLN A 193      13.994  37.319  18.244  1.00 60.84           H
ATOM   2633  N   PHE A 194       8.175  39.049  15.977  1.00 43.11           N
ATOM   2634  CA  PHE A 194       7.322  38.191  15.166  1.00 36.94           C
ATOM   2635  C   PHE A 194       6.409  39.002  14.244  1.00 34.05           C
ATOM   2636  O   PHE A 194       6.328  38.732  13.039  1.00 36.63           O
ATOM   2637  CB  PHE A 194       6.534  37.306  16.132  1.00 38.72           C
ATOM   2638  CG  PHE A 194       5.765  36.180  15.482  1.00 32.18           C
ATOM   2639  CD1 PHE A 194       6.401  35.260  14.668  1.00 27.54           C
ATOM   2640  CD2 PHE A 194       4.437  36.024  15.748  1.00 29.93           C
ATOM   2641  CE1 PHE A 194       5.697  34.213  14.070  1.00 29.58           C
ATOM   2642  CE2 PHE A 194       3.701  34.993  15.163  1.00 36.45           C
ATOM   2643  CZ  PHE A 194       4.343  34.060  14.339  1.00 31.87           C
ATOM   2644  H   PHE A 194       8.102  38.897  16.819  1.00 51.73           H
ATOM   2645  HA  PHE A 194       7.885  37.625  14.619  1.00 44.32           H
ATOM   2646  HB2 PHE A 194       7.164  36.916  16.762  1.00 46.46           H
ATOM   2647  HB3 PHE A 194       5.904  37.866  16.603  1.00 46.46           H
ATOM   2648  HD1 PHE A 194       7.304  35.357  14.498  1.00 33.04           H
ATOM   2649  HD2 PHE A 194       4.009  36.633  16.298  1.00 35.91           H
ATOM   2650  HE1 PHE A 194       6.135  33.607  13.524  1.00 35.49           H
ATOM   2651  HE2 PHE A 194       2.795  34.913  15.352  1.00 43.74           H
ATOM   2652  HZ  PHE A 194       3.865  33.368  13.946  1.00 38.24           H
ATOM   2653  N   LEU A 195       5.711  40.009  14.786  1.00 39.00           N
ATOM   2654  CA  LEU A 195       4.852  40.833  13.939  1.00 37.04           C
ATOM   2655  C   LEU A 195       5.645  41.439  12.791  1.00 41.38           C
ATOM   2656  O   LEU A 195       5.157  41.497  11.657  1.00 38.37           O
ATOM   2657  CB  LEU A 195       4.178  41.938  14.765  1.00 43.30           C
ATOM   2658  CG  LEU A 195       3.295  41.536  15.941  1.00 41.11           C
ATOM   2659  CD1 LEU A 195       2.780  42.749  16.790  1.00 42.50           C
ATOM   2660  CD2 LEU A 195       2.130  40.718  15.448  1.00 47.65           C
ATOM   2661  H   LEU A 195       5.715  40.229  15.620  1.00 46.80           H
ATOM   2662  HA  LEU A 195       4.157  40.276  13.560  1.00 44.44           H
ATOM   2663  HB2 LEU A 195       4.887  42.494  15.134  1.00 51.96           H
ATOM   2664  HB3 LEU A 195       3.636  42.471  14.165  1.00 51.96           H
ATOM   2665  HG  LEU A 195       3.810  40.968  16.535  1.00 49.33           H
ATOM   2666 HD11 LEU A 195       2.211  42.423  17.507  1.00 51.00           H
ATOM   2667 HD12 LEU A 195       3.541  43.218  17.168  1.00 51.00           H
ATOM   2668 HD13 LEU A 195       2.274  43.341  16.215  1.00 51.00           H
ATOM   2669 HD21 LEU A 195       1.575  40.459  16.202  1.00 57.17           H
ATOM   2670 HD22 LEU A 195       1.622  41.261  14.826  1.00 57.17           H
ATOM   2671 HD23 LEU A 195       2.468  39.930  14.999  1.00 57.17           H
ATOM   2672  N   ASN A 196       6.882  41.881  13.062  1.00 42.95           N
ATOM   2673  CA  ASN A 196       7.708  42.488  12.017  1.00 46.14           C
ATOM   2674  C   ASN A 196       8.006  41.507  10.896  1.00 38.73           C
ATOM   2675  O   ASN A 196       7.971  41.855   9.713  1.00 41.41           O
ATOM   2676  CB  ASN A 196       9.033  42.977  12.601  1.00 47.74           C
ATOM   2677  CG  ASN A 196       8.897  44.263  13.322  1.00 45.19           C
ATOM   2678  OD1 ASN A 196       8.019  45.054  13.020  1.00 53.36           O
ATOM   2679  ND2 ASN A 196       9.772  44.493  14.288  1.00 46.47           N
ATOM   2680  H   ASN A 196       7.260  41.841  13.838  1.00 51.54           H
ATOM   2681  HA  ASN A 196       7.239  43.251  11.652  1.00 55.36           H
ATOM   2682  HB2 ASN A 196       9.371  42.317  13.226  1.00 57.28           H
ATOM   2683  HB3 ASN A 196       9.669  43.115  11.880  1.00 57.28           H
ATOM   2684 HD21 ASN A 196       9.761  45.233  14.721  1.00 55.76           H
ATOM   2685 HD22 ASN A 196      10.368  43.900  14.475  1.00 55.76           H
ATOM   2686  N   LEU A 197       8.411  40.299  11.250  1.00 46.86           N
ATOM   2687  CA  LEU A 197       8.699  39.322  10.211  1.00 39.55           C
ATOM   2688  C   LEU A 197       7.466  39.112   9.332  1.00 33.89           C
ATOM   2689  O   LEU A 197       7.554  39.077   8.104  1.00 36.20           O
ATOM   2690  CB  LEU A 197       9.153  38.026  10.884  1.00 42.97           C
ATOM   2691  CG  LEU A 197      10.126  37.005  10.284  1.00 55.40           C
ATOM   2692  CD1 LEU A 197       9.822  35.655  10.927  1.00 45.19           C
ATOM   2693  CD2 LEU A 197      10.077  36.901   8.759  1.00 52.32           C
ATOM   2694  H   LEU A 197       8.529  40.029  12.057  1.00 56.23           H
ATOM   2695  HA  LEU A 197       9.411  39.660   9.654  1.00 47.45           H
ATOM   2696  HB2 LEU A 197       9.562  38.289  11.728  1.00 51.56           H
ATOM   2697  HB3 LEU A 197       8.342  37.530  11.079  1.00 51.56           H
ATOM   2698  HG  LEU A 197      11.031  37.255  10.542  1.00 66.47           H
ATOM   2699 HD11 LEU A 197      10.448  34.987  10.602  1.00 54.23           H
ATOM   2700 HD12 LEU A 197       9.906  35.750  11.887  1.00 54.23           H
ATOM   2701 HD13 LEU A 197       8.913  35.394  10.701  1.00 54.23           H
ATOM   2702 HD21 LEU A 197      10.727  36.240   8.470  1.00 62.79           H
ATOM   2703 HD22 LEU A 197       9.189  36.624   8.487  1.00 62.79           H
ATOM   2704 HD23 LEU A 197      10.294  37.762   8.371  1.00 62.79           H
ATOM   2705  N   MET A 198       6.304  38.938   9.951  1.00 36.11           N
ATOM   2706  CA  MET A 198       5.115  38.606   9.175  1.00 35.19           C
ATOM   2707  C   MET A 198       4.688  39.780   8.315  1.00 36.63           C
ATOM   2708  O   MET A 198       4.273  39.595   7.167  1.00 34.31           O
ATOM   2709  CB  MET A 198       3.989  38.178  10.110  1.00 34.05           C
ATOM   2710  CG  MET A 198       4.189  36.795  10.643  1.00 34.21           C
ATOM   2711  SD  MET A 198       2.798  36.279  11.613  1.00 40.58           S
ATOM   2712  CE  MET A 198       2.993  37.440  12.994  1.00 47.07           C
ATOM   2713  H   MET A 198       6.175  38.982  10.798  1.00 43.33           H
ATOM   2714  HA  MET A 198       5.316  37.852   8.591  1.00 42.22           H
ATOM   2715  HB2 MET A 198       3.954  38.787  10.865  1.00 40.85           H
ATOM   2716  HB3 MET A 198       3.149  38.201   9.631  1.00 40.85           H
ATOM   2717  HG2 MET A 198       4.263  36.164   9.913  1.00 41.05           H
ATOM   2718  HG3 MET A 198       4.976  36.781  11.207  1.00 41.05           H
ATOM   2719  HE1 MET A 198       2.330  37.262  13.677  1.00 56.48           H
ATOM   2720  HE2 MET A 198       3.879  37.346  13.373  1.00 56.48           H
ATOM   2721  HE3 MET A 198       2.880  38.348  12.670  1.00 56.48           H
ATOM   2722  N   GLU A 199       4.827  41.000   8.846  1.00 39.28           N
ATOM   2723  CA  GLU A 199       4.561  42.213   8.072  1.00 33.78           C
ATOM   2724  C   GLU A 199       5.398  42.238   6.789  1.00 36.13           C
ATOM   2725  O   GLU A 199       4.880  42.483   5.694  1.00 35.96           O
ATOM   2726  CB  GLU A 199       4.851  43.414   9.005  1.00 46.98           C
ATOM   2727  CG  GLU A 199       4.556  44.847   8.566  1.00 63.34           C
ATOM   2728  CD  GLU A 199       5.274  45.882   9.473  1.00 69.47           C
ATOM   2729  OE1 GLU A 199       6.526  46.020   9.370  1.00 71.67           O
ATOM   2730  OE2 GLU A 199       4.596  46.532  10.308  1.00 73.90           O1-
ATOM   2731  H   GLU A 199       5.078  41.155   9.661  1.00 47.14           H
ATOM   2732  HA  GLU A 199       3.628  42.235   7.820  1.00 40.54           H
ATOM   2733  HB2 GLU A 199       4.345  43.278   9.821  1.00 56.37           H
ATOM   2734  HB3 GLU A 199       5.790  43.383   9.232  1.00 56.37           H
ATOM   2735  HG2 GLU A 199       4.854  44.983   7.656  1.00 76.00           H
ATOM   2736  HG3 GLU A 199       3.602  45.009   8.639  1.00 76.00           H
ATOM   2737  N   LYS A 200       6.698  41.948   6.899  1.00 36.09           N
ATOM   2738  CA  LYS A 200       7.565  41.958   5.718  1.00 34.48           C
ATOM   2739  C   LYS A 200       7.172  40.862   4.739  1.00 36.45           C
ATOM   2740  O   LYS A 200       7.060  41.096   3.528  1.00 39.81           O
ATOM   2741  CB  LYS A 200       9.031  41.779   6.147  1.00 41.98           C
ATOM   2742  CG  LYS A 200       9.518  42.805   7.226  1.00 50.10           C
ATOM   2743  CD  LYS A 200       9.212  44.213   6.792  1.00 56.88           C
ATOM   2744  CE  LYS A 200       9.800  45.286   7.697  1.00 61.24           C
ATOM   2745  NZ  LYS A 200       9.630  46.560   6.966  1.00 58.86           N1+
ATOM   2746  H   LYS A 200       7.101  41.766   7.637  1.00 43.30           H
ATOM   2747  HA  LYS A 200       7.478  42.809   5.267  1.00 41.37           H
ATOM   2748  HB2 LYS A 200       9.143  40.891   6.525  1.00 50.37           H
ATOM   2749  HB3 LYS A 200       9.598  41.879   5.366  1.00 50.37           H
ATOM   2750  HG2 LYS A 200       9.054  42.652   8.054  1.00 60.12           H
ATOM   2751  HG3 LYS A 200      10.477  42.721   7.360  1.00 60.12           H
ATOM   2752  HD2 LYS A 200       9.589  44.336   5.913  1.00 68.25           H
ATOM   2753  HD3 LYS A 200       8.252  44.344   6.771  1.00 68.25           H
ATOM   2754  HE2 LYS A 200       9.313  45.328   8.535  1.00 73.48           H
ATOM   2755  HE3 LYS A 200      10.742  45.130   7.846  1.00 73.48           H
ATOM   2756  HZ1 LYS A 200      10.192  47.174   7.283  1.00 70.62           H
ATOM   2757  HZ2 LYS A 200       9.795  46.443   6.098  1.00 70.62           H
ATOM   2758  HZ3 LYS A 200       8.796  46.848   7.063  1.00 70.62           H
ATOM   2759  N   LEU A 201       6.971  39.643   5.250  1.00 34.77           N
ATOM   2760  CA  LEU A 201       6.513  38.541   4.409  1.00 34.76           C
ATOM   2761  C   LEU A 201       5.231  38.886   3.676  1.00 30.13           C
ATOM   2762  O   LEU A 201       5.151  38.725   2.457  1.00 31.92           O
ATOM   2763  CB  LEU A 201       6.276  37.295   5.256  1.00 32.14           C
ATOM   2764  CG  LEU A 201       7.502  36.524   5.636  1.00 40.03           C
ATOM   2765  CD1 LEU A 201       7.033  35.343   6.466  1.00 48.99           C
ATOM   2766  CD2 LEU A 201       8.278  36.065   4.411  1.00 41.56           C
ATOM   2767  H   LEU A 201       7.081  39.430   6.076  1.00 41.73           H
ATOM   2768  HA  LEU A 201       7.193  38.365   3.740  1.00 41.71           H
ATOM   2769  HB2 LEU A 201       5.844  37.571   6.083  1.00 38.56           H
ATOM   2770  HB3 LEU A 201       5.706  36.688   4.760  1.00 38.56           H
ATOM   2771  HG  LEU A 201       8.073  37.081   6.179  1.00 48.03           H
ATOM   2772 HD11 LEU A 201       7.801  34.820   6.740  1.00 58.78           H
ATOM   2773 HD12 LEU A 201       6.570  35.680   7.251  1.00 58.78           H
ATOM   2774 HD13 LEU A 201       6.428  34.808   5.927  1.00 58.78           H
ATOM   2775 HD21 LEU A 201       9.028  35.518   4.690  1.00 49.87           H
ATOM   2776 HD22 LEU A 201       7.678  35.546   3.856  1.00 49.87           H
ATOM   2777 HD23 LEU A 201       8.604  36.839   3.926  1.00 49.87           H
ATOM   2778  N   ASN A 202       4.195  39.295   4.418  1.00 31.92           N
ATOM   2779  CA  ASN A 202       2.929  39.668   3.784  1.00 36.66           C
ATOM   2780  C   ASN A 202       3.152  40.729   2.707  1.00 43.17           C
ATOM   2781  O   ASN A 202       2.548  40.679   1.622  1.00 37.97           O
ATOM   2782  CB  ASN A 202       1.940  40.219   4.817  1.00 38.92           C
ATOM   2783  CG  ASN A 202       1.577  39.236   5.899  1.00 45.58           C
ATOM   2784  OD1 ASN A 202       1.720  38.020   5.741  1.00 55.06           O
ATOM   2785  ND2 ASN A 202       1.074  39.765   7.017  1.00 53.05           N
ATOM   2786  H   ASN A 202       4.200  39.365   5.277  1.00 38.30           H
ATOM   2787  HA  ASN A 202       2.533  38.885   3.369  1.00 43.98           H
ATOM   2788  HB2 ASN A 202       2.343  40.986   5.251  1.00 46.70           H
ATOM   2789  HB3 ASN A 202       1.125  40.481   4.365  1.00 46.70           H
ATOM   2790 HD21 ASN A 202       0.861  39.270   7.687  1.00 63.66           H
ATOM   2791 HD22 ASN A 202       0.944  40.614   7.064  1.00 63.66           H
ATOM   2792  N   GLU A 203       4.019  41.706   2.997  1.00 43.50           N
ATOM   2793  CA  GLU A 203       4.339  42.713   1.995  1.00 43.72           C
ATOM   2794  C   GLU A 203       4.929  42.079   0.743  1.00 35.61           C
ATOM   2795  O   GLU A 203       4.413  42.331  -0.350  1.00 36.58           O
ATOM   2796  CB  GLU A 203       5.289  43.782   2.558  1.00 48.54           C
ATOM   2797  CG  GLU A 203       4.624  44.873   3.393  1.00 49.51           C
ATOM   2798  CD  GLU A 203       5.632  45.891   3.930  1.00 54.09           C
ATOM   2799  OE1 GLU A 203       6.506  46.322   3.162  1.00 59.11           O
ATOM   2800  OE2 GLU A 203       5.556  46.241   5.126  1.00 65.43           O1-
ATOM   2801  H   GLU A 203       4.413  41.822   3.748  1.00 52.19           H
ATOM   2802  HA  GLU A 203       3.518  43.155   1.740  1.00 52.46           H
ATOM   2803  HB2 GLU A 203       5.967  43.353   3.101  1.00 58.24           H
ATOM   2804  HB3 GLU A 203       5.697  44.238   1.803  1.00 58.24           H
ATOM   2805  HG2 GLU A 203       3.984  45.351   2.843  1.00 59.41           H
ATOM   2806  HG3 GLU A 203       4.169  44.470   4.150  1.00 59.41           H
ATOM   2807  N   ASN A 204       6.035  41.289   0.861  1.00 32.23           N
ATOM   2808  CA  ASN A 204       6.653  40.759  -0.362  1.00 41.23           C
ATOM   2809  C   ASN A 204       5.655  39.896  -1.172  1.00 43.08           C
ATOM   2810  O   ASN A 204       5.713  39.923  -2.394  1.00 47.68           O
ATOM   2811  CB  ASN A 204       7.890  39.927   0.018  1.00 38.02           C
ATOM   2812  CG  ASN A 204       9.026  40.861   0.351  1.00 48.20           C
ATOM   2813  OD1 ASN A 204       8.936  41.922   0.954  1.00 48.68           O
ATOM   2814  ND2 ASN A 204      10.294  40.441  -0.055  1.00 47.03           N
ATOM   2815  H   ASN A 204       6.508  41.134   1.767  1.00 38.67           H
ATOM   2816  HA  ASN A 204       6.939  41.616  -1.043  1.00 49.47           H
ATOM   2817  HB2 ASN A 204       7.671  39.277   0.899  1.00 45.62           H
ATOM   2818  HB3 ASN A 204       8.142  39.223  -0.805  1.00 45.62           H
ATOM   2819 HD21 ASN A 204      11.075  41.068   0.055  1.00 56.43           H
ATOM   2820 HD22 ASN A 204      10.435  39.646  -0.669  1.00 56.43           H
ATOM   2821  N   ILE A 205       4.778  39.108  -0.464  1.00 49.37           N
ATOM   2822  CA  ILE A 205       3.971  38.019  -1.088  1.00 50.21           C
ATOM   2823  C   ILE A 205       2.994  38.642  -2.117  1.00 43.97           C
ATOM   2824  O   ILE A 205       2.870  38.387  -3.295  1.00 45.17           O
ATOM   2825  CB  ILE A 205       3.325  37.191   0.081  1.00 37.93           C
ATOM   2826  CG1 ILE A 205       3.618  35.710  -0.187  1.00 49.27           C
ATOM   2827  CG2 ILE A 205       1.849  37.436   0.350  1.00 46.35           C
ATOM   2828  CD1 ILE A 205       5.111  35.406  -0.060  1.00 49.25           C
ATOM   2829  H   ILE A 205       4.775  39.117   0.571  1.00 59.24           H
ATOM   2830  HA  ILE A 205       4.658  37.356  -1.686  1.00 60.25           H
ATOM   2831  HB  ILE A 205       3.868  37.472   1.032  1.00 45.51           H
ATOM   2832 HG12 ILE A 205       3.047  35.080   0.537  1.00 59.12           H
ATOM   2833 HG13 ILE A 205       3.224  35.401  -1.176  1.00 59.12           H
ATOM   2834 HG21 ILE A 205       1.475  36.739   1.135  1.00 55.62           H
ATOM   2835 HG22 ILE A 205       1.629  38.431   0.743  1.00 55.62           H
ATOM   2836 HG23 ILE A 205       1.211  37.250  -0.523  1.00 55.62           H
ATOM   2837 HD11 ILE A 205       5.300  34.341  -0.262  1.00 59.09           H
ATOM   2838 HD12 ILE A 205       5.714  35.995  -0.756  1.00 59.09           H
ATOM   2839 HD13 ILE A 205       5.469  35.598   0.958  1.00 59.09           H
ATOM   2840  N   LYS A 206       2.281  39.650  -1.500  1.00 43.49           N
ATOM   2841  CA  LYS A 206       1.313  40.593  -2.083  1.00 48.71           C
ATOM   2842  C   LYS A 206       1.912  41.375  -3.236  1.00 50.58           C
ATOM   2843  O   LYS A 206       1.216  41.677  -4.212  1.00 47.15           O
ATOM   2844  CB  LYS A 206       0.794  41.621  -1.030  1.00 53.23           C
ATOM   2845  CG  LYS A 206       0.414  43.058  -1.646  1.00 56.87           C
ATOM   2846  CD  LYS A 206      -0.724  43.901  -0.974  1.00 59.26           C
ATOM   2847  CE  LYS A 206      -1.077  45.123  -1.885  1.00 72.90           C
ATOM   2848  NZ  LYS A 206      -2.336  45.883  -1.547  1.00 81.22           N1+
ATOM   2849  H   LYS A 206       2.401  39.833  -0.661  1.00 52.19           H
ATOM   2850  HA  LYS A 206       0.549  40.094  -2.398  1.00 58.45           H
ATOM   2851  HB2 LYS A 206       0.002  41.282  -0.580  1.00 63.87           H
ATOM   2852  HB3 LYS A 206       1.485  41.786  -0.368  1.00 63.87           H
ATOM   2853  HG2 LYS A 206       1.203  43.624  -1.636  1.00 68.24           H
ATOM   2854  HG3 LYS A 206       0.116  42.944  -2.559  1.00 68.24           H
ATOM   2855  HD2 LYS A 206      -1.526  43.365  -0.877  1.00 71.11           H
ATOM   2856  HD3 LYS A 206      -0.436  44.245  -0.113  1.00 71.11           H
ATOM   2857  HE2 LYS A 206      -0.344  45.758  -1.853  1.00 87.48           H
ATOM   2858  HE3 LYS A 206      -1.187  44.812  -2.797  1.00 87.48           H
ATOM   2859  HZ1 LYS A 206      -2.452  46.557  -2.121  1.00 97.46           H
ATOM   2860  HZ2 LYS A 206      -3.046  45.347  -1.595  1.00 97.46           H
ATOM   2861  HZ3 LYS A 206      -2.281  46.217  -0.726  1.00 97.46           H
ATOM   2862  N   ILE A 207       3.184  41.752  -3.131  1.00 47.79           N
ATOM   2863  CA  ILE A 207       3.865  42.313  -4.295  1.00 54.74           C
ATOM   2864  C   ILE A 207       4.057  41.249  -5.391  1.00 49.99           C
ATOM   2865  O   ILE A 207       3.630  41.472  -6.528  1.00 50.56           O
ATOM   2866  CB  ILE A 207       5.201  42.971  -3.906  1.00 46.18           C
ATOM   2867  CG1 ILE A 207       5.008  44.236  -3.047  1.00 49.41           C
ATOM   2868  CG2 ILE A 207       5.929  43.343  -5.176  1.00 38.18           C
ATOM   2869  CD1 ILE A 207       6.336  44.814  -2.475  1.00 51.28           C
ATOM   2870  H   ILE A 207       3.656  41.728  -2.413  1.00 57.35           H
ATOM   2871  HA  ILE A 207       3.307  43.028  -4.650  1.00 65.68           H
ATOM   2872  HB  ILE A 207       5.729  42.345  -3.395  1.00 55.41           H
ATOM   2873 HG12 ILE A 207       4.602  44.932  -3.584  1.00 59.28           H
ATOM   2874 HG13 ILE A 207       4.433  44.037  -2.292  1.00 59.28           H
ATOM   2875 HG21 ILE A 207       6.753  43.797  -4.946  1.00 45.82           H
ATOM   2876 HG22 ILE A 207       6.142  42.547  -5.678  1.00 45.82           H
ATOM   2877 HG23 ILE A 207       5.356  43.932  -5.695  1.00 45.82           H
ATOM   2878 HD11 ILE A 207       6.144  45.593  -1.929  1.00 61.53           H
ATOM   2879 HD12 ILE A 207       6.775  44.136  -1.934  1.00 61.53           H
ATOM   2880 HD13 ILE A 207       6.920  45.067  -3.206  1.00 61.53           H
ATOM   2881  N   LEU A 208       4.710  40.084  -5.084  1.00 54.80           N
ATOM   2882  CA  LEU A 208       5.123  39.116  -6.138  1.00 51.62           C
ATOM   2883  C   LEU A 208       3.987  38.400  -6.934  1.00 50.08           C
ATOM   2884  O   LEU A 208       4.144  37.714  -7.925  1.00 51.47           O
ATOM   2885  CB  LEU A 208       5.943  38.060  -5.389  1.00 52.89           C
ATOM   2886  CG  LEU A 208       7.213  38.719  -4.817  1.00 60.41           C
ATOM   2887  CD1 LEU A 208       7.812  37.831  -3.720  1.00 54.12           C
ATOM   2888  CD2 LEU A 208       8.175  39.041  -5.967  1.00 59.05           C
ATOM   2889  H   LEU A 208       4.858  39.796  -4.097  1.00 65.75           H
ATOM   2890  HA  LEU A 208       5.726  39.678  -6.903  1.00 61.93           H
ATOM   2891  HB2 LEU A 208       5.320  37.629  -4.570  1.00 63.47           H
ATOM   2892  HB3 LEU A 208       6.183  37.209  -6.056  1.00 63.47           H
ATOM   2893  HG  LEU A 208       6.942  39.692  -4.316  1.00 72.48           H
ATOM   2894 HD11 LEU A 208       8.733  38.262  -3.322  1.00 64.94           H
ATOM   2895 HD12 LEU A 208       7.094  37.755  -2.890  1.00 64.94           H
ATOM   2896 HD13 LEU A 208       8.019  36.822  -4.086  1.00 64.94           H
ATOM   2897 HD21 LEU A 208       9.096  39.501  -5.612  1.00 70.85           H
ATOM   2898 HD22 LEU A 208       8.421  38.143  -6.544  1.00 70.85           H
ATOM   2899 HD23 LEU A 208       7.704  39.747  -6.668  1.00 70.85           H
ATOM   2900  N   SER A 209       2.760  38.610  -6.350  1.00 46.67           N
ATOM   2901  CA  SER A 209       1.464  37.980  -6.648  1.00 44.62           C
ATOM   2902  C   SER A 209       0.377  38.973  -7.040  1.00 54.79           C
ATOM   2903  O   SER A 209      -0.802  38.600  -7.008  1.00 53.47           O
ATOM   2904  CB  SER A 209       0.901  37.199  -5.429  1.00 52.13           C
ATOM   2905  OG  SER A 209       0.204  38.063  -4.507  1.00 56.69           O
ATOM   2906  H   SER A 209       2.657  39.167  -5.695  1.00 56.01           H
ATOM   2907  HA  SER A 209       1.554  37.360  -7.381  1.00 53.54           H
ATOM   2908  HB2 SER A 209       0.231  36.564  -5.742  1.00 62.56           H
ATOM   2909  HB3 SER A 209       1.600  36.728  -4.960  1.00 62.56           H
ATOM   2910  HG  SER A 209       0.738  38.541  -4.061  1.00 68.03           H
ATOM   2911  N   SER A 210       0.717  40.238  -7.320  1.00 61.57           N
ATOM   2912  CA  SER A 210      -0.260  41.217  -7.798  1.00 51.73           C
ATOM   2913  C   SER A 210      -0.837  40.780  -9.153  1.00 44.90           C
ATOM   2914  O   SER A 210      -0.175  40.101  -9.937  1.00 40.91           O
ATOM   2915  CB  SER A 210       0.400  42.602  -7.924  1.00 65.37           C
ATOM   2916  OG  SER A 210       1.342  42.623  -8.986  1.00 65.32           O
ATOM   2917  H   SER A 210       1.506  40.562  -7.220  1.00 73.88           H
ATOM   2918  HA  SER A 210      -0.977  41.296  -7.149  1.00 62.07           H
ATOM   2919  HB2 SER A 210      -0.275  43.279  -8.088  1.00 78.44           H
ATOM   2920  HB3 SER A 210       0.876  42.813  -7.103  1.00 78.44           H
ATOM   2921  HG  SER A 210       1.610  43.409  -9.128  1.00 78.39           H
ATOM   2922  N   PRO A 211      -2.043  41.170  -9.476  1.00 42.42           N
ATOM   2923  CA  PRO A 211      -2.587  40.741 -10.772  1.00 49.89           C
ATOM   2924  C   PRO A 211      -1.820  41.334 -11.942  1.00 55.20           C
ATOM   2925  O   PRO A 211      -0.887  42.108 -11.733  1.00 55.31           O
ATOM   2926  CB  PRO A 211      -4.029  41.243 -10.726  1.00 56.02           C
ATOM   2927  CG  PRO A 211      -4.287  41.516  -9.262  1.00 52.64           C
ATOM   2928  CD  PRO A 211      -2.991  42.014  -8.747  1.00 51.16           C
ATOM   2929  HA  PRO A 211      -2.575  39.775 -10.846  1.00 59.87           H
ATOM   2930  HB2 PRO A 211      -4.091  42.066 -11.237  1.00 67.22           H
ATOM   2931  HB3 PRO A 211      -4.619  40.562 -11.085  1.00 67.22           H
ATOM   2932  HG2 PRO A 211      -4.986  42.175  -9.159  1.00 63.17           H
ATOM   2933  HG3 PRO A 211      -4.527  40.682  -8.825  1.00 63.17           H
ATOM   2934  HD2 PRO A 211      -2.868  42.946  -8.993  1.00 61.38           H
ATOM   2935  HD3 PRO A 211      -2.925  41.882  -7.790  1.00 61.38           H
ATOM   2936  N   TRP A 212      -2.186  40.948 -13.162  1.00 58.14           N
ATOM   2937  CA  TRP A 212      -1.608  41.434 -14.411  1.00 67.90           C
ATOM   2938  C   TRP A 212      -2.611  42.367 -15.095  1.00 60.47           C
ATOM   2939  O   TRP A 212      -3.741  42.532 -14.629  1.00 52.77           O
ATOM   2940  CB  TRP A 212      -1.239  40.264 -15.338  1.00 53.28           C
ATOM   2941  CG  TRP A 212      -0.317  39.262 -14.724  1.00 66.32           C
ATOM   2942  CD1 TRP A 212      -0.576  38.460 -13.658  1.00 61.17           C
ATOM   2943  CD2 TRP A 212       1.004  38.936 -15.156  1.00 64.82           C
ATOM   2944  NE1 TRP A 212       0.507  37.663 -13.386  1.00 56.21           N
ATOM   2945  CE2 TRP A 212       1.493  37.941 -14.291  1.00 67.79           C
ATOM   2946  CE3 TRP A 212       1.827  39.400 -16.178  1.00 64.20           C
ATOM   2947  CZ2 TRP A 212       2.773  37.406 -14.418  1.00 75.33           C
ATOM   2948  CZ3 TRP A 212       3.089  38.871 -16.302  1.00 69.79           C
ATOM   2949  CH2 TRP A 212       3.552  37.883 -15.431  1.00 68.30           C
ATOM   2950  H   TRP A 212      -2.809  40.376 -13.296  1.00 69.77           H
ATOM   2951  HA  TRP A 212      -0.803  41.941 -14.215  1.00 81.48           H
ATOM   2952  HB2 TRP A 212      -2.036  39.797 -15.615  1.00 63.94           H
ATOM   2953  HB3 TRP A 212      -0.789  40.625 -16.115  1.00 63.94           H
ATOM   2954  HD1 TRP A 212      -1.371  38.457 -13.182  1.00 73.40           H
ATOM   2955  HE1 TRP A 212       0.559  37.092 -12.749  1.00 67.44           H
ATOM   2956  HE3 TRP A 212       1.529  40.061 -16.755  1.00 77.04           H
ATOM   2957  HZ2 TRP A 212       3.084  36.746 -13.843  1.00 90.39           H
ATOM   2958  HZ3 TRP A 212       3.644  39.172 -16.979  1.00 83.75           H
ATOM   2959  HH2 TRP A 212       4.407  37.541 -15.545  1.00 81.96           H
ATOM   2960  N   ILE A 213      -2.191  42.959 -16.224  1.00 67.92           N
ATOM   2961  CA  ILE A 213      -3.057  43.811 -17.063  1.00 63.17           C
ATOM   2962  C   ILE A 213      -2.592  43.826 -18.513  1.00 66.91           C
ATOM   2963  O   ILE A 213      -1.404  43.693 -18.797  1.00 66.18           O
ATOM   2964  CB  ILE A 213      -3.116  45.233 -16.537  1.00 61.35           C
ATOM   2965  CG1 ILE A 213      -1.708  45.787 -16.429  1.00 67.25           C
ATOM   2966  CG2 ILE A 213      -3.785  45.265 -15.178  1.00 73.95           C
ATOM   2967  CD1 ILE A 213      -1.661  47.141 -15.813  1.00 76.81           C
ATOM   2968  H   ILE A 213      -1.396  42.879 -16.538  1.00 81.50           H
ATOM   2969  HA  ILE A 213      -3.958  43.456 -17.052  1.00 75.80           H
ATOM   2970  HB  ILE A 213      -3.630  45.775 -17.156  1.00 73.61           H
ATOM   2971 HG12 ILE A 213      -1.335  45.847 -17.321  1.00 80.70           H
ATOM   2972 HG13 ILE A 213      -1.171  45.192 -15.884  1.00 80.70           H
ATOM   2973 HG21 ILE A 213      -3.213  44.823 -14.534  1.00 88.73           H
ATOM   2974 HG22 ILE A 213      -4.637  44.805 -15.235  1.00 88.73           H
ATOM   2975 HG23 ILE A 213      -3.928  46.184 -14.908  1.00 88.73           H
ATOM   2976 HD11 ILE A 213      -2.230  47.731 -16.329  1.00 92.17           H
ATOM   2977 HD12 ILE A 213      -0.746  47.458 -15.834  1.00 92.17           H
ATOM   2978 HD13 ILE A 213      -1.971  47.098 -14.897  1.00 92.17           H
ATOM   2979  HC  ILE A 213      -3.249  43.954 -19.258  1.00 80.29           H
ATOM   2980  N   PRO A 221       0.746  40.679 -20.982  1.00 71.82           N1+
ATOM   2981  CA  PRO A 221       1.531  41.842 -21.435  1.00 76.53           C
ATOM   2982  C   PRO A 221       2.649  42.197 -20.470  1.00 82.85           C
ATOM   2983  O   PRO A 221       3.808  42.309 -20.859  1.00 85.59           O
ATOM   2984  CB  PRO A 221       0.489  42.975 -21.521  1.00 81.13           C
ATOM   2985  CG  PRO A 221      -0.853  42.251 -21.674  1.00 82.08           C
ATOM   2986  CD  PRO A 221      -0.688  41.003 -20.827  1.00 81.78           C
ATOM   2987  H2  PRO A 221       1.083  40.368 -20.139  1.00 86.19           H
ATOM   2988  H3  PRO A 221       0.849  39.982 -21.636  1.00 86.19           H
ATOM   2989  HA  PRO A 221       1.907  41.681 -22.316  1.00 91.84           H
ATOM   2990  HB2 PRO A 221       0.674  43.535 -22.293  1.00 97.35           H
ATOM   2991  HB3 PRO A 221       0.501  43.500 -20.705  1.00 97.35           H
ATOM   2992  HG2 PRO A 221      -0.990  42.012 -22.606  1.00 98.49           H
ATOM   2993  HG3 PRO A 221      -1.581  42.809 -21.351  1.00 98.49           H
ATOM   2994  HD2 PRO A 221      -0.893  41.200 -19.899  1.00 98.13           H
ATOM   2995  HD3 PRO A 221      -1.239  40.281 -21.168  1.00 98.13           H
ATOM   2996  N   ILE A 222       2.288  42.365 -19.175  1.00 77.38           N
ATOM   2997  CA  ILE A 222       3.261  42.695 -18.149  1.00 78.20           C
ATOM   2998  C   ILE A 222       2.557  42.516 -16.815  1.00 74.53           C
ATOM   2999  O   ILE A 222       1.324  42.454 -16.763  1.00 78.07           O
ATOM   3000  CB  ILE A 222       3.781  44.148 -18.347  1.00 80.27           C
ATOM   3001  CG1 ILE A 222       4.983  44.468 -17.419  1.00 81.83           C
ATOM   3002  CG2 ILE A 222       2.605  45.144 -18.182  1.00 74.78           C
ATOM   3003  CD1 ILE A 222       6.403  44.177 -18.017  1.00 68.96           C
ATOM   3004  H   ILE A 222       1.485  42.295 -18.899  1.00 92.85           H
ATOM   3005  HA  ILE A 222       4.010  42.080 -18.193  1.00 93.83           H
ATOM   3006  HB  ILE A 222       4.092  44.221 -19.262  1.00 96.31           H
ATOM   3007 HG12 ILE A 222       4.950  45.413 -17.193  1.00 98.20           H
ATOM   3008 HG13 ILE A 222       4.914  43.950 -16.607  1.00 98.20           H
ATOM   3009 HG21 ILE A 222       2.931  46.046 -18.320  1.00 89.73           H
ATOM   3010 HG22 ILE A 222       1.922  44.940 -18.843  1.00 89.73           H
ATOM   3011 HG23 ILE A 222       2.233  45.062 -17.290  1.00 89.73           H
ATOM   3012 HD11 ILE A 222       7.075  44.373 -17.344  1.00 82.75           H
ATOM   3013 HD12 ILE A 222       6.464  43.244 -18.276  1.00 82.75           H
ATOM   3014 HD13 ILE A 222       6.540  44.743 -18.791  1.00 82.75           H
ATOM   3015  N   ILE A 223       3.337  42.399 -15.733  1.00 79.54           N
ATOM   3016  CA  ILE A 223       2.792  42.318 -14.379  1.00 70.59           C
ATOM   3017  C   ILE A 223       1.881  43.532 -14.149  1.00 72.82           C
ATOM   3018  O   ILE A 223       1.288  44.067 -15.092  1.00 82.39           O
ATOM   3019  CB  ILE A 223       3.944  42.193 -13.348  1.00 72.40           C
ATOM   3020  CG1 ILE A 223       3.456  41.605 -12.002  1.00 76.84           C
ATOM   3021  CG2 ILE A 223       4.724  43.533 -13.166  1.00 82.53           C
ATOM   3022  CD1 ILE A 223       3.160  40.100 -12.016  1.00 75.65           C
ATOM   3023  H   ILE A 223       4.195  42.344 -15.756  1.00 95.44           H
ATOM   3024  HA  ILE A 223       2.251  41.516 -14.306  1.00 84.70           H
ATOM   3025  HB  ILE A 223       4.580  41.558 -13.713  1.00 86.87           H
ATOM   3026 HG12 ILE A 223       4.136  41.763 -11.328  1.00 92.20           H
ATOM   3027 HG13 ILE A 223       2.633  42.026 -11.727  1.00 92.20           H
ATOM   3028 HG21 ILE A 223       5.438  43.402 -12.523  1.00 99.03           H
ATOM   3029 HG22 ILE A 223       5.106  43.798 -14.018  1.00 99.03           H
ATOM   3030 HG23 ILE A 223       4.129  44.225 -12.847  1.00 99.03           H
ATOM   3031 HD11 ILE A 223       2.829  39.839 -11.141  1.00 90.78           H
ATOM   3032 HD12 ILE A 223       2.486  39.920 -12.688  1.00 90.78           H
ATOM   3033 HD13 ILE A 223       3.975  39.615 -12.221  1.00 90.78           H
ATOM   3034  N   ASP A 224       1.723  43.968 -12.909  1.00 68.99           N
ATOM   3035  CA  ASP A 224       0.904  45.138 -12.632  1.00 75.50           C
ATOM   3036  C   ASP A 224       1.573  46.058 -11.645  1.00 76.58           C
ATOM   3037  O   ASP A 224       1.059  47.156 -11.405  1.00 80.03           O
ATOM   3038  CB  ASP A 224      -0.473  44.721 -12.095  1.00 71.45           C
ATOM   3039  CG  ASP A 224      -1.472  45.883 -11.960  1.00 76.81           C
ATOM   3040  OD1 ASP A 224      -1.454  46.590 -10.922  1.00 74.45           O
ATOM   3041  OD2 ASP A 224      -2.312  46.049 -12.876  1.00 72.67           O1-
ATOM   3042  H   ASP A 224       2.089  43.644 -12.211  1.00 82.79           H
ATOM   3043  HA  ASP A 224       0.774  45.636 -13.452  1.00 90.60           H
ATOM   3044  HB2 ASP A 224      -0.845  44.094 -12.726  1.00 85.74           H
ATOM   3045  HB3 ASP A 224      -0.357  44.315 -11.221  1.00 85.74           H
ATOM   3046  N   TYR A 225       2.714  45.676 -11.093  1.00 77.24           N
ATOM   3047  CA  TYR A 225       3.334  46.455 -10.050  1.00 78.50           C
ATOM   3048  C   TYR A 225       4.606  47.122 -10.538  1.00 81.23           C
ATOM   3049  O   TYR A 225       5.423  46.531 -11.264  1.00 77.65           O
ATOM   3050  CB  TYR A 225       3.574  45.593  -8.803  1.00 73.41           C
ATOM   3051  CG  TYR A 225       2.669  46.040  -7.668  1.00 74.20           C
ATOM   3052  CD1 TYR A 225       1.457  46.683  -7.936  1.00 82.15           C
ATOM   3053  CD2 TYR A 225       3.024  45.864  -6.344  1.00 67.24           C
ATOM   3054  CE1 TYR A 225       0.626  47.122  -6.929  1.00 82.98           C
ATOM   3055  CE2 TYR A 225       2.185  46.311  -5.312  1.00 73.32           C
ATOM   3056  CZ  TYR A 225       0.984  46.938  -5.615  1.00 78.29           C
ATOM   3057  OH  TYR A 225       0.126  47.387  -4.625  1.00 79.12           O
ATOM   3058  H   TYR A 225       3.150  44.968 -11.298  1.00 92.68           H
ATOM   3059  HA  TYR A 225       2.761  47.202  -9.848  1.00 94.20           H
ATOM   3060  HB2 TYR A 225       3.374  44.666  -9.012  1.00 88.09           H
ATOM   3061  HB3 TYR A 225       4.499  45.679  -8.518  1.00 88.09           H
ATOM   3062  HD1 TYR A 225       1.196  46.818  -8.818  1.00 98.57           H
ATOM   3063  HD2 TYR A 225       3.830  45.447  -6.137  1.00 80.68           H
ATOM   3064  HE1 TYR A 225      -0.175  47.541  -7.140  1.00 99.57           H
ATOM   3065  HE2 TYR A 225       2.428  46.184  -4.425  1.00 87.98           H
ATOM   3066  HH  TYR A 225       0.474  47.271  -3.870  1.00 94.94           H
ATOM   3067  N   PHE A 226       4.695  48.391 -10.149  1.00 83.93           N
ATOM   3068  CA  PHE A 226       5.766  49.352 -10.351  1.00 84.01           C
ATOM   3069  C   PHE A 226       5.654  50.528  -9.362  1.00 74.06           C
ATOM   3070  O   PHE A 226       6.666  50.838  -8.719  1.00 73.62           O
ATOM   3071  CB  PHE A 226       5.810  49.844 -11.809  1.00 80.16           C
ATOM   3072  CG  PHE A 226       4.458  50.200 -12.388  1.00 87.99           C
ATOM   3073  CD1 PHE A 226       3.864  51.416 -12.101  1.00 81.83           C
ATOM   3074  CD2 PHE A 226       3.798  49.324 -13.246  1.00 78.39           C
ATOM   3075  CE1 PHE A 226       2.626  51.740 -12.631  1.00 86.66           C
ATOM   3076  CE2 PHE A 226       2.557  49.647 -13.786  1.00 77.00           C
ATOM   3077  CZ  PHE A 226       1.973  50.855 -13.481  1.00 84.24           C
ATOM   3078  H   PHE A 226       4.074  48.720  -9.691  1.00100.71           H
ATOM   3079  HA  PHE A 226       6.581  48.875 -10.165  1.00100.80           H
ATOM   3080  HB2 PHE A 226       6.377  50.629 -11.865  1.00 96.18           H
ATOM   3081  HB3 PHE A 226       6.178  49.132 -12.358  1.00 96.18           H
ATOM   3082  HD1 PHE A 226       4.291  52.013 -11.530  1.00 98.19           H
ATOM   3083  HD2 PHE A 226       4.188  48.507 -13.453  1.00 94.06           H
ATOM   3084  HE1 PHE A 226       2.236  52.558 -12.426  1.00103.99           H
ATOM   3085  HE2 PHE A 226       2.122  49.052 -14.354  1.00 92.40           H
ATOM   3086  HZ  PHE A 226       1.144  51.078 -13.840  1.00101.09           H
ATOM   3087  N   PRO A 227       4.435  51.179  -9.134  1.00 77.57           N
ATOM   3088  CA  PRO A 227       4.412  52.454  -8.379  1.00 86.06           C
ATOM   3089  C   PRO A 227       5.689  52.762  -7.580  1.00 80.22           C
ATOM   3090  O   PRO A 227       6.617  53.422  -8.072  1.00 67.68           O
ATOM   3091  CB  PRO A 227       3.185  52.270  -7.460  1.00 79.50           C
ATOM   3092  CG  PRO A 227       2.225  51.555  -8.324  1.00 80.59           C
ATOM   3093  CD  PRO A 227       3.067  50.598  -9.162  1.00 82.92           C
ATOM   3094  HA  PRO A 227       4.226  53.187  -8.989  1.00103.27           H
ATOM   3095  HB2 PRO A 227       3.386  51.706  -6.700  1.00 95.40           H
ATOM   3096  HB3 PRO A 227       2.827  53.123  -7.171  1.00 95.40           H
ATOM   3097  HG2 PRO A 227       1.605  51.050  -7.775  1.00 96.70           H
ATOM   3098  HG3 PRO A 227       1.748  52.184  -8.886  1.00 96.70           H
ATOM   3099  HD2 PRO A 227       3.041  49.742  -8.713  1.00 99.50           H
ATOM   3100  HD3 PRO A 227       2.708  50.533 -10.058  1.00 99.50           H
ATOM   3101  N   GLY A 228       5.752  52.249  -6.353  1.00 83.24           N
ATOM   3102  CA  GLY A 228       6.958  52.225  -5.548  1.00 81.15           C
ATOM   3103  C   GLY A 228       7.056  50.869  -4.869  1.00 84.51           C
ATOM   3104  O   GLY A 228       6.609  50.704  -3.724  1.00 80.74           O
ATOM   3105  H   GLY A 228       5.092  51.876  -5.956  1.00 99.88           H
ATOM   3106  HA2 GLY A 228       7.738  52.375  -6.104  1.00 97.38           H
ATOM   3107  HA3 GLY A 228       6.900  52.919  -4.871  1.00 97.38           H
ATOM   3108  N   THR A 229       7.578  49.870  -5.589  1.00 79.22           N
ATOM   3109  CA  THR A 229       7.454  48.489  -5.131  1.00 73.41           C
ATOM   3110  C   THR A 229       8.719  47.670  -5.357  1.00 68.41           C
ATOM   3111  O   THR A 229       9.191  47.011  -4.424  1.00 66.50           O
ATOM   3112  CB  THR A 229       6.266  47.799  -5.820  1.00 68.61           C
ATOM   3113  OG1 THR A 229       6.469  47.743  -7.242  1.00 68.79           O
ATOM   3114  CG2 THR A 229       4.961  48.527  -5.499  1.00 66.98           C
ATOM   3115  H   THR A 229       7.985  49.966  -6.339  1.00 95.06           H
ATOM   3116  HA  THR A 229       7.273  48.491  -4.180  1.00 88.09           H
ATOM   3117  HB  THR A 229       6.191  46.894  -5.487  1.00 82.33           H
ATOM   3118  HG1 THR A 229       5.811  47.381  -7.620  1.00 82.55           H
ATOM   3119 HG21 THR A 229       4.221  48.088  -5.939  1.00 80.37           H
ATOM   3120 HG22 THR A 229       4.803  48.527  -4.542  1.00 80.37           H
ATOM   3121 HG23 THR A 229       5.000  49.439  -5.816  1.00 80.37           H
ATOM   3122  N   HIS A 230       9.261  47.673  -6.582  1.00 68.63           N
ATOM   3123  CA  HIS A 230      10.446  46.869  -6.881  1.00 66.14           C
ATOM   3124  C   HIS A 230      11.463  47.005  -5.756  1.00 65.75           C
ATOM   3125  O   HIS A 230      12.207  46.058  -5.476  1.00 54.30           O
ATOM   3126  CB  HIS A 230      11.119  47.278  -8.204  1.00 74.28           C
ATOM   3127  CG  HIS A 230      10.494  46.701  -9.445  1.00 75.72           C
ATOM   3128  ND1 HIS A 230       9.362  45.911  -9.431  1.00 84.09           N
ATOM   3129  CD2 HIS A 230      10.858  46.810 -10.748  1.00 73.47           C
ATOM   3130  CE1 HIS A 230       9.055  45.562 -10.671  1.00 77.46           C
ATOM   3131  NE2 HIS A 230       9.944  46.097 -11.488  1.00 72.60           N
ATOM   3132  H   HIS A 230       8.960  48.123  -7.251  1.00 82.35           H
ATOM   3133  HA  HIS A 230      10.184  45.938  -6.947  1.00 79.36           H
ATOM   3134  HB2 HIS A 230      12.035  46.965  -8.176  1.00 89.13           H
ATOM   3135  HB3 HIS A 230      11.098  48.245  -8.282  1.00 89.13           H
ATOM   3136  HD2 HIS A 230      11.587  47.285 -11.083  1.00 88.16           H
ATOM   3137  HE1 HIS A 230       8.336  45.032 -10.930  1.00 92.95           H
ATOM   3138  HE2 HIS A 230       9.952  46.011 -12.341  1.00 87.12           H
ATOM   3139  N   ASN A 231      11.491  48.176  -5.096  1.00 62.06           N
ATOM   3140  CA  ASN A 231      12.445  48.441  -4.024  1.00 53.05           C
ATOM   3141  C   ASN A 231      11.961  47.957  -2.665  1.00 51.42           C
ATOM   3142  O   ASN A 231      12.785  47.614  -1.812  1.00 50.26           O
ATOM   3143  CB  ASN A 231      12.745  49.942  -3.932  1.00 54.95           C
ATOM   3144  CG  ASN A 231      13.478  50.472  -5.163  1.00 59.13           C
ATOM   3145  OD1 ASN A 231      14.310  49.784  -5.752  1.00 55.88           O
ATOM   3146  ND2 ASN A 231      13.159  51.695  -5.562  1.00 56.89           N
ATOM   3147  H   ASN A 231      10.949  48.832  -5.240  1.00 74.47           H
ATOM   3148  HA  ASN A 231      13.275  47.982  -4.221  1.00 63.65           H
ATOM   3149  HB2 ASN A 231      11.907  50.425  -3.852  1.00 65.94           H
ATOM   3150  HB3 ASN A 231      13.296  50.107  -3.150  1.00 65.94           H
ATOM   3151 HD21 ASN A 231      13.564  52.033  -6.240  1.00 68.26           H
ATOM   3152 HD22 ASN A 231      12.553  52.141  -5.150  1.00 68.26           H
ATOM   3153  N   LYS A 232      10.648  47.964  -2.420  1.00 55.17           N
ATOM   3154  CA  LYS A 232      10.137  47.414  -1.169  1.00 58.25           C
ATOM   3155  C   LYS A 232      10.482  45.934  -1.069  1.00 48.56           C
ATOM   3156  O   LYS A 232      10.913  45.456  -0.020  1.00 49.34           O
ATOM   3157  CB  LYS A 232       8.626  47.648  -1.086  1.00 54.51           C
ATOM   3158  CG  LYS A 232       7.947  47.099   0.158  1.00 60.53           C
ATOM   3159  CD  LYS A 232       8.167  47.976   1.390  1.00 60.47           C
ATOM   3160  CE  LYS A 232       9.285  47.414   2.267  1.00 71.26           C
ATOM   3161  NZ  LYS A 232       9.483  47.950   3.682  1.00 59.69           N1+
ATOM   3162  H   LYS A 232      10.043  48.260  -2.955  1.00 66.20           H
ATOM   3163  HA  LYS A 232      10.564  47.865  -0.421  1.00 69.90           H
ATOM   3164  HB2 LYS A 232       8.474  48.602  -1.089  1.00 65.41           H
ATOM   3165  HB3 LYS A 232       8.201  47.254  -1.864  1.00 65.41           H
ATOM   3166  HG2 LYS A 232       6.993  47.037  -0.001  1.00 72.63           H
ATOM   3167  HG3 LYS A 232       8.304  46.217   0.347  1.00 72.63           H
ATOM   3168  HD2 LYS A 232       8.415  48.868   1.112  1.00 72.56           H
ATOM   3169  HD3 LYS A 232       7.351  48.000   1.910  1.00 72.56           H
ATOM   3170  HE2 LYS A 232       9.038  46.510   2.377  1.00 85.51           H
ATOM   3171  HE3 LYS A 232      10.131  47.464   1.789  1.00 85.51           H
ATOM   3172  HZ1 LYS A 232       9.988  47.381   4.151  1.00 71.62           H
ATOM   3173  HZ2 LYS A 232       9.894  48.739   3.659  1.00 71.62           H
ATOM   3174  HZ3 LYS A 232       8.700  48.034   4.095  1.00 71.62           H
ATOM   3175  N   LEU A 233      10.338  45.206  -2.171  1.00 47.60           N
ATOM   3176  CA  LEU A 233      10.759  43.811  -2.222  1.00 48.50           C
ATOM   3177  C   LEU A 233      12.207  43.662  -1.796  1.00 53.39           C
ATOM   3178  O   LEU A 233      12.540  42.863  -0.912  1.00 49.44           O
ATOM   3179  CB  LEU A 233      10.585  43.296  -3.645  1.00 53.88           C
ATOM   3180  CG  LEU A 233       9.848  42.010  -3.957  1.00 58.42           C
ATOM   3181  CD1 LEU A 233       8.501  41.936  -3.238  1.00 56.06           C
ATOM   3182  CD2 LEU A 233       9.686  42.063  -5.463  1.00 62.14           C
ATOM   3183  H   LEU A 233       9.993  45.499  -2.902  1.00 57.11           H
ATOM   3184  HA  LEU A 233      10.212  43.283  -1.625  1.00 58.19           H
ATOM   3185  HB2 LEU A 233      10.113  43.988  -4.134  1.00 64.65           H
ATOM   3186  HB3 LEU A 233      11.469  43.197  -4.027  1.00 64.65           H
ATOM   3187  HG  LEU A 233      10.387  41.240  -3.709  1.00 70.09           H
ATOM   3188 HD11 LEU A 233       8.088  41.083  -3.417  1.00 67.27           H
ATOM   3189 HD12 LEU A 233       8.641  42.031  -2.284  1.00 67.27           H
ATOM   3190 HD13 LEU A 233       7.939  42.656  -3.558  1.00 67.27           H
ATOM   3191 HD21 LEU A 233       9.094  41.377  -5.763  1.00 74.56           H
ATOM   3192 HD22 LEU A 233       9.304  42.917  -5.717  1.00 74.56           H
ATOM   3193 HD23 LEU A 233      10.561  41.960  -5.869  1.00 74.56           H
ATOM   3194  N   LEU A 234      13.089  44.419  -2.443  1.00 45.90           N
ATOM   3195  CA  LEU A 234      14.514  44.306  -2.170  1.00 46.03           C
ATOM   3196  C   LEU A 234      14.805  44.640  -0.718  1.00 40.39           C
ATOM   3197  O   LEU A 234      15.529  43.913  -0.044  1.00 43.92           O
ATOM   3198  CB  LEU A 234      15.301  45.217  -3.126  1.00 53.91           C
ATOM   3199  CG  LEU A 234      15.342  44.752  -4.597  1.00 64.52           C
ATOM   3200  CD1 LEU A 234      15.944  45.792  -5.552  1.00 64.75           C
ATOM   3201  CD2 LEU A 234      16.100  43.468  -4.731  1.00 66.67           C
ATOM   3202  H   LEU A 234      12.882  45.000  -3.043  1.00 55.08           H
ATOM   3203  HA  LEU A 234      14.786  43.391  -2.337  1.00 55.24           H
ATOM   3204  HB2 LEU A 234      14.882  46.093  -3.120  1.00 64.68           H
ATOM   3205  HB3 LEU A 234      16.213  45.291  -2.810  1.00 64.68           H
ATOM   3206  HG  LEU A 234      14.438  44.579  -4.895  1.00 77.42           H
ATOM   3207 HD11 LEU A 234      15.970  45.418  -6.447  1.00 77.70           H
ATOM   3208 HD12 LEU A 234      15.395  46.591  -5.546  1.00 77.70           H
ATOM   3209 HD13 LEU A 234      16.843  46.001  -5.257  1.00 77.70           H
ATOM   3210 HD21 LEU A 234      16.157  43.220  -5.667  1.00 80.00           H
ATOM   3211 HD22 LEU A 234      16.989  43.595  -4.362  1.00 80.00           H
ATOM   3212 HD23 LEU A 234      15.622  42.785  -4.242  1.00 80.00           H
ATOM   3213  N   LYS A 235      14.192  45.700  -0.194  1.00 43.90           N
ATOM   3214  CA  LYS A 235      14.464  46.099   1.180  1.00 35.69           C
ATOM   3215  C   LYS A 235      13.978  45.049   2.176  1.00 45.60           C
ATOM   3216  O   LYS A 235      14.740  44.596   3.033  1.00 40.72           O
ATOM   3217  CB  LYS A 235      13.785  47.433   1.462  1.00 41.63           C
ATOM   3218  CG  LYS A 235      13.849  47.855   2.897  1.00 39.99           C
ATOM   3219  CD  LYS A 235      12.663  48.702   3.278  1.00 56.97           C
ATOM   3220  CE  LYS A 235      12.671  49.053   4.771  1.00 56.66           C
ATOM   3221  NZ  LYS A 235      11.652  50.101   5.065  1.00 70.15           N1+
ATOM   3222  H   LYS A 235      13.616  46.191  -0.604  1.00 52.68           H
ATOM   3223  HA  LYS A 235      15.427  46.186   1.286  1.00 42.82           H
ATOM   3224  HB2 LYS A 235      14.226  48.110   0.930  1.00 49.95           H
ATOM   3225  HB3 LYS A 235      12.849  47.374   1.208  1.00 49.95           H
ATOM   3226  HG2 LYS A 235      13.854  47.088   3.490  1.00 47.99           H
ATOM   3227  HG3 LYS A 235      14.653  48.370   3.035  1.00 47.99           H
ATOM   3228  HD2 LYS A 235      12.680  49.530   2.773  1.00 68.36           H
ATOM   3229  HD3 LYS A 235      11.857  48.204   3.085  1.00 68.36           H
ATOM   3230  HE2 LYS A 235      12.451  48.264   5.286  1.00 67.99           H
ATOM   3231  HE3 LYS A 235      13.543  49.388   5.025  1.00 67.99           H
ATOM   3232  HZ1 LYS A 235      11.752  50.401   5.894  1.00 84.18           H
ATOM   3233  HZ2 LYS A 235      11.744  50.775   4.494  1.00 84.18           H
ATOM   3234  HZ3 LYS A 235      10.834  49.759   4.978  1.00 84.18           H
ATOM   3235  N   ASN A 236      12.687  44.688   2.114  1.00 45.25           N
ATOM   3236  CA  ASN A 236      12.137  43.685   3.027  1.00 47.42           C
ATOM   3237  C   ASN A 236      12.955  42.399   3.060  1.00 31.83           C
ATOM   3238  O   ASN A 236      13.176  41.833   4.136  1.00 36.97           O
ATOM   3239  CB  ASN A 236      10.716  43.368   2.621  1.00 42.09           C
ATOM   3240  CG  ASN A 236       9.768  44.395   3.072  1.00 49.24           C
ATOM   3241  OD1 ASN A 236      10.082  45.209   3.930  1.00 51.96           O
ATOM   3242  ND2 ASN A 236       8.584  44.380   2.505  1.00 51.71           N
ATOM   3243  H   ASN A 236      12.103  45.012   1.577  1.00 54.30           H
ATOM   3244  HA  ASN A 236      12.126  44.048   3.931  1.00 56.91           H
ATOM   3245  HB2 ASN A 236      10.672  43.304   1.658  1.00 50.50           H
ATOM   3246  HB3 ASN A 236      10.460  42.535   3.038  1.00 50.50           H
ATOM   3247 HD21 ASN A 236       7.948  44.852   2.828  1.00 62.05           H
ATOM   3248 HD22 ASN A 236       8.451  43.897   1.805  1.00 62.05           H
ATOM   3249  N   VAL A 237      13.419  41.921   1.899  1.00 34.99           N
ATOM   3250  CA  VAL A 237      14.282  40.744   1.884  1.00 37.45           C
ATOM   3251  C   VAL A 237      15.567  41.039   2.638  1.00 46.17           C
ATOM   3252  O   VAL A 237      16.041  40.223   3.445  1.00 36.42           O
ATOM   3253  CB  VAL A 237      14.580  40.279   0.441  1.00 39.63           C
ATOM   3254  CG1 VAL A 237      15.576  39.114   0.444  1.00 46.45           C
ATOM   3255  CG2 VAL A 237      13.332  39.852  -0.266  1.00 54.49           C
ATOM   3256  H   VAL A 237      13.259  42.245   1.121  1.00 41.98           H
ATOM   3257  HA  VAL A 237      13.833  40.023   2.348  1.00 44.93           H
ATOM   3258  HB  VAL A 237      14.961  41.009  -0.067  1.00 47.56           H
ATOM   3259 HG11 VAL A 237      15.745  38.851  -0.475  1.00 55.73           H
ATOM   3260 HG12 VAL A 237      16.407  39.394   0.862  1.00 55.73           H
ATOM   3261 HG13 VAL A 237      15.191  38.370   0.934  1.00 55.73           H
ATOM   3262 HG21 VAL A 237      13.569  39.536  -1.152  1.00 65.39           H
ATOM   3263 HG22 VAL A 237      12.898  39.148   0.238  1.00 65.39           H
ATOM   3264 HG23 VAL A 237      12.763  40.623  -0.341  1.00 65.39           H
ATOM   3265  N   ALA A 238      16.168  42.205   2.374  1.00 44.81           N
ATOM   3266  CA  ALA A 238      17.354  42.585   3.123  1.00 43.64           C
ATOM   3267  C   ALA A 238      17.074  42.517   4.614  1.00 35.08           C
ATOM   3268  O   ALA A 238      17.844  41.937   5.391  1.00 37.28           O
ATOM   3269  CB  ALA A 238      17.792  43.990   2.705  1.00 49.89           C
ATOM   3270  H   ALA A 238      15.908  42.790   1.799  1.00 53.77           H
ATOM   3271  HA  ALA A 238      18.068  41.964   2.916  1.00 52.37           H
ATOM   3272  HB1 ALA A 238      18.614  44.211   3.161  1.00 59.86           H
ATOM   3273  HB2 ALA A 238      17.931  44.001   1.744  1.00 59.86           H
ATOM   3274  HB3 ALA A 238      17.093  44.628   2.936  1.00 59.86           H
ATOM   3275  N   PHE A 239      15.950  43.074   5.024  1.00 30.67           N
ATOM   3276  CA  PHE A 239      15.573  43.023   6.432  1.00 38.85           C
ATOM   3277  C   PHE A 239      15.454  41.580   6.963  1.00 41.30           C
ATOM   3278  O   PHE A 239      16.011  41.281   8.032  1.00 35.04           O
ATOM   3279  CB  PHE A 239      14.281  43.805   6.624  1.00 35.56           C
ATOM   3280  CG  PHE A 239      13.740  43.764   8.026  1.00 42.13           C
ATOM   3281  CD1 PHE A 239      13.104  42.635   8.497  1.00 40.47           C
ATOM   3282  CD2 PHE A 239      13.809  44.876   8.865  1.00 47.40           C
ATOM   3283  CE1 PHE A 239      12.610  42.578   9.775  1.00 43.34           C
ATOM   3284  CE2 PHE A 239      13.274  44.825  10.160  1.00 41.52           C
ATOM   3285  CZ  PHE A 239      12.680  43.677  10.609  1.00 54.28           C
ATOM   3286  H   PHE A 239      15.399  43.489   4.516  1.00 36.81           H
ATOM   3287  HA  PHE A 239      16.262  43.473   6.947  1.00 46.62           H
ATOM   3288  HB2 PHE A 239      14.453  44.735   6.406  1.00 42.67           H
ATOM   3289  HB3 PHE A 239      13.608  43.456   6.021  1.00 42.67           H
ATOM   3290  HD1 PHE A 239      13.055  41.886   7.955  1.00 48.56           H
ATOM   3291  HD2 PHE A 239      14.215  45.654   8.569  1.00 56.88           H
ATOM   3292  HE1 PHE A 239      12.198  41.802  10.073  1.00 52.00           H
ATOM   3293  HE2 PHE A 239      13.336  45.558  10.723  1.00 49.82           H
ATOM   3294  HZ  PHE A 239      12.331  43.628  11.475  1.00 65.13           H
ATOM   3295  N   MET A 240      14.716  40.664   6.263  1.00 39.81           N
ATOM   3296  CA  MET A 240      14.474  39.335   6.889  1.00 35.82           C
ATOM   3297  C   MET A 240      15.805  38.595   7.184  1.00 28.05           C
ATOM   3298  O   MET A 240      16.087  37.919   8.141  1.00 32.23           O
ATOM   3299  CB  MET A 240      13.543  38.588   5.918  1.00 29.72           C
ATOM   3300  CG  MET A 240      12.137  39.148   6.087  1.00 32.90           C
ATOM   3301  SD  MET A 240      10.900  38.341   5.024  1.00 39.91           S
ATOM   3302  CE  MET A 240      11.551  38.578   3.360  1.00 36.38           C
ATOM   3303  H   MET A 240      14.337  40.851   5.327  1.00 47.77           H
ATOM   3304  HA  MET A 240      13.994  39.473   7.901  1.00 42.97           H
ATOM   3305  HB2 MET A 240      13.904  38.693   4.874  1.00 35.66           H
ATOM   3306  HB3 MET A 240      13.569  37.498   6.135  1.00 35.66           H
ATOM   3307  HG2 MET A 240      11.767  38.995   7.123  1.00 39.47           H
ATOM   3308  HG3 MET A 240      12.113  40.241   5.897  1.00 39.47           H
ATOM   3309  HE1 MET A 240      10.835  38.119   2.659  1.00 43.65           H
ATOM   3310  HE2 MET A 240      11.657  39.640   3.115  1.00 43.65           H
ATOM   3311  HE3 MET A 240      12.518  38.079   3.236  1.00 43.65           H
ATOM   3312  N   LYS A 241      16.661  38.717   6.106  1.00 35.90           N
ATOM   3313  CA  LYS A 241      18.015  38.142   5.993  1.00 41.14           C
ATOM   3314  C   LYS A 241      18.936  38.701   7.060  1.00 37.65           C
ATOM   3315  O   LYS A 241      19.719  37.971   7.664  1.00 31.65           O
ATOM   3316  CB  LYS A 241      18.696  38.446   4.632  1.00 40.79           C
ATOM   3317  CG  LYS A 241      18.006  38.002   3.336  1.00 48.78           C
ATOM   3318  CD  LYS A 241      18.921  37.495   2.208  1.00 45.62           C
ATOM   3319  CE  LYS A 241      19.841  38.542   1.618  1.00 54.70           C
ATOM   3320  NZ  LYS A 241      20.908  37.924   0.744  1.00 51.88           N1+
ATOM   3321  H   LYS A 241      16.452  39.149   5.393  1.00 43.07           H
ATOM   3322  HA  LYS A 241      17.952  37.172   6.086  1.00 49.37           H
ATOM   3323  HB2 LYS A 241      18.847  39.399   4.563  1.00 48.94           H
ATOM   3324  HB3 LYS A 241      19.558  38.001   4.633  1.00 48.94           H
ATOM   3325  HG2 LYS A 241      17.451  37.266   3.568  1.00 58.53           H
ATOM   3326  HG3 LYS A 241      17.494  38.731   2.967  1.00 58.53           H
ATOM   3327  HD2 LYS A 241      19.461  36.762   2.542  1.00 54.74           H
ATOM   3328  HD3 LYS A 241      18.358  37.179   1.483  1.00 54.74           H
ATOM   3329  HE2 LYS A 241      19.327  39.155   1.069  1.00 65.64           H
ATOM   3330  HE3 LYS A 241      20.275  39.021   2.341  1.00 65.64           H
ATOM   3331  HZ1 LYS A 241      21.418  38.556   0.382  1.00 62.25           H
ATOM   3332  HZ2 LYS A 241      21.426  37.391   1.237  1.00 62.25           H
ATOM   3333  HZ3 LYS A 241      20.539  37.449   0.093  1.00 62.25           H
ATOM   3334  N   SER A 242      18.869  40.013   7.274  1.00 40.42           N
ATOM   3335  CA  SER A 242      19.598  40.629   8.373  1.00 39.89           C
ATOM   3336  C   SER A 242      19.107  40.095   9.706  1.00 34.38           C
ATOM   3337  O   SER A 242      19.906  39.841  10.613  1.00 33.69           O
ATOM   3338  CB  SER A 242      19.427  42.149   8.303  1.00 40.92           C
ATOM   3339  OG  SER A 242      20.236  42.785   9.263  1.00 54.38           O
ATOM   3340  H   SER A 242      18.408  40.562   6.799  1.00 48.50           H
ATOM   3341  HA  SER A 242      20.540  40.402   8.292  1.00 47.86           H
ATOM   3342  HB2 SER A 242      19.665  42.462   7.412  1.00 49.11           H
ATOM   3343  HB3 SER A 242      18.496  42.354   8.478  1.00 49.11           H
ATOM   3344  HG  SER A 242      20.159  43.620   9.174  1.00 65.26           H
ATOM   3345  N   TYR A 243      17.785  39.893   9.832  1.00 37.39           N
ATOM   3346  CA  TYR A 243      17.223  39.291  11.039  1.00 31.16           C
ATOM   3347  C   TYR A 243      17.688  37.863  11.234  1.00 28.18           C
ATOM   3348  O   TYR A 243      17.976  37.454  12.356  1.00 34.21           O
ATOM   3349  CB  TYR A 243      15.709  39.329  10.969  1.00 40.49           C
ATOM   3350  CG  TYR A 243      15.039  38.644  12.122  1.00 38.67           C
ATOM   3351  CD1 TYR A 243      14.679  37.321  12.037  1.00 41.46           C
ATOM   3352  CD2 TYR A 243      14.760  39.322  13.295  1.00 39.76           C
ATOM   3353  CE1 TYR A 243      14.066  36.693  13.076  1.00 41.15           C
ATOM   3354  CE2 TYR A 243      14.154  38.699  14.353  1.00 37.27           C
ATOM   3355  CZ  TYR A 243      13.787  37.385  14.236  1.00 52.26           C
ATOM   3356  OH  TYR A 243      13.167  36.746  15.300  1.00 49.42           O
ATOM   3357  H   TYR A 243      17.196  40.091   9.238  1.00 44.86           H
ATOM   3358  HA  TYR A 243      17.518  39.803  11.807  1.00 37.39           H
ATOM   3359  HB2 TYR A 243      15.435  40.258  10.979  1.00 48.59           H
ATOM   3360  HB3 TYR A 243      15.420  38.912  10.144  1.00 48.59           H
ATOM   3361  HD1 TYR A 243      14.864  36.856  11.258  1.00 49.75           H
ATOM   3362  HD2 TYR A 243      14.993  40.214  13.367  1.00 47.71           H
ATOM   3363  HE1 TYR A 243      13.837  35.801  12.999  1.00 49.38           H
ATOM   3364  HE2 TYR A 243      13.964  39.172  15.129  1.00 44.72           H
ATOM   3365  HH  TYR A 243      13.194  35.913  15.192  1.00 59.30           H
ATOM   3366  N   ILE A 244      17.750  37.080  10.154  1.00 31.52           N
ATOM   3367  CA  ILE A 244      18.246  35.718  10.252  1.00 29.40           C
ATOM   3368  C   ILE A 244      19.736  35.696  10.566  1.00 32.11           C
ATOM   3369  O   ILE A 244      20.202  34.866  11.351  1.00 29.34           O
ATOM   3370  CB  ILE A 244      17.928  34.970   8.949  1.00 31.61           C
ATOM   3371  CG1 ILE A 244      16.441  34.548   8.968  1.00 36.97           C
ATOM   3372  CG2 ILE A 244      18.790  33.788   8.830  1.00 34.95           C
ATOM   3373  CD1 ILE A 244      15.773  34.696   7.637  1.00 41.51           C
ATOM   3374  H   ILE A 244      17.519  37.307   9.359  1.00 37.83           H
ATOM   3375  HA  ILE A 244      17.791  35.281  10.985  1.00 35.27           H
ATOM   3376  HB  ILE A 244      18.093  35.556   8.192  1.00 37.93           H
ATOM   3377 HG12 ILE A 244      16.359  33.624   9.259  1.00 44.36           H
ATOM   3378 HG13 ILE A 244      15.963  35.123   9.585  1.00 44.36           H
ATOM   3379 HG21 ILE A 244      18.535  33.303   8.029  1.00 41.94           H
ATOM   3380 HG22 ILE A 244      19.724  34.036   8.771  1.00 41.94           H
ATOM   3381 HG23 ILE A 244      18.638  33.234   9.611  1.00 41.94           H
ATOM   3382 HD11 ILE A 244      14.840  34.447   7.722  1.00 49.81           H
ATOM   3383 HD12 ILE A 244      15.849  35.615   7.341  1.00 49.81           H
ATOM   3384 HD13 ILE A 244      16.216  34.110   7.000  1.00 49.81           H
ATOM   3385  N   LEU A 245      20.519  36.574   9.920  1.00 37.75           N
ATOM   3386  CA  LEU A 245      21.961  36.599  10.173  1.00 34.11           C
ATOM   3387  C   LEU A 245      22.249  36.906  11.639  1.00 26.48           C
ATOM   3388  O   LEU A 245      23.190  36.367  12.226  1.00 31.86           O
ATOM   3389  CB  LEU A 245      22.629  37.629   9.249  1.00 33.55           C
ATOM   3390  CG  LEU A 245      24.151  37.738   9.169  1.00 50.92           C
ATOM   3391  CD1 LEU A 245      24.775  36.380   8.920  1.00 45.86           C
ATOM   3392  CD2 LEU A 245      24.549  38.720   8.055  1.00 52.39           C
ATOM   3393  H   LEU A 245      20.242  37.147   9.343  1.00 45.30           H
ATOM   3394  HA  LEU A 245      22.317  35.724   9.967  1.00 40.93           H
ATOM   3395  HB2 LEU A 245      22.327  37.460   8.344  1.00 40.25           H
ATOM   3396  HB3 LEU A 245      22.310  38.499   9.540  1.00 40.25           H
ATOM   3397  HG  LEU A 245      24.491  38.079  10.008  1.00 61.10           H
ATOM   3398 HD11 LEU A 245      25.730  36.483   8.860  1.00 55.03           H
ATOM   3399 HD12 LEU A 245      24.552  35.786   9.654  1.00 55.03           H
ATOM   3400 HD13 LEU A 245      24.419  36.026   8.086  1.00 55.03           H
ATOM   3401 HD21 LEU A 245      25.515  38.759   7.992  1.00 62.86           H
ATOM   3402 HD22 LEU A 245      24.173  38.404   7.220  1.00 62.86           H
ATOM   3403 HD23 LEU A 245      24.196  39.598   8.267  1.00 62.86           H
ATOM   3404  N   GLU A 246      21.438  37.755  12.249  1.00 31.49           N
ATOM   3405  CA  GLU A 246      21.554  37.954  13.689  1.00 40.48           C
ATOM   3406  C   GLU A 246      21.444  36.624  14.433  1.00 39.79           C
ATOM   3407  O   GLU A 246      22.273  36.302  15.300  1.00 34.28           O
ATOM   3408  CB  GLU A 246      20.474  38.937  14.162  1.00 38.34           C
ATOM   3409  CG  GLU A 246      20.932  39.823  15.313  1.00 54.58           C
ATOM   3410  CD  GLU A 246      19.787  40.600  15.998  1.00 48.17           C
ATOM   3411  OE1 GLU A 246      18.839  41.077  15.298  1.00 43.23           O
ATOM   3412  OE2 GLU A 246      19.842  40.714  17.246  1.00 42.02           O1-
ATOM   3413  H   GLU A 246      20.829  38.229  11.864  1.00 37.79           H
ATOM   3414  HA  GLU A 246      22.425  38.343  13.880  1.00 48.58           H
ATOM   3415  HB2 GLU A 246      20.186  39.498  13.421  1.00 46.00           H
ATOM   3416  HB3 GLU A 246      19.726  38.420  14.496  1.00 46.00           H
ATOM   3417  HG2 GLU A 246      21.381  39.280  15.980  1.00 65.49           H
ATOM   3418  HG3 GLU A 246      21.563  40.448  14.936  1.00 65.49           H
ATOM   3419  N   LYS A 247      20.411  35.831  14.105  1.00 39.95           N
ATOM   3420  CA  LYS A 247      20.230  34.536  14.754  1.00 33.08           C
ATOM   3421  C   LYS A 247      21.401  33.626  14.455  1.00 27.93           C
ATOM   3422  O   LYS A 247      21.836  32.860  15.312  1.00 33.28           O
ATOM   3423  CB  LYS A 247      18.921  33.885  14.281  1.00 33.13           C
ATOM   3424  CG  LYS A 247      17.669  34.722  14.542  1.00 35.46           C
ATOM   3425  CD  LYS A 247      17.385  34.826  16.020  1.00 41.52           C
ATOM   3426  CE  LYS A 247      16.101  35.587  16.298  1.00 52.99           C
ATOM   3427  NZ  LYS A 247      16.224  37.020  15.951  1.00 61.39           N1+
ATOM   3428  H   LYS A 247      19.812  36.019  13.519  1.00 47.93           H
ATOM   3429  HA  LYS A 247      20.179  34.659  15.719  1.00 39.69           H
ATOM   3430  HB2 LYS A 247      18.982  33.738  13.321  1.00 39.76           H
ATOM   3431  HB3 LYS A 247      18.823  33.039  14.744  1.00 39.76           H
ATOM   3432  HG2 LYS A 247      17.801  35.618  14.192  1.00 42.55           H
ATOM   3433  HG3 LYS A 247      16.904  34.306  14.110  1.00 42.55           H
ATOM   3434  HD2 LYS A 247      17.290  33.927  16.383  1.00 49.82           H
ATOM   3435  HD3 LYS A 247      18.119  35.282  16.462  1.00 49.82           H
ATOM   3436  HE2 LYS A 247      15.393  35.208  15.752  1.00 63.59           H
ATOM   3437  HE3 LYS A 247      15.874  35.519  17.242  1.00 63.59           H
ATOM   3438  HZ1 LYS A 247      16.889  37.385  16.416  1.00 73.66           H
ATOM   3439  HZ2 LYS A 247      16.390  37.120  15.081  1.00 73.66           H
ATOM   3440  HZ3 LYS A 247      15.472  37.441  16.154  1.00 73.66           H
ATOM   3441  N   VAL A 248      21.928  33.709  13.235  1.00 31.34           N
ATOM   3442  CA  VAL A 248      23.070  32.892  12.836  1.00 29.12           C
ATOM   3443  C   VAL A 248      24.286  33.199  13.704  1.00 38.68           C
ATOM   3444  O   VAL A 248      24.984  32.289  14.182  1.00 34.01           O
ATOM   3445  CB  VAL A 248      23.371  33.130  11.346  1.00 33.54           C
ATOM   3446  CG1 VAL A 248      24.673  32.441  10.918  1.00 38.55           C
ATOM   3447  CG2 VAL A 248      22.216  32.630  10.500  1.00 32.78           C
ATOM   3448  H   VAL A 248      21.625  34.218  12.611  1.00 37.61           H
ATOM   3449  HA  VAL A 248      22.848  31.957  12.980  1.00 34.94           H
ATOM   3450  HB  VAL A 248      23.473  34.083  11.191  1.00 40.24           H
ATOM   3451 HG11 VAL A 248      24.835  32.639   9.983  1.00 46.26           H
ATOM   3452 HG12 VAL A 248      25.411  32.776  11.449  1.00 46.26           H
ATOM   3453 HG13 VAL A 248      24.591  31.482  11.039  1.00 46.26           H
ATOM   3454 HG21 VAL A 248      22.430  32.791   9.568  1.00 39.34           H
ATOM   3455 HG22 VAL A 248      22.108  31.678  10.648  1.00 39.34           H
ATOM   3456 HG23 VAL A 248      21.405  33.096  10.743  1.00 39.34           H
ATOM   3457  N   LYS A 249      24.564  34.492  13.897  1.00 36.83           N
ATOM   3458  CA  LYS A 249      25.669  34.921  14.756  1.00 45.74           C
ATOM   3459  C   LYS A 249      25.554  34.328  16.155  1.00 34.71           C
ATOM   3460  O   LYS A 249      26.520  33.778  16.680  1.00 41.68           O
ATOM   3461  CB  LYS A 249      25.700  36.445  14.804  1.00 40.64           C
ATOM   3462  CG  LYS A 249      26.064  37.083  13.480  1.00 39.84           C
ATOM   3463  CD  LYS A 249      26.574  38.513  13.674  1.00 62.10           C
ATOM   3464  CE  LYS A 249      26.975  39.130  12.341  1.00 58.46           C
ATOM   3465  NZ  LYS A 249      27.959  40.256  12.473  1.00 72.65           N1+
ATOM   3466  H   LYS A 249      24.120  35.144  13.544  1.00 44.20           H
ATOM   3467  HA  LYS A 249      26.504  34.623  14.359  1.00 54.89           H
ATOM   3468  HB2 LYS A 249      24.815  36.765  15.048  1.00 48.76           H
ATOM   3469  HB3 LYS A 249      26.349  36.726  15.464  1.00 48.76           H
ATOM   3470  HG2 LYS A 249      26.752  36.554  13.051  1.00 47.80           H
ATOM   3471  HG3 LYS A 249      25.284  37.133  12.911  1.00 47.80           H
ATOM   3472  HD2 LYS A 249      25.872  39.062  14.062  1.00 74.52           H
ATOM   3473  HD3 LYS A 249      27.352  38.505  14.250  1.00 74.52           H
ATOM   3474  HE2 LYS A 249      27.381  38.454  11.786  1.00 70.15           H
ATOM   3475  HE3 LYS A 249      26.182  39.468  11.900  1.00 70.15           H
ATOM   3476  HZ1 LYS A 249      28.269  40.479  11.669  1.00 87.18           H
ATOM   3477  HZ2 LYS A 249      27.563  40.961  12.847  1.00 87.18           H
ATOM   3478  HZ3 LYS A 249      28.645  40.008  12.978  1.00 87.18           H
ATOM   3479  N   GLU A 250      24.359  34.358  16.742  1.00 35.22           N
ATOM   3480  CA  GLU A 250      24.186  33.754  18.062  1.00 34.71           C
ATOM   3481  C   GLU A 250      24.371  32.247  18.040  1.00 41.83           C
ATOM   3482  O   GLU A 250      24.865  31.667  19.020  1.00 41.18           O
ATOM   3483  CB  GLU A 250      22.816  34.079  18.629  1.00 35.90           C
ATOM   3484  CG  GLU A 250      22.293  35.394  18.179  1.00 47.32           C
ATOM   3485  CD  GLU A 250      21.007  35.803  18.855  1.00 52.78           C
ATOM   3486  OE1 GLU A 250      20.049  35.003  18.937  1.00 49.19           O
ATOM   3487  OE2 GLU A 250      20.947  36.962  19.289  1.00 56.45           O1-
ATOM   3488  H   GLU A 250      23.660  34.695  16.379  1.00 42.26           H
ATOM   3489  HA  GLU A 250      24.854  34.134  18.646  1.00 41.65           H
ATOM   3490  HB2 GLU A 250      22.186  33.399  18.347  1.00 43.08           H
ATOM   3491  HB3 GLU A 250      22.877  34.091  19.594  1.00 43.08           H
ATOM   3492  HG2 GLU A 250      22.965  36.082  18.315  1.00 56.78           H
ATOM   3493  HG3 GLU A 250      22.084  35.312  17.241  1.00 56.78           H
ATOM   3494  N   HIS A 251      23.937  31.576  16.961  1.00 38.72           N
ATOM   3495  CA  HIS A 251      24.104  30.128  16.917  1.00 34.75           C
ATOM   3496  C   HIS A 251      25.583  29.762  16.824  1.00 38.26           C
ATOM   3497  O   HIS A 251      26.001  28.721  17.347  1.00 36.51           O
ATOM   3498  CB  HIS A 251      23.317  29.511  15.731  1.00 31.04           C
ATOM   3499  CG  HIS A 251      21.858  29.294  15.998  1.00 31.16           C
ATOM   3500  ND1 HIS A 251      20.997  30.314  16.340  1.00 30.05           N1+
ATOM   3501  CD2 HIS A 251      21.089  28.184  15.884  1.00 31.95           C
ATOM   3502  CE1 HIS A 251      19.774  29.833  16.479  1.00 34.98           C
ATOM   3503  NE2 HIS A 251      19.804  28.541  16.210  1.00 32.52           N
ATOM   3504  H   HIS A 251      23.564  31.928  16.272  1.00 46.46           H
ATOM   3505  HA  HIS A 251      23.771  29.741  17.740  1.00 41.70           H
ATOM   3506  HB2 HIS A 251      23.700  28.644  15.506  1.00 37.24           H
ATOM   3507  HB3 HIS A 251      23.384  30.099  14.965  1.00 37.24           H
ATOM   3508  HD1 HIS A 251      21.225  31.128  16.470  1.00 36.06           H
ATOM   3509  HD2 HIS A 251      21.381  27.333  15.658  1.00 38.34           H
ATOM   3510  HE1 HIS A 251      19.019  30.317  16.721  1.00 41.98           H
ATOM   3511  HE2 HIS A 251      19.124  28.019  16.228  1.00 39.02           H
ATOM   3512  N   GLN A 252      26.369  30.585  16.125  1.00 39.40           N
ATOM   3513  CA  GLN A 252      27.794  30.323  15.964  1.00 46.41           C
ATOM   3514  C   GLN A 252      28.510  30.371  17.313  1.00 42.52           C
ATOM   3515  O   GLN A 252      29.507  29.674  17.513  1.00 47.46           O
ATOM   3516  CB  GLN A 252      28.407  31.332  14.986  1.00 40.74           C
ATOM   3517  CG  GLN A 252      28.077  31.100  13.518  1.00 50.17           C
ATOM   3518  CD  GLN A 252      28.422  32.295  12.639  1.00 46.65           C
ATOM   3519  OE1 GLN A 252      28.174  33.439  13.006  1.00 47.74           O
ATOM   3520  NE2 GLN A 252      28.986  32.027  11.462  1.00 49.56           N
ATOM   3521  H   GLN A 252      26.106  31.302  15.734  1.00 47.27           H
ATOM   3522  HA  GLN A 252      27.904  29.438  15.580  1.00 55.69           H
ATOM   3523  HB2 GLN A 252      28.088  32.222  15.213  1.00 48.89           H
ATOM   3524  HB3 GLN A 252      29.368  31.295  15.073  1.00 48.89           H
ATOM   3525  HG2 GLN A 252      28.577  30.338  13.189  1.00 60.21           H
ATOM   3526  HG3 GLN A 252      27.124  30.947  13.433  1.00 60.21           H
ATOM   3527 HE21 GLN A 252      29.203  31.221  11.259  1.00 59.46           H
ATOM   3528 HE22 GLN A 252      29.138  32.666  10.904  1.00 59.46           H
ATOM   3529  N   GLU A 253      27.978  31.126  18.272  1.00 49.10           N
ATOM   3530  CA  GLU A 253      28.597  31.165  19.594  1.00 44.37           C
ATOM   3531  C   GLU A 253      28.576  29.779  20.240  1.00 55.37           C
ATOM   3532  O   GLU A 253      29.595  29.296  20.744  1.00 62.68           O
ATOM   3533  CB  GLU A 253      27.883  32.179  20.478  1.00 49.88           C
ATOM   3534  CG  GLU A 253      27.907  33.655  19.998  1.00 51.60           C
ATOM   3535  CD  GLU A 253      26.901  34.494  20.792  1.00 66.00           C
ATOM   3536  OE1 GLU A 253      26.489  34.033  21.894  1.00 66.89           O
ATOM   3537  OE2 GLU A 253      26.499  35.587  20.317  1.00 60.28           O1-
ATOM   3538  H   GLU A 253      27.270  31.611  18.186  1.00 58.91           H
ATOM   3539  HA  GLU A 253      29.513  31.462  19.496  1.00 53.24           H
ATOM   3540  HB2 GLU A 253      26.953  31.916  20.543  1.00 59.85           H
ATOM   3541  HB3 GLU A 253      28.288  32.143  21.355  1.00 59.85           H
ATOM   3542  HG2 GLU A 253      28.795  34.026  20.137  1.00 61.91           H
ATOM   3543  HG3 GLU A 253      27.673  33.708  19.058  1.00 61.91           H
ATOM   3544  N   SER A 254      27.433  29.103  20.211  1.00 55.04           N
ATOM   3545  CA  SER A 254      27.317  27.833  20.913  1.00 52.14           C
ATOM   3546  C   SER A 254      27.366  26.626  19.984  1.00 56.16           C
ATOM   3547  O   SER A 254      26.828  25.566  20.333  1.00 55.12           O
ATOM   3548  CB  SER A 254      26.028  27.816  21.741  1.00 63.88           C
ATOM   3549  OG  SER A 254      24.879  28.035  20.949  1.00 70.83           O
ATOM   3550  H   SER A 254      26.715  29.367  19.817  1.00 66.05           H
ATOM   3551  HA  SER A 254      28.062  27.748  21.531  1.00 62.57           H
ATOM   3552  HB2 SER A 254      25.952  26.954  22.178  1.00 76.66           H
ATOM   3553  HB3 SER A 254      26.059  28.529  22.397  1.00 76.66           H
ATOM   3554  HG  SER A 254      24.190  27.959  21.429  1.00 84.99           H
ATOM   3555  N   MET A 255      27.999  26.739  18.817  1.00 49.09           N
ATOM   3556  CA  MET A 255      27.859  25.665  17.846  1.00 49.34           C
ATOM   3557  C   MET A 255      28.653  24.444  18.277  1.00 53.43           C
ATOM   3558  O   MET A 255      29.861  24.522  18.515  1.00 56.96           O
ATOM   3559  CB  MET A 255      28.266  26.107  16.435  1.00 64.00           C
ATOM   3560  CG  MET A 255      29.698  26.507  16.181  1.00 60.70           C
ATOM   3561  SD  MET A 255      29.825  26.897  14.396  1.00 73.85           S
ATOM   3562  CE  MET A 255      29.877  25.201  13.715  1.00 59.70           C
ATOM   3563  H   MET A 255      28.474  27.412  18.564  1.00 58.91           H
ATOM   3564  HA  MET A 255      26.919  25.422  17.808  1.00 59.21           H
ATOM   3565  HB2 MET A 255      28.086  25.358  15.844  1.00 76.80           H
ATOM   3566  HB3 MET A 255      27.707  26.856  16.171  1.00 76.80           H
ATOM   3567  HG2 MET A 255      29.928  27.290  16.706  1.00 72.84           H
ATOM   3568  HG3 MET A 255      30.285  25.765  16.390  1.00 72.84           H
ATOM   3569  HE1 MET A 255      29.906  25.248  12.747  1.00 71.63           H
ATOM   3570  HE2 MET A 255      30.672  24.755  14.041  1.00 71.63           H
ATOM   3571  HE3 MET A 255      29.092  24.700  13.993  1.00 71.63           H
ATOM   3572  N   ASP A 256      27.951  23.308  18.320  1.00 45.45           N
ATOM   3573  CA  ASP A 256      28.375  22.055  18.931  1.00 40.15           C
ATOM   3574  C   ASP A 256      28.068  20.903  17.973  1.00 42.32           C
ATOM   3575  O   ASP A 256      26.896  20.576  17.746  1.00 36.25           O
ATOM   3576  CB  ASP A 256      27.632  21.893  20.266  1.00 39.52           C
ATOM   3577  CG  ASP A 256      27.785  20.532  20.906  1.00 39.27           C
ATOM   3578  OD1 ASP A 256      27.356  20.430  22.092  1.00 43.45           O
ATOM   3579  OD2 ASP A 256      28.302  19.586  20.273  1.00 43.21           O1-
ATOM   3580  H   ASP A 256      27.159  23.261  18.010  1.00 54.54           H
ATOM   3581  HA  ASP A 256      29.333  22.089  19.083  1.00 48.17           H
ATOM   3582  HB2 ASP A 256      27.991  22.542  20.891  1.00 47.42           H
ATOM   3583  HB3 ASP A 256      26.688  22.058  20.128  1.00 47.42           H
ATOM   3584  N   MET A 257      29.115  20.249  17.454  1.00 39.54           N
ATOM   3585  CA  MET A 257      28.940  19.176  16.474  1.00 45.80           C
ATOM   3586  C   MET A 257      28.128  18.007  17.017  1.00 48.92           C
ATOM   3587  O   MET A 257      27.682  17.165  16.232  1.00 44.54           O
ATOM   3588  CB  MET A 257      30.298  18.661  15.966  1.00 40.35           C
ATOM   3589  CG  MET A 257      31.065  19.629  15.045  1.00 54.43           C
ATOM   3590  SD  MET A 257      30.321  20.236  13.466  1.00 71.55           S
ATOM   3591  CE  MET A 257      30.409  18.823  12.311  1.00 49.74           C
ATOM   3592  H   MET A 257      29.934  20.403  17.661  1.00 47.44           H
ATOM   3593  HA  MET A 257      28.470  19.540  15.708  1.00 54.95           H
ATOM   3594  HB2 MET A 257      30.869  18.476  16.727  1.00 48.42           H
ATOM   3595  HB3 MET A 257      30.144  17.843  15.471  1.00 48.42           H
ATOM   3596  HG2 MET A 257      31.262  20.422  15.567  1.00 65.32           H
ATOM   3597  HG3 MET A 257      31.903  19.203  14.805  1.00 65.32           H
ATOM   3598  HE1 MET A 257      30.030  19.091  11.455  1.00 59.69           H
ATOM   3599  HE2 MET A 257      31.340  18.579  12.185  1.00 59.69           H
ATOM   3600  HE3 MET A 257      29.914  18.066  12.665  1.00 59.69           H
ATOM   3601  N   ASN A 258      27.872  17.937  18.319  1.00 41.21           N
ATOM   3602  CA  ASN A 258      27.071  16.837  18.819  1.00 35.56           C
ATOM   3603  C   ASN A 258      25.714  17.295  19.307  1.00 36.92           C
ATOM   3604  O   ASN A 258      24.991  16.490  19.899  1.00 37.95           O
ATOM   3605  CB  ASN A 258      27.825  16.092  19.921  1.00 47.48           C
ATOM   3606  CG  ASN A 258      29.128  15.536  19.422  1.00 58.57           C
ATOM   3607  OD1 ASN A 258      30.035  16.297  19.082  1.00 67.20           O
ATOM   3608  ND2 ASN A 258      29.220  14.216  19.317  1.00 55.21           N
ATOM   3609  H   ASN A 258      28.126  18.503  18.911  1.00 49.45           H
ATOM   3610  HA  ASN A 258      26.899  16.200  18.110  1.00 42.67           H
ATOM   3611  HB2 ASN A 258      28.017  16.697  20.656  1.00 56.98           H
ATOM   3612  HB3 ASN A 258      27.288  15.350  20.227  1.00 56.98           H
ATOM   3613 HD21 ASN A 258      29.944  13.857  19.022  1.00 66.25           H
ATOM   3614 HD22 ASN A 258      28.562  13.716  19.544  1.00 66.25           H
ATOM   3615  N   ASN A 259      25.328  18.553  19.052  1.00 30.02           N
ATOM   3616  CA  ASN A 259      24.035  18.971  19.596  1.00 36.49           C
ATOM   3617  C   ASN A 259      23.280  19.944  18.695  1.00 35.33           C
ATOM   3618  O   ASN A 259      22.669  20.889  19.219  1.00 31.40           O
ATOM   3619  CB  ASN A 259      24.219  19.637  20.973  1.00 31.13           C
ATOM   3620  CG  ASN A 259      22.928  19.736  21.764  1.00 29.91           C
ATOM   3621  OD1 ASN A 259      22.049  18.873  21.693  1.00 32.33           O
ATOM   3622  ND2 ASN A 259      22.822  20.783  22.558  1.00 36.33           N
ATOM   3623  H   ASN A 259      25.763  19.151  18.609  1.00 36.02           H
ATOM   3624  HA  ASN A 259      23.476  18.188  19.720  1.00 43.79           H
ATOM   3625  HB2 ASN A 259      24.850  19.115  21.490  1.00 37.36           H
ATOM   3626  HB3 ASN A 259      24.554  20.540  20.855  1.00 37.36           H
ATOM   3627 HD21 ASN A 259      22.145  20.855  23.086  1.00 43.59           H
ATOM   3628 HD22 ASN A 259      23.430  21.388  22.552  1.00 43.59           H
ATOM   3629  N   PRO A 260      23.248  19.744  17.370  1.00 30.37           N
ATOM   3630  CA  PRO A 260      22.395  20.593  16.544  1.00 29.37           C
ATOM   3631  C   PRO A 260      20.960  20.405  16.971  1.00 19.77           C
ATOM   3632  O   PRO A 260      20.501  19.292  17.257  1.00 25.93           O
ATOM   3633  CB  PRO A 260      22.649  20.071  15.120  1.00 32.59           C
ATOM   3634  CG  PRO A 260      22.759  18.646  15.355  1.00 37.74           C
ATOM   3635  CD  PRO A 260      23.610  18.528  16.634  1.00 34.28           C
ATOM   3636  HA  PRO A 260      22.625  21.534  16.608  1.00 35.24           H
ATOM   3637  HB2 PRO A 260      21.893  20.284  14.546  1.00 39.10           H
ATOM   3638  HB3 PRO A 260      23.477  20.429  14.769  1.00 39.10           H
ATOM   3639  HG2 PRO A 260      21.869  18.284  15.490  1.00 45.28           H
ATOM   3640  HG3 PRO A 260      23.199  18.230  14.602  1.00 45.28           H
ATOM   3641  HD2 PRO A 260      23.349  17.741  17.134  1.00 41.13           H
ATOM   3642  HD3 PRO A 260      24.554  18.534  16.419  1.00 41.13           H
ATOM   3643  N   GLN A 261      20.235  21.495  16.999  1.00 25.05           N
ATOM   3644  CA  GLN A 261      18.820  21.409  17.329  1.00 28.09           C
ATOM   3645  C   GLN A 261      17.925  22.191  16.376  1.00 27.74           C
ATOM   3646  O   GLN A 261      16.733  22.304  16.665  1.00 24.15           O
ATOM   3647  CB  GLN A 261      18.543  21.889  18.777  1.00 27.71           C
ATOM   3648  CG  GLN A 261      19.523  21.324  19.780  1.00 32.77           C
ATOM   3649  CD  GLN A 261      19.086  21.480  21.255  1.00 42.26           C
ATOM   3650  OE1 GLN A 261      18.248  22.323  21.609  1.00 40.00           O
ATOM   3651  NE2 GLN A 261      19.665  20.650  22.116  1.00 34.51           N
ATOM   3652  H   GLN A 261      20.534  22.286  16.836  1.00 30.06           H
ATOM   3653  HA  GLN A 261      18.535  20.484  17.273  1.00 33.71           H
ATOM   3654  HB2 GLN A 261      18.585  22.860  18.814  1.00 33.25           H
ATOM   3655  HB3 GLN A 261      17.657  21.585  19.033  1.00 33.25           H
ATOM   3656  HG2 GLN A 261      19.639  20.377  19.611  1.00 39.32           H
ATOM   3657  HG3 GLN A 261      20.368  21.784  19.669  1.00 39.32           H
ATOM   3658 HE21 GLN A 261      20.255  20.091  21.843  1.00 41.41           H
ATOM   3659 HE22 GLN A 261      19.437  20.679  22.948  1.00 41.41           H
ATOM   3660  N   ASP A 262      18.432  22.704  15.247  1.00 28.78           N
ATOM   3661  CA  ASP A 262      17.558  23.407  14.304  1.00 26.03           C
ATOM   3662  C   ASP A 262      18.285  23.542  12.970  1.00 23.70           C
ATOM   3663  O   ASP A 262      19.410  23.067  12.802  1.00 26.15           O
ATOM   3664  CB  ASP A 262      17.095  24.747  14.887  1.00 30.85           C
ATOM   3665  CG  ASP A 262      18.265  25.746  15.142  1.00 31.31           C
ATOM   3666  OD1 ASP A 262      18.046  26.731  15.925  1.00 29.23           O
ATOM   3667  OD2 ASP A 262      19.315  25.585  14.490  1.00 26.63           O1-
ATOM   3668  H   ASP A 262      19.247  22.658  14.989  1.00 34.53           H
ATOM   3669  HA  ASP A 262      16.765  22.861  14.168  1.00 31.24           H
ATOM   3670  HB2 ASP A 262      16.479  25.169  14.272  1.00 37.02           H
ATOM   3671  HB3 ASP A 262      16.647  24.575  15.733  1.00 37.02           H
ATOM   3672  N   PHE A 263      17.622  24.188  12.004  1.00 24.71           N
ATOM   3673  CA  PHE A 263      18.158  24.239  10.636  1.00 21.37           C
ATOM   3674  C   PHE A 263      19.473  24.993  10.586  1.00 23.46           C
ATOM   3675  O   PHE A 263      20.383  24.612   9.838  1.00 24.34           O
ATOM   3676  CB  PHE A 263      17.141  24.921   9.727  1.00 21.26           C
ATOM   3677  CG  PHE A 263      17.433  24.848   8.284  1.00 23.53           C
ATOM   3678  CD1 PHE A 263      16.805  23.868   7.507  1.00 29.91           C
ATOM   3679  CD2 PHE A 263      18.214  25.810   7.649  1.00 28.56           C
ATOM   3680  CE1 PHE A 263      17.017  23.805   6.138  1.00 27.04           C
ATOM   3681  CE2 PHE A 263      18.424  25.753   6.281  1.00 28.43           C
ATOM   3682  CZ  PHE A 263      17.819  24.739   5.518  1.00 26.51           C
ATOM   3683  H   PHE A 263      16.874  24.597  12.111  1.00 29.65           H
ATOM   3684  HA  PHE A 263      18.320  23.333  10.327  1.00 25.64           H
ATOM   3685  HB2 PHE A 263      16.277  24.512   9.879  1.00 25.50           H
ATOM   3686  HB3 PHE A 263      17.095  25.858   9.957  1.00 25.50           H
ATOM   3687  HD1 PHE A 263      16.267  23.238   7.919  1.00 35.88           H
ATOM   3688  HD2 PHE A 263      18.616  26.481   8.140  1.00 34.27           H
ATOM   3689  HE1 PHE A 263      16.610  23.133   5.648  1.00 32.45           H
ATOM   3690  HE2 PHE A 263      18.966  26.389   5.882  1.00 34.12           H
ATOM   3691  HZ  PHE A 263      17.965  24.696   4.603  1.00 31.81           H
ATOM   3692  N   ILE A 264      19.589  26.076  11.371  1.00 26.90           N
ATOM   3693  CA  ILE A 264      20.820  26.881  11.362  1.00 28.46           C
ATOM   3694  C   ILE A 264      21.989  26.051  11.863  1.00 24.85           C
ATOM   3695  O   ILE A 264      23.037  26.011  11.217  1.00 25.51           O
ATOM   3696  CB  ILE A 264      20.663  28.182  12.171  1.00 34.67           C
ATOM   3697  CG1 ILE A 264      19.808  29.176  11.363  1.00 29.97           C
ATOM   3698  CG2 ILE A 264      22.064  28.843  12.497  1.00 30.80           C
ATOM   3699  CD1 ILE A 264      19.300  30.359  12.164  1.00 34.67           C
ATOM   3700  H   ILE A 264      18.988  26.361  11.914  1.00 32.27           H
ATOM   3701  HA  ILE A 264      20.990  27.151  10.452  1.00 34.15           H
ATOM   3702  HB  ILE A 264      20.223  27.986  13.013  1.00 41.60           H
ATOM   3703 HG12 ILE A 264      20.324  29.513  10.614  1.00 35.96           H
ATOM   3704 HG13 ILE A 264      19.028  28.715  11.029  1.00 35.96           H
ATOM   3705 HG21 ILE A 264      21.922  29.672  12.980  1.00 36.95           H
ATOM   3706 HG22 ILE A 264      22.600  28.241  13.039  1.00 36.95           H
ATOM   3707 HG23 ILE A 264      22.521  29.041  11.665  1.00 36.95           H
ATOM   3708 HD11 ILE A 264      18.735  30.910  11.599  1.00 41.60           H
ATOM   3709 HD12 ILE A 264      18.788  30.042  12.925  1.00 41.60           H
ATOM   3710 HD13 ILE A 264      20.063  30.877  12.465  1.00 41.60           H
ATOM   3711  N   ASP A 265      21.824  25.369  13.015  1.00 29.89           N
ATOM   3712  CA  ASP A 265      22.886  24.494  13.513  1.00 28.64           C
ATOM   3713  C   ASP A 265      23.277  23.464  12.462  1.00 33.88           C
ATOM   3714  O   ASP A 265      24.467  23.252  12.174  1.00 32.40           O
ATOM   3715  CB  ASP A 265      22.444  23.751  14.769  1.00 32.79           C
ATOM   3716  CG  ASP A 265      22.349  24.642  16.001  1.00 32.25           C
ATOM   3717  OD1 ASP A 265      22.941  25.715  15.987  1.00 32.29           O
ATOM   3718  OD2 ASP A 265      21.643  24.254  16.956  1.00 33.87           O1-
ATOM   3719  H   ASP A 265      21.129  25.410  13.527  1.00 35.86           H
ATOM   3720  HA  ASP A 265      23.651  25.041  13.732  1.00 34.36           H
ATOM   3721  HB2 ASP A 265      21.567  23.368  14.607  1.00 39.34           H
ATOM   3722  HB3 ASP A 265      23.092  23.061  14.953  1.00 39.34           H
ATOM   3723  N   CYS A 266      22.262  22.787  11.896  1.00 30.45           N
ATOM   3724  CA  CYS A 266      22.521  21.737  10.928  1.00 25.16           C
ATOM   3725  C   CYS A 266      23.295  22.288   9.731  1.00 26.18           C
ATOM   3726  O   CYS A 266      24.259  21.663   9.271  1.00 29.88           O
ATOM   3727  CB  CYS A 266      21.174  21.059  10.537  1.00 31.20           C
ATOM   3728  SG  CYS A 266      21.321  19.616   9.443  1.00 43.30           S
ATOM   3729  H   CYS A 266      21.427  22.931  12.056  1.00 36.54           H
ATOM   3730  HA  CYS A 266      23.080  21.076  11.365  1.00 30.19           H
ATOM   3731  HB2 CYS A 266      20.727  20.738  11.341  1.00 37.43           H
ATOM   3732  HB3 CYS A 266      20.623  21.714  10.077  1.00 37.43           H
ATOM   3733  HG  CYS A 266      21.667  20.019   8.394  1.00 51.96           H
ATOM   3734  N   PHE A 267      22.945  23.498   9.272  1.00 26.76           N
ATOM   3735  CA  PHE A 267      23.641  24.153   8.156  1.00 29.98           C
ATOM   3736  C   PHE A 267      25.068  24.551   8.542  1.00 34.21           C
ATOM   3737  O   PHE A 267      26.022  24.342   7.778  1.00 28.71           O
ATOM   3738  CB  PHE A 267      22.857  25.403   7.712  1.00 25.78           C
ATOM   3739  CG  PHE A 267      23.156  25.873   6.292  1.00 29.52           C
ATOM   3740  CD1 PHE A 267      22.228  25.698   5.279  1.00 28.06           C
ATOM   3741  CD2 PHE A 267      24.330  26.545   5.990  1.00 25.69           C
ATOM   3742  CE1 PHE A 267      22.488  26.180   4.014  1.00 29.21           C
ATOM   3743  CE2 PHE A 267      24.598  26.986   4.725  1.00 33.57           C
ATOM   3744  CZ  PHE A 267      23.704  26.806   3.732  1.00 31.04           C
ATOM   3745  H   PHE A 267      22.294  23.962   9.593  1.00 32.11           H
ATOM   3746  HA  PHE A 267      23.690  23.534   7.413  1.00 35.97           H
ATOM   3747  HB2 PHE A 267      21.906  25.222   7.773  1.00 30.93           H
ATOM   3748  HB3 PHE A 267      23.084  26.133   8.304  1.00 30.93           H
ATOM   3749  HD1 PHE A 267      21.420  25.279   5.461  1.00 33.67           H
ATOM   3750  HD2 PHE A 267      24.962  26.668   6.647  1.00 30.83           H
ATOM   3751  HE1 PHE A 267      21.869  26.047   3.337  1.00 35.05           H
ATOM   3752  HE2 PHE A 267      25.399  27.417   4.545  1.00 40.28           H
ATOM   3753  HZ  PHE A 267      23.897  27.126   2.880  1.00 37.25           H
ATOM   3754  N   LEU A 268      25.230  25.158   9.717  1.00 30.81           N
ATOM   3755  CA  LEU A 268      26.577  25.510  10.168  1.00 39.59           C
ATOM   3756  C   LEU A 268      27.459  24.272  10.280  1.00 32.02           C
ATOM   3757  O   LEU A 268      28.636  24.306   9.919  1.00 37.96           O
ATOM   3758  CB  LEU A 268      26.506  26.259  11.503  1.00 33.30           C
ATOM   3759  CG  LEU A 268      25.870  27.629  11.411  1.00 32.39           C
ATOM   3760  CD1 LEU A 268      25.594  28.187  12.819  1.00 43.26           C
ATOM   3761  CD2 LEU A 268      26.783  28.570  10.607  1.00 43.25           C
ATOM   3762  H   LEU A 268      24.596  25.365  10.259  1.00 36.97           H
ATOM   3763  HA  LEU A 268      26.980  26.104   9.517  1.00 47.51           H
ATOM   3764  HB2 LEU A 268      25.987  25.739  12.135  1.00 39.95           H
ATOM   3765  HB3 LEU A 268      27.400  26.383  11.844  1.00 39.95           H
ATOM   3766  HG  LEU A 268      25.028  27.562  10.945  1.00 38.86           H
ATOM   3767 HD11 LEU A 268      25.189  29.065  12.741  1.00 51.91           H
ATOM   3768 HD12 LEU A 268      24.985  27.593  13.283  1.00 51.91           H
ATOM   3769 HD13 LEU A 268      26.425  28.245  13.309  1.00 51.91           H
ATOM   3770 HD21 LEU A 268      26.387  29.457  10.575  1.00 51.89           H
ATOM   3771 HD22 LEU A 268      27.644  28.609  11.046  1.00 51.89           H
ATOM   3772 HD23 LEU A 268      26.890  28.226   9.709  1.00 51.89           H
ATOM   3773  N   MET A 269      26.907  23.177  10.775  1.00 27.71           N
ATOM   3774  CA  MET A 269      27.625  21.907  10.814  1.00 32.13           C
ATOM   3775  C   MET A 269      27.989  21.423   9.412  1.00 42.81           C
ATOM   3776  O   MET A 269      29.067  20.873   9.198  1.00 40.65           O
ATOM   3777  CB  MET A 269      26.753  20.869  11.521  1.00 37.54           C
ATOM   3778  CG  MET A 269      27.289  20.279  12.744  1.00 43.51           C
ATOM   3779  SD  MET A 269      26.079  19.268  13.637  1.00 51.43           S
ATOM   3780  CE  MET A 269      26.591  17.601  13.112  1.00 47.26           C
ATOM   3781  H   MET A 269      26.109  23.149  11.102  1.00 33.24           H
ATOM   3782  HA  MET A 269      28.429  22.027  11.335  1.00 38.56           H
ATOM   3783  HB2 MET A 269      25.916  21.298  11.777  1.00 45.04           H
ATOM   3784  HB3 MET A 269      26.573  20.144  10.905  1.00 45.04           H
ATOM   3785  HG2 MET A 269      27.996  19.680  12.470  1.00 52.21           H
ATOM   3786  HG3 MET A 269      27.614  20.974  13.339  1.00 52.21           H
ATOM   3787  HE1 MET A 269      26.023  16.927  13.524  1.00 56.70           H
ATOM   3788  HE2 MET A 269      26.526  17.528  12.147  1.00 56.70           H
ATOM   3789  HE3 MET A 269      27.515  17.449  13.368  1.00 56.70           H
ATOM   3790  N   LYS A 270      27.115  21.646   8.435  1.00 37.83           N
ATOM   3791  CA  LYS A 270      27.433  21.252   7.078  1.00 32.69           C
ATOM   3792  C   LYS A 270      28.596  22.074   6.540  1.00 40.54           C
ATOM   3793  O   LYS A 270      29.517  21.541   5.911  1.00 42.90           O
ATOM   3794  CB  LYS A 270      26.202  21.415   6.187  1.00 34.88           C
ATOM   3795  CG  LYS A 270      26.423  21.075   4.716  1.00 36.34           C
ATOM   3796  CD  LYS A 270      26.617  19.572   4.521  1.00 35.17           C
ATOM   3797  CE  LYS A 270      26.571  19.162   3.027  1.00 40.85           C
ATOM   3798  NZ  LYS A 270      26.524  17.715   2.821  1.00 50.68           N1+
ATOM   3799  H   LYS A 270      26.359  22.048   8.528  1.00 45.39           H
ATOM   3800  HA  LYS A 270      27.684  20.317   7.081  1.00 39.23           H
ATOM   3801  HB2 LYS A 270      25.495  20.840   6.514  1.00 41.85           H
ATOM   3802  HB3 LYS A 270      25.912  22.339   6.223  1.00 41.85           H
ATOM   3803  HG2 LYS A 270      25.630  21.343   4.218  1.00 43.60           H
ATOM   3804  HG3 LYS A 270      27.199  21.542   4.383  1.00 43.60           H
ATOM   3805  HD2 LYS A 270      27.464  19.303   4.905  1.00 42.20           H
ATOM   3806  HD3 LYS A 270      25.889  19.114   4.962  1.00 42.20           H
ATOM   3807  HE2 LYS A 270      25.774  19.536   2.621  1.00 49.01           H
ATOM   3808  HE3 LYS A 270      27.363  19.497   2.581  1.00 49.01           H
ATOM   3809  HZ1 LYS A 270      26.533  17.532   1.952  1.00 60.82           H
ATOM   3810  HZ2 LYS A 270      27.229  17.329   3.206  1.00 60.82           H
ATOM   3811  HZ3 LYS A 270      25.780  17.380   3.180  1.00 60.82           H
ATOM   3812  N   MET A 271      28.546  23.389   6.729  1.00 40.23           N
ATOM   3813  CA  MET A 271      29.662  24.215   6.303  1.00 36.65           C
ATOM   3814  C   MET A 271      30.959  23.690   6.908  1.00 45.34           C
ATOM   3815  O   MET A 271      31.974  23.546   6.216  1.00 39.72           O
ATOM   3816  CB  MET A 271      29.412  25.662   6.720  1.00 38.89           C
ATOM   3817  CG  MET A 271      28.328  26.381   5.970  1.00 34.61           C
ATOM   3818  SD  MET A 271      27.988  28.057   6.563  1.00 39.89           S
ATOM   3819  CE  MET A 271      29.510  28.852   6.062  1.00 39.98           C
ATOM   3820  H   MET A 271      27.896  23.824   7.085  1.00 48.27           H
ATOM   3821  HA  MET A 271      29.725  24.182   5.334  1.00 43.98           H
ATOM   3822  HB2 MET A 271      29.166  25.672   7.657  1.00 46.67           H
ATOM   3823  HB3 MET A 271      30.225  26.162   6.575  1.00 46.67           H
ATOM   3824  HG2 MET A 271      28.600  26.452   5.041  1.00 41.53           H
ATOM   3825  HG3 MET A 271      27.515  25.863   6.039  1.00 41.53           H
ATOM   3826  HE1 MET A 271      29.469  29.792   6.298  1.00 47.97           H
ATOM   3827  HE2 MET A 271      30.255  28.421   6.509  1.00 47.97           H
ATOM   3828  HE3 MET A 271      29.609  28.752   5.099  1.00 47.97           H
ATOM   3829  N   GLU A 272      30.927  23.373   8.202  1.00 44.91           N
ATOM   3830  CA  GLU A 272      32.086  22.809   8.877  1.00 52.23           C
ATOM   3831  C   GLU A 272      32.646  21.616   8.121  1.00 42.69           C
ATOM   3832  O   GLU A 272      33.845  21.537   7.865  1.00 49.17           O
ATOM   3833  CB  GLU A 272      31.692  22.385  10.282  1.00 56.33           C
ATOM   3834  CG  GLU A 272      32.874  22.096  11.153  1.00 63.99           C
ATOM   3835  CD  GLU A 272      33.535  23.375  11.613  1.00 70.31           C
ATOM   3836  OE1 GLU A 272      32.888  24.133  12.372  1.00 77.60           O
ATOM   3837  OE2 GLU A 272      34.680  23.637  11.191  1.00 67.02           O1-
ATOM   3838  H   GLU A 272      30.244  23.474   8.713  1.00 53.89           H
ATOM   3839  HA  GLU A 272      32.778  23.486   8.941  1.00 62.67           H
ATOM   3840  HB2 GLU A 272      31.179  23.099  10.689  1.00 67.59           H
ATOM   3841  HB3 GLU A 272      31.151  21.582  10.227  1.00 67.59           H
ATOM   3842  HG2 GLU A 272      32.579  21.599  11.932  1.00 76.79           H
ATOM   3843  HG3 GLU A 272      33.523  21.581  10.652  1.00 76.79           H
ATOM   3844  N   LYS A 273      31.790  20.652   7.798  1.00 46.47           N
ATOM   3845  CA  LYS A 273      32.210  19.439   7.110  1.00 45.20           C
ATOM   3846  C   LYS A 273      32.575  19.699   5.658  1.00 50.37           C
ATOM   3847  O   LYS A 273      33.217  18.858   5.024  1.00 49.82           O
ATOM   3848  CB  LYS A 273      31.082  18.406   7.177  1.00 50.59           C
ATOM   3849  CG  LYS A 273      30.629  18.106   8.579  1.00 52.44           C
ATOM   3850  CD  LYS A 273      29.103  18.028   8.698  1.00 58.15           C
ATOM   3851  CE  LYS A 273      28.542  16.758   8.104  1.00 59.76           C
ATOM   3852  NZ  LYS A 273      27.220  16.431   8.705  1.00 68.91           N1+
ATOM   3853  H   LYS A 273      30.948  20.675   7.969  1.00 55.76           H
ATOM   3854  HA  LYS A 273      32.986  19.078   7.567  1.00 54.24           H
ATOM   3855  HB2 LYS A 273      30.316  18.751   6.690  1.00 60.71           H
ATOM   3856  HB3 LYS A 273      31.382  17.579   6.772  1.00 60.71           H
ATOM   3857  HG2 LYS A 273      31.006  17.257   8.862  1.00 62.92           H
ATOM   3858  HG3 LYS A 273      30.938  18.809   9.170  1.00 62.92           H
ATOM   3859  HD2 LYS A 273      28.854  18.062   9.636  1.00 69.78           H
ATOM   3860  HD3 LYS A 273      28.702  18.770   8.221  1.00 69.78           H
ATOM   3861  HE2 LYS A 273      28.423  16.870   7.149  1.00 71.71           H
ATOM   3862  HE3 LYS A 273      29.150  16.026   8.286  1.00 71.71           H
ATOM   3863  HZ1 LYS A 273      26.905  15.676   8.353  1.00 82.69           H
ATOM   3864  HZ2 LYS A 273      27.310  16.324   9.583  1.00 82.69           H
ATOM   3865  HZ3 LYS A 273      26.646  17.091   8.548  1.00 82.69           H
ATOM   3866  N   GLU A 274      32.150  20.826   5.114  1.00 46.77           N
ATOM   3867  CA  GLU A 274      32.445  21.177   3.740  1.00 54.58           C
ATOM   3868  C   GLU A 274      33.673  22.074   3.619  1.00 53.06           C
ATOM   3869  O   GLU A 274      34.082  22.408   2.505  1.00 60.08           O
ATOM   3870  CB  GLU A 274      31.226  21.877   3.127  1.00 53.17           C
ATOM   3871  CG  GLU A 274      30.998  21.557   1.682  1.00 62.45           C
ATOM   3872  CD  GLU A 274      30.188  20.299   1.474  1.00 61.83           C
ATOM   3873  OE1 GLU A 274      30.497  19.226   2.047  1.00 62.94           O
ATOM   3874  OE2 GLU A 274      29.204  20.399   0.724  1.00 65.65           O1-
ATOM   3875  H   GLU A 274      31.674  21.413   5.525  1.00 56.12           H
ATOM   3876  HA  GLU A 274      32.611  20.366   3.235  1.00 65.50           H
ATOM   3877  HB2 GLU A 274      30.428  21.622   3.616  1.00 63.80           H
ATOM   3878  HB3 GLU A 274      31.355  22.835   3.199  1.00 63.80           H
ATOM   3879  HG2 GLU A 274      30.511  22.280   1.266  1.00 74.94           H
ATOM   3880  HG3 GLU A 274      31.859  21.451   1.252  1.00 74.94           H
ATOM   3881  N   LYS A 275      34.246  22.502   4.734  1.00 57.36           N
ATOM   3882  CA  LYS A 275      35.515  23.182   4.673  1.00 61.15           C
ATOM   3883  C   LYS A 275      36.551  22.195   4.137  1.00 61.46           C
ATOM   3884  O   LYS A 275      36.307  20.989   4.031  1.00 62.61           O
ATOM   3885  CB  LYS A 275      35.888  23.731   6.054  1.00 56.22           C
ATOM   3886  CG  LYS A 275      36.411  22.679   7.039  1.00 60.78           C
ATOM   3887  CD  LYS A 275      36.365  23.162   8.500  1.00 68.97           C
ATOM   3888  CE  LYS A 275      37.180  24.452   8.722  1.00 75.12           C
ATOM   3889  NZ  LYS A 275      37.036  25.068  10.091  1.00 67.39           N1+
ATOM   3890  H   LYS A 275      33.937  22.400   5.530  1.00 68.82           H
ATOM   3891  HA  LYS A 275      35.443  23.927   4.055  1.00 73.37           H
ATOM   3892  HB2 LYS A 275      36.579  24.399   5.940  1.00 67.46           H
ATOM   3893  HB3 LYS A 275      35.104  24.145   6.451  1.00 67.46           H
ATOM   3894  HG2 LYS A 275      35.869  21.882   6.959  1.00 72.93           H
ATOM   3895  HG3 LYS A 275      37.330  22.470   6.821  1.00 72.93           H
ATOM   3896  HD2 LYS A 275      35.444  23.341   8.745  1.00 82.76           H
ATOM   3897  HD3 LYS A 275      36.737  22.470   9.073  1.00 82.76           H
ATOM   3898  HE2 LYS A 275      38.118  24.247   8.589  1.00 90.14           H
ATOM   3899  HE3 LYS A 275      36.897  25.121   8.080  1.00 90.14           H
ATOM   3900  HZ1 LYS A 275      36.706  25.892  10.022  1.00 80.87           H
ATOM   3901  HZ2 LYS A 275      36.491  24.578  10.592  1.00 80.87           H
ATOM   3902  HZ3 LYS A 275      37.832  25.111  10.487  1.00 80.87           H
ATOM   3903  N   HIS A 276      37.710  22.715   3.756  1.00 68.25           N
ATOM   3904  CA  HIS A 276      38.695  21.904   3.054  1.00 71.74           C
ATOM   3905  C   HIS A 276      38.137  21.412   1.725  1.00 68.13           C
ATOM   3906  O   HIS A 276      38.665  20.465   1.128  1.00 70.79           O
ATOM   3907  CB  HIS A 276      39.151  20.700   3.897  1.00 63.42           C
ATOM   3908  CG  HIS A 276      39.622  21.045   5.278  1.00 65.05           C
ATOM   3909  ND1 HIS A 276      39.922  22.331   5.675  1.00 70.89           N
ATOM   3910  CD2 HIS A 276      39.843  20.256   6.358  1.00 69.95           C
ATOM   3911  CE1 HIS A 276      40.300  22.319   6.944  1.00 80.71           C
ATOM   3912  NE2 HIS A 276      40.258  21.073   7.382  1.00 77.93           N
ATOM   3913  H   HIS A 276      37.945  23.535   3.878  1.00 81.90           H
ATOM   3914  HA  HIS A 276      39.475  22.459   2.881  1.00 86.08           H
ATOM   3915  HB2 HIS A 276      39.883  20.263   3.444  1.00 76.10           H
ATOM   3916  HB3 HIS A 276      38.405  20.091   3.995  1.00 76.10           H
ATOM   3917  HD2 HIS A 276      39.725  19.333   6.402  1.00 83.94           H
ATOM   3918  HE1 HIS A 276      40.557  23.057   7.447  1.00 96.84           H
ATOM   3919  HE2 HIS A 276      40.467  20.813   8.177  1.00 93.51           H
ATOM   3920  N   ASN A 277      37.048  22.018   1.259  1.00 64.55           N
ATOM   3921  CA  ASN A 277      36.508  21.669  -0.044  1.00 63.81           C
ATOM   3922  C   ASN A 277      35.853  22.883  -0.675  1.00 70.34           C
ATOM   3923  O   ASN A 277      34.766  22.795  -1.260  1.00 66.45           O
ATOM   3924  CB  ASN A 277      35.515  20.517   0.042  1.00 64.45           C
ATOM   3925  CG  ASN A 277      35.026  20.093  -1.325  1.00 77.88           C
ATOM   3926  OD1 ASN A 277      35.829  19.799  -2.220  1.00 81.80           O
ATOM   3927  ND2 ASN A 277      33.709  20.115  -1.520  1.00 75.56           N
ATOM   3928  H   ASN A 277      36.617  22.639   1.666  1.00 77.46           H
ATOM   3929  HA  ASN A 277      37.236  21.390  -0.620  1.00 76.57           H
ATOM   3930  HB2 ASN A 277      35.951  19.757   0.463  1.00 77.34           H
ATOM   3931  HB3 ASN A 277      34.754  20.805   0.564  1.00 77.34           H
ATOM   3932 HD21 ASN A 277      33.378  19.899  -2.284  1.00 90.67           H
ATOM   3933 HD22 ASN A 277      33.191  20.353  -0.880  1.00 90.67           H
ATOM   3934  N   GLN A 278      36.509  24.029  -0.558  1.00 63.86           N
ATOM   3935  CA  GLN A 278      36.022  25.227  -1.201  1.00 61.56           C
ATOM   3936  C   GLN A 278      36.120  25.073  -2.714  1.00 62.11           C
ATOM   3937  O   GLN A 278      36.972  24.334  -3.217  1.00 77.47           O
ATOM   3938  CB  GLN A 278      36.836  26.438  -0.755  1.00 66.96           C
ATOM   3939  CG  GLN A 278      36.989  26.535   0.733  1.00 71.07           C
ATOM   3940  CD  GLN A 278      35.664  26.442   1.432  1.00 66.30           C
ATOM   3941  OE1 GLN A 278      35.077  25.362   1.524  1.00 72.27           O
ATOM   3942  NE2 GLN A 278      35.175  27.575   1.930  1.00 67.39           N
ATOM   3943  H   GLN A 278      37.242  24.133  -0.119  1.00 76.63           H
ATOM   3944  HA  GLN A 278      35.096  25.361  -0.953  1.00 73.86           H
ATOM   3945  HB2 GLN A 278      37.726  26.374  -1.132  1.00 80.34           H
ATOM   3946  HB3 GLN A 278      36.398  27.247  -1.061  1.00 80.34           H
ATOM   3947  HG2 GLN A 278      37.537  25.799   1.046  1.00 85.28           H
ATOM   3948  HG3 GLN A 278      37.405  27.381   0.967  1.00 85.28           H
ATOM   3949 HE21 GLN A 278      35.645  28.294   1.899  1.00 80.86           H
ATOM   3950 HE22 GLN A 278      34.392  27.588   2.284  1.00 80.86           H
ATOM   3951  N   PRO A 279      35.250  25.753  -3.467  1.00 60.61           N
ATOM   3952  CA  PRO A 279      34.149  26.595  -2.982  1.00 61.24           C
ATOM   3953  C   PRO A 279      32.882  25.782  -2.709  1.00 58.44           C
ATOM   3954  O   PRO A 279      32.426  25.046  -3.588  1.00 59.24           O
ATOM   3955  CB  PRO A 279      33.913  27.573  -4.140  1.00 53.92           C
ATOM   3956  CG  PRO A 279      34.981  27.246  -5.182  1.00 64.89           C
ATOM   3957  CD  PRO A 279      35.349  25.821  -4.929  1.00 61.31           C
ATOM   3958  HA  PRO A 279      34.405  27.090  -2.189  1.00 73.48           H
ATOM   3959  HB2 PRO A 279      33.029  27.421  -4.508  1.00 64.70           H
ATOM   3960  HB3 PRO A 279      33.998  28.485  -3.819  1.00 64.70           H
ATOM   3961  HG2 PRO A 279      34.620  27.364  -6.074  1.00 77.86           H
ATOM   3962  HG3 PRO A 279      35.749  27.824  -5.040  1.00 77.86           H
ATOM   3963  HD2 PRO A 279      34.701  25.226  -5.340  1.00 73.57           H
ATOM   3964  HD3 PRO A 279      36.255  25.639  -5.219  1.00 73.57           H
ATOM   3965  N   SER A 280      32.337  25.907  -1.508  1.00 49.46           N
ATOM   3966  CA  SER A 280      31.148  25.158  -1.142  1.00 46.64           C
ATOM   3967  C   SER A 280      29.908  25.925  -1.574  1.00 40.57           C
ATOM   3968  O   SER A 280      29.906  27.161  -1.625  1.00 33.93           O
ATOM   3969  CB  SER A 280      31.104  24.906   0.365  1.00 43.03           C
ATOM   3970  OG  SER A 280      29.896  24.282   0.726  1.00 40.63           O
ATOM   3971  H   SER A 280      32.644  26.410  -0.884  1.00 59.35           H
ATOM   3972  HA  SER A 280      31.155  24.297  -1.589  1.00 55.96           H
ATOM   3973  HB2 SER A 280      31.829  24.316   0.609  1.00 51.63           H
ATOM   3974  HB3 SER A 280      31.187  25.754   0.832  1.00 51.63           H
ATOM   3975  HG  SER A 280      29.862  24.180   1.558  1.00 48.75           H
ATOM   3976  N   GLU A 281      28.843  25.171  -1.880  1.00 37.99           N
ATOM   3977  CA  GLU A 281      27.526  25.760  -2.041  1.00 32.06           C
ATOM   3978  C   GLU A 281      26.933  26.203  -0.714  1.00 27.78           C
ATOM   3979  O   GLU A 281      25.962  26.953  -0.715  1.00 30.61           O
ATOM   3980  CB  GLU A 281      26.577  24.776  -2.709  1.00 31.16           C
ATOM   3981  CG  GLU A 281      27.086  24.168  -3.985  1.00 31.94           C
ATOM   3982  CD  GLU A 281      27.210  25.156  -5.118  1.00 34.63           C
ATOM   3983  OE1 GLU A 281      27.793  24.783  -6.149  1.00 38.61           O
ATOM   3984  OE2 GLU A 281      26.714  26.301  -5.023  1.00 37.52           O1-
ATOM   3985  H   GLU A 281      28.849  24.320  -1.968  1.00 45.59           H
ATOM   3986  HA  GLU A 281      27.594  26.549  -2.604  1.00 38.47           H
ATOM   3987  HB2 GLU A 281      26.412  24.046  -2.084  1.00 37.39           H
ATOM   3988  HB3 GLU A 281      25.753  25.240  -2.908  1.00 37.39           H
ATOM   3989  HG2 GLU A 281      27.967  23.792  -3.821  1.00 38.33           H
ATOM   3990  HG3 GLU A 281      26.486  23.450  -4.247  1.00 38.33           H
ATOM   3991  N   PHE A 282      27.488  25.775   0.412  1.00 34.84           N
ATOM   3992  CA  PHE A 282      26.988  26.144   1.737  1.00 27.78           C
ATOM   3993  C   PHE A 282      27.799  27.316   2.276  1.00 35.49           C
ATOM   3994  O   PHE A 282      28.949  27.146   2.689  1.00 32.78           O
ATOM   3995  CB  PHE A 282      27.064  24.934   2.658  1.00 32.30           C
ATOM   3996  CG  PHE A 282      26.247  23.784   2.150  1.00 32.77           C
ATOM   3997  CD1 PHE A 282      24.933  23.613   2.548  1.00 37.19           C
ATOM   3998  CD2 PHE A 282      26.765  22.943   1.228  1.00 31.29           C
ATOM   3999  CE1 PHE A 282      24.172  22.565   2.039  1.00 34.25           C
ATOM   4000  CE2 PHE A 282      26.013  21.915   0.711  1.00 40.26           C
ATOM   4001  CZ  PHE A 282      24.725  21.735   1.114  1.00 34.77           C
ATOM   4002  H   PHE A 282      28.167  25.251   0.446  1.00 41.80           H
ATOM   4003  HA  PHE A 282      26.063  26.445   1.672  1.00 33.33           H
ATOM   4004  HB2 PHE A 282      27.993  24.651   2.732  1.00 38.76           H
ATOM   4005  HB3 PHE A 282      26.733  25.195   3.527  1.00 38.76           H
ATOM   4006  HD1 PHE A 282      24.562  24.188   3.173  1.00 44.62           H
ATOM   4007  HD2 PHE A 282      27.635  23.064   0.944  1.00 37.55           H
ATOM   4008  HE1 PHE A 282      23.297  22.445   2.312  1.00 41.10           H
ATOM   4009  HE2 PHE A 282      26.384  21.341   0.090  1.00 48.31           H
ATOM   4010  HZ  PHE A 282      24.236  21.029   0.771  1.00 41.72           H
ATOM   4011  N   THR A 283      27.175  28.484   2.314  1.00 33.78           N
ATOM   4012  CA  THR A 283      27.777  29.727   2.775  1.00 35.54           C
ATOM   4013  C   THR A 283      26.753  30.462   3.610  1.00 38.97           C
ATOM   4014  O   THR A 283      25.572  30.129   3.601  1.00 32.24           O
ATOM   4015  CB  THR A 283      28.175  30.633   1.625  1.00 37.90           C
ATOM   4016  OG1 THR A 283      26.993  31.015   0.901  1.00 40.08           O
ATOM   4017  CG2 THR A 283      29.202  29.933   0.711  1.00 34.13           C
ATOM   4018  H   THR A 283      26.360  28.591   2.059  1.00 40.53           H
ATOM   4019  HA  THR A 283      28.556  29.544   3.324  1.00 42.65           H
ATOM   4020  HB  THR A 283      28.582  31.432   1.994  1.00 45.47           H
ATOM   4021  HG1 THR A 283      27.199  31.517   0.253  1.00 48.09           H
ATOM   4022 HG21 THR A 283      29.467  30.516  -0.015  1.00 40.96           H
ATOM   4023 HG22 THR A 283      29.988  29.700   1.235  1.00 40.96           H
ATOM   4024 HG23 THR A 283      28.832  29.115   0.344  1.00 40.96           H
ATOM   4025  N   ILE A 284      27.203  31.502   4.304  1.00 36.87           N
ATOM   4026  CA  ILE A 284      26.282  32.305   5.093  1.00 38.72           C
ATOM   4027  C   ILE A 284      25.244  32.949   4.190  1.00 35.54           C
ATOM   4028  O   ILE A 284      24.062  33.003   4.532  1.00 35.78           O
ATOM   4029  CB  ILE A 284      27.061  33.337   5.932  1.00 37.96           C
ATOM   4030  CG1 ILE A 284      28.002  32.624   6.889  1.00 34.83           C
ATOM   4031  CG2 ILE A 284      26.149  34.221   6.748  1.00 43.60           C
ATOM   4032  CD1 ILE A 284      27.304  31.727   7.930  1.00 45.29           C
ATOM   4033  H   ILE A 284      28.022  31.756   4.337  1.00 44.24           H
ATOM   4034  HA  ILE A 284      25.814  31.712   5.698  1.00 46.46           H
ATOM   4035  HB  ILE A 284      27.584  33.895   5.341  1.00 45.55           H
ATOM   4036 HG12 ILE A 284      28.614  32.077   6.372  1.00 41.79           H
ATOM   4037 HG13 ILE A 284      28.499  33.289   7.385  1.00 41.79           H
ATOM   4038 HG21 ILE A 284      26.699  34.821   7.273  1.00 52.31           H
ATOM   4039 HG22 ILE A 284      25.583  34.737   6.152  1.00 52.31           H
ATOM   4040 HG23 ILE A 284      25.613  33.676   7.338  1.00 52.31           H
ATOM   4041 HD11 ILE A 284      27.984  31.294   8.472  1.00 54.34           H
ATOM   4042 HD12 ILE A 284      26.729  32.262   8.500  1.00 54.34           H
ATOM   4043 HD13 ILE A 284      26.787  31.051   7.468  1.00 54.34           H
ATOM   4044  N   GLU A 285      25.665  33.440   3.026  1.00 36.24           N
ATOM   4045  CA  GLU A 285      24.732  34.064   2.087  1.00 40.72           C
ATOM   4046  C   GLU A 285      23.674  33.061   1.644  1.00 40.77           C
ATOM   4047  O   GLU A 285      22.498  33.411   1.464  1.00 34.40           O
ATOM   4048  CB  GLU A 285      25.500  34.615   0.869  1.00 41.63           C
ATOM   4049  CG  GLU A 285      24.744  34.764  -0.471  1.00 47.57           C
ATOM   4050  CD  GLU A 285      23.808  36.009  -0.545  1.00 68.84           C
ATOM   4051  OE1 GLU A 285      23.514  36.638   0.511  1.00 63.50           O
ATOM   4052  OE2 GLU A 285      23.364  36.364  -1.674  1.00 67.50           O1-
ATOM   4053  H   GLU A 285      26.483  33.437   2.772  1.00 43.48           H
ATOM   4054  HA  GLU A 285      24.302  34.810   2.538  1.00 48.86           H
ATOM   4055  HB2 GLU A 285      25.839  35.492   1.100  1.00 49.95           H
ATOM   4056  HB3 GLU A 285      26.249  34.023   0.693  1.00 49.95           H
ATOM   4057  HG2 GLU A 285      25.403  34.852  -1.181  1.00 57.08           H
ATOM   4058  HG3 GLU A 285      24.217  33.971  -0.643  1.00 57.08           H
ATOM   4059  N   SER A 286      24.091  31.811   1.457  1.00 32.42           N
ATOM   4060  CA  SER A 286      23.196  30.738   1.035  1.00 38.13           C
ATOM   4061  C   SER A 286      22.302  30.282   2.196  1.00 34.33           C
ATOM   4062  O   SER A 286      21.111  29.993   2.003  1.00 31.73           O
ATOM   4063  CB  SER A 286      24.062  29.600   0.465  1.00 32.46           C
ATOM   4064  OG  SER A 286      23.702  28.322   0.826  1.00 45.11           O
ATOM   4065  H   SER A 286      24.901  31.562   1.593  1.00 38.90           H
ATOM   4066  HA  SER A 286      22.625  31.077   0.326  1.00 45.75           H
ATOM   4067  HB2 SER A 286      24.067  29.659  -0.500  1.00 38.95           H
ATOM   4068  HB3 SER A 286      24.958  29.724   0.805  1.00 38.95           H
ATOM   4069  HG  SER A 286      24.386  27.836   0.856  1.00 54.12           H
ATOM   4070  N   LEU A 287      22.849  30.235   3.410  1.00 30.30           N
ATOM   4071  CA  LEU A 287      22.025  29.938   4.584  1.00 31.42           C
ATOM   4072  C   LEU A 287      20.927  30.979   4.749  1.00 30.02           C
ATOM   4073  O   LEU A 287      19.768  30.640   5.010  1.00 26.24           O
ATOM   4074  CB  LEU A 287      22.882  29.861   5.862  1.00 32.08           C
ATOM   4075  CG  LEU A 287      22.108  29.763   7.194  1.00 30.54           C
ATOM   4076  CD1 LEU A 287      21.116  28.580   7.217  1.00 35.91           C
ATOM   4077  CD2 LEU A 287      23.079  29.634   8.365  1.00 30.06           C
ATOM   4078  H   LEU A 287      23.681  30.374   3.578  1.00 36.36           H
ATOM   4079  HA  LEU A 287      21.600  29.074   4.462  1.00 37.70           H
ATOM   4080  HB2 LEU A 287      23.424  29.064   5.806  1.00 38.49           H
ATOM   4081  HB3 LEU A 287      23.461  30.643   5.917  1.00 38.49           H
ATOM   4082  HG  LEU A 287      21.582  30.564   7.329  1.00 36.64           H
ATOM   4083 HD11 LEU A 287      20.618  28.601   8.046  1.00 43.09           H
ATOM   4084 HD12 LEU A 287      20.505  28.654   6.471  1.00 43.09           H
ATOM   4085 HD13 LEU A 287      21.614  27.749   7.166  1.00 43.09           H
ATOM   4086 HD21 LEU A 287      22.565  29.613   9.185  1.00 36.07           H
ATOM   4087 HD22 LEU A 287      23.596  28.817   8.274  1.00 36.07           H
ATOM   4088 HD23 LEU A 287      23.668  30.404   8.375  1.00 36.07           H
ATOM   4089  N   GLU A 288      21.260  32.270   4.634  1.00 31.58           N
ATOM   4090  CA  GLU A 288      20.221  33.263   4.903  1.00 30.63           C
ATOM   4091  C   GLU A 288      19.194  33.330   3.779  1.00 28.60           C
ATOM   4092  O   GLU A 288      18.008  33.579   4.058  1.00 24.89           O
ATOM   4093  CB  GLU A 288      20.831  34.644   5.211  1.00 48.81           C
ATOM   4094  CG  GLU A 288      21.698  35.322   4.221  1.00 51.74           C
ATOM   4095  CD  GLU A 288      22.411  36.551   4.859  1.00 53.36           C
ATOM   4096  OE1 GLU A 288      23.299  36.351   5.711  1.00 51.54           O
ATOM   4097  OE2 GLU A 288      22.059  37.704   4.536  1.00 49.85           O1-
ATOM   4098  H   GLU A 288      22.021  32.589   4.418  1.00 37.89           H
ATOM   4099  HA  GLU A 288      19.757  32.989   5.712  1.00 36.75           H
ATOM   4100  HB2 GLU A 288      20.105  35.253   5.402  1.00 58.56           H
ATOM   4101  HB3 GLU A 288      21.374  34.559   6.011  1.00 58.56           H
ATOM   4102  HG2 GLU A 288      22.373  34.705   3.902  1.00 62.08           H
ATOM   4103  HG3 GLU A 288      21.149  35.642   3.492  1.00 62.08           H
ATOM   4104  N   ASN A 289      19.606  33.094   2.522  1.00 22.23           N
ATOM   4105  CA  ASN A 289      18.638  33.020   1.425  1.00 30.92           C
ATOM   4106  C   ASN A 289      17.759  31.777   1.533  1.00 25.62           C
ATOM   4107  O   ASN A 289      16.577  31.846   1.236  1.00 25.24           O
ATOM   4108  CB  ASN A 289      19.329  32.998   0.060  1.00 38.38           C
ATOM   4109  CG  ASN A 289      19.662  34.384  -0.458  1.00 50.00           C
ATOM   4110  OD1 ASN A 289      18.829  35.059  -1.075  1.00 50.81           O
ATOM   4111  ND2 ASN A 289      20.889  34.789  -0.255  1.00 34.55           N
ATOM   4112  H   ASN A 289      20.425  32.961   2.280  1.00 26.68           H
ATOM   4113  HA  ASN A 289      18.065  33.796   1.464  1.00 37.10           H
ATOM   4114  HB2 ASN A 289      20.159  32.508   0.160  1.00 46.05           H
ATOM   4115  HB3 ASN A 289      18.758  32.565  -0.593  1.00 46.05           H
ATOM   4116 HD21 ASN A 289      21.137  35.561  -0.525  1.00 41.46           H
ATOM   4117 HD22 ASN A 289      21.456  34.266   0.117  1.00 41.46           H
ATOM   4118  N   THR A 290      18.319  30.642   1.972  1.00 25.41           N
ATOM   4119  CA  THR A 290      17.509  29.433   2.072  1.00 27.48           C
ATOM   4120  C   THR A 290      16.506  29.596   3.188  1.00 25.52           C
ATOM   4121  O   THR A 290      15.334  29.259   3.047  1.00 20.32           O
ATOM   4122  CB  THR A 290      18.386  28.197   2.308  1.00 24.43           C
ATOM   4123  OG1 THR A 290      19.228  27.989   1.182  1.00 22.94           O
ATOM   4124  CG2 THR A 290      17.516  26.906   2.553  1.00 24.30           C
ATOM   4125  H   THR A 290      19.144  30.557   2.223  1.00 30.49           H
ATOM   4126  HA  THR A 290      17.019  29.306   1.248  1.00 32.97           H
ATOM   4127  HB  THR A 290      18.937  28.349   3.091  1.00 29.31           H
ATOM   4128  HG1 THR A 290      19.794  28.602   1.128  1.00 27.53           H
ATOM   4129 HG21 THR A 290      18.090  26.145   2.722  1.00 29.16           H
ATOM   4130 HG22 THR A 290      16.918  27.017   3.315  1.00 29.16           H
ATOM   4131 HG23 THR A 290      16.985  26.718   1.763  1.00 29.16           H
ATOM   4132  N   ALA A 291      16.944  30.201   4.278  1.00 27.94           N
ATOM   4133  CA  ALA A 291      16.032  30.527   5.346  1.00 21.61           C
ATOM   4134  C   ALA A 291      14.935  31.479   4.881  1.00 24.42           C
ATOM   4135  O   ALA A 291      13.769  31.236   5.217  1.00 25.10           O
ATOM   4136  CB  ALA A 291      16.823  31.074   6.525  1.00 28.60           C
ATOM   4137  H   ALA A 291      17.752  30.421   4.422  1.00 33.52           H
ATOM   4138  HA  ALA A 291      15.621  29.700   5.630  1.00 25.93           H
ATOM   4139  HB1 ALA A 291      16.221  31.208   7.268  1.00 34.31           H
ATOM   4140  HB2 ALA A 291      17.513  30.433   6.763  1.00 34.31           H
ATOM   4141  HB3 ALA A 291      17.237  31.912   6.272  1.00 34.31           H
ATOM   4142  N   VAL A 292      15.260  32.555   4.102  1.00 21.15           N
ATOM   4143  CA  VAL A 292      14.184  33.459   3.703  1.00 24.37           C
ATOM   4144  C   VAL A 292      13.171  32.662   2.849  1.00 23.32           C
ATOM   4145  O   VAL A 292      11.972  32.812   3.025  1.00 23.45           O
ATOM   4146  CB  VAL A 292      14.784  34.688   2.968  1.00 26.18           C
ATOM   4147  CG1 VAL A 292      13.734  35.315   2.055  1.00 37.23           C
ATOM   4148  CG2 VAL A 292      15.312  35.656   4.018  1.00 33.95           C
ATOM   4149  H   VAL A 292      16.239  32.849   3.962  1.00 25.38           H
ATOM   4150  HA  VAL A 292      13.598  33.794   4.614  1.00 29.24           H
ATOM   4151  HB  VAL A 292      15.637  34.342   2.331  1.00 31.41           H
ATOM   4152 HG11 VAL A 292      14.135  36.183   1.519  1.00 44.67           H
ATOM   4153 HG12 VAL A 292      13.389  34.607   1.292  1.00 44.67           H
ATOM   4154 HG13 VAL A 292      12.842  35.629   2.615  1.00 44.67           H
ATOM   4155 HG21 VAL A 292      15.773  36.542   3.564  1.00 40.74           H
ATOM   4156 HG22 VAL A 292      14.512  36.012   4.683  1.00 40.74           H
ATOM   4157 HG23 VAL A 292      16.074  35.186   4.662  1.00 40.74           H
ATOM   4158  N   ASP A 293      13.676  31.812   1.889  1.00 23.64           N
ATOM   4159  CA  ASP A 293      12.791  31.055   0.977  1.00 27.27           C
ATOM   4160  C   ASP A 293      11.713  30.251   1.711  1.00 25.61           C
ATOM   4161  O   ASP A 293      10.569  30.157   1.318  1.00 30.86           O
ATOM   4162  CB  ASP A 293      13.605  30.048   0.174  1.00 27.43           C
ATOM   4163  CG  ASP A 293      14.303  30.730  -1.015  1.00 34.38           C
ATOM   4164  OD1 ASP A 293      15.129  30.048  -1.641  1.00 34.01           O
ATOM   4165  OD2 ASP A 293      13.977  31.908  -1.278  1.00 35.51           O1-
ATOM   4166  H   ASP A 293      14.687  31.643   1.799  1.00 28.36           H
ATOM   4167  HA  ASP A 293      12.241  31.778   0.284  1.00 32.72           H
ATOM   4168  HB2 ASP A 293      14.363  29.527   0.787  1.00 32.91           H
ATOM   4169  HB3 ASP A 293      12.953  29.268  -0.265  1.00 32.91           H
ATOM   4170  N   LEU A 294      12.207  29.555   2.784  1.00 24.45           N
ATOM   4171  CA  LEU A 294      11.438  28.643   3.645  1.00 23.68           C
ATOM   4172  C   LEU A 294      10.382  29.423   4.412  1.00 29.19           C
ATOM   4173  O   LEU A 294       9.215  29.031   4.451  1.00 29.68           O
ATOM   4174  CB  LEU A 294      12.374  27.893   4.611  1.00 23.11           C
ATOM   4175  CG  LEU A 294      13.398  26.843   4.170  1.00 24.64           C
ATOM   4176  CD1 LEU A 294      14.189  26.130   5.278  1.00 28.68           C
ATOM   4177  CD2 LEU A 294      12.688  25.790   3.397  1.00 22.48           C
ATOM   4178  H   LEU A 294      13.030  29.598   3.026  1.00 29.33           H
ATOM   4179  HA  LEU A 294      11.000  27.977   3.088  1.00 28.41           H
ATOM   4180  HB2 LEU A 294      12.878  28.552   5.101  1.00 27.72           H
ATOM   4181  HB3 LEU A 294      11.817  27.435   5.249  1.00 27.72           H
ATOM   4182  HG  LEU A 294      14.042  27.271   3.597  1.00 29.57           H
ATOM   4183 HD11 LEU A 294      14.840  25.537   4.874  1.00 34.41           H
ATOM   4184 HD12 LEU A 294      14.637  26.782   5.833  1.00 34.41           H
ATOM   4185 HD13 LEU A 294      13.566  25.617   5.814  1.00 34.41           H
ATOM   4186 HD21 LEU A 294      13.353  25.169   3.059  1.00 26.98           H
ATOM   4187 HD22 LEU A 294      12.064  25.336   3.974  1.00 26.98           H
ATOM   4188 HD23 LEU A 294      12.227  26.216   2.667  1.00 26.98           H
ATOM   4189  N   PHE A 295      10.748  30.611   4.899  1.00 29.83           N
ATOM   4190  CA  PHE A 295       9.741  31.577   5.326  1.00 26.09           C
ATOM   4191  C   PHE A 295       8.798  31.994   4.189  1.00 26.99           C
ATOM   4192  O   PHE A 295       7.581  31.889   4.383  1.00 33.27           O
ATOM   4193  CB  PHE A 295      10.391  32.812   5.967  1.00 33.84           C
ATOM   4194  CG  PHE A 295      10.743  32.604   7.383  1.00 25.59           C
ATOM   4195  CD1 PHE A 295      12.064  32.536   7.767  1.00 30.97           C
ATOM   4196  CD2 PHE A 295       9.743  32.429   8.338  1.00 33.15           C
ATOM   4197  CE1 PHE A 295      12.418  32.302   9.105  1.00 36.18           C
ATOM   4198  CE2 PHE A 295      10.060  32.186   9.650  1.00 34.83           C
ATOM   4199  CZ  PHE A 295      11.422  32.133  10.049  1.00 40.18           C
ATOM   4200  H   PHE A 295      11.565  30.870   4.994  1.00 35.79           H
ATOM   4201  HA  PHE A 295       9.215  31.150   6.020  1.00 31.30           H
ATOM   4202  HB2 PHE A 295      11.214  33.016   5.495  1.00 40.60           H
ATOM   4203  HB3 PHE A 295       9.775  33.564   5.925  1.00 40.60           H
ATOM   4204  HD1 PHE A 295      12.731  32.645   7.126  1.00 37.16           H
ATOM   4205  HD2 PHE A 295       8.845  32.458   8.093  1.00 39.77           H
ATOM   4206  HE1 PHE A 295      13.315  32.264   9.362  1.00 43.42           H
ATOM   4207  HE2 PHE A 295       9.383  32.084  10.279  1.00 41.79           H
ATOM   4208  HZ  PHE A 295      11.649  31.985  10.942  1.00 48.21           H
ATOM   4209  N   GLY A 296       9.282  32.454   2.996  1.00 33.76           N
ATOM   4210  CA  GLY A 296       8.264  32.905   2.047  1.00 37.74           C
ATOM   4211  C   GLY A 296       7.352  31.790   1.503  1.00 43.28           C
ATOM   4212  O   GLY A 296       6.226  32.096   1.147  1.00 41.78           O
ATOM   4213  H   GLY A 296      10.242  32.284   2.684  1.00 40.51           H
ATOM   4214  HA2 GLY A 296       7.574  33.634   2.561  1.00 45.28           H
ATOM   4215  HA3 GLY A 296       8.739  33.424   1.188  1.00 45.28           H
ATOM   4216  N   ALA A 297       7.878  30.533   1.323  1.00 30.18           N
ATOM   4217  CA  ALA A 297       7.216  29.475   0.508  1.00 32.35           C
ATOM   4218  C   ALA A 297       6.190  28.685   1.341  1.00 31.26           C
ATOM   4219  O   ALA A 297       5.216  28.079   0.938  1.00 35.66           O
ATOM   4220  CB  ALA A 297       8.249  28.467   0.061  1.00 27.76           C
ATOM   4221  H   ALA A 297       8.793  30.287   1.711  1.00 36.21           H
ATOM   4222  HA  ALA A 297       6.688  29.946  -0.367  1.00 38.82           H
ATOM   4223  HB1 ALA A 297       7.743  27.608  -0.456  1.00 33.31           H
ATOM   4224  HB2 ALA A 297       8.941  28.880  -0.679  1.00 33.31           H
ATOM   4225  HB3 ALA A 297       8.812  28.039   0.892  1.00 33.31           H
ATOM   4226  N   GLY A 298       6.534  28.722   2.657  1.00 27.87           N
ATOM   4227  CA  GLY A 298       6.011  27.892   3.734  1.00 31.74           C
ATOM   4228  C   GLY A 298       5.067  28.551   4.714  1.00 35.48           C
ATOM   4229  O   GLY A 298       4.409  27.864   5.516  1.00 31.32           O
ATOM   4230  H   GLY A 298       7.158  29.246   2.958  1.00 33.45           H
ATOM   4231  HA2 GLY A 298       5.562  27.132   3.345  1.00 38.09           H
ATOM   4232  HA3 GLY A 298       6.761  27.559   4.254  1.00 38.09           H
ATOM   4233  N   THR A 299       4.994  29.884   4.681  1.00 31.86           N
ATOM   4234  CA  THR A 299       4.033  30.562   5.528  1.00 26.60           C
ATOM   4235  C   THR A 299       2.738  30.765   4.797  1.00 29.51           C
ATOM   4236  O   THR A 299       1.682  30.306   5.268  1.00 26.74           O
ATOM   4237  CB  THR A 299       4.600  31.890   6.022  1.00 31.33           C
ATOM   4238  OG1 THR A 299       5.691  31.590   6.912  1.00 34.73           O
ATOM   4239  CG2 THR A 299       3.551  32.634   6.799  1.00 37.48           C
ATOM   4240  H   THR A 299       5.472  30.406   4.184  1.00 38.23           H
ATOM   4241  HA  THR A 299       3.836  30.033   6.310  1.00 31.91           H
ATOM   4242  HB  THR A 299       4.909  32.434   5.286  1.00 37.59           H
ATOM   4243  HG1 THR A 299       6.311  31.173   6.503  1.00 41.68           H
ATOM   4244 HG21 THR A 299       3.951  33.435   7.167  1.00 44.97           H
ATOM   4245 HG22 THR A 299       2.805  32.888   6.238  1.00 44.97           H
ATOM   4246 HG23 THR A 299       3.229  32.087   7.533  1.00 44.97           H
ATOM   4247  N   GLU A 300       2.822  31.365   3.600  1.00 31.21           N
ATOM   4248  CA  GLU A 300       1.623  31.842   2.946  1.00 32.50           C
ATOM   4249  C   GLU A 300       0.864  30.749   2.215  1.00 25.95           C
ATOM   4250  O   GLU A 300      -0.377  30.821   2.256  1.00 29.49           O
ATOM   4251  CB  GLU A 300       1.898  32.992   1.958  1.00 40.20           C
ATOM   4252  CG  GLU A 300       0.598  33.734   1.548  1.00 37.83           C
ATOM   4253  CD  GLU A 300      -0.109  34.356   2.743  1.00 46.50           C
ATOM   4254  OE1 GLU A 300      -1.368  34.235   2.891  1.00 51.50           O
ATOM   4255  OE2 GLU A 300       0.610  34.951   3.575  1.00 50.38           O1-
ATOM   4256  H   GLU A 300       3.537  31.502   3.155  1.00 37.45           H
ATOM   4257  HA  GLU A 300       1.036  32.187   3.631  1.00 39.00           H
ATOM   4258  HB2 GLU A 300       2.490  33.634   2.368  1.00 48.24           H
ATOM   4259  HB3 GLU A 300       2.300  32.628   1.154  1.00 48.24           H
ATOM   4260  HG2 GLU A 300       0.807  34.437   0.909  1.00 45.39           H
ATOM   4261  HG3 GLU A 300      -0.005  33.095   1.142  1.00 45.39           H
ATOM   4262  N   THR A 301       1.524  29.735   1.574  1.00 26.24           N
ATOM   4263  CA  THR A 301       0.718  28.685   0.897  1.00 22.45           C
ATOM   4264  C   THR A 301      -0.250  28.013   1.889  1.00 17.94           C
ATOM   4265  O   THR A 301      -1.429  27.757   1.820  1.00 23.02           O
ATOM   4266  CB  THR A 301       1.762  27.694   0.303  1.00 22.81           C
ATOM   4267  OG1 THR A 301       2.722  27.580   1.359  1.00 28.03           O
ATOM   4268  CG2 THR A 301       2.410  28.263  -0.944  1.00 28.50           C
ATOM   4269  H   THR A 301       2.516  29.525   1.770  1.00 31.48           H
ATOM   4270  HA  THR A 301       0.068  29.152   0.109  1.00 26.93           H
ATOM   4271  HB  THR A 301       1.315  26.687   0.122  1.00 27.37           H
ATOM   4272  HG1 THR A 301       3.513  27.044   1.090  1.00 33.63           H
ATOM   4273 HG21 THR A 301       3.142  27.547  -1.373  1.00 34.20           H
ATOM   4274 HG22 THR A 301       1.662  28.479  -1.714  1.00 34.20           H
ATOM   4275 HG23 THR A 301       2.940  29.202  -0.721  1.00 34.20           H
ATOM   4276  N   THR A 302       0.423  27.719   3.064  1.00 22.24           N
ATOM   4277  CA  THR A 302      -0.173  26.996   4.202  1.00 24.33           C
ATOM   4278  C   THR A 302      -1.281  27.811   4.847  1.00 24.45           C
ATOM   4279  O   THR A 302      -2.363  27.309   5.125  1.00 20.42           O
ATOM   4280  CB  THR A 302       0.870  26.671   5.299  1.00 28.99           C
ATOM   4281  OG1 THR A 302       1.926  25.864   4.774  1.00 31.86           O
ATOM   4282  CG2 THR A 302       0.226  25.863   6.495  1.00 25.33           C
ATOM   4283  H   THR A 302       1.222  27.942   3.221  1.00 26.68           H
ATOM   4284  HA  THR A 302      -0.539  26.149   3.881  1.00 29.19           H
ATOM   4285  HB  THR A 302       1.257  27.482   5.674  1.00 34.79           H
ATOM   4286  HG1 THR A 302       2.408  25.603   5.403  1.00 38.23           H
ATOM   4287 HG21 THR A 302       0.882  25.650   7.170  1.00 30.39           H
ATOM   4288 HG22 THR A 302      -0.495  26.359   6.924  1.00 30.39           H
ATOM   4289 HG23 THR A 302      -0.140  25.035   6.156  1.00 30.39           H
ATOM   4290  N   SER A 303      -0.987  29.067   5.150  1.00 20.66           N
ATOM   4291  CA  SER A 303      -1.960  29.968   5.713  1.00 22.55           C
ATOM   4292  C   SER A 303      -3.167  30.111   4.802  1.00 20.94           C
ATOM   4293  O   SER A 303      -4.315  30.030   5.249  1.00 23.32           O
ATOM   4294  CB  SER A 303      -1.252  31.308   5.946  1.00 24.14           C
ATOM   4295  OG  SER A 303      -2.148  32.327   6.181  1.00 34.38           O
ATOM   4296  H   SER A 303      -0.228  29.443   5.027  1.00 24.78           H
ATOM   4297  HA  SER A 303      -2.247  29.605   6.558  1.00 27.06           H
ATOM   4298  HB2 SER A 303      -0.705  31.217   6.739  1.00 28.97           H
ATOM   4299  HB3 SER A 303      -0.702  31.510   5.171  1.00 28.97           H
ATOM   4300  HG  SER A 303      -2.515  32.157   6.914  1.00 41.25           H
ATOM   4301  N   THR A 304      -2.926  30.332   3.515  1.00 18.89           N
ATOM   4302  CA  THR A 304      -4.017  30.476   2.576  1.00 21.40           C
ATOM   4303  C   THR A 304      -4.834  29.194   2.463  1.00 17.43           C
ATOM   4304  O   THR A 304      -6.072  29.245   2.411  1.00 18.84           O
ATOM   4305  CB  THR A 304      -3.491  30.885   1.206  1.00 25.92           C
ATOM   4306  OG1 THR A 304      -2.829  32.150   1.321  1.00 23.87           O
ATOM   4307  CG2 THR A 304      -4.631  31.007   0.235  1.00 26.06           C
ATOM   4308  H   THR A 304      -2.135  30.387   3.165  1.00 22.66           H
ATOM   4309  HA  THR A 304      -4.604  31.167   2.916  1.00 25.67           H
ATOM   4310  HB  THR A 304      -2.873  30.205   0.877  1.00 31.10           H
ATOM   4311  HG1 THR A 304      -2.111  32.054   1.746  1.00 28.64           H
ATOM   4312 HG21 THR A 304      -4.284  31.265  -0.633  1.00 31.27           H
ATOM   4313 HG22 THR A 304      -5.095  30.166   0.150  1.00 31.27           H
ATOM   4314 HG23 THR A 304      -5.264  31.679   0.538  1.00 31.27           H
ATOM   4315  N   THR A 305      -4.175  28.035   2.469  1.00 20.64           N
ATOM   4316  CA  THR A 305      -4.922  26.779   2.377  1.00 22.06           C
ATOM   4317  C   THR A 305      -5.798  26.585   3.628  1.00 18.30           C
ATOM   4318  O   THR A 305      -6.952  26.172   3.519  1.00 20.03           O
ATOM   4319  CB  THR A 305      -3.964  25.619   2.173  1.00 19.72           C
ATOM   4320  OG1 THR A 305      -3.245  25.769   0.924  1.00 21.03           O
ATOM   4321  CG2 THR A 305      -4.719  24.265   2.120  1.00 18.68           C
ATOM   4322  H   THR A 305      -3.327  27.939   2.539  1.00 24.77           H
ATOM   4323  HA  THR A 305      -5.496  26.796   1.594  1.00 26.46           H
ATOM   4324  HB  THR A 305      -3.350  25.586   2.914  1.00 23.66           H
ATOM   4325  HG1 THR A 305      -2.790  26.448   0.941  1.00 25.23           H
ATOM   4326 HG21 THR A 305      -4.089  23.542   1.983  1.00 22.41           H
ATOM   4327 HG22 THR A 305      -5.206  24.115   2.943  1.00 22.41           H
ATOM   4328 HG23 THR A 305      -5.335  24.288   1.370  1.00 22.41           H
ATOM   4329  N   LEU A 306      -5.247  26.849   4.818  1.00 20.90           N
ATOM   4330  CA  LEU A 306      -6.023  26.780   6.059  1.00 18.29           C
ATOM   4331  C   LEU A 306      -7.235  27.704   6.013  1.00 23.20           C
ATOM   4332  O   LEU A 306      -8.361  27.309   6.350  1.00 24.15           O
ATOM   4333  CB  LEU A 306      -5.125  27.133   7.236  1.00 19.80           C
ATOM   4334  CG  LEU A 306      -4.006  26.209   7.695  1.00 23.35           C
ATOM   4335  CD1 LEU A 306      -3.117  26.866   8.673  1.00 24.76           C
ATOM   4336  CD2 LEU A 306      -4.625  24.940   8.266  1.00 21.59           C
ATOM   4337  H   LEU A 306      -4.424  27.058   4.949  1.00 25.07           H
ATOM   4338  HA  LEU A 306      -6.342  25.878   6.189  1.00 21.95           H
ATOM   4339  HB2 LEU A 306      -4.674  27.959   7.015  1.00 23.76           H
ATOM   4340  HB3 LEU A 306      -5.695  27.268   8.014  1.00 23.76           H
ATOM   4341  HG  LEU A 306      -3.464  25.984   6.924  1.00 28.02           H
ATOM   4342 HD11 LEU A 306      -2.405  26.269   8.927  1.00 29.71           H
ATOM   4343 HD12 LEU A 306      -2.738  27.659   8.257  1.00 29.71           H
ATOM   4344 HD13 LEU A 306      -3.633  27.113   9.453  1.00 29.71           H
ATOM   4345 HD21 LEU A 306      -3.912  24.347   8.530  1.00 25.91           H
ATOM   4346 HD22 LEU A 306      -5.173  25.175   9.032  1.00 25.91           H
ATOM   4347 HD23 LEU A 306      -5.171  24.508   7.587  1.00 25.91           H
ATOM   4348  N   ARG A 307      -7.038  28.938   5.560  1.00 25.48           N
ATOM   4349  CA  ARG A 307      -8.163  29.882   5.503  1.00 23.35           C
ATOM   4350  C   ARG A 307      -9.211  29.459   4.486  1.00 21.10           C
ATOM   4351  O   ARG A 307     -10.417  29.599   4.721  1.00 24.29           O
ATOM   4352  CB  ARG A 307      -7.618  31.277   5.187  1.00 27.31           C
ATOM   4353  CG  ARG A 307      -8.554  32.447   5.574  1.00 27.74           C
ATOM   4354  CD  ARG A 307      -7.822  33.804   5.500  1.00 34.67           C
ATOM   4355  NE  ARG A 307      -7.401  34.199   4.138  1.00 30.26           N
ATOM   4356  CZ  ARG A 307      -6.166  34.163   3.655  1.00 32.29           C
ATOM   4357  NH1 ARG A 307      -5.941  34.584   2.412  1.00 43.22           N
ATOM   4358  NH2 ARG A 307      -5.155  33.697   4.355  1.00 31.10           N1+
ATOM   4359  H   ARG A 307      -6.284  29.252   5.292  1.00 30.57           H
ATOM   4360  HA  ARG A 307      -8.611  29.914   6.362  1.00 28.02           H
ATOM   4361  HB2 ARG A 307      -6.778  31.396   5.659  1.00 32.77           H
ATOM   4362  HB3 ARG A 307      -7.460  31.322   4.231  1.00 32.77           H
ATOM   4363  HG2 ARG A 307      -9.298  32.470   4.954  1.00 33.29           H
ATOM   4364  HG3 ARG A 307      -8.880  32.327   6.483  1.00 33.29           H
ATOM   4365  HD2 ARG A 307      -8.435  34.484   5.823  1.00 41.60           H
ATOM   4366  HD3 ARG A 307      -7.038  33.772   6.073  1.00 41.60           H
ATOM   4367  HE  ARG A 307      -8.002  34.549   3.629  1.00 36.31           H
ATOM   4368 HH11 ARG A 307      -6.595  34.882   1.940  1.00 51.86           H
ATOM   4369 HH12 ARG A 307      -5.145  34.547   2.085  1.00 51.86           H
ATOM   4370 HH21 ARG A 307      -5.285  33.427   5.156  1.00 37.32           H
ATOM   4371 HH22 ARG A 307      -4.361  33.676   4.017  1.00 37.32           H
ATOM   4372  N   TYR A 308      -8.788  28.937   3.344  1.00 19.33           N
ATOM   4373  CA  TYR A 308      -9.754  28.421   2.382  1.00 25.38           C
ATOM   4374  C   TYR A 308     -10.503  27.204   2.949  1.00 23.51           C
ATOM   4375  O   TYR A 308     -11.715  27.063   2.746  1.00 20.20           O
ATOM   4376  CB  TYR A 308      -9.030  28.078   1.071  1.00 22.90           C
ATOM   4377  CG  TYR A 308      -9.685  28.584  -0.188  1.00 21.68           C
ATOM   4378  CD1 TYR A 308      -8.940  29.084  -1.228  1.00 27.83           C
ATOM   4379  CD2 TYR A 308     -11.045  28.526  -0.337  1.00 24.29           C
ATOM   4380  CE1 TYR A 308      -9.548  29.534  -2.389  1.00 27.00           C
ATOM   4381  CE2 TYR A 308     -11.663  28.951  -1.465  1.00 28.78           C
ATOM   4382  CZ  TYR A 308     -10.922  29.462  -2.492  1.00 29.80           C
ATOM   4383  OH  TYR A 308     -11.576  29.901  -3.634  1.00 38.20           O
ATOM   4384  H   TYR A 308      -7.964  28.882   3.100  1.00 23.19           H
ATOM   4385  HA  TYR A 308     -10.417  29.113   2.204  1.00 30.45           H
ATOM   4386  HB2 TYR A 308      -8.132  28.447   1.106  1.00 27.48           H
ATOM   4387  HB3 TYR A 308      -8.987  27.118   1.003  1.00 27.48           H
ATOM   4388  HD1 TYR A 308      -8.013  29.128  -1.150  1.00 33.40           H
ATOM   4389  HD2 TYR A 308     -11.554  28.177   0.349  1.00 29.15           H
ATOM   4390  HE1 TYR A 308      -9.033  29.878  -3.079  1.00 32.40           H
ATOM   4391  HE2 TYR A 308     -12.589  28.901  -1.520  1.00 34.53           H
ATOM   4392  HH  TYR A 308     -12.336  30.206  -3.429  1.00 45.83           H
ATOM   4393  N   ALA A 309      -9.795  26.331   3.671  1.00 22.98           N
ATOM   4394  CA  ALA A 309     -10.416  25.157   4.270  1.00 24.67           C
ATOM   4395  C   ALA A 309     -11.549  25.563   5.202  1.00 21.74           C
ATOM   4396  O   ALA A 309     -12.661  25.054   5.089  1.00 22.69           O
ATOM   4397  CB  ALA A 309      -9.380  24.354   5.054  1.00 17.51           C
ATOM   4398  H   ALA A 309      -8.952  26.400   3.844  1.00 27.58           H
ATOM   4399  HA  ALA A 309     -10.776  24.590   3.570  1.00 29.60           H
ATOM   4400  HB1 ALA A 309      -9.814  23.590   5.466  1.00 21.00           H
ATOM   4401  HB2 ALA A 309      -8.694  24.069   4.439  1.00 21.00           H
ATOM   4402  HB3 ALA A 309      -8.998  24.904   5.751  1.00 21.00           H
ATOM   4403  N   LEU A 310     -11.286  26.493   6.128  1.00 24.50           N
ATOM   4404  CA  LEU A 310     -12.355  26.859   7.046  1.00 23.41           C
ATOM   4405  C   LEU A 310     -13.526  27.433   6.275  1.00 24.15           C
ATOM   4406  O   LEU A 310     -14.693  27.131   6.588  1.00 23.03           O
ATOM   4407  CB  LEU A 310     -11.877  27.838   8.111  1.00 22.38           C
ATOM   4408  CG  LEU A 310     -10.776  27.436   9.082  1.00 26.06           C
ATOM   4409  CD1 LEU A 310     -10.630  28.473  10.191  1.00 27.47           C
ATOM   4410  CD2 LEU A 310     -10.985  26.015   9.665  1.00 27.82           C
ATOM   4411  H   LEU A 310     -10.541  26.908   6.245  1.00 29.40           H
ATOM   4412  HA  LEU A 310     -12.653  26.055   7.490  1.00 28.09           H
ATOM   4413  HB2 LEU A 310     -11.561  28.624   7.638  1.00 26.85           H
ATOM   4414  HB3 LEU A 310     -12.644  28.064   8.658  1.00 26.85           H
ATOM   4415  HG  LEU A 310      -9.944  27.421   8.586  1.00 31.27           H
ATOM   4416 HD11 LEU A 310      -9.910  28.210  10.782  1.00 32.96           H
ATOM   4417 HD12 LEU A 310     -10.428  29.328   9.779  1.00 32.96           H
ATOM   4418 HD13 LEU A 310     -11.461  28.538  10.686  1.00 32.96           H
ATOM   4419 HD21 LEU A 310     -10.253  25.809  10.260  1.00 33.38           H
ATOM   4420 HD22 LEU A 310     -11.824  25.994  10.156  1.00 33.38           H
ATOM   4421 HD23 LEU A 310     -11.011  25.375   8.939  1.00 33.38           H
ATOM   4422  N   LEU A 311     -13.245  28.188   5.209  1.00 22.32           N
ATOM   4423  CA  LEU A 311     -14.350  28.747   4.445  1.00 22.54           C
ATOM   4424  C   LEU A 311     -15.170  27.630   3.818  1.00 27.88           C
ATOM   4425  O   LEU A 311     -16.404  27.634   3.885  1.00 23.52           O
ATOM   4426  CB  LEU A 311     -13.844  29.705   3.388  1.00 23.40           C
ATOM   4427  CG  LEU A 311     -14.905  30.209   2.424  1.00 31.17           C
ATOM   4428  CD1 LEU A 311     -15.991  30.885   3.210  1.00 30.86           C
ATOM   4429  CD2 LEU A 311     -14.304  31.175   1.393  1.00 31.42           C
ATOM   4430  H   LEU A 311     -12.457  28.404   4.921  1.00 26.77           H
ATOM   4431  HA  LEU A 311     -14.940  29.237   5.031  1.00 27.04           H
ATOM   4432  HB2 LEU A 311     -13.466  30.467   3.834  1.00 28.08           H
ATOM   4433  HB3 LEU A 311     -13.159  29.252   2.865  1.00 28.08           H
ATOM   4434  HG  LEU A 311     -15.292  29.460   1.950  1.00 37.40           H
ATOM   4435 HD11 LEU A 311     -16.639  31.238   2.585  1.00 37.03           H
ATOM   4436 HD12 LEU A 311     -16.416  30.253   3.804  1.00 37.03           H
ATOM   4437 HD13 LEU A 311     -15.596  31.601   3.729  1.00 37.03           H
ATOM   4438 HD21 LEU A 311     -15.019  31.511   0.825  1.00 37.70           H
ATOM   4439 HD22 LEU A 311     -13.860  31.906   1.854  1.00 37.70           H
ATOM   4440 HD23 LEU A 311     -13.652  30.697   0.855  1.00 37.70           H
ATOM   4441  N   LEU A 312     -14.496  26.638   3.235  1.00 25.82           N
ATOM   4442  CA  LEU A 312     -15.234  25.533   2.643  1.00 19.25           C
ATOM   4443  C   LEU A 312     -15.957  24.726   3.717  1.00 22.84           C
ATOM   4444  O   LEU A 312     -17.047  24.201   3.470  1.00 23.14           O
ATOM   4445  CB  LEU A 312     -14.277  24.670   1.823  1.00 21.73           C
ATOM   4446  CG  LEU A 312     -13.755  25.358   0.566  1.00 25.70           C
ATOM   4447  CD1 LEU A 312     -12.566  24.606  -0.061  1.00 22.31           C
ATOM   4448  CD2 LEU A 312     -14.888  25.450  -0.401  1.00 29.76           C
ATOM   4449  H   LEU A 312     -13.639  26.568   3.188  1.00 30.98           H
ATOM   4450  HA  LEU A 312     -15.911  25.876   2.046  1.00 23.10           H
ATOM   4451  HB2 LEU A 312     -13.503  24.450   2.369  1.00 26.07           H
ATOM   4452  HB3 LEU A 312     -14.726  23.852   1.555  1.00 26.07           H
ATOM   4453  HG  LEU A 312     -13.462  26.257   0.777  1.00 30.84           H
ATOM   4454 HD11 LEU A 312     -12.278  25.067  -0.864  1.00 26.77           H
ATOM   4455 HD12 LEU A 312     -11.847  24.566   0.586  1.00 26.77           H
ATOM   4456 HD13 LEU A 312     -12.856  23.705  -0.286  1.00 26.77           H
ATOM   4457 HD21 LEU A 312     -14.580  25.872  -1.213  1.00 35.71           H
ATOM   4458 HD22 LEU A 312     -15.221  24.557  -0.590  1.00 35.71           H
ATOM   4459 HD23 LEU A 312     -15.595  25.982  -0.006  1.00 35.71           H
ATOM   4460  N   LEU A 313     -15.401  24.632   4.918  1.00 23.56           N
ATOM   4461  CA  LEU A 313     -16.133  23.940   5.981  1.00 21.44           C
ATOM   4462  C   LEU A 313     -17.388  24.719   6.408  1.00 32.25           C
ATOM   4463  O   LEU A 313     -18.427  24.112   6.693  1.00 27.85           O
ATOM   4464  CB  LEU A 313     -15.212  23.667   7.148  1.00 22.31           C
ATOM   4465  CG  LEU A 313     -14.010  22.728   6.875  1.00 22.26           C
ATOM   4466  CD1 LEU A 313     -13.049  22.694   8.036  1.00 23.87           C
ATOM   4467  CD2 LEU A 313     -14.485  21.385   6.629  1.00 25.61           C
ATOM   4468  H   LEU A 313     -14.638  24.946   5.145  1.00 28.26           H
ATOM   4469  HA  LEU A 313     -16.436  23.080   5.658  1.00 25.72           H
ATOM   4470  HB2 LEU A 313     -14.834  24.511   7.428  1.00 26.77           H
ATOM   4471  HB3 LEU A 313     -15.737  23.287   7.863  1.00 26.77           H
ATOM   4472  HG  LEU A 313     -13.537  23.034   6.090  1.00 26.70           H
ATOM   4473 HD11 LEU A 313     -12.322  22.091   7.825  1.00 28.64           H
ATOM   4474 HD12 LEU A 313     -12.704  23.583   8.219  1.00 28.64           H
ATOM   4475 HD13 LEU A 313     -13.527  22.366   8.807  1.00 28.64           H
ATOM   4476 HD21 LEU A 313     -13.724  20.809   6.479  1.00 30.72           H
ATOM   4477 HD22 LEU A 313     -14.990  21.086   7.401  1.00 30.72           H
ATOM   4478 HD23 LEU A 313     -15.052  21.400   5.842  1.00 30.72           H
ATOM   4479  N   LEU A 314     -17.337  26.052   6.413  1.00 24.47           N
ATOM   4480  CA  LEU A 314     -18.543  26.831   6.699  1.00 23.94           C
ATOM   4481  C   LEU A 314     -19.579  26.619   5.633  1.00 25.70           C
ATOM   4482  O   LEU A 314     -20.767  26.473   5.929  1.00 29.92           O
ATOM   4483  CB  LEU A 314     -18.227  28.331   6.784  1.00 30.13           C
ATOM   4484  CG  LEU A 314     -17.309  28.781   7.899  1.00 28.11           C
ATOM   4485  CD1 LEU A 314     -17.072  30.274   7.779  1.00 34.20           C
ATOM   4486  CD2 LEU A 314     -17.865  28.450   9.264  1.00 36.05           C
ATOM   4487  H   LEU A 314     -16.623  26.519   6.270  1.00 29.36           H
ATOM   4488  HA  LEU A 314     -18.922  26.540   7.536  1.00 28.73           H
ATOM   4489  HB2 LEU A 314     -17.811  28.592   5.948  1.00 36.15           H
ATOM   4490  HB3 LEU A 314     -19.062  28.816   6.902  1.00 36.15           H
ATOM   4491  HG  LEU A 314     -16.450  28.339   7.809  1.00 33.73           H
ATOM   4492 HD11 LEU A 314     -16.465  30.539   8.489  1.00 41.04           H
ATOM   4493 HD12 LEU A 314     -16.672  30.478   6.913  1.00 41.04           H
ATOM   4494 HD13 LEU A 314     -17.921  30.737   7.874  1.00 41.04           H
ATOM   4495 HD21 LEU A 314     -17.240  28.762   9.943  1.00 43.25           H
ATOM   4496 HD22 LEU A 314     -18.722  28.887   9.363  1.00 43.25           H
ATOM   4497 HD23 LEU A 314     -17.972  27.490   9.340  1.00 43.25           H
ATOM   4498  N   LYS A 315     -19.141  26.567   4.385  1.00 23.76           N
ATOM   4499  CA  LYS A 315     -20.053  26.439   3.267  1.00 30.56           C
ATOM   4500  C   LYS A 315     -20.717  25.060   3.209  1.00 34.77           C
ATOM   4501  O   LYS A 315     -21.798  24.925   2.615  1.00 29.31           O
ATOM   4502  CB  LYS A 315     -19.281  26.714   1.987  1.00 25.24           C
ATOM   4503  CG  LYS A 315     -20.079  26.558   0.735  1.00 34.29           C
ATOM   4504  CD  LYS A 315     -21.015  27.740   0.622  1.00 46.46           C
ATOM   4505  CE  LYS A 315     -21.974  27.631  -0.534  1.00 44.91           C
ATOM   4506  NZ  LYS A 315     -22.574  28.979  -0.784  1.00 44.55           N1+
ATOM   4507  H   LYS A 315     -18.312  26.596   4.157  1.00 28.51           H
ATOM   4508  HA  LYS A 315     -20.743  27.109   3.350  1.00 36.67           H
ATOM   4509  HB2 LYS A 315     -18.925  27.618   2.011  1.00 30.29           H
ATOM   4510  HB3 LYS A 315     -18.546  26.080   1.945  1.00 30.29           H
ATOM   4511  HG2 LYS A 315     -19.476  26.576  -0.029  1.00 41.15           H
ATOM   4512  HG3 LYS A 315     -20.588  25.736   0.756  1.00 41.15           H
ATOM   4513  HD2 LYS A 315     -21.530  27.813   1.438  1.00 55.74           H
ATOM   4514  HD3 LYS A 315     -20.479  28.537   0.489  1.00 55.74           H
ATOM   4515  HE2 LYS A 315     -21.494  27.334  -1.322  1.00 53.89           H
ATOM   4516  HE3 LYS A 315     -22.685  27.015  -0.304  1.00 53.89           H
ATOM   4517  HZ1 LYS A 315     -22.937  28.999  -1.596  1.00 53.45           H
ATOM   4518  HZ2 LYS A 315     -23.201  29.158  -0.177  1.00 53.45           H
ATOM   4519  HZ3 LYS A 315     -21.940  29.596  -0.738  1.00 53.45           H
ATOM   4520  N   HIS A 316     -20.088  24.030   3.789  1.00 26.48           N
ATOM   4521  CA  HIS A 316     -20.539  22.634   3.654  1.00 28.99           C
ATOM   4522  C   HIS A 316     -20.668  22.039   5.049  1.00 25.92           C
ATOM   4523  O   HIS A 316     -19.849  21.230   5.485  1.00 28.20           O
ATOM   4524  CB  HIS A 316     -19.580  21.830   2.767  1.00 28.02           C
ATOM   4525  CG  HIS A 316     -19.428  22.377   1.381  1.00 28.06           C
ATOM   4526  ND1 HIS A 316     -20.248  21.994   0.339  1.00 33.32           N
ATOM   4527  CD2 HIS A 316     -18.553  23.277   0.860  1.00 26.50           C
ATOM   4528  CE1 HIS A 316     -19.892  22.645  -0.761  1.00 35.42           C
ATOM   4529  NE2 HIS A 316     -18.860  23.425  -0.474  1.00 28.48           N
ATOM   4530  H   HIS A 316     -19.384  24.122   4.274  1.00 31.77           H
ATOM   4531  HA  HIS A 316     -21.416  22.607   3.238  1.00 34.78           H
ATOM   4532  HB2 HIS A 316     -19.947  20.943   2.684  1.00 33.62           H
ATOM   4533  HB3 HIS A 316     -18.706  21.793   3.185  1.00 33.62           H
ATOM   4534  HD1 HIS A 316     -20.898  21.433   0.402  1.00 39.98           H
ATOM   4535  HD2 HIS A 316     -17.881  23.709   1.325  1.00 31.80           H
ATOM   4536  HE1 HIS A 316     -20.296  22.553  -1.598  1.00 42.51           H
ATOM   4537  N   PRO A 317     -21.687  22.455   5.791  1.00 29.49           N
ATOM   4538  CA  PRO A 317     -21.853  21.975   7.168  1.00 27.64           C
ATOM   4539  C   PRO A 317     -22.000  20.465   7.300  1.00 19.80           C
ATOM   4540  O   PRO A 317     -21.607  19.928   8.340  1.00 22.00           O
ATOM   4541  CB  PRO A 317     -23.128  22.710   7.653  1.00 29.24           C
ATOM   4542  CG  PRO A 317     -23.511  23.674   6.578  1.00 35.44           C
ATOM   4543  CD  PRO A 317     -22.808  23.280   5.321  1.00 29.02           C
ATOM   4544  HA  PRO A 317     -21.109  22.267   7.711  1.00 33.16           H
ATOM   4545  HB2 PRO A 317     -23.842  22.068   7.781  1.00 35.09           H
ATOM   4546  HB3 PRO A 317     -22.946  23.184   8.479  1.00 35.09           H
ATOM   4547  HG2 PRO A 317     -24.468  23.648   6.446  1.00 42.53           H
ATOM   4548  HG3 PRO A 317     -23.240  24.572   6.840  1.00 42.53           H
ATOM   4549  HD2 PRO A 317     -23.382  22.736   4.762  1.00 34.82           H
ATOM   4550  HD3 PRO A 317     -22.492  24.069   4.852  1.00 34.82           H
ATOM   4551  N   GLU A 318     -22.581  19.762   6.310  1.00 24.05           N
ATOM   4552  CA  GLU A 318     -22.659  18.299   6.378  1.00 24.38           C
ATOM   4553  C   GLU A 318     -21.257  17.653   6.360  1.00 28.64           C
ATOM   4554  O   GLU A 318     -21.017  16.628   7.004  1.00 27.96           O
ATOM   4555  CB  GLU A 318     -23.492  17.750   5.221  1.00 32.43           C
ATOM   4556  CG  GLU A 318     -24.966  18.216   5.177  1.00 54.02           C
ATOM   4557  CD  GLU A 318     -25.962  17.074   4.797  1.00 69.44           C
ATOM   4558  OE1 GLU A 318     -26.111  16.086   5.575  1.00 67.11           O
ATOM   4559  OE2 GLU A 318     -26.583  17.163   3.704  1.00 68.70           O1-
ATOM   4560  H   GLU A 318     -22.931  20.101   5.601  1.00 28.86           H
ATOM   4561  HA  GLU A 318     -23.103  18.071   7.204  1.00 29.25           H
ATOM   4562  HB2 GLU A 318     -23.075  18.005   4.375  1.00 38.91           H
ATOM   4563  HB3 GLU A 318     -23.490  16.785   5.301  1.00 38.91           H
ATOM   4564  HG2 GLU A 318     -25.218  18.576   6.040  1.00 64.82           H
ATOM   4565  HG3 GLU A 318     -25.051  18.911   4.504  1.00 64.82           H
ATOM   4566  N   VAL A 319     -20.327  18.219   5.598  1.00 23.64           N
ATOM   4567  CA  VAL A 319     -18.955  17.706   5.584  1.00 22.90           C
ATOM   4568  C   VAL A 319     -18.297  17.927   6.933  1.00 19.90           C
ATOM   4569  O   VAL A 319     -17.695  17.026   7.514  1.00 19.46           O
ATOM   4570  CB  VAL A 319     -18.165  18.413   4.464  1.00 23.38           C
ATOM   4571  CG1 VAL A 319     -16.718  18.047   4.552  1.00 20.11           C
ATOM   4572  CG2 VAL A 319     -18.769  18.080   3.122  1.00 26.66           C
ATOM   4573  H   VAL A 319     -20.455  18.895   5.085  1.00 28.36           H
ATOM   4574  HA  VAL A 319     -18.964  16.752   5.415  1.00 27.48           H
ATOM   4575  HB  VAL A 319     -18.246  19.375   4.584  1.00 28.05           H
ATOM   4576 HG11 VAL A 319     -16.260  18.507   3.834  1.00 24.13           H
ATOM   4577 HG12 VAL A 319     -16.364  18.340   5.401  1.00 24.13           H
ATOM   4578 HG13 VAL A 319     -16.615  17.086   4.460  1.00 24.13           H
ATOM   4579 HG21 VAL A 319     -18.274  18.553   2.434  1.00 31.99           H
ATOM   4580 HG22 VAL A 319     -18.720  17.122   2.974  1.00 31.99           H
ATOM   4581 HG23 VAL A 319     -19.695  18.360   3.109  1.00 31.99           H
ATOM   4582  N   THR A 320     -18.430  19.140   7.461  1.00 21.42           N
ATOM   4583  CA  THR A 320     -17.835  19.449   8.741  1.00 20.05           C
ATOM   4584  C   THR A 320     -18.362  18.523   9.811  1.00 21.38           C
ATOM   4585  O   THR A 320     -17.602  18.073  10.675  1.00 25.70           O
ATOM   4586  CB  THR A 320     -18.126  20.903   9.071  1.00 24.00           C
ATOM   4587  OG1 THR A 320     -17.729  21.693   7.957  1.00 25.19           O
ATOM   4588  CG2 THR A 320     -17.437  21.373  10.351  1.00 24.87           C
ATOM   4589  H   THR A 320     -18.868  19.789   7.107  1.00 25.70           H
ATOM   4590  HA  THR A 320     -16.877  19.342   8.686  1.00 24.05           H
ATOM   4591  HB  THR A 320     -19.081  21.000   9.191  1.00 28.80           H
ATOM   4592  HG1 THR A 320     -17.958  22.499   8.086  1.00 30.22           H
ATOM   4593 HG21 THR A 320     -17.660  22.294  10.523  1.00 29.84           H
ATOM   4594 HG22 THR A 320     -17.712  20.840  11.111  1.00 29.84           H
ATOM   4595 HG23 THR A 320     -16.474  21.294  10.257  1.00 29.84           H
ATOM   4596  N   ALA A 321     -19.668  18.235   9.790  1.00 29.58           N
ATOM   4597  CA  ALA A 321     -20.230  17.364  10.824  1.00 28.73           C
ATOM   4598  C   ALA A 321     -19.595  15.988  10.782  1.00 22.66           C
ATOM   4599  O   ALA A 321     -19.214  15.447  11.812  1.00 28.32           O
ATOM   4600  CB  ALA A 321     -21.740  17.252  10.669  1.00 29.03           C
ATOM   4601  H   ALA A 321     -20.242  18.527   9.211  1.00 35.49           H
ATOM   4602  HA  ALA A 321     -20.029  17.746  11.692  1.00 34.48           H
ATOM   4603  HB1 ALA A 321     -22.079  16.690  11.380  1.00 34.83           H
ATOM   4604  HB2 ALA A 321     -22.107  18.145  10.721  1.00 34.83           H
ATOM   4605  HB3 ALA A 321     -21.951  16.863   9.803  1.00 34.83           H
ATOM   4606  N   LYS A 322     -19.394  15.442   9.597  1.00 28.68           N
ATOM   4607  CA  LYS A 322     -18.775  14.126   9.530  1.00 28.06           C
ATOM   4608  C   LYS A 322     -17.319  14.180   9.954  1.00 24.21           C
ATOM   4609  O   LYS A 322     -16.828  13.237  10.567  1.00 26.97           O
ATOM   4610  CB  LYS A 322     -18.919  13.548   8.113  1.00 27.97           C
ATOM   4611  CG  LYS A 322     -20.346  13.127   7.743  1.00 25.79           C
ATOM   4612  CD  LYS A 322     -20.327  12.680   6.293  1.00 34.74           C
ATOM   4613  CE  LYS A 322     -21.585  11.910   5.874  1.00 35.56           C
ATOM   4614  NZ  LYS A 322     -22.780  12.764   5.755  1.00 39.88           N1+
ATOM   4615  H   LYS A 322     -19.595  15.792   8.841  1.00 34.41           H
ATOM   4616  HA  LYS A 322     -19.222  13.538  10.153  1.00 33.66           H
ATOM   4617  HB2 LYS A 322     -18.623  14.198   7.456  1.00 33.55           H
ATOM   4618  HB3 LYS A 322     -18.371  12.748   8.064  1.00 33.55           H
ATOM   4619  HG2 LYS A 322     -20.628  12.382   8.294  1.00 30.94           H
ATOM   4620  HG3 LYS A 322     -20.953  13.877   7.842  1.00 30.94           H
ATOM   4621  HD2 LYS A 322     -20.259  13.473   5.741  1.00 41.68           H
ATOM   4622  HD3 LYS A 322     -19.558  12.106   6.147  1.00 41.68           H
ATOM   4623  HE2 LYS A 322     -21.432  11.510   5.001  1.00 42.67           H
ATOM   4624  HE3 LYS A 322     -21.766  11.224   6.532  1.00 42.67           H
ATOM   4625  HZ1 LYS A 322     -23.521  12.271   5.806  1.00 47.85           H
ATOM   4626  HZ2 LYS A 322     -22.789  13.363   6.412  1.00 47.85           H
ATOM   4627  HZ3 LYS A 322     -22.766  13.192   4.973  1.00 47.85           H
ATOM   4628  N   VAL A 323     -16.576  15.242   9.590  1.00 23.61           N
ATOM   4629  CA  VAL A 323     -15.212  15.344  10.116  1.00 23.39           C
ATOM   4630  C   VAL A 323     -15.250  15.331  11.638  1.00 26.05           C
ATOM   4631  O   VAL A 323     -14.399  14.702  12.302  1.00 24.51           O
ATOM   4632  CB  VAL A 323     -14.495  16.611   9.593  1.00 18.57           C
ATOM   4633  CG1 VAL A 323     -13.148  16.783  10.224  1.00 21.57           C
ATOM   4634  CG2 VAL A 323     -14.309  16.571   8.092  1.00 19.49           C
ATOM   4635  H   VAL A 323     -16.818  15.877   9.053  1.00 28.33           H
ATOM   4636  HA  VAL A 323     -14.695  14.569   9.831  1.00 28.07           H
ATOM   4637  HB  VAL A 323     -15.025  17.388   9.815  1.00 22.28           H
ATOM   4638 HG11 VAL A 323     -12.740  17.579   9.850  1.00 25.88           H
ATOM   4639 HG12 VAL A 323     -13.245  16.900  11.180  1.00 25.88           H
ATOM   4640 HG13 VAL A 323     -12.604  16.004  10.032  1.00 25.88           H
ATOM   4641 HG21 VAL A 323     -13.834  17.375   7.832  1.00 23.38           H
ATOM   4642 HG22 VAL A 323     -13.783  15.794   7.863  1.00 23.38           H
ATOM   4643 HG23 VAL A 323     -15.172  16.545   7.644  1.00 23.38           H
ATOM   4644  N   GLN A 324     -16.199  16.071  12.219  1.00 25.96           N
ATOM   4645  CA  GLN A 324     -16.219  16.173  13.686  1.00 31.17           C
ATOM   4646  C   GLN A 324     -16.629  14.848  14.316  1.00 29.59           C
ATOM   4647  O   GLN A 324     -16.061  14.440  15.341  1.00 27.67           O
ATOM   4648  CB  GLN A 324     -17.130  17.312  14.127  1.00 30.68           C
ATOM   4649  CG  GLN A 324     -16.340  18.600  14.081  1.00 29.95           C
ATOM   4650  CD  GLN A 324     -17.095  19.796  14.432  1.00 38.35           C
ATOM   4651  OE1 GLN A 324     -18.177  20.047  13.888  1.00 37.97           O
ATOM   4652  NE2 GLN A 324     -16.528  20.587  15.355  1.00 33.38           N
ATOM   4653  H   GLN A 324     -16.816  16.505  11.806  1.00 31.15           H
ATOM   4654  HA  GLN A 324     -15.325  16.368  13.998  1.00 37.40           H
ATOM   4655  HB2 GLN A 324     -17.894  17.382  13.528  1.00 36.82           H
ATOM   4656  HB3 GLN A 324     -17.436  17.155  15.028  1.00 36.82           H
ATOM   4657  HG2 GLN A 324     -15.631  18.527  14.732  1.00 35.94           H
ATOM   4658  HG3 GLN A 324     -15.973  18.726  13.192  1.00 35.94           H
ATOM   4659 HE21 GLN A 324     -15.798  20.346  15.739  1.00 40.05           H
ATOM   4660 HE22 GLN A 324     -16.907  21.325  15.576  1.00 40.05           H
ATOM   4661  N   GLU A 325     -17.524  14.113  13.647  1.00 28.69           N
ATOM   4662  CA  GLU A 325     -17.856  12.758  14.087  1.00 28.34           C
ATOM   4663  C   GLU A 325     -16.631  11.888  14.079  1.00 30.82           C
ATOM   4664  O   GLU A 325     -16.346  11.181  15.050  1.00 28.78           O
ATOM   4665  CB  GLU A 325     -18.899  12.132  13.178  1.00 37.14           C
ATOM   4666  CG  GLU A 325     -20.321  12.462  13.416  1.00 45.30           C
ATOM   4667  CD  GLU A 325     -21.204  11.515  12.606  1.00 50.51           C
ATOM   4668  OE1 GLU A 325     -21.263  10.322  12.985  1.00 40.14           O
ATOM   4669  OE2 GLU A 325     -21.743  11.951  11.554  1.00 47.67           O1-
ATOM   4670  H   GLU A 325     -17.941  14.364  12.944  1.00 34.42           H
ATOM   4671  HA  GLU A 325     -18.206  12.773  14.992  1.00 34.01           H
ATOM   4672  HB2 GLU A 325     -18.700  12.361  12.256  1.00 44.57           H
ATOM   4673  HB3 GLU A 325     -18.832  11.173  13.291  1.00 44.57           H
ATOM   4674  HG2 GLU A 325     -20.535  12.351  14.353  1.00 54.36           H
ATOM   4675  HG3 GLU A 325     -20.496  13.368  13.122  1.00 54.36           H
ATOM   4676  N   GLU A 326     -15.902  11.897  12.964  1.00 24.46           N
ATOM   4677  CA  GLU A 326     -14.725  11.057  12.874  1.00 27.92           C
ATOM   4678  C   GLU A 326     -13.681  11.464  13.913  1.00 25.85           C
ATOM   4679  O   GLU A 326     -13.023  10.604  14.507  1.00 28.42           O
ATOM   4680  CB  GLU A 326     -14.191  11.122  11.441  1.00 29.67           C
ATOM   4681  CG  GLU A 326     -13.335   9.998  11.018  1.00 30.83           C
ATOM   4682  CD  GLU A 326     -12.868  10.169   9.595  1.00 26.61           C
ATOM   4683  OE1 GLU A 326     -12.256  11.247   9.278  1.00 23.48           O
ATOM   4684  OE2 GLU A 326     -13.109   9.234   8.812  1.00 26.49           O1-
ATOM   4685  H   GLU A 326     -16.061  12.373  12.261  1.00 29.35           H
ATOM   4686  HA  GLU A 326     -14.976  10.138  13.051  1.00 33.50           H
ATOM   4687  HB2 GLU A 326     -14.955  11.110  10.845  1.00 35.60           H
ATOM   4688  HB3 GLU A 326     -13.688  11.940  11.330  1.00 35.60           H
ATOM   4689  HG2 GLU A 326     -12.556   9.967  11.592  1.00 36.99           H
ATOM   4690  HG3 GLU A 326     -13.847   9.184  11.094  1.00 36.99           H
ATOM   4691  N   ILE A 327     -13.492  12.768  14.137  1.00 26.92           N
ATOM   4692  CA  ILE A 327     -12.543  13.200  15.171  1.00 26.34           C
ATOM   4693  C   ILE A 327     -12.988  12.643  16.519  1.00 28.68           C
ATOM   4694  O   ILE A 327     -12.197  12.103  17.300  1.00 29.71           O
ATOM   4695  CB  ILE A 327     -12.461  14.746  15.231  1.00 28.66           C
ATOM   4696  CG1 ILE A 327     -11.717  15.344  14.024  1.00 26.67           C
ATOM   4697  CG2 ILE A 327     -11.762  15.209  16.518  1.00 27.24           C
ATOM   4698  CD1 ILE A 327     -11.836  16.860  13.949  1.00 27.74           C
ATOM   4699  H   ILE A 327     -13.898  13.406  13.724  1.00 32.30           H
ATOM   4700  HA  ILE A 327     -11.653  12.840  14.979  1.00 31.60           H
ATOM   4701  HB  ILE A 327     -13.363  15.108  15.238  1.00 34.39           H
ATOM   4702 HG12 ILE A 327     -10.778  15.113  14.079  1.00 32.00           H
ATOM   4703 HG13 ILE A 327     -12.093  14.983  13.207  1.00 32.00           H
ATOM   4704 HG21 ILE A 327     -11.700  16.178  16.534  1.00 32.68           H
ATOM   4705 HG22 ILE A 327     -12.273  14.925  17.285  1.00 32.68           H
ATOM   4706 HG23 ILE A 327     -10.873  14.830  16.543  1.00 32.68           H
ATOM   4707 HD11 ILE A 327     -11.371  17.163  13.147  1.00 33.29           H
ATOM   4708 HD12 ILE A 327     -12.771  17.100  13.897  1.00 33.29           H
ATOM   4709 HD13 ILE A 327     -11.434  17.265  14.732  1.00 33.29           H
ATOM   4710  N   GLU A 328     -14.268  12.801  16.817  1.00 26.13           N
ATOM   4711  CA  GLU A 328     -14.794  12.356  18.091  1.00 35.52           C
ATOM   4712  C   GLU A 328     -14.529  10.868  18.306  1.00 39.43           C
ATOM   4713  O   GLU A 328     -14.033  10.478  19.373  1.00 39.27           O
ATOM   4714  CB  GLU A 328     -16.274  12.710  18.161  1.00 41.25           C
ATOM   4715  CG  GLU A 328     -17.018  12.156  19.334  1.00 53.21           C
ATOM   4716  CD  GLU A 328     -16.751  12.932  20.617  1.00 63.89           C
ATOM   4717  OE1 GLU A 328     -16.966  14.171  20.614  1.00 65.17           O
ATOM   4718  OE2 GLU A 328     -16.322  12.311  21.625  1.00 59.31           O1-
ATOM   4719  H   GLU A 328     -14.869  13.158  16.307  1.00 31.35           H
ATOM   4720  HA  GLU A 328     -14.356  12.841  18.809  1.00 42.62           H
ATOM   4721  HB2 GLU A 328     -16.349  13.679  18.220  1.00 49.49           H
ATOM   4722  HB3 GLU A 328     -16.710  12.408  17.351  1.00 49.49           H
ATOM   4723  HG2 GLU A 328     -17.969  12.229  19.136  1.00 63.84           H
ATOM   4724  HG3 GLU A 328     -16.784  11.225  19.460  1.00 63.84           H
ATOM   4725  N   ARG A 329     -14.775  10.012  17.291  1.00 35.76           N
ATOM   4726  CA  ARG A 329     -14.645   8.590  17.608  1.00 35.46           C
ATOM   4727  C   ARG A 329     -13.240   8.030  17.430  1.00 35.00           C
ATOM   4728  O   ARG A 329     -12.925   7.032  18.080  1.00 38.73           O
ATOM   4729  CB  ARG A 329     -15.686   7.743  16.869  1.00 48.12           C
ATOM   4730  CG  ARG A 329     -15.630   7.604  15.431  1.00 43.98           C
ATOM   4731  CD  ARG A 329     -16.748   6.596  14.925  1.00 36.67           C
ATOM   4732  NE  ARG A 329     -17.082   6.909  13.529  1.00 45.37           N
ATOM   4733  CZ  ARG A 329     -16.228   6.819  12.507  1.00 45.61           C
ATOM   4734  NH1 ARG A 329     -14.984   6.416  12.713  1.00 59.80           N
ATOM   4735  NH2 ARG A 329     -16.610   7.140  11.269  1.00 50.21           N1+
ATOM   4736  H   ARG A 329     -14.994  10.214  16.484  1.00 42.90           H
ATOM   4737  HA  ARG A 329     -14.857   8.475  18.548  1.00 42.54           H
ATOM   4738  HB2 ARG A 329     -15.600   6.840  17.214  1.00 57.74           H
ATOM   4739  HB3 ARG A 329     -16.571   8.086  17.084  1.00 57.74           H
ATOM   4740  HG2 ARG A 329     -15.774   8.466  15.017  1.00 52.78           H
ATOM   4741  HG3 ARG A 329     -14.760   7.249  15.196  1.00 52.78           H
ATOM   4742  HD2 ARG A 329     -16.410   5.690  14.967  1.00 44.00           H
ATOM   4743  HD3 ARG A 329     -17.555   6.680  15.464  1.00 44.00           H
ATOM   4744  HE  ARG A 329     -17.889   7.155  13.354  1.00 54.44           H
ATOM   4745 HH11 ARG A 329     -14.719   6.207  13.503  1.00 71.75           H
ATOM   4746 HH12 ARG A 329     -14.434   6.355  12.051  1.00 71.75           H
ATOM   4747 HH21 ARG A 329     -17.417   7.404  11.120  1.00 60.25           H
ATOM   4748 HH22 ARG A 329     -16.054   7.071  10.617  1.00 60.25           H
ATOM   4749  N   VAL A 330     -12.343   8.692  16.700  1.00 31.78           N
ATOM   4750  CA  VAL A 330     -10.965   8.207  16.598  1.00 31.20           C
ATOM   4751  C   VAL A 330     -10.061   8.865  17.623  1.00 36.73           C
ATOM   4752  O   VAL A 330      -9.131   8.233  18.135  1.00 38.46           O
ATOM   4753  CB  VAL A 330     -10.404   8.422  15.179  1.00 27.81           C
ATOM   4754  CG1 VAL A 330      -8.977   7.947  15.092  1.00 32.33           C
ATOM   4755  CG2 VAL A 330     -11.213   7.750  14.141  1.00 36.49           C
ATOM   4756  H   VAL A 330     -12.499   9.429  16.278  1.00 38.13           H
ATOM   4757  HA  VAL A 330     -10.952   7.256  16.769  1.00 37.44           H
ATOM   4758  HB  VAL A 330     -10.423   9.374  14.991  1.00 33.37           H
ATOM   4759 HG11 VAL A 330      -8.668   8.057  14.179  1.00 38.79           H
ATOM   4760 HG12 VAL A 330      -8.425   8.478  15.688  1.00 38.79           H
ATOM   4761 HG13 VAL A 330      -8.942   7.012  15.334  1.00 38.79           H
ATOM   4762 HG21 VAL A 330     -10.806   7.912  13.276  1.00 43.78           H
ATOM   4763 HG22 VAL A 330     -11.218   6.797  14.324  1.00 43.78           H
ATOM   4764 HG23 VAL A 330     -12.121   8.105  14.156  1.00 43.78           H
ATOM   4765  N   ILE A 331     -10.241  10.158  17.888  1.00 36.66           N
ATOM   4766  CA  ILE A 331      -9.331  10.852  18.771  1.00 30.85           C
ATOM   4767  C   ILE A 331      -9.964  11.226  20.103  1.00 35.67           C
ATOM   4768  O   ILE A 331      -9.233  11.417  21.081  1.00 41.23           O
ATOM   4769  CB  ILE A 331      -8.739  12.107  18.109  1.00 32.56           C
ATOM   4770  CG1 ILE A 331      -8.250  11.818  16.689  1.00 31.81           C
ATOM   4771  CG2 ILE A 331      -7.607  12.605  18.948  1.00 35.81           C
ATOM   4772  CD1 ILE A 331      -7.970  13.068  15.918  1.00 29.51           C
ATOM   4773  H   ILE A 331     -10.878  10.640  17.575  1.00 43.99           H
ATOM   4774  HA  ILE A 331      -8.585  10.264  18.959  1.00 37.02           H
ATOM   4775  HB  ILE A 331      -9.411  12.801  18.070  1.00 39.06           H
ATOM   4776 HG12 ILE A 331      -7.423  11.309  16.745  1.00 38.17           H
ATOM   4777 HG13 ILE A 331      -8.923  11.313  16.196  1.00 38.17           H
ATOM   4778 HG21 ILE A 331      -7.207  13.377  18.520  1.00 42.97           H
ATOM   4779 HG22 ILE A 331      -7.927  12.854  19.823  1.00 42.97           H
ATOM   4780 HG23 ILE A 331      -6.956  11.893  19.018  1.00 42.97           H
ATOM   4781 HD11 ILE A 331      -7.662  12.828  15.024  1.00 35.41           H
ATOM   4782 HD12 ILE A 331      -8.794  13.578  15.861  1.00 35.41           H
ATOM   4783 HD13 ILE A 331      -7.284  13.574  16.373  1.00 35.41           H
ATOM   4784  N   GLY A 332     -11.258  11.414  20.160  1.00 35.68           N
ATOM   4785  CA  GLY A 332     -11.804  12.104  21.334  1.00 45.85           C
ATOM   4786  C   GLY A 332     -11.325  13.561  21.434  1.00 44.44           C
ATOM   4787  O   GLY A 332     -10.645  14.117  20.565  1.00 42.07           O
ATOM   4788  H   GLY A 332     -11.821  11.180  19.553  1.00 42.81           H
ATOM   4789  HA2 GLY A 332     -12.775  12.096  21.288  1.00 55.01           H
ATOM   4790  HA3 GLY A 332     -11.558  11.633  22.156  1.00 55.01           H
ATOM   4791  N   ARG A 333     -11.676  14.175  22.558  1.00 53.35           N
ATOM   4792  CA  ARG A 333     -11.392  15.595  22.775  1.00 55.16           C
ATOM   4793  C   ARG A 333     -10.419  15.837  23.918  1.00 54.00           C
ATOM   4794  O   ARG A 333     -10.208  16.994  24.305  1.00 62.91           O
ATOM   4795  CB  ARG A 333     -12.674  16.409  23.007  1.00 54.83           C
ATOM   4796  CG  ARG A 333     -13.882  15.626  23.505  1.00 67.47           C
ATOM   4797  CD  ARG A 333     -13.657  14.851  24.850  1.00 72.81           C
ATOM   4798  NE  ARG A 333     -13.389  13.413  24.655  1.00 65.12           N
ATOM   4799  CZ  ARG A 333     -14.251  12.535  24.147  1.00 53.47           C
ATOM   4800  NH1 ARG A 333     -15.468  12.915  23.779  1.00 51.95           N
ATOM   4801  NH2 ARG A 333     -13.884  11.263  23.995  1.00 63.22           N1+
ATOM   4802  H   ARG A 333     -12.045  13.773  23.192  1.00 64.02           H
ATOM   4803  HA  ARG A 333     -10.983  15.933  21.966  1.00 66.19           H
ATOM   4804  HB2 ARG A 333     -12.493  17.113  23.649  1.00 65.79           H
ATOM   4805  HB3 ARG A 333     -12.932  16.811  22.161  1.00 65.79           H
ATOM   4806  HG2 ARG A 333     -14.605  16.263  23.651  1.00 80.96           H
ATOM   4807  HG3 ARG A 333     -14.140  14.991  22.821  1.00 80.96           H
ATOM   4808  HD2 ARG A 333     -12.894  15.236  25.309  1.00 87.37           H
ATOM   4809  HD3 ARG A 333     -14.450  14.941  25.406  1.00 87.37           H
ATOM   4810  HE  ARG A 333     -12.602  13.124  24.860  1.00 78.14           H
ATOM   4811 HH11 ARG A 333     -15.718  13.731  23.873  1.00 62.34           H
ATOM   4812 HH12 ARG A 333     -16.021  12.339  23.459  1.00 62.34           H
ATOM   4813 HH21 ARG A 333     -13.097  11.013  24.231  1.00 75.86           H
ATOM   4814 HH22 ARG A 333     -14.438  10.687  23.673  1.00 75.86           H
ATOM   4815  N   ASN A 334      -9.782  14.794  24.436  1.00 48.46           N
ATOM   4816  CA  ASN A 334      -8.709  14.999  25.395  1.00 61.32           C
ATOM   4817  C   ASN A 334      -7.368  15.219  24.690  1.00 68.20           C
ATOM   4818  O   ASN A 334      -6.918  16.368  24.551  1.00 66.94           O
ATOM   4819  CB  ASN A 334      -8.630  13.810  26.346  1.00 63.01           C
ATOM   4820  CG  ASN A 334      -9.909  13.637  27.159  1.00 72.03           C
ATOM   4821  OD1 ASN A 334     -10.687  14.583  27.336  1.00 73.82           O
ATOM   4822  ND2 ASN A 334     -10.131  12.429  27.653  1.00 73.90           N
ATOM   4823  H   ASN A 334      -9.929  13.969  24.240  1.00 58.15           H
ATOM   4824  HA  ASN A 334      -8.909  15.792  25.914  1.00 73.58           H
ATOM   4825  HB2 ASN A 334      -8.473  12.997  25.843  1.00 75.61           H
ATOM   4826  HB3 ASN A 334      -7.897  13.961  26.960  1.00 75.61           H
ATOM   4827 HD21 ASN A 334     -10.827  12.288  28.133  1.00 88.67           H
ATOM   4828 HD22 ASN A 334      -9.582  11.789  27.492  1.00 88.67           H
ATOM   4829  N   ARG A 335      -6.729  14.134  24.237  1.00 52.11           N
ATOM   4830  CA  ARG A 335      -5.393  14.233  23.655  1.00 44.99           C
ATOM   4831  C   ARG A 335      -5.405  15.007  22.328  1.00 49.37           C
ATOM   4832  O   ARG A 335      -6.425  15.173  21.655  1.00 42.94           O
ATOM   4833  CB  ARG A 335      -4.776  12.845  23.430  1.00 45.55           C
ATOM   4834  CG  ARG A 335      -5.746  11.773  22.940  1.00 52.83           C
ATOM   4835  CD  ARG A 335      -5.072  10.565  22.272  1.00 43.41           C
ATOM   4836  NE  ARG A 335      -4.551  10.960  21.005  1.00 55.96           N
ATOM   4837  CZ  ARG A 335      -4.960  10.529  19.818  1.00 50.13           C
ATOM   4838  NH1 ARG A 335      -5.896   9.603  19.660  1.00 41.36           N
ATOM   4839  NH2 ARG A 335      -4.383  11.059  18.770  1.00 33.96           N1+
ATOM   4840  H   ARG A 335      -7.046  13.337  24.278  1.00 62.53           H
ATOM   4841  HA  ARG A 335      -4.820  14.705  24.275  1.00 53.98           H
ATOM   4842  HB2 ARG A 335      -4.084  12.933  22.757  1.00 54.65           H
ATOM   4843  HB3 ARG A 335      -4.380  12.535  24.260  1.00 54.65           H
ATOM   4844  HG2 ARG A 335      -6.254  11.448  23.702  1.00 63.40           H
ATOM   4845  HG3 ARG A 335      -6.342  12.174  22.289  1.00 63.40           H
ATOM   4846  HD2 ARG A 335      -4.336  10.256  22.815  1.00 52.09           H
ATOM   4847  HD3 ARG A 335      -5.720   9.858  22.135  1.00 52.09           H
ATOM   4848  HE  ARG A 335      -3.932  11.561  21.008  1.00 67.15           H
ATOM   4849 HH11 ARG A 335      -6.297   9.264  20.344  1.00 49.63           H
ATOM   4850 HH12 ARG A 335      -6.121   9.358  18.872  1.00 49.63           H
ATOM   4851 HH21 ARG A 335      -3.768  11.641  18.880  1.00 40.75           H
ATOM   4852 HH22 ARG A 335      -4.599  10.792  17.985  1.00 40.75           H
ATOM   4853  N   SER A 336      -4.258  15.461  21.965  1.00 43.41           N
ATOM   4854  CA  SER A 336      -4.086  16.164  20.729  1.00 46.48           C
ATOM   4855  C   SER A 336      -4.075  15.177  19.565  1.00 37.46           C
ATOM   4856  O   SER A 336      -3.635  14.045  19.720  1.00 37.81           O
ATOM   4857  CB  SER A 336      -2.776  16.902  20.757  1.00 43.30           C
ATOM   4858  OG  SER A 336      -1.746  15.945  20.687  1.00 55.44           O
ATOM   4859  H   SER A 336      -3.532  15.374  22.404  1.00 52.09           H
ATOM   4860  HA  SER A 336      -4.814  16.794  20.637  1.00 55.78           H
ATOM   4861  HB2 SER A 336      -2.745  17.483  19.984  1.00 51.96           H
ATOM   4862  HB3 SER A 336      -2.695  17.409  21.579  1.00 51.96           H
ATOM   4863  HG  SER A 336      -1.001  16.336  20.714  1.00 66.52           H
ATOM   4864  N   PRO A 337      -4.515  15.599  18.383  1.00 34.37           N
ATOM   4865  CA  PRO A 337      -4.340  14.771  17.187  1.00 28.93           C
ATOM   4866  C   PRO A 337      -2.876  14.491  16.921  1.00 25.97           C
ATOM   4867  O   PRO A 337      -1.983  15.228  17.341  1.00 29.81           O
ATOM   4868  CB  PRO A 337      -4.952  15.621  16.064  1.00 23.95           C
ATOM   4869  CG  PRO A 337      -5.954  16.524  16.796  1.00 29.61           C
ATOM   4870  CD  PRO A 337      -5.254  16.842  18.108  1.00 32.81           C
ATOM   4871  HA  PRO A 337      -4.830  13.941  17.273  1.00 34.71           H
ATOM   4872  HB2 PRO A 337      -4.256  16.141  15.638  1.00 28.73           H
[truncated: 265,841 more chars]
