# Supplementary material for: High-throughput quantum-mechanics/molecular-mechanics (ONIOM) macromolecular crystallographic refinement with PHENIX/DivCon: the impact of mixed Hamiltonian methods on ligand and protein structure
Source: Acta Crystallogr D Struct Biol. 2018 Oct 29;74(Pt 11):1063–77. doi: 10.1107/S2059798318012913 (PMC6213575; doi:10.1107/S2059798318012913)
Supplement: Supplementary file 3 [file d-74-01063-sup3.gz › results_regionQM/1S19-H_refine_001.pdb]

REMARK Date 2017-01-11 Time 01:12:45 EST -0500 (1484115165.52 s)
REMARK PHENIX refinement
REMARK 
REMARK ****************** INPUT FILES AND LABELS ******************************
REMARK Reflections:
REMARK   file name      : 1S19.sf
REMARK   labels         : ['r1s19sf,wavelength_id=1,_refln.F_meas_au,_refln.F_meas_sigma_au']
REMARK R-free flags:
REMARK   file name      : 1S19.sf
REMARK   label          : r1s19sf,wavelength_id=1,_refln.status
REMARK   test_flag_value: 0
REMARK Model file name(s): 
REMARK   /scratch/oleg/2711176.gondor.quantumbioinc.com/1S19-H.pdb
REMARK 
REMARK ******************** REFINEMENT SUMMARY: QUICK FACTS *******************
REMARK Start: r_work = 0.1763 r_free = 0.2009 bonds = 0.015 angles = 1.412
REMARK Final: r_work = 0.1551 r_free = 0.1940 bonds = 0.013 angles = 1.584
REMARK ************************************************************************
REMARK 
REMARK ****************** REFINEMENT STATISTICS STEP BY STEP ******************
REMARK leading digit, like 1_, means number of macro-cycle                     
REMARK 0    : statistics at the very beginning when nothing is done yet        
REMARK 1_bss: bulk solvent correction and/or (anisotropic) scaling             
REMARK 1_xyz: refinement of coordinates                                        
REMARK 1_adp: refinement of ADPs (Atomic Displacement Parameters)              
REMARK 1_occ: refinement of occupancies                                        
REMARK ------------------------------------------------------------------------
REMARK  stage       r-work r-free bonds angles b_min b_max b_ave n_water shift
REMARK       0    : 0.2365 0.2539 0.015  1.41   5.0  60.5  22.9 552      0.000
REMARK       1_bss: 0.1763 0.2009 0.015  1.41   5.0  60.5  22.9 552      0.000
REMARK 1_settarget: 0.1763 0.2009 0.015  1.41   5.0  60.5  22.9 552      0.000
REMARK       1_nqh: 0.1763 0.2008 0.015  1.41   5.0  60.5  22.9 552      0.002
REMARK    1_weight: 0.1763 0.2008 0.015  1.41   5.0  60.5  22.9 552      0.002
REMARK    1_checkH: 0.1770 0.2012 0.015  1.41   5.0  60.5  22.9 552      0.444
REMARK    1_xyzrec: 0.1691 0.2017 0.015  1.58   5.0  60.5  22.9 552      0.516
REMARK    1_checkH: 0.1692 0.2017 0.015  1.58   5.0  60.5  22.9 552      0.516
REMARK       1_adp: 0.1631 0.2014 0.015  1.58   7.0  68.2  23.2 552      0.516
REMARK   1_regHadp: 0.1626 0.2013 0.015  1.58   7.0  68.2  23.2 552      0.516
REMARK       2_bss: 0.1625 0.2016 0.015  1.58   6.4  67.6  22.6 552      0.516
REMARK 2_settarget: 0.1625 0.2016 0.015  1.58   6.4  67.6  22.6 552      0.516
REMARK 2_updatecdl: 0.1625 0.2016 0.015  1.58   6.4  67.6  22.6 552      0.516
REMARK       2_nqh: 0.1625 0.2016 0.015  1.58   6.4  67.6  22.6 552      0.516
REMARK    2_weight: 0.1625 0.2016 0.015  1.58   6.4  67.6  22.6 552      0.516
REMARK    2_checkH: 0.1625 0.2017 0.015  1.58   6.4  67.6  22.6 552      0.516
REMARK    2_xyzrec: 0.1604 0.1983 0.013  1.58   6.4  67.6  22.6 552      0.522
REMARK    2_checkH: 0.1604 0.1983 0.013  1.58   6.4  67.6  22.6 552      0.522
REMARK       2_adp: 0.1555 0.1946 0.013  1.58   5.3  84.9  23.1 552      0.522
REMARK   2_regHadp: 0.1556 0.1946 0.013  1.58   5.3  84.9  23.1 552      0.522
REMARK       3_bss: 0.1555 0.1945 0.013  1.58   5.3  84.9  23.1 552      0.522
REMARK 3_settarget: 0.1555 0.1945 0.013  1.58   5.3  84.9  23.1 552      0.522
REMARK 3_updatecdl: 0.1555 0.1945 0.013  1.58   5.3  84.9  23.1 552      0.522
REMARK       3_nqh: 0.1555 0.1945 0.013  1.58   5.3  84.9  23.1 552      0.522
REMARK    3_weight: 0.1555 0.1945 0.013  1.58   5.3  84.9  23.1 552      0.522
REMARK    3_checkH: 0.1555 0.1945 0.013  1.58   5.3  84.9  23.1 552      0.522
REMARK    3_xyzrec: 0.1551 0.1940 0.013  1.58   5.3  84.9  23.1 552      0.522
REMARK    3_checkH: 0.1551 0.1940 0.013  1.58   5.3  84.9  23.1 552      0.522
REMARK       3_adp: 0.1551 0.1940 0.013  1.58   5.3  84.9  23.1 552      0.522
REMARK   3_regHadp: 0.1551 0.1940 0.013  1.58   5.3  84.9  23.1 552      0.522
REMARK         end: 0.1551 0.1940 0.013  1.58   5.3  84.9  23.1 552      0.522
REMARK ------------------------------------------------------------------------
REMARK MODEL CONTENT.
REMARK  ELEMENT        ATOM RECORD COUNT   OCCUPANCY SUM
REMARK        C                     1305         1294.00
REMARK        H                     2451         2436.00
REMARK        O                      531          527.00
REMARK        N                      345          340.00
REMARK        S                       14           14.00
REMARK      O1-                       31           31.00
REMARK    TOTAL                     4677         4642.00
REMARK -----------------------------------------------------------------------
REMARK r_free_flags.md5.hexdigest 439d27adbe02dc087c9d5ea4f8c2ddad
REMARK 
REMARK ---------------------------------------------------------------
REMARK  Atom Name   Residue Name    Residue ID     Chain     Charge  
REMARK ---------------------------------------------------------------
REMARK      C1           MC9            500          A       0.1996  
REMARK     C10           MC9            500          A      -0.0126  
REMARK     C11           MC9            500          A      -0.2238  
REMARK     C12           MC9            500          A      -0.3309  
REMARK     C13           MC9            500          A       0.1738  
REMARK     C14           MC9            500          A      -0.1623  
REMARK     C15           MC9            500          A      -0.2735  
REMARK     C16           MC9            500          A      -0.2665  
REMARK     C17           MC9            500          A      -0.1629  
REMARK     C18           MC9            500          A      -0.5095  
REMARK     C19           MC9            500          A      -0.3299  
REMARK      C2           MC9            500          A      -0.4441  
REMARK     C20           MC9            500          A      -0.0558  
REMARK     C21           MC9            500          A      -0.4922  
REMARK     C22           MC9            500          A      -0.0963  
REMARK     C23           MC9            500          A      -0.2953  
REMARK     C24           MC9            500          A       0.2135  
REMARK     C25           MC9            500          A      -0.2136  
REMARK     C26           MC9            500          A       -0.318  
REMARK     C27           MC9            500          A       -0.292  
REMARK      C3           MC9            500          A       0.2381  
REMARK      C4           MC9            500          A      -0.3596  
REMARK      C5           MC9            500          A       0.0415  
REMARK      C6           MC9            500          A      -0.1976  
REMARK      C7           MC9            500          A       -0.248  
REMARK      C8           MC9            500          A       0.0789  
REMARK      C9           MC9            500          A      -0.3108  
REMARK      O1           MC9            500          A      -0.5567  
REMARK      O2           MC9            500          A       -0.632  
REMARK      O3           MC9            500          A      -0.6217  
REMARK      H1           MC9            500          A       0.1211  
REMARK      H3           MC9            500          A       0.1132  
REMARK     H14           MC9            500          A       0.1443  
REMARK     H17           MC9            500          A       0.1284  
REMARK     H20           MC9            500          A       0.1263  
REMARK     H21           MC9            500          A       0.1833  
REMARK     H22           MC9            500          A       0.1407  
REMARK     H23           MC9            500          A       0.1653  
REMARK     H24           MC9            500          A       0.1263  
REMARK     H25           MC9            500          A       0.1677  
REMARK     H41           MC9            500          A       0.1599  
REMARK     H42           MC9            500          A       0.1705  
REMARK      H6           MC9            500          A       0.1512  
REMARK      H7           MC9            500          A       0.1613  
REMARK     H91           MC9            500          A       0.144   
REMARK     H92           MC9            500          A       0.1631  
REMARK     HO1           MC9            500          A       0.2861  
REMARK     HO2           MC9            500          A       0.3566  
REMARK     HO3           MC9            500          A       0.3735  
REMARK     H11           MC9            500          A       0.1352  
REMARK     H11           MC9            500          A       0.1131  
REMARK     H12           MC9            500          A       0.1315  
REMARK     H12           MC9            500          A       0.133   
REMARK     H15           MC9            500          A       0.1321  
REMARK     H15           MC9            500          A       0.1403  
REMARK     H16           MC9            500          A       0.1229  
REMARK     H16           MC9            500          A       0.1325  
REMARK     H18           MC9            500          A       0.1604  
REMARK     H18           MC9            500          A        0.15   
REMARK     H18           MC9            500          A       0.1584  
REMARK     H19           MC9            500          A       0.156   
REMARK     H19           MC9            500          A       0.1784  
REMARK     H21           MC9            500          A       0.1522  
REMARK     H21           MC9            500          A       0.163   
REMARK     H21           MC9            500          A       0.1453  
REMARK     H22           MC9            500          A        0.17   
REMARK     H26           MC9            500          A       0.1476  
REMARK     H26           MC9            500          A       0.1645  
REMARK     H27           MC9            500          A       0.1619  
REMARK     H27           MC9            500          A       0.1495  
REMARK ---------------------------------------------------------------
REMARK IF THIS FILE IS FOR PDB DEPOSITION: REMOVE ALL FROM THIS LINE UP.
REMARK   3
REMARK   3 REFINEMENT.
REMARK   3   PROGRAM     : PHENIX (1.11.1_2575: ???)
REMARK   3   AUTHORS     : Adams,Afonine,Bunkoczi,Burnley,Chen,Dar,Davis,
REMARK   3               : Draizen,Echols,Gildea,Gros,Grosse-Kunstleve,Headd,
REMARK   3               : Hintze,Hung,Ioerger,Liebschner,McCoy,McKee,Moriarty,
REMARK   3               : Oeffner,Poon,Read,Richardson,Richardson,Sacchettini,
REMARK   3               : Sauter,Sobolev,Storoni,Terwilliger,Williams,Zwart
REMARK   3
REMARK   3  REFINEMENT TARGET : ML
REMARK   3  
REMARK   3  DATA USED IN REFINEMENT.
REMARK   3   RESOLUTION RANGE HIGH (ANGSTROMS) : 1.999   
REMARK   3   RESOLUTION RANGE LOW  (ANGSTROMS) : 19.895  
REMARK   3   MIN(FOBS/SIGMA_FOBS)              : 0.00  
REMARK   3   COMPLETENESS FOR RANGE        (%) : 94.70 
REMARK   3   NUMBER OF REFLECTIONS             : 21015     
REMARK   3   NUMBER OF REFLECTIONS (NON-ANOMALOUS) : 21015     
REMARK   3  
REMARK   3  FIT TO DATA USED IN REFINEMENT.
REMARK   3   R VALUE     (WORKING + TEST SET) : 0.1589
REMARK   3   R VALUE            (WORKING SET) : 0.1551
REMARK   3   FREE R VALUE                     : 0.1940
REMARK   3   FREE R VALUE TEST SET SIZE   (%) : 9.92  
REMARK   3   FREE R VALUE TEST SET COUNT      : 2085      
REMARK   3  
REMARK   3  FIT TO DATA USED IN REFINEMENT (IN BINS).
REMARK   3   BIN  RESOLUTION RANGE  COMPL.    NWORK NFREE   RWORK  RFREE  CCWORK CCFREE
REMARK   3     1 19.8963 -  4.9060    0.95     1376   151  0.1540 0.1686   0.951  0.941
REMARK   3     2  4.9060 -  3.9037    0.98     1353   154  0.1195 0.1348   0.963  0.951
REMARK   3     3  3.9037 -  3.4130    0.99     1334   140  0.1351 0.1864   0.952  0.913
REMARK   3     4  3.4130 -  3.1022    0.99     1325   150  0.1578 0.2208   0.931  0.841
REMARK   3     5  3.1022 -  2.8806    0.97     1298   134  0.1639 0.1873   0.930  0.906
REMARK   3     6  2.8806 -  2.7112    0.98     1318   126  0.1659 0.2115   0.926  0.884
REMARK   3     7  2.7112 -  2.5757    0.96     1282   138  0.1563 0.2236   0.930  0.876
REMARK   3     8  2.5757 -  2.4638    0.95     1271   115  0.1613 0.1738   0.932  0.920
REMARK   3     9  2.4638 -  2.3691    0.94     1230   128  0.1684 0.2028   0.925  0.872
REMARK   3    10  2.3691 -  2.2875    0.93     1215   143  0.1530 0.2236   0.929  0.887
REMARK   3    11  2.2875 -  2.2161    0.92     1201   152  0.1645 0.2060   0.924  0.876
REMARK   3    12  2.2161 -  2.1528    0.94     1223   140  0.1696 0.2508   0.914  0.767
REMARK   3    13  2.1528 -  2.0962    0.95     1243   130  0.1762 0.2320   0.904  0.858
REMARK   3    14  2.0962 -  2.0451    0.91     1152   148  0.1887 0.2070   0.897  0.844
REMARK   3    15  2.0451 -  1.9986    0.84     1109   136  0.2180 0.2612   0.857  0.841
REMARK   3  
REMARK   3  BULK SOLVENT MODELLING.
REMARK   3   METHOD USED        : FLAT BULK SOLVENT MODEL
REMARK   3   SOLVENT RADIUS     : 1.11    
REMARK   3   SHRINKAGE RADIUS   : 0.90    
REMARK   3   GRID STEP FACTOR   : 4.00    
REMARK   3  
REMARK   3  ERROR ESTIMATES.
REMARK   3   COORDINATE ERROR (MAXIMUM-LIKELIHOOD BASED)     : 0.18    
REMARK   3   PHASE ERROR (DEGREES, MAXIMUM-LIKELIHOOD BASED) : 18.26   
REMARK   3  
REMARK   3  STRUCTURE FACTORS CALCULATION ALGORITHM : FFT
REMARK   3  
REMARK   3  RESTRAINTS LIBRARY
REMARK   3    GEOSTD + MON.LIB. + CDL v1.2
REMARK   3  
REMARK   3  DEVIATIONS FROM IDEAL VALUES.
REMARK   3                 RMSD     MAX  COUNT
REMARK   3   BOND      :  0.013   0.093   2085
REMARK   3   ANGLE     :  1.584  15.051   2825
REMARK   3   CHIRALITY :  0.068   0.251    325
REMARK   3   PLANARITY :  0.022   0.286    359
REMARK   3   DIHEDRAL  : 18.681 175.057   1271
REMARK   3   MIN NONBONDED DISTANCE : 2.416 
REMARK   3  
REMARK   3  MOLPROBITY STATISTICS.
REMARK   3   ALL-ATOM CLASHSCORE : 1.71
REMARK   3   RAMACHANDRAN PLOT:
REMARK   3     OUTLIERS : 0.00  %
REMARK   3     ALLOWED  : 3.98  %
REMARK   3     FAVORED  : 96.02 %
REMARK   3   ROTAMER OUTLIERS : 0.43 %
REMARK   3   CBETA DEVIATIONS : 0
REMARK   3   PEPTIDE PLANE:
REMARK   3     CIS-PROLINE     : 1
REMARK   3     CIS-GENERAL     : 0
REMARK   3     TWISTED PROLINE : 0
REMARK   3     TWISTED GENERAL : 0
REMARK   3  
REMARK   3  ATOMIC DISPLACEMENT PARAMETERS.
REMARK   3   WILSON B : 17.69
REMARK   3   RMS(B_ISO_OR_EQUIVALENT_BONDED) : 4.91
REMARK   3   ATOMS          NUMBER OF ATOMS
REMARK   3                    ISO.  ANISO. 
REMARK   3    ALL         :   4677       0
REMARK   3    ALL (NO H)  :   2226       0
REMARK   3    SOLVENT     :    184       0
REMARK   3    NON-SOLVENT :   2042       0
REMARK   3    HYDROGENS   :   2451       0
REMARK   3
REMARK   3
REMARK   3   OTHER REFINEMENT REMARKS:
REMARK   3   XRAY REFINEMENT USING QUANTUM MECHANICAL FUNCTIONAL
REMARK   3   PROGRAM      :QuantumBio DivCon 6 build-7.1.1-b4015.17
REMARK   3   AUTHORS      :BORBULEVYCH O.Y., PLUMLEY J., 
REMARK   3                :MARTIN, R.I., WESTERHOFF L.M. 
REMARK   3
REMARK   3   REFERENCE     :BORBULEVYCH O.Y., PLUMLEY J.A.,
REMARK   3                 :MARTIN, R.I., MERZ, K.M.,  WESTERHOFF L.M.
REMARK   3                 :ACTA CRYSTLLOGRAPHICA SECTION D, 2014, 
REMARK   3                 :V. D70, pp. 1233-1247
REMARK   3   QM METHOD(HAMILTONIAN): PM6
REMARK   3   REGION QM REFINEMENT: 
REMARK   3      MAIN/BUFFER QM REGION RADII (A): 3.0 / 2.5
REMARK   3      LIGAND / STRAIN ENERGY: MC9_A_500 / 8.28 KCAL/MOLE
REMARK   3
HELIX    1   1 GLU A  126  THR A  142  1               Generated by MOE   17
HELIX    2   2 PHE A  150  GLN A  152  5               Generated by MOE    3
HELIX    3   3 VAL A  217  GLN A  223  1               Generated by MOE    7
HELIX    4   4 LEU A  227  LYS A  246  1               Generated by MOE   20
HELIX    5   5 PHE A  251  ASP A  253  5               Generated by MOE    3
HELIX    6   6 SER A  256  ARG A  274  1               Generated by MOE   19
HELIX    7   7 SER A  275  GLU A  277  5               Generated by MOE    3
HELIX    8   8 GLN A  291  TYR A  293  5               Generated by MOE    3
HELIX    9   9 VAL A  297  THR A  301  1               Generated by MOE    5
HELIX   10  10 LEU A  307  LYS A  322  1               Generated by MOE   16
HELIX   11  11 GLU A  327  ILE A  338  1               Generated by MOE   12
HELIX   12  12 ALA A  349  ARG A  370  1               Generated by MOE   22
HELIX   13  13 LEU A  379  LEU A  404  1               Generated by MOE   26
HELIX   14  14 SER A  411  LYS A  413  5               Generated by MOE    3
HELIX   15  15 PRO A  416  PHE A  422  1               Generated by MOE    7
SHEET    1       PHE A 279  THR A 280                  Generated by MOE
SHEET    2       SER A 285  THR A 287                  Generated by MOE
SHEET    3       LYS A 294  TYR A 295                  Generated by MOE
CRYST1   45.248   52.550  132.909  90.00  90.00  90.00 P 21 21 21
SCALE1      0.022100  0.000000  0.000000        0.00000
SCALE2      0.000000  0.019029  0.000000        0.00000
SCALE3      0.000000  0.000000  0.007524        0.00000
ATOM      1  N   LEU A 120      34.561  18.724  67.050  1.00 43.24           N
ATOM      2  CA  LEU A 120      34.322  17.269  67.046  1.00 38.61           C
ATOM      3  C   LEU A 120      33.687  16.842  65.732  1.00 40.60           C
ATOM      4  O   LEU A 120      32.860  17.559  65.162  1.00 36.29           O
ATOM      5  CB  LEU A 120      33.417  16.834  68.217  1.00 41.61           C
ATOM      6  CG  LEU A 120      33.941  16.951  69.649  1.00 39.14           C
ATOM      7  CD1 LEU A 120      32.833  16.610  70.631  1.00 40.95           C
ATOM      8  CD2 LEU A 120      35.154  16.050  69.853  1.00 38.50           C
ATOM      9  H1  LEU A 120      34.987  18.968  67.878  1.00 51.89           H
ATOM     10  H2  LEU A 120      33.725  19.191  66.982  1.00 51.89           H
ATOM     11  HA  LEU A 120      35.169  16.806  67.140  1.00 46.33           H
ATOM     12  HB2 LEU A 120      33.197  15.895  68.091  1.00 49.93           H
ATOM     13  HB3 LEU A 120      32.599  17.353  68.179  1.00 49.93           H
ATOM     14  HG  LEU A 120      34.216  17.865  69.821  1.00 46.97           H
ATOM     15 HD11 LEU A 120      32.083  17.209  70.485  1.00 49.14           H
ATOM     16 HD12 LEU A 120      32.551  15.692  70.488  1.00 49.14           H
ATOM     17 HD13 LEU A 120      33.168  16.712  71.538  1.00 49.14           H
ATOM     18 HD21 LEU A 120      34.893  15.129  69.689  1.00 46.20           H
ATOM     19 HD22 LEU A 120      35.849  16.314  69.230  1.00 46.20           H
ATOM     20 HD23 LEU A 120      35.476  16.147  70.764  1.00 46.20           H
ATOM     21  N   ARG A 121      34.067  15.663  65.258  1.00 40.19           N
ATOM     22  CA  ARG A 121      33.585  15.135  63.986  1.00 34.51           C
ATOM     23  C   ARG A 121      33.063  13.721  64.200  1.00 32.38           C
ATOM     24  O   ARG A 121      33.681  12.733  63.784  1.00 31.95           O
ATOM     25  CB  ARG A 121      34.695  15.177  62.937  1.00 41.07           C
ATOM     26  CG  ARG A 121      35.210  16.601  62.687  1.00 40.41           C
ATOM     27  CD  ARG A 121      36.426  16.626  61.779  1.00 46.24           C
ATOM     28  NE  ARG A 121      36.142  16.071  60.462  1.00 48.33           N
ATOM     29  CZ  ARG A 121      36.960  16.150  59.414  1.00 54.39           C
ATOM     30  NH1 ARG A 121      38.136  16.762  59.516  1.00 59.80           N
ATOM     31  NH2 ARG A 121      36.601  15.603  58.257  1.00 51.52           N1+
ATOM     32  H   ARG A 121      34.621  15.140  65.662  1.00 48.23           H
ATOM     33  HA  ARG A 121      32.858  15.693  63.673  1.00 41.41           H
ATOM     34  HB2 ARG A 121      35.437  14.639  63.251  1.00 49.29           H
ATOM     35  HB3 ARG A 121      34.354  14.825  62.100  1.00 49.29           H
ATOM     36  HG2 ARG A 121      34.509  17.129  62.273  1.00 48.49           H
ATOM     37  HG3 ARG A 121      35.463  17.006  63.533  1.00 48.49           H
ATOM     38  HD2 ARG A 121      36.712  17.546  61.657  1.00 55.48           H
ATOM     39  HD3 ARG A 121      37.134  16.098  62.180  1.00 55.48           H
ATOM     40  HE  ARG A 121      35.374  15.700  60.342  1.00 58.00           H
ATOM     41 HH11 ARG A 121      38.381  17.114  60.263  1.00 71.76           H
ATOM     42 HH12 ARG A 121      38.657  16.801  58.832  1.00 71.76           H
ATOM     43 HH21 ARG A 121      35.839  15.207  58.186  1.00 61.83           H
ATOM     44 HH22 ARG A 121      37.124  15.649  57.576  1.00 61.83           H
ATOM     45  N   PRO A 122      31.904  13.583  64.832  1.00 24.63           N
ATOM     46  CA  PRO A 122      31.371  12.237  65.039  1.00 25.41           C
ATOM     47  C   PRO A 122      31.191  11.533  63.705  1.00 29.00           C
ATOM     48  O   PRO A 122      30.964  12.154  62.668  1.00 28.68           O
ATOM     49  CB  PRO A 122      30.042  12.491  65.751  1.00 20.13           C
ATOM     50  CG  PRO A 122      29.657  13.864  65.331  1.00 29.28           C
ATOM     51  CD  PRO A 122      30.957  14.610  65.303  1.00 24.92           C
ATOM     52  HA  PRO A 122      31.958  11.710  65.602  1.00 30.49           H
ATOM     53  HB2 PRO A 122      29.388  11.834  65.471  1.00 24.16           H
ATOM     54  HB3 PRO A 122      30.174  12.460  66.712  1.00 24.16           H
ATOM     55  HG2 PRO A 122      29.271  13.823  64.441  1.00 35.14           H
ATOM     56  HG3 PRO A 122      29.030  14.250  65.961  1.00 35.14           H
ATOM     57  HD2 PRO A 122      30.915  15.362  64.693  1.00 29.91           H
ATOM     58  HD3 PRO A 122      31.187  14.898  66.198  1.00 29.91           H
ATOM     59  N   LYS A 123      31.370  10.230  63.727  1.00 27.33           N
ATOM     60  CA  LYS A 123      31.184   9.442  62.526  1.00 28.43           C
ATOM     61  C   LYS A 123      29.702   9.282  62.234  1.00 31.97           C
ATOM     62  O   LYS A 123      28.836   9.467  63.105  1.00 21.20           O
ATOM     63  CB  LYS A 123      31.856   8.076  62.675  1.00 29.52           C
ATOM     64  CG  LYS A 123      33.350   8.186  63.022  1.00 47.19           C
ATOM     65  CD  LYS A 123      34.004   6.828  63.278  1.00 52.78           C
ATOM     66  CE  LYS A 123      35.481   6.993  63.679  1.00 56.03           C
ATOM     67  NZ  LYS A 123      36.120   5.700  64.068  1.00 64.73           N1+
ATOM     68  H   LYS A 123      31.607   9.782  64.424  1.00 32.80           H
ATOM     69  HA  LYS A 123      31.586   9.899  61.770  1.00 34.11           H
ATOM     70  HB2 LYS A 123      31.412   7.580  63.379  1.00 35.42           H
ATOM     71  HB3 LYS A 123      31.781   7.595  61.836  1.00 35.42           H
ATOM     72  HG2 LYS A 123      33.820   8.610  62.285  1.00 56.62           H
ATOM     73  HG3 LYS A 123      33.453   8.726  63.823  1.00 56.62           H
ATOM     74  HD2 LYS A 123      33.537   6.384  64.004  1.00 63.34           H
ATOM     75  HD3 LYS A 123      33.965   6.292  62.469  1.00 63.34           H
ATOM     76  HE2 LYS A 123      35.979   7.365  62.932  1.00 67.24           H
ATOM     77  HE3 LYS A 123      35.536   7.589  64.443  1.00 67.24           H
ATOM     78  HZ1 LYS A 123      36.973   5.838  64.290  1.00 77.68           H
ATOM     79  HZ2 LYS A 123      35.692   5.341  64.762  1.00 77.68           H
ATOM     80  HZ3 LYS A 123      36.089   5.131  63.382  1.00 77.68           H
ATOM     81  N   LEU A 124      29.414   8.979  60.973  1.00 25.22           N
ATOM     82  CA  LEU A 124      28.060   8.654  60.577  1.00 23.01           C
ATOM     83  C   LEU A 124      27.629   7.381  61.267  1.00 18.10           C
ATOM     84  O   LEU A 124      28.307   6.362  61.180  1.00 27.47           O
ATOM     85  CB  LEU A 124      27.983   8.464  59.053  1.00 23.76           C
ATOM     86  CG  LEU A 124      28.129   9.718  58.167  1.00 27.96           C
ATOM     87  CD1 LEU A 124      28.401   9.365  56.678  1.00 33.41           C
ATOM     88  CD2 LEU A 124      26.883  10.575  58.287  1.00 22.58           C
ATOM     89  H   LEU A 124      29.991   8.945  60.336  1.00 30.26           H
ATOM     90  HA  LEU A 124      27.464   9.366  60.850  1.00 27.61           H
ATOM     91  HB2 LEU A 124      28.696   7.860  58.797  1.00 28.51           H
ATOM     92  HB3 LEU A 124      27.126   8.057  58.850  1.00 28.51           H
ATOM     93  HG  LEU A 124      28.879  10.243  58.487  1.00 33.55           H
ATOM     94 HD11 LEU A 124      28.488  10.189  56.172  1.00 40.09           H
ATOM     95 HD12 LEU A 124      29.218   8.848  56.610  1.00 40.09           H
ATOM     96 HD13 LEU A 124      27.652   8.845  56.338  1.00 40.09           H
ATOM     97 HD21 LEU A 124      26.988  11.356  57.717  1.00 27.10           H
ATOM     98 HD22 LEU A 124      26.113  10.056  58.004  1.00 27.10           H
ATOM     99 HD23 LEU A 124      26.776  10.853  59.212  1.00 27.10           H
ATOM    100  N   SER A 125      26.488   7.421  61.921  1.00 22.12           N
ATOM    101  CA  SER A 125      25.962   6.195  62.463  1.00 20.71           C
ATOM    102  C   SER A 125      25.620   5.222  61.340  1.00 30.96           C
ATOM    103  O   SER A 125      25.513   5.584  60.161  1.00 22.47           O
ATOM    104  CB  SER A 125      24.730   6.486  63.288  1.00 28.81           C
ATOM    105  OG  SER A 125      23.679   6.887  62.442  1.00 27.29           O
ATOM    106  H   SER A 125      26.004   8.119  62.053  1.00 26.54           H
ATOM    107  HA  SER A 125      26.625   5.787  63.041  1.00 24.85           H
ATOM    108  HB2 SER A 125      24.469   5.686  63.772  1.00 34.57           H
ATOM    109  HB3 SER A 125      24.939   7.205  63.903  1.00 34.57           H
ATOM    110  HG  SER A 125      22.997   7.085  62.897  1.00 32.75           H
ATOM    111  N   GLU A 126      25.435   3.971  61.723  1.00 27.64           N
ATOM    112  CA  GLU A 126      24.956   2.966  60.787  1.00 36.10           C
ATOM    113  C   GLU A 126      23.632   3.394  60.160  1.00 32.10           C
ATOM    114  O   GLU A 126      23.423   3.210  58.957  1.00 28.87           O
ATOM    115  CB  GLU A 126      24.792   1.624  61.509  1.00 45.78           C
ATOM    116  CG  GLU A 126      24.422   0.432  60.603  1.00 55.26           C
ATOM    117  CD  GLU A 126      25.512   0.111  59.580  1.00 73.57           C
ATOM    118  OE1 GLU A 126      25.530   0.760  58.493  1.00 71.61           O
ATOM    119  OE2 GLU A 126      26.344  -0.784  59.882  1.00 72.74           O1-
ATOM    120  H   GLU A 126      25.549   3.688  62.527  1.00 33.16           H
ATOM    121  HA  GLU A 126      25.616   2.854  60.084  1.00 43.32           H
ATOM    122  HB2 GLU A 126      25.620   1.406  61.969  1.00 54.94           H
ATOM    123  HB3 GLU A 126      24.067   1.718  62.151  1.00 54.94           H
ATOM    124  HG2 GLU A 126      24.298  -0.357  61.158  1.00 66.31           H
ATOM    125  HG3 GLU A 126      23.597   0.626  60.122  1.00 66.31           H
ATOM    126  N   GLU A 127      22.713   3.937  60.969  1.00 28.34           N
ATOM    127  CA  GLU A 127      21.421   4.379  60.445  1.00 25.35           C
ATOM    128  C   GLU A 127      21.568   5.531  59.451  1.00 25.08           C
ATOM    129  O   GLU A 127      20.878   5.569  58.424  1.00 24.99           O
ATOM    130  CB  GLU A 127      20.500   4.809  61.579  1.00 26.51           C
ATOM    131  CG  GLU A 127      19.168   5.352  61.094  1.00 40.69           C
ATOM    132  CD  GLU A 127      18.262   5.789  62.220  1.00 43.48           C
ATOM    133  OE1 GLU A 127      18.623   6.748  62.936  1.00 56.73           O
ATOM    134  OE2 GLU A 127      17.183   5.180  62.379  1.00 60.58           O1-
ATOM    135  H   GLU A 127      22.816   4.048  61.814  1.00 34.01           H
ATOM    136  HA  GLU A 127      20.993   3.644  59.984  1.00 30.42           H
ATOM    137  HB2 GLU A 127      20.317   4.043  62.148  1.00 31.81           H
ATOM    138  HB3 GLU A 127      20.931   5.510  62.090  1.00 31.81           H
ATOM    139  HG2 GLU A 127      19.315   6.129  60.531  1.00 48.83           H
ATOM    140  HG3 GLU A 127      18.708   4.662  60.589  1.00 48.83           H
ATOM    141  N   GLN A 128      22.421   6.499  59.769  1.00 24.82           N
ATOM    142  CA  GLN A 128      22.654   7.633  58.879  1.00 23.78           C
ATOM    143  C   GLN A 128      23.214   7.174  57.545  1.00 25.93           C
ATOM    144  O   GLN A 128      22.788   7.656  56.488  1.00 20.75           O
ATOM    145  CB  GLN A 128      23.589   8.633  59.557  1.00 16.17           C
ATOM    146  CG  GLN A 128      22.869   9.428  60.640  1.00 18.45           C
ATOM    147  CD  GLN A 128      23.804  10.273  61.463  1.00 20.69           C
ATOM    148  OE1 GLN A 128      24.998  10.003  61.543  1.00 19.68           O
ATOM    149  NE2 GLN A 128      23.268  11.326  62.066  1.00 18.37           N
ATOM    150  H   GLN A 128      22.881   6.515  60.492  1.00 29.78           H
ATOM    151  HA  GLN A 128      21.816   8.085  58.703  1.00 28.53           H
ATOM    152  HB2 GLN A 128      24.321   8.152  59.966  1.00 19.40           H
ATOM    153  HB3 GLN A 128      23.933   9.266  58.907  1.00 19.40           H
ATOM    154  HG2 GLN A 128      22.208  10.010  60.230  1.00 22.14           H
ATOM    155  HG3 GLN A 128      22.429   8.815  61.245  1.00 22.14           H
ATOM    156 HE21 GLN A 128      22.421  11.466  62.017  1.00 22.04           H
ATOM    157 HE22 GLN A 128      23.773  11.869  62.503  1.00 22.04           H
ATOM    158  N   GLN A 129      24.150   6.227  57.571  1.00 18.16           N
ATOM    159  CA  GLN A 129      24.680   5.655  56.339  1.00 21.04           C
ATOM    160  C   GLN A 129      23.585   4.968  55.535  1.00 20.79           C
ATOM    161  O   GLN A 129      23.550   5.062  54.303  1.00 19.62           O
ATOM    162  CB  GLN A 129      25.800   4.671  56.668  1.00 33.45           C
ATOM    163  CG  GLN A 129      27.148   5.347  56.887  1.00 34.50           C
ATOM    164  CD  GLN A 129      28.255   4.361  57.240  1.00 55.57           C
ATOM    165  OE1 GLN A 129      27.998   3.190  57.541  1.00 54.56           O
ATOM    166  NE2 GLN A 129      29.495   4.836  57.210  1.00 55.66           N
ATOM    167  H   GLN A 129      24.491   5.904  58.289  1.00 21.80           H
ATOM    168  HA  GLN A 129      25.050   6.367  55.796  1.00 25.24           H
ATOM    169  HB2 GLN A 129      25.570   4.194  57.481  1.00 40.14           H
ATOM    170  HB3 GLN A 129      25.899   4.049  55.931  1.00 40.14           H
ATOM    171  HG2 GLN A 129      27.412   5.813  56.076  1.00 41.40           H
ATOM    172  HG3 GLN A 129      27.067   5.982  57.620  1.00 41.40           H
ATOM    173 HE21 GLN A 129      29.636   5.672  57.048  1.00 66.80           H
ATOM    174 HE22 GLN A 129      30.158   4.306  57.358  1.00 66.80           H
ATOM    175  N   ARG A 130      22.654   4.334  56.219  1.00 20.39           N
ATOM    176  CA  ARG A 130      21.549   3.675  55.549  1.00 20.28           C
ATOM    177  C   ARG A 130      20.612   4.691  54.889  1.00 19.64           C
ATOM    178  O   ARG A 130      20.167   4.478  53.759  1.00 15.88           O
ATOM    179  CB  ARG A 130      20.819   2.794  56.562  1.00 32.84           C
ATOM    180  CG  ARG A 130      19.705   1.936  56.029  1.00 33.73           C
ATOM    181  CD  ARG A 130      19.169   0.990  57.135  1.00 52.41           C
ATOM    182  NE  ARG A 130      17.923   0.339  56.721  1.00 68.92           N
ATOM    183  CZ  ARG A 130      16.741   0.954  56.628  1.00 68.23           C
ATOM    184  NH1 ARG A 130      16.622   2.252  56.929  1.00 66.87           N
ATOM    185  NH2 ARG A 130      15.669   0.272  56.224  1.00 67.15           N1+
ATOM    186  H   ARG A 130      22.637   4.282  57.074  1.00 24.47           H
ATOM    187  HA  ARG A 130      21.902   3.098  54.855  1.00 24.34           H
ATOM    188  HB2 ARG A 130      21.471   2.191  56.955  1.00 39.40           H
ATOM    189  HB3 ARG A 130      20.443   3.360  57.256  1.00 39.40           H
ATOM    190  HG2 ARG A 130      18.976   2.509  55.736  1.00 40.48           H
ATOM    191  HG3 ARG A 130      20.032   1.399  55.292  1.00 40.48           H
ATOM    192  HD2 ARG A 130      19.829   0.299  57.310  1.00 62.90           H
ATOM    193  HD3 ARG A 130      18.996   1.502  57.941  1.00 62.90           H
ATOM    194  HE  ARG A 130      17.958  -0.493  56.499  1.00 82.71           H
ATOM    195 HH11 ARG A 130      17.309   2.708  57.182  1.00 80.25           H
ATOM    196 HH12 ARG A 130      15.854   2.637  56.858  1.00 80.25           H
ATOM    197 HH21 ARG A 130      15.738  -0.564  56.031  1.00 80.58           H
ATOM    198 HH22 ARG A 130      14.907   0.667  56.165  1.00 80.58           H
ATOM    199  N   ILE A 131      20.306   5.796  55.571  1.00 17.12           N
ATOM    200  CA  ILE A 131      19.487   6.858  54.973  1.00 17.48           C
ATOM    201  C   ILE A 131      20.113   7.350  53.666  1.00 14.50           C
ATOM    202  O   ILE A 131      19.437   7.505  52.651  1.00 14.37           O
ATOM    203  CB  ILE A 131      19.299   8.007  55.981  1.00 18.94           C
ATOM    204  CG1 ILE A 131      18.504   7.507  57.197  1.00 22.95           C
ATOM    205  CG2 ILE A 131      18.616   9.248  55.350  1.00 16.90           C
ATOM    206  CD1 ILE A 131      18.322   8.580  58.328  1.00 23.83           C
ATOM    207  H   ILE A 131      20.548   5.950  56.381  1.00 20.54           H
ATOM    208  HA  ILE A 131      18.610   6.504  54.757  1.00 20.98           H
ATOM    209  HB  ILE A 131      20.181   8.279  56.282  1.00 22.73           H
ATOM    210 HG12 ILE A 131      17.627   7.209  56.913  1.00 27.54           H
ATOM    211 HG13 ILE A 131      18.991   6.762  57.582  1.00 27.54           H
ATOM    212 HG21 ILE A 131      18.541   9.954  56.008  1.00 20.28           H
ATOM    213 HG22 ILE A 131      19.153   9.568  54.609  1.00 20.28           H
ATOM    214 HG23 ILE A 131      17.734   8.991  55.035  1.00 20.28           H
ATOM    215 HD11 ILE A 131      17.814   8.183  59.053  1.00 28.60           H
ATOM    216 HD12 ILE A 131      19.192   8.868  58.653  1.00 28.60           H
ATOM    217 HD13 ILE A 131      17.838   9.342  57.976  1.00 28.60           H
ATOM    218  N   ILE A 132      21.404   7.648  53.694  1.00 12.57           N
ATOM    219  CA  ILE A 132      22.068   8.165  52.507  1.00 16.40           C
ATOM    220  C   ILE A 132      21.988   7.155  51.370  1.00 19.62           C
ATOM    221  O   ILE A 132      21.739   7.519  50.221  1.00 13.10           O
ATOM    222  CB  ILE A 132      23.523   8.532  52.851  1.00 14.40           C
ATOM    223  CG1 ILE A 132      23.568   9.714  53.825  1.00 12.90           C
ATOM    224  CG2 ILE A 132      24.328   8.852  51.594  1.00 18.89           C
ATOM    225  CD1 ILE A 132      25.030   9.979  54.355  1.00 17.60           C
ATOM    226  H   ILE A 132      21.906   7.564  54.385  1.00 15.09           H
ATOM    227  HA  ILE A 132      21.618   8.971  52.217  1.00 19.68           H
ATOM    228  HB  ILE A 132      23.930   7.761  53.277  1.00 17.28           H
ATOM    229 HG12 ILE A 132      23.253  10.512  53.381  1.00 15.49           H
ATOM    230 HG13 ILE A 132      22.993   9.525  54.583  1.00 15.49           H
ATOM    231 HG21 ILE A 132      25.241   9.055  51.839  1.00 22.67           H
ATOM    232 HG22 ILE A 132      24.324   8.085  51.003  1.00 22.67           H
ATOM    233 HG23 ILE A 132      23.931   9.618  51.149  1.00 22.67           H
ATOM    234 HD11 ILE A 132      25.009  10.673  55.028  1.00 21.12           H
ATOM    235 HD12 ILE A 132      25.384   9.166  54.742  1.00 21.12           H
ATOM    236 HD13 ILE A 132      25.586  10.260  53.617  1.00 21.12           H
ATOM    237  N   ALA A 133      22.220   5.867  51.676  1.00 17.97           N
ATOM    238  CA  ALA A 133      22.185   4.817  50.661  1.00 20.58           C
ATOM    239  C   ALA A 133      20.802   4.702  50.044  1.00 15.39           C
ATOM    240  O   ALA A 133      20.664   4.495  48.831  1.00 17.04           O
ATOM    241  CB  ALA A 133      22.588   3.476  51.275  1.00 19.28           C
ATOM    242  H   ALA A 133      22.402   5.588  52.468  1.00 21.56           H
ATOM    243  HA  ALA A 133      22.824   5.026  49.959  1.00 24.70           H
ATOM    244  HB1 ALA A 133      22.575   2.795  50.588  1.00 23.14           H
ATOM    245  HB2 ALA A 133      23.484   3.555  51.646  1.00 23.14           H
ATOM    246  HB3 ALA A 133      21.956   3.250  51.976  1.00 23.14           H
ATOM    247  N   ILE A 134      19.775   4.772  50.878  1.00 14.30           N
ATOM    248  CA  ILE A 134      18.389   4.721  50.405  1.00 14.14           C
ATOM    249  C   ILE A 134      18.080   5.892  49.469  1.00 12.54           C
ATOM    250  O   ILE A 134      17.382   5.741  48.458  1.00 11.22           O
ATOM    251  CB  ILE A 134      17.434   4.725  51.607  1.00 14.40           C
ATOM    252  CG1 ILE A 134      17.478   3.371  52.328  1.00 16.36           C
ATOM    253  CG2 ILE A 134      16.004   5.020  51.146  1.00 15.32           C
ATOM    254  CD1 ILE A 134      16.686   3.319  53.589  1.00 24.46           C
ATOM    255  H   ILE A 134      19.861   4.853  51.729  1.00 17.17           H
ATOM    256  HA  ILE A 134      18.263   3.895  49.925  1.00 16.97           H
ATOM    257  HB  ILE A 134      17.725   5.423  52.217  1.00 17.28           H
ATOM    258 HG12 ILE A 134      17.118   2.699  51.734  1.00 19.63           H
ATOM    259 HG13 ILE A 134      18.397   3.149  52.551  1.00 19.63           H
ATOM    260 HG21 ILE A 134      15.406   4.975  51.905  1.00 18.38           H
ATOM    261 HG22 ILE A 134      15.957   5.909  50.769  1.00 18.38           H
ATOM    262 HG23 ILE A 134      15.747   4.362  50.487  1.00 18.38           H
ATOM    263 HD11 ILE A 134      16.797   2.434  53.974  1.00 29.36           H
ATOM    264 HD12 ILE A 134      17.013   3.989  54.206  1.00 29.36           H
ATOM    265 HD13 ILE A 134      15.751   3.469  53.386  1.00 29.36           H
ATOM    266  N   LEU A 135      18.534   7.082  49.834  1.00 13.93           N
ATOM    267  CA  LEU A 135      18.257   8.285  49.043  1.00 12.77           C
ATOM    268  C   LEU A 135      19.044   8.305  47.743  1.00 10.60           C
ATOM    269  O   LEU A 135      18.532   8.754  46.706  1.00  9.72           O
ATOM    270  CB  LEU A 135      18.565   9.526  49.878  1.00 11.36           C
ATOM    271  CG  LEU A 135      17.667   9.783  51.092  1.00 15.49           C
ATOM    272  CD1 LEU A 135      18.161  11.065  51.801  1.00 18.37           C
ATOM    273  CD2 LEU A 135      16.224   9.935  50.643  1.00 13.02           C
ATOM    274  H   LEU A 135      19.008   7.207  50.536  1.00 16.72           H
ATOM    275  HA  LEU A 135      17.319   8.299  48.803  1.00 15.33           H
ATOM    276  HB2 LEU A 135      19.476   9.458  50.207  1.00 13.63           H
ATOM    277  HB3 LEU A 135      18.486  10.300  49.307  1.00 13.63           H
ATOM    278  HG  LEU A 135      17.721   9.040  51.710  1.00 18.59           H
ATOM    279 HD11 LEU A 135      17.602  11.231  52.575  1.00 22.04           H
ATOM    280 HD12 LEU A 135      19.086  10.960  52.070  1.00 22.04           H
ATOM    281 HD13 LEU A 135      18.087  11.807  51.179  1.00 22.04           H
ATOM    282 HD21 LEU A 135      15.671  10.141  51.412  1.00 15.62           H
ATOM    283 HD22 LEU A 135      16.165  10.649  49.992  1.00 15.62           H
ATOM    284 HD23 LEU A 135      15.929   9.100  50.251  1.00 15.62           H
ATOM    285  N   LEU A 136      20.288   7.843  47.757  1.00  7.58           N
ATOM    286  CA  LEU A 136      21.009   7.742  46.504  1.00 11.68           C
ATOM    287  C   LEU A 136      20.305   6.780  45.557  1.00 12.05           C
ATOM    288  O   LEU A 136      20.166   7.063  44.367  1.00 11.35           O
ATOM    289  CB  LEU A 136      22.431   7.288  46.749  1.00 18.78           C
ATOM    290  CG  LEU A 136      23.349   8.314  47.403  1.00 18.39           C
ATOM    291  CD1 LEU A 136      24.713   7.642  47.719  1.00 18.86           C
ATOM    292  CD2 LEU A 136      23.525   9.515  46.515  1.00 14.33           C
ATOM    293  H   LEU A 136      20.720   7.589  48.448  1.00  9.09           H
ATOM    294  HA  LEU A 136      21.023   8.606  46.068  1.00 14.01           H
ATOM    295  HB2 LEU A 136      22.394   6.500  47.317  1.00 22.54           H
ATOM    296  HB3 LEU A 136      22.821   7.052  45.894  1.00 22.54           H
ATOM    297  HG  LEU A 136      22.952   8.609  48.240  1.00 22.07           H
ATOM    298 HD11 LEU A 136      25.294   8.287  48.152  1.00 22.63           H
ATOM    299 HD12 LEU A 136      24.570   6.886  48.315  1.00 22.63           H
ATOM    300 HD13 LEU A 136      25.112   7.338  46.890  1.00 22.63           H
ATOM    301 HD21 LEU A 136      24.148  10.118  46.949  1.00 17.19           H
ATOM    302 HD22 LEU A 136      23.889   9.228  45.665  1.00 17.19           H
ATOM    303 HD23 LEU A 136      22.675   9.965  46.383  1.00 17.19           H
ATOM    304  N   ASP A 137      19.906   5.611  46.069  1.00 12.52           N
ATOM    305  CA  ASP A 137      19.162   4.648  45.261  1.00 14.71           C
ATOM    306  C   ASP A 137      17.851   5.237  44.738  1.00 13.81           C
ATOM    307  O   ASP A 137      17.486   5.013  43.581  1.00  9.30           O
ATOM    308  CB  ASP A 137      18.914   3.393  46.087  1.00 16.12           C
ATOM    309  CG  ASP A 137      18.270   2.305  45.300  1.00 29.42           C
ATOM    310  OD1 ASP A 137      17.101   1.971  45.597  1.00 33.24           O
ATOM    311  OD2 ASP A 137      18.931   1.812  44.367  1.00 37.37           O1-
ATOM    312  H   ASP A 137      20.052   5.355  46.877  1.00 15.03           H
ATOM    313  HA  ASP A 137      19.699   4.410  44.490  1.00 17.65           H
ATOM    314  HB2 ASP A 137      19.767   3.043  46.389  1.00 19.35           H
ATOM    315  HB3 ASP A 137      18.339   3.612  46.839  1.00 19.35           H
ATOM    316  N   ALA A 138      17.110   5.954  45.586  1.00  9.91           N
ATOM    317  CA  ALA A 138      15.850   6.538  45.152  1.00 10.06           C
ATOM    318  C   ALA A 138      16.077   7.502  44.014  1.00  7.26           C
ATOM    319  O   ALA A 138      15.316   7.522  43.051  1.00  9.98           O
ATOM    320  CB  ALA A 138      15.136   7.272  46.314  1.00 10.92           C
ATOM    321  H   ALA A 138      17.325   6.121  46.403  1.00 11.89           H
ATOM    322  HA  ALA A 138      15.273   5.846  44.816  1.00 12.07           H
ATOM    323  HB1 ALA A 138      14.305   7.648  45.987  1.00 13.10           H
ATOM    324  HB2 ALA A 138      14.950   6.644  47.029  1.00 13.10           H
ATOM    325  HB3 ALA A 138      15.706   7.984  46.641  1.00 13.10           H
ATOM    326  N   HIS A 139      17.105   8.338  44.124  1.00  9.33           N
ATOM    327  CA  HIS A 139      17.394   9.291  43.068  1.00  9.67           C
ATOM    328  C   HIS A 139      17.817   8.589  41.772  1.00 10.97           C
ATOM    329  O   HIS A 139      17.396   8.975  40.681  1.00  9.53           O
ATOM    330  CB  HIS A 139      18.465  10.242  43.551  1.00  9.52           C
ATOM    331  CG  HIS A 139      18.797  11.302  42.564  1.00 10.31           C
ATOM    332  ND1 HIS A 139      17.871  12.219  42.108  1.00  8.44           N
ATOM    333  CD2 HIS A 139      19.959  11.594  41.941  1.00 10.07           C
ATOM    334  CE1 HIS A 139      18.458  13.033  41.245  1.00 10.72           C
ATOM    335  NE2 HIS A 139      19.726  12.669  41.126  1.00  7.59           N
ATOM    336  H   HIS A 139      17.645   8.376  44.791  1.00 11.20           H
ATOM    337  HA  HIS A 139      16.603   9.810  42.869  1.00 11.61           H
ATOM    338  HB2 HIS A 139      19.276   9.738  43.715  1.00 11.42           H
ATOM    339  HB3 HIS A 139      18.177  10.674  44.376  1.00 11.42           H
ATOM    340  HD2 HIS A 139      20.763  11.142  42.051  1.00 12.08           H
ATOM    341  HE1 HIS A 139      18.051  13.739  40.795  1.00 12.87           H
ATOM    342  HE2 HIS A 139      20.308  13.045  40.623  1.00  9.11           H
ATOM    343  N   HIS A 140      18.625   7.540  41.871  1.00 10.13           N
ATOM    344  CA  HIS A 140      19.098   6.876  40.654  1.00 10.60           C
ATOM    345  C   HIS A 140      17.963   6.176  39.919  1.00  8.74           C
ATOM    346  O   HIS A 140      18.008   6.050  38.699  1.00  9.95           O
ATOM    347  CB  HIS A 140      20.193   5.875  41.000  1.00 12.01           C
ATOM    348  CG  HIS A 140      21.420   6.515  41.535  1.00 14.21           C
ATOM    349  ND1 HIS A 140      22.301   5.874  42.384  1.00 20.71           N
ATOM    350  CD2 HIS A 140      21.906   7.764  41.349  1.00 16.15           C
ATOM    351  CE1 HIS A 140      23.278   6.709  42.698  1.00 15.59           C
ATOM    352  NE2 HIS A 140      23.067   7.857  42.076  1.00 19.66           N
ATOM    353  H   HIS A 140      18.913   7.209  42.615  1.00 12.16           H
ATOM    354  HA  HIS A 140      19.479   7.540  40.059  1.00 12.73           H
ATOM    355  HB2 HIS A 140      20.428   5.371  40.203  1.00 14.41           H
ATOM    356  HB3 HIS A 140      19.845   5.277  41.678  1.00 14.41           H
ATOM    357  HD2 HIS A 140      21.523   8.421  40.816  1.00 19.38           H
ATOM    358  HE1 HIS A 140      24.004   6.523  43.248  1.00 18.70           H
ATOM    359  HE2 HIS A 140      23.571   8.550  42.117  1.00 23.59           H
ATOM    360  N   LYS A 141      16.935   5.752  40.652  1.00  6.65           N
ATOM    361  CA  LYS A 141      15.743   5.135  40.070  1.00  8.25           C
ATOM    362  C   LYS A 141      14.740   6.154  39.539  1.00 13.00           C
ATOM    363  O   LYS A 141      13.863   5.793  38.746  1.00 13.69           O
ATOM    364  CB  LYS A 141      15.060   4.276  41.131  1.00 13.27           C
ATOM    365  CG  LYS A 141      15.813   3.014  41.543  1.00 15.81           C
ATOM    366  CD  LYS A 141      15.072   2.277  42.643  1.00 18.51           C
ATOM    367  CE  LYS A 141      15.783   0.972  43.020  1.00 41.04           C
ATOM    368  NZ  LYS A 141      15.086   0.330  44.180  1.00 42.75           N1+
ATOM    369  H   LYS A 141      16.913   5.812  41.509  1.00  7.98           H
ATOM    370  HA  LYS A 141      15.995   4.568  39.329  1.00  9.90           H
ATOM    371  HB2 LYS A 141      14.955   4.816  41.928  1.00 15.93           H
ATOM    372  HB3 LYS A 141      14.188   3.999  40.804  1.00 15.93           H
ATOM    373  HG2 LYS A 141      15.885   2.420  40.780  1.00 18.97           H
ATOM    374  HG3 LYS A 141      16.694   3.249  41.871  1.00 18.97           H
ATOM    375  HD2 LYS A 141      15.011   2.840  43.433  1.00 22.22           H
ATOM    376  HD3 LYS A 141      14.180   2.051  42.334  1.00 22.22           H
ATOM    377  HE2 LYS A 141      15.773   0.356  42.270  1.00 49.24           H
ATOM    378  HE3 LYS A 141      16.699   1.165  43.284  1.00 49.24           H
ATOM    379  HZ1 LYS A 141      15.159  -0.556  44.121  1.00 51.30           H
ATOM    380  HZ2 LYS A 141      15.455   0.602  44.945  1.00 51.30           H
ATOM    381  HZ3 LYS A 141      14.223   0.552  44.181  1.00 51.30           H
ATOM    382  N   THR A 142      14.845   7.412  39.956  1.00  8.79           N
ATOM    383  CA  THR A 142      13.908   8.444  39.517  1.00  8.00           C
ATOM    384  C   THR A 142      14.517   9.588  38.711  1.00  8.28           C
ATOM    385  O   THR A 142      13.749  10.460  38.272  1.00  8.63           O
ATOM    386  CB  THR A 142      13.148   9.018  40.742  1.00  9.50           C
ATOM    387  OG1 THR A 142      14.050   9.545  41.723  1.00  9.55           O
ATOM    388  CG2 THR A 142      12.281   7.950  41.400  1.00 11.25           C
ATOM    389  H   THR A 142      15.444   7.688  40.506  1.00 10.55           H
ATOM    390  HA  THR A 142      13.257   8.030  38.935  1.00  9.61           H
ATOM    391  HB  THR A 142      12.568   9.737  40.456  1.00 11.40           H
ATOM    392  HG1 THR A 142      14.582   8.944  41.975  1.00 11.46           H
ATOM    393 HG21 THR A 142      11.821   8.331  42.163  1.00 13.50           H
ATOM    394 HG22 THR A 142      11.630   7.622  40.767  1.00 13.50           H
ATOM    395 HG23 THR A 142      12.829   7.210  41.699  1.00 13.50           H
ATOM    396  N   TYR A 143      15.844   9.618  38.479  1.00  8.61           N
ATOM    397  CA  TYR A 143      16.447  10.670  37.660  1.00 10.48           C
ATOM    398  C   TYR A 143      17.347   9.912  36.674  1.00  7.44           C
ATOM    399  O   TYR A 143      18.361   9.322  36.932  1.00 10.39           O
ATOM    400  CB  TYR A 143      17.286  11.642  38.526  1.00 10.59           C
ATOM    401  CG  TYR A 143      17.723  12.822  37.710  1.00 13.06           C
ATOM    402  CD1 TYR A 143      18.823  12.746  36.835  1.00 11.19           C
ATOM    403  CD2 TYR A 143      17.081  14.057  37.904  1.00 10.08           C
ATOM    404  CE1 TYR A 143      19.190  13.847  36.057  1.00  7.98           C
ATOM    405  CE2 TYR A 143      17.458  15.170  37.172  1.00  6.92           C
ATOM    406  CZ  TYR A 143      18.505  15.045  36.248  1.00  9.27           C
ATOM    407  OH  TYR A 143      18.756  16.175  35.534  1.00 10.61           O
ATOM    408  H   TYR A 143      16.459   8.868  38.812  1.00 10.33           H
ATOM    409  HA  TYR A 143      15.639  11.255  37.131  1.00 12.57           H
ATOM    410  HB2 TYR A 143      16.696  11.956  39.404  1.00 12.71           H
ATOM    411  HB3 TYR A 143      18.174  11.121  38.950  1.00 12.71           H
ATOM    412  HD1 TYR A 143      19.389  11.819  36.760  1.00 13.43           H
ATOM    413  HD2 TYR A 143      16.297  14.144  38.655  1.00 12.10           H
ATOM    414  HE1 TYR A 143      20.011  13.787  35.347  1.00  9.58           H
ATOM    415  HE2 TYR A 143      17.029  16.150  37.365  1.00  8.30           H
ATOM    416  HH  TYR A 143      19.530  16.071  34.880  1.00 12.73           H
ATOM    417  N   ASP A 144      16.851   9.967  35.411  1.00  6.61           N
ATOM    418  CA  ASP A 144      17.467   9.421  34.215  1.00 12.13           C
ATOM    419  C   ASP A 144      18.442  10.439  33.639  1.00 12.48           C
ATOM    420  O   ASP A 144      18.029  11.396  32.970  1.00  8.98           O
ATOM    421  CB  ASP A 144      16.415   9.062  33.182  1.00 13.65           C
ATOM    422  CG  ASP A 144      17.030   8.567  31.897  1.00 15.43           C
ATOM    423  OD1 ASP A 144      18.270   8.396  31.829  1.00 10.82           O
ATOM    424  OD2 ASP A 144      16.269   8.380  30.948  1.00 12.48           O1-
ATOM    425  H   ASP A 144      16.097  10.340  35.216  1.00  7.93           H
ATOM    426  HA  ASP A 144      17.945   8.611  34.438  1.00 14.56           H
ATOM    427  HB2 ASP A 144      15.844   8.364  33.536  1.00 16.38           H
ATOM    428  HB3 ASP A 144      15.892   9.851  32.972  1.00 16.38           H
ATOM    429  N   PRO A 145      19.749  10.227  33.833  1.00 10.84           N
ATOM    430  CA  PRO A 145      20.749  11.199  33.382  1.00 15.77           C
ATOM    431  C   PRO A 145      20.954  11.180  31.890  1.00 11.86           C
ATOM    432  O   PRO A 145      21.752  11.968  31.374  1.00 13.45           O
ATOM    433  CB  PRO A 145      22.012  10.744  34.129  1.00 14.12           C
ATOM    434  CG  PRO A 145      21.845   9.232  34.142  1.00 17.75           C
ATOM    435  CD  PRO A 145      20.379   9.063  34.480  1.00 12.85           C
ATOM    436  HA  PRO A 145      20.507  12.094  33.665  1.00 18.92           H
ATOM    437  HB2 PRO A 145      22.801  10.986  33.625  1.00 16.94           H
ATOM    438  HB3 PRO A 145      22.038  11.109  35.027  1.00 16.94           H
ATOM    439  HG2 PRO A 145      22.022   8.869  33.260  1.00 21.29           H
ATOM    440  HG3 PRO A 145      22.415   8.816  34.808  1.00 21.29           H
ATOM    441  HD2 PRO A 145      20.027   8.229  34.135  1.00 15.42           H
ATOM    442  HD3 PRO A 145      20.253   9.123  35.441  1.00 15.42           H
ATOM    443  N   THR A 146      20.267  10.295  31.180  1.00 10.86           N
ATOM    444  CA  THR A 146      20.291  10.303  29.736  1.00 11.40           C
ATOM    445  C   THR A 146      19.069  10.976  29.126  1.00 13.32           C
ATOM    446  O   THR A 146      19.101  11.179  27.914  1.00 11.74           O
ATOM    447  CB  THR A 146      20.412   8.865  29.154  1.00 13.51           C
ATOM    448  OG1 THR A 146      19.189   8.153  29.267  1.00 11.69           O
ATOM    449  CG2 THR A 146      21.525   8.049  29.850  1.00 17.78           C
ATOM    450  H   THR A 146      19.780   9.681  31.522  1.00 13.03           H
ATOM    451  HA  THR A 146      21.077  10.803  29.457  1.00 13.68           H
ATOM    452  HB  THR A 146      20.645   8.926  28.223  1.00 16.21           H
ATOM    453  HG1 THR A 146      18.963   8.109  30.081  1.00 14.03           H
ATOM    454 HG21 THR A 146      21.515   7.146  29.487  1.00 21.34           H
ATOM    455 HG22 THR A 146      22.394   8.445  29.679  1.00 21.34           H
ATOM    456 HG23 THR A 146      21.366   8.005  30.809  1.00 21.34           H
ATOM    457  N   TYR A 147      18.016  11.351  29.916  1.00  8.75           N
ATOM    458  CA  TYR A 147      16.961  12.193  29.339  1.00 11.51           C
ATOM    459  C   TYR A 147      16.295  11.503  28.125  1.00 13.06           C
ATOM    460  O   TYR A 147      15.677  12.035  27.217  1.00 14.33           O
ATOM    461  CB  TYR A 147      17.500  13.580  28.921  1.00  9.60           C
ATOM    462  CG  TYR A 147      18.292  14.227  30.015  1.00 10.78           C
ATOM    463  CD1 TYR A 147      19.664  14.466  29.857  1.00 11.79           C
ATOM    464  CD2 TYR A 147      17.686  14.461  31.249  1.00 10.82           C
ATOM    465  CE1 TYR A 147      20.429  14.969  30.906  1.00 18.05           C
ATOM    466  CE2 TYR A 147      18.411  15.017  32.295  1.00 14.95           C
ATOM    467  CZ  TYR A 147      19.778  15.241  32.114  1.00 13.04           C
ATOM    468  OH  TYR A 147      20.401  15.708  33.249  1.00 24.16           O
ATOM    469  H   TYR A 147      18.036  11.216  30.944  1.00 10.50           H
ATOM    470  HA  TYR A 147      16.158  12.298  30.115  1.00 13.81           H
ATOM    471  HB2 TYR A 147      18.101  13.455  27.997  1.00 11.52           H
ATOM    472  HB3 TYR A 147      16.621  14.208  28.649  1.00 11.52           H
ATOM    473  HD1 TYR A 147      20.127  14.232  28.900  1.00 14.15           H
ATOM    474  HD2 TYR A 147      16.645  14.179  31.414  1.00 12.98           H
ATOM    475  HE1 TYR A 147      21.501  15.093  30.800  1.00 21.66           H
ATOM    476  HE2 TYR A 147      17.957  15.201  33.270  1.00 17.94           H
ATOM    477  HH  TYR A 147      21.422  15.720  33.179  1.00 28.99           H
ATOM    478  N   SER A 148      16.347  10.145  28.186  1.00 14.34           N
ATOM    479  CA  SER A 148      15.862   9.275  27.108  1.00 12.32           C
ATOM    480  C   SER A 148      14.352   9.215  26.999  1.00 19.45           C
ATOM    481  O   SER A 148      13.850   8.717  25.987  1.00 17.40           O
ATOM    482  CB  SER A 148      16.395   7.833  27.242  1.00 22.67           C
ATOM    483  OG  SER A 148      15.745   7.138  28.313  1.00 29.59           O
ATOM    484  H   SER A 148      16.675   9.697  28.852  1.00 17.21           H
ATOM    485  HA  SER A 148      16.172   9.631  26.263  1.00 14.78           H
ATOM    486  HB2 SER A 148      16.189   7.354  26.422  1.00 27.20           H
ATOM    487  HB3 SER A 148      17.357   7.840  27.372  1.00 27.20           H
ATOM    488  HG  SER A 148      15.949   7.482  29.056  1.00 35.51           H
ATOM    489  N   ASP A 149      13.604   9.696  27.980  1.00 12.65           N
ATOM    490  CA  ASP A 149      12.165   9.780  27.793  1.00 13.77           C
ATOM    491  C   ASP A 149      11.687  11.071  27.104  1.00 12.36           C
ATOM    492  O   ASP A 149      10.486  11.123  26.759  1.00 12.32           O
ATOM    493  CB  ASP A 149      11.429   9.657  29.134  1.00 12.41           C
ATOM    494  CG  ASP A 149      11.512   8.264  29.741  1.00 21.55           C
ATOM    495  OD1 ASP A 149      11.451   7.273  28.987  1.00 20.07           O
ATOM    496  OD2 ASP A 149      11.609   8.176  30.987  1.00 14.79           O1-
ATOM    497  H   ASP A 149      13.908   9.948  28.748  1.00 15.18           H
ATOM    498  HA  ASP A 149      11.886   9.034  27.243  1.00 16.52           H
ATOM    499  HB2 ASP A 149      11.809  10.285  29.769  1.00 14.89           H
ATOM    500  HB3 ASP A 149      10.493   9.857  28.982  1.00 14.89           H
ATOM    501  N   PHE A 150      12.559  12.096  26.897  1.00 12.85           N
ATOM    502  CA  PHE A 150      12.058  13.452  26.587  1.00  9.67           C
ATOM    503  C   PHE A 150      11.360  13.579  25.225  1.00 14.02           C
ATOM    504  O   PHE A 150      10.647  14.482  24.812  1.00 17.68           O
ATOM    505  CB  PHE A 150      13.250  14.386  26.665  1.00 14.16           C
ATOM    506  CG  PHE A 150      13.575  14.743  28.088  1.00 11.33           C
ATOM    507  CD1 PHE A 150      13.437  13.863  29.174  1.00 14.18           C
ATOM    508  CD2 PHE A 150      14.054  16.044  28.310  1.00 14.55           C
ATOM    509  CE1 PHE A 150      13.809  14.264  30.459  1.00 15.16           C
ATOM    510  CE2 PHE A 150      14.424  16.431  29.591  1.00 12.59           C
ATOM    511  CZ  PHE A 150      14.336  15.541  30.662  1.00 14.22           C
ATOM    512  H   PHE A 150      13.576  11.972  27.041  1.00 15.43           H
ATOM    513  HA  PHE A 150      11.263  13.748  27.353  1.00 11.61           H
ATOM    514  HB2 PHE A 150      14.153  13.923  26.196  1.00 16.99           H
ATOM    515  HB3 PHE A 150      13.064  15.299  26.061  1.00 16.99           H
ATOM    516  HD1 PHE A 150      13.076  12.844  29.051  1.00 17.01           H
ATOM    517  HD2 PHE A 150      14.127  16.755  27.488  1.00 17.46           H
ATOM    518  HE1 PHE A 150      13.704  13.570  31.293  1.00 18.20           H
ATOM    519  HE2 PHE A 150      14.778  17.450  29.752  1.00 15.11           H
ATOM    520  HZ  PHE A 150      14.647  15.863  31.652  1.00 17.06           H
ATOM    521  N   CYS A 151      11.680  12.568  24.368  1.00 17.26           N
ATOM    522  CA  CYS A 151      11.100  12.417  23.020  1.00 21.17           C
ATOM    523  C   CYS A 151       9.649  11.961  23.064  1.00 20.58           C
ATOM    524  O   CYS A 151       8.957  12.032  22.047  1.00 19.04           O
ATOM    525  CB  CYS A 151      11.934  11.445  22.131  1.00 27.04           C
ATOM    526  SG  CYS A 151      11.937   9.713  22.612  1.00 33.88           S
ATOM    527  H   CYS A 151      12.248  11.947  24.550  1.00 20.71           H
ATOM    528  HA  CYS A 151      11.105  13.277  22.571  1.00 25.41           H
ATOM    529  HB2 CYS A 151      11.571  11.480  21.231  1.00 32.45           H
ATOM    530  HB3 CYS A 151      12.860  11.741  22.109  1.00 32.45           H
ATOM    531  HG  CYS A 151      12.374   9.576  23.726  1.00 40.65           H
ATOM    532  N   GLN A 152       9.172  11.515  24.214  1.00 13.63           N
ATOM    533  CA  GLN A 152       7.771  11.176  24.368  1.00 16.80           C
ATOM    534  C   GLN A 152       6.909  12.390  24.693  1.00 19.71           C
ATOM    535  O   GLN A 152       5.685  12.299  24.591  1.00 15.23           O
ATOM    536  CB  GLN A 152       7.621  10.117  25.446  1.00 19.12           C
ATOM    537  CG  GLN A 152       8.195   8.757  25.023  1.00 23.21           C
ATOM    538  CD  GLN A 152       7.994   7.680  26.073  1.00 33.30           C
ATOM    539  OE1 GLN A 152       6.860   7.324  26.389  1.00 36.87           O
ATOM    540  NE2 GLN A 152       9.100   7.140  26.612  1.00 36.67           N
ATOM    541  H   GLN A 152       9.644  11.410  24.924  1.00 16.35           H
ATOM    542  HA  GLN A 152       7.453  10.806  23.533  1.00 20.15           H
ATOM    543  HB2 GLN A 152       8.095  10.417  26.236  1.00 22.95           H
ATOM    544  HB3 GLN A 152       6.677  10.006  25.647  1.00 22.95           H
ATOM    545  HG2 GLN A 152       7.764   8.453  24.209  1.00 27.85           H
ATOM    546  HG3 GLN A 152       9.148   8.854  24.872  1.00 27.85           H
ATOM    547 HE21 GLN A 152       9.883   7.406  26.366  1.00 44.01           H
ATOM    548 HE22 GLN A 152       9.026   6.522  27.208  1.00 44.01           H
ATOM    549  N   PHE A 153       7.524  13.507  25.070  1.00 16.34           N
ATOM    550  CA  PHE A 153       6.788  14.733  25.355  1.00 17.30           C
ATOM    551  C   PHE A 153       6.323  15.368  24.055  1.00 17.31           C
ATOM    552  O   PHE A 153       6.869  15.116  22.984  1.00 12.75           O
ATOM    553  CB  PHE A 153       7.662  15.748  26.106  1.00 11.19           C
ATOM    554  CG  PHE A 153       8.284  15.208  27.384  1.00 10.04           C
ATOM    555  CD1 PHE A 153       9.440  15.767  27.906  1.00 14.33           C
ATOM    556  CD2 PHE A 153       7.735  14.138  28.026  1.00 12.10           C
ATOM    557  CE1 PHE A 153      10.045  15.244  29.070  1.00 11.95           C
ATOM    558  CE2 PHE A 153       8.317  13.616  29.186  1.00 13.22           C
ATOM    559  CZ  PHE A 153       9.470  14.179  29.692  1.00 11.57           C
ATOM    560  H   PHE A 153       8.376  13.585  25.158  1.00 19.61           H
ATOM    561  HA  PHE A 153       6.010  14.527  25.890  1.00 20.77           H
ATOM    562  HB2 PHE A 153       8.376  16.028  25.519  1.00 13.43           H
ATOM    563  HB3 PHE A 153       7.119  16.520  26.330  1.00 13.43           H
ATOM    564  HD1 PHE A 153       9.834  16.491  27.473  1.00 17.19           H
ATOM    565  HD2 PHE A 153       6.962  13.747  27.685  1.00 14.52           H
ATOM    566  HE1 PHE A 153      10.816  15.630  29.417  1.00 14.34           H
ATOM    567  HE2 PHE A 153       7.927  12.883  29.617  1.00 15.86           H
ATOM    568  HZ  PHE A 153       9.846  13.830  30.471  1.00 13.88           H
ATOM    569  N   ARG A 154       5.337  16.236  24.179  1.00 17.98           N
ATOM    570  CA  ARG A 154       4.938  17.052  23.053  1.00 15.25           C
ATOM    571  C   ARG A 154       6.143  17.873  22.615  1.00 17.27           C
ATOM    572  O   ARG A 154       6.944  18.321  23.453  1.00 13.11           O
ATOM    573  CB  ARG A 154       3.763  17.952  23.414  1.00 21.02           C
ATOM    574  CG  ARG A 154       2.455  17.222  23.457  1.00 17.42           C
ATOM    575  CD  ARG A 154       1.366  18.135  23.977  1.00 19.80           C
ATOM    576  NE  ARG A 154       1.459  18.285  25.416  1.00 16.07           N
ATOM    577  CZ  ARG A 154       0.588  18.945  26.160  1.00 14.97           C
ATOM    578  NH1 ARG A 154      -0.463  19.559  25.602  1.00 14.60           N
ATOM    579  NH2 ARG A 154       0.765  19.000  27.468  1.00 15.53           N1+
ATOM    580  H   ARG A 154       4.890  16.381  24.905  1.00 21.58           H
ATOM    581  HA  ARG A 154       4.651  16.480  22.322  1.00 18.30           H
ATOM    582  HB2 ARG A 154       3.914  18.319  24.300  1.00 25.22           H
ATOM    583  HB3 ARG A 154       3.690  18.670  22.765  1.00 25.22           H
ATOM    584  HG2 ARG A 154       2.219  16.949  22.558  1.00 20.90           H
ATOM    585  HG3 ARG A 154       2.529  16.446  24.032  1.00 20.90           H
ATOM    586  HD2 ARG A 154       1.447  19.014  23.573  1.00 23.76           H
ATOM    587  HD3 ARG A 154       0.500  17.746  23.786  1.00 23.76           H
ATOM    588  HE  ARG A 154       2.148  17.947  25.803  1.00 19.28           H
ATOM    589 HH11 ARG A 154      -0.581  19.523  24.752  1.00 17.52           H
ATOM    590 HH12 ARG A 154      -1.024  19.990  26.093  1.00 17.52           H
ATOM    591 HH21 ARG A 154       1.442  18.608  27.830  1.00 18.64           H
ATOM    592 HH22 ARG A 154       0.211  19.433  27.965  1.00 18.64           H
ATOM    593  N   PRO A 155       6.311  18.059  21.306  1.00 12.62           N
ATOM    594  CA  PRO A 155       7.588  18.547  20.829  1.00 20.95           C
ATOM    595  C   PRO A 155       7.754  20.015  21.191  1.00 16.10           C
ATOM    596  O   PRO A 155       6.773  20.762  21.279  1.00 17.24           O
ATOM    597  CB  PRO A 155       7.469  18.352  19.303  1.00 15.26           C
ATOM    598  CG  PRO A 155       5.953  18.378  19.065  1.00 20.73           C
ATOM    599  CD  PRO A 155       5.435  17.620  20.215  1.00 22.10           C
ATOM    600  HA  PRO A 155       8.322  18.029  21.187  1.00 25.14           H
ATOM    601  HB2 PRO A 155       7.916  19.077  18.844  1.00 18.32           H
ATOM    602  HB3 PRO A 155       7.836  17.494  19.045  1.00 18.32           H
ATOM    603  HG2 PRO A 155       5.618  19.291  19.083  1.00 24.88           H
ATOM    604  HG3 PRO A 155       5.739  17.945  18.229  1.00 24.88           H
ATOM    605  HD2 PRO A 155       4.514  17.851  20.404  1.00 26.52           H
ATOM    606  HD3 PRO A 155       5.531  16.663  20.063  1.00 26.52           H
ATOM    607  N   PRO A 156       8.982  20.444  21.418  1.00 16.30           N
ATOM    608  CA  PRO A 156       9.201  21.873  21.624  1.00 17.26           C
ATOM    609  C   PRO A 156       8.992  22.589  20.301  1.00 21.07           C
ATOM    610  O   PRO A 156       9.269  22.045  19.234  1.00 19.86           O
ATOM    611  CB  PRO A 156      10.662  21.938  22.066  1.00 18.71           C
ATOM    612  CG  PRO A 156      11.267  20.837  21.389  1.00 19.73           C
ATOM    613  CD  PRO A 156      10.264  19.716  21.377  1.00 15.95           C
ATOM    614  HA  PRO A 156       8.616  22.216  22.322  1.00 20.71           H
ATOM    615  HB2 PRO A 156      11.064  22.778  21.801  1.00 22.45           H
ATOM    616  HB3 PRO A 156      10.709  21.802  23.028  1.00 22.45           H
ATOM    617  HG2 PRO A 156      11.468  21.114  20.480  1.00 23.67           H
ATOM    618  HG3 PRO A 156      12.076  20.575  21.854  1.00 23.67           H
ATOM    619  HD2 PRO A 156      10.341  19.181  20.574  1.00 19.14           H
ATOM    620  HD3 PRO A 156      10.373  19.166  22.173  1.00 19.14           H
ATOM    621  N   VAL A 157       8.462  23.803  20.382  1.00 18.10           N
ATOM    622  CA  VAL A 157       8.257  24.667  19.227  1.00 18.58           C
ATOM    623  C   VAL A 157       8.774  26.045  19.588  1.00 19.49           C
ATOM    624  O   VAL A 157       8.277  26.669  20.534  1.00 24.31           O
ATOM    625  CB  VAL A 157       6.778  24.746  18.839  1.00 17.70           C
ATOM    626  CG1 VAL A 157       6.572  25.739  17.714  1.00 21.57           C
ATOM    627  CG2 VAL A 157       6.261  23.350  18.490  1.00 27.93           C
ATOM    628  H   VAL A 157       8.190  24.151  21.119  1.00 21.72           H
ATOM    629  HA  VAL A 157       8.750  24.335  18.465  1.00 22.29           H
ATOM    630  HB  VAL A 157       6.278  25.067  19.607  1.00 21.24           H
ATOM    631 HG11 VAL A 157       5.626  25.767  17.502  1.00 25.89           H
ATOM    632 HG12 VAL A 157       6.871  26.619  17.987  1.00 25.89           H
ATOM    633 HG13 VAL A 157       7.073  25.441  16.940  1.00 25.89           H
ATOM    634 HG21 VAL A 157       5.317  23.416  18.270  1.00 33.52           H
ATOM    635 HG22 VAL A 157       6.765  22.997  17.742  1.00 33.52           H
ATOM    636 HG23 VAL A 157       6.374  22.775  19.264  1.00 33.52           H
ATOM    637  N   ARG A 158       9.730  26.539  18.824  1.00 23.12           N
ATOM    638  CA  ARG A 158      10.376  27.812  19.134  1.00 27.68           C
ATOM    639  C   ARG A 158      10.035  28.841  18.056  1.00 31.68           C
ATOM    640  O   ARG A 158      10.667  28.891  17.001  1.00 31.40           O
ATOM    641  CB  ARG A 158      11.878  27.602  19.291  1.00 34.23           C
ATOM    642  CG  ARG A 158      12.214  26.702  20.491  1.00 24.77           C
ATOM    643  CD  ARG A 158      13.702  26.442  20.578  1.00 31.84           C
ATOM    644  NE  ARG A 158      14.064  25.796  21.831  1.00 24.66           N
ATOM    645  CZ  ARG A 158      14.095  24.489  22.051  1.00 24.61           C
ATOM    646  NH1 ARG A 158      13.769  23.623  21.109  1.00 20.59           N
ATOM    647  NH2 ARG A 158      14.452  24.054  23.245  1.00 23.43           N1+
ATOM    648  H   ARG A 158      10.038  26.150  18.121  1.00 27.74           H
ATOM    649  HA  ARG A 158      10.035  28.150  19.977  1.00 33.22           H
ATOM    650  HB2 ARG A 158      12.236  27.190  18.489  1.00 41.08           H
ATOM    651  HB3 ARG A 158      12.306  28.459  19.442  1.00 41.08           H
ATOM    652  HG2 ARG A 158      11.922  27.132  21.310  1.00 29.72           H
ATOM    653  HG3 ARG A 158      11.773  25.845  20.387  1.00 29.72           H
ATOM    654  HD2 ARG A 158      13.999  25.889  19.840  1.00 38.20           H
ATOM    655  HD3 ARG A 158      14.158  27.302  20.549  1.00 38.20           H
ATOM    656  HE  ARG A 158      14.365  26.303  22.457  1.00 29.59           H
ATOM    657 HH11 ARG A 158      13.530  23.912  20.334  1.00 24.71           H
ATOM    658 HH12 ARG A 158      13.782  22.780  21.265  1.00 24.71           H
ATOM    659 HH21 ARG A 158      14.665  24.616  23.862  1.00 28.12           H
ATOM    660 HH22 ARG A 158      14.469  23.209  23.405  1.00 28.12           H
ATOM    661  N   VAL A 159       9.040  29.681  18.341  1.00 34.95           N
ATOM    662  CA  VAL A 159       8.650  30.733  17.400  1.00 38.40           C
ATOM    663  C   VAL A 159       9.644  31.897  17.438  1.00 39.85           C
ATOM    664  O   VAL A 159      10.385  32.103  18.404  1.00 41.00           O
ATOM    665  CB  VAL A 159       7.229  31.210  17.717  1.00 37.59           C
ATOM    666  CG1 VAL A 159       6.275  30.026  17.591  1.00 36.79           C
ATOM    667  CG2 VAL A 159       7.216  31.837  19.118  1.00 48.39           C
ATOM    668  H   VAL A 159       8.572  29.651  19.062  1.00 41.94           H
ATOM    669  HA  VAL A 159       8.657  30.363  16.502  1.00 46.08           H
ATOM    670  HB  VAL A 159       6.971  31.890  17.073  1.00 45.11           H
ATOM    671 HG11 VAL A 159       5.373  30.320  17.781  1.00 44.15           H
ATOM    672 HG12 VAL A 159       6.325  29.674  16.687  1.00 44.15           H
ATOM    673 HG13 VAL A 159       6.541  29.337  18.219  1.00 44.15           H
ATOM    674 HG21 VAL A 159       6.337  32.151  19.336  1.00 58.07           H
ATOM    675 HG22 VAL A 159       7.490  31.168  19.764  1.00 58.07           H
ATOM    676 HG23 VAL A 159       7.837  32.583  19.139  1.00 58.07           H
ATOM    677  N   ASN A 160       9.634  32.698  16.375  1.00 37.11           N
ATOM    678  CA  ASN A 160      10.504  33.871  16.323  1.00 41.66           C
ATOM    679  C   ASN A 160       9.963  34.930  17.263  1.00 45.37           C
ATOM    680  O   ASN A 160       8.831  35.401  17.102  1.00 34.69           O
ATOM    681  CB  ASN A 160      10.601  34.411  14.901  1.00 48.29           C
ATOM    682  CG  ASN A 160      11.105  33.361  13.930  1.00 54.15           C
ATOM    683  OD1 ASN A 160      12.089  32.662  14.211  1.00 45.13           O
ATOM    684  ND2 ASN A 160      10.399  33.198  12.812  1.00 51.86           N
ATOM    685  H   ASN A 160       9.131  32.593  15.684  1.00 44.53           H
ATOM    686  HA  ASN A 160      11.395  33.632  16.617  1.00 50.00           H
ATOM    687  HB2 ASN A 160       9.721  34.703  14.608  1.00 57.94           H
ATOM    688  HB3 ASN A 160      11.218  35.159  14.890  1.00 57.94           H
ATOM    689 HD21 ASN A 160      10.662  32.633  12.221  1.00 62.23           H
ATOM    690 HD22 ASN A 160       9.676  33.654  12.686  1.00 62.23           H
ATOM    691  N   ASP A 161      10.763  35.289  18.258  1.00 40.04           N
ATOM    692  CA  ASP A 161      10.341  36.270  19.248  1.00 40.51           C
ATOM    693  C   ASP A 161      11.583  36.956  19.811  1.00 46.01           C
ATOM    694  O   ASP A 161      11.808  37.001  21.025  1.00 35.89           O
ATOM    695  CB  ASP A 161       9.501  35.611  20.344  1.00 34.29           C
ATOM    696  CG  ASP A 161       9.126  36.589  21.463  1.00 40.41           C
ATOM    697  OD1 ASP A 161       8.702  37.734  21.150  1.00 33.96           O
ATOM    698  OD2 ASP A 161       9.256  36.197  22.646  1.00 41.17           O1-
ATOM    699  H   ASP A 161      11.557  34.974  18.378  1.00 48.05           H
ATOM    700  HA  ASP A 161       9.798  36.943  18.808  1.00 48.61           H
ATOM    701  HB2 ASP A 161       8.682  35.268  19.950  1.00 41.15           H
ATOM    702  HB3 ASP A 161      10.011  34.885  20.739  1.00 41.15           H
ATOM    703  N   GLY A 162      12.421  37.485  18.915  1.00 39.91           N
ATOM    704  CA  GLY A 162      13.627  38.157  19.361  1.00 37.76           C
ATOM    705  C   GLY A 162      13.335  39.362  20.228  1.00 37.62           C
ATOM    706  O   GLY A 162      14.188  39.761  21.033  1.00 38.85           O
ATOM    707  H   GLY A 162      12.307  37.468  18.062  1.00 47.89           H
ATOM    708  HA2 GLY A 162      14.163  37.535  19.881  1.00 45.32           H
ATOM    709  HA3 GLY A 162      14.151  38.439  18.597  1.00 45.32           H
ATOM    710  N   GLY A 163      12.136  39.938  20.102  1.00 33.35           N
ATOM    711  CA  GLY A 163      11.807  41.113  20.896  1.00 43.54           C
ATOM    712  C   GLY A 163      11.310  40.830  22.302  1.00 45.60           C
ATOM    713  O   GLY A 163      11.160  41.774  23.095  1.00 32.01           O
ATOM    714  H   GLY A 163      11.512  39.664  19.578  1.00 40.02           H
ATOM    715  HA2 GLY A 163      12.602  41.662  20.978  1.00 52.24           H
ATOM    716  HA3 GLY A 163      11.127  41.627  20.433  1.00 52.24           H
ATOM    717  N   GLY A 164      11.050  39.560  22.623  1.00 39.91           N
ATOM    718  CA  GLY A 164      10.457  39.213  23.907  1.00 40.52           C
ATOM    719  C   GLY A 164       9.096  39.868  24.090  1.00 40.46           C
ATOM    720  O   GLY A 164       8.830  40.478  25.135  1.00 32.16           O
ATOM    721  H   GLY A 164      11.187  38.890  22.098  1.00 47.89           H
ATOM    722  HA2 GLY A 164      10.349  38.249  23.965  1.00 48.62           H
ATOM    723  HA3 GLY A 164      11.040  39.499  24.629  1.00 48.62           H
ATOM    724  N   SER A 216       8.233  39.750  23.072  1.00 28.81           N
ATOM    725  CA  SER A 216       6.897  40.345  23.101  1.00 29.57           C
ATOM    726  C   SER A 216       5.974  39.504  23.973  1.00 25.18           C
ATOM    727  O   SER A 216       5.670  38.348  23.644  1.00 20.08           O
ATOM    728  CB  SER A 216       6.315  40.461  21.687  1.00 30.66           C
ATOM    729  OG  SER A 216       4.923  40.848  21.709  1.00 20.60           O
ATOM    730  H   SER A 216       8.407  39.325  22.339  1.00 34.57           H
ATOM    731  HA  SER A 216       6.951  41.233  23.490  1.00 35.49           H
ATOM    732  HB2 SER A 216       6.828  41.115  21.184  1.00 36.79           H
ATOM    733  HB3 SER A 216       6.387  39.590  21.267  1.00 36.79           H
ATOM    734  HG  SER A 216       4.619  40.892  20.928  1.00 24.72           H
ATOM    735  N   VAL A 217       5.519  40.093  25.077  1.00 23.32           N
ATOM    736  CA  VAL A 217       4.578  39.407  25.948  1.00 20.80           C
ATOM    737  C   VAL A 217       3.330  39.046  25.176  1.00 20.65           C
ATOM    738  O   VAL A 217       2.801  37.931  25.305  1.00 17.63           O
ATOM    739  CB  VAL A 217       4.255  40.275  27.180  1.00 23.16           C
ATOM    740  CG1 VAL A 217       3.298  39.522  28.105  1.00 26.77           C
ATOM    741  CG2 VAL A 217       5.535  40.592  27.926  1.00 28.12           C
ATOM    742  H   VAL A 217       5.732  40.886  25.331  1.00 27.99           H
ATOM    743  HA  VAL A 217       4.975  38.581  26.259  1.00 24.96           H
ATOM    744  HB  VAL A 217       3.834  41.107  26.908  1.00 27.80           H
ATOM    745 HG11 VAL A 217       3.113  40.080  28.879  1.00 32.12           H
ATOM    746 HG12 VAL A 217       2.476  39.317  27.632  1.00 32.12           H
ATOM    747 HG13 VAL A 217       3.725  38.700  28.391  1.00 32.12           H
ATOM    748 HG21 VAL A 217       5.322  41.126  28.709  1.00 33.75           H
ATOM    749 HG22 VAL A 217       5.958  39.761  28.200  1.00 33.75           H
ATOM    750 HG23 VAL A 217       6.130  41.091  27.347  1.00 33.75           H
ATOM    751  N   THR A 218       2.847  39.973  24.344  1.00 20.57           N
ATOM    752  CA  THR A 218       1.622  39.734  23.592  1.00 18.39           C
ATOM    753  C   THR A 218       1.777  38.536  22.668  1.00 19.38           C
ATOM    754  O   THR A 218       0.917  37.649  22.614  1.00 17.16           O
ATOM    755  CB  THR A 218       1.259  40.990  22.792  1.00 23.25           C
ATOM    756  OG1 THR A 218       1.028  42.080  23.693  1.00 19.87           O
ATOM    757  CG2 THR A 218       0.005  40.759  21.970  1.00 19.07           C
ATOM    758  H   THR A 218       3.209  40.740  24.197  1.00 24.68           H
ATOM    759  HA  THR A 218       0.904  39.546  24.212  1.00 22.06           H
ATOM    760  HB  THR A 218       1.992  41.214  22.195  1.00 27.90           H
ATOM    761  HG1 THR A 218       0.818  42.772  23.263  1.00 23.85           H
ATOM    762 HG21 THR A 218      -0.197  41.568  21.469  1.00 22.88           H
ATOM    763 HG22 THR A 218       0.126  40.030  21.341  1.00 22.88           H
ATOM    764 HG23 THR A 218      -0.738  40.557  22.557  1.00 22.88           H
ATOM    765  N   LEU A 219       2.894  38.481  21.948  1.00 19.19           N
ATOM    766  CA  LEU A 219       3.144  37.347  21.069  1.00 22.36           C
ATOM    767  C   LEU A 219       3.246  36.053  21.868  1.00 21.85           C
ATOM    768  O   LEU A 219       2.610  35.040  21.531  1.00 18.38           O
ATOM    769  CB  LEU A 219       4.427  37.610  20.284  1.00 23.15           C
ATOM    770  CG  LEU A 219       4.872  36.522  19.307  1.00 33.49           C
ATOM    771  CD1 LEU A 219       3.837  36.378  18.197  1.00 33.33           C
ATOM    772  CD2 LEU A 219       6.236  36.881  18.750  1.00 38.93           C
ATOM    773  H   LEU A 219       3.511  39.080  21.964  1.00 23.02           H
ATOM    774  HA  LEU A 219       2.409  37.263  20.444  1.00 26.83           H
ATOM    775  HB2 LEU A 219       4.295  38.419  19.763  1.00 27.78           H
ATOM    776  HB3 LEU A 219       5.148  37.750  20.917  1.00 27.78           H
ATOM    777  HG  LEU A 219       4.947  35.674  19.771  1.00 40.19           H
ATOM    778 HD11 LEU A 219       4.136  35.701  17.570  1.00 39.99           H
ATOM    779 HD12 LEU A 219       2.991  36.112  18.591  1.00 39.99           H
ATOM    780 HD13 LEU A 219       3.737  37.230  17.743  1.00 39.99           H
ATOM    781 HD21 LEU A 219       6.520  36.188  18.133  1.00 46.71           H
ATOM    782 HD22 LEU A 219       6.166  37.733  18.289  1.00 46.71           H
ATOM    783 HD23 LEU A 219       6.866  36.955  19.484  1.00 46.71           H
ATOM    784  N   GLU A 220       4.030  36.085  22.952  1.00 17.15           N
ATOM    785  CA  GLU A 220       4.283  34.888  23.752  1.00 16.46           C
ATOM    786  C   GLU A 220       2.986  34.326  24.300  1.00 19.62           C
ATOM    787  O   GLU A 220       2.745  33.117  24.237  1.00 18.76           O
ATOM    788  CB  GLU A 220       5.257  35.220  24.894  1.00 17.91           C
ATOM    789  CG  GLU A 220       6.699  35.576  24.425  1.00 21.02           C
ATOM    790  CD  GLU A 220       7.476  36.478  25.430  1.00 28.24           C
ATOM    791  OE1 GLU A 220       8.607  36.883  25.079  1.00 28.00           O
ATOM    792  OE2 GLU A 220       6.973  36.790  26.559  1.00 24.86           O1-
ATOM    793  H   GLU A 220       4.414  36.796  23.240  1.00 20.58           H
ATOM    794  HA  GLU A 220       4.681  34.204  23.194  1.00 19.75           H
ATOM    795  HB2 GLU A 220       4.915  35.988  25.377  1.00 21.49           H
ATOM    796  HB3 GLU A 220       5.321  34.460  25.488  1.00 21.49           H
ATOM    797  HG2 GLU A 220       7.208  34.759  24.286  1.00 25.23           H
ATOM    798  HG3 GLU A 220       6.644  36.059  23.583  1.00 25.23           H
ATOM    799  N   LEU A 221       2.127  35.200  24.833  1.00 21.61           N
ATOM    800  CA  LEU A 221       0.841  34.756  25.366  1.00 17.50           C
ATOM    801  C   LEU A 221      -0.091  34.271  24.260  1.00 19.92           C
ATOM    802  O   LEU A 221      -0.886  33.352  24.474  1.00 19.71           O
ATOM    803  CB  LEU A 221       0.188  35.893  26.141  1.00 19.05           C
ATOM    804  CG  LEU A 221       0.715  36.196  27.534  1.00 21.22           C
ATOM    805  CD1 LEU A 221       0.003  37.424  28.086  1.00 24.02           C
ATOM    806  CD2 LEU A 221       0.554  35.003  28.491  1.00 20.92           C
ATOM    807  H   LEU A 221       2.268  36.048  24.888  1.00 25.93           H
ATOM    808  HA  LEU A 221       0.982  34.015  25.974  1.00 21.00           H
ATOM    809  HB2 LEU A 221       0.295  36.705  25.622  1.00 22.87           H
ATOM    810  HB3 LEU A 221      -0.760  35.694  26.228  1.00 22.87           H
ATOM    811  HG  LEU A 221       1.660  36.403  27.464  1.00 25.47           H
ATOM    812 HD11 LEU A 221       0.381  37.638  28.954  1.00 28.83           H
ATOM    813 HD12 LEU A 221       0.140  38.165  27.474  1.00 28.83           H
ATOM    814 HD13 LEU A 221      -0.945  37.233  28.164  1.00 28.83           H
ATOM    815 HD21 LEU A 221       0.912  35.269  29.355  1.00 25.10           H
ATOM    816 HD22 LEU A 221      -0.383  34.772  28.571  1.00 25.10           H
ATOM    817 HD23 LEU A 221       1.062  34.251  28.148  1.00 25.10           H
ATOM    818  N   SER A 222      -0.021  34.862  23.071  1.00 19.82           N
ATOM    819  CA  SER A 222      -0.909  34.400  22.015  1.00 20.45           C
ATOM    820  C   SER A 222      -0.490  33.041  21.477  1.00 26.29           C
ATOM    821  O   SER A 222      -1.343  32.271  21.023  1.00 27.49           O
ATOM    822  CB  SER A 222      -0.965  35.426  20.876  1.00 28.28           C
ATOM    823  OG  SER A 222       0.289  35.575  20.286  1.00 32.12           O
ATOM    824  H   SER A 222       0.495  35.519  22.871  1.00 23.79           H
ATOM    825  HA  SER A 222      -1.803  34.301  22.383  1.00 24.54           H
ATOM    826  HB2 SER A 222      -1.599  35.132  20.200  1.00 33.94           H
ATOM    827  HB3 SER A 222      -1.241  36.282  21.244  1.00 33.94           H
ATOM    828  HG  SER A 222       0.855  35.111  20.702  1.00 38.54           H
ATOM    829  N   GLN A 223       0.795  32.707  21.548  1.00 20.37           N
ATOM    830  CA  GLN A 223       1.251  31.446  20.984  1.00 23.53           C
ATOM    831  C   GLN A 223       1.576  30.389  22.028  1.00 20.20           C
ATOM    832  O   GLN A 223       1.197  29.233  21.845  1.00 20.27           O
ATOM    833  CB  GLN A 223       2.466  31.685  20.102  1.00 24.45           C
ATOM    834  CG  GLN A 223       2.136  32.512  18.863  1.00 27.93           C
ATOM    835  CD  GLN A 223       3.367  32.757  18.033  1.00 55.82           C
ATOM    836  OE1 GLN A 223       4.461  32.350  18.421  1.00 62.62           O
ATOM    837  NE2 GLN A 223       3.209  33.419  16.891  1.00 55.26           N
ATOM    838  H   GLN A 223       1.407  33.182  21.923  1.00 24.44           H
ATOM    839  HA  GLN A 223       0.544  31.089  20.424  1.00 28.23           H
ATOM    840  HB2 GLN A 223       3.132  32.163  20.622  1.00 29.34           H
ATOM    841  HB3 GLN A 223       2.822  30.830  19.812  1.00 29.34           H
ATOM    842  HG2 GLN A 223       1.486  32.034  18.323  1.00 33.52           H
ATOM    843  HG3 GLN A 223       1.773  33.369  19.137  1.00 33.52           H
ATOM    844 HE21 GLN A 223       2.427  33.685  16.654  1.00 66.31           H
ATOM    845 HE22 GLN A 223       3.893  33.581  16.394  1.00 66.31           H
ATOM    846  N   LEU A 224       2.236  30.764  23.120  1.00 15.51           N
ATOM    847  CA  LEU A 224       2.668  29.829  24.144  1.00 18.04           C
ATOM    848  C   LEU A 224       3.277  28.567  23.521  1.00 16.90           C
ATOM    849  O   LEU A 224       2.884  27.449  23.842  1.00 13.77           O
ATOM    850  CB  LEU A 224       1.505  29.465  25.064  1.00 19.90           C
ATOM    851  CG  LEU A 224       1.007  30.618  25.929  1.00 16.75           C
ATOM    852  CD1 LEU A 224      -0.308  30.192  26.543  1.00 24.91           C
ATOM    853  CD2 LEU A 224       2.055  31.011  27.000  1.00 15.79           C
ATOM    854  H   LEU A 224       2.487  31.579  23.270  1.00 18.61           H
ATOM    855  HA  LEU A 224       3.357  30.248  24.685  1.00 21.65           H
ATOM    856  HB2 LEU A 224       0.761  29.156  24.525  1.00 23.88           H
ATOM    857  HB3 LEU A 224       1.787  28.752  25.661  1.00 23.88           H
ATOM    858  HG  LEU A 224       0.847  31.390  25.363  1.00 20.10           H
ATOM    859 HD11 LEU A 224      -0.650  30.923  27.083  1.00 29.89           H
ATOM    860 HD12 LEU A 224      -0.932  29.978  25.830  1.00 29.89           H
ATOM    861 HD13 LEU A 224      -0.157  29.409  27.097  1.00 29.89           H
ATOM    862 HD21 LEU A 224       1.701  31.720  27.559  1.00 18.95           H
ATOM    863 HD22 LEU A 224       2.245  30.230  27.540  1.00 18.95           H
ATOM    864 HD23 LEU A 224       2.866  31.308  26.562  1.00 18.95           H
ATOM    865  N   SER A 225       4.250  28.761  22.619  1.00 10.81           N
ATOM    866  CA  SER A 225       4.685  27.667  21.754  1.00 18.16           C
ATOM    867  C   SER A 225       5.504  26.611  22.499  1.00 19.45           C
ATOM    868  O   SER A 225       5.557  25.452  22.065  1.00 14.25           O
ATOM    869  CB  SER A 225       5.493  28.214  20.585  1.00 14.33           C
ATOM    870  OG  SER A 225       6.623  28.915  21.035  1.00 21.37           O
ATOM    871  H   SER A 225       4.663  29.507  22.504  1.00 12.98           H
ATOM    872  HA  SER A 225       3.893  27.230  21.396  1.00 21.79           H
ATOM    873  HB2 SER A 225       5.796  27.471  20.037  1.00 17.19           H
ATOM    874  HB3 SER A 225       4.932  28.796  20.053  1.00 17.19           H
ATOM    875  HG  SER A 225       7.147  28.397  21.433  1.00 25.65           H
ATOM    876  N   MET A 226       6.144  26.987  23.597  1.00 15.06           N
ATOM    877  CA  MET A 226       6.922  26.059  24.395  1.00 12.71           C
ATOM    878  C   MET A 226       6.151  25.490  25.571  1.00 12.32           C
ATOM    879  O   MET A 226       6.710  24.616  26.261  1.00 12.82           O
ATOM    880  CB  MET A 226       8.221  26.755  24.887  1.00 13.51           C
ATOM    881  CG  MET A 226       9.361  26.865  23.817  1.00 13.18           C
ATOM    882  SD  MET A 226      10.023  25.247  23.258  1.00 15.15           S
ATOM    883  CE  MET A 226      10.819  24.697  24.758  1.00 15.16           C
ATOM    884  H   MET A 226       6.146  27.797  23.894  1.00 18.08           H
ATOM    885  HA  MET A 226       7.188  25.306  23.843  1.00 15.25           H
ATOM    886  HB2 MET A 226       8.000  27.663  25.150  1.00 16.21           H
ATOM    887  HB3 MET A 226       8.571  26.277  25.654  1.00 16.21           H
ATOM    888  HG2 MET A 226       9.013  27.334  23.041  1.00 15.82           H
ATOM    889  HG3 MET A 226      10.096  27.373  24.186  1.00 15.82           H
ATOM    890  HE1 MET A 226      11.204  23.823  24.605  1.00 18.19           H
ATOM    891  HE2 MET A 226      11.512  25.336  24.992  1.00 18.19           H
ATOM    892  HE3 MET A 226      10.159  24.652  25.463  1.00 18.19           H
ATOM    893  N   LEU A 227       4.894  25.963  25.835  1.00 13.10           N
ATOM    894  CA  LEU A 227       4.232  25.594  27.078  1.00 14.91           C
ATOM    895  C   LEU A 227       3.968  24.090  27.108  1.00 16.17           C
ATOM    896  O   LEU A 227       4.121  23.374  28.081  1.00 15.23           O
ATOM    897  CB  LEU A 227       2.944  26.425  27.225  1.00 12.62           C
ATOM    898  CG  LEU A 227       2.185  26.057  28.505  1.00 14.23           C
ATOM    899  CD1 LEU A 227       3.103  26.213  29.706  1.00 15.66           C
ATOM    900  CD2 LEU A 227       0.962  26.986  28.604  1.00 17.04           C
ATOM    901  H   LEU A 227       4.527  26.749  25.298  1.00 15.73           H
ATOM    902  HA  LEU A 227       4.923  25.806  27.958  1.00 17.89           H
ATOM    903  HB2 LEU A 227       3.227  27.498  27.284  1.00 15.15           H
ATOM    904  HB3 LEU A 227       2.290  26.304  26.342  1.00 15.15           H
ATOM    905  HG  LEU A 227       1.830  24.995  28.451  1.00 17.08           H
ATOM    906 HD11 LEU A 227       2.572  26.037  30.651  1.00 18.79           H
ATOM    907 HD12 LEU A 227       3.934  25.499  29.669  1.00 18.79           H
ATOM    908 HD13 LEU A 227       3.516  27.232  29.792  1.00 18.79           H
ATOM    909 HD21 LEU A 227       0.383  26.781  29.510  1.00 20.45           H
ATOM    910 HD22 LEU A 227       1.271  28.040  28.669  1.00 20.45           H
ATOM    911 HD23 LEU A 227       0.307  26.874  27.738  1.00 20.45           H
ATOM    912  N   PRO A 228       3.471  23.519  25.970  1.00 13.96           N
ATOM    913  CA  PRO A 228       3.134  22.071  25.954  1.00 15.63           C
ATOM    914  C   PRO A 228       4.321  21.158  26.252  1.00 11.94           C
ATOM    915  O   PRO A 228       4.221  20.215  27.047  1.00 11.57           O
ATOM    916  CB  PRO A 228       2.613  21.846  24.519  1.00 13.39           C
ATOM    917  CG  PRO A 228       2.105  23.166  24.072  1.00 18.23           C
ATOM    918  CD  PRO A 228       3.096  24.139  24.667  1.00 14.65           C
ATOM    919  HA  PRO A 228       2.414  21.892  26.578  1.00 18.75           H
ATOM    920  HB2 PRO A 228       3.358  21.596  23.943  1.00 16.07           H
ATOM    921  HB3 PRO A 228       1.924  21.162  24.491  1.00 16.07           H
ATOM    922  HG2 PRO A 228       2.097  23.206  23.100  1.00 21.88           H
ATOM    923  HG3 PRO A 228       1.217  23.315  24.431  1.00 21.88           H
ATOM    924  HD2 PRO A 228       3.864  24.224  24.082  1.00 17.58           H
ATOM    925  HD3 PRO A 228       2.665  25.000  24.786  1.00 17.58           H
ATOM    926  N   HIS A 229       5.445  21.440  25.632  1.00 11.92           N
ATOM    927  CA  HIS A 229       6.656  20.690  25.917  1.00 14.20           C
ATOM    928  C   HIS A 229       7.124  20.854  27.376  1.00  9.42           C
ATOM    929  O   HIS A 229       7.415  19.852  28.049  1.00  9.01           O
ATOM    930  CB  HIS A 229       7.744  21.104  24.947  1.00 10.66           C
ATOM    931  CG  HIS A 229       9.019  20.370  25.192  1.00 11.09           C
ATOM    932  ND1 HIS A 229       9.212  19.059  24.812  1.00 13.94           N
ATOM    933  CD2 HIS A 229      10.129  20.738  25.853  1.00 14.32           C
ATOM    934  CE1 HIS A 229      10.409  18.664  25.195  1.00 12.70           C
ATOM    935  NE2 HIS A 229      10.987  19.677  25.805  1.00 12.76           N
ATOM    936  H   HIS A 229       5.519  22.062  25.042  1.00 14.31           H
ATOM    937  HA  HIS A 229       6.482  19.746  25.770  1.00 17.04           H
ATOM    938  HB2 HIS A 229       7.916  22.049  25.052  1.00 12.79           H
ATOM    939  HB3 HIS A 229       7.453  20.926  24.042  1.00 12.79           H
ATOM    940  HD1 HIS A 229       8.654  18.571  24.377  1.00 16.73           H
ATOM    941  HD2 HIS A 229      10.307  21.567  26.234  1.00 17.18           H
ATOM    942  HE1 HIS A 229      10.798  17.832  25.043  1.00 15.24           H
ATOM    943  N   LEU A 230       7.231  22.112  27.884  1.00 10.47           N
ATOM    944  CA  LEU A 230       7.675  22.257  29.279  1.00 11.88           C
ATOM    945  C   LEU A 230       6.633  21.744  30.274  1.00 12.25           C
ATOM    946  O   LEU A 230       7.010  21.306  31.357  1.00  9.79           O
ATOM    947  CB  LEU A 230       7.988  23.726  29.548  1.00 13.25           C
ATOM    948  CG  LEU A 230       9.172  24.238  28.697  1.00 12.92           C
ATOM    949  CD1 LEU A 230       9.497  25.683  29.122  1.00 17.20           C
ATOM    950  CD2 LEU A 230      10.411  23.359  28.864  1.00 16.20           C
ATOM    951  H   LEU A 230       6.978  22.949  27.345  1.00 12.56           H
ATOM    952  HA  LEU A 230       8.599  21.616  29.439  1.00 14.26           H
ATOM    953  HB2 LEU A 230       7.093  24.352  29.364  1.00 15.90           H
ATOM    954  HB3 LEU A 230       8.226  23.861  30.625  1.00 15.90           H
ATOM    955  HG  LEU A 230       8.866  24.237  27.624  1.00 15.51           H
ATOM    956 HD11 LEU A 230      10.322  26.094  28.537  1.00 20.64           H
ATOM    957 HD12 LEU A 230       8.630  26.338  28.972  1.00 20.64           H
ATOM    958 HD13 LEU A 230       9.767  25.742  30.182  1.00 20.64           H
ATOM    959 HD21 LEU A 230      11.240  23.752  28.267  1.00 19.44           H
ATOM    960 HD22 LEU A 230      10.733  23.297  29.907  1.00 19.44           H
ATOM    961 HD23 LEU A 230      10.225  22.335  28.518  1.00 19.44           H
ATOM    962  N   ALA A 231       5.304  21.837  29.929  1.00  7.62           N
ATOM    963  CA  ALA A 231       4.255  21.308  30.830  1.00  8.52           C
ATOM    964  C   ALA A 231       4.431  19.801  31.008  1.00  9.06           C
ATOM    965  O   ALA A 231       4.323  19.198  32.063  1.00 13.54           O
ATOM    966  CB  ALA A 231       2.876  21.583  30.267  1.00 14.63           C
ATOM    967  H   ALA A 231       5.004  22.098  28.984  1.00  9.15           H
ATOM    968  HA  ALA A 231       4.372  21.813  31.828  1.00 10.23           H
ATOM    969  HB1 ALA A 231       2.102  21.175  30.922  1.00 17.56           H
ATOM    970  HB2 ALA A 231       2.719  22.659  30.144  1.00 17.56           H
ATOM    971  HB3 ALA A 231       2.735  21.134  29.262  1.00 17.56           H
ATOM    972  N   ASP A 232       4.745  19.144  29.855  1.00 10.84           N
ATOM    973  CA  ASP A 232       4.983  17.692  29.844  1.00  6.68           C
ATOM    974  C   ASP A 232       6.262  17.341  30.624  1.00  5.81           C
ATOM    975  O   ASP A 232       6.251  16.367  31.395  1.00  9.24           O
ATOM    976  CB  ASP A 232       5.085  17.115  28.427  1.00 11.83           C
ATOM    977  CG  ASP A 232       3.726  16.962  27.715  1.00 13.56           C
ATOM    978  OD1 ASP A 232       3.747  16.709  26.497  1.00 14.43           O
ATOM    979  OD2 ASP A 232       2.677  17.094  28.355  1.00 14.29           O1-
ATOM    980  H   ASP A 232       4.842  19.529  29.089  1.00 13.01           H
ATOM    981  HA  ASP A 232       4.228  17.271  30.280  1.00  8.01           H
ATOM    982  HB2 ASP A 232       5.639  17.684  27.865  1.00 14.19           H
ATOM    983  HB3 ASP A 232       5.470  16.228  28.492  1.00 14.19           H
ATOM    984  N   LEU A 233       7.358  18.118  30.425  1.00  9.11           N
ATOM    985  CA  LEU A 233       8.624  17.889  31.167  1.00  9.01           C
ATOM    986  C   LEU A 233       8.354  17.995  32.666  1.00  7.99           C
ATOM    987  O   LEU A 233       8.771  17.169  33.477  1.00  7.50           O
ATOM    988  CB  LEU A 233       9.610  18.971  30.694  1.00  8.15           C
ATOM    989  CG  LEU A 233      10.906  19.027  31.518  1.00  8.60           C
ATOM    990  CD1 LEU A 233      11.569  17.652  31.510  1.00 12.76           C
ATOM    991  CD2 LEU A 233      11.804  20.119  30.917  1.00 14.27           C
ATOM    992  H   LEU A 233       7.342  18.849  29.703  1.00 10.93           H
ATOM    993  HA  LEU A 233       9.007  16.845  30.962  1.00 10.81           H
ATOM    994  HB2 LEU A 233       9.866  18.776  29.630  1.00  9.78           H
ATOM    995  HB3 LEU A 233       9.118  19.966  30.717  1.00  9.78           H
ATOM    996  HG  LEU A 233      10.678  19.298  32.577  1.00 10.32           H
ATOM    997 HD11 LEU A 233      12.512  17.659  32.068  1.00 15.32           H
ATOM    998 HD12 LEU A 233      10.937  16.885  31.981  1.00 15.32           H
ATOM    999 HD13 LEU A 233      11.788  17.321  30.485  1.00 15.32           H
ATOM   1000 HD21 LEU A 233      12.741  20.207  31.479  1.00 17.12           H
ATOM   1001 HD22 LEU A 233      12.063  19.897  29.876  1.00 17.12           H
ATOM   1002 HD23 LEU A 233      11.327  21.096  30.953  1.00 17.12           H
ATOM   1003  N   VAL A 234       7.598  19.067  33.106  1.00 10.29           N
ATOM   1004  CA  VAL A 234       7.387  19.335  34.531  1.00  7.62           C
ATOM   1005  C   VAL A 234       6.498  18.249  35.169  1.00  8.03           C
ATOM   1006  O   VAL A 234       6.575  17.747  36.271  1.00  9.14           O
ATOM   1007  CB  VAL A 234       6.790  20.745  34.671  1.00 10.16           C
ATOM   1008  CG1 VAL A 234       6.141  20.934  36.038  1.00 14.31           C
ATOM   1009  CG2 VAL A 234       7.908  21.759  34.422  1.00 13.14           C
ATOM   1010  H   VAL A 234       7.207  19.755  32.442  1.00 12.35           H
ATOM   1011  HA  VAL A 234       8.371  19.275  35.080  1.00  9.15           H
ATOM   1012  HB  VAL A 234       5.998  20.887  33.885  1.00 12.19           H
ATOM   1013 HG11 VAL A 234       5.751  21.949  36.156  1.00 17.17           H
ATOM   1014 HG12 VAL A 234       5.311  20.235  36.204  1.00 17.17           H
ATOM   1015 HG13 VAL A 234       6.865  20.765  36.847  1.00 17.17           H
ATOM   1016 HG21 VAL A 234       7.512  22.774  34.524  1.00 15.76           H
ATOM   1017 HG22 VAL A 234       8.740  21.653  35.118  1.00 15.76           H
ATOM   1018 HG23 VAL A 234       8.289  21.683  33.394  1.00 15.76           H
ATOM   1019  N   SER A 235       5.467  17.906  34.360  1.00 10.49           N
ATOM   1020  CA  SER A 235       4.477  16.869  34.717  1.00  7.35           C
ATOM   1021  C   SER A 235       5.158  15.525  34.940  1.00  6.13           C
ATOM   1022  O   SER A 235       4.958  14.870  35.965  1.00  6.66           O
ATOM   1023  CB  SER A 235       3.407  16.752  33.610  1.00 11.15           C
ATOM   1024  OG  SER A 235       2.254  16.053  34.038  1.00 17.71           O
ATOM   1025  H   SER A 235       5.336  18.258  33.584  1.00 12.58           H
ATOM   1026  HA  SER A 235       4.049  17.116  35.547  1.00  8.82           H
ATOM   1027  HB2 SER A 235       3.126  17.636  33.328  1.00 13.38           H
ATOM   1028  HB3 SER A 235       3.783  16.274  32.856  1.00 13.38           H
ATOM   1029  HG  SER A 235       2.451  15.310  34.376  1.00 21.25           H
ATOM   1030  N   TYR A 236       5.997  15.129  33.988  1.00  8.21           N
ATOM   1031  CA  TYR A 236       6.857  13.970  34.159  1.00  9.82           C
ATOM   1032  C   TYR A 236       7.716  14.090  35.411  1.00  5.68           C
ATOM   1033  O   TYR A 236       7.823  13.115  36.172  1.00  8.12           O
ATOM   1034  CB  TYR A 236       7.705  13.810  32.907  1.00  8.21           C
ATOM   1035  CG  TYR A 236       8.858  12.809  32.897  1.00  8.91           C
ATOM   1036  CD1 TYR A 236       8.694  11.546  32.355  1.00 11.27           C
ATOM   1037  CD2 TYR A 236      10.121  13.170  33.333  1.00 10.39           C
ATOM   1038  CE1 TYR A 236       9.729  10.671  32.277  1.00 11.98           C
ATOM   1039  CE2 TYR A 236      11.172  12.303  33.275  1.00  7.67           C
ATOM   1040  CZ  TYR A 236      10.975  11.051  32.747  1.00 11.20           C
ATOM   1041  OH  TYR A 236      12.017  10.186  32.659  1.00 10.21           O
ATOM   1042  H   TYR A 236       6.088  15.533  33.234  1.00  9.85           H
ATOM   1043  HA  TYR A 236       6.295  13.174  34.239  1.00 11.78           H
ATOM   1044  HB2 TYR A 236       7.096  13.553  32.199  1.00  9.86           H
ATOM   1045  HB3 TYR A 236       8.087  14.672  32.687  1.00  9.86           H
ATOM   1046  HD1 TYR A 236       7.857  11.296  32.041  1.00 13.52           H
ATOM   1047  HD2 TYR A 236      10.259  14.021  33.680  1.00 12.47           H
ATOM   1048  HE1 TYR A 236       9.594   9.820  31.921  1.00 14.38           H
ATOM   1049  HE2 TYR A 236      12.011  12.573  33.579  1.00  9.21           H
ATOM   1050  HH  TYR A 236      11.885   9.628  32.047  1.00 12.25           H
ATOM   1051  N   SER A 237       8.363  15.264  35.633  1.00  7.62           N
ATOM   1052  CA  SER A 237       9.276  15.381  36.763  1.00  5.88           C
ATOM   1053  C   SER A 237       8.588  15.215  38.099  1.00  7.34           C
ATOM   1054  O   SER A 237       9.049  14.709  39.101  1.00 10.90           O
ATOM   1055  CB  SER A 237       9.925  16.777  36.700  1.00  8.88           C
ATOM   1056  OG  SER A 237      10.649  16.763  35.486  1.00  6.39           O
ATOM   1057  H   SER A 237       8.321  16.032  34.942  1.00  9.14           H
ATOM   1058  HA  SER A 237      10.064  14.567  36.663  1.00  7.05           H
ATOM   1059  HB2 SER A 237       9.164  17.571  36.605  1.00 10.66           H
ATOM   1060  HB3 SER A 237      10.558  16.987  37.581  1.00 10.66           H
ATOM   1061  HG  SER A 237      10.028  17.003  34.789  1.00  7.67           H
ATOM   1062  N   ILE A 238       7.329  15.750  38.114  1.00  9.12           N
ATOM   1063  CA  ILE A 238       6.460  15.634  39.297  1.00 10.32           C
ATOM   1064  C   ILE A 238       6.163  14.182  39.599  1.00  7.94           C
ATOM   1065  O   ILE A 238       6.107  13.776  40.766  1.00  9.53           O
ATOM   1066  CB  ILE A 238       5.131  16.420  39.151  1.00 10.21           C
ATOM   1067  CG1 ILE A 238       5.328  17.943  39.148  1.00  9.96           C
ATOM   1068  CG2 ILE A 238       4.175  16.093  40.309  1.00 15.10           C
ATOM   1069  CD1 ILE A 238       4.022  18.757  38.881  1.00 20.65           C
ATOM   1070  H   ILE A 238       6.965  16.184  37.466  1.00 10.94           H
ATOM   1071  HA  ILE A 238       6.941  15.993  40.059  1.00 12.38           H
ATOM   1072  HB  ILE A 238       4.708  16.157  38.319  1.00 12.25           H
ATOM   1073 HG12 ILE A 238       5.687  18.213  40.008  1.00 11.95           H
ATOM   1074 HG13 ILE A 238       5.960  18.171  38.452  1.00 11.95           H
ATOM   1075 HG21 ILE A 238       3.344  16.574  40.183  1.00 18.12           H
ATOM   1076 HG22 ILE A 238       3.981  15.146  40.331  1.00 18.12           H
ATOM   1077 HG23 ILE A 238       4.586  16.366  41.145  1.00 18.12           H
ATOM   1078 HD11 ILE A 238       4.252  19.699  38.844  1.00 24.78           H
ATOM   1079 HD12 ILE A 238       3.622  18.480  38.046  1.00 24.78           H
ATOM   1080 HD13 ILE A 238       3.395  18.616  39.604  1.00 24.78           H
ATOM   1081  N   GLN A 239       5.880  13.392  38.562  1.00  7.22           N
ATOM   1082  CA  GLN A 239       5.704  11.954  38.772  1.00  6.73           C
ATOM   1083  C   GLN A 239       6.958  11.354  39.380  1.00  7.20           C
ATOM   1084  O   GLN A 239       6.881  10.570  40.332  1.00  8.95           O
ATOM   1085  CB  GLN A 239       5.340  11.261  37.458  1.00  6.53           C
ATOM   1086  CG  GLN A 239       3.906  11.666  36.954  1.00  6.18           C
ATOM   1087  CD  GLN A 239       3.499  10.851  35.759  1.00 12.44           C
ATOM   1088  OE1 GLN A 239       3.498  11.341  34.652  1.00 18.26           O
ATOM   1089  NE2 GLN A 239       3.190   9.579  35.981  1.00 16.50           N
ATOM   1090  H   GLN A 239       5.788  13.659  37.751  1.00  8.67           H
ATOM   1091  HA  GLN A 239       4.985  11.796  39.401  1.00  8.08           H
ATOM   1092  HB2 GLN A 239       5.971  11.503  36.765  1.00  7.83           H
ATOM   1093  HB3 GLN A 239       5.352  10.302  37.586  1.00  7.83           H
ATOM   1094  HG2 GLN A 239       3.257  11.557  37.660  1.00  7.41           H
ATOM   1095  HG3 GLN A 239       3.915  12.590  36.665  1.00  7.41           H
ATOM   1096 HE21 GLN A 239       3.229   9.269  36.781  1.00 19.80           H
ATOM   1097 HE22 GLN A 239       2.945   9.069  35.337  1.00 19.80           H
ATOM   1098  N   LYS A 240       8.127  11.760  38.887  1.00  9.06           N
ATOM   1099  CA  LYS A 240       9.377  11.231  39.437  1.00  8.59           C
ATOM   1100  C   LYS A 240       9.614  11.696  40.869  1.00  8.88           C
ATOM   1101  O   LYS A 240      10.101  10.924  41.716  1.00  9.81           O
ATOM   1102  CB  LYS A 240      10.531  11.639  38.541  1.00  5.53           C
ATOM   1103  CG  LYS A 240      10.426  11.133  37.108  1.00  7.86           C
ATOM   1104  CD  LYS A 240      10.245   9.604  37.046  1.00 12.37           C
ATOM   1105  CE  LYS A 240      10.177   9.107  35.600  1.00  9.88           C
ATOM   1106  NZ  LYS A 240       9.994   7.639  35.545  1.00  9.17           N1+
ATOM   1107  H   LYS A 240       8.219  12.318  38.235  1.00 10.87           H
ATOM   1108  HA  LYS A 240       9.316  10.264  39.460  1.00 10.31           H
ATOM   1109  HB2 LYS A 240      10.549  12.606  38.506  1.00  6.64           H
ATOM   1110  HB3 LYS A 240      11.358  11.302  38.920  1.00  6.64           H
ATOM   1111  HG2 LYS A 240       9.655  11.539  36.687  1.00  9.44           H
ATOM   1112  HG3 LYS A 240      11.233  11.369  36.620  1.00  9.44           H
ATOM   1113  HD2 LYS A 240      10.994   9.171  37.493  1.00 14.84           H
ATOM   1114  HD3 LYS A 240       9.413   9.357  37.483  1.00 14.84           H
ATOM   1115  HE2 LYS A 240       9.419   9.523  35.152  1.00 11.85           H
ATOM   1116  HE3 LYS A 240      11.005   9.328  35.148  1.00 11.85           H
ATOM   1117  HZ1 LYS A 240      10.149   7.340  34.722  1.00 11.00           H
ATOM   1118  HZ2 LYS A 240      10.574   7.249  36.095  1.00 11.00           H
ATOM   1119  HZ3 LYS A 240       9.165   7.421  35.791  1.00 11.00           H
ATOM   1120  N   VAL A 241       9.261  12.947  41.165  1.00  7.65           N
ATOM   1121  CA  VAL A 241       9.376  13.469  42.517  1.00  8.65           C
ATOM   1122  C   VAL A 241       8.473  12.700  43.481  1.00 10.39           C
ATOM   1123  O   VAL A 241       8.854  12.422  44.626  1.00  8.33           O
ATOM   1124  CB  VAL A 241       9.051  14.972  42.542  1.00 11.78           C
ATOM   1125  CG1 VAL A 241       8.904  15.460  43.972  1.00 12.30           C
ATOM   1126  CG2 VAL A 241      10.137  15.771  41.821  1.00 13.04           C
ATOM   1127  H   VAL A 241       8.953  13.505  40.589  1.00  9.18           H
ATOM   1128  HA  VAL A 241      10.290  13.357  42.816  1.00 10.38           H
ATOM   1129  HB  VAL A 241       8.207  15.119  42.089  1.00 14.14           H
ATOM   1130 HG11 VAL A 241       8.711  16.412  43.956  1.00 14.76           H
ATOM   1131 HG12 VAL A 241       8.178  14.986  44.404  1.00 14.76           H
ATOM   1132 HG13 VAL A 241       9.737  15.300  44.445  1.00 14.76           H
ATOM   1133 HG21 VAL A 241       9.905  16.716  41.853  1.00 15.65           H
ATOM   1134 HG22 VAL A 241      10.989  15.626  42.255  1.00 15.65           H
ATOM   1135 HG23 VAL A 241      10.173  15.468  40.904  1.00 15.65           H
ATOM   1136  N   ILE A 242       7.261  12.382  43.063  1.00 11.83           N
ATOM   1137  CA  ILE A 242       6.379  11.599  43.933  1.00 10.73           C
ATOM   1138  C   ILE A 242       7.055  10.282  44.295  1.00 10.65           C
ATOM   1139  O   ILE A 242       7.086   9.867  45.461  1.00 14.47           O
ATOM   1140  CB  ILE A 242       5.022  11.378  43.257  1.00 10.07           C
ATOM   1141  CG1 ILE A 242       4.205  12.677  43.194  1.00 13.00           C
ATOM   1142  CG2 ILE A 242       4.227  10.296  43.979  1.00 14.73           C
ATOM   1143  CD1 ILE A 242       3.035  12.571  42.233  1.00 16.94           C
ATOM   1144  H   ILE A 242       6.936  12.601  42.301  1.00 14.20           H
ATOM   1145  HA  ILE A 242       6.215  12.087  44.755  1.00 12.87           H
ATOM   1146  HB  ILE A 242       5.202  11.082  42.352  1.00 12.09           H
ATOM   1147 HG12 ILE A 242       3.866  12.902  44.075  1.00 15.60           H
ATOM   1148 HG13 ILE A 242       4.777  13.386  42.872  1.00 15.60           H
ATOM   1149 HG21 ILE A 242       3.396  10.166  43.501  1.00 17.67           H
ATOM   1150 HG22 ILE A 242       4.726   9.468  43.988  1.00 17.67           H
ATOM   1151 HG23 ILE A 242       4.043  10.589  44.885  1.00 17.67           H
ATOM   1152 HD11 ILE A 242       2.597  13.434  42.185  1.00 20.32           H
ATOM   1153 HD12 ILE A 242       3.355  12.320  41.353  1.00 20.32           H
ATOM   1154 HD13 ILE A 242       2.414  11.903  42.561  1.00 20.32           H
ATOM   1155  N   GLY A 243       7.635   9.625  43.305  1.00 11.74           N
ATOM   1156  CA  GLY A 243       8.287   8.353  43.545  1.00 12.94           C
ATOM   1157  C   GLY A 243       9.488   8.464  44.458  1.00 10.10           C
ATOM   1158  O   GLY A 243       9.727   7.578  45.288  1.00 15.63           O
ATOM   1159  H   GLY A 243       7.664   9.906  42.494  1.00 14.09           H
ATOM   1160  HA2 GLY A 243       7.656   7.723  43.933  1.00 15.53           H
ATOM   1161  HA3 GLY A 243       8.598   7.990  42.701  1.00 15.53           H
ATOM   1162  N   PHE A 244      10.282   9.534  44.288  1.00 10.67           N
ATOM   1163  CA  PHE A 244      11.417   9.829  45.165  1.00 11.40           C
ATOM   1164  C   PHE A 244      10.966  10.022  46.609  1.00 11.42           C
ATOM   1165  O   PHE A 244      11.533   9.447  47.536  1.00  9.56           O
ATOM   1166  CB  PHE A 244      12.153  11.083  44.669  1.00  9.10           C
ATOM   1167  CG  PHE A 244      13.291  11.513  45.532  1.00  9.63           C
ATOM   1168  CD1 PHE A 244      14.475  10.814  45.525  1.00  9.78           C
ATOM   1169  CD2 PHE A 244      13.180  12.618  46.361  1.00 11.30           C
ATOM   1170  CE1 PHE A 244      15.543  11.203  46.297  1.00 11.26           C
ATOM   1171  CE2 PHE A 244      14.242  13.030  47.157  1.00  9.02           C
ATOM   1172  CZ  PHE A 244      15.435  12.304  47.140  1.00  8.83           C
ATOM   1173  H   PHE A 244      10.170  10.105  43.658  1.00 12.80           H
ATOM   1174  HA  PHE A 244      12.047   9.089  45.131  1.00 13.67           H
ATOM   1175  HB2 PHE A 244      12.507  10.922  43.784  1.00 10.92           H
ATOM   1176  HB3 PHE A 244      11.525  11.818  44.651  1.00 10.92           H
ATOM   1177  HD1 PHE A 244      14.553  10.074  44.966  1.00 11.74           H
ATOM   1178  HD2 PHE A 244      12.380  13.098  46.374  1.00 13.56           H
ATOM   1179  HE1 PHE A 244      16.334  10.708  46.269  1.00 13.51           H
ATOM   1180  HE2 PHE A 244      14.148  13.777  47.710  1.00 10.82           H
ATOM   1181  HZ  PHE A 244      16.159  12.562  47.665  1.00 10.60           H
ATOM   1182  N   ALA A 245       9.957  10.864  46.810  1.00 10.29           N
ATOM   1183  CA  ALA A 245       9.498  11.216  48.137  1.00  8.12           C
ATOM   1184  C   ALA A 245       8.974   9.999  48.893  1.00 13.72           C
ATOM   1185  O   ALA A 245       9.124   9.920  50.111  1.00 11.99           O
ATOM   1186  CB  ALA A 245       8.409  12.279  48.019  1.00 11.43           C
ATOM   1187  H   ALA A 245       9.535  11.247  46.174  1.00 12.35           H
ATOM   1188  HA  ALA A 245      10.232  11.587  48.644  1.00  9.75           H
ATOM   1189  HB1 ALA A 245       8.091  12.509  48.907  1.00 13.71           H
ATOM   1190  HB2 ALA A 245       8.782  13.060  47.586  1.00 13.71           H
ATOM   1191  HB3 ALA A 245       7.685  11.920  47.485  1.00 13.71           H
ATOM   1192  N   LYS A 246       8.365   9.047  48.188  1.00 11.94           N
ATOM   1193  CA  LYS A 246       7.816   7.869  48.848  1.00 20.15           C
ATOM   1194  C   LYS A 246       8.898   6.977  49.433  1.00 18.57           C
ATOM   1195  O   LYS A 246       8.613   6.188  50.335  1.00 18.80           O
ATOM   1196  CB  LYS A 246       6.969   7.052  47.875  1.00 17.74           C
ATOM   1197  CG  LYS A 246       5.666   7.720  47.478  1.00 27.00           C
ATOM   1198  CD  LYS A 246       4.962   6.967  46.343  1.00 32.05           C
ATOM   1199  CE  LYS A 246       4.349   5.653  46.772  1.00 42.92           C
ATOM   1200  NZ  LYS A 246       3.124   5.912  47.572  1.00 37.39           N1+
ATOM   1201  H   LYS A 246       8.276   9.062  47.330  1.00 14.33           H
ATOM   1202  HA  LYS A 246       7.238   8.156  49.573  1.00 24.18           H
ATOM   1203  HB2 LYS A 246       7.486   6.893  47.070  1.00 21.29           H
ATOM   1204  HB3 LYS A 246       6.750   6.203  48.291  1.00 21.29           H
ATOM   1205  HG2 LYS A 246       5.071   7.772  48.241  1.00 32.40           H
ATOM   1206  HG3 LYS A 246       5.857   8.613  47.147  1.00 32.40           H
ATOM   1207  HD2 LYS A 246       4.248   7.525  45.995  1.00 38.46           H
ATOM   1208  HD3 LYS A 246       5.605   6.773  45.638  1.00 38.46           H
ATOM   1209  HE2 LYS A 246       4.091   5.153  45.981  1.00 51.51           H
ATOM   1210  HE3 LYS A 246       4.984   5.144  47.303  1.00 51.51           H
ATOM   1211  HZ1 LYS A 246       2.703   5.147  47.746  1.00 44.86           H
ATOM   1212  HZ2 LYS A 246       3.349   6.302  48.342  1.00 44.86           H
ATOM   1213  HZ3 LYS A 246       2.578   6.453  47.126  1.00 44.86           H
ATOM   1214  N   MET A 247      10.134   7.112  48.963  1.00 14.26           N
ATOM   1215  CA  MET A 247      11.278   6.363  49.466  1.00 17.46           C
ATOM   1216  C   MET A 247      12.077   7.139  50.519  1.00 14.81           C
ATOM   1217  O   MET A 247      13.083   6.632  51.021  1.00 17.56           O
ATOM   1218  CB  MET A 247      12.209   5.964  48.292  1.00 16.64           C
ATOM   1219  CG  MET A 247      11.609   4.927  47.299  1.00 26.74           C
ATOM   1220  SD  MET A 247      12.775   4.401  45.977  1.00 33.87           S
ATOM   1221  CE  MET A 247      12.321   5.425  44.604  1.00 30.18           C
ATOM   1222  H   MET A 247      10.326   7.656  48.333  1.00 17.11           H
ATOM   1223  HA  MET A 247      10.949   5.550  49.877  1.00 20.95           H
ATOM   1224  HB2 MET A 247      12.426   6.753  47.775  1.00 19.97           H
ATOM   1225  HB3 MET A 247      13.025   5.587  48.656  1.00 19.97           H
ATOM   1226  HG2 MET A 247      11.333   4.130  47.781  1.00 32.09           H
ATOM   1227  HG3 MET A 247      10.840   5.335  46.872  1.00 32.09           H
ATOM   1228  HE1 MET A 247      12.895   5.205  43.853  1.00 36.21           H
ATOM   1229  HE2 MET A 247      11.393   5.251  44.378  1.00 36.21           H
ATOM   1230  HE3 MET A 247      12.435   6.359  44.850  1.00 36.21           H
ATOM   1231  N   ILE A 248      11.665   8.342  50.873  1.00 14.57           N
ATOM   1232  CA  ILE A 248      12.377   9.053  51.920  1.00 12.63           C
ATOM   1233  C   ILE A 248      12.067   8.318  53.221  1.00 16.39           C
ATOM   1234  O   ILE A 248      10.889   8.197  53.579  1.00 13.91           O
ATOM   1235  CB  ILE A 248      11.957  10.528  52.021  1.00 15.72           C
ATOM   1236  CG1 ILE A 248      12.376  11.302  50.777  1.00 11.55           C
ATOM   1237  CG2 ILE A 248      12.580  11.153  53.254  1.00 15.71           C
ATOM   1238  CD1 ILE A 248      11.776  12.647  50.697  1.00 15.67           C
ATOM   1239  H   ILE A 248      10.972   8.743  50.554  1.00 17.49           H
ATOM   1240  HA  ILE A 248      13.327   9.025  51.731  1.00 15.16           H
ATOM   1241  HB  ILE A 248      10.992  10.567  52.100  1.00 18.86           H
ATOM   1242 HG12 ILE A 248      13.340  11.401  50.774  1.00 13.86           H
ATOM   1243 HG13 ILE A 248      12.094  10.817  49.987  1.00 13.86           H
ATOM   1244 HG21 ILE A 248      12.311  12.083  53.313  1.00 18.85           H
ATOM   1245 HG22 ILE A 248      12.270  10.681  54.040  1.00 18.85           H
ATOM   1246 HG23 ILE A 248      13.544  11.088  53.184  1.00 18.85           H
ATOM   1247 HD11 ILE A 248      12.064  13.050  49.862  1.00 18.81           H
ATOM   1248 HD12 ILE A 248      10.812  12.563  50.717  1.00 18.81           H
ATOM   1249 HD13 ILE A 248      12.085  13.182  51.444  1.00 18.81           H
ATOM   1250  N   PRO A 249      13.059   7.854  53.962  1.00 15.53           N
ATOM   1251  CA  PRO A 249      12.773   7.218  55.252  1.00 19.16           C
ATOM   1252  C   PRO A 249      11.887   8.063  56.145  1.00 18.99           C
ATOM   1253  O   PRO A 249      12.241   9.189  56.504  1.00 25.97           O
ATOM   1254  CB  PRO A 249      14.171   7.044  55.857  1.00 22.76           C
ATOM   1255  CG  PRO A 249      15.048   6.886  54.665  1.00 20.93           C
ATOM   1256  CD  PRO A 249      14.509   7.936  53.717  1.00 22.54           C
ATOM   1257  HA  PRO A 249      12.352   6.352  55.124  1.00 22.99           H
ATOM   1258  HB2 PRO A 249      14.402   7.844  56.353  1.00 27.31           H
ATOM   1259  HB3 PRO A 249      14.205   6.264  56.431  1.00 27.31           H
ATOM   1260  HG2 PRO A 249      15.975   7.054  54.894  1.00 25.12           H
ATOM   1261  HG3 PRO A 249      14.930   5.996  54.296  1.00 25.12           H
ATOM   1262  HD2 PRO A 249      14.834   8.816  53.953  1.00 27.05           H
ATOM   1263  HD3 PRO A 249      14.735   7.711  52.798  1.00 27.05           H
ATOM   1264  N   GLY A 250      10.734   7.519  56.512  1.00 18.26           N
ATOM   1265  CA  GLY A 250       9.791   8.170  57.387  1.00 23.45           C
ATOM   1266  C   GLY A 250       8.585   8.765  56.679  1.00 22.98           C
ATOM   1267  O   GLY A 250       7.528   8.904  57.290  1.00 22.73           O
ATOM   1268  H   GLY A 250      10.477   6.741  56.249  1.00 21.91           H
ATOM   1269  HA2 GLY A 250       9.460   7.529  58.033  1.00 28.14           H
ATOM   1270  HA3 GLY A 250      10.246   8.879  57.869  1.00 28.14           H
ATOM   1271  N   PHE A 251       8.723   9.112  55.397  1.00 24.70           N
ATOM   1272  CA  PHE A 251       7.639   9.781  54.675  1.00 18.44           C
ATOM   1273  C   PHE A 251       6.354   8.969  54.720  1.00 17.89           C
ATOM   1274  O   PHE A 251       5.266   9.525  54.891  1.00 21.38           O
ATOM   1275  CB  PHE A 251       8.073  10.008  53.228  1.00 18.38           C
ATOM   1276  CG  PHE A 251       7.154  10.872  52.442  1.00 14.52           C
ATOM   1277  CD1 PHE A 251       7.232  12.251  52.550  1.00 14.04           C
ATOM   1278  CD2 PHE A 251       6.260  10.313  51.537  1.00 20.30           C
ATOM   1279  CE1 PHE A 251       6.404  13.072  51.806  1.00 14.12           C
ATOM   1280  CE2 PHE A 251       5.439  11.120  50.795  1.00 15.90           C
ATOM   1281  CZ  PHE A 251       5.516  12.520  50.937  1.00 15.74           C
ATOM   1282  H   PHE A 251       9.434   8.981  54.929  1.00 29.64           H
ATOM   1283  HA  PHE A 251       7.459  10.644  55.075  1.00 22.13           H
ATOM   1284  HB2 PHE A 251       8.943  10.438  53.236  1.00 22.06           H
ATOM   1285  HB3 PHE A 251       8.127   9.148  52.776  1.00 22.06           H
ATOM   1286  HD1 PHE A 251       7.835  12.634  53.146  1.00 16.85           H
ATOM   1287  HD2 PHE A 251       6.209   9.385  51.446  1.00 24.36           H
ATOM   1288  HE1 PHE A 251       6.456  13.997  51.900  1.00 16.94           H
ATOM   1289  HE2 PHE A 251       4.831  10.736  50.202  1.00 19.08           H
ATOM   1290  HZ  PHE A 251       4.961  13.077  50.438  1.00 18.89           H
ATOM   1291  N   ARG A 252       6.456   7.658  54.534  1.00 20.09           N
ATOM   1292  CA  ARG A 252       5.276   6.803  54.491  1.00 29.10           C
ATOM   1293  C   ARG A 252       4.611   6.661  55.854  1.00 29.31           C
ATOM   1294  O   ARG A 252       3.528   6.081  55.931  1.00 31.15           O
ATOM   1295  CB  ARG A 252       5.632   5.397  53.981  1.00 32.78           C
ATOM   1296  CG  ARG A 252       6.076   5.307  52.508  1.00 44.33           C
ATOM   1297  CD  ARG A 252       6.019   3.857  51.998  1.00 48.33           C
ATOM   1298  NE  ARG A 252       6.671   3.656  50.696  1.00 67.29           N
ATOM   1299  CZ  ARG A 252       7.983   3.449  50.518  1.00 74.38           C
ATOM   1300  NH1 ARG A 252       8.834   3.430  51.558  1.00 64.44           N
ATOM   1301  NH2 ARG A 252       8.460   3.273  49.282  1.00 58.84           N1+
ATOM   1302  H   ARG A 252       7.204   7.242  54.439  1.00 24.11           H
ATOM   1303  HA  ARG A 252       4.637   7.199  53.877  1.00 34.92           H
ATOM   1304  HB2 ARG A 252       6.356   5.053  54.528  1.00 39.34           H
ATOM   1305  HB3 ARG A 252       4.857   4.824  54.091  1.00 39.34           H
ATOM   1306  HG2 ARG A 252       5.500   5.854  51.956  1.00 53.19           H
ATOM   1307  HG3 ARG A 252       6.994   5.611  52.436  1.00 53.19           H
ATOM   1308  HD2 ARG A 252       6.450   3.273  52.645  1.00 57.99           H
ATOM   1309  HD3 ARG A 252       5.087   3.606  51.899  1.00 57.99           H
ATOM   1310  HE  ARG A 252       6.170   3.669  49.995  1.00 80.74           H
ATOM   1311 HH11 ARG A 252       8.543   3.550  52.361  1.00 77.32           H
ATOM   1312 HH12 ARG A 252       9.677   3.310  51.423  1.00 77.32           H
ATOM   1313 HH21 ARG A 252       7.926   3.289  48.608  1.00 70.61           H
ATOM   1314 HH22 ARG A 252       9.305   3.153  49.162  1.00 70.61           H
ATOM   1315  N   ASP A 253       5.244   7.158  56.920  1.00 28.22           N
ATOM   1316  CA  ASP A 253       4.645   7.151  58.246  1.00 29.28           C
ATOM   1317  C   ASP A 253       3.666   8.286  58.437  1.00 33.37           C
ATOM   1318  O   ASP A 253       2.867   8.238  59.372  1.00 28.32           O
ATOM   1319  CB  ASP A 253       5.729   7.231  59.313  1.00 33.58           C
ATOM   1320  CG  ASP A 253       6.569   5.960  59.365  1.00 46.50           C
ATOM   1321  OD1 ASP A 253       5.974   4.872  59.156  1.00 50.21           O
ATOM   1322  OD2 ASP A 253       7.803   6.046  59.581  1.00 44.40           O1-
ATOM   1323  H   ASP A 253       6.030   7.509  56.890  1.00 33.86           H
ATOM   1324  HA  ASP A 253       4.167   6.315  58.365  1.00 35.13           H
ATOM   1325  HB2 ASP A 253       6.303   7.990  59.126  1.00 40.30           H
ATOM   1326  HB3 ASP A 253       5.312   7.350  60.180  1.00 40.30           H
ATOM   1327  N   LEU A 254       3.713   9.295  57.568  1.00 20.42           N
ATOM   1328  CA  LEU A 254       2.780  10.401  57.627  1.00 27.16           C
ATOM   1329  C   LEU A 254       1.414   9.945  57.131  1.00 20.35           C
ATOM   1330  O   LEU A 254       1.280   8.949  56.413  1.00 25.58           O
ATOM   1331  CB  LEU A 254       3.289  11.575  56.775  1.00 24.27           C
ATOM   1332  CG  LEU A 254       4.677  12.112  57.134  1.00 24.27           C
ATOM   1333  CD1 LEU A 254       5.222  13.020  56.070  1.00 20.49           C
ATOM   1334  CD2 LEU A 254       4.583  12.875  58.424  1.00 31.61           C
ATOM   1335  H   LEU A 254       4.294   9.357  56.938  1.00 24.50           H
ATOM   1336  HA  LEU A 254       2.693  10.703  58.545  1.00 32.59           H
ATOM   1337  HB2 LEU A 254       3.324  11.292  55.852  1.00 29.13           H
ATOM   1338  HB3 LEU A 254       2.669  12.316  56.862  1.00 29.13           H
ATOM   1339  HG  LEU A 254       5.293  11.372  57.252  1.00 29.13           H
ATOM   1340 HD11 LEU A 254       6.089  13.352  56.352  1.00 24.59           H
ATOM   1341 HD12 LEU A 254       5.306  12.529  55.240  1.00 24.59           H
ATOM   1342 HD13 LEU A 254       4.607  13.763  55.957  1.00 24.59           H
ATOM   1343 HD21 LEU A 254       5.464  13.212  58.655  1.00 37.93           H
ATOM   1344 HD22 LEU A 254       3.956  13.609  58.325  1.00 37.93           H
ATOM   1345 HD23 LEU A 254       4.270  12.268  59.098  1.00 37.93           H
ATOM   1346  N   THR A 255       0.384  10.699  57.511  1.00 22.67           N
ATOM   1347  CA  THR A 255      -0.918  10.490  56.912  1.00 23.63           C
ATOM   1348  C   THR A 255      -0.855  10.860  55.435  1.00 27.79           C
ATOM   1349  O   THR A 255      -0.057  11.709  55.024  1.00 28.26           O
ATOM   1350  CB  THR A 255      -1.981  11.339  57.615  1.00 24.86           C
ATOM   1351  OG1 THR A 255      -1.636  12.719  57.511  1.00 25.42           O
ATOM   1352  CG2 THR A 255      -2.105  10.947  59.094  1.00 33.57           C
ATOM   1353  H   THR A 255       0.422  11.328  58.095  1.00 27.21           H
ATOM   1354  HA  THR A 255      -1.161   9.556  56.987  1.00 28.36           H
ATOM   1355  HB  THR A 255      -2.839  11.196  57.187  1.00 29.83           H
ATOM   1356  HG1 THR A 255      -1.337  12.983  58.250  1.00 30.51           H
ATOM   1357 HG21 THR A 255      -2.768  11.500  59.535  1.00 40.28           H
ATOM   1358 HG22 THR A 255      -2.372  10.015  59.166  1.00 40.28           H
ATOM   1359 HG23 THR A 255      -1.252  11.058  59.544  1.00 40.28           H
ATOM   1360  N   SER A 256      -1.722  10.240  54.626  1.00 27.77           N
ATOM   1361  CA  SER A 256      -1.745  10.607  53.210  1.00 31.00           C
ATOM   1362  C   SER A 256      -2.095  12.077  53.051  1.00 30.85           C
ATOM   1363  O   SER A 256      -1.622  12.734  52.120  1.00 22.57           O
ATOM   1364  CB  SER A 256      -2.724   9.731  52.419  1.00 33.81           C
ATOM   1365  OG  SER A 256      -4.052  10.223  52.510  1.00 36.71           O
ATOM   1366  H   SER A 256      -2.283   9.632  54.862  1.00 33.32           H
ATOM   1367  HA  SER A 256      -0.861  10.474  52.833  1.00 37.21           H
ATOM   1368  HB2 SER A 256      -2.457   9.741  51.485  1.00 40.57           H
ATOM   1369  HB3 SER A 256      -2.693   8.824  52.761  1.00 40.57           H
ATOM   1370  HG  SER A 256      -4.568   9.728  52.067  1.00 44.05           H
ATOM   1371  N   GLU A 257      -2.887  12.618  53.973  1.00 28.59           N
ATOM   1372  CA  GLU A 257      -3.241  14.025  53.897  1.00 25.21           C
ATOM   1373  C   GLU A 257      -1.989  14.889  53.924  1.00 22.59           C
ATOM   1374  O   GLU A 257      -1.836  15.805  53.117  1.00 19.93           O
ATOM   1375  CB  GLU A 257      -4.176  14.380  55.061  1.00 34.93           C
ATOM   1376  CG  GLU A 257      -4.895  15.736  54.962  1.00 44.70           C
ATOM   1377  CD  GLU A 257      -5.626  16.122  56.276  1.00 59.12           C
ATOM   1378  OE1 GLU A 257      -6.381  17.127  56.273  1.00 58.65           O
ATOM   1379  OE2 GLU A 257      -5.424  15.432  57.310  1.00 51.33           O1-
ATOM   1380  H   GLU A 257      -3.212  12.196  54.649  1.00 34.31           H
ATOM   1381  HA  GLU A 257      -3.706  14.193  53.064  1.00 30.25           H
ATOM   1382  HB2 GLU A 257      -4.862  13.701  55.119  1.00 41.92           H
ATOM   1383  HB3 GLU A 257      -3.652  14.387  55.879  1.00 41.92           H
ATOM   1384  HG2 GLU A 257      -4.239  16.430  54.784  1.00 53.64           H
ATOM   1385  HG3 GLU A 257      -5.543  15.701  54.239  1.00 53.64           H
ATOM   1386  N   ASP A 258      -1.088  14.605  54.859  1.00 18.83           N
ATOM   1387  CA  ASP A 258       0.151  15.359  54.960  1.00 21.99           C
ATOM   1388  C   ASP A 258       1.102  15.032  53.808  1.00 18.65           C
ATOM   1389  O   ASP A 258       1.817  15.912  53.327  1.00 15.23           O
ATOM   1390  CB  ASP A 258       0.829  15.085  56.303  1.00 23.49           C
ATOM   1391  CG  ASP A 258       0.250  15.918  57.432  1.00 28.77           C
ATOM   1392  OD1 ASP A 258       0.502  15.559  58.594  1.00 24.37           O
ATOM   1393  OD2 ASP A 258      -0.434  16.933  57.154  1.00 21.72           O1-
ATOM   1394  H   ASP A 258      -1.173  13.972  55.434  1.00 22.60           H
ATOM   1395  HA  ASP A 258      -0.055  16.303  54.913  1.00 26.39           H
ATOM   1396  HB2 ASP A 258       0.712  14.151  56.532  1.00 28.18           H
ATOM   1397  HB3 ASP A 258       1.776  15.295  56.246  1.00 28.18           H
ATOM   1398  N   GLN A 259       1.131  13.786  53.350  1.00 18.14           N
ATOM   1399  CA  GLN A 259       1.997  13.475  52.207  1.00 19.02           C
ATOM   1400  C   GLN A 259       1.640  14.344  51.007  1.00 17.21           C
ATOM   1401  O   GLN A 259       2.518  14.905  50.339  1.00 16.49           O
ATOM   1402  CB  GLN A 259       1.899  12.001  51.840  1.00 15.44           C
ATOM   1403  CG  GLN A 259       2.309  11.038  52.905  1.00 21.10           C
ATOM   1404  CD  GLN A 259       2.292   9.603  52.413  1.00 28.78           C
ATOM   1405  OE1 GLN A 259       2.363   9.362  51.227  1.00 30.82           O
ATOM   1406  NE2 GLN A 259       2.209   8.644  53.333  1.00 26.09           N
ATOM   1407  H   GLN A 259       0.668  13.132  53.662  1.00 21.76           H
ATOM   1408  HA  GLN A 259       2.916  13.661  52.447  1.00 22.82           H
ATOM   1409  HB2 GLN A 259       0.973  11.817  51.611  1.00 18.53           H
ATOM   1410  HB3 GLN A 259       2.465  11.840  51.067  1.00 18.53           H
ATOM   1411  HG2 GLN A 259       3.199  11.256  53.216  1.00 25.32           H
ATOM   1412  HG3 GLN A 259       1.675  11.111  53.633  1.00 25.32           H
ATOM   1413 HE21 GLN A 259       2.155   8.848  54.164  1.00 31.31           H
ATOM   1414 HE22 GLN A 259       2.223   7.818  53.093  1.00 31.31           H
ATOM   1415  N   ILE A 260       0.347  14.465  50.714  1.00 16.93           N
ATOM   1416  CA  ILE A 260      -0.088  15.234  49.553  1.00 16.57           C
ATOM   1417  C   ILE A 260       0.169  16.723  49.744  1.00 19.14           C
ATOM   1418  O   ILE A 260       0.531  17.435  48.797  1.00 18.23           O
ATOM   1419  CB  ILE A 260      -1.584  14.968  49.256  1.00 26.52           C
ATOM   1420  CG1 ILE A 260      -1.856  13.493  49.001  1.00 32.54           C
ATOM   1421  CG2 ILE A 260      -2.078  15.764  48.057  1.00 26.69           C
ATOM   1422  CD1 ILE A 260      -1.082  12.875  47.852  1.00 34.20           C
ATOM   1423  H   ILE A 260      -0.284  14.085  51.153  1.00 20.31           H
ATOM   1424  HA  ILE A 260       0.431  14.955  48.786  1.00 19.89           H
ATOM   1425  HB  ILE A 260      -2.099  15.244  50.031  1.00 31.82           H
ATOM   1426 HG12 ILE A 260      -1.640  12.992  49.803  1.00 39.04           H
ATOM   1427 HG13 ILE A 260      -2.802  13.398  48.801  1.00 39.04           H
ATOM   1428 HG21 ILE A 260      -3.015  15.552  47.919  1.00 32.03           H
ATOM   1429 HG22 ILE A 260      -1.984  16.715  48.230  1.00 32.03           H
ATOM   1430 HG23 ILE A 260      -1.569  15.516  47.271  1.00 32.03           H
ATOM   1431 HD11 ILE A 260      -1.317  11.935  47.800  1.00 41.04           H
ATOM   1432 HD12 ILE A 260      -1.330  13.321  47.027  1.00 41.04           H
ATOM   1433 HD13 ILE A 260      -0.130  12.966  48.013  1.00 41.04           H
ATOM   1434  N   VAL A 261      -0.078  17.240  50.933  1.00 15.22           N
ATOM   1435  CA  VAL A 261       0.226  18.652  51.187  1.00 20.08           C
ATOM   1436  C   VAL A 261       1.700  18.932  50.906  1.00 14.86           C
ATOM   1437  O   VAL A 261       2.056  19.930  50.269  1.00 15.19           O
ATOM   1438  CB  VAL A 261      -0.132  19.034  52.637  1.00 19.52           C
ATOM   1439  CG1 VAL A 261       0.384  20.386  52.934  1.00 22.79           C
ATOM   1440  CG2 VAL A 261      -1.638  18.988  52.852  1.00 23.63           C
ATOM   1441  H   VAL A 261      -0.393  16.798  51.597  1.00 18.26           H
ATOM   1442  HA  VAL A 261      -0.306  19.200  50.591  1.00 24.10           H
ATOM   1443  HB  VAL A 261       0.289  18.410  53.249  1.00 23.43           H
ATOM   1444 HG11 VAL A 261       0.127  20.618  53.840  1.00 27.35           H
ATOM   1445 HG12 VAL A 261       1.351  20.401  52.866  1.00 27.35           H
ATOM   1446 HG13 VAL A 261      -0.011  21.006  52.302  1.00 27.35           H
ATOM   1447 HG21 VAL A 261      -1.834  19.215  53.772  1.00 28.36           H
ATOM   1448 HG22 VAL A 261      -2.064  19.617  52.250  1.00 28.36           H
ATOM   1449 HG23 VAL A 261      -1.949  18.090  52.663  1.00 28.36           H
ATOM   1450  N   LEU A 262       2.580  18.065  51.410  1.00 14.81           N
ATOM   1451  CA  LEU A 262       4.017  18.280  51.250  1.00 12.95           C
ATOM   1452  C   LEU A 262       4.436  18.164  49.776  1.00  9.69           C
ATOM   1453  O   LEU A 262       5.233  18.969  49.289  1.00 15.22           O
ATOM   1454  CB  LEU A 262       4.784  17.289  52.133  1.00 14.42           C
ATOM   1455  CG  LEU A 262       4.620  17.402  53.656  1.00 12.93           C
ATOM   1456  CD1 LEU A 262       5.387  16.248  54.352  1.00 17.19           C
ATOM   1457  CD2 LEU A 262       5.061  18.726  54.160  1.00 13.98           C
ATOM   1458  H   LEU A 262       2.366  17.357  51.849  1.00 17.77           H
ATOM   1459  HA  LEU A 262       4.235  19.173  51.548  1.00 15.55           H
ATOM   1460  HB2 LEU A 262       4.532  16.386  51.874  1.00 17.30           H
ATOM   1461  HB3 LEU A 262       5.733  17.403  51.966  1.00 17.30           H
ATOM   1462  HG  LEU A 262       3.679  17.317  53.875  1.00 15.51           H
ATOM   1463 HD11 LEU A 262       5.255  16.317  55.310  1.00 20.63           H
ATOM   1464 HD12 LEU A 262       5.048  15.396  54.038  1.00 20.63           H
ATOM   1465 HD13 LEU A 262       6.330  16.326  54.139  1.00 20.63           H
ATOM   1466 HD21 LEU A 262       4.929  18.741  55.120  1.00 16.77           H
ATOM   1467 HD22 LEU A 262       5.995  18.855  53.949  1.00 16.77           H
ATOM   1468 HD23 LEU A 262       4.529  19.423  53.747  1.00 16.77           H
ATOM   1469  N   LEU A 263       3.900  17.185  49.046  1.00 18.28           N
ATOM   1470  CA  LEU A 263       4.230  17.042  47.623  1.00 13.60           C
ATOM   1471  C   LEU A 263       3.778  18.249  46.808  1.00 15.46           C
ATOM   1472  O   LEU A 263       4.535  18.786  45.991  1.00 16.73           O
ATOM   1473  CB  LEU A 263       3.595  15.764  47.080  1.00 14.03           C
ATOM   1474  CG  LEU A 263       4.242  14.447  47.527  1.00 17.77           C
ATOM   1475  CD1 LEU A 263       3.369  13.250  47.133  1.00 22.32           C
ATOM   1476  CD2 LEU A 263       5.616  14.298  46.949  1.00 20.14           C
ATOM   1477  H   LEU A 263       3.352  16.592  49.349  1.00 21.94           H
ATOM   1478  HA  LEU A 263       5.188  16.970  47.521  1.00 16.32           H
ATOM   1479  HB2 LEU A 263       2.676  15.743  47.383  1.00 16.84           H
ATOM   1480  HB3 LEU A 263       3.620  15.800  46.113  1.00 16.84           H
ATOM   1481  HG  LEU A 263       4.327  14.450  48.497  1.00 21.32           H
ATOM   1482 HD11 LEU A 263       3.802  12.428  47.413  1.00 26.78           H
ATOM   1483 HD12 LEU A 263       2.494  13.330  47.548  1.00 26.78           H
ATOM   1484 HD13 LEU A 263       3.275  13.253  46.168  1.00 26.78           H
ATOM   1485 HD21 LEU A 263       5.975  13.446  47.237  1.00 24.16           H
ATOM   1486 HD22 LEU A 263       5.566  14.323  45.979  1.00 24.16           H
ATOM   1487 HD23 LEU A 263       6.173  15.019  47.284  1.00 24.16           H
ATOM   1488  N   LYS A 264       2.535  18.682  47.002  1.00 12.74           N
ATOM   1489  CA  LYS A 264       2.010  19.808  46.238  1.00 12.83           C
ATOM   1490  C   LYS A 264       2.746  21.093  46.541  1.00 15.66           C
ATOM   1491  O   LYS A 264       2.951  21.916  45.642  1.00 15.42           O
ATOM   1492  CB  LYS A 264       0.519  20.000  46.510  1.00 18.95           C
ATOM   1493  CG  LYS A 264      -0.410  19.012  45.793  1.00 23.27           C
ATOM   1494  CD  LYS A 264      -1.863  19.457  45.960  1.00 29.63           C
ATOM   1495  CE  LYS A 264      -2.805  18.469  45.336  1.00 45.35           C
ATOM   1496  NZ  LYS A 264      -4.229  18.898  45.534  1.00 38.57           N1+
ATOM   1497  H   LYS A 264       1.984  18.328  47.553  1.00 15.29           H
ATOM   1498  HA  LYS A 264       2.138  19.633  45.293  1.00 15.40           H
ATOM   1499  HB2 LYS A 264       0.359  19.926  47.462  1.00 22.73           H
ATOM   1500  HB3 LYS A 264       0.271  20.889  46.213  1.00 22.73           H
ATOM   1501  HG2 LYS A 264      -0.208  19.002  44.845  1.00 27.93           H
ATOM   1502  HG3 LYS A 264      -0.305  18.127  46.172  1.00 27.93           H
ATOM   1503  HD2 LYS A 264      -2.078  19.525  46.905  1.00 35.56           H
ATOM   1504  HD3 LYS A 264      -1.992  20.317  45.526  1.00 35.56           H
ATOM   1505  HE2 LYS A 264      -2.623  18.415  44.384  1.00 54.42           H
ATOM   1506  HE3 LYS A 264      -2.682  17.599  45.749  1.00 54.42           H
ATOM   1507  HZ1 LYS A 264      -4.766  18.370  45.059  1.00 46.29           H
ATOM   1508  HZ2 LYS A 264      -4.449  18.838  46.394  1.00 46.29           H
ATOM   1509  HZ3 LYS A 264      -4.336  19.740  45.259  1.00 46.29           H
ATOM   1510  N   SER A 265       3.129  21.304  47.801  1.00 15.88           N
ATOM   1511  CA  SER A 265       3.795  22.549  48.182  1.00 15.92           C
ATOM   1512  C   SER A 265       5.241  22.594  47.723  1.00 13.05           C
ATOM   1513  O   SER A 265       5.754  23.674  47.449  1.00 18.67           O
ATOM   1514  CB  SER A 265       3.758  22.736  49.706  1.00 17.94           C
ATOM   1515  OG  SER A 265       2.436  22.576  50.162  1.00 32.55           O
ATOM   1516  H   SER A 265       3.004  20.747  48.447  1.00 19.06           H
ATOM   1517  HA  SER A 265       3.327  23.289  47.772  1.00 19.10           H
ATOM   1518  HB2 SER A 265       4.312  22.054  50.119  1.00 21.53           H
ATOM   1519  HB3 SER A 265       4.089  23.618  49.936  1.00 21.53           H
ATOM   1520  HG  SER A 265       2.142  21.818  49.944  1.00 39.05           H
ATOM   1521  N   SER A 266       5.919  21.450  47.623  1.00 12.86           N
ATOM   1522  CA  SER A 266       7.340  21.482  47.295  1.00 13.07           C
ATOM   1523  C   SER A 266       7.662  21.085  45.857  1.00 10.87           C
ATOM   1524  O   SER A 266       8.818  21.246  45.435  1.00 12.50           O
ATOM   1525  CB  SER A 266       8.106  20.569  48.233  1.00 10.83           C
ATOM   1526  OG  SER A 266       7.779  19.223  47.980  1.00 14.60           O
ATOM   1527  H   SER A 266       5.585  20.667  47.753  1.00 15.43           H
ATOM   1528  HA  SER A 266       7.674  22.380  47.428  1.00 15.68           H
ATOM   1529  HB2 SER A 266       9.057  20.696  48.082  1.00 12.99           H
ATOM   1530  HB3 SER A 266       7.880  20.790  49.147  1.00 12.99           H
ATOM   1531  HG  SER A 266       6.983  19.078  48.200  1.00 17.52           H
ATOM   1532  N   ALA A 267       6.694  20.566  45.100  1.00 11.77           N
ATOM   1533  CA  ALA A 267       6.965  20.101  43.750  1.00 15.66           C
ATOM   1534  C   ALA A 267       7.825  21.070  42.924  1.00  9.87           C
ATOM   1535  O   ALA A 267       8.868  20.647  42.411  1.00 11.69           O
ATOM   1536  CB  ALA A 267       5.634  19.814  43.019  1.00 18.78           C
ATOM   1537  H   ALA A 267       5.881  20.477  45.360  1.00 14.12           H
ATOM   1538  HA  ALA A 267       7.449  19.260  43.811  1.00 18.79           H
ATOM   1539  HB1 ALA A 267       5.831  19.487  42.132  1.00 22.54           H
ATOM   1540  HB2 ALA A 267       5.147  19.135  43.510  1.00 22.54           H
ATOM   1541  HB3 ALA A 267       5.103  20.625  42.961  1.00 22.54           H
ATOM   1542  N   ILE A 268       7.413  22.350  42.736  1.00 11.01           N
ATOM   1543  CA  ILE A 268       8.149  23.179  41.771  1.00 10.97           C
ATOM   1544  C   ILE A 268       9.618  23.394  42.229  1.00 10.41           C
ATOM   1545  O   ILE A 268      10.615  23.566  41.545  1.00 10.55           O
ATOM   1546  CB  ILE A 268       7.427  24.524  41.628  1.00 15.90           C
ATOM   1547  CG1 ILE A 268       8.130  25.322  40.512  1.00 19.24           C
ATOM   1548  CG2 ILE A 268       7.411  25.363  42.911  1.00 19.03           C
ATOM   1549  CD1 ILE A 268       8.060  24.640  39.174  1.00 15.89           C
ATOM   1550  H   ILE A 268       6.532  22.680  43.141  1.00 13.21           H
ATOM   1551  HA  ILE A 268       8.175  22.630  40.782  1.00 13.16           H
ATOM   1552  HB  ILE A 268       6.369  24.316  41.330  1.00 19.08           H
ATOM   1553 HG12 ILE A 268       7.646  26.320  40.436  1.00 23.09           H
ATOM   1554 HG13 ILE A 268       9.187  25.504  40.809  1.00 23.09           H
ATOM   1555 HG21 ILE A 268       6.858  26.295  42.759  1.00 22.83           H
ATOM   1556 HG22 ILE A 268       6.923  24.834  43.740  1.00 22.83           H
ATOM   1557 HG23 ILE A 268       8.422  25.638  43.245  1.00 22.83           H
ATOM   1558 HD11 ILE A 268       8.553  25.245  38.403  1.00 19.06           H
ATOM   1559 HD12 ILE A 268       8.562  23.662  39.200  1.00 19.06           H
ATOM   1560 HD13 ILE A 268       7.024  24.479  38.858  1.00 19.06           H
ATOM   1561  N   GLU A 269       9.725  23.450  43.593  1.00  9.29           N
ATOM   1562  CA  GLU A 269      10.993  23.655  44.303  1.00  9.71           C
ATOM   1563  C   GLU A 269      11.946  22.480  44.101  1.00  9.63           C
ATOM   1564  O   GLU A 269      13.131  22.667  43.844  1.00  9.61           O
ATOM   1565  CB  GLU A 269      10.773  23.839  45.803  1.00 10.08           C
ATOM   1566  CG  GLU A 269      10.112  25.149  46.233  1.00  9.72           C
ATOM   1567  CD  GLU A 269       9.984  25.283  47.730  1.00 17.11           C
ATOM   1568  OE1 GLU A 269      10.811  24.708  48.459  1.00 10.50           O
ATOM   1569  OE2 GLU A 269       9.042  25.954  48.178  1.00 15.86           O1-
ATOM   1570  H   GLU A 269       9.059  23.363  44.132  1.00 11.15           H
ATOM   1571  HA  GLU A 269      11.399  24.456  43.951  1.00 11.65           H
ATOM   1572  HB2 GLU A 269      10.220  23.110  46.128  1.00 12.10           H
ATOM   1573  HB3 GLU A 269      11.640  23.795  46.227  1.00 12.10           H
ATOM   1574  HG2 GLU A 269      10.657  25.885  45.915  1.00 11.66           H
ATOM   1575  HG3 GLU A 269       9.221  25.208  45.863  1.00 11.66           H
ATOM   1576  N   VAL A 270      11.446  21.260  44.272  1.00  8.16           N
ATOM   1577  CA  VAL A 270      12.252  20.097  43.980  1.00  8.47           C
ATOM   1578  C   VAL A 270      12.595  20.023  42.501  1.00  7.00           C
ATOM   1579  O   VAL A 270      13.692  19.551  42.169  1.00  9.66           O
ATOM   1580  CB  VAL A 270      11.556  18.816  44.479  1.00 10.86           C
ATOM   1581  CG1 VAL A 270      12.434  17.608  44.201  1.00 12.77           C
ATOM   1582  CG2 VAL A 270      11.323  18.903  45.962  1.00 12.98           C
ATOM   1583  H   VAL A 270      10.653  21.093  44.559  1.00  9.79           H
ATOM   1584  HA  VAL A 270      13.081  20.180  44.467  1.00 10.17           H
ATOM   1585  HB  VAL A 270      10.703  18.702  44.032  1.00 13.03           H
ATOM   1586 HG11 VAL A 270      11.965  16.810  44.491  1.00 15.33           H
ATOM   1587 HG12 VAL A 270      12.632  17.546  43.254  1.00 15.33           H
ATOM   1588 HG13 VAL A 270      13.254  17.708  44.707  1.00 15.33           H
ATOM   1589 HG21 VAL A 270      10.905  18.078  46.255  1.00 15.58           H
ATOM   1590 HG22 VAL A 270      12.171  19.021  46.411  1.00 15.58           H
ATOM   1591 HG23 VAL A 270      10.738  19.655  46.152  1.00 15.58           H
ATOM   1592  N   ILE A 271      11.676  20.456  41.584  1.00  8.97           N
ATOM   1593  CA  ILE A 271      12.022  20.448  40.174  1.00  7.15           C
ATOM   1594  C   ILE A 271      13.211  21.405  39.935  1.00  9.52           C
ATOM   1595  O   ILE A 271      14.125  21.064  39.195  1.00 11.08           O
ATOM   1596  CB  ILE A 271      10.777  20.778  39.326  1.00  9.25           C
ATOM   1597  CG1 ILE A 271       9.878  19.496  39.330  1.00 12.83           C
ATOM   1598  CG2 ILE A 271      11.186  21.203  37.925  1.00 12.11           C
ATOM   1599  CD1 ILE A 271       8.459  19.854  38.920  1.00 18.45           C
ATOM   1600  H   ILE A 271      10.740  20.797  41.858  1.00 10.76           H
ATOM   1601  HA  ILE A 271      12.421  19.429  39.882  1.00  8.59           H
ATOM   1602  HB  ILE A 271      10.226  21.630  39.792  1.00 11.10           H
ATOM   1603 HG12 ILE A 271      10.298  18.722  38.675  1.00 15.40           H
ATOM   1604 HG13 ILE A 271       9.820  19.063  40.353  1.00 15.40           H
ATOM   1605 HG21 ILE A 271      10.315  21.451  37.313  1.00 14.53           H
ATOM   1606 HG22 ILE A 271      11.832  22.088  37.935  1.00 14.53           H
ATOM   1607 HG23 ILE A 271      11.739  20.409  37.400  1.00 14.53           H
ATOM   1608 HD11 ILE A 271       7.821  18.958  38.958  1.00 22.14           H
ATOM   1609 HD12 ILE A 271       8.021  20.621  39.565  1.00 22.14           H
ATOM   1610 HD13 ILE A 271       8.432  20.237  37.889  1.00 22.14           H
ATOM   1611  N   MET A 272      13.191  22.612  40.569  1.00  6.63           N
ATOM   1612  CA  MET A 272      14.241  23.645  40.319  1.00 11.15           C
ATOM   1613  C   MET A 272      15.580  23.078  40.798  1.00  7.55           C
ATOM   1614  O   MET A 272      16.647  23.126  40.214  1.00 12.10           O
ATOM   1615  CB  MET A 272      13.906  24.966  41.031  1.00  8.39           C
ATOM   1616  CG  MET A 272      12.730  25.597  40.337  1.00 10.82           C
ATOM   1617  SD  MET A 272      12.251  27.089  41.275  1.00 16.23           S
ATOM   1618  CE  MET A 272      11.088  27.779  40.077  1.00 18.22           C
ATOM   1619  H   MET A 272      12.428  22.886  41.207  1.00  7.95           H
ATOM   1620  HA  MET A 272      14.333  23.809  39.208  1.00 13.38           H
ATOM   1621  HB2 MET A 272      13.691  24.807  42.116  1.00 10.07           H
ATOM   1622  HB3 MET A 272      14.787  25.642  41.007  1.00 10.07           H
ATOM   1623  HG2 MET A 272      12.986  25.869  39.297  1.00 12.99           H
ATOM   1624  HG3 MET A 272      11.847  24.913  40.314  1.00 12.99           H
ATOM   1625  HE1 MET A 272      10.690  28.717  40.477  1.00 21.86           H
ATOM   1626  HE2 MET A 272      11.570  27.992  39.123  1.00 21.86           H
ATOM   1627  HE3 MET A 272      10.242  27.106  39.913  1.00 21.86           H
ATOM   1628  N   LEU A 273      15.496  22.398  41.970  1.00  9.99           N
ATOM   1629  CA  LEU A 273      16.660  21.695  42.557  1.00  9.57           C
ATOM   1630  C   LEU A 273      17.196  20.569  41.681  1.00 10.67           C
ATOM   1631  O   LEU A 273      18.400  20.529  41.423  1.00  9.57           O
ATOM   1632  CB  LEU A 273      16.358  21.103  43.948  1.00 12.73           C
ATOM   1633  CG  LEU A 273      16.462  21.942  45.214  1.00 16.79           C
ATOM   1634  CD1 LEU A 273      16.113  21.121  46.461  1.00 20.53           C
ATOM   1635  CD2 LEU A 273      17.839  22.562  45.376  1.00 20.87           C
ATOM   1636  H   LEU A 273      14.776  22.328  42.441  1.00 11.99           H
ATOM   1637  HA  LEU A 273      17.384  22.326  42.658  1.00 11.49           H
ATOM   1638  HB2 LEU A 273      15.458  20.744  43.919  1.00 15.28           H
ATOM   1639  HB3 LEU A 273      16.976  20.369  44.090  1.00 15.28           H
ATOM   1640  HG  LEU A 273      15.815  22.660  45.149  1.00 20.15           H
ATOM   1641 HD11 LEU A 273      16.173  21.697  47.239  1.00 24.64           H
ATOM   1642 HD12 LEU A 273      15.209  20.776  46.380  1.00 24.64           H
ATOM   1643 HD13 LEU A 273      16.744  20.389  46.538  1.00 24.64           H
ATOM   1644 HD21 LEU A 273      17.842  23.097  46.187  1.00 25.04           H
ATOM   1645 HD22 LEU A 273      18.504  21.861  45.430  1.00 25.04           H
ATOM   1646 HD23 LEU A 273      18.019  23.130  44.609  1.00 25.04           H
ATOM   1647  N   ARG A 274      16.343  19.564  41.330  1.00  6.28           N
ATOM   1648  CA  ARG A 274      16.845  18.414  40.583  1.00  7.14           C
ATOM   1649  C   ARG A 274      17.335  18.798  39.171  1.00  5.56           C
ATOM   1650  O   ARG A 274      18.194  18.147  38.609  1.00  8.54           O
ATOM   1651  CB  ARG A 274      15.751  17.349  40.537  1.00  7.21           C
ATOM   1652  CG  ARG A 274      14.632  17.618  39.525  1.00  8.95           C
ATOM   1653  CD  ARG A 274      13.360  16.810  39.828  1.00 11.31           C
ATOM   1654  NE  ARG A 274      13.638  15.377  40.061  1.00 10.67           N
ATOM   1655  CZ  ARG A 274      13.592  14.439  39.062  1.00 10.37           C
ATOM   1656  NH1 ARG A 274      13.449  14.853  37.748  1.00  7.05           N
ATOM   1657  NH2 ARG A 274      13.799  13.120  39.346  1.00 10.05           N1+
ATOM   1658  H   ARG A 274      15.351  19.601  41.597  1.00  7.54           H
ATOM   1659  HA  ARG A 274      17.770  18.005  41.101  1.00  8.57           H
ATOM   1660  HB2 ARG A 274      16.253  16.385  40.301  1.00  8.65           H
ATOM   1661  HB3 ARG A 274      15.313  17.229  41.552  1.00  8.65           H
ATOM   1662  HG2 ARG A 274      14.372  18.706  39.510  1.00 10.74           H
ATOM   1663  HG3 ARG A 274      15.005  17.373  38.507  1.00 10.74           H
ATOM   1664  HD2 ARG A 274      12.895  17.205  40.766  1.00 13.58           H
ATOM   1665  HD3 ARG A 274      12.605  16.948  39.023  1.00 13.58           H
ATOM   1666  HE  ARG A 274      13.801  15.098  41.047  1.00 12.80           H
ATOM   1667 HH11 ARG A 274      12.925  15.700  37.549  1.00  8.46           H
ATOM   1668 HH12 ARG A 274      13.366  14.121  37.012  1.00  8.46           H
ATOM   1669 HH21 ARG A 274      13.967  12.796  40.303  1.00 12.06           H
ATOM   1670 HH22 ARG A 274      13.770  12.383  38.616  1.00 12.06           H
ATOM   1671  N   SER A 275      16.793  19.938  38.597  1.00  7.26           N
ATOM   1672  CA  SER A 275      17.153  20.422  37.258  1.00  8.01           C
ATOM   1673  C   SER A 275      18.597  20.928  37.154  1.00  7.54           C
ATOM   1674  O   SER A 275      19.241  21.114  36.132  1.00  9.05           O
ATOM   1675  CB  SER A 275      16.223  21.575  36.863  1.00  7.77           C
ATOM   1676  OG  SER A 275      16.632  22.842  37.398  1.00  8.51           O
ATOM   1677  H   SER A 275      16.047  20.464  39.086  1.00  8.71           H
ATOM   1678  HA  SER A 275      17.070  19.578  36.499  1.00  9.61           H
ATOM   1679  HB2 SER A 275      16.263  21.734  35.766  1.00  9.32           H
ATOM   1680  HB3 SER A 275      15.183  21.350  37.179  1.00  9.32           H
ATOM   1681  HG  SER A 275      16.687  22.813  38.393  1.00 10.21           H
ATOM   1682  N   ASN A 276      19.175  21.168  38.348  1.00 12.29           N
ATOM   1683  CA  ASN A 276      20.556  21.639  38.462  1.00 10.25           C
ATOM   1684  C   ASN A 276      21.533  20.622  37.879  1.00 13.33           C
ATOM   1685  O   ASN A 276      22.630  20.976  37.419  1.00  9.52           O
ATOM   1686  CB  ASN A 276      20.913  21.935  39.927  1.00 11.38           C
ATOM   1687  CG  ASN A 276      22.192  22.774  40.059  1.00 13.69           C
ATOM   1688  OD1 ASN A 276      23.212  22.322  40.582  1.00 14.14           O
ATOM   1689  ND2 ASN A 276      22.143  23.996  39.542  1.00 12.24           N
ATOM   1690  H   ASN A 276      18.785  21.074  39.115  1.00 14.74           H
ATOM   1691  HA  ASN A 276      20.657  22.457  37.958  1.00 12.30           H
ATOM   1692  HB2 ASN A 276      20.174  22.406  40.353  1.00 13.66           H
ATOM   1693  HB3 ASN A 276      21.073  21.093  40.373  1.00 13.66           H
ATOM   1694 HD21 ASN A 276      22.837  24.496  39.572  1.00 14.69           H
ATOM   1695 HD22 ASN A 276      21.416  24.290  39.186  1.00 14.69           H
ATOM   1696  N   GLU A 277      21.128  19.363  37.867  1.00 14.20           N
ATOM   1697  CA  GLU A 277      21.943  18.333  37.259  1.00 11.78           C
ATOM   1698  C   GLU A 277      22.091  18.507  35.731  1.00 10.56           C
ATOM   1699  O   GLU A 277      23.148  18.129  35.210  1.00 14.81           O
ATOM   1700  CB  GLU A 277      21.366  16.955  37.664  1.00  9.39           C
ATOM   1701  CG  GLU A 277      22.198  15.755  37.311  1.00 18.81           C
ATOM   1702  CD  GLU A 277      21.906  14.475  38.171  1.00 22.14           C
ATOM   1703  OE1 GLU A 277      22.403  13.416  37.732  1.00 22.31           O
ATOM   1704  OE2 GLU A 277      21.194  14.490  39.240  1.00 15.44           O1-
ATOM   1705  H   GLU A 277      20.392  19.088  38.226  1.00 17.04           H
ATOM   1706  HA  GLU A 277      22.831  18.392  37.647  1.00 14.13           H
ATOM   1707  HB2 GLU A 277      21.257  16.945  38.628  1.00 11.27           H
ATOM   1708  HB3 GLU A 277      20.502  16.841  37.233  1.00 11.27           H
ATOM   1709  HG2 GLU A 277      22.007  15.527  36.389  1.00 22.57           H
ATOM   1710  HG3 GLU A 277      23.138  15.978  37.398  1.00 22.57           H
ATOM   1711  N   SER A 278      21.100  19.061  34.976  1.00  8.31           N
ATOM   1712  CA  SER A 278      21.278  19.202  33.524  1.00  7.40           C
ATOM   1713  C   SER A 278      21.689  20.631  33.157  1.00 10.08           C
ATOM   1714  O   SER A 278      21.945  21.100  32.046  1.00 12.81           O
ATOM   1715  CB  SER A 278      19.931  18.899  32.869  1.00 10.03           C
ATOM   1716  OG  SER A 278      19.007  19.864  33.316  1.00  9.42           O
ATOM   1717  H   SER A 278      20.277  19.517  35.395  1.00  9.97           H
ATOM   1718  HA  SER A 278      22.102  18.494  33.182  1.00  8.88           H
ATOM   1719  HB2 SER A 278      19.978  19.019  31.771  1.00 12.04           H
ATOM   1720  HB3 SER A 278      19.581  17.877  33.126  1.00 12.04           H
ATOM   1721  HG  SER A 278      18.338  19.457  33.933  1.00 11.30           H
ATOM   1722  N   PHE A 279      21.742  21.474  34.216  1.00 10.36           N
ATOM   1723  CA  PHE A 279      22.168  22.882  34.060  1.00 12.83           C
ATOM   1724  C   PHE A 279      23.666  22.937  33.839  1.00 14.09           C
ATOM   1725  O   PHE A 279      24.429  22.252  34.522  1.00 13.04           O
ATOM   1726  CB  PHE A 279      21.823  23.745  35.286  1.00 12.95           C
ATOM   1727  CG  PHE A 279      22.102  25.252  35.092  1.00 11.76           C
ATOM   1728  CD1 PHE A 279      21.224  26.047  34.387  1.00 10.84           C
ATOM   1729  CD2 PHE A 279      23.242  25.849  35.622  1.00 13.89           C
ATOM   1730  CE1 PHE A 279      21.478  27.413  34.170  1.00 12.54           C
ATOM   1731  CE2 PHE A 279      23.499  27.206  35.437  1.00 14.33           C
ATOM   1732  CZ  PHE A 279      22.613  27.990  34.705  1.00 11.82           C
ATOM   1733  H   PHE A 279      21.536  21.269  35.023  1.00 12.43           H
ATOM   1734  HA  PHE A 279      21.727  23.274  33.294  1.00 15.40           H
ATOM   1735  HB2 PHE A 279      20.880  23.632  35.482  1.00 15.54           H
ATOM   1736  HB3 PHE A 279      22.348  23.439  36.041  1.00 15.54           H
ATOM   1737  HD1 PHE A 279      20.462  25.658  34.019  1.00 13.01           H
ATOM   1738  HD2 PHE A 279      23.848  25.336  36.111  1.00 16.67           H
ATOM   1739  HE1 PHE A 279      20.866  27.933  33.689  1.00 15.05           H
ATOM   1740  HE2 PHE A 279      24.267  27.585  35.803  1.00 17.20           H
ATOM   1741  HZ  PHE A 279      22.782  28.900  34.589  1.00 14.19           H
ATOM   1742  N   THR A 280      24.098  23.781  32.901  1.00 14.00           N
ATOM   1743  CA  THR A 280      25.520  23.958  32.639  1.00 16.40           C
ATOM   1744  C   THR A 280      25.903  25.440  32.608  1.00 15.57           C
ATOM   1745  O   THR A 280      25.214  26.271  32.000  1.00 13.08           O
ATOM   1746  CB  THR A 280      25.905  23.272  31.328  1.00 14.53           C
ATOM   1747  OG1 THR A 280      27.311  23.403  31.121  1.00 26.27           O
ATOM   1748  CG2 THR A 280      25.160  23.858  30.166  1.00 11.99           C
ATOM   1749  H   THR A 280      23.589  24.267  32.403  1.00 16.80           H
ATOM   1750  HA  THR A 280      26.025  23.533  33.344  1.00 19.68           H
ATOM   1751  HB  THR A 280      25.679  22.330  31.381  1.00 17.43           H
ATOM   1752  HG1 THR A 280      27.515  23.062  30.376  1.00 31.53           H
ATOM   1753 HG21 THR A 280      25.414  23.404  29.352  1.00 14.38           H
ATOM   1754 HG22 THR A 280      24.210  23.747  30.312  1.00 14.38           H
ATOM   1755 HG23 THR A 280      25.352  24.805  30.078  1.00 14.38           H
ATOM   1756  N   MET A 281      27.019  25.760  33.271  1.00 14.25           N
ATOM   1757  CA  MET A 281      27.541  27.121  33.284  1.00 19.46           C
ATOM   1758  C   MET A 281      28.287  27.478  32.011  1.00 19.73           C
ATOM   1759  O   MET A 281      28.629  28.641  31.831  1.00 19.67           O
ATOM   1760  CB  MET A 281      28.447  27.318  34.494  1.00 19.92           C
ATOM   1761  CG  MET A 281      27.614  27.577  35.768  1.00 27.58           C
ATOM   1762  SD  MET A 281      28.596  27.888  37.194  1.00 33.05           S
ATOM   1763  CE  MET A 281      29.116  29.573  36.793  1.00 47.52           C
ATOM   1764  H   MET A 281      27.486  25.196  33.720  1.00 17.10           H
ATOM   1765  HA  MET A 281      26.793  27.731  33.378  1.00 23.35           H
ATOM   1766  HB2 MET A 281      28.992  26.529  34.627  1.00 23.90           H
ATOM   1767  HB3 MET A 281      29.009  28.093  34.345  1.00 23.90           H
ATOM   1768  HG2 MET A 281      27.045  28.350  35.631  1.00 33.10           H
ATOM   1769  HG3 MET A 281      27.069  26.797  35.955  1.00 33.10           H
ATOM   1770  HE1 MET A 281      29.676  29.916  37.508  1.00 57.03           H
ATOM   1771  HE2 MET A 281      29.611  29.572  35.959  1.00 57.03           H
ATOM   1772  HE3 MET A 281      28.328  30.134  36.699  1.00 57.03           H
ATOM   1773  N   ASP A 282      28.492  26.519  31.115  1.00 17.32           N
ATOM   1774  CA  ASP A 282      29.121  26.808  29.833  1.00 24.35           C
ATOM   1775  C   ASP A 282      28.364  27.909  29.084  1.00 24.12           C
ATOM   1776  O   ASP A 282      28.982  28.830  28.536  1.00 21.97           O
ATOM   1777  CB  ASP A 282      29.184  25.528  29.007  1.00 35.64           C
ATOM   1778  CG  ASP A 282      29.550  25.799  27.544  1.00 55.87           C
ATOM   1779  OD1 ASP A 282      28.638  26.185  26.759  1.00 66.21           O
ATOM   1780  OD2 ASP A 282      30.748  25.644  27.191  1.00 53.91           O1-
ATOM   1781  H   ASP A 282      28.269  25.697  31.216  1.00 20.79           H
ATOM   1782  HA  ASP A 282      30.030  27.107  29.981  1.00 29.22           H
ATOM   1783  HB2 ASP A 282      29.841  24.916  29.392  1.00 42.77           H
ATOM   1784  HB3 ASP A 282      28.302  25.117  29.016  1.00 42.77           H
ATOM   1785  N   ASP A 283      27.022  27.848  29.084  1.00 21.70           N
ATOM   1786  CA  ASP A 283      26.227  28.845  28.366  1.00 19.13           C
ATOM   1787  C   ASP A 283      24.919  29.155  29.077  1.00 14.96           C
ATOM   1788  O   ASP A 283      24.005  29.696  28.445  1.00 18.56           O
ATOM   1789  CB  ASP A 283      25.910  28.398  26.947  1.00 19.40           C
ATOM   1790  CG  ASP A 283      25.071  27.146  26.906  1.00 20.53           C
ATOM   1791  OD1 ASP A 283      24.925  26.507  27.962  1.00 17.82           O
ATOM   1792  OD2 ASP A 283      24.565  26.800  25.822  1.00 22.25           O1-
ATOM   1793  H   ASP A 283      26.565  27.249  29.489  1.00 26.04           H
ATOM   1794  HA  ASP A 283      26.733  29.669  28.308  1.00 22.95           H
ATOM   1795  HB2 ASP A 283      25.416  29.101  26.497  1.00 23.28           H
ATOM   1796  HB3 ASP A 283      26.741  28.221  26.477  1.00 23.28           H
ATOM   1797  N   MET A 284      24.816  28.825  30.354  1.00 18.01           N
ATOM   1798  CA  MET A 284      23.665  29.138  31.215  1.00 20.18           C
ATOM   1799  C   MET A 284      22.366  28.533  30.674  1.00 15.91           C
ATOM   1800  O   MET A 284      21.354  29.203  30.551  1.00 17.00           O
ATOM   1801  CB  MET A 284      23.510  30.655  31.422  1.00 20.16           C
ATOM   1802  CG  MET A 284      24.749  31.348  31.926  1.00 22.48           C
ATOM   1803  SD  MET A 284      25.257  30.681  33.508  1.00 24.96           S
ATOM   1804  CE  MET A 284      26.913  31.361  33.627  1.00 24.35           C
ATOM   1805  H   MET A 284      25.437  28.386  30.755  1.00 21.61           H
ATOM   1806  HA  MET A 284      23.837  28.752  32.083  1.00 24.21           H
ATOM   1807  HB2 MET A 284      23.280  31.061  30.573  1.00 24.19           H
ATOM   1808  HB3 MET A 284      22.802  30.815  32.061  1.00 24.19           H
ATOM   1809  HG2 MET A 284      25.475  31.230  31.290  1.00 26.98           H
ATOM   1810  HG3 MET A 284      24.560  32.289  32.062  1.00 26.98           H
ATOM   1811  HE1 MET A 284      27.334  31.076  34.459  1.00 29.22           H
ATOM   1812  HE2 MET A 284      27.431  31.047  32.867  1.00 29.22           H
ATOM   1813  HE3 MET A 284      26.844  32.326  33.603  1.00 29.22           H
ATOM   1814  N   SER A 285      22.383  27.236  30.419  1.00 14.78           N
ATOM   1815  CA  SER A 285      21.208  26.538  29.894  1.00 15.18           C
ATOM   1816  C   SER A 285      21.003  25.226  30.640  1.00 14.03           C
ATOM   1817  O   SER A 285      21.920  24.747  31.325  1.00 11.75           O
ATOM   1818  CB  SER A 285      21.385  26.252  28.407  1.00 19.78           C
ATOM   1819  OG  SER A 285      22.405  25.260  28.213  1.00 14.09           O
ATOM   1820  H   SER A 285      23.066  26.735  30.546  1.00 17.74           H
ATOM   1821  HA  SER A 285      20.419  27.083  30.020  1.00 18.22           H
ATOM   1822  HB2 SER A 285      20.537  25.951  28.038  1.00 23.74           H
ATOM   1823  HB3 SER A 285      21.659  27.076  27.974  1.00 23.74           H
ATOM   1824  HG  SER A 285      23.146  25.557  28.456  1.00 16.90           H
ATOM   1825  N   TRP A 286      19.807  24.625  30.475  1.00  9.20           N
ATOM   1826  CA  TRP A 286      19.565  23.261  30.930  1.00 12.90           C
ATOM   1827  C   TRP A 286      19.646  22.493  29.602  1.00 13.20           C
ATOM   1828  O   TRP A 286      18.972  22.612  28.581  1.00 15.81           O
ATOM   1829  CB  TRP A 286      18.185  23.116  31.528  1.00  7.54           C
ATOM   1830  CG  TRP A 286      18.027  23.796  32.830  1.00  8.74           C
ATOM   1831  CD1 TRP A 286      18.187  23.185  34.081  1.00 10.62           C
ATOM   1832  CD2 TRP A 286      17.574  25.131  33.063  1.00 10.74           C
ATOM   1833  NE1 TRP A 286      17.869  24.100  35.088  1.00  9.48           N
ATOM   1834  CE2 TRP A 286      17.446  25.286  34.487  1.00  8.88           C
ATOM   1835  CE3 TRP A 286      17.275  26.222  32.225  1.00 12.95           C
ATOM   1836  CZ2 TRP A 286      16.953  26.462  35.073  1.00 11.16           C
ATOM   1837  CZ3 TRP A 286      16.847  27.390  32.817  1.00 10.73           C
ATOM   1838  CH2 TRP A 286      16.672  27.503  34.216  1.00 13.57           C
ATOM   1839  H   TRP A 286      19.000  25.090  30.034  1.00 11.04           H
ATOM   1840  HA  TRP A 286      20.360  22.920  31.675  1.00 15.48           H
ATOM   1841  HB2 TRP A 286      17.410  23.488  30.818  1.00  9.04           H
ATOM   1842  HB3 TRP A 286      17.982  22.021  31.645  1.00  9.04           H
ATOM   1843  HD1 TRP A 286      18.550  22.181  34.312  1.00 12.75           H
ATOM   1844  HE1 TRP A 286      17.801  23.874  36.083  1.00 11.37           H
ATOM   1845  HE3 TRP A 286      17.372  26.123  31.146  1.00 15.54           H
ATOM   1846  HZ2 TRP A 286      16.830  26.544  36.149  1.00 13.39           H
ATOM   1847  HZ3 TRP A 286      16.596  28.246  32.197  1.00 12.87           H
ATOM   1848  HH2 TRP A 286      16.316  28.444  34.632  1.00 16.29           H
ATOM   1849  N   THR A 287      20.687  21.620  29.561  1.00 10.59           N
ATOM   1850  CA  THR A 287      20.997  20.827  28.343  1.00 13.44           C
ATOM   1851  C   THR A 287      20.673  19.326  28.527  1.00 14.31           C
ATOM   1852  O   THR A 287      21.370  18.665  29.309  1.00 16.00           O
ATOM   1853  CB  THR A 287      22.470  21.012  27.980  1.00 18.12           C
ATOM   1854  OG1 THR A 287      22.715  22.403  27.745  1.00 21.31           O
ATOM   1855  CG2 THR A 287      22.817  20.246  26.721  1.00 21.99           C
ATOM   1856  H   THR A 287      21.246  21.489  30.195  1.00 12.71           H
ATOM   1857  HA  THR A 287      20.492  21.175  27.592  1.00 16.13           H
ATOM   1858  HB  THR A 287      23.029  20.687  28.702  1.00 21.75           H
ATOM   1859  HG1 THR A 287      23.523  22.511  27.527  1.00 25.57           H
ATOM   1860 HG21 THR A 287      23.751  20.361  26.493  1.00 26.39           H
ATOM   1861 HG22 THR A 287      22.640  19.300  26.847  1.00 26.39           H
ATOM   1862 HG23 THR A 287      22.274  20.574  25.984  1.00 26.39           H
ATOM   1863  N   CYS A 288      19.610  18.783  27.847  1.00 12.36           N
ATOM   1864  CA  CYS A 288      19.055  17.474  28.239  1.00 11.79           C
ATOM   1865  C   CYS A 288      19.006  16.511  27.025  1.00 23.30           C
ATOM   1866  O   CYS A 288      18.103  15.880  26.529  1.00 26.54           O
ATOM   1867  CB  CYS A 288      17.617  17.503  28.658  1.00 14.54           C
ATOM   1868  SG  CYS A 288      17.536  18.554  30.098  1.00 15.14           S
ATOM   1869  H   CYS A 288      18.940  19.421  27.378  1.00 14.83           H
ATOM   1870  HA  CYS A 288      19.724  17.021  29.046  1.00 14.15           H
ATOM   1871  HB2 CYS A 288      16.993  17.897  27.817  1.00 17.44           H
ATOM   1872  HB3 CYS A 288      17.255  16.467  28.889  1.00 17.44           H
ATOM   1873  HG  CYS A 288      16.210  18.348  30.342  1.00 18.17           H
ATOM   1874  N   GLY A 289      20.276  16.365  26.588  1.00 26.39           N
ATOM   1875  CA  GLY A 289      20.747  15.493  25.508  1.00 43.96           C
ATOM   1876  C   GLY A 289      21.158  16.220  24.233  1.00 44.42           C
ATOM   1877  O   GLY A 289      22.274  16.744  24.136  1.00 55.12           O
ATOM   1878  H   GLY A 289      20.939  16.791  26.952  1.00 31.67           H
ATOM   1879  HA2 GLY A 289      21.538  15.012  25.815  1.00 52.75           H
ATOM   1880  HA3 GLY A 289      20.077  14.832  25.282  1.00 52.75           H
ATOM   1881  N   ASN A 290      20.263  16.245  23.245  1.00 44.89           N
ATOM   1882  CA  ASN A 290      20.503  16.910  21.971  1.00 42.46           C
ATOM   1883  C   ASN A 290      19.936  18.326  21.984  1.00 47.04           C
ATOM   1884  O   ASN A 290      19.152  18.711  22.859  1.00 35.74           O
ATOM   1885  CB  ASN A 290      19.895  16.112  20.811  1.00 57.85           C
ATOM   1886  CG  ASN A 290      18.392  16.267  20.714  1.00 52.98           C
ATOM   1887  OD1 ASN A 290      17.887  17.194  20.068  1.00 56.96           O
ATOM   1888  ND2 ASN A 290      17.666  15.342  21.334  1.00 54.92           N
ATOM   1889  H   ASN A 290      19.494  15.864  23.292  1.00 53.87           H
ATOM   1890  HA  ASN A 290      21.457  16.980  21.815  1.00 50.96           H
ATOM   1891  HB2 ASN A 290      20.276  16.419  19.973  1.00 69.43           H
ATOM   1892  HB3 ASN A 290      20.089  15.171  20.937  1.00 69.43           H
ATOM   1893 HD21 ASN A 290      16.808  15.412  21.357  1.00 65.91           H
ATOM   1894 HD22 ASN A 290      18.050  14.661  21.697  1.00 65.91           H
ATOM   1895  N   GLN A 291      20.341  19.094  20.965  1.00 30.31           N
ATOM   1896  CA  GLN A 291      20.020  20.515  20.870  1.00 34.55           C
ATOM   1897  C   GLN A 291      18.533  20.796  20.980  1.00 34.31           C
ATOM   1898  O   GLN A 291      18.152  21.903  21.387  1.00 29.45           O
ATOM   1899  CB  GLN A 291      20.526  21.091  19.540  1.00 50.04           C
ATOM   1900  CG  GLN A 291      22.022  20.891  19.267  1.00 63.42           C
ATOM   1901  CD  GLN A 291      22.926  21.667  20.230  1.00 68.04           C
ATOM   1902  OE1 GLN A 291      22.508  22.651  20.860  1.00 53.63           O
ATOM   1903  NE2 GLN A 291      24.181  21.229  20.333  1.00 60.17           N
ATOM   1904  H   GLN A 291      20.828  18.807  20.316  1.00 36.37           H
ATOM   1905  HA  GLN A 291      20.463  20.986  21.593  1.00 41.46           H
ATOM   1906  HB2 GLN A 291      20.047  20.647  18.823  1.00 60.04           H
ATOM   1907  HB3 GLN A 291      20.335  22.044  19.513  1.00 60.04           H
ATOM   1908  HG2 GLN A 291      22.238  19.946  19.346  1.00 76.10           H
ATOM   1909  HG3 GLN A 291      22.217  21.193  18.364  1.00 76.10           H
ATOM   1910 HE21 GLN A 291      24.456  20.579  19.837  1.00 72.21           H
ATOM   1911 HE22 GLN A 291      24.720  21.609  20.883  1.00 72.21           H
ATOM   1912  N   ASP A 292      17.672  19.839  20.601  1.00 27.86           N
ATOM   1913  CA  ASP A 292      16.235  20.085  20.727  1.00 31.34           C
ATOM   1914  C   ASP A 292      15.843  20.261  22.189  1.00 22.65           C
ATOM   1915  O   ASP A 292      14.936  21.039  22.503  1.00 19.50           O
ATOM   1916  CB  ASP A 292      15.405  18.944  20.123  1.00 37.93           C
ATOM   1917  CG  ASP A 292      15.506  18.857  18.589  1.00 53.46           C
ATOM   1918  OD1 ASP A 292      14.996  17.848  18.042  1.00 46.42           O
ATOM   1919  OD2 ASP A 292      16.090  19.774  17.950  1.00 46.40           O1-
ATOM   1920  H   ASP A 292      17.890  19.073  20.276  1.00 33.44           H
ATOM   1921  HA  ASP A 292      16.017  20.903  20.249  1.00 37.61           H
ATOM   1922  HB2 ASP A 292      15.711  18.103  20.496  1.00 45.52           H
ATOM   1923  HB3 ASP A 292      14.471  19.081  20.346  1.00 45.52           H
ATOM   1924  N   TYR A 293      16.525  19.560  23.093  1.00 21.51           N
ATOM   1925  CA  TYR A 293      16.216  19.561  24.517  1.00 21.21           C
ATOM   1926  C   TYR A 293      17.245  20.378  25.304  1.00 18.42           C
ATOM   1927  O   TYR A 293      17.675  19.980  26.376  1.00 17.80           O
ATOM   1928  CB  TYR A 293      16.119  18.129  25.052  1.00 19.80           C
ATOM   1929  CG  TYR A 293      15.206  17.268  24.206  1.00 16.94           C
ATOM   1930  CD1 TYR A 293      15.578  15.993  23.806  1.00 26.49           C
ATOM   1931  CD2 TYR A 293      13.985  17.740  23.788  1.00 20.94           C
ATOM   1932  CE1 TYR A 293      14.750  15.222  22.988  1.00 29.92           C
ATOM   1933  CE2 TYR A 293      13.152  16.977  22.971  1.00 21.41           C
ATOM   1934  CZ  TYR A 293      13.547  15.729  22.562  1.00 25.16           C
ATOM   1935  OH  TYR A 293      12.720  14.967  21.748  1.00 27.87           O
ATOM   1936  H   TYR A 293      17.199  19.065  22.885  1.00 25.81           H
ATOM   1937  HA  TYR A 293      15.355  19.985  24.642  1.00 25.46           H
ATOM   1938  HB2 TYR A 293      17.008  17.742  24.995  1.00 23.77           H
ATOM   1939  HB3 TYR A 293      15.817  18.128  25.975  1.00 23.77           H
ATOM   1940  HD1 TYR A 293      16.402  15.647  24.072  1.00 31.79           H
ATOM   1941  HD2 TYR A 293      13.728  18.601  24.038  1.00 25.13           H
ATOM   1942  HE1 TYR A 293      15.012  14.368  22.720  1.00 35.90           H
ATOM   1943  HE2 TYR A 293      12.334  17.322  22.682  1.00 25.69           H
ATOM   1944  HH  TYR A 293      12.033  15.408  21.540  1.00 33.45           H
ATOM   1945  N   LYS A 294      17.624  21.546  24.780  1.00 19.10           N
ATOM   1946  CA  LYS A 294      18.467  22.518  25.470  1.00 17.12           C
ATOM   1947  C   LYS A 294      17.582  23.712  25.772  1.00 19.83           C
ATOM   1948  O   LYS A 294      16.962  24.243  24.835  1.00 16.29           O
ATOM   1949  CB  LYS A 294      19.654  22.936  24.601  1.00 19.05           C
ATOM   1950  CG  LYS A 294      20.516  24.019  25.232  1.00 20.15           C
ATOM   1951  CD  LYS A 294      21.514  24.636  24.235  1.00 31.08           C
ATOM   1952  CE  LYS A 294      22.824  23.917  24.232  1.00 35.31           C
ATOM   1953  NZ  LYS A 294      23.548  24.187  25.486  1.00 30.46           N1+
ATOM   1954  H   LYS A 294      17.376  21.826  24.002  1.00 22.92           H
ATOM   1955  HA  LYS A 294      18.802  22.160  26.301  1.00 20.54           H
ATOM   1956  HB2 LYS A 294      20.209  22.160  24.440  1.00 22.86           H
ATOM   1957  HB3 LYS A 294      19.310  23.279  23.765  1.00 22.86           H
ATOM   1958  HG2 LYS A 294      19.937  24.734  25.536  1.00 24.18           H
ATOM   1959  HG3 LYS A 294      21.009  23.649  25.978  1.00 24.18           H
ATOM   1960  HD2 LYS A 294      21.152  24.585  23.335  1.00 37.29           H
ATOM   1961  HD3 LYS A 294      21.679  25.562  24.476  1.00 37.29           H
ATOM   1962  HE2 LYS A 294      22.666  22.962  24.161  1.00 42.37           H
ATOM   1963  HE3 LYS A 294      23.362  24.232  23.488  1.00 42.37           H
ATOM   1964  HZ1 LYS A 294      24.377  23.869  25.442  1.00 36.55           H
ATOM   1965  HZ2 LYS A 294      23.576  25.066  25.630  1.00 36.55           H
ATOM   1966  HZ3 LYS A 294      23.122  23.800  26.164  1.00 36.55           H
ATOM   1967  N   TYR A 295      17.433  24.068  27.064  1.00 10.64           N
ATOM   1968  CA  TYR A 295      16.415  25.051  27.440  1.00 14.10           C
ATOM   1969  C   TYR A 295      17.305  26.145  28.056  1.00 11.90           C
ATOM   1970  O   TYR A 295      18.161  26.177  28.903  1.00 13.32           O
ATOM   1971  CB  TYR A 295      15.408  24.543  28.473  1.00  8.71           C
ATOM   1972  CG  TYR A 295      14.929  23.176  28.065  1.00 12.19           C
ATOM   1973  CD1 TYR A 295      15.354  22.032  28.760  1.00 13.60           C
ATOM   1974  CD2 TYR A 295      14.019  23.060  27.008  1.00 13.30           C
ATOM   1975  CE1 TYR A 295      14.795  20.789  28.459  1.00 13.33           C
ATOM   1976  CE2 TYR A 295      13.487  21.829  26.667  1.00 13.85           C
ATOM   1977  CZ  TYR A 295      13.853  20.694  27.417  1.00 14.69           C
ATOM   1978  OH  TYR A 295      13.338  19.468  27.146  1.00 11.80           O
ATOM   1979  H   TYR A 295      17.801  23.488  27.867  1.00 12.77           H
ATOM   1980  HA  TYR A 295      15.851  25.427  26.514  1.00 16.92           H
ATOM   1981  HB2 TYR A 295      15.844  24.527  29.493  1.00 10.46           H
ATOM   1982  HB3 TYR A 295      14.559  25.255  28.539  1.00 10.46           H
ATOM   1983  HD1 TYR A 295      16.104  22.117  29.547  1.00 16.32           H
ATOM   1984  HD2 TYR A 295      13.715  23.943  26.444  1.00 15.96           H
ATOM   1985  HE1 TYR A 295      15.064  19.898  29.012  1.00 16.00           H
ATOM   1986  HE2 TYR A 295      12.782  21.738  25.847  1.00 16.62           H
ATOM   1987  HH  TYR A 295      12.450  19.525  26.581  1.00 14.16           H
ATOM   1988  N   ARG A 296      17.041  27.300  27.394  1.00 16.34           N
ATOM   1989  CA  ARG A 296      17.558  28.646  27.666  1.00 19.25           C
ATOM   1990  C   ARG A 296      16.458  29.576  28.155  1.00 18.20           C
ATOM   1991  O   ARG A 296      15.272  29.279  28.042  1.00 13.80           O
ATOM   1992  CB  ARG A 296      18.164  29.300  26.418  1.00 24.76           C
ATOM   1993  CG  ARG A 296      19.107  28.452  25.580  1.00 32.90           C
ATOM   1994  CD  ARG A 296      19.627  29.269  24.394  1.00 39.79           C
ATOM   1995  NE  ARG A 296      20.665  28.578  23.616  1.00 51.85           N
ATOM   1996  CZ  ARG A 296      20.443  27.595  22.742  1.00 55.46           C
ATOM   1997  NH1 ARG A 296      19.204  27.130  22.532  1.00 51.77           N
ATOM   1998  NH2 ARG A 296      21.475  27.067  22.081  1.00 43.43           N1+
ATOM   1999  H   ARG A 296      16.510  27.316  26.716  1.00 19.61           H
ATOM   2000  HA  ARG A 296      18.248  28.606  28.341  1.00 23.10           H
ATOM   2001  HB2 ARG A 296      17.427  29.562  25.848  1.00 29.71           H
ATOM   2002  HB3 ARG A 296      18.637  30.103  26.694  1.00 29.71           H
ATOM   2003  HG2 ARG A 296      19.864  28.177  26.120  1.00 39.48           H
ATOM   2004  HG3 ARG A 296      18.635  27.678  25.235  1.00 39.48           H
ATOM   2005  HD2 ARG A 296      18.892  29.476  23.793  1.00 47.75           H
ATOM   2006  HD3 ARG A 296      20.015  30.097  24.731  1.00 47.75           H
ATOM   2007  HE  ARG A 296      21.475  28.862  23.691  1.00 62.22           H
ATOM   2008 HH11 ARG A 296      18.538  27.475  22.960  1.00 62.13           H
ATOM   2009 HH12 ARG A 296      19.071  26.488  21.974  1.00 62.13           H
ATOM   2010 HH21 ARG A 296      22.274  27.355  22.217  1.00 52.12           H
ATOM   2011 HH22 ARG A 296      21.340  26.421  21.528  1.00 52.12           H
ATOM   2012  N   VAL A 297      16.892  30.774  28.583  1.00 16.44           N
ATOM   2013  CA  VAL A 297      15.995  31.830  29.074  1.00 19.00           C
ATOM   2014  C   VAL A 297      14.884  32.115  28.069  1.00 22.12           C
ATOM   2015  O   VAL A 297      13.714  32.244  28.434  1.00 21.42           O
ATOM   2016  CB  VAL A 297      16.784  33.119  29.384  1.00 19.84           C
ATOM   2017  CG1 VAL A 297      15.840  34.268  29.667  1.00 27.36           C
ATOM   2018  CG2 VAL A 297      17.682  32.914  30.576  1.00 26.69           C
ATOM   2019  H   VAL A 297      17.718  30.999  28.587  1.00 19.73           H
ATOM   2020  HA  VAL A 297      15.565  31.530  29.892  1.00 22.80           H
ATOM   2021  HB  VAL A 297      17.324  33.379  28.620  1.00 23.81           H
ATOM   2022 HG11 VAL A 297      16.359  35.050  29.907  1.00 32.83           H
ATOM   2023 HG12 VAL A 297      15.303  34.468  28.889  1.00 32.83           H
ATOM   2024 HG13 VAL A 297      15.267  34.027  30.404  1.00 32.83           H
ATOM   2025 HG21 VAL A 297      18.122  33.752  30.783  1.00 32.03           H
ATOM   2026 HG22 VAL A 297      17.156  32.621  31.336  1.00 32.03           H
ATOM   2027 HG23 VAL A 297      18.341  32.243  30.346  1.00 32.03           H
ATOM   2028  N   SER A 298      15.251  32.257  26.795  1.00 22.17           N
ATOM   2029  CA  SER A 298      14.281  32.606  25.766  1.00 16.15           C
ATOM   2030  C   SER A 298      13.234  31.521  25.587  1.00 22.66           C
ATOM   2031  O   SER A 298      12.125  31.811  25.134  1.00 19.73           O
ATOM   2032  CB  SER A 298      15.008  32.850  24.443  1.00 18.76           C
ATOM   2033  OG  SER A 298      15.638  31.663  24.018  1.00 23.24           O
ATOM   2034  H   SER A 298      16.052  32.138  26.499  1.00 26.60           H
ATOM   2035  HA  SER A 298      13.815  33.418  26.027  1.00 19.38           H
ATOM   2036  HB2 SER A 298      14.372  33.114  23.764  1.00 22.51           H
ATOM   2037  HB3 SER A 298      15.675  33.547  24.549  1.00 22.51           H
ATOM   2038  HG  SER A 298      16.446  31.671  24.253  1.00 27.88           H
ATOM   2039  N   ASP A 299      13.571  30.261  25.897  1.00 20.10           N
ATOM   2040  CA  ASP A 299      12.555  29.210  25.872  1.00 19.01           C
ATOM   2041  C   ASP A 299      11.549  29.336  27.015  1.00 16.34           C
ATOM   2042  O   ASP A 299      10.416  28.858  26.848  1.00 16.50           O
ATOM   2043  CB  ASP A 299      13.203  27.808  25.911  1.00 22.88           C
ATOM   2044  CG  ASP A 299      14.063  27.526  24.721  1.00 23.58           C
ATOM   2045  OD1 ASP A 299      13.570  27.641  23.573  1.00 20.39           O
ATOM   2046  OD2 ASP A 299      15.246  27.188  24.944  1.00 23.19           O1-
ATOM   2047  H   ASP A 299      14.365  30.002  26.113  1.00 24.12           H
ATOM   2048  HA  ASP A 299      12.060  29.278  25.043  1.00 22.81           H
ATOM   2049  HB2 ASP A 299      13.770  27.730  26.690  1.00 27.45           H
ATOM   2050  HB3 ASP A 299      12.511  27.130  25.944  1.00 27.45           H
ATOM   2051  N   VAL A 300      11.930  29.871  28.201  1.00 17.51           N
ATOM   2052  CA  VAL A 300      10.968  29.771  29.301  1.00  9.16           C
ATOM   2053  C   VAL A 300       9.906  30.851  29.102  1.00 11.82           C
ATOM   2054  O   VAL A 300       8.716  30.824  29.371  1.00 14.16           O
ATOM   2055  CB  VAL A 300      11.797  29.911  30.605  1.00 13.69           C
ATOM   2056  CG1 VAL A 300      10.851  29.891  31.797  1.00 23.42           C
ATOM   2057  CG2 VAL A 300      12.824  28.779  30.650  1.00 14.15           C
ATOM   2058  H   VAL A 300      12.900  30.147  28.381  1.00 21.01           H
ATOM   2059  HA  VAL A 300      10.427  28.776  29.265  1.00 10.99           H
ATOM   2060  HB  VAL A 300      12.324  30.900  30.577  1.00 16.43           H
ATOM   2061 HG11 VAL A 300      11.393  30.021  32.742  1.00 28.11           H
ATOM   2062 HG12 VAL A 300      10.113  30.713  31.745  1.00 28.11           H
ATOM   2063 HG13 VAL A 300      10.282  28.956  31.854  1.00 28.11           H
ATOM   2064 HG21 VAL A 300      13.407  28.825  31.580  1.00 16.98           H
ATOM   2065 HG22 VAL A 300      12.346  27.796  30.621  1.00 16.98           H
ATOM   2066 HG23 VAL A 300      13.540  28.800  29.822  1.00 16.98           H
ATOM   2067  N   THR A 301      10.420  31.970  28.471  1.00 13.38           N
ATOM   2068  CA  THR A 301       9.579  33.123  28.099  1.00 16.67           C
ATOM   2069  C   THR A 301       8.552  32.747  27.040  1.00 15.51           C
ATOM   2070  O   THR A 301       7.400  33.193  27.110  1.00 18.23           O
ATOM   2071  CB  THR A 301      10.376  34.365  27.601  1.00 18.84           C
ATOM   2072  OG1 THR A 301      11.148  34.062  26.451  1.00 22.56           O
ATOM   2073  CG2 THR A 301      11.305  34.963  28.664  1.00 19.08           C
ATOM   2074  H   THR A 301      11.246  32.081  28.252  1.00 16.05           H
ATOM   2075  HA  THR A 301       9.078  33.380  28.872  1.00 20.00           H
ATOM   2076  HB  THR A 301       9.740  35.054  27.350  1.00 22.60           H
ATOM   2077  HG1 THR A 301      11.031  33.255  26.232  1.00 27.07           H
ATOM   2078 HG21 THR A 301      11.758  35.727  28.283  1.00 22.89           H
ATOM   2079 HG22 THR A 301      10.810  35.256  29.442  1.00 22.89           H
ATOM   2080 HG23 THR A 301      11.975  34.312  28.929  1.00 22.89           H
ATOM   2081  N   LYS A 302       8.932  31.925  26.068  1.00 16.40           N
ATOM   2082  CA  LYS A 302       7.957  31.359  25.132  1.00 13.23           C
ATOM   2083  C   LYS A 302       6.959  30.408  25.769  1.00 13.66           C
ATOM   2084  O   LYS A 302       6.025  29.978  25.082  1.00 16.52           O
ATOM   2085  CB  LYS A 302       8.670  30.628  24.009  1.00 12.91           C
ATOM   2086  CG  LYS A 302       9.490  31.552  23.129  1.00 22.50           C
ATOM   2087  CD  LYS A 302      10.233  30.725  22.088  1.00 21.09           C
ATOM   2088  CE  LYS A 302      11.029  31.585  21.155  1.00 28.92           C
ATOM   2089  NZ  LYS A 302      12.041  32.334  21.850  1.00 29.58           N1+
ATOM   2090  H   LYS A 302       9.748  31.685  25.928  1.00 19.68           H
ATOM   2091  HA  LYS A 302       7.446  32.087  24.739  1.00 15.87           H
ATOM   2092  HB2 LYS A 302       9.266  29.972  24.401  1.00 15.49           H
ATOM   2093  HB3 LYS A 302       8.013  30.182  23.453  1.00 15.49           H
ATOM   2094  HG2 LYS A 302       8.913  32.191  22.686  1.00 27.00           H
ATOM   2095  HG3 LYS A 302      10.146  32.018  23.670  1.00 27.00           H
ATOM   2096  HD2 LYS A 302      10.841  30.108  22.529  1.00 25.31           H
ATOM   2097  HD3 LYS A 302       9.586  30.235  21.555  1.00 25.31           H
ATOM   2098  HE2 LYS A 302      11.477  31.024  20.500  1.00 34.71           H
ATOM   2099  HE3 LYS A 302      10.436  32.220  20.724  1.00 34.71           H
ATOM   2100  HZ1 LYS A 302      12.580  32.727  21.259  1.00 35.50           H
ATOM   2101  HZ2 LYS A 302      11.659  32.958  22.360  1.00 35.50           H
ATOM   2102  HZ3 LYS A 302      12.520  31.788  22.364  1.00 35.50           H
ATOM   2103  N   ALA A 303       7.124  30.056  27.042  1.00 13.69           N
ATOM   2104  CA  ALA A 303       6.109  29.296  27.767  1.00 16.24           C
ATOM   2105  C   ALA A 303       5.224  30.192  28.589  1.00 18.87           C
ATOM   2106  O   ALA A 303       4.352  29.700  29.315  1.00 21.31           O
ATOM   2107  CB  ALA A 303       6.748  28.250  28.687  1.00 12.92           C
ATOM   2108  H   ALA A 303       7.809  30.265  27.513  1.00 16.43           H
ATOM   2109  HA  ALA A 303       5.545  28.835  27.129  1.00 19.49           H
ATOM   2110  HB1 ALA A 303       6.067  27.731  29.132  1.00 15.50           H
ATOM   2111  HB2 ALA A 303       7.298  27.679  28.129  1.00 15.50           H
ATOM   2112  HB3 ALA A 303       7.302  28.708  29.344  1.00 15.50           H
ATOM   2113  N   GLY A 304       5.416  31.497  28.479  1.00 21.80           N
ATOM   2114  CA  GLY A 304       4.634  32.426  29.244  1.00 21.97           C
ATOM   2115  C   GLY A 304       5.271  32.913  30.524  1.00 21.96           C
ATOM   2116  O   GLY A 304       4.594  33.653  31.251  1.00 25.78           O
ATOM   2117  H   GLY A 304       5.987  31.867  27.956  1.00 26.16           H
ATOM   2118  HA2 GLY A 304       4.407  33.199  28.702  1.00 26.36           H
ATOM   2119  HA3 GLY A 304       3.804  31.987  29.497  1.00 26.36           H
ATOM   2120  N   HIS A 305       6.535  32.543  30.839  1.00 19.91           N
ATOM   2121  CA  HIS A 305       7.073  33.126  32.060  1.00 18.37           C
ATOM   2122  C   HIS A 305       7.897  34.329  31.565  1.00 19.06           C
ATOM   2123  O   HIS A 305       8.307  34.561  30.439  1.00 21.82           O
ATOM   2124  CB  HIS A 305       7.929  32.109  32.805  1.00 18.85           C
ATOM   2125  CG  HIS A 305       7.031  31.126  33.450  1.00 19.82           C
ATOM   2126  ND1 HIS A 305       6.313  31.429  34.620  1.00 19.00           N
ATOM   2127  CD2 HIS A 305       6.777  29.787  33.166  1.00 23.67           C
ATOM   2128  CE1 HIS A 305       5.648  30.267  34.997  1.00 21.70           C
ATOM   2129  NE2 HIS A 305       5.927  29.260  34.132  1.00 19.47           N
ATOM   2130  H   HIS A 305       7.139  31.980  30.236  1.00 23.89           H
ATOM   2131  HA  HIS A 305       6.221  33.499  32.727  1.00 22.05           H
ATOM   2132  HB2 HIS A 305       8.561  32.629  33.566  1.00 22.62           H
ATOM   2133  HB3 HIS A 305       8.635  31.580  32.117  1.00 22.62           H
ATOM   2134  HD1 HIS A 305       6.265  32.362  35.049  1.00 22.80           H
ATOM   2135  HD2 HIS A 305       7.128  29.203  32.335  1.00 28.40           H
ATOM   2136  HE1 HIS A 305       5.007  30.203  35.870  1.00 26.04           H
ATOM   2137  N   SER A 306       8.049  35.223  32.582  1.00 23.97           N
ATOM   2138  CA  SER A 306       8.719  36.526  32.500  1.00 21.80           C
ATOM   2139  C   SER A 306      10.041  36.535  33.256  1.00 22.39           C
ATOM   2140  O   SER A 306      10.336  35.649  34.059  1.00 20.00           O
ATOM   2141  CB  SER A 306       7.861  37.657  33.071  1.00 20.05           C
ATOM   2142  OG  SER A 306       8.071  37.774  34.463  1.00 27.32           O
ATOM   2143  H   SER A 306       7.722  35.083  33.369  1.00 28.77           H
ATOM   2144  HA  SER A 306       8.913  36.722  31.574  1.00 26.16           H
ATOM   2145  HB2 SER A 306       8.165  38.486  32.669  1.00 24.06           H
ATOM   2146  HB3 SER A 306       6.924  37.514  32.873  1.00 24.06           H
ATOM   2147  HG  SER A 306       7.589  38.376  34.794  1.00 32.78           H
ATOM   2148  N   LEU A 307      10.858  37.553  32.960  1.00 24.98           N
ATOM   2149  CA  LEU A 307      12.206  37.612  33.511  1.00 24.78           C
ATOM   2150  C   LEU A 307      12.192  37.717  35.026  1.00 17.65           C
ATOM   2151  O   LEU A 307      13.177  37.363  35.670  1.00 19.03           O
ATOM   2152  CB  LEU A 307      12.980  38.794  32.908  1.00 27.08           C
ATOM   2153  CG  LEU A 307      13.296  38.705  31.411  1.00 35.39           C
ATOM   2154  CD1 LEU A 307      14.027  39.979  30.966  1.00 46.63           C
ATOM   2155  CD2 LEU A 307      14.148  37.495  31.091  1.00 33.46           C
ATOM   2156  H   LEU A 307      10.658  38.205  32.430  1.00 29.97           H
ATOM   2157  HA  LEU A 307      12.669  36.792  33.282  1.00 29.74           H
ATOM   2158  HB2 LEU A 307      12.457  39.597  33.047  1.00 32.49           H
ATOM   2159  HB3 LEU A 307      13.826  38.878  33.374  1.00 32.49           H
ATOM   2160  HG  LEU A 307      12.467  38.631  30.910  1.00 42.47           H
ATOM   2161 HD11 LEU A 307      14.216  39.925  30.017  1.00 55.95           H
ATOM   2162 HD12 LEU A 307      13.460  40.745  31.151  1.00 55.95           H
ATOM   2163 HD13 LEU A 307      14.854  40.056  31.466  1.00 55.95           H
ATOM   2164 HD21 LEU A 307      14.328  37.491  30.139  1.00 40.16           H
ATOM   2165 HD22 LEU A 307      14.982  37.559  31.584  1.00 40.16           H
ATOM   2166 HD23 LEU A 307      13.671  36.689  31.338  1.00 40.16           H
ATOM   2167  N   GLU A 308      11.103  38.206  35.600  1.00 18.56           N
ATOM   2168  CA  GLU A 308      10.952  38.231  37.047  1.00 22.39           C
ATOM   2169  C   GLU A 308      11.134  36.855  37.707  1.00 23.88           C
ATOM   2170  O   GLU A 308      11.551  36.812  38.868  1.00 18.83           O
ATOM   2171  CB  GLU A 308       9.576  38.803  37.405  1.00 31.65           C
ATOM   2172  CG  GLU A 308       9.548  39.738  38.587  1.00 46.67           C
ATOM   2173  CD  GLU A 308      10.174  41.098  38.285  1.00 59.14           C
ATOM   2174  OE1 GLU A 308      10.299  41.906  39.240  1.00 67.03           O
ATOM   2175  OE2 GLU A 308      10.533  41.345  37.100  1.00 64.38           O1-
ATOM   2176  H   GLU A 308      10.439  38.532  35.163  1.00 22.27           H
ATOM   2177  HA  GLU A 308      11.621  38.823  37.426  1.00 26.87           H
ATOM   2178  HB2 GLU A 308       9.253  39.314  36.642  1.00 37.99           H
ATOM   2179  HB3 GLU A 308       8.959  38.079  37.594  1.00 37.99           H
ATOM   2180  HG2 GLU A 308       8.620  39.897  38.830  1.00 56.00           H
ATOM   2181  HG3 GLU A 308      10.024  39.332  39.331  1.00 56.00           H
ATOM   2182  N   LEU A 309      10.798  35.720  37.025  1.00 17.47           N
ATOM   2183  CA  LEU A 309      11.011  34.439  37.719  1.00 21.25           C
ATOM   2184  C   LEU A 309      12.413  33.922  37.332  1.00 14.42           C
ATOM   2185  O   LEU A 309      13.282  33.355  37.958  1.00 18.61           O
ATOM   2186  CB  LEU A 309       9.905  33.518  37.227  1.00 14.62           C
ATOM   2187  CG  LEU A 309      10.123  32.043  37.599  1.00 17.62           C
ATOM   2188  CD1 LEU A 309      10.090  31.901  39.118  1.00 18.63           C
ATOM   2189  CD2 LEU A 309       9.025  31.239  36.922  1.00 15.54           C
ATOM   2190  H   LEU A 309      10.420  35.746  36.073  1.00 20.96           H
ATOM   2191  HA  LEU A 309      10.983  34.601  38.842  1.00 25.50           H
ATOM   2192  HB2 LEU A 309       8.953  33.868  37.695  1.00 17.55           H
ATOM   2193  HB3 LEU A 309       9.752  33.635  36.137  1.00 17.55           H
ATOM   2194  HG  LEU A 309      11.120  31.708  37.221  1.00 21.15           H
ATOM   2195 HD11 LEU A 309      10.205  30.864  39.433  1.00 22.36           H
ATOM   2196 HD12 LEU A 309      10.903  32.474  39.585  1.00 22.36           H
ATOM   2197 HD13 LEU A 309       9.145  32.284  39.531  1.00 22.36           H
ATOM   2198 HD21 LEU A 309       9.093  30.180  37.173  1.00 18.65           H
ATOM   2199 HD22 LEU A 309       8.030  31.600  37.219  1.00 18.65           H
ATOM   2200 HD23 LEU A 309       9.070  31.338  35.829  1.00 18.65           H
ATOM   2201  N   ILE A 310      12.646  34.153  35.991  1.00 16.25           N
ATOM   2202  CA  ILE A 310      13.720  33.479  35.211  1.00 17.74           C
ATOM   2203  C   ILE A 310      15.103  33.963  35.622  1.00 21.42           C
ATOM   2204  O   ILE A 310      16.028  33.157  35.764  1.00 16.60           O
ATOM   2205  CB  ILE A 310      13.575  33.653  33.680  1.00 25.08           C
ATOM   2206  CG1 ILE A 310      12.279  33.071  33.110  1.00 25.68           C
ATOM   2207  CG2 ILE A 310      14.762  32.913  32.933  1.00 19.56           C
ATOM   2208  CD1 ILE A 310      12.064  33.330  31.585  1.00 27.34           C
ATOM   2209  H   ILE A 310      12.178  34.687  35.500  1.00 19.49           H
ATOM   2210  HA  ILE A 310      13.691  32.531  35.401  1.00 21.29           H
ATOM   2211  HB  ILE A 310      13.630  34.601  33.469  1.00 30.09           H
ATOM   2212 HG12 ILE A 310      12.276  32.110  33.248  1.00 30.81           H
ATOM   2213 HG13 ILE A 310      11.532  33.483  33.575  1.00 30.81           H
ATOM   2214 HG21 ILE A 310      14.649  32.990  31.983  1.00 23.47           H
ATOM   2215 HG22 ILE A 310      15.607  33.319  33.179  1.00 23.47           H
ATOM   2216 HG23 ILE A 310      14.762  31.973  33.170  1.00 23.47           H
ATOM   2217 HD11 ILE A 310      11.213  32.946  31.319  1.00 32.81           H
ATOM   2218 HD12 ILE A 310      12.060  34.288  31.415  1.00 32.81           H
ATOM   2219 HD13 ILE A 310      12.778  32.919  31.072  1.00 32.81           H
ATOM   2220  N   GLU A 311      15.304  35.282  35.681  1.00 21.67           N
ATOM   2221  CA  GLU A 311      16.603  35.810  36.109  1.00 24.86           C
ATOM   2222  C   GLU A 311      16.989  35.348  37.502  1.00 19.70           C
ATOM   2223  O   GLU A 311      18.129  34.907  37.689  1.00 17.52           O
ATOM   2224  CB  GLU A 311      16.597  37.341  36.024  1.00 25.86           C
ATOM   2225  CG  GLU A 311      16.566  37.801  34.572  1.00 40.76           C
ATOM   2226  CD  GLU A 311      16.815  39.293  34.397  1.00 45.75           C
ATOM   2227  OE1 GLU A 311      17.187  39.649  33.258  1.00 46.66           O
ATOM   2228  OE2 GLU A 311      16.647  40.068  35.377  1.00 44.82           O1-
ATOM   2229  H   GLU A 311      14.718  35.872  35.464  1.00 26.00           H
ATOM   2230  HA  GLU A 311      17.291  35.490  35.502  1.00 29.84           H
ATOM   2231  HB2 GLU A 311      15.814  37.693  36.468  1.00 31.04           H
ATOM   2232  HB3 GLU A 311      17.397  37.687  36.448  1.00 31.04           H
ATOM   2233  HG2 GLU A 311      17.263  37.329  34.087  1.00 48.91           H
ATOM   2234  HG3 GLU A 311      15.695  37.595  34.193  1.00 48.91           H
ATOM   2235  N   PRO A 312      16.118  35.418  38.508  1.00 15.10           N
ATOM   2236  CA  PRO A 312      16.452  34.786  39.790  1.00 18.80           C
ATOM   2237  C   PRO A 312      16.614  33.252  39.717  1.00 17.34           C
ATOM   2238  O   PRO A 312      17.421  32.722  40.496  1.00 16.42           O
ATOM   2239  CB  PRO A 312      15.280  35.216  40.698  1.00 17.56           C
ATOM   2240  CG  PRO A 312      14.634  36.399  39.967  1.00 24.84           C
ATOM   2241  CD  PRO A 312      14.797  36.077  38.547  1.00 22.29           C
ATOM   2242  HA  PRO A 312      17.267  35.171  40.141  1.00 22.56           H
ATOM   2243  HB2 PRO A 312      14.629  34.503  40.775  1.00 21.07           H
ATOM   2244  HB3 PRO A 312      15.605  35.479  41.569  1.00 21.07           H
ATOM   2245  HG2 PRO A 312      13.695  36.475  40.196  1.00 29.80           H
ATOM   2246  HG3 PRO A 312      15.109  37.221  40.180  1.00 29.80           H
ATOM   2247  HD2 PRO A 312      14.102  35.470  38.278  1.00 26.75           H
ATOM   2248  HD3 PRO A 312      14.770  36.882  38.012  1.00 26.75           H
ATOM   2249  N   LEU A 313      15.853  32.525  38.864  1.00 13.23           N
ATOM   2250  CA  LEU A 313      16.000  31.066  38.799  1.00 16.73           C
ATOM   2251  C   LEU A 313      17.439  30.700  38.391  1.00 13.25           C
ATOM   2252  O   LEU A 313      18.191  29.854  38.824  1.00 13.91           O
ATOM   2253  CB  LEU A 313      14.977  30.587  37.762  1.00 14.57           C
ATOM   2254  CG  LEU A 313      15.126  29.087  37.457  1.00  9.41           C
ATOM   2255  CD1 LEU A 313      15.129  28.265  38.733  1.00 14.30           C
ATOM   2256  CD2 LEU A 313      13.997  28.682  36.534  1.00 15.30           C
ATOM   2257  H   LEU A 313      15.147  32.976  38.267  1.00 15.87           H
ATOM   2258  HA  LEU A 313      15.830  30.610  39.822  1.00 20.08           H
ATOM   2259  HB2 LEU A 313      13.954  30.791  38.154  1.00 17.48           H
ATOM   2260  HB3 LEU A 313      15.075  31.170  36.822  1.00 17.48           H
ATOM   2261  HG  LEU A 313      16.104  28.923  36.934  1.00 11.29           H
ATOM   2262 HD11 LEU A 313      15.198  27.195  38.512  1.00 17.16           H
ATOM   2263 HD12 LEU A 313      15.989  28.521  39.368  1.00 17.16           H
ATOM   2264 HD13 LEU A 313      14.228  28.423  39.337  1.00 17.16           H
ATOM   2265 HD21 LEU A 313      14.063  27.615  36.280  1.00 18.36           H
ATOM   2266 HD22 LEU A 313      13.016  28.835  37.009  1.00 18.36           H
ATOM   2267 HD23 LEU A 313      14.017  29.251  35.601  1.00 18.36           H
ATOM   2268  N   ILE A 314      17.909  31.499  37.376  1.00 11.97           N
ATOM   2269  CA  ILE A 314      19.255  31.304  36.780  1.00 15.78           C
ATOM   2270  C   ILE A 314      20.332  31.635  37.794  1.00 15.35           C
ATOM   2271  O   ILE A 314      21.335  30.918  37.922  1.00 15.58           O
ATOM   2272  CB  ILE A 314      19.498  32.158  35.510  1.00 19.56           C
ATOM   2273  CG1 ILE A 314      18.601  31.804  34.329  1.00 22.88           C
ATOM   2274  CG2 ILE A 314      20.985  32.052  35.043  1.00 15.55           C
ATOM   2275  CD1 ILE A 314      18.822  30.468  33.788  1.00 20.96           C
ATOM   2276  H   ILE A 314      17.472  32.152  37.018  1.00 14.37           H
ATOM   2277  HA  ILE A 314      19.374  30.376  36.530  1.00 18.94           H
ATOM   2278  HB  ILE A 314      19.333  33.089  35.740  1.00 23.48           H
ATOM   2279 HG12 ILE A 314      17.669  31.886  34.587  1.00 27.45           H
ATOM   2280 HG13 ILE A 314      18.803  32.432  33.614  1.00 27.45           H
ATOM   2281 HG21 ILE A 314      21.098  32.580  34.237  1.00 18.66           H
ATOM   2282 HG22 ILE A 314      21.569  32.396  35.730  1.00 18.66           H
ATOM   2283 HG23 ILE A 314      21.217  31.131  34.851  1.00 18.66           H
ATOM   2284 HD11 ILE A 314      18.191  30.323  33.068  1.00 25.15           H
ATOM   2285 HD12 ILE A 314      19.727  30.410  33.446  1.00 25.15           H
ATOM   2286 HD13 ILE A 314      18.683  29.816  34.491  1.00 25.15           H
ATOM   2287  N   LYS A 315      20.160  32.748  38.505  1.00 15.26           N
ATOM   2288  CA  LYS A 315      21.090  33.095  39.568  1.00 18.73           C
ATOM   2289  C   LYS A 315      21.156  31.980  40.603  1.00 16.17           C
ATOM   2290  O   LYS A 315      22.241  31.595  41.060  1.00 15.32           O
ATOM   2291  CB  LYS A 315      20.661  34.408  40.200  1.00 18.11           C
ATOM   2292  CG  LYS A 315      21.816  35.112  40.884  1.00 39.33           C
ATOM   2293  CD  LYS A 315      21.457  36.506  41.364  1.00 50.19           C
ATOM   2294  CE  LYS A 315      22.742  37.310  41.698  1.00 49.89           C
ATOM   2295  NZ  LYS A 315      23.610  36.562  42.670  1.00 41.72           N1+
ATOM   2296  H   LYS A 315      19.519  33.308  38.391  1.00 18.32           H
ATOM   2297  HA  LYS A 315      21.982  33.219  39.207  1.00 22.47           H
ATOM   2298  HB2 LYS A 315      20.329  34.988  39.497  1.00 21.73           H
ATOM   2299  HB3 LYS A 315      19.965  34.240  40.857  1.00 21.73           H
ATOM   2300  HG2 LYS A 315      22.103  34.591  41.652  1.00 47.20           H
ATOM   2301  HG3 LYS A 315      22.546  35.195  40.247  1.00 47.20           H
ATOM   2302  HD2 LYS A 315      20.961  36.976  40.671  1.00 60.23           H
ATOM   2303  HD3 LYS A 315      20.922  36.429  42.172  1.00 60.23           H
ATOM   2304  HE2 LYS A 315      23.251  37.461  40.884  1.00 59.86           H
ATOM   2305  HE3 LYS A 315      22.497  38.158  42.106  1.00 59.86           H
ATOM   2306  HZ1 LYS A 315      24.244  37.098  42.990  1.00 50.07           H
ATOM   2307  HZ2 LYS A 315      23.118  36.260  43.351  1.00 50.07           H
ATOM   2308  HZ3 LYS A 315      23.995  35.870  42.264  1.00 50.07           H
ATOM   2309  N   PHE A 316      20.000  31.428  40.942  1.00 11.28           N
ATOM   2310  CA  PHE A 316      19.925  30.287  41.841  1.00 10.71           C
ATOM   2311  C   PHE A 316      20.719  29.110  41.283  1.00 12.23           C
ATOM   2312  O   PHE A 316      21.507  28.499  42.002  1.00 12.45           O
ATOM   2313  CB  PHE A 316      18.460  29.916  42.071  1.00 10.51           C
ATOM   2314  CG  PHE A 316      18.269  28.709  42.939  1.00 11.45           C
ATOM   2315  CD1 PHE A 316      18.294  28.832  44.319  1.00 16.66           C
ATOM   2316  CD2 PHE A 316      18.101  27.466  42.391  1.00 14.11           C
ATOM   2317  CE1 PHE A 316      18.134  27.732  45.124  1.00 16.70           C
ATOM   2318  CE2 PHE A 316      17.943  26.349  43.221  1.00 14.17           C
ATOM   2319  CZ  PHE A 316      17.964  26.508  44.570  1.00 15.27           C
ATOM   2320  H   PHE A 316      19.240  31.711  40.662  1.00 13.54           H
ATOM   2321  HA  PHE A 316      20.303  30.519  42.702  1.00 12.85           H
ATOM   2322  HB2 PHE A 316      18.013  30.662  42.485  1.00 12.62           H
ATOM   2323  HB3 PHE A 316      18.063  29.729  41.207  1.00 12.62           H
ATOM   2324  HD1 PHE A 316      18.414  29.672  44.705  1.00 19.99           H
ATOM   2325  HD2 PHE A 316      18.088  27.368  41.464  1.00 16.94           H
ATOM   2326  HE1 PHE A 316      18.148  27.828  46.052  1.00 20.04           H
ATOM   2327  HE2 PHE A 316      17.820  25.503  42.854  1.00 17.01           H
ATOM   2328  HZ  PHE A 316      17.853  25.768  45.124  1.00 18.33           H
ATOM   2329  N   GLN A 317      20.535  28.789  39.991  1.00 11.06           N
ATOM   2330  CA  GLN A 317      21.205  27.616  39.415  1.00 10.76           C
ATOM   2331  C   GLN A 317      22.729  27.763  39.487  1.00 13.35           C
ATOM   2332  O   GLN A 317      23.438  26.807  39.811  1.00  9.56           O
ATOM   2333  CB  GLN A 317      20.802  27.391  37.958  1.00  9.58           C
ATOM   2334  CG  GLN A 317      19.349  26.969  37.729  1.00 10.90           C
ATOM   2335  CD  GLN A 317      18.996  25.676  38.439  1.00 17.15           C
ATOM   2336  OE1 GLN A 317      19.794  24.746  38.505  1.00 14.22           O
ATOM   2337  NE2 GLN A 317      17.807  25.625  38.994  1.00 12.24           N
ATOM   2338  H   GLN A 317      20.046  29.236  39.444  1.00 13.27           H
ATOM   2339  HA  GLN A 317      20.948  26.835  39.932  1.00 12.91           H
ATOM   2340  HB2 GLN A 317      20.946  28.221  37.480  1.00 11.49           H
ATOM   2341  HB3 GLN A 317      21.368  26.701  37.578  1.00 11.49           H
ATOM   2342  HG2 GLN A 317      18.759  27.661  38.060  1.00 13.08           H
ATOM   2343  HG3 GLN A 317      19.202  26.839  36.779  1.00 13.08           H
ATOM   2344 HE21 GLN A 317      17.297  26.318  38.958  1.00 14.69           H
ATOM   2345 HE22 GLN A 317      17.535  24.911  39.387  1.00 14.69           H
ATOM   2346  N   VAL A 318      23.238  28.946  39.140  1.00 14.43           N
ATOM   2347  CA  VAL A 318      24.677  29.216  39.221  1.00 14.44           C
ATOM   2348  C   VAL A 318      25.177  29.094  40.667  1.00 12.69           C
ATOM   2349  O   VAL A 318      26.218  28.477  40.932  1.00 14.57           O
ATOM   2350  CB  VAL A 318      24.998  30.600  38.622  1.00 13.82           C
ATOM   2351  CG1 VAL A 318      26.466  31.002  38.897  1.00 19.01           C
ATOM   2352  CG2 VAL A 318      24.724  30.598  37.156  1.00 14.67           C
ATOM   2353  H   VAL A 318      22.762  29.603  38.846  1.00 17.31           H
ATOM   2354  HA  VAL A 318      25.139  28.559  38.674  1.00 17.32           H
ATOM   2355  HB  VAL A 318      24.429  31.268  39.038  1.00 16.59           H
ATOM   2356 HG11 VAL A 318      26.639  31.850  38.465  1.00 22.81           H
ATOM   2357 HG12 VAL A 318      26.612  31.085  39.852  1.00 22.81           H
ATOM   2358 HG13 VAL A 318      27.052  30.324  38.527  1.00 22.81           H
ATOM   2359 HG21 VAL A 318      24.949  31.470  36.795  1.00 17.61           H
ATOM   2360 HG22 VAL A 318      25.264  29.910  36.737  1.00 17.61           H
ATOM   2361 HG23 VAL A 318      23.781  30.425  37.009  1.00 17.61           H
ATOM   2362  N   GLY A 319      24.463  29.702  41.617  1.00 10.43           N
ATOM   2363  CA  GLY A 319      24.890  29.632  43.005  1.00 13.86           C
ATOM   2364  C   GLY A 319      24.940  28.209  43.518  1.00 18.61           C
ATOM   2365  O   GLY A 319      25.872  27.813  44.232  1.00 15.53           O
ATOM   2366  H   GLY A 319      23.743  30.149  41.478  1.00 12.51           H
ATOM   2367  HA2 GLY A 319      25.767  30.028  43.109  1.00 16.63           H
ATOM   2368  HA3 GLY A 319      24.261  30.122  43.551  1.00 16.63           H
ATOM   2369  N   LEU A 320      23.963  27.406  43.124  1.00 14.05           N
ATOM   2370  CA  LEU A 320      23.924  26.016  43.541  1.00 14.28           C
ATOM   2371  C   LEU A 320      25.038  25.225  42.879  1.00 13.29           C
ATOM   2372  O   LEU A 320      25.714  24.429  43.545  1.00 11.94           O
ATOM   2373  CB  LEU A 320      22.533  25.446  43.232  1.00 13.53           C
ATOM   2374  CG  LEU A 320      22.270  24.042  43.718  1.00 19.18           C
ATOM   2375  CD1 LEU A 320      22.325  23.992  45.210  1.00 17.11           C
ATOM   2376  CD2 LEU A 320      20.900  23.600  43.219  1.00 15.42           C
ATOM   2377  H   LEU A 320      23.317  27.639  42.606  1.00 16.85           H
ATOM   2378  HA  LEU A 320      24.056  25.983  44.502  1.00 17.13           H
ATOM   2379  HB2 LEU A 320      21.856  26.017  43.630  1.00 16.24           H
ATOM   2380  HB3 LEU A 320      22.419  25.440  42.269  1.00 16.24           H
ATOM   2381  HG  LEU A 320      22.952  23.446  43.360  1.00 23.02           H
ATOM   2382 HD11 LEU A 320      22.108  23.096  45.504  1.00 20.53           H
ATOM   2383 HD12 LEU A 320      23.217  24.229  45.511  1.00 20.53           H
ATOM   2384 HD13 LEU A 320      21.677  24.623  45.552  1.00 20.53           H
ATOM   2385 HD21 LEU A 320      20.724  22.697  43.531  1.00 18.51           H
ATOM   2386 HD22 LEU A 320      20.238  24.210  43.566  1.00 18.51           H
ATOM   2387 HD23 LEU A 320      20.898  23.620  42.253  1.00 18.51           H
ATOM   2388  N   LYS A 321      25.301  25.472  41.584  1.00 14.13           N
ATOM   2389  CA  LYS A 321      26.401  24.780  40.914  1.00 16.57           C
ATOM   2390  C   LYS A 321      27.716  25.034  41.625  1.00 23.17           C
ATOM   2391  O   LYS A 321      28.569  24.145  41.697  1.00 19.35           O
ATOM   2392  CB  LYS A 321      26.584  25.222  39.449  1.00 17.06           C
ATOM   2393  CG  LYS A 321      25.827  24.488  38.431  1.00 28.51           C
ATOM   2394  CD  LYS A 321      26.349  23.112  38.184  1.00 25.01           C
ATOM   2395  CE  LYS A 321      25.431  22.494  37.203  1.00 22.80           C
ATOM   2396  NZ  LYS A 321      25.636  21.063  36.956  1.00 21.29           N1+
ATOM   2397  H   LYS A 321      24.866  26.036  41.099  1.00 16.96           H
ATOM   2398  HA  LYS A 321      26.223  23.826  40.921  1.00 19.88           H
ATOM   2399  HB2 LYS A 321      26.338  26.158  39.372  1.00 20.47           H
ATOM   2400  HB3 LYS A 321      27.512  25.107  39.201  1.00 20.47           H
ATOM   2401  HG2 LYS A 321      24.904  24.420  38.729  1.00 34.21           H
ATOM   2402  HG3 LYS A 321      25.866  24.973  37.591  1.00 34.21           H
ATOM   2403  HD2 LYS A 321      27.245  23.145  37.822  1.00 30.01           H
ATOM   2404  HD3 LYS A 321      26.315  22.594  39.004  1.00 30.01           H
ATOM   2405  HE2 LYS A 321      24.527  22.596  37.539  1.00 27.36           H
ATOM   2406  HE3 LYS A 321      25.515  22.966  36.359  1.00 27.36           H
ATOM   2407  HZ1 LYS A 321      25.116  20.777  36.292  1.00 25.55           H
ATOM   2408  HZ2 LYS A 321      26.491  20.927  36.733  1.00 25.55           H
ATOM   2409  HZ3 LYS A 321      25.454  20.601  37.695  1.00 25.55           H
ATOM   2410  N   LYS A 322      27.928  26.272  42.072  1.00 20.87           N
ATOM   2411  CA  LYS A 322      29.205  26.669  42.657  1.00 23.14           C
ATOM   2412  C   LYS A 322      29.461  26.040  44.003  1.00 21.78           C
ATOM   2413  O   LYS A 322      30.606  26.017  44.443  1.00 25.91           O
ATOM   2414  CB  LYS A 322      29.271  28.188  42.825  1.00 18.65           C
ATOM   2415  CG  LYS A 322      29.591  28.889  41.524  1.00 23.92           C
ATOM   2416  CD  LYS A 322      29.824  30.354  41.821  1.00 37.23           C
ATOM   2417  CE  LYS A 322      30.590  31.012  40.726  1.00 43.18           C
ATOM   2418  NZ  LYS A 322      31.923  30.371  40.476  1.00 50.94           N1+
ATOM   2419  H   LYS A 322      27.343  26.900  42.025  1.00 25.04           H
ATOM   2420  HA  LYS A 322      29.924  26.401  42.068  1.00 27.77           H
ATOM   2421  HB2 LYS A 322      28.419  28.516  43.144  1.00 22.38           H
ATOM   2422  HB3 LYS A 322      29.952  28.411  43.476  1.00 22.38           H
ATOM   2423  HG2 LYS A 322      30.397  28.514  41.135  1.00 28.70           H
ATOM   2424  HG3 LYS A 322      28.853  28.802  40.909  1.00 28.70           H
ATOM   2425  HD2 LYS A 322      28.973  30.811  41.912  1.00 44.68           H
ATOM   2426  HD3 LYS A 322      30.342  30.443  42.637  1.00 44.68           H
ATOM   2427  HE2 LYS A 322      30.064  30.946  39.911  1.00 51.81           H
ATOM   2428  HE3 LYS A 322      30.738  31.943  40.960  1.00 51.81           H
ATOM   2429  HZ1 LYS A 322      32.445  30.945  40.039  1.00 61.13           H
ATOM   2430  HZ2 LYS A 322      32.315  30.146  41.243  1.00 61.13           H
ATOM   2431  HZ3 LYS A 322      31.820  29.640  39.975  1.00 61.13           H
ATOM   2432  N   LEU A 323      28.425  25.576  44.688  1.00 20.36           N
ATOM   2433  CA  LEU A 323      28.644  24.822  45.906  1.00 16.27           C
ATOM   2434  C   LEU A 323      29.337  23.495  45.635  1.00 18.81           C
ATOM   2435  O   LEU A 323      29.916  22.922  46.562  1.00 21.43           O
ATOM   2436  CB  LEU A 323      27.336  24.561  46.627  1.00 19.54           C
ATOM   2437  CG  LEU A 323      26.547  25.759  47.157  1.00 27.56           C
ATOM   2438  CD1 LEU A 323      25.277  25.301  47.815  1.00 23.96           C
ATOM   2439  CD2 LEU A 323      27.395  26.539  48.114  1.00 30.62           C
ATOM   2440  H   LEU A 323      27.602  25.682  44.471  1.00 24.43           H
ATOM   2441  HA  LEU A 323      29.210  25.340  46.495  1.00 19.53           H
ATOM   2442  HB2 LEU A 323      26.754  24.097  46.011  1.00 23.45           H
ATOM   2443  HB3 LEU A 323      27.515  23.981  47.387  1.00 23.45           H
ATOM   2444  HG  LEU A 323      26.306  26.341  46.418  1.00 33.08           H
ATOM   2445 HD11 LEU A 323      24.791  26.077  48.140  1.00 28.75           H
ATOM   2446 HD12 LEU A 323      24.739  24.824  47.161  1.00 28.75           H
ATOM   2447 HD13 LEU A 323      25.501  24.711  48.550  1.00 28.75           H
ATOM   2448 HD21 LEU A 323      26.879  27.296  48.435  1.00 36.74           H
ATOM   2449 HD22 LEU A 323      27.633  25.961  48.854  1.00 36.74           H
ATOM   2450 HD23 LEU A 323      28.193  26.847  47.658  1.00 36.74           H
ATOM   2451  N   ASN A 324      29.295  22.989  44.407  1.00 18.07           N
ATOM   2452  CA  ASN A 324      29.945  21.719  44.073  1.00 21.60           C
ATOM   2453  C   ASN A 324      29.532  20.616  45.054  1.00 23.43           C
ATOM   2454  O   ASN A 324      30.361  19.986  45.709  1.00 21.24           O
ATOM   2455  CB  ASN A 324      31.471  21.876  44.078  1.00 25.19           C
ATOM   2456  CG  ASN A 324      31.974  22.763  42.963  1.00 41.32           C
ATOM   2457  OD1 ASN A 324      31.818  22.446  41.787  1.00 42.42           O
ATOM   2458  ND2 ASN A 324      32.583  23.891  43.328  1.00 47.36           N
ATOM   2459  H   ASN A 324      28.894  23.366  43.744  1.00 21.68           H
ATOM   2460  HA  ASN A 324      29.679  21.447  43.183  1.00 25.92           H
ATOM   2461  HB2 ASN A 324      31.743  22.267  44.921  1.00 30.23           H
ATOM   2462  HB3 ASN A 324      31.881  21.002  43.972  1.00 30.23           H
ATOM   2463 HD21 ASN A 324      32.892  24.426  42.729  1.00 56.83           H
ATOM   2464 HD22 ASN A 324      32.668  24.081  44.163  1.00 56.83           H
ATOM   2465  N   LEU A 325      28.222  20.407  45.171  1.00 15.88           N
ATOM   2466  CA  LEU A 325      27.707  19.438  46.128  1.00 14.36           C
ATOM   2467  C   LEU A 325      28.052  18.025  45.710  1.00 21.14           C
ATOM   2468  O   LEU A 325      27.992  17.677  44.524  1.00 14.46           O
ATOM   2469  CB  LEU A 325      26.179  19.545  46.264  1.00 13.23           C
ATOM   2470  CG  LEU A 325      25.655  20.867  46.800  1.00 17.42           C
ATOM   2471  CD1 LEU A 325      24.122  20.825  46.825  1.00 19.80           C
ATOM   2472  CD2 LEU A 325      26.203  21.137  48.154  1.00 16.73           C
ATOM   2473  H   LEU A 325      27.620  20.812  44.713  1.00 19.06           H
ATOM   2474  HA  LEU A 325      28.114  19.595  46.994  1.00 17.23           H
ATOM   2475  HB2 LEU A 325      25.781  19.413  45.392  1.00 15.87           H
ATOM   2476  HB3 LEU A 325      25.859  18.855  46.862  1.00 15.87           H
ATOM   2477  HG  LEU A 325      25.938  21.587  46.216  1.00 20.90           H
ATOM   2478 HD11 LEU A 325      23.784  21.668  47.166  1.00 23.76           H
ATOM   2479 HD12 LEU A 325      23.804  20.682  45.922  1.00 23.76           H
ATOM   2480 HD13 LEU A 325      23.840  20.099  47.397  1.00 23.76           H
ATOM   2481 HD21 LEU A 325      25.830  21.972  48.477  1.00 20.08           H
ATOM   2482 HD22 LEU A 325      25.957  20.408  48.740  1.00 20.08           H
ATOM   2483 HD23 LEU A 325      27.169  21.214  48.100  1.00 20.08           H
ATOM   2484  N   HIS A 326      28.373  17.194  46.697  1.00 14.74           N
ATOM   2485  CA  HIS A 326      28.366  15.759  46.433  1.00 14.71           C
ATOM   2486  C   HIS A 326      26.939  15.301  46.141  1.00 15.00           C
ATOM   2487  O   HIS A 326      25.966  15.907  46.585  1.00 10.37           O
ATOM   2488  CB  HIS A 326      28.904  14.977  47.634  1.00 19.70           C
ATOM   2489  CG  HIS A 326      30.289  15.375  48.066  1.00 19.88           C
ATOM   2490  ND1 HIS A 326      30.970  14.714  49.069  1.00 22.15           N
ATOM   2491  CD2 HIS A 326      31.111  16.366  47.643  1.00 23.69           C
ATOM   2492  CE1 HIS A 326      32.150  15.278  49.240  1.00 23.62           C
ATOM   2493  NE2 HIS A 326      32.259  16.285  48.393  1.00 21.92           N
ATOM   2494  H   HIS A 326      28.576  17.431  47.503  1.00 17.68           H
ATOM   2495  HA  HIS A 326      28.925  15.564  45.667  1.00 17.65           H
ATOM   2496  HB2 HIS A 326      28.915  14.036  47.408  1.00 23.65           H
ATOM   2497  HB3 HIS A 326      28.305  15.130  48.379  1.00 23.65           H
ATOM   2498  HD2 HIS A 326      30.930  16.987  46.973  1.00 28.43           H
ATOM   2499  HE1 HIS A 326      32.796  15.016  49.854  1.00 28.34           H
ATOM   2500  HE2 HIS A 326      32.943  16.800  48.316  1.00 26.30           H
ATOM   2501  N   GLU A 327      26.814  14.186  45.425  1.00 13.36           N
ATOM   2502  CA  GLU A 327      25.486  13.645  45.154  1.00 12.07           C
ATOM   2503  C   GLU A 327      24.761  13.332  46.455  1.00 11.70           C
ATOM   2504  O   GLU A 327      23.556  13.593  46.583  1.00 11.58           O
ATOM   2505  CB  GLU A 327      25.577  12.402  44.269  1.00 20.97           C
ATOM   2506  CG  GLU A 327      24.213  11.871  43.885  1.00 19.33           C
ATOM   2507  CD  GLU A 327      24.255  10.827  42.774  1.00 24.81           C
ATOM   2508  OE1 GLU A 327      24.988   9.816  42.898  1.00 22.15           O
ATOM   2509  OE2 GLU A 327      23.537  11.033  41.783  1.00 26.79           O1-
ATOM   2510  H   GLU A 327      27.463  13.726  45.111  1.00 16.03           H
ATOM   2511  HA  GLU A 327      24.961  14.303  44.671  1.00 14.48           H
ATOM   2512  HB2 GLU A 327      26.067  12.603  43.454  1.00 25.17           H
ATOM   2513  HB3 GLU A 327      26.023  11.699  44.768  1.00 25.17           H
ATOM   2514  HG2 GLU A 327      23.822  11.445  44.665  1.00 23.19           H
ATOM   2515  HG3 GLU A 327      23.656  12.604  43.591  1.00 23.19           H
ATOM   2516  N   GLU A 328      25.506  12.873  47.469  1.00 13.21           N
ATOM   2517  CA  GLU A 328      24.929  12.649  48.794  1.00 10.92           C
ATOM   2518  C   GLU A 328      24.290  13.912  49.367  1.00 10.88           C
ATOM   2519  O   GLU A 328      23.221  13.856  49.970  1.00 11.90           O
ATOM   2520  CB  GLU A 328      26.003  12.129  49.760  1.00 14.94           C
ATOM   2521  CG  GLU A 328      26.535  10.715  49.464  1.00 14.96           C
ATOM   2522  CD  GLU A 328      27.613  10.630  48.404  1.00 16.98           C
ATOM   2523  OE1 GLU A 328      28.228   9.553  48.305  1.00 20.89           O
ATOM   2524  OE2 GLU A 328      27.862  11.593  47.659  1.00 17.84           O1-
ATOM   2525  H   GLU A 328      26.341  12.685  47.408  1.00 15.85           H
ATOM   2526  HA  GLU A 328      24.233  11.975  48.717  1.00 13.10           H
ATOM   2527  HB2 GLU A 328      26.754  12.746  49.745  1.00 17.93           H
ATOM   2528  HB3 GLU A 328      25.624  12.111  50.652  1.00 17.93           H
ATOM   2529  HG2 GLU A 328      26.901  10.329  50.280  1.00 17.96           H
ATOM   2530  HG3 GLU A 328      25.792  10.172  49.158  1.00 17.96           H
ATOM   2531  N   GLU A 329      24.940  15.056  49.212  1.00 10.81           N
ATOM   2532  CA  GLU A 329      24.397  16.298  49.747  1.00 13.26           C
ATOM   2533  C   GLU A 329      23.187  16.758  48.932  1.00 12.51           C
ATOM   2534  O   GLU A 329      22.194  17.248  49.478  1.00 12.73           O
ATOM   2535  CB  GLU A 329      25.509  17.353  49.746  1.00 11.56           C
ATOM   2536  CG  GLU A 329      26.604  17.019  50.766  1.00 13.60           C
ATOM   2537  CD  GLU A 329      27.975  17.663  50.454  1.00 16.56           C
ATOM   2538  OE1 GLU A 329      28.855  17.623  51.330  1.00 19.20           O
ATOM   2539  OE2 GLU A 329      28.173  18.205  49.347  1.00 13.87           O1-
ATOM   2540  H   GLU A 329      25.683  15.138  48.786  1.00 12.98           H
ATOM   2541  HA  GLU A 329      24.111  16.142  50.659  1.00 15.91           H
ATOM   2542  HB2 GLU A 329      25.911  17.367  48.864  1.00 13.88           H
ATOM   2543  HB3 GLU A 329      25.153  18.227  49.954  1.00 13.88           H
ATOM   2544  HG2 GLU A 329      26.304  17.315  51.641  1.00 16.32           H
ATOM   2545  HG3 GLU A 329      26.729  16.061  50.773  1.00 16.32           H
ATOM   2546  N   HIS A 330      23.270  16.594  47.620  1.00 11.47           N
ATOM   2547  CA  HIS A 330      22.180  16.949  46.718  1.00 13.43           C
ATOM   2548  C   HIS A 330      20.892  16.204  47.053  1.00  8.28           C
ATOM   2549  O   HIS A 330      19.809  16.807  47.128  1.00  8.19           O
ATOM   2550  CB  HIS A 330      22.652  16.643  45.296  1.00 14.33           C
ATOM   2551  CG  HIS A 330      21.668  16.998  44.228  1.00 11.25           C
ATOM   2552  ND1 HIS A 330      21.357  18.303  43.906  1.00 16.73           N
ATOM   2553  CD2 HIS A 330      20.977  16.221  43.364  1.00 13.00           C
ATOM   2554  CE1 HIS A 330      20.493  18.315  42.908  1.00 17.83           C
ATOM   2555  NE2 HIS A 330      20.240  17.066  42.561  1.00 12.70           N
ATOM   2556  H   HIS A 330      23.963  16.269  47.231  1.00 13.76           H
ATOM   2557  HA  HIS A 330      22.001  17.899  46.797  1.00 16.12           H
ATOM   2558  HB2 HIS A 330      22.833  15.690  45.244  1.00 17.20           H
ATOM   2559  HB3 HIS A 330      23.479  17.131  45.136  1.00 17.20           H
ATOM   2560  HD2 HIS A 330      20.986  15.293  43.332  1.00 15.60           H
ATOM   2561  HE1 HIS A 330      20.123  19.078  42.522  1.00 21.40           H
ATOM   2562  HE2 HIS A 330      19.707  16.818  41.931  1.00 15.24           H
ATOM   2563  N   VAL A 331      20.970  14.889  47.237  1.00 12.82           N
ATOM   2564  CA  VAL A 331      19.743  14.130  47.475  1.00 11.61           C
ATOM   2565  C   VAL A 331      19.194  14.393  48.871  1.00 10.87           C
ATOM   2566  O   VAL A 331      17.973  14.387  49.065  1.00 11.14           O
ATOM   2567  CB  VAL A 331      19.939  12.610  47.221  1.00 12.79           C
ATOM   2568  CG1 VAL A 331      20.455  12.395  45.795  1.00 14.96           C
ATOM   2569  CG2 VAL A 331      20.852  11.971  48.235  1.00 15.07           C
ATOM   2570  H   VAL A 331      21.695  14.426  47.212  1.00 15.38           H
ATOM   2571  HA  VAL A 331      19.074  14.430  46.837  1.00 13.93           H
ATOM   2572  HB  VAL A 331      19.089  12.157  47.317  1.00 15.35           H
ATOM   2573 HG11 VAL A 331      20.564  11.443  45.657  1.00 17.95           H
ATOM   2574 HG12 VAL A 331      19.829  12.755  45.150  1.00 17.95           H
ATOM   2575 HG13 VAL A 331      21.312  12.835  45.705  1.00 17.95           H
ATOM   2576 HG21 VAL A 331      20.934  11.029  48.029  1.00 18.08           H
ATOM   2577 HG22 VAL A 331      21.717  12.404  48.170  1.00 18.08           H
ATOM   2578 HG23 VAL A 331      20.486  12.081  49.125  1.00 18.08           H
ATOM   2579  N   LEU A 332      20.066  14.631  49.861  1.00 11.61           N
ATOM   2580  CA  LEU A 332      19.595  15.003  51.192  1.00 11.79           C
ATOM   2581  C   LEU A 332      18.890  16.350  51.169  1.00  8.39           C
ATOM   2582  O   LEU A 332      17.875  16.534  51.839  1.00 10.58           O
ATOM   2583  CB  LEU A 332      20.762  15.045  52.176  1.00 13.57           C
ATOM   2584  CG  LEU A 332      21.200  13.689  52.718  1.00 11.54           C
ATOM   2585  CD1 LEU A 332      22.590  13.750  53.323  1.00 16.25           C
ATOM   2586  CD2 LEU A 332      20.213  13.232  53.717  1.00 13.47           C
ATOM   2587  H   LEU A 332      20.921  14.591  49.777  1.00 13.93           H
ATOM   2588  HA  LEU A 332      18.961  14.336  51.494  1.00 14.14           H
ATOM   2589  HB2 LEU A 332      21.527  15.419  51.713  1.00 16.28           H
ATOM   2590  HB3 LEU A 332      20.528  15.613  52.928  1.00 16.28           H
ATOM   2591  HG  LEU A 332      21.219  13.057  51.986  1.00 13.85           H
ATOM   2592 HD11 LEU A 332      22.823  12.871  53.663  1.00 19.50           H
ATOM   2593 HD12 LEU A 332      23.219  14.023  52.638  1.00 19.50           H
ATOM   2594 HD13 LEU A 332      22.589  14.400  54.045  1.00 19.50           H
ATOM   2595 HD21 LEU A 332      20.499  12.372  54.057  1.00 16.16           H
ATOM   2596 HD22 LEU A 332      20.162  13.883  54.434  1.00 16.16           H
ATOM   2597 HD23 LEU A 332      19.349  13.155  53.284  1.00 16.16           H
ATOM   2598  N   LEU A 333      19.429  17.298  50.417  1.00  9.13           N
ATOM   2599  CA  LEU A 333      18.797  18.613  50.302  1.00 11.33           C
ATOM   2600  C   LEU A 333      17.399  18.507  49.696  1.00 10.89           C
ATOM   2601  O   LEU A 333      16.470  19.177  50.156  1.00  7.72           O
ATOM   2602  CB  LEU A 333      19.671  19.550  49.455  1.00  9.78           C
ATOM   2603  CG  LEU A 333      19.248  21.034  49.437  1.00 14.10           C
ATOM   2604  CD1 LEU A 333      19.290  21.588  50.823  1.00 16.76           C
ATOM   2605  CD2 LEU A 333      20.083  21.891  48.539  1.00 16.96           C
ATOM   2606  H   LEU A 333      20.154  17.189  49.963  1.00 10.95           H
ATOM   2607  HA  LEU A 333      18.718  18.991  51.188  1.00 13.60           H
ATOM   2608  HB2 LEU A 333      20.576  19.520  49.802  1.00 11.74           H
ATOM   2609  HB3 LEU A 333      19.666  19.236  48.538  1.00 11.74           H
ATOM   2610  HG  LEU A 333      18.336  21.101  49.111  1.00 16.91           H
ATOM   2611 HD11 LEU A 333      19.035  22.520  50.760  1.00 20.11           H
ATOM   2612 HD12 LEU A 333      18.672  21.115  51.401  1.00 20.11           H
ATOM   2613 HD13 LEU A 333      20.193  21.512  51.165  1.00 20.11           H
ATOM   2614 HD21 LEU A 333      19.739  22.796  48.587  1.00 20.35           H
ATOM   2615 HD22 LEU A 333      21.004  21.867  48.837  1.00 20.35           H
ATOM   2616 HD23 LEU A 333      20.025  21.557  47.630  1.00 20.35           H
ATOM   2617  N   MET A 334      17.225  17.682  48.650  1.00 11.62           N
ATOM   2618  CA  MET A 334      15.888  17.520  48.072  1.00 10.23           C
ATOM   2619  C   MET A 334      14.935  16.905  49.080  1.00  8.64           C
ATOM   2620  O   MET A 334      13.768  17.285  49.145  1.00 10.47           O
ATOM   2621  CB  MET A 334      15.930  16.673  46.803  1.00 10.44           C
ATOM   2622  CG  MET A 334      16.598  17.384  45.622  1.00  8.93           C
ATOM   2623  SD  MET A 334      16.506  16.469  44.084  1.00 12.46           S
ATOM   2624  CE  MET A 334      17.444  15.029  44.440  1.00 11.32           C
ATOM   2625  H   MET A 334      17.848  17.225  48.275  1.00 13.95           H
ATOM   2626  HA  MET A 334      15.555  18.394  47.812  1.00 12.28           H
ATOM   2627  HB2 MET A 334      16.404  15.848  46.983  1.00 12.53           H
ATOM   2628  HB3 MET A 334      15.017  16.470  46.547  1.00 12.53           H
ATOM   2629  HG2 MET A 334      16.163  18.236  45.475  1.00 10.71           H
ATOM   2630  HG3 MET A 334      17.532  17.526  45.832  1.00 10.71           H
ATOM   2631  HE1 MET A 334      17.442  14.448  43.661  1.00 13.59           H
ATOM   2632  HE2 MET A 334      18.351  15.309  44.654  1.00 13.59           H
ATOM   2633  HE3 MET A 334      17.044  14.570  45.195  1.00 13.59           H
ATOM   2634  N   ALA A 335      15.418  15.940  49.867  1.00  7.49           N
ATOM   2635  CA  ALA A 335      14.576  15.269  50.871  1.00 10.78           C
ATOM   2636  C   ALA A 335      14.152  16.252  51.961  1.00 11.45           C
ATOM   2637  O   ALA A 335      12.983  16.288  52.384  1.00 10.57           O
ATOM   2638  CB  ALA A 335      15.332  14.078  51.493  1.00 11.82           C
ATOM   2639  H   ALA A 335      16.228  15.664  49.833  1.00  8.99           H
ATOM   2640  HA  ALA A 335      13.775  14.923  50.438  1.00 12.94           H
ATOM   2641  HB1 ALA A 335      14.763  13.619  52.128  1.00 14.18           H
ATOM   2642  HB2 ALA A 335      15.593  13.465  50.790  1.00 14.18           H
ATOM   2643  HB3 ALA A 335      16.127  14.397  51.949  1.00 14.18           H
ATOM   2644  N   ILE A 336      15.104  17.030  52.439  1.00 11.98           N
ATOM   2645  CA  ILE A 336      14.838  18.054  53.446  1.00  9.83           C
ATOM   2646  C   ILE A 336      13.825  19.076  52.927  1.00 16.75           C
ATOM   2647  O   ILE A 336      12.970  19.556  53.673  1.00 12.19           O
ATOM   2648  CB  ILE A 336      16.169  18.722  53.847  1.00  9.96           C
ATOM   2649  CG1 ILE A 336      17.042  17.732  54.612  1.00  9.01           C
ATOM   2650  CG2 ILE A 336      15.914  19.987  54.674  1.00 18.09           C
ATOM   2651  CD1 ILE A 336      18.461  18.230  54.925  1.00 15.59           C
ATOM   2652  H   ILE A 336      15.924  16.979  52.194  1.00 14.38           H
ATOM   2653  HA  ILE A 336      14.451  17.631  54.223  1.00 11.80           H
ATOM   2654  HB  ILE A 336      16.643  18.968  53.040  1.00 11.95           H
ATOM   2655 HG12 ILE A 336      16.607  17.514  55.451  1.00 10.81           H
ATOM   2656 HG13 ILE A 336      17.135  16.924  54.086  1.00 10.81           H
ATOM   2657 HG21 ILE A 336      16.760  20.377  54.936  1.00 21.70           H
ATOM   2658 HG22 ILE A 336      15.417  20.637  54.156  1.00 21.70           H
ATOM   2659 HG23 ILE A 336      15.407  19.734  55.464  1.00 21.70           H
ATOM   2660 HD11 ILE A 336      18.949  17.525  55.377  1.00 18.71           H
ATOM   2661 HD12 ILE A 336      18.915  18.466  54.103  1.00 18.71           H
ATOM   2662 HD13 ILE A 336      18.402  19.006  55.505  1.00 18.71           H
ATOM   2663  N   CYS A 337      13.950  19.468  51.662  1.00 13.50           N
ATOM   2664  CA  CYS A 337      12.990  20.391  51.063  1.00 11.22           C
ATOM   2665  C   CYS A 337      11.566  19.839  51.081  1.00 11.33           C
ATOM   2666  O   CYS A 337      10.633  20.549  51.449  1.00 12.51           O
ATOM   2667  CB  CYS A 337      13.437  20.722  49.644  1.00 10.78           C
ATOM   2668  SG  CYS A 337      12.352  21.784  48.712  1.00 14.14           S
ATOM   2669  H   CYS A 337      14.588  19.223  51.133  1.00 16.20           H
ATOM   2670  HA  CYS A 337      12.990  21.211  51.578  1.00 13.47           H
ATOM   2671  HB2 CYS A 337      14.297  21.170  49.709  1.00 12.94           H
ATOM   2672  HB3 CYS A 337      13.526  19.898  49.140  1.00 12.94           H
ATOM   2673  HG  CYS A 337      12.841  21.958  47.629  1.00 16.97           H
ATOM   2674  N   ILE A 338      11.380  18.563  50.756  1.00  9.98           N
ATOM   2675  CA  ILE A 338      10.040  17.983  50.725  1.00 12.18           C
ATOM   2676  C   ILE A 338       9.434  17.905  52.129  1.00 18.60           C
ATOM   2677  O   ILE A 338       8.269  18.250  52.339  1.00 13.03           O
ATOM   2678  CB  ILE A 338      10.089  16.595  50.046  1.00 13.89           C
ATOM   2679  CG1 ILE A 338      10.436  16.760  48.551  1.00 12.48           C
ATOM   2680  CG2 ILE A 338       8.769  15.856  50.216  1.00 12.34           C
ATOM   2681  CD1 ILE A 338      10.804  15.469  47.855  1.00 12.09           C
ATOM   2682  H   ILE A 338      12.014  18.013  50.567  1.00 11.98           H
ATOM   2683  HA  ILE A 338       9.471  18.556  50.189  1.00 14.62           H
ATOM   2684  HB  ILE A 338      10.788  16.070  50.466  1.00 16.66           H
ATOM   2685 HG12 ILE A 338       9.689  17.160  48.083  1.00 14.98           H
ATOM   2686 HG13 ILE A 338      11.209  17.342  48.475  1.00 14.98           H
ATOM   2687 HG21 ILE A 338       8.830  14.994  49.778  1.00 14.81           H
ATOM   2688 HG22 ILE A 338       8.582  15.722  51.158  1.00 14.81           H
ATOM   2689 HG23 ILE A 338       8.070  16.391  49.812  1.00 14.81           H
ATOM   2690 HD11 ILE A 338      11.054  15.656  46.937  1.00 14.50           H
ATOM   2691 HD12 ILE A 338      11.541  15.053  48.327  1.00 14.50           H
ATOM   2692 HD13 ILE A 338      10.029  14.886  47.878  1.00 14.50           H
ATOM   2693  N   VAL A 339      10.199  17.419  53.099  1.00 13.63           N
ATOM   2694  CA  VAL A 339       9.698  17.179  54.447  1.00 21.43           C
ATOM   2695  C   VAL A 339       9.846  18.435  55.294  1.00 15.09           C
ATOM   2696  O   VAL A 339      10.636  18.466  56.242  1.00 18.54           O
ATOM   2697  CB  VAL A 339      10.447  15.990  55.070  1.00 16.98           C
ATOM   2698  CG1 VAL A 339       9.903  15.681  56.408  1.00 26.83           C
ATOM   2699  CG2 VAL A 339      10.280  14.786  54.165  1.00 21.16           C
ATOM   2700  H   VAL A 339      11.023  17.209  52.986  1.00 16.36           H
ATOM   2701  HA  VAL A 339       8.754  16.948  54.406  1.00 25.72           H
ATOM   2702  HB  VAL A 339      11.392  16.204  55.163  1.00 20.38           H
ATOM   2703 HG11 VAL A 339      10.388  14.936  56.781  1.00 32.20           H
ATOM   2704 HG12 VAL A 339      10.003  16.448  56.992  1.00 32.20           H
ATOM   2705 HG13 VAL A 339       8.964  15.465  56.306  1.00 32.20           H
ATOM   2706 HG21 VAL A 339      10.729  14.029  54.573  1.00 25.39           H
ATOM   2707 HG22 VAL A 339       9.337  14.604  54.068  1.00 25.39           H
ATOM   2708 HG23 VAL A 339      10.676  14.975  53.300  1.00 25.39           H
ATOM   2709  N   SER A 340       9.116  19.493  54.944  1.00 20.92           N
ATOM   2710  CA  SER A 340       9.229  20.770  55.651  1.00 20.72           C
ATOM   2711  C   SER A 340       8.006  20.951  56.531  1.00 21.61           C
ATOM   2712  O   SER A 340       6.871  20.880  56.025  1.00 18.17           O
ATOM   2713  CB  SER A 340       9.346  21.958  54.691  1.00 24.56           C
ATOM   2714  OG  SER A 340      10.561  21.935  53.955  1.00 29.55           O
ATOM   2715  H   SER A 340       8.547  19.493  54.298  1.00 25.11           H
ATOM   2716  HA  SER A 340      10.025  20.755  56.198  1.00 24.87           H
ATOM   2717  HB2 SER A 340       8.599  21.946  54.072  1.00 29.47           H
ATOM   2718  HB3 SER A 340       9.316  22.772  55.221  1.00 29.47           H
ATOM   2719  HG  SER A 340      10.606  21.238  53.489  1.00 35.46           H
ATOM   2720  N   PRO A 341       8.185  21.177  57.830  1.00 20.95           N
ATOM   2721  CA  PRO A 341       7.024  21.300  58.720  1.00 21.02           C
ATOM   2722  C   PRO A 341       6.289  22.625  58.578  1.00 27.63           C
ATOM   2723  O   PRO A 341       5.134  22.731  59.008  1.00 26.01           O
ATOM   2724  CB  PRO A 341       7.658  21.157  60.116  1.00 26.66           C
ATOM   2725  CG  PRO A 341       9.023  21.661  59.949  1.00 25.97           C
ATOM   2726  CD  PRO A 341       9.448  21.183  58.586  1.00 26.08           C
ATOM   2727  HA  PRO A 341       6.399  20.574  58.551  1.00 25.22           H
ATOM   2728  HB2 PRO A 341       7.171  21.682  60.768  1.00 31.99           H
ATOM   2729  HB3 PRO A 341       7.677  20.224  60.374  1.00 31.99           H
ATOM   2730  HG2 PRO A 341       9.006  22.630  59.968  1.00 31.16           H
ATOM   2731  HG3 PRO A 341       9.598  21.308  60.644  1.00 31.16           H
ATOM   2732  HD2 PRO A 341      10.091  21.792  58.190  1.00 31.29           H
ATOM   2733  HD3 PRO A 341       9.796  20.280  58.644  1.00 31.29           H
ATOM   2734  N   ASP A 342       6.908  23.636  57.979  1.00 20.48           N
ATOM   2735  CA  ASP A 342       6.284  24.950  57.841  1.00 28.92           C
ATOM   2736  C   ASP A 342       5.648  25.128  56.476  1.00 31.23           C
ATOM   2737  O   ASP A 342       5.767  26.182  55.862  1.00 40.34           O
ATOM   2738  CB  ASP A 342       7.303  26.052  58.102  1.00 27.87           C
ATOM   2739  CG  ASP A 342       8.436  26.023  57.126  1.00 34.85           C
ATOM   2740  OD1 ASP A 342       9.082  27.070  56.925  1.00 45.52           O
ATOM   2741  OD2 ASP A 342       8.674  24.944  56.546  1.00 40.55           O1-
ATOM   2742  H   ASP A 342       7.700  23.581  57.651  1.00 24.58           H
ATOM   2743  HA  ASP A 342       5.577  25.022  58.500  1.00 34.70           H
ATOM   2744  HB2 ASP A 342       6.863  26.908  58.005  1.00 33.45           H
ATOM   2745  HB3 ASP A 342       7.666  25.961  58.997  1.00 33.45           H
ATOM   2746  N   ARG A 343       4.989  24.108  55.975  1.00 25.46           N
ATOM   2747  CA  ARG A 343       4.205  24.246  54.761  1.00 25.38           C
ATOM   2748  C   ARG A 343       2.753  24.471  55.138  1.00 25.95           C
ATOM   2749  O   ARG A 343       2.251  23.831  56.060  1.00 29.72           O
ATOM   2750  CB  ARG A 343       4.294  23.000  53.877  1.00 30.14           C
ATOM   2751  CG  ARG A 343       5.680  22.626  53.430  1.00 28.58           C
ATOM   2752  CD  ARG A 343       6.210  23.567  52.404  1.00 22.75           C
ATOM   2753  NE  ARG A 343       7.370  23.010  51.716  1.00 22.19           N
ATOM   2754  CZ  ARG A 343       8.118  23.697  50.858  1.00 17.00           C
ATOM   2755  NH1 ARG A 343       7.829  24.964  50.571  1.00 20.04           N
ATOM   2756  NH2 ARG A 343       9.166  23.133  50.297  1.00 18.53           N1+
ATOM   2757  H   ARG A 343       4.962  23.328  56.336  1.00 30.55           H
ATOM   2758  HA  ARG A 343       4.547  24.993  54.252  1.00 30.46           H
ATOM   2759  HB2 ARG A 343       3.954  22.249  54.388  1.00 36.17           H
ATOM   2760  HB3 ARG A 343       3.749  23.123  53.085  1.00 36.17           H
ATOM   2761  HG2 ARG A 343       6.275  22.645  54.198  1.00 34.30           H
ATOM   2762  HG3 ARG A 343       5.662  21.734  53.043  1.00 34.30           H
ATOM   2763  HD2 ARG A 343       5.517  23.761  51.754  1.00 27.30           H
ATOM   2764  HD3 ARG A 343       6.496  24.382  52.846  1.00 27.30           H
ATOM   2765  HE  ARG A 343       7.597  22.199  51.894  1.00 26.63           H
ATOM   2766 HH11 ARG A 343       7.152  25.352  50.933  1.00 24.05           H
ATOM   2767 HH12 ARG A 343       8.319  25.392  50.011  1.00 24.05           H
ATOM   2768 HH21 ARG A 343       9.362  22.314  50.475  1.00 22.23           H
ATOM   2769 HH22 ARG A 343       9.641  23.581  49.736  1.00 22.23           H
ATOM   2770  N   PRO A 344       2.037  25.350  54.448  1.00 35.28           N
ATOM   2771  CA  PRO A 344       0.643  25.615  54.823  1.00 34.30           C
ATOM   2772  C   PRO A 344      -0.216  24.363  54.760  1.00 27.22           C
ATOM   2773  O   PRO A 344      -0.164  23.594  53.802  1.00 28.69           O
ATOM   2774  CB  PRO A 344       0.215  26.662  53.790  1.00 34.88           C
ATOM   2775  CG  PRO A 344       1.506  27.386  53.495  1.00 46.41           C
ATOM   2776  CD  PRO A 344       2.506  26.295  53.417  1.00 35.20           C
ATOM   2777  HA  PRO A 344       0.583  25.982  55.718  1.00 41.16           H
ATOM   2778  HB2 PRO A 344      -0.122  26.227  52.991  1.00 41.86           H
ATOM   2779  HB3 PRO A 344      -0.443  27.265  54.166  1.00 41.86           H
ATOM   2780  HG2 PRO A 344       1.454  27.880  52.663  1.00 55.70           H
ATOM   2781  HG3 PRO A 344       1.717  27.975  54.238  1.00 55.70           H
ATOM   2782  HD2 PRO A 344       2.491  25.882  52.539  1.00 42.24           H
ATOM   2783  HD3 PRO A 344       3.386  26.639  53.637  1.00 42.24           H
ATOM   2784  N   GLY A 345      -1.003  24.150  55.807  1.00 31.60           N
ATOM   2785  CA  GLY A 345      -1.972  23.071  55.803  1.00 25.31           C
ATOM   2786  C   GLY A 345      -1.488  21.731  56.305  1.00 25.16           C
ATOM   2787  O   GLY A 345      -2.239  20.758  56.200  1.00 23.55           O
ATOM   2788  H   GLY A 345      -0.992  24.619  56.529  1.00 37.93           H
ATOM   2789  HA2 GLY A 345      -2.744  23.324  56.327  1.00 30.38           H
ATOM   2790  HA3 GLY A 345      -2.264  22.930  54.886  1.00 30.38           H
ATOM   2791  N   VAL A 346      -0.250  21.631  56.812  1.00 22.58           N
ATOM   2792  CA  VAL A 346       0.210  20.378  57.410  1.00 25.10           C
ATOM   2793  C   VAL A 346      -0.517  20.140  58.725  1.00 31.29           C
ATOM   2794  O   VAL A 346      -0.718  21.057  59.529  1.00 23.83           O
ATOM   2795  CB  VAL A 346       1.730  20.377  57.658  1.00 32.39           C
ATOM   2796  CG1 VAL A 346       2.498  20.603  56.371  1.00 28.93           C
ATOM   2797  CG2 VAL A 346       2.093  21.395  58.692  1.00 28.88           C
ATOM   2798  H   VAL A 346       0.329  22.268  56.819  1.00 27.10           H
ATOM   2799  HA  VAL A 346       0.005  19.636  56.818  1.00 30.12           H
ATOM   2800  HB  VAL A 346       1.993  19.513  58.013  1.00 38.86           H
ATOM   2801 HG11 VAL A 346       3.449  20.626  56.572  1.00 34.71           H
ATOM   2802 HG12 VAL A 346       2.302  19.881  55.756  1.00 34.71           H
ATOM   2803 HG13 VAL A 346       2.224  21.452  55.991  1.00 34.71           H
ATOM   2804 HG21 VAL A 346       3.055  21.387  58.816  1.00 34.65           H
ATOM   2805 HG22 VAL A 346       1.804  22.271  58.387  1.00 34.65           H
ATOM   2806 HG23 VAL A 346       1.662  21.181  59.534  1.00 34.65           H
ATOM   2807  N   GLN A 347      -0.840  18.882  58.976  1.00 27.42           N
ATOM   2808  CA  GLN A 347      -1.545  18.482  60.184  1.00 28.91           C
ATOM   2809  C   GLN A 347      -0.581  18.119  61.317  1.00 32.45           C
ATOM   2810  O   GLN A 347      -0.612  18.728  62.393  1.00 29.03           O
ATOM   2811  CB  GLN A 347      -2.466  17.312  59.831  1.00 40.57           C
ATOM   2812  CG  GLN A 347      -3.376  16.867  60.938  1.00 52.24           C
ATOM   2813  CD  GLN A 347      -4.063  15.549  60.613  1.00 69.52           C
ATOM   2814  OE1 GLN A 347      -3.726  14.861  59.614  1.00 57.84           O
ATOM   2815  NE2 GLN A 347      -5.037  15.181  61.459  1.00 61.63           N
ATOM   2816  H   GLN A 347      -0.657  18.228  58.450  1.00 32.91           H
ATOM   2817  HA  GLN A 347      -2.094  19.217  60.488  1.00 34.70           H
ATOM   2818  HB2 GLN A 347      -3.026  17.575  59.085  1.00 48.68           H
ATOM   2819  HB3 GLN A 347      -1.921  16.549  59.573  1.00 48.68           H
ATOM   2820  HG2 GLN A 347      -2.855  16.732  61.747  1.00 62.69           H
ATOM   2821  HG3 GLN A 347      -4.062  17.542  61.083  1.00 62.69           H
ATOM   2822 HE21 GLN A 347      -5.215  15.663  62.156  1.00 73.95           H
ATOM   2823 HE22 GLN A 347      -5.485  14.464  61.310  1.00 73.95           H
ATOM   2824  N   ASP A 348       0.293  17.140  61.090  1.00 23.64           N
ATOM   2825  CA  ASP A 348       1.190  16.670  62.146  1.00 28.66           C
ATOM   2826  C   ASP A 348       2.576  17.269  61.950  1.00 23.17           C
ATOM   2827  O   ASP A 348       3.521  16.610  61.522  1.00 22.90           O
ATOM   2828  CB  ASP A 348       1.238  15.157  62.181  1.00 24.56           C
ATOM   2829  CG  ASP A 348       1.844  14.640  63.471  1.00 27.58           C
ATOM   2830  OD1 ASP A 348       1.666  13.449  63.766  1.00 28.11           O
ATOM   2831  OD2 ASP A 348       2.495  15.442  64.185  1.00 18.91           O1-
ATOM   2832  H   ASP A 348       0.371  16.726  60.342  1.00 28.37           H
ATOM   2833  HA  ASP A 348       0.859  16.980  63.001  1.00 34.39           H
ATOM   2834  HB2 ASP A 348       0.333  14.814  62.117  1.00 29.47           H
ATOM   2835  HB3 ASP A 348       1.772  14.840  61.440  1.00 29.47           H
ATOM   2836  N   ALA A 349       2.690  18.542  62.308  1.00 17.80           N
ATOM   2837  CA  ALA A 349       3.945  19.261  62.133  1.00 18.73           C
ATOM   2838  C   ALA A 349       5.066  18.701  62.992  1.00 27.47           C
ATOM   2839  O   ALA A 349       6.240  18.773  62.593  1.00 21.57           O
ATOM   2840  CB  ALA A 349       3.745  20.746  62.447  1.00 23.77           C
ATOM   2841  H   ALA A 349       2.055  19.013  62.636  1.00 21.36           H
ATOM   2842  HA  ALA A 349       4.213  19.168  61.204  1.00 22.48           H
ATOM   2843  HB1 ALA A 349       4.596  21.200  62.340  1.00 28.52           H
ATOM   2844  HB2 ALA A 349       3.090  21.113  61.839  1.00 28.52           H
ATOM   2845  HB3 ALA A 349       3.441  20.842  63.360  1.00 28.52           H
ATOM   2846  N   ALA A 350       4.742  18.155  64.174  1.00 23.61           N
ATOM   2847  CA  ALA A 350       5.788  17.611  65.047  1.00 25.07           C
ATOM   2848  C   ALA A 350       6.445  16.380  64.414  1.00 15.69           C
ATOM   2849  O   ALA A 350       7.670  16.225  64.454  1.00 20.27           O
ATOM   2850  CB  ALA A 350       5.197  17.267  66.426  1.00 26.01           C
ATOM   2851  H   ALA A 350       3.942  18.106  64.481  1.00 28.33           H
ATOM   2852  HA  ALA A 350       6.475  18.286  65.176  1.00 30.09           H
ATOM   2853  HB1 ALA A 350       5.896  16.916  66.998  1.00 31.21           H
ATOM   2854  HB2 ALA A 350       4.825  18.073  66.817  1.00 31.21           H
ATOM   2855  HB3 ALA A 350       4.496  16.601  66.319  1.00 31.21           H
ATOM   2856  N   LEU A 351       5.638  15.504  63.829  1.00 19.18           N
ATOM   2857  CA  LEU A 351       6.154  14.324  63.152  1.00 20.36           C
ATOM   2858  C   LEU A 351       7.034  14.717  61.966  1.00 21.60           C
ATOM   2859  O   LEU A 351       8.159  14.225  61.821  1.00 19.62           O
ATOM   2860  CB  LEU A 351       4.994  13.461  62.687  1.00 27.60           C
ATOM   2861  CG  LEU A 351       5.183  11.950  62.641  1.00 30.91           C
ATOM   2862  CD1 LEU A 351       4.125  11.325  61.772  1.00 28.95           C
ATOM   2863  CD2 LEU A 351       6.545  11.577  62.193  1.00 42.00           C
ATOM   2864  H   LEU A 351       4.784  15.574  63.812  1.00 23.01           H
ATOM   2865  HA  LEU A 351       6.694  13.816  63.778  1.00 24.44           H
ATOM   2866  HB2 LEU A 351       4.249  13.627  63.285  1.00 33.12           H
ATOM   2867  HB3 LEU A 351       4.757  13.744  61.790  1.00 33.12           H
ATOM   2868  HG  LEU A 351       5.069  11.599  63.537  1.00 37.09           H
ATOM   2869 HD11 LEU A 351       4.262  10.367  61.732  1.00 34.74           H
ATOM   2870 HD12 LEU A 351       3.255  11.526  62.157  1.00 34.74           H
ATOM   2871 HD13 LEU A 351       4.183  11.702  60.896  1.00 34.74           H
ATOM   2872 HD21 LEU A 351       6.609  10.609  62.152  1.00 50.40           H
ATOM   2873 HD22 LEU A 351       6.689  11.961  61.312  1.00 50.40           H
ATOM   2874 HD23 LEU A 351       7.190  11.926  62.825  1.00 50.40           H
ATOM   2875  N   ILE A 352       6.530  15.608  61.111  1.00 22.11           N
ATOM   2876  CA  ILE A 352       7.294  16.076  59.951  1.00 17.46           C
ATOM   2877  C   ILE A 352       8.618  16.650  60.401  1.00 20.56           C
ATOM   2878  O   ILE A 352       9.671  16.393  59.790  1.00 16.34           O
ATOM   2879  CB  ILE A 352       6.455  17.096  59.158  1.00 16.02           C
ATOM   2880  CG1 ILE A 352       5.162  16.439  58.656  1.00 17.88           C
ATOM   2881  CG2 ILE A 352       7.238  17.647  57.961  1.00 20.70           C
ATOM   2882  CD1 ILE A 352       4.185  17.436  58.066  1.00 19.23           C
ATOM   2883  H   ILE A 352       5.742  15.948  61.176  1.00 26.53           H
ATOM   2884  HA  ILE A 352       7.497  15.330  59.364  1.00 20.95           H
ATOM   2885  HB  ILE A 352       6.229  17.832  59.747  1.00 19.22           H
ATOM   2886 HG12 ILE A 352       5.385  15.802  57.965  1.00 21.46           H
ATOM   2887 HG13 ILE A 352       4.723  15.982  59.385  1.00 21.46           H
ATOM   2888 HG21 ILE A 352       6.692  18.290  57.485  1.00 24.84           H
ATOM   2889 HG22 ILE A 352       8.047  18.079  58.273  1.00 24.84           H
ATOM   2890 HG23 ILE A 352       7.466  16.906  57.377  1.00 24.84           H
ATOM   2891 HD11 ILE A 352       3.378  16.963  57.803  1.00 23.07           H
ATOM   2892 HD12 ILE A 352       3.974  18.115  58.724  1.00 23.07           H
ATOM   2893 HD13 ILE A 352       4.595  17.848  57.292  1.00 23.07           H
ATOM   2894  N   GLU A 353       8.604  17.382  61.517  1.00 20.53           N
ATOM   2895  CA  GLU A 353       9.828  18.013  62.001  1.00 15.04           C
ATOM   2896  C   GLU A 353      10.828  16.968  62.483  1.00 16.72           C
ATOM   2897  O   GLU A 353      12.042  17.116  62.284  1.00 16.57           O
ATOM   2898  CB  GLU A 353       9.532  19.015  63.125  1.00 18.87           C
ATOM   2899  CG  GLU A 353      10.738  19.853  63.490  1.00 26.05           C
ATOM   2900  CD  GLU A 353      10.485  20.806  64.647  1.00 37.63           C
ATOM   2901  OE1 GLU A 353       9.332  21.257  64.820  1.00 33.74           O
ATOM   2902  OE2 GLU A 353      11.449  21.102  65.381  1.00 38.03           O1-
ATOM   2903  H   GLU A 353       7.905  17.510  62.005  1.00 24.64           H
ATOM   2904  HA  GLU A 353      10.235  18.503  61.271  1.00 18.05           H
ATOM   2905  HB2 GLU A 353       8.818  19.614  62.853  1.00 22.64           H
ATOM   2906  HB3 GLU A 353       9.270  18.525  63.921  1.00 22.64           H
ATOM   2907  HG2 GLU A 353      11.474  19.270  63.731  1.00 31.27           H
ATOM   2908  HG3 GLU A 353      10.979  20.396  62.726  1.00 31.27           H
ATOM   2909  N   ALA A 354      10.335  15.901  63.090  1.00 17.00           N
ATOM   2910  CA  ALA A 354      11.225  14.826  63.531  1.00 19.80           C
ATOM   2911  C   ALA A 354      11.871  14.131  62.339  1.00 15.77           C
ATOM   2912  O   ALA A 354      13.057  13.797  62.372  1.00 17.21           O
ATOM   2913  CB  ALA A 354      10.444  13.821  64.367  1.00 19.71           C
ATOM   2914  H   ALA A 354       9.501  15.773  63.247  1.00 20.40           H
ATOM   2915  HA  ALA A 354      11.928  15.191  64.089  1.00 23.76           H
ATOM   2916  HB1 ALA A 354      11.038  13.121  64.678  1.00 23.65           H
ATOM   2917  HB2 ALA A 354      10.048  14.283  65.121  1.00 23.65           H
ATOM   2918  HB3 ALA A 354       9.746  13.436  63.813  1.00 23.65           H
ATOM   2919  N   ILE A 355      11.093  13.879  61.297  1.00 14.64           N
ATOM   2920  CA  ILE A 355      11.641  13.324  60.057  1.00 17.04           C
ATOM   2921  C   ILE A 355      12.697  14.256  59.463  1.00 12.28           C
ATOM   2922  O   ILE A 355      13.804  13.830  59.121  1.00 18.00           O
ATOM   2923  CB  ILE A 355      10.511  13.052  59.060  1.00 20.45           C
ATOM   2924  CG1 ILE A 355       9.573  12.007  59.640  1.00 18.65           C
ATOM   2925  CG2 ILE A 355      11.103  12.594  57.681  1.00 20.05           C
ATOM   2926  CD1 ILE A 355       8.263  11.912  58.891  1.00 24.94           C
ATOM   2927  H   ILE A 355      10.245  14.016  61.290  1.00 17.57           H
ATOM   2928  HA  ILE A 355      12.068  12.477  60.251  1.00 20.45           H
ATOM   2929  HB  ILE A 355      10.012  13.877  58.933  1.00 24.53           H
ATOM   2930 HG12 ILE A 355      10.010  11.142  59.624  1.00 22.38           H
ATOM   2931 HG13 ILE A 355       9.368  12.247  60.556  1.00 22.38           H
ATOM   2932 HG21 ILE A 355      10.374  12.431  57.064  1.00 24.06           H
ATOM   2933 HG22 ILE A 355      11.675  13.289  57.325  1.00 24.06           H
ATOM   2934 HG23 ILE A 355      11.616  11.783  57.807  1.00 24.06           H
ATOM   2935 HD11 ILE A 355       7.698  11.258  59.331  1.00 29.92           H
ATOM   2936 HD12 ILE A 355       7.831  12.779  58.888  1.00 29.92           H
ATOM   2937 HD13 ILE A 355       8.447  11.630  57.980  1.00 29.92           H
ATOM   2938  N   GLN A 356      12.371  15.543  59.321  1.00 14.18           N
ATOM   2939  CA  GLN A 356      13.331  16.475  58.736  1.00 15.16           C
ATOM   2940  C   GLN A 356      14.585  16.589  59.583  1.00 22.21           C
ATOM   2941  O   GLN A 356      15.700  16.658  59.044  1.00 15.89           O
ATOM   2942  CB  GLN A 356      12.709  17.861  58.537  1.00 14.42           C
ATOM   2943  CG  GLN A 356      13.610  18.776  57.748  1.00 18.26           C
ATOM   2944  CD  GLN A 356      13.180  20.225  57.760  1.00 23.80           C
ATOM   2945  OE1 GLN A 356      13.180  20.872  58.800  1.00 20.98           O
ATOM   2946  NE2 GLN A 356      12.838  20.753  56.588  1.00 19.18           N
ATOM   2947  H   GLN A 356      11.615  15.886  59.545  1.00 17.02           H
ATOM   2948  HA  GLN A 356      13.611  16.143  57.868  1.00 18.20           H
ATOM   2949  HB2 GLN A 356      11.875  17.763  58.055  1.00 17.31           H
ATOM   2950  HB3 GLN A 356      12.550  18.280  59.398  1.00 17.31           H
ATOM   2951  HG2 GLN A 356      14.505  18.743  58.120  1.00 21.91           H
ATOM   2952  HG3 GLN A 356      13.631  18.471  56.826  1.00 21.91           H
ATOM   2953 HE21 GLN A 356      12.911  20.288  55.865  1.00 23.01           H
ATOM   2954 HE22 GLN A 356      12.542  21.561  56.548  1.00 23.01           H
ATOM   2955  N   ASP A 357      14.434  16.648  60.914  1.00 19.73           N
ATOM   2956  CA  ASP A 357      15.630  16.742  61.769  1.00 17.88           C
ATOM   2957  C   ASP A 357      16.566  15.558  61.566  1.00 17.10           C
ATOM   2958  O   ASP A 357      17.793  15.724  61.577  1.00 18.09           O
ATOM   2959  CB  ASP A 357      15.240  16.842  63.246  1.00 25.07           C
ATOM   2960  CG  ASP A 357      14.763  18.217  63.627  1.00 27.42           C
ATOM   2961  OD1 ASP A 357      15.030  19.180  62.877  1.00 28.54           O
ATOM   2962  OD2 ASP A 357      14.128  18.334  64.685  1.00 30.39           O1-
ATOM   2963  H   ASP A 357      13.677  16.652  61.323  1.00 23.68           H
ATOM   2964  HA  ASP A 357      16.128  17.540  61.541  1.00 21.46           H
ATOM   2965  HB2 ASP A 357      14.522  16.215  63.428  1.00 30.08           H
ATOM   2966  HB3 ASP A 357      16.011  16.628  63.799  1.00 30.08           H
ATOM   2967  N   ARG A 358      16.023  14.346  61.465  1.00 16.39           N
ATOM   2968  CA  ARG A 358      16.886  13.190  61.224  1.00 16.27           C
ATOM   2969  C   ARG A 358      17.678  13.343  59.908  1.00 17.76           C
ATOM   2970  O   ARG A 358      18.850  12.951  59.824  1.00 14.90           O
ATOM   2971  CB  ARG A 358      16.023  11.920  61.222  1.00 16.93           C
ATOM   2972  CG  ARG A 358      16.808  10.626  61.057  1.00 25.78           C
ATOM   2973  CD  ARG A 358      15.931   9.400  61.258  1.00 32.09           C
ATOM   2974  NE  ARG A 358      14.829   9.339  60.290  1.00 33.54           N
ATOM   2975  CZ  ARG A 358      13.892   8.407  60.282  1.00 30.14           C
ATOM   2976  NH1 ARG A 358      13.907   7.440  61.204  1.00 39.56           N
ATOM   2977  NH2 ARG A 358      12.927   8.449  59.374  1.00 29.33           N1+
ATOM   2978  H   ARG A 358      15.182  14.173  61.532  1.00 19.67           H
ATOM   2979  HA  ARG A 358      17.524  13.125  61.945  1.00 19.53           H
ATOM   2980  HB2 ARG A 358      15.530  11.867  62.055  1.00 20.31           H
ATOM   2981  HB3 ARG A 358      15.399  11.981  60.484  1.00 20.31           H
ATOM   2982  HG2 ARG A 358      17.182  10.591  60.162  1.00 30.93           H
ATOM   2983  HG3 ARG A 358      17.516  10.599  61.719  1.00 30.93           H
ATOM   2984  HD2 ARG A 358      16.473   8.603  61.153  1.00 38.50           H
ATOM   2985  HD3 ARG A 358      15.545   9.430  62.147  1.00 38.50           H
ATOM   2986  HE  ARG A 358      14.768   9.965  59.703  1.00 40.24           H
ATOM   2987 HH11 ARG A 358      14.531   7.420  61.796  1.00 47.47           H
ATOM   2988 HH12 ARG A 358      13.296   6.833  61.203  1.00 47.47           H
ATOM   2989 HH21 ARG A 358      12.919   9.075  58.784  1.00 35.19           H
ATOM   2990 HH22 ARG A 358      12.315   7.844  59.365  1.00 35.19           H
ATOM   2991  N   LEU A 359      17.047  13.911  58.868  1.00 16.51           N
ATOM   2992  CA  LEU A 359      17.746  14.185  57.609  1.00 13.60           C
ATOM   2993  C   LEU A 359      18.729  15.324  57.758  1.00 13.39           C
ATOM   2994  O   LEU A 359      19.840  15.263  57.216  1.00 16.23           O
ATOM   2995  CB  LEU A 359      16.723  14.510  56.507  1.00 15.14           C
ATOM   2996  CG  LEU A 359      15.701  13.431  56.208  1.00 17.19           C
ATOM   2997  CD1 LEU A 359      14.550  13.983  55.383  1.00 17.66           C
ATOM   2998  CD2 LEU A 359      16.372  12.348  55.488  1.00 23.84           C
ATOM   2999  H   LEU A 359      16.222  14.148  58.874  1.00 19.81           H
ATOM   3000  HA  LEU A 359      18.252  13.407  57.337  1.00 16.32           H
ATOM   3001  HB2 LEU A 359      16.221  15.287  56.794  1.00 18.17           H
ATOM   3002  HB3 LEU A 359      17.174  14.722  55.676  1.00 18.17           H
ATOM   3003  HG  LEU A 359      15.340  13.079  57.035  1.00 20.63           H
ATOM   3004 HD11 LEU A 359      13.929  13.270  55.172  1.00 21.19           H
ATOM   3005 HD12 LEU A 359      14.100  14.679  55.890  1.00 21.19           H
ATOM   3006 HD13 LEU A 359      14.917  14.352  54.568  1.00 21.19           H
ATOM   3007 HD21 LEU A 359      15.721  11.657  55.283  1.00 28.61           H
ATOM   3008 HD22 LEU A 359      16.743  12.712  54.671  1.00 28.61           H
ATOM   3009 HD23 LEU A 359      17.075  11.995  56.057  1.00 28.61           H
ATOM   3010  N   SER A 360      18.342  16.393  58.470  1.00 15.71           N
ATOM   3011  CA  SER A 360      19.249  17.524  58.665  1.00 16.68           C
ATOM   3012  C   SER A 360      20.496  17.105  59.412  1.00 18.03           C
ATOM   3013  O   SER A 360      21.612  17.502  59.051  1.00 16.64           O
ATOM   3014  CB  SER A 360      18.568  18.655  59.439  1.00 19.09           C
ATOM   3015  OG  SER A 360      17.461  19.159  58.743  1.00 30.16           O
ATOM   3016  H   SER A 360      17.569  16.482  58.833  1.00 18.85           H
ATOM   3017  HA  SER A 360      19.528  17.867  57.802  1.00 20.02           H
ATOM   3018  HB2 SER A 360      18.271  18.309  60.295  1.00 22.91           H
ATOM   3019  HB3 SER A 360      19.218  19.367  59.576  1.00 22.91           H
ATOM   3020  HG  SER A 360      16.896  18.547  58.633  1.00 36.19           H
ATOM   3021  N   ASN A 361      20.325  16.333  60.492  1.00 19.02           N
ATOM   3022  CA  ASN A 361      21.486  15.848  61.244  1.00 19.53           C
ATOM   3023  C   ASN A 361      22.344  14.912  60.399  1.00 19.40           C
ATOM   3024  O   ASN A 361      23.570  14.897  60.540  1.00 19.66           O
ATOM   3025  CB  ASN A 361      21.040  15.145  62.524  1.00 25.23           C
ATOM   3026  CG  ASN A 361      20.396  16.113  63.529  1.00 30.42           C
ATOM   3027  OD1 ASN A 361      20.833  17.255  63.671  1.00 36.75           O
ATOM   3028  ND2 ASN A 361      19.339  15.661  64.204  1.00 33.35           N
ATOM   3029  H   ASN A 361      19.561  16.083  60.801  1.00 22.82           H
ATOM   3030  HA  ASN A 361      22.037  16.602  61.499  1.00 23.43           H
ATOM   3031  HB2 ASN A 361      20.397  14.453  62.296  1.00 30.28           H
ATOM   3032  HB3 ASN A 361      21.817  14.746  62.951  1.00 30.28           H
ATOM   3033 HD21 ASN A 361      18.952  16.161  64.789  1.00 40.02           H
ATOM   3034 HD22 ASN A 361      19.023  14.876  64.031  1.00 40.02           H
ATOM   3035  N   THR A 362      21.735  14.150  59.497  1.00 18.82           N
ATOM   3036  CA  THR A 362      22.535  13.312  58.605  1.00 19.07           C
ATOM   3037  C   THR A 362      23.381  14.163  57.684  1.00 15.55           C
ATOM   3038  O   THR A 362      24.575  13.881  57.461  1.00 14.32           O
ATOM   3039  CB  THR A 362      21.623  12.379  57.801  1.00 16.12           C
ATOM   3040  OG1 THR A 362      20.899  11.507  58.678  1.00 17.48           O
ATOM   3041  CG2 THR A 362      22.410  11.537  56.847  1.00 16.64           C
ATOM   3042  H   THR A 362      20.883  14.098  59.395  1.00 22.58           H
ATOM   3043  HA  THR A 362      23.147  12.761  59.122  1.00 22.88           H
ATOM   3044  HB  THR A 362      20.982  12.906  57.300  1.00 19.35           H
ATOM   3045  HG1 THR A 362      20.377  11.964  59.152  1.00 20.98           H
ATOM   3046 HG21 THR A 362      21.799  10.968  56.357  1.00 19.96           H
ATOM   3047 HG22 THR A 362      22.904  12.085  56.219  1.00 19.96           H
ATOM   3048 HG23 THR A 362      23.022  10.975  57.346  1.00 19.96           H
ATOM   3049  N   LEU A 363      22.778  15.207  57.122  1.00 15.28           N
ATOM   3050  CA  LEU A 363      23.506  16.080  56.208  1.00 16.31           C
ATOM   3051  C   LEU A 363      24.640  16.821  56.931  1.00 13.03           C
ATOM   3052  O   LEU A 363      25.769  16.930  56.432  1.00 16.42           O
ATOM   3053  CB  LEU A 363      22.519  17.063  55.578  1.00 13.62           C
ATOM   3054  CG  LEU A 363      23.161  18.192  54.791  1.00 16.86           C
ATOM   3055  CD1 LEU A 363      23.936  17.615  53.621  1.00 15.24           C
ATOM   3056  CD2 LEU A 363      22.125  19.218  54.343  1.00 14.02           C
ATOM   3057  H   LEU A 363      21.955  15.415  57.251  1.00 18.34           H
ATOM   3058  HA  LEU A 363      23.900  15.543  55.508  1.00 19.57           H
ATOM   3059  HB2 LEU A 363      21.945  16.573  54.974  1.00 16.34           H
ATOM   3060  HB3 LEU A 363      21.982  17.456  56.285  1.00 16.34           H
ATOM   3061  HG  LEU A 363      23.787  18.663  55.362  1.00 20.23           H
ATOM   3062 HD11 LEU A 363      24.351  18.339  53.123  1.00 18.29           H
ATOM   3063 HD12 LEU A 363      24.621  17.024  53.966  1.00 18.29           H
ATOM   3064 HD13 LEU A 363      23.323  17.128  53.052  1.00 18.29           H
ATOM   3065 HD21 LEU A 363      22.574  19.932  53.862  1.00 16.82           H
ATOM   3066 HD22 LEU A 363      21.481  18.781  53.764  1.00 16.82           H
ATOM   3067 HD23 LEU A 363      21.672  19.575  55.125  1.00 16.82           H
ATOM   3068  N   GLN A 364      24.325  17.394  58.081  1.00 14.37           N
ATOM   3069  CA  GLN A 364      25.328  18.103  58.870  1.00 20.35           C
ATOM   3070  C   GLN A 364      26.504  17.189  59.231  1.00 13.93           C
ATOM   3071  O   GLN A 364      27.662  17.557  59.034  1.00 18.45           O
ATOM   3072  CB  GLN A 364      24.634  18.680  60.107  1.00 22.03           C
ATOM   3073  CG  GLN A 364      25.306  19.897  60.669  1.00 39.07           C
ATOM   3074  CD  GLN A 364      24.354  20.765  61.468  1.00 39.60           C
ATOM   3075  OE1 GLN A 364      23.146  20.490  61.560  1.00 47.19           O
ATOM   3076  NE2 GLN A 364      24.894  21.824  62.048  1.00 58.69           N
ATOM   3077  H   GLN A 364      23.533  17.388  58.432  1.00 17.25           H
ATOM   3078  HA  GLN A 364      25.687  18.835  58.350  1.00 24.42           H
ATOM   3079  HB2 GLN A 364      23.733  18.950  59.858  1.00 26.44           H
ATOM   3080  HB3 GLN A 364      24.591  18.001  60.797  1.00 26.44           H
ATOM   3081  HG2 GLN A 364      26.036  19.624  61.250  1.00 46.89           H
ATOM   3082  HG3 GLN A 364      25.649  20.437  59.940  1.00 46.89           H
ATOM   3083 HE21 GLN A 364      25.728  22.002  61.921  1.00 70.43           H
ATOM   3084 HE22 GLN A 364      24.413  22.330  62.548  1.00 70.43           H
ATOM   3085  N   THR A 365      26.221  15.961  59.659  1.00 18.14           N
ATOM   3086  CA  THR A 365      27.293  15.023  60.007  1.00 20.11           C
ATOM   3087  C   THR A 365      28.104  14.610  58.792  1.00 20.90           C
ATOM   3088  O   THR A 365      29.329  14.503  58.873  1.00 20.91           O
ATOM   3089  CB  THR A 365      26.694  13.789  60.673  1.00 21.64           C
ATOM   3090  OG1 THR A 365      25.910  14.196  61.788  1.00 22.38           O
ATOM   3091  CG2 THR A 365      27.754  12.856  61.128  1.00 22.38           C
ATOM   3092  H   THR A 365      25.420  15.664  59.767  1.00 21.77           H
ATOM   3093  HA  THR A 365      27.897  15.445  60.640  1.00 24.13           H
ATOM   3094  HB  THR A 365      26.121  13.326  60.046  1.00 25.97           H
ATOM   3095  HG1 THR A 365      25.249  14.645  61.525  1.00 26.86           H
ATOM   3096 HG21 THR A 365      27.337  12.077  61.523  1.00 26.85           H
ATOM   3097 HG22 THR A 365      28.299  12.569  60.377  1.00 26.85           H
ATOM   3098 HG23 THR A 365      28.320  13.291  61.779  1.00 26.85           H
ATOM   3099  N   TYR A 366      27.432  14.335  57.669  1.00 16.89           N
ATOM   3100  CA  TYR A 366      28.120  13.981  56.440  1.00 16.98           C
ATOM   3101  C   TYR A 366      29.101  15.063  56.030  1.00 11.30           C
ATOM   3102  O   TYR A 366      30.236  14.770  55.654  1.00 23.38           O
ATOM   3103  CB  TYR A 366      27.093  13.708  55.301  1.00 14.59           C
ATOM   3104  CG  TYR A 366      27.786  13.412  53.991  1.00 12.70           C
ATOM   3105  CD1 TYR A 366      28.230  14.453  53.157  1.00 13.95           C
ATOM   3106  CD2 TYR A 366      28.020  12.099  53.589  1.00 16.89           C
ATOM   3107  CE1 TYR A 366      28.892  14.191  51.996  1.00 16.68           C
ATOM   3108  CE2 TYR A 366      28.682  11.831  52.410  1.00 19.41           C
ATOM   3109  CZ  TYR A 366      29.112  12.871  51.625  1.00 17.11           C
ATOM   3110  OH  TYR A 366      29.784  12.597  50.495  1.00 18.30           O
ATOM   3111  H   TYR A 366      26.578  14.355  57.605  1.00 20.27           H
ATOM   3112  HA  TYR A 366      28.644  13.178  56.592  1.00 20.37           H
ATOM   3113  HB2 TYR A 366      26.570  12.919  55.518  1.00 17.51           H
ATOM   3114  HB3 TYR A 366      26.509  14.474  55.184  1.00 17.51           H
ATOM   3115  HD1 TYR A 366      28.099  15.342  53.406  1.00 16.74           H
ATOM   3116  HD2 TYR A 366      27.741  11.387  54.120  1.00 20.27           H
ATOM   3117  HE1 TYR A 366      29.193  14.892  51.462  1.00 20.01           H
ATOM   3118  HE2 TYR A 366      28.846  10.954  52.149  1.00 23.29           H
ATOM   3119  HH  TYR A 366      30.031  13.313  50.163  1.00 21.96           H
ATOM   3120  N   ILE A 367      28.675  16.326  56.054  1.00 18.22           N
ATOM   3121  CA  ILE A 367      29.542  17.431  55.615  1.00 14.43           C
ATOM   3122  C   ILE A 367      30.792  17.527  56.493  1.00 19.48           C
ATOM   3123  O   ILE A 367      31.917  17.656  55.993  1.00 21.49           O
ATOM   3124  CB  ILE A 367      28.770  18.761  55.625  1.00 18.12           C
ATOM   3125  CG1 ILE A 367      27.679  18.779  54.520  1.00 18.47           C
ATOM   3126  CG2 ILE A 367      29.714  19.961  55.473  1.00 25.34           C
ATOM   3127  CD1 ILE A 367      26.769  19.930  54.679  1.00 19.84           C
ATOM   3128  H   ILE A 367      27.893  16.562  56.322  1.00 21.86           H
ATOM   3129  HA  ILE A 367      29.829  17.256  54.706  1.00 17.32           H
ATOM   3130  HB  ILE A 367      28.340  18.842  56.491  1.00 21.74           H
ATOM   3131 HG12 ILE A 367      28.082  18.817  53.639  1.00 22.17           H
ATOM   3132 HG13 ILE A 367      27.134  17.979  54.598  1.00 22.17           H
ATOM   3133 HG21 ILE A 367      29.193  20.777  55.516  1.00 30.40           H
ATOM   3134 HG22 ILE A 367      30.362  19.966  56.194  1.00 30.40           H
ATOM   3135 HG23 ILE A 367      30.169  19.900  54.619  1.00 30.40           H
ATOM   3136 HD11 ILE A 367      26.072  19.881  54.006  1.00 23.81           H
ATOM   3137 HD12 ILE A 367      26.380  19.906  55.567  1.00 23.81           H
ATOM   3138 HD13 ILE A 367      27.280  20.744  54.557  1.00 23.81           H
ATOM   3139  N   ARG A 368      30.607  17.515  57.807  1.00 21.47           N
ATOM   3140  CA  ARG A 368      31.749  17.683  58.710  1.00 28.11           C
ATOM   3141  C   ARG A 368      32.685  16.492  58.624  1.00 33.29           C
ATOM   3142  O   ARG A 368      33.892  16.622  58.817  1.00 34.68           O
ATOM   3143  CB  ARG A 368      31.280  17.867  60.150  1.00 27.10           C
ATOM   3144  CG  ARG A 368      30.236  18.961  60.313  1.00 41.22           C
ATOM   3145  CD  ARG A 368      29.682  19.059  61.760  1.00 55.10           C
ATOM   3146  NE  ARG A 368      30.588  19.785  62.650  1.00 66.13           N
ATOM   3147  CZ  ARG A 368      30.945  21.068  62.505  1.00 64.33           C
ATOM   3148  NH1 ARG A 368      30.500  21.815  61.488  1.00 67.06           N
ATOM   3149  NH2 ARG A 368      31.770  21.612  63.384  1.00 70.73           N1+
ATOM   3150  H   ARG A 368      29.846  17.401  58.192  1.00 25.76           H
ATOM   3151  HA  ARG A 368      32.244  18.473  58.452  1.00 33.73           H
ATOM   3152  HB2 ARG A 368      30.919  17.029  60.475  1.00 32.52           H
ATOM   3153  HB3 ARG A 368      32.049  18.123  60.687  1.00 32.52           H
ATOM   3154  HG2 ARG A 368      30.633  19.811  60.071  1.00 49.46           H
ATOM   3155  HG3 ARG A 368      29.488  18.782  59.722  1.00 49.46           H
ATOM   3156  HD2 ARG A 368      28.834  19.532  61.744  1.00 66.11           H
ATOM   3157  HD3 ARG A 368      29.559  18.163  62.117  1.00 66.11           H
ATOM   3158  HE  ARG A 368      30.929  19.348  63.308  1.00 79.36           H
ATOM   3159 HH11 ARG A 368      29.962  21.483  60.903  1.00 80.48           H
ATOM   3160 HH12 ARG A 368      30.752  22.636  61.419  1.00 80.48           H
ATOM   3161 HH21 ARG A 368      32.067  21.140  64.040  1.00 84.88           H
ATOM   3162 HH22 ARG A 368      32.010  22.433  63.295  1.00 84.88           H
ATOM   3163  N   CYS A 369      32.145  15.337  58.284  1.00 30.00           N
ATOM   3164  CA  CYS A 369      32.885  14.092  58.276  1.00 31.75           C
ATOM   3165  C   CYS A 369      33.477  13.759  56.903  1.00 36.27           C
ATOM   3166  O   CYS A 369      34.625  13.309  56.826  1.00 34.51           O
ATOM   3167  CB  CYS A 369      31.935  13.000  58.786  1.00 36.50           C
ATOM   3168  SG  CYS A 369      32.505  11.382  58.796  1.00 59.45           S
ATOM   3169  H   CYS A 369      31.328  15.254  58.039  1.00 35.99           H
ATOM   3170  HA  CYS A 369      33.627  14.174  58.893  1.00 38.10           H
ATOM   3171  HB2 CYS A 369      31.703  13.214  59.701  1.00 43.80           H
ATOM   3172  HB3 CYS A 369      31.136  13.011  58.238  1.00 43.80           H
ATOM   3173  HG  CYS A 369      33.576  11.439  58.255  1.00 71.34           H
ATOM   3174  N   ARG A 370      32.750  13.999  55.800  1.00 32.25           N
ATOM   3175  CA  ARG A 370      33.189  13.533  54.486  1.00 33.10           C
ATOM   3176  C   ARG A 370      33.484  14.633  53.491  1.00 34.80           C
ATOM   3177  O   ARG A 370      34.004  14.338  52.405  1.00 38.20           O
ATOM   3178  CB  ARG A 370      32.139  12.604  53.844  1.00 31.78           C
ATOM   3179  CG  ARG A 370      31.897  11.290  54.558  1.00 36.68           C
ATOM   3180  CD  ARG A 370      33.082  10.341  54.463  1.00 45.85           C
ATOM   3181  NE  ARG A 370      32.913   9.191  55.354  1.00 60.14           N
ATOM   3182  CZ  ARG A 370      31.957   8.269  55.233  1.00 57.95           C
ATOM   3183  NH1 ARG A 370      31.060   8.344  54.250  1.00 53.33           N
ATOM   3184  NH2 ARG A 370      31.895   7.266  56.108  1.00 53.54           N1+
ATOM   3185  H   ARG A 370      31.997  14.418  55.797  1.00 38.70           H
ATOM   3186  HA  ARG A 370      34.011  13.030  54.592  1.00 39.72           H
ATOM   3187  HB2 ARG A 370      31.292  13.073  53.798  1.00 38.13           H
ATOM   3188  HB3 ARG A 370      32.433  12.389  52.945  1.00 38.13           H
ATOM   3189  HG2 ARG A 370      31.721  11.465  55.496  1.00 44.01           H
ATOM   3190  HG3 ARG A 370      31.131  10.860  54.153  1.00 44.01           H
ATOM   3191  HD2 ARG A 370      33.174  10.021  53.553  1.00 55.02           H
ATOM   3192  HD3 ARG A 370      33.888  10.811  54.738  1.00 55.02           H
ATOM   3193  HE  ARG A 370      33.502   9.074  55.973  1.00 72.17           H
ATOM   3194 HH11 ARG A 370      31.089   8.988  53.682  1.00 63.99           H
ATOM   3195 HH12 ARG A 370      30.449   7.745  54.186  1.00 63.99           H
ATOM   3196 HH21 ARG A 370      32.475   7.209  56.744  1.00 64.25           H
ATOM   3197 HH22 ARG A 370      31.282   6.666  56.033  1.00 64.25           H
ATOM   3198  N   HIS A 371      33.150  15.877  53.793  1.00 33.05           N
ATOM   3199  CA  HIS A 371      33.315  16.923  52.798  1.00 36.07           C
ATOM   3200  C   HIS A 371      34.654  17.599  53.007  1.00 34.81           C
ATOM   3201  O   HIS A 371      34.836  18.280  54.028  1.00 31.72           O
ATOM   3202  CB  HIS A 371      32.209  17.954  52.848  1.00 27.59           C
ATOM   3203  CG  HIS A 371      32.140  18.750  51.585  1.00 27.24           C
ATOM   3204  ND1 HIS A 371      31.133  18.590  50.662  1.00 25.33           N
ATOM   3205  CD2 HIS A 371      32.985  19.667  51.063  1.00 29.58           C
ATOM   3206  CE1 HIS A 371      31.343  19.396  49.635  1.00 31.51           C
ATOM   3207  NE2 HIS A 371      32.464  20.058  49.852  1.00 29.85           N
ATOM   3208  H   HIS A 371      32.830  16.129  54.548  1.00 39.66           H
ATOM   3209  HA  HIS A 371      33.277  16.517  51.921  1.00 43.28           H
ATOM   3210  HB2 HIS A 371      32.384  18.572  53.578  1.00 33.11           H
ATOM   3211  HB3 HIS A 371      31.353  17.523  52.985  1.00 33.11           H
ATOM   3212  HD1 HIS A 371      30.469  18.051  50.744  1.00 30.40           H
ATOM   3213  HD2 HIS A 371      33.763  19.987  51.458  1.00 35.50           H
ATOM   3214  HE1 HIS A 371      30.800  19.478  48.883  1.00 37.82           H
ATOM   3215  N   PRO A 372      35.594  17.485  52.073  1.00 41.99           N
ATOM   3216  CA  PRO A 372      36.942  18.045  52.279  1.00 45.55           C
ATOM   3217  C   PRO A 372      36.973  19.556  52.107  1.00 51.75           C
ATOM   3218  O   PRO A 372      36.137  20.140  51.393  1.00 46.88           O
ATOM   3219  CB  PRO A 372      37.776  17.338  51.195  1.00 48.97           C
ATOM   3220  CG  PRO A 372      36.761  17.043  50.102  1.00 50.30           C
ATOM   3221  CD  PRO A 372      35.540  16.616  50.878  1.00 44.88           C
ATOM   3222  HA  PRO A 372      37.278  17.817  53.159  1.00 54.66           H
ATOM   3223  HB2 PRO A 372      38.490  17.911  50.874  1.00 58.76           H
ATOM   3224  HB3 PRO A 372      38.128  16.506  51.553  1.00 58.76           H
ATOM   3225  HG2 PRO A 372      36.583  17.855  49.599  1.00 60.36           H
ATOM   3226  HG3 PRO A 372      37.078  16.331  49.525  1.00 60.36           H
ATOM   3227  HD2 PRO A 372      34.737  16.785  50.361  1.00 53.85           H
ATOM   3228  HD3 PRO A 372      35.604  15.679  51.131  1.00 53.85           H
ATOM   3229  N   PRO A 373      37.936  20.224  52.745  1.00 55.57           N
ATOM   3230  CA  PRO A 373      38.079  21.678  52.590  1.00 52.75           C
ATOM   3231  C   PRO A 373      38.678  22.034  51.241  1.00 52.46           C
ATOM   3232  O   PRO A 373      39.245  21.169  50.553  1.00 49.69           O
ATOM   3233  CB  PRO A 373      39.038  22.051  53.728  1.00 59.20           C
ATOM   3234  CG  PRO A 373      39.907  20.838  53.841  1.00 56.67           C
ATOM   3235  CD  PRO A 373      38.938  19.684  53.686  1.00 54.46           C
ATOM   3236  HA  PRO A 373      37.222  22.116  52.711  1.00 63.30           H
ATOM   3237  HB2 PRO A 373      39.564  22.828  53.483  1.00 71.04           H
ATOM   3238  HB3 PRO A 373      38.545  22.205  54.549  1.00 71.04           H
ATOM   3239  HG2 PRO A 373      40.553  20.838  53.115  1.00 68.00           H
ATOM   3240  HG3 PRO A 373      40.353  20.821  54.703  1.00 68.00           H
ATOM   3241  HD2 PRO A 373      39.392  18.909  53.315  1.00 65.35           H
ATOM   3242  HD3 PRO A 373      38.519  19.480  54.538  1.00 65.35           H
ATOM   3243  N   PRO A 374      38.618  23.318  50.847  1.00 48.69           N
ATOM   3244  CA  PRO A 374      38.065  24.421  51.650  1.00 53.66           C
ATOM   3245  C   PRO A 374      36.535  24.476  51.672  1.00 48.42           C
ATOM   3246  O   PRO A 374      35.871  23.930  50.784  1.00 48.62           O
ATOM   3247  CB  PRO A 374      38.636  25.666  50.951  1.00 55.70           C
ATOM   3248  CG  PRO A 374      38.735  25.254  49.531  1.00 55.76           C
ATOM   3249  CD  PRO A 374      39.215  23.817  49.592  1.00 53.81           C
ATOM   3250  HA  PRO A 374      38.388  24.387  52.565  1.00 64.40           H
ATOM   3251  HB2 PRO A 374      38.035  26.421  51.053  1.00 66.84           H
ATOM   3252  HB3 PRO A 374      39.516  25.871  51.305  1.00 66.84           H
ATOM   3253  HG2 PRO A 374      37.855  25.303  49.123  1.00 66.92           H
ATOM   3254  HG3 PRO A 374      39.365  25.824  49.063  1.00 66.92           H
ATOM   3255  HD2 PRO A 374      38.905  23.315  48.822  1.00 64.57           H
ATOM   3256  HD3 PRO A 374      40.183  23.801  49.661  1.00 64.57           H
ATOM   3257  N   GLY A 375      35.992  25.159  52.674  0.00 45.36           N
ATOM   3258  CA  GLY A 375      34.556  25.210  52.837  0.00 42.02           C
ATOM   3259  C   GLY A 375      33.979  24.043  53.597  0.00 39.38           C
ATOM   3260  O   GLY A 375      32.779  23.782  53.482  0.00 36.26           O
ATOM   3261  H   GLY A 375      36.436  25.593  53.270  0.00 54.43           H
ATOM   3262  HA2 GLY A 375      34.314  26.026  53.302  0.00 50.42           H
ATOM   3263  HA3 GLY A 375      34.140  25.229  51.962  0.00 50.42           H
ATOM   3264  N   SER A 376      34.808  23.314  54.351  0.00 41.03           N
ATOM   3265  CA  SER A 376      34.323  22.211  55.173  0.00 40.11           C
ATOM   3266  C   SER A 376      33.059  22.621  55.913  0.00 36.78           C
ATOM   3267  O   SER A 376      31.991  22.021  55.749  0.00 34.25           O
ATOM   3268  CB  SER A 376      35.407  21.789  56.172  0.00 41.29           C
ATOM   3269  OG  SER A 376      36.597  21.408  55.509  0.00 43.89           O
ATOM   3270  H   SER A 376      35.654  23.451  54.404  0.00 49.23           H
ATOM   3271  HA  SER A 376      34.121  21.450  54.605  0.00 48.14           H
ATOM   3272  HB2 SER A 376      35.599  22.537  56.759  0.00 49.55           H
ATOM   3273  HB3 SER A 376      35.082  21.040  56.696  0.00 49.55           H
ATOM   3274  HG  SER A 376      37.200  21.248  56.072  0.00 52.67           H
ATOM   3275  N   HIS A 377      33.187  23.653  56.737  0.00 36.81           N
ATOM   3276  CA  HIS A 377      32.081  24.267  57.453  0.00 36.40           C
ATOM   3277  C   HIS A 377      31.444  25.291  56.516  0.00 35.45           C
ATOM   3278  O   HIS A 377      31.797  25.369  55.336  0.00 35.51           O
ATOM   3279  CB  HIS A 377      32.614  24.864  58.753  0.00 36.79           C
ATOM   3280  CG  HIS A 377      31.568  25.193  59.774  0.00 36.71           C
ATOM   3281  ND1 HIS A 377      30.243  24.826  59.661  0.00 37.11           N
ATOM   3282  CD2 HIS A 377      31.672  25.858  60.948  0.00 36.72           C
ATOM   3283  CE1 HIS A 377      29.576  25.260  60.717  0.00 36.96           C
ATOM   3284  NE2 HIS A 377      30.422  25.888  61.514  0.00 37.36           N
ATOM   3285  H   HIS A 377      33.941  24.036  56.883  0.00 44.17           H
ATOM   3286  HA  HIS A 377      31.417  23.598  57.673  0.00 43.68           H
ATOM   3287  HB2 HIS A 377      33.092  25.681  58.541  0.00 44.15           H
ATOM   3288  HB3 HIS A 377      33.221  24.220  59.152  0.00 44.15           H
ATOM   3289  HD2 HIS A 377      32.450  26.225  61.299  0.00 44.07           H
ATOM   3290  HE1 HIS A 377      28.666  25.144  60.878  0.00 44.36           H
ATOM   3291  HE2 HIS A 377      30.226  26.257  62.267  0.00 44.84           H
ATOM   3292  N   LEU A 378      30.473  26.065  57.000  1.00 40.25           N
ATOM   3293  CA  LEU A 378      29.850  27.089  56.160  1.00 34.63           C
ATOM   3294  C   LEU A 378      28.974  26.490  55.055  1.00 25.32           C
ATOM   3295  O   LEU A 378      28.017  27.118  54.597  1.00 22.58           O
ATOM   3296  CB  LEU A 378      30.944  27.971  55.554  1.00 50.04           C
ATOM   3297  CG  LEU A 378      30.616  29.425  55.182  1.00 59.03           C
ATOM   3298  CD1 LEU A 378      30.308  30.288  56.417  1.00 56.22           C
ATOM   3299  CD2 LEU A 378      31.767  30.062  54.374  1.00 61.47           C
ATOM   3300  H   LEU A 378      30.156  26.022  57.799  1.00 48.31           H
ATOM   3301  HA  LEU A 378      29.283  27.647  56.714  1.00 41.56           H
ATOM   3302  HB2 LEU A 378      31.657  28.023  56.209  1.00 60.05           H
ATOM   3303  HB3 LEU A 378      31.280  27.538  54.753  1.00 60.05           H
ATOM   3304  HG  LEU A 378      29.824  29.424  54.619  1.00 70.84           H
ATOM   3305 HD11 LEU A 378      30.082  31.184  56.115  1.00 67.46           H
ATOM   3306 HD12 LEU A 378      29.553  29.905  56.892  1.00 67.46           H
ATOM   3307 HD13 LEU A 378      31.086  30.320  56.995  1.00 67.46           H
ATOM   3308 HD21 LEU A 378      31.503  30.958  54.105  1.00 73.77           H
ATOM   3309 HD22 LEU A 378      32.559  30.104  54.935  1.00 73.77           H
ATOM   3310 HD23 LEU A 378      31.943  29.520  53.587  1.00 73.77           H
ATOM   3311  N   LEU A 379      29.302  25.283  54.596  1.00 24.65           N
ATOM   3312  CA  LEU A 379      28.516  24.662  53.547  1.00 25.42           C
ATOM   3313  C   LEU A 379      27.089  24.393  54.011  1.00 17.27           C
ATOM   3314  O   LEU A 379      26.128  24.581  53.255  1.00 16.86           O
ATOM   3315  CB  LEU A 379      29.204  23.372  53.093  1.00 26.85           C
ATOM   3316  CG  LEU A 379      28.543  22.706  51.875  1.00 22.83           C
ATOM   3317  CD1 LEU A 379      28.575  23.627  50.684  1.00 23.13           C
ATOM   3318  CD2 LEU A 379      29.209  21.374  51.553  1.00 19.73           C
ATOM   3319  H   LEU A 379      29.964  24.810  54.858  1.00 29.58           H
ATOM   3320  HA  LEU A 379      28.466  25.273  52.800  1.00 30.50           H
ATOM   3321  HB2 LEU A 379      30.128  23.569  52.862  1.00 32.22           H
ATOM   3322  HB3 LEU A 379      29.177  22.739  53.825  1.00 32.22           H
ATOM   3323  HG  LEU A 379      27.611  22.527  52.078  1.00 27.39           H
ATOM   3324 HD11 LEU A 379      28.157  23.176  49.935  1.00 27.76           H
ATOM   3325 HD12 LEU A 379      28.091  24.441  50.886  1.00 27.76           H
ATOM   3326 HD13 LEU A 379      29.503  23.828  50.473  1.00 27.76           H
ATOM   3327 HD21 LEU A 379      28.764  20.973  50.794  1.00 23.68           H
ATOM   3328 HD22 LEU A 379      30.146  21.533  51.348  1.00 23.68           H
ATOM   3329 HD23 LEU A 379      29.138  20.788  52.325  1.00 23.68           H
ATOM   3330  N   TYR A 380      26.920  23.945  55.246  1.00 16.96           N
ATOM   3331  CA  TYR A 380      25.578  23.652  55.710  1.00 22.37           C
ATOM   3332  C   TYR A 380      24.712  24.909  55.676  1.00 27.08           C
ATOM   3333  O   TYR A 380      23.562  24.873  55.208  1.00 19.60           O
ATOM   3334  CB  TYR A 380      25.622  23.052  57.109  1.00 19.11           C
ATOM   3335  CG  TYR A 380      24.261  22.678  57.616  1.00 21.96           C
ATOM   3336  CD1 TYR A 380      23.591  21.584  57.098  1.00 22.27           C
ATOM   3337  CD2 TYR A 380      23.628  23.429  58.604  1.00 25.54           C
ATOM   3338  CE1 TYR A 380      22.332  21.239  57.544  1.00 23.99           C
ATOM   3339  CE2 TYR A 380      22.374  23.092  59.055  1.00 26.47           C
ATOM   3340  CZ  TYR A 380      21.730  21.984  58.518  1.00 29.40           C
ATOM   3341  OH  TYR A 380      20.484  21.615  58.948  1.00 33.24           O
ATOM   3342  H   TYR A 380      27.543  23.815  55.816  1.00 20.36           H
ATOM   3343  HA  TYR A 380      25.172  22.998  55.119  1.00 26.85           H
ATOM   3344  HB2 TYR A 380      26.168  22.252  57.098  1.00 22.93           H
ATOM   3345  HB3 TYR A 380      25.997  23.707  57.719  1.00 22.93           H
ATOM   3346  HD1 TYR A 380      24.001  21.074  56.435  1.00 26.72           H
ATOM   3347  HD2 TYR A 380      24.057  24.173  58.964  1.00 30.65           H
ATOM   3348  HE1 TYR A 380      21.900  20.498  57.189  1.00 28.79           H
ATOM   3349  HE2 TYR A 380      21.969  23.604  59.718  1.00 31.77           H
ATOM   3350  HH  TYR A 380      20.234  22.125  59.566  1.00 39.89           H
ATOM   3351  N   ALA A 381      25.263  26.038  56.138  1.00 21.55           N
ATOM   3352  CA  ALA A 381      24.507  27.290  56.165  1.00 22.78           C
ATOM   3353  C   ALA A 381      24.175  27.778  54.753  1.00 19.09           C
ATOM   3354  O   ALA A 381      23.095  28.326  54.529  1.00 19.76           O
ATOM   3355  CB  ALA A 381      25.287  28.370  56.931  1.00 23.30           C
ATOM   3356  H   ALA A 381      26.069  26.096  56.443  1.00 25.86           H
ATOM   3357  HA  ALA A 381      23.673  27.148  56.637  1.00 27.34           H
ATOM   3358  HB1 ALA A 381      24.771  29.193  56.928  1.00 27.96           H
ATOM   3359  HB2 ALA A 381      25.450  28.087  57.845  1.00 27.96           H
ATOM   3360  HB3 ALA A 381      26.132  28.510  56.467  1.00 27.96           H
ATOM   3361  N   LYS A 382      25.100  27.618  53.802  1.00 16.38           N
ATOM   3362  CA  LYS A 382      24.825  28.004  52.428  1.00 15.84           C
ATOM   3363  C   LYS A 382      23.730  27.140  51.831  1.00 16.81           C
ATOM   3364  O   LYS A 382      22.944  27.619  51.019  1.00 18.80           O
ATOM   3365  CB  LYS A 382      26.087  27.907  51.567  1.00 18.43           C
ATOM   3366  CG  LYS A 382      27.213  28.898  51.935  1.00 27.94           C
ATOM   3367  CD  LYS A 382      28.491  28.625  51.147  1.00 31.22           C
ATOM   3368  CE  LYS A 382      29.622  29.557  51.539  1.00 41.68           C
ATOM   3369  NZ  LYS A 382      29.272  30.981  51.230  1.00 55.12           N1+
ATOM   3370  H   LYS A 382      25.883  27.289  53.938  1.00 19.66           H
ATOM   3371  HA  LYS A 382      24.521  28.924  52.419  1.00 19.00           H
ATOM   3372  HB2 LYS A 382      26.441  27.009  51.644  1.00 22.11           H
ATOM   3373  HB3 LYS A 382      25.843  28.075  50.645  1.00 22.11           H
ATOM   3374  HG2 LYS A 382      26.923  29.805  51.747  1.00 33.53           H
ATOM   3375  HG3 LYS A 382      27.418  28.800  52.878  1.00 33.53           H
ATOM   3376  HD2 LYS A 382      28.785  27.717  51.315  1.00 37.47           H
ATOM   3377  HD3 LYS A 382      28.312  28.746  50.202  1.00 37.47           H
ATOM   3378  HE2 LYS A 382      29.781  29.481  52.491  1.00 50.01           H
ATOM   3379  HE3 LYS A 382      30.422  29.322  51.045  1.00 50.01           H
ATOM   3380  HZ1 LYS A 382      29.987  31.503  51.327  1.00 66.15           H
ATOM   3381  HZ2 LYS A 382      28.975  31.044  50.393  1.00 66.15           H
ATOM   3382  HZ3 LYS A 382      28.630  31.264  51.782  1.00 66.15           H
ATOM   3383  N   MET A 383      23.675  25.865  52.218  1.00 17.18           N
ATOM   3384  CA  MET A 383      22.654  24.961  51.696  1.00 15.91           C
ATOM   3385  C   MET A 383      21.283  25.318  52.249  1.00 16.91           C
ATOM   3386  O   MET A 383      20.288  25.323  51.518  1.00 22.27           O
ATOM   3387  CB  MET A 383      23.034  23.516  52.041  1.00 13.12           C
ATOM   3388  CG  MET A 383      24.162  22.977  51.221  1.00 15.23           C
ATOM   3389  SD  MET A 383      24.576  21.300  51.649  1.00 16.63           S
ATOM   3390  CE  MET A 383      23.256  20.404  50.860  1.00 20.41           C
ATOM   3391  H   MET A 383      24.216  25.512  52.784  1.00 20.61           H
ATOM   3392  HA  MET A 383      22.627  25.034  50.728  1.00 19.09           H
ATOM   3393  HB2 MET A 383      23.302  23.450  52.966  1.00 15.75           H
ATOM   3394  HB3 MET A 383      22.269  22.949  51.874  1.00 15.75           H
ATOM   3395  HG2 MET A 383      23.910  22.987  50.284  1.00 18.27           H
ATOM   3396  HG3 MET A 383      24.953  23.521  51.362  1.00 18.27           H
ATOM   3397  HE1 MET A 383      23.379  19.454  51.011  1.00 24.49           H
ATOM   3398  HE2 MET A 383      22.406  20.691  51.226  1.00 24.49           H
ATOM   3399  HE3 MET A 383      23.286  20.594  49.910  1.00 24.49           H
ATOM   3400  N   ILE A 384      21.216  25.627  53.541  1.00 20.48           N
ATOM   3401  CA  ILE A 384      19.957  26.050  54.158  1.00 16.94           C
ATOM   3402  C   ILE A 384      19.459  27.342  53.535  1.00 19.04           C
ATOM   3403  O   ILE A 384      18.257  27.543  53.390  1.00 20.58           O
ATOM   3404  CB  ILE A 384      20.124  26.209  55.680  1.00 22.61           C
ATOM   3405  CG1 ILE A 384      20.552  24.883  56.294  1.00 25.99           C
ATOM   3406  CG2 ILE A 384      18.836  26.691  56.313  1.00 30.64           C
ATOM   3407  CD1 ILE A 384      19.667  23.726  55.959  1.00 29.85           C
ATOM   3408  H   ILE A 384      21.887  25.602  54.072  1.00 24.58           H
ATOM   3409  HA  ILE A 384      19.279  25.382  53.992  1.00 20.33           H
ATOM   3410  HB  ILE A 384      20.810  26.873  55.854  1.00 27.13           H
ATOM   3411 HG12 ILE A 384      21.440  24.667  55.969  1.00 31.18           H
ATOM   3412 HG13 ILE A 384      20.568  24.976  57.261  1.00 31.18           H
ATOM   3413 HG21 ILE A 384      18.969  26.765  57.270  1.00 36.77           H
ATOM   3414 HG22 ILE A 384      18.592  27.556  55.948  1.00 36.77           H
ATOM   3415 HG23 ILE A 384      18.137  26.044  56.130  1.00 36.77           H
ATOM   3416 HD11 ILE A 384      20.010  22.943  56.419  1.00 35.81           H
ATOM   3417 HD12 ILE A 384      18.767  23.916  56.260  1.00 35.81           H
ATOM   3418 HD13 ILE A 384      19.680  23.570  55.005  1.00 35.81           H
ATOM   3419  N   GLN A 385      20.369  28.243  53.173  1.00 18.84           N
ATOM   3420  CA  GLN A 385      19.949  29.483  52.541  1.00 20.32           C
ATOM   3421  C   GLN A 385      19.348  29.227  51.156  1.00 21.91           C
ATOM   3422  O   GLN A 385      18.444  29.954  50.728  1.00 17.78           O
ATOM   3423  CB  GLN A 385      21.131  30.441  52.440  1.00 23.24           C
ATOM   3424  CG  GLN A 385      20.845  31.738  51.695  1.00 37.97           C
ATOM   3425  CD  GLN A 385      19.714  32.539  52.345  1.00 42.38           C
ATOM   3426  OE1 GLN A 385      19.563  32.537  53.572  1.00 44.51           O
ATOM   3427  NE2 GLN A 385      18.904  33.206  51.520  1.00 37.12           N
ATOM   3428  H   GLN A 385      21.216  28.145  53.262  1.00 22.60           H
ATOM   3429  HA  GLN A 385      19.271  29.889  53.105  1.00 24.39           H
ATOM   3430  HB2 GLN A 385      21.409  30.678  53.344  1.00 27.89           H
ATOM   3431  HB3 GLN A 385      21.855  29.995  51.978  1.00 27.89           H
ATOM   3432  HG2 GLN A 385      21.644  32.288  51.699  1.00 45.56           H
ATOM   3433  HG3 GLN A 385      20.587  31.536  50.780  1.00 45.56           H
ATOM   3434 HE21 GLN A 385      19.080  33.248  50.678  1.00 44.55           H
ATOM   3435 HE22 GLN A 385      18.215  33.614  51.837  1.00 44.55           H
ATOM   3436  N   LYS A 386      19.808  28.192  50.454  1.00 17.30           N
ATOM   3437  CA  LYS A 386      19.194  27.850  49.169  1.00 19.09           C
ATOM   3438  C   LYS A 386      17.747  27.431  49.347  1.00 16.07           C
ATOM   3439  O   LYS A 386      16.926  27.714  48.476  1.00 15.65           O
ATOM   3440  CB  LYS A 386      19.959  26.737  48.457  1.00 14.18           C
ATOM   3441  CG  LYS A 386      21.386  27.067  48.165  1.00 23.64           C
ATOM   3442  CD  LYS A 386      21.515  28.262  47.298  1.00 27.60           C
ATOM   3443  CE  LYS A 386      22.997  28.585  47.064  1.00 37.42           C
ATOM   3444  NZ  LYS A 386      23.134  29.920  46.430  1.00 39.65           N1+
ATOM   3445  H   LYS A 386      20.451  27.678  50.704  1.00 20.76           H
ATOM   3446  HA  LYS A 386      19.205  28.630  48.595  1.00 22.91           H
ATOM   3447  HB2 LYS A 386      19.952  25.949  49.019  1.00 17.02           H
ATOM   3448  HB3 LYS A 386      19.526  26.540  47.615  1.00 17.02           H
ATOM   3449  HG2 LYS A 386      21.834  27.260  49.002  1.00 28.37           H
ATOM   3450  HG3 LYS A 386      21.818  26.318  47.723  1.00 28.37           H
ATOM   3451  HD2 LYS A 386      21.088  28.089  46.444  1.00 33.13           H
ATOM   3452  HD3 LYS A 386      21.110  29.027  47.736  1.00 33.13           H
ATOM   3453  HE2 LYS A 386      23.477  28.587  47.905  1.00 44.90           H
ATOM   3454  HE3 LYS A 386      23.380  27.923  46.468  1.00 44.90           H
ATOM   3455  HZ1 LYS A 386      23.999  30.100  46.299  1.00 47.58           H
ATOM   3456  HZ2 LYS A 386      22.714  29.917  45.643  1.00 47.58           H
ATOM   3457  HZ3 LYS A 386      22.778  30.550  46.951  1.00 47.58           H
ATOM   3458  N   LEU A 387      17.409  26.766  50.457  1.00 13.36           N
ATOM   3459  CA  LEU A 387      16.011  26.416  50.700  1.00 15.20           C
ATOM   3460  C   LEU A 387      15.145  27.662  50.856  1.00 19.67           C
ATOM   3461  O   LEU A 387      13.980  27.682  50.425  1.00 18.43           O
ATOM   3462  CB  LEU A 387      15.879  25.528  51.937  1.00 17.11           C
ATOM   3463  CG  LEU A 387      16.623  24.201  51.854  1.00 20.29           C
ATOM   3464  CD1 LEU A 387      16.466  23.446  53.151  1.00 28.22           C
ATOM   3465  CD2 LEU A 387      16.117  23.390  50.688  1.00 19.74           C
ATOM   3466  H   LEU A 387      17.958  26.521  51.064  1.00 16.03           H
ATOM   3467  HA  LEU A 387      15.668  25.923  49.939  1.00 18.24           H
ATOM   3468  HB2 LEU A 387      16.236  26.012  52.693  1.00 20.53           H
ATOM   3469  HB3 LEU A 387      14.943  25.330  52.104  1.00 20.53           H
ATOM   3470  HG  LEU A 387      17.568  24.375  51.722  1.00 24.35           H
ATOM   3471 HD11 LEU A 387      16.946  22.605  53.097  1.00 33.86           H
ATOM   3472 HD12 LEU A 387      16.827  23.989  53.870  1.00 33.86           H
ATOM   3473 HD13 LEU A 387      15.520  23.286  53.304  1.00 33.86           H
ATOM   3474 HD21 LEU A 387      16.597  22.549  50.680  1.00 23.69           H
ATOM   3475 HD22 LEU A 387      15.170  23.236  50.804  1.00 23.69           H
ATOM   3476 HD23 LEU A 387      16.285  23.867  49.859  1.00 23.69           H
ATOM   3477  N   ALA A 388      15.685  28.702  51.490  1.00 16.78           N
ATOM   3478  CA  ALA A 388      14.952  29.968  51.603  1.00 16.47           C
ATOM   3479  C   ALA A 388      14.795  30.640  50.242  1.00 16.71           C
ATOM   3480  O   ALA A 388      13.722  31.173  49.928  1.00 18.82           O
ATOM   3481  CB  ALA A 388      15.659  30.900  52.586  1.00 19.24           C
ATOM   3482  H   ALA A 388      16.466  28.700  51.847  1.00 20.14           H
ATOM   3483  HA  ALA A 388      14.066  29.797  51.956  1.00 19.76           H
ATOM   3484  HB1 ALA A 388      15.165  31.728  52.673  1.00 23.09           H
ATOM   3485  HB2 ALA A 388      15.735  30.461  53.448  1.00 23.09           H
ATOM   3486  HB3 ALA A 388      16.547  31.082  52.232  1.00 23.09           H
ATOM   3487  N   ASP A 389      15.847  30.622  49.419  1.00 16.64           N
ATOM   3488  CA  ASP A 389      15.753  31.153  48.062  1.00 15.75           C
ATOM   3489  C   ASP A 389      14.634  30.478  47.277  1.00 22.20           C
ATOM   3490  O   ASP A 389      13.963  31.116  46.457  1.00 18.40           O
ATOM   3491  CB  ASP A 389      17.055  30.936  47.303  1.00 19.14           C
ATOM   3492  CG  ASP A 389      18.201  31.747  47.836  1.00 30.86           C
ATOM   3493  OD1 ASP A 389      19.346  31.479  47.390  1.00 26.36           O
ATOM   3494  OD2 ASP A 389      17.946  32.630  48.674  1.00 27.22           O1-
ATOM   3495  H   ASP A 389      16.617  30.302  49.624  1.00 19.96           H
ATOM   3496  HA  ASP A 389      15.571  32.103  48.096  1.00 18.91           H
ATOM   3497  HB2 ASP A 389      17.295  29.998  47.372  1.00 22.97           H
ATOM   3498  HB3 ASP A 389      16.926  31.179  46.373  1.00 22.97           H
ATOM   3499  N   LEU A 390      14.474  29.169  47.473  1.00 16.75           N
ATOM   3500  CA  LEU A 390      13.482  28.394  46.741  1.00 15.34           C
ATOM   3501  C   LEU A 390      12.064  28.802  47.113  1.00 18.07           C
ATOM   3502  O   LEU A 390      11.166  28.744  46.270  1.00 16.64           O
ATOM   3503  CB  LEU A 390      13.673  26.902  47.000  1.00 14.26           C
ATOM   3504  CG  LEU A 390      14.766  26.229  46.189  1.00 12.37           C
ATOM   3505  CD1 LEU A 390      15.009  24.836  46.689  1.00 14.25           C
ATOM   3506  CD2 LEU A 390      14.384  26.204  44.692  1.00 16.55           C
ATOM   3507  H   LEU A 390      14.937  28.709  48.031  1.00 20.10           H
ATOM   3508  HA  LEU A 390      13.593  28.568  45.794  1.00 18.41           H
ATOM   3509  HB2 LEU A 390      13.864  26.763  47.939  1.00 17.11           H
ATOM   3510  HB3 LEU A 390      12.852  26.448  46.772  1.00 17.11           H
ATOM   3511  HG  LEU A 390      15.585  26.735  46.290  1.00 14.85           H
ATOM   3512 HD11 LEU A 390      15.715  24.446  46.156  1.00 17.10           H
ATOM   3513 HD12 LEU A 390      15.278  24.867  47.620  1.00 17.10           H
ATOM   3514 HD13 LEU A 390      14.199  24.318  46.602  1.00 17.10           H
ATOM   3515 HD21 LEU A 390      15.102  25.769  44.204  1.00 19.86           H
ATOM   3516 HD22 LEU A 390      13.559  25.708  44.582  1.00 19.86           H
ATOM   3517 HD23 LEU A 390      14.272  27.108  44.364  1.00 19.86           H
ATOM   3518  N   ARG A 391      11.832  29.155  48.383  1.00 13.65           N
ATOM   3519  CA  ARG A 391      10.521  29.632  48.786  1.00 14.05           C
ATOM   3520  C   ARG A 391      10.146  30.857  47.990  1.00 15.32           C
ATOM   3521  O   ARG A 391       8.988  31.007  47.587  1.00 18.75           O
ATOM   3522  CB  ARG A 391      10.479  29.972  50.281  1.00 17.18           C
ATOM   3523  CG  ARG A 391      10.755  28.862  51.225  1.00 22.42           C
ATOM   3524  CD  ARG A 391       9.788  27.773  51.069  1.00 30.51           C
ATOM   3525  NE  ARG A 391      10.028  26.711  52.040  1.00 38.12           N
ATOM   3526  CZ  ARG A 391       9.465  26.632  53.241  1.00 34.26           C
ATOM   3527  NH1 ARG A 391       8.617  27.569  53.655  1.00 37.40           N
ATOM   3528  NH2 ARG A 391       9.761  25.599  54.028  1.00 27.60           N1+
ATOM   3529  H   ARG A 391      12.415  29.122  49.014  1.00 16.38           H
ATOM   3530  HA  ARG A 391       9.858  28.950  48.607  1.00 16.86           H
ATOM   3531  HB2 ARG A 391      11.149  30.652  50.443  1.00 20.62           H
ATOM   3532  HB3 ARG A 391       9.601  30.322  50.497  1.00 20.62           H
ATOM   3533  HG2 ARG A 391      11.643  28.507  51.061  1.00 26.91           H
ATOM   3534  HG3 ARG A 391      10.684  29.193  52.134  1.00 26.91           H
ATOM   3535  HD2 ARG A 391       8.892  28.118  51.187  1.00 36.61           H
ATOM   3536  HD3 ARG A 391       9.892  27.392  50.181  1.00 36.61           H
ATOM   3537  HE  ARG A 391      10.500  26.038  51.781  1.00 45.75           H
ATOM   3538 HH11 ARG A 391       8.433  28.239  53.147  1.00 44.88           H
ATOM   3539 HH12 ARG A 391       8.266  27.519  54.437  1.00 44.88           H
ATOM   3540 HH21 ARG A 391      10.308  24.991  53.756  1.00 33.13           H
ATOM   3541 HH22 ARG A 391       9.410  25.537  54.810  1.00 33.13           H
ATOM   3542  N   SER A 392      11.116  31.746  47.756  1.00 16.72           N
ATOM   3543  CA  SER A 392      10.840  32.966  47.014  1.00 18.55           C
ATOM   3544  C   SER A 392      10.539  32.668  45.559  1.00 18.09           C
ATOM   3545  O   SER A 392       9.625  33.258  44.977  1.00 17.35           O
ATOM   3546  CB  SER A 392      12.021  33.922  47.118  1.00 23.46           C
ATOM   3547  OG  SER A 392      12.229  34.200  48.480  1.00 42.48           O
ATOM   3548  H   SER A 392      11.935  31.659  48.013  1.00 20.06           H
ATOM   3549  HA  SER A 392      10.067  33.409  47.395  1.00 22.26           H
ATOM   3550  HB2 SER A 392      12.811  33.488  46.758  1.00 28.15           H
ATOM   3551  HB3 SER A 392      11.839  34.747  46.635  1.00 28.15           H
ATOM   3552  HG  SER A 392      12.915  34.686  48.563  1.00 50.98           H
ATOM   3553  N   LEU A 393      11.323  31.779  44.953  1.00 15.32           N
ATOM   3554  CA  LEU A 393      11.059  31.376  43.582  1.00 16.66           C
ATOM   3555  C   LEU A 393       9.696  30.709  43.470  1.00 10.71           C
ATOM   3556  O   LEU A 393       8.980  30.926  42.486  1.00 17.13           O
ATOM   3557  CB  LEU A 393      12.170  30.437  43.084  1.00 15.82           C
ATOM   3558  CG  LEU A 393      13.570  31.026  42.945  1.00 12.50           C
ATOM   3559  CD1 LEU A 393      14.575  29.907  42.635  1.00 18.24           C
ATOM   3560  CD2 LEU A 393      13.539  32.038  41.857  1.00 15.46           C
ATOM   3561  H   LEU A 393      12.004  31.401  45.321  1.00 18.38           H
ATOM   3562  HA  LEU A 393      11.051  32.164  43.016  1.00 19.99           H
ATOM   3563  HB2 LEU A 393      12.234  29.703  43.711  1.00 18.98           H
ATOM   3564  HB3 LEU A 393      11.924  30.090  42.214  1.00 18.98           H
ATOM   3565  HG  LEU A 393      13.836  31.463  43.768  1.00 15.00           H
ATOM   3566 HD11 LEU A 393      15.457  30.297  42.530  1.00 21.88           H
ATOM   3567 HD12 LEU A 393      14.582  29.271  43.367  1.00 21.88           H
ATOM   3568 HD13 LEU A 393      14.310  29.466  41.816  1.00 21.88           H
ATOM   3569 HD21 LEU A 393      14.423  32.419  41.764  1.00 18.55           H
ATOM   3570 HD22 LEU A 393      13.259  31.614  41.030  1.00 18.55           H
ATOM   3571 HD23 LEU A 393      12.911  32.732  42.099  1.00 18.55           H
ATOM   3572  N   ASN A 394       9.320  29.897  44.466  1.00 13.01           N
ATOM   3573  CA  ASN A 394       7.996  29.256  44.490  1.00 12.11           C
ATOM   3574  C   ASN A 394       6.880  30.295  44.430  1.00 20.47           C
ATOM   3575  O   ASN A 394       5.910  30.163  43.676  1.00 14.85           O
ATOM   3576  CB  ASN A 394       7.854  28.418  45.770  1.00 13.94           C
ATOM   3577  CG  ASN A 394       6.629  27.475  45.765  1.00 18.38           C
ATOM   3578  OD1 ASN A 394       5.671  27.669  45.040  1.00 18.48           O
ATOM   3579  ND2 ASN A 394       6.672  26.460  46.624  1.00 18.54           N
ATOM   3580  H   ASN A 394       9.811  29.722  45.142  1.00 15.61           H
ATOM   3581  HA  ASN A 394       7.911  28.679  43.717  1.00 14.53           H
ATOM   3582  HB2 ASN A 394       8.641  27.867  45.872  1.00 16.73           H
ATOM   3583  HB3 ASN A 394       7.773  29.017  46.530  1.00 16.73           H
ATOM   3584 HD21 ASN A 394       6.006  25.921  46.715  1.00 22.25           H
ATOM   3585 HD22 ASN A 394       7.386  26.332  47.088  1.00 22.25           H
ATOM   3586  N   GLU A 395       6.995  31.325  45.248  1.00 18.11           N
ATOM   3587  CA  GLU A 395       5.976  32.357  45.304  1.00 19.88           C
ATOM   3588  C   GLU A 395       5.852  33.069  43.975  1.00 13.96           C
ATOM   3589  O   GLU A 395       4.744  33.281  43.480  1.00 17.22           O
ATOM   3590  CB  GLU A 395       6.331  33.339  46.421  1.00 20.76           C
ATOM   3591  CG  GLU A 395       5.433  34.546  46.519  1.00 41.49           C
ATOM   3592  CD  GLU A 395       5.918  35.527  47.592  1.00 56.89           C
ATOM   3593  OE1 GLU A 395       5.514  36.716  47.533  1.00 59.28           O
ATOM   3594  OE2 GLU A 395       6.716  35.105  48.475  1.00 44.15           O1-
ATOM   3595  H   GLU A 395       7.660  31.445  45.780  1.00 21.74           H
ATOM   3596  HA  GLU A 395       5.123  31.944  45.506  1.00 23.86           H
ATOM   3597  HB2 GLU A 395       6.299  32.875  47.277  1.00 24.91           H
ATOM   3598  HB3 GLU A 395       7.232  33.664  46.266  1.00 24.91           H
ATOM   3599  HG2 GLU A 395       5.450  35.017  45.670  1.00 49.79           H
ATOM   3600  HG3 GLU A 395       4.530  34.260  46.727  1.00 49.79           H
ATOM   3601  N   GLU A 396       6.970  33.411  43.363  1.00 19.00           N
ATOM   3602  CA  GLU A 396       6.917  34.023  42.047  1.00 17.72           C
ATOM   3603  C   GLU A 396       6.382  33.054  40.981  1.00 19.41           C
ATOM   3604  O   GLU A 396       5.602  33.494  40.121  1.00 19.30           O
ATOM   3605  CB  GLU A 396       8.304  34.583  41.687  1.00 18.42           C
ATOM   3606  CG  GLU A 396       8.367  35.371  40.373  1.00 17.36           C
ATOM   3607  CD  GLU A 396       7.544  36.683  40.404  1.00 27.34           C
ATOM   3608  OE1 GLU A 396       6.966  37.029  39.359  1.00 26.11           O
ATOM   3609  OE2 GLU A 396       7.436  37.326  41.470  1.00 24.64           O1-
ATOM   3610  H   GLU A 396       7.756  33.310  43.691  1.00 22.80           H
ATOM   3611  HA  GLU A 396       6.298  34.769  42.080  1.00 21.27           H
ATOM   3612  HB2 GLU A 396       8.577  35.189  42.393  1.00 22.10           H
ATOM   3613  HB3 GLU A 396       8.937  33.847  41.622  1.00 22.10           H
ATOM   3614  HG2 GLU A 396       9.293  35.582  40.174  1.00 20.83           H
ATOM   3615  HG3 GLU A 396       8.002  34.820  39.662  1.00 20.83           H
ATOM   3616  N   HIS A 397       6.772  31.744  40.988  1.00 13.24           N
ATOM   3617  CA  HIS A 397       6.251  30.875  39.920  1.00 13.86           C
ATOM   3618  C   HIS A 397       4.704  30.897  39.884  1.00 10.20           C
ATOM   3619  O   HIS A 397       3.936  30.892  38.944  1.00 16.14           O
ATOM   3620  CB  HIS A 397       6.818  29.485  40.182  1.00 10.95           C
ATOM   3621  CG  HIS A 397       6.128  28.524  39.306  1.00 12.52           C
ATOM   3622  ND1 HIS A 397       5.054  27.758  39.769  1.00 15.26           N
ATOM   3623  CD2 HIS A 397       6.360  28.295  37.959  1.00 14.07           C
ATOM   3624  CE1 HIS A 397       4.611  27.077  38.672  1.00 16.68           C
ATOM   3625  NE2 HIS A 397       5.387  27.367  37.567  1.00 15.40           N
ATOM   3626  H   HIS A 397       7.401  31.374  41.695  1.00 15.89           H
ATOM   3627  HA  HIS A 397       6.584  31.283  38.915  1.00 16.63           H
ATOM   3628  HB2 HIS A 397       6.707  29.184  41.244  1.00 13.13           H
ATOM   3629  HB3 HIS A 397       7.913  29.503  39.973  1.00 13.13           H
ATOM   3630  HD2 HIS A 397       7.125  28.668  37.302  1.00 16.89           H
ATOM   3631  HE1 HIS A 397       3.784  26.384  38.658  1.00 20.02           H
ATOM   3632  HE2 HIS A 397       5.266  27.040  36.585  1.00 18.48           H
ATOM   3633  N   SER A 398       4.199  30.886  41.149  1.00 13.43           N
ATOM   3634  CA  SER A 398       2.767  30.814  41.480  1.00 13.08           C
ATOM   3635  C   SER A 398       2.011  32.056  41.008  1.00 18.08           C
ATOM   3636  O   SER A 398       0.912  31.953  40.448  1.00 19.45           O
ATOM   3637  CB  SER A 398       2.591  30.653  43.003  1.00 22.61           C
ATOM   3638  OG  SER A 398       1.229  30.581  43.416  1.00 28.81           O
ATOM   3639  H   SER A 398       4.687  30.902  41.860  1.00 16.12           H
ATOM   3640  HA  SER A 398       2.360  30.045  41.065  1.00 15.69           H
ATOM   3641  HB2 SER A 398       3.066  29.867  43.309  1.00 27.13           H
ATOM   3642  HB3 SER A 398       2.959  31.454  43.413  1.00 27.13           H
ATOM   3643  HG  SER A 398       0.731  30.463  42.750  1.00 34.57           H
ATOM   3644  N   LYS A 399       2.553  33.242  41.286  1.00 17.95           N
ATOM   3645  CA  LYS A 399       1.989  34.481  40.742  1.00 24.46           C
ATOM   3646  C   LYS A 399       1.886  34.399  39.236  1.00 19.35           C
ATOM   3647  O   LYS A 399       0.843  34.705  38.639  1.00 22.37           O
ATOM   3648  CB  LYS A 399       2.864  35.673  41.127  1.00 25.11           C
ATOM   3649  CG  LYS A 399       2.895  35.940  42.605  1.00 43.56           C
ATOM   3650  CD  LYS A 399       3.693  37.208  42.925  1.00 51.96           C
ATOM   3651  CE  LYS A 399       3.688  37.490  44.443  1.00 57.30           C
ATOM   3652  NZ  LYS A 399       4.558  38.654  44.806  1.00 62.04           N1+
ATOM   3653  H   LYS A 399       3.255  33.348  41.775  1.00 21.54           H
ATOM   3654  HA  LYS A 399       1.100  34.635  41.102  1.00 29.35           H
ATOM   3655  HB2 LYS A 399       3.772  35.501  40.836  1.00 30.13           H
ATOM   3656  HB3 LYS A 399       2.525  36.470  40.689  1.00 30.13           H
ATOM   3657  HG2 LYS A 399       1.988  36.051  42.932  1.00 52.27           H
ATOM   3658  HG3 LYS A 399       3.317  35.190  43.054  1.00 52.27           H
ATOM   3659  HD2 LYS A 399       4.615  37.082  42.643  1.00 62.35           H
ATOM   3660  HD3 LYS A 399       3.300  37.967  42.465  1.00 62.35           H
ATOM   3661  HE2 LYS A 399       2.781  37.684  44.732  1.00 68.76           H
ATOM   3662  HE3 LYS A 399       4.024  36.709  44.914  1.00 68.76           H
ATOM   3663  HZ1 LYS A 399       4.413  38.885  45.654  1.00 74.45           H
ATOM   3664  HZ2 LYS A 399       5.416  38.435  44.707  1.00 74.45           H
ATOM   3665  HZ3 LYS A 399       4.371  39.349  44.280  1.00 74.45           H
ATOM   3666  N   GLN A 400       2.968  33.965  38.603  1.00 17.08           N
ATOM   3667  CA  GLN A 400       3.005  33.904  37.146  1.00 21.28           C
ATOM   3668  C   GLN A 400       2.109  32.794  36.595  1.00 20.51           C
ATOM   3669  O   GLN A 400       1.565  32.924  35.490  1.00 17.91           O
ATOM   3670  CB  GLN A 400       4.456  33.731  36.690  1.00 20.36           C
ATOM   3671  CG  GLN A 400       5.273  34.987  36.927  1.00 21.88           C
ATOM   3672  CD  GLN A 400       6.582  35.003  36.187  1.00 24.59           C
ATOM   3673  OE1 GLN A 400       6.764  34.311  35.168  1.00 22.58           O
ATOM   3674  NE2 GLN A 400       7.521  35.790  36.701  1.00 25.68           N
ATOM   3675  H   GLN A 400       3.688  33.713  38.997  1.00 20.50           H
ATOM   3676  HA  GLN A 400       2.676  34.745  36.794  1.00 25.53           H
ATOM   3677  HB2 GLN A 400       4.869  33.017  37.197  1.00 24.43           H
ATOM   3678  HB3 GLN A 400       4.472  33.520  35.742  1.00 24.43           H
ATOM   3679  HG2 GLN A 400       4.761  35.753  36.605  1.00 26.26           H
ATOM   3680  HG3 GLN A 400       5.448  35.088  37.874  1.00 26.26           H
ATOM   3681 HE21 GLN A 400       7.368  36.216  37.436  1.00 30.82           H
ATOM   3682 HE22 GLN A 400       8.290  35.858  36.321  1.00 30.82           H
ATOM   3683  N   TYR A 401       1.967  31.694  37.327  1.00 18.59           N
ATOM   3684  CA  TYR A 401       1.070  30.640  36.889  1.00 12.99           C
ATOM   3685  C   TYR A 401      -0.366  31.139  36.871  1.00 17.38           C
ATOM   3686  O   TYR A 401      -1.129  30.838  35.944  1.00 15.42           O
ATOM   3687  CB  TYR A 401       1.193  29.420  37.798  1.00 22.34           C
ATOM   3688  CG  TYR A 401       0.242  28.350  37.381  1.00 19.19           C
ATOM   3689  CD1 TYR A 401       0.556  27.506  36.325  1.00 26.49           C
ATOM   3690  CD2 TYR A 401      -0.988  28.200  38.011  1.00 25.08           C
ATOM   3691  CE1 TYR A 401      -0.291  26.560  35.918  1.00 22.99           C
ATOM   3692  CE2 TYR A 401      -1.864  27.235  37.602  1.00 23.37           C
ATOM   3693  CZ  TYR A 401      -1.500  26.420  36.541  1.00 25.96           C
ATOM   3694  OH  TYR A 401      -2.309  25.427  36.052  1.00 28.82           O
ATOM   3695  H   TYR A 401       2.360  31.543  38.073  1.00 22.31           H
ATOM   3696  HA  TYR A 401       1.306  30.365  35.991  1.00 15.59           H
ATOM   3697  HB2 TYR A 401       2.091  29.060  37.738  1.00 26.80           H
ATOM   3698  HB3 TYR A 401       0.980  29.674  38.706  1.00 26.80           H
ATOM   3699  HD1 TYR A 401       1.365  27.592  35.876  1.00 31.79           H
ATOM   3700  HD2 TYR A 401      -1.220  28.762  38.722  1.00 30.09           H
ATOM   3701  HE1 TYR A 401      -0.069  26.006  35.205  1.00 27.58           H
ATOM   3702  HE2 TYR A 401      -2.687  27.134  38.026  1.00 28.04           H
ATOM   3703  HH  TYR A 401      -2.872  25.163  36.597  1.00 34.58           H
ATOM   3704  N   ARG A 402      -0.752  31.891  37.891  1.00 15.11           N
ATOM   3705  CA  ARG A 402      -2.104  32.446  37.932  1.00 22.21           C
ATOM   3706  C   ARG A 402      -2.403  33.271  36.680  1.00 19.16           C
ATOM   3707  O   ARG A 402      -3.447  33.092  36.040  1.00 22.26           O
ATOM   3708  CB  ARG A 402      -2.272  33.295  39.194  1.00 32.54           C
ATOM   3709  CG  ARG A 402      -3.541  34.156  39.237  1.00 43.35           C
ATOM   3710  CD  ARG A 402      -3.575  35.069  40.483  1.00 49.87           C
ATOM   3711  NE  ARG A 402      -3.762  34.312  41.729  1.00 64.37           N
ATOM   3712  CZ  ARG A 402      -2.777  33.743  42.430  1.00 60.30           C
ATOM   3713  NH1 ARG A 402      -1.512  33.830  42.028  1.00 64.01           N
ATOM   3714  NH2 ARG A 402      -3.055  33.071  43.539  1.00 65.30           N1+
ATOM   3715  H   ARG A 402      -0.251  32.093  38.558  1.00 18.13           H
ATOM   3716  HA  ARG A 402      -2.744  31.722  37.969  1.00 26.65           H
ATOM   3717  HB2 ARG A 402      -2.285  32.707  39.964  1.00 39.05           H
ATOM   3718  HB3 ARG A 402      -1.516  33.902  39.251  1.00 39.05           H
ATOM   3719  HG2 ARG A 402      -3.573  34.730  38.454  1.00 52.02           H
ATOM   3720  HG3 ARG A 402      -4.320  33.576  39.267  1.00 52.02           H
ATOM   3721  HD2 ARG A 402      -2.745  35.570  40.543  1.00 59.84           H
ATOM   3722  HD3 ARG A 402      -4.326  35.676  40.397  1.00 59.84           H
ATOM   3723  HE  ARG A 402      -4.559  34.272  42.054  1.00 77.24           H
ATOM   3724 HH11 ARG A 402      -1.313  34.254  41.306  1.00 76.82           H
ATOM   3725 HH12 ARG A 402      -0.892  33.451  42.487  1.00 76.82           H
ATOM   3726 HH21 ARG A 402      -3.869  33.006  43.813  1.00 78.37           H
ATOM   3727 HH22 ARG A 402      -2.416  32.704  43.987  1.00 78.37           H
ATOM   3728  N   CYS A 403      -1.501  34.186  36.315  1.00 20.11           N
ATOM   3729  CA  CYS A 403      -1.710  35.004  35.104  1.00 18.22           C
ATOM   3730  C   CYS A 403      -1.786  34.143  33.849  1.00 22.50           C
ATOM   3731  O   CYS A 403      -2.598  34.397  32.949  1.00 18.30           O
ATOM   3732  CB  CYS A 403      -0.595  36.038  34.954  1.00 33.89           C
ATOM   3733  SG  CYS A 403      -0.624  37.318  36.255  1.00 58.41           S
ATOM   3734  H   CYS A 403      -0.782  34.365  36.750  1.00 24.13           H
ATOM   3735  HA  CYS A 403      -2.553  35.476  35.180  1.00 21.87           H
ATOM   3736  HB2 CYS A 403       0.264  35.583  34.990  1.00 40.66           H
ATOM   3737  HB3 CYS A 403      -0.700  36.481  34.091  1.00 40.66           H
ATOM   3738  HG  CYS A 403       0.387  37.954  36.130  1.00 70.10           H
ATOM   3739  N   LEU A 404      -0.937  33.121  33.774  1.00 20.33           N
ATOM   3740  CA  LEU A 404      -0.970  32.181  32.667  1.00 20.82           C
ATOM   3741  C   LEU A 404      -2.320  31.468  32.581  1.00 14.98           C
ATOM   3742  O   LEU A 404      -2.837  31.229  31.487  1.00 17.59           O
ATOM   3743  CB  LEU A 404       0.173  31.182  32.847  1.00 22.01           C
ATOM   3744  CG  LEU A 404       0.526  30.314  31.672  1.00 39.03           C
ATOM   3745  CD1 LEU A 404       1.019  31.194  30.527  1.00 36.00           C
ATOM   3746  CD2 LEU A 404       1.595  29.372  32.112  1.00 34.03           C
ATOM   3747  H   LEU A 404      -0.336  32.952  34.364  1.00 24.39           H
ATOM   3748  HA  LEU A 404      -0.837  32.666  31.838  1.00 24.98           H
ATOM   3749  HB2 LEU A 404       0.978  31.677  33.073  1.00 26.41           H
ATOM   3750  HB3 LEU A 404      -0.051  30.591  33.587  1.00 26.41           H
ATOM   3751  HG  LEU A 404      -0.253  29.809  31.387  1.00 46.84           H
ATOM   3752 HD11 LEU A 404       1.272  30.624  29.785  1.00 43.20           H
ATOM   3753 HD12 LEU A 404       0.306  31.791  30.252  1.00 43.20           H
ATOM   3754 HD13 LEU A 404       1.782  31.705  30.837  1.00 43.20           H
ATOM   3755 HD21 LEU A 404       1.827  28.799  31.366  1.00 40.83           H
ATOM   3756 HD22 LEU A 404       2.368  29.891  32.391  1.00 40.83           H
ATOM   3757 HD23 LEU A 404       1.263  28.838  32.853  1.00 40.83           H
ATOM   3758  N   SER A 405      -2.919  31.143  33.722  1.00 17.56           N
ATOM   3759  CA  SER A 405      -4.212  30.457  33.712  1.00 20.67           C
ATOM   3760  C   SER A 405      -5.368  31.332  33.202  1.00 19.60           C
ATOM   3761  O   SER A 405      -6.453  30.805  32.943  1.00 16.87           O
ATOM   3762  CB  SER A 405      -4.542  29.938  35.118  1.00 19.68           C
ATOM   3763  OG  SER A 405      -4.940  31.024  35.954  1.00 27.70           O
ATOM   3764  H   SER A 405      -2.595  31.302  34.503  1.00 21.07           H
ATOM   3765  HA  SER A 405      -4.152  29.694  33.117  1.00 24.80           H
ATOM   3766  HB2 SER A 405      -5.277  29.307  35.045  1.00 23.62           H
ATOM   3767  HB3 SER A 405      -3.763  29.492  35.494  1.00 23.62           H
ATOM   3768  HG  SER A 405      -4.281  31.537  36.079  1.00 33.23           H
ATOM   3769  N   PHE A 406      -5.186  32.642  33.094  1.00 17.62           N
ATOM   3770  CA  PHE A 406      -6.207  33.522  32.525  1.00 19.38           C
ATOM   3771  C   PHE A 406      -6.230  33.492  31.013  1.00 13.47           C
ATOM   3772  O   PHE A 406      -7.169  34.029  30.406  1.00 13.38           O
ATOM   3773  CB  PHE A 406      -5.962  34.971  32.977  1.00 15.90           C
ATOM   3774  CG  PHE A 406      -6.154  35.209  34.441  1.00 16.49           C
ATOM   3775  CD1 PHE A 406      -5.471  36.256  35.080  1.00 21.74           C
ATOM   3776  CD2 PHE A 406      -7.034  34.438  35.190  1.00 17.20           C
ATOM   3777  CE1 PHE A 406      -5.660  36.496  36.450  1.00 18.26           C
ATOM   3778  CE2 PHE A 406      -7.220  34.675  36.539  1.00 22.89           C
ATOM   3779  CZ  PHE A 406      -6.529  35.703  37.169  1.00 24.32           C
ATOM   3780  H   PHE A 406      -4.468  33.048  33.348  1.00 21.14           H
ATOM   3781  HA  PHE A 406      -7.088  33.242  32.822  1.00 23.26           H
ATOM   3782  HB2 PHE A 406      -5.042  35.209  32.768  1.00 19.08           H
ATOM   3783  HB3 PHE A 406      -6.564  35.554  32.493  1.00 19.08           H
ATOM   3784  HD1 PHE A 406      -4.884  36.789  34.589  1.00 26.09           H
ATOM   3785  HD2 PHE A 406      -7.495  33.745  34.776  1.00 20.65           H
ATOM   3786  HE1 PHE A 406      -5.201  37.189  36.873  1.00 21.91           H
ATOM   3787  HE2 PHE A 406      -7.807  34.138  37.027  1.00 27.47           H
ATOM   3788  HZ  PHE A 406      -6.659  35.861  38.078  1.00 29.19           H
ATOM   3789  N   GLN A 407      -5.218  32.890  30.394  1.00 13.02           N
ATOM   3790  CA  GLN A 407      -5.124  32.863  28.957  1.00 11.19           C
ATOM   3791  C   GLN A 407      -6.082  31.815  28.410  1.00 17.87           C
ATOM   3792  O   GLN A 407      -5.977  30.632  28.785  1.00 15.62           O
ATOM   3793  CB  GLN A 407      -3.696  32.550  28.491  1.00 15.24           C
ATOM   3794  CG  GLN A 407      -3.470  32.893  27.031  1.00 16.54           C
ATOM   3795  CD  GLN A 407      -3.699  34.394  26.731  1.00 20.87           C
ATOM   3796  OE1 GLN A 407      -3.493  35.254  27.594  1.00 15.73           O
ATOM   3797  NE2 GLN A 407      -4.121  34.701  25.506  1.00 15.04           N
ATOM   3798  H   GLN A 407      -4.578  32.492  30.803  1.00 15.62           H
ATOM   3799  HA  GLN A 407      -5.366  33.740  28.636  1.00 13.43           H
ATOM   3800  HB2 GLN A 407      -3.068  33.068  29.022  1.00 18.28           H
ATOM   3801  HB3 GLN A 407      -3.520  31.604  28.603  1.00 18.28           H
ATOM   3802  HG2 GLN A 407      -2.556  32.681  26.787  1.00 19.85           H
ATOM   3803  HG3 GLN A 407      -4.084  32.369  26.495  1.00 19.85           H
ATOM   3804 HE21 GLN A 407      -4.230  34.074  24.929  1.00 18.05           H
ATOM   3805 HE22 GLN A 407      -4.255  35.520  25.288  1.00 18.05           H
ATOM   3806  N   PRO A 408      -7.041  32.196  27.568  1.00 17.86           N
ATOM   3807  CA  PRO A 408      -8.041  31.225  27.089  1.00 20.36           C
ATOM   3808  C   PRO A 408      -7.406  30.009  26.421  1.00 17.99           C
ATOM   3809  O   PRO A 408      -6.438  30.134  25.675  1.00 13.29           O
ATOM   3810  CB  PRO A 408      -8.861  32.061  26.090  1.00 16.78           C
ATOM   3811  CG  PRO A 408      -8.843  33.454  26.700  1.00 17.80           C
ATOM   3812  CD  PRO A 408      -7.409  33.589  27.194  1.00 13.05           C
ATOM   3813  HA  PRO A 408      -8.594  30.922  27.824  1.00 24.43           H
ATOM   3814  HB2 PRO A 408      -8.429  32.054  25.222  1.00 20.14           H
ATOM   3815  HB3 PRO A 408      -9.771  31.723  26.029  1.00 20.14           H
ATOM   3816  HG2 PRO A 408      -9.058  34.128  26.038  1.00 21.36           H
ATOM   3817  HG3 PRO A 408      -9.470  33.485  27.441  1.00 21.36           H
ATOM   3818  HD2 PRO A 408      -6.839  33.917  26.479  1.00 15.66           H
ATOM   3819  HD3 PRO A 408      -7.368  34.170  27.966  1.00 15.66           H
ATOM   3820  N   GLU A 409      -7.935  28.820  26.708  1.00 20.62           N
ATOM   3821  CA  GLU A 409      -7.455  27.571  26.100  1.00 31.62           C
ATOM   3822  C   GLU A 409      -6.098  27.139  26.646  1.00 30.72           C
ATOM   3823  O   GLU A 409      -5.459  26.227  26.085  1.00 26.90           O
ATOM   3824  CB  GLU A 409      -7.361  27.666  24.562  1.00 31.73           C
ATOM   3825  CG  GLU A 409      -8.632  28.162  23.838  1.00 40.52           C
ATOM   3826  CD  GLU A 409      -9.825  27.226  23.982  1.00 54.15           C
ATOM   3827  OE1 GLU A 409     -10.229  26.924  25.134  1.00 59.58           O
ATOM   3828  OE2 GLU A 409     -10.362  26.807  22.932  1.00 57.41           O1-
ATOM   3829  H   GLU A 409      -8.582  28.708  27.266  1.00 24.74           H
ATOM   3830  HA  GLU A 409      -8.081  26.861  26.320  1.00 37.95           H
ATOM   3831  HB2 GLU A 409      -6.648  28.273  24.324  1.00 38.08           H
ATOM   3832  HB3 GLU A 409      -7.154  26.792  24.205  1.00 38.08           H
ATOM   3833  HG2 GLU A 409      -8.894  29.023  24.208  1.00 48.63           H
ATOM   3834  HG3 GLU A 409      -8.445  28.253  22.890  1.00 48.63           H
ATOM   3835  N   CYS A 410      -5.655  27.736  27.749  1.00 21.64           N
ATOM   3836  CA  CYS A 410      -4.360  27.400  28.325  1.00 22.27           C
ATOM   3837  C   CYS A 410      -4.373  26.009  28.947  1.00 24.61           C
ATOM   3838  O   CYS A 410      -3.362  25.313  28.890  1.00 22.53           O
ATOM   3839  CB  CYS A 410      -3.984  28.449  29.375  1.00 23.31           C
ATOM   3840  SG  CYS A 410      -2.410  28.170  30.205  1.00 34.82           S
ATOM   3841  H   CYS A 410      -6.107  28.321  28.199  1.00 25.97           H
ATOM   3842  HA  CYS A 410      -3.687  27.403  27.625  1.00 26.73           H
ATOM   3843  HB2 CYS A 410      -3.906  29.307  28.932  1.00 27.97           H
ATOM   3844  HB3 CYS A 410      -4.675  28.493  30.055  1.00 27.97           H
ATOM   3845  HG  CYS A 410      -2.093  27.016  30.117  1.00 41.79           H
ATOM   3846  N   SER A 411      -5.507  25.579  29.523  1.00 19.02           N
ATOM   3847  CA  SER A 411      -5.533  24.306  30.233  1.00 23.51           C
ATOM   3848  C   SER A 411      -5.177  23.142  29.319  1.00 26.25           C
ATOM   3849  O   SER A 411      -4.565  22.166  29.777  1.00 23.44           O
ATOM   3850  CB  SER A 411      -6.897  24.073  30.875  1.00 29.30           C
ATOM   3851  OG  SER A 411      -7.897  23.941  29.882  1.00 35.73           O
ATOM   3852  H   SER A 411      -6.251  26.010  29.530  1.00 22.82           H
ATOM   3853  HA  SER A 411      -4.873  24.338  30.943  1.00 28.21           H
ATOM   3854  HB2 SER A 411      -6.857  23.256  31.397  1.00 35.16           H
ATOM   3855  HB3 SER A 411      -7.111  24.825  31.451  1.00 35.16           H
ATOM   3856  HG  SER A 411      -8.198  24.700  29.680  1.00 42.88           H
ATOM   3857  N   MET A 412      -5.515  23.236  28.029  1.00 26.70           N
ATOM   3858  CA  MET A 412      -5.225  22.152  27.098  1.00 28.49           C
ATOM   3859  C   MET A 412      -3.740  22.004  26.847  1.00 20.83           C
ATOM   3860  O   MET A 412      -3.295  20.956  26.379  1.00 28.02           O
ATOM   3861  CB  MET A 412      -5.925  22.388  25.762  1.00 36.78           C
ATOM   3862  CG  MET A 412      -7.449  22.442  25.852  1.00 49.59           C
ATOM   3863  SD  MET A 412      -8.191  22.598  24.198  1.00 84.95           S
ATOM   3864  CE  MET A 412      -7.882  24.329  23.843  1.00 53.23           C
ATOM   3865  H   MET A 412      -5.901  23.921  27.678  1.00 32.04           H
ATOM   3866  HA  MET A 412      -5.567  21.326  27.474  1.00 34.18           H
ATOM   3867  HB2 MET A 412      -5.617  23.238  25.407  1.00 44.13           H
ATOM   3868  HB3 MET A 412      -5.681  21.674  25.152  1.00 44.13           H
ATOM   3869  HG2 MET A 412      -7.777  21.630  26.270  1.00 59.50           H
ATOM   3870  HG3 MET A 412      -7.706  23.222  26.376  1.00 59.50           H
ATOM   3871  HE1 MET A 412      -8.250  24.535  22.970  1.00 63.87           H
ATOM   3872  HE2 MET A 412      -8.324  24.871  24.519  1.00 63.87           H
ATOM   3873  HE3 MET A 412      -6.926  24.507  23.851  1.00 63.87           H
ATOM   3874  N   LYS A 413      -2.975  23.044  27.088  1.00 20.89           N
ATOM   3875  CA  LYS A 413      -1.535  22.985  26.907  1.00 18.41           C
ATOM   3876  C   LYS A 413      -0.820  22.467  28.148  1.00 22.36           C
ATOM   3877  O   LYS A 413       0.404  22.325  28.128  1.00 17.71           O
ATOM   3878  CB  LYS A 413      -1.004  24.363  26.523  1.00 22.40           C
ATOM   3879  CG  LYS A 413      -1.595  24.904  25.218  1.00 27.15           C
ATOM   3880  CD  LYS A 413      -1.039  26.252  24.839  1.00 24.25           C
ATOM   3881  CE  LYS A 413      -1.691  26.736  23.511  1.00 29.62           C
ATOM   3882  NZ  LYS A 413      -3.176  26.892  23.646  1.00 35.52           N1+
ATOM   3883  H   LYS A 413      -3.271  23.807  27.352  1.00 25.06           H
ATOM   3884  HA  LYS A 413      -1.335  22.382  26.177  1.00 22.09           H
ATOM   3885  HB2 LYS A 413      -1.233  24.981  27.234  1.00 26.89           H
ATOM   3886  HB3 LYS A 413      -0.040  24.306  26.422  1.00 26.89           H
ATOM   3887  HG2 LYS A 413      -1.412  24.286  24.491  1.00 32.58           H
ATOM   3888  HG3 LYS A 413      -2.554  25.008  25.335  1.00 32.58           H
ATOM   3889  HD2 LYS A 413      -1.236  26.892  25.542  1.00 29.10           H
ATOM   3890  HD3 LYS A 413      -0.083  26.176  24.706  1.00 29.10           H
ATOM   3891  HE2 LYS A 413      -1.318  27.595  23.259  1.00 35.54           H
ATOM   3892  HE3 LYS A 413      -1.522  26.079  22.815  1.00 35.54           H
ATOM   3893  HZ1 LYS A 413      -3.499  27.314  22.933  1.00 42.62           H
ATOM   3894  HZ2 LYS A 413      -3.560  26.089  23.704  1.00 42.62           H
ATOM   3895  HZ3 LYS A 413      -3.369  27.361  24.376  1.00 42.62           H
ATOM   3896  N   LEU A 414      -1.556  22.200  29.212  1.00 18.19           N
ATOM   3897  CA  LEU A 414      -0.981  21.718  30.456  1.00 16.44           C
ATOM   3898  C   LEU A 414      -1.303  20.233  30.559  1.00 15.78           C
ATOM   3899  O   LEU A 414      -1.378  19.555  29.539  1.00 18.49           O
ATOM   3900  CB  LEU A 414      -1.500  22.550  31.623  1.00 20.04           C
ATOM   3901  CG  LEU A 414      -1.127  24.044  31.511  1.00 18.20           C
ATOM   3902  CD1 LEU A 414      -1.749  24.779  32.640  1.00 19.46           C
ATOM   3903  CD2 LEU A 414       0.366  24.253  31.534  1.00 20.03           C
ATOM   3904  H   LEU A 414      -2.407  22.284  29.241  1.00 21.83           H
ATOM   3905  HA  LEU A 414      -0.023  21.820  30.430  1.00 19.73           H
ATOM   3906  HB2 LEU A 414      -2.462  22.472  31.687  1.00 24.05           H
ATOM   3907  HB3 LEU A 414      -1.083  22.223  32.434  1.00 24.05           H
ATOM   3908  HG  LEU A 414      -1.469  24.417  30.682  1.00 21.84           H
ATOM   3909 HD11 LEU A 414      -1.543  25.722  32.554  1.00 23.35           H
ATOM   3910 HD12 LEU A 414      -2.708  24.634  32.619  1.00 23.35           H
ATOM   3911 HD13 LEU A 414      -1.377  24.429  33.466  1.00 23.35           H
ATOM   3912 HD21 LEU A 414       0.554  25.206  31.506  1.00 24.03           H
ATOM   3913 HD22 LEU A 414       0.716  23.868  32.350  1.00 24.03           H
ATOM   3914 HD23 LEU A 414       0.765  23.819  30.762  1.00 24.03           H
ATOM   3915  N   THR A 415      -1.398  19.712  31.772  1.00 17.47           N
ATOM   3916  CA  THR A 415      -1.772  18.335  32.028  1.00 13.36           C
ATOM   3917  C   THR A 415      -2.622  18.345  33.280  1.00 14.75           C
ATOM   3918  O   THR A 415      -2.509  19.263  34.102  1.00 16.37           O
ATOM   3919  CB  THR A 415      -0.559  17.404  32.256  1.00 18.27           C
ATOM   3920  OG1 THR A 415      -0.016  17.646  33.554  1.00 13.09           O
ATOM   3921  CG2 THR A 415       0.503  17.644  31.251  1.00 16.47           C
ATOM   3922  H   THR A 415      -1.248  20.157  32.494  1.00 20.97           H
ATOM   3923  HA  THR A 415      -2.289  17.998  31.282  1.00 16.03           H
ATOM   3924  HB  THR A 415      -0.839  16.478  32.185  1.00 21.92           H
ATOM   3925  HG1 THR A 415       0.589  17.087  33.719  1.00 15.71           H
ATOM   3926 HG21 THR A 415       1.251  17.046  31.406  1.00 19.76           H
ATOM   3927 HG22 THR A 415       0.160  17.501  30.349  1.00 19.76           H
ATOM   3928 HG23 THR A 415       0.808  18.561  31.329  1.00 19.76           H
ATOM   3929  N   PRO A 416      -3.477  17.335  33.465  1.00 17.83           N
ATOM   3930  CA  PRO A 416      -4.243  17.257  34.721  1.00 17.72           C
ATOM   3931  C   PRO A 416      -3.389  17.358  35.977  1.00 16.99           C
ATOM   3932  O   PRO A 416      -3.791  17.979  36.974  1.00 13.24           O
ATOM   3933  CB  PRO A 416      -4.914  15.883  34.609  1.00 23.82           C
ATOM   3934  CG  PRO A 416      -5.101  15.700  33.124  1.00 23.83           C
ATOM   3935  CD  PRO A 416      -3.857  16.261  32.511  1.00 21.26           C
ATOM   3936  HA  PRO A 416      -4.915  17.955  34.747  1.00 21.26           H
ATOM   3937  HB2 PRO A 416      -4.333  15.197  34.975  1.00 28.59           H
ATOM   3938  HB3 PRO A 416      -5.768  15.897  35.068  1.00 28.59           H
ATOM   3939  HG2 PRO A 416      -5.206  14.761  32.911  1.00 28.60           H
ATOM   3940  HG3 PRO A 416      -5.874  16.209  32.831  1.00 28.60           H
ATOM   3941  HD2 PRO A 416      -3.169  15.578  32.496  1.00 25.51           H
ATOM   3942  HD3 PRO A 416      -4.035  16.605  31.622  1.00 25.51           H
ATOM   3943  N   LEU A 417      -2.203  16.744  35.966  1.00 13.65           N
ATOM   3944  CA  LEU A 417      -1.369  16.758  37.158  1.00 14.31           C
ATOM   3945  C   LEU A 417      -0.849  18.164  37.439  1.00 12.23           C
ATOM   3946  O   LEU A 417      -0.861  18.625  38.584  1.00 14.39           O
ATOM   3947  CB  LEU A 417      -0.218  15.770  36.976  1.00 12.44           C
ATOM   3948  CG  LEU A 417       0.768  15.627  38.126  1.00 13.88           C
ATOM   3949  CD1 LEU A 417       0.085  15.233  39.438  1.00 16.55           C
ATOM   3950  CD2 LEU A 417       1.798  14.573  37.714  1.00 15.25           C
ATOM   3951  H   LEU A 417      -1.873  16.318  35.294  1.00 16.39           H
ATOM   3952  HA  LEU A 417      -1.891  16.473  37.924  1.00 17.17           H
ATOM   3953  HB2 LEU A 417      -0.605  14.894  36.824  1.00 14.93           H
ATOM   3954  HB3 LEU A 417       0.285  16.035  36.185  1.00 14.93           H
ATOM   3955  HG  LEU A 417       1.222  16.475  38.265  1.00 16.66           H
ATOM   3956 HD11 LEU A 417       0.752  15.142  40.132  1.00 19.86           H
ATOM   3957 HD12 LEU A 417      -0.553  15.922  39.684  1.00 19.86           H
ATOM   3958 HD13 LEU A 417      -0.368  14.386  39.303  1.00 19.86           H
ATOM   3959 HD21 LEU A 417       2.450  14.479  38.425  1.00 18.30           H
ATOM   3960 HD22 LEU A 417       1.350  13.729  37.560  1.00 18.30           H
ATOM   3961 HD23 LEU A 417       2.233  14.870  36.897  1.00 18.30           H
ATOM   3962  N   VAL A 418      -0.387  18.849  36.396  1.00 11.02           N
ATOM   3963  CA  VAL A 418       0.074  20.222  36.536  1.00 10.44           C
ATOM   3964  C   VAL A 418      -1.056  21.111  37.030  1.00 15.17           C
ATOM   3965  O   VAL A 418      -0.879  21.929  37.936  1.00 14.46           O
ATOM   3966  CB  VAL A 418       0.646  20.711  35.199  1.00 14.13           C
ATOM   3967  CG1 VAL A 418       0.844  22.225  35.191  1.00 18.30           C
ATOM   3968  CG2 VAL A 418       1.973  20.050  34.963  1.00 13.79           C
ATOM   3969  H   VAL A 418      -0.341  18.538  35.597  1.00 13.22           H
ATOM   3970  HA  VAL A 418       0.785  20.259  37.194  1.00 12.53           H
ATOM   3971  HB  VAL A 418       0.046  20.473  34.475  1.00 16.96           H
ATOM   3972 HG11 VAL A 418       1.220  22.483  34.337  1.00 21.96           H
ATOM   3973 HG12 VAL A 418       0.001  22.680  35.324  1.00 21.96           H
ATOM   3974 HG13 VAL A 418       1.464  22.455  35.900  1.00 21.96           H
ATOM   3975 HG21 VAL A 418       2.323  20.372  34.118  1.00 16.54           H
ATOM   3976 HG22 VAL A 418       2.576  20.294  35.680  1.00 16.54           H
ATOM   3977 HG23 VAL A 418       1.858  19.087  34.931  1.00 16.54           H
ATOM   3978  N   LEU A 419      -2.239  20.960  36.435  1.00 15.33           N
ATOM   3979  CA  LEU A 419      -3.387  21.756  36.853  1.00 15.28           C
ATOM   3980  C   LEU A 419      -3.678  21.588  38.341  1.00 20.31           C
ATOM   3981  O   LEU A 419      -3.945  22.569  39.047  1.00 23.03           O
ATOM   3982  CB  LEU A 419      -4.608  21.368  36.009  1.00 17.28           C
ATOM   3983  CG  LEU A 419      -4.569  21.863  34.573  1.00 20.67           C
ATOM   3984  CD1 LEU A 419      -5.729  21.230  33.784  1.00 22.38           C
ATOM   3985  CD2 LEU A 419      -4.665  23.385  34.536  1.00 20.94           C
ATOM   3986  H   LEU A 419      -2.398  20.408  35.792  1.00 18.39           H
ATOM   3987  HA  LEU A 419      -3.191  22.694  36.708  1.00 18.34           H
ATOM   3988  HB2 LEU A 419      -4.677  20.401  35.982  1.00 20.74           H
ATOM   3989  HB3 LEU A 419      -5.404  21.734  36.425  1.00 20.74           H
ATOM   3990  HG  LEU A 419      -3.736  21.593  34.159  1.00 24.81           H
ATOM   3991 HD11 LEU A 419      -5.692  21.532  32.863  1.00 26.85           H
ATOM   3992 HD12 LEU A 419      -5.656  20.266  33.825  1.00 26.85           H
ATOM   3993 HD13 LEU A 419      -6.559  21.514  34.196  1.00 26.85           H
ATOM   3994 HD21 LEU A 419      -4.678  23.674  33.608  1.00 25.13           H
ATOM   3995 HD22 LEU A 419      -5.483  23.650  34.980  1.00 25.13           H
ATOM   3996 HD23 LEU A 419      -3.902  23.772  34.991  1.00 25.13           H
ATOM   3997  N   GLU A 420      -3.628  20.360  38.842  1.00 17.37           N
ATOM   3998  CA  GLU A 420      -3.945  20.139  40.253  1.00 17.87           C
ATOM   3999  C   GLU A 420      -2.863  20.692  41.165  1.00 23.20           C
ATOM   4000  O   GLU A 420      -3.157  21.395  42.146  1.00 18.11           O
ATOM   4001  CB  GLU A 420      -4.153  18.645  40.531  1.00 18.97           C
ATOM   4002  CG  GLU A 420      -4.618  18.400  41.971  1.00 31.47           C
ATOM   4003  CD  GLU A 420      -4.302  17.029  42.482  1.00 27.55           C
ATOM   4004  OE1 GLU A 420      -4.785  16.683  43.576  1.00 34.78           O
ATOM   4005  OE2 GLU A 420      -3.556  16.303  41.807  1.00 37.62           O1-
ATOM   4006  H   GLU A 420      -3.423  19.656  38.393  1.00 20.84           H
ATOM   4007  HA  GLU A 420      -4.768  20.602  40.466  1.00 21.44           H
ATOM   4008  HB2 GLU A 420      -4.836  18.304  39.931  1.00 22.76           H
ATOM   4009  HB3 GLU A 420      -3.322  18.170  40.398  1.00 22.76           H
ATOM   4010  HG2 GLU A 420      -4.206  19.043  42.568  1.00 37.77           H
ATOM   4011  HG3 GLU A 420      -5.582  18.503  41.997  1.00 37.77           H
ATOM   4012  N   VAL A 421      -1.603  20.363  40.872  1.00 19.42           N
ATOM   4013  CA  VAL A 421      -0.498  20.773  41.732  1.00 22.18           C
ATOM   4014  C   VAL A 421      -0.371  22.290  41.764  1.00 24.74           C
ATOM   4015  O   VAL A 421      -0.099  22.884  42.814  1.00 22.12           O
ATOM   4016  CB  VAL A 421       0.810  20.098  41.268  1.00 19.74           C
ATOM   4017  CG1 VAL A 421       2.012  20.663  41.996  1.00 19.25           C
ATOM   4018  CG2 VAL A 421       0.733  18.606  41.490  1.00 18.19           C
ATOM   4019  H   VAL A 421      -1.371  19.889  40.196  1.00 23.30           H
ATOM   4020  HA  VAL A 421      -0.682  20.479  42.639  1.00 26.62           H
ATOM   4021  HB  VAL A 421       0.922  20.265  40.320  1.00 23.69           H
ATOM   4022 HG11 VAL A 421       2.809  20.220  41.673  1.00 23.10           H
ATOM   4023 HG12 VAL A 421       2.087  21.616  41.826  1.00 23.10           H
ATOM   4024 HG13 VAL A 421       1.903  20.508  42.945  1.00 23.10           H
ATOM   4025 HG21 VAL A 421       1.565  18.202  41.194  1.00 21.83           H
ATOM   4026 HG22 VAL A 421       0.593  18.440  42.433  1.00 21.83           H
ATOM   4027 HG23 VAL A 421      -0.008  18.251  40.978  1.00 21.83           H
ATOM   4028  N   PHE A 422      -0.514  22.946  40.626  1.00 20.74           N
ATOM   4029  CA  PHE A 422      -0.311  24.387  40.614  1.00 26.86           C
ATOM   4030  C   PHE A 422      -1.607  25.167  40.727  1.00 21.52           C
ATOM   4031  O   PHE A 422      -1.557  26.362  41.034  1.00 28.55           O
ATOM   4032  CB  PHE A 422       0.454  24.828  39.358  1.00 23.59           C
ATOM   4033  CG  PHE A 422       1.835  24.211  39.244  1.00 30.20           C
ATOM   4034  CD1 PHE A 422       2.379  23.931  38.000  1.00 31.07           C
ATOM   4035  CD2 PHE A 422       2.580  23.918  40.383  1.00 34.98           C
ATOM   4036  CE1 PHE A 422       3.636  23.358  37.890  1.00 32.24           C
ATOM   4037  CE2 PHE A 422       3.832  23.338  40.280  1.00 30.65           C
ATOM   4038  CZ  PHE A 422       4.352  23.049  39.031  1.00 29.35           C
ATOM   4039  H   PHE A 422      -0.707  22.585  39.869  1.00 24.89           H
ATOM   4040  HA  PHE A 422       0.231  24.634  41.377  1.00 32.23           H
ATOM   4041  HB2 PHE A 422      -0.055  24.553  38.579  1.00 28.31           H
ATOM   4042  HB3 PHE A 422       0.548  25.792  39.356  1.00 28.31           H
ATOM   4043  HD1 PHE A 422       1.895  24.126  37.226  1.00 37.28           H
ATOM   4044  HD2 PHE A 422       2.224  24.093  41.227  1.00 41.98           H
ATOM   4045  HE1 PHE A 422       3.993  23.173  37.048  1.00 38.69           H
ATOM   4046  HE2 PHE A 422       4.324  23.138  41.047  1.00 36.78           H
ATOM   4047  HZ  PHE A 422       5.202  22.678  38.953  1.00 35.23           H
ATOM   4048  N   GLY A 423      -2.749  24.517  40.553  1.00 29.70           N
ATOM   4049  CA  GLY A 423      -4.045  25.181  40.650  1.00 39.61           C
ATOM   4050  C   GLY A 423      -4.460  25.463  42.086  1.00 48.56           C
ATOM   4051  O   GLY A 423      -5.461  24.923  42.551  1.00 59.76           O
ATOM   4052  H   GLY A 423      -2.797  23.675  40.378  1.00 35.64           H
ATOM   4053  HA2 GLY A 423      -4.723  24.615  40.246  1.00 47.54           H
ATOM   4054  HA3 GLY A 423      -4.026  26.021  40.166  1.00 47.54           H
ATOM   4055  HC  GLY A 423      -3.938  26.083  42.675  1.00 58.27           H
TER
HETATM 4056  C1  MC9 A 500      14.236  18.137  35.599  1.00  6.75           C
HETATM 4057  C10 MC9 A 500      13.670  19.281  34.803  1.00  7.98           C
HETATM 4058  C11 MC9 A 500      13.198  24.631  31.725  1.00 10.57           C
HETATM 4059  C12 MC9 A 500      12.312  25.613  32.528  1.00  9.67           C
HETATM 4060  C13 MC9 A 500      11.905  25.032  33.887  1.00  9.81           C
HETATM 4061  C14 MC9 A 500      13.199  24.591  34.653  1.00  6.90           C
HETATM 4062  C15 MC9 A 500      12.732  24.393  36.109  1.00 11.70           C
HETATM 4063  C16 MC9 A 500      11.550  25.385  36.268  1.00  9.28           C
HETATM 4064  C17 MC9 A 500      11.356  26.079  34.901  1.00 10.85           C
HETATM 4065  C18 MC9 A 500      10.916  23.859  33.686  1.00  9.35           C
HETATM 4066  C19 MC9 A 500      12.389  19.641  34.841  1.00  7.35           C
HETATM 4067  C2  MC9 A 500      14.910  17.061  34.726  1.00  8.59           C
HETATM 4068  C20 MC9 A 500      10.000  26.746  34.631  1.00 15.04           C
HETATM 4069  C21 MC9 A 500       9.914  28.070  35.432  1.00 16.91           C
HETATM 4070  C22 MC9 A 500       8.740  26.021  35.025  1.00 16.90           C
HETATM 4071  C23 MC9 A 500       7.618  26.109  34.296  1.00 15.84           C
HETATM 4072  C24 MC9 A 500       6.278  25.575  34.720  1.00 16.74           C
HETATM 4073  C25 MC9 A 500       5.773  24.707  33.586  1.00 29.26           C
HETATM 4074  C26 MC9 A 500       5.092  25.453  32.462  1.00 24.81           C
HETATM 4075  C27 MC9 A 500       4.304  24.475  33.322  1.00 31.11           C
HETATM 4076  C3  MC9 A 500      15.995  17.692  33.883  1.00  8.21           C
HETATM 4077  C4  MC9 A 500      15.455  18.880  33.069  1.00  9.32           C
HETATM 4078  C5  MC9 A 500      14.651  19.887  33.863  1.00  7.73           C
HETATM 4079  C6  MC9 A 500      14.784  21.208  33.629  1.00  5.28           C
HETATM 4080  C7  MC9 A 500      14.109  22.268  34.355  1.00  8.67           C
HETATM 4081  C8  MC9 A 500      13.907  23.513  33.894  1.00 10.85           C
HETATM 4082  C9  MC9 A 500      14.343  24.032  32.541  1.00  9.70           C
HETATM 4083  O1  MC9 A 500      13.143  17.493  36.320  1.00  8.31           O
HETATM 4084  O2  MC9 A 500      17.003  18.252  34.744  1.00  9.02           O
HETATM 4085  O3  MC9 A 500       5.281  26.604  34.955  1.00 21.66           O
HETATM 4086  H1  MC9 A 500      14.966  18.536  36.343  1.00  8.10           H
HETATM 4087  H3  MC9 A 500      16.481  16.940  33.222  1.00  9.85           H
HETATM 4088  H14 MC9 A 500      13.919  25.456  34.680  1.00  8.28           H
HETATM 4089  H17 MC9 A 500      12.093  26.935  34.866  1.00 13.02           H
HETATM 4090  H20 MC9 A 500       9.986  26.982  33.535  1.00 18.04           H
HETATM 4091  H21 MC9 A 500      14.159  16.566  34.082  1.00 10.31           H
HETATM 4092  H22 MC9 A 500       8.762  25.547  36.008  1.00 20.28           H
HETATM 4093  H23 MC9 A 500       7.613  26.573  33.308  1.00 19.01           H
HETATM 4094  H24 MC9 A 500       6.295  25.031  35.694  1.00 20.09           H
HETATM 4095  H25 MC9 A 500       6.451  23.862  33.375  1.00 35.12           H
HETATM 4096  H41 MC9 A 500      14.797  18.496  32.255  1.00 11.18           H
HETATM 4097  H42 MC9 A 500      16.318  19.368  32.574  1.00 11.18           H
HETATM 4098  H6  MC9 A 500      15.472  21.578  32.864  1.00  6.34           H
HETATM 4099  H7  MC9 A 500      13.754  22.003  35.354  1.00 10.40           H
HETATM 4100  H91 MC9 A 500      14.845  23.238  31.955  1.00 11.64           H
HETATM 4101  H92 MC9 A 500      15.124  24.806  32.712  1.00 11.64           H
HETATM 4102  HO1 MC9 A 500      13.549  17.049  37.091  1.00  9.97           H
HETATM 4103  HO2 MC9 A 500      17.520  17.527  35.207  1.00 10.82           H
HETATM 4104  HO3 MC9 A 500       5.370  27.373  34.308  1.00 25.99           H
HETATM 4105 H111 MC9 A 500      12.568  23.807  31.337  1.00 12.69           H
HETATM 4106 H112 MC9 A 500      13.596  25.149  30.831  1.00 12.69           H
HETATM 4107 H121 MC9 A 500      11.394  25.818  31.938  1.00 11.60           H
HETATM 4108 H122 MC9 A 500      12.843  26.571  32.656  1.00 11.60           H
HETATM 4109 H151 MC9 A 500      13.544  24.574  36.829  1.00 14.04           H
HETATM 4110 H152 MC9 A 500      12.403  23.355  36.290  1.00 14.04           H
HETATM 4111 H161 MC9 A 500      11.725  26.110  37.075  1.00 11.13           H
HETATM 4112 H162 MC9 A 500      10.638  24.831  36.546  1.00 11.13           H
HETATM 4113 H181 MC9 A 500      11.258  23.143  32.933  1.00 11.22           H
HETATM 4114 H182 MC9 A 500       9.926  24.202  33.369  1.00 11.22           H
HETATM 4115 H183 MC9 A 500      10.784  23.284  34.607  1.00 11.22           H
HETATM 4116 H191 MC9 A 500      11.968  20.435  34.239  1.00  8.82           H
HETATM 4117 H192 MC9 A 500      11.641  19.118  35.435  1.00  8.82           H
HETATM 4118 H211 MC9 A 500       9.936  27.889  36.511  1.00 20.29           H
HETATM 4119 H212 MC9 A 500       8.995  28.622  35.198  1.00 20.29           H
HETATM 4120 H213 MC9 A 500      10.753  28.729  35.193  1.00 20.29           H
HETATM 4121 H22A MC9 A 500      15.325  16.265  35.373  1.00 10.31           H
HETATM 4122 H261 MC9 A 500       5.348  25.218  31.433  1.00 29.77           H
HETATM 4123 H262 MC9 A 500       4.905  26.522  32.589  1.00 29.77           H
HETATM 4124 H271 MC9 A 500       3.545  24.822  34.017  1.00 37.33           H
HETATM 4125 H272 MC9 A 500       4.023  23.511  32.878  1.00 37.33           H
HETATM 4126  O   HOH A 501      13.772  10.303  34.954  1.00 10.92           O
HETATM 4127  H1  HOH A 501      13.904   9.588  35.373  1.00 13.10           H
HETATM 4128  H2  HOH A 501      13.473  10.094  34.197  1.00 13.10           H
HETATM 4129  O   HOH A 502      14.302  10.399  30.632  1.00 16.32           O
HETATM 4130  H1  HOH A 502      14.906   9.821  30.697  1.00 19.59           H
HETATM 4131  H2  HOH A 502      13.835  10.322  31.329  1.00 19.59           H
HETATM 4132  O   HOH A 503      19.060  16.022  40.165  1.00 11.96           O
HETATM 4133  H1  HOH A 503      19.136  16.686  39.656  1.00 14.35           H
HETATM 4134  H2  HOH A 503      19.607  15.437  39.905  1.00 14.35           H
HETATM 4135  O   HOH A 504      13.902  12.878  35.870  1.00 11.43           O
HETATM 4136  H1  HOH A 504      13.448  12.230  35.588  1.00 13.71           H
HETATM 4137  H2  HOH A 504      14.484  13.037  35.292  1.00 13.71           H
HETATM 4138  O   HOH A 505       6.042  22.960  23.124  1.00 16.35           O
HETATM 4139  H1  HOH A 505       5.884  23.651  22.677  1.00 19.62           H
HETATM 4140  H2  HOH A 505       6.120  22.328  22.574  1.00 19.62           H
HETATM 4141  O   HOH A 506      13.694   7.765  35.861  1.00 14.46           O
HETATM 4142  H1  HOH A 506      13.554   7.147  35.306  1.00 17.35           H
HETATM 4143  H2  HOH A 506      14.165   7.440  36.474  1.00 17.35           H
HETATM 4144  O   HOH A 507      14.909  12.117  41.898  1.00 13.56           O
HETATM 4145  H1  HOH A 507      14.749  11.347  42.191  1.00 16.27           H
HETATM 4146  H2  HOH A 507      15.738  12.172  41.816  1.00 16.27           H
HETATM 4147  O   HOH A 508      13.928  14.543  42.824  1.00 14.09           O
HETATM 4148  H1  HOH A 508      14.080  13.715  42.812  1.00 16.91           H
HETATM 4149  H2  HOH A 508      14.487  14.886  43.349  1.00 16.91           H
HETATM 4150  O   HOH A 509      11.331   6.088  37.368  1.00 17.47           O
HETATM 4151  H1  HOH A 509      12.052   6.020  37.791  1.00 20.97           H
HETATM 4152  H2  HOH A 509      11.087   5.305  37.179  1.00 20.97           H
HETATM 4153  O   HOH A 510      16.125  13.294  34.250  1.00 17.67           O
HETATM 4154  H1  HOH A 510      16.503  12.751  33.727  1.00 21.20           H
HETATM 4155  H2  HOH A 510      16.652  13.422  34.893  1.00 21.20           H
HETATM 4156  O   HOH A 511       2.870  13.417  33.120  1.00 21.49           O
HETATM 4157  H1  HOH A 511       3.047  14.229  33.215  1.00 25.79           H
HETATM 4158  H2  HOH A 511       3.151  13.013  33.799  1.00 25.79           H
HETATM 4159  O   HOH A 512      20.527   9.170  38.456  1.00 14.59           O
HETATM 4160  H1  HOH A 512      19.881   9.503  38.039  1.00 17.51           H
HETATM 4161  H2  HOH A 512      21.074   9.796  38.582  1.00 17.51           H
HETATM 4162  O   HOH A 513       4.223  27.547  42.402  1.00 21.55           O
HETATM 4163  H1  HOH A 513       4.629  27.615  41.691  1.00 25.86           H
HETATM 4164  H2  HOH A 513       4.800  27.651  43.007  1.00 25.86           H
HETATM 4165  O   HOH A 514      12.265  25.465  50.603  1.00 21.89           O
HETATM 4166  H1  HOH A 514      12.832  26.022  50.331  1.00 26.26           H
HETATM 4167  H2  HOH A 514      11.798  25.252  49.938  1.00 26.26           H
HETATM 4168  O   HOH A 515      28.613  23.456  34.534  1.00 27.04           O
HETATM 4169  H1  HOH A 515      28.237  22.714  34.643  1.00 32.45           H
HETATM 4170  H2  HOH A 515      29.124  23.566  35.192  1.00 32.45           H
HETATM 4171  O   HOH A 516      26.451  10.389  63.981  1.00 22.98           O
HETATM 4172  H1  HOH A 516      26.036  10.561  63.274  1.00 27.58           H
HETATM 4173  H2  HOH A 516      27.248  10.236  63.761  1.00 27.58           H
HETATM 4174  O   HOH A 517       9.507  15.974  22.899  1.00 17.54           O
HETATM 4175  H1  HOH A 517       9.949  15.296  23.126  1.00 21.05           H
HETATM 4176  H2  HOH A 517       8.703  15.727  22.842  1.00 21.05           H
HETATM 4177  O   HOH A 518      27.260  20.614  40.996  1.00 29.43           O
HETATM 4178  H1  HOH A 518      27.952  20.880  40.600  1.00 35.32           H
HETATM 4179  H2  HOH A 518      27.255  21.006  41.743  1.00 35.32           H
HETATM 4180  O   HOH A 519      31.940   9.074  66.240  1.00 24.88           O
HETATM 4181  H1  HOH A 519      32.323   9.204  66.975  1.00 29.85           H
HETATM 4182  H2  HOH A 519      31.287   8.568  66.393  1.00 29.85           H
HETATM 4183  O   HOH A 520       7.034  20.491  51.495  1.00 24.78           O
HETATM 4184  H1  HOH A 520       6.368  20.152  51.109  1.00 29.74           H
HETATM 4185  H2  HOH A 520       7.544  19.850  51.688  1.00 29.74           H
HETATM 4186  O   HOH A 521      26.232  21.528  43.256  1.00 19.30           O
HETATM 4187  H1  HOH A 521      25.526  21.079  43.178  1.00 23.16           H
HETATM 4188  H2  HOH A 521      26.000  22.334  43.282  1.00 23.16           H
HETATM 4189  O   HOH A 522      -1.659  14.280  34.119  1.00 24.97           O
HETATM 4190  H1  HOH A 522      -0.864  14.161  33.870  1.00 29.96           H
HETATM 4191  H2  HOH A 522      -2.039  13.533  34.049  1.00 29.96           H
HETATM 4192  O   HOH A 523       4.896  23.219  43.784  1.00 21.55           O
HETATM 4193  H1  HOH A 523       4.366  22.883  44.340  1.00 25.87           H
HETATM 4194  H2  HOH A 523       4.917  24.048  43.947  1.00 25.87           H
HETATM 4195  O   HOH A 524       4.482  14.019  30.735  1.00 19.59           O
HETATM 4196  H1  HOH A 524       4.399  14.005  29.896  1.00 23.51           H
HETATM 4197  H2  HOH A 524       5.061  14.603  30.905  1.00 23.51           H
HETATM 4198  O   HOH A 525      27.621  25.743  58.115  1.00 29.96           O
HETATM 4199  H1  HOH A 525      28.256  25.190  58.159  1.00 35.96           H
HETATM 4200  H2  HOH A 525      27.180  25.661  58.824  1.00 35.96           H
HETATM 4201  O   HOH A 526       1.357  25.908  21.930  1.00 28.72           O
HETATM 4202  H1  HOH A 526       1.387  26.562  21.401  1.00 34.47           H
HETATM 4203  H2  HOH A 526       1.886  26.083  22.555  1.00 34.47           H
HETATM 4204  O   HOH A 527      23.688  20.225  43.023  1.00 27.79           O
HETATM 4205  H1  HOH A 527      22.965  19.878  43.272  1.00 33.35           H
HETATM 4206  H2  HOH A 527      23.522  21.032  42.857  1.00 33.35           H
HETATM 4207  O   HOH A 528      13.787  30.028  22.332  1.00 29.64           O
HETATM 4208  H1  HOH A 528      13.635  29.282  22.688  1.00 35.57           H
HETATM 4209  H2  HOH A 528      14.351  30.419  22.817  1.00 35.57           H
HETATM 4210  O   HOH A 529      -3.892  29.165  25.457  1.00 23.84           O
HETATM 4211  H1  HOH A 529      -4.688  29.424  25.418  1.00 28.61           H
HETATM 4212  H2  HOH A 529      -3.417  29.853  25.537  1.00 28.61           H
HETATM 4213  O   HOH A 530      16.438   6.206  36.308  1.00 24.14           O
HETATM 4214  H1  HOH A 530      16.928   6.150  36.987  1.00 28.97           H
HETATM 4215  H2  HOH A 530      16.916   6.528  35.697  1.00 28.97           H
HETATM 4216  O   HOH A 531      -8.746  30.868  30.882  1.00 28.38           O
HETATM 4217  H1  HOH A 531      -8.662  31.667  30.635  1.00 34.05           H
HETATM 4218  H2  HOH A 531      -8.074  30.696  31.353  1.00 34.05           H
HETATM 4219  O   HOH A 532      -8.804  27.125  29.690  1.00 33.69           O
HETATM 4220  H1  HOH A 532      -9.154  27.768  29.278  1.00 40.43           H
HETATM 4221  H2  HOH A 532      -8.602  26.554  29.103  1.00 40.43           H
HETATM 4222  O   HOH A 533      20.040  32.082  44.928  1.00 32.19           O
HETATM 4223  H1  HOH A 533      19.359  32.509  44.681  1.00 38.62           H
HETATM 4224  H2  HOH A 533      19.925  31.891  45.740  1.00 38.62           H
HETATM 4225  O   HOH A 534      16.391  38.527  21.468  1.00 30.45           O
HETATM 4226  H1  HOH A 534      15.783  39.087  21.321  1.00 36.54           H
HETATM 4227  H2  HOH A 534      16.694  38.710  22.231  1.00 36.54           H
HETATM 4228  O   HOH A 535      20.510  11.554  61.839  1.00 26.80           O
HETATM 4229  H1  HOH A 535      20.360  10.905  62.351  1.00 32.16           H
HETATM 4230  H2  HOH A 535      19.845  11.617  61.333  1.00 32.16           H
HETATM 4231  O   HOH A 536      10.037   6.726  32.862  1.00 20.72           O
HETATM 4232  H1  HOH A 536      10.451   7.194  32.301  1.00 24.87           H
HETATM 4233  H2  HOH A 536       9.645   6.125  32.428  1.00 24.87           H
HETATM 4234  O   HOH A 537      12.022  23.970  52.821  1.00 28.09           O
HETATM 4235  H1  HOH A 537      11.675  23.204  52.787  1.00 33.71           H
HETATM 4236  H2  HOH A 537      12.230  24.171  52.034  1.00 33.71           H
HETATM 4237  O   HOH A 538      -7.420  18.551  31.847  1.00 34.81           O
HETATM 4238  H1  HOH A 538      -8.122  18.473  32.300  1.00 41.78           H
HETATM 4239  H2  HOH A 538      -6.785  18.565  32.401  1.00 41.78           H
HETATM 4240  O   HOH A 539      21.047   2.757  42.525  1.00 30.88           O
HETATM 4241  H1  HOH A 539      20.476   2.452  43.068  1.00 37.05           H
HETATM 4242  H2  HOH A 539      21.446   3.380  42.923  1.00 37.05           H
HETATM 4243  O   HOH A 540      22.619   3.467  47.473  1.00 25.95           O
HETATM 4244  H1  HOH A 540      21.999   3.865  47.888  1.00 31.15           H
HETATM 4245  H2  HOH A 540      22.681   3.838  46.722  1.00 31.15           H
HETATM 4246  O   HOH A 541       0.346  12.432  61.827  1.00 32.48           O
HETATM 4247  H1  HOH A 541       0.896  12.689  62.401  1.00 38.98           H
HETATM 4248  H2  HOH A 541      -0.066  11.785  62.164  1.00 38.98           H
HETATM 4249  O   HOH A 542      17.997  33.523  43.120  1.00 28.76           O
HETATM 4250  H1  HOH A 542      17.419  34.130  43.168  1.00 34.52           H
HETATM 4251  H2  HOH A 542      17.909  33.169  42.364  1.00 34.52           H
HETATM 4252  O   HOH A 543      24.243  13.388  35.788  1.00 30.80           O
HETATM 4253  H1  HOH A 543      24.661  12.661  35.830  1.00 36.96           H
HETATM 4254  H2  HOH A 543      23.768  13.424  36.480  1.00 36.96           H
HETATM 4255  O   HOH A 544       0.533  15.183  28.143  1.00 36.89           O
HETATM 4256  H1  HOH A 544       0.980  15.867  28.333  1.00 44.27           H
HETATM 4257  H2  HOH A 544       1.088  14.601  27.894  1.00 44.27           H
HETATM 4258  O   HOH A 545      -6.436  18.257  37.189  1.00 27.10           O
HETATM 4259  H1  HOH A 545      -6.696  17.979  37.936  1.00 32.52           H
HETATM 4260  H2  HOH A 545      -5.605  18.144  37.170  1.00 32.52           H
HETATM 4261  O   HOH A 546      16.052  27.791  54.992  1.00 32.85           O
HETATM 4262  H1  HOH A 546      16.394  28.004  55.730  1.00 39.42           H
HETATM 4263  H2  HOH A 546      16.693  27.657  54.465  1.00 39.42           H
HETATM 4264  O   HOH A 547      19.771  30.765  29.326  1.00 27.81           O
HETATM 4265  H1  HOH A 547      20.155  31.496  29.180  1.00 33.37           H
HETATM 4266  H2  HOH A 547      20.362  30.219  29.566  1.00 33.37           H
HETATM 4267  O   HOH A 548       1.056  12.991  59.246  1.00 27.74           O
HETATM 4268  H1  HOH A 548       1.092  12.854  60.076  1.00 33.29           H
HETATM 4269  H2  HOH A 548       1.009  13.825  59.148  1.00 33.29           H
HETATM 4270  O   HOH A 549      32.904  23.584  50.851  1.00 34.70           O
HETATM 4271  H1  HOH A 549      32.694  23.536  51.663  1.00 41.64           H
HETATM 4272  H2  HOH A 549      33.657  23.214  50.778  1.00 41.64           H
HETATM 4273  O   HOH A 550      -5.463  32.519  23.868  1.00 27.17           O
HETATM 4274  H1  HOH A 550      -5.695  32.337  23.079  1.00 32.60           H
HETATM 4275  H2  HOH A 550      -5.715  31.869  24.339  1.00 32.60           H
HETATM 4276  O   HOH A 551      14.473  13.303  64.620  1.00 29.80           O
HETATM 4277  H1  HOH A 551      13.949  13.248  63.965  1.00 35.76           H
HETATM 4278  H2  HOH A 551      14.394  14.083  64.926  1.00 35.76           H
HETATM 4279  O   HOH A 552      21.946   7.945  64.027  1.00 31.61           O
HETATM 4280  H1  HOH A 552      21.936   8.447  64.701  1.00 37.93           H
HETATM 4281  H2  HOH A 552      21.140   7.795  63.832  1.00 37.93           H
HETATM 4282  O   HOH A 553      30.505  14.874  61.841  1.00 33.37           O
HETATM 4283  H1  HOH A 553      30.707  14.166  62.242  1.00 40.04           H
HETATM 4284  H2  HOH A 553      30.222  14.646  61.085  1.00 40.04           H
HETATM 4285  O   HOH A 554       8.596   4.970  44.586  1.00 32.93           O
HETATM 4286  H1  HOH A 554       8.991   5.706  44.632  1.00 39.52           H
HETATM 4287  H2  HOH A 554       9.100   4.453  44.157  1.00 39.52           H
HETATM 4288  O   HOH A 555      23.752  29.866  49.706  1.00 36.80           O
HETATM 4289  H1  HOH A 555      23.408  30.442  50.212  1.00 44.16           H
HETATM 4290  H2  HOH A 555      23.415  29.129  49.928  1.00 44.16           H
HETATM 4291  O   HOH A 556      -2.462  31.387  23.673  1.00 30.72           O
HETATM 4292  H1  HOH A 556      -1.974  31.977  24.020  1.00 36.87           H
HETATM 4293  H2  HOH A 556      -2.648  31.657  22.899  1.00 36.87           H
HETATM 4294  O   HOH A 557      29.160  23.046  57.235  1.00 28.29           O
HETATM 4295  H1  HOH A 557      29.214  23.163  58.062  1.00 33.95           H
HETATM 4296  H2  HOH A 557      29.663  22.399  57.048  1.00 33.95           H
HETATM 4297  O   HOH A 558      25.541  20.077  33.268  1.00 30.28           O
HETATM 4298  H1  HOH A 558      25.081  20.720  33.553  1.00 36.33           H
HETATM 4299  H2  HOH A 558      25.087  19.382  33.406  1.00 36.33           H
HETATM 4300  O   HOH A 559      22.347  11.234  38.889  1.00 27.38           O
HETATM 4301  H1  HOH A 559      22.272  12.017  38.601  1.00 32.86           H
HETATM 4302  H2  HOH A 559      22.613  11.301  39.690  1.00 32.86           H
HETATM 4303  O   HOH A 560      14.312   6.715  31.376  1.00 34.84           O
HETATM 4304  H1  HOH A 560      13.565   7.024  31.139  1.00 41.81           H
HETATM 4305  H2  HOH A 560      14.888   7.244  31.057  1.00 41.81           H
HETATM 4306  O   HOH A 561       9.088   6.190  53.233  1.00 28.84           O
HETATM 4307  H1  HOH A 561       8.881   6.229  52.420  1.00 34.61           H
HETATM 4308  H2  HOH A 561       9.530   6.888  53.393  1.00 34.61           H
HETATM 4309  O   HOH A 562      22.752  15.374  34.303  1.00 40.34           O
HETATM 4310  H1  HOH A 562      23.207  15.948  34.713  1.00 48.41           H
HETATM 4311  H2  HOH A 562      22.929  14.633  34.654  1.00 48.41           H
HETATM 4312  O   HOH A 563      20.324  35.885  35.810  1.00 32.20           O
HETATM 4313  H1  HOH A 563      19.833  35.539  36.398  1.00 38.64           H
HETATM 4314  H2  HOH A 563      20.341  36.710  35.975  1.00 38.64           H
HETATM 4315  O   HOH A 564      30.945  30.236  29.955  1.00 38.59           O
HETATM 4316  H1  HOH A 564      30.426  29.819  29.442  1.00 46.31           H
HETATM 4317  H2  HOH A 564      30.692  30.073  30.738  1.00 46.31           H
HETATM 4318  O   HOH A 565      -4.857  19.327  30.812  1.00 31.10           O
HETATM 4319  H1  HOH A 565      -4.520  20.078  30.641  1.00 37.33           H
HETATM 4320  H2  HOH A 565      -5.681  19.394  30.668  1.00 37.33           H
HETATM 4321  O   HOH A 566      25.269   3.535  48.148  1.00 38.83           O
HETATM 4322  H1  HOH A 566      25.679   2.984  47.661  1.00 46.59           H
HETATM 4323  H2  HOH A 566      24.477   3.545  47.865  1.00 46.59           H
HETATM 4324  O   HOH A 567      14.187  10.758  58.046  1.00 24.70           O
HETATM 4325  H1  HOH A 567      14.011  11.578  57.995  1.00 29.64           H
HETATM 4326  H2  HOH A 567      13.935  10.410  57.319  1.00 29.64           H
HETATM 4327  O   HOH A 568       5.169  31.591  22.747  1.00 25.45           O
HETATM 4328  H1  HOH A 568       5.786  31.507  22.179  1.00 30.54           H
HETATM 4329  H2  HOH A 568       5.469  31.285  23.468  1.00 30.54           H
HETATM 4330  O   HOH A 569      27.946   7.493  50.063  1.00 38.57           O
HETATM 4331  H1  HOH A 569      28.050   8.145  49.545  1.00 46.28           H
HETATM 4332  H2  HOH A 569      27.645   6.862  49.596  1.00 46.28           H
HETATM 4333  O   HOH A 570      31.646  31.872  38.065  1.00 37.31           O
HETATM 4334  H1  HOH A 570      32.024  31.647  37.340  1.00 44.77           H
HETATM 4335  H2  HOH A 570      31.576  32.708  38.032  1.00 44.77           H
HETATM 4336  O   HOH A 571      -2.772  17.649  28.330  1.00 41.98           O
HETATM 4337  H1  HOH A 571      -2.133  18.104  28.633  1.00 50.37           H
HETATM 4338  H2  HOH A 571      -3.359  18.196  28.080  1.00 50.37           H
HETATM 4339  O   HOH A 572      15.654   3.475  47.808  1.00 31.57           O
HETATM 4340  H1  HOH A 572      15.955   4.234  48.002  1.00 37.88           H
HETATM 4341  H2  HOH A 572      16.121   3.183  47.172  1.00 37.88           H
HETATM 4342  O   HOH A 573      15.363  20.032  60.463  1.00 31.65           O
HETATM 4343  H1  HOH A 573      14.670  20.395  60.149  1.00 37.98           H
HETATM 4344  H2  HOH A 573      15.199  19.883  61.273  1.00 37.98           H
HETATM 4345  O   HOH A 574       2.367  19.276  65.632  1.00 33.09           O
HETATM 4346  H1  HOH A 574       1.866  18.601  65.684  1.00 39.71           H
HETATM 4347  H2  HOH A 574       2.160  19.776  66.279  1.00 39.71           H
HETATM 4348  O   HOH A 575      36.131  18.930  56.128  1.00 44.87           O
HETATM 4349  H1  HOH A 575      35.898  18.726  55.349  1.00 53.84           H
HETATM 4350  H2  HOH A 575      35.901  18.287  56.620  1.00 53.84           H
HETATM 4351  O   HOH A 576      14.623  11.284  24.270  1.00 37.33           O
HETATM 4352  H1  HOH A 576      15.026  11.736  24.853  1.00 44.80           H
HETATM 4353  H2  HOH A 576      15.091  10.598  24.133  1.00 44.80           H
HETATM 4354  O   HOH A 577       3.342  24.303  20.645  1.00 27.87           O
HETATM 4355  H1  HOH A 577       4.030  24.601  21.024  1.00 33.44           H
HETATM 4356  H2  HOH A 577       2.685  24.645  21.042  1.00 33.44           H
HETATM 4357  O   HOH A 578      15.428  33.403  45.160  1.00 29.73           O
HETATM 4358  H1  HOH A 578      15.996  33.739  45.682  1.00 35.67           H
HETATM 4359  H2  HOH A 578      15.067  32.773  45.581  1.00 35.67           H
HETATM 4360  O   HOH A 579      -2.547  23.342  51.780  1.00 45.09           O
HETATM 4361  H1  HOH A 579      -2.141  23.364  51.044  1.00 54.11           H
HETATM 4362  H2  HOH A 579      -1.959  23.377  52.379  1.00 54.11           H
HETATM 4363  O   HOH A 580      -0.871  37.016  39.617  1.00 49.90           O
HETATM 4364  H1  HOH A 580      -0.807  37.643  39.061  1.00 59.88           H
HETATM 4365  H2  HOH A 580      -0.328  36.425  39.370  1.00 59.88           H
HETATM 4366  O   HOH A 581       1.096  24.130  44.804  1.00 31.05           O
HETATM 4367  H1  HOH A 581       1.709  23.632  45.104  1.00 37.26           H
HETATM 4368  H2  HOH A 581       0.655  23.653  44.273  1.00 37.26           H
HETATM 4369  O   HOH A 582      11.123  34.731  23.582  1.00 40.11           O
HETATM 4370  H1  HOH A 582      10.675  35.362  23.249  1.00 48.13           H
HETATM 4371  H2  HOH A 582      10.955  34.731  24.405  1.00 48.13           H
HETATM 4372  O   HOH A 583      21.125  32.176  27.106  1.00 36.86           O
HETATM 4373  H1  HOH A 583      21.381  31.460  26.757  1.00 44.24           H
HETATM 4374  H2  HOH A 583      21.087  32.739  26.480  1.00 44.24           H
HETATM 4375  O   HOH A 584      24.872  19.895  39.678  1.00 32.10           O
HETATM 4376  H1  HOH A 584      24.340  20.474  39.984  1.00 38.52           H
HETATM 4377  H2  HOH A 584      25.009  19.354  40.307  1.00 38.52           H
HETATM 4378  O   HOH A 585       6.382  13.295  20.756  1.00 33.18           O
HETATM 4379  H1  HOH A 585       7.068  12.828  20.896  1.00 39.81           H
HETATM 4380  H2  HOH A 585       6.385  13.908  21.332  1.00 39.81           H
HETATM 4381  O   HOH A 586      13.304  35.259  44.160  1.00 32.07           O
HETATM 4382  H1  HOH A 586      13.697  35.995  44.041  1.00 38.48           H
HETATM 4383  H2  HOH A 586      13.889  34.723  44.436  1.00 38.48           H
HETATM 4384  O   HOH A 587      10.676  25.126  16.429  1.00 37.89           O
HETATM 4385  H1  HOH A 587      10.954  24.390  16.139  1.00 45.47           H
HETATM 4386  H2  HOH A 587      10.705  25.663  15.780  1.00 45.47           H
HETATM 4387  O   HOH A 588      36.328  14.481  66.175  1.00 36.14           O
HETATM 4388  H1  HOH A 588      36.792  14.549  66.873  1.00 43.36           H
HETATM 4389  H2  HOH A 588      36.399  13.683  65.920  1.00 43.36           H
HETATM 4390  O   HOH A 589      25.994   5.531  50.207  1.00 36.41           O
HETATM 4391  H1  HOH A 589      25.773   4.918  49.671  1.00 43.69           H
HETATM 4392  H2  HOH A 589      26.760   5.333  50.485  1.00 43.69           H
HETATM 4393  O   HOH A 590       4.138  21.022  20.507  1.00 26.52           O
HETATM 4394  H1  HOH A 590       4.042  21.852  20.432  1.00 31.82           H
HETATM 4395  H2  HOH A 590       4.931  20.895  20.760  1.00 31.82           H
HETATM 4396  O   HOH A 591      11.881  17.010  18.996  1.00 50.97           O
HETATM 4397  H1  HOH A 591      11.772  16.418  18.407  1.00 61.17           H
HETATM 4398  H2  HOH A 591      12.693  17.225  18.968  1.00 61.17           H
HETATM 4399  O   HOH A 592      21.477   6.931  37.586  1.00 34.66           O
HETATM 4400  H1  HOH A 592      22.198   7.052  38.007  1.00 41.60           H
HETATM 4401  H2  HOH A 592      21.011   7.620  37.707  1.00 41.60           H
HETATM 4402  O   HOH A 593       1.682   5.433  53.821  1.00 51.07           O
HETATM 4403  H1  HOH A 593       2.027   5.644  54.560  1.00 61.29           H
HETATM 4404  H2  HOH A 593       0.978   5.012  54.005  1.00 61.29           H
HETATM 4405  O   HOH A 594      -4.129  18.104  25.500  1.00 50.36           O
HETATM 4406  H1  HOH A 594      -3.660  17.711  26.076  1.00 60.43           H
HETATM 4407  H2  HOH A 594      -4.085  18.923  25.678  1.00 60.43           H
HETATM 4408  O   HOH A 595      12.615   4.144  52.546  1.00 33.92           O
HETATM 4409  H1  HOH A 595      12.713   4.918  52.237  1.00 40.70           H
HETATM 4410  H2  HOH A 595      13.372   3.775  52.500  1.00 40.70           H
HETATM 4411  O   HOH A 596      -1.976  29.209  21.345  1.00 35.98           O
HETATM 4412  H1  HOH A 596      -2.110  30.032  21.237  1.00 43.18           H
HETATM 4413  H2  HOH A 596      -1.154  29.121  21.502  1.00 43.18           H
HETATM 4414  O   HOH A 597      10.704   5.958  59.881  1.00 33.65           O
HETATM 4415  H1  HOH A 597      10.841   5.135  59.794  1.00 40.38           H
HETATM 4416  H2  HOH A 597       9.883   6.073  59.724  1.00 40.38           H
HETATM 4417  O   HOH A 598      25.582  17.337  36.432  1.00 39.11           O
HETATM 4418  H1  HOH A 598      24.917  17.758  36.138  1.00 46.93           H
HETATM 4419  H2  HOH A 598      25.446  17.209  37.251  1.00 46.93           H
HETATM 4420  O   HOH A 599      26.739   8.428  44.245  1.00 36.07           O
HETATM 4421  H1  HOH A 599      26.872   8.804  44.986  1.00 43.28           H
HETATM 4422  H2  HOH A 599      26.274   8.960  43.792  1.00 43.28           H
HETATM 4423  O   HOH A 600       0.058  17.840  20.679  1.00 46.81           O
HETATM 4424  H1  HOH A 600       0.388  17.111  20.419  1.00 56.18           H
HETATM 4425  H2  HOH A 600       0.145  18.377  20.039  1.00 56.18           H
HETATM 4426  O   HOH A 601      -5.049  25.597  37.414  1.00 47.05           O
HETATM 4427  H1  HOH A 601      -4.372  26.029  37.142  1.00 56.46           H
HETATM 4428  H2  HOH A 601      -4.871  24.775  37.554  1.00 56.46           H
HETATM 4429  O   HOH A 602       7.603  30.183  52.803  1.00 42.10           O
HETATM 4430  H1  HOH A 602       7.896  30.824  53.261  1.00 50.52           H
HETATM 4431  H2  HOH A 602       6.955  30.484  52.359  1.00 50.52           H
HETATM 4432  O   HOH A 603       6.524  35.868  28.831  1.00 40.76           O
HETATM 4433  H1  HOH A 603       7.146  35.482  29.248  1.00 48.91           H
HETATM 4434  H2  HOH A 603       6.817  36.014  28.057  1.00 48.91           H
HETATM 4435  O   HOH A 604      25.805  16.365  38.937  1.00 39.04           O
HETATM 4436  H1  HOH A 604      25.408  16.068  39.615  1.00 46.84           H
HETATM 4437  H2  HOH A 604      25.930  15.709  38.427  1.00 46.84           H
HETATM 4438  O   HOH A 605       2.865  34.572  33.648  1.00 33.35           O
HETATM 4439  H1  HOH A 605       2.592  33.909  34.087  1.00 40.02           H
HETATM 4440  H2  HOH A 605       3.187  34.264  32.936  1.00 40.02           H
HETATM 4441  O   HOH A 606      33.875  11.878  50.528  1.00 43.17           O
HETATM 4442  H1  HOH A 606      33.786  12.583  50.979  1.00 51.81           H
HETATM 4443  H2  HOH A 606      33.101  11.576  50.402  1.00 51.81           H
HETATM 4444  O   HOH A 607      25.915   5.225  52.869  1.00 27.12           O
HETATM 4445  H1  HOH A 607      25.771   5.611  52.136  1.00 32.55           H
HETATM 4446  H2  HOH A 607      25.164   5.092  53.222  1.00 32.55           H
HETATM 4447  O   HOH A 608      31.603   8.526  59.184  1.00 38.88           O
HETATM 4448  H1  HOH A 608      32.050   9.180  58.905  1.00 46.66           H
HETATM 4449  H2  HOH A 608      32.152   7.987  59.523  1.00 46.66           H
HETATM 4450  O   HOH A 609      18.483  32.882  25.516  1.00 32.12           O
HETATM 4451  H1  HOH A 609      18.204  32.228  25.068  1.00 38.54           H
HETATM 4452  H2  HOH A 609      18.810  32.561  26.221  1.00 38.54           H
HETATM 4453  O   HOH A 610      31.008  10.037  49.947  1.00 41.32           O
HETATM 4454  H1  HOH A 610      30.443   9.582  49.521  1.00 49.59           H
HETATM 4455  H2  HOH A 610      30.773  10.840  49.866  1.00 49.59           H
HETATM 4456  O   HOH A 611      21.920  29.957  26.473  1.00 31.23           O
HETATM 4457  H1  HOH A 611      22.408  30.053  27.153  1.00 37.47           H
HETATM 4458  H2  HOH A 611      22.036  29.166  26.208  1.00 37.47           H
HETATM 4459  O   HOH A 612       5.637  42.421  18.986  1.00 45.65           O
HETATM 4460  H1  HOH A 612       5.829  42.407  18.168  1.00 54.79           H
HETATM 4461  H2  HOH A 612       5.657  43.229  19.220  1.00 54.79           H
HETATM 4462  O   HOH A 613      -3.006   7.590  56.363  1.00 45.53           O
HETATM 4463  H1  HOH A 613      -2.689   7.331  57.099  1.00 54.63           H
HETATM 4464  H2  HOH A 613      -3.841   7.607  56.466  1.00 54.63           H
HETATM 4465  O   HOH A 614       9.031  36.124  45.508  1.00 30.67           O
HETATM 4466  H1  HOH A 614       9.077  35.315  45.730  1.00 36.80           H
HETATM 4467  H2  HOH A 614       8.607  36.513  46.125  1.00 36.80           H
HETATM 4468  O   HOH A 615      -2.263  15.076  29.395  1.00 45.47           O
HETATM 4469  H1  HOH A 615      -1.467  14.962  29.159  1.00 54.57           H
HETATM 4470  H2  HOH A 615      -2.617  15.563  28.806  1.00 54.57           H
HETATM 4471  O   HOH A 616      18.488  38.294  39.604  1.00 45.50           O
HETATM 4472  H1  HOH A 616      18.558  39.002  39.158  1.00 54.60           H
HETATM 4473  H2  HOH A 616      17.751  37.952  39.395  1.00 54.60           H
HETATM 4474  O   HOH A 617      11.708   6.741  24.938  1.00 39.47           O
HETATM 4475  H1  HOH A 617      12.430   7.134  25.102  1.00 47.36           H
HETATM 4476  H2  HOH A 617      11.766   5.977  25.289  1.00 47.36           H
HETATM 4477  O   HOH A 618       3.984  12.899  28.036  1.00 35.48           O
HETATM 4478  H1  HOH A 618       3.589  13.155  27.340  1.00 42.58           H
HETATM 4479  H2  HOH A 618       3.769  12.091  28.143  1.00 42.58           H
HETATM 4480  O   HOH A 619      -3.956  16.569  51.644  1.00 33.19           O
HETATM 4481  H1  HOH A 619      -4.222  17.277  52.010  1.00 39.82           H
HETATM 4482  H2  HOH A 619      -3.256  16.344  52.050  1.00 39.82           H
HETATM 4483  O   HOH A 620       6.956  37.026  44.232  1.00 39.29           O
HETATM 4484  H1  HOH A 620       7.090  37.253  43.435  1.00 47.15           H
HETATM 4485  H2  HOH A 620       7.362  36.301  44.350  1.00 47.15           H
HETATM 4486  O   HOH A 621      17.356  13.517  25.160  1.00 35.59           O
HETATM 4487  H1  HOH A 621      17.737  14.076  25.656  1.00 42.71           H
HETATM 4488  H2  HOH A 621      17.258  12.821  25.620  1.00 42.71           H
HETATM 4489  O   HOH A 622      13.826  20.475  66.352  1.00 42.60           O
HETATM 4490  H1  HOH A 622      13.889  19.779  65.882  1.00 51.13           H
HETATM 4491  H2  HOH A 622      13.105  20.845  66.129  1.00 51.13           H
HETATM 4492  O   HOH A 623      12.705  23.480  59.767  1.00 43.72           O
HETATM 4493  H1  HOH A 623      12.721  22.728  59.394  1.00 52.47           H
HETATM 4494  H2  HOH A 623      12.595  23.338  60.587  1.00 52.47           H
HETATM 4495  O   HOH A 624      32.182  21.581  58.485  1.00 47.19           O
HETATM 4496  H1  HOH A 624      31.962  21.454  57.685  1.00 56.62           H
HETATM 4497  H2  HOH A 624      32.914  21.181  58.593  1.00 56.62           H
HETATM 4498  O   HOH A 625      -5.341  11.513  55.280  1.00 43.11           O
HETATM 4499  H1  HOH A 625      -5.977  12.063  55.333  1.00 51.73           H
HETATM 4500  H2  HOH A 625      -5.213  11.392  54.457  1.00 51.73           H
HETATM 4501  O   HOH A 626      19.870   8.883  62.647  1.00 40.70           O
HETATM 4502  H1  HOH A 626      19.886   8.869  61.806  1.00 48.84           H
HETATM 4503  H2  HOH A 626      19.287   8.327  62.883  1.00 48.84           H
HETATM 4504  O   HOH A 627     -10.302  28.867  28.868  1.00 40.84           O
HETATM 4505  H1  HOH A 627     -10.908  28.594  28.352  1.00 49.01           H
HETATM 4506  H2  HOH A 627     -10.615  28.822  29.647  1.00 49.01           H
HETATM 4507  O   HOH A 628      17.584  24.820  21.630  1.00 36.55           O
HETATM 4508  H1  HOH A 628      17.125  24.836  22.334  1.00 43.86           H
HETATM 4509  H2  HOH A 628      17.612  24.018  21.383  1.00 43.86           H
HETATM 4510  O   HOH A 629      27.778  20.770  59.061  1.00 39.33           O
HETATM 4511  H1  HOH A 629      27.427  21.128  58.387  1.00 47.20           H
HETATM 4512  H2  HOH A 629      27.661  19.942  58.974  1.00 47.20           H
HETATM 4513  O   HOH A 630      34.658  17.624  47.761  1.00 35.44           O
HETATM 4514  H1  HOH A 630      34.799  17.573  46.931  1.00 42.52           H
HETATM 4515  H2  HOH A 630      34.627  18.443  47.948  1.00 42.52           H
HETATM 4516  O   HOH A 631      16.006   4.635  58.606  1.00 42.40           O
HETATM 4517  H1  HOH A 631      16.616   5.207  58.531  1.00 50.88           H
HETATM 4518  H2  HOH A 631      16.154   4.225  59.326  1.00 50.88           H
HETATM 4519  O   HOH A 632       9.736  39.704  19.202  1.00 37.70           O
HETATM 4520  H1  HOH A 632       9.052  40.127  18.957  1.00 45.24           H
HETATM 4521  H2  HOH A 632       9.459  39.053  19.658  1.00 45.24           H
HETATM 4522  O   HOH A 633      13.318  34.063  19.444  1.00 46.65           O
HETATM 4523  H1  HOH A 633      13.802  34.748  19.391  1.00 55.98           H
HETATM 4524  H2  HOH A 633      13.450  33.623  18.738  1.00 55.98           H
HETATM 4525  O   HOH A 634      22.890   3.474  63.928  1.00 43.71           O
HETATM 4526  H1  HOH A 634      23.725   3.363  63.970  1.00 52.46           H
HETATM 4527  H2  HOH A 634      22.548   2.892  64.425  1.00 52.46           H
HETATM 4528  O   HOH A 635       1.063   9.502  61.428  1.00 44.94           O
HETATM 4529  H1  HOH A 635       1.028  10.282  61.117  1.00 53.93           H
HETATM 4530  H2  HOH A 635       1.529   9.050  60.896  1.00 53.93           H
HETATM 4531  O   HOH A 636      15.826   8.400  23.701  1.00 45.74           O
HETATM 4532  H1  HOH A 636      15.594   8.116  22.945  1.00 54.89           H
HETATM 4533  H2  HOH A 636      15.120   8.456  24.154  1.00 54.89           H
HETATM 4534  O   HOH A 637      -2.368  23.008  46.508  1.00 51.73           O
HETATM 4535  H1  HOH A 637      -2.996  23.534  46.308  1.00 62.08           H
HETATM 4536  H2  HOH A 637      -1.662  23.361  46.224  1.00 62.08           H
HETATM 4537  O   HOH A 638      14.090  43.346  22.768  1.00 43.34           O
HETATM 4538  H1  HOH A 638      13.281  43.225  22.961  1.00 52.01           H
HETATM 4539  H2  HOH A 638      14.459  43.629  23.471  1.00 52.01           H
HETATM 4540  O   HOH A 639      26.372  25.631  60.789  1.00 52.44           O
HETATM 4541  H1  HOH A 639      25.637  25.368  61.097  1.00 62.93           H
HETATM 4542  H2  HOH A 639      26.314  26.467  60.714  1.00 62.93           H
HETATM 4543  O   HOH A 640      15.825   7.403  63.664  1.00 36.53           O
HETATM 4544  H1  HOH A 640      16.099   6.743  63.221  1.00 43.84           H
HETATM 4545  H2  HOH A 640      16.508   7.756  64.008  1.00 43.84           H
HETATM 4546  O   HOH A 641      25.492   3.088  64.559  1.00 37.94           O
HETATM 4547  H1  HOH A 641      26.137   2.552  64.578  1.00 45.53           H
HETATM 4548  H2  HOH A 641      25.067   2.981  65.278  1.00 45.53           H
HETATM 4549  O   HOH A 642       5.447  26.706  51.204  1.00 42.83           O
HETATM 4550  H1  HOH A 642       5.548  27.330  51.759  1.00 51.39           H
HETATM 4551  H2  HOH A 642       5.443  27.063  50.443  1.00 51.39           H
HETATM 4552  O   HOH A 643      25.671  13.131  64.362  1.00 40.93           O
HETATM 4553  H1  HOH A 643      25.669  13.285  63.537  1.00 49.11           H
HETATM 4554  H2  HOH A 643      26.003  12.368  64.464  1.00 49.11           H
HETATM 4555  O   HOH A 644       2.945  14.429  20.722  1.00 43.01           O
HETATM 4556  H1  HOH A 644       2.653  13.886  21.296  1.00 51.61           H
HETATM 4557  H2  HOH A 644       3.698  14.134  20.488  1.00 51.61           H
HETATM 4558  O   HOH A 645      26.029   9.191  40.296  1.00 35.30           O
HETATM 4559  H1  HOH A 645      25.683   9.900  39.999  1.00 42.36           H
HETATM 4560  H2  HOH A 645      26.023   9.258  41.135  1.00 42.36           H
HETATM 4561  O   HOH A 646      21.924  29.613  56.563  1.00 42.41           O
HETATM 4562  H1  HOH A 646      21.307  30.048  56.199  1.00 50.90           H
HETATM 4563  H2  HOH A 646      22.359  29.244  55.944  1.00 50.90           H
HETATM 4564  O   HOH A 647       2.738  14.221  25.914  1.00 36.68           O
HETATM 4565  H1  HOH A 647       3.060  14.946  26.185  1.00 44.02           H
HETATM 4566  H2  HOH A 647       3.291  13.912  25.357  1.00 44.02           H
HETATM 4567  O   HOH A 648      -1.250  30.410  41.527  1.00 39.88           O
HETATM 4568  H1  HOH A 648      -0.715  31.004  41.267  1.00 47.85           H
HETATM 4569  H2  HOH A 648      -0.919  30.069  42.221  1.00 47.85           H
HETATM 4570  O   HOH A 649       3.003  35.029  48.435  1.00 52.69           O
HETATM 4571  H1  HOH A 649       3.394  35.738  48.207  1.00 63.23           H
HETATM 4572  H2  HOH A 649       3.429  34.730  49.096  1.00 63.23           H
HETATM 4573  O   HOH A 650      18.677  32.290  23.076  1.00 43.59           O
HETATM 4574  H1  HOH A 650      18.794  32.994  23.517  1.00 52.31           H
HETATM 4575  H2  HOH A 650      19.259  32.284  22.472  1.00 52.31           H
HETATM 4576  O   HOH A 651      25.765   1.409  50.405  1.00 55.05           O
HETATM 4577  H1  HOH A 651      25.628   2.012  49.836  1.00 66.07           H
HETATM 4578  H2  HOH A 651      25.986   1.801  51.116  1.00 66.07           H
HETATM 4579  O   HOH A 652      31.777  19.460  42.182  1.00 49.03           O
HETATM 4580  H1  HOH A 652      31.913  20.266  41.989  1.00 58.84           H
HETATM 4581  H2  HOH A 652      31.648  19.058  41.454  1.00 58.84           H
HETATM 4582  O   HOH A 653      -7.961  17.347  43.975  1.00 42.28           O
HETATM 4583  H1  HOH A 653      -7.189  17.062  43.810  1.00 50.74           H
HETATM 4584  H2  HOH A 653      -8.484  16.940  43.457  1.00 50.74           H
HETATM 4585  O   HOH A 654       3.691  29.161  46.578  1.00 42.13           O
HETATM 4586  H1  HOH A 654       4.352  28.814  46.192  1.00 50.55           H
HETATM 4587  H2  HOH A 654       3.350  28.556  47.053  1.00 50.55           H
HETATM 4588  O   HOH A 655      30.511  33.634  50.600  1.00 57.25           O
HETATM 4589  H1  HOH A 655      31.316  33.847  50.710  1.00 68.70           H
HETATM 4590  H2  HOH A 655      30.076  34.355  50.583  1.00 68.70           H
HETATM 4591  O   HOH A 656      25.104   8.629  34.068  1.00 44.24           O
HETATM 4592  H1  HOH A 656      25.626   9.284  34.042  1.00 53.09           H
HETATM 4593  H2  HOH A 656      25.166   8.301  34.840  1.00 53.09           H
HETATM 4594  O   HOH A 657      -1.517   7.303  59.324  1.00 53.08           O
HETATM 4595  H1  HOH A 657      -0.715   7.251  59.080  1.00 63.70           H
HETATM 4596  H2  HOH A 657      -1.504   7.521  60.135  1.00 63.70           H
HETATM 4597  O   HOH A 658      13.710  33.321  16.363  1.00 67.22           O
HETATM 4598  H1  HOH A 658      14.538  33.242  16.271  1.00 80.66           H
HETATM 4599  H2  HOH A 658      13.354  33.001  15.671  1.00 80.66           H
HETATM 4600  O   HOH A 659      13.247   6.703  33.582  1.00 42.05           O
HETATM 4601  H1  HOH A 659      13.856   6.430  33.071  1.00 50.46           H
HETATM 4602  H2  HOH A 659      12.758   7.204  33.115  1.00 50.46           H
HETATM 4603  O   HOH A 660      31.235  24.494  48.442  1.00 34.36           O
HETATM 4604  H1  HOH A 660      30.985  23.861  47.947  1.00 41.24           H
HETATM 4605  H2  HOH A 660      31.971  24.260  48.771  1.00 41.24           H
HETATM 4606  O   HOH A 661      28.024  21.016  34.869  1.00 44.85           O
HETATM 4607  H1  HOH A 661      28.855  20.892  34.822  1.00 53.82           H
HETATM 4608  H2  HOH A 661      27.696  20.661  34.180  1.00 53.82           H
HETATM 4609  O   HOH A 662      12.674  39.221  40.497  1.00 39.90           O
HETATM 4610  H1  HOH A 662      12.137  39.859  40.371  1.00 47.88           H
HETATM 4611  H2  HOH A 662      12.421  38.601  39.991  1.00 47.88           H
HETATM 4612  O   HOH A 663      19.524  23.520  60.768  1.00 50.89           O
HETATM 4613  H1  HOH A 663      18.836  23.900  60.467  1.00 61.07           H
HETATM 4614  H2  HOH A 663      19.368  23.349  61.575  1.00 61.07           H
HETATM 4615  O   HOH A 664      24.001  13.409  32.182  1.00 37.35           O
HETATM 4616  H1  HOH A 664      23.332  13.055  31.813  1.00 44.82           H
HETATM 4617  H2  HOH A 664      23.713  14.062  32.624  1.00 44.82           H
HETATM 4618  O   HOH A 665      -3.331  28.914  40.988  1.00 42.81           O
HETATM 4619  H1  HOH A 665      -2.785  28.286  41.111  1.00 51.37           H
HETATM 4620  H2  HOH A 665      -2.950  29.613  41.257  1.00 51.37           H
HETATM 4621  O   HOH A 666      17.463  18.525  15.811  1.00 55.25           O
HETATM 4622  H1  HOH A 666      16.884  17.917  15.846  1.00 66.30           H
HETATM 4623  H2  HOH A 666      17.261  19.081  16.408  1.00 66.30           H
HETATM 4624  O   HOH A 667       1.137  27.627  19.501  1.00 39.47           O
HETATM 4625  H1  HOH A 667       0.581  27.710  18.878  1.00 47.36           H
HETATM 4626  H2  HOH A 667       0.950  28.218  20.068  1.00 47.36           H
HETATM 4627  O   HOH A 668      20.422  30.578  21.220  1.00 45.29           O
HETATM 4628  H1  HOH A 668      21.136  30.809  20.840  1.00 54.35           H
HETATM 4629  H2  HOH A 668      19.960  30.185  20.635  1.00 54.35           H
HETATM 4630  O   HOH A 669      26.637   5.315  66.038  1.00 37.25           O
HETATM 4631  H1  HOH A 669      26.437   4.706  65.494  1.00 44.70           H
HETATM 4632  H2  HOH A 669      27.436   5.178  66.262  1.00 44.70           H
HETATM 4633  O   HOH A 670       2.996  11.688  65.775  1.00 49.54           O
HETATM 4634  H1  HOH A 670       2.437  11.830  66.382  1.00 59.45           H
HETATM 4635  H2  HOH A 670       2.753  12.138  65.109  1.00 59.45           H
HETATM 4636  O   HOH A 671      24.306  32.031  51.546  1.00 48.76           O
HETATM 4637  H1  HOH A 671      24.511  32.733  51.131  1.00 58.51           H
HETATM 4638  H2  HOH A 671      24.077  32.269  52.320  1.00 58.51           H
HETATM 4639  O   HOH A 672      24.251  19.554  31.217  1.00 36.07           O
HETATM 4640  H1  HOH A 672      23.620  20.088  31.365  1.00 43.28           H
HETATM 4641  H2  HOH A 672      23.919  18.907  30.791  1.00 43.28           H
HETATM 4642  O   HOH A 673      41.133  18.637  49.833  1.00 41.67           O
HETATM 4643  H1  HOH A 673      40.773  19.385  49.972  1.00 50.01           H
HETATM 4644  H2  HOH A 673      41.566  18.712  49.116  1.00 50.01           H
HETATM 4645  O   HOH A 674      36.057  20.866  48.879  1.00 52.27           O
HETATM 4646  H1  HOH A 674      35.452  21.448  48.812  1.00 62.73           H
HETATM 4647  H2  HOH A 674      36.151  20.716  49.700  1.00 62.73           H
HETATM 4648  O   HOH A 675      12.343  43.006  25.960  1.00 55.10           O
HETATM 4649  H1  HOH A 675      12.068  42.679  25.239  1.00 66.11           H
HETATM 4650  H2  HOH A 675      11.835  42.715  26.566  1.00 66.11           H
HETATM 4651  O   HOH A 676      18.817  30.844  55.666  1.00 46.40           O
HETATM 4652  H1  HOH A 676      18.031  31.080  55.849  1.00 55.68           H
HETATM 4653  H2  HOH A 676      19.084  31.361  55.059  1.00 55.68           H
HETATM 4654  O   HOH A 677      18.651  -0.644  43.151  1.00 41.87           O
HETATM 4655  H1  HOH A 677      19.396  -0.993  43.323  1.00 50.24           H
HETATM 4656  H2  HOH A 677      18.711   0.164  43.362  1.00 50.24           H
HETATM 4657  O   HOH A 678       3.610  26.251  48.493  1.00 48.23           O
HETATM 4658  H1  HOH A 678       2.958  25.796  48.764  1.00 57.87           H
HETATM 4659  H2  HOH A 678       4.234  25.710  48.345  1.00 57.87           H
HETATM 4660  O   HOH A 679      29.293  21.859  40.004  1.00 41.16           O
HETATM 4661  H1  HOH A 679      29.007  22.562  40.364  1.00 49.39           H
HETATM 4662  H2  HOH A 679      29.990  21.644  40.421  1.00 49.39           H
HETATM 4663  O   HOH A 680      11.110   3.890  42.281  1.00 40.97           O
HETATM 4664  H1  HOH A 680      11.252   4.413  41.637  1.00 49.16           H
HETATM 4665  H2  HOH A 680      10.964   3.136  41.940  1.00 49.16           H
HETATM 4666  O   HOH A 681       8.397   4.384  61.762  1.00 61.28           O
HETATM 4667  H1  HOH A 681       8.230   4.853  61.083  1.00 73.54           H
HETATM 4668  H2  HOH A 681       7.677   4.003  61.968  1.00 73.54           H
HETATM 4669  O   HOH A 682      25.220  17.447  42.471  1.00 39.34           O
HETATM 4670  H1  HOH A 682      25.893  17.572  42.956  1.00 47.20           H
HETATM 4671  H2  HOH A 682      24.729  18.125  42.565  1.00 47.20           H
HETATM 4672  O   HOH A 683      11.329  23.517  56.699  1.00 42.25           O
HETATM 4673  H1  HOH A 683      11.846  23.925  57.219  1.00 50.70           H
HETATM 4674  H2  HOH A 683      10.624  23.977  56.660  1.00 50.70           H
HETATM 4675  O   HOH A 684      39.469  23.334  57.503  1.00 49.00           O
HETATM 4676  H1  HOH A 684      38.957  22.716  57.260  1.00 58.80           H
HETATM 4677  H2  HOH A 684      40.206  22.973  57.688  1.00 58.80           H
TER
END
