# Supplementary material for: High-throughput quantum-mechanics/molecular-mechanics (ONIOM) macromolecular crystallographic refinement with PHENIX/DivCon: the impact of mixed Hamiltonian methods on ligand and protein structure
Source: Acta Crystallogr D Struct Biol. 2018 Oct 29;74(Pt 11):1063–77. doi: 10.1107/S2059798318012913 (PMC6213575; doi:10.1107/S2059798318012913)
Supplement: Supplementary file 3 [file d-74-01063-sup3.gz › results_regionQM/1S3V-H_refine_001.pdb]

REMARK Date 2017-01-20 Time 17:37:33 EST -0500 (1484951853.32 s)
REMARK PHENIX refinement
REMARK 
REMARK ****************** INPUT FILES AND LABELS ******************************
REMARK Reflections:
REMARK   file name      : 1S3V.mtz
REMARK   labels         : ['F-obs,SIGF-obs']
REMARK R-free flags:
REMARK   file name      : 1S3V.mtz
REMARK   label          : R-free-flags
REMARK   test_flag_value: 1
REMARK Model file name(s): 
REMARK   /scratch/oleg/2711992.gondor.quantumbioinc.com/1S3V-H.pdb
REMARK 
REMARK ******************** REFINEMENT SUMMARY: QUICK FACTS *******************
REMARK Start: r_work = 0.1761 r_free = 0.1693 bonds = 0.021 angles = 3.807
REMARK Final: r_work = 0.1570 r_free = 0.1985 bonds = 0.016 angles = 1.835
REMARK ************************************************************************
REMARK 
REMARK ****************** REFINEMENT STATISTICS STEP BY STEP ******************
REMARK leading digit, like 1_, means number of macro-cycle                     
REMARK 0    : statistics at the very beginning when nothing is done yet        
REMARK 1_bss: bulk solvent correction and/or (anisotropic) scaling             
REMARK 1_xyz: refinement of coordinates                                        
REMARK 1_adp: refinement of ADPs (Atomic Displacement Parameters)              
REMARK 1_occ: refinement of occupancies                                        
REMARK ------------------------------------------------------------------------
REMARK  stage       r-work r-free bonds angles b_min b_max b_ave n_water shift
REMARK       0    : 0.2266 0.2741 0.021  3.81   8.4  82.0  27.3 336      0.000
REMARK       1_bss: 0.1761 0.1693 0.021  3.81   8.4  82.0  27.3 336      0.000
REMARK 1_settarget: 0.1761 0.1693 0.021  3.81   8.4  82.0  27.3 336      0.000
REMARK       1_nqh: 0.1761 0.1693 0.021  3.81   8.4  82.0  27.3 336      0.000
REMARK    1_weight: 0.1761 0.1693 0.021  3.81   8.4  82.0  27.3 336      0.000
REMARK    1_checkH: 0.1770 0.1698 0.021  3.81   8.4  82.0  27.3 336      0.453
REMARK    1_xyzrec: 0.1763 0.2000 0.018  2.06   8.4  82.0  27.3 336      0.551
REMARK    1_checkH: 0.1763 0.2000 0.018  2.06   8.4  82.0  27.3 336      0.551
REMARK       1_adp: 0.1702 0.2041 0.018  2.06   8.9  85.3  27.8 336      0.551
REMARK   1_regHadp: 0.1692 0.2037 0.018  2.06   8.9  85.3  27.8 336      0.551
REMARK       2_bss: 0.1688 0.2031 0.018  2.06   8.9  85.3  27.8 336      0.551
REMARK 2_settarget: 0.1688 0.2031 0.018  2.06   8.9  85.3  27.8 336      0.551
REMARK 2_updatecdl: 0.1688 0.2031 0.018  2.06   8.9  85.3  27.8 336      0.551
REMARK       2_nqh: 0.1690 0.2029 0.018  2.06   8.9  85.3  27.8 336      0.553
REMARK    2_weight: 0.1690 0.2029 0.018  2.06   8.9  85.3  27.8 336      0.553
REMARK    2_checkH: 0.1690 0.2029 0.018  2.06   8.9  85.3  27.8 336      0.553
REMARK    2_xyzrec: 0.1666 0.2000 0.016  1.85   8.9  85.3  27.8 336      0.561
REMARK    2_checkH: 0.1666 0.2000 0.016  1.85   8.9  85.3  27.8 336      0.561
REMARK       2_adp: 0.1612 0.1963 0.016  1.85   7.7  93.4  28.8 336      0.561
REMARK   2_regHadp: 0.1612 0.1959 0.016  1.85   7.7  93.4  28.8 336      0.561
REMARK       3_bss: 0.1609 0.1956 0.016  1.85   7.7  93.4  28.8 336      0.561
REMARK 3_settarget: 0.1609 0.1956 0.016  1.85   7.7  93.4  28.8 336      0.561
REMARK 3_updatecdl: 0.1609 0.1956 0.016  1.86   7.7  93.4  28.8 336      0.561
REMARK       3_nqh: 0.1609 0.1956 0.016  1.86   7.7  93.4  28.8 336      0.561
REMARK    3_weight: 0.1609 0.1956 0.016  1.86   7.7  93.4  28.8 336      0.561
REMARK    3_checkH: 0.1609 0.1956 0.016  1.86   7.7  93.4  28.8 336      0.561
REMARK    3_xyzrec: 0.1574 0.1979 0.016  1.84   7.7  93.4  28.8 336      0.588
REMARK    3_checkH: 0.1574 0.1979 0.016  1.84   7.7  93.4  28.8 336      0.588
REMARK       3_adp: 0.1570 0.1984 0.016  1.84   7.8  95.6  28.8 336      0.588
REMARK   3_regHadp: 0.1570 0.1983 0.016  1.84   7.8  95.6  28.8 336      0.588
REMARK         end: 0.1570 0.1985 0.016  1.84   7.8  95.6  28.8 336      0.588
REMARK ------------------------------------------------------------------------
REMARK MODEL CONTENT.
REMARK  ELEMENT        ATOM RECORD COUNT   OCCUPANCY SUM
REMARK        C                      982          982.00
REMARK        H                     1762         1762.00
REMARK        O                      368          368.00
REMARK        N                      258          258.00
REMARK        S                        9            9.00
REMARK      O1-                       34           34.00
REMARK    TOTAL                     3413         3413.00
REMARK -----------------------------------------------------------------------
REMARK r_free_flags.md5.hexdigest 3a9dccb790853d88e040d79acf7d1be6
REMARK 
REMARK ---------------------------------------------------------------
REMARK  Atom Name   Residue Name    Residue ID     Chain     Charge  
REMARK ---------------------------------------------------------------
REMARK     C1'           TQD            187          A       0.4455  
REMARK     C2'           TQD            187          A      -0.6137  
REMARK     C2D           TQD            187          A       0.5343  
REMARK     C3'           TQD            187          A       0.444   
REMARK     C3B           TQD            187          A      -0.1667  
REMARK     C4'           TQD            187          A      -0.1988  
REMARK     C4A           TQD            187          A      -0.3369  
REMARK     C4B           TQD            187          A      -0.1962  
REMARK     C4D           TQD            187          A       0.4682  
REMARK     C5'           TQD            187          A       0.4189  
REMARK     C5B           TQD            187          A      -0.1925  
REMARK     C5D           TQD            187          A      -0.2329  
REMARK     C6'           TQD            187          A       -0.615  
REMARK     C6D           TQD            187          A      -0.0941  
REMARK     C7'           TQD            187          A      -0.2618  
REMARK      C8           TQD            187          A      -0.3298  
REMARK     C8'           TQD            187          A      -0.1307  
REMARK     C8A           TQD            187          A       0.3446  
REMARK     C9'           TQD            187          A      -0.3088  
REMARK     N1'           TQD            187          A      -0.4741  
REMARK     N2'           TQD            187          A      -0.4871  
REMARK     N3'           TQD            187          A      -0.5924  
REMARK     N4'           TQD            187          A      -0.4455  
REMARK     N9'           TQD            187          A      -0.3069  
REMARK     O3'           TQD            187          A      -0.4121  
REMARK     O4'           TQD            187          A      -0.3522  
REMARK     O5'           TQD            187          A      -0.3838  
REMARK     H1'           TQD            187          A       0.3744  
REMARK     H2'           TQD            187          A       0.2224  
REMARK     H6'           TQD            187          A       0.1956  
REMARK     H6D           TQD            187          A       0.1469  
REMARK     H81           TQD            187          A       0.1931  
REMARK     H82           TQD            187          A       0.1667  
REMARK     H2'           TQD            187          A       0.3432  
REMARK     H2'           TQD            187          A       0.3203  
REMARK     H3B           TQD            187          A       0.1758  
REMARK     H3B           TQD            187          A       0.1677  
REMARK     H3B           TQD            187          A       0.1695  
REMARK     H4'           TQD            187          A       0.3203  
REMARK     H4'           TQD            187          A       0.311   
REMARK     H4B           TQD            187          A       0.1383  
REMARK     H4B           TQD            187          A       0.116   
REMARK     H4B           TQD            187          A       0.1438  
REMARK     H5B           TQD            187          A       0.1467  
REMARK     H5B           TQD            187          A       0.1563  
REMARK     H5B           TQD            187          A       0.1445  
REMARK     H5D           TQD            187          A       0.1487  
REMARK     H5D           TQD            187          A       0.1564  
REMARK     H7'           TQD            187          A       0.1514  
REMARK     H7'           TQD            187          A       0.1509  
REMARK     H8'           TQD            187          A       0.1471  
REMARK     H8'           TQD            187          A       0.1528  
REMARK     H9'           TQD            187          A       0.1564  
REMARK     H9'           TQD            187          A       0.1712  
REMARK     H9'           TQD            187          A       0.1642  
REMARK ---------------------------------------------------------------
REMARK IF THIS FILE IS FOR PDB DEPOSITION: REMOVE ALL FROM THIS LINE UP.
REMARK   3
REMARK   3 REFINEMENT.
REMARK   3   PROGRAM     : PHENIX (1.11.1_2575: ???)
REMARK   3   AUTHORS     : Adams,Afonine,Bunkoczi,Burnley,Chen,Dar,Davis,
REMARK   3               : Draizen,Echols,Gildea,Gros,Grosse-Kunstleve,Headd,
REMARK   3               : Hintze,Hung,Ioerger,Liebschner,McCoy,McKee,Moriarty,
REMARK   3               : Oeffner,Poon,Read,Richardson,Richardson,Sacchettini,
REMARK   3               : Sauter,Sobolev,Storoni,Terwilliger,Williams,Zwart
REMARK   3
REMARK   3  REFINEMENT TARGET : ML
REMARK   3  
REMARK   3  DATA USED IN REFINEMENT.
REMARK   3   RESOLUTION RANGE HIGH (ANGSTROMS) : 1.801   
REMARK   3   RESOLUTION RANGE LOW  (ANGSTROMS) : 30.880  
REMARK   3   MIN(FOBS/SIGMA_FOBS)              : 0.07  
REMARK   3   COMPLETENESS FOR RANGE        (%) : 88.57 
REMARK   3   NUMBER OF REFLECTIONS             : 15349     
REMARK   3   NUMBER OF REFLECTIONS (NON-ANOMALOUS) : 15349     
REMARK   3  
REMARK   3  FIT TO DATA USED IN REFINEMENT.
REMARK   3   R VALUE     (WORKING + TEST SET) : 0.1612
REMARK   3   R VALUE            (WORKING SET) : 0.1570
REMARK   3   FREE R VALUE                     : 0.1985
REMARK   3   FREE R VALUE TEST SET SIZE   (%) : 10.01 
REMARK   3   FREE R VALUE TEST SET COUNT      : 1537      
REMARK   3  
REMARK   3  FIT TO DATA USED IN REFINEMENT (IN BINS).
REMARK   3   BIN  RESOLUTION RANGE  COMPL.    NWORK NFREE   RWORK  RFREE  CCWORK CCFREE
REMARK   3     1 30.8841 -  4.0019    1.00     1406   156  0.1408 0.1608   0.949  0.929
REMARK   3     2  4.0019 -  3.1775    0.99     1410   156  0.1423 0.1748   0.942  0.918
REMARK   3     3  3.1775 -  2.7761    0.97     1371   153  0.1667 0.2062   0.923  0.877
REMARK   3     4  2.7761 -  2.5224    0.96     1347   153  0.1743 0.2233   0.913  0.850
REMARK   3     5  2.5224 -  2.3417    0.94     1343   142  0.1629 0.2181   0.922  0.859
REMARK   3     6  2.3417 -  2.2037    0.94     1327   151  0.1573 0.2162   0.932  0.860
REMARK   3     7  2.2037 -  2.0933    0.93     1316   149  0.1619 0.2174   0.928  0.886
REMARK   3     8  2.0933 -  2.0022    0.91     1298   138  0.1611 0.2446   0.924  0.798
REMARK   3     9  2.0022 -  1.9252    0.89     1255   144  0.1758 0.2297   0.902  0.851
REMARK   3    10  1.9252 -  1.8587    0.69      992   114  0.1971 0.2546   0.884  0.793
REMARK   3    11  1.8587 -  1.8006    0.53      747    81  0.2217 0.3334   0.862  0.621
REMARK   3  
REMARK   3  BULK SOLVENT MODELLING.
REMARK   3   METHOD USED        : FLAT BULK SOLVENT MODEL
REMARK   3   SOLVENT RADIUS     : 1.11    
REMARK   3   SHRINKAGE RADIUS   : 0.90    
REMARK   3   GRID STEP FACTOR   : 4.00    
REMARK   3  
REMARK   3  ERROR ESTIMATES.
REMARK   3   COORDINATE ERROR (MAXIMUM-LIKELIHOOD BASED)     : 0.20    
REMARK   3   PHASE ERROR (DEGREES, MAXIMUM-LIKELIHOOD BASED) : 21.92   
REMARK   3  
REMARK   3  STRUCTURE FACTORS CALCULATION ALGORITHM : FFT
REMARK   3  
REMARK   3  RESTRAINTS LIBRARY
REMARK   3    GEOSTD + MON.LIB. + CDL v1.2
REMARK   3  
REMARK   3  DEVIATIONS FROM IDEAL VALUES.
REMARK   3                 RMSD     MAX  COUNT
REMARK   3   BOND      :  0.016   0.132   1574
REMARK   3   ANGLE     :  1.835  13.893   2128
REMARK   3   CHIRALITY :  0.096   0.427    223
REMARK   3   PLANARITY :  0.011   0.075    274
REMARK   3   DIHEDRAL  : 22.188 179.380    946
REMARK   3   MIN NONBONDED DISTANCE : 1.869 
REMARK   3  
REMARK   3  MOLPROBITY STATISTICS.
REMARK   3   ALL-ATOM CLASHSCORE : 4.87
REMARK   3   RAMACHANDRAN PLOT:
REMARK   3     OUTLIERS : 1.09  %
REMARK   3     ALLOWED  : 3.26  %
REMARK   3     FAVORED  : 95.65 %
REMARK   3   ROTAMER OUTLIERS : 6.55 %
REMARK   3   CBETA DEVIATIONS : 0
REMARK   3   PEPTIDE PLANE:
REMARK   3     CIS-PROLINE     : 1
REMARK   3     CIS-GENERAL     : 1
REMARK   3     TWISTED PROLINE : 0
REMARK   3     TWISTED GENERAL : 0
REMARK   3  
REMARK   3  ATOMIC DISPLACEMENT PARAMETERS.
REMARK   3   WILSON B : 21.32
REMARK   3   RMS(B_ISO_OR_EQUIVALENT_BONDED) : 5.22
REMARK   3   ATOMS          NUMBER OF ATOMS
REMARK   3                    ISO.  ANISO. 
REMARK   3    ALL         :   3413       0
REMARK   3    ALL (NO H)  :   1651       0
REMARK   3    SOLVENT     :    112       0
REMARK   3    NON-SOLVENT :   1539       0
REMARK   3    HYDROGENS   :   1762       0
REMARK   3
REMARK   3
REMARK   3   OTHER REFINEMENT REMARKS:
REMARK   3   XRAY REFINEMENT USING QUANTUM MECHANICAL FUNCTIONAL
REMARK   3   PROGRAM      :QuantumBio DivCon 6 build-7.1.1-b4015.17
REMARK   3   AUTHORS      :BORBULEVYCH O.Y., PLUMLEY J., 
REMARK   3                :MARTIN, R.I., WESTERHOFF L.M. 
REMARK   3
REMARK   3   REFERENCE     :BORBULEVYCH O.Y., PLUMLEY J.A.,
REMARK   3                 :MARTIN, R.I., MERZ, K.M.,  WESTERHOFF L.M.
REMARK   3                 :ACTA CRYSTLLOGRAPHICA SECTION D, 2014, 
REMARK   3                 :V. D70, pp. 1233-1247
REMARK   3   QM METHOD(HAMILTONIAN): PM6
REMARK   3   REGION QM REFINEMENT: 
REMARK   3      MAIN/BUFFER QM REGION RADII (A): 3.0 / 2.5
REMARK   3      LIGAND / STRAIN ENERGY: TQD_A_187 / 9.1 KCAL/MOLE
REMARK   3
HELIX    1   1 ARG A   28  THR A   39  1               Generated by MOE   12
HELIX    2   2 LYS A   54  SER A   59  1               Generated by MOE    6
HELIX    3   3 GLU A   62  ASN A   64  5               Generated by MOE    3
HELIX    4   4 LEU A   93  LEU A   99  1               Generated by MOE    7
HELIX    5   5 PRO A  103  LEU A  105  5               Generated by MOE    3
HELIX    6   6 SER A  118  MET A  125  1               Generated by MOE    8
SHEET    1       LEU A   4  VAL A  10                  Generated by MOE
SHEET    2       GLY A  15  GLY A  17                  Generated by MOE
SHEET    3       GLN A  47  GLY A  53                  Generated by MOE
SHEET    4       ARG A  70  LEU A  75                  Generated by MOE
SHEET    5       PHE A  88  SER A  90                  Generated by MOE
SHEET    6       VAL A 109  VAL A 109                  Generated by MOE
SHEET    7       ASP A 110  MET A 111                  Generated by MOE
SHEET    8       VAL A 112  ILE A 114                  Generated by MOE
SHEET    9       LEU A 131  ARG A 137                  Generated by MOE
SHEET   10       ILE A 138  ILE A 138                  Generated by MOE
SHEET   11       THR A 146  PHE A 147                  Generated by MOE
SHEET   12       LYS A 157  LEU A 159                  Generated by MOE
SHEET   13       GLN A 170  GLU A 172                  Generated by MOE
SHEET   14       ILE A 175  GLU A 183                  Generated by MOE
CRYST1  106.970  106.970   43.856  90.00  90.00 120.00 H 3
SCALE1      0.009348  0.005397  0.000000        0.00000
SCALE2      0.000000  0.010795  0.000000        0.00000
SCALE3      0.000000  0.000000  0.022802        0.00000
ATOM      1  N   VAL A   1      15.996  41.047  15.460  1.00 66.93           N
ATOM      2  CA  VAL A   1      15.295  42.138  14.774  1.00 71.67           C
ATOM      3  C   VAL A   1      14.137  41.581  13.928  1.00 65.01           C
ATOM      4  O   VAL A   1      13.071  41.240  14.459  1.00 62.22           O
ATOM      5  CB  VAL A   1      16.259  42.982  13.877  1.00 72.03           C
ATOM      6  CG1 VAL A   1      15.525  44.222  13.311  1.00 67.52           C
ATOM      7  CG2 VAL A   1      17.546  43.377  14.625  1.00 72.05           C
ATOM      8  H1  VAL A   1      16.643  41.409  16.072  1.00 80.31           H
ATOM      9  H2  VAL A   1      16.432  40.475  14.822  1.00 80.31           H
ATOM     10  HA  VAL A   1      14.911  42.724  15.443  1.00 86.00           H
ATOM     11  HB  VAL A   1      16.549  42.444  13.124  1.00 86.44           H
ATOM     12 HG11 VAL A   1      14.639  43.964  13.012  1.00 81.02           H
ATOM     13 HG12 VAL A   1      15.448  44.893  14.008  1.00 81.02           H
ATOM     14 HG13 VAL A   1      16.027  44.575  12.559  1.00 81.02           H
ATOM     15 HG21 VAL A   1      17.320  43.915  15.400  1.00 86.46           H
ATOM     16 HG22 VAL A   1      18.017  42.574  14.896  1.00 86.46           H
ATOM     17 HG23 VAL A   1      18.103  43.892  14.018  1.00 86.46           H
ATOM     18  N   GLY A   2      14.353  41.487  12.617  1.00 66.95           N
ATOM     19  CA  GLY A   2      13.352  40.993  11.703  1.00 57.10           C
ATOM     20  C   GLY A   2      12.933  42.041  10.691  1.00 55.86           C
ATOM     21  O   GLY A   2      13.393  43.177  10.686  1.00 70.30           O
ATOM     22  H   GLY A   2      15.080  41.703  12.215  1.00 80.34           H
ATOM     23  HA2 GLY A   2      13.672  40.204  11.240  1.00 68.52           H
ATOM     24  HA3 GLY A   2      12.556  40.764  12.208  1.00 68.52           H
ATOM     25  N   SER A   3      12.053  41.604   9.805  1.00 56.29           N
ATOM     26  CA  SER A   3      11.302  42.459   8.903  1.00 50.45           C
ATOM     27  C   SER A   3       9.831  42.092   9.067  1.00 34.55           C
ATOM     28  O   SER A   3       9.514  41.018   9.604  1.00 36.00           O
ATOM     29  CB  SER A   3      11.768  42.252   7.454  1.00 49.64           C
ATOM     30  OG  SER A   3      12.021  40.874   7.200  1.00 40.45           O
ATOM     31  H   SER A   3      11.869  40.767   9.697  1.00 67.54           H
ATOM     32  HA  SER A   3      11.425  43.390   9.148  1.00 60.53           H
ATOM     33  HB2 SER A   3      11.081  42.573   6.849  1.00 59.57           H
ATOM     34  HB3 SER A   3      12.588  42.750   7.320  1.00 59.57           H
ATOM     35  HG  SER A   3      12.473  40.786   6.498  1.00 48.54           H
ATOM     36  N   LEU A   4       8.950  42.993   8.607  1.00 38.43           N
ATOM     37  CA  LEU A   4       7.500  42.782   8.580  1.00 32.41           C
ATOM     38  C   LEU A   4       7.026  42.402   7.174  1.00 22.58           C
ATOM     39  O   LEU A   4       7.158  43.193   6.230  1.00 21.17           O
ATOM     40  CB  LEU A   4       6.779  44.037   9.019  1.00 31.43           C
ATOM     41  CG  LEU A   4       5.305  43.880   9.373  1.00 26.73           C
ATOM     42  CD1 LEU A   4       5.081  42.778  10.404  1.00 42.21           C
ATOM     43  CD2 LEU A   4       4.781  45.166   9.979  1.00 42.11           C
ATOM     44  H   LEU A   4       9.181  43.764   8.301  1.00 46.11           H
ATOM     45  HA  LEU A   4       7.273  42.062   9.182  1.00 38.89           H
ATOM     46  HB2 LEU A   4       7.245  44.397   9.786  1.00 37.72           H
ATOM     47  HB3 LEU A   4       6.831  44.664   8.283  1.00 37.72           H
ATOM     48  HG  LEU A   4       4.796  43.674   8.574  1.00 32.08           H
ATOM     49 HD11 LEU A   4       4.160  42.825  10.706  1.00 50.65           H
ATOM     50 HD12 LEU A   4       5.258  41.912  10.009  1.00 50.65           H
ATOM     51 HD13 LEU A   4       5.678  42.936  11.155  1.00 50.65           H
ATOM     52 HD21 LEU A   4       3.851  45.042  10.226  1.00 50.54           H
ATOM     53 HD22 LEU A   4       5.306  45.371  10.769  1.00 50.54           H
ATOM     54 HD23 LEU A   4       4.865  45.882   9.333  1.00 50.54           H
ATOM     55  N   ASN A   5       6.450  41.208   7.043  1.00 18.25           N
ATOM     56  CA  ASN A   5       6.104  40.661   5.735  1.00 14.74           C
ATOM     57  C   ASN A   5       4.663  40.166   5.776  1.00 18.09           C
ATOM     58  O   ASN A   5       4.234  39.617   6.791  1.00 18.84           O
ATOM     59  CB  ASN A   5       7.034  39.498   5.376  1.00 16.80           C
ATOM     60  CG  ASN A   5       8.504  39.850   5.520  1.00 27.87           C
ATOM     61  OD1 ASN A   5       9.082  40.492   4.651  1.00 23.84           O
ATOM     62  ND2 ASN A   5       9.104  39.437   6.622  1.00 27.73           N
ATOM     63  H   ASN A   5       6.273  40.681   7.702  1.00 21.89           H
ATOM     64  HA  ASN A   5       6.174  41.347   5.051  1.00 17.69           H
ATOM     65  HB2 ASN A   5       6.863  38.766   5.983  1.00 20.16           H
ATOM     66  HB3 ASN A   5       6.869  39.215   4.458  1.00 20.16           H
ATOM     67 HD21 ASN A   5       9.948  39.558   6.721  1.00 33.27           H
ATOM     68 HD22 ASN A   5       8.645  39.059   7.239  1.00 33.27           H
ATOM     69  N   CYS A   6       3.907  40.416   4.710  1.00 14.79           N
ATOM     70  CA  CYS A   6       2.591  39.826   4.498  1.00 12.88           C
ATOM     71  C   CYS A   6       2.705  38.751   3.435  1.00 13.21           C
ATOM     72  O   CYS A   6       3.456  38.959   2.463  1.00 15.57           O
ATOM     73  CB  CYS A   6       1.590  40.860   4.005  1.00 16.57           C
ATOM     74  SG  CYS A   6       1.161  42.097   5.201  1.00 23.51           S
ATOM     75  H   CYS A   6       4.128  40.965   4.091  1.00 17.75           H
ATOM     76  HA  CYS A   6       2.270  39.409   5.317  1.00 15.46           H
ATOM     77  HB2 CYS A   6       1.970  41.306   3.239  1.00 19.88           H
ATOM     78  HB3 CYS A   6       0.762  40.412   3.764  1.00 19.88           H
ATOM     79  HG  CYS A   6       0.462  42.911   4.671  1.00 28.21           H
ATOM     80  N   ILE A   7       1.972  37.612   3.567  1.00 14.94           N
ATOM     81  CA  ILE A   7       2.084  36.647   2.467  1.00  8.56           C
ATOM     82  C   ILE A   7       0.620  36.303   2.210  1.00 11.01           C
ATOM     83  O   ILE A   7      -0.151  36.128   3.173  1.00  8.27           O
ATOM     84  CB  ILE A   7       2.992  35.436   2.766  1.00  9.55           C
ATOM     85  CG1 ILE A   7       3.109  34.501   1.553  1.00 10.60           C
ATOM     86  CG2 ILE A   7       2.532  34.745   4.060  1.00 10.92           C
ATOM     87  CD1 ILE A   7       4.162  33.412   1.743  1.00 12.05           C
ATOM     88  H   ILE A   7       1.481  37.316   4.431  1.00 17.92           H
ATOM     89  HA  ILE A   7       2.527  37.184   1.555  1.00 10.27           H
ATOM     90  HB  ILE A   7       4.022  35.856   2.952  1.00 11.46           H
ATOM     91 HG12 ILE A   7       2.138  34.011   1.343  1.00 12.72           H
ATOM     92 HG13 ILE A   7       3.357  35.099   0.653  1.00 12.72           H
ATOM     93 HG21 ILE A   7       3.193  33.909   4.332  1.00 13.10           H
ATOM     94 HG22 ILE A   7       2.555  35.465   4.893  1.00 13.10           H
ATOM     95 HG23 ILE A   7       1.515  34.360   3.973  1.00 13.10           H
ATOM     96 HD11 ILE A   7       4.192  32.750   0.868  1.00 14.46           H
ATOM     97 HD12 ILE A   7       5.159  33.848   1.893  1.00 14.46           H
ATOM     98 HD13 ILE A   7       3.981  32.803   2.631  1.00 14.46           H
ATOM     99  N   VAL A   8       0.281  36.292   0.896  1.00  9.21           N
ATOM    100  CA  VAL A   8      -1.130  36.083   0.482  1.00 10.15           C
ATOM    101  C   VAL A   8      -1.102  35.387  -0.868  1.00  9.79           C
ATOM    102  O   VAL A   8      -0.218  35.595  -1.712  1.00 10.20           O
ATOM    103  CB  VAL A   8      -1.888  37.432   0.450  1.00 13.25           C
ATOM    104  CG1 VAL A   8      -1.448  38.318  -0.713  1.00 16.13           C
ATOM    105  CG2 VAL A   8      -3.384  37.134   0.418  1.00 12.21           C
ATOM    106  H   VAL A   8       0.940  36.525   0.133  1.00 11.06           H
ATOM    107  HA  VAL A   8      -1.605  35.401   1.246  1.00 12.18           H
ATOM    108  HB  VAL A   8      -1.644  37.953   1.408  1.00 15.90           H
ATOM    109 HG11 VAL A   8      -2.105  39.192  -0.814  1.00 19.35           H
ATOM    110 HG12 VAL A   8      -0.421  38.678  -0.585  1.00 19.35           H
ATOM    111 HG13 VAL A   8      -1.509  37.767  -1.660  1.00 19.35           H
ATOM    112 HG21 VAL A   8      -3.963  38.066   0.386  1.00 14.65           H
ATOM    113 HG22 VAL A   8      -3.707  36.530  -0.442  1.00 14.65           H
ATOM    114 HG23 VAL A   8      -3.667  36.607   1.344  1.00 14.65           H
ATOM    115  N   ALA A   9      -2.139  34.519  -1.096  1.00  7.96           N
ATOM    116  CA  ALA A   9      -2.446  33.995  -2.447  1.00 10.05           C
ATOM    117  C   ALA A   9      -3.853  34.514  -2.746  1.00 11.19           C
ATOM    118  O   ALA A   9      -4.795  34.457  -1.987  1.00  9.64           O
ATOM    119  CB  ALA A   9      -2.483  32.462  -2.486  1.00  9.53           C
ATOM    120  H   ALA A   9      -2.798  34.223  -0.350  1.00  9.55           H
ATOM    121  HA  ALA A   9      -1.666  34.381  -3.164  1.00 12.06           H
ATOM    122  HB1 ALA A   9      -2.666  32.088  -3.501  1.00 11.43           H
ATOM    123  HB2 ALA A   9      -1.554  32.015  -2.118  1.00 11.43           H
ATOM    124  HB3 ALA A   9      -3.309  32.081  -1.870  1.00 11.43           H
ATOM    125  N   VAL A  10      -3.981  35.129  -3.961  1.00 10.72           N
ATOM    126  CA  VAL A  10      -5.200  35.845  -4.376  1.00 11.96           C
ATOM    127  C   VAL A  10      -5.592  35.445  -5.782  1.00 16.31           C
ATOM    128  O   VAL A  10      -4.731  35.288  -6.662  1.00 13.40           O
ATOM    129  CB  VAL A  10      -5.086  37.393  -4.346  1.00 11.65           C
ATOM    130  CG1 VAL A  10      -4.950  37.906  -2.973  1.00 23.68           C
ATOM    131  CG2 VAL A  10      -3.889  37.876  -5.201  1.00 21.35           C
ATOM    132  H   VAL A  10      -3.376  35.127  -4.565  1.00 12.86           H
ATOM    133  HA  VAL A  10      -5.931  35.591  -3.786  1.00 14.35           H
ATOM    134  HB  VAL A  10      -5.898  37.802  -4.707  1.00 13.98           H
ATOM    135 HG11 VAL A  10      -4.929  38.877  -3.006  1.00 28.41           H
ATOM    136 HG12 VAL A  10      -5.719  37.612  -2.468  1.00 28.41           H
ATOM    137 HG13 VAL A  10      -4.128  37.564  -2.595  1.00 28.41           H
ATOM    138 HG21 VAL A  10      -3.957  38.842  -5.295  1.00 25.63           H
ATOM    139 HG22 VAL A  10      -3.069  37.650  -4.739  1.00 25.63           H
ATOM    140 HG23 VAL A  10      -3.912  37.459  -6.075  1.00 25.63           H
ATOM    141  N   SER A  11      -6.897  35.295  -6.006  1.00 10.27           N
ATOM    142  CA  SER A  11      -7.435  35.100  -7.343  1.00 11.28           C
ATOM    143  C   SER A  11      -7.463  36.422  -8.110  1.00 13.85           C
ATOM    144  O   SER A  11      -7.247  37.497  -7.562  1.00 12.23           O
ATOM    145  CB  SER A  11      -8.830  34.473  -7.263  1.00 11.13           C
ATOM    146  OG  SER A  11      -9.696  35.329  -6.559  1.00 11.59           O
ATOM    147  H   SER A  11      -7.491  35.304  -5.383  1.00 12.32           H
ATOM    148  HA  SER A  11      -6.853  34.491  -7.829  1.00 13.54           H
ATOM    149  HB2 SER A  11      -9.180  34.353  -8.156  1.00 13.36           H
ATOM    150  HB3 SER A  11      -8.768  33.622  -6.807  1.00 13.36           H
ATOM    151  HG  SER A  11      -9.950  35.957  -7.066  1.00 13.91           H
ATOM    152  N   GLN A  12      -7.840  36.343  -9.376  1.00 14.21           N
ATOM    153  CA  GLN A  12      -7.925  37.557 -10.193  1.00 16.01           C
ATOM    154  C   GLN A  12      -8.936  38.541  -9.674  1.00 13.96           C
ATOM    155  O   GLN A  12      -8.740  39.757  -9.816  1.00 16.53           O
ATOM    156  CB  GLN A  12      -8.298  37.218 -11.633  1.00 16.16           C
ATOM    157  CG  GLN A  12      -7.197  36.581 -12.349  1.00 26.32           C
ATOM    158  CD  GLN A  12      -7.498  36.342 -13.823  1.00 30.91           C
ATOM    159  OE1 GLN A  12      -6.569  36.226 -14.619  1.00 29.09           O
ATOM    160  NE2 GLN A  12      -8.793  36.250 -14.191  1.00 32.40           N
ATOM    161  H   GLN A  12      -8.037  35.613  -9.789  1.00 17.05           H
ATOM    162  HA  GLN A  12      -7.061  38.004 -10.185  1.00 19.21           H
ATOM    163  HB2 GLN A  12      -9.062  36.621 -11.606  1.00 19.39           H
ATOM    164  HB3 GLN A  12      -8.525  38.039 -12.101  1.00 19.39           H
ATOM    165  HG2 GLN A  12      -6.419  37.162 -12.287  1.00 31.58           H
ATOM    166  HG3 GLN A  12      -7.003  35.728 -11.927  1.00 31.58           H
ATOM    167 HE21 GLN A  12      -9.423  36.300 -13.607  1.00 38.88           H
ATOM    168 HE22 GLN A  12      -8.995  36.133 -15.020  1.00 38.88           H
ATOM    169  N   ASN A  13     -10.026  38.043  -9.099  1.00 11.70           N
ATOM    170  CA  ASN A  13     -11.047  38.882  -8.479  1.00 16.13           C
ATOM    171  C   ASN A  13     -10.751  39.158  -7.019  1.00 13.37           C
ATOM    172  O   ASN A  13     -11.642  39.591  -6.294  1.00 15.17           O
ATOM    173  CB  ASN A  13     -12.447  38.264  -8.662  1.00 17.12           C
ATOM    174  CG  ASN A  13     -12.579  36.827  -8.115  1.00 13.86           C
ATOM    175  OD1 ASN A  13     -11.710  35.979  -8.309  1.00 13.36           O
ATOM    176  ND2 ASN A  13     -13.672  36.577  -7.393  1.00 17.70           N
ATOM    177  H   ASN A  13     -10.194  37.199  -9.059  1.00 14.04           H
ATOM    178  HA  ASN A  13     -11.057  39.733  -8.941  1.00 19.36           H
ATOM    179  HB2 ASN A  13     -13.094  38.837  -8.213  1.00 20.54           H
ATOM    180  HB3 ASN A  13     -12.640  38.209  -9.607  1.00 20.54           H
ATOM    181 HD21 ASN A  13     -13.807  35.783  -7.065  1.00 21.24           H
ATOM    182 HD22 ASN A  13     -14.238  37.202  -7.223  1.00 21.24           H
ATOM    183  N   MET A  14      -9.486  38.991  -6.608  1.00 12.78           N
ATOM    184  CA  MET A  14      -8.935  39.418  -5.329  1.00 13.23           C
ATOM    185  C   MET A  14      -9.432  38.539  -4.184  1.00 12.87           C
ATOM    186  O   MET A  14      -9.355  38.929  -3.036  1.00 12.98           O
ATOM    187  CB  MET A  14      -9.236  40.912  -5.040  1.00 17.99           C
ATOM    188  CG  MET A  14      -8.607  41.942  -6.047  1.00 22.23           C
ATOM    189  SD  MET A  14      -6.787  41.738  -6.133  1.00 41.49           S
ATOM    190  CE  MET A  14      -6.302  42.734  -4.712  1.00 43.54           C
ATOM    191  H   MET A  14      -8.895  38.583  -7.087  1.00 15.33           H
ATOM    192  HA  MET A  14      -7.973  39.335  -5.386  1.00 15.88           H
ATOM    193  HB2 MET A  14     -10.202  41.043  -5.063  1.00 21.59           H
ATOM    194  HB3 MET A  14      -8.890  41.135  -4.165  1.00 21.59           H
ATOM    195  HG2 MET A  14      -8.987  41.827  -6.939  1.00 26.68           H
ATOM    196  HG3 MET A  14      -8.791  42.852  -5.747  1.00 26.68           H
ATOM    197  HE1 MET A  14      -5.335  42.782  -4.681  1.00 52.25           H
ATOM    198  HE2 MET A  14      -6.675  43.628  -4.799  1.00 52.25           H
ATOM    199  HE3 MET A  14      -6.641  42.318  -3.905  1.00 52.25           H
ATOM    200  N   GLY A  15      -9.932  37.347  -4.471  1.00 11.67           N
ATOM    201  CA  GLY A  15     -10.466  36.492  -3.399  1.00 11.95           C
ATOM    202  C   GLY A  15      -9.356  35.696  -2.719  1.00  9.92           C
ATOM    203  O   GLY A  15      -8.388  35.286  -3.355  1.00 10.15           O
ATOM    204  H   GLY A  15      -9.977  37.012  -5.264  1.00 14.01           H
ATOM    205  HA2 GLY A  15     -10.905  37.050  -2.733  1.00 14.34           H
ATOM    206  HA3 GLY A  15     -11.129  35.876  -3.754  1.00 14.34           H
ATOM    207  N   ILE A  16      -9.530  35.455  -1.402  1.00 11.12           N
ATOM    208  CA  ILE A  16      -8.565  34.682  -0.630  1.00  9.32           C
ATOM    209  C   ILE A  16      -9.224  33.561   0.145  1.00 12.28           C
ATOM    210  O   ILE A  16      -8.516  32.721   0.710  1.00 14.90           O
ATOM    211  CB  ILE A  16      -7.771  35.573   0.348  1.00  9.97           C
ATOM    212  CG1 ILE A  16      -8.669  36.226   1.394  1.00 15.08           C
ATOM    213  CG2 ILE A  16      -7.012  36.637  -0.371  1.00 11.60           C
ATOM    214  CD1 ILE A  16      -7.932  37.017   2.484  1.00 16.38           C
ATOM    215  H   ILE A  16     -10.210  35.704  -0.941  1.00 13.34           H
ATOM    216  HA  ILE A  16      -7.927  34.275  -1.248  1.00 11.18           H
ATOM    217  HB  ILE A  16      -7.138  34.990   0.808  1.00 11.97           H
ATOM    218 HG12 ILE A  16      -9.240  36.848   0.920  1.00 18.09           H
ATOM    219 HG13 ILE A  16      -9.205  35.544   1.829  1.00 18.09           H
ATOM    220 HG21 ILE A  16      -6.358  37.020   0.237  1.00 13.92           H
ATOM    221 HG22 ILE A  16      -6.559  36.244  -1.129  1.00 13.92           H
ATOM    222 HG23 ILE A  16      -7.630  37.319  -0.680  1.00 13.92           H
ATOM    223 HD11 ILE A  16      -8.577  37.390   3.103  1.00 19.65           H
ATOM    224 HD12 ILE A  16      -7.342  36.411   2.959  1.00 19.65           H
ATOM    225 HD13 ILE A  16      -7.427  37.730   2.061  1.00 19.65           H
ATOM    226  N   GLY A  17     -10.560  33.528   0.206  1.00 10.31           N
ATOM    227  CA  GLY A  17     -11.231  32.523   1.014  1.00 10.75           C
ATOM    228  C   GLY A  17     -12.662  32.330   0.569  1.00 11.82           C
ATOM    229  O   GLY A  17     -13.263  33.213  -0.045  1.00 12.97           O
ATOM    230  H   GLY A  17     -11.081  34.058  -0.222  1.00 12.37           H
ATOM    231  HA2 GLY A  17     -10.780  31.675   0.895  1.00 12.90           H
ATOM    232  HA3 GLY A  17     -11.202  32.766   1.952  1.00 12.90           H
ATOM    233  N   LYS A  18     -13.198  31.149   0.865  1.00 12.02           N
ATOM    234  CA  LYS A  18     -14.594  30.825   0.565  1.00  8.86           C
ATOM    235  C   LYS A  18     -15.085  29.792   1.572  1.00 10.42           C
ATOM    236  O   LYS A  18     -14.583  28.685   1.595  1.00 11.70           O
ATOM    237  CB  LYS A  18     -14.715  30.323  -0.867  1.00 13.06           C
ATOM    238  CG  LYS A  18     -16.151  29.929  -1.296  1.00 14.69           C
ATOM    239  CD  LYS A  18     -17.145  31.020  -1.204  1.00 18.76           C
ATOM    240  CE  LYS A  18     -18.468  30.551  -1.879  1.00 28.53           C
ATOM    241  NZ  LYS A  18     -19.468  31.654  -1.916  1.00 36.15           N1+
ATOM    242  H   LYS A  18     -12.773  30.518   1.268  1.00 14.43           H
ATOM    243  HA  LYS A  18     -15.139  31.617   0.655  1.00 10.63           H
ATOM    244  HB2 LYS A  18     -14.394  31.018  -1.472  1.00 15.67           H
ATOM    245  HB3 LYS A  18     -14.156  29.529  -0.955  1.00 15.67           H
ATOM    246  HG2 LYS A  18     -16.140  29.618  -2.220  1.00 17.63           H
ATOM    247  HG3 LYS A  18     -16.463  29.221  -0.712  1.00 17.63           H
ATOM    248  HD2 LYS A  18     -17.333  31.210  -0.269  1.00 22.51           H
ATOM    249  HD3 LYS A  18     -16.825  31.816  -1.661  1.00 22.51           H
ATOM    250  HE2 LYS A  18     -18.284  30.267  -2.788  1.00 34.23           H
ATOM    251  HE3 LYS A  18     -18.843  29.818  -1.369  1.00 34.23           H
ATOM    252  HZ1 LYS A  18     -20.205  31.372  -2.325  1.00 43.38           H
ATOM    253  HZ2 LYS A  18     -19.669  31.902  -1.086  1.00 43.38           H
ATOM    254  HZ3 LYS A  18     -19.141  32.352  -2.360  1.00 43.38           H
ATOM    255  N   ASN A  19     -16.058  30.166   2.397  1.00 11.91           N
ATOM    256  CA  ASN A  19     -16.640  29.297   3.438  1.00 14.11           C
ATOM    257  C   ASN A  19     -15.615  28.505   4.264  1.00 17.22           C
ATOM    258  O   ASN A  19     -15.802  27.326   4.548  1.00 16.56           O
ATOM    259  CB  ASN A  19     -17.632  28.334   2.811  1.00 18.47           C
ATOM    260  CG  ASN A  19     -18.890  29.022   2.316  1.00 17.53           C
ATOM    261  OD1 ASN A  19     -19.513  29.795   3.038  1.00 22.11           O
ATOM    262  ND2 ASN A  19     -19.248  28.762   1.063  1.00 20.32           N
ATOM    263  H   ASN A  19     -16.431  30.938   2.353  1.00 14.30           H
ATOM    264  HA  ASN A  19     -17.122  29.863   4.056  1.00 16.93           H
ATOM    265  HB2 ASN A  19     -17.196  27.903   2.057  1.00 22.17           H
ATOM    266  HB3 ASN A  19     -17.894  27.673   3.475  1.00 22.17           H
ATOM    267 HD21 ASN A  19     -19.889  29.206   0.696  1.00 24.38           H
ATOM    268 HD22 ASN A  19     -18.845  28.145   0.619  1.00 24.38           H
ATOM    269  N   GLY A  20     -14.540  29.139   4.713  1.00 14.76           N
ATOM    270  CA  GLY A  20     -13.615  28.412   5.557  1.00 15.33           C
ATOM    271  C   GLY A  20     -12.515  27.655   4.829  1.00 16.06           C
ATOM    272  O   GLY A  20     -11.724  26.968   5.473  1.00 17.87           O
ATOM    273  H   GLY A  20     -14.345  29.967   4.586  1.00 17.72           H
ATOM    274  HA2 GLY A  20     -13.211  29.006   6.206  1.00 18.40           H
ATOM    275  HA3 GLY A  20     -14.116  27.742   6.042  1.00 18.40           H
ATOM    276  N   ASP A  21     -12.434  27.747   3.509  1.00 13.86           N
ATOM    277  CA  ASP A  21     -11.407  27.022   2.765  1.00 16.81           C
ATOM    278  C   ASP A  21     -10.847  27.960   1.699  1.00 15.66           C
ATOM    279  O   ASP A  21     -11.270  29.115   1.616  1.00 13.48           O
ATOM    280  CB  ASP A  21     -12.019  25.734   2.208  1.00 16.17           C
ATOM    281  CG  ASP A  21     -10.958  24.675   1.792  1.00 26.51           C
ATOM    282  OD1 ASP A  21      -9.739  24.928   1.799  1.00 23.45           O
ATOM    283  OD2 ASP A  21     -11.376  23.561   1.454  1.00 34.93           O1-
ATOM    284  H   ASP A  21     -12.956  28.216   3.023  1.00 16.63           H
ATOM    285  HA  ASP A  21     -10.685  26.798   3.372  1.00 20.17           H
ATOM    286  HB2 ASP A  21     -12.566  25.350   2.908  1.00 19.40           H
ATOM    287  HB3 ASP A  21     -12.587  25.935   1.441  1.00 19.40           H
ATOM    288  N   LEU A  22      -9.857  27.497   0.927  1.00 11.49           N
ATOM    289  CA  LEU A  22      -9.409  28.295  -0.216  1.00 15.22           C
ATOM    290  C   LEU A  22     -10.551  28.161  -1.265  1.00 13.00           C
ATOM    291  O   LEU A  22     -11.275  27.240  -1.553  1.00 12.04           O
ATOM    292  CB  LEU A  22      -8.196  27.621  -0.849  1.00 13.53           C
ATOM    293  CG  LEU A  22      -6.794  27.882  -0.235  1.00 24.85           C
ATOM    294  CD1 LEU A  22      -6.833  28.715   1.027  1.00 27.55           C
ATOM    295  CD2 LEU A  22      -6.086  26.544  -0.104  1.00 33.03           C
ATOM    296  H   LEU A  22      -9.537  26.471   1.030  1.00 13.79           H
ATOM    297  HA  LEU A  22      -9.245  29.361   0.066  1.00 18.26           H
ATOM    298  HB2 LEU A  22      -8.402  26.518  -0.864  1.00 16.24           H
ATOM    299  HB3 LEU A  22      -8.123  27.844  -1.934  1.00 16.24           H
ATOM    300  HG  LEU A  22      -6.206  28.485  -0.981  1.00 29.81           H
ATOM    301 HD11 LEU A  22      -5.835  28.830   1.463  1.00 33.06           H
ATOM    302 HD12 LEU A  22      -7.193  29.731   0.826  1.00 33.06           H
ATOM    303 HD13 LEU A  22      -7.491  28.245   1.769  1.00 33.06           H
ATOM    304 HD21 LEU A  22      -5.092  26.646   0.331  1.00 39.64           H
ATOM    305 HD22 LEU A  22      -6.678  25.868   0.543  1.00 39.64           H
ATOM    306 HD23 LEU A  22      -6.007  26.035  -1.075  1.00 39.64           H
ATOM    307  N   PRO A  23     -10.550  29.234  -2.120  1.00 10.36           N
ATOM    308  CA  PRO A  23     -11.509  29.288  -3.242  1.00 16.83           C
ATOM    309  C   PRO A  23     -11.177  28.332  -4.364  1.00 13.58           C
ATOM    310  O   PRO A  23     -12.082  27.924  -5.092  1.00 13.64           O
ATOM    311  CB  PRO A  23     -11.417  30.742  -3.736  1.00 14.35           C
ATOM    312  CG  PRO A  23     -10.892  31.522  -2.556  1.00 15.93           C
ATOM    313  CD  PRO A  23      -9.902  30.554  -1.960  1.00 11.37           C
ATOM    314  HA  PRO A  23     -12.418  29.122  -2.940  1.00 20.20           H
ATOM    315  HB2 PRO A  23     -10.773  30.772  -4.454  1.00 17.22           H
ATOM    316  HB3 PRO A  23     -12.281  31.057  -4.050  1.00 17.22           H
ATOM    317  HG2 PRO A  23     -10.450  32.333  -2.839  1.00 19.11           H
ATOM    318  HG3 PRO A  23     -11.618  31.711  -1.934  1.00 19.11           H
ATOM    319  HD2 PRO A  23      -9.063  30.586  -2.441  1.00 13.64           H
ATOM    320  HD3 PRO A  23      -9.805  30.803  -1.034  1.00 13.64           H
ATOM    321  N   TRP A  24      -9.942  28.018  -4.552  1.00 11.04           N
ATOM    322  CA  TRP A  24      -9.439  27.178  -5.624  1.00 13.12           C
ATOM    323  C   TRP A  24      -9.156  25.787  -5.090  1.00 12.51           C
ATOM    324  O   TRP A  24      -9.068  25.570  -3.877  1.00 14.63           O
ATOM    325  CB  TRP A  24      -8.159  27.756  -6.234  1.00 13.94           C
ATOM    326  CG  TRP A  24      -7.204  28.326  -5.190  1.00  9.64           C
ATOM    327  CD1 TRP A  24      -6.232  27.648  -4.500  1.00 13.14           C
ATOM    328  CD2 TRP A  24      -7.149  29.684  -4.737  1.00 14.34           C
ATOM    329  NE1 TRP A  24      -5.571  28.496  -3.640  1.00 12.10           N
ATOM    330  CE2 TRP A  24      -6.127  29.758  -3.759  1.00 12.14           C
ATOM    331  CE3 TRP A  24      -7.868  30.840  -5.057  1.00 11.95           C
ATOM    332  CZ2 TRP A  24      -5.824  30.947  -3.102  1.00 13.79           C
ATOM    333  CZ3 TRP A  24      -7.565  32.015  -4.401  1.00 13.45           C
ATOM    334  CH2 TRP A  24      -6.560  32.058  -3.433  1.00 12.93           C
ATOM    335  H   TRP A  24      -9.317  28.304  -4.044  1.00 13.25           H
ATOM    336  HA  TRP A  24     -10.108  27.127  -6.330  1.00 15.74           H
ATOM    337  HB2 TRP A  24      -7.683  27.049  -6.694  1.00 16.72           H
ATOM    338  HB3 TRP A  24      -8.410  28.454  -6.851  1.00 16.72           H
ATOM    339  HD1 TRP A  24      -6.052  26.742  -4.609  1.00 15.76           H
ATOM    340  HE1 TRP A  24      -4.942  28.267  -3.110  1.00 14.52           H
ATOM    341  HE3 TRP A  24      -8.553  30.813  -5.687  1.00 14.34           H
ATOM    342  HZ2 TRP A  24      -5.151  30.995  -2.468  1.00 16.55           H
ATOM    343  HZ3 TRP A  24      -8.037  32.787  -4.603  1.00 16.14           H
ATOM    344  HH2 TRP A  24      -6.367  32.868  -3.024  1.00 15.52           H
ATOM    345  N   PRO A  25      -9.008  24.800  -5.966  1.00 14.43           N
ATOM    346  CA  PRO A  25      -8.583  23.488  -5.473  1.00 14.46           C
ATOM    347  C   PRO A  25      -7.156  23.537  -4.951  1.00 21.10           C
ATOM    348  O   PRO A  25      -6.402  24.476  -5.238  1.00 15.87           O
ATOM    349  CB  PRO A  25      -8.693  22.578  -6.712  1.00 23.43           C
ATOM    350  CG  PRO A  25      -8.995  23.430  -7.840  1.00 20.51           C
ATOM    351  CD  PRO A  25      -9.088  24.853  -7.437  1.00 17.75           C
ATOM    352  HA  PRO A  25      -9.190  23.195  -4.779  1.00 17.35           H
ATOM    353  HB2 PRO A  25      -7.848  22.131  -6.855  1.00 28.12           H
ATOM    354  HB3 PRO A  25      -9.404  21.934  -6.572  1.00 28.12           H
ATOM    355  HG2 PRO A  25      -8.280  23.335  -8.484  1.00 24.61           H
ATOM    356  HG3 PRO A  25      -9.833  23.140  -8.222  1.00 24.61           H
ATOM    357  HD2 PRO A  25      -8.346  25.345  -7.819  1.00 21.30           H
ATOM    358  HD3 PRO A  25      -9.942  25.217  -7.719  1.00 21.30           H
ATOM    359  N   PRO A  26      -6.739  22.515  -4.197  1.00 19.75           N
ATOM    360  CA  PRO A  26      -5.413  22.547  -3.560  1.00 23.20           C
ATOM    361  C   PRO A  26      -4.289  22.583  -4.582  1.00 20.98           C
ATOM    362  O   PRO A  26      -4.249  21.788  -5.519  1.00 22.44           O
ATOM    363  CB  PRO A  26      -5.386  21.255  -2.723  1.00 25.23           C
ATOM    364  CG  PRO A  26      -6.608  20.529  -3.001  1.00 29.54           C
ATOM    365  CD  PRO A  26      -7.540  21.338  -3.823  1.00 21.41           C
ATOM    366  HA  PRO A  26      -5.333  23.306  -2.964  1.00 27.84           H
ATOM    367  HB2 PRO A  26      -4.620  20.719  -2.980  1.00 30.28           H
ATOM    368  HB3 PRO A  26      -5.348  21.473  -1.779  1.00 30.28           H
ATOM    369  HG2 PRO A  26      -6.385  19.701  -3.457  1.00 35.45           H
ATOM    370  HG3 PRO A  26      -7.030  20.332  -2.151  1.00 35.45           H
ATOM    371  HD2 PRO A  26      -7.804  20.838  -4.610  1.00 25.69           H
ATOM    372  HD3 PRO A  26      -8.303  21.610  -3.294  1.00 25.69           H
ATOM    373  N   LEU A  27      -3.361  23.510  -4.374  1.00 16.02           N
ATOM    374  CA  LEU A  27      -2.201  23.716  -5.228  1.00 15.64           C
ATOM    375  C   LEU A  27      -1.001  23.362  -4.366  1.00 19.00           C
ATOM    376  O   LEU A  27      -0.554  24.157  -3.536  1.00 16.36           O
ATOM    377  CB  LEU A  27      -2.114  25.153  -5.739  1.00 17.69           C
ATOM    378  CG  LEU A  27      -3.285  25.673  -6.581  1.00 17.30           C
ATOM    379  CD1 LEU A  27      -3.033  27.127  -6.886  1.00 18.68           C
ATOM    380  CD2 LEU A  27      -3.512  24.848  -7.872  1.00 22.05           C
ATOM    381  H   LEU A  27      -3.394  24.059  -3.712  1.00 19.22           H
ATOM    382  HA  LEU A  27      -2.244  23.125  -5.990  1.00 18.76           H
ATOM    383  HB2 LEU A  27      -2.038  25.749  -4.969  1.00 21.23           H
ATOM    384  HB3 LEU A  27      -1.316  25.248  -6.285  1.00 21.23           H
ATOM    385  HG  LEU A  27      -4.096  25.612  -6.047  1.00 20.76           H
ATOM    386 HD11 LEU A  27      -3.803  27.492  -7.351  1.00 22.42           H
ATOM    387 HD12 LEU A  27      -2.914  27.603  -6.045  1.00 22.42           H
ATOM    388 HD13 LEU A  27      -2.240  27.211  -7.429  1.00 22.42           H
ATOM    389 HD21 LEU A  27      -4.239  25.252  -8.371  1.00 26.46           H
ATOM    390 HD22 LEU A  27      -2.703  24.870  -8.402  1.00 26.46           H
ATOM    391 HD23 LEU A  27      -3.737  23.932  -7.639  1.00 26.46           H
ATOM    392  N   ARG A  28      -0.476  22.155  -4.558  1.00 17.76           N
ATOM    393  CA  ARG A  28       0.473  21.624  -3.592  1.00 22.34           C
ATOM    394  C   ARG A  28       1.768  22.410  -3.576  1.00 17.54           C
ATOM    395  O   ARG A  28       2.342  22.593  -2.508  1.00 18.01           O
ATOM    396  CB  ARG A  28       0.709  20.148  -3.875  1.00 25.34           C
ATOM    397  CG  ARG A  28      -0.658  19.469  -3.976  1.00 39.61           C
ATOM    398  CD  ARG A  28      -0.821  18.117  -3.280  1.00 52.84           C
ATOM    399  NE  ARG A  28      -2.244  17.745  -3.240  1.00 69.50           N
ATOM    400  CZ  ARG A  28      -2.896  17.123  -4.226  1.00 66.45           C
ATOM    401  NH1 ARG A  28      -4.188  16.848  -4.082  1.00 61.70           N
ATOM    402  NH2 ARG A  28      -2.267  16.767  -5.348  1.00 66.43           N1+
ATOM    403  H   ARG A  28      -0.659  21.640  -5.214  1.00 21.32           H
ATOM    404  HA  ARG A  28       0.084  21.694  -2.705  1.00 26.81           H
ATOM    405  HB2 ARG A  28       1.155  20.074  -4.730  1.00 30.41           H
ATOM    406  HB3 ARG A  28       1.241  19.749  -3.169  1.00 30.41           H
ATOM    407  HG2 ARG A  28      -1.321  20.057  -3.570  1.00 47.54           H
ATOM    408  HG3 ARG A  28      -0.874  19.353  -4.917  1.00 47.54           H
ATOM    409  HD2 ARG A  28      -0.334  17.437  -3.772  1.00 63.40           H
ATOM    410  HD3 ARG A  28      -0.491  18.177  -2.368  1.00 63.40           H
ATOM    411  HE  ARG A  28      -2.634  17.777  -2.475  1.00 83.40           H
ATOM    412 HH11 ARG A  28      -4.594  17.069  -3.356  1.00 74.04           H
ATOM    413 HH12 ARG A  28      -4.614  16.439  -4.706  1.00 74.04           H
ATOM    414 HH21 ARG A  28      -1.432  16.941  -5.457  1.00 79.71           H
ATOM    415 HH22 ARG A  28      -2.701  16.363  -5.973  1.00 79.71           H
ATOM    416  N   ASN A  29       2.212  22.929  -4.714  1.00 14.40           N
ATOM    417  CA  ASN A  29       3.423  23.711  -4.694  1.00 15.53           C
ATOM    418  C   ASN A  29       3.187  25.127  -4.182  1.00 15.37           C
ATOM    419  O   ASN A  29       4.181  25.746  -3.799  1.00 14.92           O
ATOM    420  CB  ASN A  29       4.084  23.807  -6.059  1.00 22.05           C
ATOM    421  CG  ASN A  29       4.615  22.454  -6.563  1.00 32.41           C
ATOM    422  OD1 ASN A  29       5.025  21.592  -5.772  1.00 36.17           O
ATOM    423  ND2 ASN A  29       4.575  22.262  -7.875  1.00 36.22           N
ATOM    424  H   ASN A  29       1.840  22.858  -5.485  1.00 17.28           H
ATOM    425  HA  ASN A  29       4.054  23.274  -4.102  1.00 18.63           H
ATOM    426  HB2 ASN A  29       3.428  24.132  -6.693  1.00 26.45           H
ATOM    427  HB3 ASN A  29       4.831  24.422  -6.011  1.00 26.45           H
ATOM    428 HD21 ASN A  29       4.713  21.475  -8.193  1.00 43.46           H
ATOM    429 HD22 ASN A  29       4.398  22.915  -8.410  1.00 43.46           H
ATOM    430  N   GLU A  30       1.921  25.633  -4.153  1.00 18.04           N
ATOM    431  CA  GLU A  30       1.684  26.930  -3.489  1.00 14.50           C
ATOM    432  C   GLU A  30       1.815  26.793  -1.969  1.00 12.74           C
ATOM    433  O   GLU A  30       2.462  27.601  -1.320  1.00 11.66           O
ATOM    434  CB  GLU A  30       0.301  27.425  -3.957  1.00  9.78           C
ATOM    435  CG  GLU A  30       0.270  28.947  -4.090  1.00 12.72           C
ATOM    436  CD  GLU A  30       0.326  29.708  -2.771  1.00 10.80           C
ATOM    437  OE1 GLU A  30       1.085  30.710  -2.673  1.00 12.24           O
ATOM    438  OE2 GLU A  30      -0.378  29.268  -1.831  1.00 11.07           O1-
ATOM    439  H   GLU A  30       1.081  25.041  -4.296  1.00 21.64           H
ATOM    440  HA  GLU A  30       2.494  27.653  -3.819  1.00 17.40           H
ATOM    441  HB2 GLU A  30       0.110  27.014  -4.975  1.00 11.74           H
ATOM    442  HB3 GLU A  30      -0.511  27.061  -3.298  1.00 11.74           H
ATOM    443  HG2 GLU A  30       1.131  29.266  -4.714  1.00 15.26           H
ATOM    444  HG3 GLU A  30      -0.662  29.260  -4.607  1.00 15.26           H
ATOM    445  N   PHE A  31       1.241  25.659  -1.449  1.00 12.81           N
ATOM    446  CA  PHE A  31       1.294  25.364   0.018  1.00 16.06           C
ATOM    447  C   PHE A  31       2.772  25.305   0.471  1.00 14.18           C
ATOM    448  O   PHE A  31       3.361  25.702   1.442  1.00 14.83           O
ATOM    449  CB  PHE A  31       0.666  24.017   0.324  1.00 18.10           C
ATOM    450  CG  PHE A  31      -0.848  24.041   0.355  1.00 21.91           C
ATOM    451  CD1 PHE A  31      -1.569  23.099  -0.397  1.00 23.39           C
ATOM    452  CD2 PHE A  31      -1.543  24.954   1.150  1.00 20.36           C
ATOM    453  CE1 PHE A  31      -2.961  23.091  -0.364  1.00 25.72           C
ATOM    454  CE2 PHE A  31      -2.940  24.894   1.233  1.00 25.42           C
ATOM    455  CZ  PHE A  31      -3.648  23.969   0.476  1.00 24.66           C
ATOM    456  H   PHE A  31       0.562  25.103  -1.994  1.00 15.38           H
ATOM    457  HA  PHE A  31       0.796  26.219   0.580  1.00 19.27           H
ATOM    458  HB2 PHE A  31       1.026  23.265  -0.417  1.00 21.72           H
ATOM    459  HB3 PHE A  31       1.050  23.618   1.288  1.00 21.72           H
ATOM    460  HD1 PHE A  31      -1.055  22.379  -1.031  1.00 28.07           H
ATOM    461  HD2 PHE A  31      -1.019  25.691   1.751  1.00 24.43           H
ATOM    462  HE1 PHE A  31      -3.518  22.391  -0.984  1.00 30.87           H
ATOM    463  HE2 PHE A  31      -3.477  25.581   1.900  1.00 30.50           H
ATOM    464  HZ  PHE A  31      -4.741  23.911   0.546  1.00 29.59           H
ATOM    465  N   ARG A  32       3.532  24.654  -0.472  1.00 15.40           N
ATOM    466  CA  ARG A  32       4.973  24.410  -0.272  1.00 15.22           C
ATOM    467  C   ARG A  32       5.758  25.707  -0.240  1.00 15.41           C
ATOM    468  O   ARG A  32       6.624  25.860   0.629  1.00 15.46           O
ATOM    469  CB  ARG A  32       5.580  23.478  -1.352  1.00 21.93           C
ATOM    470  CG  ARG A  32       5.263  21.973  -1.178  1.00 33.74           C
ATOM    471  CD  ARG A  32       5.905  21.359   0.057  1.00 45.72           C
ATOM    472  NE  ARG A  32       7.229  21.935   0.250  1.00 49.10           N
ATOM    473  CZ  ARG A  32       7.677  22.478   1.379  1.00 35.15           C
ATOM    474  NH1 ARG A  32       8.905  22.984   1.386  1.00 49.45           N
ATOM    475  NH2 ARG A  32       6.957  22.470   2.494  1.00 42.90           N1+
ATOM    476  H   ARG A  32       3.238  24.374  -1.229  1.00 18.48           H
ATOM    477  HA  ARG A  32       5.110  23.982   0.590  1.00 18.26           H
ATOM    478  HB2 ARG A  32       5.253  23.761  -2.219  1.00 26.32           H
ATOM    479  HB3 ARG A  32       6.541  23.581  -1.339  1.00 26.32           H
ATOM    480  HG2 ARG A  32       4.303  21.845  -1.096  1.00 40.49           H
ATOM    481  HG3 ARG A  32       5.598  21.496  -1.953  1.00 40.49           H
ATOM    482  HD2 ARG A  32       5.356  21.542   0.831  1.00 54.86           H
ATOM    483  HD3 ARG A  32       6.005  20.400  -0.070  1.00 54.86           H
ATOM    484  HE  ARG A  32       7.821  21.760  -0.354  1.00 58.92           H
ATOM    485 HH11 ARG A  32       9.375  22.975   0.663  1.00 59.34           H
ATOM    486 HH12 ARG A  32       9.227  23.323   2.105  1.00 59.34           H
ATOM    487 HH21 ARG A  32       6.161  22.143   2.501  1.00 51.48           H
ATOM    488 HH22 ARG A  32       7.280  22.817   3.212  1.00 51.48           H
ATOM    489  N   TYR A  33       5.462  26.653  -1.162  1.00 14.78           N
ATOM    490  CA  TYR A  33       6.106  27.986  -1.179  1.00 12.25           C
ATOM    491  C   TYR A  33       5.744  28.659   0.183  1.00 14.49           C
ATOM    492  O   TYR A  33       6.586  29.199   0.865  1.00 15.09           O
ATOM    493  CB  TYR A  33       5.572  28.785  -2.365  1.00 11.69           C
ATOM    494  CG  TYR A  33       5.908  30.220  -2.351  1.00 19.33           C
ATOM    495  CD1 TYR A  33       5.008  31.254  -1.956  1.00 14.69           C
ATOM    496  CD2 TYR A  33       7.205  30.523  -2.783  1.00 19.79           C
ATOM    497  CE1 TYR A  33       5.458  32.576  -2.019  1.00 14.52           C
ATOM    498  CE2 TYR A  33       7.644  31.830  -2.873  1.00 20.26           C
ATOM    499  CZ  TYR A  33       6.737  32.843  -2.537  1.00 21.33           C
ATOM    500  OH  TYR A  33       7.221  34.095  -2.789  1.00 22.47           O
ATOM    501  H   TYR A  33       4.689  26.525  -1.844  1.00 17.73           H
ATOM    502  HA  TYR A  33       7.220  27.914  -1.210  1.00 14.70           H
ATOM    503  HB2 TYR A  33       5.921  28.339  -3.326  1.00 14.03           H
ATOM    504  HB3 TYR A  33       4.457  28.675  -2.432  1.00 14.03           H
ATOM    505  HD1 TYR A  33       4.021  31.007  -1.591  1.00 17.63           H
ATOM    506  HD2 TYR A  33       7.857  29.705  -3.081  1.00 23.74           H
ATOM    507  HE1 TYR A  33       4.824  33.415  -1.709  1.00 17.43           H
ATOM    508  HE2 TYR A  33       8.616  32.107  -3.276  1.00 24.31           H
ATOM    509  HH  TYR A  33       6.540  34.821  -2.557  1.00 26.97           H
ATOM    510  N   PHE A  34       4.435  28.546   0.570  1.00 12.58           N
ATOM    511  CA  PHE A  34       3.961  29.274   1.775  1.00  9.81           C
ATOM    512  C   PHE A  34       4.785  28.723   2.972  1.00 11.49           C
ATOM    513  O   PHE A  34       5.230  29.492   3.791  1.00 12.68           O
ATOM    514  CB  PHE A  34       2.489  28.996   1.997  1.00 12.21           C
ATOM    515  CG  PHE A  34       1.954  29.413   3.335  1.00 11.37           C
ATOM    516  CD1 PHE A  34       1.682  30.758   3.671  1.00 13.52           C
ATOM    517  CD2 PHE A  34       1.785  28.423   4.322  1.00 13.84           C
ATOM    518  CE1 PHE A  34       1.285  31.092   4.974  1.00 15.05           C
ATOM    519  CE2 PHE A  34       1.351  28.751   5.614  1.00 12.50           C
ATOM    520  CZ  PHE A  34       1.148  30.097   5.938  1.00 14.20           C
ATOM    521  H   PHE A  34       3.711  28.152  -0.042  1.00 15.10           H
ATOM    522  HA  PHE A  34       4.209  30.366   1.701  1.00 11.78           H
ATOM    523  HB2 PHE A  34       1.909  29.503   1.189  1.00 14.66           H
ATOM    524  HB3 PHE A  34       2.329  27.896   1.862  1.00 14.66           H
ATOM    525  HD1 PHE A  34       1.824  31.567   2.965  1.00 16.22           H
ATOM    526  HD2 PHE A  34       2.066  27.394   4.118  1.00 16.61           H
ATOM    527  HE1 PHE A  34       1.063  32.130   5.229  1.00 18.06           H
ATOM    528  HE2 PHE A  34       1.247  27.975   6.374  1.00 15.00           H
ATOM    529  HZ  PHE A  34       0.925  30.376   6.968  1.00 17.04           H
ATOM    530  N   GLN A  35       4.848  27.354   3.054  1.00 12.05           N
ATOM    531  CA  GLN A  35       5.466  26.729   4.262  1.00 15.18           C
ATOM    532  C   GLN A  35       6.917  27.189   4.444  1.00 15.20           C
ATOM    533  O   GLN A  35       7.583  27.533   5.383  1.00 13.61           O
ATOM    534  CB  GLN A  35       5.454  25.207   4.138  1.00 16.99           C
ATOM    535  CG  GLN A  35       4.055  24.610   4.290  1.00 17.57           C
ATOM    536  CD  GLN A  35       3.579  24.610   5.738  1.00 20.82           C
ATOM    537  OE1 GLN A  35       3.622  25.558   6.485  1.00 24.15           O
ATOM    538  NE2 GLN A  35       2.974  23.423   6.172  1.00 27.74           N
ATOM    539  H   GLN A  35       4.675  26.758   2.242  1.00 14.46           H
ATOM    540  HA  GLN A  35       4.870  27.065   5.175  1.00 18.22           H
ATOM    541  HB2 GLN A  35       5.867  24.892   3.159  1.00 20.39           H
ATOM    542  HB3 GLN A  35       6.129  24.796   4.927  1.00 20.39           H
ATOM    543  HG2 GLN A  35       3.327  25.219   3.700  1.00 21.09           H
ATOM    544  HG3 GLN A  35       4.020  23.587   3.869  1.00 21.09           H
ATOM    545 HE21 GLN A  35       2.674  22.706   5.532  1.00 33.29           H
ATOM    546 HE22 GLN A  35       2.657  23.347   7.131  1.00 33.29           H
ATOM    547  N   ARG A  36       7.589  27.067   3.260  1.00 13.90           N
ATOM    548  CA  ARG A  36       9.028  27.352   3.124  1.00 18.67           C
ATOM    549  C   ARG A  36       9.362  28.817   3.402  1.00 14.82           C
ATOM    550  O   ARG A  36      10.339  29.128   4.104  1.00 13.16           O
ATOM    551  CB  ARG A  36       9.493  26.945   1.706  1.00 21.12           C
ATOM    552  CG  ARG A  36      10.897  27.285   1.369  1.00 34.62           C
ATOM    553  CD  ARG A  36      11.253  26.879  -0.086  1.00 47.22           C
ATOM    554  NE  ARG A  36      11.312  28.051  -0.978  1.00 55.10           N
ATOM    555  CZ  ARG A  36      10.599  28.206  -2.096  1.00 48.56           C
ATOM    556  NH1 ARG A  36      10.739  29.320  -2.801  1.00 38.75           N
ATOM    557  NH2 ARG A  36       9.767  27.251  -2.527  1.00 49.73           N1+
ATOM    558  H   ARG A  36       7.244  26.764   2.536  1.00 16.68           H
ATOM    559  HA  ARG A  36       9.536  26.822   3.759  1.00 22.40           H
ATOM    560  HB2 ARG A  36       9.408  25.985   1.598  1.00 25.35           H
ATOM    561  HB3 ARG A  36       8.947  27.398   1.047  1.00 25.35           H
ATOM    562  HG2 ARG A  36      11.009  28.241   1.446  1.00 41.54           H
ATOM    563  HG3 ARG A  36      11.494  26.819   1.974  1.00 41.54           H
ATOM    564  HD2 ARG A  36      12.118  26.439  -0.094  1.00 56.67           H
ATOM    565  HD3 ARG A  36      10.575  26.269  -0.414  1.00 56.67           H
ATOM    566  HE  ARG A  36      11.867  28.678  -0.772  1.00 66.12           H
ATOM    567 HH11 ARG A  36      11.280  29.930  -2.526  1.00 46.51           H
ATOM    568 HH12 ARG A  36      10.297  29.430  -3.530  1.00 46.51           H
ATOM    569 HH21 ARG A  36       9.665  26.521  -2.080  1.00 59.68           H
ATOM    570 HH22 ARG A  36       9.322  27.367  -3.253  1.00 59.68           H
ATOM    571  N   MET A  37       8.597  29.739   2.806  1.00 13.16           N
ATOM    572  CA  MET A  37       8.844  31.159   3.020  1.00 14.75           C
ATOM    573  C   MET A  37       8.628  31.547   4.481  1.00  9.37           C
ATOM    574  O   MET A  37       9.423  32.298   5.044  1.00 13.09           O
ATOM    575  CB  MET A  37       7.973  32.006   2.093  1.00 15.72           C
ATOM    576  CG  MET A  37       8.415  31.935   0.659  1.00 25.48           C
ATOM    577  SD  MET A  37       9.952  32.886   0.516  1.00 39.17           S
ATOM    578  CE  MET A  37      10.211  32.928  -1.238  1.00 47.31           C
ATOM    579  H   MET A  37       7.932  29.569   2.297  1.00 15.79           H
ATOM    580  HA  MET A  37       9.763  31.324   2.781  1.00 17.70           H
ATOM    581  HB2 MET A  37       7.045  31.721   2.165  1.00 18.86           H
ATOM    582  HB3 MET A  37       8.045  32.937   2.357  1.00 18.86           H
ATOM    583  HG2 MET A  37       8.593  31.021   0.402  1.00 30.58           H
ATOM    584  HG3 MET A  37       7.741  32.336   0.088  1.00 30.58           H
ATOM    585  HE1 MET A  37      11.055  33.370  -1.434  1.00 56.77           H
ATOM    586  HE2 MET A  37      10.238  32.013  -1.557  1.00 56.77           H
ATOM    587  HE3 MET A  37       9.483  33.406  -1.664  1.00 56.77           H
ATOM    588  N   THR A  38       7.597  31.027   5.127  1.00 13.07           N
ATOM    589  CA  THR A  38       7.307  31.463   6.475  1.00 12.54           C
ATOM    590  C   THR A  38       8.131  30.715   7.531  1.00 12.35           C
ATOM    591  O   THR A  38       8.307  31.253   8.637  1.00 13.86           O
ATOM    592  CB  THR A  38       5.810  31.327   6.777  1.00 12.34           C
ATOM    593  OG1 THR A  38       5.429  29.950   6.706  1.00 12.41           O
ATOM    594  CG2 THR A  38       5.013  32.124   5.844  1.00 14.76           C
ATOM    595  H   THR A  38       7.043  30.447   4.812  1.00 15.68           H
ATOM    596  HA  THR A  38       7.538  32.401   6.563  1.00 15.04           H
ATOM    597  HB  THR A  38       5.649  31.690   7.662  1.00 14.81           H
ATOM    598  HG1 THR A  38       5.740  29.605   6.003  1.00 14.89           H
ATOM    599 HG21 THR A  38       4.077  32.060   6.075  1.00 17.71           H
ATOM    600 HG22 THR A  38       5.268  33.062   5.877  1.00 17.71           H
ATOM    601 HG23 THR A  38       5.141  31.791   4.938  1.00 17.71           H
ATOM    602  N   THR A  39       8.676  29.545   7.190  1.00 12.97           N
ATOM    603  CA  THR A  39       9.414  28.720   8.139  1.00 13.97           C
ATOM    604  C   THR A  39      10.920  29.025   8.139  1.00 14.92           C
ATOM    605  O   THR A  39      11.569  29.004   9.208  1.00 15.93           O
ATOM    606  CB  THR A  39       9.184  27.231   7.829  1.00 14.04           C
ATOM    607  OG1 THR A  39       7.787  26.862   7.894  1.00 17.12           O
ATOM    608  CG2 THR A  39       9.912  26.378   8.846  1.00 20.92           C
ATOM    609  H   THR A  39       8.595  29.187   6.413  1.00 15.56           H
ATOM    610  HA  THR A  39       9.078  28.898   9.031  1.00 16.76           H
ATOM    611  HB  THR A  39       9.529  27.027   6.945  1.00 16.85           H
ATOM    612  HG1 THR A  39       7.338  27.330   7.363  1.00 20.54           H
ATOM    613 HG21 THR A  39       9.723  25.437   8.690  1.00 25.11           H
ATOM    614 HG22 THR A  39      10.875  26.521   8.801  1.00 25.11           H
ATOM    615 HG23 THR A  39       9.604  26.608   9.744  1.00 25.11           H
ATOM    616  N   THR A  40      11.490  29.332   6.960  1.00 15.03           N
ATOM    617  CA  THR A  40      12.936  29.450   6.810  1.00 23.09           C
ATOM    618  C   THR A  40      13.495  30.580   7.654  1.00 20.36           C
ATOM    619  O   THR A  40      13.057  31.731   7.607  1.00 16.04           O
ATOM    620  CB  THR A  40      13.320  29.633   5.344  1.00 20.55           C
ATOM    621  OG1 THR A  40      12.965  28.450   4.629  1.00 27.36           O
ATOM    622  CG2 THR A  40      14.789  29.806   5.201  1.00 28.84           C
ATOM    623  H   THR A  40      11.058  29.451   6.229  1.00 18.04           H
ATOM    624  HA  THR A  40      13.353  28.632   7.117  1.00 27.71           H
ATOM    625  HB  THR A  40      12.876  30.407   4.964  1.00 24.66           H
ATOM    626  HG1 THR A  40      12.153  28.271   4.736  1.00 32.83           H
ATOM    627 HG21 THR A  40      14.993  29.811   4.258  1.00 34.61           H
ATOM    628 HG22 THR A  40      15.081  30.640   5.594  1.00 34.61           H
ATOM    629 HG23 THR A  40      15.250  29.060   5.618  1.00 34.61           H
ATOM    630  N   SER A  41      14.499  30.235   8.435  1.00 24.97           N
ATOM    631  CA  SER A  41      15.236  31.207   9.218  1.00 25.55           C
ATOM    632  C   SER A  41      16.660  30.693   9.195  1.00 34.52           C
ATOM    633  O   SER A  41      16.873  29.480   9.321  1.00 30.53           O
ATOM    634  CB  SER A  41      14.726  31.307  10.663  1.00 25.51           C
ATOM    635  OG  SER A  41      15.475  32.250  11.404  1.00 29.43           O
ATOM    636  H   SER A  41      14.786  29.426   8.522  1.00 29.96           H
ATOM    637  HA  SER A  41      15.202  32.081   8.799  1.00 30.65           H
ATOM    638  HB2 SER A  41      13.798  31.590  10.638  1.00 30.62           H
ATOM    639  HB3 SER A  41      14.804  30.442  11.093  1.00 30.62           H
ATOM    640  HG  SER A  41      15.414  33.008  11.041  1.00 35.32           H
ATOM    641  N   SER A  42      17.617  31.579   8.947  1.00 35.72           N
ATOM    642  CA  SER A  42      19.028  31.195   9.026  1.00 47.06           C
ATOM    643  C   SER A  42      19.767  31.926  10.156  1.00 61.96           C
ATOM    644  O   SER A  42      21.004  31.899  10.201  1.00 59.99           O
ATOM    645  CB  SER A  42      19.721  31.432   7.678  1.00 45.37           C
ATOM    646  OG  SER A  42      19.926  32.812   7.464  1.00 56.85           O
ATOM    647  H   SER A  42      17.479  32.395   8.719  1.00 42.86           H
ATOM    648  HA  SER A  42      19.083  30.240   9.205  1.00 56.48           H
ATOM    649  HB2 SER A  42      20.573  30.963   7.669  1.00 54.44           H
ATOM    650  HB3 SER A  42      19.163  31.092   6.959  1.00 54.44           H
ATOM    651  HG  SER A  42      20.398  32.923   6.781  1.00 68.22           H
ATOM    652  N   VAL A  43      19.029  32.568  11.067  1.00 60.00           N
ATOM    653  CA  VAL A  43      19.568  33.186  12.274  1.00 49.11           C
ATOM    654  C   VAL A  43      19.378  32.179  13.396  1.00 53.03           C
ATOM    655  O   VAL A  43      18.264  32.025  13.908  1.00 50.52           O
ATOM    656  CB  VAL A  43      18.846  34.499  12.608  1.00 46.91           C
ATOM    657  CG1 VAL A  43      19.628  35.311  13.615  1.00 49.84           C
ATOM    658  CG2 VAL A  43      18.559  35.296  11.363  1.00 50.73           C
ATOM    659  H   VAL A  43      18.175  32.655  11.004  1.00 72.00           H
ATOM    660  HA  VAL A  43      20.518  33.361  12.159  1.00 58.93           H
ATOM    661  HB  VAL A  43      17.996  34.276  13.016  1.00 56.30           H
ATOM    662 HG11 VAL A  43      19.137  36.121  13.811  1.00 59.80           H
ATOM    663 HG12 VAL A  43      19.735  34.780  14.423  1.00 59.80           H
ATOM    664 HG13 VAL A  43      20.498  35.523  13.241  1.00 59.80           H
ATOM    665 HG21 VAL A  43      18.177  36.146  11.628  1.00 60.87           H
ATOM    666 HG22 VAL A  43      19.390  35.430  10.886  1.00 60.87           H
ATOM    667 HG23 VAL A  43      17.934  34.800  10.815  1.00 60.87           H
ATOM    668  N   GLU A  44      20.443  31.494  13.803  1.00 53.89           N
ATOM    669  CA  GLU A  44      20.253  30.458  14.803  1.00 51.40           C
ATOM    670  C   GLU A  44      19.708  31.071  16.081  1.00 46.04           C
ATOM    671  O   GLU A  44      19.922  32.257  16.374  1.00 45.46           O
ATOM    672  CB  GLU A  44      21.558  29.701  15.091  1.00 63.50           C
ATOM    673  CG  GLU A  44      21.377  28.344  15.825  1.00 60.18           C
ATOM    674  CD  GLU A  44      20.271  27.447  15.246  1.00 52.14           C
ATOM    675  OE1 GLU A  44      19.711  27.785  14.186  1.00 49.75           O
ATOM    676  OE2 GLU A  44      19.958  26.399  15.863  1.00 52.78           O1-
ATOM    677  H   GLU A  44      21.257  31.600  13.534  1.00 64.67           H
ATOM    678  HA  GLU A  44      19.575  29.858  14.474  1.00 61.68           H
ATOM    679  HB2 GLU A  44      22.019  29.522  14.255  1.00 76.20           H
ATOM    680  HB3 GLU A  44      22.119  30.251  15.661  1.00 76.20           H
ATOM    681  HG2 GLU A  44      22.203  27.857  15.726  1.00 72.21           H
ATOM    682  HG3 GLU A  44      21.201  28.494  16.768  1.00 72.21           H
ATOM    683  N   GLY A  45      18.961  30.249  16.824  1.00 41.90           N
ATOM    684  CA  GLY A  45      18.293  30.662  18.033  1.00 45.52           C
ATOM    685  C   GLY A  45      16.906  31.239  17.830  1.00 41.19           C
ATOM    686  O   GLY A  45      16.144  31.319  18.800  1.00 45.21           O
ATOM    687  H   GLY A  45      18.819  29.423  16.622  1.00 50.29           H
ATOM    688  HA2 GLY A  45      18.194  29.891  18.616  1.00 54.63           H
ATOM    689  HA3 GLY A  45      18.833  31.326  18.493  1.00 54.63           H
ATOM    690  N   LYS A  46      16.554  31.632  16.605  1.00 39.53           N
ATOM    691  CA  LYS A  46      15.322  32.360  16.350  1.00 29.52           C
ATOM    692  C   LYS A  46      14.373  31.561  15.450  1.00 27.68           C
ATOM    693  O   LYS A  46      14.784  30.703  14.668  1.00 29.34           O
ATOM    694  CB  LYS A  46      15.639  33.723  15.740  1.00 34.82           C
ATOM    695  CG  LYS A  46      16.349  34.683  16.676  1.00 32.62           C
ATOM    696  CD  LYS A  46      16.781  35.933  15.947  1.00 36.50           C
ATOM    697  CE  LYS A  46      17.408  36.925  16.890  1.00 46.84           C
ATOM    698  NZ  LYS A  46      16.353  37.549  17.722  1.00 52.81           N1+
ATOM    699  H   LYS A  46      17.024  31.489  15.896  1.00 47.43           H
ATOM    700  HA  LYS A  46      14.867  32.522  17.188  1.00 35.42           H
ATOM    701  HB2 LYS A  46      16.208  33.598  14.959  1.00 41.78           H
ATOM    702  HB3 LYS A  46      14.803  34.143  15.481  1.00 41.78           H
ATOM    703  HG2 LYS A  46      15.752  34.946  17.395  1.00 39.15           H
ATOM    704  HG3 LYS A  46      17.141  34.254  17.035  1.00 39.15           H
ATOM    705  HD2 LYS A  46      17.427  35.699  15.262  1.00 43.80           H
ATOM    706  HD3 LYS A  46      16.001  36.346  15.548  1.00 43.80           H
ATOM    707  HE2 LYS A  46      18.037  36.474  17.477  1.00 56.21           H
ATOM    708  HE3 LYS A  46      17.856  37.619  16.382  1.00 56.21           H
ATOM    709  HZ1 LYS A  46      16.603  38.364  17.982  1.00 63.37           H
ATOM    710  HZ2 LYS A  46      15.602  37.619  17.249  1.00 63.37           H
ATOM    711  HZ3 LYS A  46      16.192  37.047  18.441  1.00 63.37           H
ATOM    712  N   GLN A  47      13.079  31.806  15.633  1.00 26.91           N
ATOM    713  CA  GLN A  47      12.028  31.291  14.763  1.00 19.58           C
ATOM    714  C   GLN A  47      11.267  32.485  14.237  1.00 17.09           C
ATOM    715  O   GLN A  47      11.324  33.586  14.796  1.00 25.23           O
ATOM    716  CB  GLN A  47      11.046  30.347  15.495  1.00 25.39           C
ATOM    717  CG  GLN A  47      11.595  29.010  15.942  1.00 31.47           C
ATOM    718  CD  GLN A  47      10.521  28.005  16.404  1.00 28.94           C
ATOM    719  OE1 GLN A  47       9.418  28.378  16.762  1.00 33.23           O
ATOM    720  NE2 GLN A  47      10.856  26.708  16.364  1.00 36.07           N
ATOM    721  H   GLN A  47      12.777  32.281  16.281  1.00 32.29           H
ATOM    722  HA  GLN A  47      12.408  30.822  14.008  1.00 23.49           H
ATOM    723  HB2 GLN A  47      10.733  30.804  16.292  1.00 30.47           H
ATOM    724  HB3 GLN A  47      10.289  30.170  14.910  1.00 30.47           H
ATOM    725  HG2 GLN A  47      12.089  28.618  15.203  1.00 37.76           H
ATOM    726  HG3 GLN A  47      12.194  29.158  16.691  1.00 37.76           H
ATOM    727 HE21 GLN A  47      11.662  26.476  16.172  1.00 43.28           H
ATOM    728 HE22 GLN A  47      10.266  26.105  16.537  1.00 43.28           H
ATOM    729  N   ASN A  48      10.540  32.266  13.139  1.00 17.37           N
ATOM    730  CA  ASN A  48       9.706  33.321  12.618  1.00 15.20           C
ATOM    731  C   ASN A  48       8.405  33.335  13.408  1.00 15.56           C
ATOM    732  O   ASN A  48       7.966  32.318  13.933  1.00 15.50           O
ATOM    733  CB  ASN A  48       9.426  33.100  11.129  1.00 15.98           C
ATOM    734  CG  ASN A  48      10.671  33.274  10.306  1.00 18.58           C
ATOM    735  OD1 ASN A  48      11.588  33.999  10.716  1.00 17.88           O
ATOM    736  ND2 ASN A  48      10.740  32.602   9.163  1.00 21.99           N
ATOM    737  H   ASN A  48      10.499  31.522  12.711  1.00 20.85           H
ATOM    738  HA  ASN A  48      10.141  34.181  12.727  1.00 18.24           H
ATOM    739  HB2 ASN A  48       9.100  32.199  11.015  1.00 19.18           H
ATOM    740  HB3 ASN A  48       8.778  33.748  10.815  1.00 19.18           H
ATOM    741 HD21 ASN A  48      11.356  32.796   8.590  1.00 26.39           H
ATOM    742 HD22 ASN A  48      10.183  31.972   9.004  1.00 26.39           H
ATOM    743  N   LEU A  49       7.818  34.499  13.495  1.00 14.24           N
ATOM    744  CA  LEU A  49       6.503  34.665  14.091  1.00 15.55           C
ATOM    745  C   LEU A  49       5.463  34.765  12.974  1.00 14.46           C
ATOM    746  O   LEU A  49       5.601  35.595  12.058  1.00 17.17           O
ATOM    747  CB  LEU A  49       6.506  35.923  14.951  1.00 15.67           C
ATOM    748  CG  LEU A  49       5.203  36.438  15.562  1.00 16.25           C
ATOM    749  CD1 LEU A  49       4.768  35.473  16.529  1.00 22.49           C
ATOM    750  CD2 LEU A  49       5.417  37.828  16.203  1.00 25.48           C
ATOM    751  H   LEU A  49       8.178  35.239  13.231  1.00 17.08           H
ATOM    752  HA  LEU A  49       6.311  33.904  14.654  1.00 18.66           H
ATOM    753  HB2 LEU A  49       7.100  35.749  15.695  1.00 18.81           H
ATOM    754  HB3 LEU A  49       6.871  36.647  14.421  1.00 18.81           H
ATOM    755  HG  LEU A  49       4.525  36.524  14.876  1.00 19.50           H
ATOM    756 HD11 LEU A  49       3.952  35.793  16.945  1.00 26.99           H
ATOM    757 HD12 LEU A  49       4.603  34.631  16.078  1.00 26.99           H
ATOM    758 HD13 LEU A  49       5.471  35.366  17.191  1.00 26.99           H
ATOM    759 HD21 LEU A  49       4.570  38.148  16.549  1.00 30.58           H
ATOM    760 HD22 LEU A  49       6.059  37.743  16.923  1.00 30.58           H
ATOM    761 HD23 LEU A  49       5.747  38.442  15.530  1.00 30.58           H
ATOM    762  N   VAL A  50       4.439  33.917  13.024  1.00 13.27           N
ATOM    763  CA  VAL A  50       3.315  34.035  12.095  1.00 10.92           C
ATOM    764  C   VAL A  50       2.110  34.596  12.856  1.00 14.66           C
ATOM    765  O   VAL A  50       1.742  34.100  13.928  1.00 14.22           O
ATOM    766  CB  VAL A  50       2.974  32.704  11.398  1.00 15.52           C
ATOM    767  CG1 VAL A  50       4.148  32.313  10.488  1.00 19.88           C
ATOM    768  CG2 VAL A  50       2.689  31.605  12.406  1.00 19.31           C
ATOM    769  H   VAL A  50       4.374  33.263  13.575  1.00 15.93           H
ATOM    770  HA  VAL A  50       3.548  34.679  11.409  1.00 13.11           H
ATOM    771  HB  VAL A  50       2.186  32.816  10.842  1.00 18.63           H
ATOM    772 HG11 VAL A  50       3.896  31.547   9.949  1.00 23.86           H
ATOM    773 HG12 VAL A  50       4.360  33.067   9.913  1.00 23.86           H
ATOM    774 HG13 VAL A  50       4.910  32.090  11.045  1.00 23.86           H
ATOM    775 HG21 VAL A  50       2.584  30.760  11.942  1.00 23.17           H
ATOM    776 HG22 VAL A  50       3.431  31.532  13.030  1.00 23.17           H
ATOM    777 HG23 VAL A  50       1.875  31.820  12.895  1.00 23.17           H
ATOM    778  N   ILE A  51       1.530  35.640  12.303  1.00 10.78           N
ATOM    779  CA  ILE A  51       0.396  36.358  12.869  1.00 11.79           C
ATOM    780  C   ILE A  51      -0.803  36.050  11.997  1.00 14.99           C
ATOM    781  O   ILE A  51      -0.728  36.185  10.771  1.00 14.00           O
ATOM    782  CB  ILE A  51       0.666  37.871  12.895  1.00 13.58           C
ATOM    783  CG1 ILE A  51       1.780  38.159  13.911  1.00 16.35           C
ATOM    784  CG2 ILE A  51      -0.616  38.669  13.206  1.00 15.65           C
ATOM    785  CD1 ILE A  51       2.204  39.580  13.873  1.00 14.18           C
ATOM    786  H   ILE A  51       1.777  35.967  11.550  1.00 12.94           H
ATOM    787  HA  ILE A  51       0.212  36.059  13.770  1.00 14.15           H
ATOM    788  HB  ILE A  51       0.968  38.131  12.011  1.00 16.30           H
ATOM    789 HG12 ILE A  51       1.462  37.955  14.802  1.00 19.63           H
ATOM    790 HG13 ILE A  51       2.549  37.614  13.699  1.00 19.63           H
ATOM    791 HG21 ILE A  51      -0.375  39.606  13.283  1.00 18.78           H
ATOM    792 HG22 ILE A  51      -1.255  38.574  12.483  1.00 18.78           H
ATOM    793 HG23 ILE A  51      -1.005  38.344  14.039  1.00 18.78           H
ATOM    794 HD11 ILE A  51       2.958  39.710  14.465  1.00 17.01           H
ATOM    795 HD12 ILE A  51       2.463  39.793  12.960  1.00 17.01           H
ATOM    796 HD13 ILE A  51       1.462  40.141  14.148  1.00 17.01           H
ATOM    797  N   MET A  52      -1.903  35.638  12.608  1.00 12.42           N
ATOM    798  CA  MET A  52      -3.083  35.439  11.781  1.00 13.81           C
ATOM    799  C   MET A  52      -4.336  35.759  12.559  1.00 15.11           C
ATOM    800  O   MET A  52      -4.386  35.607  13.772  1.00 14.64           O
ATOM    801  CB  MET A  52      -3.205  34.027  11.295  1.00 18.40           C
ATOM    802  CG  MET A  52      -3.273  33.083  12.332  1.00 15.76           C
ATOM    803  SD  MET A  52      -2.886  31.496  11.591  1.00 32.54           S
ATOM    804  CE  MET A  52      -1.290  31.182  12.208  1.00 24.02           C
ATOM    805  H   MET A  52      -1.992  35.475  13.447  1.00 14.91           H
ATOM    806  HA  MET A  52      -3.047  36.020  11.003  1.00 16.58           H
ATOM    807  HB2 MET A  52      -4.034  33.951  10.793  1.00 22.08           H
ATOM    808  HB3 MET A  52      -2.447  33.800  10.729  1.00 22.08           H
ATOM    809  HG2 MET A  52      -2.626  33.298  13.020  1.00 18.91           H
ATOM    810  HG3 MET A  52      -4.173  33.058  12.695  1.00 18.91           H
ATOM    811  HE1 MET A  52      -0.984  30.340  11.834  1.00 28.82           H
ATOM    812  HE2 MET A  52      -0.717  31.913  11.930  1.00 28.82           H
ATOM    813  HE3 MET A  52      -1.325  31.133  13.177  1.00 28.82           H
ATOM    814  N   GLY A  53      -5.344  36.171  11.827  1.00 13.94           N
ATOM    815  CA  GLY A  53      -6.643  36.389  12.417  1.00 14.30           C
ATOM    816  C   GLY A  53      -7.356  35.102  12.735  1.00 13.06           C
ATOM    817  O   GLY A  53      -6.979  33.986  12.377  1.00 13.58           O
ATOM    818  H   GLY A  53      -5.297  36.332  10.984  1.00 16.73           H
ATOM    819  HA2 GLY A  53      -6.540  36.882  13.245  1.00 17.16           H
ATOM    820  HA3 GLY A  53      -7.208  36.891  11.814  1.00 17.16           H
ATOM    821  N   LYS A  54      -8.482  35.297  13.390  1.00 15.31           N
ATOM    822  CA  LYS A  54      -9.256  34.168  13.874  1.00 15.10           C
ATOM    823  C   LYS A  54      -9.743  33.293  12.730  1.00 11.07           C
ATOM    824  O   LYS A  54      -9.695  32.072  12.839  1.00 14.33           O
ATOM    825  CB  LYS A  54     -10.429  34.704  14.693  1.00 24.27           C
ATOM    826  CG  LYS A  54     -11.294  33.667  15.360  1.00 25.17           C
ATOM    827  CD  LYS A  54     -12.667  34.291  15.706  1.00 32.76           C
ATOM    828  CE  LYS A  54     -13.584  34.318  14.487  1.00 48.40           C
ATOM    829  NZ  LYS A  54     -13.929  32.921  13.939  1.00 42.69           N1+
ATOM    830  H   LYS A  54      -8.818  36.068  13.567  1.00 18.37           H
ATOM    831  HA  LYS A  54      -8.689  33.633  14.450  1.00 18.11           H
ATOM    832  HB2 LYS A  54     -10.065  35.268  15.392  1.00 29.13           H
ATOM    833  HB3 LYS A  54     -10.993  35.233  14.107  1.00 29.13           H
ATOM    834  HG2 LYS A  54     -11.426  32.914  14.767  1.00 30.20           H
ATOM    835  HG3 LYS A  54     -10.872  33.379  16.184  1.00 30.20           H
ATOM    836  HD2 LYS A  54     -13.104  33.772  16.397  1.00 39.31           H
ATOM    837  HD3 LYS A  54     -12.538  35.206  15.998  1.00 39.31           H
ATOM    838  HE2 LYS A  54     -14.407  34.761  14.736  1.00 58.09           H
ATOM    839  HE3 LYS A  54     -13.146  34.817  13.776  1.00 58.09           H
ATOM    840  HZ1 LYS A  54     -14.522  32.984  13.277  1.00 51.23           H
ATOM    841  HZ2 LYS A  54     -13.201  32.514  13.621  1.00 51.23           H
ATOM    842  HZ3 LYS A  54     -14.275  32.413  14.585  1.00 51.23           H
ATOM    843  N   LYS A  55     -10.268  33.895  11.637  1.00 15.96           N
ATOM    844  CA  LYS A  55     -10.841  33.084  10.546  1.00 16.71           C
ATOM    845  C   LYS A  55      -9.761  32.333   9.808  1.00 14.40           C
ATOM    846  O   LYS A  55      -9.943  31.169   9.439  1.00 14.82           O
ATOM    847  CB  LYS A  55     -11.635  33.946   9.552  1.00 16.45           C
ATOM    848  CG  LYS A  55     -12.933  34.467  10.156  1.00 23.19           C
ATOM    849  CD  LYS A  55     -13.922  34.954   9.101  1.00 36.31           C
ATOM    850  CE  LYS A  55     -13.370  36.172   8.371  1.00 38.32           C
ATOM    851  NZ  LYS A  55     -14.472  37.048   7.834  1.00 57.42           N1+
ATOM    852  H   LYS A  55     -10.306  34.740  11.512  1.00 19.15           H
ATOM    853  HA  LYS A  55     -11.447  32.422  10.912  1.00 20.06           H
ATOM    854  HB2 LYS A  55     -11.098  34.709   9.299  1.00 19.74           H
ATOM    855  HB3 LYS A  55     -11.865  33.412   8.772  1.00 19.74           H
ATOM    856  HG2 LYS A  55     -13.353  33.754  10.668  1.00 27.83           H
ATOM    857  HG3 LYS A  55     -12.726  35.212  10.742  1.00 27.83           H
ATOM    858  HD2 LYS A  55     -14.079  34.250   8.451  1.00 43.58           H
ATOM    859  HD3 LYS A  55     -14.752  35.207   9.535  1.00 43.58           H
ATOM    860  HE2 LYS A  55     -12.838  36.702   8.984  1.00 45.98           H
ATOM    861  HE3 LYS A  55     -12.822  35.884   7.627  1.00 45.98           H
ATOM    862  HZ1 LYS A  55     -14.124  37.719   7.359  1.00 68.91           H
ATOM    863  HZ2 LYS A  55     -15.018  36.574   7.311  1.00 68.91           H
ATOM    864  HZ3 LYS A  55     -14.945  37.388   8.509  1.00 68.91           H
ATOM    865  N   THR A  56      -8.590  32.958   9.666  1.00 11.10           N
ATOM    866  CA  THR A  56      -7.477  32.273   9.032  1.00 13.49           C
ATOM    867  C   THR A  56      -7.028  31.090   9.878  1.00 11.24           C
ATOM    868  O   THR A  56      -6.807  29.988   9.352  1.00 11.03           O
ATOM    869  CB  THR A  56      -6.348  33.279   8.775  1.00 13.81           C
ATOM    870  OG1 THR A  56      -6.855  34.283   7.905  1.00 15.54           O
ATOM    871  CG2 THR A  56      -5.163  32.611   8.082  1.00 15.30           C
ATOM    872  H   THR A  56      -8.429  33.760   9.930  1.00 13.32           H
ATOM    873  HA  THR A  56      -7.767  31.925   8.171  1.00 16.19           H
ATOM    874  HB  THR A  56      -6.045  33.679   9.606  1.00 16.58           H
ATOM    875  HG1 THR A  56      -7.331  34.823   8.336  1.00 18.65           H
ATOM    876 HG21 THR A  56      -4.530  33.290   7.805  1.00 18.35           H
ATOM    877 HG22 THR A  56      -4.732  31.983   8.676  1.00 18.35           H
ATOM    878 HG23 THR A  56      -5.472  32.143   7.291  1.00 18.35           H
ATOM    879  N   TRP A  57      -6.898  31.294  11.194  1.00 11.98           N
ATOM    880  CA  TRP A  57      -6.477  30.213  12.063  1.00 14.68           C
ATOM    881  C   TRP A  57      -7.405  29.008  11.886  1.00 13.72           C
ATOM    882  O   TRP A  57      -6.962  27.871  11.700  1.00 12.93           O
ATOM    883  CB  TRP A  57      -6.468  30.708  13.504  1.00 11.70           C
ATOM    884  CG  TRP A  57      -6.263  29.710  14.577  1.00 16.11           C
ATOM    885  CD1 TRP A  57      -7.219  29.186  15.420  1.00 19.39           C
ATOM    886  CD2 TRP A  57      -5.018  29.091  14.957  1.00 20.73           C
ATOM    887  NE1 TRP A  57      -6.640  28.273  16.263  1.00 17.58           N
ATOM    888  CE2 TRP A  57      -5.294  28.211  16.016  1.00 19.30           C
ATOM    889  CE3 TRP A  57      -3.701  29.195  14.496  1.00 23.57           C
ATOM    890  CZ2 TRP A  57      -4.305  27.442  16.627  1.00 23.06           C
ATOM    891  CZ3 TRP A  57      -2.707  28.429  15.127  1.00 17.74           C
ATOM    892  CH2 TRP A  57      -3.016  27.572  16.166  1.00 22.56           C
ATOM    893  H   TRP A  57      -7.063  32.028  11.604  1.00 14.38           H
ATOM    894  HA  TRP A  57      -5.571  29.958  11.822  1.00 17.62           H
ATOM    895  HB2 TRP A  57      -5.765  31.374  13.590  1.00 14.04           H
ATOM    896  HB3 TRP A  57      -7.322  31.135  13.671  1.00 14.04           H
ATOM    897  HD1 TRP A  57      -8.125  29.397  15.401  1.00 23.27           H
ATOM    898  HE1 TRP A  57      -7.039  27.832  16.880  1.00 21.09           H
ATOM    899  HE3 TRP A  57      -3.484  29.774  13.801  1.00 28.28           H
ATOM    900  HZ2 TRP A  57      -4.511  26.868  17.325  1.00 27.67           H
ATOM    901  HZ3 TRP A  57      -1.830  28.485  14.831  1.00 21.28           H
ATOM    902  HH2 TRP A  57      -2.342  27.066  16.553  1.00 27.07           H
ATOM    903  N   PHE A  58      -8.711  29.245  11.939  1.00 12.03           N
ATOM    904  CA  PHE A  58      -9.610  28.119  11.834  1.00 13.46           C
ATOM    905  C   PHE A  58      -9.778  27.620  10.392  1.00 18.38           C
ATOM    906  O   PHE A  58     -10.304  26.502  10.222  1.00 20.78           O
ATOM    907  CB  PHE A  58     -10.979  28.471  12.472  1.00 15.78           C
ATOM    908  CG  PHE A  58     -10.944  28.642  13.989  1.00 13.91           C
ATOM    909  CD1 PHE A  58     -11.355  29.843  14.558  1.00 18.04           C
ATOM    910  CD2 PHE A  58     -10.485  27.616  14.828  1.00 19.48           C
ATOM    911  CE1 PHE A  58     -11.313  30.027  15.940  1.00 21.92           C
ATOM    912  CE2 PHE A  58     -10.448  27.797  16.202  1.00 20.37           C
ATOM    913  CZ  PHE A  58     -10.871  28.997  16.749  1.00 17.01           C
ATOM    914  H   PHE A  58      -9.088  30.013  12.008  1.00 14.44           H
ATOM    915  HA  PHE A  58      -9.229  27.395  12.356  1.00 16.15           H
ATOM    916  HB2 PHE A  58     -11.281  29.309  12.098  1.00 18.93           H
ATOM    917  HB3 PHE A  58     -11.611  27.764  12.270  1.00 18.93           H
ATOM    918  HD1 PHE A  58     -11.657  30.533  14.018  1.00 21.65           H
ATOM    919  HD2 PHE A  58     -10.198  26.801  14.469  1.00 23.37           H
ATOM    920  HE1 PHE A  58     -11.599  30.830  16.317  1.00 26.31           H
ATOM    921  HE2 PHE A  58     -10.147  27.115  16.763  1.00 24.45           H
ATOM    922  HZ  PHE A  58     -10.840  29.114  17.668  1.00 20.41           H
ATOM    923  N   SER A  59      -9.303  28.346   9.354  1.00 13.78           N
ATOM    924  CA  SER A  59      -9.352  27.720   8.021  1.00 14.50           C
ATOM    925  C   SER A  59      -8.260  26.676   7.827  1.00 16.81           C
ATOM    926  O   SER A  59      -8.265  25.946   6.844  1.00 19.05           O
ATOM    927  CB  SER A  59      -9.001  28.829   6.959  1.00 16.04           C
ATOM    928  OG  SER A  59     -10.112  29.693   6.935  1.00 30.70           O
ATOM    929  H   SER A  59      -8.934  29.297   9.440  1.00 16.54           H
ATOM    930  HA  SER A  59     -10.364  27.277   7.829  1.00 17.40           H
ATOM    931  HB2 SER A  59      -8.089  29.403   7.194  1.00 19.25           H
ATOM    932  HB3 SER A  59      -8.940  28.382   5.945  1.00 19.25           H
ATOM    933  HG  SER A  59     -10.268  30.097   7.818  1.00 36.84           H
ATOM    934  N   ILE A  60      -7.205  26.754   8.698  1.00 15.02           N
ATOM    935  CA  ILE A  60      -6.080  25.817   8.574  1.00 12.53           C
ATOM    936  C   ILE A  60      -6.595  24.529   9.249  1.00 17.64           C
ATOM    937  O   ILE A  60      -7.040  24.531  10.402  1.00 14.44           O
ATOM    938  CB  ILE A  60      -4.787  26.290   9.299  1.00 10.63           C
ATOM    939  CG1 ILE A  60      -4.339  27.644   8.705  1.00 13.84           C
ATOM    940  CG2 ILE A  60      -3.708  25.193   9.110  1.00 13.25           C
ATOM    941  CD1 ILE A  60      -3.294  28.390   9.524  1.00 19.35           C
ATOM    942  H   ILE A  60      -7.244  27.261   9.600  1.00 18.02           H
ATOM    943  HA  ILE A  60      -5.851  25.673   7.486  1.00 15.04           H
ATOM    944  HB  ILE A  60      -4.997  26.424  10.384  1.00 12.75           H
ATOM    945 HG12 ILE A  60      -3.986  27.488   7.666  1.00 16.60           H
ATOM    946 HG13 ILE A  60      -5.219  28.318   8.595  1.00 16.60           H
ATOM    947 HG21 ILE A  60      -2.727  25.573   9.417  1.00 15.90           H
ATOM    948 HG22 ILE A  60      -3.941  24.307   9.711  1.00 15.90           H
ATOM    949 HG23 ILE A  60      -3.628  24.872   8.071  1.00 15.90           H
ATOM    950 HD11 ILE A  60      -3.035  29.359   9.086  1.00 23.23           H
ATOM    951 HD12 ILE A  60      -3.668  28.593  10.539  1.00 23.23           H
ATOM    952 HD13 ILE A  60      -2.362  27.819   9.611  1.00 23.23           H
ATOM    953  N   PRO A  61      -6.541  23.368   8.529  1.00 15.10           N
ATOM    954  CA  PRO A  61      -6.946  22.072   9.112  1.00 19.49           C
ATOM    955  C   PRO A  61      -6.069  21.829  10.329  1.00 20.29           C
ATOM    956  O   PRO A  61      -4.877  22.006  10.537  1.00 19.14           O
ATOM    957  CB  PRO A  61      -6.646  20.976   8.066  1.00 22.93           C
ATOM    958  CG  PRO A  61      -6.476  21.730   6.735  1.00 26.47           C
ATOM    959  CD  PRO A  61      -6.127  23.186   7.101  1.00 17.82           C
ATOM    960  HA  PRO A  61      -8.044  22.103   9.342  1.00 23.39           H
ATOM    961  HB2 PRO A  61      -5.709  20.470   8.342  1.00 27.51           H
ATOM    962  HB3 PRO A  61      -7.484  20.254   8.037  1.00 27.51           H
ATOM    963  HG2 PRO A  61      -5.675  21.309   6.105  1.00 31.77           H
ATOM    964  HG3 PRO A  61      -7.415  21.686   6.147  1.00 31.77           H
ATOM    965  HD2 PRO A  61      -5.030  23.373   7.049  1.00 21.39           H
ATOM    966  HD3 PRO A  61      -6.660  23.911   6.443  1.00 21.39           H
ATOM    967  N   GLU A  62      -6.850  21.295  11.311  1.00 20.85           N
ATOM    968  CA  GLU A  62      -6.377  21.103  12.679  1.00 18.81           C
ATOM    969  C   GLU A  62      -5.144  20.215  12.717  1.00 16.12           C
ATOM    970  O   GLU A  62      -4.253  20.428  13.550  1.00 21.25           O
ATOM    971  CB  GLU A  62      -7.501  20.531  13.582  1.00 31.13           C
ATOM    972  CG  GLU A  62      -7.288  20.934  15.047  1.00 36.08           C
ATOM    973  CD  GLU A  62      -8.471  20.675  15.989  1.00 48.37           C
ATOM    974  OE1 GLU A  62      -9.550  21.277  15.803  1.00 38.62           O
ATOM    975  OE2 GLU A  62      -8.301  19.887  16.941  1.00 46.65           O1-
ATOM    976  H   GLU A  62      -7.660  21.041  11.196  1.00 25.02           H
ATOM    977  HA  GLU A  62      -6.138  21.972  13.036  1.00 22.57           H
ATOM    978  HB2 GLU A  62      -8.362  20.889  13.306  1.00 37.35           H
ATOM    979  HB3 GLU A  62      -7.508  19.561  13.524  1.00 37.35           H
ATOM    980  HG2 GLU A  62      -6.520  20.452  15.394  1.00 43.29           H
ATOM    981  HG3 GLU A  62      -7.109  21.889  15.073  1.00 43.29           H
ATOM    982  N   LYS A  63      -5.007  19.312  11.755  1.00 25.26           N
ATOM    983  CA  LYS A  63      -3.766  18.545  11.672  1.00 34.90           C
ATOM    984  C   LYS A  63      -2.549  19.391  11.251  1.00 33.88           C
ATOM    985  O   LYS A  63      -1.413  18.969  11.501  1.00 26.32           O
ATOM    986  CB  LYS A  63      -3.951  17.339  10.743  1.00 32.67           C
ATOM    987  CG  LYS A  63      -4.589  17.592   9.386  1.00 41.58           C
ATOM    988  CD  LYS A  63      -3.545  17.731   8.286  1.00 50.56           C
ATOM    989  CE  LYS A  63      -4.147  17.540   6.874  1.00 57.94           C
ATOM    990  NZ  LYS A  63      -5.644  17.764   6.803  1.00 62.97           N1+
ATOM    991  H   LYS A  63      -5.600  19.122  11.165  1.00 30.31           H
ATOM    992  HA  LYS A  63      -3.600  18.190  12.561  1.00 41.88           H
ATOM    993  HB2 LYS A  63      -3.073  16.955  10.582  1.00 39.21           H
ATOM    994  HB3 LYS A  63      -4.506  16.687  11.200  1.00 39.21           H
ATOM    995  HG2 LYS A  63      -5.172  16.849   9.157  1.00 49.89           H
ATOM    996  HG3 LYS A  63      -5.092  18.415   9.411  1.00 49.89           H
ATOM    997  HD2 LYS A  63      -3.170  18.620   8.341  1.00 60.68           H
ATOM    998  HD3 LYS A  63      -2.844  17.071   8.411  1.00 60.68           H
ATOM    999  HE2 LYS A  63      -3.727  18.170   6.267  1.00 69.53           H
ATOM   1000  HE3 LYS A  63      -3.971  16.634   6.575  1.00 69.53           H
ATOM   1001  HZ1 LYS A  63      -5.901  17.799   5.950  1.00 75.57           H
ATOM   1002  HZ2 LYS A  63      -6.075  17.099   7.206  1.00 75.57           H
ATOM   1003  HZ3 LYS A  63      -5.858  18.532   7.197  1.00 75.57           H
ATOM   1004  N   ASN A  64      -2.743  20.590  10.689  1.00 23.04           N
ATOM   1005  CA  ASN A  64      -1.650  21.469  10.287  1.00 27.22           C
ATOM   1006  C   ASN A  64      -1.427  22.603  11.280  1.00 28.17           C
ATOM   1007  O   ASN A  64      -0.685  23.536  10.984  1.00 27.07           O
ATOM   1008  CB  ASN A  64      -1.924  22.101   8.911  1.00 35.15           C
ATOM   1009  CG  ASN A  64      -1.642  21.189   7.726  1.00 38.03           C
ATOM   1010  OD1 ASN A  64      -2.530  20.483   7.251  1.00 45.51           O
ATOM   1011  ND2 ASN A  64      -0.433  21.286   7.174  1.00 54.36           N
ATOM   1012  H   ASN A  64      -3.516  20.930  10.539  1.00 27.64           H
ATOM   1013  HA  ASN A  64      -0.834  20.950  10.220  1.00 32.67           H
ATOM   1014  HB2 ASN A  64      -2.862  22.340   8.871  1.00 42.18           H
ATOM   1015  HB3 ASN A  64      -1.365  22.887   8.813  1.00 42.18           H
ATOM   1016 HD21 ASN A  64      -0.278  20.906   6.414  1.00 65.23           H
ATOM   1017 HD22 ASN A  64       0.186  21.737   7.562  1.00 65.23           H
ATOM   1018  N   ARG A  65      -2.107  22.587  12.410  1.00 19.53           N
ATOM   1019  CA  ARG A  65      -2.102  23.640  13.390  1.00 19.12           C
ATOM   1020  C   ARG A  65      -1.531  23.121  14.689  1.00 26.04           C
ATOM   1021  O   ARG A  65      -1.923  22.037  15.117  1.00 30.15           O
ATOM   1022  CB  ARG A  65      -3.538  24.104  13.702  1.00 33.75           C
ATOM   1023  CG  ARG A  65      -4.037  25.166  12.878  1.00 25.75           C
ATOM   1024  CD  ARG A  65      -5.337  25.788  13.462  1.00 17.63           C
ATOM   1025  NE  ARG A  65      -6.538  25.065  13.112  1.00 17.40           N
ATOM   1026  CZ  ARG A  65      -7.481  24.680  13.948  1.00 22.21           C
ATOM   1027  NH1 ARG A  65      -7.398  24.908  15.236  1.00 32.73           N
ATOM   1028  NH2 ARG A  65      -8.545  24.057  13.465  1.00 35.03           N1+
ATOM   1029  H   ARG A  65      -2.610  21.928  12.640  1.00 23.43           H
ATOM   1030  HA  ARG A  65      -1.598  24.403  13.076  1.00 22.95           H
ATOM   1031  HB2 ARG A  65      -4.134  23.345  13.591  1.00 40.50           H
ATOM   1032  HB3 ARG A  65      -3.557  24.410  14.618  1.00 40.50           H
ATOM   1033  HG2 ARG A  65      -3.352  25.850  12.825  1.00 30.90           H
ATOM   1034  HG3 ARG A  65      -4.233  24.817  11.992  1.00 30.90           H
ATOM   1035  HD2 ARG A  65      -5.268  25.853  14.423  1.00 21.16           H
ATOM   1036  HD3 ARG A  65      -5.426  26.671  13.083  1.00 21.16           H
ATOM   1037  HE  ARG A  65      -6.608  24.786  12.300  1.00 20.88           H
ATOM   1038 HH11 ARG A  65      -6.726  25.315  15.576  1.00 39.27           H
ATOM   1039 HH12 ARG A  65      -8.038  24.635  15.747  1.00 39.27           H
ATOM   1040 HH21 ARG A  65      -8.609  23.900  12.620  1.00 42.04           H
ATOM   1041 HH22 ARG A  65      -9.163  23.789  14.000  1.00 42.04           H
ATOM   1042  N   PRO A  66      -0.661  23.873  15.367  1.00 22.04           N
ATOM   1043  CA  PRO A  66      -0.032  25.132  14.965  1.00 19.63           C
ATOM   1044  C   PRO A  66       0.926  24.933  13.804  1.00 19.06           C
ATOM   1045  O   PRO A  66       1.326  23.761  13.573  1.00 23.71           O
ATOM   1046  CB  PRO A  66       0.719  25.571  16.220  1.00 19.17           C
ATOM   1047  CG  PRO A  66       0.963  24.304  16.985  1.00 23.79           C
ATOM   1048  CD  PRO A  66      -0.191  23.409  16.686  1.00 27.27           C
ATOM   1049  HA  PRO A  66      -0.698  25.797  14.730  1.00 23.56           H
ATOM   1050  HB2 PRO A  66       1.556  25.988  15.970  1.00 23.01           H
ATOM   1051  HB3 PRO A  66       0.171  26.180  16.741  1.00 23.01           H
ATOM   1052  HG2 PRO A  66       1.786  23.903  16.666  1.00 28.55           H
ATOM   1053  HG3 PRO A  66       1.013  24.489  17.936  1.00 28.55           H
ATOM   1054  HD2 PRO A  66       0.103  22.484  16.625  1.00 32.73           H
ATOM   1055  HD3 PRO A  66      -0.888  23.520  17.349  1.00 32.73           H
ATOM   1056  N   LEU A  67       1.329  26.025  13.138  1.00 20.08           N
ATOM   1057  CA  LEU A  67       2.270  25.847  12.034  1.00 17.40           C
ATOM   1058  C   LEU A  67       3.649  25.658  12.732  1.00 17.49           C
ATOM   1059  O   LEU A  67       4.223  26.344  13.527  1.00 18.30           O
ATOM   1060  CB  LEU A  67       2.243  27.131  11.245  1.00 12.43           C
ATOM   1061  CG  LEU A  67       0.898  27.392  10.515  1.00 15.05           C
ATOM   1062  CD1 LEU A  67       1.037  28.786   9.931  1.00 19.17           C
ATOM   1063  CD2 LEU A  67       0.704  26.312   9.474  1.00 19.82           C
ATOM   1064  H   LEU A  67       1.213  26.963  13.539  1.00 24.10           H
ATOM   1065  HA  LEU A  67       1.955  24.949  11.435  1.00 20.88           H
ATOM   1066  HB2 LEU A  67       2.455  27.984  11.933  1.00 14.91           H
ATOM   1067  HB3 LEU A  67       3.088  27.162  10.510  1.00 14.91           H
ATOM   1068  HG  LEU A  67       0.042  27.371  11.219  1.00 18.06           H
ATOM   1069 HD11 LEU A  67       0.125  29.103   9.412  1.00 23.00           H
ATOM   1070 HD12 LEU A  67       1.229  29.527  10.716  1.00 23.00           H
ATOM   1071 HD13 LEU A  67       1.876  28.837   9.222  1.00 23.00           H
ATOM   1072 HD21 LEU A  67      -0.215  26.464   8.899  1.00 23.78           H
ATOM   1073 HD22 LEU A  67       1.553  26.279   8.779  1.00 23.78           H
ATOM   1074 HD23 LEU A  67       0.623  25.331   9.973  1.00 23.78           H
ATOM   1075  N   LYS A  68       4.142  24.459  12.351  1.00 19.42           N
ATOM   1076  CA  LYS A  68       5.322  23.828  12.938  1.00 23.45           C
ATOM   1077  C   LYS A  68       6.552  24.651  12.637  1.00 20.51           C
ATOM   1078  O   LYS A  68       6.698  25.202  11.546  1.00 19.60           O
ATOM   1079  CB  LYS A  68       5.531  22.413  12.375  1.00 29.05           C
ATOM   1080  CG  LYS A  68       4.545  21.345  12.791  1.00 42.95           C
ATOM   1081  CD  LYS A  68       4.821  20.049  11.992  1.00 50.25           C
ATOM   1082  CE  LYS A  68       4.146  20.072  10.609  1.00 51.17           C
ATOM   1083  NZ  LYS A  68       3.922  18.693  10.050  1.00 57.16           N1+
ATOM   1084  H   LYS A  68       3.799  23.984  11.726  1.00 23.31           H
ATOM   1085  HA  LYS A  68       5.222  23.762  13.900  1.00 28.14           H
ATOM   1086  HB2 LYS A  68       5.505  22.464  11.408  1.00 34.86           H
ATOM   1087  HB3 LYS A  68       6.411  22.099  12.645  1.00 34.86           H
ATOM   1088  HG2 LYS A  68       4.631  21.147  13.736  1.00 51.54           H
ATOM   1089  HG3 LYS A  68       3.643  21.636  12.584  1.00 51.54           H
ATOM   1090  HD2 LYS A  68       5.777  19.970  11.846  1.00 60.30           H
ATOM   1091  HD3 LYS A  68       4.493  19.281  12.487  1.00 60.30           H
ATOM   1092  HE2 LYS A  68       3.280  20.506  10.674  1.00 61.41           H
ATOM   1093  HE3 LYS A  68       4.712  20.557   9.988  1.00 61.41           H
ATOM   1094  HZ1 LYS A  68       3.539  18.751   9.249  1.00 68.60           H
ATOM   1095  HZ2 LYS A  68       4.698  18.267   9.977  1.00 68.60           H
ATOM   1096  HZ3 LYS A  68       3.390  18.229  10.591  1.00 68.60           H
ATOM   1097  N   GLY A  69       7.450  24.737  13.612  1.00 21.30           N
ATOM   1098  CA  GLY A  69       8.672  25.472  13.398  1.00 21.72           C
ATOM   1099  C   GLY A  69       8.529  26.981  13.421  1.00 16.67           C
ATOM   1100  O   GLY A  69       9.477  27.681  13.055  1.00 18.99           O
ATOM   1101  H   GLY A  69       7.370  24.394  14.392  1.00 25.56           H
ATOM   1102  HA2 GLY A  69       9.298  25.217  14.095  1.00 26.06           H
ATOM   1103  HA3 GLY A  69       9.043  25.208  12.539  1.00 26.06           H
ATOM   1104  N   ARG A  70       7.352  27.489  13.796  1.00 16.93           N
ATOM   1105  CA  ARG A  70       7.030  28.905  13.847  1.00 11.36           C
ATOM   1106  C   ARG A  70       6.273  29.213  15.133  1.00 11.88           C
ATOM   1107  O   ARG A  70       5.591  28.344  15.673  1.00 18.49           O
ATOM   1108  CB  ARG A  70       6.154  29.323  12.656  1.00 12.08           C
ATOM   1109  CG  ARG A  70       6.906  29.379  11.342  1.00 14.35           C
ATOM   1110  CD  ARG A  70       6.029  28.985  10.176  1.00 12.75           C
ATOM   1111  NE  ARG A  70       5.781  27.533  10.133  1.00 10.99           N
ATOM   1112  CZ  ARG A  70       5.170  26.858   9.163  1.00 16.24           C
ATOM   1113  NH1 ARG A  70       4.667  27.467   8.081  1.00 13.50           N
ATOM   1114  NH2 ARG A  70       5.033  25.556   9.295  1.00 16.50           N1+
ATOM   1115  H   ARG A  70       6.689  26.994  14.036  1.00 20.32           H
ATOM   1116  HA  ARG A  70       7.838  29.432  13.831  1.00 13.63           H
ATOM   1117  HB2 ARG A  70       5.423  28.684  12.561  1.00 14.50           H
ATOM   1118  HB3 ARG A  70       5.800  30.207  12.837  1.00 14.50           H
ATOM   1119  HG2 ARG A  70       7.235  30.277  11.207  1.00 17.22           H
ATOM   1120  HG3 ARG A  70       7.638  28.751  11.402  1.00 17.22           H
ATOM   1121  HD2 ARG A  70       5.166  29.422  10.293  1.00 15.30           H
ATOM   1122  HD3 ARG A  70       6.444  29.277   9.356  1.00 15.30           H
ATOM   1123  HE  ARG A  70       6.022  27.080  10.825  1.00 13.19           H
ATOM   1124 HH11 ARG A  70       4.768  28.313   7.979  1.00 16.20           H
ATOM   1125 HH12 ARG A  70       4.291  26.999   7.472  1.00 16.20           H
ATOM   1126 HH21 ARG A  70       5.335  25.170   9.998  1.00 19.80           H
ATOM   1127 HH22 ARG A  70       4.634  25.094   8.688  1.00 19.80           H
ATOM   1128  N   ILE A  71       6.431  30.432  15.634  1.00 14.78           N
ATOM   1129  CA  ILE A  71       5.644  30.922  16.765  1.00 14.74           C
ATOM   1130  C   ILE A  71       4.307  31.390  16.219  1.00 17.17           C
ATOM   1131  O   ILE A  71       4.264  32.250  15.328  1.00 15.81           O
ATOM   1132  CB  ILE A  71       6.360  32.070  17.481  1.00 16.94           C
ATOM   1133  CG1 ILE A  71       7.684  31.586  18.056  1.00 18.98           C
ATOM   1134  CG2 ILE A  71       5.515  32.627  18.620  1.00 15.73           C
ATOM   1135  CD1 ILE A  71       8.614  32.780  18.384  1.00 19.16           C
ATOM   1136  H   ILE A  71       6.979  31.016  15.328  1.00 17.74           H
ATOM   1137  HA  ILE A  71       5.486  30.205  17.397  1.00 17.69           H
ATOM   1138  HB  ILE A  71       6.526  32.782  16.837  1.00 20.33           H
ATOM   1139 HG12 ILE A  71       7.496  31.116  18.882  1.00 22.77           H
ATOM   1140 HG13 ILE A  71       8.118  30.992  17.427  1.00 22.77           H
ATOM   1141 HG21 ILE A  71       6.031  33.285  19.107  1.00 18.88           H
ATOM   1142 HG22 ILE A  71       4.711  33.034  18.266  1.00 18.88           H
ATOM   1143 HG23 ILE A  71       5.283  31.889  19.206  1.00 18.88           H
ATOM   1144 HD11 ILE A  71       9.461  32.442  18.712  1.00 23.00           H
ATOM   1145 HD12 ILE A  71       8.754  33.308  17.581  1.00 23.00           H
ATOM   1146 HD13 ILE A  71       8.193  33.331  19.061  1.00 23.00           H
ATOM   1147  N   ASN A  72       3.218  30.834  16.753  1.00 16.31           N
ATOM   1148  CA  ASN A  72       1.874  31.105  16.240  1.00 16.12           C
ATOM   1149  C   ASN A  72       1.147  32.102  17.146  1.00 16.41           C
ATOM   1150  O   ASN A  72       0.903  31.812  18.322  1.00 15.54           O
ATOM   1151  CB  ASN A  72       1.080  29.808  16.166  1.00 13.64           C
ATOM   1152  CG  ASN A  72       1.528  28.873  15.058  1.00 21.06           C
ATOM   1153  OD1 ASN A  72       0.722  28.478  14.204  1.00 17.27           O
ATOM   1154  ND2 ASN A  72       2.790  28.463  15.091  1.00 16.36           N
ATOM   1155  H   ASN A  72       3.233  30.288  17.400  1.00 19.58           H
ATOM   1156  HA  ASN A  72       1.923  31.480  15.347  1.00 19.34           H
ATOM   1157  HB2 ASN A  72       1.143  29.345  17.017  1.00 16.37           H
ATOM   1158  HB3 ASN A  72       0.155  30.039  15.993  1.00 16.37           H
ATOM   1159 HD21 ASN A  72       3.090  27.952  14.465  1.00 19.63           H
ATOM   1160 HD22 ASN A  72       3.306  28.702  15.735  1.00 19.63           H
ATOM   1161  N   LEU A  73       0.768  33.245  16.595  1.00 10.79           N
ATOM   1162  CA  LEU A  73       0.059  34.282  17.319  1.00 14.14           C
ATOM   1163  C   LEU A  73      -1.254  34.582  16.604  1.00 15.38           C
ATOM   1164  O   LEU A  73      -1.262  34.869  15.409  1.00 16.59           O
ATOM   1165  CB  LEU A  73       0.928  35.536  17.427  1.00 17.68           C
ATOM   1166  CG  LEU A  73       0.372  36.765  18.168  1.00 18.28           C
ATOM   1167  CD1 LEU A  73       1.558  37.591  18.622  1.00 19.14           C
ATOM   1168  CD2 LEU A  73      -0.549  37.663  17.326  1.00 18.05           C
ATOM   1169  H   LEU A  73       0.932  33.453  15.786  1.00 12.95           H
ATOM   1170  HA  LEU A  73      -0.159  33.975  18.216  1.00 16.97           H
ATOM   1171  HB2 LEU A  73       1.739  35.271  17.878  1.00 21.21           H
ATOM   1172  HB3 LEU A  73       1.152  35.822  16.530  1.00 21.21           H
ATOM   1173  HG  LEU A  73      -0.116  36.475  18.951  1.00 21.93           H
ATOM   1174 HD11 LEU A  73       1.232  38.374  19.094  1.00 22.97           H
ATOM   1175 HD12 LEU A  73       2.117  37.055  19.209  1.00 22.97           H
ATOM   1176 HD13 LEU A  73       2.071  37.865  17.845  1.00 22.97           H
ATOM   1177 HD21 LEU A  73      -0.830  38.408  17.886  1.00 21.66           H
ATOM   1178 HD22 LEU A  73      -0.059  38.006  16.557  1.00 21.66           H
ATOM   1179 HD23 LEU A  73      -1.325  37.165  17.028  1.00 21.66           H
ATOM   1180  N   VAL A  74      -2.361  34.520  17.341  1.00 13.29           N
ATOM   1181  CA  VAL A  74      -3.694  34.797  16.811  1.00 14.91           C
ATOM   1182  C   VAL A  74      -4.105  36.194  17.221  1.00 16.70           C
ATOM   1183  O   VAL A  74      -3.915  36.617  18.370  1.00 17.16           O
ATOM   1184  CB  VAL A  74      -4.715  33.761  17.319  1.00 14.11           C
ATOM   1185  CG1 VAL A  74      -6.140  34.158  16.890  1.00 15.95           C
ATOM   1186  CG2 VAL A  74      -4.364  32.445  16.821  1.00 17.58           C
ATOM   1187  H   VAL A  74      -2.376  34.285  18.168  1.00 15.94           H
ATOM   1188  HA  VAL A  74      -3.676  34.745  15.845  1.00 17.90           H
ATOM   1189  HB  VAL A  74      -4.677  33.740  18.291  1.00 16.93           H
ATOM   1190 HG11 VAL A  74      -6.757  33.476  17.190  1.00 19.14           H
ATOM   1191 HG12 VAL A  74      -6.373  35.002  17.312  1.00 19.14           H
ATOM   1192 HG13 VAL A  74      -6.180  34.247  15.929  1.00 19.14           H
ATOM   1193 HG21 VAL A  74      -5.022  31.807  17.134  1.00 21.09           H
ATOM   1194 HG22 VAL A  74      -4.353  32.464  15.854  1.00 21.09           H
ATOM   1195 HG23 VAL A  74      -3.488  32.211  17.161  1.00 21.09           H
ATOM   1196  N   LEU A  75      -4.672  36.916  16.280  1.00 10.03           N
ATOM   1197  CA  LEU A  75      -5.069  38.292  16.485  1.00 18.46           C
ATOM   1198  C   LEU A  75      -6.588  38.286  16.514  1.00 16.69           C
ATOM   1199  O   LEU A  75      -7.219  37.868  15.538  1.00 21.82           O
ATOM   1200  CB  LEU A  75      -4.521  39.157  15.346  1.00 23.26           C
ATOM   1201  CG  LEU A  75      -4.118  40.602  15.555  1.00 32.63           C
ATOM   1202  CD1 LEU A  75      -3.070  40.691  16.647  1.00 33.97           C
ATOM   1203  CD2 LEU A  75      -3.559  41.097  14.254  1.00 30.82           C
ATOM   1204  H   LEU A  75      -4.851  36.628  15.493  1.00 12.04           H
ATOM   1205  HA  LEU A  75      -4.718  38.607  17.336  1.00 22.15           H
ATOM   1206  HB2 LEU A  75      -3.722  38.710  15.027  1.00 27.91           H
ATOM   1207  HB3 LEU A  75      -5.193  39.161  14.650  1.00 27.91           H
ATOM   1208  HG  LEU A  75      -4.888  41.139  15.801  1.00 39.16           H
ATOM   1209 HD11 LEU A  75      -2.763  41.603  16.709  1.00 40.76           H
ATOM   1210 HD12 LEU A  75      -3.470  40.413  17.485  1.00 40.76           H
ATOM   1211 HD13 LEU A  75      -2.328  40.106  16.419  1.00 40.76           H
ATOM   1212 HD21 LEU A  75      -3.480  42.061  14.293  1.00 36.98           H
ATOM   1213 HD22 LEU A  75      -2.689  40.690  14.122  1.00 36.98           H
ATOM   1214 HD23 LEU A  75      -4.153  40.835  13.533  1.00 36.98           H
ATOM   1215  N   SER A  76      -7.183  38.750  17.606  1.00 20.88           N
ATOM   1216  CA  SER A  76      -8.641  38.757  17.671  1.00 19.27           C
ATOM   1217  C   SER A  76      -9.089  39.635  18.828  1.00 25.43           C
ATOM   1218  O   SER A  76      -8.471  39.601  19.883  1.00 23.48           O
ATOM   1219  CB  SER A  76      -9.208  37.352  17.863  1.00 21.58           C
ATOM   1220  OG  SER A  76     -10.618  37.430  18.084  1.00 23.18           O
ATOM   1221  H   SER A  76      -6.781  39.074  18.293  1.00 25.06           H
ATOM   1222  HA  SER A  76      -9.007  39.116  16.849  1.00 23.13           H
ATOM   1223  HB2 SER A  76      -9.039  36.830  17.059  1.00 25.90           H
ATOM   1224  HB3 SER A  76      -8.778  36.918  18.623  1.00 25.90           H
ATOM   1225  HG  SER A  76     -10.976  37.957  17.536  1.00 27.82           H
ATOM   1226  N   ARG A  77     -10.174  40.396  18.611  1.00 26.50           N
ATOM   1227  CA  ARG A  77     -10.826  41.148  19.682  1.00 29.62           C
ATOM   1228  C   ARG A  77     -11.814  40.293  20.448  1.00 29.72           C
ATOM   1229  O   ARG A  77     -12.045  40.531  21.636  1.00 34.80           O
ATOM   1230  CB  ARG A  77     -11.565  42.365  19.119  1.00 36.99           C
ATOM   1231  CG  ARG A  77     -10.727  43.663  19.099  1.00 44.95           C
ATOM   1232  CD  ARG A  77     -10.761  44.366  17.737  1.00 52.78           C
ATOM   1233  NE  ARG A  77     -11.737  45.461  17.623  1.00 61.00           N
ATOM   1234  CZ  ARG A  77     -11.430  46.763  17.588  1.00 60.05           C
ATOM   1235  NH1 ARG A  77     -10.164  47.181  17.681  1.00 72.99           N
ATOM   1236  NH2 ARG A  77     -12.400  47.655  17.456  1.00 54.67           N1+
ATOM   1237  H   ARG A  77     -10.554  40.480  17.847  1.00 31.80           H
ATOM   1238  HA  ARG A  77     -10.162  41.463  20.316  1.00 35.54           H
ATOM   1239  HB2 ARG A  77     -11.867  42.164  18.219  1.00 44.39           H
ATOM   1240  HB3 ARG A  77     -12.342  42.526  19.681  1.00 44.39           H
ATOM   1241  HG2 ARG A  77     -11.069  44.279  19.766  1.00 53.94           H
ATOM   1242  HG3 ARG A  77      -9.805  43.443  19.292  1.00 53.94           H
ATOM   1243  HD2 ARG A  77      -9.877  44.711  17.539  1.00 63.33           H
ATOM   1244  HD3 ARG A  77     -11.000  43.714  17.060  1.00 63.33           H
ATOM   1245  HE  ARG A  77     -12.573  45.251  17.603  1.00 73.20           H
ATOM   1246 HH11 ARG A  77      -9.523  46.614  17.760  1.00 87.59           H
ATOM   1247 HH12 ARG A  77      -9.986  48.022  17.660  1.00 87.59           H
ATOM   1248 HH21 ARG A  77     -13.219  47.395  17.401  1.00 65.60           H
ATOM   1249 HH22 ARG A  77     -12.216  48.496  17.443  1.00 65.60           H
ATOM   1250  N   GLU A  78     -12.382  39.287  19.799  1.00 25.79           N
ATOM   1251  CA  GLU A  78     -13.522  38.568  20.340  1.00 25.14           C
ATOM   1252  C   GLU A  78     -13.143  37.296  21.093  1.00 33.45           C
ATOM   1253  O   GLU A  78     -13.945  36.796  21.892  1.00 27.72           O
ATOM   1254  CB  GLU A  78     -14.490  38.218  19.195  1.00 24.46           C
ATOM   1255  CG  GLU A  78     -15.026  39.440  18.409  1.00 28.50           C
ATOM   1256  CD  GLU A  78     -16.255  39.079  17.516  1.00 47.03           C
ATOM   1257  OE1 GLU A  78     -17.022  39.998  17.074  1.00 36.94           O
ATOM   1258  OE2 GLU A  78     -16.462  37.860  17.289  1.00 36.62           O1-
ATOM   1259  H   GLU A  78     -12.119  38.998  19.031  1.00 30.95           H
ATOM   1260  HA  GLU A  78     -13.986  39.145  20.959  1.00 30.17           H
ATOM   1261  HB2 GLU A  78     -14.034  37.632  18.566  1.00 29.35           H
ATOM   1262  HB3 GLU A  78     -15.252  37.756  19.571  1.00 29.35           H
ATOM   1263  HG2 GLU A  78     -15.288  40.119  19.050  1.00 34.20           H
ATOM   1264  HG3 GLU A  78     -14.315  39.795  17.845  1.00 34.20           H
ATOM   1265  N   LEU A  79     -11.957  36.750  20.876  1.00 22.02           N
ATOM   1266  CA  LEU A  79     -11.582  35.581  21.648  1.00 17.16           C
ATOM   1267  C   LEU A  79     -11.173  35.972  23.067  1.00 20.79           C
ATOM   1268  O   LEU A  79     -10.573  37.021  23.312  1.00 20.32           O
ATOM   1269  CB  LEU A  79     -10.442  34.813  20.972  1.00 17.51           C
ATOM   1270  CG  LEU A  79     -10.714  34.207  19.600  1.00 19.49           C
ATOM   1271  CD1 LEU A  79      -9.481  33.450  19.110  1.00 24.58           C
ATOM   1272  CD2 LEU A  79     -11.918  33.304  19.513  1.00 31.78           C
ATOM   1273  H   LEU A  79     -11.362  37.026  20.318  1.00 26.43           H
ATOM   1274  HA  LEU A  79     -12.342  34.985  21.703  1.00 20.59           H
ATOM   1275  HB2 LEU A  79      -9.703  35.435  20.856  1.00 21.02           H
ATOM   1276  HB3 LEU A  79     -10.156  34.099  21.572  1.00 21.02           H
ATOM   1277  HG  LEU A  79     -10.875  34.938  18.988  1.00 23.39           H
ATOM   1278 HD11 LEU A  79      -9.631  33.164  18.197  1.00 29.49           H
ATOM   1279 HD12 LEU A  79      -8.701  34.026  19.161  1.00 29.49           H
ATOM   1280 HD13 LEU A  79      -9.356  32.673  19.679  1.00 29.49           H
ATOM   1281 HD21 LEU A  79     -12.041  33.060  18.584  1.00 38.13           H
ATOM   1282 HD22 LEU A  79     -11.760  32.506  20.046  1.00 38.13           H
ATOM   1283 HD23 LEU A  79     -12.701  33.777  19.831  1.00 38.13           H
ATOM   1284  N   LYS A  80     -11.477  35.081  24.001  1.00 24.53           N
ATOM   1285  CA  LYS A  80     -11.260  35.338  25.408  1.00 28.40           C
ATOM   1286  C   LYS A  80      -9.948  34.775  25.902  1.00 27.11           C
ATOM   1287  O   LYS A  80      -9.474  35.164  26.973  1.00 34.04           O
ATOM   1288  CB  LYS A  80     -12.396  34.725  26.209  1.00 31.25           C
ATOM   1289  CG  LYS A  80     -13.743  35.143  25.722  1.00 27.72           C
ATOM   1290  CD  LYS A  80     -14.394  36.117  26.653  1.00 38.28           C
ATOM   1291  CE  LYS A  80     -14.722  37.367  25.947  1.00 33.51           C
ATOM   1292  NZ  LYS A  80     -15.494  38.278  26.808  1.00 23.33           N1+
ATOM   1293  H   LYS A  80     -11.799  34.305  23.843  1.00 29.44           H
ATOM   1294  HA  LYS A  80     -11.245  36.296  25.568  1.00 34.08           H
ATOM   1295  HB2 LYS A  80     -12.339  33.762  26.121  1.00 37.50           H
ATOM   1296  HB3 LYS A  80     -12.294  34.974  27.140  1.00 37.50           H
ATOM   1297  HG2 LYS A  80     -13.660  35.571  24.861  1.00 33.26           H
ATOM   1298  HG3 LYS A  80     -14.308  34.359  25.650  1.00 33.26           H
ATOM   1299  HD2 LYS A  80     -15.230  35.744  26.981  1.00 45.94           H
ATOM   1300  HD3 LYS A  80     -13.808  36.339  27.390  1.00 45.94           H
ATOM   1301  HE2 LYS A  80     -13.881  37.791  25.708  1.00 40.22           H
ATOM   1302  HE3 LYS A  80     -15.248  37.177  25.155  1.00 40.22           H
ATOM   1303  HZ1 LYS A  80     -15.616  39.059  26.389  1.00 28.00           H
ATOM   1304  HZ2 LYS A  80     -16.285  37.925  26.999  1.00 28.00           H
ATOM   1305  HZ3 LYS A  80     -15.056  38.435  27.569  1.00 28.00           H
ATOM   1306  N   GLU A  81      -9.344  33.886  25.133  1.00 23.15           N
ATOM   1307  CA  GLU A  81      -8.103  33.249  25.518  1.00 26.94           C
ATOM   1308  C   GLU A  81      -7.471  32.672  24.268  1.00 23.79           C
ATOM   1309  O   GLU A  81      -8.152  32.528  23.248  1.00 24.85           O
ATOM   1310  CB  GLU A  81      -8.340  32.135  26.542  1.00 31.89           C
ATOM   1311  CG  GLU A  81      -8.938  30.883  25.927  1.00 34.74           C
ATOM   1312  CD  GLU A  81     -10.207  30.471  26.602  1.00 48.73           C
ATOM   1313  OE1 GLU A  81     -11.078  31.357  26.818  1.00 36.86           O
ATOM   1314  OE2 GLU A  81     -10.309  29.262  26.914  1.00 51.94           O1-
ATOM   1315  H   GLU A  81      -9.639  33.629  24.366  1.00 27.78           H
ATOM   1316  HA  GLU A  81      -7.512  33.913  25.903  1.00 32.33           H
ATOM   1317  HB2 GLU A  81      -7.491  31.889  26.949  1.00 38.27           H
ATOM   1318  HB3 GLU A  81      -8.957  32.457  27.219  1.00 38.27           H
ATOM   1319  HG2 GLU A  81      -9.140  31.016  24.987  1.00 41.69           H
ATOM   1320  HG3 GLU A  81      -8.307  30.150  26.031  1.00 41.69           H
ATOM   1321  N   PRO A  82      -6.189  32.358  24.307  1.00 27.08           N
ATOM   1322  CA  PRO A  82      -5.554  31.821  23.127  1.00 21.30           C
ATOM   1323  C   PRO A  82      -6.196  30.502  22.749  1.00 21.84           C
ATOM   1324  O   PRO A  82      -6.449  29.642  23.612  1.00 24.11           O
ATOM   1325  CB  PRO A  82      -4.078  31.662  23.547  1.00 25.22           C
ATOM   1326  CG  PRO A  82      -3.921  32.387  24.790  1.00 30.89           C
ATOM   1327  CD  PRO A  82      -5.254  32.467  25.441  1.00 30.65           C
ATOM   1328  HA  PRO A  82      -5.622  32.469  22.411  1.00 25.56           H
ATOM   1329  HB2 PRO A  82      -3.851  30.727  23.669  1.00 30.26           H
ATOM   1330  HB3 PRO A  82      -3.518  32.063  22.865  1.00 30.26           H
ATOM   1331  HG2 PRO A  82      -3.306  31.898  25.357  1.00 37.07           H
ATOM   1332  HG3 PRO A  82      -3.586  33.276  24.602  1.00 37.07           H
ATOM   1333  HD2 PRO A  82      -5.382  31.740  26.074  1.00 36.78           H
ATOM   1334  HD3 PRO A  82      -5.363  33.330  25.866  1.00 36.78           H
ATOM   1335  N   PRO A  83      -6.558  30.330  21.477  1.00 24.46           N
ATOM   1336  CA  PRO A  83      -7.101  29.052  21.037  1.00 24.36           C
ATOM   1337  C   PRO A  83      -6.095  27.955  21.287  1.00 23.44           C
ATOM   1338  O   PRO A  83      -4.890  28.181  21.368  1.00 27.36           O
ATOM   1339  CB  PRO A  83      -7.340  29.235  19.541  1.00 25.89           C
ATOM   1340  CG  PRO A  83      -7.042  30.651  19.240  1.00 25.40           C
ATOM   1341  CD  PRO A  83      -6.279  31.236  20.358  1.00 20.06           C
ATOM   1342  HA  PRO A  83      -7.936  28.849  21.485  1.00 29.23           H
ATOM   1343  HB2 PRO A  83      -6.755  28.642  19.046  1.00 31.07           H
ATOM   1344  HB3 PRO A  83      -8.265  29.033  19.343  1.00 31.07           H
ATOM   1345  HG2 PRO A  83      -6.519  30.700  18.429  1.00 30.48           H
ATOM   1346  HG3 PRO A  83      -7.880  31.126  19.130  1.00 30.48           H
ATOM   1347  HD2 PRO A  83      -5.331  31.231  20.166  1.00 24.08           H
ATOM   1348  HD3 PRO A  83      -6.611  32.123  20.563  1.00 24.08           H
ATOM   1349  N   GLN A  84      -6.620  26.751  21.442  1.00 25.63           N
ATOM   1350  CA  GLN A  84      -5.781  25.611  21.727  1.00 27.62           C
ATOM   1351  C   GLN A  84      -4.748  25.480  20.619  1.00 33.59           C
ATOM   1352  O   GLN A  84      -5.094  25.510  19.439  1.00 29.45           O
ATOM   1353  CB  GLN A  84      -6.673  24.379  21.815  1.00 41.78           C
ATOM   1354  CG  GLN A  84      -5.965  23.080  22.047  1.00 45.26           C
ATOM   1355  CD  GLN A  84      -6.950  21.988  22.478  1.00 70.68           C
ATOM   1356  OE1 GLN A  84      -7.950  22.259  23.171  1.00 61.57           O
ATOM   1357  NE2 GLN A  84      -6.679  20.751  22.057  1.00 55.37           N
ATOM   1358  H   GLN A  84      -7.457  26.564  21.369  1.00 30.75           H
ATOM   1359  HA  GLN A  84      -5.327  25.736  22.572  1.00 33.15           H
ATOM   1360  HB2 GLN A  84      -7.302  24.505  22.544  1.00 50.13           H
ATOM   1361  HB3 GLN A  84      -7.163  24.301  20.982  1.00 50.13           H
ATOM   1362  HG2 GLN A  84      -5.530  22.807  21.224  1.00 54.32           H
ATOM   1363  HG3 GLN A  84      -5.304  23.197  22.749  1.00 54.32           H
ATOM   1364 HE21 GLN A  84      -5.932  20.586  21.666  1.00 66.45           H
ATOM   1365 HE22 GLN A  84      -7.251  20.119  22.179  1.00 66.45           H
ATOM   1366  N   GLY A  85      -3.468  25.427  20.987  1.00 31.25           N
ATOM   1367  CA  GLY A  85      -2.411  25.226  20.013  1.00 25.95           C
ATOM   1368  C   GLY A  85      -1.687  26.495  19.596  1.00 23.62           C
ATOM   1369  O   GLY A  85      -0.574  26.417  19.059  1.00 26.21           O
ATOM   1370  H   GLY A  85      -3.192  25.540  21.798  1.00 37.50           H
ATOM   1371  HA2 GLY A  85      -1.768  24.601  20.381  1.00 31.14           H
ATOM   1372  HA3 GLY A  85      -2.791  24.834  19.213  1.00 31.14           H
ATOM   1373  N   ALA A  86      -2.292  27.655  19.816  1.00 24.51           N
ATOM   1374  CA  ALA A  86      -1.626  28.919  19.562  1.00 20.48           C
ATOM   1375  C   ALA A  86      -0.763  29.288  20.754  1.00 22.99           C
ATOM   1376  O   ALA A  86      -1.024  28.899  21.893  1.00 24.83           O
ATOM   1377  CB  ALA A  86      -2.628  30.026  19.294  1.00 19.37           C
ATOM   1378  H   ALA A  86      -3.103  27.735  20.104  1.00 29.41           H
ATOM   1379  HA  ALA A  86      -1.048  28.825  18.793  1.00 24.58           H
ATOM   1380  HB1 ALA A  86      -2.135  30.840  19.108  1.00 23.25           H
ATOM   1381  HB2 ALA A  86      -3.174  29.788  18.532  1.00 23.25           H
ATOM   1382  HB3 ALA A  86      -3.182  30.152  20.081  1.00 23.25           H
ATOM   1383  N   HIS A  87       0.274  30.048  20.483  1.00 19.99           N
ATOM   1384  CA  HIS A  87       1.186  30.408  21.546  1.00 19.68           C
ATOM   1385  C   HIS A  87       0.769  31.701  22.208  1.00 23.77           C
ATOM   1386  O   HIS A  87       0.890  31.837  23.421  1.00 23.92           O
ATOM   1387  CB  HIS A  87       2.597  30.518  20.982  1.00 23.84           C
ATOM   1388  CG  HIS A  87       3.086  29.251  20.388  1.00 26.46           C
ATOM   1389  ND1 HIS A  87       3.138  29.026  19.025  1.00 21.15           N
ATOM   1390  CD2 HIS A  87       3.524  28.116  20.974  1.00 33.81           C
ATOM   1391  CE1 HIS A  87       3.589  27.810  18.797  1.00 26.96           C
ATOM   1392  NE2 HIS A  87       3.832  27.235  19.962  1.00 45.36           N
ATOM   1393  H   HIS A  87       0.473  30.368  19.715  1.00 23.99           H
ATOM   1394  HA  HIS A  87       1.185  29.713  22.222  1.00 23.62           H
ATOM   1395  HB2 HIS A  87       3.198  30.768  21.701  1.00 28.61           H
ATOM   1396  HB3 HIS A  87       2.592  31.188  20.283  1.00 28.61           H
ATOM   1397  HD2 HIS A  87       3.600  27.960  21.887  1.00 40.58           H
ATOM   1398  HE1 HIS A  87       3.721  27.416  17.965  1.00 32.35           H
ATOM   1399  HE2 HIS A  87       4.139  26.437  20.068  1.00 54.43           H
ATOM   1400  N   PHE A  88       0.271  32.645  21.428  1.00 16.91           N
ATOM   1401  CA  PHE A  88      -0.124  33.948  21.921  1.00 18.10           C
ATOM   1402  C   PHE A  88      -1.433  34.399  21.281  1.00 20.65           C
ATOM   1403  O   PHE A  88      -1.762  34.029  20.153  1.00 17.76           O
ATOM   1404  CB  PHE A  88       0.948  35.009  21.641  1.00 21.50           C
ATOM   1405  CG  PHE A  88       2.248  34.706  22.306  1.00 24.71           C
ATOM   1406  CD1 PHE A  88       3.224  33.984  21.635  1.00 23.03           C
ATOM   1407  CD2 PHE A  88       2.478  35.073  23.628  1.00 29.56           C
ATOM   1408  CE1 PHE A  88       4.413  33.647  22.262  1.00 28.30           C
ATOM   1409  CE2 PHE A  88       3.668  34.745  24.245  1.00 26.30           C
ATOM   1410  CZ  PHE A  88       4.638  34.034  23.552  1.00 28.80           C
ATOM   1411  H   PHE A  88       0.166  32.549  20.579  1.00 20.29           H
ATOM   1412  HA  PHE A  88      -0.258  33.901  22.878  1.00 21.72           H
ATOM   1413  HB2 PHE A  88       1.094  35.064  20.680  1.00 25.80           H
ATOM   1414  HB3 PHE A  88       0.636  35.862  21.970  1.00 25.80           H
ATOM   1415  HD1 PHE A  88       3.079  33.713  20.756  1.00 27.63           H
ATOM   1416  HD2 PHE A  88       1.831  35.553  24.098  1.00 35.48           H
ATOM   1417  HE1 PHE A  88       5.068  33.173  21.800  1.00 33.96           H
ATOM   1418  HE2 PHE A  88       3.824  35.009  25.124  1.00 31.56           H
ATOM   1419  HZ  PHE A  88       5.443  33.817  23.962  1.00 34.56           H
ATOM   1420  N   LEU A  89      -2.135  35.244  22.013  1.00 18.78           N
ATOM   1421  CA  LEU A  89      -3.281  36.000  21.529  1.00 17.69           C
ATOM   1422  C   LEU A  89      -2.993  37.463  21.784  1.00 24.45           C
ATOM   1423  O   LEU A  89      -2.520  37.838  22.859  1.00 24.85           O
ATOM   1424  CB  LEU A  89      -4.575  35.610  22.242  1.00 19.19           C
ATOM   1425  CG  LEU A  89      -5.807  36.465  21.988  1.00 21.02           C
ATOM   1426  CD1 LEU A  89      -6.377  36.121  20.653  1.00 21.17           C
ATOM   1427  CD2 LEU A  89      -6.866  36.257  23.061  1.00 21.38           C
ATOM   1428  H   LEU A  89      -1.936  35.413  22.831  1.00 22.53           H
ATOM   1429  HA  LEU A  89      -3.396  35.856  20.578  1.00 21.22           H
ATOM   1430  HB2 LEU A  89      -4.797  34.701  21.986  1.00 23.03           H
ATOM   1431  HB3 LEU A  89      -4.405  35.636  23.196  1.00 23.03           H
ATOM   1432  HG  LEU A  89      -5.572  37.403  21.991  1.00 25.23           H
ATOM   1433 HD11 LEU A  89      -7.162  36.672  20.508  1.00 25.40           H
ATOM   1434 HD12 LEU A  89      -5.714  36.288  19.966  1.00 25.40           H
ATOM   1435 HD13 LEU A  89      -6.624  35.182  20.661  1.00 25.40           H
ATOM   1436 HD21 LEU A  89      -7.620  36.835  22.876  1.00 25.66           H
ATOM   1437 HD22 LEU A  89      -7.145  35.328  23.037  1.00 25.66           H
ATOM   1438 HD23 LEU A  89      -6.488  36.475  23.927  1.00 25.66           H
ATOM   1439  N   SER A  90      -3.293  38.283  20.798  1.00 17.30           N
ATOM   1440  CA  SER A  90      -3.209  39.725  20.914  1.00 20.03           C
ATOM   1441  C   SER A  90      -4.468  40.334  20.323  1.00 26.04           C
ATOM   1442  O   SER A  90      -5.088  39.751  19.429  1.00 19.39           O
ATOM   1443  CB  SER A  90      -1.971  40.290  20.198  1.00 26.89           C
ATOM   1444  OG  SER A  90      -0.787  39.635  20.633  1.00 29.64           O
ATOM   1445  H   SER A  90      -3.553  38.008  20.027  1.00 20.76           H
ATOM   1446  HA  SER A  90      -3.170  39.959  21.853  1.00 24.04           H
ATOM   1447  HB2 SER A  90      -2.071  40.144  19.245  1.00 32.26           H
ATOM   1448  HB3 SER A  90      -1.904  41.240  20.382  1.00 32.26           H
ATOM   1449  HG  SER A  90      -0.915  39.270  21.381  1.00 35.57           H
ATOM   1450  N   ARG A  91      -4.823  41.534  20.803  1.00 26.16           N
ATOM   1451  CA  ARG A  91      -6.034  42.210  20.357  1.00 24.91           C
ATOM   1452  C   ARG A  91      -5.817  43.096  19.130  1.00 27.53           C
ATOM   1453  O   ARG A  91      -6.797  43.531  18.528  1.00 34.36           O
ATOM   1454  CB  ARG A  91      -6.635  43.061  21.509  1.00 30.80           C
ATOM   1455  CG  ARG A  91      -7.393  44.342  21.013  1.00 49.35           C
ATOM   1456  CD  ARG A  91      -7.925  45.308  22.110  1.00 52.36           C
ATOM   1457  NE  ARG A  91      -9.371  45.177  22.319  1.00 68.23           N
ATOM   1458  CZ  ARG A  91     -10.231  46.193  22.481  1.00 68.17           C
ATOM   1459  NH1 ARG A  91     -11.525  45.927  22.678  1.00 64.81           N
ATOM   1460  NH2 ARG A  91      -9.830  47.468  22.434  1.00 65.21           N1+
ATOM   1461  H   ARG A  91      -4.361  41.982  21.375  1.00 31.39           H
ATOM   1462  HA  ARG A  91      -6.698  41.537  20.136  1.00 29.89           H
ATOM   1463  HB2 ARG A  91      -7.256  42.511  22.019  1.00 36.96           H
ATOM   1464  HB3 ARG A  91      -5.910  43.355  22.083  1.00 36.96           H
ATOM   1465  HG2 ARG A  91      -6.798  44.883  20.471  1.00 59.22           H
ATOM   1466  HG3 ARG A  91      -8.147  44.058  20.476  1.00 59.22           H
ATOM   1467  HD2 ARG A  91      -7.479  45.126  22.952  1.00 62.83           H
ATOM   1468  HD3 ARG A  91      -7.744  46.216  21.826  1.00 62.83           H
ATOM   1469  HE  ARG A  91      -9.718  44.413  22.124  1.00 81.88           H
ATOM   1470 HH11 ARG A  91     -11.805  45.112  22.706  1.00 77.77           H
ATOM   1471 HH12 ARG A  91     -12.086  46.574  22.776  1.00 77.77           H
ATOM   1472 HH21 ARG A  91      -9.003  47.664  22.311  1.00 78.25           H
ATOM   1473 HH22 ARG A  91     -10.405  48.102  22.537  1.00 78.25           H
ATOM   1474  N   SER A  92      -4.580  43.410  18.765  1.00 25.14           N
ATOM   1475  CA  SER A  92      -4.318  44.298  17.639  1.00 32.71           C
ATOM   1476  C   SER A  92      -2.906  44.069  17.123  1.00 27.61           C
ATOM   1477  O   SER A  92      -2.035  43.573  17.840  1.00 24.42           O
ATOM   1478  CB  SER A  92      -4.430  45.756  18.037  1.00 32.16           C
ATOM   1479  OG  SER A  92      -3.330  46.034  18.895  1.00 30.83           O
ATOM   1480  H   SER A  92      -3.871  43.126  19.159  1.00 30.17           H
ATOM   1481  HA  SER A  92      -4.950  44.117  16.927  1.00 39.25           H
ATOM   1482  HB2 SER A  92      -4.371  46.314  17.246  1.00 38.59           H
ATOM   1483  HB3 SER A  92      -5.274  45.893  18.498  1.00 38.59           H
ATOM   1484  HG  SER A  92      -3.252  46.847  19.059  1.00 36.99           H
ATOM   1485  N   LEU A  93      -2.676  44.503  15.889  1.00 31.96           N
ATOM   1486  CA  LEU A  93      -1.348  44.357  15.317  1.00 27.78           C
ATOM   1487  C   LEU A  93      -0.328  45.070  16.191  1.00 32.15           C
ATOM   1488  O   LEU A  93       0.734  44.527  16.508  1.00 30.17           O
ATOM   1489  CB  LEU A  93      -1.333  44.914  13.890  1.00 35.23           C
ATOM   1490  CG  LEU A  93      -0.423  44.244  12.853  1.00 34.47           C
ATOM   1491  CD1 LEU A  93       0.024  45.252  11.805  1.00 32.44           C
ATOM   1492  CD2 LEU A  93       0.758  43.581  13.464  1.00 33.76           C
ATOM   1493  H   LEU A  93      -3.248  44.898  15.383  1.00 38.36           H
ATOM   1494  HA  LEU A  93      -1.125  43.414  15.299  1.00 33.34           H
ATOM   1495  HB2 LEU A  93      -2.236  44.852  13.542  1.00 42.27           H
ATOM   1496  HB3 LEU A  93      -1.076  45.849  13.928  1.00 42.27           H
ATOM   1497  HG  LEU A  93      -0.930  43.553  12.395  1.00 41.36           H
ATOM   1498 HD11 LEU A  93       0.596  44.811  11.158  1.00 38.92           H
ATOM   1499 HD12 LEU A  93      -0.760  45.614  11.363  1.00 38.92           H
ATOM   1500 HD13 LEU A  93       0.511  45.963  12.250  1.00 38.92           H
ATOM   1501 HD21 LEU A  93       1.340  43.278  12.750  1.00 40.51           H
ATOM   1502 HD22 LEU A  93       1.221  44.231  14.017  1.00 40.51           H
ATOM   1503 HD23 LEU A  93       0.469  42.823  13.993  1.00 40.51           H
ATOM   1504  N   ASP A  94      -0.643  46.304  16.586  1.00 32.76           N
ATOM   1505  CA  ASP A  94       0.204  47.062  17.498  1.00 31.69           C
ATOM   1506  C   ASP A  94       0.634  46.262  18.711  1.00 30.06           C
ATOM   1507  O   ASP A  94       1.817  46.214  19.052  1.00 32.86           O
ATOM   1508  CB  ASP A  94      -0.553  48.302  17.960  1.00 44.29           C
ATOM   1509  CG  ASP A  94      -0.724  49.305  16.859  1.00 49.68           C
ATOM   1510  OD1 ASP A  94      -1.878  49.725  16.592  1.00 50.13           O
ATOM   1511  OD2 ASP A  94       0.310  49.658  16.248  1.00 47.86           O1-
ATOM   1512  H   ASP A  94      -1.339  46.734  16.321  1.00 39.31           H
ATOM   1513  HA  ASP A  94       1.006  47.335  17.031  1.00 38.03           H
ATOM   1514  HB2 ASP A  94      -1.435  48.028  18.249  1.00 53.15           H
ATOM   1515  HB3 ASP A  94      -0.076  48.722  18.693  1.00 53.15           H
ATOM   1516  N   ASP A  95      -0.333  45.665  19.405  1.00 27.46           N
ATOM   1517  CA  ASP A  95      -0.011  44.910  20.609  1.00 34.28           C
ATOM   1518  C   ASP A  95       0.847  43.700  20.293  1.00 27.36           C
ATOM   1519  O   ASP A  95       1.738  43.348  21.072  1.00 26.00           O
ATOM   1520  CB  ASP A  95      -1.282  44.465  21.323  1.00 37.41           C
ATOM   1521  CG  ASP A  95      -2.055  45.620  21.907  1.00 44.52           C
ATOM   1522  OD1 ASP A  95      -3.242  45.411  22.214  1.00 46.13           O
ATOM   1523  OD2 ASP A  95      -1.496  46.737  22.021  1.00 35.58           O1-
ATOM   1524  H   ASP A  95      -1.171  45.688  19.210  1.00 32.95           H
ATOM   1525  HA  ASP A  95       0.492  45.479  21.209  1.00 41.13           H
ATOM   1526  HB2 ASP A  95      -1.853  44.012  20.684  1.00 44.89           H
ATOM   1527  HB3 ASP A  95      -1.044  43.864  22.047  1.00 44.89           H
ATOM   1528  N   ALA A  96       0.587  43.045  19.156  1.00 26.47           N
ATOM   1529  CA  ALA A  96       1.394  41.893  18.767  1.00 19.83           C
ATOM   1530  C   ALA A  96       2.851  42.293  18.566  1.00 20.25           C
ATOM   1531  O   ALA A  96       3.767  41.618  19.040  1.00 26.77           O
ATOM   1532  CB  ALA A  96       0.824  41.274  17.481  1.00 25.40           C
ATOM   1533  H   ALA A  96      -0.026  43.259  18.590  1.00 31.76           H
ATOM   1534  HA  ALA A  96       1.355  41.229  19.473  1.00 23.79           H
ATOM   1535  HB1 ALA A  96       1.348  40.498  17.240  1.00 30.48           H
ATOM   1536  HB2 ALA A  96      -0.099  41.012  17.630  1.00 30.48           H
ATOM   1537  HB3 ALA A  96       0.863  41.938  16.774  1.00 30.48           H
ATOM   1538  N   LEU A  97       3.082  43.400  17.865  1.00 28.04           N
ATOM   1539  CA  LEU A  97       4.443  43.883  17.666  1.00 33.03           C
ATOM   1540  C   LEU A  97       5.069  44.343  18.979  1.00 35.90           C
ATOM   1541  O   LEU A  97       6.260  44.101  19.208  1.00 41.85           O
ATOM   1542  CB  LEU A  97       4.430  45.007  16.634  1.00 30.32           C
ATOM   1543  CG  LEU A  97       3.846  44.622  15.276  1.00 36.14           C
ATOM   1544  CD1 LEU A  97       3.755  45.800  14.352  1.00 36.97           C
ATOM   1545  CD2 LEU A  97       4.705  43.573  14.649  1.00 33.48           C
ATOM   1546  H   LEU A  97       2.477  43.885  17.491  1.00 33.65           H
ATOM   1547  HA  LEU A  97       4.990  43.156  17.331  1.00 39.64           H
ATOM   1548  HB2 LEU A  97       3.901  45.741  16.985  1.00 36.39           H
ATOM   1549  HB3 LEU A  97       5.342  45.293  16.492  1.00 36.39           H
ATOM   1550  HG  LEU A  97       2.955  44.256  15.392  1.00 43.37           H
ATOM   1551 HD11 LEU A  97       3.436  45.494  13.488  1.00 44.36           H
ATOM   1552 HD12 LEU A  97       3.138  46.451  14.723  1.00 44.36           H
ATOM   1553 HD13 LEU A  97       4.636  46.194  14.258  1.00 44.36           H
ATOM   1554 HD21 LEU A  97       4.386  43.410  13.747  1.00 40.17           H
ATOM   1555 HD22 LEU A  97       5.618  43.893  14.627  1.00 40.17           H
ATOM   1556 HD23 LEU A  97       4.648  42.760  15.172  1.00 40.17           H
ATOM   1557  N   LYS A  98       4.283  44.991  19.861  1.00 38.54           N
ATOM   1558  CA  LYS A  98       4.778  45.324  21.203  1.00 33.88           C
ATOM   1559  C   LYS A  98       5.238  44.076  21.938  1.00 39.13           C
ATOM   1560  O   LYS A  98       6.233  44.090  22.666  1.00 35.56           O
ATOM   1561  CB  LYS A  98       3.693  46.031  22.032  1.00 37.35           C
ATOM   1562  CG  LYS A  98       3.433  47.510  21.723  1.00 45.65           C
ATOM   1563  CD  LYS A  98       2.572  48.208  22.836  1.00 52.24           C
ATOM   1564  CE  LYS A  98       1.027  47.957  22.740  1.00 48.90           C
ATOM   1565  NZ  LYS A  98       0.277  48.710  21.624  1.00 47.82           N1+
ATOM   1566  H   LYS A  98       3.477  45.250  19.706  1.00 46.25           H
ATOM   1567  HA  LYS A  98       5.542  45.917  21.127  1.00 40.65           H
ATOM   1568  HB2 LYS A  98       2.858  45.563  21.888  1.00 44.82           H
ATOM   1569  HB3 LYS A  98       3.938  45.974  22.967  1.00 44.82           H
ATOM   1570  HG2 LYS A  98       4.281  47.980  21.649  1.00 54.79           H
ATOM   1571  HG3 LYS A  98       2.950  47.571  20.885  1.00 54.79           H
ATOM   1572  HD2 LYS A  98       2.865  47.876  23.701  1.00 62.69           H
ATOM   1573  HD3 LYS A  98       2.719  49.167  22.796  1.00 62.69           H
ATOM   1574  HE2 LYS A  98       0.875  47.010  22.607  1.00 58.67           H
ATOM   1575  HE3 LYS A  98       0.621  48.219  23.584  1.00 58.67           H
ATOM   1576  HZ1 LYS A  98      -0.454  48.259  21.386  1.00 57.38           H
ATOM   1577  HZ2 LYS A  98       0.029  49.516  21.908  1.00 57.38           H
ATOM   1578  HZ3 LYS A  98       0.800  48.804  20.912  1.00 57.38           H
ATOM   1579  N   LEU A  99       4.524  42.976  21.761  1.00 36.56           N
ATOM   1580  CA  LEU A  99       4.891  41.745  22.435  1.00 36.29           C
ATOM   1581  C   LEU A  99       6.243  41.200  21.987  1.00 33.36           C
ATOM   1582  O   LEU A  99       6.879  40.457  22.745  1.00 44.24           O
ATOM   1583  CB  LEU A  99       3.766  40.734  22.198  1.00 34.71           C
ATOM   1584  CG  LEU A  99       3.721  39.378  22.858  1.00 36.65           C
ATOM   1585  CD1 LEU A  99       3.668  39.444  24.351  1.00 39.65           C
ATOM   1586  CD2 LEU A  99       2.473  38.746  22.360  1.00 27.21           C
ATOM   1587  H   LEU A  99       3.822  42.916  21.266  1.00 43.87           H
ATOM   1588  HA  LEU A  99       4.957  41.923  23.384  1.00 43.55           H
ATOM   1589  HB2 LEU A  99       2.940  41.179  22.450  1.00 41.66           H
ATOM   1590  HB3 LEU A  99       3.737  40.565  21.243  1.00 41.66           H
ATOM   1591  HG  LEU A  99       4.486  38.850  22.583  1.00 43.98           H
ATOM   1592 HD11 LEU A  99       3.596  38.539  24.689  1.00 47.58           H
ATOM   1593 HD12 LEU A  99       4.482  39.857  24.678  1.00 47.58           H
ATOM   1594 HD13 LEU A  99       2.893  39.964  24.611  1.00 47.58           H
ATOM   1595 HD21 LEU A  99       2.387  37.870  22.764  1.00 32.65           H
ATOM   1596 HD22 LEU A  99       1.722  39.309  22.605  1.00 32.65           H
ATOM   1597 HD23 LEU A  99       2.529  38.677  21.395  1.00 32.65           H
ATOM   1598  N   THR A 100       6.708  41.558  20.792  1.00 41.90           N
ATOM   1599  CA  THR A 100       8.017  41.123  20.288  1.00 51.67           C
ATOM   1600  C   THR A 100       9.180  41.922  20.859  1.00 60.99           C
ATOM   1601  O   THR A 100      10.197  42.114  20.186  1.00 65.43           O
ATOM   1602  CB  THR A 100       8.039  41.222  18.769  1.00 45.81           C
ATOM   1603  OG1 THR A 100       7.962  42.606  18.392  1.00 50.24           O
ATOM   1604  CG2 THR A 100       6.879  40.434  18.177  1.00 46.10           C
ATOM   1605  H   THR A 100       6.274  42.053  20.237  1.00 50.28           H
ATOM   1606  HA  THR A 100       8.125  40.196  20.527  1.00 62.01           H
ATOM   1607  HB  THR A 100       8.869  40.844  18.435  1.00 54.97           H
ATOM   1608  HG1 THR A 100       7.277  42.959  18.724  1.00 60.29           H
ATOM   1609 HG21 THR A 100       6.931  40.429  17.208  1.00 55.32           H
ATOM   1610 HG22 THR A 100       6.912  39.516  18.494  1.00 55.32           H
ATOM   1611 HG23 THR A 100       6.031  40.823  18.447  1.00 55.32           H
ATOM   1612  N   GLU A 101       9.034  42.436  22.071  1.00 59.91           N
ATOM   1613  CA  GLU A 101      10.092  43.185  22.727  1.00 56.95           C
ATOM   1614  C   GLU A 101      10.225  42.623  24.125  1.00 60.83           C
ATOM   1615  O   GLU A 101      11.330  42.455  24.645  1.00 71.71           O
ATOM   1616  CB  GLU A 101       9.778  44.676  22.791  1.00 62.92           C
ATOM   1617  CG  GLU A 101       9.158  45.271  21.533  1.00 67.74           C
ATOM   1618  CD  GLU A 101      10.180  45.927  20.636  1.00 76.31           C
ATOM   1619  OE1 GLU A 101      10.682  47.008  21.010  1.00 81.20           O
ATOM   1620  OE2 GLU A 101      10.486  45.362  19.565  1.00 82.82           O1-
ATOM   1621  H   GLU A 101       8.320  42.359  22.542  1.00 71.89           H
ATOM   1622  HA  GLU A 101      10.931  43.064  22.254  1.00 68.34           H
ATOM   1623  HB2 GLU A 101       9.158  44.822  23.523  1.00 75.50           H
ATOM   1624  HB3 GLU A 101      10.603  45.155  22.961  1.00 75.50           H
ATOM   1625  HG2 GLU A 101       8.697  44.588  21.023  1.00 81.28           H
ATOM   1626  HG3 GLU A 101       8.527  45.960  21.802  1.00 81.28           H
ATOM   1627  N   GLN A 102       9.101  42.302  24.727  1.00 56.43           N
ATOM   1628  CA  GLN A 102       9.136  41.878  26.103  1.00 66.05           C
ATOM   1629  C   GLN A 102       9.866  40.543  26.233  1.00 72.63           C
ATOM   1630  O   GLN A 102       9.717  39.666  25.376  1.00 72.48           O
ATOM   1631  CB  GLN A 102       7.725  41.806  26.668  1.00 64.60           C
ATOM   1632  CG  GLN A 102       7.347  43.150  27.230  1.00 82.63           C
ATOM   1633  CD  GLN A 102       6.048  43.144  27.967  1.00 88.49           C
ATOM   1634  OE1 GLN A 102       5.385  42.112  28.082  1.00 83.37           O
ATOM   1635  NE2 GLN A 102       5.669  44.312  28.483  1.00 95.59           N
ATOM   1636  H   GLN A 102       8.318  42.321  24.372  1.00 67.72           H
ATOM   1637  HA  GLN A 102       9.629  42.549  26.594  1.00 79.26           H
ATOM   1638  HB2 GLN A 102       7.100  41.593  25.958  1.00 77.52           H
ATOM   1639  HB3 GLN A 102       7.682  41.144  27.374  1.00 77.52           H
ATOM   1640  HG2 GLN A 102       8.036  43.422  27.859  1.00 99.16           H
ATOM   1641  HG3 GLN A 102       7.285  43.798  26.509  1.00 99.16           H
ATOM   1642 HE21 GLN A 102       6.126  45.023  28.311  1.00114.70           H
ATOM   1643 HE22 GLN A 102       4.973  44.363  28.985  1.00114.70           H
ATOM   1644  N   PRO A 103      10.690  40.380  27.288  1.00 86.27           N
ATOM   1645  CA  PRO A 103      11.457  39.145  27.519  1.00 83.02           C
ATOM   1646  C   PRO A 103      11.325  38.030  26.496  1.00 74.98           C
ATOM   1647  O   PRO A 103      12.277  37.703  25.777  1.00 74.81           O
ATOM   1648  CB  PRO A 103      10.922  38.710  28.896  1.00 78.32           C
ATOM   1649  CG  PRO A 103      10.392  40.095  29.558  1.00 75.45           C
ATOM   1650  CD  PRO A 103      10.655  41.169  28.528  1.00 82.04           C
ATOM   1651  HA  PRO A 103      12.400  39.354  27.610  1.00 99.62           H
ATOM   1652  HB2 PRO A 103      10.195  38.075  28.798  1.00 93.99           H
ATOM   1653  HB3 PRO A 103      11.643  38.328  29.424  1.00 93.99           H
ATOM   1654  HG2 PRO A 103       9.439  40.041  29.738  1.00 90.54           H
ATOM   1655  HG3 PRO A 103      10.884  40.285  30.371  1.00 90.54           H
ATOM   1656  HD2 PRO A 103       9.942  41.823  28.531  1.00 98.45           H
ATOM   1657  HD3 PRO A 103      11.522  41.583  28.676  1.00 98.45           H
ATOM   1658  N   GLU A 104      10.143  37.437  26.422  1.00 77.25           N
ATOM   1659  CA  GLU A 104      10.007  36.200  25.673  1.00 77.70           C
ATOM   1660  C   GLU A 104      10.239  36.416  24.180  1.00 68.45           C
ATOM   1661  O   GLU A 104      11.130  35.803  23.580  1.00 66.43           O
ATOM   1662  CB  GLU A 104       8.633  35.617  25.944  1.00 63.14           C
ATOM   1663  CG  GLU A 104       8.586  34.144  25.748  1.00 57.43           C
ATOM   1664  CD  GLU A 104       7.419  33.543  26.468  1.00 59.72           C
ATOM   1665  OE1 GLU A 104       6.793  34.296  27.258  1.00 62.64           O
ATOM   1666  OE2 GLU A 104       7.136  32.338  26.248  1.00 58.03           O1-
ATOM   1667  H   GLU A 104       9.416  37.726  26.781  1.00 92.70           H
ATOM   1668  HA  GLU A 104      10.671  35.569  25.993  1.00 93.24           H
ATOM   1669  HB2 GLU A 104       8.416  35.802  26.874  1.00 75.76           H
ATOM   1670  HB3 GLU A 104       7.978  36.034  25.366  1.00 75.76           H
ATOM   1671  HG2 GLU A 104       8.507  33.944  24.804  1.00 68.92           H
ATOM   1672  HG3 GLU A 104       9.396  33.748  26.109  1.00 68.92           H
ATOM   1673  N   LEU A 105       9.471  37.297  23.565  1.00 59.11           N
ATOM   1674  CA  LEU A 105       9.430  37.345  22.107  1.00 64.70           C
ATOM   1675  C   LEU A 105      10.381  38.382  21.528  1.00 63.48           C
ATOM   1676  O   LEU A 105      10.041  39.073  20.573  1.00 71.24           O
ATOM   1677  CB  LEU A 105       7.996  37.602  21.650  1.00 56.50           C
ATOM   1678  CG  LEU A 105       7.085  36.373  21.588  1.00 48.40           C
ATOM   1679  CD1 LEU A 105       5.996  36.636  20.574  1.00 57.11           C
ATOM   1680  CD2 LEU A 105       7.831  35.093  21.246  1.00 46.49           C
ATOM   1681  H   LEU A 105       8.965  37.870  23.962  1.00 70.94           H
ATOM   1682  HA  LEU A 105       9.737  36.490  21.778  1.00 77.64           H
ATOM   1683  HB2 LEU A 105       7.585  38.217  22.277  1.00 67.81           H
ATOM   1684  HB3 LEU A 105       8.006  37.999  20.768  1.00 67.81           H
ATOM   1685  HG  LEU A 105       6.660  36.246  22.449  1.00 58.08           H
ATOM   1686 HD11 LEU A 105       5.412  35.861  20.523  1.00 68.53           H
ATOM   1687 HD12 LEU A 105       5.489  37.418  20.843  1.00 68.53           H
ATOM   1688 HD13 LEU A 105       6.408  36.793  19.707  1.00 68.53           H
ATOM   1689 HD21 LEU A 105       7.193  34.405  21.006  1.00 55.79           H
ATOM   1690 HD22 LEU A 105       8.423  35.263  20.497  1.00 55.79           H
ATOM   1691 HD23 LEU A 105       8.346  34.808  22.017  1.00 55.79           H
ATOM   1692  N   ALA A 106      11.596  38.495  22.045  1.00 61.13           N
ATOM   1693  CA  ALA A 106      12.492  39.533  21.538  1.00 65.33           C
ATOM   1694  C   ALA A 106      13.849  38.939  21.221  1.00 45.87           C
ATOM   1695  O   ALA A 106      14.489  39.259  20.213  1.00 54.87           O
ATOM   1696  CB  ALA A 106      12.636  40.655  22.560  1.00 63.11           C
ATOM   1697  H   ALA A 106      11.926  37.991  22.662  1.00 73.35           H
ATOM   1698  HA  ALA A 106      12.122  39.908  20.724  1.00 78.40           H
ATOM   1699  HB1 ALA A 106      13.235  41.331  22.204  1.00 75.73           H
ATOM   1700  HB2 ALA A 106      11.757  41.034  22.721  1.00 75.73           H
ATOM   1701  HB3 ALA A 106      12.992  40.287  23.384  1.00 75.73           H
ATOM   1702  N   ASN A 107      14.279  38.092  22.136  1.00 39.71           N
ATOM   1703  CA  ASN A 107      15.371  37.160  21.991  1.00 40.60           C
ATOM   1704  C   ASN A 107      15.034  36.016  21.031  1.00 42.32           C
ATOM   1705  O   ASN A 107      15.949  35.337  20.547  1.00 36.31           O
ATOM   1706  CB  ASN A 107      15.666  36.666  23.410  1.00 55.55           C
ATOM   1707  CG  ASN A 107      17.048  36.054  23.567  1.00 66.05           C
ATOM   1708  OD1 ASN A 107      17.804  35.928  22.604  1.00 65.31           O
ATOM   1709  ND2 ASN A 107      17.388  35.670  24.805  1.00 60.78           N
ATOM   1710  H   ASN A 107      13.934  38.063  22.920  1.00 47.66           H
ATOM   1711  HA  ASN A 107      16.161  37.624  21.671  1.00 48.72           H
ATOM   1712  HB2 ASN A 107      15.610  37.429  24.010  1.00 66.66           H
ATOM   1713  HB3 ASN A 107      14.993  36.009  23.658  1.00 66.66           H
ATOM   1714 HD21 ASN A 107      18.156  35.302  24.943  1.00 72.94           H
ATOM   1715 HD22 ASN A 107      16.848  35.786  25.470  1.00 72.94           H
ATOM   1716  N   LYS A 108      13.745  35.814  20.713  1.00 37.46           N
ATOM   1717  CA  LYS A 108      13.269  34.605  20.042  1.00 37.89           C
ATOM   1718  C   LYS A 108      12.879  34.760  18.574  1.00 25.96           C
ATOM   1719  O   LYS A 108      12.826  33.752  17.882  1.00 26.53           O
ATOM   1720  CB  LYS A 108      12.033  34.049  20.767  1.00 42.90           C
ATOM   1721  CG  LYS A 108      12.317  33.297  22.048  1.00 53.80           C
ATOM   1722  CD  LYS A 108      11.025  32.811  22.720  1.00 51.58           C
ATOM   1723  CE  LYS A 108      11.280  32.232  24.113  1.00 58.75           C
ATOM   1724  NZ  LYS A 108      10.125  31.395  24.571  1.00 66.12           N1+
ATOM   1725  H   LYS A 108      13.122  36.375  20.895  1.00 44.95           H
ATOM   1726  HA  LYS A 108      13.960  33.923  20.085  1.00 45.46           H
ATOM   1727  HB2 LYS A 108      11.450  34.794  20.988  1.00 51.48           H
ATOM   1728  HB3 LYS A 108      11.582  33.438  20.165  1.00 51.48           H
ATOM   1729  HG2 LYS A 108      12.840  32.512  21.828  1.00 64.56           H
ATOM   1730  HG3 LYS A 108      12.800  33.869  22.666  1.00 64.56           H
ATOM   1731  HD2 LYS A 108      10.404  33.553  22.804  1.00 61.89           H
ATOM   1732  HD3 LYS A 108      10.634  32.111  22.172  1.00 61.89           H
ATOM   1733  HE2 LYS A 108      12.066  31.663  24.088  1.00 70.50           H
ATOM   1734  HE3 LYS A 108      11.409  32.952  24.750  1.00 70.50           H
ATOM   1735  HZ1 LYS A 108      10.110  31.350  25.460  1.00 79.34           H
ATOM   1736  HZ2 LYS A 108       9.363  31.759  24.288  1.00 79.34           H
ATOM   1737  HZ3 LYS A 108      10.188  30.573  24.235  1.00 79.34           H
ATOM   1738  N   VAL A 109      12.577  35.960  18.094  1.00 27.05           N
ATOM   1739  CA  VAL A 109      11.867  36.141  16.826  1.00 22.13           C
ATOM   1740  C   VAL A 109      12.828  36.679  15.788  1.00 28.37           C
ATOM   1741  O   VAL A 109      13.512  37.684  16.022  1.00 28.57           O
ATOM   1742  CB  VAL A 109      10.666  37.083  16.971  1.00 20.54           C
ATOM   1743  CG1 VAL A 109      10.089  37.469  15.565  1.00 21.85           C
ATOM   1744  CG2 VAL A 109       9.622  36.416  17.798  1.00 28.80           C
ATOM   1745  H   VAL A 109      12.781  36.697  18.481  1.00 32.46           H
ATOM   1746  HA  VAL A 109      11.534  35.289  16.513  1.00 26.56           H
ATOM   1747  HB  VAL A 109      10.944  37.901  17.421  1.00 24.64           H
ATOM   1748 HG11 VAL A 109       9.267  37.971  15.693  1.00 26.21           H
ATOM   1749 HG12 VAL A 109      10.720  38.020  15.071  1.00 26.21           H
ATOM   1750 HG13 VAL A 109       9.901  36.656  15.070  1.00 26.21           H
ATOM   1751 HG21 VAL A 109       8.849  36.997  17.854  1.00 34.57           H
ATOM   1752 HG22 VAL A 109       9.384  35.576  17.376  1.00 34.57           H
ATOM   1753 HG23 VAL A 109       9.982  36.253  18.686  1.00 34.57           H
ATOM   1754  N   ASP A 110      12.864  36.015  14.641  1.00 19.71           N
ATOM   1755  CA  ASP A 110      13.538  36.573  13.479  1.00 18.55           C
ATOM   1756  C   ASP A 110      12.581  37.394  12.640  1.00 27.05           C
ATOM   1757  O   ASP A 110      12.409  38.591  12.893  1.00 26.11           O
ATOM   1758  CB  ASP A 110      14.150  35.442  12.678  1.00 21.10           C
ATOM   1759  CG  ASP A 110      15.005  35.916  11.531  1.00 25.42           C
ATOM   1760  OD1 ASP A 110      15.394  35.021  10.767  1.00 25.79           O
ATOM   1761  OD2 ASP A 110      15.279  37.133  11.396  1.00 28.71           O1-
ATOM   1762  H   ASP A 110      12.559  35.222  14.533  1.00 23.65           H
ATOM   1763  HA  ASP A 110      14.245  37.167  13.781  1.00 22.26           H
ATOM   1764  HB2 ASP A 110      14.709  34.912  13.259  1.00 25.32           H
ATOM   1765  HB3 ASP A 110      13.448  34.889  12.306  1.00 25.32           H
ATOM   1766  N   MET A 111      11.931  36.780  11.650  1.00 20.05           N
ATOM   1767  CA  MET A 111      11.021  37.532  10.795  1.00 19.65           C
ATOM   1768  C   MET A 111       9.582  37.431  11.307  1.00 14.59           C
ATOM   1769  O   MET A 111       9.230  36.496  12.005  1.00 17.21           O
ATOM   1770  CB  MET A 111      11.104  37.011   9.361  1.00 22.46           C
ATOM   1771  CG  MET A 111      12.533  36.957   8.831  1.00 25.27           C
ATOM   1772  SD  MET A 111      12.467  36.680   7.079  1.00 31.34           S
ATOM   1773  CE  MET A 111      11.895  35.043   7.020  1.00 26.79           C
ATOM   1774  H   MET A 111      11.998  35.944  11.453  1.00 24.05           H
ATOM   1775  HA  MET A 111      11.284  38.466  10.785  1.00 23.58           H
ATOM   1776  HB2 MET A 111      10.741  36.116   9.343  1.00 26.95           H
ATOM   1777  HB3 MET A 111      10.600  37.606   8.793  1.00 26.95           H
ATOM   1778  HG2 MET A 111      12.979  37.807   8.992  1.00 30.32           H
ATOM   1779  HG3 MET A 111      13.011  36.229   9.252  1.00 30.32           H
ATOM   1780  HE1 MET A 111      11.360  34.941   6.215  1.00 32.14           H
ATOM   1781  HE2 MET A 111      12.673  34.460   6.979  1.00 32.14           H
ATOM   1782  HE3 MET A 111      11.362  34.836   7.804  1.00 32.14           H
ATOM   1783  N   VAL A 112       8.749  38.408  10.936  1.00 16.94           N
ATOM   1784  CA  VAL A 112       7.320  38.370  11.225  1.00 15.54           C
ATOM   1785  C   VAL A 112       6.553  38.240   9.904  1.00 12.94           C
ATOM   1786  O   VAL A 112       6.733  39.052   8.985  1.00 17.65           O
ATOM   1787  CB  VAL A 112       6.873  39.599  12.025  1.00 13.25           C
ATOM   1788  CG1 VAL A 112       5.354  39.564  12.346  1.00 18.12           C
ATOM   1789  CG2 VAL A 112       7.642  39.663  13.319  1.00 19.99           C
ATOM   1790  H   VAL A 112       8.992  39.113  10.509  1.00 20.33           H
ATOM   1791  HA  VAL A 112       7.127  37.578  11.756  1.00 18.64           H
ATOM   1792  HB  VAL A 112       7.057  40.400  11.512  1.00 15.91           H
ATOM   1793 HG11 VAL A 112       5.139  40.303  12.940  1.00 21.75           H
ATOM   1794 HG12 VAL A 112       4.853  39.661  11.520  1.00 21.75           H
ATOM   1795 HG13 VAL A 112       5.136  38.720  12.774  1.00 21.75           H
ATOM   1796 HG21 VAL A 112       7.317  40.416  13.828  1.00 23.99           H
ATOM   1797 HG22 VAL A 112       7.484  38.840  13.804  1.00 23.99           H
ATOM   1798 HG23 VAL A 112       8.586  39.759  13.122  1.00 23.99           H
ATOM   1799  N   TRP A 113       5.662  37.257   9.845  1.00 14.87           N
ATOM   1800  CA  TRP A 113       4.853  36.958   8.666  1.00 12.68           C
ATOM   1801  C   TRP A 113       3.389  37.080   9.042  1.00 15.34           C
ATOM   1802  O   TRP A 113       2.946  36.433   9.992  1.00 14.57           O
ATOM   1803  CB  TRP A 113       5.154  35.550   8.164  1.00 13.48           C
ATOM   1804  CG  TRP A 113       6.475  35.422   7.482  1.00 13.89           C
ATOM   1805  CD1 TRP A 113       7.680  34.998   8.047  1.00 15.38           C
ATOM   1806  CD2 TRP A 113       6.767  35.748   6.123  1.00 13.77           C
ATOM   1807  NE1 TRP A 113       8.679  35.026   7.086  1.00 16.91           N
ATOM   1808  CE2 TRP A 113       8.140  35.467   5.901  1.00 16.99           C
ATOM   1809  CE3 TRP A 113       6.001  36.216   5.047  1.00 14.09           C
ATOM   1810  CZ2 TRP A 113       8.753  35.696   4.673  1.00 14.69           C
ATOM   1811  CZ3 TRP A 113       6.636  36.395   3.799  1.00 18.57           C
ATOM   1812  CH2 TRP A 113       7.980  36.149   3.643  1.00 16.62           C
ATOM   1813  H   TRP A 113       5.501  36.725  10.505  1.00 17.85           H
ATOM   1814  HA  TRP A 113       5.050  37.597   7.971  1.00 15.22           H
ATOM   1815  HB2 TRP A 113       5.161  34.960   8.930  1.00 16.17           H
ATOM   1816  HB3 TRP A 113       4.455  35.290   7.545  1.00 16.17           H
ATOM   1817  HD1 TRP A 113       7.796  34.732   8.925  1.00 18.45           H
ATOM   1818  HE1 TRP A 113       9.493  34.808   7.216  1.00 20.29           H
ATOM   1819  HE3 TRP A 113       5.095  36.400   5.139  1.00 16.91           H
ATOM   1820  HZ2 TRP A 113       9.652  35.508   4.546  1.00 17.62           H
ATOM   1821  HZ3 TRP A 113       6.151  36.721   3.072  1.00 22.28           H
ATOM   1822  HH2 TRP A 113       8.364  36.284   2.809  1.00 19.94           H
ATOM   1823  N   ILE A 114       2.664  37.945   8.336  1.00 12.84           N
ATOM   1824  CA  ILE A 114       1.219  38.095   8.497  1.00 14.06           C
ATOM   1825  C   ILE A 114       0.547  37.199   7.447  1.00 10.99           C
ATOM   1826  O   ILE A 114       0.800  37.410   6.254  1.00 10.93           O
ATOM   1827  CB  ILE A 114       0.834  39.574   8.316  1.00 16.92           C
ATOM   1828  CG1 ILE A 114       1.392  40.409   9.478  1.00 23.55           C
ATOM   1829  CG2 ILE A 114      -0.673  39.767   8.216  1.00 17.72           C
ATOM   1830  CD1 ILE A 114       1.729  41.761   9.077  1.00 36.39           C
ATOM   1831  H   ILE A 114       3.004  38.475   7.758  1.00 15.41           H
ATOM   1832  HA  ILE A 114       0.959  37.799   9.384  1.00 16.88           H
ATOM   1833  HB  ILE A 114       1.232  39.902   7.499  1.00 20.31           H
ATOM   1834 HG12 ILE A 114       0.722  40.461  10.182  1.00 28.26           H
ATOM   1835 HG13 ILE A 114       2.192  39.987   9.829  1.00 28.26           H
ATOM   1836 HG21 ILE A 114      -0.856  40.719   8.136  1.00 21.26           H
ATOM   1837 HG22 ILE A 114      -1.014  39.296   7.440  1.00 21.26           H
ATOM   1838 HG23 ILE A 114      -1.081  39.420   9.022  1.00 21.26           H
ATOM   1839 HD11 ILE A 114       1.920  42.303   9.862  1.00 43.67           H
ATOM   1840 HD12 ILE A 114       2.512  41.730   8.503  1.00 43.67           H
ATOM   1841 HD13 ILE A 114       0.978  42.132   8.589  1.00 43.67           H
ATOM   1842  N   VAL A 115      -0.229  36.160   7.852  1.00 10.77           N
ATOM   1843  CA  VAL A 115      -0.640  35.192   6.830  1.00 10.52           C
ATOM   1844  C   VAL A 115      -2.145  35.162   6.519  1.00  9.94           C
ATOM   1845  O   VAL A 115      -2.684  34.372   5.772  1.00 13.14           O
ATOM   1846  CB  VAL A 115      -0.162  33.799   7.269  1.00 15.72           C
ATOM   1847  CG1 VAL A 115       1.372  33.744   7.422  1.00 18.25           C
ATOM   1848  CG2 VAL A 115      -0.725  33.363   8.594  1.00 16.16           C
ATOM   1849  H   VAL A 115      -0.299  35.882   8.854  1.00 12.93           H
ATOM   1850  HA  VAL A 115      -0.168  35.479   5.826  1.00 12.62           H
ATOM   1851  HB  VAL A 115      -0.473  33.061   6.478  1.00 18.87           H
ATOM   1852 HG11 VAL A 115       1.702  32.716   7.631  1.00 21.90           H
ATOM   1853 HG12 VAL A 115       1.881  34.110   6.526  1.00 21.90           H
ATOM   1854 HG13 VAL A 115       1.728  34.364   8.259  1.00 21.90           H
ATOM   1855 HG21 VAL A 115      -0.256  32.425   8.924  1.00 19.39           H
ATOM   1856 HG22 VAL A 115      -0.520  34.087   9.403  1.00 19.39           H
ATOM   1857 HG23 VAL A 115      -1.809  33.230   8.545  1.00 19.39           H
ATOM   1858  N   GLY A 116      -2.837  36.189   7.111  1.00 10.66           N
ATOM   1859  CA  GLY A 116      -4.205  36.588   6.812  1.00 14.08           C
ATOM   1860  C   GLY A 116      -4.969  36.899   8.088  1.00 16.15           C
ATOM   1861  O   GLY A 116      -4.404  36.814   9.190  1.00 17.21           O
ATOM   1862  H   GLY A 116      -2.488  36.690   7.717  1.00 12.79           H
ATOM   1863  HA2 GLY A 116      -4.202  37.391   6.269  1.00 16.90           H
ATOM   1864  HA3 GLY A 116      -4.657  35.876   6.329  1.00 16.90           H
ATOM   1865  N   GLY A 117      -6.237  37.288   7.989  1.00 16.62           N
ATOM   1866  CA  GLY A 117      -6.960  37.488   6.747  1.00 16.62           C
ATOM   1867  C   GLY A 117      -7.151  38.941   6.400  1.00 14.91           C
ATOM   1868  O   GLY A 117      -6.298  39.780   6.685  1.00 15.37           O
ATOM   1869  H   GLY A 117      -6.722  37.451   8.682  1.00 19.94           H
ATOM   1870  HA2 GLY A 117      -6.515  37.062   6.003  1.00 19.94           H
ATOM   1871  HA3 GLY A 117      -7.839  37.093   6.840  1.00 19.94           H
ATOM   1872  N   SER A 118      -8.320  39.250   5.844  1.00 18.54           N
ATOM   1873  CA  SER A 118      -8.537  40.541   5.197  1.00 19.47           C
ATOM   1874  C   SER A 118      -8.298  41.700   6.154  1.00 21.06           C
ATOM   1875  O   SER A 118      -7.588  42.654   5.815  1.00 22.99           O
ATOM   1876  CB  SER A 118      -9.954  40.610   4.613  1.00 24.91           C
ATOM   1877  OG  SER A 118     -10.919  40.096   5.509  1.00 37.12           O
ATOM   1878  H   SER A 118      -9.009  38.738   5.846  1.00 22.25           H
ATOM   1879  HA  SER A 118      -7.914  40.625   4.459  1.00 23.37           H
ATOM   1880  HB2 SER A 118     -10.173  41.536   4.389  1.00 29.89           H
ATOM   1881  HB3 SER A 118      -9.999  40.059   3.810  1.00 29.89           H
ATOM   1882  HG  SER A 118     -10.688  40.218   6.308  1.00 44.54           H
ATOM   1883  N   SER A 119      -8.819  41.604   7.371  1.00 21.36           N
ATOM   1884  CA  SER A 119      -8.698  42.742   8.279  1.00 30.38           C
ATOM   1885  C   SER A 119      -7.282  42.877   8.803  1.00 27.29           C
ATOM   1886  O   SER A 119      -6.810  44.000   9.009  1.00 26.39           O
ATOM   1887  CB  SER A 119      -9.705  42.631   9.429  1.00 32.55           C
ATOM   1888  OG  SER A 119      -9.324  41.663  10.388  1.00 40.37           O
ATOM   1889  H   SER A 119      -9.207  40.907   7.694  1.00 25.63           H
ATOM   1890  HA  SER A 119      -8.893  43.552   7.786  1.00 36.45           H
ATOM   1891  HB2 SER A 119      -9.772  43.494   9.867  1.00 39.06           H
ATOM   1892  HB3 SER A 119     -10.570  42.382   9.063  1.00 39.06           H
ATOM   1893  HG  SER A 119      -9.367  40.895  10.054  1.00 48.45           H
ATOM   1894  N   VAL A 120      -6.562  41.765   8.964  1.00 20.46           N
ATOM   1895  CA  VAL A 120      -5.156  41.867   9.335  1.00 22.71           C
ATOM   1896  C   VAL A 120      -4.310  42.450   8.197  1.00 21.38           C
ATOM   1897  O   VAL A 120      -3.436  43.266   8.481  1.00 19.77           O
ATOM   1898  CB  VAL A 120      -4.614  40.513   9.815  1.00 21.33           C
ATOM   1899  CG1 VAL A 120      -3.233  40.649  10.387  1.00 24.14           C
ATOM   1900  CG2 VAL A 120      -5.492  39.960  10.892  1.00 24.07           C
ATOM   1901  H   VAL A 120      -6.855  40.962   8.895  1.00 24.55           H
ATOM   1902  HA  VAL A 120      -5.091  42.478  10.084  1.00 27.25           H
ATOM   1903  HB  VAL A 120      -4.585  39.894   9.070  1.00 25.59           H
ATOM   1904 HG11 VAL A 120      -2.911  39.766  10.625  1.00 28.97           H
ATOM   1905 HG12 VAL A 120      -2.650  41.054   9.728  1.00 28.97           H
ATOM   1906 HG13 VAL A 120      -3.273  41.207  11.180  1.00 28.97           H
ATOM   1907 HG21 VAL A 120      -5.109  39.129  11.214  1.00 28.88           H
ATOM   1908 HG22 VAL A 120      -5.522  40.608  11.614  1.00 28.88           H
ATOM   1909 HG23 VAL A 120      -6.385  39.820  10.541  1.00 28.88           H
ATOM   1910  N   TYR A 121      -4.491  42.026   6.903  1.00 18.28           N
ATOM   1911  CA  TYR A 121      -3.603  42.572   5.855  1.00 21.97           C
ATOM   1912  C   TYR A 121      -3.554  44.138   5.816  1.00 24.53           C
ATOM   1913  O   TYR A 121      -2.681  44.941   5.663  1.00 24.95           O
ATOM   1914  CB  TYR A 121      -4.163  42.033   4.541  1.00 16.34           C
ATOM   1915  CG  TYR A 121      -3.830  40.565   4.421  1.00 11.21           C
ATOM   1916  CD1 TYR A 121      -4.776  39.650   3.979  1.00 12.83           C
ATOM   1917  CD2 TYR A 121      -2.514  40.119   4.702  1.00 13.83           C
ATOM   1918  CE1 TYR A 121      -4.401  38.331   3.678  1.00 12.26           C
ATOM   1919  CE2 TYR A 121      -2.125  38.811   4.479  1.00 15.83           C
ATOM   1920  CZ  TYR A 121      -3.098  37.931   3.932  1.00 13.43           C
ATOM   1921  OH  TYR A 121      -2.780  36.663   3.548  1.00 12.45           O
ATOM   1922  H   TYR A 121      -5.128  41.266   6.664  1.00 21.94           H
ATOM   1923  HA  TYR A 121      -2.543  42.242   6.084  1.00 26.36           H
ATOM   1924  HB2 TYR A 121      -5.241  42.240   4.449  1.00 19.61           H
ATOM   1925  HB3 TYR A 121      -3.709  42.582   3.675  1.00 19.61           H
ATOM   1926  HD1 TYR A 121      -5.799  39.948   3.781  1.00 15.39           H
ATOM   1927  HD2 TYR A 121      -1.795  40.832   5.119  1.00 16.60           H
ATOM   1928  HE1 TYR A 121      -5.136  37.631   3.264  1.00 14.72           H
ATOM   1929  HE2 TYR A 121      -1.123  38.450   4.702  1.00 19.00           H
ATOM   1930  HH  TYR A 121      -1.768  36.484   3.608  1.00 14.94           H
ATOM   1931  N   LYS A 122      -4.849  44.558   5.943  1.00 28.80           N
ATOM   1932  CA  LYS A 122      -5.363  45.938   6.092  1.00 32.71           C
ATOM   1933  C   LYS A 122      -4.663  46.688   7.204  1.00 26.75           C
ATOM   1934  O   LYS A 122      -4.037  47.735   6.976  1.00 36.07           O
ATOM   1935  CB  LYS A 122      -6.860  45.926   6.447  1.00 35.75           C
ATOM   1936  CG  LYS A 122      -7.862  46.338   5.387  1.00 45.67           C
ATOM   1937  CD  LYS A 122      -7.997  45.289   4.317  1.00 46.88           C
ATOM   1938  CE  LYS A 122      -9.454  45.145   3.788  1.00 51.42           C
ATOM   1939  NZ  LYS A 122     -10.479  44.736   4.806  1.00 49.15           N1+
ATOM   1940  H   LYS A 122      -5.501  43.997   5.936  1.00 34.56           H
ATOM   1941  HA  LYS A 122      -5.249  46.426   5.261  1.00 39.26           H
ATOM   1942  HB2 LYS A 122      -7.108  45.031   6.732  1.00 42.90           H
ATOM   1943  HB3 LYS A 122      -6.986  46.537   7.194  1.00 42.90           H
ATOM   1944  HG2 LYS A 122      -8.736  46.446   5.798  1.00 54.81           H
ATOM   1945  HG3 LYS A 122      -7.583  47.176   4.978  1.00 54.81           H
ATOM   1946  HD2 LYS A 122      -7.442  45.553   3.571  1.00 56.25           H
ATOM   1947  HD3 LYS A 122      -7.690  44.442   4.657  1.00 56.25           H
ATOM   1948  HE2 LYS A 122      -9.738  45.990   3.408  1.00 61.70           H
ATOM   1949  HE3 LYS A 122      -9.453  44.462   3.097  1.00 61.70           H
ATOM   1950  HZ1 LYS A 122     -11.048  44.150   4.449  1.00 58.98           H
ATOM   1951  HZ2 LYS A 122     -10.085  44.360   5.511  1.00 58.98           H
ATOM   1952  HZ3 LYS A 122     -10.936  45.450   5.078  1.00 58.98           H
ATOM   1953  N   GLU A 123      -4.815  46.182   8.435  1.00 27.58           N
ATOM   1954  CA  GLU A 123      -4.065  46.720   9.565  1.00 31.07           C
ATOM   1955  C   GLU A 123      -2.605  46.885   9.175  1.00 31.86           C
ATOM   1956  O   GLU A 123      -2.018  47.962   9.335  1.00 31.81           O
ATOM   1957  CB  GLU A 123      -4.202  45.811  10.801  1.00 33.33           C
ATOM   1958  CG  GLU A 123      -5.273  46.210  11.818  1.00 45.64           C
ATOM   1959  CD  GLU A 123      -5.117  45.463  13.164  1.00 39.34           C
ATOM   1960  OE1 GLU A 123      -5.780  44.414  13.373  1.00 46.60           O
ATOM   1961  OE2 GLU A 123      -4.322  45.914  14.015  1.00 40.58           O1-
ATOM   1962  H   GLU A 123      -5.344  45.539   8.639  1.00 33.09           H
ATOM   1963  HA  GLU A 123      -4.427  47.592   9.793  1.00 37.29           H
ATOM   1964  HB2 GLU A 123      -4.406  44.909  10.512  1.00 40.00           H
ATOM   1965  HB3 GLU A 123      -3.357  45.814  11.278  1.00 40.00           H
ATOM   1966  HG2 GLU A 123      -5.214  47.162  11.987  1.00 54.76           H
ATOM   1967  HG3 GLU A 123      -6.149  46.000  11.452  1.00 54.76           H
ATOM   1968  N   ALA A 124      -2.019  45.838   8.588  1.00 27.76           N
ATOM   1969  CA  ALA A 124      -0.598  45.858   8.291  1.00 22.84           C
ATOM   1970  C   ALA A 124      -0.257  46.928   7.249  1.00 28.66           C
ATOM   1971  O   ALA A 124       0.696  47.693   7.432  1.00 32.51           O
ATOM   1972  CB  ALA A 124      -0.140  44.480   7.832  1.00 28.68           C
ATOM   1973  H   ALA A 124      -2.419  45.115   8.352  1.00 33.31           H
ATOM   1974  HA  ALA A 124      -0.119  46.052   9.114  1.00 27.41           H
ATOM   1975  HB1 ALA A 124       0.810  44.511   7.632  1.00 34.41           H
ATOM   1976  HB2 ALA A 124      -0.300  43.838   8.541  1.00 34.41           H
ATOM   1977  HB3 ALA A 124      -0.644  44.232   7.040  1.00 34.41           H
ATOM   1978  N   MET A 125      -1.031  47.012   6.161  1.00 27.06           N
ATOM   1979  CA  MET A 125      -0.713  47.886   5.017  1.00 39.25           C
ATOM   1980  C   MET A 125      -0.730  49.345   5.389  1.00 49.61           C
ATOM   1981  O   MET A 125      -0.276  50.200   4.622  1.00 52.49           O
ATOM   1982  CB  MET A 125      -1.740  47.722   3.922  1.00 42.37           C
ATOM   1983  CG  MET A 125      -1.411  46.750   2.868  1.00 44.14           C
ATOM   1984  SD  MET A 125      -2.961  46.371   2.078  1.00 47.39           S
ATOM   1985  CE  MET A 125      -2.476  44.900   1.233  1.00 38.50           C
ATOM   1986  H   MET A 125      -1.765  46.582   6.066  1.00 32.47           H
ATOM   1987  HA  MET A 125       0.158  47.652   4.654  1.00 47.09           H
ATOM   1988  HB2 MET A 125      -2.577  47.447   4.326  1.00 50.85           H
ATOM   1989  HB3 MET A 125      -1.862  48.584   3.493  1.00 50.85           H
ATOM   1990  HG2 MET A 125      -0.821  47.149   2.208  1.00 52.96           H
ATOM   1991  HG3 MET A 125      -1.029  45.945   3.247  1.00 52.96           H
ATOM   1992  HE1 MET A 125      -3.197  44.607   0.655  1.00 46.20           H
ATOM   1993  HE2 MET A 125      -1.685  45.088   0.706  1.00 46.20           H
ATOM   1994  HE3 MET A 125      -2.284  44.212   1.893  1.00 46.20           H
ATOM   1995  N   ASN A 126      -1.223  49.606   6.563  1.00 47.08           N
ATOM   1996  CA  ASN A 126      -1.766  50.858   7.016  1.00 50.20           C
ATOM   1997  C   ASN A 126      -1.023  51.241   8.278  1.00 45.60           C
ATOM   1998  O   ASN A 126      -1.491  52.059   9.066  1.00 59.33           O
ATOM   1999  CB  ASN A 126      -3.252  50.598   7.220  1.00 52.62           C
ATOM   2000  CG  ASN A 126      -4.016  51.781   7.559  1.00 59.10           C
ATOM   2001  OD1 ASN A 126      -3.582  52.914   7.353  1.00 74.41           O
ATOM   2002  ND2 ASN A 126      -5.208  51.545   8.073  1.00 62.94           N
ATOM   2003  H   ASN A 126      -1.265  49.023   7.188  1.00 56.50           H
ATOM   2004  HA  ASN A 126      -1.641  51.547   6.340  1.00 60.23           H
ATOM   2005  HB2 ASN A 126      -3.613  50.254   6.384  1.00 63.15           H
ATOM   2006  HB3 ASN A 126      -3.368  49.945   7.925  1.00 63.15           H
ATOM   2007 HD21 ASN A 126      -5.765  52.187   8.188  1.00 75.53           H
ATOM   2008 HD22 ASN A 126      -5.424  50.738   8.277  1.00 75.53           H
ATOM   2009  N   HIS A 127       0.133  50.613   8.464  1.00 47.66           N
ATOM   2010  CA  HIS A 127       1.005  50.608   9.611  1.00 48.56           C
ATOM   2011  C   HIS A 127       2.357  51.150   9.174  1.00 51.15           C
ATOM   2012  O   HIS A 127       2.827  50.827   8.079  1.00 44.86           O
ATOM   2013  CB  HIS A 127       1.174  49.181  10.183  1.00 41.99           C
ATOM   2014  CG  HIS A 127       2.074  49.098  11.380  1.00 51.11           C
ATOM   2015  ND1 HIS A 127       3.439  48.924  11.271  1.00 44.71           N
ATOM   2016  CD2 HIS A 127       1.804  49.126  12.709  1.00 51.13           C
ATOM   2017  CE1 HIS A 127       3.973  48.871  12.479  1.00 49.23           C
ATOM   2018  NE2 HIS A 127       3.002  48.990  13.369  1.00 50.24           N
ATOM   2019  H   HIS A 127       0.481  50.137   7.839  1.00 57.19           H
ATOM   2020  HA  HIS A 127       0.629  51.173  10.301  1.00 58.27           H
ATOM   2021  HB2 HIS A 127       1.576  48.633   9.493  1.00 50.39           H
ATOM   2022  HB3 HIS A 127       0.306  48.820  10.426  1.00 50.39           H
ATOM   2023  HD1 HIS A 127       3.875  48.872  10.531  1.00 53.65           H
ATOM   2024  HD2 HIS A 127       0.967  49.225  13.103  1.00 61.36           H
ATOM   2025  HE1 HIS A 127       4.878  48.765  12.670  1.00 59.08           H
ATOM   2026  N   PRO A 128       2.988  51.989   9.985  1.00 53.33           N
ATOM   2027  CA  PRO A 128       4.173  52.704   9.514  1.00 52.34           C
ATOM   2028  C   PRO A 128       5.356  51.770   9.365  1.00 43.65           C
ATOM   2029  O   PRO A 128       5.508  50.806  10.116  1.00 49.07           O
ATOM   2030  CB  PRO A 128       4.415  53.734  10.622  1.00 59.83           C
ATOM   2031  CG  PRO A 128       3.840  53.071  11.849  1.00 57.03           C
ATOM   2032  CD  PRO A 128       2.618  52.387  11.355  1.00 52.56           C
ATOM   2033  HA  PRO A 128       3.998  53.152   8.674  1.00 62.81           H
ATOM   2034  HB2 PRO A 128       5.365  53.884  10.730  1.00 71.79           H
ATOM   2035  HB3 PRO A 128       3.945  54.561  10.422  1.00 71.79           H
ATOM   2036  HG2 PRO A 128       4.469  52.419  12.199  1.00 68.43           H
ATOM   2037  HG3 PRO A 128       3.621  53.743  12.513  1.00 68.43           H
ATOM   2038  HD2 PRO A 128       2.408  51.622  11.909  1.00 63.07           H
ATOM   2039  HD3 PRO A 128       1.880  53.016  11.326  1.00 63.07           H
ATOM   2040  N   GLY A 129       6.203  52.073   8.391  1.00 39.86           N
ATOM   2041  CA  GLY A 129       7.495  51.433   8.282  1.00 47.11           C
ATOM   2042  C   GLY A 129       7.604  50.577   7.044  1.00 40.54           C
ATOM   2043  O   GLY A 129       6.766  50.613   6.142  1.00 47.79           O
ATOM   2044  H   GLY A 129       6.049  52.648   7.774  1.00 47.83           H
ATOM   2045  HA2 GLY A 129       8.199  52.101   8.251  1.00 56.54           H
ATOM   2046  HA3 GLY A 129       7.646  50.860   9.050  1.00 56.54           H
ATOM   2047  N   HIS A 130       8.665  49.794   7.013  1.00 42.21           N
ATOM   2048  CA  HIS A 130       8.980  48.998   5.838  1.00 43.18           C
ATOM   2049  C   HIS A 130       8.192  47.693   5.896  1.00 39.72           C
ATOM   2050  O   HIS A 130       8.283  46.937   6.869  1.00 46.94           O
ATOM   2051  CB  HIS A 130      10.491  48.764   5.766  1.00 48.55           C
ATOM   2052  CG  HIS A 130      10.938  47.912   4.614  1.00 59.25           C
ATOM   2053  ND1 HIS A 130      11.582  46.703   4.796  1.00 60.52           N
ATOM   2054  CD2 HIS A 130      10.867  48.102   3.273  1.00 51.24           C
ATOM   2055  CE1 HIS A 130      11.872  46.179   3.618  1.00 58.09           C
ATOM   2056  NE2 HIS A 130      11.450  47.008   2.678  1.00 53.55           N
ATOM   2057  H   HIS A 130       9.224  49.709   7.659  1.00 50.65           H
ATOM   2058  HA  HIS A 130       8.701  49.481   5.044  1.00 51.82           H
ATOM   2059  HB2 HIS A 130      10.775  48.324   6.582  1.00 58.26           H
ATOM   2060  HB3 HIS A 130      10.927  49.622   5.690  1.00 58.26           H
ATOM   2061  HD2 HIS A 130      10.491  48.833   2.835  1.00 61.48           H
ATOM   2062  HE1 HIS A 130      12.299  45.363   3.476  1.00 69.71           H
ATOM   2063  HE2 HIS A 130      11.529  46.875   1.840  1.00 64.26           H
ATOM   2064  N   LEU A 131       7.413  47.449   4.853  1.00 35.32           N
ATOM   2065  CA  LEU A 131       6.563  46.281   4.717  1.00 25.97           C
ATOM   2066  C   LEU A 131       6.808  45.662   3.350  1.00 25.63           C
ATOM   2067  O   LEU A 131       6.865  46.383   2.346  1.00 23.78           O
ATOM   2068  CB  LEU A 131       5.107  46.707   4.857  1.00 24.80           C
ATOM   2069  CG  LEU A 131       4.095  45.600   4.617  1.00 28.89           C
ATOM   2070  CD1 LEU A 131       4.214  44.593   5.748  1.00 37.48           C
ATOM   2071  CD2 LEU A 131       2.717  46.216   4.545  1.00 31.39           C
ATOM   2072  H   LEU A 131       7.354  47.977   4.181  1.00 42.39           H
ATOM   2073  HA  LEU A 131       6.773  45.628   5.403  1.00 31.17           H
ATOM   2074  HB2 LEU A 131       4.962  47.048   5.753  1.00 29.76           H
ATOM   2075  HB3 LEU A 131       4.931  47.405   4.212  1.00 29.76           H
ATOM   2076  HG  LEU A 131       4.276  45.156   3.774  1.00 34.67           H
ATOM   2077 HD11 LEU A 131       3.539  43.903   5.631  1.00 44.97           H
ATOM   2078 HD12 LEU A 131       5.099  44.195   5.731  1.00 44.97           H
ATOM   2079 HD13 LEU A 131       4.078  45.049   6.596  1.00 44.97           H
ATOM   2080 HD21 LEU A 131       2.062  45.516   4.405  1.00 37.67           H
ATOM   2081 HD22 LEU A 131       2.535  46.683   5.376  1.00 37.67           H
ATOM   2082 HD23 LEU A 131       2.699  46.840   3.803  1.00 37.67           H
ATOM   2083  N   LYS A 132       6.960  44.335   3.301  1.00 17.22           N
ATOM   2084  CA  LYS A 132       7.005  43.607   2.036  1.00 16.31           C
ATOM   2085  C   LYS A 132       5.734  42.786   1.887  1.00 19.12           C
ATOM   2086  O   LYS A 132       5.221  42.245   2.870  1.00 18.48           O
ATOM   2087  CB  LYS A 132       8.208  42.680   1.944  1.00 22.87           C
ATOM   2088  CG  LYS A 132       9.548  43.385   1.687  1.00 28.00           C
ATOM   2089  CD  LYS A 132      10.659  42.336   1.465  1.00 32.65           C
ATOM   2090  CE  LYS A 132      11.954  42.712   2.155  1.00 46.69           C
ATOM   2091  NZ  LYS A 132      11.916  42.219   3.545  1.00 46.91           N1+
ATOM   2092  H   LYS A 132       7.027  43.833   3.995  1.00 20.67           H
ATOM   2093  HA  LYS A 132       7.053  44.233   1.298  1.00 19.57           H
ATOM   2094  HB2 LYS A 132       8.288  42.178   2.771  1.00 27.45           H
ATOM   2095  HB3 LYS A 132       8.061  42.071   1.204  1.00 27.45           H
ATOM   2096  HG2 LYS A 132       9.484  43.940   0.892  1.00 33.60           H
ATOM   2097  HG3 LYS A 132       9.776  43.927   2.457  1.00 33.60           H
ATOM   2098  HD2 LYS A 132      10.366  41.484   1.826  1.00 39.18           H
ATOM   2099  HD3 LYS A 132      10.841  42.250   0.516  1.00 39.18           H
ATOM   2100  HE2 LYS A 132      12.704  42.298   1.700  1.00 56.03           H
ATOM   2101  HE3 LYS A 132      12.056  43.677   2.168  1.00 56.03           H
ATOM   2102  HZ1 LYS A 132      12.716  42.327   3.923  1.00 56.29           H
ATOM   2103  HZ2 LYS A 132      11.311  42.673   4.013  1.00 56.29           H
ATOM   2104  HZ3 LYS A 132      11.705  41.354   3.562  1.00 56.29           H
ATOM   2105  N   LEU A 133       5.240  42.704   0.665  1.00 15.03           N
ATOM   2106  CA  LEU A 133       4.057  41.933   0.301  1.00 17.90           C
ATOM   2107  C   LEU A 133       4.464  40.825  -0.673  1.00 17.52           C
ATOM   2108  O   LEU A 133       4.968  41.099  -1.767  1.00 18.45           O
ATOM   2109  CB  LEU A 133       3.021  42.855  -0.331  1.00 21.63           C
ATOM   2110  CG  LEU A 133       1.804  43.467   0.350  1.00 32.27           C
ATOM   2111  CD1 LEU A 133       2.024  44.051   1.719  1.00 29.08           C
ATOM   2112  CD2 LEU A 133       1.290  44.499  -0.591  1.00 24.44           C
ATOM   2113  H   LEU A 133       5.581  43.112  -0.013  1.00 18.04           H
ATOM   2114  HA  LEU A 133       3.695  41.522   1.095  1.00 21.48           H
ATOM   2115  HB2 LEU A 133       3.521  43.617  -0.672  1.00 25.95           H
ATOM   2116  HB3 LEU A 133       2.652  42.365  -1.079  1.00 25.95           H
ATOM   2117  HG  LEU A 133       1.120  42.777   0.429  1.00 38.72           H
ATOM   2118 HD11 LEU A 133       1.196  44.456   2.023  1.00 34.90           H
ATOM   2119 HD12 LEU A 133       2.289  43.351   2.340  1.00 34.90           H
ATOM   2120 HD13 LEU A 133       2.723  44.723   1.666  1.00 34.90           H
ATOM   2121 HD21 LEU A 133       0.536  44.956  -0.193  1.00 29.33           H
ATOM   2122 HD22 LEU A 133       2.005  45.128  -0.777  1.00 29.33           H
ATOM   2123 HD23 LEU A 133       1.018  44.059  -1.415  1.00 29.33           H
ATOM   2124  N   PHE A 134       4.312  39.589  -0.250  1.00 12.04           N
ATOM   2125  CA  PHE A 134       4.603  38.419  -1.057  1.00 10.72           C
ATOM   2126  C   PHE A 134       3.275  37.909  -1.574  1.00 12.82           C
ATOM   2127  O   PHE A 134       2.487  37.376  -0.806  1.00 10.65           O
ATOM   2128  CB  PHE A 134       5.312  37.369  -0.214  1.00 15.41           C
ATOM   2129  CG  PHE A 134       6.740  37.741   0.105  1.00 13.58           C
ATOM   2130  CD1 PHE A 134       7.014  38.615   1.109  1.00 12.96           C
ATOM   2131  CD2 PHE A 134       7.785  37.234  -0.646  1.00 17.97           C
ATOM   2132  CE1 PHE A 134       8.333  38.966   1.411  1.00 15.93           C
ATOM   2133  CE2 PHE A 134       9.102  37.591  -0.357  1.00 15.56           C
ATOM   2134  CZ  PHE A 134       9.369  38.450   0.661  1.00 15.86           C
ATOM   2135  H   PHE A 134       4.056  39.386   0.547  1.00 14.45           H
ATOM   2136  HA  PHE A 134       5.158  38.660  -1.813  1.00 12.87           H
ATOM   2137  HB2 PHE A 134       4.843  37.289   0.631  1.00 18.49           H
ATOM   2138  HB3 PHE A 134       5.296  36.509  -0.672  1.00 18.49           H
ATOM   2139  HD1 PHE A 134       6.313  38.959   1.617  1.00 15.55           H
ATOM   2140  HD2 PHE A 134       7.619  36.640  -1.343  1.00 21.56           H
ATOM   2141  HE1 PHE A 134       8.512  39.557   2.106  1.00 19.12           H
ATOM   2142  HE2 PHE A 134       9.796  37.235  -0.863  1.00 18.68           H
ATOM   2143  HZ  PHE A 134      10.246  38.682   0.854  1.00 19.03           H
ATOM   2144  N   VAL A 135       3.017  38.086  -2.861  1.00 13.67           N
ATOM   2145  CA  VAL A 135       1.691  37.880  -3.430  1.00 12.83           C
ATOM   2146  C   VAL A 135       1.742  36.762  -4.474  1.00 12.67           C
ATOM   2147  O   VAL A 135       2.503  36.874  -5.445  1.00 14.40           O
ATOM   2148  CB  VAL A 135       1.170  39.185  -4.072  1.00 13.74           C
ATOM   2149  CG1 VAL A 135      -0.225  38.971  -4.620  1.00 19.84           C
ATOM   2150  CG2 VAL A 135       1.211  40.359  -3.064  1.00 17.15           C
ATOM   2151  H   VAL A 135       3.608  38.340  -3.428  1.00 16.41           H
ATOM   2152  HA  VAL A 135       1.076  37.618  -2.729  1.00 15.39           H
ATOM   2153  HB  VAL A 135       1.750  39.417  -4.811  1.00 16.49           H
ATOM   2154 HG11 VAL A 135      -0.583  39.822  -4.916  1.00 23.81           H
ATOM   2155 HG12 VAL A 135      -0.178  38.354  -5.368  1.00 23.81           H
ATOM   2156 HG13 VAL A 135      -0.791  38.610  -3.920  1.00 23.81           H
ATOM   2157 HG21 VAL A 135       0.907  41.164  -3.517  1.00 20.58           H
ATOM   2158 HG22 VAL A 135       0.626  40.165  -2.315  1.00 20.58           H
ATOM   2159 HG23 VAL A 135       2.118  40.486  -2.745  1.00 20.58           H
ATOM   2160  N   THR A 136       0.901  35.712  -4.304  1.00 12.68           N
ATOM   2161  CA  THR A 136       0.753  34.681  -5.329  1.00  7.84           C
ATOM   2162  C   THR A 136      -0.564  35.086  -6.040  1.00 11.55           C
ATOM   2163  O   THR A 136      -1.680  35.160  -5.579  1.00 14.83           O
ATOM   2164  CB  THR A 136       0.565  33.260  -4.773  1.00 11.00           C
ATOM   2165  OG1 THR A 136       1.696  33.027  -3.963  1.00 12.37           O
ATOM   2166  CG2 THR A 136       0.541  32.228  -5.917  1.00 12.07           C
ATOM   2167  H   THR A 136       0.337  35.602  -3.433  1.00 15.22           H
ATOM   2168  HA  THR A 136       1.635  34.696  -6.024  1.00  9.41           H
ATOM   2169  HB  THR A 136      -0.353  33.179  -4.150  1.00 13.19           H
ATOM   2170  HG1 THR A 136       1.717  32.074  -3.618  1.00 14.85           H
ATOM   2171 HG21 THR A 136       0.522  31.210  -5.513  1.00 14.48           H
ATOM   2172 HG22 THR A 136      -0.308  32.346  -6.589  1.00 14.48           H
ATOM   2173 HG23 THR A 136       1.467  32.286  -6.508  1.00 14.48           H
ATOM   2174  N   ARG A 137      -0.331  35.398  -7.337  1.00 11.40           N
ATOM   2175  CA  ARG A 137      -1.370  35.786  -8.309  1.00 12.83           C
ATOM   2176  C   ARG A 137      -1.889  34.537  -9.004  1.00 16.58           C
ATOM   2177  O   ARG A 137      -1.245  34.002  -9.896  1.00 14.56           O
ATOM   2178  CB  ARG A 137      -0.848  36.737  -9.381  1.00 17.19           C
ATOM   2179  CG  ARG A 137      -0.359  38.048  -8.926  1.00 16.38           C
ATOM   2180  CD  ARG A 137      -1.487  38.978  -8.551  1.00 23.07           C
ATOM   2181  NE  ARG A 137      -0.979  40.304  -8.275  1.00 29.60           N
ATOM   2182  CZ  ARG A 137      -1.730  41.293  -7.823  1.00 30.96           C
ATOM   2183  NH1 ARG A 137      -1.188  42.479  -7.573  1.00 37.10           N
ATOM   2184  NH2 ARG A 137      -3.029  41.090  -7.610  1.00 36.16           N1+
ATOM   2185  H   ARG A 137       0.451  35.391  -7.687  1.00 13.68           H
ATOM   2186  HA  ARG A 137      -2.108  36.212  -7.840  1.00 15.40           H
ATOM   2187  HB2 ARG A 137      -0.124  36.298  -9.854  1.00 20.62           H
ATOM   2188  HB3 ARG A 137      -1.578  36.892  -9.996  1.00 20.62           H
ATOM   2189  HG2 ARG A 137       0.204  37.922  -8.150  1.00 19.66           H
ATOM   2190  HG3 ARG A 137       0.147  38.457  -9.644  1.00 19.66           H
ATOM   2191  HD2 ARG A 137      -2.133  39.035  -9.277  1.00 27.69           H
ATOM   2192  HD3 ARG A 137      -1.909  38.654  -7.747  1.00 27.69           H
ATOM   2193  HE  ARG A 137      -0.183  40.500  -8.541  1.00 35.52           H
ATOM   2194 HH11 ARG A 137      -0.351  42.611  -7.716  1.00 44.51           H
ATOM   2195 HH12 ARG A 137      -1.685  43.122  -7.287  1.00 44.51           H
ATOM   2196 HH21 ARG A 137      -3.385  40.322  -7.765  1.00 43.39           H
ATOM   2197 HH22 ARG A 137      -3.522  41.734  -7.318  1.00 43.39           H
ATOM   2198  N   ILE A 138      -3.070  34.075  -8.609  1.00 13.86           N
ATOM   2199  CA  ILE A 138      -3.708  32.946  -9.254  1.00 12.36           C
ATOM   2200  C   ILE A 138      -4.541  33.494 -10.411  1.00 15.13           C
ATOM   2201  O   ILE A 138      -5.390  34.372 -10.213  1.00 13.64           O
ATOM   2202  CB  ILE A 138      -4.531  32.168  -8.224  1.00 17.59           C
ATOM   2203  CG1 ILE A 138      -3.545  31.547  -7.183  1.00 18.33           C
ATOM   2204  CG2 ILE A 138      -5.431  31.119  -8.924  1.00 17.44           C
ATOM   2205  CD1 ILE A 138      -4.162  30.870  -6.058  1.00 26.57           C
ATOM   2206  H   ILE A 138      -3.515  34.380  -7.940  1.00 16.63           H
ATOM   2207  HA  ILE A 138      -3.037  32.348  -9.637  1.00 14.84           H
ATOM   2208  HB  ILE A 138      -5.086  32.805  -7.755  1.00 21.11           H
ATOM   2209 HG12 ILE A 138      -2.968  30.899  -7.623  1.00 22.00           H
ATOM   2210 HG13 ILE A 138      -2.997  32.253  -6.806  1.00 22.00           H
ATOM   2211 HG21 ILE A 138      -5.926  30.633  -8.243  1.00 20.93           H
ATOM   2212 HG22 ILE A 138      -6.057  31.575  -9.508  1.00 20.93           H
ATOM   2213 HG23 ILE A 138      -4.884  30.500  -9.427  1.00 20.93           H
ATOM   2214 HD11 ILE A 138      -3.470  30.518  -5.475  1.00 31.89           H
ATOM   2215 HD12 ILE A 138      -4.705  31.514  -5.580  1.00 31.89           H
ATOM   2216 HD13 ILE A 138      -4.716  30.145  -6.393  1.00 31.89           H
ATOM   2217  N   MET A 139      -4.216  33.054 -11.635  1.00 14.50           N
ATOM   2218  CA  MET A 139      -4.702  33.699 -12.867  1.00 14.37           C
ATOM   2219  C   MET A 139      -6.025  33.090 -13.348  1.00 16.54           C
ATOM   2220  O   MET A 139      -6.177  32.606 -14.463  1.00 19.05           O
ATOM   2221  CB  MET A 139      -3.606  33.628 -13.927  1.00 17.09           C
ATOM   2222  CG  MET A 139      -2.429  34.537 -13.530  1.00 21.95           C
ATOM   2223  SD  MET A 139      -0.920  34.227 -14.494  1.00 35.14           S
ATOM   2224  CE  MET A 139      -1.622  34.306 -16.097  1.00 27.19           C
ATOM   2225  H   MET A 139      -3.695  32.386 -11.783  1.00 17.40           H
ATOM   2226  HA  MET A 139      -4.857  34.642 -12.687  1.00 17.24           H
ATOM   2227  HB2 MET A 139      -3.282  32.712 -13.993  1.00 20.51           H
ATOM   2228  HB3 MET A 139      -3.952  33.923 -14.780  1.00 20.51           H
ATOM   2229  HG2 MET A 139      -2.688  35.467 -13.641  1.00 26.34           H
ATOM   2230  HG3 MET A 139      -2.213  34.370 -12.597  1.00 26.34           H
ATOM   2231  HE1 MET A 139      -0.905  34.400 -16.723  1.00 32.63           H
ATOM   2232  HE2 MET A 139      -2.124  33.492 -16.260  1.00 32.63           H
ATOM   2233  HE3 MET A 139      -2.204  35.080 -16.160  1.00 32.63           H
ATOM   2234  N   GLN A 140      -7.007  33.142 -12.450  1.00 14.98           N
ATOM   2235  CA  GLN A 140      -8.373  32.728 -12.723  1.00 16.89           C
ATOM   2236  C   GLN A 140      -9.250  33.415 -11.699  1.00 16.96           C
ATOM   2237  O   GLN A 140      -8.799  33.767 -10.607  1.00 11.07           O
ATOM   2238  CB  GLN A 140      -8.586  31.216 -12.620  1.00 16.32           C
ATOM   2239  CG  GLN A 140      -8.177  30.391 -13.835  1.00 26.90           C
ATOM   2240  CD  GLN A 140      -8.458  28.913 -13.631  1.00 21.96           C
ATOM   2241  OE1 GLN A 140      -9.449  28.535 -13.009  1.00 25.09           O
ATOM   2242  NE2 GLN A 140      -7.583  28.075 -14.156  1.00 28.70           N
ATOM   2243  H   GLN A 140      -6.906  33.458 -11.659  1.00 17.98           H
ATOM   2244  HA  GLN A 140      -8.647  33.014 -13.609  1.00 20.27           H
ATOM   2245  HB2 GLN A 140      -8.092  30.881 -11.847  1.00 19.58           H
ATOM   2246  HB3 GLN A 140      -9.536  31.049 -12.487  1.00 19.58           H
ATOM   2247  HG2 GLN A 140      -8.707  30.681 -14.591  1.00 32.28           H
ATOM   2248  HG3 GLN A 140      -7.232  30.522 -14.028  1.00 32.28           H
ATOM   2249 HE21 GLN A 140      -6.846  28.364 -14.499  1.00 34.44           H
ATOM   2250 HE22 GLN A 140      -7.741  27.225 -14.150  1.00 34.44           H
ATOM   2251  N   ASP A 141     -10.521  33.569 -12.067  1.00 13.36           N
ATOM   2252  CA  ASP A 141     -11.539  34.026 -11.146  1.00 12.16           C
ATOM   2253  C   ASP A 141     -12.088  32.859 -10.347  1.00 14.40           C
ATOM   2254  O   ASP A 141     -12.361  31.785 -10.908  1.00 13.93           O
ATOM   2255  CB  ASP A 141     -12.711  34.650 -11.913  1.00 13.59           C
ATOM   2256  CG  ASP A 141     -12.366  35.966 -12.538  1.00 23.12           C
ATOM   2257  OD1 ASP A 141     -13.026  36.274 -13.546  1.00 20.73           O
ATOM   2258  OD2 ASP A 141     -11.443  36.662 -12.083  1.00 22.20           O1-
ATOM   2259  H   ASP A 141     -10.813  33.404 -12.852  1.00 16.04           H
ATOM   2260  HA  ASP A 141     -11.167  34.687 -10.532  1.00 14.59           H
ATOM   2261  HB2 ASP A 141     -12.957  34.040 -12.621  1.00 16.31           H
ATOM   2262  HB3 ASP A 141     -13.465  34.764 -11.319  1.00 16.31           H
ATOM   2263  N   PHE A 142     -12.380  33.102  -9.063  1.00 12.08           N
ATOM   2264  CA  PHE A 142     -13.031  32.096  -8.234  1.00 14.17           C
ATOM   2265  C   PHE A 142     -14.012  32.781  -7.303  1.00 13.02           C
ATOM   2266  O   PHE A 142     -13.684  33.800  -6.706  1.00 13.19           O
ATOM   2267  CB  PHE A 142     -12.040  31.283  -7.352  1.00 13.15           C
ATOM   2268  CG  PHE A 142     -11.141  30.362  -8.123  1.00 15.24           C
ATOM   2269  CD1 PHE A 142     -11.558  29.075  -8.434  1.00 17.15           C
ATOM   2270  CD2 PHE A 142      -9.891  30.783  -8.532  1.00 15.13           C
ATOM   2271  CE1 PHE A 142     -10.739  28.222  -9.132  1.00 13.14           C
ATOM   2272  CE2 PHE A 142      -9.078  29.950  -9.240  1.00 12.48           C
ATOM   2273  CZ  PHE A 142      -9.506  28.662  -9.547  1.00 16.61           C
ATOM   2274  H   PHE A 142     -12.202  33.833  -8.655  1.00 14.50           H
ATOM   2275  HA  PHE A 142     -13.525  31.470  -8.786  1.00 17.00           H
ATOM   2276  HB2 PHE A 142     -11.476  31.916  -6.872  1.00 15.78           H
ATOM   2277  HB3 PHE A 142     -12.545  30.742  -6.728  1.00 15.78           H
ATOM   2278  HD1 PHE A 142     -12.403  28.788  -8.156  1.00 20.58           H
ATOM   2279  HD2 PHE A 142      -9.605  31.647  -8.335  1.00 18.16           H
ATOM   2280  HE1 PHE A 142     -11.030  27.364  -9.341  1.00 15.77           H
ATOM   2281  HE2 PHE A 142      -8.238  30.247  -9.511  1.00 14.98           H
ATOM   2282  HZ  PHE A 142      -8.947  28.092 -10.022  1.00 19.94           H
ATOM   2283  N   GLU A 143     -15.176  32.172  -7.133  1.00 11.06           N
ATOM   2284  CA  GLU A 143     -16.165  32.678  -6.188  1.00 11.29           C
ATOM   2285  C   GLU A 143     -15.543  32.694  -4.806  1.00 10.53           C
ATOM   2286  O   GLU A 143     -14.934  31.703  -4.377  1.00 12.92           O
ATOM   2287  CB  GLU A 143     -17.432  31.783  -6.227  1.00 18.11           C
ATOM   2288  CG  GLU A 143     -18.749  32.445  -6.575  1.00 31.43           C
ATOM   2289  CD  GLU A 143     -19.833  31.390  -6.858  1.00 31.85           C
ATOM   2290  OE1 GLU A 143     -20.500  31.413  -7.926  1.00 42.15           O
ATOM   2291  OE2 GLU A 143     -19.946  30.501  -6.005  1.00 32.78           O1-
ATOM   2292  H   GLU A 143     -15.398  31.445  -7.530  1.00 13.28           H
ATOM   2293  HA  GLU A 143     -16.400  33.593  -6.426  1.00 13.54           H
ATOM   2294  HB2 GLU A 143     -17.299  31.094  -6.892  1.00 21.73           H
ATOM   2295  HB3 GLU A 143     -17.547  31.358  -5.363  1.00 21.73           H
ATOM   2296  HG2 GLU A 143     -19.066  32.959  -5.809  1.00 37.71           H
ATOM   2297  HG3 GLU A 143     -18.648  33.017  -7.352  1.00 37.71           H
ATOM   2298  N   SER A 144     -15.619  33.842  -4.140  1.00 10.07           N
ATOM   2299  CA  SER A 144     -14.984  34.066  -2.855  1.00  9.40           C
ATOM   2300  C   SER A 144     -15.908  34.852  -1.920  1.00 14.21           C
ATOM   2301  O   SER A 144     -16.852  35.502  -2.358  1.00 12.80           O
ATOM   2302  CB  SER A 144     -13.678  34.838  -3.053  1.00 11.87           C
ATOM   2303  OG  SER A 144     -12.785  34.128  -3.890  1.00 11.21           O
ATOM   2304  H   SER A 144     -16.028  34.532  -4.440  1.00 12.08           H
ATOM   2305  HA  SER A 144     -14.779  33.216  -2.447  1.00 11.28           H
ATOM   2306  HB2 SER A 144     -13.875  35.690  -3.459  1.00 14.24           H
ATOM   2307  HB3 SER A 144     -13.262  34.940  -2.183  1.00 14.24           H
ATOM   2308  HG  SER A 144     -13.144  33.938  -4.614  1.00 13.45           H
ATOM   2309  N   ASP A 145     -15.620  34.794  -0.611  1.00  9.29           N
ATOM   2310  CA  ASP A 145     -16.364  35.582   0.351  1.00 11.97           C
ATOM   2311  C   ASP A 145     -15.444  36.353   1.276  1.00 14.05           C
ATOM   2312  O   ASP A 145     -15.933  37.091   2.134  1.00 13.40           O
ATOM   2313  CB  ASP A 145     -17.350  34.715   1.155  1.00 14.77           C
ATOM   2314  CG  ASP A 145     -16.705  33.601   1.922  1.00 15.66           C
ATOM   2315  OD1 ASP A 145     -15.551  33.684   2.338  1.00 12.67           O
ATOM   2316  OD2 ASP A 145     -17.394  32.613   2.137  1.00 17.28           O1-
ATOM   2317  H   ASP A 145     -15.036  34.279  -0.262  1.00 11.15           H
ATOM   2318  HA  ASP A 145     -16.900  36.235  -0.134  1.00 14.37           H
ATOM   2319  HB2 ASP A 145     -17.829  35.279   1.786  1.00 17.73           H
ATOM   2320  HB3 ASP A 145     -17.977  34.305   0.535  1.00 17.73           H
ATOM   2321  N   THR A 146     -14.139  36.280   1.044  1.00 11.12           N
ATOM   2322  CA  THR A 146     -13.135  37.054   1.734  1.00 13.24           C
ATOM   2323  C   THR A 146     -12.096  37.475   0.719  1.00  9.01           C
ATOM   2324  O   THR A 146     -11.758  36.679  -0.143  1.00 11.96           O
ATOM   2325  CB  THR A 146     -12.447  36.258   2.856  1.00 21.51           C
ATOM   2326  OG1 THR A 146     -13.392  35.431   3.531  1.00 33.04           O
ATOM   2327  CG2 THR A 146     -11.939  37.274   3.844  1.00 19.84           C
ATOM   2328  H   THR A 146     -13.786  35.733   0.472  1.00 13.35           H
ATOM   2329  HA  THR A 146     -13.538  37.852   2.113  1.00 15.89           H
ATOM   2330  HB  THR A 146     -11.714  35.715   2.525  1.00 25.81           H
ATOM   2331  HG1 THR A 146     -13.179  34.627   3.427  1.00 39.65           H
ATOM   2332 HG21 THR A 146     -11.312  36.812   4.400  1.00 23.81           H
ATOM   2333 HG22 THR A 146     -11.504  38.006   3.384  1.00 23.81           H
ATOM   2334 HG23 THR A 146     -12.672  37.620   4.382  1.00 23.81           H
ATOM   2335  N   PHE A 147     -11.599  38.714   0.846  1.00 10.21           N
ATOM   2336  CA  PHE A 147     -10.881  39.384  -0.224  1.00  9.42           C
ATOM   2337  C   PHE A 147      -9.657  40.081   0.341  1.00 14.43           C
ATOM   2338  O   PHE A 147      -9.622  40.454   1.503  1.00 16.84           O
ATOM   2339  CB  PHE A 147     -11.776  40.403  -0.948  1.00 13.92           C
ATOM   2340  CG  PHE A 147     -12.901  39.760  -1.654  1.00 12.88           C
ATOM   2341  CD1 PHE A 147     -14.046  39.435  -0.984  1.00 15.63           C
ATOM   2342  CD2 PHE A 147     -12.784  39.393  -2.977  1.00  9.71           C
ATOM   2343  CE1 PHE A 147     -15.053  38.785  -1.628  1.00 13.35           C
ATOM   2344  CE2 PHE A 147     -13.797  38.749  -3.618  1.00 11.70           C
ATOM   2345  CZ  PHE A 147     -14.940  38.436  -2.938  1.00 13.99           C
ATOM   2346  H   PHE A 147     -11.685  39.198   1.546  1.00 12.25           H
ATOM   2347  HA  PHE A 147     -10.575  38.738  -0.874  1.00 11.31           H
ATOM   2348  HB2 PHE A 147     -12.144  41.013  -0.283  1.00 16.70           H
ATOM   2349  HB3 PHE A 147     -11.252  40.888  -1.599  1.00 16.70           H
ATOM   2350  HD1 PHE A 147     -14.133  39.656  -0.085  1.00 18.76           H
ATOM   2351  HD2 PHE A 147     -12.000  39.597  -3.434  1.00 11.65           H
ATOM   2352  HE1 PHE A 147     -15.834  38.577  -1.165  1.00 16.02           H
ATOM   2353  HE2 PHE A 147     -13.707  38.519  -4.510  1.00 14.04           H
ATOM   2354  HZ  PHE A 147     -15.640  38.007  -3.365  1.00 16.78           H
ATOM   2355  N   PHE A 148      -8.678  40.218  -0.487  1.00 12.86           N
ATOM   2356  CA  PHE A 148      -7.473  41.020  -0.287  1.00 14.15           C
ATOM   2357  C   PHE A 148      -7.716  42.421  -0.812  1.00 16.80           C
ATOM   2358  O   PHE A 148      -8.266  42.585  -1.900  1.00 20.24           O
ATOM   2359  CB  PHE A 148      -6.282  40.397  -1.019  1.00 16.39           C
ATOM   2360  CG  PHE A 148      -4.919  40.995  -0.663  1.00 16.19           C
ATOM   2361  CD1 PHE A 148      -4.388  40.828   0.601  1.00 16.96           C
ATOM   2362  CD2 PHE A 148      -4.163  41.645  -1.624  1.00 22.28           C
ATOM   2363  CE1 PHE A 148      -3.142  41.324   0.920  1.00 19.93           C
ATOM   2364  CE2 PHE A 148      -2.927  42.139  -1.320  1.00 23.70           C
ATOM   2365  CZ  PHE A 148      -2.416  41.983  -0.041  1.00 18.76           C
ATOM   2366  H   PHE A 148      -8.676  39.821  -1.246  1.00 15.43           H
ATOM   2367  HA  PHE A 148      -7.262  41.043   0.655  1.00 16.98           H
ATOM   2368  HB2 PHE A 148      -6.244  39.461  -0.773  1.00 19.67           H
ATOM   2369  HB3 PHE A 148      -6.420  40.475  -1.977  1.00 19.67           H
ATOM   2370  HD1 PHE A 148      -4.880  40.377   1.255  1.00 20.35           H
ATOM   2371  HD2 PHE A 148      -4.491  41.756  -2.486  1.00 26.74           H
ATOM   2372  HE1 PHE A 148      -2.800  41.218   1.775  1.00 23.91           H
ATOM   2373  HE2 PHE A 148      -2.428  42.590  -1.968  1.00 28.44           H
ATOM   2374  HZ  PHE A 148      -1.579  42.324   0.165  1.00 22.51           H
ATOM   2375  N   PRO A 149      -7.307  43.446  -0.067  1.00 21.48           N
ATOM   2376  CA  PRO A 149      -7.533  44.820  -0.533  1.00 27.28           C
ATOM   2377  C   PRO A 149      -6.707  45.151  -1.763  1.00 29.21           C
ATOM   2378  O   PRO A 149      -5.698  44.520  -2.076  1.00 25.80           O
ATOM   2379  CB  PRO A 149      -7.104  45.668   0.659  1.00 37.54           C
ATOM   2380  CG  PRO A 149      -6.085  44.847   1.333  1.00 37.64           C
ATOM   2381  CD  PRO A 149      -6.626  43.428   1.240  1.00 29.34           C
ATOM   2382  HA  PRO A 149      -8.473  44.974  -0.718  1.00 32.73           H
ATOM   2383  HB2 PRO A 149      -6.717  46.499   0.339  1.00 45.05           H
ATOM   2384  HB3 PRO A 149      -7.866  45.823   1.234  1.00 45.05           H
ATOM   2385  HG2 PRO A 149      -5.257  44.924   0.835  1.00 45.17           H
ATOM   2386  HG3 PRO A 149      -5.962  45.120   2.251  1.00 45.17           H
ATOM   2387  HD2 PRO A 149      -5.896  42.799   1.242  1.00 35.20           H
ATOM   2388  HD3 PRO A 149      -7.256  43.256   1.957  1.00 35.20           H
ATOM   2389  N   GLU A 150      -7.164  46.155  -2.492  1.00 30.19           N
ATOM   2390  CA  GLU A 150      -6.365  46.663  -3.599  1.00 38.77           C
ATOM   2391  C   GLU A 150      -4.994  47.100  -3.093  1.00 30.68           C
ATOM   2392  O   GLU A 150      -4.833  47.507  -1.941  1.00 33.01           O
ATOM   2393  CB  GLU A 150      -7.066  47.842  -4.287  1.00 46.52           C
ATOM   2394  CG  GLU A 150      -8.038  47.449  -5.401  1.00 55.31           C
ATOM   2395  CD  GLU A 150      -8.384  48.632  -6.304  1.00 68.57           C
ATOM   2396  OE1 GLU A 150      -8.122  49.791  -5.885  1.00 60.37           O
ATOM   2397  OE2 GLU A 150      -8.907  48.399  -7.423  1.00 58.49           O1-
ATOM   2398  H   GLU A 150      -7.914  46.558  -2.365  1.00 36.22           H
ATOM   2399  HA  GLU A 150      -6.223  45.957  -4.248  1.00 46.52           H
ATOM   2400  HB2 GLU A 150      -7.559  48.343  -3.617  1.00 55.82           H
ATOM   2401  HB3 GLU A 150      -6.387  48.416  -4.678  1.00 55.82           H
ATOM   2402  HG2 GLU A 150      -7.642  46.752  -5.946  1.00 66.37           H
ATOM   2403  HG3 GLU A 150      -8.864  47.128  -5.003  1.00 66.37           H
ATOM   2404  N   ILE A 151      -3.989  46.936  -3.945  1.00 30.15           N
ATOM   2405  CA  ILE A 151      -2.633  47.404  -3.671  1.00 33.39           C
ATOM   2406  C   ILE A 151      -2.490  48.707  -4.428  1.00 34.11           C
ATOM   2407  O   ILE A 151      -2.477  48.710  -5.666  1.00 34.48           O
ATOM   2408  CB  ILE A 151      -1.555  46.404  -4.119  1.00 32.33           C
ATOM   2409  CG1 ILE A 151      -1.624  45.132  -3.287  1.00 35.58           C
ATOM   2410  CG2 ILE A 151      -0.162  47.005  -3.975  1.00 30.61           C
ATOM   2411  CD1 ILE A 151      -1.201  43.979  -4.043  1.00 32.40           C
ATOM   2412  H   ILE A 151      -4.072  46.552  -4.710  1.00 36.18           H
ATOM   2413  HA  ILE A 151      -2.517  47.584  -2.724  1.00 40.07           H
ATOM   2414  HB  ILE A 151      -1.701  46.178  -5.052  1.00 38.79           H
ATOM   2415 HG12 ILE A 151      -1.031  45.223  -2.522  1.00 42.70           H
ATOM   2416 HG13 ILE A 151      -2.535  44.981  -2.991  1.00 42.70           H
ATOM   2417 HG21 ILE A 151       0.494  46.329  -4.203  1.00 36.74           H
ATOM   2418 HG22 ILE A 151      -0.073  47.763  -4.572  1.00 36.74           H
ATOM   2419 HG23 ILE A 151      -0.033  47.292  -3.058  1.00 36.74           H
ATOM   2420 HD11 ILE A 151      -1.231  43.197  -3.473  1.00 38.88           H
ATOM   2421 HD12 ILE A 151      -1.804  43.863  -4.795  1.00 38.88           H
ATOM   2422 HD13 ILE A 151      -0.297  44.134  -4.357  1.00 38.88           H
ATOM   2423  N   ASP A 152      -2.405  49.798  -3.682  1.00 35.96           N
ATOM   2424  CA  ASP A 152      -2.052  51.090  -4.254  1.00 40.24           C
ATOM   2425  C   ASP A 152      -0.689  50.990  -4.925  1.00 40.25           C
ATOM   2426  O   ASP A 152       0.342  51.039  -4.243  1.00 36.09           O
ATOM   2427  CB  ASP A 152      -2.045  52.152  -3.164  1.00 42.20           C
ATOM   2428  CG  ASP A 152      -2.021  53.559  -3.724  1.00 54.54           C
ATOM   2429  OD1 ASP A 152      -2.459  53.752  -4.884  1.00 52.87           O
ATOM   2430  OD2 ASP A 152      -1.556  54.466  -3.002  1.00 56.31           O1-
ATOM   2431  H   ASP A 152      -2.560  49.817  -2.835  1.00 43.15           H
ATOM   2432  HA  ASP A 152      -2.705  51.345  -4.922  1.00 48.29           H
ATOM   2433  HB2 ASP A 152      -2.839  52.051  -2.612  1.00 50.64           H
ATOM   2434  HB3 ASP A 152      -1.249  52.029  -2.621  1.00 50.64           H
ATOM   2435  N   LEU A 153      -0.679  50.838  -6.254  1.00 39.42           N
ATOM   2436  CA  LEU A 153       0.552  50.550  -6.972  1.00 40.91           C
ATOM   2437  C   LEU A 153       1.447  51.767  -7.046  1.00 49.76           C
ATOM   2438  O   LEU A 153       2.635  51.641  -7.359  1.00 55.74           O
ATOM   2439  CB  LEU A 153       0.246  50.042  -8.381  1.00 47.68           C
ATOM   2440  CG  LEU A 153       0.127  48.537  -8.627  1.00 52.20           C
ATOM   2441  CD1 LEU A 153       0.010  48.213 -10.139  1.00 52.45           C
ATOM   2442  CD2 LEU A 153       1.298  47.804  -8.039  1.00 47.64           C
ATOM   2443  H   LEU A 153      -1.374  50.904  -6.757  1.00 47.30           H
ATOM   2444  HA  LEU A 153       1.032  49.859  -6.496  1.00 49.09           H
ATOM   2445  HB2 LEU A 153      -0.610  50.416  -8.639  1.00 57.22           H
ATOM   2446  HB3 LEU A 153       0.933  50.373  -8.976  1.00 57.22           H
ATOM   2447  HG  LEU A 153      -0.675  48.208  -8.188  1.00 62.64           H
ATOM   2448 HD11 LEU A 153       0.015  47.248 -10.259  1.00 62.94           H
ATOM   2449 HD12 LEU A 153      -0.821  48.577 -10.485  1.00 62.94           H
ATOM   2450 HD13 LEU A 153       0.763  48.602 -10.611  1.00 62.94           H
ATOM   2451 HD21 LEU A 153       1.311  46.899  -8.394  1.00 57.16           H
ATOM   2452 HD22 LEU A 153       2.111  48.268  -8.291  1.00 57.16           H
ATOM   2453 HD23 LEU A 153       1.212  47.781  -7.074  1.00 57.16           H
ATOM   2454  N   GLU A 154       0.902  52.942  -6.773  1.00 51.04           N
ATOM   2455  CA  GLU A 154       1.746  54.121  -6.657  1.00 61.17           C
ATOM   2456  C   GLU A 154       2.508  54.117  -5.338  1.00 55.00           C
ATOM   2457  O   GLU A 154       3.584  54.716  -5.236  1.00 58.17           O
ATOM   2458  CB  GLU A 154       0.894  55.386  -6.795  1.00 64.54           C
ATOM   2459  CG  GLU A 154       0.136  55.482  -8.130  1.00 72.93           C
ATOM   2460  CD  GLU A 154      -0.858  56.637  -8.147  1.00 81.09           C
ATOM   2461  OE1 GLU A 154      -1.034  57.284  -7.086  1.00 70.50           O
ATOM   2462  OE2 GLU A 154      -1.461  56.893  -9.217  1.00 81.88           O1-
ATOM   2463  H   GLU A 154       0.059  53.083  -6.670  1.00 61.24           H
ATOM   2464  HA  GLU A 154       2.382  54.112  -7.389  1.00 73.40           H
ATOM   2465  HB2 GLU A 154       0.235  55.394  -6.084  1.00 77.44           H
ATOM   2466  HB3 GLU A 154       1.466  56.165  -6.723  1.00 77.44           H
ATOM   2467  HG2 GLU A 154       0.770  55.611  -8.856  1.00 87.51           H
ATOM   2468  HG3 GLU A 154      -0.363  54.661  -8.278  1.00 87.51           H
ATOM   2469  N   LYS A 155       1.974  53.441  -4.318  1.00 48.44           N
ATOM   2470  CA  LYS A 155       2.628  53.414  -3.014  1.00 42.82           C
ATOM   2471  C   LYS A 155       3.440  52.145  -2.739  1.00 43.04           C
ATOM   2472  O   LYS A 155       4.333  52.159  -1.882  1.00 41.51           O
ATOM   2473  CB  LYS A 155       1.604  53.576  -1.906  1.00 45.21           C
ATOM   2474  CG  LYS A 155       2.287  53.335  -0.558  1.00 58.93           C
ATOM   2475  CD  LYS A 155       1.387  53.397   0.604  1.00 64.94           C
ATOM   2476  CE  LYS A 155       0.670  54.699   0.692  1.00 63.53           C
ATOM   2477  NZ  LYS A 155      -0.409  54.485   1.636  1.00 55.49           N1+
ATOM   2478  H   LYS A 155       1.228  53.013  -4.349  1.00 58.12           H
ATOM   2479  HA  LYS A 155       3.236  54.164  -2.965  1.00 51.38           H
ATOM   2480  HB2 LYS A 155       1.250  54.474  -1.949  1.00 54.25           H
ATOM   2481  HB3 LYS A 155       0.896  52.924  -2.023  1.00 54.25           H
ATOM   2482  HG2 LYS A 155       2.618  52.430  -0.512  1.00 70.71           H
ATOM   2483  HG3 LYS A 155       3.011  53.968  -0.451  1.00 70.71           H
ATOM   2484  HD2 LYS A 155       0.740  52.677   0.528  1.00 77.93           H
ATOM   2485  HD3 LYS A 155       1.929  53.281   1.400  1.00 77.93           H
ATOM   2486  HE2 LYS A 155       1.268  55.388   1.023  1.00 76.23           H
ATOM   2487  HE3 LYS A 155       0.283  54.946  -0.160  1.00 76.23           H
ATOM   2488  HZ1 LYS A 155      -0.889  55.227   1.720  1.00 66.59           H
ATOM   2489  HZ2 LYS A 155      -0.929  53.822   1.346  1.00 66.59           H
ATOM   2490  HZ3 LYS A 155      -0.066  54.259   2.426  1.00 66.59           H
ATOM   2491  N   TYR A 156       3.119  51.030  -3.385  1.00 43.25           N
ATOM   2492  CA  TYR A 156       3.973  49.852  -3.324  1.00 36.57           C
ATOM   2493  C   TYR A 156       4.712  49.744  -4.633  1.00 32.96           C
ATOM   2494  O   TYR A 156       4.142  49.991  -5.701  1.00 41.78           O
ATOM   2495  CB  TYR A 156       3.157  48.582  -3.077  1.00 32.33           C
ATOM   2496  CG  TYR A 156       2.613  48.538  -1.702  1.00 37.78           C
ATOM   2497  CD1 TYR A 156       1.442  49.196  -1.393  1.00 32.24           C
ATOM   2498  CD2 TYR A 156       3.277  47.852  -0.703  1.00 32.88           C
ATOM   2499  CE1 TYR A 156       0.939  49.172  -0.128  1.00 38.86           C
ATOM   2500  CE2 TYR A 156       2.782  47.808   0.554  1.00 32.62           C
ATOM   2501  CZ  TYR A 156       1.612  48.480   0.844  1.00 35.13           C
ATOM   2502  OH  TYR A 156       1.104  48.444   2.121  1.00 42.11           O
ATOM   2503  H   TYR A 156       2.402  50.920  -3.864  1.00 51.90           H
ATOM   2504  HA  TYR A 156       4.626  49.941  -2.612  1.00 43.88           H
ATOM   2505  HB2 TYR A 156       2.406  48.551  -3.689  1.00 38.80           H
ATOM   2506  HB3 TYR A 156       3.721  47.805  -3.184  1.00 38.80           H
ATOM   2507  HD1 TYR A 156       0.993  49.663  -2.058  1.00 38.69           H
ATOM   2508  HD2 TYR A 156       4.070  47.403  -0.903  1.00 39.46           H
ATOM   2509  HE1 TYR A 156       0.146  49.616   0.071  1.00 46.64           H
ATOM   2510  HE2 TYR A 156       3.240  47.344   1.220  1.00 39.14           H
ATOM   2511  HH  TYR A 156       0.537  49.054   2.224  1.00 50.53           H
ATOM   2512  N   LYS A 157       5.981  49.395  -4.549  1.00 31.98           N
ATOM   2513  CA  LYS A 157       6.762  49.112  -5.733  1.00 29.89           C
ATOM   2514  C   LYS A 157       6.969  47.613  -5.873  1.00 30.85           C
ATOM   2515  O   LYS A 157       7.274  46.922  -4.895  1.00 28.36           O
ATOM   2516  CB  LYS A 157       8.107  49.839  -5.688  1.00 37.65           C
ATOM   2517  CG  LYS A 157       9.226  49.055  -6.323  1.00 45.26           C
ATOM   2518  CD  LYS A 157      10.383  49.928  -6.757  1.00 57.11           C
ATOM   2519  CE  LYS A 157      11.425  49.104  -7.551  1.00 55.11           C
ATOM   2520  NZ  LYS A 157      12.333  48.323  -6.651  1.00 54.31           N1+
ATOM   2521  H   LYS A 157       6.415  49.319  -3.809  1.00 38.37           H
ATOM   2522  HA  LYS A 157       6.282  49.414  -6.514  1.00 35.87           H
ATOM   2523  HB2 LYS A 157       8.023  50.674  -6.173  1.00 45.18           H
ATOM   2524  HB3 LYS A 157       8.352  50.022  -4.765  1.00 45.18           H
ATOM   2525  HG2 LYS A 157       9.560  48.415  -5.676  1.00 54.31           H
ATOM   2526  HG3 LYS A 157       8.902  48.606  -7.119  1.00 54.31           H
ATOM   2527  HD2 LYS A 157      10.047  50.637  -7.329  1.00 68.54           H
ATOM   2528  HD3 LYS A 157      10.808  50.300  -5.968  1.00 68.54           H
ATOM   2529  HE2 LYS A 157      10.962  48.476  -8.130  1.00 66.14           H
ATOM   2530  HE3 LYS A 157      11.967  49.704  -8.086  1.00 66.14           H
ATOM   2531  HZ1 LYS A 157      13.173  48.602  -6.750  1.00 65.17           H
ATOM   2532  HZ2 LYS A 157      12.089  48.436  -5.802  1.00 65.17           H
ATOM   2533  HZ3 LYS A 157      12.290  47.457  -6.852  1.00 65.17           H
ATOM   2534  N   LEU A 158       6.836  47.139  -7.114  1.00 28.47           N
ATOM   2535  CA  LEU A 158       7.062  45.749  -7.471  1.00 25.75           C
ATOM   2536  C   LEU A 158       8.550  45.475  -7.638  1.00 36.32           C
ATOM   2537  O   LEU A 158       9.213  46.103  -8.472  1.00 37.23           O
ATOM   2538  CB  LEU A 158       6.314  45.446  -8.759  1.00 27.27           C
ATOM   2539  CG  LEU A 158       6.385  44.048  -9.340  1.00 31.15           C
ATOM   2540  CD1 LEU A 158       5.714  43.083  -8.397  1.00 24.25           C
ATOM   2541  CD2 LEU A 158       5.705  44.079 -10.710  1.00 34.69           C
ATOM   2542  H   LEU A 158       6.607  47.622  -7.782  1.00 34.16           H
ATOM   2543  HA  LEU A 158       6.709  45.175  -6.771  1.00 30.90           H
ATOM   2544  HB2 LEU A 158       5.373  45.625  -8.611  1.00 32.73           H
ATOM   2545  HB3 LEU A 158       6.649  46.050  -9.440  1.00 32.73           H
ATOM   2546  HG  LEU A 158       7.311  43.779  -9.448  1.00 37.38           H
ATOM   2547 HD11 LEU A 158       5.761  42.189  -8.773  1.00 29.10           H
ATOM   2548 HD12 LEU A 158       6.174  43.110  -7.543  1.00 29.10           H
ATOM   2549 HD13 LEU A 158       4.790  43.354  -8.288  1.00 29.10           H
ATOM   2550 HD21 LEU A 158       5.723  43.190 -11.103  1.00 41.63           H
ATOM   2551 HD22 LEU A 158       4.788  44.376 -10.596  1.00 41.63           H
ATOM   2552 HD23 LEU A 158       6.181  44.700 -11.284  1.00 41.63           H
ATOM   2553  N   LEU A 159       9.069  44.534  -6.866  1.00 24.40           N
ATOM   2554  CA  LEU A 159      10.472  44.170  -6.958  1.00 29.73           C
ATOM   2555  C   LEU A 159      10.687  43.218  -8.135  1.00 32.02           C
ATOM   2556  O   LEU A 159      10.020  42.185  -8.213  1.00 31.97           O
ATOM   2557  CB  LEU A 159      10.938  43.542  -5.662  1.00 30.26           C
ATOM   2558  CG  LEU A 159      11.450  44.456  -4.530  1.00 36.31           C
ATOM   2559  CD1 LEU A 159      10.770  45.783  -4.457  1.00 38.30           C
ATOM   2560  CD2 LEU A 159      11.318  43.766  -3.199  1.00 30.07           C
ATOM   2561  H   LEU A 159       8.630  44.087  -6.274  1.00 29.28           H
ATOM   2562  HA  LEU A 159      10.980  44.982  -7.095  1.00 35.67           H
ATOM   2563  HB2 LEU A 159      10.187  43.049  -5.297  1.00 36.32           H
ATOM   2564  HB3 LEU A 159      11.649  42.916  -5.879  1.00 36.32           H
ATOM   2565  HG  LEU A 159      12.396  44.624  -4.675  1.00 43.57           H
ATOM   2566 HD11 LEU A 159      11.113  46.270  -3.692  1.00 45.95           H
ATOM   2567 HD12 LEU A 159      10.958  46.278  -5.269  1.00 45.95           H
ATOM   2568 HD13 LEU A 159       9.815  45.644  -4.356  1.00 45.95           H
ATOM   2569 HD21 LEU A 159      11.698  44.330  -2.508  1.00 36.08           H
ATOM   2570 HD22 LEU A 159      10.381  43.615  -3.016  1.00 36.08           H
ATOM   2571 HD23 LEU A 159      11.790  42.919  -3.240  1.00 36.08           H
ATOM   2572  N   PRO A 160      11.561  43.534  -9.078  1.00 27.74           N
ATOM   2573  CA  PRO A 160      11.697  42.656 -10.242  1.00 24.14           C
ATOM   2574  C   PRO A 160      12.204  41.294  -9.885  1.00 24.68           C
ATOM   2575  O   PRO A 160      11.866  40.330 -10.569  1.00 29.76           O
ATOM   2576  CB  PRO A 160      12.691  43.410 -11.138  1.00 34.70           C
ATOM   2577  CG  PRO A 160      12.525  44.795 -10.771  1.00 36.54           C
ATOM   2578  CD  PRO A 160      12.251  44.812  -9.278  1.00 29.72           C
ATOM   2579  HA  PRO A 160      10.843  42.566 -10.694  1.00 28.97           H
ATOM   2580  HB2 PRO A 160      13.599  43.125 -10.946  1.00 41.64           H
ATOM   2581  HB3 PRO A 160      12.475  43.271 -12.072  1.00 41.64           H
ATOM   2582  HG2 PRO A 160      13.347  45.270 -10.974  1.00 43.85           H
ATOM   2583  HG3 PRO A 160      11.779  45.178 -11.263  1.00 43.85           H
ATOM   2584  HD2 PRO A 160      13.083  44.844  -8.783  1.00 35.67           H
ATOM   2585  HD3 PRO A 160      11.662  45.546  -9.052  1.00 35.67           H
ATOM   2586  N   GLU A 161      12.990  41.172  -8.815  1.00 27.99           N
ATOM   2587  CA  GLU A 161      13.361  39.852  -8.335  1.00 29.98           C
ATOM   2588  C   GLU A 161      13.687  39.919  -6.851  1.00 23.56           C
ATOM   2589  O   GLU A 161      13.891  40.989  -6.275  1.00 28.60           O
ATOM   2590  CB  GLU A 161      14.536  39.277  -9.136  1.00 29.79           C
ATOM   2591  CG  GLU A 161      15.801  40.129  -9.122  1.00 24.07           C
ATOM   2592  CD  GLU A 161      15.790  41.221 -10.156  1.00 25.48           C
ATOM   2593  OE1 GLU A 161      16.060  42.388  -9.784  1.00 34.66           O
ATOM   2594  OE2 GLU A 161      15.469  40.898 -11.325  1.00 32.58           O1-
ATOM   2595  H   GLU A 161      13.298  41.828  -8.350  1.00 33.59           H
ATOM   2596  HA  GLU A 161      12.601  39.258  -8.446  1.00 35.98           H
ATOM   2597  HB2 GLU A 161      14.755  38.408  -8.767  1.00 35.74           H
ATOM   2598  HB3 GLU A 161      14.260  39.175 -10.063  1.00 35.74           H
ATOM   2599  HG2 GLU A 161      15.898  40.557  -8.255  1.00 28.89           H
ATOM   2600  HG3 GLU A 161      16.567  39.562  -9.307  1.00 28.89           H
ATOM   2601  N   TYR A 162      13.727  38.749  -6.234  1.00 23.67           N
ATOM   2602  CA  TYR A 162      13.961  38.686  -4.812  1.00 21.32           C
ATOM   2603  C   TYR A 162      14.513  37.305  -4.546  1.00 16.37           C
ATOM   2604  O   TYR A 162      14.076  36.349  -5.200  1.00 15.11           O
ATOM   2605  CB  TYR A 162      12.658  38.961  -4.018  1.00 23.53           C
ATOM   2606  CG  TYR A 162      12.938  39.243  -2.560  1.00 21.68           C
ATOM   2607  CD1 TYR A 162      13.341  40.512  -2.149  1.00 24.87           C
ATOM   2608  CD2 TYR A 162      12.885  38.237  -1.610  1.00 21.72           C
ATOM   2609  CE1 TYR A 162      13.650  40.779  -0.841  1.00 28.28           C
ATOM   2610  CE2 TYR A 162      13.206  38.506  -0.251  1.00 21.59           C
ATOM   2611  CZ  TYR A 162      13.575  39.786   0.100  1.00 25.68           C
ATOM   2612  OH  TYR A 162      13.911  40.109   1.396  1.00 37.55           O
ATOM   2613  H   TYR A 162      13.631  37.984  -6.610  1.00 28.40           H
ATOM   2614  HA  TYR A 162      14.630  39.342  -4.563  1.00 25.59           H
ATOM   2615  HB2 TYR A 162      12.222  39.742  -4.392  1.00 28.23           H
ATOM   2616  HB3 TYR A 162      12.067  38.195  -4.073  1.00 28.23           H
ATOM   2617  HD1 TYR A 162      13.399  41.198  -2.778  1.00 29.85           H
ATOM   2618  HD2 TYR A 162      12.635  37.380  -1.871  1.00 26.06           H
ATOM   2619  HE1 TYR A 162      13.906  41.637  -0.590  1.00 33.94           H
ATOM   2620  HE2 TYR A 162      13.159  37.838   0.395  1.00 25.90           H
ATOM   2621  HH  TYR A 162      14.091  39.417   1.833  1.00 45.06           H
ATOM   2622  N   PRO A 163      15.499  37.151  -3.660  1.00 16.81           N
ATOM   2623  CA  PRO A 163      16.095  35.839  -3.472  1.00 14.90           C
ATOM   2624  C   PRO A 163      15.053  34.843  -3.023  1.00 22.50           C
ATOM   2625  O   PRO A 163      14.196  35.151  -2.193  1.00 22.48           O
ATOM   2626  CB  PRO A 163      17.152  36.079  -2.388  1.00 20.01           C
ATOM   2627  CG  PRO A 163      16.731  37.277  -1.752  1.00 16.67           C
ATOM   2628  CD  PRO A 163      16.195  38.130  -2.833  1.00 17.34           C
ATOM   2629  HA  PRO A 163      16.514  35.541  -4.296  1.00 17.88           H
ATOM   2630  HB2 PRO A 163      17.162  35.335  -1.768  1.00 24.02           H
ATOM   2631  HB3 PRO A 163      18.021  36.204  -2.800  1.00 24.02           H
ATOM   2632  HG2 PRO A 163      16.027  37.061  -1.125  1.00 20.01           H
ATOM   2633  HG3 PRO A 163      17.478  37.688  -1.291  1.00 20.01           H
ATOM   2634  HD2 PRO A 163      15.583  38.794  -2.489  1.00 20.80           H
ATOM   2635  HD3 PRO A 163      16.907  38.533  -3.352  1.00 20.80           H
ATOM   2636  N   GLY A 164      15.106  33.663  -3.623  1.00 21.04           N
ATOM   2637  CA  GLY A 164      14.243  32.572  -3.246  1.00 21.43           C
ATOM   2638  C   GLY A 164      12.853  32.596  -3.859  1.00 22.82           C
ATOM   2639  O   GLY A 164      12.018  31.763  -3.493  1.00 28.94           O
ATOM   2640  H   GLY A 164      15.637  33.474  -4.274  1.00 25.25           H
ATOM   2641  HA2 GLY A 164      14.667  31.733  -3.487  1.00 25.72           H
ATOM   2642  HA3 GLY A 164      14.142  32.601  -2.282  1.00 25.72           H
ATOM   2643  N   VAL A 165      12.562  33.531  -4.755  1.00 22.67           N
ATOM   2644  CA  VAL A 165      11.243  33.645  -5.388  1.00 20.75           C
ATOM   2645  C   VAL A 165      11.391  33.337  -6.870  1.00 24.72           C
ATOM   2646  O   VAL A 165      12.099  34.055  -7.578  1.00 24.59           O
ATOM   2647  CB  VAL A 165      10.641  35.050  -5.208  1.00 23.52           C
ATOM   2648  CG1 VAL A 165       9.331  35.172  -5.934  1.00 24.69           C
ATOM   2649  CG2 VAL A 165      10.461  35.405  -3.734  1.00 24.57           C
ATOM   2650  H   VAL A 165      13.121  34.122  -5.028  1.00 27.21           H
ATOM   2651  HA  VAL A 165      10.639  32.998  -4.989  1.00 24.90           H
ATOM   2652  HB  VAL A 165      11.245  35.698  -5.597  1.00 28.23           H
ATOM   2653 HG11 VAL A 165       8.894  35.991  -5.659  1.00 29.62           H
ATOM   2654 HG12 VAL A 165       9.510  35.193  -6.889  1.00 29.62           H
ATOM   2655 HG13 VAL A 165       8.777  34.405  -5.708  1.00 29.62           H
ATOM   2656 HG21 VAL A 165      10.055  36.283  -3.671  1.00 29.48           H
ATOM   2657 HG22 VAL A 165       9.894  34.739  -3.320  1.00 29.48           H
ATOM   2658 HG23 VAL A 165      11.331  35.414  -3.305  1.00 29.48           H
ATOM   2659  N   LEU A 166      10.664  32.334  -7.357  1.00 23.46           N
ATOM   2660  CA  LEU A 166      10.672  32.025  -8.780  1.00 23.30           C
ATOM   2661  C   LEU A 166      10.073  33.145  -9.605  1.00 22.01           C
ATOM   2662  O   LEU A 166       9.104  33.790  -9.209  1.00 21.54           O
ATOM   2663  CB  LEU A 166       9.885  30.762  -9.054  1.00 24.03           C
ATOM   2664  CG  LEU A 166      10.385  29.498  -8.395  1.00 30.19           C
ATOM   2665  CD1 LEU A 166       9.247  28.486  -8.240  1.00 40.58           C
ATOM   2666  CD2 LEU A 166      11.516  28.933  -9.201  1.00 44.22           C
ATOM   2667  H   LEU A 166      10.165  31.813  -6.892  1.00 28.15           H
ATOM   2668  HA  LEU A 166      11.589  31.891  -9.060  1.00 27.96           H
ATOM   2669  HB2 LEU A 166       8.971  30.903  -8.761  1.00 28.84           H
ATOM   2670  HB3 LEU A 166       9.890  30.613 -10.011  1.00 28.84           H
ATOM   2671  HG  LEU A 166      10.723  29.719  -7.515  1.00 36.23           H
ATOM   2672 HD11 LEU A 166       9.574  27.724  -7.740  1.00 48.70           H
ATOM   2673 HD12 LEU A 166       8.519  28.904  -7.756  1.00 48.70           H
ATOM   2674 HD13 LEU A 166       8.943  28.205  -9.116  1.00 48.70           H
ATOM   2675 HD21 LEU A 166      11.833  28.131  -8.758  1.00 53.06           H
ATOM   2676 HD22 LEU A 166      11.194  28.718 -10.092  1.00 53.06           H
ATOM   2677 HD23 LEU A 166      12.224  29.594  -9.250  1.00 53.06           H
ATOM   2678  N   SER A 167      10.630  33.327 -10.788  1.00 23.26           N
ATOM   2679  CA  SER A 167      10.260  34.403 -11.693  1.00 27.68           C
ATOM   2680  C   SER A 167       9.249  33.964 -12.730  1.00 23.35           C
ATOM   2681  O   SER A 167       8.564  34.799 -13.314  1.00 34.51           O
ATOM   2682  CB  SER A 167      11.506  34.903 -12.439  1.00 37.08           C
ATOM   2683  OG  SER A 167      12.132  35.968 -11.737  1.00 47.44           O
ATOM   2684  H   SER A 167      11.237  32.805 -11.100  1.00 27.92           H
ATOM   2685  HA  SER A 167       9.890  35.141 -11.184  1.00 33.21           H
ATOM   2686  HB2 SER A 167      12.127  34.158 -12.522  1.00 44.50           H
ATOM   2687  HB3 SER A 167      11.245  35.201 -13.325  1.00 44.50           H
ATOM   2688  HG  SER A 167      12.819  36.220 -12.148  1.00 56.93           H
ATOM   2689  N   ASP A 168       9.209  32.694 -13.021  1.00 24.11           N
ATOM   2690  CA  ASP A 168       8.424  32.200 -14.137  1.00 38.94           C
ATOM   2691  C   ASP A 168       7.015  31.822 -13.681  1.00 30.12           C
ATOM   2692  O   ASP A 168       6.760  31.564 -12.497  1.00 23.66           O
ATOM   2693  CB  ASP A 168       9.116  31.000 -14.773  1.00 33.06           C
ATOM   2694  CG  ASP A 168       9.662  30.022 -13.746  1.00 39.54           C
ATOM   2695  OD1 ASP A 168       9.465  28.801 -13.907  1.00 44.60           O
ATOM   2696  OD2 ASP A 168      10.289  30.466 -12.760  1.00 46.97           O1-
ATOM   2697  H   ASP A 168       9.610  32.087 -12.573  1.00 28.93           H
ATOM   2698  HA  ASP A 168       8.350  32.900 -14.808  1.00 46.73           H
ATOM   2699  HB2 ASP A 168       8.477  30.522 -15.321  1.00 39.67           H
ATOM   2700  HB3 ASP A 168       9.856  31.315 -15.318  1.00 39.67           H
ATOM   2701  N   VAL A 169       6.090  31.823 -14.646  1.00 29.77           N
ATOM   2702  CA  VAL A 169       4.712  31.406 -14.384  1.00 20.45           C
ATOM   2703  C   VAL A 169       4.680  29.914 -14.077  1.00 23.62           C
ATOM   2704  O   VAL A 169       5.290  29.108 -14.783  1.00 29.46           O
ATOM   2705  CB  VAL A 169       3.820  31.751 -15.589  1.00 25.83           C
ATOM   2706  CG1 VAL A 169       2.381  31.242 -15.346  1.00 28.12           C
ATOM   2707  CG2 VAL A 169       3.836  33.234 -15.835  1.00 29.81           C
ATOM   2708  H   VAL A 169       6.231  32.074 -15.454  1.00 35.73           H
ATOM   2709  HA  VAL A 169       4.375  31.875 -13.608  1.00 24.54           H
ATOM   2710  HB  VAL A 169       4.176  31.316 -16.380  1.00 31.00           H
ATOM   2711 HG11 VAL A 169       1.832  31.486 -16.106  1.00 33.74           H
ATOM   2712 HG12 VAL A 169       2.387  30.275 -15.245  1.00 33.74           H
ATOM   2713 HG13 VAL A 169       2.036  31.657 -14.541  1.00 33.74           H
ATOM   2714 HG21 VAL A 169       3.283  33.433 -16.606  1.00 35.78           H
ATOM   2715 HG22 VAL A 169       3.491  33.691 -15.053  1.00 35.78           H
ATOM   2716 HG23 VAL A 169       4.748  33.510 -16.004  1.00 35.78           H
ATOM   2717  N   GLN A 170       3.968  29.542 -13.030  1.00 17.44           N
ATOM   2718  CA  GLN A 170       3.775  28.165 -12.601  1.00 19.92           C
ATOM   2719  C   GLN A 170       2.411  27.659 -13.047  1.00 20.89           C
ATOM   2720  O   GLN A 170       1.509  28.444 -13.322  1.00 19.29           O
ATOM   2721  CB  GLN A 170       3.864  28.079 -11.074  1.00 26.71           C
ATOM   2722  CG  GLN A 170       5.021  28.884 -10.487  1.00 29.67           C
ATOM   2723  CD  GLN A 170       6.358  28.360 -10.950  1.00 29.09           C
ATOM   2724  OE1 GLN A 170       6.639  27.192 -10.808  1.00 28.24           O
ATOM   2725  NE2 GLN A 170       7.160  29.221 -11.549  1.00 36.98           N
ATOM   2726  H   GLN A 170       3.580  30.106 -12.510  1.00 20.93           H
ATOM   2727  HA  GLN A 170       4.456  27.596 -12.993  1.00 23.91           H
ATOM   2728  HB2 GLN A 170       3.040  28.427 -10.696  1.00 32.05           H
ATOM   2729  HB3 GLN A 170       3.970  27.151 -10.820  1.00 32.05           H
ATOM   2730  HG2 GLN A 170       4.949  29.814 -10.761  1.00 35.60           H
ATOM   2731  HG3 GLN A 170       4.995  28.816  -9.518  1.00 35.60           H
ATOM   2732 HE21 GLN A 170       6.889  30.020 -11.711  1.00 44.37           H
ATOM   2733 HE22 GLN A 170       7.952  28.975 -11.781  1.00 44.37           H
ATOM   2734  N   GLU A 171       2.246  26.339 -13.046  1.00 20.97           N
ATOM   2735  CA  GLU A 171       0.968  25.738 -13.397  1.00 21.78           C
ATOM   2736  C   GLU A 171       0.728  24.463 -12.602  1.00 25.76           C
ATOM   2737  O   GLU A 171       1.594  23.588 -12.570  1.00 28.83           O
ATOM   2738  CB  GLU A 171       0.924  25.417 -14.883  1.00 27.39           C
ATOM   2739  CG  GLU A 171      -0.062  26.211 -15.641  1.00 41.09           C
ATOM   2740  CD  GLU A 171      -0.656  25.460 -16.820  1.00 42.87           C
ATOM   2741  OE1 GLU A 171      -1.511  24.566 -16.634  1.00 40.28           O
ATOM   2742  OE2 GLU A 171      -0.272  25.798 -17.947  1.00 38.98           O1-
ATOM   2743  H   GLU A 171       2.857  25.771 -12.852  1.00 25.16           H
ATOM   2744  HA  GLU A 171       0.259  26.360 -13.190  1.00 26.14           H
ATOM   2745  HB2 GLU A 171       1.799  25.577 -15.272  1.00 32.87           H
ATOM   2746  HB3 GLU A 171       0.673  24.489 -14.996  1.00 32.87           H
ATOM   2747  HG2 GLU A 171      -0.778  26.511 -15.056  1.00 49.31           H
ATOM   2748  HG3 GLU A 171       0.422  26.967 -16.004  1.00 49.31           H
ATOM   2749  N   GLU A 172      -0.454  24.336 -12.003  1.00 21.94           N
ATOM   2750  CA  GLU A 172      -0.861  23.117 -11.299  1.00 25.92           C
ATOM   2751  C   GLU A 172      -2.345  22.938 -11.508  1.00 25.25           C
ATOM   2752  O   GLU A 172      -3.123  23.884 -11.321  1.00 22.29           O
ATOM   2753  CB  GLU A 172      -0.608  23.142  -9.786  1.00 27.38           C
ATOM   2754  CG  GLU A 172       0.799  23.153  -9.321  1.00 29.14           C
ATOM   2755  CD  GLU A 172       0.864  23.125  -7.799  1.00 23.26           C
ATOM   2756  OE1 GLU A 172       1.015  24.198  -7.186  1.00 25.77           O
ATOM   2757  OE2 GLU A 172       0.725  22.032  -7.223  1.00 30.48           O1-
ATOM   2758  H   GLU A 172      -1.055  24.951 -11.999  1.00 26.32           H
ATOM   2759  HA  GLU A 172      -0.406  22.346 -11.666  1.00 31.10           H
ATOM   2760  HB2 GLU A 172      -1.031  23.926  -9.411  1.00 32.85           H
ATOM   2761  HB3 GLU A 172      -1.013  22.345  -9.409  1.00 32.85           H
ATOM   2762  HG2 GLU A 172       1.266  22.382  -9.674  1.00 34.97           H
ATOM   2763  HG3 GLU A 172       1.218  23.973  -9.622  1.00 34.97           H
ATOM   2764  N   LYS A 173      -2.743  21.732 -11.904  1.00 28.48           N
ATOM   2765  CA  LYS A 173      -4.152  21.427 -12.093  1.00 27.58           C
ATOM   2766  C   LYS A 173      -4.789  22.330 -13.140  1.00 24.51           C
ATOM   2767  O   LYS A 173      -5.974  22.665 -13.042  1.00 30.62           O
ATOM   2768  CB  LYS A 173      -4.931  21.540 -10.783  1.00 39.12           C
ATOM   2769  CG  LYS A 173      -4.542  20.547  -9.686  1.00 41.85           C
ATOM   2770  CD  LYS A 173      -5.782  20.049  -8.968  1.00 49.46           C
ATOM   2771  CE  LYS A 173      -5.616  20.137  -7.472  1.00 39.40           C
ATOM   2772  NZ  LYS A 173      -4.486  19.328  -6.983  1.00 42.32           N1+
ATOM   2773  H   LYS A 173      -2.214  21.081 -12.085  1.00 34.18           H
ATOM   2774  HA  LYS A 173      -4.239  20.516 -12.415  1.00 33.09           H
ATOM   2775  HB2 LYS A 173      -4.814  22.431 -10.418  1.00 46.95           H
ATOM   2776  HB3 LYS A 173      -5.865  21.401 -10.992  1.00 46.95           H
ATOM   2777  HG2 LYS A 173      -4.089  19.785 -10.078  1.00 50.23           H
ATOM   2778  HG3 LYS A 173      -3.973  20.985  -9.034  1.00 50.23           H
ATOM   2779  HD2 LYS A 173      -6.544  20.596  -9.206  1.00 59.35           H
ATOM   2780  HD3 LYS A 173      -5.945  19.123  -9.207  1.00 59.35           H
ATOM   2781  HE2 LYS A 173      -5.453  21.064  -7.248  1.00 47.28           H
ATOM   2782  HE3 LYS A 173      -6.423  19.829  -7.037  1.00 47.28           H
ATOM   2783  HZ1 LYS A 173      -4.770  18.776  -6.346  1.00 50.78           H
ATOM   2784  HZ2 LYS A 173      -4.141  18.852  -7.652  1.00 50.78           H
ATOM   2785  HZ3 LYS A 173      -3.850  19.856  -6.649  1.00 50.78           H
ATOM   2786  N   GLY A 174      -4.022  22.759 -14.138  1.00 24.01           N
ATOM   2787  CA  GLY A 174      -4.553  23.656 -15.140  1.00 26.52           C
ATOM   2788  C   GLY A 174      -4.660  25.097 -14.730  1.00 24.31           C
ATOM   2789  O   GLY A 174      -5.225  25.895 -15.470  1.00 24.63           O
ATOM   2790  H   GLY A 174      -3.196  22.552 -14.252  1.00 28.81           H
ATOM   2791  HA2 GLY A 174      -3.990  23.631 -15.926  1.00 31.83           H
ATOM   2792  HA3 GLY A 174      -5.444  23.356 -15.380  1.00 31.83           H
ATOM   2793  N   ILE A 175      -4.164  25.457 -13.559  1.00 20.48           N
ATOM   2794  CA  ILE A 175      -4.306  26.797 -13.030  1.00 16.96           C
ATOM   2795  C   ILE A 175      -2.923  27.418 -13.061  1.00 14.30           C
ATOM   2796  O   ILE A 175      -1.978  26.862 -12.492  1.00 19.63           O
ATOM   2797  CB  ILE A 175      -4.904  26.765 -11.610  1.00 15.70           C
ATOM   2798  CG1 ILE A 175      -6.281  26.104 -11.619  1.00 25.63           C
ATOM   2799  CG2 ILE A 175      -4.999  28.199 -11.013  1.00 15.46           C
ATOM   2800  CD1 ILE A 175      -6.815  25.776 -10.251  1.00 21.52           C
ATOM   2801  H   ILE A 175      -3.734  24.927 -13.035  1.00 24.58           H
ATOM   2802  HA  ILE A 175      -4.887  27.321 -13.592  1.00 20.35           H
ATOM   2803  HB  ILE A 175      -4.335  26.228 -11.036  1.00 18.84           H
ATOM   2804 HG12 ILE A 175      -6.904  26.721 -12.031  1.00 30.76           H
ATOM   2805 HG13 ILE A 175      -6.244  25.280 -12.129  1.00 30.76           H
ATOM   2806 HG21 ILE A 175      -5.383  28.131 -10.124  1.00 18.55           H
ATOM   2807 HG22 ILE A 175      -4.115  28.586 -10.953  1.00 18.55           H
ATOM   2808 HG23 ILE A 175      -5.568  28.745 -11.574  1.00 18.55           H
ATOM   2809 HD11 ILE A 175      -7.688  25.374 -10.347  1.00 25.82           H
ATOM   2810 HD12 ILE A 175      -6.208  25.158  -9.818  1.00 25.82           H
ATOM   2811 HD13 ILE A 175      -6.874  26.595  -9.743  1.00 25.82           H
ATOM   2812  N   LYS A 176      -2.795  28.537 -13.749  1.00 16.27           N
ATOM   2813  CA  LYS A 176      -1.553  29.292 -13.801  1.00 17.04           C
ATOM   2814  C   LYS A 176      -1.443  30.256 -12.622  1.00 18.70           C
ATOM   2815  O   LYS A 176      -2.422  30.856 -12.192  1.00 16.02           O
ATOM   2816  CB  LYS A 176      -1.471  30.088 -15.102  1.00 18.98           C
ATOM   2817  CG  LYS A 176      -1.243  29.189 -16.345  1.00 23.83           C
ATOM   2818  CD  LYS A 176      -1.113  30.000 -17.650  1.00 28.07           C
ATOM   2819  CE  LYS A 176      -0.336  29.256 -18.759  1.00 36.28           C
ATOM   2820  NZ  LYS A 176      -0.890  27.907 -19.093  1.00 28.33           N1+
ATOM   2821  H   LYS A 176      -3.436  28.887 -14.206  1.00 19.52           H
ATOM   2822  HA  LYS A 176      -0.807  28.671 -13.778  1.00 20.45           H
ATOM   2823  HB2 LYS A 176      -2.301  30.580 -15.217  1.00 22.77           H
ATOM   2824  HB3 LYS A 176      -0.732  30.708 -15.045  1.00 22.77           H
ATOM   2825  HG2 LYS A 176      -0.406  28.736 -16.232  1.00 28.59           H
ATOM   2826  HG3 LYS A 176      -1.971  28.550 -16.436  1.00 28.59           H
ATOM   2827  HD2 LYS A 176      -1.997  30.202 -17.995  1.00 33.68           H
ATOM   2828  HD3 LYS A 176      -0.628  30.818 -17.463  1.00 33.68           H
ATOM   2829  HE2 LYS A 176      -0.357  29.796 -19.566  1.00 43.53           H
ATOM   2830  HE3 LYS A 176       0.585  29.136 -18.475  1.00 43.53           H
ATOM   2831  HZ1 LYS A 176      -0.807  27.759 -19.968  1.00 33.99           H
ATOM   2832  HZ2 LYS A 176      -0.440  27.279 -18.649  1.00 33.99           H
ATOM   2833  HZ3 LYS A 176      -1.752  27.856 -18.876  1.00 33.99           H
ATOM   2834  N   TYR A 177      -0.236  30.406 -12.106  1.00 15.75           N
ATOM   2835  CA  TYR A 177      -0.017  31.419 -11.099  1.00 16.76           C
ATOM   2836  C   TYR A 177       1.429  31.907 -11.120  1.00 17.50           C
ATOM   2837  O   TYR A 177       2.312  31.264 -11.669  1.00 17.68           O
ATOM   2838  CB  TYR A 177      -0.408  30.864  -9.769  1.00 12.07           C
ATOM   2839  CG  TYR A 177       0.295  29.643  -9.289  1.00 13.60           C
ATOM   2840  CD1 TYR A 177       1.418  29.758  -8.492  1.00 18.37           C
ATOM   2841  CD2 TYR A 177      -0.204  28.369  -9.559  1.00 17.99           C
ATOM   2842  CE1 TYR A 177       2.048  28.628  -7.965  1.00 20.35           C
ATOM   2843  CE2 TYR A 177       0.416  27.227  -9.041  1.00 25.69           C
ATOM   2844  CZ  TYR A 177       1.556  27.386  -8.228  1.00 20.08           C
ATOM   2845  OH  TYR A 177       2.189  26.279  -7.724  1.00 25.93           O
ATOM   2846  H   TYR A 177       0.460  29.946 -12.307  1.00 18.90           H
ATOM   2847  HA  TYR A 177      -0.593  32.175 -11.293  1.00 20.11           H
ATOM   2848  HB2 TYR A 177      -0.295  31.558  -9.095  1.00 14.48           H
ATOM   2849  HB3 TYR A 177      -1.349  30.628  -9.825  1.00 14.48           H
ATOM   2850  HD1 TYR A 177       1.744  30.613  -8.297  1.00 22.05           H
ATOM   2851  HD2 TYR A 177      -0.974  28.272 -10.078  1.00 21.58           H
ATOM   2852  HE1 TYR A 177       2.808  28.733  -7.440  1.00 24.41           H
ATOM   2853  HE2 TYR A 177       0.083  26.378  -9.227  1.00 30.83           H
ATOM   2854  HH  TYR A 177       1.628  25.689  -7.510  1.00 31.12           H
ATOM   2855  N   LYS A 178       1.658  33.071 -10.547  1.00 15.47           N
ATOM   2856  CA  LYS A 178       3.027  33.539 -10.413  1.00 16.36           C
ATOM   2857  C   LYS A 178       3.217  34.247  -9.082  1.00 19.96           C
ATOM   2858  O   LYS A 178       2.269  34.670  -8.426  1.00 16.09           O
ATOM   2859  CB  LYS A 178       3.431  34.444 -11.577  1.00 22.90           C
ATOM   2860  CG  LYS A 178       2.703  35.735 -11.676  1.00 24.53           C
ATOM   2861  CD  LYS A 178       3.528  36.680 -12.581  1.00 31.09           C
ATOM   2862  CE  LYS A 178       2.963  38.070 -12.695  1.00 44.01           C
ATOM   2863  NZ  LYS A 178       1.480  38.057 -12.879  1.00 51.47           N1+
ATOM   2864  H   LYS A 178       1.051  33.606 -10.248  1.00 18.57           H
ATOM   2865  HA  LYS A 178       3.615  32.768 -10.414  1.00 19.63           H
ATOM   2866  HB2 LYS A 178       4.380  34.639 -11.507  1.00 27.47           H
ATOM   2867  HB3 LYS A 178       3.261  33.960 -12.401  1.00 27.47           H
ATOM   2868  HG2 LYS A 178       1.840  35.590 -12.089  1.00 29.43           H
ATOM   2869  HG3 LYS A 178       2.602  36.138 -10.799  1.00 29.43           H
ATOM   2870  HD2 LYS A 178       4.426  36.758 -12.213  1.00 37.30           H
ATOM   2871  HD3 LYS A 178       3.574  36.300 -13.471  1.00 37.30           H
ATOM   2872  HE2 LYS A 178       3.177  38.574 -11.893  1.00 52.82           H
ATOM   2873  HE3 LYS A 178       3.354  38.504 -13.470  1.00 52.82           H
ATOM   2874  HZ1 LYS A 178       1.206  38.844 -13.193  1.00 61.77           H
ATOM   2875  HZ2 LYS A 178       1.245  37.419 -13.453  1.00 61.77           H
ATOM   2876  HZ3 LYS A 178       1.078  37.902 -12.100  1.00 61.77           H
ATOM   2877  N   PHE A 179       4.469  34.322  -8.674  1.00 16.55           N
ATOM   2878  CA  PHE A 179       4.859  34.937  -7.413  1.00 12.42           C
ATOM   2879  C   PHE A 179       5.396  36.329  -7.658  1.00 17.36           C
ATOM   2880  O   PHE A 179       6.203  36.541  -8.571  1.00 19.36           O
ATOM   2881  CB  PHE A 179       5.925  34.094  -6.708  1.00 16.48           C
ATOM   2882  CG  PHE A 179       5.536  32.691  -6.469  1.00 18.75           C
ATOM   2883  CD1 PHE A 179       6.200  31.646  -7.097  1.00 18.57           C
ATOM   2884  CD2 PHE A 179       4.533  32.383  -5.575  1.00 14.93           C
ATOM   2885  CE1 PHE A 179       5.831  30.326  -6.864  1.00 19.61           C
ATOM   2886  CE2 PHE A 179       4.190  31.057  -5.331  1.00 14.94           C
ATOM   2887  CZ  PHE A 179       4.868  30.039  -5.988  1.00 19.36           C
ATOM   2888  H   PHE A 179       5.125  34.013  -9.127  1.00 19.86           H
ATOM   2889  HA  PHE A 179       4.089  35.007  -6.824  1.00 14.90           H
ATOM   2890  HB2 PHE A 179       6.723  34.079  -7.256  1.00 19.78           H
ATOM   2891  HB3 PHE A 179       6.119  34.487  -5.844  1.00 19.78           H
ATOM   2892  HD1 PHE A 179       6.882  31.825  -7.705  1.00 22.29           H
ATOM   2893  HD2 PHE A 179       4.084  33.074  -5.132  1.00 17.92           H
ATOM   2894  HE1 PHE A 179       6.278  29.635  -7.295  1.00 23.54           H
ATOM   2895  HE2 PHE A 179       3.500  30.850  -4.737  1.00 17.93           H
ATOM   2896  HZ  PHE A 179       4.630  29.152  -5.843  1.00 23.23           H
ATOM   2897  N   GLU A 180       4.942  37.268  -6.840  1.00 11.90           N
ATOM   2898  CA  GLU A 180       5.282  38.681  -6.900  1.00 17.49           C
ATOM   2899  C   GLU A 180       5.705  39.163  -5.528  1.00 16.39           C
ATOM   2900  O   GLU A 180       5.207  38.697  -4.498  1.00 18.44           O
ATOM   2901  CB  GLU A 180       4.127  39.553  -7.322  1.00 16.15           C
ATOM   2902  CG  GLU A 180       3.649  39.324  -8.743  1.00 18.16           C
ATOM   2903  CD  GLU A 180       2.599  40.292  -9.193  1.00 23.21           C
ATOM   2904  OE1 GLU A 180       1.836  40.849  -8.365  1.00 23.83           O
ATOM   2905  OE2 GLU A 180       2.533  40.484 -10.415  1.00 31.66           O1-
ATOM   2906  H   GLU A 180       4.414  37.074  -6.190  1.00 14.27           H
ATOM   2907  HA  GLU A 180       6.019  38.819  -7.507  1.00 20.99           H
ATOM   2908  HB2 GLU A 180       3.389  39.395  -6.715  1.00 19.38           H
ATOM   2909  HB3 GLU A 180       4.417  40.477  -7.248  1.00 19.38           H
ATOM   2910  HG2 GLU A 180       4.394  39.436  -9.351  1.00 21.79           H
ATOM   2911  HG3 GLU A 180       3.291  38.425  -8.814  1.00 21.79           H
ATOM   2912  N   VAL A 181       6.595  40.139  -5.520  1.00 15.27           N
ATOM   2913  CA  VAL A 181       7.047  40.756  -4.288  1.00 18.34           C
ATOM   2914  C   VAL A 181       6.956  42.269  -4.437  1.00 22.08           C
ATOM   2915  O   VAL A 181       7.530  42.851  -5.373  1.00 23.18           O
ATOM   2916  CB  VAL A 181       8.467  40.313  -3.920  1.00 14.72           C
ATOM   2917  CG1 VAL A 181       8.757  40.731  -2.486  1.00 17.66           C
ATOM   2918  CG2 VAL A 181       8.578  38.843  -4.011  1.00 23.11           C
ATOM   2919  H   VAL A 181       6.971  40.451  -6.224  1.00 18.32           H
ATOM   2920  HA  VAL A 181       6.462  40.499  -3.561  1.00 22.01           H
ATOM   2921  HB  VAL A 181       9.107  40.728  -4.517  1.00 17.66           H
ATOM   2922 HG11 VAL A 181       9.701  40.584  -2.296  1.00 21.19           H
ATOM   2923 HG12 VAL A 181       8.530  41.667  -2.362  1.00 21.19           H
ATOM   2924 HG13 VAL A 181       8.216  40.180  -1.897  1.00 21.19           H
ATOM   2925 HG21 VAL A 181       9.496  38.574  -3.862  1.00 27.73           H
ATOM   2926 HG22 VAL A 181       8.004  38.453  -3.334  1.00 27.73           H
ATOM   2927 HG23 VAL A 181       8.284  38.560  -4.892  1.00 27.73           H
ATOM   2928  N   TYR A 182       6.223  42.900  -3.524  1.00 17.36           N
ATOM   2929  CA  TYR A 182       6.086  44.344  -3.471  1.00 21.50           C
ATOM   2930  C   TYR A 182       6.739  44.874  -2.200  1.00 27.11           C
ATOM   2931  O   TYR A 182       6.850  44.179  -1.181  1.00 21.94           O
ATOM   2932  CB  TYR A 182       4.610  44.776  -3.506  1.00 17.97           C
ATOM   2933  CG  TYR A 182       3.849  44.358  -4.742  1.00 17.68           C
ATOM   2934  CD1 TYR A 182       3.390  43.044  -4.902  1.00 18.89           C
ATOM   2935  CD2 TYR A 182       3.584  45.271  -5.756  1.00 24.63           C
ATOM   2936  CE1 TYR A 182       2.690  42.658  -6.013  1.00 21.04           C
ATOM   2937  CE2 TYR A 182       2.891  44.900  -6.870  1.00 29.62           C
ATOM   2938  CZ  TYR A 182       2.441  43.589  -7.006  1.00 28.31           C
ATOM   2939  OH  TYR A 182       1.739  43.224  -8.143  1.00 26.29           O
ATOM   2940  H   TYR A 182       5.792  42.499  -2.904  1.00 20.84           H
ATOM   2941  HA  TYR A 182       6.538  44.734  -4.236  1.00 25.80           H
ATOM   2942  HB2 TYR A 182       4.162  44.391  -2.738  1.00 21.56           H
ATOM   2943  HB3 TYR A 182       4.566  45.741  -3.450  1.00 21.56           H
ATOM   2944  HD1 TYR A 182       3.556  42.410  -4.238  1.00 22.67           H
ATOM   2945  HD2 TYR A 182       3.882  46.146  -5.671  1.00 29.55           H
ATOM   2946  HE1 TYR A 182       2.395  41.780  -6.100  1.00 25.24           H
ATOM   2947  HE2 TYR A 182       2.720  45.523  -7.542  1.00 35.54           H
ATOM   2948  HH  TYR A 182       1.751  42.392  -8.228  1.00 31.55           H
ATOM   2949  N   GLU A 183       7.165  46.134  -2.249  1.00 26.36           N
ATOM   2950  CA  GLU A 183       7.716  46.757  -1.056  1.00 30.29           C
ATOM   2951  C   GLU A 183       7.203  48.180  -0.933  1.00 32.42           C
ATOM   2952  O   GLU A 183       6.969  48.864  -1.937  1.00 34.30           O
ATOM   2953  CB  GLU A 183       9.237  46.731  -1.084  1.00 35.80           C
ATOM   2954  CG  GLU A 183       9.900  47.770  -0.212  1.00 43.92           C
ATOM   2955  CD  GLU A 183      11.389  47.636  -0.297  1.00 50.51           C
ATOM   2956  OE1 GLU A 183      11.916  46.687   0.331  1.00 48.76           O
ATOM   2957  OE2 GLU A 183      12.025  48.441  -1.009  1.00 56.05           O1-
ATOM   2958  H   GLU A 183       7.167  46.631  -2.950  1.00 31.63           H
ATOM   2959  HA  GLU A 183       7.431  46.269  -0.268  1.00 36.35           H
ATOM   2960  HB2 GLU A 183       9.532  45.869  -0.761  1.00 42.96           H
ATOM   2961  HB3 GLU A 183       9.548  46.863  -1.994  1.00 42.96           H
ATOM   2962  HG2 GLU A 183       9.663  48.663  -0.510  1.00 52.70           H
ATOM   2963  HG3 GLU A 183       9.623  47.636   0.707  1.00 52.70           H
ATOM   2964  N   LYS A 184       6.987  48.606   0.304  1.00 31.09           N
ATOM   2965  CA  LYS A 184       6.876  50.029   0.598  1.00 44.87           C
ATOM   2966  C   LYS A 184       7.816  50.367   1.754  1.00 51.62           C
ATOM   2967  O   LYS A 184       8.401  49.485   2.392  1.00 51.18           O
ATOM   2968  CB  LYS A 184       5.427  50.422   0.928  1.00 42.10           C
ATOM   2969  CG  LYS A 184       4.947  49.898   2.254  1.00 38.89           C
ATOM   2970  CD  LYS A 184       3.945  50.819   2.941  1.00 42.96           C
ATOM   2971  CE  LYS A 184       3.682  50.341   4.375  1.00 46.29           C
ATOM   2972  NZ  LYS A 184       2.941  51.308   5.229  1.00 58.76           N1+
ATOM   2973  H   LYS A 184       6.892  48.095   0.987  1.00 37.31           H
ATOM   2974  HA  LYS A 184       7.156  50.542  -0.177  1.00 53.84           H
ATOM   2975  HB2 LYS A 184       5.354  51.389   0.938  1.00 50.52           H
ATOM   2976  HB3 LYS A 184       4.846  50.060   0.244  1.00 50.52           H
ATOM   2977  HG2 LYS A 184       4.520  49.043   2.112  1.00 46.67           H
ATOM   2978  HG3 LYS A 184       5.694  49.789   2.860  1.00 46.67           H
ATOM   2979  HD2 LYS A 184       4.307  51.717   2.977  1.00 51.55           H
ATOM   2980  HD3 LYS A 184       3.107  50.811   2.451  1.00 51.55           H
ATOM   2981  HE2 LYS A 184       3.167  49.520   4.347  1.00 55.55           H
ATOM   2982  HE3 LYS A 184       4.535  50.177   4.806  1.00 55.55           H
ATOM   2983  HZ1 LYS A 184       3.383  51.439   5.991  1.00 70.51           H
ATOM   2984  HZ2 LYS A 184       2.856  52.087   4.807  1.00 70.51           H
ATOM   2985  HZ3 LYS A 184       2.130  50.991   5.417  1.00 70.51           H
ATOM   2986  N   ASN A 185       7.956  51.663   2.033  1.00 66.60           N
ATOM   2987  CA  ASN A 185       8.579  52.119   3.279  1.00 61.34           C
ATOM   2988  C   ASN A 185       8.103  53.544   3.529  1.00 57.76           C
ATOM   2989  O   ASN A 185       8.297  54.431   2.685  1.00 59.79           O
ATOM   2990  CB  ASN A 185      10.133  52.029   3.242  1.00 59.22           C
ATOM   2991  CG  ASN A 185      10.770  52.141   4.649  1.00 63.93           C
ATOM   2992  OD1 ASN A 185      10.150  52.681   5.572  1.00 72.67           O
ATOM   2993  ND2 ASN A 185      12.000  51.627   4.815  1.00 52.12           N
ATOM   2994  H   ASN A 185       7.682  52.299   1.519  1.00 79.92           H
ATOM   2995  HA  ASN A 185       8.262  51.564   4.005  1.00 73.61           H
ATOM   2996  HB2 ASN A 185      10.392  51.167   2.876  1.00 71.07           H
ATOM   2997  HB3 ASN A 185      10.492  52.746   2.691  1.00 71.07           H
ATOM   2998 HD21 ASN A 185      12.416  51.744   5.561  1.00 62.55           H
ATOM   2999 HD22 ASN A 185      12.376  51.186   4.181  1.00 62.55           H
ATOM   3000  N   ASP A 186       7.458  53.748   4.678  1.00 69.30           N
ATOM   3001  CA  ASP A 186       6.883  55.038   5.075  1.00 71.15           C
ATOM   3002  C   ASP A 186       6.995  55.244   6.602  1.00 67.86           C
ATOM   3003  O   ASP A 186       7.884  54.663   7.251  1.00 61.94           O
ATOM   3004  CB  ASP A 186       5.422  55.116   4.633  1.00 65.69           C
ATOM   3005  CG  ASP A 186       4.576  53.978   5.202  1.00 71.48           C
ATOM   3006  OD1 ASP A 186       5.099  53.195   6.037  1.00 63.91           O
ATOM   3007  OD2 ASP A 186       3.386  53.865   4.810  1.00 71.91           O1-
ATOM   3008  OXT ASP A 186       6.213  55.987   7.222  1.00 64.18           O1-
ATOM   3009  H   ASP A 186       7.325  53.126   5.258  1.00 83.16           H
ATOM   3010  HA  ASP A 186       7.368  55.751   4.635  1.00 85.38           H
ATOM   3011  HB2 ASP A 186       5.041  55.957   4.928  1.00 78.82           H
ATOM   3012  HB3 ASP A 186       5.384  55.057   3.665  1.00 78.82           H
TER
HETATM 3013  O1  SO4 A 188     -10.239  37.090   8.606  1.00 33.15           O1-
HETATM 3014  O2  SO4 A 188      -8.542  38.332   9.794  1.00 25.51           O1-
HETATM 3015  O3  SO4 A 188     -10.082  36.875  11.045  1.00 23.59           O1-
HETATM 3016  O4  SO4 A 188      -8.450  35.877   9.608  1.00 21.46           O1-
HETATM 3017  S   SO4 A 188      -9.311  37.053   9.764  1.00 23.84           S2+
HETATM 3018  O1  SO4 A 189     -12.004  38.113  16.389  1.00 42.18           O1-
HETATM 3019  O2  SO4 A 189     -11.814  40.456  15.965  1.00 40.55           O1-
HETATM 3020  O3  SO4 A 189     -11.907  38.928  14.098  1.00 59.42           O1-
HETATM 3021  O4  SO4 A 189     -13.876  39.275  15.367  1.00 52.06           O1-
HETATM 3022  S   SO4 A 189     -12.400  39.192  15.465  1.00 46.45           S2+
HETATM 3023  C1' TQD A 187      -4.217  26.575   4.781  1.00 18.58           C
HETATM 3024  C2' TQD A 187      -5.144  25.666   4.261  1.00 20.00           C
HETATM 3025  C2D TQD A 187       0.001  32.066   0.454  1.00  8.41           C
HETATM 3026  C3' TQD A 187      -4.828  24.317   4.198  1.00 20.28           C
HETATM 3027  C3B TQD A 187      -6.965  23.826   3.152  1.00 24.53           C
HETATM 3028  C4' TQD A 187      -3.593  23.851   4.696  1.00 24.08           C
HETATM 3029  C4A TQD A 187      -1.594  31.178   2.550  1.00 10.49           C
HETATM 3030  C4B TQD A 187      -2.449  22.067   3.661  1.00 27.16           C
HETATM 3031  C4D TQD A 187      -1.041  32.515   2.506  1.00 10.03           C
HETATM 3032  C5' TQD A 187      -2.675  24.784   5.215  1.00 19.92           C
HETATM 3033  C5B TQD A 187      -0.477  25.184   6.081  1.00 29.92           C
HETATM 3034  C5D TQD A 187      -2.297  30.748   3.810  1.00  9.58           C
HETATM 3035  C6' TQD A 187      -2.958  26.143   5.276  1.00 16.36           C
HETATM 3036  C6D TQD A 187      -3.097  29.446   3.560  1.00 16.54           C
HETATM 3037  C7' TQD A 187      -2.258  28.441   2.782  1.00 15.55           C
HETATM 3038  C8  TQD A 187      -1.883  28.934   1.385  1.00 13.46           C
HETATM 3039  C8' TQD A 187      -3.548  28.957   4.966  1.00 16.38           C
HETATM 3040  C8A TQD A 187      -1.332  30.328   1.492  1.00 11.53           C
HETATM 3041  C9' TQD A 187      -5.976  28.294   4.660  1.00 23.05           C
HETATM 3042  N1' TQD A 187      -0.533  30.762   0.428  1.00  9.33           N1+
HETATM 3043  N2' TQD A 187       0.897  32.383  -0.505  1.00  8.99           N
HETATM 3044  N3' TQD A 187      -0.240  32.945   1.463  1.00  9.19           N
HETATM 3045  N4' TQD A 187      -1.247  33.431   3.480  1.00 11.11           N
HETATM 3046  N9' TQD A 187      -4.582  27.909   4.935  1.00 21.53           N
HETATM 3047  O3' TQD A 187      -5.665  23.387   3.668  1.00 29.38           O
HETATM 3048  O4' TQD A 187      -3.296  22.504   4.760  1.00 25.51           O
HETATM 3049  O5' TQD A 187      -1.491  24.231   5.620  1.00 24.73           O
HETATM 3050  H1' TQD A 187      -0.327  30.117  -0.422  1.00 11.19           H
HETATM 3051  H2' TQD A 187      -6.132  25.997   3.934  1.00 24.00           H
HETATM 3052  H6' TQD A 187      -2.285  26.860   5.736  1.00 19.64           H
HETATM 3053  H6D TQD A 187      -4.010  29.699   2.963  1.00 19.85           H
HETATM 3054  H81 TQD A 187      -2.756  28.925   0.695  1.00 16.15           H
HETATM 3055  H82 TQD A 187      -1.158  28.248   0.902  1.00 16.15           H
HETATM 3056 H2'1 TQD A 187       1.088  31.743  -1.307  1.00 10.79           H
HETATM 3057 H2'2 TQD A 187       1.383  33.297  -0.494  1.00 10.79           H
HETATM 3058 H3B1 TQD A 187      -7.463  22.865   2.985  1.00 29.43           H
HETATM 3059 H3B2 TQD A 187      -6.844  24.366   2.203  1.00 29.43           H
HETATM 3060 H3B3 TQD A 187      -7.506  24.419   3.895  1.00 29.43           H
HETATM 3061 H4'1 TQD A 187      -0.825  34.377   3.380  1.00 13.34           H
HETATM 3062 H4'2 TQD A 187      -1.929  33.312   4.228  1.00 13.34           H
HETATM 3063 H4B1 TQD A 187      -2.118  21.082   3.995  1.00 32.60           H
HETATM 3064 H4B2 TQD A 187      -1.601  22.740   3.514  1.00 32.60           H
HETATM 3065 H4B3 TQD A 187      -3.076  22.026   2.762  1.00 32.60           H
HETATM 3066 H5B1 TQD A 187       0.332  24.529   6.417  1.00 35.90           H
HETATM 3067 H5B2 TQD A 187      -0.868  25.780   6.913  1.00 35.90           H
HETATM 3068 H5B3 TQD A 187      -0.152  25.829   5.259  1.00 35.90           H
HETATM 3069 H5D1 TQD A 187      -3.022  31.529   4.114  1.00 11.50           H
HETATM 3070 H5D2 TQD A 187      -1.559  30.657   4.623  1.00 11.50           H
HETATM 3071 H7'1 TQD A 187      -2.803  27.473   2.699  1.00 18.66           H
HETATM 3072 H7'2 TQD A 187      -1.313  28.232   3.344  1.00 18.66           H
HETATM 3073 H8'1 TQD A 187      -3.959  29.832   5.519  1.00 19.66           H
HETATM 3074 H8'2 TQD A 187      -2.681  28.593   5.568  1.00 19.66           H
HETATM 3075 H9'1 TQD A 187      -6.129  29.380   4.779  1.00 27.66           H
HETATM 3076 H9'2 TQD A 187      -6.631  27.772   5.392  1.00 27.66           H
HETATM 3077 H9'3 TQD A 187      -6.309  28.041   3.633  1.00 27.66           H
HETATM 3078  O   HOH A 190       2.877  34.669  -1.990  1.00 15.14           O
HETATM 3079  H1  HOH A 190       2.430  35.469  -1.677  1.00 18.17           H
HETATM 3080  H2  HOH A 190       2.279  34.240  -2.626  1.00 18.17           H
HETATM 3081  O   HOH A 191       9.279  30.736  -5.662  1.00 28.25           O
HETATM 3082  H1  HOH A 191       8.508  31.072  -5.702  1.00 33.90           H
HETATM 3083  H2  HOH A 191       9.223  29.931  -5.910  1.00 33.90           H
HETATM 3084  O   HOH A 192       5.267  35.662  -3.446  1.00 18.87           O
HETATM 3085  H1  HOH A 192       5.335  36.453  -3.724  1.00 22.64           H
HETATM 3086  H2  HOH A 192       4.488  35.400  -3.608  1.00 22.64           H
HETATM 3087  O   HOH A 193      -3.067  28.405  -2.039  1.00 20.68           O
HETATM 3088  H1  HOH A 193      -2.296  29.012  -2.064  1.00 24.81           H
HETATM 3089  H2  HOH A 193      -2.669  27.521  -1.983  1.00 24.81           H
HETATM 3090  O   HOH A 194      -3.902  33.609   0.979  1.00 17.44           O
HETATM 3091  H1  HOH A 194      -4.551  34.104   0.791  1.00 20.93           H
HETATM 3092  H2  HOH A 194      -3.708  33.764   1.787  1.00 20.93           H
HETATM 3093  O   HOH A 195      -4.727  34.173   3.720  1.00 26.51           O
HETATM 3094  H1  HOH A 195      -5.446  33.891   4.306  1.00 31.82           H
HETATM 3095  H2  HOH A 195      -4.083  34.627   4.268  1.00 31.82           H
HETATM 3096  O   HOH A 196      -7.045  34.349   5.382  1.00 38.67           O
HETATM 3097  H1  HOH A 196      -7.464  33.724   5.007  1.00 46.41           H
HETATM 3098  H2  HOH A 196      -7.084  34.209   6.208  1.00 46.41           H
HETATM 3099  O   HOH A 197     -11.132  31.059   4.120  1.00 32.27           O
HETATM 3100  H1  HOH A 197     -11.156  30.545   3.454  1.00 38.72           H
HETATM 3101  H2  HOH A 197     -11.017  30.578   4.794  1.00 38.72           H
HETATM 3102  O   HOH A 198      -4.931  39.228  -8.417  1.00 30.92           O
HETATM 3103  H1  HOH A 198      -5.596  39.750  -8.417  1.00 37.10           H
HETATM 3104  H2  HOH A 198      -5.131  38.580  -7.922  1.00 37.10           H
HETATM 3105  O   HOH A 199      -9.681  42.385  -9.296  1.00 44.15           O
HETATM 3106  H1  HOH A 199      -9.883  42.738 -10.030  1.00 52.98           H
HETATM 3107  H2  HOH A 199      -9.223  41.703  -9.470  1.00 52.98           H
HETATM 3108  O   HOH A 200      -6.048  35.542 -16.981  1.00 36.79           O
HETATM 3109  H1  HOH A 200      -6.030  34.729 -16.776  1.00 44.15           H
HETATM 3110  H2  HOH A 200      -5.856  35.965 -16.280  1.00 44.15           H
HETATM 3111  O   HOH A 201     -11.849  39.531 -12.058  1.00 31.69           O
HETATM 3112  H1  HOH A 201     -12.210  39.926 -12.704  1.00 38.03           H
HETATM 3113  H2  HOH A 201     -11.560  38.798 -12.360  1.00 38.03           H
HETATM 3114  O   HOH A 202     -10.588  43.796  -2.172  1.00 27.34           O
HETATM 3115  H1  HOH A 202     -10.788  43.716  -2.982  1.00 32.81           H
HETATM 3116  H2  HOH A 202      -9.773  43.582  -2.109  1.00 32.81           H
HETATM 3117  O   HOH A 203     -14.106  32.147   4.091  1.00 27.90           O
HETATM 3118  H1  HOH A 203     -13.611  32.827   4.191  1.00 33.48           H
HETATM 3119  H2  HOH A 203     -14.764  32.393   3.645  1.00 33.48           H
HETATM 3120  O   HOH A 204      -7.965  23.603  -0.112  1.00 38.29           O
HETATM 3121  H1  HOH A 204      -8.632  23.865   0.599  1.00 45.95           H
HETATM 3122  H2  HOH A 204      -8.537  23.394  -0.884  1.00 45.95           H
HETATM 3123  O   HOH A 205       7.056  23.880   7.421  1.00 40.11           O
HETATM 3124  H1  HOH A 205       7.689  23.481   7.803  1.00 48.13           H
HETATM 3125  H2  HOH A 205       6.899  24.572   7.873  1.00 48.13           H
HETATM 3126  O   HOH A 206      10.576  29.740  11.811  1.00 15.85           O
HETATM 3127  H1  HOH A 206      10.138  29.247  12.340  1.00 19.02           H
HETATM 3128  H2  HOH A 206      10.510  29.359  11.057  1.00 19.02           H
HETATM 3129  O   HOH A 207      12.023  33.227   4.812  1.00 35.48           O
HETATM 3130  H1  HOH A 207      11.305  32.793   4.774  1.00 42.57           H
HETATM 3131  H2  HOH A 207      12.400  33.012   5.531  1.00 42.57           H
HETATM 3132  O   HOH A 208      21.113  34.681  17.995  1.00 42.56           O
HETATM 3133  H1  HOH A 208      20.626  34.180  17.532  1.00 51.07           H
HETATM 3134  H2  HOH A 208      21.102  34.370  18.777  1.00 51.07           H
HETATM 3135  O   HOH A 209      16.920  34.281   8.548  1.00 39.53           O
HETATM 3136  H1  HOH A 209      17.330  34.957   8.265  1.00 47.44           H
HETATM 3137  H2  HOH A 209      16.378  34.549   9.133  1.00 47.44           H
HETATM 3138  O   HOH A 210     -12.762  30.298   9.348  1.00 23.37           O
HETATM 3139  H1  HOH A 210     -11.976  30.480   9.536  1.00 28.04           H
HETATM 3140  H2  HOH A 210     -12.774  30.075   8.527  1.00 28.04           H
HETATM 3141  O   HOH A 211     -12.430  25.423   7.798  1.00 15.64           O
HETATM 3142  H1  HOH A 211     -11.976  25.878   7.251  1.00 18.77           H
HETATM 3143  H2  HOH A 211     -11.987  24.728   7.981  1.00 18.77           H
HETATM 3144  O   HOH A 212      -5.215  23.428  17.299  1.00 43.09           O
HETATM 3145  H1  HOH A 212      -4.579  23.094  16.861  1.00 51.71           H
HETATM 3146  H2  HOH A 212      -5.574  22.800  17.724  1.00 51.71           H
HETATM 3147  O   HOH A 213       4.793  25.442  16.463  1.00 27.73           O
HETATM 3148  H1  HOH A 213       5.509  25.780  16.745  1.00 33.27           H
HETATM 3149  H2  HOH A 213       4.496  25.963  15.875  1.00 33.27           H
HETATM 3150  O   HOH A 214     -10.123  30.637  22.394  1.00 31.98           O
HETATM 3151  H1  HOH A 214      -9.416  31.078  22.518  1.00 38.37           H
HETATM 3152  H2  HOH A 214     -10.389  30.381  23.145  1.00 38.37           H
HETATM 3153  O   HOH A 215      -7.724  26.224  18.049  1.00 24.12           O
HETATM 3154  H1  HOH A 215      -7.070  25.765  18.331  1.00 28.95           H
HETATM 3155  H2  HOH A 215      -8.406  25.925  18.421  1.00 28.95           H
HETATM 3156  O   HOH A 216      -1.263  35.367  24.838  1.00 29.30           O
HETATM 3157  H1  HOH A 216      -1.599  36.091  24.590  1.00 35.16           H
HETATM 3158  H2  HOH A 216      -0.780  35.538  25.505  1.00 35.16           H
HETATM 3159  O   HOH A 217      -9.030  39.943  23.419  1.00 50.47           O
HETATM 3160  H1  HOH A 217      -8.322  39.978  22.966  1.00 60.56           H
HETATM 3161  H2  HOH A 217      -8.849  39.457  24.085  1.00 60.56           H
HETATM 3162  O   HOH A 218      12.878  31.318  19.126  1.00 46.95           O
HETATM 3163  H1  HOH A 218      12.916  32.025  18.676  1.00 56.34           H
HETATM 3164  H2  HOH A 218      13.670  31.078  19.279  1.00 56.34           H
HETATM 3165  O   HOH A 219     -10.255  37.289   6.104  1.00 28.74           O
HETATM 3166  H1  HOH A 219     -10.393  37.122   6.913  1.00 34.49           H
HETATM 3167  H2  HOH A 219      -9.858  36.631   5.768  1.00 34.49           H
HETATM 3168  O   HOH A 220      10.085  43.984   5.178  1.00 41.35           O
HETATM 3169  H1  HOH A 220       9.255  43.868   5.242  1.00 49.62           H
HETATM 3170  H2  HOH A 220      10.220  44.805   5.292  1.00 49.62           H
HETATM 3171  O   HOH A 221      -5.122  29.880 -15.203  1.00 24.81           O
HETATM 3172  H1  HOH A 221      -5.787  29.408 -15.403  1.00 29.77           H
HETATM 3173  H2  HOH A 221      -5.369  30.682 -15.268  1.00 29.77           H
HETATM 3174  O   HOH A 222      -8.384  24.962 -14.726  1.00 36.78           O
HETATM 3175  H1  HOH A 222      -7.710  24.479 -14.861  1.00 44.14           H
HETATM 3176  H2  HOH A 222      -8.219  25.712 -15.064  1.00 44.14           H
HETATM 3177  O   HOH A 223     -11.372  32.983 -14.668  1.00 26.43           O
HETATM 3178  H1  HOH A 223     -11.895  32.328 -14.607  1.00 31.72           H
HETATM 3179  H2  HOH A 223     -11.774  33.583 -15.106  1.00 31.72           H
HETATM 3180  O   HOH A 224     -15.859  29.991  -8.849  1.00 20.67           O
HETATM 3181  H1  HOH A 224     -15.510  29.646  -9.543  1.00 24.80           H
HETATM 3182  H2  HOH A 224     -16.675  29.789  -8.874  1.00 24.80           H
HETATM 3183  O   HOH A 225     -14.811  29.082  -5.204  1.00 20.10           O
HETATM 3184  H1  HOH A 225     -14.084  28.669  -5.203  1.00 24.12           H
HETATM 3185  H2  HOH A 225     -14.625  29.904  -5.187  1.00 24.12           H
HETATM 3186  O   HOH A 226     -17.073  36.069  -5.531  1.00 13.96           O
HETATM 3187  H1  HOH A 226     -17.442  36.065  -4.770  1.00 16.75           H
HETATM 3188  H2  HOH A 226     -17.712  36.006  -6.079  1.00 16.75           H
HETATM 3189  O   HOH A 227     -19.266  34.270  -3.130  1.00 20.95           O
HETATM 3190  H1  HOH A 227     -19.937  34.622  -2.770  1.00 25.14           H
HETATM 3191  H2  HOH A 227     -18.586  34.663  -2.828  1.00 25.14           H
HETATM 3192  O   HOH A 228     -13.032  40.389   2.773  1.00 22.71           O
HETATM 3193  H1  HOH A 228     -13.809  40.074   2.859  1.00 27.25           H
HETATM 3194  H2  HOH A 228     -13.101  41.096   2.327  1.00 27.25           H
HETATM 3195  O   HOH A 229     -15.908  39.517   3.270  1.00 41.09           O
HETATM 3196  H1  HOH A 229     -16.707  39.552   3.529  1.00 49.30           H
HETATM 3197  H2  HOH A 229     -15.781  38.741   2.979  1.00 49.30           H
HETATM 3198  O   HOH A 230     -11.241  43.980   0.404  1.00 45.80           O
HETATM 3199  H1  HOH A 230     -11.418  44.800   0.352  1.00 54.95           H
HETATM 3200  H2  HOH A 230     -11.071  43.716  -0.377  1.00 54.95           H
HETATM 3201  O   HOH A 231       8.158  40.256  -7.943  1.00 22.32           O
HETATM 3202  H1  HOH A 231       8.327  39.580  -8.425  1.00 26.78           H
HETATM 3203  H2  HOH A 231       8.781  40.796  -8.049  1.00 26.78           H
HETATM 3204  O   HOH A 232      12.521  36.883  -8.260  1.00 33.12           O
HETATM 3205  H1  HOH A 232      12.141  36.991  -9.000  1.00 39.75           H
HETATM 3206  H2  HOH A 232      12.198  36.179  -7.923  1.00 39.75           H
HETATM 3207  O   HOH A 233       9.357  48.167 -10.272  1.00 58.89           O
HETATM 3208  H1  HOH A 233       9.563  47.487  -9.821  1.00 70.67           H
HETATM 3209  H2  HOH A 233       8.536  48.300 -10.149  1.00 70.67           H
HETATM 3210  O   HOH A 234      -2.516  18.924 -15.041  1.00 50.09           O
HETATM 3211  H1  HOH A 234      -2.284  19.584 -15.506  1.00 60.11           H
HETATM 3212  H2  HOH A 234      -3.101  18.515 -15.486  1.00 60.11           H
HETATM 3213  O   HOH A 235     -14.143  39.635  24.402  1.00 33.09           O
HETATM 3214  H1  HOH A 235     -13.401  39.820  24.044  1.00 39.70           H
HETATM 3215  H2  HOH A 235     -14.679  39.458  23.781  1.00 39.70           H
HETATM 3216  O   HOH A 236     -12.697  25.845  -6.804  1.00 26.40           O
HETATM 3217  H1  HOH A 236     -12.919  25.366  -6.137  1.00 31.68           H
HETATM 3218  H2  HOH A 236     -12.438  26.582  -6.495  1.00 31.68           H
HETATM 3219  O   HOH A 237      16.042  33.419   6.100  1.00 54.38           O
HETATM 3220  H1  HOH A 237      16.263  33.723   6.851  1.00 65.25           H
HETATM 3221  H2  HOH A 237      16.739  33.090   5.758  1.00 65.25           H
HETATM 3222  O   HOH A 238      18.603  39.718  14.554  1.00 59.36           O
HETATM 3223  H1  HOH A 238      17.943  39.219  14.410  1.00 71.24           H
HETATM 3224  H2  HOH A 238      19.207  39.483  14.020  1.00 71.24           H
HETATM 3225  O   HOH A 239      10.405  43.464  14.211  1.00 58.50           O
HETATM 3226  H1  HOH A 239       9.825  43.676  14.783  1.00 70.20           H
HETATM 3227  H2  HOH A 239      10.371  42.630  14.131  1.00 70.20           H
HETATM 3228  O   HOH A 240      -5.624  32.763   0.166  1.00 23.43           O
HETATM 3229  H1  HOH A 240      -4.888  32.391   0.338  1.00 28.11           H
HETATM 3230  H2  HOH A 240      -5.544  33.138  -0.580  1.00 28.11           H
HETATM 3231  O   HOH A 241      -7.553  31.927   4.172  1.00 62.17           O
HETATM 3232  H1  HOH A 241      -7.237  31.947   3.265  1.00 74.61           H
HETATM 3233  H2  HOH A 241      -8.376  31.417   4.153  1.00 74.61           H
HETATM 3234  O   HOH A 242      -3.608  25.663  -2.431  1.00 29.00           O
HETATM 3235  H1  HOH A 242      -4.264  25.990  -2.835  1.00 34.80           H
HETATM 3236  H2  HOH A 242      -3.880  25.431  -1.666  1.00 34.80           H
HETATM 3237  O   HOH A 243     -10.236  21.698   5.308  1.00 42.98           O
HETATM 3238  H1  HOH A 243     -10.641  22.343   5.663  1.00 51.57           H
HETATM 3239  H2  HOH A 243     -10.514  21.640   4.516  1.00 51.57           H
HETATM 3240  O   HOH A 244     -10.316  24.305   5.686  1.00 32.42           O
HETATM 3241  H1  HOH A 244      -9.657  24.475   6.175  1.00 38.90           H
HETATM 3242  H2  HOH A 244     -10.754  25.023   5.605  1.00 38.90           H
HETATM 3243  O   HOH A 245     -13.036  23.410  -0.262  1.00 31.80           O
HETATM 3244  H1  HOH A 245     -12.555  23.476   0.421  1.00 38.16           H
HETATM 3245  H2  HOH A 245     -12.593  22.974  -0.829  1.00 38.16           H
HETATM 3246  O   HOH A 246       1.508  22.263   3.631  1.00 39.49           O
HETATM 3247  H1  HOH A 246       0.614  22.598   3.746  1.00 47.39           H
HETATM 3248  H2  HOH A 246       1.469  21.580   2.962  1.00 47.39           H
HETATM 3249  O   HOH A 247       5.308  18.842  -3.381  1.00 52.14           O
HETATM 3250  H1  HOH A 247       5.169  19.562  -3.794  1.00 62.56           H
HETATM 3251  H2  HOH A 247       5.633  18.307  -3.940  1.00 62.56           H
HETATM 3252  O   HOH A 248       1.168  20.946  13.899  1.00 42.51           O
HETATM 3253  H1  HOH A 248       0.341  20.986  14.048  1.00 51.02           H
HETATM 3254  H2  HOH A 248       1.438  21.738  13.813  1.00 51.02           H
HETATM 3255  O   HOH A 249      15.410  42.638  -4.127  1.00 44.37           O
HETATM 3256  H1  HOH A 249      16.117  42.662  -4.585  1.00 53.25           H
HETATM 3257  H2  HOH A 249      14.882  42.116  -4.519  1.00 53.25           H
HETATM 3258  O   HOH A 250     -15.354  26.388   0.100  1.00 23.15           O
HETATM 3259  H1  HOH A 250     -15.294  27.057   0.620  1.00 27.78           H
HETATM 3260  H2  HOH A 250     -14.576  26.087   0.026  1.00 27.78           H
HETATM 3261  O   HOH A 251     -18.085  26.778  -0.524  1.00 27.19           O
HETATM 3262  H1  HOH A 251     -18.349  26.167  -1.042  1.00 32.63           H
HETATM 3263  H2  HOH A 251     -17.365  26.508  -0.190  1.00 32.63           H
HETATM 3264  O   HOH A 252      -9.998  23.739  -2.073  1.00 32.20           O
HETATM 3265  H1  HOH A 252      -9.620  24.232  -2.637  1.00 38.64           H
HETATM 3266  H2  HOH A 252     -10.468  24.235  -1.584  1.00 38.64           H
HETATM 3267  O   HOH A 253       6.960  25.748  -4.274  1.00 38.29           O
HETATM 3268  H1  HOH A 253       6.140  25.705  -4.082  1.00 45.95           H
HETATM 3269  H2  HOH A 253       7.018  25.677  -5.108  1.00 45.95           H
HETATM 3270  O   HOH A 254      12.062  40.728  16.857  1.00 55.65           O
HETATM 3271  H1  HOH A 254      12.485  40.547  16.153  1.00 66.79           H
HETATM 3272  H2  HOH A 254      11.957  41.562  16.868  1.00 66.79           H
HETATM 3273  O   HOH A 255      -8.580  46.383   9.599  1.00 43.06           O
HETATM 3274  H1  HOH A 255      -9.079  46.184  10.245  1.00 51.67           H
HETATM 3275  H2  HOH A 255      -8.067  45.727   9.488  1.00 51.67           H
HETATM 3276  O   HOH A 256      -4.675  52.875  10.761  1.00 72.45           O
HETATM 3277  H1  HOH A 256      -4.093  52.515  11.248  1.00 86.94           H
HETATM 3278  H2  HOH A 256      -4.289  53.479  10.324  1.00 86.94           H
HETATM 3279  O   HOH A 257       6.567  33.335 -10.348  1.00 26.49           O
HETATM 3280  H1  HOH A 257       6.632  32.933 -11.084  1.00 31.79           H
HETATM 3281  H2  HOH A 257       7.335  33.611 -10.148  1.00 31.79           H
HETATM 3282  O   HOH A 258       0.489  33.518  25.893  1.00 36.84           O
HETATM 3283  H1  HOH A 258       1.108  33.202  25.423  1.00 44.21           H
HETATM 3284  H2  HOH A 258      -0.074  33.849  25.366  1.00 44.21           H
HETATM 3285  O   HOH A 259      -4.279  52.663  -6.443  1.00 57.73           O
HETATM 3286  H1  HOH A 259      -3.812  53.068  -5.872  1.00 69.28           H
HETATM 3287  H2  HOH A 259      -5.034  53.032  -6.440  1.00 69.28           H
HETATM 3288  O   HOH A 260      -4.149  44.559  -6.822  1.00 48.86           O
HETATM 3289  H1  HOH A 260      -4.928  44.306  -6.622  1.00 58.63           H
HETATM 3290  H2  HOH A 260      -4.245  45.287  -7.231  1.00 58.63           H
HETATM 3291  O   HOH A 261       8.890  40.381 -11.260  1.00 53.53           O
HETATM 3292  H1  HOH A 261       9.594  40.341 -11.723  1.00 64.23           H
HETATM 3293  H2  HOH A 261       8.344  39.851 -11.614  1.00 64.23           H
HETATM 3294  O   HOH A 262       6.158  49.046  -9.578  1.00 40.74           O
HETATM 3295  H1  HOH A 262       5.482  49.209  -9.105  1.00 48.89           H
HETATM 3296  H2  HOH A 262       5.985  49.331 -10.350  1.00 48.89           H
HETATM 3297  O   HOH A 263      -6.097  25.123 -18.264  1.00 50.72           O
HETATM 3298  H1  HOH A 263      -5.811  25.567 -17.612  1.00 60.86           H
HETATM 3299  H2  HOH A 263      -6.863  25.422 -18.444  1.00 60.86           H
HETATM 3300  O   HOH A 264      16.447  38.621  14.102  1.00 47.43           O
HETATM 3301  H1  HOH A 264      15.683  38.969  14.031  1.00 56.92           H
HETATM 3302  H2  HOH A 264      16.569  38.161  13.410  1.00 56.92           H
HETATM 3303  O   HOH A 265       8.010  23.232  16.611  1.00 38.85           O
HETATM 3304  H1  HOH A 265       7.868  23.835  17.175  1.00 46.62           H
HETATM 3305  H2  HOH A 265       7.985  22.502  17.025  1.00 46.62           H
HETATM 3306  O   HOH A 266      -4.245  37.004 -10.003  1.00 26.44           O
HETATM 3307  H1  HOH A 266      -4.540  37.639  -9.539  1.00 31.73           H
HETATM 3308  H2  HOH A 266      -4.511  36.294  -9.641  1.00 31.73           H
HETATM 3309  O   HOH A 267     -13.378  41.618  -6.056  1.00 27.32           O
HETATM 3310  H1  HOH A 267     -13.505  41.599  -5.224  1.00 32.79           H
HETATM 3311  H2  HOH A 267     -13.052  40.879  -6.278  1.00 32.79           H
HETATM 3312  O   HOH A 268     -16.584  27.433  -6.425  1.00 47.82           O
HETATM 3313  H1  HOH A 268     -15.978  27.916  -6.105  1.00 57.38           H
HETATM 3314  H2  HOH A 268     -17.244  27.938  -6.567  1.00 57.38           H
HETATM 3315  O   HOH A 269     -21.948  30.878   3.131  1.00 45.25           O
HETATM 3316  H1  HOH A 269     -21.503  30.168   3.198  1.00 54.31           H
HETATM 3317  H2  HOH A 269     -22.583  30.816   3.675  1.00 54.31           H
HETATM 3318  O   HOH A 270      -9.614  24.021  11.127  1.00 31.07           O
HETATM 3319  H1  HOH A 270      -8.872  24.031  10.738  1.00 37.28           H
HETATM 3320  H2  HOH A 270     -10.100  24.587  10.738  1.00 37.28           H
HETATM 3321  O   HOH A 271      -5.220  20.456   3.369  1.00 36.93           O
HETATM 3322  H1  HOH A 271      -4.890  21.253   3.833  1.00 44.32           H
HETATM 3323  H2  HOH A 271      -5.898  20.787   2.773  1.00 44.32           H
HETATM 3324  O   HOH A 272     -10.692  19.874   6.751  1.00 49.10           O
HETATM 3325  H1  HOH A 272     -10.301  20.324   6.160  1.00 58.92           H
HETATM 3326  H2  HOH A 272     -11.249  19.385   6.356  1.00 58.92           H
HETATM 3327  O   HOH A 273      18.599  28.245   7.452  1.00 42.85           O
HETATM 3328  H1  HOH A 273      18.490  27.418   7.554  1.00 51.42           H
HETATM 3329  H2  HOH A 273      17.943  28.624   7.819  1.00 51.42           H
HETATM 3330  O   HOH A 274      -9.431  38.000  14.004  1.00 22.36           O
HETATM 3331  H1  HOH A 274     -10.222  38.199  14.144  1.00 26.83           H
HETATM 3332  H2  HOH A 274      -8.954  38.547  14.447  1.00 26.83           H
HETATM 3333  O   HOH A 275      -9.126  39.832  11.821  1.00 33.83           O
HETATM 3334  H1  HOH A 275      -8.673  39.358  11.292  1.00 40.59           H
HETATM 3335  H2  HOH A 275      -9.176  39.416  12.547  1.00 40.59           H
HETATM 3336  O   HOH A 276     -10.660  39.673   8.226  1.00 35.52           O
HETATM 3337  H1  HOH A 276     -11.177  39.797   8.879  1.00 42.62           H
HETATM 3338  H2  HOH A 276     -10.604  38.842   8.115  1.00 42.62           H
HETATM 3339  O   HOH A 277     -12.423  41.639  11.492  1.00 59.31           O
HETATM 3340  H1  HOH A 277     -12.788  41.647  12.249  1.00 71.17           H
HETATM 3341  H2  HOH A 277     -11.606  41.780  11.618  1.00 71.17           H
HETATM 3342  O   HOH A 278     -12.296  29.426 -12.336  1.00 25.49           O
HETATM 3343  H1  HOH A 278     -12.303  30.175 -11.960  1.00 30.59           H
HETATM 3344  H2  HOH A 278     -13.086  29.132 -12.289  1.00 30.59           H
HETATM 3345  O   HOH A 279      -9.770  46.899  -1.720  1.00 36.88           O
HETATM 3346  H1  HOH A 279     -10.362  46.382  -2.019  1.00 44.26           H
HETATM 3347  H2  HOH A 279     -10.077  47.679  -1.765  1.00 44.26           H
HETATM 3348  O   HOH A 280       9.156  37.667  -8.749  1.00 44.51           O
HETATM 3349  H1  HOH A 280       9.972  37.552  -8.583  1.00 53.42           H
HETATM 3350  H2  HOH A 280       8.753  36.986  -8.464  1.00 53.42           H
HETATM 3351  O   HOH A 281       1.990  20.585  -0.384  1.00 41.41           O
HETATM 3352  H1  HOH A 281       1.929  21.177  -0.978  1.00 49.69           H
HETATM 3353  H2  HOH A 281       2.349  19.914  -0.741  1.00 49.69           H
HETATM 3354  O   HOH A 282     -12.954  34.258   6.145  1.00 52.58           O
HETATM 3355  H1  HOH A 282     -12.288  33.747   6.107  1.00 63.09           H
HETATM 3356  H2  HOH A 282     -13.011  34.632   5.394  1.00 63.09           H
HETATM 3357  O   HOH A 283     -12.641  37.541  11.587  1.00 43.42           O
HETATM 3358  H1  HOH A 283     -11.840  37.293  11.539  1.00 52.11           H
HETATM 3359  H2  HOH A 283     -12.722  37.958  12.313  1.00 52.11           H
HETATM 3360  O   HOH A 284       9.251  45.776 -11.995  1.00 52.66           O
HETATM 3361  H1  HOH A 284       9.323  46.569 -11.728  1.00 63.20           H
HETATM 3362  H2  HOH A 284       9.141  45.296 -11.313  1.00 63.20           H
HETATM 3363  O   HOH A 285      14.606  34.765  -9.709  1.00 46.41           O
HETATM 3364  H1  HOH A 285      14.513  35.484 -10.139  1.00 55.69           H
HETATM 3365  H2  HOH A 285      13.853  34.577  -9.388  1.00 55.69           H
HETATM 3366  O   HOH A 286      15.773  34.816  -6.844  1.00 31.80           O
HETATM 3367  H1  HOH A 286      15.427  35.106  -7.556  1.00 38.16           H
HETATM 3368  H2  HOH A 286      15.391  35.209  -6.210  1.00 38.16           H
HETATM 3369  O   HOH A 287       6.855  37.016 -11.624  1.00 48.94           O
HETATM 3370  H1  HOH A 287       7.268  36.598 -12.226  1.00 58.73           H
HETATM 3371  H2  HOH A 287       7.010  36.617 -10.901  1.00 58.73           H
HETATM 3372  O   HOH A 288      -3.334  37.999 -11.979  1.00 37.72           O
HETATM 3373  H1  HOH A 288      -4.062  38.183 -12.355  1.00 45.26           H
HETATM 3374  H2  HOH A 288      -3.524  37.734 -11.205  1.00 45.26           H
HETATM 3375  O   HOH A 289       7.204  26.928  17.680  1.00 42.58           O
HETATM 3376  H1  HOH A 289       6.703  27.604  17.652  1.00 51.10           H
HETATM 3377  H2  HOH A 289       7.987  27.203  17.541  1.00 51.10           H
HETATM 3378  O   HOH A 290       2.113  22.981   9.741  1.00 42.77           O
HETATM 3379  H1  HOH A 290       1.538  23.450   9.340  1.00 51.32           H
HETATM 3380  H2  HOH A 290       1.731  22.648  10.411  1.00 51.32           H
HETATM 3381  O   HOH A 291       2.755  30.188  24.476  1.00 40.62           O
HETATM 3382  H1  HOH A 291       3.232  30.745  24.888  1.00 48.74           H
HETATM 3383  H2  HOH A 291       2.017  30.563  24.330  1.00 48.74           H
HETATM 3384  O   HOH A 292      -3.470  42.438  22.956  1.00 36.99           O
HETATM 3385  H1  HOH A 292      -3.339  43.269  22.981  1.00 44.39           H
HETATM 3386  H2  HOH A 292      -3.210  42.125  23.690  1.00 44.39           H
HETATM 3387  O   HOH A 293      -0.477  41.103  22.987  1.00 37.31           O
HETATM 3388  H1  HOH A 293      -1.051  41.714  22.965  1.00 44.77           H
HETATM 3389  H2  HOH A 293      -0.344  40.864  22.191  1.00 44.77           H
HETATM 3390  O   HOH A 294      -0.671  38.822  24.377  1.00 39.61           O
HETATM 3391  H1  HOH A 294      -1.349  38.457  24.042  1.00 47.53           H
HETATM 3392  H2  HOH A 294      -0.264  39.200  23.745  1.00 47.53           H
HETATM 3393  O   HOH A 295     -15.446  42.388  17.397  1.00 47.54           O
HETATM 3394  H1  HOH A 295     -16.170  41.961  17.418  1.00 57.04           H
HETATM 3395  H2  HOH A 295     -14.950  41.992  16.846  1.00 57.04           H
HETATM 3396  O   HOH A 296     -21.726  29.820  -0.431  1.00 41.10           O
HETATM 3397  H1  HOH A 296     -21.975  29.340  -1.076  1.00 49.32           H
HETATM 3398  H2  HOH A 296     -22.402  29.951   0.047  1.00 49.32           H
HETATM 3399  O   HOH A 297     -19.948  32.157   1.114  1.00 29.67           O
HETATM 3400  H1  HOH A 297     -19.161  32.183   1.399  1.00 35.61           H
HETATM 3401  H2  HOH A 297     -20.455  32.113   1.787  1.00 35.61           H
HETATM 3402  O   HOH A 298     -19.341  33.328   4.463  1.00 46.54           O
HETATM 3403  H1  HOH A 298     -18.627  33.003   4.165  1.00 55.85           H
HETATM 3404  H2  HOH A 298     -19.690  32.734   4.946  1.00 55.85           H
HETATM 3405  O   HOH A 299     -18.382  39.216   5.453  1.00 49.66           O
HETATM 3406  H1  HOH A 299     -19.145  39.315   5.790  1.00 59.59           H
HETATM 3407  H2  HOH A 299     -18.162  38.415   5.582  1.00 59.59           H
HETATM 3408  O   HOH A 300     -17.174  36.498   4.603  1.00 35.68           O
HETATM 3409  H1  HOH A 300     -16.809  36.659   3.864  1.00 42.81           H
HETATM 3410  H2  HOH A 300     -17.504  35.729   4.550  1.00 42.81           H
HETATM 3411  O   HOH A 301      -7.301  18.078  10.226  1.00 39.39           O
HETATM 3412  H1  HOH A 301      -7.238  17.297  10.527  1.00 47.27           H
HETATM 3413  H2  HOH A 301      -8.110  18.205  10.044  1.00 47.27           H
TER
END
