# Supplementary material for: High-throughput quantum-mechanics/molecular-mechanics (ONIOM) macromolecular crystallographic refinement with PHENIX/DivCon: the impact of mixed Hamiltonian methods on ligand and protein structure
Source: Acta Crystallogr D Struct Biol. 2018 Oct 29;74(Pt 11):1063–77. doi: 10.1107/S2059798318012913 (PMC6213575; doi:10.1107/S2059798318012913)
Supplement: Supplementary file 3 [file d-74-01063-sup3.gz › results_regionQM/1SG0-H_refine_001.pdb]

REMARK Date 2017-01-11 Time 04:30:03 EST -0500 (1484127003.60 s)
REMARK PHENIX refinement
REMARK 
REMARK ****************** INPUT FILES AND LABELS ******************************
REMARK Reflections:
REMARK   file name      : 1SG0.sf
REMARK   labels         : ['r1sg0sf,wavelength_id=1,_refln.F_meas_au,_refln.F_meas_sigma_au']
REMARK R-free flags:
REMARK   file name      : 1SG0.sf
REMARK   label          : r1sg0sf,wavelength_id=1,_refln.status
REMARK   test_flag_value: 0
REMARK Model file name(s): 
REMARK   /scratch/oleg/2711178.gondor.quantumbioinc.com/1SG0-H.pdb
REMARK 
REMARK ******************** REFINEMENT SUMMARY: QUICK FACTS *******************
REMARK Start: r_work = 0.2044 r_free = 0.2231 bonds = 0.012 angles = 1.902
REMARK Final: r_work = 0.1810 r_free = 0.2102 bonds = 0.012 angles = 1.557
REMARK ************************************************************************
REMARK 
REMARK ****************** REFINEMENT STATISTICS STEP BY STEP ******************
REMARK leading digit, like 1_, means number of macro-cycle                     
REMARK 0    : statistics at the very beginning when nothing is done yet        
REMARK 1_bss: bulk solvent correction and/or (anisotropic) scaling             
REMARK 1_xyz: refinement of coordinates                                        
REMARK 1_adp: refinement of ADPs (Atomic Displacement Parameters)              
REMARK 1_occ: refinement of occupancies                                        
REMARK ------------------------------------------------------------------------
REMARK  stage       r-work r-free bonds angles b_min b_max b_ave n_water shift
REMARK       0    : 0.2627 0.2775 0.012  1.90   4.5  53.2  16.9 1059      0.000
REMARK       1_bss: 0.2044 0.2231 0.012  1.90   4.4  53.1  16.8 1059      0.000
REMARK 1_settarget: 0.2044 0.2231 0.012  1.90   4.4  53.1  16.8 1059      0.000
REMARK       1_nqh: 0.2047 0.2234 0.012  1.90   4.4  53.1  16.8 1059      0.012
REMARK    1_weight: 0.2047 0.2234 0.012  1.90   4.4  53.1  16.8 1059      0.012
REMARK    1_checkH: 0.2048 0.2234 0.012  1.90   4.4  53.1  16.8 1059      0.412
REMARK    1_xyzrec: 0.1921 0.2211 0.016  1.62   4.4  53.1  16.8 1059      0.493
REMARK    1_checkH: 0.1921 0.2211 0.016  1.62   4.4  53.1  16.8 1059      0.493
REMARK       1_adp: 0.1878 0.2202 0.016  1.62   4.8  52.6  17.0 1059      0.493
REMARK   1_regHadp: 0.1875 0.2201 0.016  1.62   4.8  52.6  17.0 1059      0.493
REMARK       2_bss: 0.1875 0.2202 0.016  1.62   4.7  52.5  17.0 1059      0.493
REMARK 2_settarget: 0.1875 0.2202 0.016  1.62   4.7  52.5  17.0 1059      0.493
REMARK 2_updatecdl: 0.1875 0.2202 0.016  1.62   4.7  52.5  17.0 1059      0.493
REMARK       2_nqh: 0.1875 0.2201 0.016  1.62   4.7  52.5  17.0 1059      0.495
REMARK    2_weight: 0.1875 0.2201 0.016  1.62   4.7  52.5  17.0 1059      0.495
REMARK    2_checkH: 0.1875 0.2201 0.016  1.62   4.7  52.5  17.0 1059      0.495
REMARK    2_xyzrec: 0.1862 0.2144 0.012  1.52   4.7  52.5  17.0 1059      0.494
REMARK    2_checkH: 0.1862 0.2143 0.012  1.52   4.7  52.5  17.0 1059      0.495
REMARK       2_adp: 0.1833 0.2113 0.012  1.52   4.9  57.2  17.0 1059      0.495
REMARK   2_regHadp: 0.1834 0.2111 0.012  1.52   4.9  57.2  17.0 1059      0.495
REMARK       3_bss: 0.1834 0.2112 0.012  1.52   4.8  57.1  17.0 1059      0.495
REMARK 3_settarget: 0.1834 0.2112 0.012  1.52   4.8  57.1  17.0 1059      0.495
REMARK 3_updatecdl: 0.1834 0.2112 0.012  1.52   4.8  57.1  17.0 1059      0.495
REMARK       3_nqh: 0.1834 0.2112 0.012  1.52   4.8  57.1  17.0 1059      0.495
REMARK    3_weight: 0.1834 0.2112 0.012  1.52   4.8  57.1  17.0 1059      0.495
REMARK    3_checkH: 0.1834 0.2112 0.012  1.52   4.8  57.1  17.0 1059      0.495
REMARK    3_xyzrec: 0.1813 0.2102 0.012  1.56   4.8  57.1  17.0 1059      0.502
REMARK    3_checkH: 0.1813 0.2103 0.012  1.56   4.8  57.1  17.0 1059      0.502
REMARK       3_adp: 0.1810 0.2102 0.012  1.56   4.6  58.4  16.9 1059      0.502
REMARK   3_regHadp: 0.1810 0.2102 0.012  1.56   4.6  58.4  16.9 1059      0.502
REMARK         end: 0.1810 0.2102 0.012  1.56   4.6  58.4  16.9 1059      0.502
REMARK ------------------------------------------------------------------------
REMARK MODEL CONTENT.
REMARK  ELEMENT        ATOM RECORD COUNT   OCCUPANCY SUM
REMARK        C                     2430         2430.00
REMARK        H                     4348         4348.00
REMARK        O                     1003         1003.00
REMARK        N                      626          626.00
REMARK        P                        4            4.00
REMARK        S                       16           16.00
REMARK     Zn2+                        2            2.00
REMARK      O1-                       62           62.00
REMARK    TOTAL                     8491         8491.00
REMARK -----------------------------------------------------------------------
REMARK r_free_flags.md5.hexdigest a6f5b31904d5290d2cbaad52c8c6b8ea
REMARK 
REMARK ---------------------------------------------------------------
REMARK  Atom Name   Residue Name    Residue ID     Chain     Charge  
REMARK ---------------------------------------------------------------
REMARK      C1           STL            501          A       0.4998  
REMARK     C10           STL            501          A      -0.0476  
REMARK     C11           STL            501          A      -0.2996  
REMARK     C12           STL            501          A       0.3428  
REMARK     C13           STL            501          A      -0.3538  
REMARK     C14           STL            501          A      -0.0224  
REMARK      C2           STL            501          A      -0.5338  
REMARK      C3           STL            501          A       0.4747  
REMARK      C4           STL            501          A      -0.5435  
REMARK      C5           STL            501          A       0.3201  
REMARK      C6           STL            501          A      -0.5114  
REMARK      C7           STL            501          A      -0.2967  
REMARK      C8           STL            501          A      -0.0515  
REMARK      C9           STL            501          A       -0.115  
REMARK      O1           STL            501          A      -0.5465  
REMARK      O2           STL            501          A      -0.5779  
REMARK      O3           STL            501          A      -0.5147  
REMARK      H2           STL            501          A       0.2032  
REMARK     H10           STL            501          A       0.1511  
REMARK     H11           STL            501          A       0.1894  
REMARK     H13           STL            501          A       0.1779  
REMARK     H14           STL            501          A       0.1707  
REMARK      H4           STL            501          A       0.1855  
REMARK      H6           STL            501          A       0.2033  
REMARK      H7           STL            501          A       0.1649  
REMARK      H8           STL            501          A       0.1677  
REMARK     HO1           STL            501          A       0.354   
REMARK     HO2           STL            501          A       0.3706  
REMARK     HO3           STL            501          A       0.3741  
REMARK      C1           STL            502          B       0.495   
REMARK     C10           STL            502          B      -0.0311  
REMARK     C11           STL            502          B       -0.311  
REMARK     C12           STL            502          B       0.3461  
REMARK     C13           STL            502          B      -0.3554  
REMARK     C14           STL            502          B      -0.0271  
REMARK      C2           STL            502          B      -0.5355  
REMARK      C3           STL            502          B       0.4677  
REMARK      C4           STL            502          B      -0.5396  
REMARK      C5           STL            502          B       0.3191  
REMARK      C6           STL            502          B       -0.519  
REMARK      C7           STL            502          B      -0.2974  
REMARK      C8           STL            502          B      -0.0492  
REMARK      C9           STL            502          B      -0.1226  
REMARK      O1           STL            502          B      -0.5749  
REMARK      O2           STL            502          B      -0.5918  
REMARK      O3           STL            502          B      -0.5165  
REMARK      H2           STL            502          B       0.2069  
REMARK     H10           STL            502          B       0.1518  
REMARK     H11           STL            502          B       0.1872  
REMARK     H13           STL            502          B       0.1834  
REMARK     H14           STL            502          B       0.1707  
REMARK      H4           STL            502          B       0.1977  
REMARK      H6           STL            502          B       0.2019  
REMARK      H7           STL            502          B       0.1676  
REMARK      H8           STL            502          B       0.164   
REMARK     HO1           STL            502          B       0.3749  
REMARK     HO2           STL            502          B       0.3698  
REMARK     HO3           STL            502          B       0.3763  
REMARK ---------------------------------------------------------------
REMARK IF THIS FILE IS FOR PDB DEPOSITION: REMOVE ALL FROM THIS LINE UP.
REMARK   3
REMARK   3 REFINEMENT.
REMARK   3   PROGRAM     : PHENIX (1.11.1_2575: ???)
REMARK   3   AUTHORS     : Adams,Afonine,Bunkoczi,Burnley,Chen,Dar,Davis,
REMARK   3               : Draizen,Echols,Gildea,Gros,Grosse-Kunstleve,Headd,
REMARK   3               : Hintze,Hung,Ioerger,Liebschner,McCoy,McKee,Moriarty,
REMARK   3               : Oeffner,Poon,Read,Richardson,Richardson,Sacchettini,
REMARK   3               : Sauter,Sobolev,Storoni,Terwilliger,Williams,Zwart
REMARK   3
REMARK   3  REFINEMENT TARGET : ML
REMARK   3  
REMARK   3  DATA USED IN REFINEMENT.
REMARK   3   RESOLUTION RANGE HIGH (ANGSTROMS) : 1.501   
REMARK   3   RESOLUTION RANGE LOW  (ANGSTROMS) : 28.426  
REMARK   3   MIN(FOBS/SIGMA_FOBS)              : 1.00  
REMARK   3   COMPLETENESS FOR RANGE        (%) : 94.42 
REMARK   3   NUMBER OF REFLECTIONS             : 77027     
REMARK   3   NUMBER OF REFLECTIONS (NON-ANOMALOUS) : 77027     
REMARK   3  
REMARK   3  FIT TO DATA USED IN REFINEMENT.
REMARK   3   R VALUE     (WORKING + TEST SET) : 0.1839
REMARK   3   R VALUE            (WORKING SET) : 0.1810
REMARK   3   FREE R VALUE                     : 0.2102
REMARK   3   FREE R VALUE TEST SET SIZE   (%) : 10.05 
REMARK   3   FREE R VALUE TEST SET COUNT      : 7744      
REMARK   3  
REMARK   3  FIT TO DATA USED IN REFINEMENT (IN BINS).
REMARK   3   BIN  RESOLUTION RANGE  COMPL.    NWORK NFREE   RWORK  RFREE  CCWORK CCFREE
REMARK   3     1 28.4314 -  4.6566    0.93     2445   282  0.1896 0.1928   0.909  0.898
REMARK   3     2  4.6566 -  3.6987    0.96     2434   279  0.1588 0.1871   0.928  0.898
REMARK   3     3  3.6987 -  3.2319    0.98     2457   272  0.1724 0.1981   0.922  0.893
REMARK   3     4  3.2319 -  2.9367    0.99     2463   265  0.1804 0.2209   0.920  0.876
REMARK   3     5  2.9367 -  2.7264    0.99     2445   258  0.1879 0.2008   0.908  0.896
REMARK   3     6  2.7264 -  2.5658    0.98     2405   281  0.1825 0.2119   0.915  0.892
REMARK   3     7  2.5658 -  2.4373    0.98     2397   288  0.1782 0.2164   0.915  0.896
REMARK   3     8  2.4373 -  2.3313    0.97     2403   238  0.1741 0.2090   0.920  0.902
REMARK   3     9  2.3313 -  2.2416    0.97     2352   281  0.1730 0.2012   0.923  0.901
REMARK   3    10  2.2416 -  2.1643    0.97     2360   288  0.1716 0.1927   0.926  0.898
REMARK   3    11  2.1643 -  2.0966    0.98     2360   282  0.1802 0.2155   0.914  0.856
REMARK   3    12  2.0966 -  2.0367    0.98     2369   278  0.1784 0.1942   0.914  0.893
REMARK   3    13  2.0367 -  1.9831    0.97     2370   270  0.1824 0.2089   0.915  0.900
REMARK   3    14  1.9831 -  1.9347    0.95     2341   244  0.1880 0.2200   0.908  0.882
REMARK   3    15  1.9347 -  1.8908    0.95     2333   249  0.1936 0.2431   0.907  0.850
REMARK   3    16  1.8908 -  1.8505    0.93     2247   263  0.1870 0.2235   0.913  0.883
REMARK   3    17  1.8505 -  1.8135    0.94     2280   270  0.1872 0.2155   0.910  0.885
REMARK   3    18  1.8135 -  1.7793    0.93     2250   258  0.1814 0.2297   0.915  0.859
REMARK   3    19  1.7793 -  1.7475    0.94     2286   259  0.1901 0.2497   0.908  0.830
REMARK   3    20  1.7475 -  1.7179    0.94     2252   263  0.1910 0.2098   0.909  0.891
REMARK   3    21  1.7179 -  1.6902    0.93     2276   240  0.1877 0.2382   0.916  0.861
REMARK   3    22  1.6902 -  1.6642    0.93     2250   238  0.1891 0.2303   0.909  0.844
REMARK   3    23  1.6642 -  1.6397    0.92     2244   252  0.1921 0.2343   0.904  0.865
REMARK   3    24  1.6397 -  1.6166    0.92     2231   239  0.1919 0.2344   0.901  0.855
REMARK   3    25  1.6166 -  1.5948    0.92     2201   245  0.1918 0.2327   0.907  0.843
REMARK   3    26  1.5948 -  1.5741    0.91     2205   236  0.1937 0.2213   0.911  0.891
REMARK   3    27  1.5741 -  1.5544    0.90     2222   229  0.1950 0.2345   0.907  0.860
REMARK   3    28  1.5544 -  1.5357    0.91     2176   235  0.1909 0.2192   0.911  0.871
REMARK   3    29  1.5357 -  1.5178    0.90     2178   249  0.1994 0.2204   0.899  0.870
REMARK   3    30  1.5178 -  1.5008    0.86     2051   213  0.2104 0.2770   0.891  0.831
REMARK   3  
REMARK   3  BULK SOLVENT MODELLING.
REMARK   3   METHOD USED        : FLAT BULK SOLVENT MODEL
REMARK   3   SOLVENT RADIUS     : 1.11    
REMARK   3   SHRINKAGE RADIUS   : 0.90    
REMARK   3   GRID STEP FACTOR   : 4.00    
REMARK   3  
REMARK   3  ERROR ESTIMATES.
REMARK   3   COORDINATE ERROR (MAXIMUM-LIKELIHOOD BASED)     : 0.14    
REMARK   3   PHASE ERROR (DEGREES, MAXIMUM-LIKELIHOOD BASED) : 20.13   
REMARK   3  
REMARK   3  STRUCTURE FACTORS CALCULATION ALGORITHM : FFT
REMARK   3  
REMARK   3  RESTRAINTS LIBRARY
REMARK   3    GEOSTD + MON.LIB. + CDL v1.2
REMARK   3  
REMARK   3  DEVIATIONS FROM IDEAL VALUES.
REMARK   3                 RMSD     MAX  COUNT
REMARK   3   BOND      :  0.012   0.124   3900
REMARK   3   ANGLE     :  1.557  18.081   5314
REMARK   3   CHIRALITY :  0.065   0.255    560
REMARK   3   PLANARITY :  0.009   0.060    664
REMARK   3   DIHEDRAL  : 11.657 114.328   2198
REMARK   3   MIN NONBONDED DISTANCE : 2.025 
REMARK   3  
REMARK   3  MOLPROBITY STATISTICS.
REMARK   3   ALL-ATOM CLASHSCORE : 6.32
REMARK   3   RAMACHANDRAN PLOT:
REMARK   3     OUTLIERS : 0.00  %
REMARK   3     ALLOWED  : 3.07  %
REMARK   3     FAVORED  : 96.93 %
REMARK   3   ROTAMER OUTLIERS : 0.52 %
REMARK   3   CBETA DEVIATIONS : 0
REMARK   3   PEPTIDE PLANE:
REMARK   3     CIS-PROLINE     : 1
REMARK   3     CIS-GENERAL     : 0
REMARK   3     TWISTED PROLINE : 0
REMARK   3     TWISTED GENERAL : 0
REMARK   3  
REMARK   3  ATOMIC DISPLACEMENT PARAMETERS.
REMARK   3   WILSON B : 11.22
REMARK   3   RMS(B_ISO_OR_EQUIVALENT_BONDED) : 3.42
REMARK   3   ATOMS          NUMBER OF ATOMS
REMARK   3                    ISO.  ANISO. 
REMARK   3    ALL         :   8491       0
REMARK   3    ALL (NO H)  :   4143       0
REMARK   3    SOLVENT     :    353       0
REMARK   3    NON-SOLVENT :   3790       0
REMARK   3    HYDROGENS   :   4348       0
REMARK   3
REMARK   3
REMARK   3   OTHER REFINEMENT REMARKS:
REMARK   3   XRAY REFINEMENT USING QUANTUM MECHANICAL FUNCTIONAL
REMARK   3   PROGRAM      :QuantumBio DivCon 6 build-7.1.1-b4015.17
REMARK   3   AUTHORS      :BORBULEVYCH O.Y., PLUMLEY J., 
REMARK   3                :MARTIN, R.I., WESTERHOFF L.M. 
REMARK   3
REMARK   3   REFERENCE     :BORBULEVYCH O.Y., PLUMLEY J.A.,
REMARK   3                 :MARTIN, R.I., MERZ, K.M.,  WESTERHOFF L.M.
REMARK   3                 :ACTA CRYSTLLOGRAPHICA SECTION D, 2014, 
REMARK   3                 :V. D70, pp. 1233-1247
REMARK   3   QM METHOD(HAMILTONIAN): PM6
REMARK   3   REGION QM REFINEMENT: 
REMARK   3      MAIN/BUFFER QM REGION RADII (A): 3.0 / 2.5
REMARK   3      LIGAND / STRAIN ENERGY: STL_A_501 / 2.88 KCAL/MOLE
REMARK   3      LIGAND / STRAIN ENERGY: STL_B_502 / 5.96 KCAL/MOLE
REMARK   3
HELIX    1   1 PHE A   17  ARG A   31  1               Generated by MOE   15
HELIX    2   2 ASP A   52  ASP A   54  5               Generated by MOE    3
HELIX    3   3 TYR A   67  LYS A   76  1               Generated by MOE   10
HELIX    4   4 SER A   82  GLU A   93  1               Generated by MOE   12
HELIX    5   5 ALA A  110  VAL A  119  1               Generated by MOE   10
HELIX    6   6 TYR A  132  SER A  134  5               Generated by MOE    3
HELIX    7   7 SER A  164  GLN A  172  1               Generated by MOE    9
HELIX    8   8 HIS A  173  HIS A  177  3               Generated by MOE    5
HELIX    9   9 GLU A  197  GLN A  212  1               Generated by MOE   16
HELIX   10  10 ILE A  214  LYS A  216  5               Generated by MOE    3
HELIX   11  11 ALA A  224  PHE A  228  1               Generated by MOE    5
HELIX   12  12 PHE B   17  ARG B   31  1               Generated by MOE   15
HELIX   13  13 LEU B   41  MET B   44  1               Generated by MOE    4
HELIX   14  14 ASP B   52  ASP B   54  5               Generated by MOE    3
HELIX   15  15 TYR B   67  GLN B   77  1               Generated by MOE   11
HELIX   16  16 SER B   82  GLU B   93  1               Generated by MOE   12
HELIX   17  17 ALA B  110  VAL B  119  1               Generated by MOE   10
HELIX   18  18 TYR B  132  SER B  134  5               Generated by MOE    3
HELIX   19  19 SER B  164  GLN B  172  1               Generated by MOE    9
HELIX   20  20 HIS B  173  HIS B  177  3               Generated by MOE    5
HELIX   21  21 GLU B  197  GLN B  212  1               Generated by MOE   16
HELIX   22  22 ILE B  214  LYS B  216  5               Generated by MOE    3
HELIX   23  23 ALA B  224  PHE B  228  1               Generated by MOE    5
SHEET    1       LYS A   4  TYR A   9                  Generated by MOE
SHEET    2       THR A  35  ASP A  40                  Generated by MOE
SHEET    3       LEU A  96  PRO A 102                  Generated by MOE
SHEET    4       LEU A 141  THR A 147                  Generated by MOE
SHEET    5       LYS A 182  VAL A 183                  Generated by MOE
SHEET    6       GLN A 187  SER A 189                  Generated by MOE
SHEET    7       LYS B   4  TYR B   9                  Generated by MOE
SHEET    8       THR B  35  ASP B  40                  Generated by MOE
SHEET    9       LEU B  96  PRO B 102                  Generated by MOE
SHEET   10       LEU B 141  THR B 147                  Generated by MOE
SHEET   11       LYS B 182  VAL B 183                  Generated by MOE
SHEET   12       GLN B 187  SER B 189                  Generated by MOE
CRYST1   83.330  106.372   56.982  90.00  90.00  90.00 P 21 21 21
SCALE1      0.012000  0.000000  0.000000        0.00000
SCALE2      0.000000  0.009401  0.000000        0.00000
SCALE3      0.000000  0.000000  0.017549        0.00000
ATOM      1  N   ALA A   1      28.941 -18.125   6.956  1.00 44.38           N
ATOM      2  CA  ALA A   1      29.919 -18.919   7.701  1.00 42.52           C
ATOM      3  C   ALA A   1      30.877 -18.004   8.453  1.00 43.88           C
ATOM      4  O   ALA A   1      31.525 -17.133   7.848  1.00 46.43           O
ATOM      5  CB  ALA A   1      30.692 -19.838   6.761  1.00 44.64           C
ATOM      6  H1  ALA A   1      28.327 -18.710   6.504  1.00 53.26           H
ATOM      7  H2  ALA A   1      29.392 -17.573   6.313  1.00 53.26           H
ATOM      8  HA  ALA A   1      29.452 -19.469   8.353  1.00 51.03           H
ATOM      9  HB1 ALA A   1      30.060 -20.418   6.305  1.00 53.57           H
ATOM     10  HB2 ALA A   1      31.168 -19.291   6.116  1.00 53.57           H
ATOM     11  HB3 ALA A   1      31.320 -20.366   7.279  1.00 53.57           H
ATOM     12  N   GLY A   2      30.954 -18.191   9.771  1.00 35.43           N
ATOM     13  CA  GLY A   2      31.864 -17.417  10.596  1.00 33.09           C
ATOM     14  C   GLY A   2      31.533 -15.938  10.591  1.00 30.46           C
ATOM     15  O   GLY A   2      30.687 -15.488   9.813  1.00 28.36           O
ATOM     16  H   GLY A   2      30.481 -18.763  10.208  1.00 42.52           H
ATOM     17  HA2 GLY A   2      31.825 -17.739  11.511  1.00 39.72           H
ATOM     18  HA3 GLY A   2      32.772 -17.529  10.271  1.00 39.72           H
ATOM     19  N   LYS A   3      32.184 -15.173  11.464  1.00 22.62           N
ATOM     20  CA  LYS A   3      31.926 -13.744  11.594  1.00 18.59           C
ATOM     21  C   LYS A   3      33.235 -12.973  11.614  1.00 16.12           C
ATOM     22  O   LYS A   3      34.246 -13.451  12.137  1.00 15.20           O
ATOM     23  CB  LYS A   3      31.150 -13.436  12.865  1.00 19.51           C
ATOM     24  CG  LYS A   3      29.714 -14.010  12.887  1.00 22.01           C
ATOM     25  CD  LYS A   3      28.816 -13.377  11.817  1.00 21.62           C
ATOM     26  CE  LYS A   3      27.393 -13.949  11.858  1.00 30.58           C
ATOM     27  NZ  LYS A   3      26.499 -13.312  10.831  1.00 34.05           N1+
ATOM     28  H   LYS A   3      32.784 -15.467  12.004  1.00 27.14           H
ATOM     29  HA  LYS A   3      31.410 -13.442  10.830  1.00 22.31           H
ATOM     30  HB2 LYS A   3      31.638 -13.804  13.617  1.00 23.42           H
ATOM     31  HB3 LYS A   3      31.085 -12.473  12.953  1.00 23.42           H
ATOM     32  HG2 LYS A   3      29.757 -14.964  12.714  1.00 26.41           H
ATOM     33  HG3 LYS A   3      29.312 -13.848  13.755  1.00 26.41           H
ATOM     34  HD2 LYS A   3      28.763 -12.420  11.962  1.00 25.95           H
ATOM     35  HD3 LYS A   3      29.189 -13.561  10.940  1.00 25.95           H
ATOM     36  HE2 LYS A   3      27.428 -14.902  11.677  1.00 36.71           H
ATOM     37  HE3 LYS A   3      27.011 -13.791  12.736  1.00 36.71           H
ATOM     38  HZ1 LYS A   3      25.684 -13.667  10.877  1.00 40.87           H
ATOM     39  HZ2 LYS A   3      26.441 -12.435  10.977  1.00 40.87           H
ATOM     40  HZ3 LYS A   3      26.828 -13.447  10.015  1.00 40.87           H
ATOM     41  N   LYS A   4      33.214 -11.794  11.015  1.00 11.73           N
ATOM     42  CA  LYS A   4      34.369 -10.911  10.965  1.00  8.51           C
ATOM     43  C   LYS A   4      34.080  -9.660  11.796  1.00  9.18           C
ATOM     44  O   LYS A   4      33.019  -9.034  11.654  1.00 10.99           O
ATOM     45  CB  LYS A   4      34.685 -10.509   9.524  1.00 14.25           C
ATOM     46  CG  LYS A   4      35.228 -11.663   8.622  1.00 17.06           C
ATOM     47  CD  LYS A   4      35.290 -11.250   7.149  1.00 29.70           C
ATOM     48  CE  LYS A   4      35.871 -12.364   6.255  1.00 33.13           C
ATOM     49  NZ  LYS A   4      37.327 -12.522   6.521  1.00 42.69           N1+
ATOM     50  H   LYS A   4      32.527 -11.483  10.608  1.00 14.09           H
ATOM     51  HA  LYS A   4      35.138 -11.363  11.343  1.00 10.21           H
ATOM     52  HB2 LYS A   4      33.871 -10.189   9.108  1.00 17.10           H
ATOM     53  HB3 LYS A   4      35.345  -9.803   9.541  1.00 17.10           H
ATOM     54  HG2 LYS A   4      36.122 -11.895   8.911  1.00 20.48           H
ATOM     55  HG3 LYS A   4      34.638 -12.429   8.694  1.00 20.48           H
ATOM     56  HD2 LYS A   4      34.395 -11.050   6.833  1.00 35.65           H
ATOM     57  HD3 LYS A   4      35.857 -10.466   7.062  1.00 35.65           H
ATOM     58  HE2 LYS A   4      35.425 -13.205   6.445  1.00 39.76           H
ATOM     59  HE3 LYS A   4      35.759 -12.125   5.321  1.00 39.76           H
ATOM     60  HZ1 LYS A   4      37.702 -13.036   5.899  1.00 51.24           H
ATOM     61  HZ2 LYS A   4      37.726 -11.725   6.517  1.00 51.24           H
ATOM     62  HZ3 LYS A   4      37.449 -12.899   7.320  1.00 51.24           H
ATOM     63  N   VAL A   5      35.030  -9.294  12.646  1.00  9.50           N
ATOM     64  CA  VAL A   5      34.899  -8.139  13.526  1.00  7.74           C
ATOM     65  C   VAL A   5      36.078  -7.207  13.306  1.00  9.01           C
ATOM     66  O   VAL A   5      37.233  -7.655  13.291  1.00  7.54           O
ATOM     67  CB  VAL A   5      34.849  -8.565  14.993  1.00  8.53           C
ATOM     68  CG1 VAL A   5      34.640  -7.331  15.880  1.00 10.99           C
ATOM     69  CG2 VAL A   5      33.777  -9.602  15.197  1.00 12.81           C
ATOM     70  H   VAL A   5      35.772  -9.719  12.741  1.00 11.41           H
ATOM     71  HA  VAL A   5      34.081  -7.657  13.313  1.00  9.29           H
ATOM     72  HB  VAL A   5      35.699  -8.971  15.234  1.00 10.24           H
ATOM     73 HG11 VAL A   5      34.570  -7.621  16.804  1.00 13.19           H
ATOM     74 HG12 VAL A   5      35.396  -6.733  15.786  1.00 13.19           H
ATOM     75 HG13 VAL A   5      33.823  -6.891  15.605  1.00 13.19           H
ATOM     76 HG21 VAL A   5      33.750  -9.850  16.136  1.00 15.38           H
ATOM     77 HG22 VAL A   5      32.925  -9.223  14.931  1.00 15.38           H
ATOM     78 HG23 VAL A   5      33.985 -10.380  14.657  1.00 15.38           H
ATOM     79  N   LEU A   6      35.783  -5.922  13.171  1.00  7.80           N
ATOM     80  CA  LEU A   6      36.775  -4.863  13.202  1.00  7.59           C
ATOM     81  C   LEU A   6      36.597  -4.073  14.483  1.00  8.70           C
ATOM     82  O   LEU A   6      35.484  -3.651  14.793  1.00  9.13           O
ATOM     83  CB  LEU A   6      36.615  -3.920  12.008  1.00  8.76           C
ATOM     84  CG  LEU A   6      37.455  -2.634  11.991  1.00  7.30           C
ATOM     85  CD1 LEU A   6      38.950  -2.951  11.902  1.00  8.85           C
ATOM     86  CD2 LEU A   6      37.057  -1.745  10.825  1.00  9.56           C
ATOM     87  H   LEU A   6      34.984  -5.625  13.044  1.00  9.36           H
ATOM     88  HA  LEU A   6      37.671  -5.235  13.188  1.00  9.12           H
ATOM     89  HB2 LEU A   6      36.846  -4.410  11.202  1.00 10.52           H
ATOM     90  HB3 LEU A   6      35.684  -3.646  11.965  1.00 10.52           H
ATOM     91  HG  LEU A   6      37.304  -2.127  12.807  1.00  8.76           H
ATOM     92 HD11 LEU A   6      39.439  -2.119  11.837  1.00 10.63           H
ATOM     93 HD12 LEU A   6      39.229  -3.442  12.692  1.00 10.63           H
ATOM     94 HD13 LEU A   6      39.099  -3.487  11.106  1.00 10.63           H
ATOM     95 HD21 LEU A   6      37.586  -0.933  10.840  1.00 11.48           H
ATOM     96 HD22 LEU A   6      37.213  -2.229   9.999  1.00 11.48           H
ATOM     97 HD23 LEU A   6      36.115  -1.524  10.902  1.00 11.48           H
ATOM     98  N   ILE A   7      37.682  -3.885  15.224  1.00  7.15           N
ATOM     99  CA  ILE A   7      37.695  -3.026  16.397  1.00  7.88           C
ATOM    100  C   ILE A   7      38.498  -1.792  16.029  1.00  7.66           C
ATOM    101  O   ILE A   7      39.691  -1.902  15.716  1.00  8.58           O
ATOM    102  CB  ILE A   7      38.291  -3.716  17.627  1.00  7.51           C
ATOM    103  CG1 ILE A   7      37.522  -5.010  17.960  1.00  6.72           C
ATOM    104  CG2 ILE A   7      38.306  -2.749  18.812  1.00 11.35           C
ATOM    105  CD1 ILE A   7      38.188  -5.831  19.034  1.00 11.87           C
ATOM    106  H   ILE A   7      38.430  -4.280  15.065  1.00  8.59           H
ATOM    107  HA  ILE A   7      36.787  -2.744  16.611  1.00  9.46           H
ATOM    108  HB  ILE A   7      39.211  -3.957  17.418  1.00  9.02           H
ATOM    109 HG12 ILE A   7      36.640  -4.775  18.281  1.00  8.07           H
ATOM    110 HG13 ILE A   7      37.447  -5.564  17.169  1.00  8.07           H
ATOM    111 HG21 ILE A   7      38.690  -3.201  19.582  1.00 13.63           H
ATOM    112 HG22 ILE A   7      38.839  -1.966  18.599  1.00 13.63           H
ATOM    113 HG23 ILE A   7      37.392  -2.479  19.000  1.00 13.63           H
ATOM    114 HD11 ILE A   7      37.700  -6.663  19.150  1.00 14.26           H
ATOM    115 HD12 ILE A   7      39.102  -6.013  18.764  1.00 14.26           H
ATOM    116 HD13 ILE A   7      38.187  -5.325  19.864  1.00 14.26           H
ATOM    117  N   VAL A   8      37.861  -0.620  16.068  1.00  7.65           N
ATOM    118  CA  VAL A   8      38.528   0.652  15.857  1.00  6.02           C
ATOM    119  C   VAL A   8      38.778   1.216  17.250  1.00  8.72           C
ATOM    120  O   VAL A   8      37.842   1.530  17.986  1.00  8.25           O
ATOM    121  CB  VAL A   8      37.691   1.591  14.980  1.00  7.40           C
ATOM    122  CG1 VAL A   8      38.452   2.852  14.690  1.00  8.63           C
ATOM    123  CG2 VAL A   8      37.288   0.902  13.653  1.00 10.03           C
ATOM    124  H   VAL A   8      37.016  -0.538  16.214  1.00  9.19           H
ATOM    125  HA  VAL A   8      39.397   0.514  15.440  1.00  7.23           H
ATOM    126  HB  VAL A   8      36.879   1.821  15.450  1.00  8.89           H
ATOM    127 HG11 VAL A   8      37.881   3.468  14.200  1.00 10.36           H
ATOM    128 HG12 VAL A   8      38.723   3.256  15.531  1.00 10.36           H
ATOM    129 HG13 VAL A   8      39.231   2.637  14.156  1.00 10.36           H
ATOM    130 HG21 VAL A   8      36.768   1.531  13.127  1.00 12.04           H
ATOM    131 HG22 VAL A   8      38.084   0.640  13.163  1.00 12.04           H
ATOM    132 HG23 VAL A   8      36.747   0.121  13.853  1.00 12.04           H
ATOM    133  N   TYR A   9      40.045   1.308  17.620  1.00  6.46           N
ATOM    134  CA  TYR A   9      40.462   1.521  18.992  1.00  7.61           C
ATOM    135  C   TYR A   9      41.221   2.833  19.093  1.00  6.96           C
ATOM    136  O   TYR A   9      42.154   3.076  18.326  1.00  8.45           O
ATOM    137  CB  TYR A   9      41.334   0.347  19.428  1.00  8.47           C
ATOM    138  CG  TYR A   9      42.160   0.546  20.671  1.00  7.22           C
ATOM    139  CD1 TYR A   9      41.579   0.588  21.931  1.00  7.73           C
ATOM    140  CD2 TYR A   9      43.543   0.643  20.575  1.00  8.20           C
ATOM    141  CE1 TYR A   9      42.346   0.752  23.068  1.00  7.52           C
ATOM    142  CE2 TYR A   9      44.324   0.796  21.707  1.00  8.86           C
ATOM    143  CZ  TYR A   9      43.718   0.851  22.945  1.00  9.34           C
ATOM    144  OH  TYR A   9      44.503   1.006  24.065  1.00 11.18           O
ATOM    145  H   TYR A   9      40.704   1.233  17.073  1.00  7.76           H
ATOM    146  HA  TYR A   9      39.686   1.560  19.573  1.00  9.13           H
ATOM    147  HB2 TYR A   9      40.763  -0.423  19.570  1.00 10.17           H
ATOM    148  HB3 TYR A   9      41.952   0.164  18.703  1.00 10.17           H
ATOM    149  HD1 TYR A   9      40.658   0.523  22.012  1.00  9.29           H
ATOM    150  HD2 TYR A   9      43.948   0.605  19.738  1.00  9.85           H
ATOM    151  HE1 TYR A   9      41.943   0.788  23.903  1.00  9.03           H
ATOM    152  HE2 TYR A   9      45.249   0.871  21.628  1.00 10.64           H
ATOM    153  HH  TYR A   9      44.016   1.154  24.731  1.00 13.42           H
ATOM    154  N   ALA A  10      40.823   3.682  20.026  1.00  6.64           N
ATOM    155  CA  ALA A  10      41.359   5.039  20.139  1.00  6.68           C
ATOM    156  C   ALA A  10      41.805   5.332  21.577  1.00  8.29           C
ATOM    157  O   ALA A  10      41.167   6.111  22.303  1.00  7.89           O
ATOM    158  CB  ALA A  10      40.337   6.067  19.684  1.00  6.85           C
ATOM    159  H   ALA A  10      40.235   3.493  20.626  1.00  7.97           H
ATOM    160  HA  ALA A  10      42.129   5.126  19.559  1.00  8.02           H
ATOM    161  HB1 ALA A  10      40.727   6.949  19.806  1.00  8.22           H
ATOM    162  HB2 ALA A  10      40.138   5.915  18.748  1.00  8.22           H
ATOM    163  HB3 ALA A  10      39.540   5.978  20.227  1.00  8.22           H
ATOM    164  N   HIS A  11      42.955   4.780  21.949  1.00  7.47           N
ATOM    165  CA  HIS A  11      43.570   5.157  23.217  1.00  7.94           C
ATOM    166  C   HIS A  11      45.068   5.061  23.088  1.00  8.95           C
ATOM    167  O   HIS A  11      45.584   4.168  22.421  1.00 10.22           O
ATOM    168  CB  HIS A  11      43.109   4.267  24.372  1.00  8.53           C
ATOM    169  CG  HIS A  11      43.280   4.899  25.721  1.00  6.80           C
ATOM    170  ND1 HIS A  11      44.512   5.049  26.324  1.00  9.67           N
ATOM    171  CD2 HIS A  11      42.366   5.378  26.600  1.00  8.04           C
ATOM    172  CE1 HIS A  11      44.350   5.630  27.499  1.00  8.45           C
ATOM    173  NE2 HIS A  11      43.060   5.812  27.704  1.00  8.57           N
ATOM    174  H   HIS A  11      43.393   4.205  21.488  1.00  8.97           H
ATOM    175  HA  HIS A  11      43.341   6.078  23.421  1.00  9.53           H
ATOM    176  HB2 HIS A  11      43.610   3.439  24.365  1.00 10.24           H
ATOM    177  HB3 HIS A  11      42.163   4.090  24.265  1.00 10.24           H
ATOM    178  HD2 HIS A  11      41.445   5.407  26.482  1.00  9.65           H
ATOM    179  HE1 HIS A  11      45.034   5.833  28.098  1.00 10.14           H
ATOM    180  HE2 HIS A  11      42.709   6.179  28.398  1.00 10.29           H
ATOM    181  N   GLN A  12      45.760   5.982  23.760  1.00  7.61           N
ATOM    182  CA  GLN A  12      47.202   6.093  23.628  1.00  6.98           C
ATOM    183  C   GLN A  12      47.971   5.052  24.421  1.00  8.60           C
ATOM    184  O   GLN A  12      49.132   4.800  24.097  1.00 11.28           O
ATOM    185  CB  GLN A  12      47.673   7.470  24.104  1.00  8.26           C
ATOM    186  CG  GLN A  12      46.902   8.643  23.484  1.00  7.44           C
ATOM    187  CD  GLN A  12      45.703   9.086  24.292  1.00  8.64           C
ATOM    188  OE1 GLN A  12      45.196   8.353  25.162  1.00  9.33           O
ATOM    189  NE2 GLN A  12      45.207  10.281  23.986  1.00  8.26           N
ATOM    190  H   GLN A  12      45.404   6.553  24.292  1.00  9.14           H
ATOM    191  HA  GLN A  12      47.455   5.993  22.698  1.00  8.38           H
ATOM    192  HB2 GLN A  12      47.579   7.514  25.069  1.00  9.92           H
ATOM    193  HB3 GLN A  12      48.609   7.566  23.858  1.00  9.92           H
ATOM    194  HG2 GLN A  12      47.500   9.396  23.387  1.00  8.93           H
ATOM    195  HG3 GLN A  12      46.568   8.372  22.617  1.00  8.93           H
ATOM    196 HE21 GLN A  12      45.554  10.723  23.339  1.00  9.91           H
ATOM    197 HE22 GLN A  12      44.546  10.611  24.428  1.00  9.91           H
ATOM    198  N   GLU A  13      47.365   4.478  25.452  1.00 10.87           N
ATOM    199  CA  GLU A  13      48.079   3.673  26.446  1.00 11.39           C
ATOM    200  C   GLU A  13      47.607   2.224  26.466  1.00  9.67           C
ATOM    201  O   GLU A  13      46.462   1.956  26.855  1.00 10.49           O
ATOM    202  CB  GLU A  13      47.885   4.306  27.805  1.00  9.57           C
ATOM    203  CG  GLU A  13      48.435   3.507  28.968  1.00 12.24           C
ATOM    204  CD  GLU A  13      49.880   3.098  28.770  1.00 14.67           C
ATOM    205  OE1 GLU A  13      50.753   3.989  28.678  1.00 13.82           O
ATOM    206  OE2 GLU A  13      50.154   1.872  28.704  1.00 15.84           O1-
ATOM    207  H   GLU A  13      46.523   4.527  25.604  1.00 13.05           H
ATOM    208  HA  GLU A  13      49.025   3.710  26.248  1.00 13.67           H
ATOM    209  HB2 GLU A  13      48.341   5.163  27.801  1.00 11.49           H
ATOM    210  HB3 GLU A  13      46.938   4.434  27.957  1.00 11.49           H
ATOM    211  HG2 GLU A  13      48.390   4.048  29.771  1.00 14.69           H
ATOM    212  HG3 GLU A  13      47.898   2.707  29.073  1.00 14.69           H
ATOM    213  N   PRO A  14      48.470   1.264  26.144  1.00 12.86           N
ATOM    214  CA  PRO A  14      48.019  -0.139  26.124  1.00 13.24           C
ATOM    215  C   PRO A  14      47.547  -0.655  27.474  1.00 15.30           C
ATOM    216  O   PRO A  14      46.676  -1.531  27.513  1.00 12.56           O
ATOM    217  CB  PRO A  14      49.267  -0.877  25.650  1.00 14.01           C
ATOM    218  CG  PRO A  14      50.005   0.103  24.804  1.00 23.21           C
ATOM    219  CD  PRO A  14      49.767   1.443  25.473  1.00 10.87           C
ATOM    220  HA  PRO A  14      47.309  -0.259  25.473  1.00 15.89           H
ATOM    221  HB2 PRO A  14      49.796  -1.115  26.428  1.00 16.82           H
ATOM    222  HB3 PRO A  14      49.012  -1.669  25.147  1.00 16.82           H
ATOM    223  HG2 PRO A  14      50.948  -0.118  24.786  1.00 27.86           H
ATOM    224  HG3 PRO A  14      49.630   0.104  23.907  1.00 27.86           H
ATOM    225  HD2 PRO A  14      50.458   1.630  26.129  1.00 13.05           H
ATOM    226  HD3 PRO A  14      49.717   2.145  24.806  1.00 13.05           H
ATOM    227  N   LYS A  15      48.074  -0.121  28.577  1.00 13.41           N
ATOM    228  CA  LYS A  15      47.704  -0.542  29.925  1.00 13.70           C
ATOM    229  C   LYS A  15      46.434   0.122  30.440  1.00 13.05           C
ATOM    230  O   LYS A  15      46.034  -0.107  31.588  1.00 16.58           O
ATOM    231  CB  LYS A  15      48.865  -0.253  30.883  1.00 14.76           C
ATOM    232  CG  LYS A  15      50.150  -1.030  30.576  1.00 20.75           C
ATOM    233  CD  LYS A  15      51.277  -0.525  31.457  1.00 34.42           C
ATOM    234  CE  LYS A  15      52.638  -1.078  31.073  1.00 36.18           C
ATOM    235  NZ  LYS A  15      53.695  -0.363  31.860  1.00 37.43           N1+
ATOM    236  H   LYS A  15      48.674   0.493  28.561  1.00 16.09           H
ATOM    237  HA  LYS A  15      47.561  -1.501  29.919  1.00 16.44           H
ATOM    238  HB2 LYS A  15      49.078   0.693  30.841  1.00 17.72           H
ATOM    239  HB3 LYS A  15      48.584  -0.483  31.783  1.00 17.72           H
ATOM    240  HG2 LYS A  15      50.014  -1.975  30.745  1.00 24.90           H
ATOM    241  HG3 LYS A  15      50.402  -0.883  29.651  1.00 24.90           H
ATOM    242  HD2 LYS A  15      51.326   0.437  31.367  1.00 41.30           H
ATOM    243  HD3 LYS A  15      51.094  -0.771  32.377  1.00 41.30           H
ATOM    244  HE2 LYS A  15      52.672  -2.026  31.278  1.00 43.42           H
ATOM    245  HE3 LYS A  15      52.800  -0.928  30.128  1.00 43.42           H
ATOM    246  HZ1 LYS A  15      54.488  -0.736  31.707  1.00 44.92           H
ATOM    247  HZ2 LYS A  15      53.727   0.494  31.626  1.00 44.92           H
ATOM    248  HZ3 LYS A  15      53.513  -0.420  32.731  1.00 44.92           H
ATOM    249  N   SER A  16      45.784   0.944  29.631  1.00 12.36           N
ATOM    250  CA  SER A  16      44.612   1.671  30.086  1.00 11.58           C
ATOM    251  C   SER A  16      43.388   0.768  30.224  1.00 13.31           C
ATOM    252  O   SER A  16      43.360  -0.369  29.747  1.00 12.01           O
ATOM    253  CB  SER A  16      44.268   2.789  29.107  1.00 11.83           C
ATOM    254  OG  SER A  16      43.857   2.248  27.845  1.00 11.12           O
ATOM    255  H   SER A  16      46.015   1.106  28.820  1.00 14.84           H
ATOM    256  HA  SER A  16      44.799   2.065  30.953  1.00 13.90           H
ATOM    257  HB2 SER A  16      43.543   3.318  29.470  1.00 14.20           H
ATOM    258  HB3 SER A  16      45.057   3.344  28.981  1.00 14.20           H
ATOM    259  HG  SER A  16      44.443   2.406  27.260  1.00 13.35           H
ATOM    260  N   PHE A  17      42.339   1.306  30.852  1.00 10.85           N
ATOM    261  CA  PHE A  17      41.080   0.581  30.912  1.00 13.14           C
ATOM    262  C   PHE A  17      40.565   0.329  29.506  1.00 12.57           C
ATOM    263  O   PHE A  17      40.074  -0.761  29.194  1.00 11.41           O
ATOM    264  CB  PHE A  17      40.070   1.366  31.748  1.00 13.86           C
ATOM    265  CG  PHE A  17      38.908   0.561  32.204  1.00 16.07           C
ATOM    266  CD1 PHE A  17      39.043  -0.295  33.282  1.00 17.61           C
ATOM    267  CD2 PHE A  17      37.683   0.672  31.588  1.00 16.59           C
ATOM    268  CE1 PHE A  17      37.988  -1.022  33.726  1.00 19.53           C
ATOM    269  CE2 PHE A  17      36.607  -0.061  32.029  1.00 20.97           C
ATOM    270  CZ  PHE A  17      36.760  -0.916  33.099  1.00 20.54           C
ATOM    271  H   PHE A  17      42.329   2.071  31.240  1.00 13.03           H
ATOM    272  HA  PHE A  17      41.216  -0.282  31.333  1.00 15.77           H
ATOM    273  HB2 PHE A  17      40.524   1.709  32.532  1.00 16.64           H
ATOM    274  HB3 PHE A  17      39.726   2.099  31.215  1.00 16.64           H
ATOM    275  HD1 PHE A  17      39.864  -0.376  33.711  1.00 21.14           H
ATOM    276  HD2 PHE A  17      37.580   1.249  30.868  1.00 19.91           H
ATOM    277  HE1 PHE A  17      38.099  -1.599  34.446  1.00 23.44           H
ATOM    278  HE2 PHE A  17      35.782   0.015  31.605  1.00 25.17           H
ATOM    279  HZ  PHE A  17      36.037  -1.421  33.404  1.00 24.66           H
ATOM    280  N   ASN A  18      40.677   1.327  28.628  1.00 11.13           N
ATOM    281  CA  ASN A  18      40.287   1.104  27.239  1.00 11.43           C
ATOM    282  C   ASN A  18      41.099  -0.009  26.616  1.00  8.36           C
ATOM    283  O   ASN A  18      40.549  -0.840  25.886  1.00  8.71           O
ATOM    284  CB  ASN A  18      40.451   2.381  26.409  1.00 10.05           C
ATOM    285  CG  ASN A  18      39.219   3.235  26.421  1.00  8.50           C
ATOM    286  OD1 ASN A  18      38.383   3.161  25.547  1.00  8.90           O
ATOM    287  ND2 ASN A  18      39.080   4.031  27.472  1.00  8.63           N
ATOM    288  H   ASN A  18      40.964   2.117  28.801  1.00 13.37           H
ATOM    289  HA  ASN A  18      39.350   0.855  27.210  1.00 13.72           H
ATOM    290  HB2 ASN A  18      41.190   2.901  26.759  1.00 12.07           H
ATOM    291  HB3 ASN A  18      40.630   2.143  25.485  1.00 12.07           H
ATOM    292 HD21 ASN A  18      38.354   4.485  27.579  1.00 10.36           H
ATOM    293 HD22 ASN A  18      39.713   4.090  28.052  1.00 10.36           H
ATOM    294  N   GLY A  19      42.411  -0.006  26.831  1.00 10.74           N
ATOM    295  CA  GLY A  19      43.243  -1.073  26.302  1.00  9.50           C
ATOM    296  C   GLY A  19      42.794  -2.442  26.785  1.00 10.73           C
ATOM    297  O   GLY A  19      42.714  -3.387  26.004  1.00 11.13           O
ATOM    298  H   GLY A  19      42.846   0.596  27.261  1.00 12.89           H
ATOM    299  HA2 GLY A  19      43.199  -1.058  25.330  1.00 11.40           H
ATOM    300  HA3 GLY A  19      44.169  -0.924  26.565  1.00 11.40           H
ATOM    301  N   SER A  20      42.419  -2.546  28.060  1.00 10.10           N
ATOM    302  CA  SER A  20      41.918  -3.810  28.596  1.00 11.07           C
ATOM    303  C   SER A  20      40.599  -4.211  27.953  1.00 11.85           C
ATOM    304  O   SER A  20      40.370  -5.398  27.696  1.00 12.78           O
ATOM    305  CB  SER A  20      41.759  -3.716  30.111  1.00 13.46           C
ATOM    306  OG  SER A  20      43.016  -3.563  30.731  1.00 15.74           O
ATOM    307  H   SER A  20      42.446  -1.905  28.634  1.00 12.13           H
ATOM    308  HA  SER A  20      42.567  -4.509  28.408  1.00 13.29           H
ATOM    309  HB2 SER A  20      41.214  -2.944  30.329  1.00 16.16           H
ATOM    310  HB3 SER A  20      41.331  -4.526  30.433  1.00 16.16           H
ATOM    311  HG  SER A  20      43.166  -2.751  30.869  1.00 18.89           H
ATOM    312  N   LEU A  21      39.681  -3.256  27.744  1.00 10.25           N
ATOM    313  CA  LEU A  21      38.413  -3.591  27.101  1.00 11.17           C
ATOM    314  C   LEU A  21      38.652  -4.054  25.663  1.00 11.49           C
ATOM    315  O   LEU A  21      37.987  -4.975  25.164  1.00 10.27           O
ATOM    316  CB  LEU A  21      37.450  -2.402  27.132  1.00 10.23           C
ATOM    317  CG  LEU A  21      36.904  -1.969  28.490  1.00 10.25           C
ATOM    318  CD1 LEU A  21      36.056  -0.724  28.366  1.00 11.71           C
ATOM    319  CD2 LEU A  21      36.118  -3.071  29.159  1.00 13.98           C
ATOM    320  H   LEU A  21      39.774  -2.428  27.956  1.00 12.31           H
ATOM    321  HA  LEU A  21      38.003  -4.323  27.587  1.00 13.41           H
ATOM    322  HB2 LEU A  21      37.911  -1.638  26.752  1.00 12.29           H
ATOM    323  HB3 LEU A  21      36.686  -2.619  26.575  1.00 12.29           H
ATOM    324  HG  LEU A  21      37.662  -1.763  29.059  1.00 12.31           H
ATOM    325 HD11 LEU A  21      35.723  -0.490  29.244  1.00 14.06           H
ATOM    326 HD12 LEU A  21      36.603  -0.004  28.015  1.00 14.06           H
ATOM    327 HD13 LEU A  21      35.318  -0.900  27.762  1.00 14.06           H
ATOM    328 HD21 LEU A  21      35.793  -2.752  30.016  1.00 16.79           H
ATOM    329 HD22 LEU A  21      35.366  -3.305  28.592  1.00 16.79           H
ATOM    330 HD23 LEU A  21      36.691  -3.842  29.295  1.00 16.79           H
ATOM    331  N   LYS A  22      39.608  -3.428  24.981  1.00  8.44           N
ATOM    332  CA  LYS A  22      39.951  -3.883  23.633  1.00 10.68           C
ATOM    333  C   LYS A  22      40.541  -5.286  23.661  1.00 10.97           C
ATOM    334  O   LYS A  22      40.162  -6.149  22.855  1.00 10.58           O
ATOM    335  CB  LYS A  22      40.928  -2.902  23.005  1.00  9.28           C
ATOM    336  CG  LYS A  22      41.380  -3.252  21.605  1.00  9.22           C
ATOM    337  CD  LYS A  22      42.691  -4.008  21.563  1.00  9.66           C
ATOM    338  CE  LYS A  22      43.854  -3.151  21.963  1.00 12.93           C
ATOM    339  NZ  LYS A  22      45.117  -3.936  21.988  1.00 16.15           N1+
ATOM    340  H   LYS A  22      40.064  -2.761  25.273  1.00 10.14           H
ATOM    341  HA  LYS A  22      39.153  -3.905  23.084  1.00 12.82           H
ATOM    342  HB2 LYS A  22      40.498  -2.035  22.960  1.00 11.14           H
ATOM    343  HB3 LYS A  22      41.712  -2.861  23.571  1.00 11.14           H
ATOM    344  HG2 LYS A  22      40.708  -3.810  21.180  1.00 11.07           H
ATOM    345  HG3 LYS A  22      41.499  -2.428  21.108  1.00 11.07           H
ATOM    346  HD2 LYS A  22      42.657  -4.766  22.165  1.00 11.59           H
ATOM    347  HD3 LYS A  22      42.841  -4.316  20.655  1.00 11.59           H
ATOM    348  HE2 LYS A  22      43.958  -2.422  21.332  1.00 15.52           H
ATOM    349  HE3 LYS A  22      43.715  -2.808  22.857  1.00 15.52           H
ATOM    350  HZ1 LYS A  22      45.801  -3.391  22.160  1.00 19.39           H
ATOM    351  HZ2 LYS A  22      45.076  -4.557  22.625  1.00 19.39           H
ATOM    352  HZ3 LYS A  22      45.249  -4.333  21.202  1.00 19.39           H
ATOM    353  N   ASN A  23      41.451  -5.537  24.601  1.00  9.04           N
ATOM    354  CA  ASN A  23      42.098  -6.843  24.692  1.00  7.94           C
ATOM    355  C   ASN A  23      41.112  -7.953  25.058  1.00 12.24           C
ATOM    356  O   ASN A  23      41.190  -9.059  24.497  1.00 13.78           O
ATOM    357  CB  ASN A  23      43.240  -6.774  25.693  1.00 11.69           C
ATOM    358  CG  ASN A  23      44.424  -6.026  25.162  1.00 13.64           C
ATOM    359  OD1 ASN A  23      44.597  -5.895  23.941  1.00 15.68           O
ATOM    360  ND2 ASN A  23      45.255  -5.535  26.060  1.00 18.02           N
ATOM    361  H   ASN A  23      41.714  -4.972  25.194  1.00 10.85           H
ATOM    362  HA  ASN A  23      42.479  -7.052  23.823  1.00  9.54           H
ATOM    363  HB2 ASN A  23      42.923  -6.316  26.488  1.00 14.04           H
ATOM    364  HB3 ASN A  23      43.535  -7.674  25.914  1.00 14.04           H
ATOM    365 HD21 ASN A  23      45.950  -5.090  25.812  1.00 21.63           H
ATOM    366 HD22 ASN A  23      45.096  -5.659  26.897  1.00 21.63           H
ATOM    367  N   VAL A  24      40.162  -7.686  25.965  1.00 11.83           N
ATOM    368  CA  VAL A  24      39.137  -8.679  26.298  1.00 11.71           C
ATOM    369  C   VAL A  24      38.295  -8.997  25.074  1.00 11.99           C
ATOM    370  O   VAL A  24      37.910 -10.158  24.839  1.00 13.12           O
ATOM    371  CB  VAL A  24      38.270  -8.158  27.461  1.00 15.84           C
ATOM    372  CG1 VAL A  24      36.890  -8.807  27.470  1.00 27.60           C
ATOM    373  CG2 VAL A  24      39.000  -8.374  28.758  1.00 21.35           C
ATOM    374  H   VAL A  24      40.080  -6.944  26.394  1.00 14.20           H
ATOM    375  HA  VAL A  24      39.566  -9.498  26.586  1.00 14.06           H
ATOM    376  HB  VAL A  24      38.128  -7.204  27.351  1.00 19.01           H
ATOM    377 HG11 VAL A  24      36.405  -8.460  28.234  1.00 33.13           H
ATOM    378 HG12 VAL A  24      36.407  -8.582  26.659  1.00 33.13           H
ATOM    379 HG13 VAL A  24      36.995  -9.769  27.546  1.00 33.13           H
ATOM    380 HG21 VAL A  24      38.445  -8.051  29.486  1.00 25.63           H
ATOM    381 HG22 VAL A  24      39.180  -9.318  28.866  1.00 25.63           H
ATOM    382 HG23 VAL A  24      39.834  -7.876  28.735  1.00 25.63           H
ATOM    383  N   ALA A  25      37.983  -7.976  24.275  1.00 10.33           N
ATOM    384  CA  ALA A  25      37.196  -8.194  23.071  1.00 11.58           C
ATOM    385  C   ALA A  25      37.962  -9.070  22.091  1.00 10.75           C
ATOM    386  O   ALA A  25      37.403 -10.001  21.506  1.00 10.24           O
ATOM    387  CB  ALA A  25      36.804  -6.866  22.419  1.00  9.34           C
ATOM    388  H   ALA A  25      38.209  -7.159  24.411  1.00 12.40           H
ATOM    389  HA  ALA A  25      36.388  -8.667  23.307  1.00 13.91           H
ATOM    390  HB1 ALA A  25      36.270  -7.054  21.633  1.00 11.22           H
ATOM    391  HB2 ALA A  25      36.287  -6.340  23.047  1.00 11.22           H
ATOM    392  HB3 ALA A  25      37.607  -6.384  22.166  1.00 11.22           H
ATOM    393  N   VAL A  26      39.239  -8.768  21.874  1.00 10.49           N
ATOM    394  CA  VAL A  26      40.042  -9.603  20.987  1.00 11.29           C
ATOM    395  C   VAL A  26      40.073 -11.032  21.513  1.00 10.98           C
ATOM    396  O   VAL A  26      39.880 -11.990  20.759  1.00 10.18           O
ATOM    397  CB  VAL A  26      41.468  -9.041  20.833  1.00 10.17           C
ATOM    398  CG1 VAL A  26      42.338  -9.995  20.008  1.00  9.44           C
ATOM    399  CG2 VAL A  26      41.464  -7.651  20.195  1.00 10.37           C
ATOM    400  H   VAL A  26      39.657  -8.108  22.228  1.00 12.60           H
ATOM    401  HA  VAL A  26      39.622  -9.605  20.114  1.00 13.55           H
ATOM    402  HB  VAL A  26      41.865  -8.962  21.717  1.00 12.21           H
ATOM    403 HG11 VAL A  26      43.225  -9.619  19.918  1.00 11.33           H
ATOM    404 HG12 VAL A  26      42.389 -10.851  20.456  1.00 11.33           H
ATOM    405 HG13 VAL A  26      41.931 -10.092  19.134  1.00 11.33           H
ATOM    406 HG21 VAL A  26      42.374  -7.320  20.179  1.00 12.45           H
ATOM    407 HG22 VAL A  26      41.124  -7.715  19.289  1.00 12.45           H
ATOM    408 HG23 VAL A  26      40.908  -7.059  20.724  1.00 12.45           H
ATOM    409  N   ASP A  27      40.312 -11.188  22.815  1.00  9.22           N
ATOM    410  CA  ASP A  27      40.449 -12.520  23.404  1.00 10.64           C
ATOM    411  C   ASP A  27      39.171 -13.314  23.218  1.00 12.17           C
ATOM    412  O   ASP A  27      39.199 -14.461  22.766  1.00 12.27           O
ATOM    413  CB  ASP A  27      40.777 -12.426  24.898  1.00 12.86           C
ATOM    414  CG  ASP A  27      42.187 -11.926  25.191  1.00 20.37           C
ATOM    415  OD1 ASP A  27      43.053 -11.935  24.291  1.00 23.90           O
ATOM    416  OD2 ASP A  27      42.424 -11.554  26.366  1.00 27.23           O1-
ATOM    417  H   ASP A  27      40.397 -10.545  23.378  1.00 11.07           H
ATOM    418  HA  ASP A  27      41.177 -12.988  22.967  1.00 12.77           H
ATOM    419  HB2 ASP A  27      40.151 -11.816  25.318  1.00 15.44           H
ATOM    420  HB3 ASP A  27      40.694 -13.308  25.298  1.00 15.44           H
ATOM    421  N   GLU A  28      38.024 -12.720  23.574  1.00 11.37           N
ATOM    422  CA  GLU A  28      36.770 -13.465  23.580  1.00 13.19           C
ATOM    423  C   GLU A  28      36.283 -13.736  22.169  1.00 12.27           C
ATOM    424  O   GLU A  28      35.831 -14.847  21.864  1.00 13.62           O
ATOM    425  CB  GLU A  28      35.714 -12.701  24.382  1.00 12.65           C
ATOM    426  CG  GLU A  28      34.308 -13.276  24.254  1.00 14.31           C
ATOM    427  CD  GLU A  28      34.193 -14.746  24.676  1.00 15.74           C
ATOM    428  OE1 GLU A  28      35.003 -15.216  25.518  1.00 20.41           O
ATOM    429  OE2 GLU A  28      33.284 -15.418  24.136  1.00 19.42           O1-
ATOM    430  H   GLU A  28      37.951 -11.892  23.805  1.00 13.65           H
ATOM    431  HA  GLU A  28      36.913 -14.320  24.016  1.00 15.83           H
ATOM    432  HB2 GLU A  28      35.963 -12.714  25.320  1.00 15.19           H
ATOM    433  HB3 GLU A  28      35.683 -11.785  24.062  1.00 15.19           H
ATOM    434  HG2 GLU A  28      33.710 -12.770  24.825  1.00 17.17           H
ATOM    435  HG3 GLU A  28      34.011 -13.209  23.334  1.00 17.17           H
ATOM    436  N   LEU A  29      36.393 -12.758  21.278  1.00 10.91           N
ATOM    437  CA  LEU A  29      35.955 -12.986  19.910  1.00  9.56           C
ATOM    438  C   LEU A  29      36.890 -13.971  19.209  1.00 10.68           C
ATOM    439  O   LEU A  29      36.434 -14.826  18.438  1.00 11.52           O
ATOM    440  CB  LEU A  29      35.852 -11.648  19.171  1.00 11.14           C
ATOM    441  CG  LEU A  29      34.732 -10.732  19.697  1.00 11.95           C
ATOM    442  CD1 LEU A  29      34.908  -9.314  19.143  1.00 13.08           C
ATOM    443  CD2 LEU A  29      33.362 -11.230  19.356  1.00 15.82           C
ATOM    444  H   LEU A  29      36.726 -11.978  21.428  1.00 13.10           H
ATOM    445  HA  LEU A  29      35.070 -13.381  19.933  1.00 11.48           H
ATOM    446  HB2 LEU A  29      36.691 -11.171  19.271  1.00 13.37           H
ATOM    447  HB3 LEU A  29      35.674 -11.812  18.233  1.00 13.37           H
ATOM    448  HG  LEU A  29      34.793 -10.692  20.663  1.00 14.35           H
ATOM    449 HD11 LEU A  29      34.185  -8.756  19.466  1.00 15.70           H
ATOM    450 HD12 LEU A  29      35.761  -8.961  19.440  1.00 15.70           H
ATOM    451 HD13 LEU A  29      34.890  -9.352  18.173  1.00 15.70           H
ATOM    452 HD21 LEU A  29      32.721 -10.599  19.707  1.00 18.99           H
ATOM    453 HD22 LEU A  29      33.278 -11.293  18.392  1.00 18.99           H
ATOM    454 HD23 LEU A  29      33.226 -12.098  19.767  1.00 18.99           H
ATOM    455  N   SER A  30      38.188 -13.916  19.517  1.00 10.41           N
ATOM    456  CA  SER A  30      39.127 -14.884  18.946  1.00 10.25           C
ATOM    457  C   SER A  30      38.816 -16.286  19.440  1.00 11.79           C
ATOM    458  O   SER A  30      38.814 -17.248  18.654  1.00 11.84           O
ATOM    459  CB  SER A  30      40.554 -14.483  19.310  1.00 11.29           C
ATOM    460  OG  SER A  30      41.534 -15.414  18.828  1.00 16.60           O
ATOM    461  H   SER A  30      38.547 -13.339  20.045  1.00 12.50           H
ATOM    462  HA  SER A  30      39.033 -14.878  17.982  1.00 12.31           H
ATOM    463  HB2 SER A  30      40.744 -13.623  18.902  1.00 13.55           H
ATOM    464  HB3 SER A  30      40.623 -14.420  20.284  1.00 13.55           H
ATOM    465  HG  SER A  30      41.681 -15.995  19.416  1.00 19.93           H
ATOM    466  N   ARG A  31      38.528 -16.412  20.737  1.00 10.43           N
ATOM    467  CA  ARG A  31      38.234 -17.719  21.318  1.00 10.94           C
ATOM    468  C   ARG A  31      36.995 -18.335  20.689  1.00 13.84           C
ATOM    469  O   ARG A  31      36.919 -19.565  20.546  1.00 13.13           O
ATOM    470  CB  ARG A  31      38.086 -17.562  22.830  1.00 16.03           C
ATOM    471  CG  ARG A  31      37.624 -18.811  23.611  1.00 18.37           C
ATOM    472  CD  ARG A  31      37.046 -18.452  24.998  1.00 22.10           C
ATOM    473  NE  ARG A  31      35.613 -18.703  25.095  1.00 35.08           N
ATOM    474  CZ  ARG A  31      34.689 -18.041  24.414  1.00 25.37           C
ATOM    475  NH1 ARG A  31      35.050 -17.092  23.572  1.00 42.32           N
ATOM    476  NH2 ARG A  31      33.394 -18.316  24.533  1.00 22.14           N1+
ATOM    477  H   ARG A  31      38.494 -15.765  21.300  1.00 12.52           H
ATOM    478  HA  ARG A  31      38.988 -18.306  21.159  1.00 13.13           H
ATOM    479  HB2 ARG A  31      38.970 -17.349  23.174  1.00 19.24           H
ATOM    480  HB3 ARG A  31      37.509 -16.813  23.000  1.00 19.24           H
ATOM    481  HG2 ARG A  31      36.937 -19.278  23.112  1.00 22.05           H
ATOM    482  HG3 ARG A  31      38.395 -19.387  23.746  1.00 22.05           H
ATOM    483  HD2 ARG A  31      37.482 -19.006  25.667  1.00 26.52           H
ATOM    484  HD3 ARG A  31      37.207 -17.516  25.188  1.00 26.52           H
ATOM    485  HE  ARG A  31      35.349 -19.309  25.642  1.00 42.10           H
ATOM    486 HH11 ARG A  31      35.865 -16.882  23.480  1.00 50.79           H
ATOM    487 HH12 ARG A  31      34.448 -16.661  23.141  1.00 50.79           H
ATOM    488 HH21 ARG A  31      33.132 -18.933  25.069  1.00 26.57           H
ATOM    489 HH22 ARG A  31      32.819 -17.867  24.075  1.00 26.57           H
ATOM    490  N   GLN A  32      36.018 -17.511  20.284  1.00 10.94           N
ATOM    491  CA  GLN A  32      34.799 -17.979  19.624  1.00 12.81           C
ATOM    492  C   GLN A  32      35.040 -18.442  18.203  1.00 12.37           C
ATOM    493  O   GLN A  32      34.122 -18.990  17.583  1.00 17.55           O
ATOM    494  CB  GLN A  32      33.743 -16.871  19.562  1.00 14.38           C
ATOM    495  CG  GLN A  32      33.070 -16.497  20.848  1.00 13.75           C
ATOM    496  CD  GLN A  32      32.134 -15.300  20.649  1.00 19.54           C
ATOM    497  OE1 GLN A  32      31.625 -15.053  19.533  1.00 23.91           O
ATOM    498  NE2 GLN A  32      31.945 -14.528  21.710  1.00 17.50           N
ATOM    499  H   GLN A  32      36.049 -16.656  20.377  1.00 13.13           H
ATOM    500  HA  GLN A  32      34.430 -18.729  20.119  1.00 15.38           H
ATOM    501  HB2 GLN A  32      34.159 -16.065  19.224  1.00 17.27           H
ATOM    502  HB3 GLN A  32      33.046 -17.147  18.946  1.00 17.27           H
ATOM    503  HG2 GLN A  32      32.558 -17.254  21.178  1.00 16.51           H
ATOM    504  HG3 GLN A  32      33.748 -16.243  21.483  1.00 16.51           H
ATOM    505 HE21 GLN A  32      32.344 -14.717  22.450  1.00 21.00           H
ATOM    506 HE22 GLN A  32      31.432 -13.839  21.661  1.00 21.00           H
ATOM    507  N   GLY A  33      36.221 -18.184  17.654  1.00 10.04           N
ATOM    508  CA  GLY A  33      36.510 -18.506  16.278  1.00 11.72           C
ATOM    509  C   GLY A  33      36.279 -17.385  15.298  1.00  8.77           C
ATOM    510  O   GLY A  33      36.374 -17.612  14.089  1.00 12.17           O
ATOM    511  H   GLY A  33      36.880 -17.821  18.071  1.00 12.05           H
ATOM    512  HA2 GLY A  33      37.439 -18.780  16.209  1.00 14.07           H
ATOM    513  HA3 GLY A  33      35.956 -19.256  16.010  1.00 14.07           H
ATOM    514  N   CYS A  34      35.946 -16.189  15.774  1.00  9.73           N
ATOM    515  CA  CYS A  34      35.719 -15.080  14.874  1.00 10.29           C
ATOM    516  C   CYS A  34      37.018 -14.588  14.254  1.00  8.25           C
ATOM    517  O   CYS A  34      38.112 -14.735  14.821  1.00 10.92           O
ATOM    518  CB  CYS A  34      35.090 -13.897  15.612  1.00 12.07           C
ATOM    519  SG  CYS A  34      33.491 -14.203  16.317  1.00 17.50           S
ATOM    520  H   CYS A  34      35.842 -16.001  16.608  1.00 11.68           H
ATOM    521  HA  CYS A  34      35.121 -15.353  14.158  1.00 12.36           H
ATOM    522  HB2 CYS A  34      35.685 -13.639  16.333  1.00 14.49           H
ATOM    523  HB3 CYS A  34      34.994 -13.157  14.994  1.00 14.49           H
ATOM    524  HG  CYS A  34      32.782 -13.284  16.008  1.00 21.01           H
ATOM    525  N   THR A  35      36.880 -13.944  13.107  1.00 10.07           N
ATOM    526  CA  THR A  35      37.978 -13.257  12.460  1.00  7.88           C
ATOM    527  C   THR A  35      38.033 -11.857  13.037  1.00  9.96           C
ATOM    528  O   THR A  35      37.015 -11.164  13.054  1.00 12.31           O
ATOM    529  CB  THR A  35      37.739 -13.225  10.958  1.00  9.10           C
ATOM    530  OG1 THR A  35      37.726 -14.573  10.481  1.00 11.40           O
ATOM    531  CG2 THR A  35      38.788 -12.423  10.225  1.00 13.87           C
ATOM    532  H   THR A  35      36.141 -13.884  12.672  1.00 12.08           H
ATOM    533  HA  THR A  35      38.815 -13.712  12.643  1.00  9.46           H
ATOM    534  HB  THR A  35      36.879 -12.812  10.792  1.00 10.93           H
ATOM    535  HG1 THR A  35      37.910 -14.582   9.662  1.00 13.69           H
ATOM    536 HG21 THR A  35      38.608 -12.452   9.272  1.00 16.65           H
ATOM    537 HG22 THR A  35      38.776 -11.498  10.516  1.00 16.65           H
ATOM    538 HG23 THR A  35      39.666 -12.798  10.399  1.00 16.65           H
ATOM    539  N   VAL A  36      39.193 -11.451  13.547  1.00  8.87           N
ATOM    540  CA  VAL A  36      39.321 -10.201  14.304  1.00 10.63           C
ATOM    541  C   VAL A  36      40.445  -9.331  13.738  1.00  8.70           C
ATOM    542  O   VAL A  36      41.590  -9.787  13.575  1.00  9.63           O
ATOM    543  CB  VAL A  36      39.560 -10.459  15.807  1.00 10.20           C
ATOM    544  CG1 VAL A  36      39.616  -9.146  16.561  1.00 11.06           C
ATOM    545  CG2 VAL A  36      38.461 -11.308  16.404  1.00 13.84           C
ATOM    546  H   VAL A  36      39.926 -11.893  13.470  1.00 10.66           H
ATOM    547  HA  VAL A  36      38.493  -9.706  14.215  1.00 12.76           H
ATOM    548  HB  VAL A  36      40.409 -10.916  15.926  1.00 12.24           H
ATOM    549 HG11 VAL A  36      39.725  -9.343  17.507  1.00 13.28           H
ATOM    550 HG12 VAL A  36      40.370  -8.620  16.254  1.00 13.28           H
ATOM    551 HG13 VAL A  36      38.789  -8.669  16.405  1.00 13.28           H
ATOM    552 HG21 VAL A  36      38.625 -11.411  17.355  1.00 16.61           H
ATOM    553 HG22 VAL A  36      37.611 -10.861  16.262  1.00 16.61           H
ATOM    554 HG23 VAL A  36      38.454 -12.178  15.972  1.00 16.61           H
ATOM    555  N   THR A  37      40.138  -8.059  13.528  1.00  8.14           N
ATOM    556  CA  THR A  37      41.090  -7.040  13.102  1.00  8.69           C
ATOM    557  C   THR A  37      40.955  -5.841  14.026  1.00  7.05           C
ATOM    558  O   THR A  37      39.842  -5.470  14.408  1.00  8.30           O
ATOM    559  CB  THR A  37      40.832  -6.596  11.652  1.00  8.53           C
ATOM    560  OG1 THR A  37      40.731  -7.749  10.812  1.00 11.10           O
ATOM    561  CG2 THR A  37      41.945  -5.710  11.148  1.00  8.71           C
ATOM    562  H   THR A  37      39.340  -7.750  13.621  1.00  9.77           H
ATOM    563  HA  THR A  37      41.996  -7.376  13.165  1.00 10.43           H
ATOM    564  HB  THR A  37      40.002  -6.095  11.602  1.00 10.24           H
ATOM    565  HG1 THR A  37      40.064  -8.213  11.034  1.00 13.32           H
ATOM    566 HG21 THR A  37      41.727  -5.393  10.255  1.00 10.46           H
ATOM    567 HG22 THR A  37      42.053  -4.948  11.736  1.00 10.46           H
ATOM    568 HG23 THR A  37      42.785  -6.201  11.113  1.00 10.46           H
ATOM    569  N   VAL A  38      42.083  -5.222  14.353  1.00  7.59           N
ATOM    570  CA  VAL A  38      42.119  -4.033  15.206  1.00  6.05           C
ATOM    571  C   VAL A  38      42.805  -2.914  14.441  1.00  7.26           C
ATOM    572  O   VAL A  38      43.932  -3.094  13.954  1.00  9.12           O
ATOM    573  CB  VAL A  38      42.870  -4.280  16.524  1.00  7.21           C
ATOM    574  CG1 VAL A  38      42.891  -3.001  17.378  1.00  8.98           C
ATOM    575  CG2 VAL A  38      42.242  -5.389  17.302  1.00 10.23           C
ATOM    576  H   VAL A  38      42.859  -5.468  14.080  1.00  9.12           H
ATOM    577  HA  VAL A  38      41.218  -3.752  15.420  1.00  7.26           H
ATOM    578  HB  VAL A  38      43.788  -4.527  16.328  1.00  8.65           H
ATOM    579 HG11 VAL A  38      43.332  -3.200  18.218  1.00 10.78           H
ATOM    580 HG12 VAL A  38      43.370  -2.292  16.916  1.00 10.78           H
ATOM    581 HG13 VAL A  38      41.976  -2.722  17.545  1.00 10.78           H
ATOM    582 HG21 VAL A  38      42.737  -5.494  18.131  1.00 12.29           H
ATOM    583 HG22 VAL A  38      41.317  -5.159  17.493  1.00 12.29           H
ATOM    584 HG23 VAL A  38      42.277  -6.208  16.783  1.00 12.29           H
ATOM    585  N   SER A  39      42.152  -1.755  14.365  1.00  6.26           N
ATOM    586  CA  SER A  39      42.781  -0.511  13.900  1.00  6.80           C
ATOM    587  C   SER A  39      43.102   0.286  15.153  1.00  8.42           C
ATOM    588  O   SER A  39      42.211   0.881  15.770  1.00  8.12           O
ATOM    589  CB  SER A  39      41.860   0.253  12.965  1.00  7.68           C
ATOM    590  OG  SER A  39      41.761  -0.436  11.738  1.00  9.52           O
ATOM    591  H   SER A  39      41.324  -1.658  14.588  1.00  7.52           H
ATOM    592  HA  SER A  39      43.608  -0.704  13.431  1.00  8.17           H
ATOM    593  HB2 SER A  39      40.984   0.325  13.378  1.00  9.22           H
ATOM    594  HB3 SER A  39      42.209   1.144  12.806  1.00  9.22           H
ATOM    595  HG  SER A  39      41.250  -0.027  11.213  1.00 11.43           H
ATOM    596  N   ASP A  40      44.372   0.231  15.566  1.00  7.82           N
ATOM    597  CA  ASP A  40      44.898   0.960  16.716  1.00  6.73           C
ATOM    598  C   ASP A  40      45.323   2.338  16.210  1.00  8.41           C
ATOM    599  O   ASP A  40      46.439   2.546  15.733  1.00  7.47           O
ATOM    600  CB  ASP A  40      46.057   0.182  17.323  1.00  7.07           C
ATOM    601  CG  ASP A  40      46.591   0.786  18.595  1.00 11.23           C
ATOM    602  OD1 ASP A  40      46.392   1.986  18.881  1.00 10.39           O
ATOM    603  OD2 ASP A  40      47.299   0.024  19.300  1.00 13.88           O1-
ATOM    604  H   ASP A  40      44.974  -0.236  15.173  1.00  9.39           H
ATOM    605  HA  ASP A  40      44.205   1.073  17.383  1.00  8.08           H
ATOM    606  HB2 ASP A  40      45.769  -0.726  17.514  1.00  8.49           H
ATOM    607  HB3 ASP A  40      46.787   0.161  16.687  1.00  8.49           H
ATOM    608  N   LEU A  41      44.402   3.293  16.287  1.00  6.34           N
ATOM    609  CA  LEU A  41      44.573   4.552  15.559  1.00  5.41           C
ATOM    610  C   LEU A  41      45.790   5.340  16.025  1.00  7.18           C
ATOM    611  O   LEU A  41      46.519   5.873  15.196  1.00  7.86           O
ATOM    612  CB  LEU A  41      43.317   5.398  15.700  1.00  7.20           C
ATOM    613  CG  LEU A  41      42.039   4.822  15.088  1.00  6.40           C
ATOM    614  CD1 LEU A  41      40.941   5.858  15.220  1.00  8.41           C
ATOM    615  CD2 LEU A  41      42.242   4.412  13.655  1.00  8.08           C
ATOM    616  H   LEU A  41      43.681   3.234  16.748  1.00  7.62           H
ATOM    617  HA  LEU A  41      44.716   4.364  14.622  1.00  6.50           H
ATOM    618  HB2 LEU A  41      43.149   5.495  16.652  1.00  8.65           H
ATOM    619  HB3 LEU A  41      43.475   6.269  15.302  1.00  8.65           H
ATOM    620  HG  LEU A  41      41.779   4.026  15.579  1.00  7.69           H
ATOM    621 HD11 LEU A  41      40.123   5.470  14.871  1.00 10.10           H
ATOM    622 HD12 LEU A  41      40.837   6.100  16.153  1.00 10.10           H
ATOM    623 HD13 LEU A  41      41.179   6.649  14.709  1.00 10.10           H
ATOM    624 HD21 LEU A  41      41.412   4.041  13.322  1.00  9.71           H
ATOM    625 HD22 LEU A  41      42.482   5.199  13.140  1.00  9.71           H
ATOM    626 HD23 LEU A  41      42.941   3.746  13.608  1.00  9.71           H
ATOM    627  N   TYR A  42      46.047   5.417  17.325  1.00  6.57           N
ATOM    628  CA  TYR A  42      47.231   6.173  17.735  1.00  6.33           C
ATOM    629  C   TYR A  42      48.525   5.463  17.313  1.00  8.66           C
ATOM    630  O   TYR A  42      49.481   6.123  16.897  1.00  9.38           O
ATOM    631  CB  TYR A  42      47.247   6.443  19.246  1.00  8.24           C
ATOM    632  CG  TYR A  42      46.216   7.430  19.754  1.00  7.68           C
ATOM    633  CD1 TYR A  42      46.401   8.787  19.595  1.00  7.19           C
ATOM    634  CD2 TYR A  42      45.062   6.998  20.389  1.00  8.00           C
ATOM    635  CE1 TYR A  42      45.473   9.705  20.064  1.00  6.01           C
ATOM    636  CE2 TYR A  42      44.140   7.887  20.869  1.00  8.03           C
ATOM    637  CZ  TYR A  42      44.339   9.251  20.709  1.00  7.60           C
ATOM    638  OH  TYR A  42      43.417  10.146  21.199  1.00  8.12           O
ATOM    639  H   TYR A  42      45.589   5.051  17.956  1.00  7.89           H
ATOM    640  HA  TYR A  42      47.215   7.031  17.283  1.00  7.61           H
ATOM    641  HB2 TYR A  42      47.110   5.600  19.712  1.00  9.89           H
ATOM    642  HB3 TYR A  42      48.121   6.801  19.476  1.00  9.89           H
ATOM    643  HD1 TYR A  42      47.171   9.090  19.175  1.00  8.63           H
ATOM    644  HD2 TYR A  42      44.930   6.083  20.514  1.00  9.60           H
ATOM    645  HE1 TYR A  42      45.608  10.617  19.953  1.00  7.21           H
ATOM    646  HE2 TYR A  42      43.375   7.574  21.292  1.00  9.65           H
ATOM    647  HH  TYR A  42      43.786  10.852  21.474  1.00  9.75           H
ATOM    648  N   ALA A  43      48.584   4.141  17.429  1.00  8.23           N
ATOM    649  CA  ALA A  43      49.790   3.426  17.010  1.00  7.79           C
ATOM    650  C   ALA A  43      50.054   3.587  15.514  1.00 10.80           C
ATOM    651  O   ALA A  43      51.215   3.532  15.075  1.00 12.03           O
ATOM    652  CB  ALA A  43      49.646   1.944  17.393  1.00 10.96           C
ATOM    653  H   ALA A  43      47.954   3.630  17.724  1.00  9.89           H
ATOM    654  HA  ALA A  43      50.554   3.798  17.481  1.00  9.36           H
ATOM    655  HB1 ALA A  43      50.443   1.462  17.109  1.00 13.16           H
ATOM    656  HB2 ALA A  43      49.541   1.869  18.353  1.00 13.16           H
ATOM    657  HB3 ALA A  43      48.867   1.579  16.945  1.00 13.16           H
ATOM    658  N   MET A  44      48.994   3.698  14.720  1.00  8.01           N
ATOM    659  CA  MET A  44      49.013   3.943  13.277  1.00  7.70           C
ATOM    660  C   MET A  44      49.330   5.384  12.917  1.00  9.34           C
ATOM    661  O   MET A  44      49.527   5.696  11.731  1.00 12.42           O
ATOM    662  CB  MET A  44      47.654   3.591  12.662  1.00  9.97           C
ATOM    663  CG  MET A  44      47.271   2.150  12.807  1.00 10.61           C
ATOM    664  SD  MET A  44      45.503   1.875  12.484  1.00 12.74           S
ATOM    665  CE  MET A  44      45.484   2.206  10.724  1.00 14.35           C
ATOM    666  H   MET A  44      48.192   3.594  15.022  1.00  9.61           H
ATOM    667  HA  MET A  44      49.683   3.375  12.865  1.00  9.25           H
ATOM    668  HB2 MET A  44      46.968   4.122  13.094  1.00 11.96           H
ATOM    669  HB3 MET A  44      47.682   3.791  11.713  1.00 11.96           H
ATOM    670  HG2 MET A  44      47.787   1.615  12.185  1.00 12.74           H
ATOM    671  HG3 MET A  44      47.442   1.862  13.717  1.00 12.74           H
ATOM    672  HE1 MET A  44      44.579   2.097  10.392  1.00 17.22           H
ATOM    673  HE2 MET A  44      45.788   3.113  10.575  1.00 17.22           H
ATOM    674  HE3 MET A  44      46.081   1.576  10.287  1.00 17.22           H
ATOM    675  N   ASN A  45      49.346   6.284  13.896  1.00  9.68           N
ATOM    676  CA  ASN A  45      49.480   7.709  13.632  1.00 10.37           C
ATOM    677  C   ASN A  45      48.407   8.159  12.637  1.00  8.65           C
ATOM    678  O   ASN A  45      48.651   8.944  11.720  1.00  9.72           O
ATOM    679  CB  ASN A  45      50.889   8.029  13.122  1.00 13.92           C
ATOM    680  CG  ASN A  45      51.975   7.718  14.144  1.00 29.94           C
ATOM    681  OD1 ASN A  45      51.920   8.177  15.292  1.00 39.64           O
ATOM    682  ND2 ASN A  45      52.972   6.921  13.733  1.00 41.63           N
ATOM    683  H   ASN A  45      49.283   6.091  14.733  1.00 11.62           H
ATOM    684  HA  ASN A  45      49.346   8.186  14.467  1.00 12.45           H
ATOM    685  HB2 ASN A  45      51.066   7.463  12.356  1.00 16.71           H
ATOM    686  HB3 ASN A  45      50.951   8.956  12.854  1.00 16.71           H
ATOM    687 HD21 ASN A  45      53.605   6.713  14.278  1.00 49.97           H
ATOM    688 HD22 ASN A  45      52.976   6.602  12.931  1.00 49.97           H
ATOM    689  N   PHE A  46      47.194   7.659  12.836  1.00  8.60           N
ATOM    690  CA  PHE A  46      46.147   7.834  11.839  1.00  7.90           C
ATOM    691  C   PHE A  46      45.861   9.314  11.608  1.00  8.49           C
ATOM    692  O   PHE A  46      45.661  10.085  12.555  1.00  8.61           O
ATOM    693  CB  PHE A  46      44.865   7.143  12.276  1.00  9.27           C
ATOM    694  CG  PHE A  46      43.819   7.129  11.214  1.00  8.28           C
ATOM    695  CD1 PHE A  46      43.835   6.166  10.209  1.00  7.87           C
ATOM    696  CD2 PHE A  46      42.841   8.087  11.189  1.00  7.69           C
ATOM    697  CE1 PHE A  46      42.885   6.195   9.201  1.00 10.97           C
ATOM    698  CE2 PHE A  46      41.892   8.103  10.211  1.00  7.52           C
ATOM    699  CZ  PHE A  46      41.904   7.158   9.221  1.00 11.53           C
ATOM    700  H   PHE A  46      46.952   7.221  13.539  1.00 10.33           H
ATOM    701  HA  PHE A  46      46.420   7.441  10.999  1.00  9.49           H
ATOM    702  HB2 PHE A  46      45.054   6.226  12.520  1.00 11.13           H
ATOM    703  HB3 PHE A  46      44.506   7.626  13.038  1.00 11.13           H
ATOM    704  HD1 PHE A  46      44.504   5.524  10.206  1.00  9.45           H
ATOM    705  HD2 PHE A  46      42.819   8.742  11.853  1.00  9.23           H
ATOM    706  HE1 PHE A  46      42.890   5.546   8.534  1.00 13.17           H
ATOM    707  HE2 PHE A  46      41.236   8.764  10.223  1.00  9.02           H
ATOM    708  HZ  PHE A  46      41.257   7.173   8.553  1.00 13.84           H
ATOM    709  N   GLU A  47      45.811   9.712  10.336  1.00  8.80           N
ATOM    710  CA  GLU A  47      45.584  11.107   9.967  1.00  8.40           C
ATOM    711  C   GLU A  47      44.138  11.517  10.209  1.00  9.12           C
ATOM    712  O   GLU A  47      43.235  10.925   9.602  1.00  8.48           O
ATOM    713  CB  GLU A  47      45.916  11.289   8.491  1.00 10.88           C
ATOM    714  CG  GLU A  47      45.527  12.653   7.936  1.00 11.98           C
ATOM    715  CD  GLU A  47      46.315  13.764   8.589  1.00 12.46           C
ATOM    716  OE1 GLU A  47      47.549  13.815   8.376  1.00 17.65           O
ATOM    717  OE2 GLU A  47      45.741  14.602   9.323  1.00 10.55           O1-
ATOM    718  H   GLU A  47      45.898   9.186   9.660  1.00 10.57           H
ATOM    719  HA  GLU A  47      46.172  11.677  10.474  1.00 10.08           H
ATOM    720  HB2 GLU A  47      46.874  11.178   8.386  1.00 13.07           H
ATOM    721  HB3 GLU A  47      45.452  10.610   7.977  1.00 13.07           H
ATOM    722  HG2 GLU A  47      45.720  12.668   6.986  1.00 14.38           H
ATOM    723  HG3 GLU A  47      44.585  12.825   8.082  1.00 14.38           H
ATOM    724  N   PRO A  48      43.864  12.520  11.052  1.00  7.03           N
ATOM    725  CA  PRO A  48      42.461  12.911  11.276  1.00  9.09           C
ATOM    726  C   PRO A  48      41.949  13.971  10.335  1.00  8.08           C
ATOM    727  O   PRO A  48      40.731  14.110  10.209  1.00  7.88           O
ATOM    728  CB  PRO A  48      42.457  13.441  12.718  1.00  7.95           C
ATOM    729  CG  PRO A  48      43.796  13.079  13.278  1.00  8.55           C
ATOM    730  CD  PRO A  48      44.723  13.032  12.117  1.00  7.28           C
ATOM    731  HA  PRO A  48      41.887  12.135  11.215  1.00 10.92           H
ATOM    732  HB2 PRO A  48      42.334  14.399  12.713  1.00  9.55           H
ATOM    733  HB3 PRO A  48      41.748  13.000  13.209  1.00  9.55           H
ATOM    734  HG2 PRO A  48      44.090  13.757  13.903  1.00 10.27           H
ATOM    735  HG3 PRO A  48      43.739  12.207  13.704  1.00 10.27           H
ATOM    736  HD2 PRO A  48      45.039  13.924  11.909  1.00  8.74           H
ATOM    737  HD3 PRO A  48      45.449  12.423  12.313  1.00  8.74           H
ATOM    738  N   ARG A  49      42.831  14.752   9.725  1.00  6.73           N
ATOM    739  CA  ARG A  49      42.399  15.927   8.972  1.00  6.88           C
ATOM    740  C   ARG A  49      41.840  15.541   7.608  1.00  9.86           C
ATOM    741  O   ARG A  49      42.460  14.789   6.863  1.00  9.26           O
ATOM    742  CB  ARG A  49      43.551  16.907   8.792  1.00 10.29           C
ATOM    743  CG  ARG A  49      44.290  17.304  10.070  1.00  7.78           C
ATOM    744  CD  ARG A  49      45.456  18.167   9.688  1.00 12.24           C
ATOM    745  NE  ARG A  49      46.456  18.467  10.705  1.00 12.19           N
ATOM    746  CZ  ARG A  49      47.520  17.710  10.980  1.00 11.00           C
ATOM    747  NH1 ARG A  49      47.695  16.532  10.406  1.00 13.74           N
ATOM    748  NH2 ARG A  49      48.379  18.138  11.880  1.00 11.48           N1+
ATOM    749  H   ARG A  49      43.679  14.629   9.744  1.00  8.08           H
ATOM    750  HA  ARG A  49      41.683  16.379   9.445  1.00  8.26           H
ATOM    751  HB2 ARG A  49      44.196  16.515   8.180  1.00 12.36           H
ATOM    752  HB3 ARG A  49      43.188  17.719   8.403  1.00 12.36           H
ATOM    753  HG2 ARG A  49      43.714  17.814  10.659  1.00  9.34           H
ATOM    754  HG3 ARG A  49      44.626  16.507  10.512  1.00  9.34           H
ATOM    755  HD2 ARG A  49      45.917  17.737   8.947  1.00 14.70           H
ATOM    756  HD3 ARG A  49      45.103  19.022   9.398  1.00 14.70           H
ATOM    757  HE  ARG A  49      46.395  19.224  11.110  1.00 14.64           H
ATOM    758 HH11 ARG A  49      47.142  16.260   9.809  1.00 16.49           H
ATOM    759 HH12 ARG A  49      48.378  16.051  10.611  1.00 16.49           H
ATOM    760 HH21 ARG A  49      48.248  18.895  12.268  1.00 13.78           H
ATOM    761 HH22 ARG A  49      49.050  17.649  12.103  1.00 13.78           H
ATOM    762  N   ALA A  50      40.691  16.111   7.262  1.00  8.73           N
ATOM    763  CA  ALA A  50      40.091  15.972   5.931  1.00  9.62           C
ATOM    764  C   ALA A  50      40.727  16.971   4.980  1.00  9.02           C
ATOM    765  O   ALA A  50      40.404  18.165   5.028  1.00  9.68           O
ATOM    766  CB  ALA A  50      38.598  16.213   6.014  1.00  8.78           C
ATOM    767  H   ALA A  50      40.227  16.601   7.791  1.00 10.49           H
ATOM    768  HA  ALA A  50      40.239  15.077   5.584  1.00 11.55           H
ATOM    769  HB1 ALA A  50      38.212  16.072   5.133  1.00 10.54           H
ATOM    770  HB2 ALA A  50      38.213  15.591   6.652  1.00 10.54           H
ATOM    771  HB3 ALA A  50      38.439  17.127   6.299  1.00 10.54           H
ATOM    772  N   THR A  51      41.635  16.512   4.112  1.00 10.54           N
ATOM    773  CA  THR A  51      42.338  17.445   3.238  1.00 12.31           C
ATOM    774  C   THR A  51      42.432  16.889   1.829  1.00 11.67           C
ATOM    775  O   THR A  51      42.075  15.736   1.550  1.00 12.67           O
ATOM    776  CB  THR A  51      43.760  17.767   3.720  1.00  8.94           C
ATOM    777  OG1 THR A  51      44.657  16.680   3.410  1.00 12.15           O
ATOM    778  CG2 THR A  51      43.804  18.072   5.223  1.00 12.37           C
ATOM    779  H   THR A  51      41.854  15.688   4.009  1.00 12.65           H
ATOM    780  HA  THR A  51      41.842  18.274   3.193  1.00 14.78           H
ATOM    781  HB  THR A  51      44.058  18.561   3.250  1.00 10.74           H
ATOM    782  HG1 THR A  51      44.396  15.972   3.784  1.00 14.59           H
ATOM    783 HG21 THR A  51      44.714  18.268   5.496  1.00 14.85           H
ATOM    784 HG22 THR A  51      43.243  18.837   5.423  1.00 14.85           H
ATOM    785 HG23 THR A  51      43.488  17.308   5.729  1.00 14.85           H
ATOM    786  N   ASP A  52      42.925  17.747   0.933  1.00 13.37           N
ATOM    787  CA  ASP A  52      43.097  17.357  -0.459  1.00 16.43           C
ATOM    788  C   ASP A  52      44.172  16.303  -0.649  1.00 16.92           C
ATOM    789  O   ASP A  52      44.255  15.745  -1.750  1.00 18.59           O
ATOM    790  CB  ASP A  52      43.390  18.590  -1.331  1.00 15.94           C
ATOM    791  CG  ASP A  52      44.678  19.324  -0.945  1.00 23.09           C
ATOM    792  OD1 ASP A  52      45.441  18.876  -0.071  1.00 21.12           O
ATOM    793  OD2 ASP A  52      44.937  20.391  -1.551  1.00 32.28           O1-
ATOM    794  H   ASP A  52      43.172  18.551   1.110  1.00 16.05           H
ATOM    795  HA  ASP A  52      42.267  16.963  -0.773  1.00 19.72           H
ATOM    796  HB2 ASP A  52      43.490  18.297  -2.251  1.00 19.13           H
ATOM    797  HB3 ASP A  52      42.648  19.205  -1.258  1.00 19.13           H
ATOM    798  N   LYS A  53      44.959  15.975   0.383  1.00 12.20           N
ATOM    799  CA  LYS A  53      45.858  14.829   0.296  1.00 16.55           C
ATOM    800  C   LYS A  53      45.120  13.504   0.373  1.00 14.23           C
ATOM    801  O   LYS A  53      45.741  12.451   0.170  1.00 18.80           O
ATOM    802  CB  LYS A  53      46.901  14.884   1.400  1.00 16.45           C
ATOM    803  CG  LYS A  53      47.771  16.136   1.323  1.00 20.87           C
ATOM    804  CD  LYS A  53      48.811  16.198   2.412  1.00 26.90           C
ATOM    805  CE  LYS A  53      49.622  17.481   2.305  1.00 34.91           C
ATOM    806  NZ  LYS A  53      50.164  17.671   0.930  1.00 39.92           N1+
ATOM    807  H   LYS A  53      45.008  16.397   1.131  1.00 14.64           H
ATOM    808  HA  LYS A  53      46.321  14.857  -0.557  1.00 19.87           H
ATOM    809  HB2 LYS A  53      46.447  14.883   2.257  1.00 19.74           H
ATOM    810  HB3 LYS A  53      47.474  14.105   1.329  1.00 19.74           H
ATOM    811  HG2 LYS A  53      48.228  16.160   0.467  1.00 25.05           H
ATOM    812  HG3 LYS A  53      47.204  16.919   1.415  1.00 25.05           H
ATOM    813  HD2 LYS A  53      48.377  16.176   3.281  1.00 32.29           H
ATOM    814  HD3 LYS A  53      49.420  15.448   2.321  1.00 32.29           H
ATOM    815  HE2 LYS A  53      49.051  18.237   2.512  1.00 41.90           H
ATOM    816  HE3 LYS A  53      50.366  17.441   2.928  1.00 41.90           H
ATOM    817  HZ1 LYS A  53      50.805  18.290   0.943  1.00 47.91           H
ATOM    818  HZ2 LYS A  53      50.509  16.906   0.631  1.00 47.91           H
ATOM    819  HZ3 LYS A  53      49.516  17.931   0.378  1.00 47.91           H
ATOM    820  N   ASP A  54      43.820  13.523   0.646  1.00 14.88           N
ATOM    821  CA  ASP A  54      43.043  12.291   0.675  1.00 13.96           C
ATOM    822  C   ASP A  54      42.685  11.813  -0.716  1.00 14.40           C
ATOM    823  O   ASP A  54      42.090  10.743  -0.856  1.00 15.38           O
ATOM    824  CB  ASP A  54      41.789  12.500   1.516  1.00 12.23           C
ATOM    825  CG  ASP A  54      42.129  12.727   2.973  1.00 11.84           C
ATOM    826  OD1 ASP A  54      43.324  12.609   3.322  1.00 12.69           O
ATOM    827  OD2 ASP A  54      41.187  13.060   3.737  1.00 12.03           O1-
ATOM    828  H   ASP A  54      43.364  14.232   0.814  1.00 17.86           H
ATOM    829  HA  ASP A  54      43.571  11.602   1.109  1.00 16.76           H
ATOM    830  HB2 ASP A  54      41.313  13.282   1.194  1.00 14.68           H
ATOM    831  HB3 ASP A  54      41.218  11.718   1.457  1.00 14.68           H
ATOM    832  N   ILE A  55      43.049  12.583  -1.742  1.00 16.28           N
ATOM    833  CA  ILE A  55      42.807  12.227  -3.134  1.00 17.96           C
ATOM    834  C   ILE A  55      44.158  12.111  -3.813  1.00 18.25           C
ATOM    835  O   ILE A  55      44.956  13.055  -3.780  1.00 19.02           O
ATOM    836  CB  ILE A  55      41.945  13.275  -3.866  1.00 18.24           C
ATOM    837  CG1 ILE A  55      40.547  13.401  -3.268  1.00 19.28           C
ATOM    838  CG2 ILE A  55      41.825  12.923  -5.367  1.00 22.50           C
ATOM    839  CD1 ILE A  55      40.471  14.440  -2.124  1.00 17.23           C
ATOM    840  H   ILE A  55      43.456  13.335  -1.653  1.00 19.54           H
ATOM    841  HA  ILE A  55      42.354  11.370  -3.185  1.00 21.56           H
ATOM    842  HB  ILE A  55      42.389  14.136  -3.790  1.00 21.89           H
ATOM    843 HG12 ILE A  55      39.934  13.686  -3.963  1.00 23.15           H
ATOM    844 HG13 ILE A  55      40.270  12.542  -2.916  1.00 23.15           H
ATOM    845 HG21 ILE A  55      41.271  13.592  -5.800  1.00 27.00           H
ATOM    846 HG22 ILE A  55      42.709  12.926  -5.767  1.00 27.00           H
ATOM    847 HG23 ILE A  55      41.418  12.046  -5.463  1.00 27.00           H
ATOM    848 HD11 ILE A  55      39.556  14.495  -1.806  1.00 20.68           H
ATOM    849 HD12 ILE A  55      41.050  14.150  -1.401  1.00 20.68           H
ATOM    850 HD13 ILE A  55      40.765  15.304  -2.450  1.00 20.68           H
ATOM    851  N   THR A  56      44.403  10.963  -4.444  1.00 23.79           N
ATOM    852  CA  THR A  56      45.617  10.744  -5.209  1.00 25.11           C
ATOM    853  C   THR A  56      45.399  11.189  -6.647  1.00 20.80           C
ATOM    854  O   THR A  56      44.283  11.151  -7.168  1.00 23.98           O
ATOM    855  CB  THR A  56      46.022   9.266  -5.172  1.00 27.86           C
ATOM    856  OG1 THR A  56      46.117   8.830  -3.809  1.00 31.35           O
ATOM    857  CG2 THR A  56      47.357   9.057  -5.846  1.00 40.62           C
ATOM    858  H   THR A  56      43.867  10.291  -4.443  1.00 28.55           H
ATOM    859  HA  THR A  56      46.343  11.275  -4.839  1.00 30.14           H
ATOM    860  HB  THR A  56      45.357   8.733  -5.636  1.00 33.43           H
ATOM    861  HG1 THR A  56      46.363   8.028  -3.778  1.00 37.63           H
ATOM    862 HG21 THR A  56      47.624   8.126  -5.769  1.00 48.75           H
ATOM    863 HG22 THR A  56      47.297   9.284  -6.787  1.00 48.75           H
ATOM    864 HG23 THR A  56      48.031   9.613  -5.424  1.00 48.75           H
ATOM    865  N   GLY A  57      46.475  11.636  -7.275  1.00 30.20           N
ATOM    866  CA  GLY A  57      46.420  12.034  -8.674  1.00 33.74           C
ATOM    867  C   GLY A  57      46.039  13.494  -8.816  1.00 35.43           C
ATOM    868  O   GLY A  57      46.677  14.363  -8.228  1.00 44.46           O
ATOM    869  H   GLY A  57      47.250  11.718  -6.912  1.00 36.24           H
ATOM    870  HA2 GLY A  57      47.291  11.901  -9.080  1.00 40.50           H
ATOM    871  HA3 GLY A  57      45.769  11.491  -9.148  1.00 40.50           H
ATOM    872  N   THR A  58      45.001  13.762  -9.607  1.00 41.13           N
ATOM    873  CA  THR A  58      44.566  15.125  -9.883  1.00 41.50           C
ATOM    874  C   THR A  58      43.111  15.301  -9.477  1.00 35.83           C
ATOM    875  O   THR A  58      42.279  14.418  -9.705  1.00 28.87           O
ATOM    876  CB  THR A  58      44.731  15.490 -11.371  1.00 39.53           C
ATOM    877  OG1 THR A  58      43.974  14.586 -12.189  1.00 42.04           O
ATOM    878  CG2 THR A  58      46.192  15.450 -11.765  1.00 36.64           C
ATOM    879  H   THR A  58      44.528  13.160  -9.998  1.00 49.37           H
ATOM    880  HA  THR A  58      45.099  15.744  -9.361  1.00 49.80           H
ATOM    881  HB  THR A  58      44.406  16.394 -11.511  1.00 47.45           H
ATOM    882  HG1 THR A  58      44.031  14.807 -12.998  1.00 50.45           H
ATOM    883 HG21 THR A  58      46.287  15.693 -12.699  1.00 43.97           H
ATOM    884 HG22 THR A  58      46.697  16.075 -11.223  1.00 43.97           H
ATOM    885 HG23 THR A  58      46.545  14.557 -11.632  1.00 43.97           H
ATOM    886  N   LEU A  59      42.815  16.458  -8.888  1.00 33.37           N
ATOM    887  CA  LEU A  59      41.477  16.748  -8.397  1.00 31.34           C
ATOM    888  C   LEU A  59      40.511  16.996  -9.547  1.00 26.79           C
ATOM    889  O   LEU A  59      40.898  17.397 -10.644  1.00 34.38           O
ATOM    890  CB  LEU A  59      41.498  17.968  -7.477  1.00 31.95           C
ATOM    891  CG  LEU A  59      42.368  17.838  -6.227  1.00 32.17           C
ATOM    892  CD1 LEU A  59      42.372  19.144  -5.463  1.00 33.46           C
ATOM    893  CD2 LEU A  59      41.888  16.701  -5.337  1.00 32.30           C
ATOM    894  H   LEU A  59      43.383  17.089  -8.753  1.00 40.05           H
ATOM    895  HA  LEU A  59      41.147  15.988  -7.890  1.00 37.61           H
ATOM    896  HB2 LEU A  59      41.826  18.730  -7.984  1.00 38.34           H
ATOM    897  HB3 LEU A  59      40.590  18.145  -7.184  1.00 38.34           H
ATOM    898  HG  LEU A  59      43.280  17.644  -6.495  1.00 38.61           H
ATOM    899 HD11 LEU A  59      42.937  19.051  -4.680  1.00 40.16           H
ATOM    900 HD12 LEU A  59      42.714  19.844  -6.040  1.00 40.16           H
ATOM    901 HD13 LEU A  59      41.463  19.352  -5.194  1.00 40.16           H
ATOM    902 HD21 LEU A  59      42.449  16.663  -4.547  1.00 38.77           H
ATOM    903 HD22 LEU A  59      40.967  16.871  -5.081  1.00 38.77           H
ATOM    904 HD23 LEU A  59      41.950  15.865  -5.826  1.00 38.77           H
ATOM    905  N   SER A  60      39.227  16.759  -9.274  1.00 25.67           N
ATOM    906  CA  SER A  60      38.200  16.994 -10.275  1.00 27.69           C
ATOM    907  C   SER A  60      37.922  18.470 -10.473  1.00 33.46           C
ATOM    908  O   SER A  60      37.339  18.840 -11.494  1.00 34.31           O
ATOM    909  CB  SER A  60      36.897  16.304  -9.890  1.00 32.67           C
ATOM    910  OG  SER A  60      36.380  16.846  -8.697  1.00 42.59           O
ATOM    911  H   SER A  60      38.931  16.467  -8.522  1.00 30.82           H
ATOM    912  HA  SER A  60      38.501  16.629 -11.122  1.00 33.23           H
ATOM    913  HB2 SER A  60      36.252  16.439 -10.601  1.00 39.21           H
ATOM    914  HB3 SER A  60      37.064  15.358  -9.765  1.00 39.21           H
ATOM    915  HG  SER A  60      35.648  16.480  -8.516  1.00 51.11           H
ATOM    916  N   ASN A  61      38.291  19.313  -9.513  1.00 28.04           N
ATOM    917  CA  ASN A  61      38.070  20.755  -9.616  1.00 30.38           C
ATOM    918  C   ASN A  61      39.143  21.454  -8.809  1.00 28.09           C
ATOM    919  O   ASN A  61      38.904  21.919  -7.689  1.00 33.47           O
ATOM    920  CB  ASN A  61      36.671  21.138  -9.132  1.00 27.44           C
ATOM    921  CG  ASN A  61      36.300  22.555  -9.499  1.00 30.69           C
ATOM    922  OD1 ASN A  61      37.147  23.444  -9.517  1.00 35.14           O
ATOM    923  ND2 ASN A  61      35.033  22.769  -9.802  1.00 36.88           N
ATOM    924  H   ASN A  61      38.689  19.075  -8.788  1.00 33.66           H
ATOM    925  HA  ASN A  61      38.149  21.029 -10.543  1.00 36.47           H
ATOM    926  HB2 ASN A  61      36.024  20.542  -9.538  1.00 32.94           H
ATOM    927  HB3 ASN A  61      36.633  21.060  -8.166  1.00 32.94           H
ATOM    928 HD21 ASN A  61      34.759  23.566  -9.966  1.00 44.27           H
ATOM    929 HD22 ASN A  61      34.486  22.106  -9.850  1.00 44.27           H
ATOM    930  N   PRO A  62      40.364  21.540  -9.348  1.00 33.14           N
ATOM    931  CA  PRO A  62      41.455  22.200  -8.620  1.00 29.31           C
ATOM    932  C   PRO A  62      41.263  23.698  -8.431  1.00 35.08           C
ATOM    933  O   PRO A  62      42.165  24.347  -7.892  1.00 41.79           O
ATOM    934  CB  PRO A  62      42.676  21.917  -9.506  1.00 36.43           C
ATOM    935  CG  PRO A  62      42.115  21.843 -10.868  1.00 36.92           C
ATOM    936  CD  PRO A  62      40.798  21.106 -10.687  1.00 38.89           C
ATOM    937  HA  PRO A  62      41.589  21.776  -7.758  1.00 35.18           H
ATOM    938  HB2 PRO A  62      43.317  22.642  -9.433  1.00 43.72           H
ATOM    939  HB3 PRO A  62      43.079  21.071  -9.255  1.00 43.72           H
ATOM    940  HG2 PRO A  62      41.960  22.742 -11.200  1.00 44.32           H
ATOM    941  HG3 PRO A  62      42.717  21.357 -11.454  1.00 44.32           H
ATOM    942  HD2 PRO A  62      40.159  21.388 -11.360  1.00 46.67           H
ATOM    943  HD3 PRO A  62      40.941  20.146 -10.707  1.00 46.67           H
ATOM    944  N   GLU A  63      40.141  24.268  -8.879  1.00 36.60           N
ATOM    945  CA  GLU A  63      39.854  25.688  -8.680  1.00 38.88           C
ATOM    946  C   GLU A  63      39.305  25.957  -7.283  1.00 36.91           C
ATOM    947  O   GLU A  63      39.732  26.896  -6.598  1.00 33.27           O
ATOM    948  CB  GLU A  63      38.834  26.158  -9.725  1.00 40.69           C
ATOM    949  CG  GLU A  63      39.216  25.862 -11.169  1.00 46.47           C
ATOM    950  CD  GLU A  63      40.470  26.605 -11.595  1.00 48.67           C
ATOM    951  OE1 GLU A  63      41.538  26.367 -10.985  1.00 47.67           O
ATOM    952  OE2 GLU A  63      40.379  27.440 -12.527  1.00 52.62           O1-
ATOM    953  H   GLU A  63      39.527  23.851  -9.317  1.00 43.93           H
ATOM    954  HA  GLU A  63      40.670  26.202  -8.787  1.00 46.67           H
ATOM    955  HB2 GLU A  63      37.991  25.704  -9.553  1.00 48.84           H
ATOM    956  HB3 GLU A  63      38.707  27.115  -9.637  1.00 48.84           H
ATOM    957  HG2 GLU A  63      39.376  24.910 -11.273  1.00 55.77           H
ATOM    958  HG3 GLU A  63      38.489  26.139 -11.749  1.00 55.77           H
ATOM    959  N   VAL A  64      38.306  25.176  -6.885  1.00 31.15           N
ATOM    960  CA  VAL A  64      37.630  25.311  -5.605  1.00 22.91           C
ATOM    961  C   VAL A  64      37.554  23.910  -5.021  1.00 23.76           C
ATOM    962  O   VAL A  64      36.940  23.026  -5.627  1.00 27.81           O
ATOM    963  CB  VAL A  64      36.226  25.915  -5.771  1.00 24.30           C
ATOM    964  CG1 VAL A  64      35.545  26.094  -4.436  1.00 25.73           C
ATOM    965  CG2 VAL A  64      36.296  27.241  -6.514  1.00 36.70           C
ATOM    966  H   VAL A  64      37.979  24.543  -7.366  1.00 37.39           H
ATOM    967  HA  VAL A  64      38.148  25.876  -5.011  1.00 27.50           H
ATOM    968  HB  VAL A  64      35.687  25.309  -6.304  1.00 29.16           H
ATOM    969 HG11 VAL A  64      34.654  26.452  -4.576  1.00 30.89           H
ATOM    970 HG12 VAL A  64      35.486  25.230  -3.999  1.00 30.89           H
ATOM    971 HG13 VAL A  64      36.069  26.706  -3.893  1.00 30.89           H
ATOM    972 HG21 VAL A  64      35.397  27.598  -6.586  1.00 44.04           H
ATOM    973 HG22 VAL A  64      36.858  27.854  -6.015  1.00 44.04           H
ATOM    974 HG23 VAL A  64      36.668  27.094  -7.398  1.00 44.04           H
ATOM    975  N   PHE A  65      38.199  23.696  -3.869  1.00 20.29           N
ATOM    976  CA  PHE A  65      38.278  22.367  -3.254  1.00 16.07           C
ATOM    977  C   PHE A  65      37.056  22.080  -2.385  1.00 20.44           C
ATOM    978  O   PHE A  65      36.825  22.751  -1.373  1.00 18.52           O
ATOM    979  CB  PHE A  65      39.547  22.222  -2.416  1.00 18.61           C
ATOM    980  CG  PHE A  65      39.660  20.870  -1.774  1.00 16.37           C
ATOM    981  CD1 PHE A  65      39.860  19.752  -2.564  1.00 15.03           C
ATOM    982  CD2 PHE A  65      39.527  20.698  -0.407  1.00 19.20           C
ATOM    983  CE1 PHE A  65      39.944  18.477  -2.007  1.00 17.13           C
ATOM    984  CE2 PHE A  65      39.621  19.427   0.160  1.00 17.86           C
ATOM    985  CZ  PHE A  65      39.813  18.319  -0.637  1.00 15.90           C
ATOM    986  H   PHE A  65      38.607  24.312  -3.428  1.00 24.35           H
ATOM    987  HA  PHE A  65      38.298  21.694  -3.952  1.00 19.29           H
ATOM    988  HB2 PHE A  65      40.323  22.350  -2.984  1.00 22.34           H
ATOM    989  HB3 PHE A  65      39.546  22.889  -1.714  1.00 22.34           H
ATOM    990  HD1 PHE A  65      39.940  19.850  -3.485  1.00 18.04           H
ATOM    991  HD2 PHE A  65      39.390  21.437   0.140  1.00 23.05           H
ATOM    992  HE1 PHE A  65      40.082  17.737  -2.553  1.00 20.57           H
ATOM    993  HE2 PHE A  65      39.534  19.322   1.079  1.00 21.44           H
ATOM    994  HZ  PHE A  65      39.877  17.475  -0.253  1.00 19.08           H
ATOM    995  N   ASN A  66      36.304  21.046  -2.762  1.00 12.72           N
ATOM    996  CA  ASN A  66      35.093  20.596  -2.077  1.00 16.81           C
ATOM    997  C   ASN A  66      35.371  19.177  -1.608  1.00 17.51           C
ATOM    998  O   ASN A  66      35.418  18.246  -2.420  1.00 14.66           O
ATOM    999  CB  ASN A  66      33.882  20.638  -3.017  1.00 14.44           C
ATOM   1000  CG  ASN A  66      32.589  20.233  -2.363  1.00 17.38           C
ATOM   1001  OD1 ASN A  66      32.501  19.239  -1.632  1.00 17.46           O
ATOM   1002  ND2 ASN A  66      31.538  20.992  -2.652  1.00 26.65           N
ATOM   1003  H   ASN A  66      36.503  20.563  -3.444  1.00 15.28           H
ATOM   1004  HA  ASN A  66      34.922  21.153  -1.298  1.00 20.18           H
ATOM   1005  HB2 ASN A  66      33.777  21.544  -3.351  1.00 17.33           H
ATOM   1006  HB3 ASN A  66      34.034  20.027  -3.755  1.00 17.33           H
ATOM   1007 HD21 ASN A  66      30.769  20.810  -2.314  1.00 31.98           H
ATOM   1008 HD22 ASN A  66      31.634  21.670  -3.173  1.00 31.98           H
ATOM   1009  N   TYR A  67      35.573  19.012  -0.309  1.00 15.64           N
ATOM   1010  CA  TYR A  67      35.988  17.716   0.203  1.00 12.10           C
ATOM   1011  C   TYR A  67      34.956  16.605  -0.117  1.00 14.15           C
ATOM   1012  O   TYR A  67      35.371  15.522  -0.565  1.00 14.42           O
ATOM   1013  CB  TYR A  67      36.301  17.829   1.717  1.00 10.18           C
ATOM   1014  CG  TYR A  67      36.900  16.555   2.273  1.00  9.30           C
ATOM   1015  CD1 TYR A  67      38.261  16.320   2.191  1.00  9.28           C
ATOM   1016  CD2 TYR A  67      36.098  15.574   2.816  1.00 12.63           C
ATOM   1017  CE1 TYR A  67      38.817  15.105   2.635  1.00  9.40           C
ATOM   1018  CE2 TYR A  67      36.629  14.382   3.266  1.00 10.21           C
ATOM   1019  CZ  TYR A  67      37.980  14.141   3.179  1.00  8.92           C
ATOM   1020  OH  TYR A  67      38.461  12.918   3.631  1.00 10.24           O
ATOM   1021  H   TYR A  67      35.487  19.628   0.286  1.00 18.77           H
ATOM   1022  HA  TYR A  67      36.818  17.485  -0.242  1.00 14.53           H
ATOM   1023  HB2 TYR A  67      36.948  18.536   1.854  1.00 12.23           H
ATOM   1024  HB3 TYR A  67      35.483  18.025   2.201  1.00 12.23           H
ATOM   1025  HD1 TYR A  67      38.815  16.962   1.805  1.00 11.14           H
ATOM   1026  HD2 TYR A  67      35.182  15.712   2.867  1.00 15.16           H
ATOM   1027  HE1 TYR A  67      39.732  14.955   2.574  1.00 11.29           H
ATOM   1028  HE2 TYR A  67      36.069  13.734   3.628  1.00 12.25           H
ATOM   1029  HH  TYR A  67      39.288  12.867   3.502  1.00 12.29           H
ATOM   1030  N   GLY A  68      33.633  16.795   0.195  1.00 14.58           N
ATOM   1031  CA  GLY A  68      32.670  15.676   0.069  1.00 14.26           C
ATOM   1032  C   GLY A  68      32.630  15.089  -1.344  1.00 23.79           C
ATOM   1033  O   GLY A  68      32.584  13.921  -1.683  1.00 20.84           O
ATOM   1034  H   GLY A  68      33.351  17.581   0.793  1.00 17.50           H
ATOM   1035  HA2 GLY A  68      32.905  14.848   0.798  1.00 17.12           H
ATOM   1036  HA3 GLY A  68      31.634  16.018   0.337  1.00 17.12           H
ATOM   1037  N   VAL A  69      32.667  16.082  -2.298  1.00 17.58           N
ATOM   1038  CA  VAL A  69      32.606  15.854  -3.760  1.00 18.41           C
ATOM   1039  C   VAL A  69      33.889  15.215  -4.262  1.00 16.56           C
ATOM   1040  O   VAL A  69      33.851  14.233  -5.013  1.00 17.22           O
ATOM   1041  CB  VAL A  69      32.365  17.162  -4.555  1.00 21.38           C
ATOM   1042  CG1 VAL A  69      32.530  16.905  -6.093  1.00 23.44           C
ATOM   1043  CG2 VAL A  69      31.013  17.740  -4.316  1.00 18.58           C
ATOM   1044  H   VAL A  69      32.735  16.914  -2.107  1.00 21.10           H
ATOM   1045  HA  VAL A  69      31.871  15.250  -3.960  1.00 22.10           H
ATOM   1046  HB  VAL A  69      33.031  17.825  -4.308  1.00 25.66           H
ATOM   1047 HG11 VAL A  69      32.338  17.725  -6.573  1.00 28.13           H
ATOM   1048 HG12 VAL A  69      33.437  16.624  -6.297  1.00 28.13           H
ATOM   1049 HG13 VAL A  69      31.903  16.215  -6.365  1.00 28.13           H
ATOM   1050 HG21 VAL A  69      30.918  18.519  -4.888  1.00 22.30           H
ATOM   1051 HG22 VAL A  69      30.339  17.082  -4.538  1.00 22.30           H
ATOM   1052 HG23 VAL A  69      30.935  18.004  -3.386  1.00 22.30           H
ATOM   1053  N   GLU A  70      35.039  15.812  -3.935  1.00 16.26           N
ATOM   1054  CA  GLU A  70      36.306  15.253  -4.383  1.00 14.88           C
ATOM   1055  C   GLU A  70      36.476  13.833  -3.881  1.00 17.72           C
ATOM   1056  O   GLU A  70      36.944  12.961  -4.623  1.00 16.41           O
ATOM   1057  CB  GLU A  70      37.482  16.097  -3.917  1.00 15.18           C
ATOM   1058  CG  GLU A  70      37.583  17.462  -4.591  1.00 18.11           C
ATOM   1059  CD  GLU A  70      38.012  17.385  -6.051  1.00 25.53           C
ATOM   1060  OE1 GLU A  70      38.480  16.313  -6.505  1.00 25.96           O
ATOM   1061  OE2 GLU A  70      37.908  18.427  -6.736  1.00 24.51           O1-
ATOM   1062  H   GLU A  70      35.107  16.532  -3.470  1.00 19.52           H
ATOM   1063  HA  GLU A  70      36.321  15.238  -5.354  1.00 17.86           H
ATOM   1064  HB2 GLU A  70      37.392  16.249  -2.961  1.00 18.22           H
ATOM   1065  HB3 GLU A  70      38.304  15.614  -4.096  1.00 18.22           H
ATOM   1066  HG2 GLU A  70      36.729  17.919  -4.537  1.00 21.74           H
ATOM   1067  HG3 GLU A  70      38.265  17.974  -4.127  1.00 21.74           H
ATOM   1068  N   THR A  71      36.126  13.579  -2.620  1.00 15.99           N
ATOM   1069  CA  THR A  71      36.271  12.223  -2.115  1.00 15.90           C
ATOM   1070  C   THR A  71      35.234  11.283  -2.719  1.00 16.74           C
ATOM   1071  O   THR A  71      35.544  10.115  -2.970  1.00 14.98           O
ATOM   1072  CB  THR A  71      36.208  12.191  -0.573  1.00 14.83           C
ATOM   1073  OG1 THR A  71      35.004  12.806  -0.080  1.00 13.74           O
ATOM   1074  CG2 THR A  71      37.466  12.837   0.028  1.00 13.35           C
ATOM   1075  H   THR A  71      35.816  14.150  -2.058  1.00 19.20           H
ATOM   1076  HA  THR A  71      37.148  11.896  -2.377  1.00 19.09           H
ATOM   1077  HB  THR A  71      36.204  11.260  -0.295  1.00 17.80           H
ATOM   1078  HG1 THR A  71      34.964  13.606  -0.327  1.00 16.49           H
ATOM   1079 HG21 THR A  71      37.437  12.755   0.993  1.00 16.03           H
ATOM   1080 HG22 THR A  71      38.264  12.391  -0.297  1.00 16.03           H
ATOM   1081 HG23 THR A  71      37.510  13.776  -0.211  1.00 16.03           H
ATOM   1082  N   HIS A  72      34.001  11.742  -2.953  1.00 16.61           N
ATOM   1083  CA  HIS A  72      33.032  10.898  -3.652  1.00 14.65           C
ATOM   1084  C   HIS A  72      33.569  10.484  -5.018  1.00 15.89           C
ATOM   1085  O   HIS A  72      33.513   9.302  -5.397  1.00 16.53           O
ATOM   1086  CB  HIS A  72      31.723  11.644  -3.833  1.00 14.32           C
ATOM   1087  CG  HIS A  72      30.631  10.795  -4.386  1.00 17.47           C
ATOM   1088  ND1 HIS A  72      29.446  11.321  -4.856  1.00 21.18           N
ATOM   1089  CD2 HIS A  72      30.545   9.457  -4.543  1.00 19.74           C
ATOM   1090  CE1 HIS A  72      28.676  10.335  -5.277  1.00 23.32           C
ATOM   1091  NE2 HIS A  72      29.318   9.195  -5.094  1.00 21.50           N
ATOM   1092  H   HIS A  72      33.708  12.519  -2.732  1.00 19.93           H
ATOM   1093  HA  HIS A  72      32.852  10.110  -3.125  1.00 17.58           H
ATOM   1094  HB2 HIS A  72      31.873  12.387  -4.439  1.00 17.19           H
ATOM   1095  HB3 HIS A  72      31.431  11.976  -2.967  1.00 17.19           H
ATOM   1096  HD2 HIS A  72      31.198   8.831  -4.314  1.00 23.69           H
ATOM   1097  HE1 HIS A  72      27.825  10.422  -5.639  1.00 27.99           H
ATOM   1098  HE2 HIS A  72      29.025   8.412  -5.294  1.00 25.80           H
ATOM   1099  N   GLU A  73      34.062  11.462  -5.784  1.00 15.87           N
ATOM   1100  CA  GLU A  73      34.615  11.189  -7.108  1.00 23.81           C
ATOM   1101  C   GLU A  73      35.826  10.268  -7.026  1.00 19.80           C
ATOM   1102  O   GLU A  73      35.978   9.351  -7.847  1.00 19.72           O
ATOM   1103  CB  GLU A  73      34.991  12.504  -7.789  1.00 26.65           C
ATOM   1104  CG  GLU A  73      35.481  12.357  -9.209  1.00 37.96           C
ATOM   1105  CD  GLU A  73      34.411  11.811 -10.130  1.00 39.06           C
ATOM   1106  OE1 GLU A  73      34.250  10.565 -10.201  1.00 45.90           O
ATOM   1107  OE2 GLU A  73      33.718  12.633 -10.767  1.00 47.21           O1-
ATOM   1108  H   GLU A  73      34.083  12.291  -5.557  1.00 19.05           H
ATOM   1109  HA  GLU A  73      33.935  10.757  -7.644  1.00 28.57           H
ATOM   1110  HB2 GLU A  73      34.214  13.086  -7.804  1.00 31.99           H
ATOM   1111  HB3 GLU A  73      35.703  12.924  -7.277  1.00 31.99           H
ATOM   1112  HG2 GLU A  73      35.743  13.232  -9.535  1.00 45.56           H
ATOM   1113  HG3 GLU A  73      36.243  11.756  -9.226  1.00 45.56           H
ATOM   1114  N   ALA A  74      36.700  10.489  -6.036  1.00 15.33           N
ATOM   1115  CA  ALA A  74      37.887   9.660  -5.881  1.00 16.05           C
ATOM   1116  C   ALA A  74      37.514   8.230  -5.517  1.00 18.25           C
ATOM   1117  O   ALA A  74      38.125   7.282  -6.031  1.00 18.76           O
ATOM   1118  CB  ALA A  74      38.820  10.264  -4.830  1.00 18.36           C
ATOM   1119  H   ALA A  74      36.627  11.113  -5.447  1.00 18.41           H
ATOM   1120  HA  ALA A  74      38.371   9.639  -6.722  1.00 19.26           H
ATOM   1121  HB1 ALA A  74      39.612   9.712  -4.751  1.00 22.04           H
ATOM   1122  HB2 ALA A  74      39.068  11.156  -5.113  1.00 22.04           H
ATOM   1123  HB3 ALA A  74      38.348  10.302  -3.983  1.00 22.04           H
ATOM   1124  N   TYR A  75      36.489   8.043  -4.676  1.00 15.53           N
ATOM   1125  CA  TYR A  75      36.050   6.689  -4.363  1.00 16.35           C
ATOM   1126  C   TYR A  75      35.638   5.958  -5.639  1.00 20.44           C
ATOM   1127  O   TYR A  75      36.055   4.819  -5.878  1.00 19.73           O
ATOM   1128  CB  TYR A  75      34.895   6.693  -3.352  1.00 15.20           C
ATOM   1129  CG  TYR A  75      34.439   5.305  -3.081  1.00 16.08           C
ATOM   1130  CD1 TYR A  75      35.183   4.475  -2.267  1.00 17.75           C
ATOM   1131  CD2 TYR A  75      33.289   4.808  -3.669  1.00 19.17           C
ATOM   1132  CE1 TYR A  75      34.799   3.178  -2.037  1.00 18.31           C
ATOM   1133  CE2 TYR A  75      32.888   3.510  -3.440  1.00 16.05           C
ATOM   1134  CZ  TYR A  75      33.655   2.710  -2.611  1.00 19.20           C
ATOM   1135  OH  TYR A  75      33.280   1.427  -2.367  1.00 23.61           O
ATOM   1136  H   TYR A  75      36.039   8.663  -4.288  1.00 18.64           H
ATOM   1137  HA  TYR A  75      36.795   6.207  -3.969  1.00 19.63           H
ATOM   1138  HB2 TYR A  75      35.195   7.080  -2.515  1.00 18.25           H
ATOM   1139  HB3 TYR A  75      34.144   7.191  -3.704  1.00 18.25           H
ATOM   1140  HD1 TYR A  75      35.966   4.796  -1.881  1.00 21.31           H
ATOM   1141  HD2 TYR A  75      32.784   5.359  -4.222  1.00 23.01           H
ATOM   1142  HE1 TYR A  75      35.302   2.625  -1.483  1.00 21.98           H
ATOM   1143  HE2 TYR A  75      32.108   3.183  -3.825  1.00 19.26           H
ATOM   1144  HH  TYR A  75      32.530   1.287  -2.714  1.00 28.34           H
ATOM   1145  N   LYS A  76      34.844   6.624  -6.484  1.00 20.25           N
ATOM   1146  CA  LYS A  76      34.334   6.000  -7.701  1.00 21.01           C
ATOM   1147  C   LYS A  76      35.450   5.731  -8.702  1.00 24.44           C
ATOM   1148  O   LYS A  76      35.350   4.787  -9.493  1.00 22.28           O
ATOM   1149  CB  LYS A  76      33.248   6.886  -8.321  1.00 19.81           C
ATOM   1150  CG  LYS A  76      31.972   6.939  -7.465  1.00 24.85           C
ATOM   1151  CD  LYS A  76      30.768   7.572  -8.164  1.00 30.68           C
ATOM   1152  CE  LYS A  76      30.830   9.083  -8.156  1.00 32.46           C
ATOM   1153  NZ  LYS A  76      32.014   9.563  -8.917  1.00 36.01           N1+
ATOM   1154  H   LYS A  76      34.589   7.439  -6.377  1.00 24.30           H
ATOM   1155  HA  LYS A  76      33.928   5.148  -7.469  1.00 25.22           H
ATOM   1156  HB2 LYS A  76      33.602   7.780  -8.412  1.00 23.77           H
ATOM   1157  HB3 LYS A  76      33.017   6.533  -9.194  1.00 23.77           H
ATOM   1158  HG2 LYS A  76      31.724   6.027  -7.241  1.00 29.83           H
ATOM   1159  HG3 LYS A  76      32.149   7.436  -6.650  1.00 29.83           H
ATOM   1160  HD2 LYS A  76      30.743   7.276  -9.086  1.00 36.82           H
ATOM   1161  HD3 LYS A  76      29.956   7.301  -7.711  1.00 36.82           H
ATOM   1162  HE2 LYS A  76      30.028   9.446  -8.565  1.00 38.96           H
ATOM   1163  HE3 LYS A  76      30.913   9.394  -7.242  1.00 38.96           H
ATOM   1164  HZ1 LYS A  76      31.921  10.425  -9.121  1.00 43.21           H
ATOM   1165  HZ2 LYS A  76      32.745   9.463  -8.423  1.00 43.21           H
ATOM   1166  HZ3 LYS A  76      32.107   9.096  -9.669  1.00 43.21           H
ATOM   1167  N   GLN A  77      36.517   6.531  -8.682  1.00 22.26           N
ATOM   1168  CA  GLN A  77      37.632   6.381  -9.615  1.00 20.97           C
ATOM   1169  C   GLN A  77      38.860   5.731  -8.992  1.00 25.49           C
ATOM   1170  O   GLN A  77      39.948   5.808  -9.573  1.00 27.09           O
ATOM   1171  CB  GLN A  77      38.015   7.744 -10.196  1.00 26.88           C
ATOM   1172  CG  GLN A  77      36.906   8.445 -10.963  1.00 29.69           C
ATOM   1173  CD  GLN A  77      36.269   7.563 -12.022  1.00 35.64           C
ATOM   1174  OE1 GLN A  77      36.960   6.884 -12.782  1.00 37.45           O
ATOM   1175  NE2 GLN A  77      34.936   7.551 -12.059  1.00 42.02           N
ATOM   1176  H   GLN A  77      36.613   7.184  -8.131  1.00 26.72           H
ATOM   1177  HA  GLN A  77      37.346   5.814 -10.349  1.00 25.17           H
ATOM   1178  HB2 GLN A  77      38.270   8.325  -9.461  1.00 32.26           H
ATOM   1179  HB3 GLN A  77      38.766   7.628 -10.797  1.00 32.26           H
ATOM   1180  HG2 GLN A  77      36.213   8.716 -10.338  1.00 35.63           H
ATOM   1181  HG3 GLN A  77      37.274   9.228 -11.404  1.00 35.63           H
ATOM   1182 HE21 GLN A  77      34.486   8.021 -11.494  1.00 50.43           H
ATOM   1183 HE22 GLN A  77      34.525   7.068 -12.639  1.00 50.43           H
ATOM   1184  N   ARG A  78      38.712   5.115  -7.819  1.00 22.04           N
ATOM   1185  CA  ARG A  78      39.783   4.376  -7.157  1.00 22.55           C
ATOM   1186  C   ARG A  78      41.036   5.234  -6.992  1.00 22.47           C
ATOM   1187  O   ARG A  78      42.161   4.779  -7.207  1.00 22.63           O
ATOM   1188  CB  ARG A  78      40.104   3.082  -7.922  1.00 25.09           C
ATOM   1189  CG  ARG A  78      38.904   2.194  -8.140  1.00 31.58           C
ATOM   1190  CD  ARG A  78      39.097   1.302  -9.378  1.00 39.28           C
ATOM   1191  NE  ARG A  78      39.308   2.089 -10.604  1.00 36.68           N
ATOM   1192  CZ  ARG A  78      38.360   2.780 -11.236  1.00 37.54           C
ATOM   1193  NH1 ARG A  78      37.109   2.794 -10.782  1.00 35.55           N
ATOM   1194  NH2 ARG A  78      38.667   3.471 -12.323  1.00 32.04           N1+
ATOM   1195  H   ARG A  78      37.975   5.113  -7.374  1.00 26.45           H
ATOM   1196  HA  ARG A  78      39.479   4.123  -6.271  1.00 27.07           H
ATOM   1197  HB2 ARG A  78      40.472   3.313  -8.789  1.00 30.12           H
ATOM   1198  HB3 ARG A  78      40.756   2.571  -7.417  1.00 30.12           H
ATOM   1199  HG2 ARG A  78      38.777   1.629  -7.361  1.00 37.90           H
ATOM   1200  HG3 ARG A  78      38.117   2.741  -8.285  1.00 37.90           H
ATOM   1201  HD2 ARG A  78      39.883   0.747  -9.239  1.00 47.14           H
ATOM   1202  HD3 ARG A  78      38.314   0.742  -9.498  1.00 47.14           H
ATOM   1203  HE  ARG A  78      40.068   2.010 -11.001  1.00 44.03           H
ATOM   1204 HH11 ARG A  78      36.904   2.354 -10.070  1.00 42.66           H
ATOM   1205 HH12 ARG A  78      36.505   3.244 -11.198  1.00 42.66           H
ATOM   1206 HH21 ARG A  78      39.473   3.461 -12.623  1.00 38.45           H
ATOM   1207 HH22 ARG A  78      38.058   3.913 -12.740  1.00 38.45           H
ATOM   1208  N   SER A  79      40.842   6.486  -6.543  1.00 19.57           N
ATOM   1209  CA  SER A  79      41.960   7.398  -6.338  1.00 19.33           C
ATOM   1210  C   SER A  79      41.946   8.003  -4.936  1.00 17.26           C
ATOM   1211  O   SER A  79      42.406   9.123  -4.748  1.00 20.26           O
ATOM   1212  CB  SER A  79      41.968   8.512  -7.386  1.00 23.92           C
ATOM   1213  OG  SER A  79      42.130   7.971  -8.682  1.00 38.47           O
ATOM   1214  H   SER A  79      40.073   6.822  -6.348  1.00 23.49           H
ATOM   1215  HA  SER A  79      42.789   6.908  -6.436  1.00 23.20           H
ATOM   1216  HB2 SER A  79      41.125   8.994  -7.344  1.00 28.71           H
ATOM   1217  HB3 SER A  79      42.706   9.117  -7.205  1.00 28.71           H
ATOM   1218  HG  SER A  79      41.483   7.462  -8.853  1.00 46.18           H
ATOM   1219  N   LEU A  80      41.432   7.276  -3.944  1.00 17.93           N
ATOM   1220  CA  LEU A  80      41.586   7.711  -2.561  1.00 15.14           C
ATOM   1221  C   LEU A  80      42.938   7.286  -1.999  1.00 20.95           C
ATOM   1222  O   LEU A  80      43.548   6.302  -2.434  1.00 18.66           O
ATOM   1223  CB  LEU A  80      40.489   7.141  -1.668  1.00 15.64           C
ATOM   1224  CG  LEU A  80      39.093   7.718  -1.798  1.00 15.48           C
ATOM   1225  CD1 LEU A  80      38.060   6.794  -1.140  1.00 15.33           C
ATOM   1226  CD2 LEU A  80      39.061   9.151  -1.196  1.00 16.57           C
ATOM   1227  H   LEU A  80      40.996   6.539  -4.040  1.00 21.53           H
ATOM   1228  HA  LEU A  80      41.539   8.678  -2.527  1.00 18.17           H
ATOM   1229  HB2 LEU A  80      40.419   6.196  -1.865  1.00 18.78           H
ATOM   1230  HB3 LEU A  80      40.763   7.257  -0.745  1.00 18.78           H
ATOM   1231  HG  LEU A  80      38.874   7.792  -2.741  1.00 18.58           H
ATOM   1232 HD11 LEU A  80      37.181   7.193  -1.233  1.00 18.40           H
ATOM   1233 HD12 LEU A  80      38.078   5.931  -1.577  1.00 18.40           H
ATOM   1234 HD13 LEU A  80      38.279   6.696  -0.200  1.00 18.40           H
ATOM   1235 HD21 LEU A  80      38.169   9.519  -1.299  1.00 19.89           H
ATOM   1236 HD22 LEU A  80      39.294   9.107  -0.254  1.00 19.89           H
ATOM   1237 HD23 LEU A  80      39.705   9.703  -1.667  1.00 19.89           H
ATOM   1238  N   ALA A  81      43.393   8.038  -0.997  1.00 16.12           N
ATOM   1239  CA  ALA A  81      44.625   7.717  -0.285  1.00 13.57           C
ATOM   1240  C   ALA A  81      44.538   6.331   0.319  1.00 13.26           C
ATOM   1241  O   ALA A  81      43.465   5.858   0.693  1.00 14.03           O
ATOM   1242  CB  ALA A  81      44.895   8.729   0.835  1.00 13.32           C
ATOM   1243  H   ALA A  81      43.004   8.746  -0.711  1.00 19.35           H
ATOM   1244  HA  ALA A  81      45.376   7.739  -0.896  1.00 16.29           H
ATOM   1245  HB1 ALA A  81      45.749   8.525   1.253  1.00 15.99           H
ATOM   1246  HB2 ALA A  81      44.919   9.623   0.457  1.00 15.99           H
ATOM   1247  HB3 ALA A  81      44.186   8.663   1.497  1.00 15.99           H
ATOM   1248  N   SER A  82      45.694   5.670   0.409  1.00 16.35           N
ATOM   1249  CA  SER A  82      45.678   4.261   0.782  1.00 15.63           C
ATOM   1250  C   SER A  82      45.290   4.071   2.248  1.00 15.24           C
ATOM   1251  O   SER A  82      44.706   3.032   2.590  1.00 12.67           O
ATOM   1252  CB  SER A  82      47.029   3.599   0.476  1.00 19.50           C
ATOM   1253  OG  SER A  82      48.095   4.223   1.146  1.00 18.37           O
ATOM   1254  H   SER A  82      46.473   6.005   0.269  1.00 19.62           H
ATOM   1255  HA  SER A  82      45.005   3.810   0.244  1.00 18.76           H
ATOM   1256  HB2 SER A  82      47.000   2.681   0.771  1.00 23.41           H
ATOM   1257  HB3 SER A  82      47.175   3.630  -0.493  1.00 23.41           H
ATOM   1258  HG  SER A  82      48.328   4.911   0.723  1.00 22.05           H
ATOM   1259  N   ASP A  83      45.575   5.041   3.132  1.00 14.18           N
ATOM   1260  CA  ASP A  83      45.158   4.852   4.523  1.00 13.27           C
ATOM   1261  C   ASP A  83      43.642   4.773   4.631  1.00 12.07           C
ATOM   1262  O   ASP A  83      43.106   3.961   5.391  1.00 11.84           O
ATOM   1263  CB  ASP A  83      45.742   5.929   5.452  1.00 12.88           C
ATOM   1264  CG  ASP A  83      45.304   7.364   5.130  1.00 17.10           C
ATOM   1265  OD1 ASP A  83      44.857   7.674   4.016  1.00 16.00           O
ATOM   1266  OD2 ASP A  83      45.464   8.224   6.028  1.00 16.04           O1-
ATOM   1267  H   ASP A  83      45.994   5.774   2.967  1.00 17.02           H
ATOM   1268  HA  ASP A  83      45.503   3.998   4.827  1.00 15.93           H
ATOM   1269  HB2 ASP A  83      45.467   5.735   6.364  1.00 15.46           H
ATOM   1270  HB3 ASP A  83      46.711   5.904   5.392  1.00 15.46           H
ATOM   1271  N   ILE A  84      42.932   5.545   3.823  1.00 10.80           N
ATOM   1272  CA  ILE A  84      41.483   5.471   3.796  1.00 12.00           C
ATOM   1273  C   ILE A  84      41.030   4.137   3.217  1.00 11.34           C
ATOM   1274  O   ILE A  84      40.183   3.456   3.797  1.00 11.02           O
ATOM   1275  CB  ILE A  84      40.898   6.657   3.003  1.00 10.31           C
ATOM   1276  CG1 ILE A  84      41.157   7.968   3.750  1.00 12.88           C
ATOM   1277  CG2 ILE A  84      39.397   6.446   2.730  1.00 10.27           C
ATOM   1278  CD1 ILE A  84      40.885   9.226   2.918  1.00 12.43           C
ATOM   1279  H   ILE A  84      43.268   6.126   3.286  1.00 12.96           H
ATOM   1280  HA  ILE A  84      41.154   5.523   4.712  1.00 14.41           H
ATOM   1281  HB  ILE A  84      41.362   6.713   2.153  1.00 12.37           H
ATOM   1282 HG12 ILE A  84      40.593   7.994   4.540  1.00 15.47           H
ATOM   1283 HG13 ILE A  84      42.092   7.987   4.013  1.00 15.47           H
ATOM   1284 HG21 ILE A  84      39.060   7.219   2.250  1.00 12.33           H
ATOM   1285 HG22 ILE A  84      39.258   5.651   2.196  1.00 12.33           H
ATOM   1286 HG23 ILE A  84      38.930   6.361   3.577  1.00 12.33           H
ATOM   1287 HD11 ILE A  84      41.100  10.003   3.457  1.00 14.92           H
ATOM   1288 HD12 ILE A  84      41.441   9.215   2.122  1.00 14.92           H
ATOM   1289 HD13 ILE A  84      39.948   9.242   2.671  1.00 14.92           H
ATOM   1290  N   THR A  85      41.585   3.744   2.067  1.00 13.46           N
ATOM   1291  CA  THR A  85      41.080   2.533   1.428  1.00 12.38           C
ATOM   1292  C   THR A  85      41.421   1.282   2.239  1.00 11.98           C
ATOM   1293  O   THR A  85      40.640   0.325   2.257  1.00 12.42           O
ATOM   1294  CB  THR A  85      41.604   2.424  -0.008  1.00 16.11           C
ATOM   1295  OG1 THR A  85      43.021   2.441  -0.019  1.00 18.94           O
ATOM   1296  CG2 THR A  85      41.098   3.586  -0.865  1.00 21.69           C
ATOM   1297  H   THR A  85      42.224   4.144   1.653  1.00 16.15           H
ATOM   1298  HA  THR A  85      40.114   2.589   1.373  1.00 14.87           H
ATOM   1299  HB  THR A  85      41.287   1.594  -0.400  1.00 19.33           H
ATOM   1300  HG1 THR A  85      43.324   1.813   0.452  1.00 22.73           H
ATOM   1301 HG21 THR A  85      41.455   3.514  -1.766  1.00 26.03           H
ATOM   1302 HG22 THR A  85      40.129   3.562  -0.910  1.00 26.03           H
ATOM   1303 HG23 THR A  85      41.382   4.431  -0.485  1.00 26.03           H
ATOM   1304  N   ASP A  86      42.540   1.293   2.962  1.00 14.11           N
ATOM   1305  CA  ASP A  86      42.826   0.193   3.876  1.00 12.19           C
ATOM   1306  C   ASP A  86      41.728   0.053   4.920  1.00 11.59           C
ATOM   1307  O   ASP A  86      41.298  -1.056   5.231  1.00 11.03           O
ATOM   1308  CB  ASP A  86      44.161   0.408   4.578  1.00 10.92           C
ATOM   1309  CG  ASP A  86      45.368   0.177   3.680  1.00 14.80           C
ATOM   1310  OD1 ASP A  86      45.211  -0.324   2.554  1.00 18.89           O
ATOM   1311  OD2 ASP A  86      46.471   0.522   4.132  1.00 16.78           O1-
ATOM   1312  H   ASP A  86      43.138   1.911   2.942  1.00 16.94           H
ATOM   1313  HA  ASP A  86      42.877  -0.637   3.371  1.00 14.64           H
ATOM   1314  HB2 ASP A  86      44.210   1.323   4.896  1.00 13.11           H
ATOM   1315  HB3 ASP A  86      44.228  -0.216   5.320  1.00 13.11           H
ATOM   1316  N   GLU A  87      41.279   1.175   5.505  1.00 10.69           N
ATOM   1317  CA  GLU A  87      40.198   1.077   6.482  1.00  9.68           C
ATOM   1318  C   GLU A  87      38.887   0.647   5.835  1.00  9.68           C
ATOM   1319  O   GLU A  87      38.129  -0.125   6.420  1.00 10.46           O
ATOM   1320  CB  GLU A  87      39.988   2.415   7.208  1.00  8.52           C
ATOM   1321  CG  GLU A  87      41.178   2.887   8.005  1.00  8.84           C
ATOM   1322  CD  GLU A  87      41.643   1.838   8.983  1.00  9.69           C
ATOM   1323  OE1 GLU A  87      40.852   1.441   9.864  1.00  9.97           O
ATOM   1324  OE2 GLU A  87      42.786   1.357   8.818  1.00 12.28           O1-
ATOM   1325  H   GLU A  87      41.569   1.969   5.355  1.00 12.83           H
ATOM   1326  HA  GLU A  87      40.438   0.408   7.143  1.00 11.62           H
ATOM   1327  HB2 GLU A  87      39.803   3.098   6.547  1.00 10.23           H
ATOM   1328  HB3 GLU A  87      39.234   2.333   7.817  1.00 10.23           H
ATOM   1329  HG2 GLU A  87      41.904   3.073   7.394  1.00 10.62           H
ATOM   1330  HG3 GLU A  87      40.934   3.679   8.509  1.00 10.62           H
ATOM   1331  N   GLN A  88      38.595   1.149   4.627  1.00  9.50           N
ATOM   1332  CA  GLN A  88      37.354   0.759   3.952  1.00  9.69           C
ATOM   1333  C   GLN A  88      37.303  -0.742   3.671  1.00 11.36           C
ATOM   1334  O   GLN A  88      36.249  -1.360   3.812  1.00 10.85           O
ATOM   1335  CB  GLN A  88      37.180   1.558   2.659  1.00 10.33           C
ATOM   1336  CG  GLN A  88      36.991   3.051   2.887  1.00 10.08           C
ATOM   1337  CD  GLN A  88      36.783   3.843   1.617  1.00 17.39           C
ATOM   1338  OE1 GLN A  88      37.197   3.445   0.531  1.00 15.38           O
ATOM   1339  NE2 GLN A  88      36.151   4.992   1.758  1.00 14.34           N
ATOM   1340  H   GLN A  88      39.088   1.699   4.189  1.00 11.40           H
ATOM   1341  HA  GLN A  88      36.602   0.975   4.525  1.00 11.64           H
ATOM   1342  HB2 GLN A  88      37.960   1.440   2.094  1.00 12.40           H
ATOM   1343  HB3 GLN A  88      36.384   1.231   2.209  1.00 12.40           H
ATOM   1344  HG2 GLN A  88      36.216   3.177   3.457  1.00 12.10           H
ATOM   1345  HG3 GLN A  88      37.783   3.405   3.322  1.00 12.10           H
ATOM   1346 HE21 GLN A  88      35.871   5.228   2.535  1.00 17.21           H
ATOM   1347 HE22 GLN A  88      36.010   5.498   1.076  1.00 17.21           H
ATOM   1348  N   LYS A  89      38.443  -1.350   3.319  1.00 10.08           N
ATOM   1349  CA  LYS A  89      38.472  -2.795   3.120  1.00 12.06           C
ATOM   1350  C   LYS A  89      38.111  -3.524   4.400  1.00 11.54           C
ATOM   1351  O   LYS A  89      37.316  -4.473   4.380  1.00 12.20           O
ATOM   1352  CB  LYS A  89      39.849  -3.225   2.618  1.00 15.26           C
ATOM   1353  CG  LYS A  89      39.939  -4.692   2.224  1.00 24.28           C
ATOM   1354  CD  LYS A  89      41.341  -5.027   1.761  1.00 25.97           C
ATOM   1355  CE  LYS A  89      41.499  -6.508   1.434  1.00 37.01           C
ATOM   1356  NZ  LYS A  89      42.895  -6.812   0.991  1.00 34.00           N1+
ATOM   1357  H   LYS A  89      39.193  -0.950   3.183  1.00 12.10           H
ATOM   1358  HA  LYS A  89      37.820  -3.047   2.444  1.00 14.48           H
ATOM   1359  HB2 LYS A  89      40.071  -2.695   1.835  1.00 18.31           H
ATOM   1360  HB3 LYS A  89      40.504  -3.069   3.314  1.00 18.31           H
ATOM   1361  HG2 LYS A  89      39.722  -5.248   2.989  1.00 29.14           H
ATOM   1362  HG3 LYS A  89      39.324  -4.868   1.495  1.00 29.14           H
ATOM   1363  HD2 LYS A  89      41.546  -4.511   0.965  1.00 31.17           H
ATOM   1364  HD3 LYS A  89      41.969  -4.810   2.469  1.00 31.17           H
ATOM   1365  HE2 LYS A  89      41.302  -7.038   2.222  1.00 44.42           H
ATOM   1366  HE3 LYS A  89      40.892  -6.739   0.713  1.00 44.42           H
ATOM   1367  HZ1 LYS A  89      43.043  -7.690   1.027  1.00 40.80           H
ATOM   1368  HZ2 LYS A  89      43.014  -6.535   0.152  1.00 40.80           H
ATOM   1369  HZ3 LYS A  89      43.483  -6.398   1.517  1.00 40.80           H
ATOM   1370  N   LYS A  90      38.692  -3.093   5.532  1.00 10.38           N
ATOM   1371  CA  LYS A  90      38.362  -3.705   6.817  1.00 10.93           C
ATOM   1372  C   LYS A  90      36.874  -3.572   7.131  1.00 11.99           C
ATOM   1373  O   LYS A  90      36.256  -4.516   7.629  1.00 11.29           O
ATOM   1374  CB  LYS A  90      39.191  -3.079   7.946  1.00 11.27           C
ATOM   1375  CG  LYS A  90      40.716  -3.217   7.793  1.00 10.79           C
ATOM   1376  CD  LYS A  90      41.461  -2.308   8.788  1.00 13.39           C
ATOM   1377  CE  LYS A  90      42.927  -2.178   8.472  1.00 14.02           C
ATOM   1378  NZ  LYS A  90      43.576  -1.237   9.440  1.00 12.28           N1+
ATOM   1379  H   LYS A  90      39.268  -2.456   5.576  1.00 12.46           H
ATOM   1380  HA  LYS A  90      38.579  -4.650   6.775  1.00 13.12           H
ATOM   1381  HB2 LYS A  90      38.981  -2.136   7.992  1.00 13.53           H
ATOM   1382  HB3 LYS A  90      38.941  -3.506   8.781  1.00 13.53           H
ATOM   1383  HG2 LYS A  90      40.980  -4.135   7.953  1.00 12.95           H
ATOM   1384  HG3 LYS A  90      40.977  -2.947   6.898  1.00 12.95           H
ATOM   1385  HD2 LYS A  90      41.078  -1.417   8.759  1.00 16.07           H
ATOM   1386  HD3 LYS A  90      41.373  -2.680   9.678  1.00 16.07           H
ATOM   1387  HE2 LYS A  90      43.352  -3.045   8.565  1.00 16.83           H
ATOM   1388  HE3 LYS A  90      43.044  -1.835   7.571  1.00 16.83           H
ATOM   1389  HZ1 LYS A  90      44.417  -1.072   9.200  1.00 14.75           H
ATOM   1390  HZ2 LYS A  90      43.127  -0.467   9.453  1.00 14.75           H
ATOM   1391  HZ3 LYS A  90      43.569  -1.580  10.259  1.00 14.75           H
ATOM   1392  N   VAL A  91      36.294  -2.393   6.885  1.00  9.76           N
ATOM   1393  CA  VAL A  91      34.872  -2.191   7.156  1.00  9.20           C
ATOM   1394  C   VAL A  91      34.019  -3.030   6.204  1.00  9.57           C
ATOM   1395  O   VAL A  91      33.042  -3.657   6.632  1.00 10.32           O
ATOM   1396  CB  VAL A  91      34.523  -0.689   7.087  1.00  9.67           C
ATOM   1397  CG1 VAL A  91      32.993  -0.479   7.136  1.00 11.99           C
ATOM   1398  CG2 VAL A  91      35.191   0.075   8.264  1.00 10.73           C
ATOM   1399  H   VAL A  91      36.698  -1.707   6.557  1.00 11.72           H
ATOM   1400  HA  VAL A  91      34.678  -2.495   8.059  1.00 11.04           H
ATOM   1401  HB  VAL A  91      34.859  -0.305   6.261  1.00 11.60           H
ATOM   1402 HG11 VAL A  91      32.815   0.472   7.051  1.00 14.39           H
ATOM   1403 HG12 VAL A  91      32.571  -0.955   6.407  1.00 14.39           H
ATOM   1404 HG13 VAL A  91      32.664  -0.800   7.988  1.00 14.39           H
ATOM   1405 HG21 VAL A  91      34.965   1.016   8.194  1.00 12.88           H
ATOM   1406 HG22 VAL A  91      34.858  -0.294   9.096  1.00 12.88           H
ATOM   1407 HG23 VAL A  91      36.153  -0.041   8.212  1.00 12.88           H
ATOM   1408  N   ARG A  92      34.368  -3.031   4.917  1.00 10.82           N
ATOM   1409  CA  ARG A  92      33.607  -3.776   3.916  1.00 12.19           C
ATOM   1410  C   ARG A  92      33.508  -5.248   4.290  1.00 13.17           C
ATOM   1411  O   ARG A  92      32.435  -5.855   4.190  1.00 15.50           O
ATOM   1412  CB  ARG A  92      34.272  -3.606   2.550  1.00 12.97           C
ATOM   1413  CG  ARG A  92      33.659  -4.428   1.437  1.00 19.85           C
ATOM   1414  CD  ARG A  92      34.006  -3.865   0.062  1.00 28.68           C
ATOM   1415  NE  ARG A  92      35.397  -3.434  -0.000  1.00 41.58           N
ATOM   1416  CZ  ARG A  92      35.817  -2.192  -0.243  1.00 26.34           C
ATOM   1417  NH1 ARG A  92      34.975  -1.189  -0.501  1.00 31.75           N
ATOM   1418  NH2 ARG A  92      37.110  -1.954  -0.244  1.00 28.67           N1+
ATOM   1419  H   ARG A  92      35.042  -2.603   4.594  1.00 12.99           H
ATOM   1420  HA  ARG A  92      32.708  -3.418   3.875  1.00 14.63           H
ATOM   1421  HB2 ARG A  92      34.217  -2.674   2.282  1.00 15.57           H
ATOM   1422  HB3 ARG A  92      35.204  -3.872   2.629  1.00 15.57           H
ATOM   1423  HG2 ARG A  92      33.993  -5.336   1.489  1.00 23.82           H
ATOM   1424  HG3 ARG A  92      32.694  -4.413   1.532  1.00 23.82           H
ATOM   1425  HD2 ARG A  92      33.874  -4.552  -0.610  1.00 34.43           H
ATOM   1426  HD3 ARG A  92      33.429  -3.108  -0.122  1.00 34.43           H
ATOM   1427  HE  ARG A  92      35.997  -4.033   0.136  1.00 49.90           H
ATOM   1428 HH11 ARG A  92      34.125  -1.320  -0.501  1.00 38.11           H
ATOM   1429 HH12 ARG A  92      35.288  -0.402  -0.659  1.00 38.11           H
ATOM   1430 HH21 ARG A  92      37.664  -2.593  -0.089  1.00 34.41           H
ATOM   1431 HH22 ARG A  92      37.401  -1.162  -0.412  1.00 34.41           H
ATOM   1432  N   GLU A  93      34.600  -5.820   4.793  1.00 15.09           N
ATOM   1433  CA  GLU A  93      34.618  -7.244   5.118  1.00 16.16           C
ATOM   1434  C   GLU A  93      34.015  -7.551   6.482  1.00 15.83           C
ATOM   1435  O   GLU A  93      33.694  -8.707   6.768  1.00 19.42           O
ATOM   1436  CB  GLU A  93      36.052  -7.762   5.058  1.00 16.74           C
ATOM   1437  CG  GLU A  93      36.682  -7.543   3.699  1.00 20.54           C
ATOM   1438  CD  GLU A  93      38.136  -7.997   3.603  1.00 35.33           C
ATOM   1439  OE1 GLU A  93      38.955  -7.691   4.507  1.00 37.39           O
ATOM   1440  OE2 GLU A  93      38.456  -8.644   2.590  1.00 36.86           O1-
ATOM   1441  H   GLU A  93      35.340  -5.410   4.960  1.00 18.12           H
ATOM   1442  HA  GLU A  93      34.104  -7.730   4.451  1.00 19.40           H
ATOM   1443  HB2 GLU A  93      36.588  -7.297   5.721  1.00 20.10           H
ATOM   1444  HB3 GLU A  93      36.048  -8.715   5.245  1.00 20.10           H
ATOM   1445  HG2 GLU A  93      36.170  -8.027   3.035  1.00 24.66           H
ATOM   1446  HG3 GLU A  93      36.658  -6.594   3.495  1.00 24.66           H
ATOM   1447  N   ALA A  94      33.833  -6.547   7.328  1.00 11.03           N
ATOM   1448  CA  ALA A  94      33.405  -6.796   8.690  1.00  8.89           C
ATOM   1449  C   ALA A  94      31.896  -7.017   8.793  1.00 10.58           C
ATOM   1450  O   ALA A  94      31.109  -6.337   8.122  1.00 13.96           O
ATOM   1451  CB  ALA A  94      33.800  -5.616   9.573  1.00 11.68           C
ATOM   1452  H   ALA A  94      33.969  -5.721   7.136  1.00 13.24           H
ATOM   1453  HA  ALA A  94      33.844  -7.590   9.024  1.00 10.67           H
ATOM   1454  HB1 ALA A  94      33.470  -5.772  10.473  1.00 14.02           H
ATOM   1455  HB2 ALA A  94      34.770  -5.548   9.577  1.00 14.02           H
ATOM   1456  HB3 ALA A  94      33.409  -4.804   9.213  1.00 14.02           H
ATOM   1457  N   ASP A  95      31.497  -7.916   9.693  1.00 10.91           N
ATOM   1458  CA  ASP A  95      30.096  -8.091  10.070  1.00 10.45           C
ATOM   1459  C   ASP A  95      29.718  -7.175  11.212  1.00 12.50           C
ATOM   1460  O   ASP A  95      28.552  -6.775  11.337  1.00 13.92           O
ATOM   1461  CB  ASP A  95      29.813  -9.540  10.479  1.00 11.91           C
ATOM   1462  CG  ASP A  95      30.020 -10.510   9.324  1.00 19.43           C
ATOM   1463  OD1 ASP A  95      29.277 -10.396   8.330  1.00 18.61           O
ATOM   1464  OD2 ASP A  95      30.969 -11.329   9.377  1.00 14.77           O1-
ATOM   1465  H   ASP A  95      32.032  -8.442  10.116  1.00 13.10           H
ATOM   1466  HA  ASP A  95      29.533  -7.881   9.307  1.00 12.55           H
ATOM   1467  HB2 ASP A  95      30.401  -9.789  11.209  1.00 14.30           H
ATOM   1468  HB3 ASP A  95      28.891  -9.604  10.768  1.00 14.30           H
ATOM   1469  N   LEU A  96      30.704  -6.795  12.014  1.00  9.74           N
ATOM   1470  CA  LEU A  96      30.519  -6.013  13.222  1.00  9.36           C
ATOM   1471  C   LEU A  96      31.709  -5.088  13.344  1.00  9.63           C
ATOM   1472  O   LEU A  96      32.861  -5.535  13.194  1.00  9.63           O
ATOM   1473  CB  LEU A  96      30.411  -6.904  14.458  1.00 11.10           C
ATOM   1474  CG  LEU A  96      30.548  -6.254  15.827  1.00 11.06           C
ATOM   1475  CD1 LEU A  96      29.364  -5.291  16.057  1.00 14.64           C
ATOM   1476  CD2 LEU A  96      30.628  -7.283  16.913  1.00 12.53           C
ATOM   1477  H   LEU A  96      31.531  -6.989  11.865  1.00 11.69           H
ATOM   1478  HA  LEU A  96      29.709  -5.486  13.137  1.00 11.24           H
ATOM   1479  HB2 LEU A  96      29.530  -7.308  14.438  1.00 13.33           H
ATOM   1480  HB3 LEU A  96      31.093  -7.595  14.406  1.00 13.33           H
ATOM   1481  HG  LEU A  96      31.363  -5.729  15.856  1.00 13.28           H
ATOM   1482 HD11 LEU A  96      29.466  -4.871  16.925  1.00 17.57           H
ATOM   1483 HD12 LEU A  96      29.363  -4.616  15.359  1.00 17.57           H
ATOM   1484 HD13 LEU A  96      28.535  -5.797  16.028  1.00 17.57           H
ATOM   1485 HD21 LEU A  96      30.764  -6.829  17.756  1.00 15.04           H
ATOM   1486 HD22 LEU A  96      29.798  -7.786  16.930  1.00 15.04           H
ATOM   1487 HD23 LEU A  96      31.369  -7.884  16.735  1.00 15.04           H
ATOM   1488  N   VAL A  97      31.438  -3.815  13.649  1.00 10.22           N
ATOM   1489  CA  VAL A  97      32.473  -2.828  13.929  1.00  9.02           C
ATOM   1490  C   VAL A  97      32.256  -2.322  15.347  1.00  7.91           C
ATOM   1491  O   VAL A  97      31.203  -1.734  15.651  1.00  8.13           O
ATOM   1492  CB  VAL A  97      32.459  -1.665  12.934  1.00  8.01           C
ATOM   1493  CG1 VAL A  97      33.621  -0.698  13.255  1.00  8.46           C
ATOM   1494  CG2 VAL A  97      32.569  -2.177  11.507  1.00  8.79           C
ATOM   1495  H   VAL A  97      30.639  -3.503  13.682  1.00 12.27           H
ATOM   1496  HA  VAL A  97      33.341  -3.254  13.880  1.00 10.82           H
ATOM   1497  HB  VAL A  97      31.623  -1.184  13.025  1.00  9.61           H
ATOM   1498 HG11 VAL A  97      33.586   0.043  12.631  1.00 10.16           H
ATOM   1499 HG12 VAL A  97      33.519  -0.363  14.160  1.00 10.16           H
ATOM   1500 HG13 VAL A  97      34.463  -1.169  13.168  1.00 10.16           H
ATOM   1501 HG21 VAL A  97      32.463  -1.428  10.899  1.00 10.55           H
ATOM   1502 HG22 VAL A  97      33.443  -2.577  11.379  1.00 10.55           H
ATOM   1503 HG23 VAL A  97      31.879  -2.834  11.344  1.00 10.55           H
ATOM   1504  N   ILE A  98      33.219  -2.591  16.219  1.00  9.92           N
ATOM   1505  CA  ILE A  98      33.237  -2.102  17.595  1.00  7.27           C
ATOM   1506  C   ILE A  98      34.145  -0.877  17.632  1.00  8.13           C
ATOM   1507  O   ILE A  98      35.291  -0.934  17.161  1.00  9.61           O
ATOM   1508  CB  ILE A  98      33.743  -3.180  18.572  1.00  7.77           C
ATOM   1509  CG1 ILE A  98      32.816  -4.401  18.576  1.00 10.43           C
ATOM   1510  CG2 ILE A  98      33.921  -2.569  19.993  1.00 10.04           C
ATOM   1511  CD1 ILE A  98      33.336  -5.590  19.378  1.00 10.56           C
ATOM   1512  H   ILE A  98      33.903  -3.067  16.018  1.00 11.91           H
ATOM   1513  HA  ILE A  98      32.341  -1.829  17.855  1.00  8.73           H
ATOM   1514  HB  ILE A  98      34.618  -3.475  18.268  1.00  9.33           H
ATOM   1515 HG12 ILE A  98      31.953  -4.140  18.935  1.00 12.52           H
ATOM   1516 HG13 ILE A  98      32.709  -4.704  17.659  1.00 12.52           H
ATOM   1517 HG21 ILE A  98      34.189  -3.266  20.612  1.00 12.06           H
ATOM   1518 HG22 ILE A  98      34.605  -1.883  19.973  1.00 12.06           H
ATOM   1519 HG23 ILE A  98      33.071  -2.192  20.268  1.00 12.06           H
ATOM   1520 HD11 ILE A  98      32.701  -6.317  19.305  1.00 12.67           H
ATOM   1521 HD12 ILE A  98      34.189  -5.857  19.006  1.00 12.67           H
ATOM   1522 HD13 ILE A  98      33.447  -5.335  20.308  1.00 12.67           H
ATOM   1523  N   PHE A  99      33.659   0.219  18.194  1.00  7.99           N
ATOM   1524  CA  PHE A  99      34.479   1.396  18.450  1.00  7.97           C
ATOM   1525  C   PHE A  99      34.797   1.405  19.934  1.00  8.69           C
ATOM   1526  O   PHE A  99      33.879   1.396  20.762  1.00  9.35           O
ATOM   1527  CB  PHE A  99      33.722   2.664  18.034  1.00  9.04           C
ATOM   1528  CG  PHE A  99      33.377   2.692  16.581  1.00  7.82           C
ATOM   1529  CD1 PHE A  99      34.261   3.236  15.680  1.00  8.75           C
ATOM   1530  CD2 PHE A  99      32.203   2.116  16.097  1.00  9.89           C
ATOM   1531  CE1 PHE A  99      34.003   3.260  14.334  1.00  9.90           C
ATOM   1532  CE2 PHE A  99      31.940   2.136  14.719  1.00  9.51           C
ATOM   1533  CZ  PHE A  99      32.857   2.727  13.842  1.00 10.36           C
ATOM   1534  H   PHE A  99      32.840   0.317  18.436  1.00  9.59           H
ATOM   1535  HA  PHE A  99      35.309   1.340  17.953  1.00  9.57           H
ATOM   1536  HB2 PHE A  99      32.889   2.699  18.535  1.00 10.85           H
ATOM   1537  HB3 PHE A  99      34.258   3.447  18.228  1.00 10.85           H
ATOM   1538  HD1 PHE A  99      35.046   3.611  15.998  1.00 10.50           H
ATOM   1539  HD2 PHE A  99      31.595   1.727  16.684  1.00 11.87           H
ATOM   1540  HE1 PHE A  99      34.614   3.650  13.753  1.00 11.89           H
ATOM   1541  HE2 PHE A  99      31.148   1.766  14.393  1.00 11.42           H
ATOM   1542  HZ  PHE A  99      32.690   2.747  12.931  1.00 12.44           H
ATOM   1543  N   GLN A 100      36.084   1.415  20.282  1.00  6.77           N
ATOM   1544  CA  GLN A 100      36.527   1.421  21.672  1.00  6.50           C
ATOM   1545  C   GLN A 100      37.255   2.725  21.970  1.00  8.06           C
ATOM   1546  O   GLN A 100      38.339   2.974  21.432  1.00  7.51           O
ATOM   1547  CB  GLN A 100      37.419   0.210  21.949  1.00  7.55           C
ATOM   1548  CG  GLN A 100      37.878   0.137  23.390  1.00  7.83           C
ATOM   1549  CD  GLN A 100      36.728  -0.018  24.337  1.00  9.82           C
ATOM   1550  OE1 GLN A 100      36.012  -1.022  24.313  1.00 10.28           O
ATOM   1551  NE2 GLN A 100      36.530   0.985  25.168  1.00 10.43           N
ATOM   1552  H   GLN A 100      36.732   1.413  19.712  1.00  8.12           H
ATOM   1553  HA  GLN A 100      35.751   1.377  22.259  1.00  7.80           H
ATOM   1554  HB2 GLN A 100      36.926  -0.597  21.744  1.00  9.06           H
ATOM   1555  HB3 GLN A 100      38.209   0.257  21.386  1.00  9.06           H
ATOM   1556  HG2 GLN A 100      38.459  -0.635  23.496  1.00  9.40           H
ATOM   1557  HG3 GLN A 100      38.354   0.946  23.629  1.00  9.40           H
ATOM   1558 HE21 GLN A 100      37.057   1.662  25.161  1.00 12.52           H
ATOM   1559 HE22 GLN A 100      35.871   0.952  25.718  1.00 12.52           H
ATOM   1560  N   PHE A 101      36.671   3.542  22.846  1.00  7.63           N
ATOM   1561  CA  PHE A 101      37.223   4.872  23.047  1.00  7.16           C
ATOM   1562  C   PHE A 101      36.799   5.456  24.387  1.00  8.42           C
ATOM   1563  O   PHE A 101      35.693   5.159  24.887  1.00  7.48           O
ATOM   1564  CB  PHE A 101      36.814   5.815  21.906  1.00  8.15           C
ATOM   1565  CG  PHE A 101      35.339   6.018  21.780  1.00  7.98           C
ATOM   1566  CD1 PHE A 101      34.717   7.112  22.379  1.00  8.30           C
ATOM   1567  CD2 PHE A 101      34.570   5.139  21.036  1.00  8.52           C
ATOM   1568  CE1 PHE A 101      33.365   7.293  22.255  1.00  6.64           C
ATOM   1569  CE2 PHE A 101      33.203   5.331  20.927  1.00  9.83           C
ATOM   1570  CZ  PHE A 101      32.612   6.391  21.543  1.00  9.22           C
ATOM   1571  H   PHE A 101      35.972   3.356  23.318  1.00  9.17           H
ATOM   1572  HA  PHE A 101      38.187   4.793  23.020  1.00  8.60           H
ATOM   1573  HB2 PHE A 101      37.226   6.681  22.065  1.00  9.79           H
ATOM   1574  HB3 PHE A 101      37.136   5.443  21.068  1.00  9.79           H
ATOM   1575  HD1 PHE A 101      35.219   7.718  22.881  1.00  9.97           H
ATOM   1576  HD2 PHE A 101      34.962   4.402  20.630  1.00 10.23           H
ATOM   1577  HE1 PHE A 101      32.955   8.017  22.673  1.00  7.97           H
ATOM   1578  HE2 PHE A 101      32.684   4.734  20.439  1.00 11.80           H
ATOM   1579  HZ  PHE A 101      31.695   6.523  21.457  1.00 11.07           H
ATOM   1580  N   PRO A 102      37.629   6.334  24.952  1.00  6.89           N
ATOM   1581  CA  PRO A 102      37.196   7.212  26.037  1.00  8.00           C
ATOM   1582  C   PRO A 102      36.411   8.382  25.495  1.00  8.23           C
ATOM   1583  O   PRO A 102      36.755   8.964  24.460  1.00  7.02           O
ATOM   1584  CB  PRO A 102      38.519   7.682  26.626  1.00  7.32           C
ATOM   1585  CG  PRO A 102      39.435   7.765  25.398  1.00  7.74           C
ATOM   1586  CD  PRO A 102      39.023   6.601  24.550  1.00  8.10           C
ATOM   1587  HA  PRO A 102      36.671   6.732  26.696  1.00  9.60           H
ATOM   1588  HB2 PRO A 102      38.405   8.556  27.026  1.00  8.79           H
ATOM   1589  HB3 PRO A 102      38.865   7.032  27.259  1.00  8.79           H
ATOM   1590  HG2 PRO A 102      39.281   8.600  24.934  1.00  9.30           H
ATOM   1591  HG3 PRO A 102      40.360   7.685  25.665  1.00  9.30           H
ATOM   1592  HD2 PRO A 102      39.056   6.839  23.610  1.00  9.72           H
ATOM   1593  HD3 PRO A 102      39.590   5.831  24.741  1.00  9.72           H
ATOM   1594  N   LEU A 103      35.387   8.779  26.242  1.00  8.52           N
ATOM   1595  CA  LEU A 103      34.616   9.942  25.866  1.00  7.59           C
ATOM   1596  C   LEU A 103      35.486  11.184  25.998  1.00  7.32           C
ATOM   1597  O   LEU A 103      36.075  11.423  27.054  1.00  7.54           O
ATOM   1598  CB  LEU A 103      33.392  10.056  26.759  1.00  8.65           C
ATOM   1599  CG  LEU A 103      32.238  10.927  26.278  1.00  8.74           C
ATOM   1600  CD1 LEU A 103      31.563  10.347  25.108  1.00 10.78           C
ATOM   1601  CD2 LEU A 103      31.248  11.100  27.423  1.00 10.40           C
ATOM   1602  H   LEU A 103      35.143   8.404  26.973  1.00 10.23           H
ATOM   1603  HA  LEU A 103      34.322   9.865  24.945  1.00  9.11           H
ATOM   1604  HB2 LEU A 103      33.047   9.159  26.895  1.00 10.39           H
ATOM   1605  HB3 LEU A 103      33.687  10.417  27.609  1.00 10.39           H
ATOM   1606  HG  LEU A 103      32.579  11.800  26.027  1.00 10.49           H
ATOM   1607 HD11 LEU A 103      30.845  10.939  24.836  1.00 12.94           H
ATOM   1608 HD12 LEU A 103      32.204  10.243  24.385  1.00 12.94           H
ATOM   1609 HD13 LEU A 103      31.206   9.482  25.363  1.00 12.94           H
ATOM   1610 HD21 LEU A 103      30.534  11.687  27.137  1.00 12.49           H
ATOM   1611 HD22 LEU A 103      30.882  10.234  27.667  1.00 12.49           H
ATOM   1612 HD23 LEU A 103      31.705  11.485  28.189  1.00 12.49           H
ATOM   1613  N   TYR A 104      35.581  11.943  24.915  1.00  6.20           N
ATOM   1614  CA  TYR A 104      36.246  13.250  24.928  1.00  6.37           C
ATOM   1615  C   TYR A 104      35.200  14.299  24.538  1.00  6.20           C
ATOM   1616  O   TYR A 104      34.730  14.270  23.391  1.00  6.72           O
ATOM   1617  CB  TYR A 104      37.408  13.307  23.920  1.00  6.86           C
ATOM   1618  CG  TYR A 104      38.753  12.717  24.281  1.00  5.11           C
ATOM   1619  CD1 TYR A 104      38.934  11.867  25.354  1.00  7.99           C
ATOM   1620  CD2 TYR A 104      39.861  13.067  23.528  1.00  7.06           C
ATOM   1621  CE1 TYR A 104      40.184  11.328  25.639  1.00  7.18           C
ATOM   1622  CE2 TYR A 104      41.104  12.556  23.801  1.00  8.71           C
ATOM   1623  CZ  TYR A 104      41.255  11.683  24.852  1.00  8.37           C
ATOM   1624  OH  TYR A 104      42.533  11.218  25.152  1.00 11.18           O
ATOM   1625  H   TYR A 104      35.257  11.726  24.151  1.00  7.45           H
ATOM   1626  HA  TYR A 104      36.591  13.433  25.809  1.00  7.65           H
ATOM   1627  HB2 TYR A 104      37.103  12.836  23.130  1.00  8.23           H
ATOM   1628  HB3 TYR A 104      37.573  14.234  23.693  1.00  8.23           H
ATOM   1629  HD1 TYR A 104      38.198  11.614  25.865  1.00  9.59           H
ATOM   1630  HD2 TYR A 104      39.750  13.644  22.807  1.00  8.48           H
ATOM   1631  HE1 TYR A 104      40.302  10.758  26.361  1.00  8.62           H
ATOM   1632  HE2 TYR A 104      41.838  12.804  23.283  1.00 10.46           H
ATOM   1633  HH  TYR A 104      42.511  10.706  25.813  1.00 13.43           H
ATOM   1634  N   TRP A 105      34.843  15.234  25.457  1.00  7.79           N
ATOM   1635  CA  TRP A 105      33.941  16.332  25.109  1.00  6.16           C
ATOM   1636  C   TRP A 105      32.638  15.789  24.482  1.00  6.52           C
ATOM   1637  O   TRP A 105      32.093  16.207  23.478  1.00  7.18           O
ATOM   1638  CB  TRP A 105      34.627  17.365  24.203  1.00  4.88           C
ATOM   1639  CG  TRP A 105      35.744  18.064  24.893  1.00  7.42           C
ATOM   1640  CD1 TRP A 105      37.033  18.224  24.399  1.00  6.28           C
ATOM   1641  CD2 TRP A 105      35.687  18.757  26.156  1.00  7.85           C
ATOM   1642  NE1 TRP A 105      37.804  18.977  25.310  1.00  7.91           N
ATOM   1643  CE2 TRP A 105      36.973  19.360  26.369  1.00  7.44           C
ATOM   1644  CE3 TRP A 105      34.689  18.974  27.118  1.00  7.15           C
ATOM   1645  CZ2 TRP A 105      37.269  20.170  27.481  1.00 10.12           C
ATOM   1646  CZ3 TRP A 105      34.986  19.767  28.220  1.00  9.13           C
ATOM   1647  CH2 TRP A 105      36.255  20.352  28.407  1.00  9.23           C
ATOM   1648  H   TRP A 105      35.343  15.355  26.351  1.00  9.35           H
ATOM   1649  HA  TRP A 105      33.637  16.837  26.082  1.00  7.40           H
ATOM   1650  HB2 TRP A 105      34.989  16.868  23.268  1.00  5.86           H
ATOM   1651  HB3 TRP A 105      33.875  18.121  23.864  1.00  5.86           H
ATOM   1652  HD1 TRP A 105      37.460  17.797  23.486  1.00  7.54           H
ATOM   1653  HE1 TRP A 105      38.705  19.389  25.105  1.00  9.50           H
ATOM   1654  HE3 TRP A 105      33.699  18.535  26.993  1.00  8.59           H
ATOM   1655  HZ2 TRP A 105      38.259  20.610  27.617  1.00 12.15           H
ATOM   1656  HZ3 TRP A 105      34.211  19.957  28.964  1.00 10.96           H
ATOM   1657  HH2 TRP A 105      36.432  20.955  29.297  1.00 11.09           H
ATOM   1658  N   PHE A 106      32.058  14.774  25.245  1.00  7.77           N
ATOM   1659  CA  PHE A 106      30.726  14.192  24.949  1.00  8.24           C
ATOM   1660  C   PHE A 106      30.666  13.582  23.534  1.00  7.89           C
ATOM   1661  O   PHE A 106      29.640  13.436  22.874  1.00  9.12           O
ATOM   1662  CB  PHE A 106      29.601  15.235  25.032  1.00  8.75           C
ATOM   1663  CG  PHE A 106      29.045  15.447  26.410  1.00 10.25           C
ATOM   1664  CD1 PHE A 106      29.810  15.314  27.568  1.00  8.54           C
ATOM   1665  CD2 PHE A 106      27.694  15.837  26.518  1.00 11.31           C
ATOM   1666  CE1 PHE A 106      29.267  15.584  28.830  1.00 11.60           C
ATOM   1667  CE2 PHE A 106      27.168  16.146  27.767  1.00  9.27           C
ATOM   1668  CZ  PHE A 106      27.948  16.019  28.918  1.00  7.88           C
ATOM   1669  H   PHE A 106      32.501  14.459  26.120  1.00  9.33           H
ATOM   1670  HA  PHE A 106      30.535  13.362  25.687  1.00  9.89           H
ATOM   1671  HB2 PHE A 106      29.972  16.206  24.625  1.00 10.51           H
ATOM   1672  HB3 PHE A 106      28.783  14.924  24.338  1.00 10.51           H
ATOM   1673  HD1 PHE A 106      30.867  15.029  27.511  1.00 10.26           H
ATOM   1674  HD2 PHE A 106      27.068  15.896  25.634  1.00 13.58           H
ATOM   1675  HE1 PHE A 106      29.893  15.504  29.720  1.00 13.92           H
ATOM   1676  HE2 PHE A 106      26.141  16.495  27.860  1.00 11.13           H
ATOM   1677  HZ  PHE A 106      27.532  16.306  29.882  1.00  9.46           H
ATOM   1678  N   SER A 107      31.874  13.141  23.073  1.00  7.93           N
ATOM   1679  CA  SER A 107      32.087  12.608  21.714  1.00  7.11           C
ATOM   1680  C   SER A 107      33.328  11.700  21.653  1.00  8.12           C
ATOM   1681  O   SER A 107      33.880  11.268  22.670  1.00  7.88           O
ATOM   1682  CB  SER A 107      32.186  13.768  20.719  1.00  9.01           C
ATOM   1683  OG  SER A 107      32.266  13.332  19.379  1.00  9.94           O
ATOM   1684  H   SER A 107      32.593  13.144  23.544  1.00  9.53           H
ATOM   1685  HA  SER A 107      31.317  12.069  21.463  1.00  8.54           H
ATOM   1686  HB2 SER A 107      31.403  14.340  20.810  1.00 10.82           H
ATOM   1687  HB3 SER A 107      32.982  14.284  20.924  1.00 10.82           H
ATOM   1688  HG  SER A 107      31.662  13.690  18.917  1.00 11.94           H
ATOM   1689  N   VAL A 108      33.745  11.369  20.433  1.00  8.01           N
ATOM   1690  CA  VAL A 108      34.934  10.546  20.218  1.00  6.94           C
ATOM   1691  C   VAL A 108      36.180  11.423  20.228  1.00  5.69           C
ATOM   1692  O   VAL A 108      36.110  12.597  19.856  1.00  6.93           O
ATOM   1693  CB  VAL A 108      34.851   9.778  18.896  1.00  6.63           C
ATOM   1694  CG1 VAL A 108      33.783   8.714  18.971  1.00  6.75           C
ATOM   1695  CG2 VAL A 108      34.592  10.736  17.701  1.00  9.62           C
ATOM   1696  H   VAL A 108      33.364  11.634  19.712  1.00  9.62           H
ATOM   1697  HA  VAL A 108      34.999   9.893  20.935  1.00  8.33           H
ATOM   1698  HB  VAL A 108      35.696   9.338  18.729  1.00  7.96           H
ATOM   1699 HG11 VAL A 108      33.793   8.214  18.141  1.00  8.11           H
ATOM   1700 HG12 VAL A 108      34.001   8.130  19.714  1.00  8.11           H
ATOM   1701 HG13 VAL A 108      32.915   9.126  19.106  1.00  8.11           H
ATOM   1702 HG21 VAL A 108      34.562  10.213  16.885  1.00 11.55           H
ATOM   1703 HG22 VAL A 108      33.748  11.197  17.824  1.00 11.55           H
ATOM   1704 HG23 VAL A 108      35.318  11.377  17.650  1.00 11.55           H
ATOM   1705  N   PRO A 109      37.333  10.878  20.630  1.00  5.87           N
ATOM   1706  CA  PRO A 109      38.598  11.602  20.434  1.00  5.90           C
ATOM   1707  C   PRO A 109      38.776  11.997  18.975  1.00  5.79           C
ATOM   1708  O   PRO A 109      38.344  11.294  18.058  1.00  5.42           O
ATOM   1709  CB  PRO A 109      39.667  10.599  20.887  1.00  5.80           C
ATOM   1710  CG  PRO A 109      38.917   9.639  21.830  1.00  6.18           C
ATOM   1711  CD  PRO A 109      37.528   9.550  21.251  1.00  7.29           C
ATOM   1712  HA  PRO A 109      38.641  12.398  20.988  1.00  7.08           H
ATOM   1713  HB2 PRO A 109      40.015  10.105  20.124  1.00  6.96           H
ATOM   1714  HB3 PRO A 109      40.382  11.052  21.360  1.00  6.96           H
ATOM   1715  HG2 PRO A 109      39.345   8.768  21.851  1.00  7.42           H
ATOM   1716  HG3 PRO A 109      38.908  10.036  22.715  1.00  7.42           H
ATOM   1717  HD2 PRO A 109      37.484   8.845  20.586  1.00  8.75           H
ATOM   1718  HD3 PRO A 109      36.885   9.404  21.963  1.00  8.75           H
ATOM   1719  N   ALA A 110      39.428  13.145  18.756  1.00  5.35           N
ATOM   1720  CA  ALA A 110      39.589  13.669  17.402  1.00  5.24           C
ATOM   1721  C   ALA A 110      40.203  12.655  16.432  1.00  5.56           C
ATOM   1722  O   ALA A 110      39.864  12.657  15.253  1.00  6.92           O
ATOM   1723  CB  ALA A 110      40.426  14.938  17.417  1.00  5.86           C
ATOM   1724  H   ALA A 110      39.762  13.650  19.368  1.00  6.42           H
ATOM   1725  HA  ALA A 110      38.718  13.915  17.050  1.00  6.29           H
ATOM   1726  HB1 ALA A 110      40.522  15.251  16.502  1.00  7.04           H
ATOM   1727  HB2 ALA A 110      39.982  15.609  17.959  1.00  7.04           H
ATOM   1728  HB3 ALA A 110      41.293  14.709  17.790  1.00  7.04           H
ATOM   1729  N   ILE A 111      41.134  11.812  16.880  1.00  6.16           N
ATOM   1730  CA  ILE A 111      41.735  10.870  15.935  1.00  6.03           C
ATOM   1731  C   ILE A 111      40.681   9.909  15.393  1.00  5.92           C
ATOM   1732  O   ILE A 111      40.703   9.551  14.212  1.00  6.08           O
ATOM   1733  CB  ILE A 111      42.940  10.143  16.576  1.00  5.76           C
ATOM   1734  CG1 ILE A 111      43.767   9.443  15.498  1.00  7.10           C
ATOM   1735  CG2 ILE A 111      42.517   9.168  17.668  1.00  7.36           C
ATOM   1736  CD1 ILE A 111      45.119   8.862  16.033  1.00  5.96           C
ATOM   1737  H   ILE A 111      41.431  11.774  17.686  1.00  7.40           H
ATOM   1738  HA  ILE A 111      42.074  11.369  15.167  1.00  7.25           H
ATOM   1739  HB  ILE A 111      43.500  10.817  16.985  1.00  6.92           H
ATOM   1740 HG12 ILE A 111      43.254   8.707  15.130  1.00  8.53           H
ATOM   1741 HG13 ILE A 111      43.979  10.082  14.799  1.00  8.53           H
ATOM   1742 HG21 ILE A 111      43.302   8.750  18.055  1.00  8.84           H
ATOM   1743 HG22 ILE A 111      42.042   9.660  18.358  1.00  8.84           H
ATOM   1744 HG23 ILE A 111      41.944   8.492  17.277  1.00  8.84           H
ATOM   1745 HD11 ILE A 111      45.631   8.493  15.297  1.00  7.16           H
ATOM   1746 HD12 ILE A 111      45.625   9.571  16.457  1.00  7.16           H
ATOM   1747 HD13 ILE A 111      44.931   8.162  16.679  1.00  7.16           H
ATOM   1748  N   LEU A 112      39.727   9.513  16.233  1.00  5.03           N
ATOM   1749  CA  LEU A 112      38.598   8.668  15.822  1.00  6.01           C
ATOM   1750  C   LEU A 112      37.561   9.481  15.050  1.00  4.58           C
ATOM   1751  O   LEU A 112      36.970   8.984  14.079  1.00  6.92           O
ATOM   1752  CB  LEU A 112      38.000   7.975  17.055  1.00  5.82           C
ATOM   1753  CG  LEU A 112      36.762   7.097  16.849  1.00  5.06           C
ATOM   1754  CD1 LEU A 112      36.962   6.064  15.711  1.00  9.74           C
ATOM   1755  CD2 LEU A 112      36.377   6.430  18.148  1.00  8.23           C
ATOM   1756  H   LEU A 112      39.697   9.738  17.061  1.00  6.04           H
ATOM   1757  HA  LEU A 112      38.919   7.967  15.230  1.00  7.22           H
ATOM   1758  HB2 LEU A 112      38.692   7.410  17.431  1.00  6.99           H
ATOM   1759  HB3 LEU A 112      37.766   8.651  17.708  1.00  6.99           H
ATOM   1760  HG  LEU A 112      36.026   7.681  16.593  1.00  6.08           H
ATOM   1761 HD11 LEU A 112      36.146   5.549  15.608  1.00 11.69           H
ATOM   1762 HD12 LEU A 112      37.171   6.522  14.883  1.00 11.69           H
ATOM   1763 HD13 LEU A 112      37.689   5.470  15.957  1.00 11.69           H
ATOM   1764 HD21 LEU A 112      35.600   5.869  17.999  1.00  9.88           H
ATOM   1765 HD22 LEU A 112      37.119   5.882  18.449  1.00  9.88           H
ATOM   1766 HD23 LEU A 112      36.167   7.109  18.807  1.00  9.88           H
ATOM   1767  N   LYS A 113      37.326  10.740  15.415  1.00  5.24           N
ATOM   1768  CA  LYS A 113      36.455  11.570  14.580  1.00  6.90           C
ATOM   1769  C   LYS A 113      36.993  11.641  13.161  1.00  7.38           C
ATOM   1770  O   LYS A 113      36.235  11.579  12.188  1.00  6.67           O
ATOM   1771  CB  LYS A 113      36.321  12.975  15.168  1.00  7.42           C
ATOM   1772  CG  LYS A 113      35.301  13.845  14.407  1.00  7.08           C
ATOM   1773  CD  LYS A 113      33.933  13.177  14.341  1.00  7.33           C
ATOM   1774  CE  LYS A 113      32.835  14.166  14.038  1.00  7.46           C
ATOM   1775  NZ  LYS A 113      33.010  14.891  12.743  1.00  7.38           N1+
ATOM   1776  H   LYS A 113      37.642  11.121  16.117  1.00  6.29           H
ATOM   1777  HA  LYS A 113      35.582  11.162  14.548  1.00  8.29           H
ATOM   1778  HB2 LYS A 113      36.021  12.897  16.087  1.00  8.91           H
ATOM   1779  HB3 LYS A 113      37.184  13.413  15.139  1.00  8.91           H
ATOM   1780  HG2 LYS A 113      35.205  14.701  14.848  1.00  8.50           H
ATOM   1781  HG3 LYS A 113      35.623  13.972  13.504  1.00  8.50           H
ATOM   1782  HD2 LYS A 113      33.932  12.504  13.642  1.00  8.80           H
ATOM   1783  HD3 LYS A 113      33.730  12.778  15.201  1.00  8.80           H
ATOM   1784  HE2 LYS A 113      31.984  13.694  14.021  1.00  8.96           H
ATOM   1785  HE3 LYS A 113      32.816  14.828  14.749  1.00  8.96           H
ATOM   1786  HZ1 LYS A 113      32.219  15.106  12.397  1.00  8.86           H
ATOM   1787  HZ2 LYS A 113      33.472  15.643  12.871  1.00  8.86           H
ATOM   1788  HZ3 LYS A 113      33.445  14.377  12.163  1.00  8.86           H
ATOM   1789  N   GLY A 114      38.318  11.723  13.027  1.00  7.61           N
ATOM   1790  CA  GLY A 114      38.923  11.784  11.707  1.00  7.24           C
ATOM   1791  C   GLY A 114      38.770  10.502  10.916  1.00  6.86           C
ATOM   1792  O   GLY A 114      38.579  10.543   9.701  1.00  7.40           O
ATOM   1793  H   GLY A 114      38.883  11.754  13.679  1.00  9.13           H
ATOM   1794  HA2 GLY A 114      38.530  12.507  11.191  1.00  8.69           H
ATOM   1795  HA3 GLY A 114      39.867  11.970  11.811  1.00  8.69           H
ATOM   1796  N   TRP A 115      38.825   9.355  11.592  1.00  5.91           N
ATOM   1797  CA  TRP A 115      38.495   8.087  10.943  1.00  4.90           C
ATOM   1798  C   TRP A 115      37.072   8.131  10.388  1.00  8.52           C
ATOM   1799  O   TRP A 115      36.824   7.754   9.243  1.00  9.50           O
ATOM   1800  CB  TRP A 115      38.662   6.946  11.942  1.00  7.41           C
ATOM   1801  CG  TRP A 115      38.518   5.552  11.392  1.00  8.18           C
ATOM   1802  CD1 TRP A 115      39.526   4.700  11.070  1.00  7.35           C
ATOM   1803  CD2 TRP A 115      37.294   4.827  11.152  1.00  6.57           C
ATOM   1804  NE1 TRP A 115      39.018   3.496  10.632  1.00  7.21           N
ATOM   1805  CE2 TRP A 115      37.652   3.539  10.671  1.00  8.60           C
ATOM   1806  CE3 TRP A 115      35.934   5.140  11.304  1.00  8.11           C
ATOM   1807  CZ2 TRP A 115      36.697   2.573  10.335  1.00  7.77           C
ATOM   1808  CZ3 TRP A 115      34.988   4.189  10.967  1.00  8.49           C
ATOM   1809  CH2 TRP A 115      35.379   2.901  10.492  1.00  7.51           C
ATOM   1810  H   TRP A 115      39.060   9.281  12.417  1.00  7.10           H
ATOM   1811  HA  TRP A 115      39.106   7.937  10.208  1.00  5.89           H
ATOM   1812  HB2 TRP A 115      39.546   7.011  12.332  1.00  8.90           H
ATOM   1813  HB3 TRP A 115      37.989   7.047  12.631  1.00  8.90           H
ATOM   1814  HD1 TRP A 115      40.431   4.908  11.133  1.00  8.82           H
ATOM   1815  HE1 TRP A 115      39.488   2.829  10.375  1.00  8.66           H
ATOM   1816  HE3 TRP A 115      35.681   5.971  11.623  1.00  9.74           H
ATOM   1817  HZ2 TRP A 115      36.950   1.736  10.014  1.00  9.34           H
ATOM   1818  HZ3 TRP A 115      34.083   4.383  11.062  1.00 10.20           H
ATOM   1819  HH2 TRP A 115      34.724   2.283  10.263  1.00  9.01           H
ATOM   1820  N   MET A 116      36.116   8.609  11.182  1.00  6.69           N
ATOM   1821  CA  MET A 116      34.737   8.690  10.695  1.00  7.22           C
ATOM   1822  C   MET A 116      34.629   9.651   9.516  1.00  7.55           C
ATOM   1823  O   MET A 116      34.003   9.327   8.491  1.00  8.79           O
ATOM   1824  CB  MET A 116      33.818   9.126  11.829  1.00  9.45           C
ATOM   1825  CG  MET A 116      33.873   8.168  12.969  1.00 12.43           C
ATOM   1826  SD  MET A 116      33.047   8.646  14.454  1.00 17.40           S
ATOM   1827  CE  MET A 116      32.614   6.963  15.005  1.00 20.25           C
ATOM   1828  H   MET A 116      36.229   8.886  11.986  1.00  8.03           H
ATOM   1829  HA  MET A 116      34.448   7.810  10.408  1.00  8.68           H
ATOM   1830  HB2 MET A 116      34.096  10.000  12.144  1.00 11.34           H
ATOM   1831  HB3 MET A 116      32.904   9.164  11.505  1.00 11.34           H
ATOM   1832  HG2 MET A 116      33.473   7.320  12.700  1.00 14.92           H
ATOM   1833  HG3 MET A 116      34.799   8.026  13.211  1.00 14.92           H
ATOM   1834  HE1 MET A 116      32.035   7.020  15.783  1.00 24.31           H
ATOM   1835  HE2 MET A 116      32.144   6.504  14.286  1.00 24.31           H
ATOM   1836  HE3 MET A 116      33.420   6.467  15.230  1.00 24.31           H
ATOM   1837  N   ASP A 117      35.211  10.846   9.656  1.00  6.84           N
ATOM   1838  CA  ASP A 117      35.140  11.860   8.604  1.00  7.94           C
ATOM   1839  C   ASP A 117      35.717  11.360   7.285  1.00  9.92           C
ATOM   1840  O   ASP A 117      35.152  11.637   6.222  1.00 10.47           O
ATOM   1841  CB  ASP A 117      35.898  13.131   8.988  1.00  8.53           C
ATOM   1842  CG  ASP A 117      35.338  13.851  10.204  1.00  8.45           C
ATOM   1843  OD1 ASP A 117      34.221  13.573  10.671  1.00  8.18           O
ATOM   1844  OD2 ASP A 117      36.070  14.750  10.692  1.00  8.05           O1-
ATOM   1845  H   ASP A 117      35.650  11.091  10.352  1.00  8.21           H
ATOM   1846  HA  ASP A 117      34.207  12.096   8.460  1.00  9.53           H
ATOM   1847  HB2 ASP A 117      36.821  12.896   9.182  1.00 10.25           H
ATOM   1848  HB3 ASP A 117      35.877  13.740   8.235  1.00 10.25           H
ATOM   1849  N   ARG A 118      36.862  10.668   7.320  1.00  8.39           N
ATOM   1850  CA  ARG A 118      37.601  10.323   6.119  1.00  8.26           C
ATOM   1851  C   ARG A 118      37.267   8.947   5.570  1.00  9.39           C
ATOM   1852  O   ARG A 118      37.293   8.767   4.356  1.00 10.53           O
ATOM   1853  CB  ARG A 118      39.099  10.381   6.408  1.00  8.14           C
ATOM   1854  CG  ARG A 118      39.601  11.763   6.808  1.00  8.07           C
ATOM   1855  CD  ARG A 118      41.114  11.952   6.505  1.00 26.34           C
ATOM   1856  NE  ARG A 118      41.912  10.909   7.078  1.00 40.79           N
ATOM   1857  CZ  ARG A 118      42.866  10.192   6.484  1.00 17.28           C
ATOM   1858  NH1 ARG A 118      43.313  10.359   5.208  1.00 12.61           N
ATOM   1859  NH2 ARG A 118      43.402   9.309   7.261  1.00 19.29           N1+
ATOM   1860  H   ARG A 118      37.247  10.396   8.041  1.00 10.07           H
ATOM   1861  HA  ARG A 118      37.417  10.977   5.428  1.00  9.91           H
ATOM   1862  HB2 ARG A 118      39.303   9.768   7.128  1.00  9.77           H
ATOM   1863  HB3 ARG A 118      39.586  10.135   5.608  1.00  9.77           H
ATOM   1864  HG2 ARG A 118      39.109  12.431   6.301  1.00  9.69           H
ATOM   1865  HG3 ARG A 118      39.450  11.896   7.756  1.00  9.69           H
ATOM   1866  HD2 ARG A 118      41.268  11.952   5.552  1.00 31.61           H
ATOM   1867  HD3 ARG A 118      41.405  12.781   6.907  1.00 31.61           H
ATOM   1868  HE  ARG A 118      41.742  10.712   7.896  1.00 48.96           H
ATOM   1869 HH11 ARG A 118      42.956  10.948   4.699  1.00 15.13           H
ATOM   1870 HH12 ARG A 118      43.944   9.862   4.905  1.00 15.13           H
ATOM   1871 HH21 ARG A 118      43.116   9.228   8.069  1.00 23.16           H
ATOM   1872 HH22 ARG A 118      44.041   8.803   6.980  1.00 23.16           H
ATOM   1873  N   VAL A 119      36.974   7.972   6.424  1.00  8.87           N
ATOM   1874  CA  VAL A 119      36.711   6.615   5.937  1.00  7.82           C
ATOM   1875  C   VAL A 119      35.298   6.494   5.386  1.00  9.15           C
ATOM   1876  O   VAL A 119      35.055   5.790   4.393  1.00 12.17           O
ATOM   1877  CB  VAL A 119      36.958   5.581   7.049  1.00  9.92           C
ATOM   1878  CG1 VAL A 119      36.616   4.136   6.578  1.00 10.89           C
ATOM   1879  CG2 VAL A 119      38.418   5.655   7.510  1.00 10.26           C
ATOM   1880  H   VAL A 119      36.918   8.068   7.274  1.00 10.65           H
ATOM   1881  HA  VAL A 119      37.331   6.428   5.213  1.00  9.39           H
ATOM   1882  HB  VAL A 119      36.388   5.789   7.805  1.00 11.91           H
ATOM   1883 HG11 VAL A 119      36.782   3.520   7.307  1.00 13.07           H
ATOM   1884 HG12 VAL A 119      35.681   4.085   6.321  1.00 13.07           H
ATOM   1885 HG13 VAL A 119      37.184   3.912   5.824  1.00 13.07           H
ATOM   1886 HG21 VAL A 119      38.543   5.008   8.223  1.00 12.32           H
ATOM   1887 HG22 VAL A 119      38.987   5.437   6.755  1.00 12.32           H
ATOM   1888 HG23 VAL A 119      38.620   6.551   7.823  1.00 12.32           H
ATOM   1889  N   LEU A 120      34.330   7.131   6.024  1.00  9.92           N
ATOM   1890  CA  LEU A 120      32.931   6.926   5.651  1.00  9.37           C
ATOM   1891  C   LEU A 120      32.522   7.873   4.510  1.00 11.28           C
ATOM   1892  O   LEU A 120      31.559   8.638   4.674  1.00 16.93           O
ATOM   1893  CB  LEU A 120      32.035   7.071   6.889  1.00 10.24           C
ATOM   1894  CG  LEU A 120      32.358   6.166   8.097  1.00  9.40           C
ATOM   1895  CD1 LEU A 120      31.513   6.482   9.327  1.00 11.70           C
ATOM   1896  CD2 LEU A 120      32.157   4.722   7.706  1.00 10.88           C
ATOM   1897  H   LEU A 120      34.454   7.694   6.663  1.00 11.91           H
ATOM   1898  HA  LEU A 120      32.818   6.013   5.332  1.00 11.25           H
ATOM   1899  HB2 LEU A 120      32.083   7.990   7.198  1.00 12.30           H
ATOM   1900  HB3 LEU A 120      31.125   6.862   6.630  1.00 12.30           H
ATOM   1901  HG  LEU A 120      33.288   6.288   8.337  1.00 11.28           H
ATOM   1902 HD11 LEU A 120      31.783   5.903  10.057  1.00 14.05           H
ATOM   1903 HD12 LEU A 120      31.646   7.411   9.575  1.00 14.05           H
ATOM   1904 HD13 LEU A 120      30.579   6.337   9.110  1.00 14.05           H
ATOM   1905 HD21 LEU A 120      32.325   4.154   8.475  1.00 13.06           H
ATOM   1906 HD22 LEU A 120      31.239   4.608   7.411  1.00 13.06           H
ATOM   1907 HD23 LEU A 120      32.769   4.500   6.988  1.00 13.06           H
ATOM   1908  N   CYS A 121      33.217   7.822   3.330  1.00 13.73           N
ATOM   1909  CA  CYS A 121      32.879   8.831   2.319  1.00 16.08           C
ATOM   1910  C   CYS A 121      31.631   8.392   1.522  1.00 14.97           C
ATOM   1911  O   CYS A 121      31.113   7.278   1.519  1.00 13.59           O
ATOM   1912  CB  CYS A 121      34.062   9.094   1.397  1.00 13.10           C
ATOM   1913  SG  CYS A 121      34.385   7.643   0.357  1.00 15.46           S
ATOM   1914  H   CYS A 121      33.879   7.066   3.097  1.00 16.48           H
ATOM   1915  HA  CYS A 121      32.604   9.792   2.870  1.00 19.31           H
ATOM   1916  HB2 CYS A 121      33.903  10.005   0.780  1.00 15.72           H
ATOM   1917  HB3 CYS A 121      34.983   9.294   1.996  1.00 15.72           H
ATOM   1918  HG  CYS A 121      33.592   7.903  -0.705  1.00 18.56           H
ATOM   1919  N   GLN A 122      31.119   9.466   0.804  1.00 15.37           N
ATOM   1920  CA  GLN A 122      30.102   9.215  -0.218  1.00 18.08           C
ATOM   1921  C   GLN A 122      30.841   8.354  -1.300  1.00 14.66           C
ATOM   1922  O   GLN A 122      31.976   8.399  -1.733  1.00 21.89           O
ATOM   1923  CB  GLN A 122      29.474  10.497  -0.792  1.00 17.38           C
ATOM   1924  CG  GLN A 122      28.220  10.160  -1.605  1.00 20.70           C
ATOM   1925  CD  GLN A 122      27.373  11.379  -1.912  1.00 22.82           C
ATOM   1926  OE1 GLN A 122      27.647  12.517  -1.538  1.00 24.35           O
ATOM   1927  NE2 GLN A 122      26.199  11.125  -2.607  1.00 22.07           N
ATOM   1928  H   GLN A 122      31.625  10.371   0.724  1.00 18.45           H
ATOM   1929  HA  GLN A 122      29.271   8.598   0.272  1.00 21.70           H
ATOM   1930  HB2 GLN A 122      29.196  11.183   0.044  1.00 20.86           H
ATOM   1931  HB3 GLN A 122      30.209  11.052  -1.408  1.00 20.86           H
ATOM   1932  HG2 GLN A 122      28.509   9.661  -2.555  1.00 24.85           H
ATOM   1933  HG3 GLN A 122      27.590   9.412  -1.058  1.00 24.85           H
ATOM   1934 HE21 GLN A 122      25.990  10.229  -3.077  1.00 26.49           H
ATOM   1935 HE22 GLN A 122      25.629  11.901  -2.905  1.00 26.49           H
ATOM   1936  N   GLY A 123      29.951   7.379  -1.658  1.00 18.05           N
ATOM   1937  CA  GLY A 123      30.121   6.208  -2.513  1.00 20.89           C
ATOM   1938  C   GLY A 123      30.349   4.911  -1.744  1.00 24.04           C
ATOM   1939  O   GLY A 123      29.997   3.817  -2.231  1.00 19.35           O
ATOM   1940  H   GLY A 123      29.142   7.389  -1.340  1.00 21.66           H
ATOM   1941  HA2 GLY A 123      29.299   6.096  -3.022  1.00 25.08           H
ATOM   1942  HA3 GLY A 123      30.853   6.339  -3.138  1.00 25.08           H
ATOM   1943  N   PHE A 124      30.938   5.003  -0.553  1.00 17.58           N
ATOM   1944  CA  PHE A 124      31.335   3.828   0.215  1.00 13.74           C
ATOM   1945  C   PHE A 124      30.321   3.532   1.305  1.00 12.12           C
ATOM   1946  O   PHE A 124      29.772   2.434   1.397  1.00 15.25           O
ATOM   1947  CB  PHE A 124      32.720   4.035   0.858  1.00 16.05           C
ATOM   1948  CG  PHE A 124      33.076   2.940   1.799  1.00 14.20           C
ATOM   1949  CD1 PHE A 124      33.340   1.669   1.321  1.00 12.27           C
ATOM   1950  CD2 PHE A 124      33.076   3.142   3.169  1.00 13.90           C
ATOM   1951  CE1 PHE A 124      33.626   0.636   2.169  1.00 13.52           C
ATOM   1952  CE2 PHE A 124      33.357   2.116   4.025  1.00 15.99           C
ATOM   1953  CZ  PHE A 124      33.628   0.835   3.518  1.00 14.64           C
ATOM   1954  H   PHE A 124      31.122   5.751  -0.174  1.00 21.10           H
ATOM   1955  HA  PHE A 124      31.376   3.052  -0.366  1.00 16.50           H
ATOM   1956  HB2 PHE A 124      33.397   4.078   0.168  1.00 19.27           H
ATOM   1957  HB3 PHE A 124      32.719   4.860   1.363  1.00 19.27           H
ATOM   1958  HD1 PHE A 124      33.329   1.517   0.405  1.00 14.73           H
ATOM   1959  HD2 PHE A 124      32.884   3.986   3.509  1.00 16.68           H
ATOM   1960  HE1 PHE A 124      33.807  -0.207   1.826  1.00 16.23           H
ATOM   1961  HE2 PHE A 124      33.364   2.262   4.945  1.00 19.19           H
ATOM   1962  HZ  PHE A 124      33.836   0.134   4.091  1.00 17.58           H
ATOM   1963  N   ALA A 125      30.095   4.515   2.177  1.00 12.43           N
ATOM   1964  CA  ALA A 125      29.188   4.330   3.278  1.00 10.57           C
ATOM   1965  C   ALA A 125      27.789   4.814   2.940  1.00 10.93           C
ATOM   1966  O   ALA A 125      26.836   4.363   3.608  1.00 15.20           O
ATOM   1967  CB  ALA A 125      29.726   5.050   4.522  1.00 15.90           C
ATOM   1968  H   ALA A 125      30.453   5.296   2.129  1.00 14.92           H
ATOM   1969  HA  ALA A 125      29.135   3.385   3.497  1.00 12.69           H
ATOM   1970  HB1 ALA A 125      29.123   4.884   5.260  1.00 19.09           H
ATOM   1971  HB2 ALA A 125      30.607   4.699   4.731  1.00 19.09           H
ATOM   1972  HB3 ALA A 125      29.786   6.002   4.335  1.00 19.09           H
ATOM   1973  N   PHE A 126      27.658   5.720   1.954  1.00 15.08           N
ATOM   1974  CA  PHE A 126      26.304   6.186   1.694  1.00 15.66           C
ATOM   1975  C   PHE A 126      26.553   6.868   0.335  1.00 12.66           C
ATOM   1976  O   PHE A 126      27.610   7.212  -0.159  1.00 24.87           O
ATOM   1977  CB  PHE A 126      25.743   7.129   2.790  1.00 15.89           C
ATOM   1978  CG  PHE A 126      26.362   8.489   2.670  1.00 16.44           C
ATOM   1979  CD1 PHE A 126      27.636   8.740   3.211  1.00 16.67           C
ATOM   1980  CD2 PHE A 126      25.710   9.482   1.924  1.00 17.75           C
ATOM   1981  CE1 PHE A 126      28.271   9.956   2.951  1.00 19.11           C
ATOM   1982  CE2 PHE A 126      26.357  10.690   1.659  1.00 20.23           C
ATOM   1983  CZ  PHE A 126      27.641  10.921   2.158  1.00 20.34           C
ATOM   1984  H   PHE A 126      28.447   6.274   1.570  1.00 18.11           H
ATOM   1985  HA  PHE A 126      25.611   5.298   1.614  1.00 18.80           H
ATOM   1986  HB2 PHE A 126      24.636   7.175   2.729  1.00 19.07           H
ATOM   1987  HB3 PHE A 126      25.927   6.672   3.792  1.00 19.07           H
ATOM   1988  HD1 PHE A 126      28.136   7.987   3.815  1.00 20.01           H
ATOM   1989  HD2 PHE A 126      24.704   9.305   1.546  1.00 21.31           H
ATOM   1990  HE1 PHE A 126      29.265  10.147   3.360  1.00 22.93           H
ATOM   1991  HE2 PHE A 126      25.856  11.455   1.066  1.00 24.28           H
ATOM   1992  HZ  PHE A 126      28.145  11.863   1.937  1.00 24.41           H
ATOM   1993  N   ASP A 127      25.326   7.041  -0.213  1.00 24.01           N
ATOM   1994  CA  ASP A 127      24.973   7.700  -1.458  1.00 18.28           C
ATOM   1995  C   ASP A 127      23.564   8.300  -1.374  1.00 18.25           C
ATOM   1996  O   ASP A 127      22.806   8.072  -0.423  1.00 15.46           O
ATOM   1997  CB  ASP A 127      25.051   6.713  -2.620  1.00 22.48           C
ATOM   1998  CG  ASP A 127      25.555   7.357  -3.874  1.00 32.27           C
ATOM   1999  OD1 ASP A 127      25.357   8.595  -4.028  1.00 32.33           O
ATOM   2000  OD2 ASP A 127      26.157   6.621  -4.699  1.00 31.15           O1-
ATOM   2001  H   ASP A 127      24.620   6.743   0.190  1.00 28.81           H
ATOM   2002  HA  ASP A 127      25.584   8.435  -1.620  1.00 21.94           H
ATOM   2003  HB2 ASP A 127      25.654   5.990  -2.382  1.00 26.98           H
ATOM   2004  HB3 ASP A 127      24.165   6.352  -2.795  1.00 26.98           H
ATOM   2005  N   ILE A 128      23.218   9.098  -2.388  1.00 19.72           N
ATOM   2006  CA  ILE A 128      22.012   9.924  -2.272  1.00 33.48           C
ATOM   2007  C   ILE A 128      20.812   9.022  -2.092  1.00 33.28           C
ATOM   2008  O   ILE A 128      19.946   9.331  -1.256  1.00 37.41           O
ATOM   2009  CB  ILE A 128      21.897  10.905  -3.456  1.00 26.48           C
ATOM   2010  CG1 ILE A 128      20.427  11.049  -3.897  1.00 28.84           C
ATOM   2011  CG2 ILE A 128      22.853  10.634  -4.651  1.00 37.25           C
ATOM   2012  CD1 ILE A 128      19.589  11.769  -2.868  1.00 34.34           C
ATOM   2013  H   ILE A 128      23.665   9.169  -3.113  1.00 23.67           H
ATOM   2014  HA  ILE A 128      22.088  10.473  -1.477  1.00 40.18           H
ATOM   2015  HB  ILE A 128      22.163  11.771  -3.102  1.00 31.78           H
ATOM   2016 HG12 ILE A 128      20.404  11.588  -4.703  1.00 34.62           H
ATOM   2017 HG13 ILE A 128      20.030  10.189  -4.083  1.00 34.62           H
ATOM   2018 HG21 ILE A 128      22.742  11.360  -5.284  1.00 44.70           H
ATOM   2019 HG22 ILE A 128      23.775  10.623  -4.349  1.00 44.70           H
ATOM   2020 HG23 ILE A 128      22.633   9.807  -5.091  1.00 44.70           H
ATOM   2021 HD11 ILE A 128      18.664  11.728  -3.139  1.00 41.21           H
ATOM   2022 HD12 ILE A 128      19.695  11.367  -1.996  1.00 41.21           H
ATOM   2023 HD13 ILE A 128      19.883  12.694  -2.826  1.00 41.21           H
ATOM   2024  N   PRO A 129      20.690   7.908  -2.788  1.00 36.45           N
ATOM   2025  CA  PRO A 129      19.616   6.984  -2.456  1.00 21.83           C
ATOM   2026  C   PRO A 129      19.804   6.331  -1.084  1.00 24.89           C
ATOM   2027  O   PRO A 129      18.893   6.336  -0.248  1.00 31.64           O
ATOM   2028  CB  PRO A 129      19.662   5.958  -3.613  1.00 29.45           C
ATOM   2029  CG  PRO A 129      20.477   6.647  -4.707  1.00 29.39           C
ATOM   2030  CD  PRO A 129      21.443   7.490  -3.980  1.00 31.45           C
ATOM   2031  HA  PRO A 129      18.761   7.444  -2.477  1.00 26.20           H
ATOM   2032  HB2 PRO A 129      20.104   5.138  -3.330  1.00 35.34           H
ATOM   2033  HB3 PRO A 129      18.762   5.780  -3.932  1.00 35.34           H
ATOM   2034  HG2 PRO A 129      20.939   5.993  -5.256  1.00 35.27           H
ATOM   2035  HG3 PRO A 129      19.907   7.204  -5.249  1.00 35.27           H
ATOM   2036  HD2 PRO A 129      22.218   6.959  -3.722  1.00 37.75           H
ATOM   2037  HD3 PRO A 129      21.699   8.244  -4.517  1.00 37.75           H
ATOM   2038  N   GLY A 130      20.978   5.787  -0.821  1.00 23.75           N
ATOM   2039  CA  GLY A 130      21.120   4.932   0.346  1.00 21.17           C
ATOM   2040  C   GLY A 130      21.680   5.580   1.602  1.00 15.44           C
ATOM   2041  O   GLY A 130      22.900   5.701   1.724  1.00 18.60           O
ATOM   2042  H   GLY A 130      21.696   5.897  -1.289  1.00 28.51           H
ATOM   2043  HA2 GLY A 130      20.245   4.576   0.568  1.00 25.41           H
ATOM   2044  HA3 GLY A 130      21.690   4.181   0.110  1.00 25.41           H
ATOM   2045  N   PHE A 131      20.806   5.901   2.564  1.00 18.60           N
ATOM   2046  CA  PHE A 131      21.205   6.480   3.851  1.00 14.68           C
ATOM   2047  C   PHE A 131      20.161   6.126   4.910  1.00 15.38           C
ATOM   2048  O   PHE A 131      19.061   5.634   4.572  1.00 18.67           O
ATOM   2049  CB  PHE A 131      21.439   8.005   3.743  1.00 14.83           C
ATOM   2050  CG  PHE A 131      20.230   8.798   3.288  1.00 18.79           C
ATOM   2051  CD1 PHE A 131      19.228   9.133   4.182  1.00 23.46           C
ATOM   2052  CD2 PHE A 131      20.118   9.228   1.969  1.00 23.35           C
ATOM   2053  CE1 PHE A 131      18.122   9.862   3.767  1.00 24.55           C
ATOM   2054  CE2 PHE A 131      19.001   9.975   1.554  1.00 23.94           C
ATOM   2055  CZ  PHE A 131      18.019  10.282   2.454  1.00 23.09           C
ATOM   2056  H   PHE A 131      19.957   5.778   2.490  1.00 22.33           H
ATOM   2057  HA  PHE A 131      22.044   6.063   4.106  1.00 17.62           H
ATOM   2058  HB2 PHE A 131      21.710   8.342   4.610  1.00 17.80           H
ATOM   2059  HB3 PHE A 131      22.144   8.165   3.097  1.00 17.80           H
ATOM   2060  HD1 PHE A 131      19.285   8.848   5.066  1.00 28.16           H
ATOM   2061  HD2 PHE A 131      20.786   9.026   1.355  1.00 28.02           H
ATOM   2062  HE1 PHE A 131      17.449  10.069   4.376  1.00 29.47           H
ATOM   2063  HE2 PHE A 131      18.924  10.263   0.675  1.00 28.73           H
ATOM   2064  HZ  PHE A 131      17.277  10.772   2.183  1.00 27.71           H
ATOM   2065  N   TYR A 132      20.530   6.325   6.204  1.00 14.64           N
ATOM   2066  CA  TYR A 132      19.817   5.711   7.323  1.00 12.67           C
ATOM   2067  C   TYR A 132      19.665   4.215   6.961  1.00 17.89           C
ATOM   2068  O   TYR A 132      20.550   3.437   6.661  1.00 17.59           O
ATOM   2069  CB  TYR A 132      18.530   6.524   7.621  1.00 18.17           C
ATOM   2070  CG  TYR A 132      18.910   7.834   8.267  1.00 16.27           C
ATOM   2071  CD1 TYR A 132      19.592   7.807   9.501  1.00 13.33           C
ATOM   2072  CD2 TYR A 132      18.589   9.055   7.673  1.00 16.23           C
ATOM   2073  CE1 TYR A 132      19.957   8.988  10.134  1.00 13.07           C
ATOM   2074  CE2 TYR A 132      18.941  10.261   8.295  1.00 15.74           C
ATOM   2075  CZ  TYR A 132      19.601  10.204   9.525  1.00 15.25           C
ATOM   2076  OH  TYR A 132      19.927  11.347  10.235  1.00 12.38           O
ATOM   2077  H   TYR A 132      21.487   6.669   6.410  1.00 17.57           H
ATOM   2078  HA  TYR A 132      20.490   5.716   8.238  1.00 15.21           H
ATOM   2079  HB2 TYR A 132      17.974   6.684   6.676  1.00 21.80           H
ATOM   2080  HB3 TYR A 132      17.859   5.965   8.307  1.00 21.80           H
ATOM   2081  HD1 TYR A 132      19.822   6.850   9.975  1.00 16.00           H
ATOM   2082  HD2 TYR A 132      18.071   9.079   6.714  1.00 19.49           H
ATOM   2083  HE1 TYR A 132      20.517   8.978  11.075  1.00 15.69           H
ATOM   2084  HE2 TYR A 132      18.717  11.219   7.835  1.00 18.90           H
ATOM   2085  HH  TYR A 132      19.935  12.149   9.628  1.00 14.86           H
ATOM   2086  N   ASP A 133      18.371   3.784   6.964  1.00 17.65           N
ATOM   2087  CA  ASP A 133      18.026   2.360   6.784  1.00 20.45           C
ATOM   2088  C   ASP A 133      18.519   1.788   5.466  1.00 18.98           C
ATOM   2089  O   ASP A 133      18.840   0.594   5.393  1.00 25.32           O
ATOM   2090  CB  ASP A 133      16.517   2.116   6.839  1.00 20.17           C
ATOM   2091  CG  ASP A 133      15.988   2.068   8.243  1.00 27.13           C
ATOM   2092  OD1 ASP A 133      16.735   2.414   9.176  1.00 24.97           O
ATOM   2093  OD2 ASP A 133      14.812   1.673   8.409  1.00 37.85           O1-
ATOM   2094  H   ASP A 133      17.681   4.289   7.082  1.00 21.19           H
ATOM   2095  HA  ASP A 133      18.438   1.863   7.505  1.00 24.54           H
ATOM   2096  HB2 ASP A 133      16.051   2.821   6.352  1.00 24.20           H
ATOM   2097  HB3 ASP A 133      16.350   1.256   6.419  1.00 24.20           H
ATOM   2098  N   SER A 134      18.551   2.595   4.415  1.00 17.43           N
ATOM   2099  CA  SER A 134      19.030   2.198   3.101  1.00 12.49           C
ATOM   2100  C   SER A 134      20.523   2.451   2.937  1.00 16.69           C
ATOM   2101  O   SER A 134      21.044   2.372   1.817  1.00 15.92           O
ATOM   2102  CB  SER A 134      18.258   2.974   2.027  1.00 27.25           C
ATOM   2103  OG  SER A 134      16.881   2.662   2.109  1.00 36.84           O
ATOM   2104  H   SER A 134      18.305   3.425   4.436  1.00 20.93           H
ATOM   2105  HA  SER A 134      18.870   1.257   2.962  1.00 14.99           H
ATOM   2106  HB2 SER A 134      18.369   3.925   2.189  1.00 32.71           H
ATOM   2107  HB3 SER A 134      18.594   2.746   1.148  1.00 32.71           H
ATOM   2108  HG  SER A 134      16.433   3.228   1.682  1.00 44.21           H
ATOM   2109  N   GLY A 135      21.201   2.830   4.017  1.00 16.53           N
ATOM   2110  CA  GLY A 135      22.625   3.107   3.979  1.00 14.56           C
ATOM   2111  C   GLY A 135      23.442   1.960   3.427  1.00 17.05           C
ATOM   2112  O   GLY A 135      23.037   0.801   3.532  1.00 18.53           O
ATOM   2113  H   GLY A 135      20.853   2.932   4.795  1.00 19.84           H
ATOM   2114  HA2 GLY A 135      22.788   3.893   3.435  1.00 17.48           H
ATOM   2115  HA3 GLY A 135      22.924   3.280   4.884  1.00 17.48           H
ATOM   2116  N   LEU A 136      24.592   2.263   2.834  1.00 14.32           N
ATOM   2117  CA  LEU A 136      25.316   1.250   2.073  1.00 14.06           C
ATOM   2118  C   LEU A 136      26.005   0.217   2.951  1.00 16.47           C
ATOM   2119  O   LEU A 136      26.420  -0.830   2.438  1.00 19.04           O
ATOM   2120  CB  LEU A 136      26.325   1.929   1.149  1.00 13.63           C
ATOM   2121  CG  LEU A 136      25.760   2.837   0.057  1.00 17.39           C
ATOM   2122  CD1 LEU A 136      26.864   3.355  -0.826  1.00 17.22           C
ATOM   2123  CD2 LEU A 136      24.673   2.133  -0.798  1.00 18.27           C
ATOM   2124  H   LEU A 136      24.962   3.039   2.833  1.00 17.19           H
ATOM   2125  HA  LEU A 136      24.683   0.763   1.520  1.00 16.87           H
ATOM   2126  HB2 LEU A 136      26.920   2.470   1.690  1.00 16.36           H
ATOM   2127  HB3 LEU A 136      26.839   1.235   0.708  1.00 16.36           H
ATOM   2128  HG  LEU A 136      25.337   3.605   0.468  1.00 20.88           H
ATOM   2129 HD11 LEU A 136      26.486   3.942  -1.500  1.00 20.67           H
ATOM   2130 HD12 LEU A 136      27.497   3.849  -0.282  1.00 20.67           H
ATOM   2131 HD13 LEU A 136      27.308   2.602  -1.247  1.00 20.67           H
ATOM   2132 HD21 LEU A 136      24.352   2.757  -1.470  1.00 21.94           H
ATOM   2133 HD22 LEU A 136      25.070   1.361  -1.233  1.00 21.94           H
ATOM   2134 HD23 LEU A 136      23.939   1.857  -0.227  1.00 21.94           H
ATOM   2135  N   LEU A 137      26.134   0.462   4.244  1.00 15.06           N
ATOM   2136  CA  LEU A 137      26.661  -0.535   5.158  1.00 15.83           C
ATOM   2137  C   LEU A 137      25.551  -1.313   5.851  1.00 18.66           C
ATOM   2138  O   LEU A 137      25.764  -1.878   6.930  1.00 20.57           O
ATOM   2139  CB  LEU A 137      27.585   0.148   6.175  1.00 14.29           C
ATOM   2140  CG  LEU A 137      28.708   0.974   5.524  1.00 16.62           C
ATOM   2141  CD1 LEU A 137      29.580   1.671   6.583  1.00 14.11           C
ATOM   2142  CD2 LEU A 137      29.572   0.113   4.613  1.00 18.39           C
ATOM   2143  H   LEU A 137      25.936   1.208   4.621  1.00 18.07           H
ATOM   2144  HA  LEU A 137      27.193  -1.167   4.651  1.00 19.00           H
ATOM   2145  HB2 LEU A 137      27.053   0.756   6.715  1.00 17.16           H
ATOM   2146  HB3 LEU A 137      27.990  -0.522   6.748  1.00 17.16           H
ATOM   2147  HG  LEU A 137      28.316   1.668   4.972  1.00 19.95           H
ATOM   2148 HD11 LEU A 137      30.291   2.150   6.129  1.00 16.94           H
ATOM   2149 HD12 LEU A 137      29.028   2.290   7.087  1.00 16.94           H
ATOM   2150 HD13 LEU A 137      29.953   1.002   7.177  1.00 16.94           H
ATOM   2151 HD21 LEU A 137      30.292   0.654   4.252  1.00 22.07           H
ATOM   2152 HD22 LEU A 137      29.932  -0.618   5.137  1.00 22.07           H
ATOM   2153 HD23 LEU A 137      29.029  -0.234   3.887  1.00 22.07           H
ATOM   2154  N   GLN A 138      24.359  -1.349   5.254  1.00 15.41           N
ATOM   2155  CA  GLN A 138      23.265  -2.092   5.851  1.00 20.97           C
ATOM   2156  C   GLN A 138      23.622  -3.564   5.924  1.00 22.44           C
ATOM   2157  O   GLN A 138      24.382  -4.089   5.109  1.00 24.10           O
ATOM   2158  CB  GLN A 138      21.982  -1.890   5.053  1.00 27.55           C
ATOM   2159  CG  GLN A 138      22.081  -2.204   3.590  1.00 26.28           C
ATOM   2160  CD  GLN A 138      20.785  -1.884   2.896  1.00 38.01           C
ATOM   2161  OE1 GLN A 138      20.688  -0.895   2.169  1.00 36.23           O
ATOM   2162  NE2 GLN A 138      19.759  -2.686   3.161  1.00 34.70           N
ATOM   2163  H   GLN A 138      24.169  -0.961   4.510  1.00 18.50           H
ATOM   2164  HA  GLN A 138      23.115  -1.784   6.755  1.00 25.17           H
ATOM   2165  HB2 GLN A 138      21.288  -2.461   5.415  1.00 33.07           H
ATOM   2166  HB3 GLN A 138      21.716  -0.961   5.129  1.00 33.07           H
ATOM   2167  HG2 GLN A 138      22.782  -1.666   3.188  1.00 31.54           H
ATOM   2168  HG3 GLN A 138      22.275  -3.147   3.474  1.00 31.54           H
ATOM   2169 HE21 GLN A 138      19.826  -3.272   3.789  1.00 41.65           H
ATOM   2170 HE22 GLN A 138      19.027  -2.613   2.717  1.00 41.65           H
ATOM   2171  N   GLY A 139      23.099  -4.214   6.946  1.00 20.21           N
ATOM   2172  CA  GLY A 139      23.436  -5.583   7.238  1.00 21.51           C
ATOM   2173  C   GLY A 139      24.594  -5.707   8.196  1.00 22.08           C
ATOM   2174  O   GLY A 139      24.767  -6.761   8.806  1.00 27.48           O
ATOM   2175  H   GLY A 139      22.564  -3.865   7.515  1.00 24.26           H
ATOM   2176  HA2 GLY A 139      22.667  -6.031   7.624  1.00 25.81           H
ATOM   2177  HA3 GLY A 139      23.674  -6.038   6.415  1.00 25.81           H
ATOM   2178  N   LYS A 140      25.383  -4.644   8.348  1.00 19.67           N
ATOM   2179  CA  LYS A 140      26.484  -4.628   9.294  1.00 18.94           C
ATOM   2180  C   LYS A 140      26.017  -4.116  10.643  1.00 18.17           C
ATOM   2181  O   LYS A 140      25.111  -3.280  10.734  1.00 19.18           O
ATOM   2182  CB  LYS A 140      27.610  -3.738   8.790  1.00 17.03           C
ATOM   2183  CG  LYS A 140      28.259  -4.212   7.522  1.00 19.81           C
ATOM   2184  CD  LYS A 140      29.405  -3.274   7.134  1.00 19.55           C
ATOM   2185  CE  LYS A 140      29.972  -3.600   5.795  1.00 20.41           C
ATOM   2186  NZ  LYS A 140      30.471  -4.972   5.826  1.00 20.21           N1+
ATOM   2187  H   LYS A 140      25.294  -3.911   7.905  1.00 23.60           H
ATOM   2188  HA  LYS A 140      26.829  -5.529   9.410  1.00 22.73           H
ATOM   2189  HB2 LYS A 140      27.256  -2.851   8.624  1.00 20.44           H
ATOM   2190  HB3 LYS A 140      28.304  -3.694   9.467  1.00 20.44           H
ATOM   2191  HG2 LYS A 140      28.620  -5.103   7.658  1.00 23.78           H
ATOM   2192  HG3 LYS A 140      27.603  -4.217   6.806  1.00 23.78           H
ATOM   2193  HD2 LYS A 140      29.067  -2.367   7.099  1.00 23.46           H
ATOM   2194  HD3 LYS A 140      30.115  -3.343   7.792  1.00 23.46           H
ATOM   2195  HE2 LYS A 140      29.282  -3.541   5.117  1.00 24.49           H
ATOM   2196  HE3 LYS A 140      30.708  -3.003   5.585  1.00 24.49           H
ATOM   2197  HZ1 LYS A 140      31.127  -5.078   5.231  1.00 24.26           H
ATOM   2198  HZ2 LYS A 140      30.788  -5.153   6.641  1.00 24.26           H
ATOM   2199  HZ3 LYS A 140      29.813  -5.543   5.645  1.00 24.26           H
ATOM   2200  N   LEU A 141      26.650  -4.613  11.686  1.00 13.13           N
ATOM   2201  CA  LEU A 141      26.407  -4.179  13.048  1.00 11.44           C
ATOM   2202  C   LEU A 141      27.504  -3.225  13.490  1.00 11.54           C
ATOM   2203  O   LEU A 141      28.660  -3.363  13.089  1.00 13.66           O
ATOM   2204  CB  LEU A 141      26.373  -5.367  13.990  1.00 14.39           C
ATOM   2205  CG  LEU A 141      25.366  -6.469  13.663  1.00 18.00           C
ATOM   2206  CD1 LEU A 141      25.711  -7.774  14.374  1.00 19.91           C
ATOM   2207  CD2 LEU A 141      23.985  -5.981  14.063  1.00 19.57           C
ATOM   2208  H   LEU A 141      27.245  -5.230  11.629  1.00 15.77           H
ATOM   2209  HA  LEU A 141      25.558  -3.715  13.101  1.00 13.74           H
ATOM   2210  HB2 LEU A 141      27.257  -5.771  13.997  1.00 17.27           H
ATOM   2211  HB3 LEU A 141      26.158  -5.035  14.875  1.00 17.27           H
ATOM   2212  HG  LEU A 141      25.371  -6.632  12.706  1.00 21.60           H
ATOM   2213 HD11 LEU A 141      25.044  -8.439  14.140  1.00 23.90           H
ATOM   2214 HD12 LEU A 141      26.585  -8.073  14.080  1.00 23.90           H
ATOM   2215 HD13 LEU A 141      25.710  -7.628  15.333  1.00 23.90           H
ATOM   2216 HD21 LEU A 141      23.339  -6.677  13.864  1.00 23.50           H
ATOM   2217 HD22 LEU A 141      23.979  -5.780  15.010  1.00 23.50           H
ATOM   2218 HD23 LEU A 141      23.774  -5.179  13.558  1.00 23.50           H
ATOM   2219  N   ALA A 142      27.120  -2.239  14.305  1.00 10.28           N
ATOM   2220  CA  ALA A 142      28.069  -1.332  14.938  1.00 10.34           C
ATOM   2221  C   ALA A 142      27.755  -1.224  16.420  1.00 11.06           C
ATOM   2222  O   ALA A 142      26.597  -1.319  16.845  1.00 11.11           O
ATOM   2223  CB  ALA A 142      28.045   0.064  14.315  1.00 10.44           C
ATOM   2224  H   ALA A 142      26.299  -2.086  14.514  1.00 12.34           H
ATOM   2225  HA  ALA A 142      28.966  -1.696  14.845  1.00 12.41           H
ATOM   2226  HB1 ALA A 142      28.694   0.620  14.771  1.00 12.54           H
ATOM   2227  HB2 ALA A 142      28.274   0.000  13.380  1.00 12.54           H
ATOM   2228  HB3 ALA A 142      27.160   0.454  14.417  1.00 12.54           H
ATOM   2229  N   LEU A 143      28.801  -1.008  17.210  1.00  9.00           N
ATOM   2230  CA  LEU A 143      28.694  -0.962  18.669  1.00  9.28           C
ATOM   2231  C   LEU A 143      29.704   0.033  19.218  1.00 10.24           C
ATOM   2232  O   LEU A 143      30.904  -0.079  18.941  1.00  9.45           O
ATOM   2233  CB  LEU A 143      28.913  -2.354  19.264  1.00 12.38           C
ATOM   2234  CG  LEU A 143      28.576  -2.679  20.715  1.00 13.13           C
ATOM   2235  CD1 LEU A 143      28.679  -4.170  20.907  1.00 15.27           C
ATOM   2236  CD2 LEU A 143      29.498  -1.981  21.685  1.00 16.86           C
ATOM   2237  H   LEU A 143      29.600  -0.886  16.915  1.00 10.81           H
ATOM   2238  HA  LEU A 143      27.803  -0.663  18.915  1.00 11.14           H
ATOM   2239  HB2 LEU A 143      28.384  -2.969  18.730  1.00 14.86           H
ATOM   2240  HB3 LEU A 143      29.851  -2.568  19.155  1.00 14.86           H
ATOM   2241  HG  LEU A 143      27.668  -2.401  20.911  1.00 15.76           H
ATOM   2242 HD11 LEU A 143      28.470  -4.375  21.833  1.00 18.33           H
ATOM   2243 HD12 LEU A 143      28.046  -4.606  20.314  1.00 18.33           H
ATOM   2244 HD13 LEU A 143      29.584  -4.458  20.706  1.00 18.33           H
ATOM   2245 HD21 LEU A 143      29.254  -2.242  22.588  1.00 20.24           H
ATOM   2246 HD22 LEU A 143      30.414  -2.243  21.499  1.00 20.24           H
ATOM   2247 HD23 LEU A 143      29.398  -1.023  21.586  1.00 20.24           H
ATOM   2248  N   LEU A 144      29.223   1.006  19.989  1.00  8.03           N
ATOM   2249  CA  LEU A 144      30.066   1.976  20.678  1.00  8.17           C
ATOM   2250  C   LEU A 144      30.358   1.468  22.081  1.00 10.77           C
ATOM   2251  O   LEU A 144      29.432   1.273  22.883  1.00 14.74           O
ATOM   2252  CB  LEU A 144      29.392   3.340  20.754  1.00  7.02           C
ATOM   2253  CG  LEU A 144      29.000   4.001  19.448  1.00  9.46           C
ATOM   2254  CD1 LEU A 144      28.157   5.230  19.729  1.00 12.16           C
ATOM   2255  CD2 LEU A 144      30.260   4.380  18.657  1.00 11.64           C
ATOM   2256  H   LEU A 144      28.382   1.149  20.107  1.00  9.64           H
ATOM   2257  HA  LEU A 144      30.907   2.078  20.202  1.00  9.81           H
ATOM   2258  HB2 LEU A 144      28.582   3.229  21.275  1.00  8.43           H
ATOM   2259  HB3 LEU A 144      29.997   3.936  21.226  1.00  8.43           H
ATOM   2260  HG  LEU A 144      28.481   3.379  18.914  1.00 11.35           H
ATOM   2261 HD11 LEU A 144      27.917   5.644  18.885  1.00 14.60           H
ATOM   2262 HD12 LEU A 144      27.357   4.969  20.212  1.00 14.60           H
ATOM   2263 HD13 LEU A 144      28.676   5.851  20.265  1.00 14.60           H
ATOM   2264 HD21 LEU A 144      29.998   4.827  17.835  1.00 13.97           H
ATOM   2265 HD22 LEU A 144      30.794   4.981  19.202  1.00 13.97           H
ATOM   2266 HD23 LEU A 144      30.767   3.577  18.454  1.00 13.97           H
ATOM   2267  N   SER A 145      31.626   1.233  22.377  1.00  9.36           N
ATOM   2268  CA  SER A 145      32.081   0.883  23.711  1.00  8.47           C
ATOM   2269  C   SER A 145      32.871   2.054  24.261  1.00  9.71           C
ATOM   2270  O   SER A 145      34.018   2.287  23.869  1.00  9.19           O
ATOM   2271  CB  SER A 145      32.918  -0.387  23.674  1.00  9.55           C
ATOM   2272  OG  SER A 145      33.382  -0.733  24.959  1.00 11.17           O
ATOM   2273  H   SER A 145      32.264   1.260  21.802  1.00 11.23           H
ATOM   2274  HA  SER A 145      31.317   0.755  24.297  1.00 10.16           H
ATOM   2275  HB2 SER A 145      32.378  -1.108  23.317  1.00 11.47           H
ATOM   2276  HB3 SER A 145      33.688  -0.237  23.095  1.00 11.47           H
ATOM   2277  HG  SER A 145      34.222  -0.673  24.986  1.00 13.41           H
ATOM   2278  N   VAL A 146      32.257   2.772  25.183  1.00  9.75           N
ATOM   2279  CA  VAL A 146      32.746   4.068  25.618  1.00  9.85           C
ATOM   2280  C   VAL A 146      33.011   4.026  27.114  1.00 11.84           C
ATOM   2281  O   VAL A 146      32.265   3.397  27.867  1.00 10.89           O
ATOM   2282  CB  VAL A 146      31.747   5.181  25.235  1.00 13.13           C
ATOM   2283  CG1 VAL A 146      30.375   4.883  25.673  1.00 19.82           C
ATOM   2284  CG2 VAL A 146      32.203   6.557  25.778  1.00 12.57           C
ATOM   2285  H   VAL A 146      31.536   2.528  25.575  1.00 11.71           H
ATOM   2286  HA  VAL A 146      33.583   4.253  25.166  1.00 11.82           H
ATOM   2287  HB  VAL A 146      31.725   5.242  24.267  1.00 15.76           H
ATOM   2288 HG11 VAL A 146      29.809   5.629  25.422  1.00 23.79           H
ATOM   2289 HG12 VAL A 146      30.066   4.073  25.236  1.00 23.79           H
ATOM   2290 HG13 VAL A 146      30.370   4.772  26.637  1.00 23.79           H
ATOM   2291 HG21 VAL A 146      31.596   7.248  25.471  1.00 15.09           H
ATOM   2292 HG22 VAL A 146      32.206   6.537  26.748  1.00 15.09           H
ATOM   2293 HG23 VAL A 146      33.098   6.742  25.452  1.00 15.09           H
ATOM   2294  N   THR A 147      34.091   4.672  27.535  1.00 11.50           N
ATOM   2295  CA  THR A 147      34.421   4.897  28.935  1.00  9.31           C
ATOM   2296  C   THR A 147      34.259   6.391  29.216  1.00 13.15           C
ATOM   2297  O   THR A 147      34.455   7.231  28.330  1.00 10.28           O
ATOM   2298  CB  THR A 147      35.837   4.440  29.271  1.00 12.24           C
ATOM   2299  OG1 THR A 147      36.789   5.252  28.569  1.00  8.51           O
ATOM   2300  CG2 THR A 147      36.047   2.977  28.853  1.00 12.70           C
ATOM   2301  H   THR A 147      34.675   5.013  27.005  1.00 13.81           H
ATOM   2302  HA  THR A 147      33.806   4.405  29.507  1.00 11.17           H
ATOM   2303  HB  THR A 147      35.992   4.516  30.227  1.00 14.69           H
ATOM   2304  HG1 THR A 147      37.389   5.520  29.090  1.00 10.21           H
ATOM   2305 HG21 THR A 147      36.944   2.696  29.091  1.00 15.24           H
ATOM   2306 HG22 THR A 147      35.407   2.406  29.306  1.00 15.24           H
ATOM   2307 HG23 THR A 147      35.930   2.879  27.894  1.00 15.24           H
ATOM   2308  N   THR A 148      33.908   6.724  30.451  1.00 11.74           N
ATOM   2309  CA  THR A 148      33.672   8.111  30.830  1.00 10.94           C
ATOM   2310  C   THR A 148      34.483   8.510  32.054  1.00 11.11           C
ATOM   2311  O   THR A 148      34.932   7.681  32.849  1.00 12.66           O
ATOM   2312  CB  THR A 148      32.196   8.362  31.138  1.00 10.54           C
ATOM   2313  OG1 THR A 148      31.848   7.725  32.373  1.00 13.99           O
ATOM   2314  CG2 THR A 148      31.332   7.829  30.053  1.00 12.27           C
ATOM   2315  H   THR A 148      33.787   6.162  31.088  1.00 14.10           H
ATOM   2316  HA  THR A 148      33.923   8.705  30.101  1.00 13.13           H
ATOM   2317  HB  THR A 148      32.045   9.316  31.216  1.00 12.65           H
ATOM   2318  HG1 THR A 148      31.555   8.298  32.908  1.00 16.80           H
ATOM   2319 HG21 THR A 148      30.398   8.022  30.248  1.00 14.73           H
ATOM   2320 HG22 THR A 148      31.561   8.254  29.211  1.00 14.73           H
ATOM   2321 HG23 THR A 148      31.447   6.870  29.971  1.00 14.73           H
ATOM   2322  N   GLY A 149      34.638   9.825  32.203  1.00 10.70           N
ATOM   2323  CA  GLY A 149      35.048  10.404  33.463  1.00 12.24           C
ATOM   2324  C   GLY A 149      33.830  10.604  34.347  1.00 12.68           C
ATOM   2325  O   GLY A 149      33.930  10.256  35.536  1.00 14.97           O
ATOM   2326  H   GLY A 149      34.497  10.386  31.579  1.00 12.84           H
ATOM   2327  HA2 GLY A 149      35.702   9.841  33.903  1.00 14.70           H
ATOM   2328  HA3 GLY A 149      35.438  11.272  33.296  1.00 14.70           H
ATOM   2329  N   GLY A 150      32.714  11.131  33.784  1.00 13.47           N
ATOM   2330  CA  GLY A 150      31.499  11.287  34.560  1.00 12.41           C
ATOM   2331  C   GLY A 150      30.937   9.890  34.836  1.00 19.19           C
ATOM   2332  O   GLY A 150      30.815   8.853  34.236  1.00 17.46           O
ATOM   2333  H   GLY A 150      32.710  11.442  32.777  1.00 16.17           H
ATOM   2334  HA2 GLY A 150      31.725  11.838  35.516  1.00 14.89           H
ATOM   2335  HA3 GLY A 150      30.755  11.911  34.012  1.00 14.89           H
ATOM   2336  N   THR A 151      30.396   9.926  36.095  1.00 18.75           N
ATOM   2337  CA  THR A 151      29.673   8.822  36.754  1.00 18.81           C
ATOM   2338  C   THR A 151      28.268   8.657  36.196  1.00 16.38           C
ATOM   2339  O   THR A 151      27.684   9.576  35.624  1.00 16.40           O
ATOM   2340  CB  THR A 151      29.491   9.011  38.276  1.00 22.80           C
ATOM   2341  OG1 THR A 151      28.603  10.108  38.540  1.00 23.19           O
ATOM   2342  CG2 THR A 151      30.790   9.199  38.993  1.00 23.06           C
ATOM   2343  H   THR A 151      30.438  10.618  36.597  1.00 22.50           H
ATOM   2344  HA  THR A 151      30.152   7.990  36.611  1.00 22.57           H
ATOM   2345  HB  THR A 151      29.081   8.208  38.632  1.00 27.37           H
ATOM   2346  HG1 THR A 151      28.541  10.225  39.368  1.00 27.83           H
ATOM   2347 HG21 THR A 151      30.614   9.379  39.930  1.00 27.68           H
ATOM   2348 HG22 THR A 151      31.321   8.389  38.928  1.00 27.68           H
ATOM   2349 HG23 THR A 151      31.290   9.935  38.614  1.00 27.68           H
ATOM   2350  N   ALA A 152      27.696   7.462  36.425  1.00 16.14           N
ATOM   2351  CA  ALA A 152      26.356   7.186  35.926  1.00 14.92           C
ATOM   2352  C   ALA A 152      25.342   8.188  36.467  1.00 14.92           C
ATOM   2353  O   ALA A 152      24.428   8.603  35.748  1.00 17.81           O
ATOM   2354  CB  ALA A 152      25.953   5.756  36.291  1.00 23.75           C
ATOM   2355  H   ALA A 152      28.062   6.816  36.858  1.00 19.38           H
ATOM   2356  HA  ALA A 152      26.354   7.264  34.959  1.00 17.91           H
ATOM   2357  HB1 ALA A 152      25.088   5.560  35.900  1.00 28.50           H
ATOM   2358  HB2 ALA A 152      26.623   5.147  35.941  1.00 28.50           H
ATOM   2359  HB3 ALA A 152      25.913   5.681  37.258  1.00 28.50           H
ATOM   2360  N   GLU A 153      25.487   8.577  37.732  1.00 20.37           N
ATOM   2361  CA  GLU A 153      24.541   9.512  38.329  1.00 23.91           C
ATOM   2362  C   GLU A 153      24.580  10.852  37.604  1.00 21.89           C
ATOM   2363  O   GLU A 153      23.535  11.470  37.356  1.00 20.28           O
ATOM   2364  CB  GLU A 153      24.866   9.688  39.808  1.00 19.95           C
ATOM   2365  CG  GLU A 153      23.771  10.391  40.607  1.00 35.86           C
ATOM   2366  CD  GLU A 153      22.541   9.496  40.815  1.00 44.23           C
ATOM   2367  OE1 GLU A 153      21.796   9.259  39.833  1.00 49.60           O
ATOM   2368  OE2 GLU A 153      22.333   9.003  41.954  1.00 48.11           O1-
ATOM   2369  H   GLU A 153      26.126   8.328  38.255  1.00 24.45           H
ATOM   2370  HA  GLU A 153      23.645   9.150  38.253  1.00 28.70           H
ATOM   2371  HB2 GLU A 153      24.995   8.816  40.209  1.00 23.94           H
ATOM   2372  HB3 GLU A 153      25.685  10.205  39.889  1.00 23.94           H
ATOM   2373  HG2 GLU A 153      24.128  10.630  41.478  1.00 43.04           H
ATOM   2374  HG3 GLU A 153      23.502  11.194  40.133  1.00 43.04           H
ATOM   2375  N   MET A 154      25.780  11.299  37.229  1.00 22.20           N
ATOM   2376  CA  MET A 154      25.908  12.542  36.477  1.00 15.68           C
ATOM   2377  C   MET A 154      25.255  12.429  35.117  1.00 20.26           C
ATOM   2378  O   MET A 154      24.700  13.413  34.600  1.00 18.47           O
ATOM   2379  CB  MET A 154      27.382  12.898  36.328  1.00 18.71           C
ATOM   2380  CG  MET A 154      28.059  13.195  37.661  1.00 22.60           C
ATOM   2381  SD  MET A 154      29.826  13.398  37.503  1.00 23.09           S
ATOM   2382  CE  MET A 154      30.487  12.621  38.960  1.00 34.25           C
ATOM   2383  H   MET A 154      26.525  10.908  37.407  1.00 26.64           H
ATOM   2384  HA  MET A 154      25.477  13.259  36.973  1.00 18.82           H
ATOM   2385  HB2 MET A 154      27.848  12.149  35.923  1.00 22.46           H
ATOM   2386  HB3 MET A 154      27.460  13.683  35.763  1.00 22.46           H
ATOM   2387  HG2 MET A 154      27.700  14.024  38.019  1.00 27.12           H
ATOM   2388  HG3 MET A 154      27.897  12.466  38.276  1.00 27.12           H
ATOM   2389  HE1 MET A 154      30.906  13.285  39.522  1.00 41.10           H
ATOM   2390  HE2 MET A 154      30.139  13.064  39.750  1.00 41.10           H
ATOM   2391  HE3 MET A 154      30.228  11.686  38.974  1.00 41.10           H
ATOM   2392  N   TYR A 155      25.301  11.240  34.525  1.00 13.92           N
ATOM   2393  CA  TYR A 155      24.680  11.022  33.228  1.00 16.48           C
ATOM   2394  C   TYR A 155      23.232  10.554  33.371  1.00 22.55           C
ATOM   2395  O   TYR A 155      22.802   9.577  32.764  1.00 20.29           O
ATOM   2396  CB  TYR A 155      25.513  10.037  32.414  1.00 14.74           C
ATOM   2397  CG  TYR A 155      26.804  10.663  31.886  1.00 12.65           C
ATOM   2398  CD1 TYR A 155      26.767  11.514  30.806  1.00 12.10           C
ATOM   2399  CD2 TYR A 155      28.035  10.387  32.464  1.00 10.85           C
ATOM   2400  CE1 TYR A 155      27.924  12.074  30.311  1.00 10.47           C
ATOM   2401  CE2 TYR A 155      29.212  10.960  31.977  1.00 12.41           C
ATOM   2402  CZ  TYR A 155      29.120  11.809  30.896  1.00 11.83           C
ATOM   2403  OH  TYR A 155      30.237  12.410  30.358  1.00 10.88           O
ATOM   2404  H   TYR A 155      25.680  10.544  34.861  1.00 16.71           H
ATOM   2405  HA  TYR A 155      24.682  11.867  32.760  1.00 19.78           H
ATOM   2406  HB2 TYR A 155      25.755   9.285  32.980  1.00 17.69           H
ATOM   2407  HB3 TYR A 155      24.999   9.732  31.654  1.00 17.69           H
ATOM   2408  HD1 TYR A 155      25.957  11.712  30.394  1.00 14.53           H
ATOM   2409  HD2 TYR A 155      28.082   9.816  33.199  1.00 13.03           H
ATOM   2410  HE1 TYR A 155      27.876  12.652  29.586  1.00 12.57           H
ATOM   2411  HE2 TYR A 155      30.031  10.775  32.374  1.00 14.89           H
ATOM   2412  HH  TYR A 155      30.914  12.202  30.809  1.00 13.07           H
ATOM   2413  N   THR A 156      22.456  11.302  34.154  1.00 20.08           N
ATOM   2414  CA  THR A 156      21.019  11.106  34.263  1.00 24.07           C
ATOM   2415  C   THR A 156      20.310  12.358  33.755  1.00 26.84           C
ATOM   2416  O   THR A 156      20.912  13.428  33.631  1.00 24.26           O
ATOM   2417  CB  THR A 156      20.612  10.785  35.713  1.00 25.77           C
ATOM   2418  OG1 THR A 156      21.064  11.821  36.595  1.00 27.17           O
ATOM   2419  CG2 THR A 156      21.226   9.469  36.159  1.00 29.85           C
ATOM   2420  H   THR A 156      22.751  11.944  34.644  1.00 24.10           H
ATOM   2421  HA  THR A 156      20.750  10.362  33.707  1.00 28.89           H
ATOM   2422  HB  THR A 156      19.647  10.712  35.769  1.00 30.93           H
ATOM   2423  HG1 THR A 156      21.903  11.872  36.574  1.00 32.60           H
ATOM   2424 HG21 THR A 156      20.987   9.291  37.082  1.00 35.82           H
ATOM   2425 HG22 THR A 156      20.907   8.743  35.601  1.00 35.82           H
ATOM   2426 HG23 THR A 156      22.192   9.516  36.092  1.00 35.82           H
ATOM   2427  N   LYS A 157      19.018  12.209  33.443  1.00 24.97           N
ATOM   2428  CA  LYS A 157      18.243  13.308  32.868  1.00 29.63           C
ATOM   2429  C   LYS A 157      18.374  14.582  33.696  1.00 30.73           C
ATOM   2430  O   LYS A 157      18.474  15.687  33.142  1.00 34.40           O
ATOM   2431  CB  LYS A 157      16.765  12.912  32.751  1.00 34.93           C
ATOM   2432  CG  LYS A 157      16.460  11.815  31.739  1.00 35.29           C
ATOM   2433  CD  LYS A 157      15.027  11.293  31.902  1.00 39.14           C
ATOM   2434  CE  LYS A 157      13.979  12.389  31.714  1.00 41.03           C
ATOM   2435  NZ  LYS A 157      13.886  13.359  32.855  1.00 42.40           N1+
ATOM   2436  H   LYS A 157      18.570  11.484  33.556  1.00 29.97           H
ATOM   2437  HA  LYS A 157      18.569  13.496  31.974  1.00 35.57           H
ATOM   2438  HB2 LYS A 157      16.448  12.602  33.609  1.00 41.92           H
ATOM   2439  HB3 LYS A 157      16.260  13.697  32.489  1.00 41.92           H
ATOM   2440  HG2 LYS A 157      16.558  12.167  30.841  1.00 42.35           H
ATOM   2441  HG3 LYS A 157      17.067  11.070  31.879  1.00 42.35           H
ATOM   2442  HD2 LYS A 157      14.861  10.601  31.242  1.00 46.97           H
ATOM   2443  HD3 LYS A 157      14.919  10.932  32.796  1.00 46.97           H
ATOM   2444  HE2 LYS A 157      14.199  12.892  30.914  1.00 49.24           H
ATOM   2445  HE3 LYS A 157      13.108  11.973  31.609  1.00 49.24           H
ATOM   2446  HZ1 LYS A 157      13.031  13.509  33.057  1.00 50.88           H
ATOM   2447  HZ2 LYS A 157      14.299  13.033  33.572  1.00 50.88           H
ATOM   2448  HZ3 LYS A 157      14.265  14.131  32.626  1.00 50.88           H
ATOM   2449  N   THR A 158      18.359  14.454  35.023  1.00 31.10           N
ATOM   2450  CA  THR A 158      18.478  15.601  35.918  1.00 35.12           C
ATOM   2451  C   THR A 158      19.881  15.758  36.464  1.00 32.00           C
ATOM   2452  O   THR A 158      20.113  16.641  37.295  1.00 32.23           O
ATOM   2453  CB  THR A 158      17.509  15.490  37.104  1.00 29.24           C
ATOM   2454  OG1 THR A 158      17.850  14.349  37.904  1.00 37.72           O
ATOM   2455  CG2 THR A 158      16.078  15.386  36.641  1.00 33.88           C
ATOM   2456  H   THR A 158      18.284  13.701  35.434  1.00 37.32           H
ATOM   2457  HA  THR A 158      18.255  16.408  35.427  1.00 42.15           H
ATOM   2458  HB  THR A 158      17.593  16.287  37.649  1.00 35.10           H
ATOM   2459  HG1 THR A 158      17.691  13.641  37.487  1.00 45.27           H
ATOM   2460 HG21 THR A 158      15.494  15.302  37.413  1.00 40.66           H
ATOM   2461 HG22 THR A 158      15.833  16.183  36.146  1.00 40.66           H
ATOM   2462 HG23 THR A 158      15.965  14.606  36.076  1.00 40.66           H
ATOM   2463  N   GLY A 159      20.808  14.910  36.040  1.00 24.77           N
ATOM   2464  CA  GLY A 159      22.183  15.051  36.436  1.00 26.96           C
ATOM   2465  C   GLY A 159      22.855  16.127  35.621  1.00 14.62           C
ATOM   2466  O   GLY A 159      22.322  16.602  34.622  1.00 20.96           O
ATOM   2467  H   GLY A 159      20.659  14.248  35.513  1.00 29.73           H
ATOM   2468  HA2 GLY A 159      22.240  15.270  37.379  1.00 32.35           H
ATOM   2469  HA3 GLY A 159      22.651  14.216  36.281  1.00 32.35           H
ATOM   2470  N   VAL A 160      24.062  16.466  36.045  1.00 15.52           N
ATOM   2471  CA  VAL A 160      24.733  17.595  35.413  1.00 16.85           C
ATOM   2472  C   VAL A 160      25.081  17.336  33.931  1.00 16.77           C
ATOM   2473  O   VAL A 160      25.124  18.304  33.166  1.00 13.96           O
ATOM   2474  CB  VAL A 160      25.976  18.032  36.228  1.00 20.08           C
ATOM   2475  CG1 VAL A 160      25.574  18.522  37.629  1.00 23.46           C
ATOM   2476  CG2 VAL A 160      27.014  16.950  36.324  1.00 19.34           C
ATOM   2477  H   VAL A 160      24.493  16.088  36.687  1.00 18.63           H
ATOM   2478  HA  VAL A 160      24.126  18.348  35.432  1.00 20.22           H
ATOM   2479  HB  VAL A 160      26.387  18.783  35.774  1.00 24.10           H
ATOM   2480 HG11 VAL A 160      26.381  18.768  38.112  1.00 28.15           H
ATOM   2481 HG12 VAL A 160      24.993  19.292  37.540  1.00 28.15           H
ATOM   2482 HG13 VAL A 160      25.115  17.807  38.100  1.00 28.15           H
ATOM   2483 HG21 VAL A 160      27.764  17.271  36.850  1.00 23.21           H
ATOM   2484 HG22 VAL A 160      26.621  16.170  36.753  1.00 23.21           H
ATOM   2485 HG23 VAL A 160      27.308  16.722  35.427  1.00 23.21           H
ATOM   2486  N   ASN A 161      25.389  16.066  33.494  1.00 16.24           N
ATOM   2487  CA  ASN A 161      25.960  15.855  32.135  1.00 20.53           C
ATOM   2488  C   ASN A 161      24.921  15.496  31.062  1.00 10.55           C
ATOM   2489  O   ASN A 161      25.039  15.389  29.856  1.00 22.03           O
ATOM   2490  CB  ASN A 161      26.914  14.671  32.202  1.00 14.23           C
ATOM   2491  CG  ASN A 161      28.189  15.146  32.861  1.00 16.02           C
ATOM   2492  OD1 ASN A 161      28.422  16.330  33.038  1.00 13.76           O
ATOM   2493  ND2 ASN A 161      29.061  14.160  33.307  1.00 12.10           N
ATOM   2494  H   ASN A 161      25.405  15.264  34.145  1.00 19.50           H
ATOM   2495  HA  ASN A 161      26.499  16.808  31.810  1.00 24.65           H
ATOM   2496  HB2 ASN A 161      26.461  13.795  32.719  1.00 17.08           H
ATOM   2497  HB3 ASN A 161      27.156  14.302  31.170  1.00 17.08           H
ATOM   2498 HD21 ASN A 161      30.030  14.438  33.528  1.00 14.52           H
ATOM   2499 HD22 ASN A 161      28.977  13.210  32.972  1.00 14.52           H
ATOM   2500  N   GLY A 162      23.700  15.257  31.630  1.00 22.63           N
ATOM   2501  CA  GLY A 162      22.514  14.791  30.930  1.00 16.17           C
ATOM   2502  C   GLY A 162      22.475  13.268  30.815  1.00 17.48           C
ATOM   2503  O   GLY A 162      23.414  12.570  31.171  1.00 17.73           O
ATOM   2504  H   GLY A 162      23.553  15.351  32.473  1.00 27.17           H
ATOM   2505  HA2 GLY A 162      21.743  15.070  31.443  1.00 19.41           H
ATOM   2506  HA3 GLY A 162      22.446  15.184  30.048  1.00 19.41           H
ATOM   2507  N   ASP A 163      21.362  12.743  30.300  1.00 17.95           N
ATOM   2508  CA  ASP A 163      21.295  11.307  30.016  1.00 17.00           C
ATOM   2509  C   ASP A 163      22.394  10.934  29.023  1.00 19.38           C
ATOM   2510  O   ASP A 163      22.622  11.651  28.049  1.00 13.65           O
ATOM   2511  CB  ASP A 163      19.917  10.943  29.448  1.00 19.16           C
ATOM   2512  CG  ASP A 163      19.755   9.444  29.159  1.00 22.77           C
ATOM   2513  OD1 ASP A 163      20.567   8.629  29.633  1.00 28.34           O
ATOM   2514  OD2 ASP A 163      18.808   9.089  28.426  1.00 37.99           O1-
ATOM   2515  H   ASP A 163      20.649  13.186  30.107  1.00 21.55           H
ATOM   2516  HA  ASP A 163      21.442  10.814  30.837  1.00 20.41           H
ATOM   2517  HB2 ASP A 163      19.240  11.201  30.094  1.00 23.00           H
ATOM   2518  HB3 ASP A 163      19.783  11.430  28.618  1.00 23.00           H
ATOM   2519  N   SER A 164      23.055   9.787  29.246  1.00 19.75           N
ATOM   2520  CA  SER A 164      24.106   9.368  28.316  1.00 15.39           C
ATOM   2521  C   SER A 164      23.568   9.209  26.900  1.00 18.34           C
ATOM   2522  O   SER A 164      24.299   9.452  25.926  1.00 17.24           O
ATOM   2523  CB  SER A 164      24.773   8.076  28.803  1.00 18.71           C
ATOM   2524  OG  SER A 164      23.826   7.030  28.936  1.00 23.32           O
ATOM   2525  H   SER A 164      22.920   9.258  29.908  1.00 23.71           H
ATOM   2526  HA  SER A 164      24.796  10.050  28.292  1.00 18.47           H
ATOM   2527  HB2 SER A 164      25.445   7.811  28.158  1.00 22.46           H
ATOM   2528  HB3 SER A 164      25.191   8.228  29.666  1.00 22.46           H
ATOM   2529  HG  SER A 164      23.146   7.302  29.350  1.00 27.99           H
ATOM   2530  N   ARG A 165      22.288   8.847  26.748  1.00 16.61           N
ATOM   2531  CA  ARG A 165      21.728   8.719  25.407  1.00 14.52           C
ATOM   2532  C   ARG A 165      21.814  10.029  24.634  1.00 13.99           C
ATOM   2533  O   ARG A 165      21.862  10.021  23.390  1.00 16.66           O
ATOM   2534  CB  ARG A 165      20.274   8.229  25.470  1.00 17.69           C
ATOM   2535  CG  ARG A 165      20.159   6.767  25.868  1.00 24.99           C
ATOM   2536  CD  ARG A 165      18.756   6.197  25.635  1.00 18.79           C
ATOM   2537  NE  ARG A 165      18.651   4.865  26.219  1.00 22.74           N
ATOM   2538  CZ  ARG A 165      17.583   4.078  26.116  1.00 22.34           C
ATOM   2539  NH1 ARG A 165      16.515   4.475  25.433  1.00 25.02           N
ATOM   2540  NH2 ARG A 165      17.593   2.879  26.683  1.00 26.95           N1+
ATOM   2541  H   ARG A 165      21.742   8.680  27.388  1.00 19.94           H
ATOM   2542  HA  ARG A 165      22.245   8.056  24.921  1.00 17.43           H
ATOM   2543  HB2 ARG A 165      19.782   8.761  26.114  1.00 21.23           H
ATOM   2544  HB3 ARG A 165      19.876   8.324  24.590  1.00 21.23           H
ATOM   2545  HG2 ARG A 165      20.790   6.241  25.350  1.00 30.00           H
ATOM   2546  HG3 ARG A 165      20.363   6.684  26.815  1.00 30.00           H
ATOM   2547  HD2 ARG A 165      18.102   6.769  26.071  1.00 22.56           H
ATOM   2548  HD3 ARG A 165      18.574   6.134  24.685  1.00 22.56           H
ATOM   2549  HE  ARG A 165      19.331   4.564  26.652  1.00 27.29           H
ATOM   2550 HH11 ARG A 165      16.501   5.251  25.061  1.00 30.03           H
ATOM   2551 HH12 ARG A 165      15.830   3.959  25.370  1.00 30.03           H
ATOM   2552 HH21 ARG A 165      18.284   2.615  27.123  1.00 32.35           H
ATOM   2553 HH22 ARG A 165      16.904   2.367  26.615  1.00 32.35           H
ATOM   2554  N   TYR A 166      21.815  11.163  25.343  1.00 14.39           N
ATOM   2555  CA  TYR A 166      21.858  12.445  24.663  1.00 15.96           C
ATOM   2556  C   TYR A 166      23.148  12.593  23.865  1.00 14.04           C
ATOM   2557  O   TYR A 166      23.127  13.111  22.742  1.00 16.27           O
ATOM   2558  CB  TYR A 166      21.734  13.594  25.663  1.00 14.58           C
ATOM   2559  CG  TYR A 166      20.423  13.704  26.428  1.00 23.28           C
ATOM   2560  CD1 TYR A 166      19.253  13.110  25.976  1.00 22.72           C
ATOM   2561  CD2 TYR A 166      20.375  14.409  27.617  1.00 20.75           C
ATOM   2562  CE1 TYR A 166      18.059  13.234  26.704  1.00 24.82           C
ATOM   2563  CE2 TYR A 166      19.196  14.551  28.339  1.00 21.10           C
ATOM   2564  CZ  TYR A 166      18.051  13.953  27.892  1.00 26.28           C
ATOM   2565  OH  TYR A 166      16.895  14.110  28.644  1.00 25.60           O
ATOM   2566  H   TYR A 166      21.809  11.210  26.205  1.00 17.27           H
ATOM   2567  HA  TYR A 166      21.118  12.504  24.038  1.00 19.16           H
ATOM   2568  HB2 TYR A 166      22.440  13.494  26.323  1.00 17.50           H
ATOM   2569  HB3 TYR A 166      21.861  14.426  25.185  1.00 17.50           H
ATOM   2570  HD1 TYR A 166      19.260  12.632  25.179  1.00 27.27           H
ATOM   2571  HD2 TYR A 166      21.151  14.814  27.936  1.00 24.91           H
ATOM   2572  HE1 TYR A 166      17.278  12.838  26.390  1.00 29.79           H
ATOM   2573  HE2 TYR A 166      19.192  15.022  29.142  1.00 25.33           H
ATOM   2574  HH  TYR A 166      17.076  14.467  29.384  1.00 30.72           H
ATOM   2575  N   PHE A 167      24.282  12.161  24.431  1.00 13.52           N
ATOM   2576  CA  PHE A 167      25.524  12.337  23.680  1.00 10.46           C
ATOM   2577  C   PHE A 167      25.742  11.246  22.640  1.00 13.53           C
ATOM   2578  O   PHE A 167      26.571  11.422  21.739  1.00 14.40           O
ATOM   2579  CB  PHE A 167      26.748  12.468  24.612  1.00 11.90           C
ATOM   2580  CG  PHE A 167      27.166  11.220  25.350  1.00 11.51           C
ATOM   2581  CD1 PHE A 167      27.734  10.123  24.694  1.00 12.59           C
ATOM   2582  CD2 PHE A 167      27.097  11.169  26.724  1.00 14.16           C
ATOM   2583  CE1 PHE A 167      28.126   8.995  25.405  1.00 13.57           C
ATOM   2584  CE2 PHE A 167      27.496  10.043  27.414  1.00 14.35           C
ATOM   2585  CZ  PHE A 167      28.021   8.972  26.760  1.00 12.97           C
ATOM   2586  H   PHE A 167      24.357  11.791  25.205  1.00 16.24           H
ATOM   2587  HA  PHE A 167      25.448  13.177  23.199  1.00 12.56           H
ATOM   2588  HB2 PHE A 167      27.511  12.745  24.076  1.00 14.29           H
ATOM   2589  HB3 PHE A 167      26.561  13.151  25.277  1.00 14.29           H
ATOM   2590  HD1 PHE A 167      27.806  10.128  23.766  1.00 15.11           H
ATOM   2591  HD2 PHE A 167      26.736  11.889  27.191  1.00 16.99           H
ATOM   2592  HE1 PHE A 167      28.487   8.262  24.962  1.00 16.29           H
ATOM   2593  HE2 PHE A 167      27.426  10.019  28.340  1.00 17.22           H
ATOM   2594  HZ  PHE A 167      28.290   8.222  27.237  1.00 15.57           H
ATOM   2595  N   LEU A 168      24.996  10.145  22.704  1.00 11.33           N
ATOM   2596  CA  LEU A 168      25.118   9.109  21.690  1.00 11.60           C
ATOM   2597  C   LEU A 168      24.515   9.510  20.354  1.00 11.42           C
ATOM   2598  O   LEU A 168      24.869   8.940  19.333  1.00 12.55           O
ATOM   2599  CB  LEU A 168      24.438   7.852  22.197  1.00 14.20           C
ATOM   2600  CG  LEU A 168      25.113   7.199  23.391  1.00 12.74           C
ATOM   2601  CD1 LEU A 168      24.245   6.094  23.926  1.00 16.41           C
ATOM   2602  CD2 LEU A 168      26.468   6.635  22.998  1.00 15.55           C
ATOM   2603  H   LEU A 168      24.425   9.977  23.322  1.00 13.60           H
ATOM   2604  HA  LEU A 168      26.057   8.904  21.555  1.00 13.93           H
ATOM   2605  HB2 LEU A 168      23.536   8.086  22.464  1.00 17.05           H
ATOM   2606  HB3 LEU A 168      24.412   7.202  21.478  1.00 17.05           H
ATOM   2607  HG  LEU A 168      25.236   7.852  24.099  1.00 15.29           H
ATOM   2608 HD11 LEU A 168      24.671   5.717  24.712  1.00 19.69           H
ATOM   2609 HD12 LEU A 168      23.377   6.458  24.157  1.00 19.69           H
ATOM   2610 HD13 LEU A 168      24.146   5.418  23.237  1.00 19.69           H
ATOM   2611 HD21 LEU A 168      26.853   6.188  23.772  1.00 18.67           H
ATOM   2612 HD22 LEU A 168      26.349   6.001  22.273  1.00 18.67           H
ATOM   2613 HD23 LEU A 168      27.047   7.360  22.720  1.00 18.67           H
ATOM   2614  N   TRP A 169      23.592  10.469  20.332  1.00 12.59           N
ATOM   2615  CA  TRP A 169      22.824  10.773  19.124  1.00 11.17           C
ATOM   2616  C   TRP A 169      23.690  11.090  17.912  1.00 10.35           C
ATOM   2617  O   TRP A 169      23.454  10.504  16.845  1.00 11.63           O
ATOM   2618  CB  TRP A 169      21.862  11.922  19.454  1.00 12.78           C
ATOM   2619  CG  TRP A 169      21.063  12.486  18.328  1.00 11.17           C
ATOM   2620  CD1 TRP A 169      21.231  13.708  17.732  1.00 11.87           C
ATOM   2621  CD2 TRP A 169      19.940  11.885  17.681  1.00 13.34           C
ATOM   2622  NE1 TRP A 169      20.277  13.905  16.765  1.00 13.35           N
ATOM   2623  CE2 TRP A 169      19.475  12.797  16.708  1.00 13.85           C
ATOM   2624  CE3 TRP A 169      19.280  10.674  17.834  1.00 14.86           C
ATOM   2625  CZ2 TRP A 169      18.391  12.527  15.895  1.00 14.32           C
ATOM   2626  CZ3 TRP A 169      18.206  10.405  17.029  1.00 14.35           C
ATOM   2627  CH2 TRP A 169      17.765  11.323  16.069  1.00 15.21           C
ATOM   2628  H   TRP A 169      23.391  10.961  21.009  1.00 15.12           H
ATOM   2629  HA  TRP A 169      22.288  10.000  18.891  1.00 13.42           H
ATOM   2630  HB2 TRP A 169      21.228  11.583  20.105  1.00 15.34           H
ATOM   2631  HB3 TRP A 169      22.356  12.650  19.850  1.00 15.34           H
ATOM   2632  HD1 TRP A 169      21.886  14.324  17.967  1.00 14.25           H
ATOM   2633  HE1 TRP A 169      20.202  14.599  16.262  1.00 16.02           H
ATOM   2634  HE3 TRP A 169      19.562  10.062  18.476  1.00 17.84           H
ATOM   2635  HZ2 TRP A 169      18.109  13.137  15.254  1.00 17.18           H
ATOM   2636  HZ3 TRP A 169      17.763   9.592  17.126  1.00 17.22           H
ATOM   2637  HH2 TRP A 169      17.038  11.101  15.533  1.00 18.25           H
ATOM   2638  N   PRO A 170      24.682  11.988  17.982  1.00  9.62           N
ATOM   2639  CA  PRO A 170      25.473  12.254  16.772  1.00 10.32           C
ATOM   2640  C   PRO A 170      26.181  11.022  16.246  1.00  9.17           C
ATOM   2641  O   PRO A 170      26.310  10.838  15.031  1.00 10.48           O
ATOM   2642  CB  PRO A 170      26.476  13.299  17.254  1.00 10.62           C
ATOM   2643  CG  PRO A 170      25.757  13.996  18.365  1.00 12.34           C
ATOM   2644  CD  PRO A 170      25.079  12.882  19.087  1.00 11.54           C
ATOM   2645  HA  PRO A 170      24.923  12.638  16.071  1.00 12.39           H
ATOM   2646  HB2 PRO A 170      27.271  12.844  17.584  1.00 12.75           H
ATOM   2647  HB3 PRO A 170      26.696  13.900  16.526  1.00 12.75           H
ATOM   2648  HG2 PRO A 170      26.390  14.446  18.946  1.00 14.81           H
ATOM   2649  HG3 PRO A 170      25.111  14.618  17.994  1.00 14.81           H
ATOM   2650  HD2 PRO A 170      25.716  12.443  19.673  1.00 13.86           H
ATOM   2651  HD3 PRO A 170      24.310  13.213  19.570  1.00 13.86           H
ATOM   2652  N   LEU A 171      26.657  10.185  17.157  1.00 10.15           N
ATOM   2653  CA  LEU A 171      27.429   8.998  16.793  1.00  8.76           C
ATOM   2654  C   LEU A 171      26.532   7.880  16.279  1.00  8.41           C
ATOM   2655  O   LEU A 171      26.773   7.336  15.202  1.00 10.32           O
ATOM   2656  CB  LEU A 171      28.229   8.528  18.008  1.00 10.29           C
ATOM   2657  CG  LEU A 171      29.233   9.533  18.586  1.00 13.01           C
ATOM   2658  CD1 LEU A 171      29.833   9.031  19.902  1.00 12.50           C
ATOM   2659  CD2 LEU A 171      30.322   9.804  17.574  1.00 15.52           C
ATOM   2660  H   LEU A 171      26.550  10.279  18.007  1.00 12.18           H
ATOM   2661  HA  LEU A 171      28.050   9.229  16.086  1.00 10.52           H
ATOM   2662  HB2 LEU A 171      27.606   8.302  18.716  1.00 12.35           H
ATOM   2663  HB3 LEU A 171      28.726   7.735  17.752  1.00 12.35           H
ATOM   2664  HG  LEU A 171      28.778  10.369  18.766  1.00 15.62           H
ATOM   2665 HD11 LEU A 171      30.430   9.709  20.258  1.00 15.01           H
ATOM   2666 HD12 LEU A 171      29.126   8.858  20.543  1.00 15.01           H
ATOM   2667 HD13 LEU A 171      30.324   8.213  19.723  1.00 15.01           H
ATOM   2668 HD21 LEU A 171      30.957  10.429  17.960  1.00 18.63           H
ATOM   2669 HD22 LEU A 171      30.765   8.971  17.352  1.00 18.63           H
ATOM   2670 HD23 LEU A 171      29.927  10.192  16.778  1.00 18.63           H
ATOM   2671  N   GLN A 172      25.516   7.511  17.061  1.00 10.16           N
ATOM   2672  CA  GLN A 172      24.654   6.391  16.691  1.00 10.38           C
ATOM   2673  C   GLN A 172      23.734   6.750  15.536  1.00 10.22           C
ATOM   2674  O   GLN A 172      23.582   5.955  14.603  1.00 11.35           O
ATOM   2675  CB  GLN A 172      23.848   5.927  17.898  1.00 11.96           C
ATOM   2676  CG  GLN A 172      24.718   5.364  18.996  1.00 12.02           C
ATOM   2677  CD  GLN A 172      23.981   4.608  20.113  1.00 12.61           C
ATOM   2678  OE1 GLN A 172      24.535   3.717  20.728  1.00 15.55           O
ATOM   2679  NE2 GLN A 172      22.751   5.018  20.414  1.00 12.68           N
ATOM   2680  H   GLN A 172      25.312   7.889  17.808  1.00 12.20           H
ATOM   2681  HA  GLN A 172      25.207   5.648  16.402  1.00 12.46           H
ATOM   2682  HB2 GLN A 172      23.356   6.682  18.260  1.00 14.36           H
ATOM   2683  HB3 GLN A 172      23.237   5.229  17.608  1.00 14.36           H
ATOM   2684  HG2 GLN A 172      25.363   4.755  18.599  1.00 14.43           H
ATOM   2685  HG3 GLN A 172      25.188   6.101  19.422  1.00 14.43           H
ATOM   2686 HE21 GLN A 172      22.380   5.619  19.935  1.00 15.22           H
ATOM   2687 HE22 GLN A 172      22.325   4.663  21.070  1.00 15.22           H
ATOM   2688  N   HIS A 173      23.139   7.948  15.546  1.00 10.63           N
ATOM   2689  CA  HIS A 173      22.197   8.338  14.509  1.00  7.43           C
ATOM   2690  C   HIS A 173      22.815   9.112  13.326  1.00 10.63           C
ATOM   2691  O   HIS A 173      22.645   8.643  12.194  1.00 11.86           O
ATOM   2692  CB  HIS A 173      21.038   9.125  15.125  1.00 10.93           C
ATOM   2693  CG  HIS A 173      19.910   9.364  14.167  1.00 11.67           C
ATOM   2694  ND1 HIS A 173      18.968   8.397  13.857  1.00 12.80           N
ATOM   2695  CD2 HIS A 173      19.594  10.450  13.423  1.00 13.24           C
ATOM   2696  CE1 HIS A 173      18.129   8.889  12.961  1.00 13.39           C
ATOM   2697  NE2 HIS A 173      18.481  10.132  12.687  1.00 15.30           N
ATOM   2698  H   HIS A 173      23.266   8.546  16.154  1.00 12.76           H
ATOM   2699  HA  HIS A 173      21.824   7.525  14.127  1.00  8.92           H
ATOM   2700  HB2 HIS A 173      21.356   9.994  15.421  1.00 13.12           H
ATOM   2701  HB3 HIS A 173      20.694   8.629  15.881  1.00 13.12           H
ATOM   2702  HD2 HIS A 173      20.050  11.263  13.412  1.00 15.90           H
ATOM   2703  HE1 HIS A 173      17.398   8.444  12.597  1.00 16.07           H
ATOM   2704  HE2 HIS A 173      18.078  10.656  12.138  1.00 18.37           H
ATOM   2705  N   GLY A 174      23.456  10.317  13.531  1.00 11.05           N
ATOM   2706  CA  GLY A 174      23.875  11.139  12.376  1.00 11.18           C
ATOM   2707  C   GLY A 174      24.985  10.510  11.515  1.00  6.05           C
ATOM   2708  O   GLY A 174      25.307  10.802  10.378  1.00 13.27           O
ATOM   2709  H   GLY A 174      23.595  10.701  14.471  1.00 13.27           H
ATOM   2710  HA2 GLY A 174      22.988  11.333  11.705  1.00 13.42           H
ATOM   2711  HA3 GLY A 174      24.238  12.136  12.738  1.00 13.42           H
ATOM   2712  N   THR A 175      25.671   9.533  12.187  1.00 12.24           N
ATOM   2713  CA  THR A 175      26.824   8.774  11.657  1.00 10.24           C
ATOM   2714  C   THR A 175      26.481   7.313  11.370  1.00 10.85           C
ATOM   2715  O   THR A 175      26.417   6.944  10.205  1.00 11.89           O
ATOM   2716  CB  THR A 175      28.058   8.803  12.590  1.00  7.94           C
ATOM   2717  OG1 THR A 175      28.359  10.136  13.021  1.00 10.12           O
ATOM   2718  CG2 THR A 175      29.286   8.299  11.879  1.00  9.87           C
ATOM   2719  H   THR A 175      25.475   9.288  12.985  1.00 14.69           H
ATOM   2720  HA  THR A 175      27.107   9.159  10.812  1.00 12.29           H
ATOM   2721  HB  THR A 175      27.911   8.222  13.354  1.00  9.54           H
ATOM   2722  HG1 THR A 175      27.753  10.417  13.526  1.00 12.15           H
ATOM   2723 HG21 THR A 175      30.045   8.392  12.471  1.00 11.85           H
ATOM   2724 HG22 THR A 175      29.182   7.363  11.639  1.00 11.85           H
ATOM   2725 HG23 THR A 175      29.443   8.814  11.075  1.00 11.85           H
ATOM   2726  N   LEU A 176      26.320   6.457  12.389  1.00 11.33           N
ATOM   2727  CA  LEU A 176      26.278   5.005  12.143  1.00 10.99           C
ATOM   2728  C   LEU A 176      24.968   4.591  11.471  1.00 12.76           C
ATOM   2729  O   LEU A 176      24.991   3.924  10.429  1.00 12.81           O
ATOM   2730  CB  LEU A 176      26.497   4.239  13.446  1.00 11.40           C
ATOM   2731  CG  LEU A 176      27.846   4.397  14.160  1.00 12.04           C
ATOM   2732  CD1 LEU A 176      27.791   3.736  15.502  1.00 14.72           C
ATOM   2733  CD2 LEU A 176      28.966   3.814  13.338  1.00 15.74           C
ATOM   2734  H   LEU A 176      26.226   6.674  13.214  1.00 13.61           H
ATOM   2735  HA  LEU A 176      26.994   4.761  11.535  1.00 13.20           H
ATOM   2736  HB2 LEU A 176      25.811   4.512  14.076  1.00 13.69           H
ATOM   2737  HB3 LEU A 176      26.400   3.288  13.268  1.00 13.69           H
ATOM   2738  HG  LEU A 176      28.032   5.341  14.291  1.00 14.45           H
ATOM   2739 HD11 LEU A 176      28.644   3.850  15.951  1.00 17.67           H
ATOM   2740 HD12 LEU A 176      27.084   4.149  16.024  1.00 17.67           H
ATOM   2741 HD13 LEU A 176      27.607   2.792  15.380  1.00 17.67           H
ATOM   2742 HD21 LEU A 176      29.799   3.914  13.825  1.00 18.89           H
ATOM   2743 HD22 LEU A 176      28.786   2.872  13.190  1.00 18.89           H
ATOM   2744 HD23 LEU A 176      29.010   4.287  12.496  1.00 18.89           H
ATOM   2745  N   HIS A 177      23.823   4.998  12.033  1.00 12.44           N
ATOM   2746  CA  HIS A 177      22.539   4.752  11.370  1.00 12.98           C
ATOM   2747  C   HIS A 177      22.530   5.359   9.977  1.00 12.48           C
ATOM   2748  O   HIS A 177      22.060   4.731   9.024  1.00 14.09           O
ATOM   2749  CB  HIS A 177      21.412   5.320  12.228  1.00 13.19           C
ATOM   2750  CG  HIS A 177      20.033   4.924  11.793  1.00 14.03           C
ATOM   2751  ND1 HIS A 177      18.910   5.373  12.450  1.00 19.70           N
ATOM   2752  CD2 HIS A 177      19.599   4.096  10.817  1.00 16.51           C
ATOM   2753  CE1 HIS A 177      17.833   4.864  11.875  1.00 15.69           C
ATOM   2754  NE2 HIS A 177      18.224   4.094  10.873  1.00 15.45           N
ATOM   2755  H   HIS A 177      23.762   5.397  12.790  1.00 14.93           H
ATOM   2756  HA  HIS A 177      22.404   3.794  11.285  1.00 15.59           H
ATOM   2757  HB2 HIS A 177      21.457   6.291  12.203  1.00 15.84           H
ATOM   2758  HB3 HIS A 177      21.525   5.003  13.139  1.00 15.84           H
ATOM   2759  HD2 HIS A 177      20.130   3.643  10.200  1.00 19.82           H
ATOM   2760  HE1 HIS A 177      16.953   5.024  12.127  1.00 18.84           H
ATOM   2761  HE2 HIS A 177      17.706   3.649  10.350  1.00 18.55           H
ATOM   2762  N   PHE A 178      23.050   6.587   9.824  1.00 10.85           N
ATOM   2763  CA  PHE A 178      23.042   7.229   8.520  1.00 10.34           C
ATOM   2764  C   PHE A 178      23.726   6.356   7.479  1.00 14.47           C
ATOM   2765  O   PHE A 178      23.300   6.306   6.323  1.00 14.99           O
ATOM   2766  CB  PHE A 178      23.696   8.604   8.601  1.00  9.95           C
ATOM   2767  CG  PHE A 178      23.619   9.392   7.333  1.00 11.20           C
ATOM   2768  CD1 PHE A 178      22.496  10.160   7.051  1.00 12.84           C
ATOM   2769  CD2 PHE A 178      24.652   9.380   6.422  1.00 13.03           C
ATOM   2770  CE1 PHE A 178      22.421  10.889   5.899  1.00 13.02           C
ATOM   2771  CE2 PHE A 178      24.586  10.113   5.268  1.00 13.34           C
ATOM   2772  CZ  PHE A 178      23.448  10.879   5.009  1.00 12.64           C
ATOM   2773  H   PHE A 178      23.401   7.059  10.455  1.00 13.03           H
ATOM   2774  HA  PHE A 178      22.118   7.365   8.252  1.00 12.41           H
ATOM   2775  HB2 PHE A 178      23.250   9.118   9.290  1.00 11.94           H
ATOM   2776  HB3 PHE A 178      24.634   8.484   8.815  1.00 11.94           H
ATOM   2777  HD1 PHE A 178      21.791  10.176   7.654  1.00 15.42           H
ATOM   2778  HD2 PHE A 178      25.416   8.874   6.598  1.00 15.64           H
ATOM   2779  HE1 PHE A 178      21.663  11.398   5.727  1.00 15.63           H
ATOM   2780  HE2 PHE A 178      25.290  10.101   4.661  1.00 16.01           H
ATOM   2781  HZ  PHE A 178      23.391  11.374   4.226  1.00 15.18           H
ATOM   2782  N   CYS A 179      24.767   5.630   7.873  1.00 13.99           N
ATOM   2783  CA  CYS A 179      25.475   4.783   6.930  1.00 13.21           C
ATOM   2784  C   CYS A 179      24.848   3.406   6.786  1.00 15.42           C
ATOM   2785  O   CYS A 179      25.373   2.584   6.037  1.00 14.95           O
ATOM   2786  CB  CYS A 179      26.952   4.669   7.341  1.00 13.69           C
ATOM   2787  SG  CYS A 179      27.843   6.259   7.215  1.00 14.60           S
ATOM   2788  H   CYS A 179      25.078   5.613   8.677  1.00 16.79           H
ATOM   2789  HA  CYS A 179      25.463   5.209   6.058  1.00 15.85           H
ATOM   2790  HB2 CYS A 179      27.001   4.361   8.262  1.00 16.44           H
ATOM   2791  HB3 CYS A 179      27.398   4.033   6.760  1.00 16.44           H
ATOM   2792  HG  CYS A 179      27.289   7.066   7.906  1.00 17.52           H
ATOM   2793  N   GLY A 180      23.750   3.130   7.467  1.00 13.08           N
ATOM   2794  CA  GLY A 180      23.071   1.857   7.309  1.00 12.13           C
ATOM   2795  C   GLY A 180      23.396   0.834   8.365  1.00 18.85           C
ATOM   2796  O   GLY A 180      22.794  -0.245   8.379  1.00 15.34           O
ATOM   2797  H   GLY A 180      23.375   3.662   8.031  1.00 15.70           H
ATOM   2798  HA2 GLY A 180      22.113   1.987   7.329  1.00 14.56           H
ATOM   2799  HA3 GLY A 180      23.311   1.481   6.447  1.00 14.56           H
ATOM   2800  N   PHE A 181      24.321   1.128   9.256  1.00 14.08           N
ATOM   2801  CA  PHE A 181      24.581   0.207  10.340  1.00 15.13           C
ATOM   2802  C   PHE A 181      23.321  -0.053  11.148  1.00 19.55           C
ATOM   2803  O   PHE A 181      22.542   0.863  11.450  1.00 17.78           O
ATOM   2804  CB  PHE A 181      25.639   0.773  11.286  1.00 15.09           C
ATOM   2805  CG  PHE A 181      27.056   0.684  10.794  1.00 15.55           C
ATOM   2806  CD1 PHE A 181      27.742  -0.516  10.853  1.00 13.61           C
ATOM   2807  CD2 PHE A 181      27.730   1.811  10.355  1.00 16.02           C
ATOM   2808  CE1 PHE A 181      29.040  -0.595  10.461  1.00 16.95           C
ATOM   2809  CE2 PHE A 181      29.056   1.718   9.953  1.00 16.99           C
ATOM   2810  CZ  PHE A 181      29.699   0.503  10.011  1.00 16.55           C
ATOM   2811  H   PHE A 181      24.804   1.842   9.255  1.00 16.91           H
ATOM   2812  HA  PHE A 181      24.892  -0.639   9.981  1.00 18.16           H
ATOM   2813  HB2 PHE A 181      25.445   1.716  11.413  1.00 18.11           H
ATOM   2814  HB3 PHE A 181      25.582   0.311  12.138  1.00 18.11           H
ATOM   2815  HD1 PHE A 181      27.305  -1.277  11.163  1.00 16.33           H
ATOM   2816  HD2 PHE A 181      27.293   2.633  10.324  1.00 19.23           H
ATOM   2817  HE1 PHE A 181      29.476  -1.419  10.493  1.00 20.35           H
ATOM   2818  HE2 PHE A 181      29.508   2.466   9.645  1.00 20.39           H
ATOM   2819  HZ  PHE A 181      30.588   0.430   9.734  1.00 19.87           H
ATOM   2820  N   LYS A 182      23.148  -1.308  11.525  1.00 17.18           N
ATOM   2821  CA  LYS A 182      22.321  -1.656  12.659  1.00 18.05           C
ATOM   2822  C   LYS A 182      23.135  -1.398  13.914  1.00 17.71           C
ATOM   2823  O   LYS A 182      24.272  -1.857  14.029  1.00 15.45           O
ATOM   2824  CB  LYS A 182      21.889  -3.124  12.583  1.00 22.61           C
ATOM   2825  CG  LYS A 182      20.848  -3.461  11.514  1.00 31.43           C
ATOM   2826  CD  LYS A 182      21.327  -3.190  10.093  1.00 33.66           C
ATOM   2827  CE  LYS A 182      20.220  -3.526   9.075  1.00 41.48           C
ATOM   2828  NZ  LYS A 182      20.545  -3.050   7.703  1.00 42.00           N
ATOM   2829  H   LYS A 182      23.506  -1.981  11.128  1.00 20.62           H
ATOM   2830  HA  LYS A 182      21.531  -1.091  12.677  1.00 21.67           H
ATOM   2831  HB2 LYS A 182      21.527  -3.385  13.438  1.00 27.14           H
ATOM   2832  HB3 LYS A 182      22.674  -3.662  12.383  1.00 27.14           H
ATOM   2833  HG2 LYS A 182      20.044  -2.941  11.668  1.00 37.73           H
ATOM   2834  HG3 LYS A 182      20.649  -4.411  11.569  1.00 37.73           H
ATOM   2835  HD2 LYS A 182      22.109  -3.735   9.897  1.00 40.39           H
ATOM   2836  HD3 LYS A 182      21.539  -2.248   9.997  1.00 40.39           H
ATOM   2837  HE2 LYS A 182      19.396  -3.095   9.352  1.00 49.79           H
ATOM   2838  HE3 LYS A 182      20.101  -4.488   9.037  1.00 49.79           H
ATOM   2839  HZ1 LYS A 182      20.711  -2.176   7.700  1.00 50.41           H
ATOM   2840  HZ2 LYS A 182      19.878  -3.230   7.143  1.00 50.41           H
ATOM   2841  N   VAL A 183      22.571  -0.649  14.846  1.00 14.70           N
ATOM   2842  CA  VAL A 183      23.298  -0.177  16.011  1.00 13.59           C
ATOM   2843  C   VAL A 183      22.949  -1.056  17.198  1.00 18.69           C
ATOM   2844  O   VAL A 183      21.809  -1.060  17.674  1.00 16.71           O
ATOM   2845  CB  VAL A 183      22.984   1.293  16.287  1.00 15.13           C
ATOM   2846  CG1 VAL A 183      23.774   1.777  17.470  1.00 14.22           C
ATOM   2847  CG2 VAL A 183      23.316   2.081  15.056  1.00 18.48           C
ATOM   2848  H   VAL A 183      21.749  -0.396  14.823  1.00 17.64           H
ATOM   2849  HA  VAL A 183      24.252  -0.250  15.846  1.00 16.31           H
ATOM   2850  HB  VAL A 183      22.040   1.399  16.478  1.00 18.16           H
ATOM   2851 HG11 VAL A 183      23.584   2.718  17.609  1.00 17.07           H
ATOM   2852 HG12 VAL A 183      23.524   1.275  18.263  1.00 17.07           H
ATOM   2853 HG13 VAL A 183      24.719   1.650  17.292  1.00 17.07           H
ATOM   2854 HG21 VAL A 183      23.155   3.020  15.241  1.00 22.18           H
ATOM   2855 HG22 VAL A 183      24.246   1.935  14.833  1.00 22.18           H
ATOM   2856 HG23 VAL A 183      22.752   1.788  14.323  1.00 22.18           H
ATOM   2857  N   LEU A 184      23.917  -1.815  17.676  1.00 11.53           N
ATOM   2858  CA  LEU A 184      23.756  -2.537  18.918  1.00  9.98           C
ATOM   2859  C   LEU A 184      23.837  -1.584  20.110  1.00 14.03           C
ATOM   2860  O   LEU A 184      24.394  -0.484  20.033  1.00 13.19           O
ATOM   2861  CB  LEU A 184      24.816  -3.642  19.067  1.00 12.92           C
ATOM   2862  CG  LEU A 184      24.851  -4.691  17.953  1.00 12.84           C
ATOM   2863  CD1 LEU A 184      25.934  -5.736  18.244  1.00 16.03           C
ATOM   2864  CD2 LEU A 184      23.480  -5.375  17.782  1.00 15.26           C
ATOM   2865  H   LEU A 184      24.677  -1.932  17.292  1.00 13.84           H
ATOM   2866  HA  LEU A 184      22.883  -2.958  18.923  1.00 11.98           H
ATOM   2867  HB2 LEU A 184      25.693  -3.229  19.109  1.00 15.50           H
ATOM   2868  HB3 LEU A 184      24.643  -4.106  19.900  1.00 15.50           H
ATOM   2869  HG  LEU A 184      25.068  -4.262  17.110  1.00 15.42           H
ATOM   2870 HD11 LEU A 184      25.946  -6.381  17.521  1.00 19.24           H
ATOM   2871 HD12 LEU A 184      26.794  -5.290  18.305  1.00 19.24           H
ATOM   2872 HD13 LEU A 184      25.730  -6.179  19.084  1.00 19.24           H
ATOM   2873 HD21 LEU A 184      23.553  -6.060  17.102  1.00 18.32           H
ATOM   2874 HD22 LEU A 184      23.226  -5.782  18.626  1.00 18.32           H
ATOM   2875 HD23 LEU A 184      22.820  -4.716  17.515  1.00 18.32           H
ATOM   2876  N   ALA A 185      23.270  -2.018  21.217  1.00 13.03           N
ATOM   2877  CA  ALA A 185      23.200  -1.194  22.400  1.00 14.16           C
ATOM   2878  C   ALA A 185      24.609  -0.774  22.808  1.00 15.01           C
ATOM   2879  O   ALA A 185      25.546  -1.581  22.746  1.00 14.24           O
ATOM   2880  CB  ALA A 185      22.517  -1.947  23.542  1.00 17.94           C
ATOM   2881  H   ALA A 185      22.916  -2.799  21.313  1.00 15.64           H
ATOM   2882  HA  ALA A 185      22.670  -0.406  22.197  1.00 16.99           H
ATOM   2883  HB1 ALA A 185      22.506  -1.383  24.330  1.00 21.54           H
ATOM   2884  HB2 ALA A 185      21.609  -2.157  23.272  1.00 21.54           H
ATOM   2885  HB3 ALA A 185      23.009  -2.763  23.717  1.00 21.54           H
ATOM   2886  N   PRO A 186      24.815   0.466  23.216  1.00 13.79           N
ATOM   2887  CA  PRO A 186      26.162   0.855  23.622  1.00 10.55           C
ATOM   2888  C   PRO A 186      26.611   0.129  24.871  1.00 15.72           C
ATOM   2889  O   PRO A 186      25.811  -0.311  25.701  1.00 16.73           O
ATOM   2890  CB  PRO A 186      26.033   2.358  23.868  1.00 12.37           C
ATOM   2891  CG  PRO A 186      24.595   2.500  24.289  1.00 14.50           C
ATOM   2892  CD  PRO A 186      23.853   1.569  23.387  1.00 13.41           C
ATOM   2893  HA  PRO A 186      26.787   0.692  22.898  1.00 12.66           H
ATOM   2894  HB2 PRO A 186      26.639   2.634  24.572  1.00 14.85           H
ATOM   2895  HB3 PRO A 186      26.202   2.831  23.040  1.00 14.85           H
ATOM   2896  HG2 PRO A 186      24.497   2.234  25.217  1.00 17.40           H
ATOM   2897  HG3 PRO A 186      24.302   3.412  24.153  1.00 17.40           H
ATOM   2898  HD2 PRO A 186      23.043   1.253  23.817  1.00 16.09           H
ATOM   2899  HD3 PRO A 186      23.665   1.991  22.533  1.00 16.09           H
ATOM   2900  N   GLN A 187      27.920  -0.026  24.975  1.00 12.20           N
ATOM   2901  CA  GLN A 187      28.565  -0.471  26.194  1.00 11.70           C
ATOM   2902  C   GLN A 187      29.172   0.759  26.832  1.00 15.44           C
ATOM   2903  O   GLN A 187      30.083   1.352  26.264  1.00 12.99           O
ATOM   2904  CB  GLN A 187      29.638  -1.519  25.912  1.00 10.73           C
ATOM   2905  CG  GLN A 187      30.205  -2.157  27.168  1.00 12.48           C
ATOM   2906  CD  GLN A 187      29.229  -3.146  27.779  1.00 12.84           C
ATOM   2907  OE1 GLN A 187      28.253  -3.532  27.146  1.00 15.26           O
ATOM   2908  NE2 GLN A 187      29.515  -3.573  28.991  1.00 18.67           N
ATOM   2909  H   GLN A 187      28.469   0.120  24.327  1.00 14.64           H
ATOM   2910  HA  GLN A 187      27.916  -0.851  26.810  1.00 14.04           H
ATOM   2911  HB2 GLN A 187      29.255  -2.223  25.366  1.00 12.88           H
ATOM   2912  HB3 GLN A 187      30.369  -1.102  25.430  1.00 12.88           H
ATOM   2913  HG2 GLN A 187      31.017  -2.635  26.944  1.00 14.98           H
ATOM   2914  HG3 GLN A 187      30.397  -1.461  27.815  1.00 14.98           H
ATOM   2915 HE21 GLN A 187      30.227  -3.300  29.390  1.00 22.41           H
ATOM   2916 HE22 GLN A 187      28.996  -4.133  29.384  1.00 22.41           H
ATOM   2917  N   ILE A 188      28.655   1.175  27.982  1.00 13.26           N
ATOM   2918  CA  ILE A 188      29.167   2.348  28.667  1.00 12.12           C
ATOM   2919  C   ILE A 188      29.751   1.910  29.991  1.00 13.22           C
ATOM   2920  O   ILE A 188      29.030   1.400  30.865  1.00 16.61           O
ATOM   2921  CB  ILE A 188      28.093   3.428  28.853  1.00 15.47           C
ATOM   2922  CG1 ILE A 188      27.481   3.787  27.506  1.00 13.92           C
ATOM   2923  CG2 ILE A 188      28.717   4.661  29.485  1.00 18.05           C
ATOM   2924  CD1 ILE A 188      26.359   4.789  27.575  1.00 21.86           C
ATOM   2925  H   ILE A 188      27.989   0.797  28.375  1.00 15.92           H
ATOM   2926  HA  ILE A 188      29.889   2.742  28.150  1.00 14.55           H
ATOM   2927  HB  ILE A 188      27.394   3.088  29.436  1.00 18.57           H
ATOM   2928 HG12 ILE A 188      28.174   4.168  26.947  1.00 16.71           H
ATOM   2929 HG13 ILE A 188      27.130   2.986  27.088  1.00 16.71           H
ATOM   2930 HG21 ILE A 188      28.034   5.337  29.611  1.00 21.66           H
ATOM   2931 HG22 ILE A 188      29.100   4.417  30.343  1.00 21.66           H
ATOM   2932 HG23 ILE A 188      29.414   5.002  28.900  1.00 21.66           H
ATOM   2933 HD11 ILE A 188      26.009   4.932  26.682  1.00 26.23           H
ATOM   2934 HD12 ILE A 188      25.663   4.443  28.155  1.00 26.23           H
ATOM   2935 HD13 ILE A 188      26.703   5.625  27.927  1.00 26.23           H
ATOM   2936  N   SER A 189      31.054   2.076  30.130  1.00 13.08           N
ATOM   2937  CA  SER A 189      31.780   1.774  31.360  1.00 14.12           C
ATOM   2938  C   SER A 189      32.025   3.106  32.065  1.00 16.50           C
ATOM   2939  O   SER A 189      32.964   3.836  31.730  1.00 14.68           O
ATOM   2940  CB  SER A 189      33.075   1.034  31.073  1.00 14.09           C
ATOM   2941  OG  SER A 189      32.807  -0.147  30.316  1.00 16.00           O
ATOM   2942  H   SER A 189      31.560   2.390  29.509  1.00 15.71           H
ATOM   2943  HA  SER A 189      31.232   1.206  31.927  1.00 16.95           H
ATOM   2944  HB2 SER A 189      33.668   1.611  30.565  1.00 16.92           H
ATOM   2945  HB3 SER A 189      33.494   0.780  31.910  1.00 16.92           H
ATOM   2946  HG  SER A 189      32.416   0.044  29.597  1.00 19.20           H
ATOM   2947  N   PHE A 190      31.146   3.434  33.013  1.00 15.73           N
ATOM   2948  CA  PHE A 190      31.182   4.732  33.678  1.00 13.71           C
ATOM   2949  C   PHE A 190      32.321   4.823  34.677  1.00 15.58           C
ATOM   2950  O   PHE A 190      32.477   3.955  35.544  1.00 15.96           O
ATOM   2951  CB  PHE A 190      29.873   5.009  34.418  1.00 13.89           C
ATOM   2952  CG  PHE A 190      28.698   5.257  33.529  1.00 15.80           C
ATOM   2953  CD1 PHE A 190      28.535   6.480  32.924  1.00 13.04           C
ATOM   2954  CD2 PHE A 190      27.735   4.274  33.314  1.00 16.63           C
ATOM   2955  CE1 PHE A 190      27.468   6.722  32.136  1.00 12.57           C
ATOM   2956  CE2 PHE A 190      26.665   4.511  32.524  1.00 17.26           C
ATOM   2957  CZ  PHE A 190      26.516   5.736  31.925  1.00 19.22           C
ATOM   2958  H   PHE A 190      30.495   2.939  33.259  1.00 18.88           H
ATOM   2959  HA  PHE A 190      31.308   5.440  33.017  1.00 16.45           H
ATOM   2960  HB2 PHE A 190      29.669   4.243  34.977  1.00 16.67           H
ATOM   2961  HB3 PHE A 190      29.989   5.793  34.974  1.00 16.67           H
ATOM   2962  HD1 PHE A 190      29.166   7.147  33.060  1.00 15.65           H
ATOM   2963  HD2 PHE A 190      27.827   3.441  33.719  1.00 19.97           H
ATOM   2964  HE1 PHE A 190      27.372   7.550  31.728  1.00 15.09           H
ATOM   2965  HE2 PHE A 190      26.029   3.849  32.381  1.00 20.72           H
ATOM   2966  HZ  PHE A 190      25.787   5.905  31.376  1.00 23.07           H
ATOM   2967  N   ALA A 191      33.086   5.909  34.579  1.00 14.84           N
ATOM   2968  CA  ALA A 191      34.013   6.352  35.613  1.00 14.12           C
ATOM   2969  C   ALA A 191      34.918   5.252  36.167  1.00 17.65           C
ATOM   2970  O   ALA A 191      34.996   5.062  37.386  1.00 18.16           O
ATOM   2971  CB  ALA A 191      33.247   7.024  36.745  1.00 16.95           C
ATOM   2972  H   ALA A 191      33.064   6.438  33.905  1.00 17.81           H
ATOM   2973  HA  ALA A 191      34.603   7.015  35.217  1.00 16.95           H
ATOM   2974  HB1 ALA A 191      33.898   7.260  37.427  1.00 20.35           H
ATOM   2975  HB2 ALA A 191      32.821   7.823  36.402  1.00 20.35           H
ATOM   2976  HB3 ALA A 191      32.583   6.417  37.113  1.00 20.35           H
ATOM   2977  N   PRO A 192      35.635   4.540  35.310  1.00 15.04           N
ATOM   2978  CA  PRO A 192      36.584   3.552  35.834  1.00 16.94           C
ATOM   2979  C   PRO A 192      37.649   4.166  36.740  1.00 19.82           C
ATOM   2980  O   PRO A 192      38.131   3.476  37.651  1.00 20.69           O
ATOM   2981  CB  PRO A 192      37.182   2.942  34.558  1.00 15.00           C
ATOM   2982  CG  PRO A 192      37.058   4.048  33.546  1.00 13.49           C
ATOM   2983  CD  PRO A 192      35.726   4.669  33.847  1.00 16.47           C
ATOM   2984  HA  PRO A 192      36.100   2.863  36.317  1.00 20.34           H
ATOM   2985  HB2 PRO A 192      38.106   2.700  34.704  1.00 18.01           H
ATOM   2986  HB3 PRO A 192      36.646   2.180  34.289  1.00 18.01           H
ATOM   2987  HG2 PRO A 192      37.786   4.676  33.681  1.00 16.19           H
ATOM   2988  HG3 PRO A 192      37.075   3.671  32.653  1.00 16.19           H
ATOM   2989  HD2 PRO A 192      35.723   5.604  33.594  1.00 19.77           H
ATOM   2990  HD3 PRO A 192      35.015   4.178  33.407  1.00 19.77           H
ATOM   2991  N   GLU A 193      38.016   5.450  36.556  1.00 18.55           N
ATOM   2992  CA  GLU A 193      39.064   6.041  37.390  1.00 19.66           C
ATOM   2993  C   GLU A 193      38.582   6.229  38.831  1.00 23.98           C
ATOM   2994  O   GLU A 193      39.387   6.186  39.766  1.00 29.67           O
ATOM   2995  CB  GLU A 193      39.536   7.377  36.789  1.00 18.81           C
ATOM   2996  CG  GLU A 193      40.346   7.217  35.454  1.00 26.80           C
ATOM   2997  CD  GLU A 193      40.498   8.504  34.620  1.00 30.69           C
ATOM   2998  OE1 GLU A 193      39.470   9.067  34.159  1.00 18.31           O
ATOM   2999  OE2 GLU A 193      41.656   8.942  34.409  1.00 39.04           O1-
ATOM   3000  H   GLU A 193      37.678   5.983  35.970  1.00 22.27           H
ATOM   3001  HA  GLU A 193      39.824   5.439  37.406  1.00 23.60           H
ATOM   3002  HB2 GLU A 193      38.757   7.925  36.607  1.00 22.58           H
ATOM   3003  HB3 GLU A 193      40.112   7.826  37.426  1.00 22.58           H
ATOM   3004  HG2 GLU A 193      41.235   6.892  35.662  1.00 32.17           H
ATOM   3005  HG3 GLU A 193      39.886   6.569  34.896  1.00 32.17           H
ATOM   3006  N   ILE A 194      37.280   6.429  39.024  1.00 20.19           N
ATOM   3007  CA  ILE A 194      36.715   6.585  40.360  1.00 30.34           C
ATOM   3008  C   ILE A 194      36.400   5.223  40.969  1.00 33.93           C
ATOM   3009  O   ILE A 194      36.649   4.988  42.158  1.00 28.30           O
ATOM   3010  CB  ILE A 194      35.463   7.483  40.288  1.00 31.13           C
ATOM   3011  CG1 ILE A 194      35.841   8.891  39.827  1.00 29.13           C
ATOM   3012  CG2 ILE A 194      34.754   7.549  41.642  1.00 39.34           C
ATOM   3013  CD1 ILE A 194      34.654   9.835  39.652  1.00 30.40           C
ATOM   3014  H   ILE A 194      36.698   6.487  38.394  1.00 24.23           H
ATOM   3015  HA  ILE A 194      37.367   7.030  40.930  1.00 36.41           H
ATOM   3016  HB  ILE A 194      34.847   7.107  39.639  1.00 37.36           H
ATOM   3017 HG12 ILE A 194      36.444   9.286  40.476  1.00 34.96           H
ATOM   3018 HG13 ILE A 194      36.291   8.826  38.972  1.00 34.96           H
ATOM   3019 HG21 ILE A 194      33.955   8.094  41.565  1.00 47.21           H
ATOM   3020 HG22 ILE A 194      34.507   6.656  41.925  1.00 47.21           H
ATOM   3021 HG23 ILE A 194      35.362   7.946  42.286  1.00 47.21           H
ATOM   3022 HD11 ILE A 194      34.976  10.676  39.288  1.00 36.49           H
ATOM   3023 HD12 ILE A 194      34.014   9.437  39.041  1.00 36.49           H
ATOM   3024 HD13 ILE A 194      34.236   9.989  40.513  1.00 36.49           H
ATOM   3025  N   ALA A 195      35.831   4.319  40.166  1.00 27.77           N
ATOM   3026  CA  ALA A 195      35.434   2.990  40.613  1.00 23.94           C
ATOM   3027  C   ALA A 195      36.574   2.247  41.285  1.00 24.67           C
ATOM   3028  O   ALA A 195      37.745   2.533  41.034  1.00 23.80           O
ATOM   3029  CB  ALA A 195      34.918   2.179  39.424  1.00 25.74           C
ATOM   3030  H   ALA A 195      35.652   4.464  39.337  1.00 33.33           H
ATOM   3031  HA  ALA A 195      34.715   3.077  41.258  1.00 28.74           H
ATOM   3032  HB1 ALA A 195      34.642   1.307  39.731  1.00 30.90           H
ATOM   3033  HB2 ALA A 195      34.163   2.645  39.038  1.00 30.90           H
ATOM   3034  HB3 ALA A 195      35.627   2.093  38.769  1.00 30.90           H
ATOM   3035  N   SER A 196      36.247   1.276  42.135  1.00 24.24           N
ATOM   3036  CA  SER A 196      37.282   0.483  42.781  1.00 31.92           C
ATOM   3037  C   SER A 196      37.753  -0.644  41.864  1.00 27.33           C
ATOM   3038  O   SER A 196      37.158  -0.920  40.826  1.00 21.22           O
ATOM   3039  CB  SER A 196      36.757  -0.118  44.074  1.00 35.73           C
ATOM   3040  OG  SER A 196      35.676  -0.986  43.777  1.00 27.99           O
ATOM   3041  H   SER A 196      35.441   1.057  42.345  1.00 29.10           H
ATOM   3042  HA  SER A 196      38.041   1.050  42.986  1.00 38.30           H
ATOM   3043  HB2 SER A 196      37.471  -0.622  44.498  1.00 42.89           H
ATOM   3044  HB3 SER A 196      36.453   0.596  44.658  1.00 42.89           H
ATOM   3045  HG  SER A 196      35.276  -1.183  44.487  1.00 33.59           H
ATOM   3046  N   GLU A 197      38.823  -1.327  42.281  1.00 31.67           N
ATOM   3047  CA  GLU A 197      39.314  -2.472  41.518  1.00 35.05           C
ATOM   3048  C   GLU A 197      38.206  -3.487  41.287  1.00 32.30           C
ATOM   3049  O   GLU A 197      38.022  -3.978  40.169  1.00 29.59           O
ATOM   3050  CB  GLU A 197      40.484  -3.139  42.241  1.00 38.74           C
ATOM   3051  CG  GLU A 197      41.740  -2.305  42.253  1.00 49.61           C
ATOM   3052  CD  GLU A 197      42.227  -1.985  40.842  1.00 53.79           C
ATOM   3053  OE1 GLU A 197      42.477  -2.939  40.065  1.00 52.95           O
ATOM   3054  OE2 GLU A 197      42.329  -0.782  40.501  1.00 56.46           O1-
ATOM   3055  H   GLU A 197      39.270  -1.152  42.994  1.00 38.01           H
ATOM   3056  HA  GLU A 197      39.622  -2.167  40.651  1.00 42.07           H
ATOM   3057  HB2 GLU A 197      40.226  -3.323  43.159  1.00 46.50           H
ATOM   3058  HB3 GLU A 197      40.693  -3.971  41.790  1.00 46.50           H
ATOM   3059  HG2 GLU A 197      41.556  -1.472  42.716  1.00 59.54           H
ATOM   3060  HG3 GLU A 197      42.439  -2.793  42.718  1.00 59.54           H
ATOM   3061  N   GLU A 198      37.463  -3.816  42.343  1.00 37.28           N
ATOM   3062  CA  GLU A 198      36.356  -4.757  42.210  1.00 38.66           C
ATOM   3063  C   GLU A 198      35.364  -4.281  41.157  1.00 28.62           C
ATOM   3064  O   GLU A 198      34.906  -5.070  40.324  1.00 28.19           O
ATOM   3065  CB  GLU A 198      35.658  -4.951  43.562  1.00 39.87           C
ATOM   3066  CG  GLU A 198      36.568  -5.456  44.693  1.00 48.39           C
ATOM   3067  CD  GLU A 198      37.434  -4.349  45.302  1.00 53.34           C
ATOM   3068  OE1 GLU A 198      36.866  -3.408  45.904  1.00 46.19           O
ATOM   3069  OE2 GLU A 198      38.679  -4.406  45.161  1.00 58.36           O1-
ATOM   3070  H   GLU A 198      37.574  -3.498  43.130  1.00 44.75           H
ATOM   3071  HA  GLU A 198      36.708  -5.618  41.929  1.00 46.40           H
ATOM   3072  HB2 GLU A 198      35.282  -4.103  43.845  1.00 47.85           H
ATOM   3073  HB3 GLU A 198      34.946  -5.600  43.452  1.00 47.85           H
ATOM   3074  HG2 GLU A 198      36.008  -5.808  45.404  1.00 58.07           H
ATOM   3075  HG3 GLU A 198      37.148  -6.156  44.357  1.00 58.07           H
ATOM   3076  N   GLU A 199      35.049  -2.984  41.151  1.00 25.11           N
ATOM   3077  CA  GLU A 199      34.074  -2.467  40.195  1.00 23.48           C
ATOM   3078  C   GLU A 199      34.647  -2.461  38.786  1.00 22.01           C
ATOM   3079  O   GLU A 199      33.943  -2.782  37.815  1.00 19.11           O
ATOM   3080  CB  GLU A 199      33.646  -1.068  40.614  1.00 25.12           C
ATOM   3081  CG  GLU A 199      32.951  -1.055  41.962  1.00 37.25           C
ATOM   3082  CD  GLU A 199      32.650   0.332  42.469  1.00 36.73           C
ATOM   3083  OE1 GLU A 199      33.579   1.158  42.520  1.00 34.73           O
ATOM   3084  OE2 GLU A 199      31.480   0.589  42.825  1.00 44.71           O1-
ATOM   3085  H   GLU A 199      35.386  -2.393  41.676  1.00 30.13           H
ATOM   3086  HA  GLU A 199      33.288  -3.036  40.199  1.00 28.19           H
ATOM   3087  HB2 GLU A 199      34.444  -0.526  40.688  1.00 30.15           H
ATOM   3088  HB3 GLU A 199      33.047  -0.705  39.944  1.00 30.15           H
ATOM   3089  HG2 GLU A 199      32.114  -1.537  41.891  1.00 44.71           H
ATOM   3090  HG3 GLU A 199      33.530  -1.482  42.613  1.00 44.71           H
ATOM   3091  N   ARG A 200      35.929  -2.127  38.664  1.00 21.43           N
ATOM   3092  CA  ARG A 200      36.590  -2.163  37.365  1.00 21.49           C
ATOM   3093  C   ARG A 200      36.573  -3.573  36.807  1.00 21.25           C
ATOM   3094  O   ARG A 200      36.210  -3.788  35.645  1.00 18.57           O
ATOM   3095  CB  ARG A 200      38.031  -1.660  37.487  1.00 18.32           C
ATOM   3096  CG  ARG A 200      38.170  -0.188  37.890  1.00 27.42           C
ATOM   3097  CD  ARG A 200      39.627   0.166  38.137  1.00 19.75           C
ATOM   3098  NE  ARG A 200      39.745   1.478  38.764  1.00 36.93           N
ATOM   3099  CZ  ARG A 200      40.863   1.948  39.299  1.00 35.37           C
ATOM   3100  NH1 ARG A 200      41.960   1.198  39.297  1.00 37.53           N
ATOM   3101  NH2 ARG A 200      40.883   3.166  39.836  1.00 37.26           N1+
ATOM   3102  H   ARG A 200      36.438  -1.891  39.317  1.00 25.72           H
ATOM   3103  HA  ARG A 200      36.117  -1.583  36.746  1.00 25.80           H
ATOM   3104  HB2 ARG A 200      38.496  -2.187  38.155  1.00 21.99           H
ATOM   3105  HB3 ARG A 200      38.476  -1.763  36.632  1.00 21.99           H
ATOM   3106  HG2 ARG A 200      37.835   0.383  37.182  1.00 32.91           H
ATOM   3107  HG3 ARG A 200      37.676  -0.031  38.710  1.00 32.91           H
ATOM   3108  HD2 ARG A 200      40.031  -0.492  38.725  1.00 23.71           H
ATOM   3109  HD3 ARG A 200      40.099   0.192  37.292  1.00 23.71           H
ATOM   3110  HE  ARG A 200      39.017   1.906  38.928  1.00 44.32           H
ATOM   3111 HH11 ARG A 200      41.949   0.416  38.940  1.00 45.04           H
ATOM   3112 HH12 ARG A 200      42.689   1.502  39.638  1.00 45.04           H
ATOM   3113 HH21 ARG A 200      40.169   3.646  39.841  1.00 44.72           H
ATOM   3114 HH22 ARG A 200      41.609   3.470  40.187  1.00 44.72           H
ATOM   3115  N   LYS A 201      36.983  -4.548  37.625  1.00 20.18           N
ATOM   3116  CA  LYS A 201      36.979  -5.937  37.167  1.00 21.71           C
ATOM   3117  C   LYS A 201      35.583  -6.358  36.745  1.00 19.67           C
ATOM   3118  O   LYS A 201      35.415  -7.072  35.748  1.00 23.56           O
ATOM   3119  CB  LYS A 201      37.509  -6.863  38.262  1.00 24.65           C
ATOM   3120  CG  LYS A 201      38.978  -6.655  38.581  1.00 30.04           C
ATOM   3121  CD  LYS A 201      39.870  -6.952  37.394  1.00 35.75           C
ATOM   3122  CE  LYS A 201      41.327  -6.939  37.807  1.00 39.86           C
ATOM   3123  NZ  LYS A 201      41.578  -7.919  38.916  1.00 43.03           N1+
ATOM   3124  H   LYS A 201      37.262  -4.429  38.429  1.00 24.23           H
ATOM   3125  HA  LYS A 201      37.566  -6.025  36.402  1.00 26.06           H
ATOM   3126  HB2 LYS A 201      37.002  -6.714  39.077  1.00 29.58           H
ATOM   3127  HB3 LYS A 201      37.397  -7.781  37.975  1.00 29.58           H
ATOM   3128  HG2 LYS A 201      39.125  -5.732  38.841  1.00 36.06           H
ATOM   3129  HG3 LYS A 201      39.233  -7.251  39.304  1.00 36.06           H
ATOM   3130  HD2 LYS A 201      39.663  -7.837  37.055  1.00 42.90           H
ATOM   3131  HD3 LYS A 201      39.739  -6.283  36.706  1.00 42.90           H
ATOM   3132  HE2 LYS A 201      41.880  -7.182  37.048  1.00 47.84           H
ATOM   3133  HE3 LYS A 201      41.563  -6.052  38.123  1.00 47.84           H
ATOM   3134  HZ1 LYS A 201      42.322  -8.382  38.753  1.00 51.65           H
ATOM   3135  HZ2 LYS A 201      41.674  -7.487  39.690  1.00 51.65           H
ATOM   3136  HZ3 LYS A 201      40.897  -8.488  38.986  1.00 51.65           H
ATOM   3137  N   GLY A 202      34.569  -5.927  37.491  1.00 19.38           N
ATOM   3138  CA  GLY A 202      33.200  -6.226  37.105  1.00 23.40           C
ATOM   3139  C   GLY A 202      32.843  -5.650  35.750  1.00 25.53           C
ATOM   3140  O   GLY A 202      32.186  -6.304  34.936  1.00 20.60           O
ATOM   3141  H   GLY A 202      34.649  -5.464  38.213  1.00 23.26           H
ATOM   3142  HA2 GLY A 202      33.068  -7.185  37.082  1.00 28.09           H
ATOM   3143  HA3 GLY A 202      32.596  -5.846  37.763  1.00 28.09           H
ATOM   3144  N   MET A 203      33.263  -4.413  35.493  1.00 18.27           N
ATOM   3145  CA  MET A 203      32.944  -3.777  34.218  1.00 20.55           C
ATOM   3146  C   MET A 203      33.606  -4.498  33.052  1.00 15.02           C
ATOM   3147  O   MET A 203      32.995  -4.631  31.982  1.00 15.54           O
ATOM   3148  CB  MET A 203      33.377  -2.303  34.228  1.00 17.29           C
ATOM   3149  CG  MET A 203      32.612  -1.421  35.211  1.00 16.95           C
ATOM   3150  SD  MET A 203      32.640   0.364  34.853  1.00 22.75           S
ATOM   3151  CE  MET A 203      30.904   0.594  34.521  1.00 36.89           C
ATOM   3152  H   MET A 203      33.739  -3.934  36.029  1.00 21.93           H
ATOM   3153  HA  MET A 203      31.983  -3.804  34.089  1.00 24.67           H
ATOM   3154  HB2 MET A 203      34.319  -2.258  34.453  1.00 20.75           H
ATOM   3155  HB3 MET A 203      33.234  -1.944  33.340  1.00 20.75           H
ATOM   3156  HG2 MET A 203      31.682  -1.695  35.234  1.00 20.34           H
ATOM   3157  HG3 MET A 203      33.011  -1.543  36.085  1.00 20.34           H
ATOM   3158  HE1 MET A 203      30.729   1.529  34.396  1.00 44.27           H
ATOM   3159  HE2 MET A 203      30.669   0.097  33.723  1.00 44.27           H
ATOM   3160  HE3 MET A 203      30.397   0.275  35.278  1.00 44.27           H
ATOM   3161  N   VAL A 204      34.857  -4.933  33.222  1.00 17.06           N
ATOM   3162  CA  VAL A 204      35.534  -5.670  32.154  1.00 18.30           C
ATOM   3163  C   VAL A 204      34.860  -7.018  31.954  1.00 19.08           C
ATOM   3164  O   VAL A 204      34.627  -7.450  30.819  1.00 21.67           O
ATOM   3165  CB  VAL A 204      37.042  -5.838  32.435  1.00 20.06           C
ATOM   3166  CG1 VAL A 204      37.745  -4.484  32.568  1.00 21.24           C
ATOM   3167  CG2 VAL A 204      37.274  -6.661  33.672  1.00 31.89           C
ATOM   3168  H   VAL A 204      35.332  -4.811  33.929  1.00 20.48           H
ATOM   3169  HA  VAL A 204      35.444  -5.169  31.329  1.00 21.96           H
ATOM   3170  HB  VAL A 204      37.447  -6.313  31.691  1.00 24.07           H
ATOM   3171 HG11 VAL A 204      38.685  -4.628  32.759  1.00 25.49           H
ATOM   3172 HG12 VAL A 204      37.648  -3.994  31.738  1.00 25.49           H
ATOM   3173 HG13 VAL A 204      37.335  -3.988  33.294  1.00 25.49           H
ATOM   3174 HG21 VAL A 204      38.229  -6.743  33.822  1.00 38.27           H
ATOM   3175 HG22 VAL A 204      36.869  -6.188  34.409  1.00 38.27           H
ATOM   3176 HG23 VAL A 204      36.879  -7.542  33.569  1.00 38.27           H
ATOM   3177  N   ALA A 205      34.491  -7.678  33.055  1.00 19.25           N
ATOM   3178  CA  ALA A 205      33.819  -8.969  32.957  1.00 26.23           C
ATOM   3179  C   ALA A 205      32.455  -8.847  32.284  1.00 24.29           C
ATOM   3180  O   ALA A 205      32.071  -9.712  31.490  1.00 21.90           O
ATOM   3181  CB  ALA A 205      33.683  -9.579  34.351  1.00 29.73           C
ATOM   3182  H   ALA A 205      34.619  -7.403  33.860  1.00 23.10           H
ATOM   3183  HA  ALA A 205      34.367  -9.566  32.423  1.00 31.48           H
ATOM   3184  HB1 ALA A 205      33.247 -10.441  34.278  1.00 35.68           H
ATOM   3185  HB2 ALA A 205      34.566  -9.679  34.742  1.00 35.68           H
ATOM   3186  HB3 ALA A 205      33.147  -8.979  34.899  1.00 35.68           H
ATOM   3187  N   ALA A 206      31.699  -7.784  32.576  1.00 17.59           N
ATOM   3188  CA  ALA A 206      30.398  -7.635  31.932  1.00 18.25           C
ATOM   3189  C   ALA A 206      30.566  -7.501  30.427  1.00 15.26           C
ATOM   3190  O   ALA A 206      29.754  -8.011  29.650  1.00 18.20           O
ATOM   3191  CB  ALA A 206      29.636  -6.437  32.500  1.00 24.88           C
ATOM   3192  H   ALA A 206      31.907  -7.156  33.127  1.00 21.11           H
ATOM   3193  HA  ALA A 206      29.866  -8.430  32.105  1.00 21.91           H
ATOM   3194  HB1 ALA A 206      28.775  -6.371  32.053  1.00 29.86           H
ATOM   3195  HB2 ALA A 206      29.502  -6.568  33.451  1.00 29.86           H
ATOM   3196  HB3 ALA A 206      30.150  -5.624  32.346  1.00 29.86           H
ATOM   3197  N   TRP A 207      31.630  -6.825  30.004  1.00 18.34           N
ATOM   3198  CA  TRP A 207      31.928  -6.691  28.589  1.00 13.61           C
ATOM   3199  C   TRP A 207      32.282  -8.035  27.968  1.00 12.81           C
ATOM   3200  O   TRP A 207      31.729  -8.399  26.925  1.00 15.39           O
ATOM   3201  CB  TRP A 207      33.073  -5.680  28.432  1.00 11.79           C
ATOM   3202  CG  TRP A 207      33.584  -5.408  27.043  1.00 15.07           C
ATOM   3203  CD1 TRP A 207      34.895  -5.368  26.661  1.00 12.21           C
ATOM   3204  CD2 TRP A 207      32.820  -5.102  25.878  1.00 11.66           C
ATOM   3205  NE1 TRP A 207      34.991  -5.053  25.331  1.00 13.41           N
ATOM   3206  CE2 TRP A 207      33.738  -4.874  24.820  1.00 10.52           C
ATOM   3207  CE3 TRP A 207      31.454  -4.998  25.613  1.00 13.83           C
ATOM   3208  CZ2 TRP A 207      33.325  -4.566  23.532  1.00 12.81           C
ATOM   3209  CZ3 TRP A 207      31.052  -4.684  24.336  1.00 14.93           C
ATOM   3210  CH2 TRP A 207      31.986  -4.472  23.307  1.00 14.89           C
ATOM   3211  H   TRP A 207      32.200  -6.442  30.523  1.00 22.01           H
ATOM   3212  HA  TRP A 207      31.145  -6.348  28.129  1.00 16.34           H
ATOM   3213  HB2 TRP A 207      32.773  -4.837  28.803  1.00 14.15           H
ATOM   3214  HB3 TRP A 207      33.828  -5.999  28.950  1.00 14.15           H
ATOM   3215  HD1 TRP A 207      35.618  -5.513  27.227  1.00 14.66           H
ATOM   3216  HE1 TRP A 207      35.727  -4.973  24.890  1.00 16.10           H
ATOM   3217  HE3 TRP A 207      30.827  -5.128  26.288  1.00 16.60           H
ATOM   3218  HZ2 TRP A 207      33.940  -4.432  22.847  1.00 15.38           H
ATOM   3219  HZ3 TRP A 207      30.143  -4.607  24.153  1.00 17.92           H
ATOM   3220  HH2 TRP A 207      31.679  -4.264  22.456  1.00 17.87           H
ATOM   3221  N   SER A 208      33.201  -8.776  28.602  1.00 16.01           N
ATOM   3222  CA  SER A 208      33.568 -10.097  28.081  1.00 18.12           C
ATOM   3223  C   SER A 208      32.352 -11.012  28.018  1.00 17.80           C
ATOM   3224  O   SER A 208      32.119 -11.683  27.004  1.00 18.46           O
ATOM   3225  CB  SER A 208      34.661 -10.733  28.940  1.00 28.10           C
ATOM   3226  OG  SER A 208      34.190 -11.016  30.240  1.00 39.74           O
ATOM   3227  H   SER A 208      33.607  -8.549  29.325  1.00 19.22           H
ATOM   3228  HA  SER A 208      33.909  -9.993  27.177  1.00 21.75           H
ATOM   3229  HB2 SER A 208      34.952 -11.564  28.529  1.00 33.73           H
ATOM   3230  HB3 SER A 208      35.401 -10.127  29.022  1.00 33.73           H
ATOM   3231  HG  SER A 208      33.519 -10.541  30.410  1.00 47.69           H
ATOM   3232  N   GLN A 209      31.548 -11.022  29.080  1.00 20.97           N
ATOM   3233  CA  GLN A 209      30.359 -11.866  29.108  1.00 22.25           C
ATOM   3234  C   GLN A 209      29.346 -11.423  28.064  1.00 19.06           C
ATOM   3235  O   GLN A 209      28.751 -12.261  27.369  1.00 20.24           O
ATOM   3236  CB  GLN A 209      29.757 -11.845  30.513  1.00 28.06           C
ATOM   3237  CG  GLN A 209      30.704 -12.501  31.534  1.00 31.92           C
ATOM   3238  CD  GLN A 209      30.122 -12.662  32.930  1.00 42.85           C
ATOM   3239  OE1 GLN A 209      30.800 -12.382  33.923  1.00 34.79           O
ATOM   3240  NE2 GLN A 209      28.881 -13.166  33.016  1.00 47.02           N
ATOM   3241  H   GLN A 209      31.672 -10.555  29.792  1.00 25.17           H
ATOM   3242  HA  GLN A 209      30.616 -12.780  28.909  1.00 26.71           H
ATOM   3243  HB2 GLN A 209      29.610 -10.924  30.780  1.00 33.68           H
ATOM   3244  HB3 GLN A 209      28.916 -12.330  30.512  1.00 33.68           H
ATOM   3245  HG2 GLN A 209      30.927 -13.389  31.215  1.00 38.31           H
ATOM   3246  HG3 GLN A 209      31.512 -11.972  31.603  1.00 38.31           H
ATOM   3247 HE21 GLN A 209      28.479 -13.451  32.311  1.00 56.43           H
ATOM   3248 HE22 GLN A 209      28.486 -13.209  33.780  1.00 56.43           H
ATOM   3249  N   ARG A 210      29.146 -10.107  27.909  1.00 15.53           N
ATOM   3250  CA  ARG A 210      28.277  -9.651  26.836  1.00 14.50           C
ATOM   3251  C   ARG A 210      28.761 -10.185  25.492  1.00 15.51           C
ATOM   3252  O   ARG A 210      27.952 -10.575  24.636  1.00 14.84           O
ATOM   3253  CB  ARG A 210      28.208  -8.120  26.796  1.00 14.22           C
ATOM   3254  CG  ARG A 210      27.370  -7.634  25.626  1.00 15.45           C
ATOM   3255  CD  ARG A 210      27.277  -6.116  25.479  1.00 13.78           C
ATOM   3256  NE  ARG A 210      26.476  -5.777  24.305  1.00 14.16           N
ATOM   3257  CZ  ARG A 210      26.244  -4.541  23.879  1.00 15.02           C
ATOM   3258  NH1 ARG A 210      26.775  -3.517  24.526  1.00 14.98           N
ATOM   3259  NH2 ARG A 210      25.513  -4.336  22.797  1.00 13.41           N1+
ATOM   3260  H   ARG A 210      29.489  -9.487  28.399  1.00 18.64           H
ATOM   3261  HA  ARG A 210      27.379  -9.976  26.998  1.00 17.41           H
ATOM   3262  HB2 ARG A 210      27.803  -7.798  27.617  1.00 17.07           H
ATOM   3263  HB3 ARG A 210      29.106  -7.762  26.708  1.00 17.07           H
ATOM   3264  HG2 ARG A 210      27.750  -7.966  24.800  1.00 18.55           H
ATOM   3265  HG3 ARG A 210      26.465  -7.968  25.729  1.00 18.55           H
ATOM   3266  HD2 ARG A 210      26.851  -5.741  26.267  1.00 16.55           H
ATOM   3267  HD3 ARG A 210      28.171  -5.758  25.369  1.00 16.55           H
ATOM   3268  HE  ARG A 210      26.121  -6.422  23.859  1.00 16.99           H
ATOM   3269 HH11 ARG A 210      27.255  -3.648  25.230  1.00 17.98           H
ATOM   3270 HH12 ARG A 210      26.628  -2.715  24.250  1.00 17.98           H
ATOM   3271 HH21 ARG A 210      25.173  -5.001  22.370  1.00 16.10           H
ATOM   3272 HH22 ARG A 210      25.368  -3.535  22.519  1.00 16.10           H
ATOM   3273  N   LEU A 211      30.087 -10.166  25.277  1.00 16.03           N
ATOM   3274  CA  LEU A 211      30.622 -10.598  24.000  1.00 17.00           C
ATOM   3275  C   LEU A 211      30.307 -12.059  23.711  1.00 16.88           C
ATOM   3276  O   LEU A 211      30.260 -12.445  22.542  1.00 15.60           O
ATOM   3277  CB  LEU A 211      32.128 -10.341  23.926  1.00 14.09           C
ATOM   3278  CG  LEU A 211      32.434  -8.833  23.871  1.00 15.50           C
ATOM   3279  CD1 LEU A 211      33.908  -8.626  23.991  1.00 24.71           C
ATOM   3280  CD2 LEU A 211      31.935  -8.160  22.607  1.00 21.42           C
ATOM   3281  H   LEU A 211      30.680  -9.914  25.849  1.00 19.25           H
ATOM   3282  HA  LEU A 211      30.250 -10.052  23.324  1.00 20.41           H
ATOM   3283  HB2 LEU A 211      32.555 -10.722  24.709  1.00 16.91           H
ATOM   3284  HB3 LEU A 211      32.482 -10.743  23.118  1.00 16.91           H
ATOM   3285  HG  LEU A 211      32.010  -8.395  24.624  1.00 18.61           H
ATOM   3286 HD11 LEU A 211      34.106  -7.678  23.961  1.00 29.66           H
ATOM   3287 HD12 LEU A 211      34.220  -9.012  24.826  1.00 29.66           H
ATOM   3288 HD13 LEU A 211      34.330  -9.077  23.242  1.00 29.66           H
ATOM   3289 HD21 LEU A 211      32.252  -7.243  22.594  1.00 25.71           H
ATOM   3290 HD22 LEU A 211      32.275  -8.638  21.834  1.00 25.71           H
ATOM   3291 HD23 LEU A 211      30.971  -8.163  22.614  1.00 25.71           H
ATOM   3292  N   GLN A 212      30.072 -12.863  24.748  1.00 17.96           N
ATOM   3293  CA  GLN A 212      29.723 -14.267  24.546  1.00 17.90           C
ATOM   3294  C   GLN A 212      28.455 -14.432  23.726  1.00 22.49           C
ATOM   3295  O   GLN A 212      28.331 -15.401  22.961  1.00 24.01           O
ATOM   3296  CB  GLN A 212      29.569 -14.958  25.898  1.00 22.09           C
ATOM   3297  CG  GLN A 212      30.851 -14.972  26.690  1.00 23.67           C
ATOM   3298  CD  GLN A 212      30.710 -15.632  28.035  1.00 32.88           C
ATOM   3299  OE1 GLN A 212      29.661 -16.189  28.369  1.00 35.30           O
ATOM   3300  NE2 GLN A 212      31.771 -15.575  28.821  1.00 31.08           N
ATOM   3301  H   GLN A 212      30.103 -12.619  25.572  1.00 21.56           H
ATOM   3302  HA  GLN A 212      30.446 -14.702  24.067  1.00 21.48           H
ATOM   3303  HB2 GLN A 212      28.894 -14.496  26.420  1.00 26.52           H
ATOM   3304  HB3 GLN A 212      29.300 -15.878  25.750  1.00 26.52           H
ATOM   3305  HG2 GLN A 212      31.532 -15.450  26.191  1.00 28.41           H
ATOM   3306  HG3 GLN A 212      31.138 -14.057  26.842  1.00 28.41           H
ATOM   3307 HE21 GLN A 212      32.480 -15.166  28.554  1.00 37.31           H
ATOM   3308 HE22 GLN A 212      31.758 -15.952  29.594  1.00 37.31           H
ATOM   3309  N   THR A 213      27.499 -13.515  23.863  1.00 17.47           N
ATOM   3310  CA  THR A 213      26.217 -13.645  23.177  1.00 17.62           C
ATOM   3311  C   THR A 213      25.931 -12.490  22.212  1.00 18.38           C
ATOM   3312  O   THR A 213      24.774 -12.259  21.867  1.00 18.24           O
ATOM   3313  CB  THR A 213      25.093 -13.796  24.208  1.00 19.73           C
ATOM   3314  OG1 THR A 213      25.042 -12.671  25.084  1.00 18.66           O
ATOM   3315  CG2 THR A 213      25.314 -15.068  25.056  1.00 23.64           C
ATOM   3316  H   THR A 213      27.562 -12.810  24.353  1.00 20.97           H
ATOM   3317  HA  THR A 213      26.218 -14.461  22.653  1.00 21.15           H
ATOM   3318  HB  THR A 213      24.243 -13.877  23.748  1.00 23.68           H
ATOM   3319  HG1 THR A 213      24.796 -11.996  24.652  1.00 22.39           H
ATOM   3320 HG21 THR A 213      24.578 -15.186  25.678  1.00 28.38           H
ATOM   3321 HG22 THR A 213      25.374 -15.847  24.479  1.00 28.38           H
ATOM   3322 HG23 THR A 213      26.141 -14.991  25.561  1.00 28.38           H
ATOM   3323  N   ILE A 214      26.968 -11.798  21.709  1.00 16.60           N
ATOM   3324  CA  ILE A 214      26.742 -10.620  20.867  1.00 16.46           C
ATOM   3325  C   ILE A 214      25.991 -10.947  19.599  1.00 19.71           C
ATOM   3326  O   ILE A 214      25.294 -10.088  19.060  1.00 15.78           O
ATOM   3327  CB  ILE A 214      28.056  -9.916  20.485  1.00 20.64           C
ATOM   3328  CG1 ILE A 214      28.973 -10.872  19.707  1.00 20.94           C
ATOM   3329  CG2 ILE A 214      28.645  -9.379  21.689  1.00 31.74           C
ATOM   3330  CD1 ILE A 214      30.203 -10.246  19.176  1.00 35.36           C
ATOM   3331  H   ILE A 214      27.795 -11.991  21.845  1.00 19.92           H
ATOM   3332  HA  ILE A 214      26.208  -9.986  21.369  1.00 19.76           H
ATOM   3333  HB  ILE A 214      27.847  -9.162  19.907  1.00 24.77           H
ATOM   3334 HG12 ILE A 214      29.240 -11.600  20.290  1.00 25.14           H
ATOM   3335 HG13 ILE A 214      28.493 -11.223  18.941  1.00 25.14           H
ATOM   3336 HG21 ILE A 214      29.526  -9.039  21.488  1.00 38.09           H
ATOM   3337 HG22 ILE A 214      28.076  -8.669  22.031  1.00 38.09           H
ATOM   3338 HG23 ILE A 214      28.670 -10.110  22.317  1.00 38.09           H
ATOM   3339 HD11 ILE A 214      30.712 -10.921  18.699  1.00 42.44           H
ATOM   3340 HD12 ILE A 214      29.958  -9.527  18.572  1.00 42.44           H
ATOM   3341 HD13 ILE A 214      30.723  -9.898  19.917  1.00 42.44           H
ATOM   3342  N   TRP A 215      26.162 -12.147  19.060  1.00 19.02           N
ATOM   3343  CA  TRP A 215      25.517 -12.487  17.802  1.00 16.48           C
ATOM   3344  C   TRP A 215      24.047 -12.841  17.975  1.00 16.47           C
ATOM   3345  O   TRP A 215      23.352 -13.032  16.975  1.00 26.68           O
ATOM   3346  CB  TRP A 215      26.280 -13.639  17.138  1.00 17.16           C
ATOM   3347  CG  TRP A 215      27.745 -13.340  17.013  1.00 19.28           C
ATOM   3348  CD1 TRP A 215      28.764 -13.937  17.691  1.00 17.77           C
ATOM   3349  CD2 TRP A 215      28.348 -12.339  16.185  1.00 21.34           C
ATOM   3350  NE1 TRP A 215      29.974 -13.389  17.318  1.00 18.69           N
ATOM   3351  CE2 TRP A 215      29.742 -12.403  16.397  1.00 18.30           C
ATOM   3352  CE3 TRP A 215      27.850 -11.404  15.280  1.00 18.98           C
ATOM   3353  CZ2 TRP A 215      30.638 -11.557  15.732  1.00 19.18           C
ATOM   3354  CZ3 TRP A 215      28.746 -10.560  14.618  1.00 21.19           C
ATOM   3355  CH2 TRP A 215      30.115 -10.644  14.853  1.00 19.07           C
ATOM   3356  H   TRP A 215      26.637 -12.777  19.397  1.00 22.82           H
ATOM   3357  HA  TRP A 215      25.562 -11.726  17.203  1.00 19.78           H
ATOM   3358  HB2 TRP A 215      26.183 -14.438  17.681  1.00 20.59           H
ATOM   3359  HB3 TRP A 215      25.921 -13.792  16.250  1.00 20.59           H
ATOM   3360  HD1 TRP A 215      28.657 -14.631  18.302  1.00 21.33           H
ATOM   3361  HE1 TRP A 215      30.745 -13.623  17.624  1.00 22.43           H
ATOM   3362  HE3 TRP A 215      26.935 -11.341  15.119  1.00 22.78           H
ATOM   3363  HZ2 TRP A 215      31.555 -11.607  15.886  1.00 23.02           H
ATOM   3364  HZ3 TRP A 215      28.422  -9.934  14.012  1.00 25.44           H
ATOM   3365  HH2 TRP A 215      30.689 -10.074  14.395  1.00 22.89           H
ATOM   3366  N   LYS A 216      23.562 -12.906  19.208  1.00 19.58           N
ATOM   3367  CA  LYS A 216      22.153 -13.130  19.463  1.00 20.37           C
ATOM   3368  C   LYS A 216      21.405 -11.827  19.671  1.00 22.71           C
ATOM   3369  O   LYS A 216      20.180 -11.840  19.751  1.00 21.83           O
ATOM   3370  CB  LYS A 216      21.979 -14.041  20.688  1.00 24.72           C
ATOM   3371  CG  LYS A 216      22.419 -15.516  20.449  1.00 29.97           C
ATOM   3372  CD  LYS A 216      23.895 -15.675  20.065  1.00 37.81           C
ATOM   3373  CE  LYS A 216      24.292 -17.127  19.763  1.00 43.02           C
ATOM   3374  NZ  LYS A 216      25.750 -17.225  19.372  1.00 42.92           N1+
ATOM   3375  H   LYS A 216      24.033 -12.820  19.924  1.00 23.50           H
ATOM   3376  HA  LYS A 216      21.760 -13.577  18.696  1.00 24.44           H
ATOM   3377  HB2 LYS A 216      22.510 -13.686  21.417  1.00 29.67           H
ATOM   3378  HB3 LYS A 216      21.043 -14.047  20.940  1.00 29.67           H
ATOM   3379  HG2 LYS A 216      22.265 -16.027  21.258  1.00 35.98           H
ATOM   3380  HG3 LYS A 216      21.895 -15.881  19.718  1.00 35.98           H
ATOM   3381  HD2 LYS A 216      24.071 -15.180  19.253  1.00 45.38           H
ATOM   3382  HD3 LYS A 216      24.452 -15.349  20.789  1.00 45.38           H
ATOM   3383  HE2 LYS A 216      24.148 -17.672  20.552  1.00 51.63           H
ATOM   3384  HE3 LYS A 216      23.756 -17.457  19.024  1.00 51.63           H
ATOM   3385  HZ1 LYS A 216      26.156 -17.850  19.858  1.00 51.50           H
ATOM   3386  HZ2 LYS A 216      25.826 -17.436  18.509  1.00 51.50           H
ATOM   3387  HZ3 LYS A 216      26.156 -16.444  19.512  1.00 51.50           H
ATOM   3388  N   GLU A 217      22.117 -10.709  19.737  1.00 20.21           N
ATOM   3389  CA  GLU A 217      21.504  -9.429  20.053  1.00 19.32           C
ATOM   3390  C   GLU A 217      20.717  -8.884  18.882  1.00 15.13           C
ATOM   3391  O   GLU A 217      21.076  -9.057  17.713  1.00 24.01           O
ATOM   3392  CB  GLU A 217      22.572  -8.405  20.425  1.00 17.16           C
ATOM   3393  CG  GLU A 217      23.295  -8.694  21.697  1.00 16.53           C
ATOM   3394  CD  GLU A 217      24.228  -7.575  22.118  1.00 16.76           C
ATOM   3395  OE1 GLU A 217      24.090  -6.443  21.587  1.00 16.27           O
ATOM   3396  OE2 GLU A 217      25.076  -7.840  22.979  1.00 17.15           O1-
ATOM   3397  H   GLU A 217      22.965 -10.665  19.602  1.00 24.25           H
ATOM   3398  HA  GLU A 217      20.902  -9.526  20.809  1.00 23.19           H
ATOM   3399  HB2 GLU A 217      23.238  -8.402  19.717  1.00 20.60           H
ATOM   3400  HB3 GLU A 217      22.160  -7.529  20.492  1.00 20.60           H
ATOM   3401  HG2 GLU A 217      22.655  -8.840  22.409  1.00 19.84           H
ATOM   3402  HG3 GLU A 217      23.837  -9.491  21.569  1.00 19.84           H
ATOM   3403  N   GLU A 218      19.657  -8.182  19.213  1.00 23.07           N
ATOM   3404  CA  GLU A 218      18.928  -7.384  18.241  1.00 22.95           C
ATOM   3405  C   GLU A 218      19.372  -5.921  18.317  1.00 19.66           C
ATOM   3406  O   GLU A 218      19.633  -5.416  19.413  1.00 21.11           O
ATOM   3407  CB  GLU A 218      17.421  -7.471  18.503  1.00 30.76           C
ATOM   3408  CG  GLU A 218      16.882  -8.897  18.448  1.00 34.24           C
ATOM   3409  CD  GLU A 218      15.390  -8.990  18.727  1.00 44.97           C
ATOM   3410  OE1 GLU A 218      14.944  -8.521  19.800  1.00 41.33           O
ATOM   3411  OE2 GLU A 218      14.664  -9.540  17.864  1.00 50.90           O1-
ATOM   3412  H   GLU A 218      19.346  -8.135  20.016  1.00 27.69           H
ATOM   3413  HA  GLU A 218      19.111  -7.737  17.358  1.00 27.54           H
ATOM   3414  HB2 GLU A 218      17.236  -7.115  19.387  1.00 36.92           H
ATOM   3415  HB3 GLU A 218      16.957  -6.948  17.831  1.00 36.92           H
ATOM   3416  HG2 GLU A 218      17.051  -9.264  17.566  1.00 41.09           H
ATOM   3417  HG3 GLU A 218      17.345  -9.428  19.117  1.00 41.09           H
ATOM   3418  N   PRO A 219      19.439  -5.222  17.186  1.00 18.73           N
ATOM   3419  CA  PRO A 219      19.786  -3.788  17.216  1.00 15.41           C
ATOM   3420  C   PRO A 219      18.765  -2.948  17.986  1.00 24.15           C
ATOM   3421  O   PRO A 219      17.597  -3.310  18.135  1.00 23.72           O
ATOM   3422  CB  PRO A 219      19.810  -3.404  15.731  1.00 21.86           C
ATOM   3423  CG  PRO A 219      20.003  -4.715  15.000  1.00 34.67           C
ATOM   3424  CD  PRO A 219      19.262  -5.711  15.808  1.00 25.01           C
ATOM   3425  HA  PRO A 219      20.669  -3.663  17.596  1.00 18.50           H
ATOM   3426  HB2 PRO A 219      18.958  -3.014  15.479  1.00 26.23           H
ATOM   3427  HB3 PRO A 219      20.535  -2.789  15.546  1.00 26.23           H
ATOM   3428  HG2 PRO A 219      19.647  -4.658  14.099  1.00 41.61           H
ATOM   3429  HG3 PRO A 219      20.949  -4.938  14.977  1.00 41.61           H
ATOM   3430  HD2 PRO A 219      18.323  -5.712  15.560  1.00 30.02           H
ATOM   3431  HD3 PRO A 219      19.660  -6.589  15.696  1.00 30.02           H
ATOM   3432  N   ILE A 220      19.213  -1.786  18.463  1.00 20.39           N
ATOM   3433  CA  ILE A 220      18.317  -0.841  19.128  1.00 20.96           C
ATOM   3434  C   ILE A 220      17.473  -0.153  18.066  1.00 18.78           C
ATOM   3435  O   ILE A 220      17.850  -0.126  16.888  1.00 19.17           O
ATOM   3436  CB  ILE A 220      19.082   0.201  19.957  1.00 22.82           C
ATOM   3437  CG1 ILE A 220      19.849   1.157  19.034  1.00 23.50           C
ATOM   3438  CG2 ILE A 220      19.991  -0.505  20.959  1.00 32.03           C
ATOM   3439  CD1 ILE A 220      20.436   2.341  19.752  1.00 24.34           C
ATOM   3440  H   ILE A 220      20.026  -1.514  18.403  1.00 24.47           H
ATOM   3441  HA  ILE A 220      17.730  -1.330  19.727  1.00 25.16           H
ATOM   3442  HB  ILE A 220      18.434   0.719  20.457  1.00 27.39           H
ATOM   3443 HG12 ILE A 220      20.579   0.675  18.620  1.00 28.21           H
ATOM   3444 HG13 ILE A 220      19.262   1.514  18.354  1.00 28.21           H
ATOM   3445 HG21 ILE A 220      20.443   0.149  21.512  1.00 38.45           H
ATOM   3446 HG22 ILE A 220      19.445  -1.086  21.513  1.00 38.45           H
ATOM   3447 HG23 ILE A 220      20.640  -1.041  20.475  1.00 38.45           H
ATOM   3448 HD11 ILE A 220      20.885   2.910  19.109  1.00 29.21           H
ATOM   3449 HD12 ILE A 220      19.725   2.828  20.197  1.00 29.21           H
ATOM   3450 HD13 ILE A 220      21.074   2.016  20.408  1.00 29.21           H
ATOM   3451  N   PRO A 221      16.332   0.411  18.432  1.00 21.61           N
ATOM   3452  CA  PRO A 221      15.621   1.290  17.504  1.00 17.88           C
ATOM   3453  C   PRO A 221      16.274   2.665  17.500  1.00 17.90           C
ATOM   3454  O   PRO A 221      16.109   3.427  18.462  1.00 21.32           O
ATOM   3455  CB  PRO A 221      14.202   1.322  18.082  1.00 18.09           C
ATOM   3456  CG  PRO A 221      14.419   1.192  19.558  1.00 19.79           C
ATOM   3457  CD  PRO A 221      15.615   0.255  19.712  1.00 22.37           C
ATOM   3458  HA  PRO A 221      15.608   0.923  16.609  1.00 21.47           H
ATOM   3459  HB2 PRO A 221      13.774   2.163  17.867  1.00 21.72           H
ATOM   3460  HB3 PRO A 221      13.691   0.570  17.742  1.00 21.72           H
ATOM   3461  HG2 PRO A 221      14.629   2.063  19.932  1.00 23.76           H
ATOM   3462  HG3 PRO A 221      13.636   0.818  19.990  1.00 23.76           H
ATOM   3463  HD2 PRO A 221      16.178   0.532  20.453  1.00 26.85           H
ATOM   3464  HD3 PRO A 221      15.309  -0.662  19.813  1.00 26.85           H
ATOM   3465  N   CYS A 222      17.057   2.972  16.462  1.00 19.40           N
ATOM   3466  CA  CYS A 222      17.912   4.165  16.493  1.00 21.25           C
ATOM   3467  C   CYS A 222      17.078   5.367  16.061  1.00 14.21           C
ATOM   3468  O   CYS A 222      17.155   5.877  14.935  1.00 13.29           O
ATOM   3469  CB  CYS A 222      19.138   3.992  15.615  1.00 12.36           C
ATOM   3470  SG  CYS A 222      20.280   5.411  15.801  1.00 15.66           S1-
ATOM   3471  H   CYS A 222      17.113   2.514  15.736  1.00 23.28           H
ATOM   3472  HA  CYS A 222      18.214   4.319  17.405  1.00 25.50           H
ATOM   3473  HB2 CYS A 222      19.615   3.195  15.890  1.00 14.84           H
ATOM   3474  HB3 CYS A 222      18.874   3.920  14.682  1.00 14.84           H
ATOM   3475  N   THR A 223      16.242   5.805  16.986  1.00 19.19           N
ATOM   3476  CA  THR A 223      15.299   6.874  16.719  1.00 19.08           C
ATOM   3477  C   THR A 223      15.472   8.008  17.715  1.00 19.36           C
ATOM   3478  O   THR A 223      16.008   7.838  18.810  1.00 17.35           O
ATOM   3479  CB  THR A 223      13.864   6.377  16.817  1.00 18.82           C
ATOM   3480  OG1 THR A 223      13.643   5.871  18.140  1.00 23.01           O
ATOM   3481  CG2 THR A 223      13.614   5.285  15.786  1.00 21.30           C
ATOM   3482  H   THR A 223      16.200   5.499  17.790  1.00 23.04           H
ATOM   3483  HA  THR A 223      15.438   7.223  15.824  1.00 22.90           H
ATOM   3484  HB  THR A 223      13.257   7.117  16.651  1.00 22.59           H
ATOM   3485  HG1 THR A 223      12.824   5.897  18.311  1.00 27.62           H
ATOM   3486 HG21 THR A 223      12.689   4.997  15.829  1.00 25.57           H
ATOM   3487 HG22 THR A 223      13.793   5.626  14.893  1.00 25.57           H
ATOM   3488 HG23 THR A 223      14.192   4.526  15.954  1.00 25.57           H
ATOM   3489  N   ALA A 224      14.936   9.171  17.344  1.00 22.00           N
ATOM   3490  CA  ALA A 224      14.903  10.283  18.283  1.00 19.74           C
ATOM   3491  C   ALA A 224      14.223   9.872  19.582  1.00 18.79           C
ATOM   3492  O   ALA A 224      14.656  10.256  20.676  1.00 21.63           O
ATOM   3493  CB  ALA A 224      14.194  11.480  17.639  1.00 23.30           C
ATOM   3494  H   ALA A 224      14.594   9.335  16.574  1.00 26.40           H
ATOM   3495  HA  ALA A 224      15.813  10.544  18.497  1.00 23.69           H
ATOM   3496  HB1 ALA A 224      14.241  12.237  18.244  1.00 27.96           H
ATOM   3497  HB2 ALA A 224      14.640  11.699  16.805  1.00 27.96           H
ATOM   3498  HB3 ALA A 224      13.270  11.247  17.461  1.00 27.96           H
ATOM   3499  N   HIS A 225      13.180   9.046  19.487  1.00 23.12           N
ATOM   3500  CA  HIS A 225      12.467   8.622  20.687  1.00 31.03           C
ATOM   3501  C   HIS A 225      13.374   7.820  21.617  1.00 27.01           C
ATOM   3502  O   HIS A 225      13.400   8.048  22.835  1.00 25.94           O
ATOM   3503  CB  HIS A 225      11.236   7.810  20.286  1.00 29.33           C
ATOM   3504  CG  HIS A 225      10.298   7.549  21.418  1.00 35.86           C
ATOM   3505  ND1 HIS A 225      10.499   6.539  22.334  1.00 40.55           N
ATOM   3506  CD2 HIS A 225       9.158   8.175  21.791  1.00 39.29           C
ATOM   3507  CE1 HIS A 225       9.523   6.554  23.224  1.00 40.43           C
ATOM   3508  NE2 HIS A 225       8.695   7.535  22.916  1.00 46.72           N
ATOM   3509  H   HIS A 225      12.868   8.722  18.752  1.00 27.75           H
ATOM   3510  HA  HIS A 225      12.160   9.405  21.169  1.00 37.25           H
ATOM   3511  HB2 HIS A 225      11.523   6.953  19.933  1.00 35.20           H
ATOM   3512  HB3 HIS A 225      10.753   8.301  19.603  1.00 35.20           H
ATOM   3513  HD2 HIS A 225       8.760   8.898  21.362  1.00 47.15           H
ATOM   3514  HE1 HIS A 225       9.433   5.969  23.942  1.00 48.52           H
ATOM   3515  HE2 HIS A 225       7.978   7.737  23.345  1.00 56.07           H
ATOM   3516  N   TRP A 226      14.132   6.871  21.062  1.00 25.21           N
ATOM   3517  CA  TRP A 226      15.035   6.083  21.891  1.00 23.98           C
ATOM   3518  C   TRP A 226      16.023   6.983  22.629  1.00 17.87           C
ATOM   3519  O   TRP A 226      16.312   6.778  23.815  1.00 17.58           O
ATOM   3520  CB  TRP A 226      15.771   5.068  21.012  1.00 21.37           C
ATOM   3521  CG  TRP A 226      16.598   4.116  21.786  1.00 21.77           C
ATOM   3522  CD1 TRP A 226      16.213   2.894  22.261  1.00 26.45           C
ATOM   3523  CD2 TRP A 226      17.963   4.291  22.191  1.00 20.06           C
ATOM   3524  NE1 TRP A 226      17.250   2.301  22.932  1.00 19.97           N
ATOM   3525  CE2 TRP A 226      18.335   3.144  22.910  1.00 25.52           C
ATOM   3526  CE3 TRP A 226      18.906   5.314  22.016  1.00 20.97           C
ATOM   3527  CZ2 TRP A 226      19.604   2.992  23.466  1.00 18.39           C
ATOM   3528  CZ3 TRP A 226      20.167   5.157  22.572  1.00 21.67           C
ATOM   3529  CH2 TRP A 226      20.510   4.002  23.274  1.00 22.07           C
ATOM   3530  H   TRP A 226      14.137   6.672  20.226  1.00 30.26           H
ATOM   3531  HA  TRP A 226      14.518   5.597  22.551  1.00 28.78           H
ATOM   3532  HB2 TRP A 226      15.122   4.554  20.505  1.00 25.64           H
ATOM   3533  HB3 TRP A 226      16.353   5.547  20.401  1.00 25.64           H
ATOM   3534  HD1 TRP A 226      15.370   2.517  22.143  1.00 31.74           H
ATOM   3535  HE1 TRP A 226      17.223   1.533  23.318  1.00 23.97           H
ATOM   3536  HE3 TRP A 226      18.684   6.091  21.553  1.00 25.17           H
ATOM   3537  HZ2 TRP A 226      19.840   2.223  23.931  1.00 22.07           H
ATOM   3538  HZ3 TRP A 226      20.801   5.828  22.462  1.00 26.01           H
ATOM   3539  HH2 TRP A 226      21.365   3.924  23.630  1.00 26.49           H
ATOM   3540  N   HIS A 227      16.557   7.990  21.941  1.00 22.15           N
ATOM   3541  CA  HIS A 227      17.595   8.820  22.548  1.00 21.25           C
ATOM   3542  C   HIS A 227      17.043   9.863  23.514  1.00 18.83           C
ATOM   3543  O   HIS A 227      17.691  10.180  24.519  1.00 22.12           O
ATOM   3544  CB  HIS A 227      18.398   9.532  21.461  1.00 16.52           C
ATOM   3545  CG  HIS A 227      19.303   8.622  20.698  1.00 17.64           C
ATOM   3546  ND1 HIS A 227      18.853   7.833  19.666  1.00 16.80           N1+
ATOM   3547  CD2 HIS A 227      20.633   8.392  20.804  1.00 17.17           C
ATOM   3548  CE1 HIS A 227      19.864   7.137  19.179  1.00 19.35           C
ATOM   3549  NE2 HIS A 227      20.955   7.467  19.846  1.00 12.78           N
ATOM   3550  H   HIS A 227      16.344   8.203  21.134  1.00 26.59           H
ATOM   3551  HA  HIS A 227      18.201   8.250  23.048  1.00 25.50           H
ATOM   3552  HB2 HIS A 227      18.947  10.216  21.873  1.00 19.83           H
ATOM   3553  HB3 HIS A 227      17.787   9.936  20.824  1.00 19.83           H
ATOM   3554  HD1 HIS A 227      18.037   7.786  19.395  1.00 20.16           H
ATOM   3555  HD2 HIS A 227      21.216   8.787  21.413  1.00 20.61           H
ATOM   3556  HE1 HIS A 227      19.816   6.532  18.474  1.00 23.23           H
ATOM   3557  HE2 HIS A 227      21.741   7.156  19.708  1.00 15.35           H
ATOM   3558  N   PHE A 228      15.878  10.429  23.205  1.00 27.52           N
ATOM   3559  CA  PHE A 228      15.359  11.578  23.931  1.00 28.93           C
ATOM   3560  C   PHE A 228      13.988  11.348  24.532  1.00 32.22           C
ATOM   3561  O   PHE A 228      13.618  12.071  25.464  1.00 31.93           O
ATOM   3562  CB  PHE A 228      15.284  12.791  22.999  1.00 22.43           C
ATOM   3563  CG  PHE A 228      16.556  13.037  22.234  1.00 19.17           C
ATOM   3564  CD1 PHE A 228      17.722  13.356  22.896  1.00 21.87           C
ATOM   3565  CD2 PHE A 228      16.581  12.930  20.866  1.00 19.88           C
ATOM   3566  CE1 PHE A 228      18.905  13.560  22.197  1.00 22.20           C
ATOM   3567  CE2 PHE A 228      17.760  13.141  20.154  1.00 16.40           C
ATOM   3568  CZ  PHE A 228      18.919  13.460  20.824  1.00 18.19           C
ATOM   3569  H   PHE A 228      15.371  10.164  22.561  1.00 33.03           H
ATOM   3570  HA  PHE A 228      15.966  11.802  24.658  1.00 34.72           H
ATOM   3571  HB2 PHE A 228      14.574  12.646  22.354  1.00 26.92           H
ATOM   3572  HB3 PHE A 228      15.095  13.577  23.533  1.00 26.92           H
ATOM   3573  HD1 PHE A 228      17.716  13.422  23.823  1.00 26.25           H
ATOM   3574  HD2 PHE A 228      15.799  12.713  20.410  1.00 23.86           H
ATOM   3575  HE1 PHE A 228      19.685  13.781  22.655  1.00 26.65           H
ATOM   3576  HE2 PHE A 228      17.760  13.071  19.228  1.00 19.68           H
ATOM   3577  HZ  PHE A 228      19.707  13.604  20.352  1.00 21.83           H
ATOM   3578  N   GLY A 229      13.238  10.368  24.034  1.00 27.99           N
ATOM   3579  CA  GLY A 229      11.871  10.142  24.449  1.00 37.65           C
ATOM   3580  C   GLY A 229      11.739   9.489  25.808  1.00 41.82           C
ATOM   3581  O   GLY A 229      12.678   9.465  26.611  1.00 39.42           O
ATOM   3582  H   GLY A 229      13.501   9.823  23.419  1.00 33.59           H
ATOM   3583  HA2 GLY A 229      11.385  10.981  24.452  1.00 45.18           H
ATOM   3584  HA3 GLY A 229      11.451   9.554  23.800  1.00 45.18           H
ATOM   3585  N   GLN A 230      10.559   8.940  26.063  1.00 48.16           N
ATOM   3586  CA  GLN A 230      10.277   8.277  27.322  1.00 51.57           C
ATOM   3587  C   GLN A 230       9.656   6.909  27.028  1.00 50.89           C
ATOM   3588  O   GLN A 230       8.437   6.741  27.105  1.00 54.13           O
ATOM   3589  CB  GLN A 230       9.342   9.143  28.177  1.00 49.99           C
ATOM   3590  CG  GLN A 230       8.942   8.534  29.524  1.00 49.73           C
ATOM   3591  CD  GLN A 230      10.136   8.227  30.414  1.00 50.87           C
ATOM   3592  OE1 GLN A 230      10.972   7.382  30.085  1.00 55.71           O
ATOM   3593  NE2 GLN A 230      10.222   8.919  31.550  1.00 49.82           N
ATOM   3594  OXT GLN A 230      10.348   5.945  26.687  1.00 50.38           O1-
ATOM   3595  H   GLN A 230       9.897   8.936  25.513  1.00 57.79           H
ATOM   3596  HA  GLN A 230      11.109   8.145  27.806  1.00 61.89           H
ATOM   3597  HB2 GLN A 230       9.784   9.989  28.352  1.00 59.99           H
ATOM   3598  HB3 GLN A 230       8.527   9.304  27.673  1.00 59.99           H
ATOM   3599  HG2 GLN A 230       8.373   9.164  29.995  1.00 59.68           H
ATOM   3600  HG3 GLN A 230       8.462   7.707  29.370  1.00 59.68           H
ATOM   3601 HE21 GLN A 230       9.600   9.476  31.761  1.00 59.78           H
ATOM   3602 HE22 GLN A 230      10.898   8.812  32.072  1.00 59.78           H
TER
ATOM   3603  N   ALA B   1      35.469  50.988  26.044  1.00 45.80           N
ATOM   3604  CA  ALA B   1      35.245  49.572  26.350  1.00 42.11           C
ATOM   3605  C   ALA B   1      35.139  48.749  25.065  1.00 45.58           C
ATOM   3606  O   ALA B   1      34.044  48.547  24.522  1.00 48.82           O
ATOM   3607  CB  ALA B   1      33.986  49.399  27.192  1.00 45.60           C
ATOM   3608  H1  ALA B   1      35.540  51.492  26.859  1.00 54.96           H
ATOM   3609  H2  ALA B   1      34.741  51.327  25.515  1.00 54.96           H
ATOM   3610  HA  ALA B   1      36.000  49.235  26.860  1.00 50.54           H
ATOM   3611  HB1 ALA B   1      34.081  49.919  28.006  1.00 54.73           H
ATOM   3612  HB2 ALA B   1      33.222  49.714  26.681  1.00 54.73           H
ATOM   3613  HB3 ALA B   1      33.878  48.459  27.407  1.00 54.73           H
ATOM   3614  N   GLY B   2      36.290  48.281  24.582  1.00 36.22           N
ATOM   3615  CA  GLY B   2      36.341  47.480  23.380  1.00 32.10           C
ATOM   3616  C   GLY B   2      36.146  46.011  23.689  1.00 26.80           C
ATOM   3617  O   GLY B   2      35.974  45.601  24.835  1.00 24.27           O
ATOM   3618  H   GLY B   2      37.058  48.414  24.944  1.00 43.47           H
ATOM   3619  HA2 GLY B   2      35.641  47.760  22.770  1.00 38.53           H
ATOM   3620  HA3 GLY B   2      37.201  47.596  22.944  1.00 38.53           H
ATOM   3621  N   LYS B   3      36.173  45.209  22.633  1.00 15.94           N
ATOM   3622  CA  LYS B   3      35.953  43.776  22.765  1.00 12.84           C
ATOM   3623  C   LYS B   3      36.915  43.036  21.852  1.00 14.55           C
ATOM   3624  O   LYS B   3      37.315  43.551  20.801  1.00 13.25           O
ATOM   3625  CB  LYS B   3      34.504  43.380  22.451  1.00 20.62           C
ATOM   3626  CG  LYS B   3      33.480  43.823  23.519  1.00 17.09           C
ATOM   3627  CD  LYS B   3      33.868  43.252  24.894  1.00 22.63           C
ATOM   3628  CE  LYS B   3      33.023  43.781  26.056  1.00 34.89           C
ATOM   3629  NZ  LYS B   3      31.654  43.278  26.014  1.00 33.82           N1+
ATOM   3630  H   LYS B   3      36.306  45.473  21.825  1.00 19.14           H
ATOM   3631  HA  LYS B   3      36.171  43.513  23.669  1.00 15.41           H
ATOM   3632  HB2 LYS B   3      34.244  43.768  21.602  1.00 24.75           H
ATOM   3633  HB3 LYS B   3      34.465  42.411  22.399  1.00 24.75           H
ATOM   3634  HG2 LYS B   3      33.474  44.788  23.574  1.00 20.51           H
ATOM   3635  HG3 LYS B   3      32.606  43.484  23.284  1.00 20.51           H
ATOM   3636  HD2 LYS B   3      33.784  42.285  24.873  1.00 27.17           H
ATOM   3637  HD3 LYS B   3      34.780  43.492  25.109  1.00 27.17           H
ATOM   3638  HE2 LYS B   3      33.415  43.490  26.897  1.00 41.87           H
ATOM   3639  HE3 LYS B   3      32.992  44.749  26.018  1.00 41.87           H
ATOM   3640  HZ1 LYS B   3      31.177  43.633  26.675  1.00 40.59           H
ATOM   3641  HZ2 LYS B   3      31.286  43.501  25.234  1.00 40.59           H
ATOM   3642  HZ3 LYS B   3      31.655  42.392  26.095  1.00 40.59           H
ATOM   3643  N   LYS B   4      37.307  41.837  22.291  1.00 11.28           N
ATOM   3644  CA  LYS B   4      38.201  40.966  21.547  1.00  9.84           C
ATOM   3645  C   LYS B   4      37.443  39.719  21.118  1.00  8.33           C
ATOM   3646  O   LYS B   4      36.734  39.112  21.927  1.00  9.62           O
ATOM   3647  CB  LYS B   4      39.415  40.574  22.396  1.00 12.50           C
ATOM   3648  CG  LYS B   4      40.406  41.708  22.682  1.00 16.38           C
ATOM   3649  CD  LYS B   4      41.710  41.101  23.174  1.00 23.43           C
ATOM   3650  CE  LYS B   4      42.746  42.176  23.480  1.00 30.51           C
ATOM   3651  NZ  LYS B   4      42.258  43.073  24.546  1.00 24.84           N1+
ATOM   3652  H   LYS B   4      37.059  41.499  23.040  1.00 13.54           H
ATOM   3653  HA  LYS B   4      38.519  41.419  20.752  1.00 11.81           H
ATOM   3654  HB2 LYS B   4      39.105  40.237  23.249  1.00 15.01           H
ATOM   3655  HB3 LYS B   4      39.892  39.871  21.929  1.00 15.01           H
ATOM   3656  HG2 LYS B   4      40.590  42.209  21.877  1.00 19.66           H
ATOM   3657  HG3 LYS B   4      40.053  42.297  23.370  1.00 19.66           H
ATOM   3658  HD2 LYS B   4      41.541  40.606  23.991  1.00 28.13           H
ATOM   3659  HD3 LYS B   4      42.072  40.512  22.494  1.00 28.13           H
ATOM   3660  HE2 LYS B   4      43.567  41.757  23.783  1.00 36.61           H
ATOM   3661  HE3 LYS B   4      42.909  42.701  22.681  1.00 36.61           H
ATOM   3662  HZ1 LYS B   4      42.912  43.618  24.807  1.00 29.82           H
ATOM   3663  HZ2 LYS B   4      41.580  43.564  24.240  1.00 29.82           H
ATOM   3664  HZ3 LYS B   4      41.980  42.602  25.248  1.00 29.82           H
ATOM   3665  N   VAL B   5      37.629  39.313  19.862  1.00  9.22           N
ATOM   3666  CA  VAL B   5      36.968  38.142  19.300  1.00  9.73           C
ATOM   3667  C   VAL B   5      38.005  37.194  18.723  1.00  8.28           C
ATOM   3668  O   VAL B   5      38.932  37.614  18.018  1.00  7.83           O
ATOM   3669  CB  VAL B   5      35.962  38.553  18.216  1.00  8.81           C
ATOM   3670  CG1 VAL B   5      35.213  37.316  17.715  1.00 11.90           C
ATOM   3671  CG2 VAL B   5      35.002  39.577  18.765  1.00  9.91           C
ATOM   3672  H   VAL B   5      38.133  39.718  19.295  1.00 11.07           H
ATOM   3673  HA  VAL B   5      36.488  37.676  20.000  1.00 11.68           H
ATOM   3674  HB  VAL B   5      36.432  38.964  17.471  1.00 10.58           H
ATOM   3675 HG11 VAL B   5      34.561  37.586  17.046  1.00 14.29           H
ATOM   3676 HG12 VAL B   5      35.842  36.686  17.326  1.00 14.29           H
ATOM   3677 HG13 VAL B   5      34.753  36.907  18.465  1.00 14.29           H
ATOM   3678 HG21 VAL B   5      34.359  39.810  18.080  1.00 11.90           H
ATOM   3679 HG22 VAL B   5      34.547  39.198  19.533  1.00 11.90           H
ATOM   3680 HG23 VAL B   5      35.506  40.361  19.030  1.00 11.90           H
ATOM   3681  N   LEU B   6      37.844  35.910  19.025  1.00  6.64           N
ATOM   3682  CA  LEU B   6      38.585  34.841  18.378  1.00  7.37           C
ATOM   3683  C   LEU B   6      37.613  34.063  17.524  1.00  8.88           C
ATOM   3684  O   LEU B   6      36.579  33.606  18.027  1.00  8.12           O
ATOM   3685  CB  LEU B   6      39.237  33.898  19.391  1.00  7.78           C
ATOM   3686  CG  LEU B   6      39.877  32.628  18.819  1.00  7.63           C
ATOM   3687  CD1 LEU B   6      41.073  32.984  17.955  1.00  9.62           C
ATOM   3688  CD2 LEU B   6      40.313  31.725  19.961  1.00  9.68           C
ATOM   3689  H   LEU B   6      37.289  35.627  19.615  1.00  7.97           H
ATOM   3690  HA  LEU B   6      39.287  35.207  17.817  1.00  8.85           H
ATOM   3691  HB2 LEU B   6      39.933  34.379  19.862  1.00  9.34           H
ATOM   3692  HB3 LEU B   6      38.560  33.615  20.023  1.00  9.34           H
ATOM   3693  HG  LEU B   6      39.246  32.146  18.266  1.00  9.17           H
ATOM   3694 HD11 LEU B   6      41.446  32.158  17.611  1.00 11.55           H
ATOM   3695 HD12 LEU B   6      40.779  33.547  17.223  1.00 11.55           H
ATOM   3696 HD13 LEU B   6      41.723  33.452  18.498  1.00 11.55           H
ATOM   3697 HD21 LEU B   6      40.678  30.905  19.595  1.00 11.62           H
ATOM   3698 HD22 LEU B   6      40.985  32.187  20.485  1.00 11.62           H
ATOM   3699 HD23 LEU B   6      39.544  31.524  20.523  1.00 11.62           H
ATOM   3700  N   ILE B   7      37.950  33.879  16.255  1.00  6.89           N
ATOM   3701  CA  ILE B   7      37.208  33.000  15.363  1.00  6.36           C
ATOM   3702  C   ILE B   7      38.062  31.765  15.148  1.00  7.02           C
ATOM   3703  O   ILE B   7      39.152  31.853  14.588  1.00  8.43           O
ATOM   3704  CB  ILE B   7      36.870  33.672  14.019  1.00  7.02           C
ATOM   3705  CG1 ILE B   7      36.153  35.006  14.244  1.00  7.48           C
ATOM   3706  CG2 ILE B   7      36.066  32.667  13.144  1.00  8.30           C
ATOM   3707  CD1 ILE B   7      35.927  35.840  12.956  1.00 12.60           C
ATOM   3708  H   ILE B   7      38.619  34.262  15.879  1.00  8.28           H
ATOM   3709  HA  ILE B   7      36.378  32.724  15.785  1.00  7.63           H
ATOM   3710  HB  ILE B   7      37.711  33.869  13.567  1.00  8.43           H
ATOM   3711 HG12 ILE B   7      35.287  34.818  14.630  1.00  8.98           H
ATOM   3712 HG13 ILE B   7      36.676  35.537  14.861  1.00  8.98           H
ATOM   3713 HG21 ILE B   7      35.853  33.086  12.293  1.00  9.97           H
ATOM   3714 HG22 ILE B   7      36.610  31.884  12.992  1.00  9.97           H
ATOM   3715 HG23 ILE B   7      35.259  32.419  13.615  1.00  9.97           H
ATOM   3716 HD11 ILE B   7      35.488  36.671  13.199  1.00 15.12           H
ATOM   3717 HD12 ILE B   7      36.780  36.029  12.537  1.00 15.12           H
ATOM   3718 HD13 ILE B   7      35.365  35.339  12.343  1.00 15.12           H
ATOM   3719  N   VAL B   8      37.571  30.613  15.574  1.00  6.87           N
ATOM   3720  CA  VAL B   8      38.225  29.347  15.290  1.00  6.44           C
ATOM   3721  C   VAL B   8      37.521  28.783  14.064  1.00  7.71           C
ATOM   3722  O   VAL B   8      36.341  28.427  14.125  1.00  8.63           O
ATOM   3723  CB  VAL B   8      38.153  28.377  16.475  1.00  5.54           C
ATOM   3724  CG1 VAL B   8      38.974  27.122  16.188  1.00  8.75           C
ATOM   3725  CG2 VAL B   8      38.604  29.062  17.760  1.00  8.36           C
ATOM   3726  H   VAL B   8      36.845  30.537  16.024  1.00  8.25           H
ATOM   3727  HA  VAL B   8      39.158  29.506  15.070  1.00  7.73           H
ATOM   3728  HB  VAL B   8      37.232  28.097  16.611  1.00  6.66           H
ATOM   3729 HG11 VAL B   8      38.899  26.517  16.944  1.00 10.51           H
ATOM   3730 HG12 VAL B   8      38.640  26.694  15.384  1.00 10.51           H
ATOM   3731 HG13 VAL B   8      39.901  27.377  16.061  1.00 10.51           H
ATOM   3732 HG21 VAL B   8      38.552  28.426  18.490  1.00 10.03           H
ATOM   3733 HG22 VAL B   8      39.517  29.374  17.653  1.00 10.03           H
ATOM   3734 HG23 VAL B   8      38.020  29.816  17.942  1.00 10.03           H
ATOM   3735  N   TYR B   9      38.253  28.705  12.953  1.00  7.94           N
ATOM   3736  CA  TYR B   9      37.701  28.459  11.632  1.00  6.12           C
ATOM   3737  C   TYR B   9      38.207  27.141  11.061  1.00  6.19           C
ATOM   3738  O   TYR B   9      39.420  26.902  11.048  1.00  8.13           O
ATOM   3739  CB  TYR B   9      38.092  29.636  10.738  1.00  8.03           C
ATOM   3740  CG  TYR B   9      37.892  29.446   9.257  1.00  8.59           C
ATOM   3741  CD1 TYR B   9      36.624  29.411   8.695  1.00 10.07           C
ATOM   3742  CD2 TYR B   9      38.981  29.342   8.421  1.00  8.98           C
ATOM   3743  CE1 TYR B   9      36.448  29.243   7.326  1.00 10.07           C
ATOM   3744  CE2 TYR B   9      38.809  29.189   7.048  1.00 11.37           C
ATOM   3745  CZ  TYR B   9      37.551  29.137   6.509  1.00 10.09           C
ATOM   3746  OH  TYR B   9      37.368  28.983   5.129  1.00 11.24           O
ATOM   3747  H   TYR B   9      39.108  28.796  12.957  1.00  9.53           H
ATOM   3748  HA  TYR B   9      36.730  28.428  11.684  1.00  7.35           H
ATOM   3749  HB2 TYR B   9      37.601  30.425  11.015  1.00  9.64           H
ATOM   3750  HB3 TYR B   9      39.041  29.791  10.875  1.00  9.64           H
ATOM   3751  HD1 TYR B   9      35.872  29.478   9.245  1.00 12.08           H
ATOM   3752  HD2 TYR B   9      39.836  29.377   8.772  1.00 10.78           H
ATOM   3753  HE1 TYR B   9      35.587  29.215   6.975  1.00 12.09           H
ATOM   3754  HE2 TYR B   9      39.538  29.115   6.487  1.00 13.65           H
ATOM   3755  HH  TYR B   9      36.571  28.768   4.974  1.00 13.49           H
ATOM   3756  N   ALA B  10      37.286  26.291  10.572  1.00  7.60           N
ATOM   3757  CA  ALA B  10      37.638  24.931  10.129  1.00  7.62           C
ATOM   3758  C   ALA B  10      37.042  24.628   8.746  1.00  8.07           C
ATOM   3759  O   ALA B  10      36.104  23.850   8.606  1.00  8.37           O
ATOM   3760  CB  ALA B  10      37.191  23.910  11.156  1.00  7.32           C
ATOM   3761  H   ALA B  10      36.451  26.477  10.502  1.00  9.13           H
ATOM   3762  HA  ALA B  10      38.599  24.850  10.056  1.00  9.15           H
ATOM   3763  HB1 ALA B  10      37.432  23.024  10.839  1.00  8.79           H
ATOM   3764  HB2 ALA B  10      37.632  24.105  11.996  1.00  8.79           H
ATOM   3765  HB3 ALA B  10      36.225  23.975  11.256  1.00  8.79           H
ATOM   3766  N   HIS B  11      37.645  25.203   7.712  1.00  8.27           N
ATOM   3767  CA  HIS B  11      37.301  24.826   6.349  1.00  9.42           C
ATOM   3768  C   HIS B  11      38.550  24.916   5.488  1.00 10.42           C
ATOM   3769  O   HIS B  11      39.390  25.796   5.667  1.00 10.58           O
ATOM   3770  CB  HIS B  11      36.177  25.698   5.782  1.00 11.38           C
ATOM   3771  CG  HIS B  11      35.445  25.069   4.633  1.00  7.99           C
ATOM   3772  ND1 HIS B  11      36.020  24.897   3.387  1.00 10.29           N
ATOM   3773  CD2 HIS B  11      34.192  24.561   4.548  1.00 10.98           C
ATOM   3774  CE1 HIS B  11      35.145  24.316   2.591  1.00  9.09           C
ATOM   3775  NE2 HIS B  11      34.029  24.103   3.264  1.00 10.18           N
ATOM   3776  H   HIS B  11      38.257  25.801   7.774  1.00  9.93           H
ATOM   3777  HA  HIS B  11      36.996  23.905   6.337  1.00 11.31           H
ATOM   3778  HB2 HIS B  11      36.551  26.545   5.484  1.00 13.66           H
ATOM   3779  HB3 HIS B  11      35.522  25.851   6.480  1.00 13.66           H
ATOM   3780  HD2 HIS B  11      33.556  24.526   5.228  1.00 13.18           H
ATOM   3781  HE1 HIS B  11      35.287  24.090   1.697  1.00 10.91           H
ATOM   3782  HE2 HIS B  11      33.321  23.730   2.955  1.00 12.22           H
ATOM   3783  N   GLN B  12      38.635  23.994   4.528  1.00  9.27           N
ATOM   3784  CA  GLN B  12      39.803  23.865   3.678  1.00  9.67           C
ATOM   3785  C   GLN B  12      39.849  24.913   2.571  1.00 11.55           C
ATOM   3786  O   GLN B  12      40.936  25.167   2.045  1.00 13.90           O
ATOM   3787  CB  GLN B  12      39.850  22.488   3.026  1.00  9.77           C
ATOM   3788  CG  GLN B  12      39.656  21.322   4.021  1.00 10.34           C
ATOM   3789  CD  GLN B  12      38.232  20.868   4.144  1.00  9.74           C
ATOM   3790  OE1 GLN B  12      37.290  21.600   3.786  1.00 11.59           O
ATOM   3791  NE2 GLN B  12      38.049  19.653   4.644  1.00 10.37           N
ATOM   3792  H   GLN B  12      38.005  23.435   4.347  1.00 11.13           H
ATOM   3793  HA  GLN B  12      40.610  23.961   4.208  1.00 11.61           H
ATOM   3794  HB2 GLN B  12      39.157  22.434   2.347  1.00 11.73           H
ATOM   3795  HB3 GLN B  12      40.720  22.368   2.616  1.00 11.73           H
ATOM   3796  HG2 GLN B  12      40.185  20.565   3.725  1.00 12.41           H
ATOM   3797  HG3 GLN B  12      39.953  21.604   4.899  1.00 12.41           H
ATOM   3798 HE21 GLN B  12      38.730  19.160   4.830  1.00 12.45           H
ATOM   3799 HE22 GLN B  12      37.255  19.357   4.789  1.00 12.45           H
ATOM   3800  N   GLU B  13      38.727  25.522   2.222  1.00 11.19           N
ATOM   3801  CA  GLU B  13      38.620  26.286   0.978  1.00 13.23           C
ATOM   3802  C   GLU B  13      38.237  27.736   1.265  1.00 11.01           C
ATOM   3803  O   GLU B  13      37.106  27.996   1.716  1.00 12.35           O
ATOM   3804  CB  GLU B  13      37.593  25.610   0.064  1.00 14.22           C
ATOM   3805  CG  GLU B  13      37.268  26.346  -1.236  1.00 14.76           C
ATOM   3806  CD  GLU B  13      38.498  26.803  -1.989  1.00 16.13           C
ATOM   3807  OE1 GLU B  13      39.281  25.944  -2.438  1.00 17.99           O
ATOM   3808  OE2 GLU B  13      38.681  28.047  -2.133  1.00 17.85           O1-
ATOM   3809  H   GLU B  13      38.008  25.521   2.687  1.00 13.43           H
ATOM   3810  HA  GLU B  13      39.472  26.273   0.519  1.00 15.88           H
ATOM   3811  HB2 GLU B  13      37.943  24.743  -0.188  1.00 17.07           H
ATOM   3812  HB3 GLU B  13      36.761  25.507   0.553  1.00 17.07           H
ATOM   3813  HG2 GLU B  13      36.757  25.758  -1.813  1.00 17.72           H
ATOM   3814  HG3 GLU B  13      36.742  27.132  -1.017  1.00 17.72           H
ATOM   3815  N   PRO B  14      39.112  28.709   0.998  1.00 13.86           N
ATOM   3816  CA  PRO B  14      38.743  30.111   1.253  1.00 15.30           C
ATOM   3817  C   PRO B  14      37.503  30.572   0.501  1.00 17.00           C
ATOM   3818  O   PRO B  14      36.790  31.461   0.985  1.00 16.61           O
ATOM   3819  CB  PRO B  14      39.989  30.884   0.807  1.00 17.95           C
ATOM   3820  CG  PRO B  14      41.112  29.931   0.912  1.00 20.84           C
ATOM   3821  CD  PRO B  14      40.525  28.569   0.612  1.00 13.10           C
ATOM   3822  HA  PRO B  14      38.609  30.265   2.203  1.00 18.37           H
ATOM   3823  HB2 PRO B  14      39.876  31.170  -0.114  1.00 21.54           H
ATOM   3824  HB3 PRO B  14      40.126  31.648   1.389  1.00 21.54           H
ATOM   3825  HG2 PRO B  14      41.806  30.158   0.276  1.00 25.01           H
ATOM   3826  HG3 PRO B  14      41.462  29.952   1.818  1.00 25.01           H
ATOM   3827  HD2 PRO B  14      40.590  28.382  -0.339  1.00 15.72           H
ATOM   3828  HD3 PRO B  14      40.964  27.885   1.141  1.00 15.72           H
ATOM   3829  N   LYS B  15      37.232  30.015  -0.676  1.00 17.29           N
ATOM   3830  CA  LYS B  15      36.065  30.426  -1.451  1.00 15.46           C
ATOM   3831  C   LYS B  15      34.782  29.739  -1.026  1.00 17.83           C
ATOM   3832  O   LYS B  15      33.758  29.905  -1.695  1.00 17.30           O
ATOM   3833  CB  LYS B  15      36.296  30.143  -2.935  1.00 18.93           C
ATOM   3834  CG  LYS B  15      37.528  30.827  -3.507  1.00 19.97           C
ATOM   3835  CD  LYS B  15      37.837  30.290  -4.909  1.00 28.06           C
ATOM   3836  CE  LYS B  15      39.064  30.954  -5.508  1.00 39.91           C
ATOM   3837  NZ  LYS B  15      39.315  30.438  -6.896  1.00 42.60           N1+
ATOM   3838  H   LYS B  15      37.715  29.410  -1.051  1.00 20.75           H
ATOM   3839  HA  LYS B  15      35.943  31.380  -1.345  1.00 18.55           H
ATOM   3840  HB2 LYS B  15      36.411  29.187  -3.051  1.00 22.72           H
ATOM   3841  HB3 LYS B  15      35.520  30.440  -3.434  1.00 22.72           H
ATOM   3842  HG2 LYS B  15      37.377  31.783  -3.562  1.00 23.98           H
ATOM   3843  HG3 LYS B  15      38.295  30.638  -2.945  1.00 23.98           H
ATOM   3844  HD2 LYS B  15      38.008  29.338  -4.859  1.00 33.67           H
ATOM   3845  HD3 LYS B  15      37.082  30.471  -5.491  1.00 33.67           H
ATOM   3846  HE2 LYS B  15      38.920  31.914  -5.555  1.00 47.89           H
ATOM   3847  HE3 LYS B  15      39.840  30.758  -4.960  1.00 47.89           H
ATOM   3848  HZ1 LYS B  15      39.916  30.951  -7.306  1.00 51.12           H
ATOM   3849  HZ2 LYS B  15      39.621  29.602  -6.862  1.00 51.12           H
ATOM   3850  HZ3 LYS B  15      38.558  30.450  -7.366  1.00 51.12           H
ATOM   3851  N   SER B  16      34.807  28.942   0.036  1.00 15.25           N
ATOM   3852  CA  SER B  16      33.627  28.209   0.452  1.00 12.43           C
ATOM   3853  C   SER B  16      32.596  29.121   1.117  1.00 12.41           C
ATOM   3854  O   SER B  16      32.863  30.289   1.444  1.00 12.46           O
ATOM   3855  CB  SER B  16      34.018  27.098   1.428  1.00 14.61           C
ATOM   3856  OG  SER B  16      34.544  27.651   2.639  1.00 12.82           O
ATOM   3857  H   SER B  16      35.502  28.805   0.523  1.00 18.31           H
ATOM   3858  HA  SER B  16      33.213  27.808  -0.327  1.00 14.93           H
ATOM   3859  HB2 SER B  16      33.234  26.563   1.634  1.00 17.54           H
ATOM   3860  HB3 SER B  16      34.700  26.552   1.008  1.00 17.54           H
ATOM   3861  HG  SER B  16      35.382  27.553   2.657  1.00 15.39           H
ATOM   3862  N   PHE B  17      31.395  28.574   1.324  1.00 14.56           N
ATOM   3863  CA  PHE B  17      30.370  29.280   2.094  1.00 12.64           C
ATOM   3864  C   PHE B  17      30.853  29.529   3.517  1.00 11.85           C
ATOM   3865  O   PHE B  17      30.682  30.628   4.068  1.00 12.13           O
ATOM   3866  CB  PHE B  17      29.067  28.481   2.105  1.00 15.10           C
ATOM   3867  CG  PHE B  17      27.863  29.266   2.552  1.00 15.67           C
ATOM   3868  CD1 PHE B  17      27.258  30.167   1.687  1.00 20.66           C
ATOM   3869  CD2 PHE B  17      27.324  29.098   3.805  1.00 18.88           C
ATOM   3870  CE1 PHE B  17      26.152  30.893   2.070  1.00 19.87           C
ATOM   3871  CE2 PHE B  17      26.213  29.836   4.200  1.00 22.79           C
ATOM   3872  CZ  PHE B  17      25.632  30.727   3.327  1.00 21.70           C
ATOM   3873  H   PHE B  17      31.154  27.798   1.041  1.00 17.48           H
ATOM   3874  HA  PHE B  17      30.190  30.139   1.682  1.00 15.18           H
ATOM   3875  HB2 PHE B  17      28.892  28.151   1.210  1.00 18.12           H
ATOM   3876  HB3 PHE B  17      29.168  27.736   2.718  1.00 18.12           H
ATOM   3877  HD1 PHE B  17      27.609  30.289   0.834  1.00 24.80           H
ATOM   3878  HD2 PHE B  17      27.711  28.499   4.399  1.00 22.66           H
ATOM   3879  HE1 PHE B  17      25.766  31.497   1.481  1.00 23.85           H
ATOM   3880  HE2 PHE B  17      25.853  29.722   5.050  1.00 27.35           H
ATOM   3881  HZ  PHE B  17      24.886  31.219   3.586  1.00 26.04           H
ATOM   3882  N   ASN B  18      31.550  28.549   4.099  1.00 11.57           N
ATOM   3883  CA  ASN B  18      32.158  28.797   5.406  1.00 12.01           C
ATOM   3884  C   ASN B  18      33.167  29.927   5.351  1.00 10.53           C
ATOM   3885  O   ASN B  18      33.223  30.766   6.258  1.00  9.39           O
ATOM   3886  CB  ASN B  18      32.834  27.545   5.934  1.00  9.30           C
ATOM   3887  CG  ASN B  18      31.902  26.703   6.704  1.00 11.30           C
ATOM   3888  OD1 ASN B  18      31.821  26.794   7.927  1.00 11.30           O
ATOM   3889  ND2 ASN B  18      31.144  25.869   5.994  1.00 10.81           N
ATOM   3890  H   ASN B  18      31.679  27.768   3.774  1.00 13.89           H
ATOM   3891  HA  ASN B  18      31.460  29.054   6.031  1.00 14.42           H
ATOM   3892  HB2 ASN B  18      33.170  27.021   5.189  1.00 11.16           H
ATOM   3893  HB3 ASN B  18      33.573  27.804   6.507  1.00 11.16           H
ATOM   3894 HD21 ASN B  18      30.565  25.369   6.388  1.00 12.98           H
ATOM   3895 HD22 ASN B  18      31.231  25.838   5.141  1.00 12.98           H
ATOM   3896  N   GLY B  19      34.014  29.939   4.326  1.00 11.99           N
ATOM   3897  CA  GLY B  19      34.970  31.027   4.197  1.00 10.58           C
ATOM   3898  C   GLY B  19      34.303  32.388   4.087  1.00 10.87           C
ATOM   3899  O   GLY B  19      34.779  33.367   4.660  1.00 11.67           O
ATOM   3900  H   GLY B  19      34.056  29.345   3.708  1.00 14.39           H
ATOM   3901  HA2 GLY B  19      35.564  31.035   4.964  1.00 12.71           H
ATOM   3902  HA3 GLY B  19      35.513  30.892   3.405  1.00 12.71           H
ATOM   3903  N   SER B  20      33.185  32.458   3.365  1.00 12.73           N
ATOM   3904  CA  SER B  20      32.449  33.712   3.259  1.00 12.53           C
ATOM   3905  C   SER B  20      31.875  34.134   4.607  1.00 12.99           C
ATOM   3906  O   SER B  20      31.891  35.321   4.949  1.00 12.88           O
ATOM   3907  CB  SER B  20      31.341  33.580   2.204  1.00 14.84           C
ATOM   3908  OG  SER B  20      31.909  33.392   0.914  1.00 17.85           O
ATOM   3909  H   SER B  20      32.844  31.803   2.922  1.00 15.29           H
ATOM   3910  HA  SER B  20      33.067  34.406   2.976  1.00 15.04           H
ATOM   3911  HB2 SER B  20      30.770  32.826   2.412  1.00 17.82           H
ATOM   3912  HB3 SER B  20      30.808  34.392   2.198  1.00 17.82           H
ATOM   3913  HG  SER B  20      31.860  32.584   0.694  1.00 21.42           H
ATOM   3914  N   LEU B  21      31.349  33.181   5.381  1.00 11.48           N
ATOM   3915  CA  LEU B  21      30.807  33.503   6.695  1.00  9.78           C
ATOM   3916  C   LEU B  21      31.907  33.975   7.644  1.00 12.88           C
ATOM   3917  O   LEU B  21      31.681  34.866   8.472  1.00 10.83           O
ATOM   3918  CB  LEU B  21      30.075  32.301   7.274  1.00 11.27           C
ATOM   3919  CG  LEU B  21      28.788  31.875   6.576  1.00 10.43           C
ATOM   3920  CD1 LEU B  21      28.256  30.594   7.209  1.00 13.99           C
ATOM   3921  CD2 LEU B  21      27.722  32.947   6.671  1.00 13.42           C
ATOM   3922  H   LEU B  21      31.289  32.352   5.167  1.00 13.78           H
ATOM   3923  HA  LEU B  21      30.163  34.224   6.600  1.00 11.74           H
ATOM   3924  HB2 LEU B  21      30.678  31.540   7.258  1.00 13.52           H
ATOM   3925  HB3 LEU B  21      29.840  32.505   8.192  1.00 13.52           H
ATOM   3926  HG  LEU B  21      28.975  31.708   5.641  1.00 12.52           H
ATOM   3927 HD11 LEU B  21      27.442  30.323   6.753  1.00 16.80           H
ATOM   3928 HD12 LEU B  21      28.930  29.899   7.130  1.00 16.80           H
ATOM   3929 HD13 LEU B  21      28.063  30.765   8.145  1.00 16.80           H
ATOM   3930 HD21 LEU B  21      26.909  32.625   6.249  1.00 16.11           H
ATOM   3931 HD22 LEU B  21      27.554  33.137   7.607  1.00 16.11           H
ATOM   3932 HD23 LEU B  21      28.034  33.745   6.217  1.00 16.11           H
ATOM   3933  N   LYS B  22      33.081  33.354   7.575  1.00  9.96           N
ATOM   3934  CA  LYS B  22      34.213  33.799   8.378  1.00  9.41           C
ATOM   3935  C   LYS B  22      34.625  35.215   7.979  1.00  9.75           C
ATOM   3936  O   LYS B  22      34.885  36.076   8.834  1.00 10.86           O
ATOM   3937  CB  LYS B  22      35.380  32.815   8.214  1.00 13.28           C
ATOM   3938  CG  LYS B  22      36.634  33.194   8.985  1.00 10.53           C
ATOM   3939  CD  LYS B  22      37.645  34.003   8.179  1.00 10.53           C
ATOM   3940  CE  LYS B  22      38.307  33.134   7.104  1.00 17.52           C
ATOM   3941  NZ  LYS B  22      39.313  33.920   6.332  1.00 17.57           N1+
ATOM   3942  H   LYS B  22      33.248  32.679   7.072  1.00 11.95           H
ATOM   3943  HA  LYS B  22      33.946  33.802   9.310  1.00 11.29           H
ATOM   3944  HB2 LYS B  22      35.093  31.946   8.527  1.00 15.95           H
ATOM   3945  HB3 LYS B  22      35.616  32.763   7.275  1.00 15.95           H
ATOM   3946  HG2 LYS B  22      36.384  33.717   9.764  1.00 12.65           H
ATOM   3947  HG3 LYS B  22      37.071  32.372   9.264  1.00 12.65           H
ATOM   3948  HD2 LYS B  22      37.204  34.749   7.746  1.00 12.65           H
ATOM   3949  HD3 LYS B  22      38.334  34.331   8.778  1.00 12.65           H
ATOM   3950  HE2 LYS B  22      38.753  32.377   7.516  1.00 21.02           H
ATOM   3951  HE3 LYS B  22      37.633  32.826   6.479  1.00 21.02           H
ATOM   3952  HZ1 LYS B  22      39.679  33.407   5.705  1.00 21.09           H
ATOM   3953  HZ2 LYS B  22      38.919  34.613   5.941  1.00 21.09           H
ATOM   3954  HZ3 LYS B  22      39.953  34.215   6.876  1.00 21.09           H
ATOM   3955  N   ASN B  23      34.682  35.475   6.680  1.00 10.37           N
ATOM   3956  CA  ASN B  23      35.138  36.780   6.212  1.00 11.69           C
ATOM   3957  C   ASN B  23      34.138  37.873   6.563  1.00 12.40           C
ATOM   3958  O   ASN B  23      34.536  38.988   6.926  1.00 13.50           O
ATOM   3959  CB  ASN B  23      35.382  36.729   4.709  1.00 12.05           C
ATOM   3960  CG  ASN B  23      36.621  35.953   4.346  1.00 13.21           C
ATOM   3961  OD1 ASN B  23      37.559  35.827   5.131  1.00 17.53           O
ATOM   3962  ND2 ASN B  23      36.650  35.469   3.129  1.00 20.76           N
ATOM   3963  H   ASN B  23      34.471  34.927   6.053  1.00 12.45           H
ATOM   3964  HA  ASN B  23      35.980  37.001   6.642  1.00 14.03           H
ATOM   3965  HB2 ASN B  23      34.621  36.303   4.287  1.00 14.47           H
ATOM   3966  HB3 ASN B  23      35.487  37.633   4.369  1.00 14.47           H
ATOM   3967 HD21 ASN B  23      37.325  35.006   2.865  1.00 24.92           H
ATOM   3968 HD22 ASN B  23      35.989  35.617   2.597  1.00 24.92           H
ATOM   3969  N   VAL B  24      32.837  37.575   6.462  1.00 12.31           N
ATOM   3970  CA  VAL B  24      31.813  38.544   6.847  1.00 12.37           C
ATOM   3971  C   VAL B  24      31.953  38.900   8.315  1.00 13.18           C
ATOM   3972  O   VAL B  24      31.791  40.061   8.713  1.00 13.58           O
ATOM   3973  CB  VAL B  24      30.421  37.972   6.537  1.00 19.30           C
ATOM   3974  CG1 VAL B  24      29.377  38.701   7.285  1.00 33.50           C
ATOM   3975  CG2 VAL B  24      30.180  38.060   5.062  1.00 23.96           C
ATOM   3976  H   VAL B  24      32.521  36.828   6.173  1.00 14.78           H
ATOM   3977  HA  VAL B  24      31.925  39.355   6.325  1.00 14.85           H
ATOM   3978  HB  VAL B  24      30.373  37.042   6.812  1.00 23.16           H
ATOM   3979 HG11 VAL B  24      28.521  38.325   7.024  1.00 40.20           H
ATOM   3980 HG12 VAL B  24      29.498  38.586   8.239  1.00 40.20           H
ATOM   3981 HG13 VAL B  24      29.432  39.639   7.040  1.00 40.20           H
ATOM   3982 HG21 VAL B  24      29.289  37.734   4.885  1.00 28.76           H
ATOM   3983 HG22 VAL B  24      30.265  38.981   4.779  1.00 28.76           H
ATOM   3984 HG23 VAL B  24      30.831  37.507   4.602  1.00 28.76           H
ATOM   3985  N   ALA B  25      32.258  37.903   9.148  1.00 10.79           N
ATOM   3986  CA  ALA B  25      32.452  38.156  10.574  1.00 11.15           C
ATOM   3987  C   ALA B  25      33.681  39.021  10.826  1.00 10.30           C
ATOM   3988  O   ALA B  25      33.623  39.984  11.601  1.00 11.60           O
ATOM   3989  CB  ALA B  25      32.554  36.836  11.341  1.00  8.84           C
ATOM   3990  H   ALA B  25      32.350  37.081   8.906  1.00 12.95           H
ATOM   3991  HA  ALA B  25      31.681  38.634  10.911  1.00 13.39           H
ATOM   3992  HB1 ALA B  25      32.655  37.032  12.284  1.00 10.61           H
ATOM   3993  HB2 ALA B  25      31.741  36.328  11.195  1.00 10.61           H
ATOM   3994  HB3 ALA B  25      33.317  36.324  11.025  1.00 10.61           H
ATOM   3995  N   VAL B  26      34.797  38.723  10.164  1.00 11.44           N
ATOM   3996  CA  VAL B  26      35.970  39.575  10.324  1.00 10.42           C
ATOM   3997  C   VAL B  26      35.627  41.001   9.893  1.00  9.65           C
ATOM   3998  O   VAL B  26      35.956  41.968  10.588  1.00 11.99           O
ATOM   3999  CB  VAL B  26      37.163  39.010   9.529  1.00 11.82           C
ATOM   4000  CG1 VAL B  26      38.304  39.988   9.553  1.00 11.24           C
ATOM   4001  CG2 VAL B  26      37.625  37.671  10.080  1.00 13.10           C
ATOM   4002  H   VAL B  26      34.896  38.067   9.622  1.00 13.73           H
ATOM   4003  HA  VAL B  26      36.212  39.585  11.262  1.00 12.51           H
ATOM   4004  HB  VAL B  26      36.897  38.875   8.607  1.00 14.19           H
ATOM   4005 HG11 VAL B  26      39.065  39.583   9.111  1.00 13.49           H
ATOM   4006 HG12 VAL B  26      38.048  40.801   9.093  1.00 13.49           H
ATOM   4007 HG13 VAL B  26      38.522  40.178  10.477  1.00 13.49           H
ATOM   4008 HG21 VAL B  26      38.341  37.339   9.521  1.00 15.73           H
ATOM   4009 HG22 VAL B  26      37.938  37.793  10.989  1.00 15.73           H
ATOM   4010 HG23 VAL B  26      36.874  37.053  10.062  1.00 15.73           H
ATOM   4011  N   ASP B  27      34.955  41.146   8.742  1.00 11.22           N
ATOM   4012  CA  ASP B  27      34.648  42.478   8.203  1.00 11.26           C
ATOM   4013  C   ASP B  27      33.772  43.266   9.169  1.00 13.45           C
ATOM   4014  O   ASP B  27      34.051  44.434   9.484  1.00 12.11           O
ATOM   4015  CB  ASP B  27      33.915  42.362   6.866  1.00 13.74           C
ATOM   4016  CG  ASP B  27      34.755  41.814   5.742  1.00 18.85           C
ATOM   4017  OD1 ASP B  27      35.996  41.795   5.822  1.00 25.38           O
ATOM   4018  OD2 ASP B  27      34.124  41.426   4.733  1.00 27.56           O1-
ATOM   4019  H   ASP B  27      34.668  40.494   8.263  1.00 13.46           H
ATOM   4020  HA  ASP B  27      35.470  42.964   8.052  1.00 13.52           H
ATOM   4021  HB2 ASP B  27      33.149  41.775   6.973  1.00 16.49           H
ATOM   4022  HB3 ASP B  27      33.622  43.248   6.599  1.00 16.49           H
ATOM   4023  N   GLU B  28      32.677  42.658   9.633  1.00 12.29           N
ATOM   4024  CA  GLU B  28      31.719  43.381  10.467  1.00 10.99           C
ATOM   4025  C   GLU B  28      32.292  43.664  11.847  1.00 12.70           C
ATOM   4026  O   GLU B  28      32.141  44.773  12.375  1.00 12.43           O
ATOM   4027  CB  GLU B  28      30.403  42.591  10.558  1.00 13.71           C
ATOM   4028  CG  GLU B  28      29.351  43.142  11.517  1.00 14.46           C
ATOM   4029  CD  GLU B  28      29.064  44.637  11.359  1.00 15.17           C
ATOM   4030  OE1 GLU B  28      29.210  45.192  10.245  1.00 20.03           O
ATOM   4031  OE2 GLU B  28      28.683  45.232  12.386  1.00 15.12           O1-
ATOM   4032  H   GLU B  28      32.471  41.834   9.487  1.00 14.75           H
ATOM   4033  HA  GLU B  28      31.519  44.238  10.052  1.00 13.19           H
ATOM   4034  HB2 GLU B  28      30.000  42.561   9.678  1.00 16.46           H
ATOM   4035  HB3 GLU B  28      30.599  41.688  10.855  1.00 16.46           H
ATOM   4036  HG2 GLU B  28      28.515  42.674  11.377  1.00 17.36           H
ATOM   4037  HG3 GLU B  28      29.650  43.010  12.430  1.00 17.36           H
ATOM   4038  N   LEU B  29      32.963  42.688  12.455  1.00 10.98           N
ATOM   4039  CA  LEU B  29      33.510  42.958  13.773  1.00 10.95           C
ATOM   4040  C   LEU B  29      34.676  43.942  13.696  1.00 11.96           C
ATOM   4041  O   LEU B  29      34.825  44.798  14.582  1.00 12.26           O
ATOM   4042  CB  LEU B  29      33.918  41.654  14.455  1.00 11.40           C
ATOM   4043  CG  LEU B  29      32.737  40.724  14.746  1.00 10.53           C
ATOM   4044  CD1 LEU B  29      33.220  39.342  15.087  1.00 13.24           C
ATOM   4045  CD2 LEU B  29      31.853  41.247  15.864  1.00 14.67           C
ATOM   4046  H   LEU B  29      33.113  41.905  12.137  1.00 13.19           H
ATOM   4047  HA  LEU B  29      32.816  43.373  14.311  1.00 13.14           H
ATOM   4048  HB2 LEU B  29      34.527  41.180  13.868  1.00 13.68           H
ATOM   4049  HB3 LEU B  29      34.359  41.859  15.294  1.00 13.68           H
ATOM   4050  HG  LEU B  29      32.193  40.653  13.946  1.00 12.65           H
ATOM   4051 HD11 LEU B  29      32.446  38.785  15.259  1.00 15.90           H
ATOM   4052 HD12 LEU B  29      33.733  38.992  14.342  1.00 15.90           H
ATOM   4053 HD13 LEU B  29      33.778  39.396  15.881  1.00 15.90           H
ATOM   4054 HD21 LEU B  29      31.155  40.598  16.044  1.00 17.61           H
ATOM   4055 HD22 LEU B  29      32.399  41.372  16.656  1.00 17.61           H
ATOM   4056 HD23 LEU B  29      31.459  42.088  15.592  1.00 17.61           H
ATOM   4057  N   SER B  30      35.464  43.877  12.624  1.00 10.51           N
ATOM   4058  CA  SER B  30      36.516  44.867  12.405  1.00 11.93           C
ATOM   4059  C   SER B  30      35.925  46.256  12.217  1.00 12.06           C
ATOM   4060  O   SER B  30      36.427  47.239  12.790  1.00 11.54           O
ATOM   4061  CB  SER B  30      37.355  44.462  11.190  1.00 14.28           C
ATOM   4062  OG  SER B  30      38.476  45.324  10.967  1.00 19.32           O
ATOM   4063  H   SER B  30      35.405  43.279  12.009  1.00 12.62           H
ATOM   4064  HA  SER B  30      37.090  44.893  13.185  1.00 14.33           H
ATOM   4065  HB2 SER B  30      37.688  43.559  11.354  1.00 17.15           H
ATOM   4066  HB3 SER B  30      36.803  44.464  10.390  1.00 17.15           H
ATOM   4067  HG  SER B  30      38.339  46.084  11.302  1.00 23.19           H
ATOM   4068  N   ARG B  31      34.831  46.356  11.457  1.00 11.11           N
ATOM   4069  CA  ARG B  31      34.199  47.654  11.245  1.00 12.51           C
ATOM   4070  C   ARG B  31      33.725  48.250  12.562  1.00 12.89           C
ATOM   4071  O   ARG B  31      33.784  49.474  12.755  1.00 12.91           O
ATOM   4072  CB  ARG B  31      33.034  47.507  10.264  1.00 14.64           C
ATOM   4073  CG  ARG B  31      32.152  48.758  10.148  1.00 14.43           C
ATOM   4074  CD  ARG B  31      30.781  48.423   9.566  1.00 20.63           C
ATOM   4075  NE  ARG B  31      29.794  49.386  10.042  1.00 44.34           N
ATOM   4076  CZ  ARG B  31      29.115  49.270  11.180  1.00 40.46           C
ATOM   4077  NH1 ARG B  31      29.278  48.216  11.965  1.00 27.32           N
ATOM   4078  NH2 ARG B  31      28.246  50.211  11.528  1.00 47.90           N1+
ATOM   4079  H   ARG B  31      34.441  45.705  11.051  1.00 13.34           H
ATOM   4080  HA  ARG B  31      34.849  48.261  10.855  1.00 15.02           H
ATOM   4081  HB2 ARG B  31      33.399  47.322   9.385  1.00 17.57           H
ATOM   4082  HB3 ARG B  31      32.466  46.776  10.551  1.00 17.57           H
ATOM   4083  HG2 ARG B  31      31.984  49.136  11.022  1.00 17.33           H
ATOM   4084  HG3 ARG B  31      32.589  49.409   9.580  1.00 17.33           H
ATOM   4085  HD2 ARG B  31      30.833  48.486   8.599  1.00 24.76           H
ATOM   4086  HD3 ARG B  31      30.502  47.533   9.830  1.00 24.76           H
ATOM   4087  HE  ARG B  31      29.497  49.953   9.465  1.00 53.22           H
ATOM   4088 HH11 ARG B  31      29.848  47.607  11.750  1.00 32.79           H
ATOM   4089 HH12 ARG B  31      28.836  48.151  12.699  1.00 32.79           H
ATOM   4090 HH21 ARG B  31      28.122  50.892  11.017  1.00 57.49           H
ATOM   4091 HH22 ARG B  31      27.798  50.130  12.258  1.00 57.49           H
ATOM   4092  N   GLN B  32      33.212  47.412  13.465  1.00 11.67           N
ATOM   4093  CA  GLN B  32      32.786  47.857  14.781  1.00 11.47           C
ATOM   4094  C   GLN B  32      33.928  48.353  15.644  1.00 11.19           C
ATOM   4095  O   GLN B  32      33.661  48.910  16.707  1.00 13.59           O
ATOM   4096  CB  GLN B  32      32.105  46.720  15.542  1.00 15.27           C
ATOM   4097  CG  GLN B  32      30.754  46.358  15.032  1.00 14.11           C
ATOM   4098  CD  GLN B  32      30.176  45.182  15.778  1.00 16.53           C
ATOM   4099  OE1 GLN B  32      30.479  44.954  16.959  1.00 19.68           O
ATOM   4100  NE2 GLN B  32      29.344  44.408  15.092  1.00 15.36           N
ATOM   4101  H   GLN B  32      33.091  46.571  13.327  1.00 14.01           H
ATOM   4102  HA  GLN B  32      32.153  48.587  14.690  1.00 13.77           H
ATOM   4103  HB2 GLN B  32      32.662  45.928  15.465  1.00 18.33           H
ATOM   4104  HB3 GLN B  32      32.017  46.968  16.476  1.00 18.33           H
ATOM   4105  HG2 GLN B  32      30.162  47.117  15.155  1.00 16.94           H
ATOM   4106  HG3 GLN B  32      30.814  46.132  14.091  1.00 16.94           H
ATOM   4107 HE21 GLN B  32      29.248  44.525  14.244  1.00 18.44           H
ATOM   4108 HE22 GLN B  32      28.911  43.785  15.497  1.00 18.44           H
ATOM   4109  N   GLY B  33      35.170  48.119  15.253  1.00 11.47           N
ATOM   4110  CA  GLY B  33      36.310  48.455  16.079  1.00 11.74           C
ATOM   4111  C   GLY B  33      36.759  47.353  17.011  1.00 11.66           C
ATOM   4112  O   GLY B  33      37.644  47.589  17.852  1.00 10.89           O
ATOM   4113  H   GLY B  33      35.386  47.764  14.499  1.00 13.77           H
ATOM   4114  HA2 GLY B  33      37.061  48.683  15.510  1.00 14.10           H
ATOM   4115  HA3 GLY B  33      36.095  49.234  16.615  1.00 14.10           H
ATOM   4116  N   CYS B  34      36.172  46.160  16.898  1.00 11.70           N
ATOM   4117  CA  CYS B  34      36.621  45.043  17.717  1.00  8.78           C
ATOM   4118  C   CYS B  34      38.004  44.583  17.315  1.00  9.47           C
ATOM   4119  O   CYS B  34      38.433  44.752  16.176  1.00 12.58           O
ATOM   4120  CB  CYS B  34      35.683  43.843  17.587  1.00  8.57           C
ATOM   4121  SG  CYS B  34      33.993  44.158  18.071  1.00 15.64           S
ATOM   4122  H   CYS B  34      35.523  45.979  16.362  1.00 14.04           H
ATOM   4123  HA  CYS B  34      36.658  45.313  18.650  1.00 10.54           H
ATOM   4124  HB2 CYS B  34      35.659  43.581  16.657  1.00 10.29           H
ATOM   4125  HB3 CYS B  34      36.017  43.116  18.134  1.00 10.29           H
ATOM   4126  HG  CYS B  34      33.623  43.203  18.695  1.00 18.77           H
ATOM   4127  N   THR B  35      38.698  43.966  18.266  1.00  8.38           N
ATOM   4128  CA  THR B  35      39.958  43.288  18.006  1.00  8.68           C
ATOM   4129  C   THR B  35      39.619  41.869  17.580  1.00  9.56           C
ATOM   4130  O   THR B  35      38.876  41.186  18.293  1.00 10.78           O
ATOM   4131  CB  THR B  35      40.814  43.279  19.269  1.00  8.76           C
ATOM   4132  OG1 THR B  35      41.104  44.621  19.666  1.00 11.17           O
ATOM   4133  CG2 THR B  35      42.099  42.462  19.081  1.00 11.07           C
ATOM   4134  H   THR B  35      38.453  43.930  19.092  1.00 10.06           H
ATOM   4135  HA  THR B  35      40.429  43.735  17.286  1.00 10.42           H
ATOM   4136  HB  THR B  35      40.291  42.856  19.962  1.00 10.52           H
ATOM   4137  HG1 THR B  35      40.398  45.052  19.809  1.00 13.41           H
ATOM   4138 HG21 THR B  35      42.613  42.490  19.901  1.00 13.29           H
ATOM   4139 HG22 THR B  35      41.899  41.538  18.868  1.00 13.29           H
ATOM   4140 HG23 THR B  35      42.628  42.843  18.362  1.00 13.29           H
ATOM   4141  N   VAL B  36      40.148  41.418  16.431  1.00  8.31           N
ATOM   4142  CA  VAL B  36      39.729  40.150  15.817  1.00  7.65           C
ATOM   4143  C   VAL B  36      40.959  39.300  15.499  1.00  7.50           C
ATOM   4144  O   VAL B  36      41.914  39.784  14.871  1.00  9.84           O
ATOM   4145  CB  VAL B  36      38.902  40.360  14.539  1.00 10.51           C
ATOM   4146  CG1 VAL B  36      38.432  39.038  13.988  1.00 13.69           C
ATOM   4147  CG2 VAL B  36      37.677  41.303  14.805  1.00 11.57           C
ATOM   4148  H   VAL B  36      40.757  41.830  15.988  1.00  9.97           H
ATOM   4149  HA  VAL B  36      39.181  39.653  16.446  1.00  9.19           H
ATOM   4150  HB  VAL B  36      39.466  40.779  13.869  1.00 12.61           H
ATOM   4151 HG11 VAL B  36      37.916  39.209  13.188  1.00 16.44           H
ATOM   4152 HG12 VAL B  36      39.194  38.481  13.775  1.00 16.44           H
ATOM   4153 HG13 VAL B  36      37.880  38.600  14.656  1.00 16.44           H
ATOM   4154 HG21 VAL B  36      37.161  41.387  13.988  1.00 13.89           H
ATOM   4155 HG22 VAL B  36      37.122  40.930  15.509  1.00 13.89           H
ATOM   4156 HG23 VAL B  36      38.005  42.177  15.073  1.00 13.89           H
ATOM   4157  N   THR B  37      40.901  38.020  15.863  1.00  8.21           N
ATOM   4158  CA  THR B  37      41.923  37.031  15.597  1.00  7.35           C
ATOM   4159  C   THR B  37      41.242  35.820  15.007  1.00  8.00           C
ATOM   4160  O   THR B  37      40.168  35.435  15.472  1.00  8.46           O
ATOM   4161  CB  THR B  37      42.649  36.613  16.874  1.00  9.34           C
ATOM   4162  OG1 THR B  37      43.168  37.774  17.520  1.00  9.38           O
ATOM   4163  CG2 THR B  37      43.796  35.700  16.556  1.00 10.13           C
ATOM   4164  H   THR B  37      40.232  37.683  16.290  1.00  9.86           H
ATOM   4165  HA  THR B  37      42.567  37.378  14.961  1.00  8.83           H
ATOM   4166  HB  THR B  37      42.045  36.151  17.477  1.00 11.21           H
ATOM   4167  HG1 THR B  37      42.544  38.302  17.714  1.00 11.27           H
ATOM   4168 HG21 THR B  37      44.271  35.487  17.374  1.00 12.16           H
ATOM   4169 HG22 THR B  37      43.480  34.876  16.149  1.00 12.16           H
ATOM   4170 HG23 THR B  37      44.406  36.134  15.939  1.00 12.16           H
ATOM   4171  N   VAL B  38      41.844  35.221  13.988  1.00  7.50           N
ATOM   4172  CA  VAL B  38      41.326  34.010  13.366  1.00  7.73           C
ATOM   4173  C   VAL B  38      42.361  32.903  13.506  1.00 10.79           C
ATOM   4174  O   VAL B  38      43.537  33.090  13.171  1.00  9.55           O
ATOM   4175  CB  VAL B  38      40.969  34.222  11.884  1.00  8.19           C
ATOM   4176  CG1 VAL B  38      40.450  32.928  11.268  1.00  9.10           C
ATOM   4177  CG2 VAL B  38      39.931  35.342  11.722  1.00  9.10           C
ATOM   4178  H   VAL B  38      42.583  35.497  13.642  1.00  9.00           H
ATOM   4179  HA  VAL B  38      40.517  33.745  13.836  1.00  9.28           H
ATOM   4180  HB  VAL B  38      41.773  34.477  11.400  1.00  9.83           H
ATOM   4181 HG11 VAL B  38      40.168  33.107  10.358  1.00 10.92           H
ATOM   4182 HG12 VAL B  38      41.154  32.263  11.267  1.00 10.92           H
ATOM   4183 HG13 VAL B  38      39.689  32.616  11.788  1.00 10.92           H
ATOM   4184 HG21 VAL B  38      39.676  35.403  10.788  1.00 10.92           H
ATOM   4185 HG22 VAL B  38      39.146  35.137  12.263  1.00 10.92           H
ATOM   4186 HG23 VAL B  38      40.324  36.176  12.019  1.00 10.92           H
ATOM   4187  N   SER B  39      41.921  31.742  13.985  1.00  7.85           N
ATOM   4188  CA  SER B  39      42.735  30.530  13.976  1.00  7.56           C
ATOM   4189  C   SER B  39      42.187  29.699  12.836  1.00  8.84           C
ATOM   4190  O   SER B  39      41.115  29.089  12.954  1.00  8.48           O
ATOM   4191  CB  SER B  39      42.671  29.772  15.295  1.00  9.35           C
ATOM   4192  OG  SER B  39      43.389  30.427  16.307  1.00  8.41           O
ATOM   4193  H   SER B  39      41.133  31.633  14.313  1.00  9.43           H
ATOM   4194  HA  SER B  39      43.662  30.754  13.793  1.00  9.08           H
ATOM   4195  HB2 SER B  39      41.741  29.705  15.568  1.00 11.23           H
ATOM   4196  HB3 SER B  39      43.046  28.885  15.173  1.00 11.23           H
ATOM   4197  HG  SER B  39      43.336  29.993  17.025  1.00 10.10           H
ATOM   4198  N   ASP B  40      42.901  29.722  11.706  1.00  8.47           N
ATOM   4199  CA  ASP B  40      42.509  29.022  10.485  1.00  9.57           C
ATOM   4200  C   ASP B  40      43.167  27.653  10.566  1.00  9.85           C
ATOM   4201  O   ASP B  40      44.314  27.460  10.156  1.00  8.29           O
ATOM   4202  CB  ASP B  40      42.931  29.861   9.277  1.00  7.34           C
ATOM   4203  CG  ASP B  40      42.603  29.230   7.945  1.00 12.37           C
ATOM   4204  OD1 ASP B  40      42.274  28.031   7.884  1.00 10.69           O
ATOM   4205  OD2 ASP B  40      42.707  29.984   6.931  1.00 14.52           O1-
ATOM   4206  H   ASP B  40      43.642  30.149  11.633  1.00 10.17           H
ATOM   4207  HA  ASP B  40      41.548  28.894  10.458  1.00 11.49           H
ATOM   4208  HB2 ASP B  40      42.475  30.718   9.309  1.00  8.81           H
ATOM   4209  HB3 ASP B  40      43.889  30.007   9.318  1.00  8.81           H
ATOM   4210  N   LEU B  41      42.433  26.679  11.102  1.00  8.31           N
ATOM   4211  CA  LEU B  41      43.055  25.438  11.547  1.00  8.35           C
ATOM   4212  C   LEU B  41      43.710  24.670  10.395  1.00  7.62           C
ATOM   4213  O   LEU B  41      44.809  24.131  10.566  1.00  8.31           O
ATOM   4214  CB  LEU B  41      42.035  24.568  12.269  1.00  6.39           C
ATOM   4215  CG  LEU B  41      41.427  25.142  13.546  1.00  8.28           C
ATOM   4216  CD1 LEU B  41      40.481  24.158  14.202  1.00  8.69           C
ATOM   4217  CD2 LEU B  41      42.483  25.536  14.562  1.00  8.13           C
ATOM   4218  H   LEU B  41      41.582  26.713  11.211  1.00  9.98           H
ATOM   4219  HA  LEU B  41      43.757  25.646  12.188  1.00 10.02           H
ATOM   4220  HB2 LEU B  41      41.305  24.394  11.652  1.00  7.68           H
ATOM   4221  HB3 LEU B  41      42.465  23.730  12.500  1.00  7.68           H
ATOM   4222  HG  LEU B  41      40.917  25.941  13.327  1.00  9.94           H
ATOM   4223 HD11 LEU B  41      40.150  24.541  15.028  1.00 10.43           H
ATOM   4224 HD12 LEU B  41      39.743  23.967  13.599  1.00 10.43           H
ATOM   4225 HD13 LEU B  41      40.958  23.333  14.393  1.00 10.43           H
ATOM   4226 HD21 LEU B  41      42.045  25.863  15.360  1.00  9.77           H
ATOM   4227 HD22 LEU B  41      43.022  24.760  14.777  1.00  9.77           H
ATOM   4228 HD23 LEU B  41      43.042  26.238  14.194  1.00  9.77           H
ATOM   4229  N   TYR B  42      43.033  24.554   9.244  1.00  8.75           N
ATOM   4230  CA  TYR B  42      43.635  23.799   8.141  1.00  8.04           C
ATOM   4231  C   TYR B  42      44.873  24.514   7.628  1.00 10.37           C
ATOM   4232  O   TYR B  42      45.869  23.871   7.297  1.00  9.89           O
ATOM   4233  CB  TYR B  42      42.652  23.568   7.002  1.00  8.06           C
ATOM   4234  CG  TYR B  42      41.553  22.564   7.285  1.00  8.74           C
ATOM   4235  CD1 TYR B  42      41.797  21.193   7.286  1.00  8.11           C
ATOM   4236  CD2 TYR B  42      40.270  22.990   7.543  1.00  8.46           C
ATOM   4237  CE1 TYR B  42      40.782  20.295   7.543  1.00  8.22           C
ATOM   4238  CE2 TYR B  42      39.252  22.098   7.780  1.00  8.24           C
ATOM   4239  CZ  TYR B  42      39.499  20.744   7.761  1.00  7.69           C
ATOM   4240  OH  TYR B  42      38.511  19.811   7.994  1.00  9.14           O
ATOM   4241  H   TYR B  42      42.259  24.893   9.079  1.00 10.50           H
ATOM   4242  HA  TYR B  42      43.915  22.926   8.459  1.00  9.65           H
ATOM   4243  HB2 TYR B  42      42.242  24.411   6.756  1.00  9.67           H
ATOM   4244  HB3 TYR B  42      43.154  23.216   6.250  1.00  9.67           H
ATOM   4245  HD1 TYR B  42      42.655  20.875   7.122  1.00  9.74           H
ATOM   4246  HD2 TYR B  42      40.085  23.901   7.538  1.00 10.15           H
ATOM   4247  HE1 TYR B  42      40.958  19.382   7.523  1.00  9.87           H
ATOM   4248  HE2 TYR B  42      38.391  22.416   7.939  1.00  9.89           H
ATOM   4249  HH  TYR B  42      37.772  20.194   8.108  1.00 10.97           H
ATOM   4250  N   ALA B  43      44.844  25.841   7.577  1.00  9.48           N
ATOM   4251  CA  ALA B  43      46.006  26.561   7.068  1.00  8.54           C
ATOM   4252  C   ALA B  43      47.171  26.462   8.026  1.00 12.19           C
ATOM   4253  O   ALA B  43      48.339  26.478   7.601  1.00 14.37           O
ATOM   4254  CB  ALA B  43      45.667  28.028   6.816  1.00 11.17           C
ATOM   4255  H   ALA B  43      44.188  26.336   7.824  1.00 11.38           H
ATOM   4256  HA  ALA B  43      46.275  26.163   6.220  1.00 10.25           H
ATOM   4257  HB1 ALA B  43      46.457  28.463   6.459  1.00 13.41           H
ATOM   4258  HB2 ALA B  43      44.941  28.076   6.178  1.00 13.41           H
ATOM   4259  HB3 ALA B  43      45.411  28.457   7.649  1.00 13.41           H
ATOM   4260  N   MET B  44      46.880  26.358   9.315  1.00 12.10           N
ATOM   4261  CA  MET B  44      47.868  26.123  10.349  1.00 10.29           C
ATOM   4262  C   MET B  44      48.339  24.671  10.421  1.00 12.05           C
ATOM   4263  O   MET B  44      49.257  24.370  11.197  1.00 11.98           O
ATOM   4264  CB  MET B  44      47.270  26.482  11.700  1.00 11.85           C
ATOM   4265  CG  MET B  44      46.916  27.958  11.884  1.00  8.94           C
ATOM   4266  SD  MET B  44      45.752  28.185  13.258  1.00 13.31           S
ATOM   4267  CE  MET B  44      46.882  27.853  14.600  1.00 15.00           C
ATOM   4268  H   MET B  44      46.081  26.430   9.629  1.00 14.53           H
ATOM   4269  HA  MET B  44      48.628  26.701  10.191  1.00 12.35           H
ATOM   4270  HB2 MET B  44      46.448  25.976  11.807  1.00 14.22           H
ATOM   4271  HB3 MET B  44      47.900  26.235  12.398  1.00 14.22           H
ATOM   4272  HG2 MET B  44      47.724  28.463  12.076  1.00 10.73           H
ATOM   4273  HG3 MET B  44      46.496  28.305  11.083  1.00 10.73           H
ATOM   4274  HE1 MET B  44      46.388  27.913  15.433  1.00 18.01           H
ATOM   4275  HE2 MET B  44      47.260  26.963  14.497  1.00 18.01           H
ATOM   4276  HE3 MET B  44      47.593  28.515  14.578  1.00 18.01           H
ATOM   4277  N   ASN B  45      47.720  23.760   9.668  1.00 10.02           N
ATOM   4278  CA  ASN B  45      47.999  22.342   9.808  1.00  9.97           C
ATOM   4279  C   ASN B  45      47.866  21.909  11.262  1.00  9.87           C
ATOM   4280  O   ASN B  45      48.652  21.118  11.779  1.00  9.98           O
ATOM   4281  CB  ASN B  45      49.383  22.034   9.268  1.00 12.14           C
ATOM   4282  CG  ASN B  45      49.448  22.178   7.775  1.00 29.07           C
ATOM   4283  OD1 ASN B  45      48.846  21.391   7.037  1.00 41.82           O
ATOM   4284  ND2 ASN B  45      50.155  23.210   7.308  1.00 44.05           N
ATOM   4285  H   ASN B  45      47.135  23.936   9.063  1.00 12.02           H
ATOM   4286  HA  ASN B  45      47.358  21.833   9.286  1.00 11.98           H
ATOM   4287  HB2 ASN B  45      50.022  22.666   9.639  1.00 14.57           H
ATOM   4288  HB3 ASN B  45      49.614  21.160   9.549  1.00 14.57           H
ATOM   4289 HD21 ASN B  45      50.172  23.377   6.462  1.00 52.87           H
ATOM   4290 HD22 ASN B  45      50.595  23.713   7.853  1.00 52.87           H
ATOM   4291  N   PHE B  46      46.823  22.410  11.923  1.00  9.33           N
ATOM   4292  CA  PHE B  46      46.696  22.216  13.360  1.00  8.35           C
ATOM   4293  C   PHE B  46      46.651  20.732  13.705  1.00  7.79           C
ATOM   4294  O   PHE B  46      45.913  19.958  13.096  1.00  9.31           O
ATOM   4295  CB  PHE B  46      45.427  22.901  13.879  1.00  7.71           C
ATOM   4296  CG  PHE B  46      45.321  22.899  15.368  1.00  8.26           C
ATOM   4297  CD1 PHE B  46      46.023  23.823  16.129  1.00 10.60           C
ATOM   4298  CD2 PHE B  46      44.563  21.948  16.005  1.00  8.88           C
ATOM   4299  CE1 PHE B  46      45.939  23.804  17.508  1.00 11.27           C
ATOM   4300  CE2 PHE B  46      44.491  21.918  17.369  1.00  9.05           C
ATOM   4301  CZ  PHE B  46      45.168  22.829  18.119  1.00  9.61           C
ATOM   4302  H   PHE B  46      46.185  22.862  11.562  1.00 11.21           H
ATOM   4303  HA  PHE B  46      47.463  22.607  13.805  1.00 10.02           H
ATOM   4304  HB2 PHE B  46      45.420  23.821  13.586  1.00  9.25           H
ATOM   4305  HB3 PHE B  46      44.654  22.434  13.527  1.00  9.25           H
ATOM   4306  HD1 PHE B  46      46.541  24.466  15.703  1.00 12.73           H
ATOM   4307  HD2 PHE B  46      44.103  21.315  15.502  1.00 10.66           H
ATOM   4308  HE1 PHE B  46      46.404  24.426  18.016  1.00 13.53           H
ATOM   4309  HE2 PHE B  46      43.964  21.275  17.785  1.00 10.87           H
ATOM   4310  HZ  PHE B  46      45.097  22.805  19.041  1.00 11.54           H
ATOM   4311  N   GLU B  47      47.430  20.348  14.699  1.00  8.44           N
ATOM   4312  CA  GLU B  47      47.513  18.966  15.140  1.00  8.58           C
ATOM   4313  C   GLU B  47      46.255  18.542  15.894  1.00  8.13           C
ATOM   4314  O   GLU B  47      45.977  19.102  16.946  1.00  6.83           O
ATOM   4315  CB  GLU B  47      48.721  18.814  16.051  1.00  8.98           C
ATOM   4316  CG  GLU B  47      48.813  17.430  16.726  1.00  7.89           C
ATOM   4317  CD  GLU B  47      48.963  16.307  15.731  1.00 12.19           C
ATOM   4318  OE1 GLU B  47      50.006  16.254  15.044  1.00 15.30           O
ATOM   4319  OE2 GLU B  47      48.046  15.482  15.601  1.00 10.39           O1-
ATOM   4320  H   GLU B  47      47.936  20.882  15.146  1.00 10.14           H
ATOM   4321  HA  GLU B  47      47.647  18.388  14.376  1.00 10.31           H
ATOM   4322  HB2 GLU B  47      49.526  18.948  15.527  1.00 10.78           H
ATOM   4323  HB3 GLU B  47      48.672  19.479  16.759  1.00 10.78           H
ATOM   4324  HG2 GLU B  47      49.600  17.421  17.292  1.00  9.47           H
ATOM   4325  HG3 GLU B  47      48.025  17.263  17.263  1.00  9.47           H
ATOM   4326  N   PRO B  48      45.517  17.537  15.447  1.00  7.06           N
ATOM   4327  CA  PRO B  48      44.305  17.159  16.193  1.00  7.17           C
ATOM   4328  C   PRO B  48      44.495  16.084  17.242  1.00  5.81           C
ATOM   4329  O   PRO B  48      43.624  15.914  18.098  1.00  7.42           O
ATOM   4330  CB  PRO B  48      43.369  16.630  15.108  1.00  8.59           C
ATOM   4331  CG  PRO B  48      44.037  16.952  13.822  1.00  8.56           C
ATOM   4332  CD  PRO B  48      45.481  16.986  14.094  1.00  9.52           C
ATOM   4333  HA  PRO B  48      43.904  17.954  16.585  1.00  8.61           H
ATOM   4334  HB2 PRO B  48      43.270  15.675  15.207  1.00 10.32           H
ATOM   4335  HB3 PRO B  48      42.505  17.073  15.176  1.00 10.32           H
ATOM   4336  HG2 PRO B  48      43.838  16.256  13.179  1.00 10.27           H
ATOM   4337  HG3 PRO B  48      43.733  17.814  13.491  1.00 10.27           H
ATOM   4338  HD2 PRO B  48      45.859  16.090  14.096  1.00 11.43           H
ATOM   4339  HD3 PRO B  48      45.924  17.575  13.461  1.00 11.43           H
ATOM   4340  N   ARG B  49      45.577  15.315  17.148  1.00  7.34           N
ATOM   4341  CA  ARG B  49      45.732  14.104  17.947  1.00  7.19           C
ATOM   4342  C   ARG B  49      46.206  14.454  19.350  1.00  7.61           C
ATOM   4343  O   ARG B  49      47.185  15.191  19.508  1.00  8.18           O
ATOM   4344  CB  ARG B  49      46.740  13.149  17.312  1.00  7.75           C
ATOM   4345  CG  ARG B  49      46.424  12.726  15.871  1.00  7.36           C
ATOM   4346  CD  ARG B  49      47.620  11.932  15.398  1.00 11.30           C
ATOM   4347  NE  ARG B  49      47.712  11.599  13.981  1.00 14.24           N
ATOM   4348  CZ  ARG B  49      48.291  12.369  13.062  1.00 11.09           C
ATOM   4349  NH1 ARG B  49      48.760  13.563  13.354  1.00 12.00           N
ATOM   4350  NH2 ARG B  49      48.392  11.930  11.834  1.00 12.93           N1+
ATOM   4351  H   ARG B  49      46.233  15.473  16.611  1.00  8.81           H
ATOM   4352  HA  ARG B  49      44.874  13.656  18.013  1.00  8.63           H
ATOM   4353  HB2 ARG B  49      47.606  13.586  17.317  1.00  9.31           H
ATOM   4354  HB3 ARG B  49      46.780  12.345  17.851  1.00  9.31           H
ATOM   4355  HG2 ARG B  49      45.637  12.162  15.852  1.00  8.83           H
ATOM   4356  HG3 ARG B  49      46.309  13.509  15.311  1.00  8.83           H
ATOM   4357  HD2 ARG B  49      48.416  12.442  15.609  1.00 13.56           H
ATOM   4358  HD3 ARG B  49      47.641  11.095  15.888  1.00 13.56           H
ATOM   4359  HE  ARG B  49      47.382  10.846  13.721  1.00 17.09           H
ATOM   4360 HH11 ARG B  49      48.713  13.855  14.159  1.00 14.40           H
ATOM   4361 HH12 ARG B  49      49.113  14.049  12.740  1.00 14.40           H
ATOM   4362 HH21 ARG B  49      48.076  11.154  11.632  1.00 15.52           H
ATOM   4363 HH22 ARG B  49      48.730  12.430  11.222  1.00 15.52           H
ATOM   4364  N   ALA B  50      45.553  13.868  20.356  1.00  8.49           N
ATOM   4365  CA  ALA B  50      45.948  14.003  21.763  1.00  7.26           C
ATOM   4366  C   ALA B  50      47.036  12.975  22.040  1.00  7.36           C
ATOM   4367  O   ALA B  50      46.753  11.776  22.149  1.00  8.06           O
ATOM   4368  CB  ALA B  50      44.736  13.796  22.660  1.00  6.41           C
ATOM   4369  H   ALA B  50      44.869  13.358  20.240  1.00 10.20           H
ATOM   4370  HA  ALA B  50      46.313  14.885  21.931  1.00  8.72           H
ATOM   4371  HB1 ALA B  50      45.004  13.905  23.584  1.00  7.70           H
ATOM   4372  HB2 ALA B  50      44.073  14.463  22.430  1.00  7.70           H
ATOM   4373  HB3 ALA B  50      44.379  12.905  22.517  1.00  7.70           H
ATOM   4374  N   THR B  51      48.298  13.424  22.130  1.00  8.09           N
ATOM   4375  CA  THR B  51      49.405  12.484  22.293  1.00  8.24           C
ATOM   4376  C   THR B  51      50.398  12.989  23.326  1.00  8.97           C
ATOM   4377  O   THR B  51      50.319  14.124  23.814  1.00  9.63           O
ATOM   4378  CB  THR B  51      50.165  12.189  20.994  1.00  9.76           C
ATOM   4379  OG1 THR B  51      51.081  13.246  20.682  1.00  8.53           O
ATOM   4380  CG2 THR B  51      49.218  11.928  19.821  1.00  9.14           C
ATOM   4381  H   THR B  51      48.531  14.252  22.106  1.00  9.71           H
ATOM   4382  HA  THR B  51      49.064  11.636  22.622  1.00  9.89           H
ATOM   4383  HB  THR B  51      50.673  11.372  21.132  1.00 11.72           H
ATOM   4384  HG1 THR B  51      50.667  13.976  20.600  1.00 10.24           H
ATOM   4385 HG21 THR B  51      49.731  11.713  19.027  1.00 10.98           H
ATOM   4386 HG22 THR B  51      48.627  11.189  20.032  1.00 10.98           H
ATOM   4387 HG23 THR B  51      48.691  12.723  19.643  1.00 10.98           H
ATOM   4388  N   ASP B  52      51.348  12.096  23.656  1.00 10.63           N
ATOM   4389  CA  ASP B  52      52.396  12.444  24.607  1.00 11.20           C
ATOM   4390  C   ASP B  52      53.363  13.484  24.054  1.00 11.33           C
ATOM   4391  O   ASP B  52      54.146  14.031  24.832  1.00 13.13           O
ATOM   4392  CB  ASP B  52      53.131  11.178  25.086  1.00 11.75           C
ATOM   4393  CG  ASP B  52      53.832  10.415  23.985  1.00 15.60           C
ATOM   4394  OD1 ASP B  52      53.979  10.892  22.845  1.00 19.20           O
ATOM   4395  OD2 ASP B  52      54.249   9.262  24.299  1.00 20.37           O1-
ATOM   4396  H   ASP B  52      51.403  11.295  23.333  1.00 12.76           H
ATOM   4397  HA  ASP B  52      51.978  12.833  25.394  1.00 13.45           H
ATOM   4398  HB2 ASP B  52      53.813  11.445  25.720  1.00 14.11           H
ATOM   4399  HB3 ASP B  52      52.497  10.580  25.512  1.00 14.11           H
ATOM   4400  N   LYS B  53      53.282  13.833  22.764  1.00 10.18           N
ATOM   4401  CA  LYS B  53      54.050  14.967  22.246  1.00 12.19           C
ATOM   4402  C   LYS B  53      53.494  16.299  22.728  1.00 11.34           C
ATOM   4403  O   LYS B  53      54.123  17.352  22.499  1.00 13.66           O
ATOM   4404  CB  LYS B  53      54.071  14.948  20.717  1.00 11.67           C
ATOM   4405  CG  LYS B  53      54.622  13.685  20.063  1.00 19.15           C
ATOM   4406  CD  LYS B  53      54.510  13.773  18.505  1.00 31.25           C
ATOM   4407  CE  LYS B  53      53.050  13.717  17.922  1.00 37.70           C
ATOM   4408  NZ  LYS B  53      52.181  14.945  18.102  1.00 33.23           N1+
ATOM   4409  H   LYS B  53      52.804  13.435  22.174  1.00 12.22           H
ATOM   4410  HA  LYS B  53      54.969  14.901  22.557  1.00 14.64           H
ATOM   4411  HB2 LYS B  53      53.163  15.050  20.395  1.00 14.02           H
ATOM   4412  HB3 LYS B  53      54.606  15.695  20.408  1.00 14.02           H
ATOM   4413  HG2 LYS B  53      55.555  13.572  20.307  1.00 22.99           H
ATOM   4414  HG3 LYS B  53      54.108  12.918  20.362  1.00 22.99           H
ATOM   4415  HD2 LYS B  53      54.913  14.604  18.213  1.00 37.50           H
ATOM   4416  HD3 LYS B  53      54.996  13.022  18.124  1.00 37.50           H
ATOM   4417  HE2 LYS B  53      53.118  13.566  16.966  1.00 45.24           H
ATOM   4418  HE3 LYS B  53      52.586  12.967  18.329  1.00 45.24           H
ATOM   4419  HZ1 LYS B  53      51.653  15.057  17.395  1.00 39.89           H
ATOM   4420  HZ2 LYS B  53      51.677  14.848  18.830  1.00 39.89           H
ATOM   4421  HZ3 LYS B  53      52.692  15.668  18.200  1.00 39.89           H
ATOM   4422  N   ASP B  54      52.331  16.289  23.385  1.00  9.62           N
ATOM   4423  CA  ASP B  54      51.723  17.516  23.868  1.00  8.22           C
ATOM   4424  C   ASP B  54      52.343  17.971  25.181  1.00 10.73           C
ATOM   4425  O   ASP B  54      52.066  19.090  25.635  1.00 10.83           O
ATOM   4426  CB  ASP B  54      50.218  17.334  24.031  1.00 11.36           C
ATOM   4427  CG  ASP B  54      49.518  17.201  22.709  1.00 10.91           C
ATOM   4428  OD1 ASP B  54      50.158  17.386  21.655  1.00 10.25           O
ATOM   4429  OD2 ASP B  54      48.318  16.890  22.732  1.00 10.03           O1-
ATOM   4430  H   ASP B  54      51.883  15.575  23.569  1.00 11.55           H
ATOM   4431  HA  ASP B  54      51.864  18.218  23.213  1.00  9.87           H
ATOM   4432  HB2 ASP B  54      50.046  16.526  24.537  1.00 13.64           H
ATOM   4433  HB3 ASP B  54      49.857  18.108  24.483  1.00 13.64           H
ATOM   4434  N   ILE B  55      53.197  17.142  25.776  1.00 11.55           N
ATOM   4435  CA  ILE B  55      53.940  17.474  26.991  1.00 12.59           C
ATOM   4436  C   ILE B  55      55.422  17.353  26.682  1.00 13.37           C
ATOM   4437  O   ILE B  55      55.860  16.356  26.105  1.00 15.91           O
ATOM   4438  CB  ILE B  55      53.570  16.547  28.164  1.00 14.82           C
ATOM   4439  CG1 ILE B  55      52.059  16.564  28.422  1.00 16.38           C
ATOM   4440  CG2 ILE B  55      54.390  16.895  29.424  1.00 20.98           C
ATOM   4441  CD1 ILE B  55      51.339  15.462  27.656  1.00 16.96           C
ATOM   4442  H   ILE B  55      53.376  16.356  25.475  1.00 13.86           H
ATOM   4443  HA  ILE B  55      53.759  18.394  27.244  1.00 15.11           H
ATOM   4444  HB  ILE B  55      53.796  15.638  27.903  1.00 17.79           H
ATOM   4445 HG12 ILE B  55      51.902  16.401  29.365  1.00 19.66           H
ATOM   4446 HG13 ILE B  55      51.685  17.419  28.161  1.00 19.66           H
ATOM   4447 HG21 ILE B  55      54.133  16.294  30.142  1.00 25.18           H
ATOM   4448 HG22 ILE B  55      55.334  16.787  29.231  1.00 25.18           H
ATOM   4449 HG23 ILE B  55      54.213  17.813  29.682  1.00 25.18           H
ATOM   4450 HD11 ILE B  55      50.397  15.468  27.892  1.00 20.36           H
ATOM   4451 HD12 ILE B  55      51.440  15.631  26.705  1.00 20.36           H
ATOM   4452 HD13 ILE B  55      51.736  14.608  27.882  1.00 20.36           H
ATOM   4453  N   THR B  56      56.195  18.356  27.088  1.00 14.54           N
ATOM   4454  CA  THR B  56      57.634  18.323  26.880  1.00 20.90           C
ATOM   4455  C   THR B  56      58.418  18.041  28.152  1.00 18.08           C
ATOM   4456  O   THR B  56      59.615  17.725  28.059  1.00 23.73           O
ATOM   4457  CB  THR B  56      58.117  19.649  26.275  1.00 26.06           C
ATOM   4458  OG1 THR B  56      57.367  19.909  25.080  1.00 29.89           O
ATOM   4459  CG2 THR B  56      59.594  19.560  25.908  1.00 36.01           C
ATOM   4460  H   THR B  56      55.909  19.067  27.481  1.00 17.45           H
ATOM   4461  HA  THR B  56      57.850  17.621  26.244  1.00 25.09           H
ATOM   4462  HB  THR B  56      57.994  20.377  26.910  1.00 31.28           H
ATOM   4463  HG1 THR B  56      57.661  20.599  24.700  1.00 35.87           H
ATOM   4464 HG21 THR B  56      59.862  20.373  25.448  1.00 43.22           H
ATOM   4465 HG22 THR B  56      60.146  19.457  26.697  1.00 43.22           H
ATOM   4466 HG23 THR B  56      59.740  18.806  25.313  1.00 43.22           H
ATOM   4467  N   GLY B  57      57.801  18.145  29.324  1.00 17.67           N
ATOM   4468  CA  GLY B  57      58.521  17.989  30.568  1.00 19.92           C
ATOM   4469  C   GLY B  57      58.552  16.549  31.036  1.00 19.00           C
ATOM   4470  O   GLY B  57      58.064  15.625  30.378  1.00 18.70           O
ATOM   4471  H   GLY B  57      56.964  18.313  29.427  1.00 21.21           H
ATOM   4472  HA2 GLY B  57      59.432  18.293  30.447  1.00 23.91           H
ATOM   4473  HA3 GLY B  57      58.103  18.525  31.260  1.00 23.91           H
ATOM   4474  N   THR B  58      59.130  16.364  32.218  1.00 18.18           N
ATOM   4475  CA  THR B  58      59.121  15.060  32.851  1.00 15.37           C
ATOM   4476  C   THR B  58      57.680  14.633  33.106  1.00 19.22           C
ATOM   4477  O   THR B  58      56.901  15.373  33.715  1.00 19.10           O
ATOM   4478  CB  THR B  58      59.898  15.112  34.157  1.00 17.45           C
ATOM   4479  OG1 THR B  58      61.159  15.731  33.910  1.00 16.53           O
ATOM   4480  CG2 THR B  58      60.130  13.729  34.690  1.00 20.05           C
ATOM   4481  H   THR B  58      59.524  16.978  32.675  1.00 21.83           H
ATOM   4482  HA  THR B  58      59.548  14.414  32.267  1.00 18.45           H
ATOM   4483  HB  THR B  58      59.402  15.623  34.814  1.00 20.95           H
ATOM   4484  HG1 THR B  58      61.558  15.852  34.639  1.00 19.85           H
ATOM   4485 HG21 THR B  58      60.662  13.770  35.500  1.00 24.07           H
ATOM   4486 HG22 THR B  58      59.277  13.312  34.892  1.00 24.07           H
ATOM   4487 HG23 THR B  58      60.599  13.191  34.032  1.00 24.07           H
ATOM   4488  N   LEU B  59      57.326  13.444  32.636  1.00 16.78           N
ATOM   4489  CA  LEU B  59      55.977  12.952  32.839  1.00 16.32           C
ATOM   4490  C   LEU B  59      55.778  12.584  34.302  1.00 18.29           C
ATOM   4491  O   LEU B  59      56.708  12.155  34.996  1.00 20.13           O
ATOM   4492  CB  LEU B  59      55.716  11.739  31.943  1.00 19.11           C
ATOM   4493  CG  LEU B  59      55.759  12.057  30.441  1.00 22.90           C
ATOM   4494  CD1 LEU B  59      55.795  10.788  29.607  1.00 27.86           C
ATOM   4495  CD2 LEU B  59      54.572  12.913  30.040  1.00 21.64           C
ATOM   4496  H   LEU B  59      57.841  12.913  32.203  1.00 20.14           H
ATOM   4497  HA  LEU B  59      55.341  13.648  32.615  1.00 19.59           H
ATOM   4498  HB2 LEU B  59      56.402  11.077  32.117  1.00 22.94           H
ATOM   4499  HB3 LEU B  59      54.842  11.376  32.152  1.00 22.94           H
ATOM   4500  HG  LEU B  59      56.566  12.562  30.249  1.00 27.48           H
ATOM   4501 HD11 LEU B  59      55.800  11.028  28.666  1.00 33.43           H
ATOM   4502 HD12 LEU B  59      56.596  10.286  29.826  1.00 33.43           H
ATOM   4503 HD13 LEU B  59      55.005  10.260  29.806  1.00 33.43           H
ATOM   4504 HD21 LEU B  59      54.617  13.081  29.086  1.00 25.98           H
ATOM   4505 HD22 LEU B  59      53.755  12.436  30.254  1.00 25.98           H
ATOM   4506 HD23 LEU B  59      54.604  13.754  30.523  1.00 25.98           H
ATOM   4507  N   SER B  60      54.543  12.768  34.760  1.00 19.04           N
ATOM   4508  CA  SER B  60      54.136  12.367  36.097  1.00 18.66           C
ATOM   4509  C   SER B  60      54.233  10.854  36.281  1.00 18.59           C
ATOM   4510  O   SER B  60      54.612  10.373  37.353  1.00 23.88           O
ATOM   4511  CB  SER B  60      52.704  12.856  36.328  1.00 22.64           C
ATOM   4512  OG  SER B  60      52.185  12.452  37.577  1.00 34.43           O
ATOM   4513  H   SER B  60      53.915  13.136  34.302  1.00 22.85           H
ATOM   4514  HA  SER B  60      54.719  12.796  36.744  1.00 22.39           H
ATOM   4515  HB2 SER B  60      52.693  13.825  36.281  1.00 27.17           H
ATOM   4516  HB3 SER B  60      52.139  12.491  35.629  1.00 27.17           H
ATOM   4517  HG  SER B  60      51.704  11.773  37.480  1.00 41.32           H
ATOM   4518  N   ASN B  61      53.863  10.091  35.253  1.00 19.88           N
ATOM   4519  CA  ASN B  61      53.975   8.634  35.265  1.00 19.51           C
ATOM   4520  C   ASN B  61      54.515   8.231  33.903  1.00 20.07           C
ATOM   4521  O   ASN B  61      53.752   8.132  32.933  1.00 20.41           O
ATOM   4522  CB  ASN B  61      52.630   7.971  35.544  1.00 21.23           C
ATOM   4523  CG  ASN B  61      52.749   6.479  35.755  1.00 19.56           C
ATOM   4524  OD1 ASN B  61      53.665   5.828  35.236  1.00 23.07           O
ATOM   4525  ND2 ASN B  61      51.805   5.928  36.510  1.00 31.16           N
ATOM   4526  H   ASN B  61      53.548  10.400  34.514  1.00 23.87           H
ATOM   4527  HA  ASN B  61      54.591   8.350  35.954  1.00 23.42           H
ATOM   4528  HB2 ASN B  61      52.240   8.365  36.340  1.00 25.48           H
ATOM   4529  HB3 ASN B  61      52.047   8.120  34.782  1.00 25.48           H
ATOM   4530 HD21 ASN B  61      51.796   5.080  36.647  1.00 37.40           H
ATOM   4531 HD22 ASN B  61      51.198   6.430  36.862  1.00 37.40           H
ATOM   4532  N   PRO B  62      55.827   8.033  33.772  1.00 22.24           N
ATOM   4533  CA  PRO B  62      56.392   7.655  32.468  1.00 20.94           C
ATOM   4534  C   PRO B  62      56.138   6.205  32.075  1.00 23.65           C
ATOM   4535  O   PRO B  62      56.525   5.813  30.969  1.00 29.69           O
ATOM   4536  CB  PRO B  62      57.892   7.908  32.672  1.00 27.25           C
ATOM   4537  CG  PRO B  62      58.090   7.670  34.119  1.00 27.98           C
ATOM   4538  CD  PRO B  62      56.883   8.239  34.779  1.00 27.51           C
ATOM   4539  HA  PRO B  62      56.062   8.244  31.772  1.00 25.13           H
ATOM   4540  HB2 PRO B  62      58.407   7.281  32.142  1.00 32.71           H
ATOM   4541  HB3 PRO B  62      58.108   8.824  32.440  1.00 32.71           H
ATOM   4542  HG2 PRO B  62      58.146   6.716  34.285  1.00 33.58           H
ATOM   4543  HG3 PRO B  62      58.891   8.121  34.422  1.00 33.58           H
ATOM   4544  HD2 PRO B  62      56.680   7.760  35.597  1.00 33.02           H
ATOM   4545  HD3 PRO B  62      57.014   9.189  34.932  1.00 33.02           H
ATOM   4546  N   GLU B  63      55.515   5.416  32.957  1.00 22.72           N
ATOM   4547  CA  GLU B  63      55.210   4.009  32.722  1.00 25.81           C
ATOM   4548  C   GLU B  63      53.837   3.822  32.088  1.00 25.60           C
ATOM   4549  O   GLU B  63      53.661   2.944  31.233  1.00 25.31           O
ATOM   4550  CB  GLU B  63      55.275   3.249  34.051  1.00 30.20           C
ATOM   4551  CG  GLU B  63      54.903   1.771  33.978  1.00 41.49           C
ATOM   4552  CD  GLU B  63      54.889   1.097  35.354  1.00 46.22           C
ATOM   4553  OE1 GLU B  63      55.805   1.379  36.171  1.00 49.49           O
ATOM   4554  OE2 GLU B  63      53.958   0.294  35.613  1.00 44.72           O1-
ATOM   4555  H   GLU B  63      55.245   5.689  33.728  1.00 27.27           H
ATOM   4556  HA  GLU B  63      55.877   3.631  32.128  1.00 30.98           H
ATOM   4557  HB2 GLU B  63      56.179   3.308  34.400  1.00 36.25           H
ATOM   4558  HB3 GLU B  63      54.659   3.669  34.672  1.00 36.25           H
ATOM   4559  HG2 GLU B  63      54.021   1.674  33.587  1.00 49.80           H
ATOM   4560  HG3 GLU B  63      55.564   1.313  33.434  1.00 49.80           H
ATOM   4561  N   VAL B  64      52.862   4.629  32.501  1.00 19.56           N
ATOM   4562  CA  VAL B  64      51.477   4.505  32.059  1.00 15.92           C
ATOM   4563  C   VAL B  64      51.011   5.916  31.722  1.00 19.46           C
ATOM   4564  O   VAL B  64      50.920   6.766  32.613  1.00 18.82           O
ATOM   4565  CB  VAL B  64      50.576   3.875  33.139  1.00 17.54           C
ATOM   4566  CG1 VAL B  64      49.148   3.740  32.651  1.00 18.76           C
ATOM   4567  CG2 VAL B  64      51.095   2.514  33.563  1.00 21.61           C
ATOM   4568  H   VAL B  64      52.979   5.267  33.067  1.00 23.48           H
ATOM   4569  HA  VAL B  64      51.433   3.962  31.257  1.00 19.11           H
ATOM   4570  HB  VAL B  64      50.569   4.448  33.922  1.00 21.06           H
ATOM   4571 HG11 VAL B  64      48.603   3.354  33.355  1.00 22.52           H
ATOM   4572 HG12 VAL B  64      48.805   4.617  32.416  1.00 22.52           H
ATOM   4573 HG13 VAL B  64      49.141   3.162  31.872  1.00 22.52           H
ATOM   4574 HG21 VAL B  64      50.481   2.145  34.217  1.00 25.93           H
ATOM   4575 HG22 VAL B  64      51.129   1.936  32.789  1.00 25.93           H
ATOM   4576 HG23 VAL B  64      51.978   2.618  33.947  1.00 25.93           H
ATOM   4577  N   PHE B  65      50.721   6.166  30.447  1.00 13.47           N
ATOM   4578  CA  PHE B  65      50.414   7.515  29.963  1.00 12.71           C
ATOM   4579  C   PHE B  65      48.924   7.814  30.085  1.00 12.75           C
ATOM   4580  O   PHE B  65      48.096   7.127  29.483  1.00 13.41           O
ATOM   4581  CB  PHE B  65      50.847   7.694  28.512  1.00 14.26           C
ATOM   4582  CG  PHE B  65      50.608   9.076  28.000  1.00 11.54           C
ATOM   4583  CD1 PHE B  65      51.331  10.136  28.498  1.00 12.42           C
ATOM   4584  CD2 PHE B  65      49.631   9.335  27.051  1.00 13.80           C
ATOM   4585  CE1 PHE B  65      51.088  11.442  28.045  1.00 10.90           C
ATOM   4586  CE2 PHE B  65      49.386  10.618  26.595  1.00 12.73           C
ATOM   4587  CZ  PHE B  65      50.104  11.672  27.086  1.00 12.44           C
ATOM   4588  H   PHE B  65      50.702   5.563  29.833  1.00 16.17           H
ATOM   4589  HA  PHE B  65      50.890   8.163  30.504  1.00 15.26           H
ATOM   4590  HB2 PHE B  65      51.799   7.520  28.447  1.00 17.11           H
ATOM   4591  HB3 PHE B  65      50.356   7.075  27.949  1.00 17.11           H
ATOM   4592  HD1 PHE B  65      51.982   9.985  29.146  1.00 14.91           H
ATOM   4593  HD2 PHE B  65      49.130   8.627  26.710  1.00 16.56           H
ATOM   4594  HE1 PHE B  65      51.582  12.156  28.380  1.00 13.09           H
ATOM   4595  HE2 PHE B  65      48.735  10.768  25.952  1.00 15.28           H
ATOM   4596  HZ  PHE B  65      49.949  12.533  26.774  1.00 14.94           H
ATOM   4597  N   ASN B  66      48.588   8.855  30.836  1.00  9.49           N
ATOM   4598  CA  ASN B  66      47.224   9.313  31.079  1.00 10.19           C
ATOM   4599  C   ASN B  66      47.161  10.753  30.580  1.00 10.45           C
ATOM   4600  O   ASN B  66      47.749  11.655  31.187  1.00 11.04           O
ATOM   4601  CB  ASN B  66      46.886   9.200  32.566  1.00 13.07           C
ATOM   4602  CG  ASN B  66      45.485   9.634  32.894  1.00 14.28           C
ATOM   4603  OD1 ASN B  66      44.996  10.655  32.420  1.00 12.43           O
ATOM   4604  ND2 ASN B  66      44.801   8.838  33.722  1.00 22.25           N
ATOM   4605  H   ASN B  66      49.176   9.347  31.233  1.00 11.39           H
ATOM   4606  HA  ASN B  66      46.597   8.778  30.571  1.00 12.24           H
ATOM   4607  HB2 ASN B  66      46.994   8.279  32.847  1.00 15.69           H
ATOM   4608  HB3 ASN B  66      47.490   9.770  33.069  1.00 15.69           H
ATOM   4609 HD21 ASN B  66      43.982   9.020  33.912  1.00 26.71           H
ATOM   4610 HD22 ASN B  66      45.178   8.140  34.059  1.00 26.71           H
ATOM   4611  N   TYR B  67      46.507  10.962  29.435  1.00 10.55           N
ATOM   4612  CA  TYR B  67      46.550  12.264  28.792  1.00  8.87           C
ATOM   4613  C   TYR B  67      46.006  13.382  29.699  1.00  7.37           C
ATOM   4614  O   TYR B  67      46.643  14.451  29.777  1.00  9.21           O
ATOM   4615  CB  TYR B  67      45.788  12.210  27.457  1.00 10.24           C
ATOM   4616  CG  TYR B  67      45.948  13.465  26.635  1.00  9.65           C
ATOM   4617  CD1 TYR B  67      47.084  13.679  25.857  1.00  7.73           C
ATOM   4618  CD2 TYR B  67      44.983  14.461  26.658  1.00  8.60           C
ATOM   4619  CE1 TYR B  67      47.256  14.853  25.131  1.00 10.09           C
ATOM   4620  CE2 TYR B  67      45.144  15.643  25.947  1.00  8.71           C
ATOM   4621  CZ  TYR B  67      46.256  15.832  25.161  1.00  8.46           C
ATOM   4622  OH  TYR B  67      46.391  17.038  24.475  1.00  9.27           O
ATOM   4623  H   TYR B  67      46.035  10.376  29.024  1.00 12.67           H
ATOM   4624  HA  TYR B  67      47.470  12.471  28.584  1.00 10.64           H
ATOM   4625  HB2 TYR B  67      46.119  11.461  26.937  1.00 12.30           H
ATOM   4626  HB3 TYR B  67      44.844  12.093  27.646  1.00 12.30           H
ATOM   4627  HD1 TYR B  67      47.752  13.031  25.828  1.00  9.29           H
ATOM   4628  HD2 TYR B  67      44.224  14.344  27.185  1.00 10.32           H
ATOM   4629  HE1 TYR B  67      48.019  14.977  24.615  1.00 12.11           H
ATOM   4630  HE2 TYR B  67      44.483  16.293  25.976  1.00 10.46           H
ATOM   4631  HH  TYR B  67      47.114  17.041  24.047  1.00 11.14           H
ATOM   4632  N   GLY B  68      44.809  13.211  30.338  1.00  9.80           N
ATOM   4633  CA  GLY B  68      44.235  14.319  31.134  1.00  9.48           C
ATOM   4634  C   GLY B  68      45.211  14.793  32.210  1.00 14.43           C
ATOM   4635  O   GLY B  68      45.540  15.920  32.494  1.00 12.71           O
ATOM   4636  H   GLY B  68      44.202  12.402  30.147  1.00 11.77           H
ATOM   4637  HA2 GLY B  68      43.970  15.195  30.481  1.00 11.38           H
ATOM   4638  HA3 GLY B  68      43.270  14.005  31.611  1.00 11.38           H
ATOM   4639  N   VAL B  69      45.777  13.733  32.890  1.00 10.63           N
ATOM   4640  CA  VAL B  69      46.686  13.923  34.042  1.00 13.16           C
ATOM   4641  C   VAL B  69      47.949  14.632  33.600  1.00 12.16           C
ATOM   4642  O   VAL B  69      48.379  15.618  34.218  1.00 11.89           O
ATOM   4643  CB  VAL B  69      47.041  12.583  34.731  1.00 14.06           C
ATOM   4644  CG1 VAL B  69      48.232  12.764  35.716  1.00 16.43           C
ATOM   4645  CG2 VAL B  69      45.857  12.018  35.478  1.00 15.21           C
ATOM   4646  H   VAL B  69      45.655  12.908  32.692  1.00 12.76           H
ATOM   4647  HA  VAL B  69      46.237  14.475  34.702  1.00 15.80           H
ATOM   4648  HB  VAL B  69      47.318  11.937  34.062  1.00 16.88           H
ATOM   4649 HG11 VAL B  69      48.386  11.927  36.178  1.00 19.72           H
ATOM   4650 HG12 VAL B  69      49.035  13.016  35.235  1.00 19.72           H
ATOM   4651 HG13 VAL B  69      47.999  13.453  36.360  1.00 19.72           H
ATOM   4652 HG21 VAL B  69      46.137  11.212  35.936  1.00 18.26           H
ATOM   4653 HG22 VAL B  69      45.541  12.673  36.119  1.00 18.26           H
ATOM   4654 HG23 VAL B  69      45.152  11.811  34.845  1.00 18.26           H
ATOM   4655  N   GLU B  70      48.571  14.152  32.531  1.00 11.18           N
ATOM   4656  CA  GLU B  70      49.842  14.733  32.125  1.00 10.43           C
ATOM   4657  C   GLU B  70      49.639  16.131  31.580  1.00 10.86           C
ATOM   4658  O   GLU B  70      50.486  17.007  31.797  1.00 11.71           O
ATOM   4659  CB  GLU B  70      50.545  13.861  31.091  1.00 11.11           C
ATOM   4660  CG  GLU B  70      50.907  12.466  31.595  1.00 11.65           C
ATOM   4661  CD  GLU B  70      51.965  12.443  32.680  1.00 17.15           C
ATOM   4662  OE1 GLU B  70      52.592  13.492  32.925  1.00 15.72           O
ATOM   4663  OE2 GLU B  70      52.170  11.364  33.291  1.00 18.35           O1-
ATOM   4664  H   GLU B  70      48.293  13.508  32.036  1.00 13.42           H
ATOM   4665  HA  GLU B  70      50.434  14.810  32.892  1.00 12.52           H
ATOM   4666  HB2 GLU B  70      49.946  13.751  30.334  1.00 13.34           H
ATOM   4667  HB3 GLU B  70      51.351  14.309  30.799  1.00 13.34           H
ATOM   4668  HG2 GLU B  70      50.115  12.038  31.951  1.00 13.99           H
ATOM   4669  HG3 GLU B  70      51.254  11.959  30.845  1.00 13.99           H
ATOM   4670  N   THR B  71      48.537  16.374  30.858  1.00 11.29           N
ATOM   4671  CA  THR B  71      48.315  17.724  30.349  1.00 11.01           C
ATOM   4672  C   THR B  71      47.938  18.699  31.465  1.00 10.43           C
ATOM   4673  O   THR B  71      48.309  19.877  31.407  1.00  9.59           O
ATOM   4674  CB  THR B  71      47.243  17.773  29.253  1.00  8.64           C
ATOM   4675  OG1 THR B  71      46.000  17.228  29.709  1.00  9.75           O
ATOM   4676  CG2 THR B  71      47.738  17.080  27.993  1.00  9.99           C
ATOM   4677  H   THR B  71      47.925  15.802  30.657  1.00 13.56           H
ATOM   4678  HA  THR B  71      49.138  18.035  29.943  1.00 13.22           H
ATOM   4679  HB  THR B  71      47.089  18.703  29.014  1.00 10.37           H
ATOM   4680  HG1 THR B  71      46.091  16.413  29.884  1.00 11.70           H
ATOM   4681 HG21 THR B  71      47.062  17.137  27.305  1.00 11.99           H
ATOM   4682 HG22 THR B  71      48.543  17.515  27.672  1.00 11.99           H
ATOM   4683 HG23 THR B  71      47.934  16.149  28.179  1.00 11.99           H
ATOM   4684  N   HIS B  72      47.176  18.257  32.469  1.00 11.19           N
ATOM   4685  CA  HIS B  72      46.906  19.109  33.624  1.00  9.89           C
ATOM   4686  C   HIS B  72      48.207  19.514  34.304  1.00 11.52           C
ATOM   4687  O   HIS B  72      48.424  20.697  34.609  1.00 12.42           O
ATOM   4688  CB  HIS B  72      45.994  18.370  34.600  1.00 10.31           C
ATOM   4689  CG  HIS B  72      45.555  19.189  35.771  1.00 11.33           C
ATOM   4690  ND1 HIS B  72      45.008  18.620  36.901  1.00 17.56           N
ATOM   4691  CD2 HIS B  72      45.578  20.523  35.992  1.00 12.16           C
ATOM   4692  CE1 HIS B  72      44.719  19.571  37.771  1.00 17.95           C
ATOM   4693  NE2 HIS B  72      45.055  20.734  37.245  1.00 17.32           N
ATOM   4694  H   HIS B  72      46.798  17.482  32.500  1.00 13.43           H
ATOM   4695  HA  HIS B  72      46.447  19.915  33.338  1.00 11.88           H
ATOM   4696  HB2 HIS B  72      46.458  17.586  34.936  1.00 12.38           H
ATOM   4697  HB3 HIS B  72      45.184  18.107  34.130  1.00 12.38           H
ATOM   4698  HD2 HIS B  72      45.894  21.177  35.407  1.00 14.60           H
ATOM   4699  HE1 HIS B  72      44.340  19.445  38.608  1.00 21.55           H
ATOM   4700  HE2 HIS B  72      44.959  21.503  37.619  1.00 20.79           H
ATOM   4701  N   GLU B  73      49.072  18.535  34.563  1.00 10.83           N
ATOM   4702  CA  GLU B  73      50.350  18.818  35.211  1.00 11.97           C
ATOM   4703  C   GLU B  73      51.224  19.694  34.324  1.00 11.26           C
ATOM   4704  O   GLU B  73      51.847  20.656  34.812  1.00 12.69           O
ATOM   4705  CB  GLU B  73      51.052  17.501  35.584  1.00 14.33           C
ATOM   4706  CG  GLU B  73      52.368  17.665  36.301  1.00 22.68           C
ATOM   4707  CD  GLU B  73      52.255  18.371  37.650  1.00 24.81           C
ATOM   4708  OE1 GLU B  73      51.129  18.502  38.194  1.00 28.74           O
ATOM   4709  OE2 GLU B  73      53.322  18.784  38.167  1.00 31.09           O1-
ATOM   4710  H   GLU B  73      48.954  17.706  34.360  1.00 13.00           H
ATOM   4711  HA  GLU B  73      50.183  19.306  36.032  1.00 14.37           H
ATOM   4712  HB2 GLU B  73      50.465  16.991  36.165  1.00 17.20           H
ATOM   4713  HB3 GLU B  73      51.231  17.000  34.772  1.00 17.20           H
ATOM   4714  HG2 GLU B  73      52.741  16.784  36.472  1.00 27.22           H
ATOM   4715  HG3 GLU B  73      52.972  18.175  35.744  1.00 27.22           H
ATOM   4716  N   ALA B  74      51.256  19.425  33.008  1.00 11.53           N
ATOM   4717  CA  ALA B  74      52.061  20.242  32.103  1.00 10.39           C
ATOM   4718  C   ALA B  74      51.555  21.676  32.050  1.00 12.00           C
ATOM   4719  O   ALA B  74      52.341  22.617  31.899  1.00 11.66           O
ATOM   4720  CB  ALA B  74      52.062  19.653  30.694  1.00 11.17           C
ATOM   4721  H   ALA B  74      50.823  18.790  32.622  1.00 13.85           H
ATOM   4722  HA  ALA B  74      52.976  20.251  32.422  1.00 12.47           H
ATOM   4723  HB1 ALA B  74      52.596  20.215  30.109  1.00 13.42           H
ATOM   4724  HB2 ALA B  74      52.436  18.758  30.721  1.00 13.42           H
ATOM   4725  HB3 ALA B  74      51.145  19.620  30.374  1.00 13.42           H
ATOM   4726  N   TYR B  75      50.242  21.867  32.127  1.00 10.41           N
ATOM   4727  CA  TYR B  75      49.703  23.219  32.115  1.00 11.28           C
ATOM   4728  C   TYR B  75      50.203  23.997  33.324  1.00 11.67           C
ATOM   4729  O   TYR B  75      50.658  25.146  33.205  1.00 12.87           O
ATOM   4730  CB  TYR B  75      48.176  23.173  32.098  1.00 10.03           C
ATOM   4731  CG  TYR B  75      47.629  24.559  32.207  1.00 11.63           C
ATOM   4732  CD1 TYR B  75      47.634  25.403  31.108  1.00 11.57           C
ATOM   4733  CD2 TYR B  75      47.189  25.061  33.423  1.00 11.86           C
ATOM   4734  CE1 TYR B  75      47.195  26.704  31.200  1.00 13.83           C
ATOM   4735  CE2 TYR B  75      46.747  26.377  33.532  1.00 12.75           C
ATOM   4736  CZ  TYR B  75      46.742  27.184  32.412  1.00 13.23           C
ATOM   4737  OH  TYR B  75      46.299  28.498  32.518  1.00 14.57           O
ATOM   4738  H   TYR B  75      49.659  21.241  32.197  1.00 12.50           H
ATOM   4739  HA  TYR B  75      49.997  23.679  31.316  1.00 13.54           H
ATOM   4740  HB2 TYR B  75      47.892  22.771  31.263  1.00 12.05           H
ATOM   4741  HB3 TYR B  75      47.859  22.652  32.851  1.00 12.05           H
ATOM   4742  HD1 TYR B  75      47.944  25.087  30.293  1.00 13.89           H
ATOM   4743  HD2 TYR B  75      47.199  24.517  34.174  1.00 14.24           H
ATOM   4744  HE1 TYR B  75      47.196  27.249  30.447  1.00 16.60           H
ATOM   4745  HE2 TYR B  75      46.441  26.700  34.347  1.00 15.31           H
ATOM   4746  HH  TYR B  75      46.023  28.638  33.300  1.00 17.50           H
ATOM   4747  N   LYS B  76      50.167  23.359  34.494  1.00 13.35           N
ATOM   4748  CA  LYS B  76      50.584  24.033  35.721  1.00 14.19           C
ATOM   4749  C   LYS B  76      52.075  24.326  35.712  1.00 13.84           C
ATOM   4750  O   LYS B  76      52.490  25.382  36.199  1.00 16.43           O
ATOM   4751  CB  LYS B  76      50.210  23.189  36.937  1.00 16.42           C
ATOM   4752  CG  LYS B  76      48.691  23.002  37.069  1.00 13.89           C
ATOM   4753  CD  LYS B  76      48.268  22.259  38.341  1.00 21.51           C
ATOM   4754  CE  LYS B  76      48.662  20.790  38.340  1.00 26.57           C
ATOM   4755  NZ  LYS B  76      48.191  20.099  39.583  1.00 25.54           N1+
ATOM   4756  H   LYS B  76      49.911  22.544  34.600  1.00 16.02           H
ATOM   4757  HA  LYS B  76      50.109  24.879  35.790  1.00 17.03           H
ATOM   4758  HB2 LYS B  76      50.623  22.314  36.865  1.00 19.71           H
ATOM   4759  HB3 LYS B  76      50.523  23.646  37.733  1.00 19.71           H
ATOM   4760  HG2 LYS B  76      48.267  23.876  37.086  1.00 16.68           H
ATOM   4761  HG3 LYS B  76      48.363  22.495  36.307  1.00 16.68           H
ATOM   4762  HD2 LYS B  76      48.688  22.683  39.106  1.00 25.81           H
ATOM   4763  HD3 LYS B  76      47.300  22.306  38.426  1.00 25.81           H
ATOM   4764  HE2 LYS B  76      48.262  20.347  37.575  1.00 31.89           H
ATOM   4765  HE3 LYS B  76      49.629  20.721  38.301  1.00 31.89           H
ATOM   4766  HZ1 LYS B  76      48.080  19.232  39.417  1.00 30.65           H
ATOM   4767  HZ2 LYS B  76      48.791  20.196  40.233  1.00 30.65           H
ATOM   4768  HZ3 LYS B  76      47.415  20.446  39.847  1.00 30.65           H
ATOM   4769  N   GLN B  77      52.883  23.450  35.123  1.00 11.81           N
ATOM   4770  CA  GLN B  77      54.336  23.598  35.097  1.00 15.88           C
ATOM   4771  C   GLN B  77      54.831  24.421  33.921  1.00 15.72           C
ATOM   4772  O   GLN B  77      56.009  24.809  33.895  1.00 16.21           O
ATOM   4773  CB  GLN B  77      54.999  22.220  35.037  1.00 17.93           C
ATOM   4774  CG  GLN B  77      54.713  21.354  36.245  1.00 19.57           C
ATOM   4775  CD  GLN B  77      55.245  21.956  37.512  1.00 33.33           C
ATOM   4776  OE1 GLN B  77      56.365  22.482  37.543  1.00 33.64           O
ATOM   4777  NE2 GLN B  77      54.429  21.932  38.563  1.00 38.05           N
ATOM   4778  H   GLN B  77      52.611  22.744  34.720  1.00 14.18           H
ATOM   4779  HA  GLN B  77      54.619  24.033  35.918  1.00 19.06           H
ATOM   4780  HB2 GLN B  77      54.678  21.753  34.250  1.00 21.52           H
ATOM   4781  HB3 GLN B  77      55.959  22.338  34.973  1.00 21.52           H
ATOM   4782  HG2 GLN B  77      53.752  21.261  36.344  1.00 23.49           H
ATOM   4783  HG3 GLN B  77      55.124  20.483  36.127  1.00 23.49           H
ATOM   4784 HE21 GLN B  77      53.635  21.607  38.486  1.00 45.66           H
ATOM   4785 HE22 GLN B  77      54.685  22.259  39.315  1.00 45.66           H
ATOM   4786  N   ARG B  78      53.971  24.658  32.942  1.00 13.93           N
ATOM   4787  CA  ARG B  78      54.299  25.335  31.689  1.00 12.31           C
ATOM   4788  C   ARG B  78      55.224  24.486  30.811  1.00 14.62           C
ATOM   4789  O   ARG B  78      56.213  24.974  30.264  1.00 15.24           O
ATOM   4790  CB  ARG B  78      54.889  26.722  31.939  1.00 13.28           C
ATOM   4791  CG  ARG B  78      53.966  27.633  32.671  1.00 13.52           C
ATOM   4792  CD  ARG B  78      54.541  29.020  32.755  1.00 14.31           C
ATOM   4793  NE  ARG B  78      53.681  29.864  33.556  1.00 14.90           N
ATOM   4794  CZ  ARG B  78      54.106  30.754  34.450  1.00 17.65           C
ATOM   4795  NH1 ARG B  78      55.407  30.930  34.665  1.00 14.65           N
ATOM   4796  NH2 ARG B  78      53.229  31.451  35.139  1.00 20.35           N1+
ATOM   4797  H   ARG B  78      53.142  24.433  32.988  1.00 16.72           H
ATOM   4798  HA  ARG B  78      53.478  25.465  31.197  1.00 14.78           H
ATOM   4799  HB2 ARG B  78      55.697  26.642  32.468  1.00 15.94           H
ATOM   4800  HB3 ARG B  78      55.090  27.135  31.085  1.00 15.94           H
ATOM   4801  HG2 ARG B  78      53.119  27.685  32.198  1.00 16.23           H
ATOM   4802  HG3 ARG B  78      53.827  27.297  33.570  1.00 16.23           H
ATOM   4803  HD2 ARG B  78      55.415  28.958  33.171  1.00 17.18           H
ATOM   4804  HD3 ARG B  78      54.612  29.404  31.868  1.00 17.18           H
ATOM   4805  HE  ARG B  78      52.832  29.774  33.455  1.00 17.88           H
ATOM   4806 HH11 ARG B  78      55.983  30.477  34.221  1.00 17.59           H
ATOM   4807 HH12 ARG B  78      55.670  31.508  35.242  1.00 17.59           H
ATOM   4808 HH21 ARG B  78      52.387  31.340  35.000  1.00 24.42           H
ATOM   4809 HH22 ARG B  78      53.497  32.032  35.713  1.00 24.42           H
ATOM   4810  N   SER B  79      54.875  23.205  30.638  1.00 13.55           N
ATOM   4811  CA  SER B  79      55.571  22.333  29.707  1.00 12.32           C
ATOM   4812  C   SER B  79      54.631  21.754  28.645  1.00 11.73           C
ATOM   4813  O   SER B  79      54.901  20.692  28.099  1.00 12.82           O
ATOM   4814  CB  SER B  79      56.273  21.198  30.449  1.00 14.61           C
ATOM   4815  OG  SER B  79      55.338  20.396  31.145  1.00 20.39           O
ATOM   4816  H   SER B  79      54.229  22.821  31.059  1.00 16.26           H
ATOM   4817  HA  SER B  79      56.255  22.848  29.248  1.00 14.79           H
ATOM   4818  HB2 SER B  79      56.758  20.653  29.814  1.00 17.54           H
ATOM   4819  HB3 SER B  79      56.890  21.584  31.090  1.00 17.54           H
ATOM   4820  HG  SER B  79      55.730  19.861  31.656  1.00 24.47           H
ATOM   4821  N   LEU B  80      53.530  22.433  28.336  1.00 10.47           N
[truncated: 290,045 more chars]
