# Supplementary material for: High-throughput quantum-mechanics/molecular-mechanics (ONIOM) macromolecular crystallographic refinement with PHENIX/DivCon: the impact of mixed Hamiltonian methods on ligand and protein structure
Source: Acta Crystallogr D Struct Biol. 2018 Oct 29;74(Pt 11):1063–77. doi: 10.1107/S2059798318012913 (PMC6213575; doi:10.1107/S2059798318012913)
Supplement: Supplementary file 3 [file d-74-01063-sup3.gz › results_regionQM/1SJ0-H_refine_001.pdb]

REMARK Date 2017-01-11 Time 01:16:52 EST -0500 (1484115412.73 s)
REMARK PHENIX refinement
REMARK 
REMARK ****************** INPUT FILES AND LABELS ******************************
REMARK Reflections:
REMARK   file name      : 1SJ0.sf
REMARK   labels         : ['r1sj0sf,wavelength_id=1,_refln.intensity_meas,_refln.intensity_sigma']
REMARK R-free flags:
REMARK   file name      : None
REMARK   label          : R-free-flags
REMARK   test_flag_value: 1
REMARK Model file name(s): 
REMARK   /scratch/oleg/2711179.gondor.quantumbioinc.com/1SJ0-H.pdb
REMARK 
REMARK ******************** REFINEMENT SUMMARY: QUICK FACTS *******************
REMARK Start: r_work = 0.2077 r_free = 0.2072 bonds = 0.011 angles = 1.902
REMARK Final: r_work = 0.1934 r_free = 0.2576 bonds = 0.015 angles = 1.969
REMARK ************************************************************************
REMARK 
REMARK ****************** REFINEMENT STATISTICS STEP BY STEP ******************
REMARK leading digit, like 1_, means number of macro-cycle                     
REMARK 0    : statistics at the very beginning when nothing is done yet        
REMARK 1_bss: bulk solvent correction and/or (anisotropic) scaling             
REMARK 1_xyz: refinement of coordinates                                        
REMARK 1_adp: refinement of ADPs (Atomic Displacement Parameters)              
REMARK 1_occ: refinement of occupancies                                        
REMARK ------------------------------------------------------------------------
REMARK  stage       r-work r-free bonds angles b_min b_max b_ave n_water shift
REMARK       0    : 0.2418 0.2499 0.011  1.90   9.5 157.9  41.8 456      0.000
REMARK       1_bss: 0.2077 0.2072 0.011  1.90   6.9 155.3  39.2 456      0.000
REMARK 1_settarget: 0.2077 0.2072 0.011  1.90   6.9 155.3  39.2 456      0.000
REMARK       1_nqh: 0.2077 0.2074 0.011  1.90   6.9 155.3  39.2 456      0.007
REMARK    1_weight: 0.2077 0.2074 0.011  1.90   6.9 155.3  39.2 456      0.007
REMARK    1_checkH: 0.2088 0.2082 0.011  1.90   6.9 155.3  39.2 456      0.458
REMARK    1_xyzrec: 0.2033 0.2333 0.016  1.84   6.9 155.3  39.2 456      0.553
REMARK    1_checkH: 0.2034 0.2336 0.016  1.84   6.9 155.3  39.2 456      0.553
REMARK       1_adp: 0.2022 0.2435 0.016  1.84  13.9 150.3  40.0 456      0.553
REMARK   1_regHadp: 0.2016 0.2433 0.016  1.84  13.9 150.3  40.0 456      0.553
REMARK       1_occ: 0.2015 0.2436 0.016  1.84  13.9 150.3  40.0 456      0.553
REMARK       2_bss: 0.2002 0.2424 0.016  1.84  13.1 149.6  39.3 456      0.553
REMARK 2_settarget: 0.2002 0.2424 0.016  1.84  13.1 149.6  39.3 456      0.553
REMARK 2_updatecdl: 0.2002 0.2424 0.016  1.84  13.1 149.6  39.3 456      0.553
REMARK       2_nqh: 0.2002 0.2424 0.016  1.84  13.1 149.6  39.3 456      0.553
REMARK    2_weight: 0.2002 0.2424 0.016  1.84  13.1 149.6  39.3 456      0.553
REMARK    2_checkH: 0.2002 0.2424 0.016  1.84  13.1 149.6  39.3 456      0.553
REMARK    2_xyzrec: 0.1973 0.2499 0.015  1.93  13.1 149.6  39.3 456      0.581
REMARK    2_checkH: 0.1973 0.2499 0.015  1.93  13.1 149.6  39.3 456      0.581
REMARK       2_adp: 0.1963 0.2507 0.015  1.93  11.9 144.6  39.3 456      0.581
REMARK   2_regHadp: 0.1967 0.2511 0.015  1.93  11.9 144.6  39.3 456      0.581
REMARK       2_occ: 0.1966 0.2511 0.015  1.93  11.9 144.6  39.3 456      0.581
REMARK       3_bss: 0.1955 0.2505 0.015  1.93  11.8 144.4  39.2 456      0.581
REMARK 3_settarget: 0.1955 0.2505 0.015  1.93  11.8 144.4  39.2 456      0.581
REMARK 3_updatecdl: 0.1955 0.2505 0.015  1.93  11.8 144.4  39.2 456      0.581
REMARK       3_nqh: 0.1956 0.2512 0.015  1.93  11.8 144.4  39.2 456      0.586
REMARK    3_weight: 0.1956 0.2512 0.015  1.93  11.8 144.4  39.2 456      0.586
REMARK    3_checkH: 0.1956 0.2512 0.015  1.93  11.8 144.4  39.2 456      0.586
REMARK    3_xyzrec: 0.1935 0.2547 0.015  1.97  11.8 144.4  39.2 456      0.610
REMARK    3_checkH: 0.1935 0.2547 0.015  1.97  11.8 144.4  39.2 456      0.610
REMARK       3_adp: 0.1936 0.2566 0.015  1.97  11.8 139.4  39.1 456      0.610
REMARK   3_regHadp: 0.1936 0.2568 0.015  1.97  11.8 139.4  39.1 456      0.610
REMARK       3_occ: 0.1936 0.2570 0.015  1.97  11.8 139.4  39.1 456      0.610
REMARK         end: 0.1934 0.2576 0.015  1.97  11.7 139.3  38.9 456      0.610
REMARK ------------------------------------------------------------------------
REMARK MODEL CONTENT.
REMARK  ELEMENT        ATOM RECORD COUNT   OCCUPANCY SUM
REMARK        C                     1268         1268.00
REMARK        H                     2318         2314.91
REMARK        O                      474          472.46
REMARK        N                      329          329.00
REMARK        S                       20           20.00
REMARK      O1-                       28           28.00
REMARK    TOTAL                     4437         4432.37
REMARK -----------------------------------------------------------------------
REMARK r_free_flags.md5.hexdigest e1b68517c9147e5840299a5fc8889f5d
REMARK 
REMARK ---------------------------------------------------------------
REMARK  Atom Name   Residue Name    Residue ID     Chain     Charge  
REMARK ---------------------------------------------------------------
REMARK      C1           E4D            600          A      -0.1617  
REMARK     C10           E4D            600          A      -0.0724  
REMARK     C12           E4D            600          A      -0.1624  
REMARK     C13           E4D            600          A       0.0021  
REMARK     C14           E4D            600          A      -0.3821  
REMARK     C15           E4D            600          A       0.437   
REMARK     C17           E4D            600          A      -0.4198  
REMARK     C18           E4D            600          A      -0.0316  
REMARK     C19           E4D            600          A      -0.1829  
REMARK      C2           E4D            600          A       0.1784  
REMARK     C20           E4D            600          A      -0.0256  
REMARK     C21           E4D            600          A      -0.4367  
REMARK     C22           E4D            600          A       0.3914  
REMARK     C23           E4D            600          A      -0.3319  
REMARK     C24           E4D            600          A       0.0199  
REMARK     C26           E4D            600          A      -0.0941  
REMARK     C27           E4D            600          A      -0.1403  
REMARK     C29           E4D            600          A      -0.0961  
REMARK     C30           E4D            600          A      -0.2708  
REMARK     C31           E4D            600          A      -0.2544  
REMARK     C32           E4D            600          A      -0.2588  
REMARK     C33           E4D            600          A       -0.109  
REMARK      C4           E4D            600          A       0.1768  
REMARK      C5           E4D            600          A      -0.1754  
REMARK      C6           E4D            600          A      -0.2229  
REMARK      C7           E4D            600          A       0.2998  
REMARK      C9           E4D            600          A       -0.305  
REMARK     N28           E4D            600          A      -0.2997  
REMARK     O16           E4D            600          A      -0.5587  
REMARK     O25           E4D            600          A      -0.3739  
REMARK      O3           E4D            600          A       -0.467  
REMARK      O8           E4D            600          A      -0.4595  
REMARK     S11           E4D            600          A      -0.0666  
REMARK      H1           E4D            600          A       0.1684  
REMARK      H2           E4D            600          A       0.1354  
REMARK     H13           E4D            600          A       0.1523  
REMARK     H14           E4D            600          A       0.1723  
REMARK     H16           E4D            600          A       0.4155  
REMARK     H17           E4D            600          A       0.1739  
REMARK     H18           E4D            600          A       0.1347  
REMARK     H20           E4D            600          A       0.1266  
REMARK     H21           E4D            600          A       0.1552  
REMARK     H23           E4D            600          A       0.1914  
REMARK     H24           E4D            600          A       0.1679  
REMARK      H5           E4D            600          A       0.1727  
REMARK      H6           E4D            600          A       0.2391  
REMARK      H9           E4D            600          A       0.1816  
REMARK     HO8           E4D            600          A       0.3261  
REMARK     H26           E4D            600          A       0.1064  
REMARK     H26           E4D            600          A       0.1454  
REMARK     H27           E4D            600          A       0.1654  
REMARK     H27           E4D            600          A       0.1477  
REMARK     H29           E4D            600          A       0.1065  
REMARK     H29           E4D            600          A       0.1295  
REMARK     H30           E4D            600          A       0.1233  
REMARK     H30           E4D            600          A       0.1614  
REMARK     H31           E4D            600          A       0.1245  
REMARK     H31           E4D            600          A       0.1326  
REMARK     H32           E4D            600          A       0.1111  
REMARK     H32           E4D            600          A       0.1641  
REMARK     H33           E4D            600          A       0.1222  
REMARK     H33           E4D            600          A       0.0934  
REMARK ---------------------------------------------------------------
REMARK IF THIS FILE IS FOR PDB DEPOSITION: REMOVE ALL FROM THIS LINE UP.
REMARK   3
REMARK   3 REFINEMENT.
REMARK   3   PROGRAM     : PHENIX (1.11.1_2575: ???)
REMARK   3   AUTHORS     : Adams,Afonine,Bunkoczi,Burnley,Chen,Dar,Davis,
REMARK   3               : Draizen,Echols,Gildea,Gros,Grosse-Kunstleve,Headd,
REMARK   3               : Hintze,Hung,Ioerger,Liebschner,McCoy,McKee,Moriarty,
REMARK   3               : Oeffner,Poon,Read,Richardson,Richardson,Sacchettini,
REMARK   3               : Sauter,Sobolev,Storoni,Terwilliger,Williams,Zwart
REMARK   3
REMARK   3  REFINEMENT TARGET : ML
REMARK   3  
REMARK   3  DATA USED IN REFINEMENT.
REMARK   3   RESOLUTION RANGE HIGH (ANGSTROMS) : 1.900   
REMARK   3   RESOLUTION RANGE LOW  (ANGSTROMS) : 9.985   
REMARK   3   MIN(FOBS/SIGMA_FOBS)              : 1.71  
REMARK   3   COMPLETENESS FOR RANGE        (%) : 78.91 
REMARK   3   NUMBER OF REFLECTIONS             : 18183     
REMARK   3   NUMBER OF REFLECTIONS (NON-ANOMALOUS) : 18183     
REMARK   3  
REMARK   3  FIT TO DATA USED IN REFINEMENT.
REMARK   3   R VALUE     (WORKING + TEST SET) : 0.1999
REMARK   3   R VALUE            (WORKING SET) : 0.1934
REMARK   3   FREE R VALUE                     : 0.2576
REMARK   3   FREE R VALUE TEST SET SIZE   (%) : 10.00 
REMARK   3   FREE R VALUE TEST SET COUNT      : 1818      
REMARK   3  
REMARK   3  FIT TO DATA USED IN REFINEMENT (IN BINS).
REMARK   3   BIN  RESOLUTION RANGE  COMPL.    NWORK NFREE   RWORK  RFREE  CCWORK CCFREE
REMARK   3     1 9.9854 - 4.3509      0.95     1691   188  0.1658 0.2502   0.940  0.890
REMARK   3     2 4.3509 - 3.5023      0.95     1577   175  0.1500 0.2021   0.941  0.910
REMARK   3     3 3.5023 - 3.0744      0.94     1523   170  0.1770 0.2311   0.913  0.828
REMARK   3     4 3.0744 - 2.8001      0.92     1473   163  0.1845 0.2579   0.899  0.802
REMARK   3     5 2.8001 - 2.6032      0.90     1444   161  0.1938 0.2390   0.877  0.833
REMARK   3     6 2.6032 - 2.4521      0.86     1346   149  0.1851 0.2604   0.872  0.802
REMARK   3     7 2.4521 - 2.3309      0.83     1312   146  0.1988 0.2840   0.822  0.639
REMARK   3     8 2.3309 - 2.2306      0.80     1255   140  0.2305 0.2929   0.768  0.687
REMARK   3     9 2.2306 - 2.1457      0.74     1151   127  0.2692 0.3620   0.631  0.494
REMARK   3    10 2.1457 - 2.0723      0.68     1052   118  0.3220 0.3731   0.502  0.380
REMARK   3    11 2.0723 - 2.0080      0.62      957   106  0.3448 0.4166   0.364  0.091
REMARK   3    12 2.0080 - 1.9511      0.55      847    94  0.3760 0.3400   0.311  0.194
REMARK   3    13 1.9511 - 1.9001      0.47      737    81  0.3891 0.4256   0.248  0.074
REMARK   3  
REMARK   3  BULK SOLVENT MODELLING.
REMARK   3   METHOD USED        : FLAT BULK SOLVENT MODEL
REMARK   3   SOLVENT RADIUS     : 1.11    
REMARK   3   SHRINKAGE RADIUS   : 0.90    
REMARK   3   GRID STEP FACTOR   : 4.00    
REMARK   3  
REMARK   3  ERROR ESTIMATES.
REMARK   3   COORDINATE ERROR (MAXIMUM-LIKELIHOOD BASED)     : 0.32    
REMARK   3   PHASE ERROR (DEGREES, MAXIMUM-LIKELIHOOD BASED) : 26.70   
REMARK   3  
REMARK   3  STRUCTURE FACTORS CALCULATION ALGORITHM : FFT
REMARK   3  
REMARK   3  RESTRAINTS LIBRARY
REMARK   3    GEOSTD + MON.LIB. + CDL v1.2
REMARK   3  
REMARK   3  DEVIATIONS FROM IDEAL VALUES.
REMARK   3                 RMSD     MAX  COUNT
REMARK   3   BOND      :  0.015   0.093   2008
REMARK   3   ANGLE     :  1.969  20.387   2716
REMARK   3   CHIRALITY :  0.080   0.416    317
REMARK   3   PLANARITY :  0.009   0.055    336
REMARK   3   DIHEDRAL  : 14.944 111.868   1202
REMARK   3   MIN NONBONDED DISTANCE : 1.988 
REMARK   3  
REMARK   3  MOLPROBITY STATISTICS.
REMARK   3   ALL-ATOM CLASHSCORE : 13.09
REMARK   3   RAMACHANDRAN PLOT:
REMARK   3     OUTLIERS : 0.84  %
REMARK   3     ALLOWED  : 3.35  %
REMARK   3     FAVORED  : 95.82 %
REMARK   3   ROTAMER OUTLIERS : 8.29 %
REMARK   3   CBETA DEVIATIONS : 0
REMARK   3   PEPTIDE PLANE:
REMARK   3     CIS-PROLINE     : 0
REMARK   3     CIS-GENERAL     : 0
REMARK   3     TWISTED PROLINE : 0
REMARK   3     TWISTED GENERAL : 1
REMARK   3  
REMARK   3  ATOMIC DISPLACEMENT PARAMETERS.
REMARK   3   WILSON B : 28.83
REMARK   3   RMS(B_ISO_OR_EQUIVALENT_BONDED) : 7.42
REMARK   3   ATOMS          NUMBER OF ATOMS
REMARK   3                    ISO.  ANISO. 
REMARK   3    ALL         :   4437       0
REMARK   3    ALL (NO H)  :   2119       0
REMARK   3    SOLVENT     :    152       0
REMARK   3    NON-SOLVENT :   1967       0
REMARK   3    HYDROGENS   :   2318       0
REMARK   3
REMARK   3
REMARK   3   OTHER REFINEMENT REMARKS:
REMARK   3   XRAY REFINEMENT USING QUANTUM MECHANICAL FUNCTIONAL
REMARK   3   PROGRAM      :QuantumBio DivCon 6 build-7.1.1-b4015.17
REMARK   3   AUTHORS      :BORBULEVYCH O.Y., PLUMLEY J., 
REMARK   3                :MARTIN, R.I., WESTERHOFF L.M. 
REMARK   3
REMARK   3   REFERENCE     :BORBULEVYCH O.Y., PLUMLEY J.A.,
REMARK   3                 :MARTIN, R.I., MERZ, K.M.,  WESTERHOFF L.M.
REMARK   3                 :ACTA CRYSTLLOGRAPHICA SECTION D, 2014, 
REMARK   3                 :V. D70, pp. 1233-1247
REMARK   3   QM METHOD(HAMILTONIAN): PM6
REMARK   3   REGION QM REFINEMENT: 
REMARK   3      MAIN/BUFFER QM REGION RADII (A): 3.0 / 2.5
REMARK   3      LIGAND / STRAIN ENERGY: E4D_A_600 / 18.99 KCAL/MOLE
REMARK   3
HELIX    1   1 ALA A  312  ALA A  322  1               Generated by MOE   11
HELIX    2   2 PHE A  337  GLU A  339  5               Generated by MOE    3
HELIX    3   3 MET A  342  LYS A  362  1               Generated by MOE   21
HELIX    4   4 LEU A  372  SER A  395  1               Generated by MOE   24
HELIX    5   5 ARG A  412  LYS A  416  1               Generated by MOE    5
HELIX    6   6 VAL A  422  MET A  438  1               Generated by MOE   17
HELIX    7   7 GLY A  442  ASN A  455  1               Generated by MOE   14
HELIX    8   8 VAL A  458  THR A  460  5               Generated by MOE    3
HELIX    9   9 LEU A  466  LYS A  492  1               Generated by MOE   27
HELIX   10  10 LEU A  497  LEU A  525  1               Generated by MOE   29
HELIX   11  11 LEU A  536  LEU A  544  1               Generated by MOE    9
SHEET    1       LYS A 401  ALA A 405                  Generated by MOE
SHEET    2       LEU A 408  ASP A 411                  Generated by MOE
CRYST1   58.480   58.480  276.080  90.00  90.00 120.00 P 65 2 2
SCALE1      0.017100  0.009873  0.000000        0.00000
SCALE2      0.000000  0.019745  0.000000        0.00000
SCALE3      0.000000  0.000000  0.003622        0.00000
ATOM      1  N   ALA A 307      10.260  11.826   7.230  1.00105.54           N
ATOM      2  CA  ALA A 307       9.889  11.925   8.642  1.00 96.63           C
ATOM      3  C   ALA A 307       9.295  13.286   8.969  1.00101.73           C
ATOM      4  O   ALA A 307       9.115  13.634  10.132  1.00 81.06           O
ATOM      5  CB  ALA A 307      11.084  11.670   9.506  1.00 89.98           C
ATOM      6  H1  ALA A 307      10.564  10.934   7.043  1.00126.67           H
ATOM      7  H2  ALA A 307      10.959  12.453   7.028  1.00126.67           H
ATOM      8  HA  ALA A 307       9.222  11.253   8.853  1.00115.99           H
ATOM      9  HB1 ALA A 307      11.406  10.782   9.303  1.00108.00           H
ATOM     10  HB2 ALA A 307      11.771  12.324   9.306  1.00108.00           H
ATOM     11  HB3 ALA A 307      10.825  11.730  10.438  1.00108.00           H
ATOM     12  N   LEU A 308       8.958  14.038   7.922  1.00114.15           N
ATOM     13  CA  LEU A 308       8.654  15.463   8.025  1.00111.04           C
ATOM     14  C   LEU A 308       7.211  15.748   7.630  1.00102.62           C
ATOM     15  O   LEU A 308       6.847  16.897   7.346  1.00108.68           O
ATOM     16  CB  LEU A 308       9.639  16.256   7.164  1.00110.27           C
ATOM     17  CG  LEU A 308      10.863  15.427   6.729  1.00103.19           C
ATOM     18  CD1 LEU A 308      10.699  14.899   5.304  1.00106.30           C
ATOM     19  CD2 LEU A 308      12.095  16.244   6.865  1.00 77.50           C
ATOM     20  H   LEU A 308       8.895  13.736   7.120  1.00137.01           H
ATOM     21  HA  LEU A 308       8.773  15.754   8.942  1.00133.28           H
ATOM     22  HB2 LEU A 308       9.190  16.572   6.363  1.00132.35           H
ATOM     23  HB3 LEU A 308       9.964  17.017   7.673  1.00132.35           H
ATOM     24  HG  LEU A 308      11.006  14.666   7.311  1.00123.85           H
ATOM     25 HD11 LEU A 308      11.489  14.390   5.064  1.00127.59           H
ATOM     26 HD12 LEU A 308       9.914  14.331   5.267  1.00127.59           H
ATOM     27 HD13 LEU A 308      10.595  15.651   4.699  1.00127.59           H
ATOM     28 HD21 LEU A 308      12.833  15.803   6.415  1.00 93.03           H
ATOM     29 HD22 LEU A 308      11.928  17.114   6.476  1.00 93.03           H
ATOM     30 HD23 LEU A 308      12.285  16.338   7.811  1.00 93.03           H
ATOM     31  N   SER A 309       6.401  14.698   7.571  1.00 92.64           N
ATOM     32  CA  SER A 309       4.957  14.788   7.549  1.00 89.52           C
ATOM     33  C   SER A 309       4.346  14.119   8.773  1.00 75.35           C
ATOM     34  O   SER A 309       3.134  14.243   8.988  1.00 70.48           O
ATOM     35  CB  SER A 309       4.408  14.150   6.260  1.00 96.81           C
ATOM     36  OG  SER A 309       3.033  13.817   6.355  1.00104.19           O
ATOM     37  H   SER A 309       6.682  13.888   7.556  1.00111.19           H
ATOM     38  HA  SER A 309       4.693  15.724   7.558  1.00107.46           H
ATOM     39  HB2 SER A 309       4.522  14.780   5.533  1.00116.20           H
ATOM     40  HB3 SER A 309       4.914  13.347   6.070  1.00116.20           H
ATOM     41  HG  SER A 309       2.675  14.202   7.008  1.00125.06           H
ATOM     42  N   LEU A 310       5.150  13.426   9.581  1.00 65.93           N
ATOM     43  CA  LEU A 310       4.682  12.864  10.840  1.00 55.36           C
ATOM     44  C   LEU A 310       4.405  13.983  11.823  1.00 41.88           C
ATOM     45  O   LEU A 310       5.211  14.901  11.978  1.00 48.66           O
ATOM     46  CB  LEU A 310       5.732  11.900  11.422  1.00 55.14           C
ATOM     47  CG  LEU A 310       5.539  10.361  11.437  1.00 51.34           C
ATOM     48  CD1 LEU A 310       4.964   9.798  10.144  1.00 48.88           C
ATOM     49  CD2 LEU A 310       6.832   9.634  11.785  1.00 53.82           C
ATOM     50  H   LEU A 310       5.976  13.270   9.411  1.00 79.15           H
ATOM     51  HA  LEU A 310       3.852  12.392  10.695  1.00 66.46           H
ATOM     52  HB2 LEU A 310       6.554  12.062  10.936  1.00 66.20           H
ATOM     53  HB3 LEU A 310       5.871  12.164  12.348  1.00 66.20           H
ATOM     54  HG  LEU A 310       4.912  10.129  12.121  1.00 61.64           H
ATOM     55 HD11 LEU A 310       4.827   8.844  10.251  1.00 58.68           H
ATOM     56 HD12 LEU A 310       4.113  10.232   9.962  1.00 58.68           H
ATOM     57 HD13 LEU A 310       5.580   9.963   9.413  1.00 58.68           H
ATOM     58 HD21 LEU A 310       6.643   8.682  11.805  1.00 64.61           H
ATOM     59 HD22 LEU A 310       7.501   9.819  11.109  1.00 64.61           H
ATOM     60 HD23 LEU A 310       7.139   9.930  12.656  1.00 64.61           H
ATOM     61  N   THR A 311       3.265  13.914  12.482  1.00 39.99           N
ATOM     62  CA  THR A 311       3.028  14.798  13.603  1.00 48.00           C
ATOM     63  C   THR A 311       4.003  14.472  14.728  1.00 44.30           C
ATOM     64  O   THR A 311       4.739  13.487  14.687  1.00 37.71           O
ATOM     65  CB  THR A 311       1.620  14.652  14.159  1.00 44.05           C
ATOM     66  OG1 THR A 311       1.529  13.419  14.878  1.00 41.73           O
ATOM     67  CG2 THR A 311       0.587  14.693  13.061  1.00 58.63           C
ATOM     68  H   THR A 311       2.634  13.363  12.305  1.00 48.02           H
ATOM     69  HA  THR A 311       3.149  15.718  13.332  1.00 57.63           H
ATOM     70  HB  THR A 311       1.437  15.381  14.775  1.00 52.89           H
ATOM     71  HG1 THR A 311       0.845  13.400  15.368  1.00 50.11           H
ATOM     72 HG21 THR A 311      -0.299  14.685  13.460  1.00 70.39           H
ATOM     73 HG22 THR A 311       0.692  15.508  12.544  1.00 70.39           H
ATOM     74 HG23 THR A 311       0.669  13.925  12.474  1.00 70.39           H
ATOM     75  N   ALA A 312       3.971  15.311  15.762  1.00 44.95           N
ATOM     76  CA  ALA A 312       4.734  15.025  16.970  1.00 40.30           C
ATOM     77  C   ALA A 312       4.314  13.696  17.572  1.00 40.16           C
ATOM     78  O   ALA A 312       5.153  12.885  17.990  1.00 40.76           O
ATOM     79  CB  ALA A 312       4.539  16.140  17.981  1.00 34.97           C
ATOM     80  H   ALA A 312       3.525  16.046  15.788  1.00 53.97           H
ATOM     81  HA  ALA A 312       5.679  14.979  16.754  1.00 48.40           H
ATOM     82  HB1 ALA A 312       5.114  15.971  18.744  1.00 42.00           H
ATOM     83  HB2 ALA A 312       4.781  16.980  17.561  1.00 42.00           H
ATOM     84  HB3 ALA A 312       3.611  16.164  18.263  1.00 42.00           H
ATOM     85  N   ASP A 313       3.015  13.451  17.616  1.00 47.88           N
ATOM     86  CA  ASP A 313       2.530  12.244  18.250  1.00 42.68           C
ATOM     87  C   ASP A 313       2.958  11.004  17.494  1.00 37.67           C
ATOM     88  O   ASP A 313       3.206   9.962  18.108  1.00 34.91           O
ATOM     89  CB  ASP A 313       1.014  12.314  18.357  1.00 52.87           C
ATOM     90  CG  ASP A 313       0.558  13.008  19.629  1.00 59.48           C
ATOM     91  OD1 ASP A 313      -0.262  13.953  19.530  1.00 67.18           O
ATOM     92  OD2 ASP A 313       1.052  12.624  20.718  1.00 50.52           O1-
ATOM     93  H   ASP A 313       2.405  13.953  17.277  1.00 57.49           H
ATOM     94  HA  ASP A 313       2.895  12.201  19.146  1.00 51.25           H
ATOM     95  HB2 ASP A 313       0.688  12.843  17.609  1.00 63.47           H
ATOM     96  HB3 ASP A 313       0.642  11.419  18.321  1.00 63.47           H
ATOM     97  N   GLN A 314       3.038  11.084  16.166  1.00 38.95           N
ATOM     98  CA  GLN A 314       3.401   9.900  15.391  1.00 47.30           C
ATOM     99  C   GLN A 314       4.873   9.604  15.576  1.00 41.29           C
ATOM    100  O   GLN A 314       5.275   8.442  15.693  1.00 43.00           O
ATOM    101  CB  GLN A 314       3.099  10.102  13.901  1.00 52.32           C
ATOM    102  CG  GLN A 314       1.833  10.902  13.574  1.00 54.07           C
ATOM    103  CD  GLN A 314       1.362  10.823  12.125  1.00 58.01           C
ATOM    104  OE1 GLN A 314       1.849  11.555  11.262  1.00 63.24           O
ATOM    105  NE2 GLN A 314       0.370   9.978  11.870  1.00 69.28           N
ATOM    106  H   GLN A 314       2.898  11.794  15.707  1.00 46.77           H
ATOM    107  HA  GLN A 314       2.900   9.135  15.712  1.00 56.79           H
ATOM    108  HB2 GLN A 314       3.828  10.642  13.571  1.00 62.82           H
ATOM    109  HB3 GLN A 314       3.074   9.248  13.442  1.00 62.82           H
ATOM    110  HG2 GLN A 314       1.108  10.653  14.164  1.00 64.92           H
ATOM    111  HG3 GLN A 314       2.074  11.824  13.693  1.00 64.92           H
ATOM    112 HE21 GLN A 314      -0.009   9.561  12.518  1.00 83.16           H
ATOM    113 HE22 GLN A 314       0.099   9.850  11.065  1.00 83.16           H
ATOM    114  N   MET A 315       5.688  10.656  15.588  1.00 42.21           N
ATOM    115  CA  MET A 315       7.107  10.507  15.855  1.00 42.13           C
ATOM    116  C   MET A 315       7.322   9.741  17.155  1.00 33.67           C
ATOM    117  O   MET A 315       7.953   8.685  17.165  1.00 32.69           O
ATOM    118  CB  MET A 315       7.728  11.894  15.905  1.00 42.37           C
ATOM    119  CG  MET A 315       9.189  11.897  16.130  1.00 37.92           C
ATOM    120  SD  MET A 315      10.102  11.126  14.818  1.00 45.93           S
ATOM    121  CE  MET A 315       9.925  12.320  13.527  1.00 41.26           C
ATOM    122  H   MET A 315       5.439  11.470  15.451  1.00 50.69           H
ATOM    123  HA  MET A 315       7.520  10.016  15.128  1.00 50.58           H
ATOM    124  HB2 MET A 315       7.563  12.323  15.050  1.00 50.87           H
ATOM    125  HB3 MET A 315       7.307  12.406  16.614  1.00 50.87           H
ATOM    126  HG2 MET A 315       9.495  12.811  16.208  1.00 45.53           H
ATOM    127  HG3 MET A 315       9.375  11.401  16.942  1.00 45.53           H
ATOM    128  HE1 MET A 315      10.456  12.033  12.768  1.00 49.54           H
ATOM    129  HE2 MET A 315       8.993  12.406  13.275  1.00 49.54           H
ATOM    130  HE3 MET A 315      10.264  13.153  13.873  1.00 49.54           H
ATOM    131  N   VAL A 316       6.742  10.238  18.248  1.00 33.28           N
ATOM    132  CA  VAL A 316       6.868   9.590  19.554  1.00 30.76           C
ATOM    133  C   VAL A 316       6.441   8.138  19.466  1.00 38.33           C
ATOM    134  O   VAL A 316       7.136   7.226  19.939  1.00 38.68           O
ATOM    135  CB  VAL A 316       6.030  10.340  20.609  1.00 28.70           C
ATOM    136  CG1 VAL A 316       6.115   9.653  21.938  1.00 32.98           C
ATOM    137  CG2 VAL A 316       6.495  11.697  20.749  1.00 31.41           C
ATOM    138  H   VAL A 316       6.285  10.962  18.254  1.00 39.97           H
ATOM    139  HA  VAL A 316       7.789   9.622  19.840  1.00 36.94           H
ATOM    140  HB  VAL A 316       5.097  10.357  20.347  1.00 34.47           H
ATOM    141 HG11 VAL A 316       5.661  10.203  22.595  1.00 39.60           H
ATOM    142 HG12 VAL A 316       5.690   8.786  21.869  1.00 39.60           H
ATOM    143 HG13 VAL A 316       7.046   9.553  22.175  1.00 39.60           H
ATOM    144 HG21 VAL A 316       5.956  12.134  21.429  1.00 37.72           H
ATOM    145 HG22 VAL A 316       7.425  11.682  21.023  1.00 37.72           H
ATOM    146 HG23 VAL A 316       6.400  12.150  19.902  1.00 37.72           H
ATOM    147  N   SER A 317       5.258   7.907  18.896  1.00 43.63           N
ATOM    148  CA  SER A 317       4.772   6.542  18.777  1.00 45.60           C
ATOM    149  C   SER A 317       5.718   5.720  17.903  1.00 37.23           C
ATOM    150  O   SER A 317       6.021   4.557  18.206  1.00 34.92           O
ATOM    151  CB  SER A 317       3.341   6.550  18.234  1.00 46.59           C
ATOM    152  OG  SER A 317       2.566   5.583  18.928  1.00 64.39           O
ATOM    153  H   SER A 317       4.742   8.515  18.571  1.00 52.38           H
ATOM    154  HA  SER A 317       4.746   6.137  19.662  1.00 54.75           H
ATOM    155  HB2 SER A 317       2.952   7.427  18.383  1.00 55.94           H
ATOM    156  HB3 SER A 317       3.351   6.346  17.284  1.00 55.94           H
ATOM    157  HG  SER A 317       1.780   5.583  18.635  1.00 77.30           H
ATOM    158  N   ALA A 318       6.248   6.319  16.845  1.00 36.08           N
ATOM    159  CA  ALA A 318       7.189   5.564  16.033  1.00 33.74           C
ATOM    160  C   ALA A 318       8.410   5.198  16.861  1.00 34.84           C
ATOM    161  O   ALA A 318       8.931   4.073  16.781  1.00 35.21           O
ATOM    162  CB  ALA A 318       7.586   6.384  14.811  1.00 38.80           C
ATOM    163  H   ALA A 318       6.095   7.128  16.589  1.00 43.32           H
ATOM    164  HA  ALA A 318       6.774   4.742  15.730  1.00 40.52           H
ATOM    165  HB1 ALA A 318       8.221   5.880  14.277  1.00 46.58           H
ATOM    166  HB2 ALA A 318       6.785   6.567  14.300  1.00 46.58           H
ATOM    167  HB3 ALA A 318       7.991   7.219  15.103  1.00 46.58           H
ATOM    168  N   LEU A 319       8.864   6.132  17.687  1.00 30.64           N
ATOM    169  CA  LEU A 319      10.115   5.934  18.405  1.00 30.52           C
ATOM    170  C   LEU A 319       9.918   4.939  19.543  1.00 26.68           C
ATOM    171  O   LEU A 319      10.700   3.994  19.688  1.00 36.53           O
ATOM    172  CB  LEU A 319      10.645   7.288  18.884  1.00 27.29           C
ATOM    173  CG  LEU A 319      11.182   8.231  17.787  1.00 29.23           C
ATOM    174  CD1 LEU A 319      11.798   9.518  18.325  1.00 24.77           C
ATOM    175  CD2 LEU A 319      12.224   7.534  16.963  1.00 34.14           C
ATOM    176  H   LEU A 319       8.465   6.873  17.861  1.00 36.80           H
ATOM    177  HA  LEU A 319      10.773   5.548  17.807  1.00 36.65           H
ATOM    178  HB2 LEU A 319       9.921   7.752  19.324  1.00 32.78           H
ATOM    179  HB3 LEU A 319      11.363   7.139  19.518  1.00 32.78           H
ATOM    180  HG  LEU A 319      10.457   8.488  17.194  1.00 35.11           H
ATOM    181 HD11 LEU A 319      12.188  10.011  17.587  1.00 29.75           H
ATOM    182 HD12 LEU A 319      11.106  10.050  18.745  1.00 29.75           H
ATOM    183 HD13 LEU A 319      12.493   9.291  18.962  1.00 29.75           H
ATOM    184 HD21 LEU A 319      12.654   8.187  16.391  1.00 41.00           H
ATOM    185 HD22 LEU A 319      12.871   7.142  17.567  1.00 41.00           H
ATOM    186 HD23 LEU A 319      11.800   6.849  16.428  1.00 41.00           H
ATOM    187  N   LEU A 320       8.835   5.077  20.320  1.00 37.17           N
ATOM    188  CA  LEU A 320       8.571   4.075  21.355  1.00 29.72           C
ATOM    189  C   LEU A 320       8.405   2.714  20.728  1.00 31.60           C
ATOM    190  O   LEU A 320       8.827   1.712  21.300  1.00 29.49           O
ATOM    191  CB  LEU A 320       7.320   4.396  22.171  1.00 27.88           C
ATOM    192  CG  LEU A 320       7.246   5.713  22.953  1.00 32.50           C
ATOM    193  CD1 LEU A 320       5.792   6.132  23.315  1.00 42.50           C
ATOM    194  CD2 LEU A 320       8.072   5.655  24.216  1.00 31.35           C
ATOM    195  H   LEU A 320       8.252   5.713  20.264  1.00 44.63           H
ATOM    196  HA  LEU A 320       9.323   4.028  21.966  1.00 35.69           H
ATOM    197  HB2 LEU A 320       6.565   4.361  21.564  1.00 33.49           H
ATOM    198  HB3 LEU A 320       7.224   3.685  22.816  1.00 33.49           H
ATOM    199  HG  LEU A 320       7.625   6.411  22.388  1.00 39.03           H
ATOM    200 HD11 LEU A 320       5.818   7.000  23.751  1.00 51.03           H
ATOM    201 HD12 LEU A 320       5.268   6.199  22.498  1.00 51.03           H
ATOM    202 HD13 LEU A 320       5.399   5.480  23.912  1.00 51.03           H
ATOM    203 HD21 LEU A 320       8.079   6.531  24.632  1.00 37.65           H
ATOM    204 HD22 LEU A 320       7.673   5.013  24.821  1.00 37.65           H
ATOM    205 HD23 LEU A 320       8.978   5.385  23.997  1.00 37.65           H
ATOM    206  N   ASP A 321       7.786   2.646  19.548  1.00 40.49           N
ATOM    207  CA  ASP A 321       7.586   1.331  18.967  1.00 37.46           C
ATOM    208  C   ASP A 321       8.902   0.699  18.566  1.00 36.52           C
ATOM    209  O   ASP A 321       9.002  -0.527  18.549  1.00 43.92           O
ATOM    210  CB  ASP A 321       6.656   1.390  17.755  1.00 48.85           C
ATOM    211  CG  ASP A 321       5.196   1.517  18.138  1.00 56.98           C
ATOM    212  OD1 ASP A 321       4.841   1.204  19.303  1.00 54.85           O
ATOM    213  OD2 ASP A 321       4.401   1.917  17.257  1.00 65.56           O1-
ATOM    214  H   ASP A 321       7.479   3.303  19.089  1.00 48.62           H
ATOM    215  HA  ASP A 321       7.181   0.761  19.632  1.00 44.99           H
ATOM    216  HB2 ASP A 321       6.897   2.153  17.208  1.00 58.65           H
ATOM    217  HB3 ASP A 321       6.753   0.566  17.244  1.00 58.65           H
ATOM    218  N   ALA A 322       9.916   1.505  18.235  1.00 41.06           N
ATOM    219  CA  ALA A 322      11.175   0.986  17.707  1.00 31.78           C
ATOM    220  C   ALA A 322      12.154   0.530  18.785  1.00 30.23           C
ATOM    221  O   ALA A 322      13.219  -0.012  18.447  1.00 32.29           O
ATOM    222  CB  ALA A 322      11.844   2.051  16.858  1.00 32.84           C
ATOM    223  H   ALA A 322       9.908   2.358  18.321  1.00 49.30           H
ATOM    224  HA  ALA A 322      10.990   0.225  17.130  1.00 38.16           H
ATOM    225  HB1 ALA A 322      12.676   1.699  16.501  1.00 39.44           H
ATOM    226  HB2 ALA A 322      11.241   2.286  16.137  1.00 39.44           H
ATOM    227  HB3 ALA A 322      12.020   2.823  17.415  1.00 39.44           H
ATOM    228  N   GLU A 323      11.831   0.727  20.051  1.00 29.28           N
ATOM    229  CA  GLU A 323      12.781   0.463  21.117  1.00 32.56           C
ATOM    230  C   GLU A 323      13.349  -0.944  20.967  1.00 31.11           C
ATOM    231  O   GLU A 323      12.608  -1.883  20.669  1.00 40.31           O
ATOM    232  CB  GLU A 323      12.107   0.613  22.484  1.00 31.69           C
ATOM    233  CG  GLU A 323      12.307   1.936  23.245  1.00 40.41           C
ATOM    234  CD  GLU A 323      13.737   2.456  23.257  1.00 37.72           C
ATOM    235  OE1 GLU A 323      14.154   3.114  22.279  1.00 32.65           O
ATOM    236  OE2 GLU A 323      14.433   2.234  24.260  1.00 38.39           O1-
ATOM    237  H   GLU A 323      11.063   1.004  20.317  1.00 35.17           H
ATOM    238  HA  GLU A 323      13.501   1.099  21.059  1.00 39.10           H
ATOM    239  HB2 GLU A 323      11.154   0.507  22.343  1.00 38.06           H
ATOM    240  HB3 GLU A 323      12.426  -0.099  23.057  1.00 38.06           H
ATOM    241  HG2 GLU A 323      11.727   2.629  22.889  1.00 48.52           H
ATOM    242  HG3 GLU A 323      12.089   1.764  24.174  1.00 48.52           H
ATOM    243  N   PRO A 324      14.644  -1.134  21.175  1.00 32.07           N
ATOM    244  CA  PRO A 324      15.197  -2.470  21.155  1.00 28.64           C
ATOM    245  C   PRO A 324      14.912  -3.194  22.455  1.00 34.78           C
ATOM    246  O   PRO A 324      14.530  -2.572  23.451  1.00 31.17           O
ATOM    247  CB  PRO A 324      16.696  -2.217  20.990  1.00 26.06           C
ATOM    248  CG  PRO A 324      16.917  -0.934  21.712  1.00 26.48           C
ATOM    249  CD  PRO A 324      15.687  -0.112  21.401  1.00 27.84           C
ATOM    250  HA  PRO A 324      14.859  -2.973  20.400  1.00 34.39           H
ATOM    251  HB2 PRO A 324      17.199  -2.931  21.416  1.00 31.30           H
ATOM    252  HB3 PRO A 324      16.922  -2.135  20.051  1.00 31.30           H
ATOM    253  HG2 PRO A 324      16.999  -1.106  22.664  1.00 31.80           H
ATOM    254  HG3 PRO A 324      17.720  -0.510  21.367  1.00 31.80           H
ATOM    255  HD2 PRO A 324      15.435   0.453  22.151  1.00 33.43           H
ATOM    256  HD3 PRO A 324      15.831   0.412  20.600  1.00 33.43           H
ATOM    257  N   PRO A 325      15.162  -4.494  22.508  1.00 30.38           N
ATOM    258  CA  PRO A 325      14.939  -5.254  23.732  1.00 31.01           C
ATOM    259  C   PRO A 325      16.026  -5.029  24.762  1.00 27.33           C
ATOM    260  O   PRO A 325      17.127  -4.595  24.451  1.00 25.85           O
ATOM    261  CB  PRO A 325      14.986  -6.704  23.242  1.00 32.26           C
ATOM    262  CG  PRO A 325      15.821  -6.668  22.086  1.00 32.78           C
ATOM    263  CD  PRO A 325      15.599  -5.355  21.412  1.00 33.27           C
ATOM    264  HA  PRO A 325      14.072  -5.058  24.105  1.00 37.24           H
ATOM    265  HB2 PRO A 325      15.360  -7.284  23.923  1.00 38.74           H
ATOM    266  HB3 PRO A 325      14.095  -6.973  22.998  1.00 38.74           H
ATOM    267  HG2 PRO A 325      16.754  -6.754  22.354  1.00 39.36           H
ATOM    268  HG3 PRO A 325      15.579  -7.399  21.492  1.00 39.36           H
ATOM    269  HD2 PRO A 325      16.423  -5.015  21.028  1.00 39.96           H
ATOM    270  HD3 PRO A 325      14.895  -5.415  20.747  1.00 39.96           H
ATOM    271  N   ILE A 326      15.732  -5.459  25.984  1.00 34.97           N
ATOM    272  CA  ILE A 326      16.743  -5.577  27.029  1.00 29.95           C
ATOM    273  C   ILE A 326      17.357  -6.978  26.992  1.00 33.17           C
ATOM    274  O   ILE A 326      16.654  -7.987  27.173  1.00 30.42           O
ATOM    275  CB  ILE A 326      16.163  -5.290  28.420  1.00 33.09           C
ATOM    276  CG1 ILE A 326      15.198  -4.118  28.381  1.00 47.33           C
ATOM    277  CG2 ILE A 326      17.308  -5.003  29.387  1.00 36.81           C
ATOM    278  CD1 ILE A 326      15.525  -2.991  29.318  1.00 42.41           C
ATOM    279  H   ILE A 326      14.942  -5.683  26.237  1.00 41.99           H
ATOM    280  HA  ILE A 326      17.452  -4.937  26.861  1.00 35.97           H
ATOM    281  HB  ILE A 326      15.680  -6.075  28.731  1.00 39.73           H
ATOM    282 HG12 ILE A 326      15.163  -3.749  27.491  1.00 56.83           H
ATOM    283 HG13 ILE A 326      14.323  -4.457  28.634  1.00 56.83           H
ATOM    284 HG21 ILE A 326      16.972  -4.972  30.295  1.00 44.21           H
ATOM    285 HG22 ILE A 326      17.952  -5.731  29.315  1.00 44.21           H
ATOM    286 HG23 ILE A 326      17.753  -4.177  29.151  1.00 44.21           H
ATOM    287 HD11 ILE A 326      14.801  -2.348  29.263  1.00 50.93           H
ATOM    288 HD12 ILE A 326      15.585  -3.330  30.224  1.00 50.93           H
ATOM    289 HD13 ILE A 326      16.351  -2.567  29.053  1.00 50.93           H
ATOM    290  N   LEU A 327      18.681  -7.041  26.830  1.00 24.46           N
ATOM    291  CA  LEU A 327      19.377  -8.316  26.747  1.00 29.57           C
ATOM    292  C   LEU A 327      20.050  -8.638  28.066  1.00 26.60           C
ATOM    293  O   LEU A 327      20.315  -7.768  28.891  1.00 33.78           O
ATOM    294  CB  LEU A 327      20.426  -8.322  25.628  1.00 26.12           C
ATOM    295  CG  LEU A 327      19.868  -7.872  24.277  1.00 29.20           C
ATOM    296  CD1 LEU A 327      20.953  -7.828  23.273  1.00 28.12           C
ATOM    297  CD2 LEU A 327      18.806  -8.849  23.827  1.00 30.12           C
ATOM    298  H   LEU A 327      19.194  -6.350  26.792  1.00 29.38           H
ATOM    299  HA  LEU A 327      18.737  -9.024  26.572  1.00 35.52           H
ATOM    300  HB2 LEU A 327      21.157  -7.740  25.869  1.00 31.37           H
ATOM    301  HB3 LEU A 327      20.769  -9.218  25.506  1.00 31.37           H
ATOM    302  HG  LEU A 327      19.473  -6.986  24.353  1.00 35.07           H
ATOM    303 HD11 LEU A 327      20.597  -7.498  22.434  1.00 33.77           H
ATOM    304 HD12 LEU A 327      21.664  -7.248  23.587  1.00 33.77           H
ATOM    305 HD13 LEU A 327      21.296  -8.730  23.160  1.00 33.77           H
ATOM    306 HD21 LEU A 327      18.474  -8.576  22.960  1.00 36.18           H
ATOM    307 HD22 LEU A 327      19.199  -9.732  23.771  1.00 36.18           H
ATOM    308 HD23 LEU A 327      18.082  -8.843  24.473  1.00 36.18           H
ATOM    309  N   TYR A 328      20.356  -9.913  28.229  1.00 33.31           N
ATOM    310  CA  TYR A 328      21.040 -10.444  29.390  1.00 25.77           C
ATOM    311  C   TYR A 328      22.475 -10.789  29.069  1.00 33.38           C
ATOM    312  O   TYR A 328      22.816 -11.149  27.935  1.00 33.98           O
ATOM    313  CB  TYR A 328      20.351 -11.706  29.895  1.00 33.87           C
ATOM    314  CG  TYR A 328      19.116 -11.402  30.644  1.00 29.18           C
ATOM    315  CD1 TYR A 328      17.962 -11.037  29.971  1.00 39.01           C
ATOM    316  CD2 TYR A 328      19.103 -11.443  32.034  1.00 31.56           C
ATOM    317  CE1 TYR A 328      16.797 -10.727  30.670  1.00 38.40           C
ATOM    318  CE2 TYR A 328      17.961 -11.136  32.731  1.00 37.85           C
ATOM    319  CZ  TYR A 328      16.809 -10.777  32.042  1.00 35.58           C
ATOM    320  OH  TYR A 328      15.644 -10.473  32.725  1.00 46.83           O
ATOM    321  H   TYR A 328      20.167 -10.515  27.647  1.00 40.00           H
ATOM    322  HA  TYR A 328      21.063  -9.778  30.091  1.00 30.95           H
ATOM    323  HB2 TYR A 328      20.109 -12.256  29.130  1.00 40.67           H
ATOM    324  HB3 TYR A 328      20.957 -12.188  30.480  1.00 40.67           H
ATOM    325  HD1 TYR A 328      17.963 -11.009  29.037  1.00 46.84           H
ATOM    326  HD2 TYR A 328      19.882 -11.677  32.497  1.00 37.91           H
ATOM    327  HE1 TYR A 328      16.017 -10.491  30.213  1.00 46.11           H
ATOM    328  HE2 TYR A 328      17.957 -11.163  33.663  1.00 45.45           H
ATOM    329  HH  TYR A 328      15.768 -10.510  33.555  1.00 56.23           H
ATOM    330  N   SER A 329      23.303 -10.670  30.105  1.00 27.35           N
ATOM    331  CA  SER A 329      24.669 -11.129  30.074  1.00 35.43           C
ATOM    332  C   SER A 329      24.702 -12.650  30.000  1.00 35.27           C
ATOM    333  O   SER A 329      23.757 -13.341  30.383  1.00 41.15           O
ATOM    334  CB  SER A 329      25.412 -10.603  31.317  1.00 28.17           C
ATOM    335  OG  SER A 329      26.756 -10.920  31.238  1.00 25.49           O
ATOM    336  H   SER A 329      23.082 -10.305  30.851  1.00 32.84           H
ATOM    337  HA  SER A 329      25.114 -10.803  29.275  1.00 42.55           H
ATOM    338  HB2 SER A 329      25.333  -9.639  31.346  1.00 33.84           H
ATOM    339  HB3 SER A 329      25.033 -10.995  32.118  1.00 33.84           H
ATOM    340  HG  SER A 329      26.897 -11.681  31.569  1.00 30.61           H
ATOM    341  N   GLU A 330      25.773 -13.163  29.434  1.00 33.12           N
ATOM    342  CA  GLU A 330      25.904 -14.573  29.143  1.00 44.48           C
ATOM    343  C   GLU A 330      27.034 -15.110  29.996  1.00 47.35           C
ATOM    344  O   GLU A 330      28.213 -15.007  29.641  1.00 42.99           O
ATOM    345  CB  GLU A 330      26.163 -14.807  27.666  1.00 45.82           C
ATOM    346  CG  GLU A 330      24.967 -15.396  26.940  1.00 55.31           C
ATOM    347  CD  GLU A 330      25.282 -15.701  25.484  1.00 60.48           C
ATOM    348  OE1 GLU A 330      25.769 -16.814  25.205  1.00 53.14           O
ATOM    349  OE2 GLU A 330      25.072 -14.810  24.630  1.00 63.75           O1-
ATOM    350  H   GLU A 330      26.455 -12.700  29.195  1.00 39.78           H
ATOM    351  HA  GLU A 330      25.089 -15.038  29.392  1.00 53.41           H
ATOM    352  HB2 GLU A 330      26.383 -13.958  27.256  1.00 55.02           H
ATOM    353  HB3 GLU A 330      26.907 -15.419  27.569  1.00 55.02           H
ATOM    354  HG2 GLU A 330      24.722 -16.227  27.374  1.00 66.41           H
ATOM    355  HG3 GLU A 330      24.225 -14.767  26.980  1.00 66.41           H
ATOM    356  N   TYR A 331      26.655 -15.685  31.120  1.00 48.32           N
ATOM    357  CA  TYR A 331      27.567 -16.423  31.969  1.00 49.58           C
ATOM    358  C   TYR A 331      26.709 -17.382  32.776  1.00 53.20           C
ATOM    359  O   TYR A 331      25.534 -17.108  33.041  1.00 57.69           O
ATOM    360  CB  TYR A 331      28.367 -15.488  32.870  1.00 48.42           C
ATOM    361  CG  TYR A 331      27.490 -14.738  33.811  1.00 51.82           C
ATOM    362  CD1 TYR A 331      27.425 -15.089  35.154  1.00 54.01           C
ATOM    363  CD2 TYR A 331      26.701 -13.696  33.360  1.00 44.59           C
ATOM    364  CE1 TYR A 331      26.594 -14.404  36.033  1.00 52.52           C
ATOM    365  CE2 TYR A 331      25.869 -13.009  34.229  1.00 44.09           C
ATOM    366  CZ  TYR A 331      25.819 -13.369  35.565  1.00 46.79           C
ATOM    367  OH  TYR A 331      24.984 -12.706  36.444  1.00 51.06           O
ATOM    368  H   TYR A 331      25.849 -15.665  31.417  1.00 58.02           H
ATOM    369  HA  TYR A 331      28.189 -16.927  31.426  1.00 59.53           H
ATOM    370  HB2 TYR A 331      29.011 -15.992  33.393  1.00 58.14           H
ATOM    371  HB3 TYR A 331      28.817 -14.838  32.319  1.00 58.14           H
ATOM    372  HD1 TYR A 331      27.952 -15.790  35.472  1.00 64.85           H
ATOM    373  HD2 TYR A 331      26.730 -13.457  32.460  1.00 53.54           H
ATOM    374  HE1 TYR A 331      26.557 -14.643  36.932  1.00 63.05           H
ATOM    375  HE2 TYR A 331      25.337 -12.310  33.911  1.00 52.94           H
ATOM    376  HH  TYR A 331      24.589 -12.076  36.056  1.00 61.30           H
ATOM    377  N   ASP A 332      27.283 -18.520  33.122  1.00 57.38           N
ATOM    378  CA  ASP A 332      26.552 -19.482  33.928  1.00 61.23           C
ATOM    379  C   ASP A 332      26.357 -18.853  35.307  1.00 53.59           C
ATOM    380  O   ASP A 332      27.354 -18.537  35.984  1.00 43.57           O
ATOM    381  CB  ASP A 332      27.298 -20.825  34.010  1.00 66.62           C
ATOM    382  CG  ASP A 332      26.366 -22.009  34.306  1.00 76.36           C
ATOM    383  OD1 ASP A 332      25.607 -21.944  35.294  1.00 73.18           O
ATOM    384  OD2 ASP A 332      26.380 -23.005  33.546  1.00 91.94           O1-
ATOM    385  H   ASP A 332      28.081 -18.754  32.912  1.00 68.89           H
ATOM    386  HA  ASP A 332      25.694 -19.638  33.511  1.00 73.51           H
ATOM    387  HB2 ASP A 332      27.716 -20.997  33.155  1.00 79.97           H
ATOM    388  HB3 ASP A 332      27.971 -20.789  34.709  1.00 79.97           H
ATOM    389  N   PRO A 333      25.118 -18.596  35.735  1.00 59.22           N
ATOM    390  CA  PRO A 333      24.901 -18.002  37.064  1.00 49.92           C
ATOM    391  C   PRO A 333      24.993 -19.005  38.196  1.00 62.16           C
ATOM    392  O   PRO A 333      24.837 -18.621  39.366  1.00 66.13           O
ATOM    393  CB  PRO A 333      23.498 -17.426  36.950  1.00 58.25           C
ATOM    394  CG  PRO A 333      22.789 -18.404  35.984  1.00 60.83           C
ATOM    395  CD  PRO A 333      23.849 -18.871  35.025  1.00 57.90           C
ATOM    396  HA  PRO A 333      25.528 -17.278  37.222  1.00 59.93           H
ATOM    397  HB2 PRO A 333      23.075 -17.400  37.822  1.00 69.94           H
ATOM    398  HB3 PRO A 333      23.547 -16.536  36.566  1.00 69.94           H
ATOM    399  HG2 PRO A 333      22.421 -19.153  36.477  1.00 73.02           H
ATOM    400  HG3 PRO A 333      22.083 -17.938  35.504  1.00 73.02           H
ATOM    401  HD2 PRO A 333      23.752 -19.820  34.852  1.00 69.51           H
ATOM    402  HD3 PRO A 333      23.807 -18.361  34.201  1.00 69.51           H
ATOM    403  N   THR A 334      25.239 -20.275  37.868  1.00 55.11           N
ATOM    404  CA  THR A 334      25.549 -21.299  38.853  1.00 59.28           C
ATOM    405  C   THR A 334      27.039 -21.381  39.164  1.00 53.58           C
ATOM    406  O   THR A 334      27.402 -21.976  40.175  1.00 51.62           O
ATOM    407  CB  THR A 334      25.073 -22.684  38.376  1.00 58.51           C
ATOM    408  OG1 THR A 334      26.033 -23.227  37.467  1.00 63.69           O
ATOM    409  CG2 THR A 334      23.692 -22.609  37.682  1.00 71.55           C
ATOM    410  H   THR A 334      25.230 -20.571  37.063  1.00 66.16           H
ATOM    411  HA  THR A 334      25.086 -21.090  39.683  1.00 71.16           H
ATOM    412  HB  THR A 334      24.991 -23.279  39.143  1.00 70.24           H
ATOM    413  HG1 THR A 334      26.211 -22.672  36.863  1.00 76.46           H
ATOM    414 HG21 THR A 334      23.430 -23.488  37.362  1.00 85.89           H
ATOM    415 HG22 THR A 334      23.019 -22.292  38.306  1.00 85.89           H
ATOM    416 HG23 THR A 334      23.717 -22.005  36.922  1.00 85.89           H
ATOM    417  N   ARG A 335      27.898 -20.802  38.346  1.00 54.76           N
ATOM    418  CA  ARG A 335      29.342 -20.805  38.546  1.00 54.88           C
ATOM    419  C   ARG A 335      29.766 -19.527  39.249  1.00 54.84           C
ATOM    420  O   ARG A 335      28.980 -18.580  39.362  1.00 51.83           O
ATOM    421  CB  ARG A 335      30.052 -20.949  37.197  1.00 46.04           C
ATOM    422  H   ARG A 335      27.661 -20.368  37.647  1.00 65.74           H
ATOM    423  HA  ARG A 335      29.595 -21.559  39.104  1.00 65.89           H
ATOM    424  HB1 ARG A 335      29.703 -21.734  36.738  1.00 55.28           H
ATOM    425  HB3 ARG A 335      31.008 -21.032  37.333  1.00 55.28           H
ATOM    426  N   PRO A 336      30.998 -19.446  39.754  1.00 51.91           N
ATOM    427  CA  PRO A 336      31.405 -18.251  40.490  1.00 43.20           C
ATOM    428  C   PRO A 336      31.806 -17.103  39.579  1.00 52.29           C
ATOM    429  O   PRO A 336      32.242 -17.286  38.442  1.00 49.12           O
ATOM    430  CB  PRO A 336      32.594 -18.725  41.331  1.00 49.33           C
ATOM    431  CG  PRO A 336      33.147 -19.799  40.599  1.00 43.32           C
ATOM    432  CD  PRO A 336      32.007 -20.506  39.884  1.00 44.63           C
ATOM    433  HA  PRO A 336      30.693 -17.962  41.081  1.00 51.87           H
ATOM    434  HB2 PRO A 336      33.237 -18.006  41.428  1.00 59.22           H
ATOM    435  HB3 PRO A 336      32.283 -19.020  42.202  1.00 59.22           H
ATOM    436  HG2 PRO A 336      33.759 -19.422  39.948  1.00 52.02           H
ATOM    437  HG3 PRO A 336      33.620 -20.393  41.203  1.00 52.02           H
ATOM    438  HD2 PRO A 336      32.291 -20.802  39.007  1.00 53.58           H
ATOM    439  HD3 PRO A 336      31.663 -21.243  40.416  1.00 53.58           H
ATOM    440  N   PHE A 337      31.651 -15.897  40.133  1.00 54.20           N
ATOM    441  CA  PHE A 337      31.937 -14.658  39.439  1.00 58.50           C
ATOM    442  C   PHE A 337      33.427 -14.340  39.373  1.00 66.56           C
ATOM    443  O   PHE A 337      33.862 -13.662  38.434  1.00 69.19           O
ATOM    444  CB  PHE A 337      31.204 -13.507  40.126  1.00 54.69           C
ATOM    445  CG  PHE A 337      31.168 -12.274  39.312  1.00 50.13           C
ATOM    446  CD1 PHE A 337      30.504 -12.264  38.092  1.00 54.54           C
ATOM    447  CD2 PHE A 337      31.824 -11.128  39.738  1.00 54.66           C
ATOM    448  CE1 PHE A 337      30.486 -11.124  37.317  1.00 45.64           C
ATOM    449  CE2 PHE A 337      31.804  -9.994  38.969  1.00 49.98           C
ATOM    450  CZ  PHE A 337      31.131  -9.990  37.761  1.00 48.61           C
ATOM    451  H   PHE A 337      31.380 -15.775  40.941  1.00 65.07           H
ATOM    452  HA  PHE A 337      31.603 -14.722  38.531  1.00 70.22           H
ATOM    453  HB2 PHE A 337      30.290 -13.772  40.312  1.00 65.65           H
ATOM    454  HB3 PHE A 337      31.661 -13.289  40.953  1.00 65.65           H
ATOM    455  HD1 PHE A 337      30.067 -13.034  37.794  1.00 65.47           H
ATOM    456  HD2 PHE A 337      32.275 -11.128  40.554  1.00 65.62           H
ATOM    457  HE1 PHE A 337      30.036 -11.121  36.501  1.00 54.80           H
ATOM    458  HE2 PHE A 337      32.240  -9.226  39.261  1.00 60.01           H
ATOM    459  HZ  PHE A 337      31.121  -9.221  37.238  1.00 58.37           H
ATOM    460  N   SER A 338      34.223 -14.820  40.330  1.00 70.56           N
ATOM    461  CA  SER A 338      35.665 -14.586  40.271  1.00 76.18           C
ATOM    462  C   SER A 338      36.287 -15.138  38.987  1.00 72.27           C
ATOM    463  O   SER A 338      37.400 -14.736  38.622  1.00 64.30           O
ATOM    464  CB  SER A 338      36.339 -15.212  41.495  1.00 79.22           C
ATOM    465  OG  SER A 338      35.596 -14.947  42.675  1.00 99.98           O
ATOM    466  H   SER A 338      33.957 -15.285  41.001  1.00 84.70           H
ATOM    467  HA  SER A 338      35.826 -13.629  40.294  1.00 91.44           H
ATOM    468  HB2 SER A 338      36.402 -16.171  41.371  1.00 95.10           H
ATOM    469  HB3 SER A 338      37.225 -14.830  41.593  1.00 95.10           H
ATOM    470  HG  SER A 338      36.013 -15.230  43.348  1.00120.01           H
ATOM    471  N   GLU A 339      35.568 -16.019  38.286  1.00 60.32           N
ATOM    472  CA  GLU A 339      36.059 -16.761  37.140  1.00 63.73           C
ATOM    473  C   GLU A 339      35.740 -16.110  35.804  1.00 63.77           C
ATOM    474  O   GLU A 339      36.251 -16.568  34.774  1.00 63.25           O
ATOM    475  CB  GLU A 339      35.438 -18.162  37.153  1.00 64.13           C
ATOM    476  CG  GLU A 339      36.220 -19.229  36.449  1.00 64.75           C
ATOM    477  CD  GLU A 339      35.963 -20.580  37.064  1.00 74.93           C
ATOM    478  OE1 GLU A 339      34.806 -21.064  36.960  1.00 66.19           O
ATOM    479  OE2 GLU A 339      36.910 -21.125  37.682  1.00 79.84           O1-
ATOM    480  H   GLU A 339      34.753 -16.214  38.470  1.00 72.41           H
ATOM    481  HA  GLU A 339      37.021 -16.847  37.210  1.00 76.50           H
ATOM    482  HB2 GLU A 339      35.331 -18.442  38.075  1.00 76.99           H
ATOM    483  HB3 GLU A 339      34.570 -18.117  36.723  1.00 76.99           H
ATOM    484  HG2 GLU A 339      35.933 -19.268  35.522  1.00 77.73           H
ATOM    485  HG3 GLU A 339      37.170 -19.031  36.503  1.00 77.73           H
ATOM    486  N   ALA A 340      34.886 -15.097  35.782  1.00 66.60           N
ATOM    487  CA  ALA A 340      34.459 -14.480  34.536  1.00 67.03           C
ATOM    488  C   ALA A 340      35.293 -13.239  34.256  1.00 51.15           C
ATOM    489  O   ALA A 340      35.635 -12.481  35.164  1.00 69.72           O
ATOM    490  CB  ALA A 340      32.968 -14.124  34.578  1.00 70.85           C
ATOM    491  H   ALA A 340      34.539 -14.743  36.483  1.00 79.96           H
ATOM    492  HA  ALA A 340      34.600 -15.102  33.805  1.00 80.47           H
ATOM    493  HB1 ALA A 340      32.730 -13.684  33.745  1.00 85.05           H
ATOM    494  HB2 ALA A 340      32.461 -14.946  34.674  1.00 85.05           H
ATOM    495  HB3 ALA A 340      32.796 -13.534  35.328  1.00 85.05           H
ATOM    496  N   SER A 341      35.639 -13.058  32.995  1.00 48.95           N
ATOM    497  CA  SER A 341      36.267 -11.832  32.547  1.00 43.83           C
ATOM    498  C   SER A 341      35.208 -10.756  32.448  1.00 31.98           C
ATOM    499  O   SER A 341      34.223 -10.933  31.746  1.00 35.19           O
ATOM    500  CB  SER A 341      36.923 -12.034  31.190  1.00 44.80           C
ATOM    501  OG  SER A 341      37.514 -10.842  30.722  1.00 40.74           O
ATOM    502  H   SER A 341      35.523 -13.638  32.372  1.00 58.77           H
ATOM    503  HA  SER A 341      36.942 -11.553  33.185  1.00 52.62           H
ATOM    504  HB2 SER A 341      37.608 -12.714  31.269  1.00 53.79           H
ATOM    505  HB3 SER A 341      36.247 -12.323  30.562  1.00 53.79           H
ATOM    506  HG  SER A 341      37.964 -10.996  30.027  1.00 48.91           H
ATOM    507  N   MET A 342      35.422  -9.634  33.124  1.00 38.13           N
ATOM    508  CA  MET A 342      34.474  -8.545  32.992  1.00 32.47           C
ATOM    509  C   MET A 342      34.572  -7.829  31.640  1.00 30.01           C
ATOM    510  O   MET A 342      33.518  -7.547  31.060  1.00 38.56           O
ATOM    511  CB  MET A 342      34.615  -7.542  34.128  1.00 41.76           C
ATOM    512  CG  MET A 342      33.331  -6.711  34.234  1.00 44.21           C
ATOM    513  SD  MET A 342      33.039  -5.838  35.762  1.00137.52           S
ATOM    514  CE  MET A 342      34.689  -5.652  36.342  1.00 53.98           C
ATOM    515  H   MET A 342      36.072  -9.493  33.670  1.00 45.78           H
ATOM    516  HA  MET A 342      33.587  -8.931  33.068  1.00 39.00           H
ATOM    517  HB2 MET A 342      34.743  -8.027  34.956  1.00 50.14           H
ATOM    518  HB3 MET A 342      35.359  -6.942  33.961  1.00 50.14           H
ATOM    519  HG2 MET A 342      33.322  -6.061  33.515  1.00 53.08           H
ATOM    520  HG3 MET A 342      32.584  -7.319  34.132  1.00 53.08           H
ATOM    521  HE1 MET A 342      34.657  -5.285  37.223  1.00 64.80           H
ATOM    522  HE2 MET A 342      35.112  -6.521  36.400  1.00 64.80           H
ATOM    523  HE3 MET A 342      35.188  -5.079  35.743  1.00 64.80           H
ATOM    524  N   MET A 343      35.787  -7.424  31.139  1.00 40.50           N
ATOM    525  CA  MET A 343      35.758  -6.478  29.963  1.00 45.77           C
ATOM    526  C   MET A 343      34.902  -7.112  28.840  1.00 38.71           C
ATOM    527  O   MET A 343      34.176  -6.793  27.931  1.00 47.01           O
ATOM    528  CB  MET A 343      37.193  -6.286  29.459  1.00 44.19           C
ATOM    529  CG  MET A 343      37.166  -5.276  28.324  1.00 59.49           C
ATOM    530  SD  MET A 343      36.273  -3.845  29.029  1.00 47.23           S
ATOM    531  CE  MET A 343      35.906  -3.023  27.477  1.00139.26           C
ATOM    532  H   MET A 343      36.637  -7.472  31.695  1.00 48.63           H
ATOM    533  HA  MET A 343      35.257  -5.511  30.299  1.00 54.96           H
ATOM    534  HB2 MET A 343      37.846  -5.891  30.278  1.00 53.06           H
ATOM    535  HB3 MET A 343      37.654  -7.242  29.150  1.00 53.06           H
ATOM    536  HG2 MET A 343      38.187  -4.963  28.007  1.00 71.42           H
ATOM    537  HG3 MET A 343      36.643  -5.660  27.425  1.00 71.42           H
ATOM    538  HE1 MET A 343      35.461  -2.028  27.687  1.00167.14           H
ATOM    539  HE2 MET A 343      36.833  -2.841  26.895  1.00167.14           H
ATOM    540  HE3 MET A 343      35.198  -3.600  26.864  1.00167.14           H
ATOM    541  N   GLY A 344      35.136  -8.456  28.997  1.00 36.88           N
ATOM    542  CA  GLY A 344      34.669  -9.528  28.113  1.00 33.37           C
ATOM    543  C   GLY A 344      33.226  -9.985  28.286  1.00 36.77           C
ATOM    544  O   GLY A 344      32.567 -10.356  27.311  1.00 23.94           O
ATOM    545  H   GLY A 344      35.619  -8.787  29.615  1.00 44.28           H
ATOM    546  HA2 GLY A 344      34.800  -9.280  27.193  1.00 40.07           H
ATOM    547  HA3 GLY A 344      35.216 -10.306  28.295  1.00 40.07           H
ATOM    548  N   LEU A 345      32.712 -10.007  29.511  1.00 29.44           N
ATOM    549  CA  LEU A 345      31.265 -10.034  29.648  1.00 23.67           C
ATOM    550  C   LEU A 345      30.610  -8.745  29.097  1.00 27.41           C
ATOM    551  O   LEU A 345      29.524  -8.819  28.508  1.00 24.73           O
ATOM    552  CB  LEU A 345      30.873 -10.227  31.106  1.00 24.56           C
ATOM    553  CG  LEU A 345      30.862 -11.592  31.786  1.00 35.74           C
ATOM    554  CD1 LEU A 345      30.429 -11.442  33.234  1.00 27.97           C
ATOM    555  CD2 LEU A 345      29.882 -12.431  31.056  1.00 41.58           C
ATOM    556  H   LEU A 345      33.154 -10.016  30.243  1.00 35.36           H
ATOM    557  HA  LEU A 345      30.928 -10.782  29.137  1.00 28.43           H
ATOM    558  HB2 LEU A 345      31.482  -9.679  31.627  1.00 29.50           H
ATOM    559  HB3 LEU A 345      29.968  -9.881  31.196  1.00 29.50           H
ATOM    560  HG  LEU A 345      31.742 -12.006  31.753  1.00 42.92           H
ATOM    561 HD11 LEU A 345      30.393 -12.318  33.641  1.00 33.60           H
ATOM    562 HD12 LEU A 345      31.069 -10.881  33.705  1.00 33.60           H
ATOM    563 HD13 LEU A 345      29.550 -11.038  33.262  1.00 33.60           H
ATOM    564 HD21 LEU A 345      29.867 -13.299  31.476  1.00 49.93           H
ATOM    565 HD22 LEU A 345      29.010 -12.012  31.114  1.00 49.93           H
ATOM    566 HD23 LEU A 345      30.155 -12.512  30.131  1.00 49.93           H
ATOM    567  N   LEU A 346      31.221  -7.560  29.315  1.00 24.58           N
ATOM    568  CA  LEU A 346      30.670  -6.302  28.765  1.00 25.77           C
ATOM    569  C   LEU A 346      30.719  -6.277  27.210  1.00 26.59           C
ATOM    570  O   LEU A 346      29.739  -5.964  26.547  1.00 27.49           O
ATOM    571  CB  LEU A 346      31.472  -5.182  29.401  1.00 29.83           C
ATOM    572  CG  LEU A 346      31.370  -5.129  30.949  1.00 20.75           C
ATOM    573  CD1 LEU A 346      32.241  -4.010  31.498  1.00 31.86           C
ATOM    574  CD2 LEU A 346      29.921  -4.959  31.394  1.00 24.59           C
ATOM    575  H   LEU A 346      32.054  -7.470  29.913  1.00 29.52           H
ATOM    576  HA  LEU A 346      29.569  -6.229  29.043  1.00 30.96           H
ATOM    577  HB2 LEU A 346      32.538  -5.270  29.108  1.00 35.83           H
ATOM    578  HB3 LEU A 346      31.124  -4.206  28.972  1.00 35.83           H
ATOM    579  HG  LEU A 346      31.777  -6.097  31.347  1.00 24.93           H
ATOM    580 HD11 LEU A 346      32.168  -3.955  32.589  1.00 38.26           H
ATOM    581 HD12 LEU A 346      33.295  -4.143  31.231  1.00 38.26           H
ATOM    582 HD13 LEU A 346      31.928  -3.024  31.109  1.00 38.26           H
ATOM    583 HD21 LEU A 346      29.847  -4.780  32.476  1.00 29.53           H
ATOM    584 HD22 LEU A 346      29.448  -4.085  30.912  1.00 29.53           H
ATOM    585 HD23 LEU A 346      29.301  -5.830  31.162  1.00 29.53           H
ATOM    586  N   THR A 347      31.883  -6.689  26.601  1.00 26.20           N
ATOM    587  CA  THR A 347      32.163  -6.535  25.143  1.00 29.99           C
ATOM    588  C   THR A 347      31.128  -7.255  24.260  1.00 28.61           C
ATOM    589  O   THR A 347      30.616  -7.012  23.209  1.00 32.15           O
ATOM    590  CB  THR A 347      33.496  -7.240  24.817  1.00 32.59           C
ATOM    591  OG1 THR A 347      34.576  -6.627  25.567  1.00 36.59           O
ATOM    592  CG2 THR A 347      33.779  -7.240  23.347  1.00 27.23           C
ATOM    593  H   THR A 347      32.587  -7.190  27.145  1.00 31.47           H
ATOM    594  HA  THR A 347      32.189  -5.441  24.884  1.00 36.02           H
ATOM    595  HB  THR A 347      33.488  -8.294  25.197  1.00 39.14           H
ATOM    596  HG1 THR A 347      34.623  -6.978  26.329  1.00 43.93           H
ATOM    597 HG21 THR A 347      34.804  -7.569  23.121  1.00 32.71           H
ATOM    598 HG22 THR A 347      33.105  -7.884  22.747  1.00 32.71           H
ATOM    599 HG23 THR A 347      33.638  -6.256  22.862  1.00 32.71           H
ATOM    600  N   ASN A 348      30.901  -8.451  24.887  1.00 26.07           N
ATOM    601  CA  ASN A 348      29.975  -9.520  24.499  1.00 28.66           C
ATOM    602  C   ASN A 348      28.522  -9.133  24.703  1.00 23.81           C
ATOM    603  O   ASN A 348      27.732  -9.361  23.782  1.00 24.70           O
ATOM    604  CB  ASN A 348      30.293 -10.798  25.278  1.00 39.79           C
ATOM    605  CG  ASN A 348      31.144 -11.800  24.478  1.00 62.45           C
ATOM    606  OD1 ASN A 348      30.605 -12.634  23.744  1.00 74.24           O
ATOM    607  ND2 ASN A 348      32.477 -11.741  24.645  1.00 52.78           N
ATOM    608  H   ASN A 348      31.335  -8.663  25.599  1.00 31.31           H
ATOM    609  HA  ASN A 348      30.073  -9.711  23.557  1.00 34.42           H
ATOM    610  HB2 ASN A 348      30.793 -10.545  26.060  1.00 47.78           H
ATOM    611  HB3 ASN A 348      29.474 -11.226  25.548  1.00 47.78           H
ATOM    612 HD21 ASN A 348      32.988 -12.253  24.181  1.00 63.37           H
ATOM    613 HD22 ASN A 348      32.815 -11.201  25.223  1.00 63.37           H
ATOM    614  N   LEU A 349      28.149  -8.470  25.843  1.00 29.06           N
ATOM    615  CA  LEU A 349      26.825  -7.795  25.850  1.00 23.27           C
ATOM    616  C   LEU A 349      26.726  -6.768  24.675  1.00 25.00           C
ATOM    617  O   LEU A 349      25.804  -6.756  23.868  1.00 22.93           O
ATOM    618  CB  LEU A 349      26.732  -7.162  27.235  1.00 22.83           C
ATOM    619  CG  LEU A 349      25.310  -6.918  27.759  1.00 30.27           C
ATOM    620  CD1 LEU A 349      24.196  -7.269  26.793  1.00 28.03           C
ATOM    621  CD2 LEU A 349      25.123  -7.747  29.047  1.00 50.59           C
ATOM    622  H   LEU A 349      28.849  -8.165  26.538  1.00 34.90           H
ATOM    623  HA  LEU A 349      26.034  -8.563  25.642  1.00 27.95           H
ATOM    624  HB2 LEU A 349      27.297  -7.791  27.964  1.00 27.42           H
ATOM    625  HB3 LEU A 349      27.296  -6.200  27.232  1.00 27.42           H
ATOM    626  HG  LEU A 349      25.216  -5.828  28.020  1.00 36.36           H
ATOM    627 HD11 LEU A 349      23.228  -6.998  27.229  1.00 33.66           H
ATOM    628 HD12 LEU A 349      24.279  -6.670  25.864  1.00 33.66           H
ATOM    629 HD13 LEU A 349      24.183  -8.323  26.529  1.00 33.66           H
ATOM    630 HD21 LEU A 349      24.147  -7.539  29.488  1.00 60.73           H
ATOM    631 HD22 LEU A 349      25.200  -8.818  28.843  1.00 60.73           H
ATOM    632 HD23 LEU A 349      25.882  -7.500  29.796  1.00 60.73           H
ATOM    633  N   ALA A 350      27.811  -5.946  24.540  1.00 21.94           N
ATOM    634  CA  ALA A 350      27.763  -4.772  23.642  1.00 21.37           C
ATOM    635  C   ALA A 350      27.626  -5.223  22.162  1.00 23.21           C
ATOM    636  O   ALA A 350      26.805  -4.683  21.416  1.00 25.18           O
ATOM    637  CB  ALA A 350      29.057  -3.981  23.825  1.00 20.20           C
ATOM    638  H   ALA A 350      28.607  -5.981  25.178  1.00 26.36           H
ATOM    639  HA  ALA A 350      26.847  -4.163  23.902  1.00 25.67           H
ATOM    640  HB1 ALA A 350      29.106  -3.134  23.122  1.00 24.27           H
ATOM    641  HB2 ALA A 350      29.147  -3.569  24.843  1.00 24.27           H
ATOM    642  HB3 ALA A 350      29.959  -4.584  23.613  1.00 24.27           H
ATOM    643  N   ASP A 351      28.476  -6.191  21.706  1.00 25.85           N
ATOM    644  CA  ASP A 351      28.495  -6.692  20.291  1.00 30.34           C
ATOM    645  C   ASP A 351      27.091  -7.056  19.745  1.00 19.16           C
ATOM    646  O   ASP A 351      26.478  -6.987  18.697  1.00 30.56           O
ATOM    647  CB  ASP A 351      29.378  -7.924  20.277  1.00 26.73           C
ATOM    648  CG  ASP A 351      30.874  -7.423  20.262  1.00 27.02           C
ATOM    649  OD1 ASP A 351      31.059  -6.248  19.937  1.00 31.49           O
ATOM    650  OD2 ASP A 351      31.736  -8.271  20.553  1.00 32.50           O1-
ATOM    651  H   ASP A 351      29.146  -6.635  22.327  1.00 31.05           H
ATOM    652  HA  ASP A 351      28.945  -5.864  19.643  1.00 36.43           H
ATOM    653  HB2 ASP A 351      29.227  -8.581  21.147  1.00 32.11           H
ATOM    654  HB3 ASP A 351      29.206  -8.543  19.384  1.00 32.11           H
ATOM    655  N   ARG A 352      26.433  -7.673  20.759  1.00 26.72           N
ATOM    656  CA  ARG A 352      25.060  -8.199  20.662  1.00 23.23           C
ATOM    657  C   ARG A 352      23.984  -7.118  20.734  1.00 24.49           C
ATOM    658  O   ARG A 352      22.930  -7.329  20.121  1.00 22.22           O
ATOM    659  CB  ARG A 352      24.716  -9.243  21.779  1.00 29.76           C
ATOM    660  CG  ARG A 352      24.770 -10.740  21.406  1.00 31.39           C
ATOM    661  CD  ARG A 352      24.208 -11.676  22.486  1.00 31.09           C
ATOM    662  NE  ARG A 352      24.991 -11.636  23.725  1.00 34.61           N
ATOM    663  CZ  ARG A 352      24.461 -11.396  24.919  1.00 33.97           C
ATOM    664  NH1 ARG A 352      23.157 -11.216  24.995  1.00 26.28           N
ATOM    665  NH2 ARG A 352      25.221 -11.333  26.038  1.00 25.96           N1+
ATOM    666  H   ARG A 352      26.791  -7.803  21.531  1.00 32.10           H
ATOM    667  HA  ARG A 352      24.959  -8.629  19.807  1.00 27.90           H
ATOM    668  HB2 ARG A 352      25.291  -9.105  22.550  1.00 35.74           H
ATOM    669  HB3 ARG A 352      23.793  -9.089  22.041  1.00 35.74           H
ATOM    670  HG2 ARG A 352      24.242 -10.892  20.610  1.00 37.70           H
ATOM    671  HG3 ARG A 352      25.690 -11.009  21.249  1.00 37.70           H
ATOM    672  HD2 ARG A 352      23.305 -11.385  22.646  1.00 37.34           H
ATOM    673  HD3 ARG A 352      24.188 -12.583  22.165  1.00 37.34           H
ATOM    674  HE  ARG A 352      25.842 -11.787  23.675  1.00 41.56           H
ATOM    675 HH11 ARG A 352      22.660 -11.241  24.302  1.00 31.57           H
ATOM    676 HH12 ARG A 352      22.794 -11.066  25.759  1.00 31.57           H
ATOM    677 HH21 ARG A 352      26.072 -11.455  25.999  1.00 31.18           H
ATOM    678 HH22 ARG A 352      24.845 -11.187  26.797  1.00 31.18           H
ATOM    679  N   GLU A 353      24.173  -6.004  21.500  1.00 23.05           N
ATOM    680  CA  GLU A 353      23.230  -4.871  21.364  1.00 23.03           C
ATOM    681  C   GLU A 353      23.316  -4.304  19.952  1.00 22.39           C
ATOM    682  O   GLU A 353      22.372  -3.817  19.344  1.00 23.06           O
ATOM    683  CB  GLU A 353      23.580  -3.831  22.429  1.00 23.45           C
ATOM    684  CG  GLU A 353      22.879  -4.209  23.736  1.00 23.02           C
ATOM    685  CD  GLU A 353      23.310  -3.309  24.889  1.00 21.66           C
ATOM    686  OE1 GLU A 353      22.451  -2.509  25.371  1.00 32.16           O
ATOM    687  OE2 GLU A 353      24.456  -3.449  25.323  1.00 27.36           O1-
ATOM    688  H   GLU A 353      25.028  -5.844  22.063  1.00 27.69           H
ATOM    689  HA  GLU A 353      22.172  -5.242  21.490  1.00 27.66           H
ATOM    690  HB2 GLU A 353      24.683  -3.753  22.565  1.00 28.17           H
ATOM    691  HB3 GLU A 353      23.256  -2.824  22.094  1.00 28.17           H
ATOM    692  HG2 GLU A 353      21.783  -4.143  23.614  1.00 27.66           H
ATOM    693  HG3 GLU A 353      23.163  -5.249  23.999  1.00 27.66           H
ATOM    694  N   LEU A 354      24.556  -4.375  19.358  1.00 19.85           N
ATOM    695  CA  LEU A 354      24.822  -3.552  18.146  1.00 24.47           C
ATOM    696  C   LEU A 354      23.800  -3.841  17.035  1.00 16.37           C
ATOM    697  O   LEU A 354      23.244  -3.120  16.222  1.00 24.39           O
ATOM    698  CB  LEU A 354      26.227  -3.911  17.642  1.00 22.96           C
ATOM    699  CG  LEU A 354      26.613  -3.038  16.427  1.00 26.04           C
ATOM    700  CD1 LEU A 354      26.519  -1.557  16.794  1.00 22.69           C
ATOM    701  CD2 LEU A 354      28.027  -3.348  15.997  1.00 21.67           C
ATOM    702  H   LEU A 354      25.395  -4.673  19.874  1.00 23.85           H
ATOM    703  HA  LEU A 354      24.740  -2.453  18.390  1.00 29.39           H
ATOM    704  HB2 LEU A 354      26.974  -3.771  18.452  1.00 27.58           H
ATOM    705  HB3 LEU A 354      26.289  -4.988  17.377  1.00 27.58           H
ATOM    706  HG  LEU A 354      25.913  -3.268  15.582  1.00 31.28           H
ATOM    707 HD11 LEU A 354      26.807  -0.919  15.948  1.00 27.25           H
ATOM    708 HD12 LEU A 354      25.505  -1.251  17.079  1.00 27.25           H
ATOM    709 HD13 LEU A 354      27.193  -1.330  17.626  1.00 27.25           H
ATOM    710 HD21 LEU A 354      28.316  -2.778  15.109  1.00 26.04           H
ATOM    711 HD22 LEU A 354      28.751  -3.083  16.789  1.00 26.04           H
ATOM    712 HD23 LEU A 354      28.166  -4.413  15.769  1.00 26.04           H
ATOM    713  N   VAL A 355      23.584  -5.171  16.987  1.00 23.63           N
ATOM    714  CA  VAL A 355      22.697  -5.839  16.018  1.00 18.94           C
ATOM    715  C   VAL A 355      21.288  -5.341  16.186  1.00 21.17           C
ATOM    716  O   VAL A 355      20.618  -4.981  15.217  1.00 28.08           O
ATOM    717  CB  VAL A 355      22.727  -7.379  16.164  1.00 32.36           C
ATOM    718  CG1 VAL A 355      22.098  -8.004  14.916  1.00 28.22           C
ATOM    719  CG2 VAL A 355      24.135  -7.951  16.400  1.00 33.04           C
ATOM    720  H   VAL A 355      23.957  -5.709  17.531  1.00 28.38           H
ATOM    721  HA  VAL A 355      23.002  -5.619  15.132  1.00 22.76           H
ATOM    722  HB  VAL A 355      22.177  -7.644  16.923  1.00 38.86           H
ATOM    723 HG11 VAL A 355      21.929  -8.935  15.094  1.00 33.89           H
ATOM    724 HG12 VAL A 355      21.274  -7.545  14.702  1.00 33.89           H
ATOM    725 HG13 VAL A 355      22.721  -7.920  14.177  1.00 33.89           H
ATOM    726 HG21 VAL A 355      24.088  -8.921  16.380  1.00 39.68           H
ATOM    727 HG22 VAL A 355      24.723  -7.640  15.696  1.00 39.68           H
ATOM    728 HG23 VAL A 355      24.458  -7.661  17.267  1.00 39.68           H
ATOM    729  N   HIS A 356      20.824  -5.288  17.436  1.00 23.51           N
ATOM    730  CA  HIS A 356      19.537  -4.672  17.710  1.00 23.49           C
ATOM    731  C   HIS A 356      19.559  -3.159  17.473  1.00 28.33           C
ATOM    732  O   HIS A 356      18.521  -2.561  17.172  1.00 26.39           O
ATOM    733  CB  HIS A 356      19.132  -5.045  19.128  1.00 24.98           C
ATOM    734  CG  HIS A 356      18.891  -6.514  19.308  1.00 24.60           C
ATOM    735  ND1 HIS A 356      17.655  -7.082  19.102  1.00 32.99           N
ATOM    736  CD2 HIS A 356      19.740  -7.542  19.582  1.00 29.08           C
ATOM    737  CE1 HIS A 356      17.738  -8.388  19.289  1.00 28.21           C
ATOM    738  NE2 HIS A 356      18.990  -8.697  19.572  1.00 31.81           N
ATOM    739  H   HIS A 356      21.230  -5.590  18.132  1.00 28.24           H
ATOM    740  HA  HIS A 356      18.893  -5.038  17.093  1.00 28.21           H
ATOM    741  HB2 HIS A 356      18.308  -4.605  19.332  1.00 30.00           H
ATOM    742  HB3 HIS A 356      19.829  -4.754  19.737  1.00 30.00           H
ATOM    743  HD1 HIS A 356      16.936  -6.647  18.899  1.00 39.62           H
ATOM    744  HD2 HIS A 356      20.649  -7.492  19.761  1.00 34.92           H
ATOM    745  HE1 HIS A 356      17.039  -8.989  19.228  1.00 33.88           H
ATOM    746  N   MET A 357      20.724  -2.526  17.534  1.00 24.15           N
ATOM    747  CA  MET A 357      20.761  -1.076  17.303  1.00 26.59           C
ATOM    748  C   MET A 357      20.508  -0.774  15.838  1.00 21.61           C
ATOM    749  O   MET A 357      19.731   0.118  15.500  1.00 28.82           O
ATOM    750  CB  MET A 357      22.112  -0.511  17.764  1.00 20.10           C
ATOM    751  CG  MET A 357      22.382   0.976  17.521  1.00 26.67           C
ATOM    752  SD  MET A 357      24.081   1.329  17.966  1.00 23.23           S
ATOM    753  CE  MET A 357      24.234   0.578  19.586  1.00 16.96           C
ATOM    754  H   MET A 357      21.478  -2.907  17.682  1.00 29.00           H
ATOM    755  HA  MET A 357      20.060  -0.656  17.833  1.00 31.94           H
ATOM    756  HB2 MET A 357      22.165  -0.664  18.720  1.00 24.15           H
ATOM    757  HB3 MET A 357      22.835  -0.988  17.324  1.00 24.15           H
ATOM    758  HG2 MET A 357      22.275   1.193  16.587  1.00 32.03           H
ATOM    759  HG3 MET A 357      21.796   1.524  18.071  1.00 32.03           H
ATOM    760  HE1 MET A 357      25.092   0.822  19.954  1.00 20.38           H
ATOM    761  HE2 MET A 357      23.509   0.889  20.156  1.00 20.38           H
ATOM    762  HE3 MET A 357      24.179  -0.382  19.491  1.00 20.38           H
ATOM    763  N   ILE A 358      21.097  -1.575  14.971  1.00 18.77           N
ATOM    764  CA  ILE A 358      20.859  -1.493  13.535  1.00 26.96           C
ATOM    765  C   ILE A 358      19.360  -1.553  13.211  1.00 31.22           C
ATOM    766  O   ILE A 358      18.815  -0.690  12.499  1.00 26.80           O
ATOM    767  CB  ILE A 358      21.669  -2.602  12.847  1.00 28.53           C
ATOM    768  CG1 ILE A 358      23.167  -2.374  13.131  1.00 28.93           C
ATOM    769  CG2 ILE A 358      21.364  -2.674  11.387  1.00 39.48           C
ATOM    770  CD1 ILE A 358      23.839  -1.429  12.256  1.00 37.10           C
ATOM    771  H   ILE A 358      21.650  -2.195  15.190  1.00 22.55           H
ATOM    772  HA  ILE A 358      21.190  -0.648  13.205  1.00 32.38           H
ATOM    773  HB  ILE A 358      21.415  -3.456  13.239  1.00 34.26           H
ATOM    774 HG12 ILE A 358      23.278  -2.006  14.021  1.00 34.74           H
ATOM    775 HG13 ILE A 358      23.641  -3.216  13.051  1.00 34.74           H
ATOM    776 HG21 ILE A 358      21.974  -3.304  10.973  1.00 47.40           H
ATOM    777 HG22 ILE A 358      20.449  -2.980  11.281  1.00 47.40           H
ATOM    778 HG23 ILE A 358      21.470  -1.797  10.992  1.00 47.40           H
ATOM    779 HD11 ILE A 358      24.752  -1.320  12.570  1.00 44.56           H
ATOM    780 HD12 ILE A 358      23.846  -1.779  11.353  1.00 44.56           H
ATOM    781 HD13 ILE A 358      23.369  -0.587  12.291  1.00 44.56           H
ATOM    782  N   ASN A 359      18.653  -2.560  13.741  1.00 27.93           N
ATOM    783  CA  ASN A 359      17.218  -2.647  13.481  1.00 31.87           C
ATOM    784  C   ASN A 359      16.490  -1.429  14.010  1.00 32.46           C
ATOM    785  O   ASN A 359      15.536  -0.948  13.383  1.00 27.09           O
ATOM    786  CB  ASN A 359      16.577  -3.878  14.126  1.00 35.89           C
ATOM    787  CG  ASN A 359      17.095  -5.175  13.569  1.00 49.05           C
ATOM    788  OD1 ASN A 359      17.666  -5.249  12.460  1.00 52.82           O
ATOM    789  ND2 ASN A 359      16.905  -6.223  14.345  1.00 50.64           N
ATOM    790  H   ASN A 359      18.971  -3.178  14.239  1.00 33.55           H
ATOM    791  HA  ASN A 359      17.081  -2.700  12.520  1.00 38.28           H
ATOM    792  HB2 ASN A 359      16.728  -3.865  15.086  1.00 43.10           H
ATOM    793  HB3 ASN A 359      15.620  -3.852  13.958  1.00 43.10           H
ATOM    794 HD21 ASN A 359      17.319  -6.945  14.173  1.00 60.80           H
ATOM    795 HD22 ASN A 359      16.371  -6.172  15.019  1.00 60.80           H
ATOM    796  N   TRP A 360      16.865  -0.982  15.212  1.00 25.42           N
ATOM    797  CA  TRP A 360      16.285   0.237  15.771  1.00 24.93           C
ATOM    798  C   TRP A 360      16.479   1.414  14.832  1.00 21.75           C
ATOM    799  O   TRP A 360      15.544   2.168  14.550  1.00 25.79           O
ATOM    800  CB  TRP A 360      16.941   0.520  17.115  1.00 27.48           C
ATOM    801  CG  TRP A 360      16.699   1.871  17.614  1.00 23.34           C
ATOM    802  CD1 TRP A 360      15.557   2.340  18.188  1.00 22.70           C
ATOM    803  CD2 TRP A 360      17.619   2.970  17.582  1.00 22.70           C
ATOM    804  NE1 TRP A 360      15.706   3.686  18.510  1.00 25.65           N
ATOM    805  CE2 TRP A 360      16.963   4.087  18.142  1.00 25.22           C
ATOM    806  CE3 TRP A 360      18.925   3.120  17.120  1.00 22.37           C
ATOM    807  CZ2 TRP A 360      17.588   5.321  18.286  1.00 19.67           C
ATOM    808  CZ3 TRP A 360      19.527   4.333  17.250  1.00 21.77           C
ATOM    809  CH2 TRP A 360      18.854   5.421  17.827  1.00 14.75           C
ATOM    810  H   TRP A 360      17.449  -1.369  15.715  1.00 30.53           H
ATOM    811  HA  TRP A 360      15.333   0.116  15.905  1.00 29.95           H
ATOM    812  HB2 TRP A 360      16.611  -0.116  17.769  1.00 33.01           H
ATOM    813  HB3 TRP A 360      17.902   0.425  17.005  1.00 33.01           H
ATOM    814  HD1 TRP A 360      14.787   1.829  18.324  1.00 27.26           H
ATOM    815  HE1 TRP A 360      15.114   4.189  18.890  1.00 30.81           H
ATOM    816  HE3 TRP A 360      19.385   2.403  16.734  1.00 26.87           H
ATOM    817  HZ2 TRP A 360      17.142   6.051  18.659  1.00 23.64           H
ATOM    818  HZ3 TRP A 360      20.403   4.441  16.936  1.00 26.16           H
ATOM    819  HH2 TRP A 360      19.294   6.242  17.887  1.00 17.73           H
ATOM    820  N   ALA A 361      17.704   1.600  14.348  1.00 23.33           N
ATOM    821  CA  ALA A 361      17.972   2.792  13.561  1.00 25.36           C
ATOM    822  C   ALA A 361      17.183   2.794  12.255  1.00 24.25           C
ATOM    823  O   ALA A 361      16.830   3.862  11.757  1.00 29.89           O
ATOM    824  CB  ALA A 361      19.474   2.927  13.305  1.00 21.73           C
ATOM    825  H   ALA A 361      18.375   1.081  14.466  1.00 28.02           H
ATOM    826  HA  ALA A 361      17.688   3.563  14.072  1.00 30.46           H
ATOM    827  HB1 ALA A 361      19.622   3.715  12.749  1.00 26.11           H
ATOM    828  HB2 ALA A 361      19.918   3.034  14.162  1.00 26.11           H
ATOM    829  HB3 ALA A 361      19.793   2.133  12.848  1.00 26.11           H
ATOM    830  N   LYS A 362      16.882   1.624  11.692  1.00 29.77           N
ATOM    831  CA  LYS A 362      16.106   1.587  10.452  1.00 29.50           C
ATOM    832  C   LYS A 362      14.660   1.975  10.685  1.00 32.05           C
ATOM    833  O   LYS A 362      13.944   2.270   9.721  1.00 32.07           O
ATOM    834  CB  LYS A 362      16.132   0.196   9.817  1.00 34.30           C
ATOM    835  CG  LYS A 362      17.530  -0.295   9.441  1.00 37.66           C
ATOM    836  CD  LYS A 362      17.517  -1.498   8.514  1.00 49.49           C
ATOM    837  CE  LYS A 362      18.814  -1.594   7.679  1.00 60.31           C
ATOM    838  NZ  LYS A 362      19.073  -0.417   6.716  1.00 54.01           N1+
ATOM    839  H   LYS A 362      17.099   0.858  12.011  1.00 35.75           H
ATOM    840  HA  LYS A 362      16.487   2.217   9.818  1.00 35.43           H
ATOM    841  HB2 LYS A 362      15.741  -0.443  10.433  1.00 41.19           H
ATOM    842  HB3 LYS A 362      15.597   0.236   9.010  1.00 41.19           H
ATOM    843  HG2 LYS A 362      17.998   0.422   8.991  1.00 45.22           H
ATOM    844  HG3 LYS A 362      17.997  -0.544  10.255  1.00 45.22           H
ATOM    845  HD2 LYS A 362      17.430  -2.306   9.045  1.00 59.41           H
ATOM    846  HD3 LYS A 362      16.769  -1.426   7.899  1.00 59.41           H
ATOM    847  HE2 LYS A 362      19.566  -1.668   8.285  1.00 72.41           H
ATOM    848  HE3 LYS A 362      18.761  -2.400   7.141  1.00 72.41           H
ATOM    849  HZ1 LYS A 362      19.807  -0.571   6.235  1.00 64.84           H
ATOM    850  HZ2 LYS A 362      18.384  -0.310   6.161  1.00 64.84           H
ATOM    851  HZ3 LYS A 362      19.186   0.333   7.179  1.00 64.84           H
ATOM    852  N   ARG A 363      14.220   1.987  11.939  1.00 27.68           N
ATOM    853  CA  ARG A 363      12.865   2.395  12.263  1.00 32.17           C
ATOM    854  C   ARG A 363      12.792   3.813  12.779  1.00 35.39           C
ATOM    855  O   ARG A 363      11.713   4.251  13.173  1.00 25.19           O
ATOM    856  CB  ARG A 363      12.256   1.438  13.286  1.00 35.25           C
ATOM    857  CG  ARG A 363      12.317  -0.044  12.820  1.00 32.95           C
ATOM    858  CD  ARG A 363      11.658  -1.002  13.811  1.00 39.41           C
ATOM    859  NE  ARG A 363      10.381  -0.474  14.292  1.00 52.59           N
ATOM    860  CZ  ARG A 363       9.456  -1.203  14.909  1.00 51.62           C
ATOM    861  NH1 ARG A 363       9.668  -2.496  15.132  1.00 39.37           N
ATOM    862  NH2 ARG A 363       8.322  -0.625  15.311  1.00 51.54           N1+
ATOM    863  H   ARG A 363      14.691   1.755  12.621  1.00 33.24           H
ATOM    864  HA  ARG A 363      12.316   2.336  11.468  1.00 38.63           H
ATOM    865  HB2 ARG A 363      12.722   1.529  14.135  1.00 42.33           H
ATOM    866  HB3 ARG A 363      11.324   1.678  13.395  1.00 42.33           H
ATOM    867  HG2 ARG A 363      11.852  -0.118  11.973  1.00 39.57           H
ATOM    868  HG3 ARG A 363      13.243  -0.321  12.716  1.00 39.57           H
ATOM    869  HD2 ARG A 363      11.490  -1.852  13.372  1.00 47.32           H
ATOM    870  HD3 ARG A 363      12.240  -1.139  14.574  1.00 47.32           H
ATOM    871  HE  ARG A 363      10.375   0.365  14.488  1.00 63.14           H
ATOM    872 HH11 ARG A 363      10.394  -2.870  14.865  1.00 47.27           H
ATOM    873 HH12 ARG A 363       9.067  -2.968  15.525  1.00 47.27           H
ATOM    874 HH21 ARG A 363       8.199   0.216  15.170  1.00 61.88           H
ATOM    875 HH22 ARG A 363       7.719  -1.082  15.715  1.00 61.88           H
ATOM    876  N   VAL A 364      13.909   4.535  12.799  1.00 31.97           N
ATOM    877  CA  VAL A 364      13.899   5.952  13.152  1.00 31.07           C
ATOM    878  C   VAL A 364      13.384   6.717  11.935  1.00 19.95           C
ATOM    879  O   VAL A 364      14.004   6.639  10.867  1.00 28.42           O
ATOM    880  CB  VAL A 364      15.305   6.419  13.593  1.00 29.70           C
ATOM    881  CG1 VAL A 364      15.398   7.904  13.667  1.00 42.80           C
ATOM    882  CG2 VAL A 364      15.584   5.890  14.973  1.00 29.33           C
ATOM    883  H   VAL A 364      14.689   4.223  12.601  1.00 38.39           H
ATOM    884  HA  VAL A 364      13.294   6.087  13.892  1.00 37.31           H
ATOM    885  HB  VAL A 364      15.984   6.100  12.971  1.00 35.68           H
ATOM    886 HG11 VAL A 364      16.257   8.148  14.047  1.00 51.38           H
ATOM    887 HG12 VAL A 364      15.308   8.283  12.779  1.00 51.38           H
ATOM    888 HG13 VAL A 364      14.680   8.215  14.242  1.00 51.38           H
ATOM    889 HG21 VAL A 364      16.433   6.240  15.285  1.00 35.23           H
ATOM    890 HG22 VAL A 364      14.875   6.185  15.563  1.00 35.23           H
ATOM    891 HG23 VAL A 364      15.619   4.919  14.942  1.00 35.23           H
ATOM    892  N   PRO A 365      12.295   7.476  12.045  1.00 26.70           N
ATOM    893  CA  PRO A 365      11.804   8.245  10.890  1.00 32.10           C
ATOM    894  C   PRO A 365      12.924   8.946  10.152  1.00 35.71           C
ATOM    895  O   PRO A 365      13.674   9.728  10.734  1.00 32.16           O
ATOM    896  CB  PRO A 365      10.847   9.247  11.528  1.00 31.44           C
ATOM    897  CG  PRO A 365      10.291   8.476  12.691  1.00 37.76           C
ATOM    898  CD  PRO A 365      11.508   7.775  13.254  1.00 35.92           C
ATOM    899  HA  PRO A 365      11.310   7.678  10.278  1.00 38.56           H
ATOM    900  HB2 PRO A 365      11.337  10.028  11.828  1.00 37.76           H
ATOM    901  HB3 PRO A 365      10.161   9.498  10.894  1.00 37.76           H
ATOM    902  HG2 PRO A 365       9.888   9.057  13.344  1.00 45.34           H
ATOM    903  HG3 PRO A 365       9.641   7.829  12.377  1.00 45.34           H
ATOM    904  HD2 PRO A 365      11.992   8.367  13.851  1.00 43.13           H
ATOM    905  HD3 PRO A 365      11.253   6.951  13.699  1.00 43.13           H
ATOM    906  N   GLY A 366      13.084   8.650   8.889  1.00 34.95           N
ATOM    907  CA  GLY A 366      14.012   9.371   8.076  1.00 27.88           C
ATOM    908  C   GLY A 366      15.313   8.672   7.875  1.00 25.21           C
ATOM    909  O   GLY A 366      16.024   8.996   6.933  1.00 31.65           O
ATOM    910  H   GLY A 366      12.660   8.024   8.481  1.00 41.97           H
ATOM    911  HA2 GLY A 366      13.623   9.549   7.207  1.00 33.49           H
ATOM    912  HA3 GLY A 366      14.206  10.213   8.502  1.00 33.49           H
ATOM    913  N   PHE A 367      15.640   7.693   8.717  1.00 28.76           N
ATOM    914  CA  PHE A 367      16.988   7.149   8.666  1.00 31.53           C
ATOM    915  C   PHE A 367      17.198   6.302   7.430  1.00 22.06           C
ATOM    916  O   PHE A 367      18.297   6.269   6.880  1.00 25.99           O
ATOM    917  CB  PHE A 367      17.282   6.323   9.910  1.00 29.41           C
ATOM    918  CG  PHE A 367      18.656   5.808   9.951  1.00 21.09           C
ATOM    919  CD1 PHE A 367      19.698   6.634  10.347  1.00 30.44           C
ATOM    920  CD2 PHE A 367      18.924   4.500   9.617  1.00 25.96           C
ATOM    921  CE1 PHE A 367      21.018   6.143  10.435  1.00 25.66           C
ATOM    922  CE2 PHE A 367      20.218   3.999   9.681  1.00 31.16           C
ATOM    923  CZ  PHE A 367      21.277   4.819  10.106  1.00 20.95           C
ATOM    924  H   PHE A 367      15.119   7.340   9.310  1.00 34.54           H
ATOM    925  HA  PHE A 367      17.627   7.878   8.652  1.00 37.87           H
ATOM    926  HB2 PHE A 367      17.158   6.878  10.697  1.00 35.32           H
ATOM    927  HB3 PHE A 367      16.685   5.561   9.933  1.00 35.32           H
ATOM    928  HD1 PHE A 367      19.513   7.519  10.583  1.00 36.56           H
ATOM    929  HD2 PHE A 367      18.224   3.944   9.356  1.00 31.18           H
ATOM    930  HE1 PHE A 367      21.714   6.708  10.698  1.00 30.82           H
ATOM    931  HE2 PHE A 367      20.382   3.111   9.454  1.00 37.42           H
ATOM    932  HZ  PHE A 367      22.143   4.486  10.126  1.00 25.17           H
ATOM    933  N   VAL A 368      16.173   5.562   6.997  1.00 29.78           N
ATOM    934  CA  VAL A 368      16.378   4.672   5.843  1.00 40.21           C
ATOM    935  C   VAL A 368      16.246   5.421   4.541  1.00 32.11           C
ATOM    936  O   VAL A 368      16.620   4.887   3.496  1.00 37.34           O
ATOM    937  CB  VAL A 368      15.427   3.460   5.710  1.00 44.61           C
ATOM    938  CG1 VAL A 368      15.933   2.324   6.532  1.00 43.14           C
ATOM    939  CG2 VAL A 368      14.021   3.775   6.133  1.00 47.62           C
ATOM    940  H   VAL A 368      15.383   5.567   7.345  1.00 35.76           H
ATOM    941  HA  VAL A 368      17.281   4.315   5.875  1.00 48.28           H
ATOM    942  HB  VAL A 368      15.393   3.174   4.781  1.00 53.56           H
ATOM    943 HG11 VAL A 368      15.286   1.605   6.474  1.00 51.79           H
ATOM    944 HG12 VAL A 368      16.785   2.041   6.168  1.00 51.79           H
ATOM    945 HG13 VAL A 368      16.031   2.604   7.453  1.00 51.79           H
ATOM    946 HG21 VAL A 368      13.468   3.006   5.927  1.00 57.17           H
ATOM    947 HG22 VAL A 368      13.997   3.938   7.088  1.00 57.17           H
ATOM    948 HG23 VAL A 368      13.700   4.550   5.648  1.00 57.17           H
ATOM    949  N   ASP A 369      15.747   6.651   4.584  1.00 36.71           N
ATOM    950  CA  ASP A 369      15.753   7.488   3.403  1.00 32.65           C
ATOM    951  C   ASP A 369      17.147   7.968   3.050  1.00 33.15           C
ATOM    952  O   ASP A 369      17.319   8.585   2.004  1.00 38.38           O
ATOM    953  CB  ASP A 369      14.848   8.691   3.597  1.00 32.61           C
ATOM    954  CG  ASP A 369      13.445   8.323   3.903  1.00 38.34           C
ATOM    955  OD1 ASP A 369      12.995   7.268   3.410  1.00 45.51           O
ATOM    956  OD2 ASP A 369      12.796   9.100   4.653  1.00 48.27           O1-
ATOM    957  H   ASP A 369      15.405   7.014   5.284  1.00 44.08           H
ATOM    958  HA  ASP A 369      15.413   6.974   2.661  1.00 39.21           H
ATOM    959  HB2 ASP A 369      15.181   9.228   4.331  1.00 39.17           H
ATOM    960  HB3 ASP A 369      14.838   9.198   2.773  1.00 39.17           H
ATOM    961  N   LEU A 370      18.128   7.738   3.909  1.00 31.16           N
ATOM    962  CA  LEU A 370      19.490   8.119   3.609  1.00 28.65           C
ATOM    963  C   LEU A 370      20.166   7.051   2.761  1.00 31.13           C
ATOM    964  O   LEU A 370      19.668   5.941   2.586  1.00 31.52           O
ATOM    965  CB  LEU A 370      20.275   8.318   4.892  1.00 28.41           C
ATOM    966  CG  LEU A 370      19.885   9.447   5.866  1.00 29.10           C
ATOM    967  CD1 LEU A 370      20.653   9.275   7.182  1.00 23.48           C
ATOM    968  CD2 LEU A 370      20.169  10.831   5.287  1.00 27.66           C
ATOM    969  H   LEU A 370      18.028   7.369   4.678  1.00 37.43           H
ATOM    970  HA  LEU A 370      19.503   8.949   3.109  1.00 34.41           H
ATOM    971  HB2 LEU A 370      20.227   7.488   5.391  1.00 34.12           H
ATOM    972  HB3 LEU A 370      21.195   8.472   4.628  1.00 34.12           H
ATOM    973  HG  LEU A 370      18.933   9.387   6.051  1.00 34.95           H
ATOM    974 HD11 LEU A 370      20.458  10.031   7.756  1.00 28.21           H
ATOM    975 HD12 LEU A 370      20.367   8.449   7.608  1.00 28.21           H
ATOM    976 HD13 LEU A 370      21.606   9.239   7.000  1.00 28.21           H
ATOM    977 HD21 LEU A 370      19.975  11.493   5.965  1.00 33.22           H
ATOM    978 HD22 LEU A 370      21.104  10.884   5.032  1.00 33.22           H
ATOM    979 HD23 LEU A 370      19.605  10.979   4.512  1.00 33.22           H
ATOM    980  N   THR A 371      21.335   7.381   2.256  1.00 31.21           N
ATOM    981  CA  THR A 371      22.106   6.395   1.523  1.00 30.68           C
ATOM    982  C   THR A 371      22.721   5.373   2.473  1.00 33.12           C
ATOM    983  O   THR A 371      22.995   5.657   3.635  1.00 25.50           O
ATOM    984  CB  THR A 371      23.222   7.066   0.752  1.00 34.24           C
ATOM    985  OG1 THR A 371      24.176   7.591   1.681  1.00 30.23           O
ATOM    986  CG2 THR A 371      22.663   8.181  -0.116  1.00 41.72           C
ATOM    987  H   THR A 371      21.698   8.156   2.334  1.00 37.49           H
ATOM    988  HA  THR A 371      21.525   5.937   0.896  1.00 36.85           H
ATOM    989  HB  THR A 371      23.659   6.407   0.187  1.00 41.12           H
ATOM    990  HG1 THR A 371      24.948   7.341   1.469  1.00 36.30           H
ATOM    991 HG21 THR A 371      23.372   8.578  -0.647  1.00 50.10           H
ATOM    992 HG22 THR A 371      21.985   7.815  -0.712  1.00 50.10           H
ATOM    993 HG23 THR A 371      22.250   8.869   0.427  1.00 50.10           H
ATOM    994  N   LEU A 372      22.959   4.170   1.970  1.00 35.73           N
ATOM    995  CA  LEU A 372      23.555   3.152   2.824  1.00 36.98           C
ATOM    996  C   LEU A 372      24.874   3.651   3.389  1.00 33.23           C
ATOM    997  O   LEU A 372      25.153   3.505   4.579  1.00 33.61           O
ATOM    998  CB  LEU A 372      23.769   1.840   2.067  1.00 33.51           C
ATOM    999  CG  LEU A 372      22.563   0.992   1.691  1.00 41.56           C
ATOM   1000  CD1 LEU A 372      23.008  -0.444   1.762  1.00 58.29           C
ATOM   1001  CD2 LEU A 372      21.264   1.225   2.529  1.00 52.39           C
ATOM   1002  H   LEU A 372      22.784   3.923   1.171  1.00 42.90           H
ATOM   1003  HA  LEU A 372      22.961   2.977   3.563  1.00 44.41           H
ATOM   1004  HB2 LEU A 372      24.221   2.048   1.237  1.00 40.24           H
ATOM   1005  HB3 LEU A 372      24.361   1.277   2.599  1.00 40.24           H
ATOM   1006  HG  LEU A 372      22.343   1.180   0.766  1.00 49.90           H
ATOM   1007 HD11 LEU A 372      22.252  -1.000   1.511  1.00 69.98           H
ATOM   1008 HD12 LEU A 372      23.742  -0.572   1.144  1.00 69.98           H
ATOM   1009 HD13 LEU A 372      23.288  -0.652   2.667  1.00 69.98           H
ATOM   1010 HD21 LEU A 372      20.559   0.653   2.185  1.00 62.90           H
ATOM   1011 HD22 LEU A 372      21.421   1.017   3.465  1.00 62.90           H
ATOM   1012 HD23 LEU A 372      20.996   2.156   2.441  1.00 62.90           H
ATOM   1013  N   HIS A 373      25.706   4.239   2.540  1.00 30.86           N
ATOM   1014  CA  HIS A 373      26.975   4.756   3.007  1.00 37.65           C
ATOM   1015  C   HIS A 373      26.773   5.785   4.126  1.00 36.00           C
ATOM   1016  O   HIS A 373      27.570   5.851   5.068  1.00 31.85           O
ATOM   1017  CB  HIS A 373      27.740   5.357   1.826  1.00 41.36           C
ATOM   1018  CG  HIS A 373      28.796   6.349   2.231  1.00 60.68           C
ATOM   1019  ND1 HIS A 373      30.105   5.986   2.489  1.00 71.16           N
ATOM   1020  CD2 HIS A 373      28.733   7.690   2.437  1.00 57.64           C
ATOM   1021  CE1 HIS A 373      30.801   7.056   2.835  1.00 67.82           C
ATOM   1022  NE2 HIS A 373      29.992   8.103   2.817  1.00 65.46           N
ATOM   1023  H   HIS A 373      25.555   4.357   1.700  1.00 37.06           H
ATOM   1024  HA  HIS A 373      27.494   4.015   3.362  1.00 45.21           H
ATOM   1025  HB2 HIS A 373      27.111   5.822   1.257  1.00 49.66           H
ATOM   1026  HB3 HIS A 373      28.154   4.633   1.330  1.00 49.66           H
ATOM   1027  HD2 HIS A 373      27.977   8.224   2.343  1.00 69.20           H
ATOM   1028  HE1 HIS A 373      31.707   7.062   3.055  1.00 81.42           H
ATOM   1029  HE2 HIS A 373      30.220   8.912   3.001  1.00 78.58           H
ATOM   1030  N   ASP A 374      25.709   6.587   4.056  1.00 26.02           N
ATOM   1031  CA  ASP A 374      25.502   7.581   5.115  1.00 35.73           C
ATOM   1032  C   ASP A 374      24.920   6.949   6.379  1.00 23.56           C
ATOM   1033  O   ASP A 374      25.249   7.374   7.487  1.00 30.06           O
ATOM   1034  CB  ASP A 374      24.607   8.710   4.612  1.00 26.24           C
ATOM   1035  CG  ASP A 374      25.353   9.671   3.697  1.00 30.81           C
ATOM   1036  OD1 ASP A 374      26.608   9.711   3.775  1.00 31.35           O
ATOM   1037  OD2 ASP A 374      24.670  10.414   2.949  1.00 38.54           O1-
ATOM   1038  H   ASP A 374      25.117   6.579   3.433  1.00 31.25           H
ATOM   1039  HA  ASP A 374      26.359   7.968   5.363  1.00 42.91           H
ATOM   1040  HB2 ASP A 374      23.868   8.328   4.116  1.00 31.52           H
ATOM   1041  HB3 ASP A 374      24.258   9.218   5.361  1.00 31.52           H
ATOM   1042  N   GLN A 375      24.078   5.936   6.231  1.00 24.50           N
ATOM   1043  CA  GLN A 375      23.627   5.167   7.380  1.00 28.88           C
ATOM   1044  C   GLN A 375      24.813   4.573   8.150  1.00 24.18           C
ATOM   1045  O   GLN A 375      24.893   4.705   9.370  1.00 27.46           O
ATOM   1046  CB  GLN A 375      22.667   4.104   6.894  1.00 28.15           C
ATOM   1047  CG  GLN A 375      21.320   4.673   6.429  1.00 31.69           C
ATOM   1048  CD  GLN A 375      20.394   3.604   5.871  1.00 36.80           C
ATOM   1049  OE1 GLN A 375      20.119   2.619   6.541  1.00 32.82           O
ATOM   1050  NE2 GLN A 375      19.925   3.784   4.635  1.00 30.79           N
ATOM   1051  H   GLN A 375      23.765   5.654   5.484  1.00 29.43           H
ATOM   1052  HA  GLN A 375      23.134   5.738   7.981  1.00 34.69           H
ATOM   1053  HB2 GLN A 375      23.072   3.674   6.128  1.00 33.80           H
ATOM   1054  HB3 GLN A 375      22.512   3.457   7.606  1.00 33.80           H
ATOM   1055  HG2 GLN A 375      20.868   5.081   7.184  1.00 38.06           H
ATOM   1056  HG3 GLN A 375      21.481   5.328   5.734  1.00 38.06           H
ATOM   1057 HE21 GLN A 375      20.069   4.522   4.220  1.00 36.98           H
ATOM   1058 HE22 GLN A 375      19.470   3.162   4.252  1.00 36.98           H
ATOM   1059  N   VAL A 376      25.784   3.984   7.442  1.00 23.22           N
ATOM   1060  CA  VAL A 376      26.966   3.404   8.093  1.00 27.92           C
ATOM   1061  C   VAL A 376      27.768   4.469   8.814  1.00 26.62           C
ATOM   1062  O   VAL A 376      28.289   4.246   9.906  1.00 23.29           O
ATOM   1063  CB  VAL A 376      27.856   2.690   7.062  1.00 22.60           C
ATOM   1064  CG1 VAL A 376      29.082   2.103   7.711  1.00 36.00           C
ATOM   1065  CG2 VAL A 376      27.084   1.595   6.404  1.00 24.03           C
ATOM   1066  H   VAL A 376      25.782   3.913   6.584  1.00 27.90           H
ATOM   1067  HA  VAL A 376      26.687   2.749   8.753  1.00 33.53           H
ATOM   1068  HB  VAL A 376      28.136   3.333   6.392  1.00 27.15           H
ATOM   1069 HG11 VAL A 376      29.583   1.613   7.040  1.00 43.23           H
ATOM   1070 HG12 VAL A 376      29.629   2.813   8.080  1.00 43.23           H
ATOM   1071 HG13 VAL A 376      28.801   1.499   8.417  1.00 43.23           H
ATOM   1072 HG21 VAL A 376      27.682   1.081   5.834  1.00 28.87           H
ATOM   1073 HG22 VAL A 376      26.699   1.026   7.089  1.00 28.87           H
ATOM   1074 HG23 VAL A 376      26.376   2.001   5.880  1.00 28.87           H
ATOM   1075  N   HIS A 377      27.991   5.602   8.162  1.00 29.72           N
ATOM   1076  CA  HIS A 377      28.825   6.608   8.778  1.00 23.09           C
ATOM   1077  C   HIS A 377      28.199   7.114  10.074  1.00 24.36           C
ATOM   1078  O   HIS A 377      28.910   7.355  11.044  1.00 26.29           O
ATOM   1079  CB  HIS A 377      29.035   7.755   7.824  1.00 27.84           C
ATOM   1080  CG  HIS A 377      29.762   8.899   8.426  1.00 28.19           C
ATOM   1081  ND1 HIS A 377      31.125   8.903   8.616  1.00 35.56           N
ATOM   1082  CD2 HIS A 377      29.310  10.081   8.895  1.00 31.40           C
ATOM   1083  CE1 HIS A 377      31.485  10.044   9.177  1.00 38.47           C
ATOM   1084  NE2 HIS A 377      30.401  10.779   9.355  1.00 38.15           N
ATOM   1085  H   HIS A 377      27.663   5.816   7.397  1.00 35.69           H
ATOM   1086  HA  HIS A 377      29.687   6.216   8.980  1.00 27.74           H
ATOM   1087  HB2 HIS A 377      28.161   8.067   7.551  1.00 33.44           H
ATOM   1088  HB3 HIS A 377      29.542   7.447   7.063  1.00 33.44           H
ATOM   1089  HD2 HIS A 377      28.417  10.356   8.887  1.00 37.71           H
ATOM   1090  HE1 HIS A 377      32.353  10.289   9.401  1.00 46.19           H
ATOM   1091  HE2 HIS A 377      30.380  11.571   9.694  1.00 45.81           H
ATOM   1092  N   LEU A 378      26.868   7.242  10.113  1.00 19.98           N
ATOM   1093  CA  LEU A 378      26.196   7.784  11.286  1.00 22.77           C
ATOM   1094  C   LEU A 378      26.282   6.810  12.431  1.00 22.17           C
ATOM   1095  O   LEU A 378      26.513   7.201  13.583  1.00 18.13           O
ATOM   1096  CB  LEU A 378      24.741   8.051  10.993  1.00 24.11           C
ATOM   1097  CG  LEU A 378      24.382   9.243  10.098  1.00 32.30           C
ATOM   1098  CD1 LEU A 378      22.912   9.434  10.095  1.00 28.33           C
ATOM   1099  CD2 LEU A 378      25.028  10.467  10.578  1.00 28.08           C
ATOM   1100  H   LEU A 378      26.332   7.012   9.477  1.00 24.00           H
ATOM   1101  HA  LEU A 378      26.619   8.609  11.560  1.00 27.35           H
ATOM   1102  HB2 LEU A 378      24.388   7.250  10.575  1.00 28.96           H
ATOM   1103  HB3 LEU A 378      24.296   8.185  11.844  1.00 28.96           H
ATOM   1104  HG  LEU A 378      24.681   9.068   9.188  1.00 38.79           H
ATOM   1105 HD11 LEU A 378      22.711  10.163   9.491  1.00 34.03           H
ATOM   1106 HD12 LEU A 378      22.483   8.616   9.802  1.00 34.03           H
ATOM   1107 HD13 LEU A 378      22.616   9.655  10.991  1.00 34.03           H
ATOM   1108 HD21 LEU A 378      24.704  11.199  10.034  1.00 33.72           H
ATOM   1109 HD22 LEU A 378      24.795  10.614  11.508  1.00 33.72           H
ATOM   1110 HD23 LEU A 378      25.989  10.380  10.480  1.00 33.72           H
ATOM   1111  N   LEU A 379      26.112   5.534  12.130  1.00 24.64           N
ATOM   1112  CA  LEU A 379      26.231   4.529  13.174  1.00 18.19           C
ATOM   1113  C   LEU A 379      27.673   4.364  13.616  1.00 18.11           C
ATOM   1114  O   LEU A 379      27.934   4.178  14.806  1.00 19.87           O
ATOM   1115  CB  LEU A 379      25.642   3.221  12.686  1.00 21.09           C
ATOM   1116  CG  LEU A 379      24.135   3.182  12.911  1.00 18.94           C
ATOM   1117  CD1 LEU A 379      23.624   2.194  12.000  1.00 21.69           C
ATOM   1118  CD2 LEU A 379      23.794   2.778  14.282  1.00 25.41           C
ATOM   1119  H   LEU A 379      25.934   5.225  11.341  1.00 29.59           H
ATOM   1120  HA  LEU A 379      25.708   4.801  13.944  1.00 21.85           H
ATOM   1121  HB2 LEU A 379      25.806   3.117  11.734  1.00 25.34           H
ATOM   1122  HB3 LEU A 379      26.038   2.474  13.159  1.00 25.34           H
ATOM   1123  HG  LEU A 379      23.748   4.046  12.716  1.00 22.76           H
ATOM   1124 HD11 LEU A 379      22.698   2.011  12.223  1.00 26.06           H
ATOM   1125 HD12 LEU A 379      23.703   2.547  11.097  1.00 26.06           H
ATOM   1126 HD13 LEU A 379      24.165   1.394  12.085  1.00 26.06           H
ATOM   1127 HD21 LEU A 379      22.831   2.749  14.361  1.00 30.52           H
ATOM   1128 HD22 LEU A 379      24.177   1.903  14.447  1.00 30.52           H
ATOM   1129 HD23 LEU A 379      24.155   3.427  14.902  1.00 30.52           H
ATOM   1130  N   GLU A 380      28.638   4.397  12.685  1.00 17.55           N
ATOM   1131  CA  GLU A 380      30.029   4.252  13.112  1.00 22.19           C
ATOM   1132  C   GLU A 380      30.421   5.349  14.092  1.00 23.56           C
ATOM   1133  O   GLU A 380      31.228   5.122  14.992  1.00 19.09           O
ATOM   1134  CB  GLU A 380      30.980   4.278  11.929  1.00 24.70           C
ATOM   1135  CG  GLU A 380      32.393   4.289  12.364  1.00 31.48           C
ATOM   1136  CD  GLU A 380      33.347   3.880  11.265  1.00 41.88           C
ATOM   1137  OE1 GLU A 380      33.072   4.240  10.095  1.00 46.74           O
ATOM   1138  OE2 GLU A 380      34.356   3.203  11.577  1.00 50.20           O1-
ATOM   1139  H   GLU A 380      28.531   4.486  11.835  1.00 21.09           H
ATOM   1140  HA  GLU A 380      30.149   3.404  13.570  1.00 26.66           H
ATOM   1141  HB2 GLU A 380      30.846   3.482  11.390  1.00 29.67           H
ATOM   1142  HB3 GLU A 380      30.824   5.075  11.398  1.00 29.67           H
ATOM   1143  HG2 GLU A 380      32.620   5.191  12.630  1.00 37.80           H
ATOM   1144  HG3 GLU A 380      32.503   3.683  13.110  1.00 37.80           H
ATOM   1145  N   CYS A 381      29.895   6.556  13.892  1.00 19.99           N
ATOM   1146  CA  CYS A 381      30.158   7.683  14.779  1.00 20.15           C
ATOM   1147  C   CYS A 381      29.397   7.570  16.098  1.00 21.19           C
ATOM   1148  O   CYS A 381      29.889   8.000  17.149  1.00 22.28           O
ATOM   1149  CB  CYS A 381      29.754   8.971  14.063  1.00 24.84           C
ATOM   1150  SG  CYS A 381      30.919   9.448  12.816  1.00 42.25           S
ATOM   1151  H   CYS A 381      29.389   6.751  13.226  1.00 24.02           H
ATOM   1152  HA  CYS A 381      31.106   7.723  14.959  1.00 24.21           H
ATOM   1153  HB2 CYS A 381      28.922   8.818  13.589  1.00 29.83           H
ATOM   1154  HB3 CYS A 381      29.613   9.676  14.702  1.00 29.83           H
ATOM   1155  HG  CYS A 381      30.704   8.810  11.829  1.00 50.73           H
ATOM   1156  N   ALA A 382      28.168   7.077  16.054  1.00 21.69           N
ATOM   1157  CA  ALA A 382      27.329   7.135  17.225  1.00 19.30           C
ATOM   1158  C   ALA A 382      27.221   5.837  18.035  1.00 19.60           C
ATOM   1159  O   ALA A 382      26.660   5.924  19.129  1.00 22.48           O
ATOM   1160  CB  ALA A 382      25.934   7.580  16.829  1.00 22.80           C
ATOM   1161  H   ALA A 382      27.800   6.714  15.366  1.00 26.06           H
ATOM   1162  HA  ALA A 382      27.680   7.825  17.809  1.00 23.19           H
ATOM   1163  HB1 ALA A 382      25.372   7.664  17.621  1.00 27.38           H
ATOM   1164  HB2 ALA A 382      26.003   8.439  16.381  1.00 27.38           H
ATOM   1165  HB3 ALA A 382      25.563   6.916  16.223  1.00 27.38           H
ATOM   1166  N   TRP A 383      27.629   4.639  17.544  1.00 17.37           N
ATOM   1167  CA  TRP A 383      27.184   3.413  18.276  1.00 22.90           C
ATOM   1168  C   TRP A 383      27.498   3.455  19.779  1.00 17.46           C
ATOM   1169  O   TRP A 383      26.678   3.014  20.587  1.00 22.19           O
ATOM   1170  CB  TRP A 383      27.823   2.205  17.598  1.00 16.55           C
ATOM   1171  CG  TRP A 383      29.283   2.174  17.744  1.00 11.69           C
ATOM   1172  CD1 TRP A 383      30.229   2.741  16.912  1.00 22.37           C
ATOM   1173  CD2 TRP A 383      30.011   1.495  18.797  1.00 15.37           C
ATOM   1174  NE1 TRP A 383      31.529   2.523  17.447  1.00 26.85           N
ATOM   1175  CE2 TRP A 383      31.409   1.687  18.557  1.00 19.92           C
ATOM   1176  CE3 TRP A 383      29.602   0.799  19.938  1.00 23.46           C
ATOM   1177  CZ2 TRP A 383      32.385   1.161  19.407  1.00 30.51           C
ATOM   1178  CZ3 TRP A 383      30.573   0.234  20.752  1.00 20.57           C
ATOM   1179  CH2 TRP A 383      31.938   0.438  20.500  1.00 28.10           C
ATOM   1180  H   TRP A 383      28.015   4.523  16.607  1.00 20.88           H
ATOM   1181  HA  TRP A 383      26.055   3.349  18.217  1.00 27.51           H
ATOM   1182  HB2 TRP A 383      27.348   1.272  17.991  1.00 19.89           H
ATOM   1183  HB3 TRP A 383      27.541   2.206  16.514  1.00 19.89           H
ATOM   1184  HD1 TRP A 383      30.086   3.347  16.028  1.00 26.87           H
ATOM   1185  HE1 TRP A 383      32.394   2.700  16.948  1.00 32.25           H
ATOM   1186  HE3 TRP A 383      28.540   0.694  20.158  1.00 28.19           H
ATOM   1187  HZ2 TRP A 383      33.441   1.311  19.220  1.00 36.64           H
ATOM   1188  HZ3 TRP A 383      30.271  -0.377  21.605  1.00 24.71           H
ATOM   1189  HH2 TRP A 383      32.661   0.022  21.206  1.00 33.75           H
ATOM   1190  N   LEU A 384      28.723   3.912  20.216  1.00 19.53           N
ATOM   1191  CA  LEU A 384      29.093   3.832  21.642  1.00 21.18           C
ATOM   1192  C   LEU A 384      28.214   4.752  22.497  1.00 23.08           C
ATOM   1193  O   LEU A 384      27.658   4.464  23.555  1.00 19.96           O
ATOM   1194  CB  LEU A 384      30.557   4.183  21.871  1.00 16.96           C
ATOM   1195  CG  LEU A 384      31.008   3.863  23.343  1.00 25.17           C
ATOM   1196  CD1 LEU A 384      30.377   2.563  23.841  1.00 26.18           C
ATOM   1197  CD2 LEU A 384      32.537   3.685  23.389  1.00 25.76           C
ATOM   1198  H   LEU A 384      29.395   4.304  19.558  1.00 23.46           H
ATOM   1199  HA  LEU A 384      28.860   2.769  21.983  1.00 25.45           H
ATOM   1200  HB2 LEU A 384      31.180   3.590  21.168  1.00 20.38           H
ATOM   1201  HB3 LEU A 384      30.739   5.245  21.640  1.00 20.38           H
ATOM   1202  HG  LEU A 384      30.693   4.702  24.006  1.00 30.23           H
ATOM   1203 HD11 LEU A 384      30.763   2.287  24.828  1.00 31.44           H
ATOM   1204 HD12 LEU A 384      29.288   2.665  23.942  1.00 31.44           H
ATOM   1205 HD13 LEU A 384      30.592   1.730  23.154  1.00 31.44           H
ATOM   1206 HD21 LEU A 384      32.879   3.437  24.398  1.00 30.94           H
ATOM   1207 HD22 LEU A 384      32.861   2.867  22.728  1.00 30.94           H
ATOM   1208 HD23 LEU A 384      33.068   4.584  23.070  1.00 30.94           H
ATOM   1209  N   GLU A 385      28.011   5.978  21.957  1.00 21.73           N
ATOM   1210  CA  GLU A 385      27.113   6.961  22.614  1.00 17.44           C
ATOM   1211  C   GLU A 385      25.702   6.403  22.775  1.00 25.80           C
ATOM   1212  O   GLU A 385      25.033   6.672  23.781  1.00 22.68           O
ATOM   1213  CB  GLU A 385      27.007   8.255  21.815  1.00 13.39           C
ATOM   1214  CG  GLU A 385      28.166   9.142  21.638  1.00 23.86           C
ATOM   1215  CD  GLU A 385      27.770  10.378  20.827  1.00 28.24           C
ATOM   1216  OE1 GLU A 385      27.124  11.306  21.365  1.00 24.82           O
ATOM   1217  OE2 GLU A 385      28.054  10.390  19.633  1.00 31.35           O1-
ATOM   1218  H   GLU A 385      28.358   6.253  21.228  1.00 26.11           H
ATOM   1219  HA  GLU A 385      27.449   7.177  23.492  1.00 20.96           H
ATOM   1220  HB2 GLU A 385      26.712   8.024  20.919  1.00 16.10           H
ATOM   1221  HB3 GLU A 385      26.329   8.797  22.243  1.00 16.10           H
ATOM   1222  HG2 GLU A 385      28.480   9.437  22.501  1.00 28.66           H
ATOM   1223  HG3 GLU A 385      28.860   8.673  21.158  1.00 28.66           H
ATOM   1224  N   ILE A 386      25.209   5.681  21.757  1.00 20.60           N
ATOM   1225  CA  ILE A 386      23.892   5.076  21.824  1.00 21.63           C
ATOM   1226  C   ILE A 386      23.853   3.961  22.854  1.00 22.93           C
ATOM   1227  O   ILE A 386      22.867   3.874  23.607  1.00 20.16           O
ATOM   1228  CB  ILE A 386      23.464   4.618  20.420  1.00 24.16           C
ATOM   1229  CG1 ILE A 386      23.193   5.840  19.535  1.00 22.78           C
ATOM   1230  CG2 ILE A 386      22.205   3.849  20.463  1.00 18.86           C
ATOM   1231  CD1 ILE A 386      23.269   5.557  18.024  1.00 22.84           C
ATOM   1232  H   ILE A 386      25.619   5.547  21.013  1.00 24.75           H
ATOM   1233  HA  ILE A 386      23.265   5.746  22.123  1.00 25.99           H
ATOM   1234  HB  ILE A 386      24.167   4.072  20.032  1.00 29.03           H
ATOM   1235 HG12 ILE A 386      22.300   6.161  19.718  1.00 27.36           H
ATOM   1236 HG13 ILE A 386      23.840   6.534  19.750  1.00 27.36           H
ATOM   1237 HG21 ILE A 386      21.895   3.714  19.557  1.00 22.66           H
ATOM   1238 HG22 ILE A 386      22.382   2.996  20.888  1.00 22.66           H
ATOM   1239 HG23 ILE A 386      21.545   4.346  20.968  1.00 22.66           H
ATOM   1240 HD11 ILE A 386      23.048   6.362  17.545  1.00 27.44           H
ATOM   1241 HD12 ILE A 386      24.176   5.284  17.800  1.00 27.44           H
ATOM   1242 HD13 ILE A 386      22.639   4.858  17.811  1.00 27.44           H
ATOM   1243  N   LEU A 387      24.918   3.120  22.936  1.00 19.78           N
ATOM   1244  CA  LEU A 387      24.982   2.083  23.984  1.00 20.37           C
ATOM   1245  C   LEU A 387      24.945   2.732  25.392  1.00 27.12           C
ATOM   1246  O   LEU A 387      24.269   2.226  26.319  1.00 23.45           O
ATOM   1247  CB  LEU A 387      26.309   1.316  23.866  1.00 16.21           C
ATOM   1248  CG  LEU A 387      26.304   0.270  22.724  1.00 23.93           C
ATOM   1249  CD1 LEU A 387      27.604  -0.563  22.790  1.00 24.18           C
ATOM   1250  CD2 LEU A 387      25.096  -0.632  22.783  1.00 21.09           C
ATOM   1251  H   LEU A 387      25.700   3.164  22.244  1.00 23.77           H
ATOM   1252  HA  LEU A 387      24.086   1.401  23.895  1.00 24.47           H
ATOM   1253  HB2 LEU A 387      27.139   2.030  23.691  1.00 19.48           H
ATOM   1254  HB3 LEU A 387      26.539   0.797  24.817  1.00 19.48           H
ATOM   1255  HG  LEU A 387      26.281   0.836  21.750  1.00 28.74           H
ATOM   1256 HD11 LEU A 387      27.585  -1.352  22.023  1.00 29.05           H
ATOM   1257 HD12 LEU A 387      28.499   0.032  22.604  1.00 29.05           H
ATOM   1258 HD13 LEU A 387      27.716  -1.041  23.771  1.00 29.05           H
ATOM   1259 HD21 LEU A 387      25.171  -1.434  22.039  1.00 25.33           H
ATOM   1260 HD22 LEU A 387      25.012  -1.140  23.757  1.00 25.33           H
ATOM   1261 HD23 LEU A 387      24.165  -0.080  22.600  1.00 25.33           H
ATOM   1262  N   MET A 388      25.733   3.840  25.560  1.00 21.61           N
ATOM   1263  CA  MET A 388      26.023   4.414  26.894  1.00 29.20           C
ATOM   1264  C   MET A 388      24.776   5.069  27.483  1.00 18.08           C
ATOM   1265  O   MET A 388      24.346   5.001  28.627  1.00 26.27           O
ATOM   1266  CB  MET A 388      27.170   5.412  26.773  1.00 18.76           C
ATOM   1267  CG  MET A 388      28.470   4.677  26.722  1.00 17.82           C
ATOM   1268  SD  MET A 388      29.789   5.938  26.771  1.00 21.58           S
ATOM   1269  CE  MET A 388      31.145   4.947  27.382  1.00 16.06           C
ATOM   1270  H   MET A 388      26.252   4.274  24.764  1.00 25.96           H
ATOM   1271  HA  MET A 388      26.309   3.570  27.592  1.00 35.07           H
ATOM   1272  HB2 MET A 388      27.033   6.046  25.859  1.00 22.55           H
ATOM   1273  HB3 MET A 388      27.147   6.142  27.612  1.00 22.55           H
ATOM   1274  HG2 MET A 388      28.605   3.954  27.549  1.00 21.42           H
ATOM   1275  HG3 MET A 388      28.564   4.086  25.789  1.00 21.42           H
ATOM   1276  HE1 MET A 388      32.079   5.518  27.416  1.00 19.30           H
ATOM   1277  HE2 MET A 388      30.933   4.615  28.407  1.00 19.30           H
ATOM   1278  HE3 MET A 388      31.316   4.073  26.745  1.00 19.30           H
ATOM   1279  N   ILE A 389      24.061   5.774  26.574  1.00 25.26           N
ATOM   1280  CA  ILE A 389      22.822   6.461  26.980  1.00 14.72           C
ATOM   1281  C   ILE A 389      21.742   5.461  27.294  1.00 23.63           C
ATOM   1282  O   ILE A 389      20.881   5.704  28.159  1.00 18.08           O
ATOM   1283  CB  ILE A 389      22.285   7.496  25.956  1.00 14.68           C
ATOM   1284  CG1 ILE A 389      21.301   8.474  26.677  1.00 16.59           C
ATOM   1285  CG2 ILE A 389      21.588   6.868  24.740  1.00 18.02           C
ATOM   1286  CD1 ILE A 389      20.462   9.434  25.771  1.00 18.70           C
ATOM   1287  H   ILE A 389      24.272   5.879  25.742  1.00 30.35           H
ATOM   1288  HA  ILE A 389      22.987   6.933  27.807  1.00 17.69           H
ATOM   1289  HB  ILE A 389      23.040   8.005  25.643  1.00 17.64           H
ATOM   1290 HG12 ILE A 389      20.652   7.948  27.169  1.00 19.94           H
ATOM   1291 HG13 ILE A 389      21.805   9.018  27.298  1.00 19.94           H
ATOM   1292 HG21 ILE A 389      21.372   7.572  24.106  1.00 21.66           H
ATOM   1293 HG22 ILE A 389      22.183   6.229  24.315  1.00 21.66           H
ATOM   1294 HG23 ILE A 389      20.773   6.421  25.010  1.00 21.66           H
ATOM   1295 HD11 ILE A 389      19.977  10.054  26.328  1.00 22.47           H
ATOM   1296 HD12 ILE A 389      21.063   9.918  25.186  1.00 22.47           H
ATOM   1297 HD13 ILE A 389      19.835   8.922  25.236  1.00 22.47           H
ATOM   1298  N   GLY A 390      21.733   4.337  26.589  1.00 27.17           N
ATOM   1299  CA  GLY A 390      20.878   3.255  27.011  1.00 25.33           C
ATOM   1300  C   GLY A 390      21.260   2.736  28.388  1.00 23.03           C
ATOM   1301  O   GLY A 390      20.375   2.527  29.225  1.00 20.77           O
ATOM   1302  H   GLY A 390      22.194   4.180  25.878  1.00 32.64           H
ATOM   1303  HA2 GLY A 390      19.959   3.564  27.042  1.00 30.43           H
ATOM   1304  HA3 GLY A 390      20.945   2.523  26.372  1.00 30.43           H
ATOM   1305  N   LEU A 391      22.582   2.520  28.634  1.00 24.85           N
ATOM   1306  CA  LEU A 391      23.021   1.914  29.907  1.00 18.36           C
ATOM   1307  C   LEU A 391      22.528   2.801  31.098  1.00 27.79           C
ATOM   1308  O   LEU A 391      21.909   2.489  32.106  1.00 22.24           O
ATOM   1309  CB  LEU A 391      24.522   1.885  29.845  1.00 23.46           C
ATOM   1310  CG  LEU A 391      25.083   1.597  31.239  1.00 21.39           C
ATOM   1311  CD1 LEU A 391      24.526   0.260  31.734  1.00 22.84           C
ATOM   1312  CD2 LEU A 391      26.610   1.607  31.099  1.00 25.77           C
ATOM   1313  H   LEU A 391      23.321   2.776  27.939  1.00 29.85           H
ATOM   1314  HA  LEU A 391      22.564   0.904  30.025  1.00 22.06           H
ATOM   1315  HB2 LEU A 391      24.857   1.106  29.120  1.00 28.19           H
ATOM   1316  HB3 LEU A 391      24.950   2.843  29.445  1.00 28.19           H
ATOM   1317  HG  LEU A 391      24.769   2.410  31.941  1.00 25.69           H
ATOM   1318 HD11 LEU A 391      24.988  -0.014  32.690  1.00 27.44           H
ATOM   1319 HD12 LEU A 391      23.444   0.320  31.913  1.00 27.44           H
ATOM   1320 HD13 LEU A 391      24.709  -0.551  31.013  1.00 27.44           H
ATOM   1321 HD21 LEU A 391      27.119   1.425  32.051  1.00 30.95           H
ATOM   1322 HD22 LEU A 391      26.939   0.835  30.397  1.00 30.95           H
ATOM   1323 HD23 LEU A 391      26.949   2.576  30.724  1.00 30.95           H
ATOM   1324  N   VAL A 392      22.812   4.106  30.858  1.00 26.62           N
ATOM   1325  CA  VAL A 392      22.513   5.221  31.768  1.00 22.69           C
ATOM   1326  C   VAL A 392      21.026   5.303  32.069  1.00 31.09           C
ATOM   1327  O   VAL A 392      20.626   5.560  33.213  1.00 27.75           O
ATOM   1328  CB  VAL A 392      23.025   6.556  31.194  1.00 27.37           C
ATOM   1329  CG1 VAL A 392      22.446   7.710  31.930  1.00 38.42           C
ATOM   1330  CG2 VAL A 392      24.464   6.657  31.353  1.00 27.63           C
ATOM   1331  H   VAL A 392      23.208   4.372  30.149  1.00 31.98           H
ATOM   1332  HA  VAL A 392      22.992   5.071  32.596  1.00 27.26           H
ATOM   1333  HB  VAL A 392      22.790   6.651  30.253  1.00 32.88           H
ATOM   1334 HG11 VAL A 392      22.842   8.526  31.587  1.00 46.14           H
ATOM   1335 HG12 VAL A 392      21.485   7.735  31.816  1.00 46.14           H
ATOM   1336 HG13 VAL A 392      22.679   7.607  32.866  1.00 46.14           H
ATOM   1337 HG21 VAL A 392      24.735   7.540  31.059  1.00 33.19           H
ATOM   1338 HG22 VAL A 392      24.683   6.541  32.289  1.00 33.19           H
ATOM   1339 HG23 VAL A 392      24.897   5.972  30.816  1.00 33.19           H
ATOM   1340  N   TRP A 393      20.186   5.096  31.056  1.00 27.12           N
ATOM   1341  CA  TRP A 393      18.747   5.101  31.286  1.00 29.85           C
ATOM   1342  C   TRP A 393      18.247   3.872  32.072  1.00 31.22           C
ATOM   1343  O   TRP A 393      17.323   4.034  32.883  1.00 31.63           O
ATOM   1344  CB  TRP A 393      17.998   5.221  29.949  1.00 22.98           C
ATOM   1345  CG  TRP A 393      16.544   4.835  29.985  1.00 25.87           C
ATOM   1346  CD1 TRP A 393      15.997   3.622  29.601  1.00 26.87           C
ATOM   1347  CD2 TRP A 393      15.442   5.646  30.395  1.00 20.60           C
ATOM   1348  NE1 TRP A 393      14.646   3.644  29.747  1.00 27.97           N
ATOM   1349  CE2 TRP A 393      14.276   4.874  30.236  1.00 30.82           C
ATOM   1350  CE3 TRP A 393      15.328   6.954  30.883  1.00 33.21           C
ATOM   1351  CZ2 TRP A 393      13.021   5.359  30.551  1.00 32.37           C
ATOM   1352  CZ3 TRP A 393      14.071   7.439  31.196  1.00 32.00           C
ATOM   1353  CH2 TRP A 393      12.936   6.648  31.026  1.00 32.48           C
ATOM   1354  H   TRP A 393      20.430   4.951  30.243  1.00 32.58           H
ATOM   1355  HA  TRP A 393      18.546   5.880  31.822  1.00 35.84           H
ATOM   1356  HB2 TRP A 393      18.043   6.145  29.665  1.00 27.60           H
ATOM   1357  HB3 TRP A 393      18.431   4.655  29.291  1.00 27.60           H
ATOM   1358  HD1 TRP A 393      16.487   2.904  29.279  1.00 32.27           H
ATOM   1359  HE1 TRP A 393      14.110   2.992  29.571  1.00 33.60           H
ATOM   1360  HE3 TRP A 393      16.080   7.494  30.993  1.00 39.88           H
ATOM   1361  HZ2 TRP A 393      12.265   4.831  30.441  1.00 38.87           H
ATOM   1362  HZ3 TRP A 393      13.981   8.310  31.519  1.00 38.43           H
ATOM   1363  HH2 TRP A 393      12.106   7.003  31.248  1.00 39.01           H
ATOM   1364  N   ARG A 394      18.773   2.622  31.829  1.00 26.31           N
ATOM   1365  CA  ARG A 394      18.134   1.489  32.525  1.00 33.15           C
ATOM   1366  C   ARG A 394      18.521   1.380  34.024  1.00 35.84           C
ATOM   1367  O   ARG A 394      17.953   0.735  34.883  1.00 44.57           O
ATOM   1368  CB  ARG A 394      18.278   0.222  31.680  1.00 29.76           C
ATOM   1369  CG  ARG A 394      19.689  -0.203  31.345  1.00 29.22           C
ATOM   1370  CD  ARG A 394      19.614  -1.381  30.353  1.00 28.54           C
ATOM   1371  NE  ARG A 394      20.998  -1.853  30.060  1.00 26.62           N
ATOM   1372  CZ  ARG A 394      21.663  -1.385  28.937  1.00 21.74           C
ATOM   1373  NH1 ARG A 394      21.048  -0.625  27.996  1.00 28.82           N
ATOM   1374  NH2 ARG A 394      22.999  -1.681  28.792  1.00 24.99           N1+
ATOM   1375  H   ARG A 394      19.557   2.455  31.188  1.00 31.61           H
ATOM   1376  HA  ARG A 394      17.020   1.738  32.604  1.00 39.81           H
ATOM   1377  HB2 ARG A 394      17.747  -0.601  32.211  1.00 35.74           H
ATOM   1378  HB3 ARG A 394      17.715   0.389  30.730  1.00 35.74           H
ATOM   1379  HG2 ARG A 394      20.278   0.639  30.909  1.00 35.09           H
ATOM   1380  HG3 ARG A 394      20.255  -0.506  32.255  1.00 35.09           H
ATOM   1381  HD2 ARG A 394      19.073  -2.240  30.803  1.00 34.28           H
ATOM   1382  HD3 ARG A 394      19.054  -1.126  29.425  1.00 34.28           H
ATOM   1383  HE  ARG A 394      21.551  -2.184  30.869  1.00 31.97           H
ATOM   1384 HH11 ARG A 394      20.097  -0.291  28.107  1.00 34.61           H
ATOM   1385 HH12 ARG A 394      21.530  -0.438  27.052  1.00 34.61           H
ATOM   1386 HH21 ARG A 394      23.390  -2.442  29.355  1.00 30.02           H
ATOM   1387 HH22 ARG A 394      23.371  -1.703  27.810  1.00 30.02           H
ATOM   1388  N   SER A 395      19.567   2.213  34.318  1.00 28.08           N
ATOM   1389  CA  SER A 395      20.229   2.451  35.609  1.00 37.27           C
ATOM   1390  C   SER A 395      19.713   3.667  36.370  1.00 29.97           C
ATOM   1391  O   SER A 395      20.119   3.867  37.511  1.00 27.63           O
ATOM   1392  CB  SER A 395      21.744   2.699  35.434  1.00 31.18           C
ATOM   1393  OG  SER A 395      22.378   1.722  34.635  1.00 28.05           O
ATOM   1394  H   SER A 395      19.937   2.693  33.712  1.00 33.73           H
ATOM   1395  HA  SER A 395      20.115   1.669  36.173  1.00 44.75           H
ATOM   1396  HB2 SER A 395      21.882   3.586  35.057  1.00 37.45           H
ATOM   1397  HB3 SER A 395      22.157   2.685  36.315  1.00 37.45           H
ATOM   1398  HG  SER A 395      22.181   1.839  33.828  1.00 33.69           H
ATOM   1399  N   MET A 396      18.933   4.539  35.742  1.00 29.41           N
ATOM   1400  CA  MET A 396      18.413   5.710  36.442  1.00 38.84           C
ATOM   1401  C   MET A 396      17.958   5.362  37.844  1.00 39.92           C
ATOM   1402  O   MET A 396      18.364   5.998  38.819  1.00 43.48           O
ATOM   1403  CB  MET A 396      17.255   6.300  35.646  1.00 37.41           C
ATOM   1404  CG  MET A 396      17.618   7.491  34.853  1.00 33.70           C
ATOM   1405  SD  MET A 396      16.171   7.999  33.966  1.00 51.59           S
ATOM   1406  CE  MET A 396      15.565   9.054  35.188  1.00 31.37           C
ATOM   1407  H   MET A 396      18.684   4.477  34.919  1.00 35.32           H
ATOM   1408  HA  MET A 396      19.107   6.384  36.494  1.00 46.64           H
ATOM   1409  HB2 MET A 396      16.944   5.630  35.020  1.00 44.92           H
ATOM   1410  HB3 MET A 396      16.535   6.546  36.244  1.00 44.92           H
ATOM   1411  HG2 MET A 396      17.878   8.208  35.449  1.00 40.47           H
ATOM   1412  HG3 MET A 396      18.312   7.279  34.212  1.00 40.47           H
ATOM   1413  HE1 MET A 396      14.731   9.441  34.876  1.00 37.67           H
ATOM   1414  HE2 MET A 396      15.437   8.552  36.008  1.00 37.67           H
ATOM   1415  HE3 MET A 396      16.228   9.744  35.323  1.00 37.67           H
ATOM   1416  N   GLU A 397      17.101   4.349  37.953  1.00 44.08           N
ATOM   1417  CA  GLU A 397      16.491   3.935  39.210  1.00 48.37           C
ATOM   1418  C   GLU A 397      17.308   2.866  39.923  1.00 43.04           C
ATOM   1419  O   GLU A 397      16.728   1.962  40.547  1.00 52.49           O
ATOM   1420  CB  GLU A 397      15.068   3.411  38.980  1.00 43.93           C
ATOM   1421  CG  GLU A 397      14.208   4.121  37.940  1.00 50.05           C
ATOM   1422  CD  GLU A 397      13.013   3.268  37.536  1.00 63.69           C
ATOM   1423  OE1 GLU A 397      13.225   2.141  37.012  1.00 68.20           O
ATOM   1424  OE2 GLU A 397      11.869   3.713  37.779  1.00 58.67           O1-
ATOM   1425  H   GLU A 397      16.853   3.875  37.282  1.00 52.93           H
ATOM   1426  HA  GLU A 397      16.423   4.704  39.795  1.00 58.08           H
ATOM   1427  HB2 GLU A 397      15.126   2.480  38.715  1.00 52.75           H
ATOM   1428  HB3 GLU A 397      14.588   3.471  39.820  1.00 52.75           H
ATOM   1429  HG2 GLU A 397      13.865   4.943  38.321  1.00 60.09           H
ATOM   1430  HG3 GLU A 397      14.729   4.306  37.141  1.00 60.09           H
ATOM   1431  N   HIS A 398      18.629   2.918  39.811  1.00 40.28           N
ATOM   1432  CA  HIS A 398      19.538   2.030  40.543  1.00 36.34           C
ATOM   1433  C   HIS A 398      20.733   2.847  40.990  1.00 34.45           C
ATOM   1434  O   HIS A 398      21.873   2.647  40.529  1.00 33.60           O
ATOM   1435  CB  HIS A 398      19.950   0.818  39.701  1.00 38.82           C
ATOM   1436  CG  HIS A 398      18.788  -0.010  39.256  1.00 39.04           C
ATOM   1437  ND1 HIS A 398      18.364  -1.130  39.935  1.00 41.27           N
ATOM   1438  CD2 HIS A 398      17.932   0.147  38.216  1.00 43.49           C
ATOM   1439  CE1 HIS A 398      17.314  -1.645  39.314  1.00 50.99           C
ATOM   1440  NE2 HIS A 398      17.030  -0.889  38.264  1.00 45.92           N
ATOM   1441  H   HIS A 398      19.033   3.478  39.309  1.00 48.37           H
ATOM   1442  HA  HIS A 398      19.082   1.702  41.331  1.00 43.64           H
ATOM   1443  HB2 HIS A 398      20.550   0.252  40.214  1.00 46.61           H
ATOM   1444  HB3 HIS A 398      20.406   1.136  38.909  1.00 46.61           H
ATOM   1445  HD2 HIS A 398      17.967   0.825  37.576  1.00 52.21           H
ATOM   1446  HE1 HIS A 398      16.848  -2.406  39.574  1.00 61.22           H
ATOM   1447  HE2 HIS A 398      16.383  -1.021  37.707  1.00 55.13           H
ATOM   1448  N   PRO A 399      20.523   3.776  41.922  1.00 48.45           N
ATOM   1449  CA  PRO A 399      21.596   4.678  42.343  1.00 35.87           C
ATOM   1450  C   PRO A 399      22.846   3.906  42.702  1.00 34.01           C
ATOM   1451  O   PRO A 399      22.783   2.813  43.261  1.00 38.50           O
ATOM   1452  CB  PRO A 399      21.006   5.392  43.557  1.00 43.47           C
ATOM   1453  CG  PRO A 399      19.495   5.358  43.322  1.00 36.23           C
ATOM   1454  CD  PRO A 399      19.215   4.114  42.544  1.00 37.77           C
ATOM   1455  HA  PRO A 399      21.807   5.325  41.654  1.00 43.08           H
ATOM   1456  HB2 PRO A 399      21.247   4.913  44.368  1.00 52.19           H
ATOM   1457  HB3 PRO A 399      21.332   6.305  43.581  1.00 52.19           H
ATOM   1458  HG2 PRO A 399      19.027   5.325  44.168  1.00 43.51           H
ATOM   1459  HG3 PRO A 399      19.228   6.146  42.824  1.00 43.51           H
ATOM   1460  HD2 PRO A 399      18.912   3.402  43.128  1.00 45.35           H
ATOM   1461  HD3 PRO A 399      18.558   4.308  41.859  1.00 45.35           H
ATOM   1462  N   GLY A 400      23.981   4.487  42.365  1.00 34.96           N
ATOM   1463  CA  GLY A 400      25.253   3.891  42.637  1.00 28.39           C
ATOM   1464  C   GLY A 400      25.602   2.699  41.779  1.00 33.85           C
ATOM   1465  O   GLY A 400      26.712   2.184  41.904  1.00 29.61           O
ATOM   1466  H   GLY A 400      24.033   5.243  41.965  1.00 41.98           H
ATOM   1467  HA2 GLY A 400      25.951   4.556  42.528  1.00 34.10           H
ATOM   1468  HA3 GLY A 400      25.251   3.597  43.556  1.00 34.10           H
ATOM   1469  N   LYS A 401      24.713   2.252  40.911  1.00 36.03           N
ATOM   1470  CA  LYS A 401      24.956   1.059  40.121  1.00 36.39           C
ATOM   1471  C   LYS A 401      24.644   1.283  38.635  1.00 37.31           C
ATOM   1472  O   LYS A 401      23.748   2.045  38.254  1.00 29.02           O
ATOM   1473  CB  LYS A 401      24.144  -0.116  40.680  1.00 40.52           C
ATOM   1474  CG  LYS A 401      24.717  -0.647  42.019  1.00 45.71           C
ATOM   1475  CD  LYS A 401      23.962  -1.898  42.541  1.00 56.32           C
ATOM   1476  CE  LYS A 401      24.618  -2.557  43.769  1.00 53.79           C
ATOM   1477  NZ  LYS A 401      25.653  -3.602  43.393  1.00 55.38           N1+
ATOM   1478  H   LYS A 401      23.953   2.623  40.762  1.00 43.27           H
ATOM   1479  HA  LYS A 401      25.892   0.820  40.186  1.00 43.69           H
ATOM   1480  HB2 LYS A 401      23.232   0.176  40.836  1.00 48.65           H
ATOM   1481  HB3 LYS A 401      24.157  -0.841  40.036  1.00 48.65           H
ATOM   1482  HG2 LYS A 401      25.648  -0.890  41.888  1.00 54.89           H
ATOM   1483  HG3 LYS A 401      24.648   0.058  42.683  1.00 54.89           H
ATOM   1484  HD2 LYS A 401      23.051  -1.657  42.770  1.00 67.61           H
ATOM   1485  HD3 LYS A 401      23.961  -2.565  41.848  1.00 67.61           H
ATOM   1486  HE2 LYS A 401      25.052  -1.874  44.303  1.00 64.57           H
ATOM   1487  HE3 LYS A 401      23.928  -2.994  44.292  1.00 64.57           H
ATOM   1488  HZ1 LYS A 401      26.010  -3.954  44.128  1.00 66.48           H
ATOM   1489  HZ2 LYS A 401      25.284  -4.253  42.910  1.00 66.48           H
ATOM   1490  HZ3 LYS A 401      26.304  -3.225  42.917  1.00 66.48           H
ATOM   1491  N   LEU A 402      25.417   0.600  37.802  1.00 29.78           N
ATOM   1492  CA  LEU A 402      25.166   0.537  36.384  1.00 28.77           C
ATOM   1493  C   LEU A 402      24.561  -0.821  36.057  1.00 28.77           C
ATOM   1494  O   LEU A 402      25.179  -1.859  36.305  1.00 31.52           O
ATOM   1495  CB  LEU A 402      26.466   0.756  35.619  1.00 26.12           C
ATOM   1496  CG  LEU A 402      27.145   2.091  35.887  1.00 26.02           C
ATOM   1497  CD1 LEU A 402      28.561   2.104  35.373  1.00 28.62           C
ATOM   1498  CD2 LEU A 402      26.308   3.143  35.212  1.00 23.48           C
ATOM   1499  H   LEU A 402      26.112   0.152  38.042  1.00 35.77           H
ATOM   1500  HA  LEU A 402      24.523   1.220  36.127  1.00 34.55           H
ATOM   1501  HB2 LEU A 402      27.089   0.053  35.865  1.00 31.38           H
ATOM   1502  HB3 LEU A 402      26.276   0.697  34.667  1.00 31.38           H
ATOM   1503  HG  LEU A 402      27.160   2.272  36.843  1.00 31.25           H
ATOM   1504 HD11 LEU A 402      28.951   2.970  35.580  1.00 34.37           H
ATOM   1505 HD12 LEU A 402      29.063   1.400  35.813  1.00 34.37           H
ATOM   1506 HD13 LEU A 402      28.560   1.968  34.412  1.00 34.37           H
ATOM   1507 HD21 LEU A 402      26.730   4.001  35.352  1.00 28.21           H
ATOM   1508 HD22 LEU A 402      26.257   2.942  34.264  1.00 28.21           H
ATOM   1509 HD23 LEU A 402      25.416   3.134  35.589  1.00 28.21           H
ATOM   1510  N   LEU A 403      23.379  -0.805  35.460  1.00 25.97           N
ATOM   1511  CA  LEU A 403      22.724  -2.009  34.965  1.00 33.14           C
ATOM   1512  C   LEU A 403      23.124  -2.314  33.496  1.00 28.49           C
ATOM   1513  O   LEU A 403      22.356  -2.030  32.553  1.00 23.87           O
ATOM   1514  CB  LEU A 403      21.222  -1.808  35.141  1.00 27.35           C
ATOM   1515  CG  LEU A 403      20.275  -3.008  34.996  1.00 38.87           C
ATOM   1516  CD1 LEU A 403      20.726  -4.135  35.973  1.00 54.74           C
ATOM   1517  CD2 LEU A 403      18.844  -2.603  35.315  1.00 36.42           C
ATOM   1518  H   LEU A 403      22.918  -0.087  35.336  1.00 31.20           H
ATOM   1519  HA  LEU A 403      23.005  -2.761  35.513  1.00 39.80           H
ATOM   1520  HB2 LEU A 403      21.088  -1.457  36.031  1.00 32.85           H
ATOM   1521  HB3 LEU A 403      20.937  -1.129  34.508  1.00 32.85           H
ATOM   1522  HG  LEU A 403      20.293  -3.351  34.087  1.00 46.68           H
ATOM   1523 HD11 LEU A 403      20.202  -4.931  35.809  1.00 65.72           H
ATOM   1524 HD12 LEU A 403      21.664  -4.338  35.846  1.00 65.72           H
ATOM   1525 HD13 LEU A 403      20.576  -3.849  36.888  1.00 65.72           H
ATOM   1526 HD21 LEU A 403      18.284  -3.391  35.275  1.00 43.74           H
ATOM   1527 HD22 LEU A 403      18.818  -2.228  36.208  1.00 43.74           H
ATOM   1528 HD23 LEU A 403      18.542  -1.951  34.667  1.00 43.74           H
ATOM   1529  N   PHE A 404      24.355  -2.886  33.290  1.00 26.50           N
ATOM   1530  CA  PHE A 404      24.772  -3.224  31.918  1.00 23.64           C
ATOM   1531  C   PHE A 404      23.653  -4.052  31.259  1.00 24.40           C
ATOM   1532  O   PHE A 404      23.095  -3.964  30.183  1.00 25.43           O
ATOM   1533  CB  PHE A 404      26.114  -3.957  32.053  1.00 19.98           C
ATOM   1534  CG  PHE A 404      27.144  -2.956  32.456  1.00 22.27           C
ATOM   1535  CD1 PHE A 404      27.723  -2.208  31.419  1.00 25.90           C
ATOM   1536  CD2 PHE A 404      27.507  -2.712  33.779  1.00 22.96           C
ATOM   1537  CE1 PHE A 404      28.655  -1.220  31.709  1.00 24.47           C
ATOM   1538  CE2 PHE A 404      28.431  -1.700  34.074  1.00 26.84           C
ATOM   1539  CZ  PHE A 404      29.022  -0.970  33.036  1.00 28.70           C
ATOM   1540  H   PHE A 404      25.069  -2.865  34.038  1.00 31.83           H
ATOM   1541  HA  PHE A 404      24.887  -2.269  31.297  1.00 28.40           H
ATOM   1542  HB2 PHE A 404      26.046  -4.801  32.765  1.00 24.00           H
ATOM   1543  HB3 PHE A 404      26.403  -4.423  31.092  1.00 24.00           H
ATOM   1544  HD1 PHE A 404      27.416  -2.384  30.386  1.00 31.11           H
ATOM   1545  HD2 PHE A 404      27.062  -3.272  34.599  1.00 27.58           H
ATOM   1546  HE1 PHE A 404      29.095  -0.638  30.900  1.00 29.39           H
ATOM   1547  HE2 PHE A 404      28.693  -1.480  35.111  1.00 32.23           H
ATOM   1548  HZ  PHE A 404      29.747  -0.185  33.253  1.00 34.47           H
ATOM   1549  N   ALA A 405      23.184  -4.982  32.146  1.00 26.46           N
ATOM   1550  CA  ALA A 405      22.010  -5.842  31.953  1.00 28.78           C
ATOM   1551  C   ALA A 405      21.324  -6.237  33.273  1.00 30.02           C
ATOM   1552  O   ALA A 405      21.896  -6.079  34.360  1.00 37.35           O
ATOM   1553  CB  ALA A 405      22.377  -7.125  31.215  1.00 25.05           C
ATOM   1554  H   ALA A 405      23.580  -5.140  32.897  1.00 31.79           H
ATOM   1555  HA  ALA A 405      21.370  -5.351  31.417  1.00 34.57           H
ATOM   1556  HB1 ALA A 405      21.664  -7.771  31.286  1.00 30.08           H
ATOM   1557  HB2 ALA A 405      22.494  -6.894  30.287  1.00 30.08           H
ATOM   1558  HB3 ALA A 405      23.187  -7.487  31.604  1.00 30.08           H
ATOM   1559  N   PRO A 406      20.113  -6.859  33.188  1.00 29.21           N
ATOM   1560  CA  PRO A 406      19.341  -7.235  34.402  1.00 30.48           C
ATOM   1561  C   PRO A 406      19.979  -8.255  35.315  1.00 31.68           C
ATOM   1562  O   PRO A 406      19.663  -8.269  36.508  1.00 35.29           O
ATOM   1563  CB  PRO A 406      18.034  -7.793  33.828  1.00 28.46           C
ATOM   1564  CG  PRO A 406      17.874  -7.177  32.543  1.00 26.42           C
ATOM   1565  CD  PRO A 406      19.262  -6.985  31.991  1.00 36.75           C
ATOM   1566  HA  PRO A 406      19.117  -6.453  34.919  1.00 36.60           H
ATOM   1567  HB2 PRO A 406      18.099  -8.754  33.751  1.00 34.19           H
ATOM   1568  HB3 PRO A 406      17.295  -7.549  34.399  1.00 34.19           H
ATOM   1569  HG2 PRO A 406      17.360  -7.766  31.974  1.00 31.74           H
ATOM   1570  HG3 PRO A 406      17.429  -6.328  32.664  1.00 31.74           H
ATOM   1571  HD2 PRO A 406      19.510  -7.762  31.467  1.00 44.13           H
ATOM   1572  HD3 PRO A 406      19.283  -6.173  31.462  1.00 44.13           H
ATOM   1573  N   ASN A 407      20.789  -9.160  34.792  1.00 25.43           N
ATOM   1574  CA  ASN A 407      21.646 -10.018  35.601  1.00 27.77           C
ATOM   1575  C   ASN A 407      23.077  -9.501  35.688  1.00 29.40           C
ATOM   1576  O   ASN A 407      23.988 -10.268  36.015  1.00 35.85           O
ATOM   1577  CB  ASN A 407      21.666 -11.432  35.032  1.00 29.40           C
ATOM   1578  CG  ASN A 407      22.258 -11.477  33.653  1.00 34.37           C
ATOM   1579  OD1 ASN A 407      22.194 -10.488  32.919  1.00 25.61           O
ATOM   1580  ND2 ASN A 407      22.850 -12.613  33.285  1.00 36.32           N
ATOM   1581  H   ASN A 407      20.842  -9.316  33.949  1.00 30.55           H
ATOM   1582  HA  ASN A 407      21.285 -10.063  36.501  1.00 33.35           H
ATOM   1583  HB2 ASN A 407      22.217 -11.989  35.589  1.00 35.31           H
ATOM   1584  HB3 ASN A 407      20.761 -11.784  35.016  1.00 35.31           H
ATOM   1585 HD21 ASN A 407      23.293 -12.656  32.550  1.00 43.62           H
ATOM   1586 HD22 ASN A 407      22.802 -13.299  33.790  1.00 43.62           H
ATOM   1587  N   LEU A 408      23.304  -8.221  35.427  1.00 25.05           N
ATOM   1588  CA  LEU A 408      24.663  -7.692  35.539  1.00 21.77           C
ATOM   1589  C   LEU A 408      24.577  -6.241  35.995  1.00 36.09           C
ATOM   1590  O   LEU A 408      24.575  -5.308  35.181  1.00 26.46           O
ATOM   1591  CB  LEU A 408      25.401  -7.809  34.229  1.00 27.01           C
ATOM   1592  CG  LEU A 408      26.863  -7.593  34.384  1.00 24.30           C
ATOM   1593  CD1 LEU A 408      27.570  -8.627  35.288  1.00 32.11           C
ATOM   1594  CD2 LEU A 408      27.437  -7.620  33.009  1.00 26.79           C
ATOM   1595  H   LEU A 408      22.706  -7.656  35.185  1.00 30.09           H
ATOM   1596  HA  LEU A 408      25.141  -8.192  36.209  1.00 26.16           H
ATOM   1597  HB2 LEU A 408      25.263  -8.696  33.870  1.00 32.44           H
ATOM   1598  HB3 LEU A 408      25.058  -7.145  33.613  1.00 32.44           H
ATOM   1599  HG  LEU A 408      27.010  -6.707  34.753  1.00 29.19           H
ATOM   1600 HD11 LEU A 408      28.522  -8.430  35.322  1.00 38.56           H
ATOM   1601 HD12 LEU A 408      27.199  -8.583  36.181  1.00 38.56           H
ATOM   1602 HD13 LEU A 408      27.444  -9.518  34.922  1.00 38.56           H
ATOM   1603 HD21 LEU A 408      28.384  -7.420  33.073  1.00 32.18           H
ATOM   1604 HD22 LEU A 408      27.309  -8.504  32.635  1.00 32.18           H
ATOM   1605 HD23 LEU A 408      26.984  -6.957  32.469  1.00 32.18           H
ATOM   1606  N   LEU A 409      24.515  -6.077  37.307  1.00 32.38           N
ATOM   1607  CA  LEU A 409      24.346  -4.792  37.951  1.00 37.18           C
ATOM   1608  C   LEU A 409      25.606  -4.561  38.753  1.00 35.02           C
ATOM   1609  O   LEU A 409      25.856  -5.271  39.732  1.00 44.44           O
ATOM   1610  CB  LEU A 409      23.096  -4.789  38.829  1.00 44.13           C
ATOM   1611  CG  LEU A 409      22.812  -3.492  39.569  1.00 43.49           C
ATOM   1612  CD1 LEU A 409      22.491  -2.365  38.627  1.00 47.93           C
ATOM   1613  CD2 LEU A 409      21.666  -3.650  40.598  1.00 60.86           C
ATOM   1614  H   LEU A 409      24.580  -6.723  37.865  1.00 38.88           H
ATOM   1615  HA  LEU A 409      24.274  -4.092  37.284  1.00 44.64           H
ATOM   1616  HB2 LEU A 409      22.316  -4.981  38.280  1.00 52.99           H
ATOM   1617  HB3 LEU A 409      23.202  -5.482  39.500  1.00 52.99           H
ATOM   1618  HG  LEU A 409      23.627  -3.247  40.034  1.00 52.22           H
ATOM   1619 HD11 LEU A 409      22.283  -1.571  39.146  1.00 57.55           H
ATOM   1620 HD12 LEU A 409      23.262  -2.198  38.060  1.00 57.55           H
ATOM   1621 HD13 LEU A 409      21.724  -2.612  38.095  1.00 57.55           H
ATOM   1622 HD21 LEU A 409      21.500  -2.789  41.021  1.00 73.06           H
ATOM   1623 HD22 LEU A 409      20.860  -3.957  40.154  1.00 73.06           H
ATOM   1624 HD23 LEU A 409      21.940  -4.294  41.275  1.00 73.06           H
ATOM   1625  N   LEU A 410      26.397  -3.575  38.327  1.00 29.30           N
ATOM   1626  CA  LEU A 410      27.751  -3.358  38.814  1.00 36.13           C
ATOM   1627  C   LEU A 410      27.855  -1.990  39.486  1.00 32.34           C
ATOM   1628  O   LEU A 410      27.189  -1.035  39.090  1.00 35.97           O
ATOM   1629  CB  LEU A 410      28.780  -3.481  37.661  1.00 35.69           C
ATOM   1630  CG  LEU A 410      28.847  -4.849  36.949  1.00 30.64           C
ATOM   1631  CD1 LEU A 410      29.926  -4.875  35.900  1.00 36.31           C
ATOM   1632  CD2 LEU A 410      29.113  -5.962  37.935  1.00 37.29           C
ATOM   1633  H   LEU A 410      26.152  -2.996  37.740  1.00 35.20           H
ATOM   1634  HA  LEU A 410      27.970  -4.032  39.479  1.00 43.38           H
ATOM   1635  HB2 LEU A 410      28.567  -2.816  36.989  1.00 42.85           H
ATOM   1636  HB3 LEU A 410      29.661  -3.302  38.018  1.00 42.85           H
ATOM   1637  HG  LEU A 410      27.998  -5.028  36.513  1.00 36.80           H
ATOM   1638 HD11 LEU A 410      30.039  -5.781  35.576  1.00 43.60           H
ATOM   1639 HD12 LEU A 410      29.663  -4.293  35.172  1.00 43.60           H
ATOM   1640 HD13 LEU A 410      30.751  -4.562  36.299  1.00 43.60           H
ATOM   1641 HD21 LEU A 410      29.186  -6.803  37.457  1.00 44.77           H
ATOM   1642 HD22 LEU A 410      29.946  -5.776  38.397  1.00 44.77           H
ATOM   1643 HD23 LEU A 410      28.382  -6.006  38.568  1.00 44.77           H
ATOM   1644  N   ASP A 411      28.683  -1.903  40.516  1.00 41.52           N
ATOM   1645  CA  ASP A 411      28.935  -0.649  41.214  1.00 39.01           C
ATOM   1646  C   ASP A 411      30.343  -0.174  40.905  1.00 35.59           C
ATOM   1647  O   ASP A 411      31.143  -0.882  40.293  1.00 35.69           O
ATOM   1648  CB  ASP A 411      28.718  -0.797  42.725  1.00 38.81           C
ATOM   1649  CG  ASP A 411      29.713  -1.729  43.391  1.00 36.68           C
ATOM   1650  OD1 ASP A 411      30.848  -1.916  42.878  1.00 36.04           O
ATOM   1651  OD2 ASP A 411      29.349  -2.280  44.459  1.00 49.22           O1-
ATOM   1652  H   ASP A 411      29.114  -2.575  40.838  1.00 49.86           H
ATOM   1653  HA  ASP A 411      28.323   0.030  40.894  1.00 46.84           H
ATOM   1654  HB2 ASP A 411      28.822   0.073  43.138  1.00 46.60           H
ATOM   1655  HB3 ASP A 411      27.822  -1.139  42.882  1.00 46.60           H
ATOM   1656  N   ARG A 412      30.636   1.029  41.382  1.00 33.17           N
ATOM   1657  CA  ARG A 412      31.909   1.672  41.105  1.00 38.10           C
ATOM   1658  C   ARG A 412      33.104   0.778  41.464  1.00 40.81           C
ATOM   1659  O   ARG A 412      34.077   0.677  40.703  1.00 43.13           O
ATOM   1660  CB  ARG A 412      31.913   2.991  41.868  1.00 45.33           C
ATOM   1661  CG  ARG A 412      33.158   3.412  42.491  1.00 44.58           C
ATOM   1662  CD  ARG A 412      33.006   4.840  42.937  1.00 38.08           C
ATOM   1663  NE  ARG A 412      34.047   5.613  42.309  1.00 40.60           N
ATOM   1664  CZ  ARG A 412      35.325   5.555  42.654  1.00 41.42           C
ATOM   1665  NH1 ARG A 412      35.713   4.753  43.633  1.00 41.59           N
ATOM   1666  NH2 ARG A 412      36.213   6.299  42.009  1.00 40.55           N1+
ATOM   1667  H   ARG A 412      30.109   1.490  41.873  1.00 39.84           H
ATOM   1668  HA  ARG A 412      31.949   1.874  40.161  1.00 45.75           H
ATOM   1669  HB2 ARG A 412      31.605   3.693  41.273  1.00 54.43           H
ATOM   1670  HB3 ARG A 412      31.317   2.906  42.618  1.00 54.43           H
ATOM   1671  HG2 ARG A 412      33.316   2.867  43.277  1.00 53.53           H
ATOM   1672  HG3 ARG A 412      33.891   3.347  41.861  1.00 53.53           H
ATOM   1673  HD2 ARG A 412      32.143   5.191  42.663  1.00 45.72           H
ATOM   1674  HD3 ARG A 412      33.098   4.897  43.900  1.00 45.72           H
ATOM   1675  HE  ARG A 412      33.843   6.046  41.591  1.00 48.75           H
ATOM   1676 HH11 ARG A 412      35.141   4.271  44.054  1.00 49.94           H
ATOM   1677 HH12 ARG A 412      36.543   4.719  43.854  1.00 49.94           H
ATOM   1678 HH21 ARG A 412      35.947   6.816  41.375  1.00 48.69           H
ATOM   1679 HH22 ARG A 412      37.046   6.274  42.222  1.00 48.69           H
ATOM   1680  N   ASN A 413      33.063   0.126  42.608  1.00 32.37           N
ATOM   1681  CA  ASN A 413      34.210  -0.695  42.976  1.00 41.05           C
ATOM   1682  C   ASN A 413      34.328  -1.909  42.077  1.00 42.15           C
ATOM   1683  O   ASN A 413      35.435  -2.401  41.849  1.00 44.12           O
ATOM   1684  CB  ASN A 413      34.119  -1.108  44.435  1.00 52.97           C
ATOM   1685  CG  ASN A 413      34.649  -0.034  45.353  1.00 55.28           C
ATOM   1686  OD1 ASN A 413      35.857   0.075  45.562  1.00 72.62           O
ATOM   1687  ND2 ASN A 413      33.758   0.782  45.880  1.00 58.66           N
ATOM   1688  H   ASN A 413      32.412   0.132  43.163  1.00 38.87           H
ATOM   1689  HA  ASN A 413      35.024  -0.177  42.868  1.00 49.28           H
ATOM   1690  HB2 ASN A 413      33.194  -1.285  44.669  1.00 63.59           H
ATOM   1691  HB3 ASN A 413      34.647  -1.911  44.572  1.00 63.59           H
ATOM   1692 HD21 ASN A 413      33.994   1.346  46.481  1.00 70.42           H
ATOM   1693 HD22 ASN A 413      32.945   0.763  45.609  1.00 70.42           H
ATOM   1694  N   GLN A 414      33.209  -2.394  41.537  1.00 43.93           N
ATOM   1695  CA  GLN A 414      33.293  -3.462  40.560  1.00 42.14           C
ATOM   1696  C   GLN A 414      33.980  -3.009  39.289  1.00 38.26           C
ATOM   1697  O   GLN A 414      34.603  -3.825  38.619  1.00 46.94           O
ATOM   1698  CB  GLN A 414      31.899  -4.002  40.281  1.00 43.92           C
ATOM   1699  CG  GLN A 414      31.617  -5.243  41.121  1.00 36.59           C
ATOM   1700  CD  GLN A 414      30.155  -5.482  41.379  1.00 46.71           C
ATOM   1701  OE1 GLN A 414      29.346  -4.551  41.363  1.00 43.30           O
ATOM   1702  NE2 GLN A 414      29.798  -6.745  41.617  1.00 58.24           N
ATOM   1703  H   GLN A 414      32.411  -2.130  41.723  1.00 52.75           H
ATOM   1704  HA  GLN A 414      33.822  -4.183  40.927  1.00 50.60           H
ATOM   1705  HB2 GLN A 414      31.247  -3.322  40.508  1.00 52.73           H
ATOM   1706  HB3 GLN A 414      31.833  -4.236  39.342  1.00 52.73           H
ATOM   1707  HG2 GLN A 414      31.958  -6.016  40.644  1.00 43.93           H
ATOM   1708  HG3 GLN A 414      32.067  -5.157  41.975  1.00 43.93           H
ATOM   1709 HE21 GLN A 414      30.377  -7.379  41.542  1.00 69.91           H
ATOM   1710 HE22 GLN A 414      28.988  -6.925  41.841  1.00 69.91           H
ATOM   1711  N   GLY A 415      33.940  -1.717  38.981  1.00 38.30           N
ATOM   1712  CA  GLY A 415      34.673  -1.224  37.826  1.00 47.24           C
ATOM   1713  C   GLY A 415      36.170  -1.133  38.017  1.00 42.24           C
ATOM   1714  O   GLY A 415      36.911  -1.141  37.030  1.00 46.51           O
ATOM   1715  H   GLY A 415      33.508  -1.116  39.427  1.00 45.99           H
ATOM   1716  HA2 GLY A 415      34.498  -1.802  37.071  1.00 56.72           H
ATOM   1717  HA3 GLY A 415      34.359  -0.333  37.608  1.00 56.72           H
ATOM   1718  N   LYS A 416      36.645  -1.039  39.257  1.00 43.07           N
ATOM   1719  CA  LYS A 416      38.086  -0.994  39.473  1.00 43.15           C
ATOM   1720  C   LYS A 416      38.766  -2.259  38.988  1.00 46.88           C
ATOM   1721  O   LYS A 416      39.992  -2.287  38.849  1.00 48.65           O
ATOM   1722  CB  LYS A 416      38.403  -0.794  40.954  1.00 39.34           C
ATOM   1723  CG  LYS A 416      37.956   0.499  41.541  1.00 42.71           C
ATOM   1724  CD  LYS A 416      38.382   0.612  43.026  1.00 49.88           C
ATOM   1725  CE  LYS A 416      37.892   1.913  43.643  1.00 55.52           C
ATOM   1726  NZ  LYS A 416      37.633   1.834  45.103  1.00 59.75           N1+
ATOM   1727  H   LYS A 416      36.167  -0.999  39.975  1.00 51.71           H
ATOM   1728  HA  LYS A 416      38.459  -0.243  38.985  1.00 51.80           H
ATOM   1729  HB2 LYS A 416      37.969  -1.492  41.463  1.00 47.23           H
ATOM   1730  HB3 LYS A 416      39.365  -0.840  41.070  1.00 47.23           H
ATOM   1731  HG2 LYS A 416      38.356   1.235  41.048  1.00 51.29           H
ATOM   1732  HG3 LYS A 416      36.989   0.550  41.491  1.00 51.29           H
ATOM   1733  HD2 LYS A 416      37.986  -0.117  43.531  1.00 59.89           H
ATOM   1734  HD3 LYS A 416      39.349   0.585  43.106  1.00 59.89           H
ATOM   1735  HE2 LYS A 416      38.557   2.602  43.495  1.00 66.65           H
ATOM   1736  HE3 LYS A 416      37.056   2.158  43.216  1.00 66.65           H
ATOM   1737  HZ1 LYS A 416      37.050   2.465  45.341  1.00 71.73           H
ATOM   1738  HZ2 LYS A 416      37.293   1.037  45.306  1.00 71.73           H
ATOM   1739  HZ3 LYS A 416      38.390   1.949  45.556  1.00 71.73           H
ATOM   1740  N   CYS A 417      38.004  -3.301  38.700  1.00 50.54           N
ATOM   1741  CA  CYS A 417      38.624  -4.564  38.365  1.00 55.21           C
ATOM   1742  C   CYS A 417      39.411  -4.496  37.064  1.00 52.72           C
ATOM   1743  O   CYS A 417      40.280  -5.343  36.835  1.00 59.51           O
ATOM   1744  CB  CYS A 417      37.557  -5.658  38.302  1.00 70.21           C
ATOM   1745  SG  CYS A 417      36.643  -5.880  39.844  1.00139.26           S
ATOM   1746  H   CYS A 417      37.146  -3.305  38.691  1.00 60.67           H
ATOM   1747  HA  CYS A 417      39.240  -4.795  39.074  1.00 66.28           H
ATOM   1748  HB2 CYS A 417      36.927  -5.440  37.601  1.00 84.28           H
ATOM   1749  HB3 CYS A 417      37.992  -6.503  38.103  1.00 84.28           H
ATOM   1750  HG  CYS A 417      35.599  -5.298  39.823  1.00167.14           H
ATOM   1751  N   VAL A 418      39.155  -3.522  36.201  1.00 49.74           N
ATOM   1752  CA  VAL A 418      39.876  -3.432  34.934  1.00 48.51           C
ATOM   1753  C   VAL A 418      40.556  -2.076  34.866  1.00 48.13           C
ATOM   1754  O   VAL A 418      39.929  -1.044  35.123  1.00 41.73           O
ATOM   1755  CB  VAL A 418      38.965  -3.690  33.711  1.00 52.90           C
ATOM   1756  CG1 VAL A 418      37.496  -3.493  34.038  1.00 64.22           C
ATOM   1757  CG2 VAL A 418      39.362  -2.828  32.522  1.00 49.40           C
ATOM   1758  H   VAL A 418      38.574  -2.902  36.329  1.00 59.72           H
ATOM   1759  HA  VAL A 418      40.574  -4.104  34.919  1.00 58.25           H
ATOM   1760  HB  VAL A 418      39.070  -4.618  33.443  1.00 63.51           H
ATOM   1761 HG11 VAL A 418      36.979  -3.640  33.230  1.00 77.10           H
ATOM   1762 HG12 VAL A 418      37.223  -4.130  34.717  1.00 77.10           H
ATOM   1763 HG13 VAL A 418      37.356  -2.587  34.351  1.00 77.10           H
ATOM   1764 HG21 VAL A 418      38.848  -3.116  31.752  1.00 59.31           H
ATOM   1765 HG22 VAL A 418      39.174  -1.897  32.706  1.00 59.31           H
ATOM   1766 HG23 VAL A 418      40.307  -2.954  32.348  1.00 59.31           H
ATOM   1767  N   GLU A 419      41.848  -2.093  34.553  1.00 48.62           N
ATOM   1768  CA  GLU A 419      42.671  -0.891  34.526  1.00 52.55           C
ATOM   1769  C   GLU A 419      41.940   0.230  33.787  1.00 55.21           C
ATOM   1770  O   GLU A 419      41.683   0.126  32.582  1.00 41.90           O
ATOM   1771  CB  GLU A 419      44.008  -1.224  33.844  1.00 55.24           C
ATOM   1772  CG  GLU A 419      45.219  -0.399  34.266  1.00 67.49           C
ATOM   1773  CD  GLU A 419      46.220  -0.198  33.122  1.00 84.93           C
ATOM   1774  OE1 GLU A 419      45.864   0.461  32.112  1.00 96.27           O
ATOM   1775  OE2 GLU A 419      47.361  -0.698  33.226  1.00 91.42           O1-
ATOM   1776  H   GLU A 419      42.274  -2.806  34.339  1.00 58.37           H
ATOM   1777  HA  GLU A 419      42.858  -0.599  35.432  1.00 63.09           H
ATOM   1778  HB2 GLU A 419      44.222  -2.150  34.029  1.00 66.32           H
ATOM   1779  HB3 GLU A 419      43.897  -1.108  32.890  1.00 66.32           H
ATOM   1780  HG2 GLU A 419      44.916   0.470  34.568  1.00 81.01           H
ATOM   1781  HG3 GLU A 419      45.680  -0.860  34.984  1.00 81.01           H
ATOM   1782  N   GLY A 420      41.567   1.282  34.525  1.00 49.19           N
ATOM   1783  CA  GLY A 420      40.911   2.456  33.974  1.00 45.17           C
ATOM   1784  C   GLY A 420      39.397   2.438  33.757  1.00 42.71           C
ATOM   1785  O   GLY A 420      38.934   3.370  33.100  1.00 40.73           O
ATOM   1786  H   GLY A 420      41.721   1.347  35.368  1.00 59.05           H
ATOM   1787  HA2 GLY A 420      41.110   3.219  34.540  1.00 54.23           H
ATOM   1788  HA3 GLY A 420      41.304   2.643  33.104  1.00 54.23           H
ATOM   1789  N   MET A 421      38.598   1.409  34.193  1.00 35.08           N
ATOM   1790  CA  MET A 421      37.248   1.414  33.617  1.00 46.67           C
ATOM   1791  C   MET A 421      36.378   2.375  34.463  1.00 38.58           C
ATOM   1792  O   MET A 421      35.389   2.991  34.102  1.00 42.83           O
ATOM   1793  CB  MET A 421      36.734  -0.030  33.641  1.00 46.30           C
ATOM   1794  CG  MET A 421      35.299  -0.070  33.142  1.00 34.91           C
ATOM   1795  SD  MET A 421      35.077  -1.683  32.404  1.00 52.31           S
ATOM   1796  CE  MET A 421      34.429  -2.645  33.809  1.00 49.10           C
ATOM   1797  H   MET A 421      38.981   0.552  34.612  1.00 42.12           H
ATOM   1798  HA  MET A 421      37.261   1.823  32.557  1.00 56.03           H
ATOM   1799  HB2 MET A 421      37.417  -0.642  33.004  1.00 55.59           H
ATOM   1800  HB3 MET A 421      36.819  -0.464  34.660  1.00 55.59           H
ATOM   1801  HG2 MET A 421      34.603   0.131  33.981  1.00 41.92           H
ATOM   1802  HG3 MET A 421      35.073   0.705  32.374  1.00 41.92           H
ATOM   1803  HE1 MET A 421      34.278  -3.680  33.487  1.00 58.95           H
ATOM   1804  HE2 MET A 421      35.103  -2.626  34.669  1.00 58.95           H
ATOM   1805  HE3 MET A 421      33.458  -2.251  34.136  1.00 58.95           H
ATOM   1806  N   VAL A 422      36.874   2.477  35.731  1.00 40.60           N
ATOM   1807  CA  VAL A 422      36.212   3.150  36.869  1.00 42.36           C
ATOM   1808  C   VAL A 422      36.097   4.624  36.582  1.00 32.86           C
ATOM   1809  O   VAL A 422      35.233   5.319  37.121  1.00 29.52           O
ATOM   1810  CB  VAL A 422      36.950   2.928  38.231  1.00 37.72           C
ATOM   1811  CG1 VAL A 422      38.097   3.876  38.420  1.00 47.05           C
ATOM   1812  CG2 VAL A 422      36.045   3.166  39.427  1.00 40.23           C
ATOM   1813  H   VAL A 422      37.633   2.155  35.964  1.00 48.74           H
ATOM   1814  HA  VAL A 422      35.322   2.792  36.976  1.00 50.86           H
ATOM   1815  HB  VAL A 422      37.300   2.025  38.296  1.00 45.29           H
ATOM   1816 HG11 VAL A 422      38.518   3.666  39.271  1.00 56.48           H
ATOM   1817 HG12 VAL A 422      38.726   3.764  37.693  1.00 56.48           H
ATOM   1818 HG13 VAL A 422      37.769   4.789  38.450  1.00 56.48           H
ATOM   1819 HG21 VAL A 422      36.574   3.114  40.240  1.00 48.30           H
ATOM   1820 HG22 VAL A 422      35.648   4.048  39.363  1.00 48.30           H
ATOM   1821 HG23 VAL A 422      35.354   2.488  39.443  1.00 48.30           H
ATOM   1822  N   GLU A 423      36.967   5.126  35.743  1.00 34.94           N
ATOM   1823  CA  GLU A 423      36.803   6.487  35.303  1.00 37.99           C
ATOM   1824  C   GLU A 423      35.609   6.623  34.341  1.00 29.59           C
ATOM   1825  O   GLU A 423      34.831   7.565  34.522  1.00 27.39           O
ATOM   1826  CB  GLU A 423      38.147   6.967  34.743  1.00 42.51           C
ATOM   1827  CG  GLU A 423      39.225   6.742  35.812  1.00 51.63           C
ATOM   1828  CD  GLU A 423      40.614   6.830  35.295  1.00 80.52           C
ATOM   1829  OE1 GLU A 423      40.874   7.676  34.406  1.00 95.36           O
ATOM   1830  OE2 GLU A 423      41.447   6.036  35.784  1.00 90.42           O1-
ATOM   1831  H   GLU A 423      37.648   4.712  35.421  1.00 41.96           H
ATOM   1832  HA  GLU A 423      36.608   7.029  36.085  1.00 45.62           H
ATOM   1833  HB2 GLU A 423      38.386   6.452  33.955  1.00 51.04           H
ATOM   1834  HB3 GLU A 423      38.111   7.914  34.537  1.00 51.04           H
ATOM   1835  HG2 GLU A 423      39.112   7.389  36.525  1.00 61.99           H
ATOM   1836  HG3 GLU A 423      39.149   5.847  36.172  1.00 61.99           H
ATOM   1837  N   ILE A 424      35.411   5.682  33.357  1.00 23.49           N
ATOM   1838  CA  ILE A 424      34.261   5.748  32.429  1.00 32.42           C
ATOM   1839  C   ILE A 424      32.951   5.701  33.281  1.00 21.30           C
ATOM   1840  O   ILE A 424      31.872   6.238  33.213  1.00 27.44           O
ATOM   1841  CB  ILE A 424      34.338   4.510  31.483  1.00 28.98           C
ATOM   1842  CG1 ILE A 424      35.726   4.312  30.843  1.00 33.78           C
ATOM   1843  CG2 ILE A 424      33.211   4.680  30.482  1.00 29.91           C
ATOM   1844  CD1 ILE A 424      36.194   5.439  29.943  1.00 27.95           C
ATOM   1845  H   ILE A 424      36.023   4.860  33.263  1.00 28.22           H
ATOM   1846  HA  ILE A 424      34.274   6.704  31.846  1.00 38.93           H
ATOM   1847  HB  ILE A 424      34.161   3.588  32.102  1.00 34.81           H
ATOM   1848 HG12 ILE A 424      36.493   4.163  31.641  1.00 40.56           H
ATOM   1849 HG13 ILE A 424      35.725   3.353  30.276  1.00 40.56           H
ATOM   1850 HG21 ILE A 424      33.248   3.896  29.713  1.00 35.92           H
ATOM   1851 HG22 ILE A 424      32.234   4.628  30.975  1.00 35.92           H
ATOM   1852 HG23 ILE A 424      33.258   5.650  29.974  1.00 35.92           H
ATOM   1853 HD11 ILE A 424      37.274   5.371  29.751  1.00 33.56           H
ATOM   1854 HD12 ILE A 424      35.699   5.369  28.958  1.00 33.56           H
ATOM   1855 HD13 ILE A 424      36.008   6.427  30.374  1.00 33.56           H
ATOM   1856  N   PHE A 425      33.120   4.785  34.274  1.00 25.00           N
ATOM   1857  CA  PHE A 425      32.049   4.357  35.210  1.00 29.15           C
ATOM   1858  C   PHE A 425      31.548   5.521  36.053  1.00 22.93           C
ATOM   1859  O   PHE A 425      30.343   5.765  36.163  1.00 25.96           O
ATOM   1860  CB  PHE A 425      32.562   3.287  36.192  1.00 33.68           C
ATOM   1861  CG  PHE A 425      32.200   1.846  35.871  1.00 37.03           C
ATOM   1862  CD1 PHE A 425      31.662   1.044  36.854  1.00 34.09           C
ATOM   1863  CD2 PHE A 425      32.474   1.269  34.637  1.00 44.67           C
ATOM   1864  CE1 PHE A 425      31.364  -0.264  36.623  1.00 31.56           C
ATOM   1865  CE2 PHE A 425      32.168  -0.082  34.384  1.00 36.03           C
ATOM   1866  CZ  PHE A 425      31.622  -0.843  35.398  1.00 35.82           C
ATOM   1867  H   PHE A 425      33.871   4.399  34.432  1.00 30.03           H
ATOM   1868  HA  PHE A 425      31.299   3.978  34.724  1.00 35.01           H
ATOM   1869  HB2 PHE A 425      33.516   3.350  36.243  1.00 40.44           H
ATOM   1870  HB3 PHE A 425      32.186   3.474  37.066  1.00 40.44           H
ATOM   1871  HD1 PHE A 425      31.489   1.404  37.694  1.00 40.94           H
ATOM   1872  HD2 PHE A 425      32.849   1.784  33.962  1.00 53.63           H
ATOM   1873  HE1 PHE A 425      30.991  -0.779  37.305  1.00 37.90           H
ATOM   1874  HE2 PHE A 425      32.338  -0.462  33.547  1.00 43.26           H
ATOM   1875  HZ  PHE A 425      31.399  -1.733  35.253  1.00 43.02           H
ATOM   1876  N   ASP A 426      32.465   6.208  36.722  1.00 23.93           N
ATOM   1877  CA  ASP A 426      32.079   7.390  37.476  1.00 34.53           C
ATOM   1878  C   ASP A 426      31.352   8.396  36.575  1.00 29.87           C
ATOM   1879  O   ASP A 426      30.360   8.996  36.986  1.00 30.41           O
ATOM   1880  CB  ASP A 426      33.321   8.001  38.140  1.00 31.49           C
ATOM   1881  CG  ASP A 426      33.892   7.108  39.265  1.00 42.46           C
ATOM   1882  OD1 ASP A 426      33.196   6.164  39.708  1.00 36.86           O
ATOM   1883  OD2 ASP A 426      35.048   7.326  39.694  1.00 40.91           O1-
ATOM   1884  H   ASP A 426      33.308   6.032  36.730  1.00 28.74           H
ATOM   1885  HA  ASP A 426      31.464   7.133  38.178  1.00 41.47           H
ATOM   1886  HB2 ASP A 426      34.005   8.112  37.463  1.00 37.82           H
ATOM   1887  HB3 ASP A 426      33.088   8.858  38.522  1.00 37.82           H
ATOM   1888  N   MET A 427      31.769   8.519  35.313  1.00 26.00           N
ATOM   1889  CA  MET A 427      31.069   9.419  34.397  1.00 26.34           C
ATOM   1890  C   MET A 427      29.683   8.905  34.049  1.00 29.73           C
ATOM   1891  O   MET A 427      28.718   9.677  34.079  1.00 26.29           O
ATOM   1892  CB  MET A 427      31.901   9.646  33.138  1.00 27.37           C
ATOM   1893  CG  MET A 427      33.132  10.547  33.348  1.00 28.38           C
ATOM   1894  SD  MET A 427      34.048  10.866  31.809  1.00 28.62           S
ATOM   1895  CE  MET A 427      34.414   9.243  31.414  1.00 24.03           C
ATOM   1896  H   MET A 427      32.444   8.109  34.974  1.00 31.23           H
ATOM   1897  HA  MET A 427      30.965  10.279  34.835  1.00 31.64           H
ATOM   1898  HB2 MET A 427      32.204   8.785  32.816  1.00 32.88           H
ATOM   1899  HB3 MET A 427      31.326  10.062  32.473  1.00 32.88           H
ATOM   1900  HG2 MET A 427      32.845  11.403  33.691  1.00 34.09           H
ATOM   1901  HG3 MET A 427      33.738  10.127  33.972  1.00 34.09           H
ATOM   1902  HE1 MET A 427      35.025   9.245  30.659  1.00 28.86           H
ATOM   1903  HE2 MET A 427      34.825   8.834  32.191  1.00 28.86           H
ATOM   1904  HE3 MET A 427      33.586   8.792  31.186  1.00 28.86           H
ATOM   1905  N   LEU A 428      29.544   7.609  33.744  1.00 24.36           N
ATOM   1906  CA  LEU A 428      28.207   7.061  33.474  1.00 23.61           C
ATOM   1907  C   LEU A 428      27.303   7.144  34.711  1.00 25.93           C
ATOM   1908  O   LEU A 428      26.137   7.561  34.637  1.00 19.99           O
ATOM   1909  CB  LEU A 428      28.330   5.606  32.999  1.00 21.87           C
ATOM   1910  CG  LEU A 428      29.129   5.379  31.712  1.00 23.58           C
ATOM   1911  CD1 LEU A 428      29.644   3.989  31.593  1.00 28.19           C
ATOM   1912  CD2 LEU A 428      28.222   5.716  30.484  1.00 25.34           C
ATOM   1913  H   LEU A 428      30.186   7.039  33.698  1.00 29.26           H
ATOM   1914  HA  LEU A 428      27.786   7.587  32.773  1.00 28.36           H
ATOM   1915  HB2 LEU A 428      28.784   5.097  33.682  1.00 26.28           H
ATOM   1916  HB3 LEU A 428      27.445   5.242  32.872  1.00 26.28           H
ATOM   1917  HG  LEU A 428      29.892   5.983  31.698  1.00 28.33           H
ATOM   1918 HD11 LEU A 428      30.016   3.861  30.702  1.00 33.85           H
ATOM   1919 HD12 LEU A 428      30.332   3.843  32.264  1.00 33.85           H
ATOM   1920 HD13 LEU A 428      28.917   3.365  31.732  1.00 33.85           H
ATOM   1921 HD21 LEU A 428      28.705   5.515  29.666  1.00 30.44           H
ATOM   1922 HD22 LEU A 428      27.410   5.194  30.536  1.00 30.44           H
ATOM   1923 HD23 LEU A 428      28.001   6.662  30.509  1.00 30.44           H
ATOM   1924  N   LEU A 429      27.808   6.742  35.866  1.00 25.15           N
ATOM   1925  CA  LEU A 429      27.009   6.937  37.082  1.00 32.46           C
ATOM   1926  C   LEU A 429      26.604   8.408  37.284  1.00 22.05           C
ATOM   1927  O   LEU A 429      25.465   8.708  37.641  1.00 27.02           O
ATOM   1928  CB  LEU A 429      27.776   6.411  38.295  1.00 26.40           C
ATOM   1929  CG  LEU A 429      27.941   4.886  38.344  1.00 27.15           C
ATOM   1930  CD1 LEU A 429      29.121   4.551  39.168  1.00 24.34           C
ATOM   1931  CD2 LEU A 429      26.687   4.222  38.925  1.00 26.30           C
ATOM   1932  H   LEU A 429      28.577   6.373  35.981  1.00 30.21           H
ATOM   1933  HA  LEU A 429      26.192   6.419  37.009  1.00 38.98           H
ATOM   1934  HB2 LEU A 429      28.659   6.804  38.312  1.00 31.71           H
ATOM   1935  HB3 LEU A 429      27.298   6.666  39.096  1.00 31.71           H
ATOM   1936  HG  LEU A 429      28.081   4.532  37.448  1.00 32.60           H
ATOM   1937 HD11 LEU A 429      29.200   3.587  39.251  1.00 29.24           H
ATOM   1938 HD12 LEU A 429      29.908   4.909  38.735  1.00 29.24           H
ATOM   1939 HD13 LEU A 429      29.009   4.962  40.037  1.00 29.24           H
ATOM   1940 HD21 LEU A 429      26.839   3.266  38.966  1.00 31.59           H
ATOM   1941 HD22 LEU A 429      26.522   4.569  39.816  1.00 31.59           H
ATOM   1942 HD23 LEU A 429      25.935   4.419  38.350  1.00 31.59           H
ATOM   1943  N   ALA A 430      27.506   9.355  37.066  1.00 25.48           N
ATOM   1944  CA  ALA A 430      27.070  10.735  37.232  1.00 24.06           C
ATOM   1945  C   ALA A 430      25.992  11.110  36.226  1.00 26.13           C
ATOM   1946  O   ALA A 430      25.118  11.913  36.531  1.00 22.98           O
ATOM   1947  CB  ALA A 430      28.262  11.700  37.125  1.00 32.61           C
ATOM   1948  H   ALA A 430      28.323   9.243  36.829  1.00 30.60           H
ATOM   1949  HA  ALA A 430      26.681  10.819  38.112  1.00 28.91           H
ATOM   1950  HB1 ALA A 430      27.954  12.595  37.333  1.00 39.17           H
ATOM   1951  HB2 ALA A 430      28.940  11.435  37.766  1.00 39.17           H
ATOM   1952  HB3 ALA A 430      28.627  11.678  36.229  1.00 39.17           H
ATOM   1953  N   THR A 431      26.029  10.571  35.011  1.00 26.04           N
ATOM   1954  CA  THR A 431      24.992  10.947  34.051  1.00 28.58           C
ATOM   1955  C   THR A 431      23.656  10.361  34.470  1.00 23.95           C
ATOM   1956  O   THR A 431      22.616  11.012  34.349  1.00 24.10           O
ATOM   1957  CB  THR A 431      25.368  10.446  32.657  1.00 24.12           C
ATOM   1958  OG1 THR A 431      26.682  10.879  32.331  1.00 22.90           O
ATOM   1959  CG2 THR A 431      24.431  10.950  31.629  1.00 28.66           C
ATOM   1960  H   THR A 431      26.620  10.021  34.723  1.00 31.28           H
ATOM   1961  HA  THR A 431      24.897  11.911  34.022  1.00 34.33           H
ATOM   1962  HB  THR A 431      25.332   9.476  32.650  1.00 28.97           H
ATOM   1963  HG1 THR A 431      27.252  10.474  32.792  1.00 27.51           H
ATOM   1964 HG21 THR A 431      24.664  10.555  30.778  1.00 34.42           H
ATOM   1965 HG22 THR A 431      23.518  10.708  31.852  1.00 34.42           H
ATOM   1966 HG23 THR A 431      24.511  11.912  31.564  1.00 34.42           H
ATOM   1967  N   SER A 432      23.670   9.113  34.926  1.00 24.98           N
ATOM   1968  CA  SER A 432      22.451   8.490  35.426  1.00 30.67           C
ATOM   1969  C   SER A 432      21.831   9.349  36.514  1.00 29.64           C
ATOM   1970  O   SER A 432      20.627   9.563  36.535  1.00 27.14           O
ATOM   1971  CB  SER A 432      22.758   7.092  35.968  1.00 31.73           C
ATOM   1972  OG  SER A 432      21.558   6.331  36.063  1.00 36.65           O
ATOM   1973  H   SER A 432      24.368   8.613  34.958  1.00 30.01           H
ATOM   1974  HA  SER A 432      21.803   8.398  34.712  1.00 36.84           H
ATOM   1975  HB2 SER A 432      23.371   6.654  35.358  1.00 38.11           H
ATOM   1976  HB3 SER A 432      23.173   7.164  36.845  1.00 38.11           H
ATOM   1977  HG  SER A 432      21.205   6.240  35.308  1.00 44.01           H
ATOM   1978  N   SER A 433      22.657   9.857  37.418  1.00 27.64           N
ATOM   1979  CA  SER A 433      22.157  10.654  38.521  1.00 32.87           C
ATOM   1980  C   SER A 433      21.462  11.921  38.003  1.00 32.98           C
ATOM   1981  O   SER A 433      20.373  12.273  38.457  1.00 31.87           O
ATOM   1982  CB  SER A 433      23.341  10.972  39.430  1.00 29.39           C
ATOM   1983  OG  SER A 433      22.935  11.370  40.715  1.00 55.62           O
ATOM   1984  H   SER A 433      23.511   9.777  37.399  1.00 33.20           H
ATOM   1985  HA  SER A 433      21.513  10.135  39.028  1.00 39.47           H
ATOM   1986  HB2 SER A 433      23.874  10.169  39.511  1.00 35.30           H
ATOM   1987  HB3 SER A 433      23.873  11.679  39.029  1.00 35.30           H
ATOM   1988  HG  SER A 433      23.607  11.597  41.164  1.00 66.77           H
ATOM   1989  N   ARG A 434      22.056  12.571  37.005  1.00 25.10           N
ATOM   1990  CA  ARG A 434      21.459  13.746  36.376  1.00 31.14           C
ATOM   1991  C   ARG A 434      20.129  13.407  35.738  1.00 28.93           C
ATOM   1992  O   ARG A 434      19.148  14.150  35.874  1.00 35.15           O
ATOM   1993  CB  ARG A 434      22.428  14.300  35.329  1.00 26.95           C
ATOM   1994  CG  ARG A 434      21.896  15.498  34.555  1.00 37.17           C
ATOM   1995  CD  ARG A 434      21.930  16.764  35.367  1.00 34.84           C
ATOM   1996  NE  ARG A 434      21.366  17.887  34.601  1.00 38.29           N
ATOM   1997  CZ  ARG A 434      20.467  18.757  35.061  1.00 36.98           C
ATOM   1998  NH1 ARG A 434      20.018  18.681  36.308  1.00 45.44           N
ATOM   1999  NH2 ARG A 434      20.017  19.718  34.270  1.00 36.45           N1+
ATOM   2000  H   ARG A 434      22.807  12.332  36.652  1.00 30.14           H
ATOM   2001  HA  ARG A 434      21.292  14.429  37.042  1.00 37.40           H
ATOM   2002  HB2 ARG A 434      23.255  14.569  35.764  1.00 32.36           H
ATOM   2003  HB3 ARG A 434      22.607  13.597  34.688  1.00 32.36           H
ATOM   2004  HG2 ARG A 434      22.446  15.638  33.771  1.00 44.63           H
ATOM   2005  HG3 ARG A 434      20.978  15.341  34.284  1.00 44.63           H
ATOM   2006  HD2 ARG A 434      21.421  16.623  36.177  1.00 41.84           H
ATOM   2007  HD3 ARG A 434      22.848  16.975  35.585  1.00 41.84           H
ATOM   2008  HE  ARG A 434      21.644  18.003  33.795  1.00 45.97           H
ATOM   2009 HH11 ARG A 434      20.291  18.064  36.843  1.00 54.56           H
ATOM   2010 HH12 ARG A 434      19.444  19.252  36.588  1.00 54.56           H
ATOM   2011 HH21 ARG A 434      20.300  19.783  33.459  1.00 43.77           H
ATOM   2012 HH22 ARG A 434      19.445  20.283  34.572  1.00 43.77           H
ATOM   2013  N   PHE A 435      20.075  12.295  35.007  1.00 25.88           N
ATOM   2014  CA  PHE A 435      18.800  11.915  34.421  1.00 32.17           C
ATOM   2015  C   PHE A 435      17.754  11.722  35.520  1.00 35.64           C
ATOM   2016  O   PHE A 435      16.600  12.155  35.383  1.00 27.71           O
ATOM   2017  CB  PHE A 435      18.955  10.633  33.585  1.00 33.20           C
ATOM   2018  CG  PHE A 435      19.430  10.847  32.157  1.00 36.56           C
ATOM   2019  CD1 PHE A 435      19.750   9.753  31.361  1.00 41.09           C
ATOM   2020  CD2 PHE A 435      19.508  12.111  31.603  1.00 38.35           C
ATOM   2021  CE1 PHE A 435      20.158   9.923  30.053  1.00 26.12           C
ATOM   2022  CE2 PHE A 435      19.905  12.281  30.310  1.00 43.99           C
ATOM   2023  CZ  PHE A 435      20.250  11.183  29.540  1.00 40.24           C
ATOM   2024  H   PHE A 435      20.736  11.766  34.851  1.00 31.09           H
ATOM   2025  HA  PHE A 435      18.495  12.647  33.866  1.00 38.64           H
ATOM   2026  HB2 PHE A 435      19.589  10.039  34.013  1.00 39.87           H
ATOM   2027  HB3 PHE A 435      18.091  10.202  33.525  1.00 39.87           H
ATOM   2028  HD1 PHE A 435      19.703   8.893  31.718  1.00 49.34           H
ATOM   2029  HD2 PHE A 435      19.284  12.856  32.112  1.00 46.05           H
ATOM   2030  HE1 PHE A 435      20.393   9.186  29.538  1.00 31.37           H
ATOM   2031  HE2 PHE A 435      19.962  13.139  29.952  1.00 52.81           H
ATOM   2032  HZ  PHE A 435      20.524  11.306  28.661  1.00 48.32           H
ATOM   2033  N   ARG A 436      18.163  11.114  36.641  1.00 37.09           N
ATOM   2034  CA  ARG A 436      17.251  10.876  37.765  1.00 43.38           C
ATOM   2035  C   ARG A 436      16.803  12.198  38.364  1.00 39.61           C
ATOM   2036  O   ARG A 436      15.609  12.457  38.505  1.00 44.26           O
ATOM   2037  CB  ARG A 436      17.958  10.022  38.825  1.00 38.63           C
ATOM   2038  CG  ARG A 436      17.085   9.216  39.808  1.00 41.70           C
ATOM   2039  CD  ARG A 436      17.987   8.546  40.892  1.00 45.40           C
ATOM   2040  NE  ARG A 436      19.089   7.786  40.266  1.00 53.46           N
ATOM   2041  CZ  ARG A 436      20.377   7.859  40.613  1.00 46.37           C
ATOM   2042  NH1 ARG A 436      20.782   8.654  41.603  1.00 46.94           N
ATOM   2043  NH2 ARG A 436      21.275   7.134  39.945  1.00 43.92           N1+
ATOM   2044  H   ARG A 436      18.973  10.850  36.783  1.00 44.54           H
ATOM   2045  HA  ARG A 436      16.461  10.396  37.458  1.00 52.09           H
ATOM   2046  HB2 ARG A 436      18.530   9.389  38.365  1.00 46.39           H
ATOM   2047  HB3 ARG A 436      18.499  10.621  39.361  1.00 46.39           H
ATOM   2048  HG2 ARG A 436      16.445   9.800  40.243  1.00 50.07           H
ATOM   2049  HG3 ARG A 436      16.626   8.516  39.321  1.00 50.07           H
ATOM   2050  HD2 ARG A 436      18.368   9.244  41.440  1.00 54.51           H
ATOM   2051  HD3 ARG A 436      17.457   7.946  41.442  1.00 54.51           H
ATOM   2052  HE  ARG A 436      18.923   7.427  39.499  1.00 64.19           H
ATOM   2053 HH11 ARG A 436      20.219   9.131  42.040  1.00 56.36           H
ATOM   2054 HH12 ARG A 436      21.617   8.682  41.811  1.00 56.36           H
ATOM   2055 HH21 ARG A 436      21.020   6.618  39.305  1.00 52.73           H
ATOM   2056 HH22 ARG A 436      22.106   7.169  40.162  1.00 52.73           H
ATOM   2057  N   MET A 437      17.760  13.075  38.655  1.00 39.54           N
ATOM   2058  CA  MET A 437      17.442  14.401  39.163  1.00 41.41           C
ATOM   2059  C   MET A 437      16.500  15.180  38.238  1.00 37.18           C
ATOM   2060  O   MET A 437      15.664  15.950  38.717  1.00 45.55           O
ATOM   2061  CB  MET A 437      18.759  15.142  39.388  1.00 41.07           C
ATOM   2062  CG  MET A 437      18.725  16.658  39.245  1.00 53.31           C
ATOM   2063  SD  MET A 437      20.194  17.452  39.936  1.00 89.60           S
ATOM   2064  CE  MET A 437      19.410  18.442  41.226  1.00 75.39           C
ATOM   2065  H   MET A 437      18.601  12.919  38.573  1.00 47.48           H
ATOM   2066  HA  MET A 437      17.011  14.298  40.021  1.00 49.72           H
ATOM   2067  HB2 MET A 437      19.065  14.950  40.287  1.00 49.31           H
ATOM   2068  HB3 MET A 437      19.403  14.803  38.750  1.00 49.31           H
ATOM   2069  HG2 MET A 437      18.666  16.896  38.306  1.00 64.01           H
ATOM   2070  HG3 MET A 437      17.954  17.001  39.725  1.00 64.01           H
ATOM   2071  HE1 MET A 437      20.086  18.939  41.713  1.00 90.50           H
ATOM   2072  HE2 MET A 437      18.783  19.060  40.814  1.00 90.50           H
ATOM   2073  HE3 MET A 437      18.935  17.854  41.833  1.00 90.50           H
ATOM   2074  N   MET A 438      16.609  15.005  36.926  1.00 34.98           N
ATOM   2075  CA  MET A 438      15.761  15.744  35.993  1.00 33.86           C
ATOM   2076  C   MET A 438      14.419  15.099  35.802  1.00 35.63           C
ATOM   2077  O   MET A 438      13.560  15.690  35.125  1.00 29.74           O
ATOM   2078  CB  MET A 438      16.396  15.854  34.603  1.00 30.29           C
ATOM   2079  CG  MET A 438      17.537  16.843  34.481  1.00 33.42           C
ATOM   2080  SD  MET A 438      18.040  16.897  32.762  1.00 46.06           S
ATOM   2081  CE  MET A 438      16.557  17.569  32.042  1.00 37.27           C
ATOM   2082  H   MET A 438      17.149  14.452  36.555  1.00 42.00           H
ATOM   2083  HA  MET A 438      15.626  16.638  36.339  1.00 40.66           H
ATOM   2084  HB2 MET A 438      16.732  14.981  34.350  1.00 36.37           H
ATOM   2085  HB3 MET A 438      15.692  16.113  33.996  1.00 36.37           H
ATOM   2086  HG2 MET A 438      17.229  17.726  34.735  1.00 40.13           H
ATOM   2087  HG3 MET A 438      18.291  16.568  35.025  1.00 40.13           H
ATOM   2088  HE1 MET A 438      16.747  17.812  31.121  1.00 44.75           H
ATOM   2089  HE2 MET A 438      15.843  16.910  32.065  1.00 44.75           H
ATOM   2090  HE3 MET A 438      16.299  18.360  32.545  1.00 44.75           H
ATOM   2091  N   ASN A 439      14.247  13.885  36.331  1.00 36.73           N
ATOM   2092  CA  ASN A 439      13.050  13.086  36.102  1.00 38.98           C
ATOM   2093  C   ASN A 439      12.807  12.895  34.593  1.00 31.91           C
ATOM   2094  O   ASN A 439      11.714  13.126  34.058  1.00 31.89           O
ATOM   2095  CB  ASN A 439      11.857  13.723  36.816  1.00 40.43           C
ATOM   2096  CG  ASN A 439      10.714  12.771  36.986  1.00 46.74           C
ATOM   2097  OD1 ASN A 439      10.911  11.569  37.105  1.00 46.44           O
ATOM   2098  ND2 ASN A 439       9.494  13.309  36.999  1.00 58.19           N
ATOM   2099  H   ASN A 439      14.815  13.502  36.849  1.00 44.10           H
ATOM   2100  HA  ASN A 439      13.184  12.211  36.498  1.00 46.81           H
ATOM   2101  HB2 ASN A 439      12.123  14.016  37.702  1.00 48.55           H
ATOM   2102  HB3 ASN A 439      11.538  14.484  36.306  1.00 48.55           H
ATOM   2103 HD21 ASN A 439       8.809  12.814  37.154  1.00 69.86           H
ATOM   2104 HD22 ASN A 439       9.393  14.154  36.866  1.00 69.86           H
ATOM   2105  N   LEU A 440      13.856  12.455  33.903  1.00 31.43           N
ATOM   2106  CA  LEU A 440      13.779  12.238  32.465  1.00 29.96           C
ATOM   2107  C   LEU A 440      12.698  11.214  32.142  1.00 35.81           C
ATOM   2108  O   LEU A 440      12.667  10.126  32.723  1.00 35.70           O
ATOM   2109  CB  LEU A 440      15.146  11.756  31.937  1.00 28.23           C
ATOM   2110  CG  LEU A 440      15.213  11.323  30.466  1.00 30.73           C
ATOM   2111  CD1 LEU A 440      15.002  12.539  29.600  1.00 29.64           C
ATOM   2112  CD2 LEU A 440      16.487  10.651  30.097  1.00 27.21           C
ATOM   2113  H   LEU A 440      14.625  12.283  34.245  1.00 37.74           H
ATOM   2114  HA  LEU A 440      13.540  13.072  32.031  1.00 35.98           H
ATOM   2115  HB2 LEU A 440      15.788  12.469  32.052  1.00 33.91           H
ATOM   2116  HB3 LEU A 440      15.428  10.993  32.466  1.00 33.91           H
ATOM   2117  HG  LEU A 440      14.490  10.699  30.278  1.00 36.90           H
ATOM   2118 HD11 LEU A 440      14.976  12.253  28.674  1.00 35.60           H
ATOM   2119 HD12 LEU A 440      14.157  12.945  29.839  1.00 35.60           H
ATOM   2120 HD13 LEU A 440      15.727  13.169  29.741  1.00 35.60           H
ATOM   2121 HD21 LEU A 440      16.418  10.349  29.176  1.00 32.68           H
ATOM   2122 HD22 LEU A 440      17.225  11.272  30.188  1.00 32.68           H
ATOM   2123 HD23 LEU A 440      16.620   9.892  30.685  1.00 32.68           H
ATOM   2124  N   GLN A 441      11.833  11.549  31.193  1.00 35.91           N
ATOM   2125  CA  GLN A 441      10.718  10.686  30.850  1.00 29.18           C
ATOM   2126  C   GLN A 441      11.114   9.780  29.686  1.00 34.51           C
ATOM   2127  O   GLN A 441      11.973  10.124  28.870  1.00 27.84           O
ATOM   2128  CB  GLN A 441       9.468  11.486  30.477  1.00 34.97           C
ATOM   2129  CG  GLN A 441       8.780  12.245  31.625  1.00 33.36           C
ATOM   2130  CD  GLN A 441       8.470  11.348  32.777  1.00 37.50           C
ATOM   2131  OE1 GLN A 441       7.659  10.419  32.664  1.00 43.63           O
ATOM   2132  NE2 GLN A 441       9.124  11.593  33.894  1.00 25.58           N
ATOM   2133  H   GLN A 441      11.885  12.261  30.715  1.00 43.12           H
ATOM   2134  HA  GLN A 441      10.503  10.129  31.603  1.00 35.05           H
ATOM   2135  HB2 GLN A 441       9.711  12.141  29.803  1.00 42.00           H
ATOM   2136  HB3 GLN A 441       8.820  10.866  30.103  1.00 42.00           H
ATOM   2137  HG2 GLN A 441       9.353  12.951  31.943  1.00 40.06           H
ATOM   2138  HG3 GLN A 441       7.941  12.617  31.311  1.00 40.06           H
ATOM   2139 HE21 GLN A 441       9.607  12.301  33.955  1.00 30.72           H
ATOM   2140 HE22 GLN A 441       9.054  11.055  34.560  1.00 30.72           H
ATOM   2141  N   GLY A 442      10.459   8.617  29.606  1.00 33.30           N
ATOM   2142  CA  GLY A 442      10.767   7.655  28.558  1.00 28.89           C
ATOM   2143  C   GLY A 442      10.496   8.182  27.169  1.00 35.38           C
ATOM   2144  O   GLY A 442      11.168   7.791  26.212  1.00 33.09           O
ATOM   2145  H   GLY A 442       9.845   8.362  30.145  1.00 40.00           H
ATOM   2146  HA2 GLY A 442      11.703   7.417  28.604  1.00 34.70           H
ATOM   2147  HA3 GLY A 442      10.246   6.848  28.696  1.00 34.70           H
ATOM   2148  N   GLU A 443       9.524   9.087  27.035  1.00 27.81           N
ATOM   2149  CA  GLU A 443       9.244   9.644  25.720  1.00 37.56           C
ATOM   2150  C   GLU A 443      10.326  10.637  25.326  1.00 31.33           C
ATOM   2151  O   GLU A 443      10.629  10.779  24.142  1.00 32.21           O
ATOM   2152  CB  GLU A 443       7.860  10.313  25.700  1.00 36.98           C
ATOM   2153  CG  GLU A 443       6.700   9.376  26.028  1.00 49.03           C
ATOM   2154  CD  GLU A 443       6.750   8.865  27.480  1.00 44.56           C
ATOM   2155  OE1 GLU A 443       7.342   9.555  28.336  1.00 43.66           O
ATOM   2156  OE2 GLU A 443       6.241   7.768  27.765  1.00 50.13           O1-
ATOM   2157  H   GLU A 443       9.059   9.405  27.677  1.00 33.40           H
ATOM   2158  HA  GLU A 443       9.244   8.924  25.069  1.00 45.10           H
ATOM   2159  HB2 GLU A 443       7.860  11.018  26.369  1.00 44.40           H
ATOM   2160  HB3 GLU A 443       7.701  10.697  24.823  1.00 44.40           H
ATOM   2161  HG2 GLU A 443       5.863   9.852  25.903  1.00 58.87           H
ATOM   2162  HG3 GLU A 443       6.734   8.610  25.437  1.00 58.87           H
ATOM   2163  N   GLU A 444      10.916  11.309  26.314  1.00 26.12           N
ATOM   2164  CA  GLU A 444      12.030  12.221  26.078  1.00 29.33           C
ATOM   2165  C   GLU A 444      13.311  11.469  25.724  1.00 28.05           C
ATOM   2166  O   GLU A 444      14.075  11.909  24.859  1.00 28.47           O
ATOM   2167  CB  GLU A 444      12.261  13.082  27.318  1.00 28.83           C
ATOM   2168  CG  GLU A 444      11.099  13.994  27.698  1.00 25.79           C
ATOM   2169  CD  GLU A 444      11.314  14.641  29.049  1.00 27.28           C
ATOM   2170  OE1 GLU A 444      11.816  13.942  29.948  1.00 30.97           O
ATOM   2171  OE2 GLU A 444      11.011  15.848  29.208  1.00 36.28           O1-
ATOM   2172  H   GLU A 444      10.675  11.252  27.136  1.00 31.37           H
ATOM   2173  HA  GLU A 444      11.805  12.805  25.341  1.00 35.23           H
ATOM   2174  HB2 GLU A 444      12.445  12.496  28.072  1.00 34.62           H
ATOM   2175  HB3 GLU A 444      13.027  13.647  27.147  1.00 34.62           H
ATOM   2176  HG2 GLU A 444      10.990  14.690  27.030  1.00 30.97           H
ATOM   2177  HG3 GLU A 444      10.298  13.457  27.758  1.00 30.97           H
ATOM   2178  N   PHE A 445      13.576  10.361  26.416  1.00 29.32           N
ATOM   2179  CA  PHE A 445      14.753   9.546  26.141  1.00 33.42           C
ATOM   2180  C   PHE A 445      14.771   9.024  24.712  1.00 22.96           C
ATOM   2181  O   PHE A 445      15.827   8.969  24.085  1.00 33.98           O
ATOM   2182  CB  PHE A 445      14.791   8.377  27.118  1.00 21.16           C
ATOM   2183  CG  PHE A 445      15.660   7.222  26.681  1.00 26.20           C
ATOM   2184  CD1 PHE A 445      17.032   7.237  26.885  1.00 24.62           C
ATOM   2185  CD2 PHE A 445      15.108   6.099  26.108  1.00 22.30           C
ATOM   2186  CE1 PHE A 445      17.829   6.164  26.497  1.00 30.06           C
ATOM   2187  CE2 PHE A 445      15.915   5.026  25.728  1.00 28.49           C
ATOM   2188  CZ  PHE A 445      17.276   5.084  25.915  1.00 20.85           C
ATOM   2189  H   PHE A 445      13.079  10.046  27.044  1.00 35.21           H
ATOM   2190  HA  PHE A 445      15.542  10.101  26.276  1.00 40.13           H
ATOM   2191  HB2 PHE A 445      15.124   8.696  27.967  1.00 25.42           H
ATOM   2192  HB3 PHE A 445      13.887   8.045  27.216  1.00 25.42           H
ATOM   2193  HD1 PHE A 445      17.436   7.980  27.278  1.00 29.57           H
ATOM   2194  HD2 PHE A 445      14.185   6.059  25.963  1.00 26.79           H
ATOM   2195  HE1 PHE A 445      18.748   6.192  26.630  1.00 36.10           H
ATOM   2196  HE2 PHE A 445      15.536   4.274  25.325  1.00 34.21           H
ATOM   2197  HZ  PHE A 445      17.816   4.369  25.665  1.00 25.04           H
ATOM   2198  N   VAL A 446      13.630   8.593  24.173  1.00 30.79           N
ATOM   2199  CA  VAL A 446      13.700   8.081  22.804  1.00 27.63           C
ATOM   2200  C   VAL A 446      14.026   9.213  21.839  1.00 26.43           C
ATOM   2201  O   VAL A 446      14.770   9.019  20.855  1.00 21.44           O
ATOM   2202  CB  VAL A 446      12.410   7.319  22.450  1.00 29.88           C
ATOM   2203  CG1 VAL A 446      12.316   6.052  23.288  1.00 27.15           C
ATOM   2204  CG2 VAL A 446      11.200   8.185  22.667  1.00 31.69           C
ATOM   2205  H   VAL A 446      12.860   8.569  24.559  1.00 36.98           H
ATOM   2206  HA  VAL A 446      14.430   7.447  22.742  1.00 33.18           H
ATOM   2207  HB  VAL A 446      12.432   7.053  21.515  1.00 35.88           H
ATOM   2208 HG11 VAL A 446      11.519   5.572  23.022  1.00 32.61           H
ATOM   2209 HG12 VAL A 446      13.096   5.506  23.119  1.00 32.61           H
ATOM   2210 HG13 VAL A 446      12.266   6.276  24.231  1.00 32.61           H
ATOM   2211 HG21 VAL A 446      10.431   7.705  22.324  1.00 38.06           H
ATOM   2212 HG22 VAL A 446      11.082   8.354  23.617  1.00 38.06           H
ATOM   2213 HG23 VAL A 446      11.309   9.018  22.181  1.00 38.06           H
ATOM   2214  N   CYS A 447      13.585  10.433  22.148  1.00 22.78           N
ATOM   2215  CA  CYS A 447      13.911  11.530  21.253  1.00 20.35           C
ATOM   2216  C   CYS A 447      15.402  11.780  21.277  1.00 20.53           C
ATOM   2217  O   CYS A 447      16.036  11.938  20.222  1.00 21.72           O
ATOM   2218  CB  CYS A 447      13.121  12.775  21.635  1.00 29.62           C
ATOM   2219  SG  CYS A 447      11.321  12.687  21.272  1.00 31.16           S
ATOM   2220  H   CYS A 447      13.135  10.650  22.842  1.00 27.37           H
ATOM   2221  HA  CYS A 447      13.659  11.297  20.356  1.00 24.45           H
ATOM   2222  HB2 CYS A 447      13.222  12.909  22.589  1.00 35.57           H
ATOM   2223  HB3 CYS A 447      13.480  13.540  21.159  1.00 35.57           H
ATOM   2224  HG  CYS A 447      10.806  11.873  21.990  1.00 37.42           H
ATOM   2225  N   LEU A 448      15.989  11.797  22.481  1.00 26.24           N
ATOM   2226  CA  LEU A 448      17.413  12.073  22.603  1.00 23.30           C
ATOM   2227  C   LEU A 448      18.251  11.020  21.897  1.00 24.60           C
ATOM   2228  O   LEU A 448      19.219  11.367  21.188  1.00 20.91           O
ATOM   2229  CB  LEU A 448      17.818  12.140  24.068  1.00 19.09           C
ATOM   2230  CG  LEU A 448      17.349  13.373  24.820  1.00 24.39           C
ATOM   2231  CD1 LEU A 448      18.070  13.301  26.148  1.00 22.55           C
ATOM   2232  CD2 LEU A 448      17.643  14.642  23.997  1.00 24.84           C
ATOM   2233  H   LEU A 448      15.588  11.647  23.225  1.00 31.51           H
ATOM   2234  HA  LEU A 448      17.613  12.919  22.170  1.00 27.99           H
ATOM   2235  HB2 LEU A 448      17.471  11.358  24.519  1.00 22.93           H
ATOM   2236  HB3 LEU A 448      18.791  12.139  24.111  1.00 22.93           H
ATOM   2237  HG  LEU A 448      16.396  13.334  24.992  1.00 29.29           H
ATOM   2238 HD11 LEU A 448      17.781  14.045  26.699  1.00 27.09           H
ATOM   2239 HD12 LEU A 448      17.846  12.457  26.567  1.00 27.09           H
ATOM   2240 HD13 LEU A 448      19.026  13.344  25.994  1.00 27.09           H
ATOM   2241 HD21 LEU A 448      17.572  15.414  24.585  1.00 29.84           H
ATOM   2242 HD22 LEU A 448      18.537  14.589  23.616  1.00 29.84           H
ATOM   2243 HD23 LEU A 448      16.986  14.710  23.286  1.00 29.84           H
ATOM   2244  N   LYS A 449      17.908   9.733  22.082  1.00 22.89           N
ATOM   2245  CA  LYS A 449      18.685   8.653  21.455  1.00 18.63           C
ATOM   2246  C   LYS A 449      18.689   8.791  19.939  1.00 24.93           C
ATOM   2247  O   LYS A 449      19.736   8.596  19.282  1.00 24.29           O
ATOM   2248  CB  LYS A 449      18.165   7.270  21.892  1.00 22.58           C
ATOM   2249  CG  LYS A 449      19.087   6.158  21.494  1.00 29.03           C
ATOM   2250  CD  LYS A 449      18.789   4.867  22.294  1.00 34.74           C
ATOM   2251  CE  LYS A 449      17.345   4.384  22.115  1.00 21.99           C
ATOM   2252  NZ  LYS A 449      17.159   2.940  22.442  1.00 25.64           N1+
ATOM   2253  H   LYS A 449      17.237   9.470  22.551  1.00 27.50           H
ATOM   2254  HA  LYS A 449      19.602   8.716  21.754  1.00 22.38           H
ATOM   2255  HB2 LYS A 449      18.087   7.237  22.861  1.00 27.13           H
ATOM   2256  HB3 LYS A 449      17.296   7.100  21.489  1.00 27.13           H
ATOM   2257  HG2 LYS A 449      18.971   5.967  20.550  1.00 34.87           H
ATOM   2258  HG3 LYS A 449      19.997   6.423  21.676  1.00 34.87           H
ATOM   2259  HD2 LYS A 449      19.383   4.160  22.000  1.00 41.71           H
ATOM   2260  HD3 LYS A 449      18.931   5.049  23.238  1.00 41.71           H
ATOM   2261  HE2 LYS A 449      16.764   4.890  22.703  1.00 26.42           H
ATOM   2262  HE3 LYS A 449      17.073   4.510  21.195  1.00 26.42           H
ATOM   2263  HZ1 LYS A 449      16.290   2.743  22.445  1.00 30.79           H
ATOM   2264  HZ2 LYS A 449      17.564   2.435  21.830  1.00 30.79           H
ATOM   2265  HZ3 LYS A 449      17.489   2.756  23.248  1.00 30.79           H
ATOM   2266  N   SER A 450      17.556   9.213  19.376  1.00 27.84           N
ATOM   2267  CA  SER A 450      17.449   9.417  17.934  1.00 28.11           C
ATOM   2268  C   SER A 450      18.238  10.635  17.487  1.00 20.96           C
ATOM   2269  O   SER A 450      18.825  10.628  16.410  1.00 23.49           O
ATOM   2270  CB  SER A 450      15.980   9.587  17.538  1.00 27.16           C
ATOM   2271  OG  SER A 450      15.273   8.394  17.780  1.00 38.40           O
ATOM   2272  H   SER A 450      16.835   9.398  19.811  1.00 33.44           H
ATOM   2273  HA  SER A 450      17.798   8.631  17.478  1.00 33.77           H
ATOM   2274  HB2 SER A 450      15.578  10.301  18.058  1.00 32.62           H
ATOM   2275  HB3 SER A 450      15.929   9.802  16.590  1.00 32.62           H
ATOM   2276  HG  SER A 450      15.249   8.221  18.601  1.00 46.11           H
ATOM   2277  N   ILE A 451      18.259  11.700  18.297  1.00 19.53           N
ATOM   2278  CA  ILE A 451      19.094  12.855  17.982  1.00 23.72           C
ATOM   2279  C   ILE A 451      20.558  12.451  17.897  1.00 18.21           C
ATOM   2280  O   ILE A 451      21.255  12.863  16.971  1.00 16.06           O
ATOM   2281  CB  ILE A 451      18.882  13.991  19.012  1.00 26.06           C
ATOM   2282  CG1 ILE A 451      17.515  14.637  18.801  1.00 23.21           C
ATOM   2283  CG2 ILE A 451      19.938  15.070  18.827  1.00 21.18           C
ATOM   2284  CD1 ILE A 451      16.975  15.404  19.980  1.00 23.83           C
ATOM   2285  H   ILE A 451      17.796  11.767  19.022  1.00 23.47           H
ATOM   2286  HA  ILE A 451      18.846  13.198  17.109  1.00 28.50           H
ATOM   2287  HB  ILE A 451      18.936  13.620  19.911  1.00 31.30           H
ATOM   2288 HG12 ILE A 451      17.588  15.260  18.061  1.00 27.88           H
ATOM   2289 HG13 ILE A 451      16.872  13.941  18.591  1.00 27.88           H
ATOM   2290 HG21 ILE A 451      19.704  15.822  19.391  1.00 25.44           H
ATOM   2291 HG22 ILE A 451      20.808  14.731  19.077  1.00 25.44           H
ATOM   2292 HG23 ILE A 451      19.943  15.352  17.897  1.00 25.44           H
ATOM   2293 HD11 ILE A 451      16.145  15.834  19.724  1.00 28.62           H
ATOM   2294 HD12 ILE A 451      16.800  14.769  20.700  1.00 28.62           H
ATOM   2295 HD13 ILE A 451      17.619  16.071  20.264  1.00 28.62           H
ATOM   2296  N   ILE A 452      21.038  11.625  18.843  1.00 18.16           N
ATOM   2297  CA  ILE A 452      22.438  11.182  18.816  1.00 20.84           C
ATOM   2298  C   ILE A 452      22.738  10.495  17.507  1.00 19.61           C
ATOM   2299  O   ILE A 452      23.744  10.788  16.868  1.00 18.68           O
ATOM   2300  CB  ILE A 452      22.763  10.250  20.000  1.00 21.27           C
ATOM   2301  CG1 ILE A 452      22.740  11.033  21.327  1.00 23.02           C
ATOM   2302  CG2 ILE A 452      24.162   9.560  19.812  1.00 24.56           C
ATOM   2303  CD1 ILE A 452      22.800  10.150  22.558  1.00 19.44           C
ATOM   2304  H   ILE A 452      20.566  11.288  19.482  1.00 21.83           H
ATOM   2305  HA  ILE A 452      23.001  11.964  18.879  1.00 25.04           H
ATOM   2306  HB  ILE A 452      22.088   9.553  20.052  1.00 25.56           H
ATOM   2307 HG12 ILE A 452      23.504  11.630  21.355  1.00 27.65           H
ATOM   2308 HG13 ILE A 452      21.923  11.552  21.365  1.00 27.65           H
ATOM   2309 HG21 ILE A 452      24.409   9.064  20.610  1.00 29.51           H
ATOM   2310 HG22 ILE A 452      24.123   8.944  19.064  1.00 29.51           H
ATOM   2311 HG23 ILE A 452      24.824  10.242  19.635  1.00 29.51           H
ATOM   2312 HD11 ILE A 452      22.781  10.704  23.355  1.00 23.36           H
ATOM   2313 HD12 ILE A 452      22.031   9.558  22.563  1.00 23.36           H
ATOM   2314 HD13 ILE A 452      23.611   9.624  22.546  1.00 23.36           H
ATOM   2315  N   LEU A 453      21.867   9.559  17.096  1.00 18.24           N
ATOM   2316  CA  LEU A 453      22.038   8.855  15.832  1.00 15.11           C
ATOM   2317  C   LEU A 453      22.160   9.824  14.664  1.00 18.57           C
ATOM   2318  O   LEU A 453      23.049   9.671  13.815  1.00 19.97           O
ATOM   2319  CB  LEU A 453      20.866   7.877  15.591  1.00 17.06           C
ATOM   2320  CG  LEU A 453      20.710   7.303  14.170  1.00 15.39           C
ATOM   2321  CD1 LEU A 453      21.851   6.369  14.035  1.00 20.26           C
ATOM   2322  CD2 LEU A 453      19.395   6.530  14.008  1.00 22.95           C
ATOM   2323  H   LEU A 453      21.157   9.331  17.533  1.00 21.91           H
ATOM   2324  HA  LEU A 453      22.858   8.348  15.876  1.00 18.16           H
ATOM   2325  HB2 LEU A 453      20.982   7.111  16.177  1.00 20.50           H
ATOM   2326  HB3 LEU A 453      20.030   8.319  15.825  1.00 20.50           H
ATOM   2327  HG  LEU A 453      20.744   7.988  13.492  1.00 18.50           H
ATOM   2328 HD11 LEU A 453      21.816   5.968  13.154  1.00 24.34           H
ATOM   2329 HD12 LEU A 453      22.678   6.856  14.140  1.00 24.34           H
ATOM   2330 HD13 LEU A 453      21.787   5.690  14.722  1.00 24.34           H
ATOM   2331 HD21 LEU A 453      19.383   6.110  13.136  1.00 27.57           H
ATOM   2332 HD22 LEU A 453      19.342   5.859  14.703  1.00 27.57           H
ATOM   2333 HD23 LEU A 453      18.654   7.152  14.096  1.00 27.57           H
ATOM   2334  N   LEU A 454      21.256  10.805  14.578  1.00 25.21           N
ATOM   2335  CA  LEU A 454      21.244  11.701  13.427  1.00 22.13           C
ATOM   2336  C   LEU A 454      22.346  12.750  13.489  1.00 26.14           C
ATOM   2337  O   LEU A 454      22.936  13.087  12.447  1.00 23.63           O
ATOM   2338  CB  LEU A 454      19.866  12.352  13.322  1.00 27.54           C
ATOM   2339  CG  LEU A 454      18.816  11.301  12.928  1.00 25.90           C
ATOM   2340  CD1 LEU A 454      17.438  11.829  13.027  1.00 26.52           C
ATOM   2341  CD2 LEU A 454      19.005  10.844  11.528  1.00 27.16           C
ATOM   2342  H   LEU A 454      20.649  10.972  15.160  1.00 30.28           H
ATOM   2343  HA  LEU A 454      21.402  11.172  12.631  1.00 26.58           H
ATOM   2344  HB2 LEU A 454      19.626  12.708  14.184  1.00 33.08           H
ATOM   2345  HB3 LEU A 454      19.874  13.068  12.669  1.00 33.08           H
ATOM   2346  HG  LEU A 454      18.903  10.529  13.515  1.00 31.10           H
ATOM   2347 HD11 LEU A 454      16.819  11.149  12.720  1.00 31.85           H
ATOM   2348 HD12 LEU A 454      17.264  12.048  13.953  1.00 31.85           H
ATOM   2349 HD13 LEU A 454      17.366  12.619  12.475  1.00 31.85           H
ATOM   2350 HD21 LEU A 454      18.315  10.195  11.316  1.00 32.62           H
ATOM   2351 HD22 LEU A 454      18.931  11.610  10.938  1.00 32.62           H
ATOM   2352 HD23 LEU A 454      19.878  10.428  11.439  1.00 32.62           H
ATOM   2353  N   ASN A 455      22.691  13.218  14.692  1.00 24.40           N
ATOM   2354  CA  ASN A 455      23.559  14.380  14.835  1.00 24.45           C
ATOM   2355  C   ASN A 455      25.050  14.047  14.845  1.00 25.48           C
ATOM   2356  O   ASN A 455      25.864  14.852  14.388  1.00 33.11           O
ATOM   2357  CB  ASN A 455      23.232  15.132  16.122  1.00 24.08           C
ATOM   2358  CG  ASN A 455      24.135  16.344  16.306  1.00 26.02           C
ATOM   2359  OD1 ASN A 455      24.258  17.188  15.434  1.00 28.82           O
ATOM   2360  ND2 ASN A 455      24.839  16.368  17.397  1.00 27.75           N
ATOM   2361  H   ASN A 455      22.416  12.886  15.434  1.00 29.31           H
ATOM   2362  HA  ASN A 455      23.394  14.991  14.103  1.00 29.37           H
ATOM   2363  HB2 ASN A 455      22.312  15.426  16.123  1.00 28.93           H
ATOM   2364  HB3 ASN A 455      23.388  14.539  16.869  1.00 28.93           H
ATOM   2365 HD21 ASN A 455      25.270  17.075  17.614  1.00 33.33           H
ATOM   2366 HD22 ASN A 455      24.856  15.666  17.892  1.00 33.33           H
ATOM   2367  N   SER A 456      25.462  12.923  15.424  1.00 25.24           N
ATOM   2368  CA  SER A 456      26.855  12.860  15.858  1.00 37.14           C
ATOM   2369  C   SER A 456      27.831  12.785  14.678  1.00 33.19           C
ATOM   2370  O   SER A 456      28.946  13.317  14.760  1.00 31.77           O
ATOM   2371  CB  SER A 456      27.038  11.687  16.822  1.00 29.51           C
ATOM   2372  OG  SER A 456      26.350  11.934  18.066  1.00 29.67           O
ATOM   2373  H   SER A 456      24.994  12.214  15.561  1.00 30.32           H
ATOM   2374  HA  SER A 456      27.065  13.674  16.350  1.00 44.60           H
ATOM   2375  HB2 SER A 456      26.649  10.897  16.416  1.00 35.45           H
ATOM   2376  HB3 SER A 456      27.992  11.558  16.980  1.00 35.45           H
ATOM   2377  HG  SER A 456      26.633  11.427  18.670  1.00 35.63           H
ATOM   2378  N   GLY A 457      27.441  12.177  13.578  1.00 23.69           N
ATOM   2379  CA  GLY A 457      28.277  12.216  12.391  1.00 27.75           C
ATOM   2380  C   GLY A 457      27.911  13.195  11.256  1.00 32.93           C
ATOM   2381  O   GLY A 457      28.604  13.180  10.236  1.00 31.13           O
ATOM   2382  H   GLY A 457      26.715  11.728  13.499  1.00 28.46           H
ATOM   2383  HA2 GLY A 457      29.186  12.405  12.670  1.00 33.33           H
ATOM   2384  HA3 GLY A 457      28.283  11.326  12.013  1.00 33.33           H
ATOM   2385  N   VAL A 458      26.869  14.037  11.395  1.00 30.19           N
ATOM   2386  CA  VAL A 458      26.438  14.917  10.287  1.00 36.10           C
ATOM   2387  C   VAL A 458      27.560  15.840   9.818  1.00 36.29           C
ATOM   2388  O   VAL A 458      27.584  16.248   8.657  1.00 41.39           O
ATOM   2389  CB  VAL A 458      25.221  15.803  10.650  1.00 35.90           C
ATOM   2390  CG1 VAL A 458      24.306  15.965   9.477  1.00 32.71           C
ATOM   2391  CG2 VAL A 458      24.471  15.256  11.735  1.00 43.41           C
ATOM   2392  H   VAL A 458      26.412  14.096  12.112  1.00 36.26           H
ATOM   2393  HA  VAL A 458      26.180  14.364   9.536  1.00 43.35           H
ATOM   2394  HB  VAL A 458      25.531  16.687  10.916  1.00 43.11           H
ATOM   2395 HG11 VAL A 458      23.546  16.498   9.751  1.00 39.28           H
ATOM   2396 HG12 VAL A 458      24.791  16.400   8.759  1.00 39.28           H
ATOM   2397 HG13 VAL A 458      24.014  15.085   9.201  1.00 39.28           H
ATOM   2398 HG21 VAL A 458      23.581  15.644  11.738  1.00 52.13           H
ATOM   2399 HG22 VAL A 458      24.433  14.302  11.601  1.00 52.13           H
ATOM   2400 HG23 VAL A 458      24.934  15.485  12.550  1.00 52.13           H
ATOM   2401  N   TYR A 459      28.456  16.247  10.711  1.00 45.16           N
ATOM   2402  CA  TYR A 459      29.480  17.229  10.360  1.00 49.75           C
ATOM   2403  C   TYR A 459      30.740  16.609   9.783  1.00 46.76           C
ATOM   2404  O   TYR A 459      31.616  17.352   9.322  1.00 57.13           O
ATOM   2405  CB  TYR A 459      29.894  18.053  11.574  1.00 51.44           C
ATOM   2406  CG  TYR A 459      28.828  18.957  12.128  1.00 56.27           C
ATOM   2407  CD1 TYR A 459      27.489  18.814  11.769  1.00 58.94           C
ATOM   2408  CD2 TYR A 459      29.170  19.967  13.011  1.00 65.51           C
ATOM   2409  CE1 TYR A 459      26.527  19.633  12.281  1.00 56.35           C
ATOM   2410  CE2 TYR A 459      28.212  20.799  13.528  1.00 64.08           C
ATOM   2411  CZ  TYR A 459      26.888  20.619  13.152  1.00 60.73           C
ATOM   2412  OH  TYR A 459      25.913  21.446  13.657  1.00 65.73           O
ATOM   2413  H   TYR A 459      28.494  15.970  11.523  1.00 54.23           H
ATOM   2414  HA  TYR A 459      29.114  17.844   9.701  1.00 59.72           H
ATOM   2415  HB2 TYR A 459      30.161  17.447  12.282  1.00 61.76           H
ATOM   2416  HB3 TYR A 459      30.645  18.612  11.324  1.00 61.76           H
ATOM   2417  HD1 TYR A 459      27.235  18.142  11.177  1.00 70.76           H
ATOM   2418  HD2 TYR A 459      30.065  20.079  13.261  1.00 78.64           H
ATOM   2419  HE1 TYR A 459      25.634  19.533  12.037  1.00 67.65           H
ATOM   2420  HE2 TYR A 459      28.454  21.478  14.124  1.00 76.93           H
ATOM   2421  HH  TYR A 459      26.177  22.237  13.636  1.00 78.91           H
ATOM   2422  N   THR A 460      30.849  15.285   9.781  1.00 39.58           N
ATOM   2423  CA  THR A 460      32.028  14.576   9.294  1.00 42.87           C
ATOM   2424  C   THR A 460      31.730  13.773   8.036  1.00 50.52           C
ATOM   2425  O   THR A 460      32.394  12.769   7.773  1.00 54.93           O
ATOM   2426  CB  THR A 460      32.598  13.639  10.360  1.00 46.98           C
ATOM   2427  OG1 THR A 460      31.549  13.209  11.234  1.00 46.01           O
ATOM   2428  CG2 THR A 460      33.704  14.333  11.171  1.00 47.49           C
ATOM   2429  H   THR A 460      30.229  14.766  10.065  1.00 47.53           H
ATOM   2430  HA  THR A 460      32.723  15.217   9.084  1.00 51.47           H
ATOM   2431  HB  THR A 460      32.993  12.855   9.944  1.00 56.41           H
ATOM   2432  HG1 THR A 460      31.077  12.634  10.857  1.00 55.24           H
ATOM   2433 HG21 THR A 460      34.089  13.713  11.815  1.00 57.01           H
ATOM   2434 HG22 THR A 460      34.405  14.632  10.571  1.00 57.01           H
ATOM   2435 HG23 THR A 460      33.347  15.094  11.649  1.00 57.01           H
ATOM   2436  N   PHE A 461      30.735  14.175   7.252  1.00 51.79           N
ATOM   2437  CA  PHE A 461      30.629  13.605   5.918  1.00 58.81           C
ATOM   2438  C   PHE A 461      31.764  14.205   5.101  1.00 70.72           C
ATOM   2439  O   PHE A 461      31.903  15.434   5.042  1.00 77.85           O
ATOM   2440  CB  PHE A 461      29.262  13.883   5.279  1.00 57.66           C
ATOM   2441  CG  PHE A 461      28.112  13.094   5.890  1.00 52.24           C
ATOM   2442  CD1 PHE A 461      27.007  13.755   6.419  1.00 50.97           C
ATOM   2443  CD2 PHE A 461      28.132  11.707   5.947  1.00 51.76           C
ATOM   2444  CE1 PHE A 461      25.965  13.066   6.990  1.00 41.58           C
ATOM   2445  CE2 PHE A 461      27.059  11.006   6.532  1.00 46.85           C
ATOM   2446  CZ  PHE A 461      25.982  11.703   7.049  1.00 46.57           C
ATOM   2447  H   PHE A 461      30.139  14.758   7.459  1.00 62.17           H
ATOM   2448  HA  PHE A 461      30.754  12.644   5.963  1.00 70.60           H
ATOM   2449  HB2 PHE A 461      29.054  14.825   5.389  1.00 69.22           H
ATOM   2450  HB3 PHE A 461      29.301  13.669   4.335  1.00 69.22           H
ATOM   2451  HD1 PHE A 461      26.978  14.688   6.403  1.00 61.19           H
ATOM   2452  HD2 PHE A 461      28.861  11.239   5.599  1.00 62.14           H
ATOM   2453  HE1 PHE A 461      25.241  13.533   7.342  1.00 49.92           H
ATOM   2454  HE2 PHE A 461      27.065  10.075   6.569  1.00 56.25           H
ATOM   2455  HZ  PHE A 461      25.265  11.250   7.434  1.00 55.91           H
ATOM   2456  N   LEU A 462      32.596  13.335   4.522  1.00 70.05           N
ATOM   2457  CA  LEU A 462      33.815  13.697   3.794  1.00 83.89           C
ATOM   2458  C   LEU A 462      33.744  15.068   3.112  1.00 96.26           C
ATOM   2459  O   LEU A 462      33.955  16.105   3.759  1.00 93.10           O
ATOM   2460  CB  LEU A 462      34.133  12.614   2.745  1.00 88.12           C
ATOM   2461  CG  LEU A 462      35.103  11.466   3.077  1.00 95.04           C
ATOM   2462  CD1 LEU A 462      34.559  10.484   4.119  1.00 92.63           C
ATOM   2463  CD2 LEU A 462      35.479  10.731   1.786  1.00 85.63           C
ATOM   2464  H   LEU A 462      32.461  12.486   4.543  1.00 84.09           H
ATOM   2465  HA  LEU A 462      34.552  13.720   4.427  1.00100.70           H
ATOM   2466  HB2 LEU A 462      33.296  12.207   2.477  1.00105.77           H
ATOM   2467  HB3 LEU A 462      34.527  13.039   1.972  1.00105.77           H
ATOM   2468  HG  LEU A 462      35.918  11.852   3.438  1.00114.08           H
ATOM   2469 HD11 LEU A 462      35.231   9.804   4.283  1.00111.18           H
ATOM   2470 HD12 LEU A 462      34.370  10.967   4.940  1.00111.18           H
ATOM   2471 HD13 LEU A 462      33.749  10.073   3.779  1.00111.18           H
ATOM   2472 HD21 LEU A 462      36.137  10.049   1.991  1.00102.78           H
ATOM   2473 HD22 LEU A 462      34.686  10.324   1.403  1.00102.78           H
ATOM   2474 HD23 LEU A 462      35.853  11.372   1.159  1.00102.78           H
ATOM   2475  N   SER A 463      33.466  15.085   1.803  1.00 97.67           N
ATOM   2476  CA  SER A 463      33.340  16.329   1.051  1.00104.01           C
ATOM   2477  C   SER A 463      31.858  16.656   0.953  1.00 95.49           C
ATOM   2478  O   SER A 463      31.097  16.408   1.900  1.00 94.62           O
ATOM   2479  CB  SER A 463      33.981  16.226  -0.349  1.00108.10           C
ATOM   2480  OG  SER A 463      33.048  15.829  -1.356  1.00 89.06           O
ATOM   2481  H   SER A 463      33.322  14.389   1.324  1.00117.24           H
ATOM   2482  HA  SER A 463      33.779  17.048   1.534  1.00124.84           H
ATOM   2483  HB2 SER A 463      34.344  17.096  -0.590  1.00129.75           H
ATOM   2484  HB3 SER A 463      34.697  15.574  -0.316  1.00129.75           H
ATOM   2485  HG  SER A 463      33.450  15.717  -2.086  1.00106.91           H
ATOM   2486  N   SER A 464      31.420  17.193  -0.182  1.00 79.43           N
ATOM   2487  CA  SER A 464      30.020  17.591  -0.276  1.00 71.50           C
ATOM   2488  C   SER A 464      29.623  17.666  -1.750  1.00 62.61           C
ATOM   2489  O   SER A 464      29.667  18.729  -2.380  1.00 59.46           O
ATOM   2490  CB  SER A 464      29.780  18.883   0.481  1.00 74.79           C
ATOM   2491  OG  SER A 464      29.633  18.608   1.879  1.00 83.81           O
ATOM   2492  H   SER A 464      31.887  17.332  -0.892  1.00 95.34           H
ATOM   2493  HA  SER A 464      29.477  16.901   0.143  1.00 85.84           H
ATOM   2494  HB2 SER A 464      30.531  19.483   0.352  1.00 89.78           H
ATOM   2495  HB3 SER A 464      28.964  19.294   0.159  1.00 89.78           H
ATOM   2496  HG  SER A 464      30.301  18.198   2.184  1.00100.60           H
ATOM   2497  N   THR A 465      29.266  16.512  -2.295  1.00 58.53           N
ATOM   2498  CA  THR A 465      28.574  16.396  -3.556  1.00 48.88           C
ATOM   2499  C   THR A 465      27.142  16.905  -3.401  1.00 45.19           C
ATOM   2500  O   THR A 465      26.667  17.157  -2.294  1.00 45.36           O
ATOM   2501  CB  THR A 465      28.618  14.940  -4.017  1.00 53.18           C
ATOM   2502  OG1 THR A 465      27.812  14.110  -3.165  1.00 50.68           O
ATOM   2503  CG2 THR A 465      30.033  14.454  -3.931  1.00 49.92           C
ATOM   2504  H   THR A 465      29.418  15.757  -1.912  1.00 70.27           H
ATOM   2505  HA  THR A 465      29.008  16.951  -4.221  1.00 58.69           H
ATOM   2506  HB  THR A 465      28.307  14.868  -4.935  1.00 63.84           H
ATOM   2507  HG1 THR A 465      27.828  13.318  -3.454  1.00 60.85           H
ATOM   2508 HG21 THR A 465      30.120  13.601  -4.383  1.00 59.93           H
ATOM   2509 HG22 THR A 465      30.625  15.103  -4.345  1.00 59.93           H
ATOM   2510 HG23 THR A 465      30.295  14.344  -3.004  1.00 59.93           H
ATOM   2511  N   LEU A 466      26.448  17.077  -4.522  1.00 42.91           N
ATOM   2512  CA  LEU A 466      25.053  17.474  -4.429  1.00 40.43           C
ATOM   2513  C   LEU A 466      24.274  16.516  -3.532  1.00 40.21           C
ATOM   2514  O   LEU A 466      23.519  16.953  -2.659  1.00 40.03           O
ATOM   2515  CB  LEU A 466      24.422  17.556  -5.814  1.00 45.11           C
ATOM   2516  CG  LEU A 466      22.933  17.877  -5.806  1.00 38.46           C
ATOM   2517  CD1 LEU A 466      22.715  19.330  -5.441  1.00 53.00           C
ATOM   2518  CD2 LEU A 466      22.362  17.574  -7.162  1.00 43.69           C
ATOM   2519  H   LEU A 466      26.752  16.981  -5.318  1.00 51.52           H
ATOM   2520  HA  LEU A 466      25.008  18.358  -4.036  1.00 48.55           H
ATOM   2521  HB2 LEU A 466      24.862  18.272  -6.297  1.00 54.16           H
ATOM   2522  HB3 LEU A 466      24.555  16.720  -6.287  1.00 54.16           H
ATOM   2523  HG  LEU A 466      22.468  17.333  -5.152  1.00 46.18           H
ATOM   2524 HD11 LEU A 466      21.763  19.521  -5.463  1.00 63.63           H
ATOM   2525 HD12 LEU A 466      23.065  19.492  -4.552  1.00 63.63           H
ATOM   2526 HD13 LEU A 466      23.173  19.897  -6.086  1.00 63.63           H
ATOM   2527 HD21 LEU A 466      21.419  17.795  -7.154  1.00 52.45           H
ATOM   2528 HD22 LEU A 466      22.826  18.098  -7.832  1.00 52.45           H
ATOM   2529 HD23 LEU A 466      22.484  16.630  -7.338  1.00 52.45           H
ATOM   2530  N   LYS A 467      24.460  15.203  -3.718  1.00 38.09           N
ATOM   2531  CA  LYS A 467      23.695  14.223  -2.946  1.00 45.68           C
ATOM   2532  C   LYS A 467      24.016  14.322  -1.461  1.00 41.74           C
ATOM   2533  O   LYS A 467      23.130  14.197  -0.608  1.00 44.24           O
ATOM   2534  CB  LYS A 467      23.993  12.820  -3.446  1.00 44.46           C
ATOM   2535  CG  LYS A 467      23.041  11.771  -2.882  1.00 53.85           C
ATOM   2536  CD  LYS A 467      23.424  10.334  -3.282  1.00 51.98           C
ATOM   2537  CE  LYS A 467      24.959  10.079  -3.209  1.00 60.25           C
ATOM   2538  NZ  LYS A 467      25.339   8.616  -3.296  1.00 59.75           N1+
ATOM   2539  H   LYS A 467      25.023  14.862  -4.270  1.00 45.74           H
ATOM   2540  HA  LYS A 467      22.744  14.389  -3.061  1.00 54.84           H
ATOM   2541  HB2 LYS A 467      23.925  12.809  -4.411  1.00 53.38           H
ATOM   2542  HB3 LYS A 467      24.895  12.603  -3.169  1.00 53.38           H
ATOM   2543  HG2 LYS A 467      23.045  11.830  -1.914  1.00 64.65           H
ATOM   2544  HG3 LYS A 467      22.148  11.948  -3.218  1.00 64.65           H
ATOM   2545  HD2 LYS A 467      22.984   9.716  -2.677  1.00 62.40           H
ATOM   2546  HD3 LYS A 467      23.130  10.172  -4.192  1.00 62.40           H
ATOM   2547  HE2 LYS A 467      25.379  10.532  -3.957  1.00 72.33           H
ATOM   2548  HE3 LYS A 467      25.306  10.436  -2.377  1.00 72.33           H
ATOM   2549  HZ1 LYS A 467      26.225   8.533  -3.296  1.00 71.73           H
ATOM   2550  HZ2 LYS A 467      25.009   8.171  -2.598  1.00 71.73           H
ATOM   2551  HZ3 LYS A 467      25.016   8.256  -4.042  1.00 71.73           H
ATOM   2552  N   SER A 468      25.283  14.532  -1.139  1.00 40.48           N
ATOM   2553  CA  SER A 468      25.674  14.749   0.242  1.00 41.92           C
ATOM   2554  C   SER A 468      24.949  15.952   0.809  1.00 45.51           C
ATOM   2555  O   SER A 468      24.488  15.925   1.958  1.00 43.13           O
ATOM   2556  CB  SER A 468      27.196  14.929   0.328  1.00 48.22           C
ATOM   2557  OG  SER A 468      27.620  15.410   1.589  1.00 52.94           O
ATOM   2558  H   SER A 468      25.931  14.552  -1.702  1.00 48.60           H
ATOM   2559  HA  SER A 468      25.424  13.970   0.761  1.00 50.34           H
ATOM   2560  HB2 SER A 468      27.626  14.074   0.163  1.00 57.90           H
ATOM   2561  HB3 SER A 468      27.469  15.568  -0.345  1.00 57.90           H
ATOM   2562  HG  SER A 468      28.450  15.554   1.567  1.00 63.56           H
ATOM   2563  N   LEU A 469      24.795  17.001   0.003  1.00 38.38           N
ATOM   2564  CA  LEU A 469      24.156  18.217   0.491  1.00 38.50           C
ATOM   2565  C   LEU A 469      22.684  17.979   0.797  1.00 33.00           C
ATOM   2566  O   LEU A 469      22.150  18.515   1.774  1.00 31.40           O
ATOM   2567  CB  LEU A 469      24.310  19.343  -0.530  1.00 40.37           C
ATOM   2568  CG  LEU A 469      25.734  19.795  -0.881  1.00 52.17           C
ATOM   2569  CD1 LEU A 469      25.695  20.692  -2.099  1.00 64.61           C
ATOM   2570  CD2 LEU A 469      26.410  20.503   0.310  1.00 53.80           C
ATOM   2571  H   LEU A 469      25.029  17.017  -0.824  1.00 46.08           H
ATOM   2572  HA  LEU A 469      24.593  18.492   1.313  1.00 46.23           H
ATOM   2573  HB2 LEU A 469      23.890  19.065  -1.360  1.00 48.47           H
ATOM   2574  HB3 LEU A 469      23.841  20.120  -0.190  1.00 48.47           H
ATOM   2575  HG  LEU A 469      26.268  19.015  -1.097  1.00 62.64           H
ATOM   2576 HD11 LEU A 469      26.598  20.956  -2.327  1.00 77.56           H
ATOM   2577 HD12 LEU A 469      25.294  20.205  -2.834  1.00 77.56           H
ATOM   2578 HD13 LEU A 469      25.161  21.476  -1.898  1.00 77.56           H
ATOM   2579 HD21 LEU A 469      27.300  20.784   0.048  1.00 64.59           H
ATOM   2580 HD22 LEU A 469      25.883  21.277   0.565  1.00 64.59           H
ATOM   2581 HD23 LEU A 469      26.461  19.884   1.059  1.00 64.59           H
ATOM   2582  N   GLU A 470      22.009  17.169  -0.007  1.00 29.02           N
ATOM   2583  CA  GLU A 470      20.613  16.876   0.291  1.00 34.75           C
ATOM   2584  C   GLU A 470      20.465  15.930   1.478  1.00 26.16           C
ATOM   2585  O   GLU A 470      19.452  15.978   2.172  1.00 30.98           O
ATOM   2586  CB  GLU A 470      19.929  16.272  -0.921  1.00 38.40           C
ATOM   2587  CG  GLU A 470      20.551  16.598  -2.272  1.00 47.10           C
ATOM   2588  CD  GLU A 470      19.649  16.165  -3.408  1.00 47.33           C
ATOM   2589  OE1 GLU A 470      18.594  15.576  -3.103  1.00 63.18           O
ATOM   2590  OE2 GLU A 470      19.964  16.418  -4.582  1.00 48.16           O1-
ATOM   2591  H   GLU A 470      22.332  16.787  -0.701  1.00 34.85           H
ATOM   2592  HA  GLU A 470      20.161  17.706   0.508  1.00 41.73           H
ATOM   2593  HB2 GLU A 470      19.935  15.310  -0.822  1.00 46.10           H
ATOM   2594  HB3 GLU A 470      19.011  16.591  -0.946  1.00 46.10           H
ATOM   2595  HG2 GLU A 470      20.717  17.550  -2.348  1.00 56.55           H
ATOM   2596  HG3 GLU A 470      21.374  16.096  -2.362  1.00 56.55           H
ATOM   2597  N   GLU A 471      21.447  15.046   1.694  1.00 34.97           N
ATOM   2598  CA  GLU A 471      21.452  14.190   2.878  1.00 33.34           C
ATOM   2599  C   GLU A 471      21.530  15.017   4.150  1.00 28.71           C
ATOM   2600  O   GLU A 471      20.718  14.829   5.058  1.00 25.75           O
ATOM   2601  CB  GLU A 471      22.624  13.217   2.826  1.00 33.70           C
ATOM   2602  CG  GLU A 471      22.608  12.316   1.629  1.00 37.71           C
ATOM   2603  CD  GLU A 471      21.844  11.071   1.893  1.00 36.47           C
ATOM   2604  OE1 GLU A 471      22.483  10.084   2.335  1.00 26.92           O
ATOM   2605  OE2 GLU A 471      20.601  11.079   1.699  1.00 44.92           O1-
ATOM   2606  H   GLU A 471      22.127  14.932   1.170  1.00 41.99           H
ATOM   2607  HA  GLU A 471      20.629  13.677   2.913  1.00 40.04           H
ATOM   2608  HB2 GLU A 471      23.449  13.719   2.792  1.00 40.47           H
ATOM   2609  HB3 GLU A 471      22.612  12.667   3.627  1.00 40.47           H
ATOM   2610  HG2 GLU A 471      22.205  12.771   0.879  1.00 45.29           H
ATOM   2611  HG3 GLU A 471      23.522  12.059   1.425  1.00 45.29           H
ATOM   2612  N   LYS A 472      22.507  15.938   4.225  1.00 26.94           N
ATOM   2613  CA  LYS A 472      22.628  16.834   5.370  1.00 30.16           C
ATOM   2614  C   LYS A 472      21.356  17.635   5.571  1.00 28.78           C
ATOM   2615  O   LYS A 472      20.864  17.780   6.693  1.00 30.21           O
ATOM   2616  CB  LYS A 472      23.805  17.796   5.189  1.00 41.91           C
ATOM   2617  CG  LYS A 472      25.165  17.137   5.058  1.00 42.41           C
ATOM   2618  CD  LYS A 472      26.291  18.048   5.515  1.00 50.78           C
ATOM   2619  CE  LYS A 472      27.375  18.180   4.469  1.00 64.25           C
ATOM   2620  NZ  LYS A 472      28.698  17.981   5.102  1.00 80.85           N1+
ATOM   2621  H   LYS A 472      23.104  16.068   3.623  1.00 32.36           H
ATOM   2622  HA  LYS A 472      22.787  16.314   6.173  1.00 36.22           H
ATOM   2623  HB2 LYS A 472      23.646  18.325   4.392  1.00 50.32           H
ATOM   2624  HB3 LYS A 472      23.835  18.379   5.965  1.00 50.32           H
ATOM   2625  HG2 LYS A 472      25.191  16.337   5.602  1.00 50.92           H
ATOM   2626  HG3 LYS A 472      25.313  16.916   4.127  1.00 50.92           H
ATOM   2627  HD2 LYS A 472      25.937  18.934   5.691  1.00 60.97           H
ATOM   2628  HD3 LYS A 472      26.696  17.685   6.318  1.00 60.97           H
ATOM   2629  HE2 LYS A 472      27.267  17.521   3.766  1.00 77.13           H
ATOM   2630  HE3 LYS A 472      27.345  19.077   4.102  1.00 77.13           H
ATOM   2631  HZ1 LYS A 472      29.340  18.072   4.493  1.00 97.04           H
ATOM   2632  HZ2 LYS A 472      28.817  18.584   5.746  1.00 97.04           H
ATOM   2633  HZ3 LYS A 472      28.743  17.165   5.455  1.00 97.04           H
ATOM   2634  N   ASP A 473      20.800  18.167   4.499  1.00 30.36           N
ATOM   2635  CA  ASP A 473      19.568  18.918   4.654  1.00 28.85           C
ATOM   2636  C   ASP A 473      18.463  18.055   5.230  1.00 31.76           C
ATOM   2637  O   ASP A 473      17.710  18.504   6.098  1.00 27.76           O
ATOM   2638  CB  ASP A 473      19.153  19.525   3.328  1.00 38.05           C
ATOM   2639  CG  ASP A 473      18.153  20.621   3.514  1.00 48.98           C
ATOM   2640  OD1 ASP A 473      18.553  21.713   3.966  1.00 62.11           O
ATOM   2641  OD2 ASP A 473      16.960  20.371   3.267  1.00 55.44           O1-
ATOM   2642  H   ASP A 473      21.118  18.119   3.705  1.00 36.46           H
ATOM   2643  HA  ASP A 473      19.712  19.641   5.277  1.00 34.65           H
ATOM   2644  HB2 ASP A 473      19.932  19.911   2.899  1.00 45.69           H
ATOM   2645  HB3 ASP A 473      18.765  18.830   2.772  1.00 45.69           H
ATOM   2646  N   HIS A 474      18.358  16.812   4.782  1.00 29.50           N
ATOM   2647  CA  HIS A 474      17.293  15.945   5.283  1.00 33.66           C
ATOM   2648  C   HIS A 474      17.497  15.625   6.758  1.00 26.58           C
ATOM   2649  O   HIS A 474      16.539  15.578   7.538  1.00 27.02           O
ATOM   2650  CB  HIS A 474      17.251  14.679   4.433  1.00 29.68           C
ATOM   2651  CG  HIS A 474      16.347  13.622   4.963  1.00 26.69           C
ATOM   2652  ND1 HIS A 474      14.970  13.719   4.920  1.00 27.07           N
ATOM   2653  CD2 HIS A 474      16.620  12.442   5.558  1.00 31.84           C
ATOM   2654  CE1 HIS A 474      14.439  12.639   5.454  1.00 28.67           C
ATOM   2655  NE2 HIS A 474      15.417  11.845   5.847  1.00 28.98           N
ATOM   2656  H   HIS A 474      18.881  16.449   4.209  1.00 35.43           H
ATOM   2657  HA  HIS A 474      16.436  16.397   5.207  1.00 40.42           H
ATOM   2658  HB2 HIS A 474      18.148  14.307   4.376  1.00 35.64           H
ATOM   2659  HB3 HIS A 474      16.948  14.919   3.546  1.00 35.64           H
ATOM   2660  HD2 HIS A 474      17.467  12.098   5.723  1.00 38.23           H
ATOM   2661  HE1 HIS A 474      13.527  12.468   5.544  1.00 34.43           H
ATOM   2662  HE2 HIS A 474      15.322  11.083   6.237  1.00 34.80           H
ATOM   2663  N   ILE A 475      18.746  15.428   7.157  1.00 24.56           N
ATOM   2664  CA  ILE A 475      19.066  15.156   8.555  1.00 28.06           C
ATOM   2665  C   ILE A 475      18.649  16.346   9.415  1.00 26.27           C
ATOM   2666  O   ILE A 475      17.985  16.203  10.445  1.00 24.88           O
ATOM   2667  CB  ILE A 475      20.564  14.815   8.678  1.00 27.37           C
ATOM   2668  CG1 ILE A 475      20.814  13.440   8.067  1.00 26.02           C
ATOM   2669  CG2 ILE A 475      21.031  14.823  10.116  1.00 31.08           C
ATOM   2670  CD1 ILE A 475      22.239  12.981   7.962  1.00 32.10           C
ATOM   2671  H   ILE A 475      19.429  15.463   6.643  1.00 29.50           H
ATOM   2672  HA  ILE A 475      18.571  14.381   8.866  1.00 33.71           H
ATOM   2673  HB  ILE A 475      21.071  15.475   8.184  1.00 32.87           H
ATOM   2674 HG12 ILE A 475      20.338  12.780   8.593  1.00 31.25           H
ATOM   2675 HG13 ILE A 475      20.466  13.456   7.165  1.00 31.25           H
ATOM   2676 HG21 ILE A 475      21.945  14.505  10.145  1.00 37.33           H
ATOM   2677 HG22 ILE A 475      20.984  15.721  10.475  1.00 37.33           H
ATOM   2678 HG23 ILE A 475      20.456  14.221  10.616  1.00 37.33           H
ATOM   2679 HD11 ILE A 475      22.265  12.170   7.432  1.00 38.55           H
ATOM   2680 HD12 ILE A 475      22.764  13.670   7.523  1.00 38.55           H
ATOM   2681 HD13 ILE A 475      22.587  12.811   8.853  1.00 38.55           H
ATOM   2682  N   HIS A 476      19.022  17.548   8.993  1.00 30.73           N
ATOM   2683  CA  HIS A 476      18.702  18.720   9.790  1.00 29.43           C
ATOM   2684  C   HIS A 476      17.211  18.888   9.889  1.00 26.02           C
ATOM   2685  O   HIS A 476      16.695  19.257  10.941  1.00 28.38           O
ATOM   2686  CB  HIS A 476      19.415  19.939   9.201  1.00 31.44           C
ATOM   2687  CG  HIS A 476      20.897  19.930   9.503  1.00 45.30           C
ATOM   2688  ND1 HIS A 476      21.393  19.702  10.775  1.00 33.43           N
ATOM   2689  CD2 HIS A 476      21.982  20.051   8.699  1.00 38.21           C
ATOM   2690  CE1 HIS A 476      22.713  19.703  10.743  1.00 36.68           C
ATOM   2691  NE2 HIS A 476      23.095  19.902   9.495  1.00 43.59           N
ATOM   2692  H   HIS A 476      19.424  17.707   8.258  1.00 36.91           H
ATOM   2693  HA  HIS A 476      19.027  18.578  10.693  1.00 35.34           H
ATOM   2694  HB2 HIS A 476      19.026  20.736   9.580  1.00 37.75           H
ATOM   2695  HB3 HIS A 476      19.287  19.950   8.243  1.00 37.75           H
ATOM   2696  HD2 HIS A 476      21.975  20.198   7.784  1.00 45.88           H
ATOM   2697  HE1 HIS A 476      23.277  19.587  11.476  1.00 44.05           H
ATOM   2698  HE2 HIS A 476      23.909  19.957   9.227  1.00 52.34           H
ATOM   2699  N   ARG A 477      16.486  18.483   8.861  1.00 32.05           N
ATOM   2700  CA  ARG A 477      15.041  18.625   8.907  1.00 26.42           C
ATOM   2701  C   ARG A 477      14.423  17.593   9.829  1.00 22.95           C
ATOM   2702  O   ARG A 477      13.498  17.898  10.589  1.00 31.72           O
ATOM   2703  CB  ARG A 477      14.490  18.511   7.503  1.00 40.51           C
ATOM   2704  CG  ARG A 477      14.057  19.834   6.881  1.00 45.87           C
ATOM   2705  CD  ARG A 477      13.026  19.545   5.792  1.00 66.27           C
ATOM   2706  NE  ARG A 477      13.453  18.423   4.952  1.00 65.95           N
ATOM   2707  CZ  ARG A 477      14.154  18.542   3.824  1.00 68.12           C
ATOM   2708  NH1 ARG A 477      14.494  19.748   3.374  1.00 76.12           N
ATOM   2709  NH2 ARG A 477      14.503  17.452   3.132  1.00 58.16           N1+
ATOM   2710  H   ARG A 477      16.793  18.116   8.152  1.00 38.50           H
ATOM   2711  HA  ARG A 477      14.813  19.496   9.267  1.00 31.73           H
ATOM   2712  HB2 ARG A 477      15.177  18.133   6.933  1.00 48.64           H
ATOM   2713  HB3 ARG A 477      13.736  17.920   7.523  1.00 48.64           H
ATOM   2714  HG2 ARG A 477      13.633  20.388   7.555  1.00 55.08           H
ATOM   2715  HG3 ARG A 477      14.809  20.298   6.481  1.00 55.08           H
ATOM   2716  HD2 ARG A 477      12.182  19.301   6.211  1.00 79.55           H
ATOM   2717  HD3 ARG A 477      12.894  20.332   5.239  1.00 79.55           H
ATOM   2718  HE  ARG A 477      13.335  17.627   5.258  1.00 79.17           H
ATOM   2719 HH11 ARG A 477      14.270  20.453   3.813  1.00 91.37           H
ATOM   2720 HH12 ARG A 477      14.937  19.826   2.641  1.00 91.37           H
ATOM   2721 HH21 ARG A 477      14.281  16.672   3.419  1.00 69.83           H
ATOM   2722 HH22 ARG A 477      14.947  17.531   2.400  1.00 69.83           H
ATOM   2723  N   VAL A 478      14.941  16.383   9.827  1.00 26.59           N
ATOM   2724  CA  VAL A 478      14.456  15.428  10.810  1.00 30.73           C
ATOM   2725  C   VAL A 478      14.787  15.908  12.219  1.00 28.46           C
ATOM   2726  O   VAL A 478      13.957  15.837  13.130  1.00 26.70           O
ATOM   2727  CB  VAL A 478      15.024  14.024  10.534  1.00 29.68           C
ATOM   2728  CG1 VAL A 478      14.483  13.020  11.565  1.00 29.58           C
ATOM   2729  CG2 VAL A 478      14.635  13.580   9.146  1.00 29.16           C
ATOM   2730  H   VAL A 478      15.555  16.094   9.291  1.00 31.94           H
ATOM   2731  HA  VAL A 478      13.493  15.383  10.736  1.00 36.91           H
ATOM   2732  HB  VAL A 478      15.992  14.039  10.592  1.00 35.64           H
ATOM   2733 HG11 VAL A 478      14.869  12.147  11.400  1.00 35.53           H
ATOM   2734 HG12 VAL A 478      14.714  13.315  12.461  1.00 35.53           H
ATOM   2735 HG13 VAL A 478      13.519  12.973  11.479  1.00 35.53           H
ATOM   2736 HG21 VAL A 478      14.948  12.675   8.995  1.00 35.02           H
ATOM   2737 HG22 VAL A 478      13.670  13.612   9.078  1.00 35.02           H
ATOM   2738 HG23 VAL A 478      15.028  14.182   8.500  1.00 35.02           H
ATOM   2739  N   LEU A 479      15.991  16.425  12.423  1.00 26.06           N
ATOM   2740  CA  LEU A 479      16.339  16.910  13.757  1.00 26.77           C
ATOM   2741  C   LEU A 479      15.370  17.985  14.217  1.00 28.28           C
ATOM   2742  O   LEU A 479      14.851  17.927  15.336  1.00 25.21           O
ATOM   2743  CB  LEU A 479      17.775  17.414  13.765  1.00 34.96           C
ATOM   2744  CG  LEU A 479      18.794  16.279  13.816  1.00 23.33           C
ATOM   2745  CD1 LEU A 479      20.121  16.761  13.286  1.00 27.31           C
ATOM   2746  CD2 LEU A 479      18.958  15.700  15.213  1.00 26.44           C
ATOM   2747  H   LEU A 479      16.605  16.504  11.829  1.00 31.30           H
ATOM   2748  HA  LEU A 479      16.275  16.172  14.383  1.00 32.16           H
ATOM   2749  HB2 LEU A 479      17.935  17.919  12.955  1.00 41.98           H
ATOM   2750  HB3 LEU A 479      17.906  17.980  14.543  1.00 41.98           H
ATOM   2751  HG  LEU A 479      18.493  15.567  13.223  1.00 28.03           H
ATOM   2752 HD11 LEU A 479      20.749  16.022  13.307  1.00 32.81           H
ATOM   2753 HD12 LEU A 479      20.001  17.076  12.375  1.00 32.81           H
ATOM   2754 HD13 LEU A 479      20.446  17.489  13.846  1.00 32.81           H
ATOM   2755 HD21 LEU A 479      19.701  15.078  15.213  1.00 31.76           H
ATOM   2756 HD22 LEU A 479      19.125  16.416  15.845  1.00 31.76           H
ATOM   2757 HD23 LEU A 479      18.142  15.236  15.447  1.00 31.76           H
ATOM   2758  N   ASP A 480      15.063  18.944  13.342  1.00 28.46           N
ATOM   2759  CA  ASP A 480      14.087  19.981  13.685  1.00 32.43           C
ATOM   2760  C   ASP A 480      12.777  19.365  14.135  1.00 28.66           C
ATOM   2761  O   ASP A 480      12.137  19.844  15.082  1.00 30.34           O
ATOM   2762  CB  ASP A 480      13.832  20.911  12.483  1.00 29.18           C
ATOM   2763  CG  ASP A 480      15.002  21.897  12.226  1.00 36.46           C
ATOM   2764  OD1 ASP A 480      15.987  21.905  13.015  1.00 27.68           O
ATOM   2765  OD2 ASP A 480      14.938  22.667  11.233  1.00 34.85           O1-
ATOM   2766  H   ASP A 480      15.394  19.007  12.555  1.00 34.18           H
ATOM   2767  HA  ASP A 480      14.437  20.510  14.423  1.00 38.95           H
ATOM   2768  HB2 ASP A 480      13.681  20.368  11.694  1.00 35.04           H
ATOM   2769  HB3 ASP A 480      13.034  21.431  12.658  1.00 35.04           H
ATOM   2770  N   LYS A 481      12.358  18.303  13.462  1.00 30.02           N
ATOM   2771  CA  LYS A 481      11.105  17.661  13.825  1.00 29.28           C
ATOM   2772  C   LYS A 481      11.200  16.998  15.187  1.00 32.34           C
ATOM   2773  O   LYS A 481      10.223  16.977  15.942  1.00 25.63           O
ATOM   2774  CB  LYS A 481      10.703  16.656  12.740  1.00 32.97           C
ATOM   2775  CG  LYS A 481       9.662  15.601  13.175  1.00 43.05           C
ATOM   2776  CD  LYS A 481       8.159  15.939  13.023  1.00 46.55           C
ATOM   2777  CE  LYS A 481       7.824  17.387  12.768  1.00 48.38           C
ATOM   2778  NZ  LYS A 481       7.661  17.607  11.284  1.00 61.56           N1+
ATOM   2779  H   LYS A 481      12.787  17.942  12.802  1.00 36.06           H
ATOM   2780  HA  LYS A 481      10.420  18.333  13.888  1.00 35.16           H
ATOM   2781  HB2 LYS A 481      10.345  17.133  11.972  1.00 39.59           H
ATOM   2782  HB3 LYS A 481      11.502  16.179  12.468  1.00 39.59           H
ATOM   2783  HG2 LYS A 481       9.804  14.823  12.618  1.00 51.69           H
ATOM   2784  HG3 LYS A 481       9.792  15.353  14.100  1.00 51.69           H
ATOM   2785  HD2 LYS A 481       7.816  15.430  12.271  1.00 55.89           H
ATOM   2786  HD3 LYS A 481       7.698  15.676  13.833  1.00 55.89           H
ATOM   2787  HE2 LYS A 481       6.981  17.580  13.200  1.00 58.09           H
ATOM   2788  HE3 LYS A 481       8.515  17.966  13.110  1.00 58.09           H
ATOM   2789  HZ1 LYS A 481       7.535  18.472  11.119  1.00 73.91           H
ATOM   2790  HZ2 LYS A 481       8.385  17.331  10.845  1.00 73.91           H
ATOM   2791  HZ3 LYS A 481       6.955  17.153  10.987  1.00 73.91           H
ATOM   2792  N   ILE A 482      12.345  16.398  15.509  1.00 33.87           N
ATOM   2793  CA  ILE A 482      12.430  15.811  16.834  1.00 28.56           C
ATOM   2794  C   ILE A 482      12.418  16.918  17.879  1.00 32.86           C
ATOM   2795  O   ILE A 482      11.903  16.729  18.982  1.00 27.25           O
ATOM   2796  CB  ILE A 482      13.675  14.916  16.955  1.00 30.06           C
ATOM   2797  CG1 ILE A 482      13.627  13.767  15.929  1.00 30.53           C
ATOM   2798  CG2 ILE A 482      13.757  14.345  18.346  1.00 21.19           C
ATOM   2799  CD1 ILE A 482      14.908  12.896  15.952  1.00 33.30           C
ATOM   2800  H   ILE A 482      13.038  16.318  15.011  1.00 40.67           H
ATOM   2801  HA  ILE A 482      11.649  15.253  16.983  1.00 34.30           H
ATOM   2802  HB  ILE A 482      14.459  15.457  16.781  1.00 36.10           H
ATOM   2803 HG12 ILE A 482      12.867  13.195  16.117  1.00 36.67           H
ATOM   2804 HG13 ILE A 482      13.546  14.143  15.038  1.00 36.67           H
ATOM   2805 HG21 ILE A 482      14.501  13.728  18.414  1.00 25.46           H
ATOM   2806 HG22 ILE A 482      13.879  15.067  18.983  1.00 25.46           H
ATOM   2807 HG23 ILE A 482      12.930  13.877  18.535  1.00 25.46           H
ATOM   2808 HD11 ILE A 482      14.854  12.220  15.257  1.00 39.99           H
ATOM   2809 HD12 ILE A 482      15.675  13.469  15.792  1.00 39.99           H
ATOM   2810 HD13 ILE A 482      15.000  12.467  16.817  1.00 39.99           H
ATOM   2811  N   THR A 483      12.964  18.093  17.550  1.00 29.03           N
ATOM   2812  CA  THR A 483      12.918  19.212  18.491  1.00 31.70           C
ATOM   2813  C   THR A 483      11.480  19.626  18.742  1.00 30.59           C
ATOM   2814  O   THR A 483      11.043  19.711  19.898  1.00 32.76           O
ATOM   2815  CB  THR A 483      13.755  20.378  17.963  1.00 25.50           C
ATOM   2816  OG1 THR A 483      15.091  19.947  17.772  1.00 29.14           O
ATOM   2817  CG2 THR A 483      13.816  21.487  18.950  1.00 30.24           C
ATOM   2818  H   THR A 483      13.345  18.264  16.799  1.00 34.87           H
ATOM   2819  HA  THR A 483      13.289  18.932  19.339  1.00 38.07           H
ATOM   2820  HB  THR A 483      13.384  20.707  17.128  1.00 30.63           H
ATOM   2821  HG1 THR A 483      15.104  19.341  17.188  1.00 34.99           H
ATOM   2822 HG21 THR A 483      14.288  22.240  18.565  1.00 36.32           H
ATOM   2823 HG22 THR A 483      12.925  21.747  19.193  1.00 36.32           H
ATOM   2824 HG23 THR A 483      14.287  21.187  19.742  1.00 36.32           H
ATOM   2825  N   ASP A 484      10.705  19.800  17.659  1.00 30.94           N
ATOM   2826  CA  ASP A 484       9.254  20.009  17.766  1.00 33.91           C
ATOM   2827  C   ASP A 484       8.584  18.978  18.669  1.00 34.42           C
ATOM   2828  O   ASP A 484       7.699  19.317  19.466  1.00 29.85           O
ATOM   2829  CB  ASP A 484       8.609  19.967  16.382  1.00 33.11           C
ATOM   2830  CG  ASP A 484       9.122  21.080  15.458  1.00 46.77           C
ATOM   2831  OD1 ASP A 484       9.654  22.084  15.984  1.00 35.19           O
ATOM   2832  OD2 ASP A 484       8.973  20.955  14.211  1.00 47.07           O1-
ATOM   2833  H   ASP A 484      11.007  19.821  16.852  1.00 37.15           H
ATOM   2834  HA  ASP A 484       9.082  20.886  18.132  1.00 40.72           H
ATOM   2835  HB2 ASP A 484       8.790  19.113  15.962  1.00 39.76           H
ATOM   2836  HB3 ASP A 484       7.653  20.072  16.487  1.00 39.76           H
ATOM   2837  N   THR A 485       8.988  17.709  18.553  1.00 29.37           N
ATOM   2838  CA  THR A 485       8.367  16.646  19.330  1.00 23.69           C
ATOM   2839  C   THR A 485       8.705  16.796  20.797  1.00 33.83           C
ATOM   2840  O   THR A 485       7.841  16.623  21.672  1.00 34.86           O
ATOM   2841  CB  THR A 485       8.822  15.274  18.824  1.00 31.78           C
ATOM   2842  OG1 THR A 485       8.525  15.137  17.430  1.00 33.40           O
ATOM   2843  CG2 THR A 485       8.124  14.174  19.540  1.00 23.42           C
ATOM   2844  H   THR A 485       9.627  17.446  18.044  1.00 35.28           H
ATOM   2845  HA  THR A 485       7.404  16.702  19.220  1.00 28.45           H
ATOM   2846  HB  THR A 485       9.773  15.180  18.969  1.00 38.17           H
ATOM   2847  HG1 THR A 485       8.863  15.776  16.998  1.00 40.11           H
ATOM   2848 HG21 THR A 485       8.394  13.322  19.169  1.00 28.13           H
ATOM   2849 HG22 THR A 485       8.336  14.208  20.484  1.00 28.13           H
ATOM   2850 HG23 THR A 485       7.167  14.278  19.429  1.00 28.13           H
ATOM   2851  N   LEU A 486       9.957  17.127  21.087  1.00 28.36           N
ATOM   2852  CA  LEU A 486      10.341  17.337  22.471  1.00 33.70           C
ATOM   2853  C   LEU A 486       9.573  18.523  23.056  1.00 35.17           C
ATOM   2854  O   LEU A 486       9.084  18.483  24.196  1.00 26.78           O
ATOM   2855  CB  LEU A 486      11.863  17.550  22.550  1.00 26.56           C
ATOM   2856  CG  LEU A 486      12.717  16.263  22.649  1.00 32.65           C
ATOM   2857  CD1 LEU A 486      14.229  16.494  22.437  1.00 25.56           C
ATOM   2858  CD2 LEU A 486      12.478  15.691  24.006  1.00 24.44           C
ATOM   2859  H   LEU A 486      10.579  17.249  20.509  1.00 34.06           H
ATOM   2860  HA  LEU A 486      10.109  16.542  22.972  1.00 40.46           H
ATOM   2861  HB2 LEU A 486      12.141  18.029  21.752  1.00 31.90           H
ATOM   2862  HB3 LEU A 486      12.047  18.092  23.330  1.00 31.90           H
ATOM   2863  HG  LEU A 486      12.409  15.620  21.985  1.00 39.21           H
ATOM   2864 HD11 LEU A 486      14.692  15.654  22.577  1.00 30.71           H
ATOM   2865 HD12 LEU A 486      14.382  16.801  21.528  1.00 30.71           H
ATOM   2866 HD13 LEU A 486      14.554  17.154  23.066  1.00 30.71           H
ATOM   2867 HD21 LEU A 486      12.977  14.870  24.086  1.00 29.35           H
ATOM   2868 HD22 LEU A 486      12.784  16.334  24.663  1.00 29.35           H
ATOM   2869 HD23 LEU A 486      11.535  15.521  24.133  1.00 29.35           H
ATOM   2870  N   ILE A 487       9.435  19.588  22.289  1.00 31.34           N
ATOM   2871  CA  ILE A 487       8.698  20.718  22.827  1.00 36.52           C
ATOM   2872  C   ILE A 487       7.238  20.319  23.031  1.00 43.39           C
ATOM   2873  O   ILE A 487       6.629  20.626  24.064  1.00 39.42           O
ATOM   2874  CB  ILE A 487       8.861  21.944  21.911  1.00 42.35           C
ATOM   2875  CG1 ILE A 487      10.307  22.494  21.971  1.00 38.32           C
ATOM   2876  CG2 ILE A 487       7.899  23.047  22.318  1.00 40.46           C
ATOM   2877  CD1 ILE A 487      10.709  23.132  23.318  1.00 40.51           C
ATOM   2878  H   ILE A 487       9.724  19.673  21.482  1.00 37.63           H
ATOM   2879  HA  ILE A 487       9.057  20.939  23.704  1.00 43.85           H
ATOM   2880  HB  ILE A 487       8.657  21.674  20.999  1.00 50.85           H
ATOM   2881 HG12 ILE A 487      10.933  21.780  21.771  1.00 46.02           H
ATOM   2882 HG13 ILE A 487      10.384  23.190  21.302  1.00 46.02           H
ATOM   2883 HG21 ILE A 487       8.117  23.840  21.800  1.00 48.58           H
ATOM   2884 HG22 ILE A 487       6.988  22.769  22.135  1.00 48.58           H
ATOM   2885 HG23 ILE A 487       8.007  23.230  23.266  1.00 48.58           H
ATOM   2886 HD11 ILE A 487      11.620  23.458  23.254  1.00 48.64           H
ATOM   2887 HD12 ILE A 487      10.116  23.872  23.521  1.00 48.64           H
ATOM   2888 HD13 ILE A 487      10.657  22.467  24.022  1.00 48.64           H
ATOM   2889  N   HIS A 488       6.681  19.555  22.088  1.00 41.99           N
ATOM   2890  CA  HIS A 488       5.307  19.078  22.228  1.00 38.65           C
ATOM   2891  C   HIS A 488       5.137  18.265  23.505  1.00 41.02           C
ATOM   2892  O   HIS A 488       4.282  18.570  24.338  1.00 36.77           O
ATOM   2893  CB  HIS A 488       4.956  18.275  20.988  1.00 39.08           C
ATOM   2894  CG  HIS A 488       3.640  17.568  21.043  1.00 46.59           C
ATOM   2895  ND1 HIS A 488       2.435  18.217  20.869  1.00 50.86           N
ATOM   2896  CD2 HIS A 488       3.347  16.252  21.176  1.00 48.12           C
ATOM   2897  CE1 HIS A 488       1.456  17.332  20.924  1.00 57.48           C
ATOM   2898  NE2 HIS A 488       1.983  16.132  21.107  1.00 58.12           N
ATOM   2899  H   HIS A 488       7.077  19.294  21.366  1.00 50.42           H
ATOM   2900  HA  HIS A 488       4.706  19.837  22.277  1.00 46.41           H
ATOM   2901  HB2 HIS A 488       5.646  17.607  20.847  1.00 46.92           H
ATOM   2902  HB3 HIS A 488       4.929  18.891  20.238  1.00 46.92           H
ATOM   2903  HD1 HIS A 488       2.330  19.061  20.753  1.00 61.06           H
ATOM   2904  HD2 HIS A 488       3.957  15.561  21.300  1.00 57.77           H
ATOM   2905  HE1 HIS A 488       0.549  17.518  20.853  1.00 69.01           H
ATOM   2906  N   LEU A 489       5.970  17.241  23.690  1.00 43.13           N
ATOM   2907  CA  LEU A 489       5.923  16.456  24.912  1.00 34.93           C
ATOM   2908  C   LEU A 489       5.933  17.335  26.155  1.00 40.40           C
ATOM   2909  O   LEU A 489       5.189  17.095  27.114  1.00 38.25           O
ATOM   2910  CB  LEU A 489       7.099  15.497  24.931  1.00 35.22           C
ATOM   2911  CG  LEU A 489       6.996  14.398  23.879  1.00 36.95           C
ATOM   2912  CD1 LEU A 489       8.319  13.641  23.736  1.00 45.25           C
ATOM   2913  CD2 LEU A 489       5.880  13.412  24.228  1.00 44.53           C
ATOM   2914  H   LEU A 489       6.571  16.983  23.129  1.00 51.79           H
ATOM   2915  HA  LEU A 489       5.109  15.935  24.916  1.00 41.95           H
ATOM   2916  HB2 LEU A 489       7.910  15.996  24.750  1.00 42.30           H
ATOM   2917  HB3 LEU A 489       7.160  15.082  25.806  1.00 42.30           H
ATOM   2918  HG  LEU A 489       6.781  14.800  23.020  1.00 44.37           H
ATOM   2919 HD11 LEU A 489       8.198  12.906  23.112  1.00 54.33           H
ATOM   2920 HD12 LEU A 489       8.994  14.249  23.397  1.00 54.33           H
ATOM   2921 HD13 LEU A 489       8.587  13.295  24.602  1.00 54.33           H
ATOM   2922 HD21 LEU A 489       5.877  12.691  23.577  1.00 53.46           H
ATOM   2923 HD22 LEU A 489       6.051  13.052  25.115  1.00 53.46           H
ATOM   2924 HD23 LEU A 489       5.026  13.868  24.214  1.00 53.46           H
ATOM   2925  N   MET A 490       6.794  18.343  26.173  1.00 40.83           N
ATOM   2926  CA  MET A 490       6.940  19.169  27.366  1.00 38.51           C
ATOM   2927  C   MET A 490       5.697  20.022  27.603  1.00 43.73           C
ATOM   2928  O   MET A 490       5.261  20.192  28.752  1.00 30.88           O
ATOM   2929  CB  MET A 490       8.185  20.031  27.212  1.00 40.05           C
ATOM   2930  CG  MET A 490       9.469  19.278  27.595  1.00 34.96           C
ATOM   2931  SD  MET A 490      10.996  20.196  27.236  1.00 38.61           S
ATOM   2932  CE  MET A 490      11.925  18.957  26.385  1.00 44.81           C
ATOM   2933  H   MET A 490       7.298  18.564  25.511  1.00 49.03           H
ATOM   2934  HA  MET A 490       7.076  18.599  28.142  1.00 46.24           H
ATOM   2935  HB2 MET A 490       8.261  20.268  26.274  1.00 48.09           H
ATOM   2936  HB3 MET A 490       8.103  20.845  27.726  1.00 48.09           H
ATOM   2937  HG2 MET A 490       9.444  19.088  28.545  1.00 41.98           H
ATOM   2938  HG3 MET A 490       9.500  18.441  27.102  1.00 41.98           H
ATOM   2939  HE1 MET A 490      12.804  19.315  26.190  1.00 53.80           H
ATOM   2940  HE2 MET A 490      11.996  18.174  26.950  1.00 53.80           H
ATOM   2941  HE3 MET A 490      11.462  18.742  25.558  1.00 53.80           H
ATOM   2942  N   ALA A 491       5.137  20.581  26.522  1.00 38.90           N
ATOM   2943  CA  ALA A 491       3.926  21.385  26.610  1.00 39.05           C
ATOM   2944  C   ALA A 491       2.772  20.539  27.111  1.00 43.76           C
ATOM   2945  O   ALA A 491       2.125  20.875  28.106  1.00 44.61           O
ATOM   2946  CB  ALA A 491       3.618  21.989  25.235  1.00 35.59           C
ATOM   2947  H   ALA A 491       5.438  20.501  25.719  1.00 46.71           H
ATOM   2948  HA  ALA A 491       4.061  22.111  27.236  1.00 46.89           H
ATOM   2949  HB1 ALA A 491       2.818  22.534  25.283  1.00 42.74           H
ATOM   2950  HB2 ALA A 491       4.372  22.533  24.959  1.00 42.74           H
ATOM   2951  HB3 ALA A 491       3.493  21.271  24.596  1.00 42.74           H
ATOM   2952  N   LYS A 492       2.548  19.390  26.473  1.00 39.85           N
ATOM   2953  CA  LYS A 492       1.529  18.471  26.963  1.00 43.46           C
ATOM   2954  C   LYS A 492       1.707  18.193  28.446  1.00 43.54           C
ATOM   2955  O   LYS A 492       0.722  18.062  29.175  1.00 48.28           O
ATOM   2956  CB  LYS A 492       1.567  17.148  26.179  1.00 46.59           C
ATOM   2957  CG  LYS A 492       0.662  17.072  24.961  1.00 59.05           C
ATOM   2958  CD  LYS A 492       0.439  15.614  24.565  1.00 66.61           C
ATOM   2959  CE  LYS A 492      -0.401  15.507  23.297  1.00 79.93           C
ATOM   2960  NZ  LYS A 492      -0.078  14.257  22.525  1.00 77.58           N1+
ATOM   2961  H   LYS A 492       2.981  19.120  25.779  1.00 47.84           H
ATOM   2962  HA  LYS A 492       0.658  18.876  26.844  1.00 52.19           H
ATOM   2963  HB2 LYS A 492       2.475  17.000  25.867  1.00 55.94           H
ATOM   2964  HB3 LYS A 492       1.311  16.421  26.770  1.00 55.94           H
ATOM   2965  HG2 LYS A 492      -0.197  17.477  25.156  1.00 70.89           H
ATOM   2966  HG3 LYS A 492       1.086  17.526  24.213  1.00 70.89           H
ATOM   2967  HD2 LYS A 492       1.295  15.191  24.399  1.00 79.96           H
ATOM   2968  HD3 LYS A 492      -0.030  15.155  25.281  1.00 79.96           H
ATOM   2969  HE2 LYS A 492      -1.344  15.494  23.530  1.00 95.94           H
ATOM   2970  HE3 LYS A 492      -0.216  16.272  22.730  1.00 95.94           H
ATOM   2971  HZ1 LYS A 492      -0.255  14.384  21.661  1.00 93.13           H
ATOM   2972  HZ2 LYS A 492       0.787  14.060  22.614  1.00 93.13           H
ATOM   2973  HZ3 LYS A 492      -0.564  13.573  22.825  1.00 93.13           H
ATOM   2974  N   ALA A 493       2.948  18.102  28.920  1.00 43.94           N
ATOM   2975  CA  ALA A 493       3.166  17.788  30.322  1.00 42.77           C
ATOM   2976  C   ALA A 493       2.915  18.987  31.213  1.00 40.76           C
ATOM   2977  O   ALA A 493       3.082  18.884  32.430  1.00 40.52           O
ATOM   2978  CB  ALA A 493       4.589  17.272  30.522  1.00 52.79           C
ATOM   2979  H   ALA A 493       3.666  18.232  28.466  1.00 52.76           H
ATOM   2980  HA  ALA A 493       2.554  17.087  30.583  1.00 51.36           H
ATOM   2981  HB1 ALA A 493       4.724  17.045  31.457  1.00 63.37           H
ATOM   2982  HB2 ALA A 493       4.706  16.484  29.967  1.00 63.37           H
ATOM   2983  HB3 ALA A 493       5.211  17.965  30.247  1.00 63.37           H
ATOM   2984  N   GLY A 494       2.546  20.115  30.623  1.00 44.86           N
ATOM   2985  CA  GLY A 494       2.187  21.288  31.381  1.00 44.34           C
ATOM   2986  C   GLY A 494       3.327  22.189  31.781  1.00 46.94           C
ATOM   2987  O   GLY A 494       3.183  22.947  32.746  1.00 46.42           O
ATOM   2988  H   GLY A 494       2.493  20.217  29.774  1.00 53.86           H
ATOM   2989  HA2 GLY A 494       1.566  21.815  30.853  1.00 53.23           H
ATOM   2990  HA3 GLY A 494       1.734  21.006  32.190  1.00 53.23           H
ATOM   2991  N   LEU A 495       4.460  22.145  31.088  1.00 41.75           N
ATOM   2992  CA  LEU A 495       5.543  23.068  31.406  1.00 40.64           C
ATOM   2993  C   LEU A 495       5.207  24.437  30.843  1.00 35.93           C
ATOM   2994  O   LEU A 495       4.634  24.542  29.748  1.00 28.53           O
ATOM   2995  CB  LEU A 495       6.870  22.581  30.825  1.00 42.82           C
ATOM   2996  CG  LEU A 495       7.412  21.235  31.323  1.00 45.26           C
ATOM   2997  CD1 LEU A 495       8.670  20.847  30.594  1.00 51.19           C
ATOM   2998  CD2 LEU A 495       7.745  21.273  32.749  1.00 48.02           C
ATOM   2999  H   LEU A 495       4.620  21.607  30.437  1.00 50.13           H
ATOM   3000  HA  LEU A 495       5.641  23.146  32.369  1.00 48.79           H
ATOM   3001  HB2 LEU A 495       6.770  22.518  29.859  1.00 51.42           H
ATOM   3002  HB3 LEU A 495       7.542  23.252  31.027  1.00 51.42           H
ATOM   3003  HG  LEU A 495       6.741  20.548  31.173  1.00 54.34           H
ATOM   3004 HD11 LEU A 495       8.946  19.971  30.900  1.00 61.46           H
ATOM   3005 HD12 LEU A 495       8.460  20.816  29.655  1.00 61.46           H
ATOM   3006 HD13 LEU A 495       9.367  21.499  30.760  1.00 61.46           H
ATOM   3007 HD21 LEU A 495       8.055  20.392  33.008  1.00 57.65           H
ATOM   3008 HD22 LEU A 495       8.455  21.922  32.879  1.00 57.65           H
ATOM   3009 HD23 LEU A 495       6.958  21.521  33.254  1.00 57.65           H
ATOM   3010  N   THR A 496       5.563  25.497  31.580  1.00 35.38           N
ATOM   3011  CA  THR A 496       5.498  26.820  30.966  1.00 41.41           C
ATOM   3012  C   THR A 496       6.384  26.870  29.727  1.00 39.65           C
ATOM   3013  O   THR A 496       7.286  26.049  29.544  1.00 41.43           O
ATOM   3014  CB  THR A 496       5.953  27.927  31.919  1.00 44.87           C
ATOM   3015  OG1 THR A 496       7.308  27.692  32.308  1.00 46.69           O
ATOM   3016  CG2 THR A 496       5.071  27.986  33.169  1.00 47.92           C
ATOM   3017  H   THR A 496       5.836  25.480  32.392  1.00 42.48           H
ATOM   3018  HA  THR A 496       4.588  27.002  30.691  1.00 49.73           H
ATOM   3019  HB  THR A 496       5.897  28.784  31.463  1.00 53.87           H
ATOM   3020  HG1 THR A 496       7.575  28.329  32.789  1.00 56.06           H
ATOM   3021 HG21 THR A 496       5.384  28.694  33.751  1.00 57.53           H
ATOM   3022 HG22 THR A 496       4.156  28.171  32.909  1.00 57.53           H
ATOM   3023 HG23 THR A 496       5.101  27.141  33.647  1.00 57.53           H
ATOM   3024  N   LEU A 497       6.136  27.879  28.893  1.00 42.49           N
ATOM   3025  CA  LEU A 497       6.981  28.132  27.726  1.00 39.76           C
ATOM   3026  C   LEU A 497       8.411  28.380  28.118  1.00 39.38           C
ATOM   3027  O   LEU A 497       9.318  28.097  27.331  1.00 46.50           O
ATOM   3028  CB  LEU A 497       6.513  29.345  26.938  1.00 38.31           C
ATOM   3029  CG  LEU A 497       6.505  29.319  25.393  1.00 48.46           C
ATOM   3030  CD1 LEU A 497       6.231  27.948  24.800  1.00 34.96           C
ATOM   3031  CD2 LEU A 497       5.437  30.285  24.918  1.00 34.96           C
ATOM   3032  H   LEU A 497       5.484  28.431  28.991  1.00 51.01           H
ATOM   3033  HA  LEU A 497       6.966  27.349  27.157  1.00 47.74           H
ATOM   3034  HB2 LEU A 497       5.622  29.580  27.228  1.00 46.00           H
ATOM   3035  HB3 LEU A 497       7.114  30.066  27.184  1.00 46.00           H
ATOM   3036  HG  LEU A 497       7.368  29.631  25.058  1.00 58.19           H
ATOM   3037 HD11 LEU A 497       6.010  28.050  23.861  1.00 41.98           H
ATOM   3038 HD12 LEU A 497       7.027  27.405  24.894  1.00 41.98           H
ATOM   3039 HD13 LEU A 497       5.490  27.545  25.274  1.00 41.98           H
ATOM   3040 HD21 LEU A 497       5.367  30.236  23.953  1.00 41.98           H
ATOM   3041 HD22 LEU A 497       4.592  30.032  25.320  1.00 41.98           H
ATOM   3042 HD23 LEU A 497       5.672  31.186  25.192  1.00 41.98           H
ATOM   3043  N   GLN A 498       8.636  28.963  29.287  1.00 41.98           N
ATOM   3044  CA  GLN A 498       9.999  29.178  29.728  1.00 33.36           C
ATOM   3045  C   GLN A 498      10.646  27.871  30.182  1.00 40.65           C
ATOM   3046  O   GLN A 498      11.849  27.642  29.976  1.00 28.85           O
ATOM   3047  CB  GLN A 498      10.032  30.190  30.860  1.00 35.57           C
ATOM   3048  CG  GLN A 498      11.382  30.771  31.064  1.00 41.13           C
ATOM   3049  CD  GLN A 498      11.430  31.638  32.310  1.00 47.36           C
ATOM   3050  OE1 GLN A 498      10.486  31.654  33.099  1.00 40.49           O
ATOM   3051  NE2 GLN A 498      12.523  32.372  32.480  1.00 36.07           N
ATOM   3052  H   GLN A 498       8.032  29.256  29.826  1.00 50.41           H
ATOM   3053  HA  GLN A 498      10.482  29.568  29.001  1.00 40.06           H
ATOM   3054  HB2 GLN A 498       9.418  30.914  30.664  1.00 42.72           H
ATOM   3055  HB3 GLN A 498       9.765  29.758  31.686  1.00 42.72           H
ATOM   3056  HG2 GLN A 498      12.032  30.060  31.163  1.00 49.39           H
ATOM   3057  HG3 GLN A 498      11.606  31.325  30.301  1.00 49.39           H
ATOM   3058 HE21 GLN A 498      13.156  32.338  31.899  1.00 43.31           H
ATOM   3059 HE22 GLN A 498      12.597  32.888  33.162  1.00 43.31           H
ATOM   3060  N   GLN A 499       9.879  27.016  30.836  1.00 36.12           N
ATOM   3061  CA  GLN A 499      10.452  25.772  31.300  1.00 34.40           C
ATOM   3062  C   GLN A 499      10.731  24.858  30.135  1.00 37.79           C
ATOM   3063  O   GLN A 499      11.585  23.972  30.236  1.00 36.07           O
ATOM   3064  CB  GLN A 499       9.504  25.102  32.285  1.00 33.57           C
ATOM   3065  CG  GLN A 499       9.362  25.831  33.605  1.00 32.80           C
ATOM   3066  CD  GLN A 499       8.159  25.400  34.397  1.00 43.10           C
ATOM   3067  OE1 GLN A 499       7.113  25.044  33.844  1.00 44.90           O
ATOM   3068  NE2 GLN A 499       8.302  25.413  35.704  1.00 43.70           N
ATOM   3069  H   GLN A 499       9.042  27.120  31.003  1.00 43.38           H
ATOM   3070  HA  GLN A 499      11.302  25.950  31.751  1.00 41.31           H
ATOM   3071  HB2 GLN A 499       8.629  25.071  31.868  1.00 40.32           H
ATOM   3072  HB3 GLN A 499       9.815  24.197  32.460  1.00 40.32           H
ATOM   3073  HG2 GLN A 499      10.141  25.660  34.157  1.00 39.39           H
ATOM   3074  HG3 GLN A 499       9.269  26.780  33.438  1.00 39.39           H
ATOM   3075 HE21 GLN A 499       9.043  25.677  36.046  1.00 52.46           H
ATOM   3076 HE22 GLN A 499       7.663  25.148  36.212  1.00 52.46           H
ATOM   3077  N   GLN A 500      10.001  25.058  29.042  1.00 37.77           N
ATOM   3078  CA  GLN A 500      10.147  24.203  27.885  1.00 30.73           C
ATOM   3079  C   GLN A 500      11.527  24.406  27.287  1.00 38.65           C
ATOM   3080  O   GLN A 500      12.346  23.473  27.210  1.00 31.01           O
ATOM   3081  CB  GLN A 500       9.037  24.524  26.869  1.00 39.37           C
ATOM   3082  CG  GLN A 500       7.661  23.969  27.213  1.00 40.87           C
ATOM   3083  CD  GLN A 500       6.565  24.624  26.399  1.00 40.76           C
ATOM   3084  OE1 GLN A 500       6.647  24.728  25.185  1.00 39.01           O
ATOM   3085  NE2 GLN A 500       5.534  25.083  27.077  1.00 43.51           N
ATOM   3086  H   GLN A 500       9.428  25.687  28.949  1.00 45.36           H
ATOM   3087  HA  GLN A 500      10.058  23.280  28.166  1.00 36.90           H
ATOM   3088  HB2 GLN A 500       8.943  25.488  26.822  1.00 47.28           H
ATOM   3089  HB3 GLN A 500       9.289  24.184  25.997  1.00 47.28           H
ATOM   3090  HG2 GLN A 500       7.632  23.011  27.045  1.00 49.08           H
ATOM   3091  HG3 GLN A 500       7.467  24.142  28.144  1.00 49.08           H
ATOM   3092 HE21 GLN A 500       5.542  25.042  27.936  1.00 52.24           H
ATOM   3093 HE22 GLN A 500       4.869  25.437  26.665  1.00 52.24           H
ATOM   3094  N   HIS A 501      11.807  25.631  26.857  1.00 31.10           N
ATOM   3095  CA  HIS A 501      13.088  25.862  26.231  1.00 33.07           C
ATOM   3096  C   HIS A 501      14.211  25.578  27.222  1.00 33.45           C
ATOM   3097  O   HIS A 501      15.186  24.888  26.887  1.00 30.59           O
ATOM   3098  CB  HIS A 501      13.101  27.274  25.632  1.00 46.19           C
ATOM   3099  CG  HIS A 501      13.193  28.375  26.629  1.00 46.47           C
ATOM   3100  ND1 HIS A 501      14.370  29.045  26.877  1.00 63.08           N
ATOM   3101  CD2 HIS A 501      12.260  28.967  27.406  1.00 58.82           C
ATOM   3102  CE1 HIS A 501      14.167  29.986  27.782  1.00 54.40           C
ATOM   3103  NE2 HIS A 501      12.890  29.966  28.116  1.00 56.44           N
ATOM   3104  H   HIS A 501      11.295  26.316  26.908  1.00 37.35           H
ATOM   3105  HA  HIS A 501      13.196  25.233  25.502  1.00 39.71           H
ATOM   3106  HB2 HIS A 501      12.275  27.399  25.138  1.00 55.46           H
ATOM   3107  HB3 HIS A 501      13.858  27.357  25.034  1.00 55.46           H
ATOM   3108  HD1 HIS A 501      15.115  28.870  26.497  1.00 75.72           H
ATOM   3109  HD2 HIS A 501      11.365  28.737  27.463  1.00 70.61           H
ATOM   3110  HE1 HIS A 501      14.810  30.567  28.115  1.00 65.31           H
ATOM   3111  N   GLN A 502      14.039  25.986  28.478  1.00 32.05           N
ATOM   3112  CA  GLN A 502      15.024  25.639  29.490  1.00 28.92           C
ATOM   3113  C   GLN A 502      15.266  24.134  29.531  1.00 20.33           C
ATOM   3114  O   GLN A 502      16.413  23.681  29.597  1.00 23.92           O
ATOM   3115  CB  GLN A 502      14.568  26.152  30.849  1.00 35.03           C
ATOM   3116  CG  GLN A 502      14.977  27.564  31.114  1.00 33.60           C
ATOM   3117  CD  GLN A 502      14.503  28.097  32.479  1.00 38.17           C
ATOM   3118  OE1 GLN A 502      14.304  27.360  33.456  1.00 37.07           O
ATOM   3119  NE2 GLN A 502      14.346  29.408  32.528  1.00 41.40           N
ATOM   3120  H   GLN A 502      13.374  26.447  28.765  1.00 38.49           H
ATOM   3121  HA  GLN A 502      15.855  26.081  29.279  1.00 34.74           H
ATOM   3122  HB2 GLN A 502      13.600  26.114  30.884  1.00 42.07           H
ATOM   3123  HB3 GLN A 502      14.952  25.601  31.546  1.00 42.07           H
ATOM   3124  HG2 GLN A 502      15.949  27.620  31.098  1.00 40.34           H
ATOM   3125  HG3 GLN A 502      14.591  28.136  30.425  1.00 40.34           H
ATOM   3126 HE21 GLN A 502      14.581  29.876  31.842  1.00 49.71           H
ATOM   3127 HE22 GLN A 502      14.015  29.779  33.221  1.00 49.71           H
ATOM   3128  N   ARG A 503      14.211  23.337  29.467  1.00 28.74           N
ATOM   3129  CA  ARG A 503      14.388  21.902  29.625  1.00 26.01           C
ATOM   3130  C   ARG A 503      14.932  21.284  28.361  1.00 23.69           C
ATOM   3131  O   ARG A 503      15.744  20.368  28.417  1.00 30.80           O
ATOM   3132  CB  ARG A 503      13.079  21.228  29.992  1.00 28.81           C
ATOM   3133  CG  ARG A 503      13.246  19.778  30.343  1.00 21.83           C
ATOM   3134  CD  ARG A 503      11.989  19.159  30.920  1.00 26.51           C
ATOM   3135  NE  ARG A 503      12.067  17.710  31.076  1.00 24.79           N
ATOM   3136  CZ  ARG A 503      12.500  17.096  32.164  1.00 23.99           C
ATOM   3137  NH1 ARG A 503      12.914  17.805  33.198  1.00 23.07           N
ATOM   3138  NH2 ARG A 503      12.533  15.769  32.221  1.00 25.55           N1+
ATOM   3139  H   ARG A 503      13.406  23.596  29.322  1.00 34.52           H
ATOM   3140  HA  ARG A 503      15.031  21.727  30.337  1.00 31.25           H
ATOM   3141  HB2 ARG A 503      12.704  21.687  30.761  1.00 34.60           H
ATOM   3142  HB3 ARG A 503      12.478  21.294  29.234  1.00 34.60           H
ATOM   3143  HG2 ARG A 503      13.489  19.280  29.548  1.00 26.23           H
ATOM   3144  HG3 ARG A 503      13.948  19.718  31.013  1.00 26.23           H
ATOM   3145  HD2 ARG A 503      11.812  19.555  31.783  1.00 31.84           H
ATOM   3146  HD3 ARG A 503      11.248  19.339  30.323  1.00 31.84           H
ATOM   3147  HE  ARG A 503      11.807  17.217  30.418  1.00 29.78           H
ATOM   3148 HH11 ARG A 503      12.905  18.660  33.168  1.00 27.72           H
ATOM   3149 HH12 ARG A 503      13.208  17.407  33.904  1.00 27.72           H
ATOM   3150 HH21 ARG A 503      12.268  15.302  31.550  1.00 30.69           H
ATOM   3151 HH22 ARG A 503      12.820  15.377  32.932  1.00 30.69           H
ATOM   3152  N   LEU A 504      14.522  21.789  27.220  1.00 25.86           N
ATOM   3153  CA  LEU A 504      15.150  21.371  25.978  1.00 27.67           C
ATOM   3154  C   LEU A 504      16.668  21.498  26.069  1.00 28.24           C
ATOM   3155  O   LEU A 504      17.395  20.537  25.790  1.00 23.31           O
ATOM   3156  CB  LEU A 504      14.592  22.211  24.827  1.00 26.82           C
ATOM   3157  CG  LEU A 504      15.158  21.946  23.436  1.00 27.76           C
ATOM   3158  CD1 LEU A 504      14.887  20.509  22.993  1.00 27.90           C
ATOM   3159  CD2 LEU A 504      14.566  22.915  22.403  1.00 25.42           C
ATOM   3160  H   LEU A 504      13.890  22.363  27.136  1.00 31.07           H
ATOM   3161  HA  LEU A 504      14.934  20.446  25.811  1.00 33.24           H
ATOM   3162  HB2 LEU A 504      13.635  22.059  24.778  1.00 32.21           H
ATOM   3163  HB3 LEU A 504      14.758  23.148  25.028  1.00 32.21           H
ATOM   3164  HG  LEU A 504      16.120  22.084  23.466  1.00 33.34           H
ATOM   3165 HD11 LEU A 504      15.306  20.366  22.131  1.00 33.51           H
ATOM   3166 HD12 LEU A 504      15.254  19.893  23.645  1.00 33.51           H
ATOM   3167 HD13 LEU A 504      13.931  20.379  22.914  1.00 33.51           H
ATOM   3168 HD21 LEU A 504      14.988  22.754  21.544  1.00 30.53           H
ATOM   3169 HD22 LEU A 504      13.613  22.758  22.333  1.00 30.53           H
ATOM   3170 HD23 LEU A 504      14.733  23.827  22.685  1.00 30.53           H
ATOM   3171  N   ALA A 505      17.158  22.688  26.481  1.00 22.39           N
ATOM   3172  CA  ALA A 505      18.594  22.980  26.540  1.00 23.94           C
ATOM   3173  C   ALA A 505      19.309  22.116  27.574  1.00 17.96           C
ATOM   3174  O   ALA A 505      20.423  21.630  27.327  1.00 24.08           O
ATOM   3175  CB  ALA A 505      18.797  24.484  26.823  1.00 26.54           C
ATOM   3176  H   ALA A 505      16.664  23.353  26.730  1.00 26.90           H
ATOM   3177  HA  ALA A 505      19.001  22.791  25.681  1.00 28.76           H
ATOM   3178  HB1 ALA A 505      19.740  24.678  26.927  1.00 31.88           H
ATOM   3179  HB2 ALA A 505      18.437  24.999  26.084  1.00 31.88           H
ATOM   3180  HB3 ALA A 505      18.325  24.711  27.639  1.00 31.88           H
ATOM   3181  N   GLN A 506      18.695  21.877  28.722  1.00 19.94           N
ATOM   3182  CA  GLN A 506      19.298  20.966  29.676  1.00 23.64           C
ATOM   3183  C   GLN A 506      19.453  19.581  29.080  1.00 17.24           C
ATOM   3184  O   GLN A 506      20.483  18.927  29.305  1.00 19.64           O
ATOM   3185  CB  GLN A 506      18.498  20.891  30.987  1.00 21.38           C
ATOM   3186  CG  GLN A 506      18.372  22.215  31.769  1.00 31.64           C
ATOM   3187  CD  GLN A 506      17.140  22.232  32.741  1.00 39.77           C
ATOM   3188  OE1 GLN A 506      16.406  21.245  32.867  1.00 26.96           O
ATOM   3189  NE2 GLN A 506      16.926  23.360  33.414  1.00 34.06           N
ATOM   3190  H   GLN A 506      17.954  22.230  28.971  1.00 23.96           H
ATOM   3191  HA  GLN A 506      20.192  21.288  29.883  1.00 28.40           H
ATOM   3192  HB2 GLN A 506      17.602  20.580  30.794  1.00 25.69           H
ATOM   3193  HB3 GLN A 506      18.939  20.265  31.584  1.00 25.69           H
ATOM   3194  HG2 GLN A 506      19.168  22.332  32.309  1.00 38.00           H
ATOM   3195  HG3 GLN A 506      18.288  22.953  31.147  1.00 38.00           H
ATOM   3196 HE21 GLN A 506      17.458  24.024  33.320  1.00 40.90           H
ATOM   3197 HE22 GLN A 506      16.253  23.414  33.950  1.00 40.90           H
ATOM   3198  N   LEU A 507      18.489  19.137  28.278  1.00 21.01           N
ATOM   3199  CA  LEU A 507      18.584  17.775  27.727  1.00 25.96           C
ATOM   3200  C   LEU A 507      19.621  17.717  26.603  1.00 18.96           C
ATOM   3201  O   LEU A 507      20.448  16.805  26.547  1.00 20.92           O
ATOM   3202  CB  LEU A 507      17.224  17.286  27.217  1.00 27.25           C
ATOM   3203  CG  LEU A 507      16.074  16.983  28.242  1.00 23.90           C
ATOM   3204  CD1 LEU A 507      14.877  16.569  27.492  1.00 23.42           C
ATOM   3205  CD2 LEU A 507      16.392  15.929  29.243  1.00 26.67           C
ATOM   3206  H   LEU A 507      17.811  19.603  28.009  1.00 25.24           H
ATOM   3207  HA  LEU A 507      18.864  17.171  28.432  1.00 31.18           H
ATOM   3208  HB2 LEU A 507      16.878  17.972  26.618  1.00 32.73           H
ATOM   3209  HB3 LEU A 507      17.378  16.474  26.700  1.00 32.73           H
ATOM   3210  HG  LEU A 507      15.861  17.792  28.740  1.00 28.70           H
ATOM   3211 HD11 LEU A 507      14.174  16.350  28.121  1.00 28.13           H
ATOM   3212 HD12 LEU A 507      14.599  17.305  26.918  1.00 28.13           H
ATOM   3213 HD13 LEU A 507      15.095  15.798  26.946  1.00 28.13           H
ATOM   3214 HD21 LEU A 507      15.609  15.794  29.795  1.00 32.04           H
ATOM   3215 HD22 LEU A 507      16.613  15.107  28.776  1.00 32.04           H
ATOM   3216 HD23 LEU A 507      17.142  16.217  29.779  1.00 32.04           H
ATOM   3217  N   LEU A 508      19.617  18.694  25.717  1.00 19.96           N
ATOM   3218  CA  LEU A 508      20.634  18.747  24.663  1.00 15.65           C
ATOM   3219  C   LEU A 508      22.037  18.946  25.209  1.00 19.25           C
ATOM   3220  O   LEU A 508      22.987  18.422  24.636  1.00 24.16           O
ATOM   3221  CB  LEU A 508      20.266  19.832  23.665  1.00 17.15           C
ATOM   3222  CG  LEU A 508      18.935  19.535  23.013  1.00 16.79           C
ATOM   3223  CD1 LEU A 508      18.666  20.531  21.858  1.00 19.80           C
ATOM   3224  CD2 LEU A 508      18.908  18.070  22.521  1.00 24.43           C
ATOM   3225  H   LEU A 508      19.026  19.318  25.689  1.00 23.98           H
ATOM   3226  HA  LEU A 508      20.659  17.897  24.208  1.00 18.81           H
ATOM   3227  HB2 LEU A 508      20.198  20.682  24.115  1.00 20.61           H
ATOM   3228  HB3 LEU A 508      20.940  19.863  22.968  1.00 20.61           H
ATOM   3229  HG  LEU A 508      18.233  19.636  23.673  1.00 20.17           H
ATOM   3230 HD11 LEU A 508      17.845  20.270  21.415  1.00 23.78           H
ATOM   3231 HD12 LEU A 508      18.597  21.422  22.229  1.00 23.78           H
ATOM   3232 HD13 LEU A 508      19.397  20.497  21.223  1.00 23.78           H
ATOM   3233 HD21 LEU A 508      18.157  17.966  21.919  1.00 29.34           H
ATOM   3234 HD22 LEU A 508      19.736  17.874  22.056  1.00 29.34           H
ATOM   3235 HD23 LEU A 508      18.803  17.481  23.278  1.00 29.34           H
ATOM   3236  N   LEU A 509      22.202  19.644  26.328  1.00 19.03           N
ATOM   3237  CA  LEU A 509      23.543  19.794  26.885  1.00 22.97           C
ATOM   3238  C   LEU A 509      24.075  18.493  27.460  1.00 23.61           C
ATOM   3239  O   LEU A 509      25.297  18.255  27.439  1.00 18.59           O
ATOM   3240  CB  LEU A 509      23.564  20.895  27.953  1.00 24.26           C
ATOM   3241  CG  LEU A 509      23.483  22.318  27.366  1.00 29.96           C
ATOM   3242  CD1 LEU A 509      23.538  23.344  28.481  1.00 27.93           C
ATOM   3243  CD2 LEU A 509      24.640  22.581  26.446  1.00 24.63           C
ATOM   3244  H   LEU A 509      21.584  20.045  26.758  1.00 22.87           H
ATOM   3245  HA  LEU A 509      24.139  20.046  26.167  1.00 27.59           H
ATOM   3246  HB2 LEU A 509      22.817  20.778  28.560  1.00 29.15           H
ATOM   3247  HB3 LEU A 509      24.399  20.833  28.454  1.00 29.15           H
ATOM   3248  HG  LEU A 509      22.658  22.434  26.860  1.00 35.99           H
ATOM   3249 HD11 LEU A 509      23.512  24.232  28.092  1.00 33.55           H
ATOM   3250 HD12 LEU A 509      22.775  23.208  29.060  1.00 33.55           H
ATOM   3251 HD13 LEU A 509      24.359  23.219  28.983  1.00 33.55           H
ATOM   3252 HD21 LEU A 509      24.659  23.526  26.225  1.00 29.59           H
ATOM   3253 HD22 LEU A 509      25.459  22.326  26.900  1.00 29.59           H
ATOM   3254 HD23 LEU A 509      24.517  22.053  25.642  1.00 29.59           H
ATOM   3255  N   ILE A 510      23.187  17.637  27.970  1.00 23.32           N
ATOM   3256  CA  ILE A 510      23.599  16.304  28.392  1.00 24.94           C
ATOM   3257  C   ILE A 510      24.225  15.545  27.237  1.00 20.43           C
ATOM   3258  O   ILE A 510      25.119  14.713  27.429  1.00 18.22           O
ATOM   3259  CB  ILE A 510      22.394  15.542  28.974  1.00 29.38           C
ATOM   3260  CG1 ILE A 510      22.130  16.027  30.375  1.00 33.86           C
ATOM   3261  CG2 ILE A 510      22.601  14.024  28.956  1.00 34.74           C
ATOM   3262  CD1 ILE A 510      20.733  15.808  30.789  1.00 34.46           C
ATOM   3263  H   ILE A 510      22.347  17.800  28.079  1.00 28.02           H
ATOM   3264  HA  ILE A 510      24.269  16.374  29.082  1.00 29.95           H
ATOM   3265  HB  ILE A 510      21.617  15.744  28.426  1.00 35.29           H
ATOM   3266 HG12 ILE A 510      22.710  15.548  30.987  1.00 40.66           H
ATOM   3267 HG13 ILE A 510      22.313  16.976  30.421  1.00 40.66           H
ATOM   3268 HG21 ILE A 510      21.821  13.608  29.338  1.00 41.72           H
ATOM   3269 HG22 ILE A 510      22.696  13.716  28.040  1.00 41.72           H
ATOM   3270 HG23 ILE A 510      23.387  13.789  29.474  1.00 41.72           H
ATOM   3271 HD11 ILE A 510      20.585  16.222  31.649  1.00 41.39           H
ATOM   3272 HD12 ILE A 510      20.150  16.198  30.123  1.00 41.39           H
ATOM   3273 HD13 ILE A 510      20.576  14.855  30.843  1.00 41.39           H
ATOM   3274  N   LEU A 511      23.743  15.767  26.030  1.00 19.06           N
ATOM   3275  CA  LEU A 511      24.325  15.038  24.910  1.00 22.33           C
ATOM   3276  C   LEU A 511      25.813  15.336  24.747  1.00 23.04           C
ATOM   3277  O   LEU A 511      26.565  14.508  24.230  1.00 24.02           O
ATOM   3278  CB  LEU A 511      23.602  15.376  23.632  1.00 21.05           C
ATOM   3279  CG  LEU A 511      22.149  14.895  23.551  1.00 19.52           C
ATOM   3280  CD1 LEU A 511      21.857  14.812  22.064  1.00 31.93           C
ATOM   3281  CD2 LEU A 511      21.915  13.569  24.237  1.00 17.88           C
ATOM   3282  H   LEU A 511      23.111  16.309  25.833  1.00 22.90           H
ATOM   3283  HA  LEU A 511      24.234  14.088  25.090  1.00 26.82           H
ATOM   3284  HB2 LEU A 511      23.614  16.340  23.523  1.00 25.29           H
ATOM   3285  HB3 LEU A 511      24.094  14.964  22.906  1.00 25.29           H
ATOM   3286  HG  LEU A 511      21.570  15.562  23.949  1.00 23.46           H
ATOM   3287 HD11 LEU A 511      20.970  14.433  21.949  1.00 38.35           H
ATOM   3288 HD12 LEU A 511      21.896  15.706  21.680  1.00 38.35           H
ATOM   3289 HD13 LEU A 511      22.521  14.248  21.635  1.00 38.35           H
ATOM   3290 HD21 LEU A 511      21.000  13.290  24.067  1.00 21.48           H
ATOM   3291 HD22 LEU A 511      22.534  12.919  23.882  1.00 21.48           H
ATOM   3292 HD23 LEU A 511      22.049  13.661  25.194  1.00 21.48           H
ATOM   3293  N   SER A 512      26.255  16.505  25.163  1.00 15.25           N
ATOM   3294  CA  SER A 512      27.671  16.782  25.081  1.00 20.67           C
ATOM   3295  C   SER A 512      28.461  15.959  26.092  1.00 18.66           C
ATOM   3296  O   SER A 512      29.580  15.524  25.799  1.00 21.85           O
ATOM   3297  CB  SER A 512      27.905  18.292  25.263  1.00 23.76           C
ATOM   3298  OG  SER A 512      28.889  18.506  26.240  1.00 36.69           O
ATOM   3299  H   SER A 512      25.772  17.135  25.477  1.00 18.33           H
ATOM   3300  HA  SER A 512      27.972  16.515  24.203  1.00 24.84           H
ATOM   3301  HB2 SER A 512      28.179  18.705  24.425  1.00 28.54           H
ATOM   3302  HB3 SER A 512      27.074  18.693  25.580  1.00 28.54           H
ATOM   3303  HG  SER A 512      29.007  19.329  26.348  1.00 44.06           H
ATOM   3304  N   HIS A 513      27.911  15.721  27.290  1.00 21.71           N
ATOM   3305  CA  HIS A 513      28.579  14.797  28.216  1.00 18.67           C
ATOM   3306  C   HIS A 513      28.618  13.379  27.663  1.00 14.77           C
ATOM   3307  O   HIS A 513      29.559  12.653  27.929  1.00 14.08           O
ATOM   3308  CB  HIS A 513      27.895  14.831  29.597  1.00 23.92           C
ATOM   3309  CG  HIS A 513      27.941  16.187  30.237  1.00 35.04           C
ATOM   3310  ND1 HIS A 513      26.828  16.997  30.345  1.00 49.54           N
ATOM   3311  CD2 HIS A 513      28.972  16.912  30.734  1.00 45.52           C
ATOM   3312  CE1 HIS A 513      27.159  18.136  30.920  1.00 46.37           C
ATOM   3313  NE2 HIS A 513      28.459  18.121  31.151  1.00 33.67           N
ATOM   3314  H   HIS A 513      27.166  16.045  27.570  1.00 26.09           H
ATOM   3315  HA  HIS A 513      29.498  15.071  28.336  1.00 22.44           H
ATOM   3316  HB2 HIS A 513      28.319  14.194  30.196  1.00 28.74           H
ATOM   3317  HB3 HIS A 513      26.963  14.593  29.490  1.00 28.74           H
ATOM   3318  HD2 HIS A 513      29.861  16.637  30.786  1.00 54.65           H
ATOM   3319  HE1 HIS A 513      26.574  18.834  31.107  1.00 55.67           H
ATOM   3320  HE2 HIS A 513      28.904  18.754  31.523  1.00 40.43           H
ATOM   3321  N   ILE A 514      27.635  12.970  26.867  1.00 18.31           N
ATOM   3322  CA  ILE A 514      27.656  11.590  26.346  1.00 16.53           C
ATOM   3323  C   ILE A 514      28.642  11.465  25.224  1.00 15.66           C
ATOM   3324  O   ILE A 514      29.346  10.446  25.101  1.00 18.97           O
ATOM   3325  CB  ILE A 514      26.232  11.145  25.927  1.00 14.82           C
ATOM   3326  CG1 ILE A 514      25.383  10.977  27.177  1.00 21.72           C
ATOM   3327  CG2 ILE A 514      26.248   9.822  25.092  1.00 22.60           C
ATOM   3328  CD1 ILE A 514      23.966  10.991  26.915  1.00 28.31           C
ATOM   3329  H   ILE A 514      26.964  13.452  26.628  1.00 22.00           H
ATOM   3330  HA  ILE A 514      27.961  10.987  27.042  1.00 19.86           H
ATOM   3331  HB  ILE A 514      25.807  11.833  25.389  1.00 17.82           H
ATOM   3332 HG12 ILE A 514      25.589  10.130  27.596  1.00 26.09           H
ATOM   3333 HG13 ILE A 514      25.580  11.698  27.789  1.00 26.09           H
ATOM   3334 HG21 ILE A 514      25.338   9.542  24.903  1.00 27.15           H
ATOM   3335 HG22 ILE A 514      26.711   9.985  24.253  1.00 27.15           H
ATOM   3336 HG23 ILE A 514      26.705   9.126  25.588  1.00 27.15           H
ATOM   3337 HD11 ILE A 514      23.507  10.800  27.748  1.00 34.00           H
ATOM   3338 HD12 ILE A 514      23.725  11.869  26.581  1.00 34.00           H
ATOM   3339 HD13 ILE A 514      23.756  10.321  26.250  1.00 34.00           H
ATOM   3340  N   ARG A 515      28.765  12.505  24.400  1.00 19.34           N
ATOM   3341  CA  ARG A 515      29.844  12.481  23.442  1.00 16.63           C
ATOM   3342  C   ARG A 515      31.175  12.300  24.165  1.00 17.42           C
ATOM   3343  O   ARG A 515      32.029  11.510  23.755  1.00 19.03           O
ATOM   3344  CB  ARG A 515      29.850  13.778  22.623  1.00 19.43           C
ATOM   3345  CG  ARG A 515      30.858  13.695  21.506  1.00 21.58           C
ATOM   3346  CD  ARG A 515      30.248  12.879  20.391  1.00 28.79           C
ATOM   3347  NE  ARG A 515      29.553  13.740  19.455  1.00 31.71           N
ATOM   3348  CZ  ARG A 515      29.861  13.871  18.178  1.00 30.54           C
ATOM   3349  NH1 ARG A 515      30.843  13.162  17.643  1.00 36.62           N
ATOM   3350  NH2 ARG A 515      29.168  14.703  17.427  1.00 34.73           N1+
ATOM   3351  H   ARG A 515      28.274  13.210  24.384  1.00 23.24           H
ATOM   3352  HA  ARG A 515      29.723  11.730  22.845  1.00 19.99           H
ATOM   3353  HB2 ARG A 515      28.976  13.946  22.248  1.00 23.35           H
ATOM   3354  HB3 ARG A 515      30.102  14.519  23.187  1.00 23.35           H
ATOM   3355  HG2 ARG A 515      31.064  14.582  21.165  1.00 25.92           H
ATOM   3356  HG3 ARG A 515      31.672  13.251  21.798  1.00 25.92           H
ATOM   3357  HD2 ARG A 515      30.958  12.414  19.945  1.00 34.58           H
ATOM   3358  HD3 ARG A 515      29.607  12.248  20.747  1.00 34.58           H
ATOM   3359  HE  ARG A 515      28.883  14.194  19.757  1.00 38.08           H
ATOM   3360 HH11 ARG A 515      31.311  12.621  18.113  1.00 43.98           H
ATOM   3361 HH12 ARG A 515      31.023  13.255  16.808  1.00 43.98           H
ATOM   3362 HH21 ARG A 515      28.523  15.152  17.772  1.00 41.71           H
ATOM   3363 HH22 ARG A 515      29.349  14.781  16.588  1.00 41.71           H
ATOM   3364  N   HIS A 516      31.359  13.025  25.254  1.00 21.62           N
ATOM   3365  CA  HIS A 516      32.626  12.970  25.969  1.00 26.34           C
ATOM   3366  C   HIS A 516      32.894  11.572  26.495  1.00 20.36           C
ATOM   3367  O   HIS A 516      34.017  11.066  26.394  1.00 21.34           O
ATOM   3368  CB  HIS A 516      32.591  14.005  27.085  1.00 21.11           C
ATOM   3369  CG  HIS A 516      33.900  14.201  27.797  1.00 19.25           C
ATOM   3370  ND1 HIS A 516      35.028  14.699  27.184  1.00 30.80           N
ATOM   3371  CD2 HIS A 516      34.249  13.957  29.082  1.00 25.29           C
ATOM   3372  CE1 HIS A 516      36.018  14.758  28.065  1.00 26.19           C
ATOM   3373  NE2 HIS A 516      35.570  14.313  29.221  1.00 28.23           N
ATOM   3374  H   HIS A 516      30.771  13.535  25.611  1.00 25.98           H
ATOM   3375  HA  HIS A 516      33.345  13.175  25.363  1.00 31.64           H
ATOM   3376  HB2 HIS A 516      31.923  13.713  27.720  1.00 25.36           H
ATOM   3377  HB3 HIS A 516      32.325  14.846  26.686  1.00 25.36           H
ATOM   3378  HD2 HIS A 516      33.691  13.616  29.739  1.00 30.38           H
ATOM   3379  HE1 HIS A 516      36.880  15.054  27.891  1.00 31.45           H
ATOM   3380  HE2 HIS A 516      36.034  14.247  29.946  1.00 33.90           H
ATOM   3381  N   MET A 517      31.886  10.937  27.082  1.00 18.54           N
ATOM   3382  CA  MET A 517      32.103   9.594  27.627  1.00 18.72           C
ATOM   3383  C   MET A 517      32.399   8.606  26.514  1.00 18.38           C
ATOM   3384  O   MET A 517      33.200   7.670  26.684  1.00 14.73           O
ATOM   3385  CB  MET A 517      30.892   9.098  28.411  1.00 19.09           C
ATOM   3386  CG  MET A 517      30.462   9.974  29.529  1.00 14.31           C
ATOM   3387  SD  MET A 517      29.306   9.225  30.638  1.00 22.92           S
ATOM   3388  CE  MET A 517      27.805   9.618  29.783  1.00 19.11           C
ATOM   3389  H   MET A 517      31.098  11.262  27.177  1.00 22.27           H
ATOM   3390  HA  MET A 517      32.849   9.629  28.237  1.00 22.49           H
ATOM   3391  HB2 MET A 517      30.140   8.983  27.806  1.00 22.94           H
ATOM   3392  HB3 MET A 517      31.120   8.242  28.799  1.00 22.94           H
ATOM   3393  HG2 MET A 517      31.236  10.232  30.047  1.00 17.20           H
ATOM   3394  HG3 MET A 517      30.019  10.747  29.153  1.00 17.20           H
ATOM   3395  HE1 MET A 517      27.057   9.230  30.263  1.00 22.96           H
ATOM   3396  HE2 MET A 517      27.729  10.583  29.747  1.00 22.96           H
ATOM   3397  HE3 MET A 517      27.848   9.261  28.883  1.00 22.96           H
ATOM   3398  N   SER A 518      31.736   8.775  25.369  1.00 16.64           N
ATOM   3399  CA  SER A 518      32.052   7.921  24.240  1.00 20.13           C
ATOM   3400  C   SER A 518      33.486   8.109  23.771  1.00 18.29           C
ATOM   3401  O   SER A 518      34.174   7.126  23.484  1.00 24.45           O
ATOM   3402  CB  SER A 518      31.072   8.189  23.113  1.00 25.84           C
ATOM   3403  OG  SER A 518      31.457   7.516  21.928  1.00 21.55           O
ATOM   3404  H   SER A 518      31.112   9.349  25.224  1.00 20.00           H
ATOM   3405  HA  SER A 518      31.946   6.992  24.513  1.00 24.18           H
ATOM   3406  HB2 SER A 518      30.193   7.897  23.397  1.00 31.03           H
ATOM   3407  HB3 SER A 518      31.046   9.137  22.934  1.00 31.03           H
ATOM   3408  HG  SER A 518      31.883   8.042  21.434  1.00 25.89           H
ATOM   3409  N   ASN A 519      33.962   9.360  23.654  1.00 22.82           N
ATOM   3410  CA  ASN A 519      35.318   9.584  23.158  1.00 25.29           C
ATOM   3411  C   ASN A 519      36.313   8.986  24.095  1.00 20.98           C
ATOM   3412  O   ASN A 519      37.329   8.408  23.674  1.00 23.39           O
ATOM   3413  CB  ASN A 519      35.621  11.078  23.023  1.00 29.24           C
ATOM   3414  CG  ASN A 519      34.901  11.712  21.848  1.00 26.39           C
ATOM   3415  OD1 ASN A 519      34.815  11.125  20.780  1.00 40.24           O
ATOM   3416  ND2 ASN A 519      34.386  12.891  22.041  1.00 23.11           N
ATOM   3417  H   ASN A 519      33.532  10.087  23.845  1.00 27.41           H
ATOM   3418  HA  ASN A 519      35.426   9.160  22.297  1.00 30.38           H
ATOM   3419  HB2 ASN A 519      35.336  11.530  23.833  1.00 35.12           H
ATOM   3420  HB3 ASN A 519      36.577  11.186  22.886  1.00 35.12           H
ATOM   3421 HD21 ASN A 519      34.344  13.458  21.405  1.00 27.76           H
ATOM   3422 HD22 ASN A 519      34.065  13.096  22.808  1.00 27.76           H
ATOM   3423  N   LYS A 520      36.041   9.150  25.388  1.00 22.69           N
ATOM   3424  CA  LYS A 520      36.847   8.506  26.411  1.00 20.68           C
ATOM   3425  C   LYS A 520      36.684   6.975  26.392  1.00 25.63           C
ATOM   3426  O   LYS A 520      37.708   6.290  26.512  1.00 25.56           O
ATOM   3427  CB  LYS A 520      36.526   9.057  27.808  1.00 22.02           C
ATOM   3428  CG  LYS A 520      36.690  10.559  28.043  1.00 29.05           C
ATOM   3429  CD  LYS A 520      38.021  11.178  27.646  1.00 41.08           C
ATOM   3430  CE  LYS A 520      39.143  10.844  28.615  1.00 49.91           C
ATOM   3431  NZ  LYS A 520      40.252  11.831  28.469  1.00 65.91           N1+
ATOM   3432  H   LYS A 520      35.408   9.642  25.684  1.00 27.26           H
ATOM   3433  HA  LYS A 520      37.774   8.702  26.209  1.00 24.85           H
ATOM   3434  HB2 LYS A 520      35.614   8.823  28.040  1.00 26.46           H
ATOM   3435  HB3 LYS A 520      37.126   8.618  28.433  1.00 26.46           H
ATOM   3436  HG2 LYS A 520      36.000  11.037  27.565  1.00 34.89           H
ATOM   3437  HG3 LYS A 520      36.592  10.720  28.995  1.00 34.89           H
ATOM   3438  HD2 LYS A 520      38.271  10.873  26.762  1.00 49.33           H
ATOM   3439  HD3 LYS A 520      37.922  12.147  27.645  1.00 49.33           H
ATOM   3440  HE2 LYS A 520      38.816  10.865  29.529  1.00 59.92           H
ATOM   3441  HE3 LYS A 520      39.488   9.963  28.399  1.00 59.92           H
ATOM   3442  HZ1 LYS A 520      40.940  11.597  28.981  1.00 79.12           H
ATOM   3443  HZ2 LYS A 520      40.516  11.864  27.620  1.00 79.12           H
ATOM   3444  HZ3 LYS A 520      39.968  12.640  28.712  1.00 79.12           H
ATOM   3445  N   GLY A 521      35.446   6.387  26.253  1.00 27.68           N
ATOM   3446  CA  GLY A 521      35.405   4.912  26.391  1.00 20.73           C
ATOM   3447  C   GLY A 521      36.229   4.280  25.293  1.00 26.37           C
ATOM   3448  O   GLY A 521      36.922   3.299  25.332  1.00 31.92           O
ATOM   3449  H   GLY A 521      34.585   6.906  26.110  1.00 33.24           H
ATOM   3450  HA2 GLY A 521      35.848   4.589  27.382  1.00 24.90           H
ATOM   3451  HA3 GLY A 521      34.342   4.561  26.376  1.00 24.90           H
ATOM   3452  N   MET A 522      36.172   4.986  24.117  1.00 29.28           N
ATOM   3453  CA  MET A 522      36.909   4.571  22.904  1.00 30.13           C
ATOM   3454  C   MET A 522      38.405   4.619  23.123  1.00 31.73           C
ATOM   3455  O   MET A 522      39.132   3.738  22.660  1.00 27.43           O
ATOM   3456  CB  MET A 522      36.661   5.460  21.666  1.00 26.90           C
ATOM   3457  CG  MET A 522      35.441   5.214  20.734  1.00 28.40           C
ATOM   3458  SD  MET A 522      35.112   3.533  20.196  1.00 39.89           S
ATOM   3459  CE  MET A 522      34.010   3.920  18.842  1.00 93.29           C
ATOM   3460  H   MET A 522      35.740   5.722  24.010  1.00 35.17           H
ATOM   3461  HA  MET A 522      36.675   3.659  22.682  1.00 36.19           H
ATOM   3462  HB2 MET A 522      36.609   6.377  21.961  1.00 32.31           H
ATOM   3463  HB3 MET A 522      37.440   5.368  21.095  1.00 32.31           H
ATOM   3464  HG2 MET A 522      34.633   5.532  21.163  1.00 34.11           H
ATOM   3465  HG3 MET A 522      35.579   5.721  19.925  1.00 34.11           H
ATOM   3466  HE1 MET A 522      33.818   3.112  18.345  1.00111.97           H
ATOM   3467  HE2 MET A 522      33.193   4.303  19.199  1.00111.97           H
ATOM   3468  HE3 MET A 522      34.444   4.561  18.259  1.00111.97           H
ATOM   3469  N   GLU A 523      38.905   5.691  23.740  1.00 26.12           N
ATOM   3470  CA  GLU A 523      40.296   5.679  24.157  1.00 34.70           C
ATOM   3471  C   GLU A 523      40.584   4.469  25.050  1.00 36.26           C
ATOM   3472  O   GLU A 523      41.605   3.800  24.857  1.00 36.16           O
ATOM   3473  CB  GLU A 523      40.658   6.973  24.897  1.00 29.39           C
ATOM   3474  CG  GLU A 523      41.222   8.136  24.101  1.00 45.29           C
ATOM   3475  CD  GLU A 523      41.856   9.153  25.055  1.00 53.44           C
ATOM   3476  OE1 GLU A 523      43.092   9.091  25.260  1.00 60.08           O
ATOM   3477  OE2 GLU A 523      41.116   9.972  25.641  1.00 46.49           O1-
ATOM   3478  H   GLU A 523      38.476   6.405  23.933  1.00 31.37           H
ATOM   3479  HA  GLU A 523      40.859   5.613  23.370  1.00 41.66           H
ATOM   3480  HB2 GLU A 523      39.839   7.311  25.294  1.00 35.29           H
ATOM   3481  HB3 GLU A 523      41.299   6.774  25.600  1.00 35.29           H
ATOM   3482  HG2 GLU A 523      41.912   7.814  23.499  1.00 54.37           H
ATOM   3483  HG3 GLU A 523      40.511   8.568  23.604  1.00 54.37           H
ATOM   3484  N   HIS A 524      39.719   4.199  26.076  1.00 36.97           N
ATOM   3485  CA  HIS A 524      40.061   3.101  27.005  1.00 36.69           C
ATOM   3486  C   HIS A 524      40.035   1.745  26.240  1.00 39.85           C
ATOM   3487  O   HIS A 524      40.889   0.904  26.429  1.00 42.96           O
ATOM   3488  CB  HIS A 524      39.064   3.302  28.138  1.00 34.25           C
ATOM   3489  CG  HIS A 524      39.166   2.303  29.212  1.00 37.75           C
ATOM   3490  ND1 HIS A 524      38.097   1.429  29.377  1.00 40.43           N
ATOM   3491  CD2 HIS A 524      40.173   1.999  30.130  1.00 41.63           C
ATOM   3492  CE1 HIS A 524      38.444   0.562  30.362  1.00 44.79           C
ATOM   3493  NE2 HIS A 524      39.707   0.899  30.844  1.00 50.58           N
ATOM   3494  H   HIS A 524      38.841   4.714  26.212  1.00 44.39           H
ATOM   3495  HA  HIS A 524      41.148   3.200  27.332  1.00 44.06           H
ATOM   3496  HB2 HIS A 524      38.027   3.399  27.714  1.00 41.13           H
ATOM   3497  HB3 HIS A 524      39.277   4.284  28.624  1.00 41.13           H
ATOM   3498  HD2 HIS A 524      41.127   2.478  30.301  1.00 49.99           H
ATOM   3499  HE1 HIS A 524      37.856  -0.273  30.703  1.00 53.78           H
ATOM   3500  HE2 HIS A 524      40.240   0.425  31.579  1.00 60.72           H
ATOM   3501  N   LEU A 525      39.045   1.548  25.267  1.00 39.95           N
ATOM   3502  CA  LEU A 525      38.759   0.241  24.648  1.00 41.51           C
ATOM   3503  C   LEU A 525      39.921  -0.306  23.788  1.00 54.08           C
ATOM   3504  O   LEU A 525      40.254  -1.482  23.704  1.00 73.57           O
ATOM   3505  CB  LEU A 525      37.536   0.296  23.697  1.00 32.01           C
ATOM   3506  CG  LEU A 525      36.201   0.419  24.457  1.00 34.68           C
ATOM   3507  CD1 LEU A 525      34.980   0.281  23.558  1.00 35.86           C
ATOM   3508  CD2 LEU A 525      36.118  -0.628  25.567  1.00 38.02           C
ATOM   3509  H   LEU A 525      38.483   2.336  24.936  1.00 47.97           H
ATOM   3510  HA  LEU A 525      38.611  -0.524  25.464  1.00 49.84           H
ATOM   3511  HB2 LEU A 525      37.640   1.136  22.984  1.00 38.44           H
ATOM   3512  HB3 LEU A 525      37.521  -0.615  23.071  1.00 38.44           H
ATOM   3513  HG  LEU A 525      36.167   1.444  24.919  1.00 41.65           H
ATOM   3514 HD11 LEU A 525      34.057   0.350  24.145  1.00 43.06           H
ATOM   3515 HD12 LEU A 525      34.941   1.069  22.798  1.00 43.06           H
ATOM   3516 HD13 LEU A 525      34.954  -0.682  23.034  1.00 43.06           H
ATOM   3517 HD21 LEU A 525      35.137  -0.591  26.054  1.00 45.65           H
ATOM   3518 HD22 LEU A 525      36.289  -1.628  25.177  1.00 45.65           H
ATOM   3519 HD23 LEU A 525      36.877  -0.408  26.338  1.00 45.65           H
ATOM   3520  N   TYR A 526      40.412   0.678  22.972  1.00 51.46           N
ATOM   3521  CA  TYR A 526      41.581   0.693  22.073  1.00 54.78           C
ATOM   3522  C   TYR A 526      42.817   0.707  22.955  1.00 55.75           C
ATOM   3523  O   TYR A 526      43.373   1.752  23.293  1.00 65.15           O
ATOM   3524  CB  TYR A 526      41.641   1.925  21.152  1.00 47.07           C
ATOM   3525  CG  TYR A 526      40.589   2.087  20.062  1.00 66.58           C
ATOM   3526  CD1 TYR A 526      40.738   3.079  19.063  1.00 71.54           C
ATOM   3527  CD2 TYR A 526      39.440   1.290  20.031  1.00 61.74           C
ATOM   3528  CE1 TYR A 526      39.773   3.249  18.046  1.00 73.93           C
ATOM   3529  CE2 TYR A 526      38.469   1.453  19.022  1.00 72.92           C
ATOM   3530  CZ  TYR A 526      38.643   2.432  18.033  1.00 76.99           C
ATOM   3531  OH  TYR A 526      37.685   2.588  17.043  1.00 67.65           O
ATOM   3532  H   TYR A 526      40.025   1.446  22.942  1.00 61.78           H
ATOM   3533  HA  TYR A 526      41.599  -0.100  21.517  1.00 65.77           H
ATOM   3534  HB2 TYR A 526      41.592   2.721  21.706  1.00 56.52           H
ATOM   3535  HB3 TYR A 526      42.499   1.925  20.699  1.00 56.52           H
ATOM   3536  HD1 TYR A 526      41.494   3.630  19.062  1.00 85.88           H
ATOM   3537  HD2 TYR A 526      39.322   0.636  20.683  1.00 74.12           H
ATOM   3538  HE1 TYR A 526      39.887   3.905  17.391  1.00 88.75           H
ATOM   3539  HE2 TYR A 526      37.712   0.911  19.009  1.00 87.53           H
ATOM   3540  HH  TYR A 526      37.022   2.097  17.197  1.00 81.20           H
ATOM   3541  N   SER A 527      43.238  -0.489  23.320  1.00 67.23           N
ATOM   3542  CA  SER A 527      44.328  -0.765  24.246  1.00 68.54           C
ATOM   3543  C   SER A 527      43.869  -1.957  25.065  1.00 71.50           C
ATOM   3544  O   SER A 527      44.178  -2.043  26.255  1.00 79.44           O
ATOM   3545  CB  SER A 527      44.707   0.437  25.150  1.00 63.19           C
ATOM   3546  OG  SER A 527      43.623   1.203  25.656  1.00 50.80           O
ATOM   3547  H   SER A 527      42.860  -1.196  23.025  1.00 80.71           H
ATOM   3548  HA  SER A 527      45.113  -1.012  23.737  1.00 82.28           H
ATOM   3549  HB2 SER A 527      45.219   0.111  25.906  1.00 75.86           H
ATOM   3550  HB3 SER A 527      45.264   1.042  24.635  1.00 75.86           H
ATOM   3551  HG  SER A 527      43.402   1.809  25.117  1.00 60.99           H
ATOM   3552  N   MET A 528      43.124  -2.875  24.437  1.00 79.08           N
ATOM   3553  CA  MET A 528      42.357  -3.890  25.171  1.00 89.14           C
ATOM   3554  C   MET A 528      41.843  -4.981  24.224  1.00 97.18           C
ATOM   3555  O   MET A 528      42.141  -4.986  23.020  1.00 80.07           O
ATOM   3556  CB  MET A 528      41.160  -3.273  25.919  1.00 84.08           C
ATOM   3557  CG  MET A 528      41.467  -2.549  27.202  1.00 83.43           C
ATOM   3558  SD  MET A 528      40.003  -2.418  28.238  1.00 72.66           S
ATOM   3559  CE  MET A 528      40.768  -1.806  29.734  1.00136.38           C
ATOM   3560  H   MET A 528      43.059  -2.930  23.582  1.00 94.92           H
ATOM   3561  HA  MET A 528      42.953  -4.291  25.826  1.00107.00           H
ATOM   3562  HB2 MET A 528      40.702  -2.657  25.345  1.00100.92           H
ATOM   3563  HB3 MET A 528      40.541  -3.978  26.155  1.00100.92           H
ATOM   3564  HG2 MET A 528      42.140  -3.043  27.694  1.00100.14           H
ATOM   3565  HG3 MET A 528      41.779  -1.651  27.006  1.00100.14           H
ATOM   3566  HE1 MET A 528      40.078  -1.585  30.373  1.00163.68           H
ATOM   3567  HE2 MET A 528      41.350  -2.491  30.098  1.00163.68           H
ATOM   3568  HE3 MET A 528      41.285  -1.015  29.519  1.00163.68           H
ATOM   3569  N   LYS A 529      41.020  -5.889  24.802  1.00102.04           N
ATOM   3570  CA  LYS A 529      40.532  -7.138  24.211  1.00 95.32           C
ATOM   3571  C   LYS A 529      39.010  -7.191  23.894  1.00 97.27           C
ATOM   3572  O   LYS A 529      38.645  -8.036  23.060  1.00 90.00           O
ATOM   3573  CB  LYS A 529      40.905  -8.316  25.131  1.00 89.70           C
ATOM   3574  CG  LYS A 529      39.735  -9.191  25.525  1.00 92.08           C
ATOM   3575  CD  LYS A 529      38.800  -8.447  26.486  1.00 84.45           C
ATOM   3576  CE  LYS A 529      37.390  -8.999  26.409  1.00 69.09           C
ATOM   3577  NZ  LYS A 529      37.373 -10.250  27.205  1.00 74.10           N1+
ATOM   3578  H   LYS A 529      40.758  -5.814  25.616  1.00122.47           H
ATOM   3579  HA  LYS A 529      41.028  -7.283  23.383  1.00114.42           H
ATOM   3580  HB2 LYS A 529      41.563  -8.882  24.690  1.00107.67           H
ATOM   3581  HB3 LYS A 529      41.288  -7.969  25.952  1.00107.67           H
ATOM   3582  HG2 LYS A 529      39.241  -9.480  24.739  1.00110.53           H
ATOM   3583  HG3 LYS A 529      40.069  -9.977  25.983  1.00110.53           H
ATOM   3584  HD2 LYS A 529      39.127  -8.580  27.386  1.00101.37           H
ATOM   3585  HD3 LYS A 529      38.780  -7.501  26.303  1.00101.37           H
ATOM   3586  HE2 LYS A 529      36.764  -8.365  26.791  1.00 82.94           H
ATOM   3587  HE3 LYS A 529      37.154  -9.211  25.490  1.00 82.94           H
ATOM   3588  HZ1 LYS A 529      36.707 -10.777  26.947  1.00 88.95           H
ATOM   3589  HZ2 LYS A 529      38.145 -10.682  27.099  1.00 88.95           H
ATOM   3590  HZ3 LYS A 529      37.277 -10.048  28.068  1.00 88.95           H
ATOM   3591  N   CYS A 530      38.108  -6.305  24.422  1.00 92.90           N
ATOM   3592  CA  CYS A 530      36.975  -6.029  23.484  1.00 82.20           C
ATOM   3593  C   CYS A 530      37.362  -6.086  21.962  1.00 74.39           C
ATOM   3594  O   CYS A 530      36.494  -6.305  21.162  1.00 57.98           O
ATOM   3595  CB  CYS A 530      36.511  -4.645  23.856  1.00 60.73           C
ATOM   3596  SG  CYS A 530      38.008  -3.586  23.711  1.00 85.05           S
ATOM   3597  H   CYS A 530      38.500  -5.499  24.930  1.00111.51           H
ATOM   3598  HA  CYS A 530      36.201  -6.842  23.646  1.00 98.66           H
ATOM   3599  HB2 CYS A 530      36.159  -4.634  24.907  1.00 72.90           H
ATOM   3600  HB3 CYS A 530      35.670  -4.304  23.228  1.00 72.90           H
ATOM   3601  HG  CYS A 530      38.142  -3.490  22.368  1.00102.09           H
ATOM   3602  HC  CYS A 530      38.412  -5.916  21.685  1.00 89.30           H
ATOM   3603  N   VAL A 533      41.286  -7.000  12.614  1.00111.70           N
ATOM   3604  CA  VAL A 533      40.034  -7.621  12.214  1.00100.70           C
ATOM   3605  C   VAL A 533      39.277  -6.657  11.302  1.00 93.51           C
ATOM   3606  O   VAL A 533      39.751  -5.560  11.015  1.00103.69           O
ATOM   3607  CB  VAL A 533      39.175  -8.024  13.443  1.00100.86           C
ATOM   3608  CG1 VAL A 533      40.063  -8.447  14.597  1.00 94.66           C
ATOM   3609  CG2 VAL A 533      38.248  -6.893  13.882  1.00102.54           C
ATOM   3610  H1  VAL A 533      41.840  -7.626  13.086  1.00134.07           H
ATOM   3611  H2  VAL A 533      41.103  -6.240  13.171  1.00134.07           H
ATOM   3612  HA  VAL A 533      40.229  -8.426  11.712  1.00120.87           H
ATOM   3613  HB  VAL A 533      38.619  -8.785  13.204  1.00121.06           H
ATOM   3614 HG11 VAL A 533      40.685  -9.120  14.284  1.00113.62           H
ATOM   3615 HG12 VAL A 533      40.548  -7.676  14.930  1.00113.62           H
ATOM   3616 HG13 VAL A 533      39.502  -8.811  15.299  1.00113.62           H
ATOM   3617 HG21 VAL A 533      38.752  -6.069  13.964  1.00123.08           H
ATOM   3618 HG22 VAL A 533      37.536  -6.786  13.234  1.00123.08           H
ATOM   3619 HG23 VAL A 533      37.865  -7.125  14.742  1.00123.08           H
ATOM   3620  N   VAL A 534      38.096  -7.080  10.858  1.00 85.83           N
ATOM   3621  CA  VAL A 534      37.212  -6.289   9.997  1.00 69.49           C
ATOM   3622  C   VAL A 534      36.980  -4.907  10.618  1.00 64.46           C
ATOM   3623  O   VAL A 534      36.796  -4.806  11.837  1.00 65.67           O
ATOM   3624  CB  VAL A 534      35.888  -7.044   9.757  1.00 65.82           C
ATOM   3625  CG1 VAL A 534      34.957  -6.305   8.779  1.00 56.57           C
ATOM   3626  CG2 VAL A 534      36.161  -8.438   9.207  1.00 73.31           C
ATOM   3627  H   VAL A 534      37.777  -7.851  11.053  1.00103.02           H
ATOM   3628  HA  VAL A 534      37.645  -6.183   9.141  1.00 83.42           H
ATOM   3629  HB  VAL A 534      35.422  -7.144  10.604  1.00 79.01           H
ATOM   3630 HG11 VAL A 534      34.127  -6.804   8.692  1.00 67.91           H
ATOM   3631 HG12 VAL A 534      34.772  -5.416   9.121  1.00 67.91           H
ATOM   3632 HG13 VAL A 534      35.389  -6.244   7.913  1.00 67.91           H
ATOM   3633 HG21 VAL A 534      35.307  -8.861   9.025  1.00 88.01           H
ATOM   3634 HG22 VAL A 534      36.666  -8.361   8.382  1.00 88.01           H
ATOM   3635 HG23 VAL A 534      36.655  -8.959   9.857  1.00 88.01           H
ATOM   3636  N   PRO A 535      37.014  -3.819   9.840  1.00 62.66           N
ATOM   3637  CA  PRO A 535      36.654  -2.494  10.385  1.00 57.13           C
ATOM   3638  C   PRO A 535      35.244  -2.524  10.967  1.00 48.80           C
ATOM   3639  O   PRO A 535      34.397  -3.258  10.453  1.00 48.30           O
ATOM   3640  CB  PRO A 535      36.738  -1.577   9.152  1.00 59.59           C
ATOM   3641  CG  PRO A 535      37.603  -2.298   8.144  1.00 66.58           C
ATOM   3642  CD  PRO A 535      37.399  -3.766   8.415  1.00 69.99           C
ATOM   3643  HA  PRO A 535      37.289  -2.205  11.053  1.00 68.59           H
ATOM   3644  HB2 PRO A 535      35.852  -1.445   8.778  1.00 71.54           H
ATOM   3645  HB3 PRO A 535      37.139  -0.725   9.387  1.00 71.54           H
ATOM   3646  HG2 PRO A 535      37.312  -2.084   7.242  1.00 79.92           H
ATOM   3647  HG3 PRO A 535      38.533  -2.049   8.260  1.00 79.92           H
ATOM   3648  HD2 PRO A 535      36.695  -4.125   7.850  1.00 84.01           H
ATOM   3649  HD3 PRO A 535      38.232  -4.244   8.284  1.00 84.01           H
ATOM   3650  N   LEU A 536      34.945  -1.705  12.018  1.00 46.07           N
ATOM   3651  CA  LEU A 536      33.531  -1.728  12.467  1.00 45.40           C
ATOM   3652  C   LEU A 536      32.561  -1.466  11.273  1.00 37.70           C
ATOM   3653  O   LEU A 536      31.392  -1.766  11.118  1.00 43.09           O
ATOM   3654  CB  LEU A 536      33.484  -0.619  13.508  1.00 35.91           C
ATOM   3655  CG  LEU A 536      32.051  -0.387  13.984  1.00 28.07           C
ATOM   3656  CD1 LEU A 536      31.331  -1.687  14.321  1.00 30.93           C
ATOM   3657  CD2 LEU A 536      32.169   0.619  15.126  1.00 32.79           C
ATOM   3658  H   LEU A 536      35.583  -1.002  12.403  1.00 55.31           H
ATOM   3659  HA  LEU A 536      33.280  -2.744  12.876  1.00 54.50           H
ATOM   3660  HB2 LEU A 536      34.145  -0.882  14.360  1.00 43.12           H
ATOM   3661  HB3 LEU A 536      33.895   0.333  13.096  1.00 43.12           H
ATOM   3662  HG  LEU A 536      31.490   0.106  13.146  1.00 33.71           H
ATOM   3663 HD11 LEU A 536      30.322  -1.497  14.711  1.00 37.14           H
ATOM   3664 HD12 LEU A 536      31.192  -2.332  13.443  1.00 37.14           H
ATOM   3665 HD13 LEU A 536      31.861  -2.275  15.085  1.00 37.14           H
ATOM   3666 HD21 LEU A 536      31.174   0.834  15.533  1.00 39.38           H
ATOM   3667 HD22 LEU A 536      32.794   0.247  15.950  1.00 39.38           H
ATOM   3668 HD23 LEU A 536      32.626   1.558  14.783  1.00 39.38           H
ATOM   3669  N   TYR A 537      33.160  -0.712  10.309  1.00 33.19           N
ATOM   3670  CA  TYR A 537      32.459  -0.121   9.145  1.00 44.27           C
ATOM   3671  C   TYR A 537      31.963  -1.180   8.183  1.00 40.93           C
ATOM   3672  O   TYR A 537      30.782  -1.216   7.825  1.00 38.87           O
ATOM   3673  CB  TYR A 537      33.379   0.832   8.342  1.00 43.69           C
ATOM   3674  CG  TYR A 537      32.736   1.496   7.077  1.00 46.74           C
ATOM   3675  CD1 TYR A 537      32.442   0.773   5.911  1.00 47.51           C
ATOM   3676  CD2 TYR A 537      32.448   2.862   7.056  1.00 50.86           C
ATOM   3677  CE1 TYR A 537      31.853   1.397   4.794  1.00 47.93           C
ATOM   3678  CE2 TYR A 537      31.855   3.477   5.944  1.00 49.99           C
ATOM   3679  CZ  TYR A 537      31.565   2.749   4.830  1.00 51.79           C
ATOM   3680  OH  TYR A 537      30.983   3.398   3.754  1.00 52.95           O
ATOM   3681  H   TYR A 537      33.989  -0.495  10.327  1.00 39.86           H
ATOM   3682  HA  TYR A 537      31.696   0.396   9.446  1.00 53.16           H
ATOM   3683  HB2 TYR A 537      33.680   1.545   8.923  1.00 52.46           H
ATOM   3684  HB3 TYR A 537      34.144   0.324   8.030  1.00 52.46           H
ATOM   3685  HD1 TYR A 537      32.620  -0.142   5.874  1.00 57.04           H
ATOM   3686  HD2 TYR A 537      32.625   3.378   7.814  1.00 61.07           H
ATOM   3687  HE1 TYR A 537      31.652   0.908   4.026  1.00 57.54           H
ATOM   3688  HE2 TYR A 537      31.657   4.391   5.957  1.00 60.02           H
ATOM   3689  HH  TYR A 537      30.986   4.230   3.874  1.00 63.57           H
ATOM   3690  N   ASP A 538      32.897  -1.941   7.630  1.00 38.52           N
ATOM   3691  CA  ASP A 538      32.544  -3.083   6.810  1.00 44.67           C
ATOM   3692  C   ASP A 538      31.561  -3.965   7.552  1.00 39.80           C
ATOM   3693  O   ASP A 538      30.592  -4.463   6.973  1.00 38.08           O
ATOM   3694  CB  ASP A 538      33.822  -3.842   6.435  1.00 48.23           C
ATOM   3695  CG  ASP A 538      34.925  -2.903   5.867  1.00 54.68           C
ATOM   3696  OD1 ASP A 538      34.630  -1.716   5.592  1.00 51.46           O
ATOM   3697  OD2 ASP A 538      36.089  -3.342   5.718  1.00 62.42           O1-
ATOM   3698  H   ASP A 538      33.739  -1.808   7.717  1.00 46.26           H
ATOM   3699  HA  ASP A 538      32.110  -2.780   5.997  1.00 53.63           H
ATOM   3700  HB2 ASP A 538      34.172  -4.275   7.229  1.00 57.91           H
ATOM   3701  HB3 ASP A 538      33.613  -4.509   5.764  1.00 57.91           H
ATOM   3702  N   LEU A 539      31.743  -4.113   8.855  1.00 35.69           N
ATOM   3703  CA  LEU A 539      30.786  -4.925   9.601  1.00 37.84           C
ATOM   3704  C   LEU A 539      29.435  -4.239   9.699  1.00 33.60           C
ATOM   3705  O   LEU A 539      28.384  -4.900   9.671  1.00 34.10           O
ATOM   3706  CB  LEU A 539      31.335  -5.218  10.990  1.00 36.65           C
ATOM   3707  CG  LEU A 539      30.299  -5.859  11.911  1.00 42.70           C
ATOM   3708  CD1 LEU A 539      30.171  -7.356  11.634  1.00 45.10           C
ATOM   3709  CD2 LEU A 539      30.636  -5.552  13.372  1.00 40.69           C
ATOM   3710  H   LEU A 539      32.384  -3.768   9.312  1.00 42.85           H
ATOM   3711  HA  LEU A 539      30.633  -5.764   9.138  1.00 45.44           H
ATOM   3712  HB2 LEU A 539      32.089  -5.822  10.901  1.00 44.01           H
ATOM   3713  HB3 LEU A 539      31.627  -4.390  11.402  1.00 44.01           H
ATOM   3714  HG  LEU A 539      29.440  -5.470  11.744  1.00 51.27           H
ATOM   3715 HD11 LEU A 539      29.524  -7.737  12.247  1.00 54.14           H
ATOM   3716 HD12 LEU A 539      29.881  -7.489  10.719  1.00 54.14           H
ATOM   3717 HD13 LEU A 539      31.039  -7.775  11.771  1.00 54.14           H
ATOM   3718 HD21 LEU A 539      30.010  -6.020  13.948  1.00 48.85           H
ATOM   3719 HD22 LEU A 539      31.541  -5.841  13.562  1.00 48.85           H
ATOM   3720 HD23 LEU A 539      30.563  -4.593  13.509  1.00 48.85           H
ATOM   3721  N   LEU A 540      29.440  -2.920   9.865  1.00 33.19           N
ATOM   3722  CA  LEU A 540      28.203  -2.172   9.844  1.00 32.56           C
ATOM   3723  C   LEU A 540      27.529  -2.272   8.482  1.00 27.61           C
ATOM   3724  O   LEU A 540      26.321  -2.505   8.388  1.00 29.20           O
ATOM   3725  CB  LEU A 540      28.508  -0.732  10.204  1.00 32.71           C
ATOM   3726  CG  LEU A 540      28.804  -0.529  11.684  1.00 28.36           C
ATOM   3727  CD1 LEU A 540      29.345   0.871  11.931  1.00 26.08           C
ATOM   3728  CD2 LEU A 540      27.598  -0.698  12.496  1.00 27.11           C
ATOM   3729  H   LEU A 540      30.138  -2.435   9.983  1.00 39.86           H
ATOM   3730  HA  LEU A 540      27.600  -2.535  10.505  1.00 39.10           H
ATOM   3731  HB2 LEU A 540      29.286  -0.443   9.701  1.00 39.29           H
ATOM   3732  HB3 LEU A 540      27.743  -0.183   9.975  1.00 39.29           H
ATOM   3733  HG  LEU A 540      29.454  -1.182  11.978  1.00 34.07           H
ATOM   3734 HD11 LEU A 540      29.483   0.984  12.880  1.00 31.33           H
ATOM   3735 HD12 LEU A 540      30.179   0.970  11.447  1.00 31.33           H
ATOM   3736 HD13 LEU A 540      28.693   1.511  11.615  1.00 31.33           H
ATOM   3737 HD21 LEU A 540      27.825  -0.544  13.424  1.00 32.56           H
ATOM   3738 HD22 LEU A 540      26.930  -0.050  12.213  1.00 32.56           H
ATOM   3739 HD23 LEU A 540      27.258  -1.599  12.393  1.00 32.56           H
ATOM   3740  N   LEU A 541      28.290  -2.087   7.423  1.00 33.40           N
ATOM   3741  CA  LEU A 541      27.757  -2.239   6.075  1.00 39.98           C
ATOM   3742  C   LEU A 541      27.107  -3.598   5.874  1.00 41.33           C
ATOM   3743  O   LEU A 541      25.961  -3.696   5.410  1.00 39.74           O
ATOM   3744  CB  LEU A 541      28.892  -2.059   5.086  1.00 47.47           C
ATOM   3745  CG  LEU A 541      28.523  -1.975   3.618  1.00 51.85           C
ATOM   3746  CD1 LEU A 541      28.022  -0.595   3.310  1.00 43.45           C
ATOM   3747  CD2 LEU A 541      29.794  -2.301   2.834  1.00 58.75           C
ATOM   3748  H   LEU A 541      29.117  -1.863   7.456  1.00 40.10           H
ATOM   3749  HA  LEU A 541      27.090  -1.550   5.916  1.00 48.00           H
ATOM   3750  HB2 LEU A 541      29.384  -1.252   5.316  1.00 56.99           H
ATOM   3751  HB3 LEU A 541      29.484  -2.820   5.181  1.00 56.99           H
ATOM   3752  HG  LEU A 541      27.829  -2.622   3.401  1.00 62.25           H
ATOM   3753 HD11 LEU A 541      27.824  -0.534   2.365  1.00 52.17           H
ATOM   3754 HD12 LEU A 541      27.226  -0.424   3.833  1.00 52.17           H
ATOM   3755 HD13 LEU A 541      28.717   0.042   3.543  1.00 52.17           H
ATOM   3756 HD21 LEU A 541      29.628  -2.188   1.884  1.00 70.53           H
ATOM   3757 HD22 LEU A 541      30.508  -1.710   3.121  1.00 70.53           H
ATOM   3758 HD23 LEU A 541      30.045  -3.221   3.018  1.00 70.53           H
ATOM   3759  N   GLU A 542      27.832  -4.678   6.204  1.00 38.84           N
ATOM   3760  CA  GLU A 542      27.235  -6.008   6.083  1.00 44.89           C
ATOM   3761  C   GLU A 542      25.863  -6.062   6.749  1.00 35.20           C
ATOM   3762  O   GLU A 542      24.900  -6.545   6.144  1.00 45.98           O
ATOM   3763  CB  GLU A 542      28.185  -7.066   6.657  1.00 47.72           C
ATOM   3764  CG  GLU A 542      27.483  -8.307   7.247  1.00 54.30           C
ATOM   3765  CD  GLU A 542      26.709  -9.115   6.202  1.00 69.33           C
ATOM   3766  OE1 GLU A 542      26.954  -8.900   4.984  1.00 77.57           O
ATOM   3767  OE2 GLU A 542      25.863  -9.967   6.602  1.00 70.33           O1-
ATOM   3768  H   GLU A 542      28.650  -4.665   6.480  1.00 46.64           H
ATOM   3769  HA  GLU A 542      27.113  -6.202   5.142  1.00 53.90           H
ATOM   3770  HB2 GLU A 542      28.771  -7.366   5.945  1.00 57.29           H
ATOM   3771  HB3 GLU A 542      28.722  -6.664   7.355  1.00 57.29           H
ATOM   3772  HG2 GLU A 542      28.163  -8.889   7.620  1.00 65.19           H
ATOM   3773  HG3 GLU A 542      26.866  -8.047   7.950  1.00 65.19           H
ATOM   3774  N   MET A 543      25.727  -5.489   7.958  1.00 35.44           N
ATOM   3775  CA  MET A 543      24.478  -5.603   8.721  1.00 31.62           C
ATOM   3776  C   MET A 543      23.358  -4.742   8.157  1.00 28.16           C
ATOM   3777  O   MET A 543      22.181  -5.117   8.227  1.00 38.78           O
ATOM   3778  CB  MET A 543      24.708  -5.192  10.160  1.00 29.65           C
ATOM   3779  CG  MET A 543      25.098  -6.334  11.110  1.00 46.65           C
ATOM   3780  SD  MET A 543      25.409  -5.714  12.770  1.00 46.40           S
ATOM   3781  CE  MET A 543      27.124  -5.259  12.582  1.00 37.87           C
ATOM   3782  H   MET A 543      26.335  -5.024   8.346  1.00 42.56           H
ATOM   3783  HA  MET A 543      24.181  -6.526   8.712  1.00 37.97           H
ATOM   3784  HB2 MET A 543      25.422  -4.539  10.172  1.00 35.61           H
ATOM   3785  HB3 MET A 543      23.892  -4.786  10.494  1.00 35.61           H
ATOM   3786  HG2 MET A 543      24.389  -6.995  11.159  1.00 56.01           H
ATOM   3787  HG3 MET A 543      25.921  -6.739  10.793  1.00 56.01           H
ATOM   3788  HE1 MET A 543      27.425  -4.805  13.384  1.00 45.48           H
ATOM   3789  HE2 MET A 543      27.623  -6.076  12.460  1.00 45.48           H
ATOM   3790  HE3 MET A 543      27.229  -4.685  11.812  1.00 45.48           H
ATOM   3791  N   LEU A 544      23.699  -3.571   7.653  1.00 29.93           N
ATOM   3792  CA  LEU A 544      22.723  -2.619   7.144  1.00 34.58           C
ATOM   3793  C   LEU A 544      22.317  -2.934   5.704  1.00 37.81           C
ATOM   3794  O   LEU A 544      21.135  -2.816   5.350  1.00 34.62           O
ATOM   3795  CB  LEU A 544      23.323  -1.214   7.230  1.00 33.39           C
ATOM   3796  CG  LEU A 544      23.304  -0.452   8.562  1.00 33.33           C
ATOM   3797  CD1 LEU A 544      24.298   0.672   8.522  1.00 33.14           C
ATOM   3798  CD2 LEU A 544      21.947   0.107   8.835  1.00 34.73           C
ATOM   3799  H   LEU A 544      24.513  -3.297   7.586  1.00 35.95           H
ATOM   3800  HA  LEU A 544      21.924  -2.657   7.695  1.00 41.53           H
ATOM   3801  HB2 LEU A 544      24.255  -1.288   6.978  1.00 40.10           H
ATOM   3802  HB3 LEU A 544      22.861  -0.660   6.581  1.00 40.10           H
ATOM   3803  HG  LEU A 544      23.541  -1.049   9.290  1.00 40.03           H
ATOM   3804 HD11 LEU A 544      24.275   1.131   9.375  1.00 39.80           H
ATOM   3805 HD12 LEU A 544      25.176   0.304   8.364  1.00 39.80           H
ATOM   3806 HD13 LEU A 544      24.053   1.284   7.811  1.00 39.80           H
ATOM   3807 HD21 LEU A 544      21.978   0.623   9.655  1.00 41.70           H
ATOM   3808 HD22 LEU A 544      21.687   0.674   8.094  1.00 41.70           H
ATOM   3809 HD23 LEU A 544      21.327  -0.635   8.919  1.00 41.70           H
ATOM   3810  N   ASP A 545      23.286  -3.342   4.870  1.00 34.64           N
ATOM   3811  CA  ASP A 545      23.070  -3.652   3.461  1.00 38.38           C
ATOM   3812  C   ASP A 545      22.396  -5.003   3.316  1.00 41.76           C
ATOM   3813  O   ASP A 545      23.000  -5.945   2.790  1.00 46.82           O
ATOM   3814  CB  ASP A 545      24.398  -3.666   2.676  1.00 36.00           C
ATOM   3815  CG  ASP A 545      24.180  -3.915   1.185  1.00 32.31           C
ATOM   3816  OD1 ASP A 545      23.009  -3.825   0.810  1.00 26.62           O
ATOM   3817  OD2 ASP A 545      25.133  -4.244   0.425  1.00 36.09           O1-
ATOM   3818  H   ASP A 545      24.099  -3.465   5.118  1.00 41.60           H
ATOM   3819  HA  ASP A 545      22.484  -2.986   3.064  1.00 46.08           H
ATOM   3820  HB2 ASP A 545      24.832  -2.805   2.770  1.00 43.23           H
ATOM   3821  HB3 ASP A 545      24.981  -4.364   3.017  1.00 43.23           H
ATOM   3822  N   ALA A 546      21.147  -5.105   3.756  1.00 34.57           N
ATOM   3823  CA  ALA A 546      20.431  -6.366   3.766  1.00 45.21           C
ATOM   3824  C   ALA A 546      19.579  -6.530   2.507  1.00 42.91           C
ATOM   3825  O   ALA A 546      19.128  -5.563   1.887  1.00 44.86           O
ATOM   3826  CB  ALA A 546      19.551  -6.466   5.016  1.00 43.34           C
ATOM   3827  H   ALA A 546      20.686  -4.444   4.055  1.00 41.52           H
ATOM   3828  HA  ALA A 546      21.064  -7.099   3.785  1.00 54.28           H
ATOM   3829  HB1 ALA A 546      19.191  -7.365   5.091  1.00 52.03           H
ATOM   3830  HB2 ALA A 546      20.104  -6.263   5.786  1.00 52.03           H
ATOM   3831  HB3 ALA A 546      18.830  -5.821   4.954  1.00 52.03           H
ATOM   3832  N   HIS A 547      19.361  -7.777   2.134  1.00 43.77           N
ATOM   3833  CA  HIS A 547      18.391  -8.052   1.097  1.00 49.02           C
ATOM   3834  C   HIS A 547      16.968  -7.938   1.666  1.00 51.15           C
ATOM   3835  O   HIS A 547      16.759  -7.715   2.860  1.00 47.66           O
ATOM   3836  CB  HIS A 547      18.676  -9.424   0.475  1.00 50.12           C
ATOM   3837  CG  HIS A 547      18.689 -10.574   1.446  1.00 51.67           C
ATOM   3838  ND1 HIS A 547      17.603 -10.912   2.224  1.00 43.49           N
ATOM   3839  CD2 HIS A 547      19.646 -11.497   1.719  1.00 57.87           C
ATOM   3840  CE1 HIS A 547      17.895 -11.980   2.948  1.00 52.06           C
ATOM   3841  NE2 HIS A 547      19.130 -12.355   2.662  1.00 51.33           N
ATOM   3842  H   HIS A 547      19.773  -8.464   2.446  1.00 52.55           H
ATOM   3843  HA  HIS A 547      18.480  -7.379   0.398  1.00 58.85           H
ATOM   3844  HB2 HIS A 547      19.556  -9.376   0.066  1.00 60.18           H
ATOM   3845  HB3 HIS A 547      18.007  -9.606  -0.195  1.00 60.18           H
ATOM   3846  HD2 HIS A 547      20.497 -11.537   1.344  1.00 69.47           H
ATOM   3847  HE1 HIS A 547      17.322 -12.390   3.557  1.00 62.50           H
ATOM   3848  HE2 HIS A 547      19.546 -13.025   3.013  1.00 61.63           H
ATOM   3849  N   ARG A 548      15.983  -8.037   0.771  1.00 48.79           N
ATOM   3850  CA  ARG A 548      14.571  -8.043   1.132  1.00 52.65           C
ATOM   3851  C   ARG A 548      13.927  -9.382   0.787  1.00 51.61           C
ATOM   3852  O   ARG A 548      12.723  -9.435   0.528  1.00 54.01           O
ATOM   3853  CB  ARG A 548      13.821  -6.901   0.431  1.00 55.46           C
ATOM   3854  CG  ARG A 548      14.721  -5.737  -0.076  1.00 59.40           C
ATOM   3855  CD  ARG A 548      14.124  -4.377   0.166  1.00 67.36           C
ATOM   3856  NE  ARG A 548      14.300  -3.498  -0.988  1.00 71.10           N
ATOM   3857  CZ  ARG A 548      13.675  -2.332  -1.130  1.00 80.95           C
ATOM   3858  NH1 ARG A 548      12.839  -1.907  -0.188  1.00 92.58           N
ATOM   3859  NH2 ARG A 548      13.878  -1.593  -2.213  1.00 74.77           N1+
ATOM   3860  H   ARG A 548      16.120  -8.098  -0.076  1.00 58.58           H
ATOM   3861  HA  ARG A 548      14.480  -7.913   2.090  1.00 63.21           H
ATOM   3862  HB2 ARG A 548      13.350  -7.260  -0.336  1.00 66.58           H
ATOM   3863  HB3 ARG A 548      13.177  -6.529   1.055  1.00 66.58           H
ATOM   3864  HG2 ARG A 548      15.586  -5.748   0.363  1.00 71.31           H
ATOM   3865  HG3 ARG A 548      14.832  -5.815  -1.034  1.00 71.31           H
ATOM   3866  HD2 ARG A 548      13.176  -4.464   0.343  1.00 80.86           H
ATOM   3867  HD3 ARG A 548      14.569  -3.970   0.926  1.00 80.86           H
ATOM   3868  HE  ARG A 548      14.872  -3.730  -1.591  1.00 85.35           H
ATOM   3869 HH11 ARG A 548      12.695  -2.382   0.515  1.00111.12           H
ATOM   3870 HH12 ARG A 548      12.436  -1.155  -0.283  1.00111.12           H
ATOM   3871 HH21 ARG A 548      14.420  -1.861  -2.824  1.00 89.76           H
ATOM   3872 HH22 ARG A 548      13.476  -0.840  -2.298  1.00 89.76           H
ATOM   3873  N   LEU A 549      14.729 -10.457   0.759  1.00 51.60           N
ATOM   3874  CA  LEU A 549      14.246 -11.796   0.406  1.00 56.39           C
ATOM   3875  C   LEU A 549      13.501 -12.434   1.572  1.00 57.86           C
ATOM   3876  O   LEU A 549      12.701 -13.350   1.366  1.00 58.30           O
ATOM   3877  CB  LEU A 549      15.421 -12.699  -0.010  1.00 56.99           C
ATOM   3878  CG  LEU A 549      16.619 -12.088  -0.776  1.00 50.82           C
ATOM   3879  CD1 LEU A 549      17.832 -13.025  -0.833  1.00 44.45           C
ATOM   3880  CD2 LEU A 549      16.198 -11.680  -2.153  1.00 42.38           C
ATOM   3881  H   LEU A 549      15.564 -10.432   0.951  1.00 61.95           H
ATOM   3882  HA  LEU A 549      13.636 -11.742  -0.348  1.00 67.69           H
ATOM   3883  HB2 LEU A 549      15.788 -13.107   0.790  1.00 68.42           H
ATOM   3884  HB3 LEU A 549      15.064 -13.405  -0.573  1.00 68.42           H
ATOM   3885  HG  LEU A 549      16.896 -11.283  -0.325  1.00 61.01           H
ATOM   3886 HD11 LEU A 549      18.551 -12.581  -1.314  1.00 53.37           H
ATOM   3887 HD12 LEU A 549      18.121 -13.229   0.068  1.00 53.37           H
ATOM   3888 HD13 LEU A 549      17.581 -13.839  -1.293  1.00 53.37           H
ATOM   3889 HD21 LEU A 549      16.921 -11.186  -2.572  1.00 50.88           H
ATOM   3890 HD22 LEU A 549      15.986 -12.472  -2.664  1.00 50.88           H
ATOM   3891 HD23 LEU A 549      15.408 -11.123  -2.074  1.00 50.88           H
ATOM   3892  N   HIS A 550      13.764 -11.976   2.794  1.00 59.02           N
ATOM   3893  CA  HIS A 550      13.073 -12.441   3.999  1.00 58.84           C
ATOM   3894  C   HIS A 550      11.830 -11.624   4.286  1.00 64.13           C
ATOM   3895  O   HIS A 550      11.485 -11.414   5.454  1.00 59.78           O
ATOM   3896  CB  HIS A 550      14.015 -12.390   5.196  1.00 52.55           C
ATOM   3897  CG  HIS A 550      15.141 -13.365   5.120  1.00 52.22           C
ATOM   3898  ND1 HIS A 550      16.109 -13.456   6.100  1.00 45.79           N
ATOM   3899  CD2 HIS A 550      15.445 -14.312   4.204  1.00 50.10           C
ATOM   3900  CE1 HIS A 550      16.969 -14.400   5.776  1.00 44.43           C
ATOM   3901  NE2 HIS A 550      16.584 -14.941   4.631  1.00 50.25           N
ATOM   3902  H   HIS A 550      14.358 -11.376   2.954  1.00 70.85           H
ATOM   3903  HA  HIS A 550      12.806 -13.363   3.866  1.00 70.64           H
ATOM   3904  HB2 HIS A 550      13.511 -12.587   5.999  1.00 63.09           H
ATOM   3905  HB3 HIS A 550      14.397 -11.500   5.259  1.00 63.09           H
ATOM   3906  HD2 HIS A 550      14.970 -14.497   3.424  1.00 60.15           H
ATOM   3907  HE1 HIS A 550      17.712 -14.651   6.277  1.00 53.35           H
ATOM   3908  HE2 HIS A 550      16.985 -15.580   4.217  1.00 60.33           H
ATOM   3909  N   ALA A 551      11.152 -11.135   3.250  1.00 71.71           N
ATOM   3910  CA  ALA A 551       9.927 -10.359   3.433  1.00 66.62           C
ATOM   3911  C   ALA A 551       8.705 -11.282   3.334  1.00 63.75           C
ATOM   3912  O   ALA A 551       7.992 -11.526   4.316  1.00 56.97           O
ATOM   3913  CB  ALA A 551       9.855  -9.232   2.397  1.00 55.41           C
ATOM   3914  H   ALA A 551      11.375 -11.249   2.426  1.00 86.08           H
ATOM   3915  HA  ALA A 551       9.931  -9.953   4.313  1.00 79.97           H
ATOM   3916  HB1 ALA A 551       9.825  -9.612   1.505  1.00 66.52           H
ATOM   3917  HB2 ALA A 551      10.644  -8.674   2.488  1.00 66.52           H
ATOM   3918  HB3 ALA A 551       9.057  -8.705   2.556  1.00 66.52           H
ATOM   3919  HC  ALA A 551       8.461 -11.722   2.470  1.00 76.53           H
TER
HETATM 3920  C1  E4D A 600      31.167  -0.399  28.841  1.00 32.60           C
HETATM 3921  C10 E4D A 600      28.500  -0.729  27.829  1.00 25.02           C
HETATM 3922  C12 E4D A 600      32.381   0.428  28.606  1.00 25.75           C
HETATM 3923  C13 E4D A 600      32.533   1.319  27.543  1.00 28.34           C
HETATM 3924  C14 E4D A 600      33.776   1.901  27.303  1.00 26.99           C
HETATM 3925  C15 E4D A 600      34.875   1.619  28.153  1.00 34.72           C
HETATM 3926  C17 E4D A 600      34.703   0.744  29.249  1.00 37.34           C
HETATM 3927  C18 E4D A 600      33.452   0.208  29.488  1.00 23.44           C
HETATM 3928  C19 E4D A 600      31.609  -1.845  26.754  1.00 28.81           C
HETATM 3929  C2  E4D A 600      31.238  -1.784  28.212  1.00 30.29           C
HETATM 3930  C20 E4D A 600      32.659  -2.690  26.454  1.00 25.05           C
HETATM 3931  C21 E4D A 600      33.028  -2.956  25.140  1.00 32.71           C
HETATM 3932  C22 E4D A 600      32.344  -2.335  24.091  1.00 24.09           C
HETATM 3933  C23 E4D A 600      31.275  -1.455  24.364  1.00 22.14           C
HETATM 3934  C24 E4D A 600      30.954  -1.160  25.682  1.00 19.34           C
HETATM 3935  C26 E4D A 600      33.762  -3.311  22.345  1.00 31.21           C
HETATM 3936  C27 E4D A 600      33.398  -4.375  21.288  1.00 35.41           C
HETATM 3937  C29 E4D A 600      31.509  -3.102  20.326  1.00 32.89           C
HETATM 3938  C30 E4D A 600      30.538  -3.166  19.148  1.00 37.89           C
HETATM 3939  C31 E4D A 600      31.235  -2.887  17.815  1.00 38.23           C
HETATM 3940  C32 E4D A 600      32.436  -3.835  17.671  1.00 37.75           C
HETATM 3941  C33 E4D A 600      33.402  -3.648  18.854  1.00 35.67           C
HETATM 3942  C4  E4D A 600      28.803  -2.088  27.927  1.00 20.79           C
HETATM 3943  C5  E4D A 600      27.907  -3.064  27.512  1.00 27.57           C
HETATM 3944  C6  E4D A 600      26.639  -2.677  27.089  1.00 28.52           C
HETATM 3945  C7  E4D A 600      26.301  -1.327  27.098  1.00 23.75           C
HETATM 3946  C9  E4D A 600      27.225  -0.326  27.454  1.00 29.04           C
HETATM 3947  N28 E4D A 600      32.651  -4.011  20.078  1.00 40.11           N
HETATM 3948  O16 E4D A 600      36.044   2.199  27.906  1.00 28.77           O
HETATM 3949  O25 E4D A 600      32.575  -2.553  22.763  1.00 32.83           O
HETATM 3950  O3  E4D A 600      29.976  -2.495  28.527  1.00 22.76           O
HETATM 3951  O8  E4D A 600      25.011  -1.058  26.686  1.00 22.88           O
HETATM 3952  S11 E4D A 600      29.720   0.445  28.184  1.00 29.12           S
HETATM 3953  H1  E4D A 600      31.008  -0.526  29.953  1.00 39.15           H
HETATM 3954  H2  E4D A 600      31.925  -2.418  28.827  1.00 36.38           H
HETATM 3955  H13 E4D A 600      31.711   1.528  26.859  1.00 34.04           H
HETATM 3956  H14 E4D A 600      33.949   2.505  26.421  1.00 32.42           H
HETATM 3957  H16 E4D A 600      36.878   1.740  28.501  1.00 34.56           H
HETATM 3958  H17 E4D A 600      35.551   0.501  29.881  1.00 44.84           H
HETATM 3959  H18 E4D A 600      33.304  -0.423  30.361  1.00 28.15           H
HETATM 3960  H20 E4D A 600      33.217  -3.177  27.259  1.00 30.09           H
HETATM 3961  H21 E4D A 600      33.857  -3.623  24.918  1.00 39.28           H
HETATM 3962  H23 E4D A 600      30.725  -1.027  23.520  1.00 26.60           H
HETATM 3963  H24 E4D A 600      30.151  -0.450  25.871  1.00 23.24           H
HETATM 3964  H5  E4D A 600      28.201  -4.120  27.521  1.00 33.12           H
HETATM 3965  H6  E4D A 600      25.893  -3.396  26.706  1.00 34.26           H
HETATM 3966  H9  E4D A 600      26.948   0.727  27.401  1.00 34.88           H
HETATM 3967  HO8 E4D A 600      24.858  -0.078  26.567  1.00 27.48           H
HETATM 3968 H261 E4D A 600      34.254  -3.790  23.213  1.00 37.48           H
HETATM 3969 H262 E4D A 600      34.413  -2.520  21.930  1.00 37.48           H
HETATM 3970 H271 E4D A 600      32.765  -5.162  21.787  1.00 42.52           H
HETATM 3971 H272 E4D A 600      34.344  -4.882  20.978  1.00 42.52           H
HETATM 3972 H291 E4D A 600      31.846  -2.060  20.512  1.00 39.49           H
HETATM 3973 H292 E4D A 600      30.994  -3.454  21.250  1.00 39.49           H
HETATM 3974 H301 E4D A 600      29.696  -2.473  19.312  1.00 45.50           H
HETATM 3975 H302 E4D A 600      30.119  -4.202  19.133  1.00 45.50           H
HETATM 3976 H311 E4D A 600      31.554  -1.832  17.765  1.00 45.90           H
HETATM 3977 H312 E4D A 600      30.510  -3.036  16.986  1.00 45.90           H
HETATM 3978 H321 E4D A 600      32.962  -3.657  16.719  1.00 45.33           H
HETATM 3979 H322 E4D A 600      32.088  -4.891  17.643  1.00 45.33           H
HETATM 3980 H331 E4D A 600      34.267  -4.333  18.737  1.00 42.83           H
HETATM 3981 H332 E4D A 600      33.776  -2.603  18.876  1.00 42.83           H
HETATM 3982  O   HOH A1001      24.881  19.437  23.073  0.47 21.28           O
HETATM 3983  H1  HOH A1001      24.341  19.026  23.567  0.47 25.56           H
HETATM 3984  H2  HOH A1001      24.450  20.046  22.690  0.47 25.56           H
HETATM 3985  O   HOH A1002      20.903 -12.118  22.315  0.71 18.63           O
HETATM 3986  H1  HOH A1002      20.166 -11.718  22.324  0.71 22.38           H
HETATM 3987  H2  HOH A1002      20.993 -12.488  23.063  0.71 22.38           H
HETATM 3988  O   HOH A1003      21.259   1.313  23.646  1.00 16.83           O
HETATM 3989  H1  HOH A1003      21.032   1.044  24.415  1.00 20.22           H
HETATM 3990  H2  HOH A1003      21.465   2.121  23.725  1.00 20.22           H
HETATM 3991  O   HOH A1004      20.732   0.378  21.198  1.00 23.22           O
HETATM 3992  H1  HOH A1004      20.037   0.532  21.634  1.00 27.90           H
HETATM 3993  H2  HOH A1004      21.390   0.568  21.694  1.00 27.90           H
HETATM 3994  O   HOH A1005      22.318   0.130  25.776  1.00 22.82           O
HETATM 3995  H1  HOH A1005      23.119   0.660  25.931  1.00 27.42           H
HETATM 3996  H2  HOH A1005      22.621  -0.789  25.432  1.00 27.42           H
HETATM 3997  O   HOH A1006      18.512   2.052  24.437  1.00 25.03           O
HETATM 3998  H1  HOH A1006      19.287   1.728  24.390  1.00 30.06           H
HETATM 3999  H2  HOH A1006      18.025   1.448  24.775  1.00 30.06           H
HETATM 4000  O   HOH A1007      20.253 -11.249  20.192  1.00 21.08           O
HETATM 4001  H1  HOH A1007      20.929 -10.900  19.821  1.00 25.33           H
HETATM 4002  H2  HOH A1007      19.651 -11.214  19.623  1.00 25.33           H
HETATM 4003  O   HOH A1008      27.844 -10.997  28.636  1.00 34.28           O
HETATM 4004  H1  HOH A1008      27.660 -10.739  29.415  1.00 41.17           H
HETATM 4005  H2  HOH A1008      28.386 -10.437  28.318  1.00 41.17           H
HETATM 4006  O   HOH A1009      21.812  19.356  31.840  1.00 35.48           O
HETATM 4007  H1  HOH A1009      22.402  19.877  31.548  1.00 42.60           H
HETATM 4008  H2  HOH A1009      21.314  19.153  31.195  1.00 42.60           H
HETATM 4009  O   HOH A1010      13.383   4.522  20.109  1.00 29.46           O
HETATM 4010  H1  HOH A1010      12.564   4.679  19.975  1.00 35.39           H
HETATM 4011  H2  HOH A1010      13.430   3.994  20.763  1.00 35.39           H
HETATM 4012  O   HOH A1011      13.350  20.431  33.820  1.00 28.45           O
HETATM 4013  H1  HOH A1011      14.086  20.600  33.459  1.00 34.17           H
HETATM 4014  H2  HOH A1011      12.957  21.166  33.937  1.00 34.17           H
HETATM 4015  O   HOH A1012      19.177  16.278  -7.091  1.00 30.82           O
HETATM 4016  H1  HOH A1012      19.423  16.343  -6.292  1.00 37.02           H
HETATM 4017  H2  HOH A1012      19.021  15.463  -7.229  1.00 37.02           H
HETATM 4018  O   HOH A1013      25.883   9.921  14.215  1.00 30.40           O
HETATM 4019  H1  HOH A1013      26.137   9.132  14.121  1.00 36.51           H
HETATM 4020  H2  HOH A1013      25.092   9.959  13.915  1.00 36.51           H
HETATM 4021  O   HOH A1014      14.001   5.203   8.989  1.00 33.13           O
HETATM 4022  H1  HOH A1014      14.138   5.697   9.656  1.00 39.79           H
HETATM 4023  H2  HOH A1014      14.212   4.423   9.215  1.00 39.79           H
HETATM 4024  O   HOH A1015      15.431  -3.534  17.838  1.00 35.90           O
HETATM 4025  H1  HOH A1015      15.489  -2.973  17.213  1.00 43.10           H
HETATM 4026  H2  HOH A1015      16.213  -3.691  18.097  1.00 43.10           H
HETATM 4027  O   HOH A1016      18.609   1.855  20.552  1.00 25.41           O
HETATM 4028  H1  HOH A1016      18.199   2.027  19.851  1.00 30.52           H
HETATM 4029  H2  HOH A1016      19.406   1.671  20.347  1.00 30.52           H
HETATM 4030  O   HOH A1017      25.301  14.189  19.329  1.00 27.19           O
HETATM 4031  H1  HOH A1017      25.152  13.489  18.893  1.00 32.65           H
HETATM 4032  H2  HOH A1017      25.888  14.003  19.902  1.00 32.65           H
HETATM 4033  O   HOH A1018      13.788  -2.108  16.961  1.00 39.68           O
HETATM 4034  H1  HOH A1018      13.723  -1.437  17.464  1.00 47.65           H
HETATM 4035  H2  HOH A1018      13.670  -2.785  17.447  1.00 47.65           H
HETATM 4036  O   HOH A1019      23.680   6.706  39.718  1.00 39.49           O
HETATM 4037  H1  HOH A1019      24.039   7.263  39.200  1.00 47.42           H
HETATM 4038  H2  HOH A1019      23.874   5.944  39.424  1.00 47.42           H
HETATM 4039  O   HOH A1020      15.290   6.991  19.897  1.00 30.88           O
HETATM 4040  H1  HOH A1020      14.592   6.695  19.537  1.00 37.09           H
HETATM 4041  H2  HOH A1020      15.061   7.591  20.436  1.00 37.09           H
HETATM 4042  O   HOH A1021      16.939  17.098   0.995  1.00 35.53           O
HETATM 4043  H1  HOH A1021      16.804  17.121   0.168  1.00 42.67           H
HETATM 4044  H2  HOH A1021      17.706  16.771   1.112  1.00 42.67           H
HETATM 4045  O   HOH A1022      20.071  -4.323  26.463  1.00 29.52           O
HETATM 4046  H1  HOH A1022      19.672  -4.260  25.728  1.00 35.45           H
HETATM 4047  H2  HOH A1022      20.890  -4.171  26.312  1.00 35.45           H
HETATM 4048  O   HOH A1023      16.409  21.947  15.533  1.00 35.01           O
HETATM 4049  H1  HOH A1023      16.395  21.836  14.698  1.00 42.04           H
HETATM 4050  H2  HOH A1023      16.173  21.213  15.874  1.00 42.04           H
HETATM 4051  O   HOH A1024      20.856  -5.011  28.739  1.00 31.44           O
HETATM 4052  H1  HOH A1024      20.406  -4.660  28.122  1.00 37.76           H
HETATM 4053  H2  HOH A1024      20.562  -5.795  28.826  1.00 37.76           H
HETATM 4054  O   HOH A1025      32.883   8.842  19.669  1.00 31.22           O
HETATM 4055  H1  HOH A1025      32.461   9.547  19.850  1.00 37.49           H
HETATM 4056  H2  HOH A1025      32.994   8.432  20.384  1.00 37.49           H
HETATM 4057  O   HOH A1026      30.932  10.454  18.667  1.00 32.81           O
HETATM 4058  H1  HOH A1026      30.107  10.354  18.799  1.00 39.40           H
HETATM 4059  H2  HOH A1026      31.221   9.730  18.348  1.00 39.40           H
HETATM 4060  O   HOH A1027      22.964   4.826  38.457  1.00 34.68           O
HETATM 4061  H1  HOH A1027      22.274   5.039  38.028  1.00 41.65           H
HETATM 4062  H2  HOH A1027      23.011   3.987  38.433  1.00 41.65           H
HETATM 4063  O   HOH A1028       8.515  16.193  29.857  1.00 38.23           O
HETATM 4064  H1  HOH A1028       9.229  16.359  29.448  1.00 45.91           H
HETATM 4065  H2  HOH A1028       8.155  15.545  29.459  1.00 45.91           H
HETATM 4066  O   HOH A1029      26.703  -6.895  41.379  1.00 49.64           O
HETATM 4067  H1  HOH A1029      26.468  -6.330  40.803  1.00 59.60           H
HETATM 4068  H2  HOH A1029      26.277  -7.600  41.221  1.00 59.60           H
HETATM 4069  O   HOH A1030      39.792   1.143  37.074  1.00 42.49           O
HETATM 4070  H1  HOH A1030      39.393   0.521  36.669  1.00 51.01           H
HETATM 4071  H2  HOH A1030      40.119   0.803  37.767  1.00 51.01           H
HETATM 4072  O   HOH A1031      28.874 -11.827  21.599  1.00 40.73           O
HETATM 4073  H1  HOH A1031      29.214 -11.168  21.203  1.00 48.90           H
HETATM 4074  H2  HOH A1031      29.491 -12.389  21.701  1.00 48.90           H
HETATM 4075  O   HOH A1032      14.007  29.820  35.720  1.00 45.08           O
HETATM 4076  H1  HOH A1032      13.965  28.978  35.701  1.00 54.13           H
HETATM 4077  H2  HOH A1032      14.426  30.057  35.032  1.00 54.13           H
HETATM 4078  O   HOH A1033      14.062  -8.320  28.564  1.00 40.85           O
HETATM 4079  H1  HOH A1033      14.844  -8.089  28.358  1.00 49.05           H
HETATM 4080  H2  HOH A1033      13.582  -8.169  27.890  1.00 49.05           H
HETATM 4081  O   HOH A1034      38.941   7.751  30.757  1.00 50.65           O
HETATM 4082  H1  HOH A1034      39.414   7.840  31.445  1.00 60.81           H
HETATM 4083  H2  HOH A1034      39.017   6.950  30.512  1.00 60.81           H
HETATM 4084  O   HOH A1035      38.406   8.838  20.822  1.00 44.52           O
HETATM 4085  H1  HOH A1035      37.743   9.229  20.477  1.00 53.45           H
HETATM 4086  H2  HOH A1035      38.234   8.734  21.637  1.00 53.45           H
HETATM 4087  O   HOH A1036      29.737   6.765  19.651  1.00 25.85           O
HETATM 4088  H1  HOH A1036      30.512   6.435  19.588  1.00 31.05           H
HETATM 4089  H2  HOH A1036      29.561   7.109  18.902  1.00 31.05           H
HETATM 4090  O   HOH A1037      30.698   7.360  41.343  1.00 37.94           O
HETATM 4091  H1  HOH A1037      31.230   6.888  40.895  1.00 45.56           H
HETATM 4092  H2  HOH A1037      30.899   8.161  41.193  1.00 45.56           H
HETATM 4093  O   HOH A1038      10.747  29.178  24.871  1.00 42.00           O
HETATM 4094  H1  HOH A1038      10.589  29.252  24.055  1.00 50.42           H
HETATM 4095  H2  HOH A1038      11.484  29.564  25.006  1.00 50.42           H
HETATM 4096  O   HOH A1039      20.483  20.408  13.975  1.00 34.58           O
HETATM 4097  H1  HOH A1039      21.115  20.411  14.530  1.00 41.52           H
HETATM 4098  H2  HOH A1039      20.766  20.003  13.293  1.00 41.52           H
HETATM 4099  O   HOH A1040       9.322  20.795  11.677  1.00 46.93           O
HETATM 4100  H1  HOH A1040       9.171  21.004  12.479  1.00 56.35           H
HETATM 4101  H2  HOH A1040      10.019  21.196  11.441  1.00 56.35           H
HETATM 4102  O   HOH A1041      14.671 -12.180   8.230  1.00 44.43           O
HETATM 4103  H1  HOH A1041      14.856 -11.983   9.024  1.00 53.34           H
HETATM 4104  H2  HOH A1041      13.858 -12.006   8.115  1.00 53.34           H
HETATM 4105  O   HOH A1042      22.575 -11.207  39.232  1.00 46.97           O
HETATM 4106  H1  HOH A1042      22.551 -10.993  40.046  1.00 56.40           H
HETATM 4107  H2  HOH A1042      23.128 -11.834  39.161  1.00 56.40           H
HETATM 4108  O   HOH A1043      30.083   9.524  39.726  1.00 33.63           O
HETATM 4109  H1  HOH A1043      30.263   9.288  38.940  1.00 40.39           H
HETATM 4110  H2  HOH A1043      29.327   9.209  39.911  1.00 40.39           H
HETATM 4111  O   HOH A1044      18.943  20.246  15.454  1.00 43.43           O
HETATM 4112  H1  HOH A1044      18.340  20.817  15.583  1.00 52.15           H
HETATM 4113  H2  HOH A1044      19.010  20.146  14.624  1.00 52.15           H
HETATM 4114  O   HOH A1045      36.793   8.734  38.426  1.00 43.80           O
HETATM 4115  H1  HOH A1045      36.203   8.349  38.885  1.00 52.59           H
HETATM 4116  H2  HOH A1045      36.459   8.873  37.669  1.00 52.59           H
HETATM 4117  O   HOH A1046      30.256  13.621  31.600  1.00 34.06           O
HETATM 4118  H1  HOH A1046      29.871  12.895  31.430  1.00 40.91           H
HETATM 4119  H2  HOH A1046      29.998  13.852  32.365  1.00 40.91           H
HETATM 4120  O   HOH A1047      17.031  18.606  17.168  1.00 36.89           O
HETATM 4121  H1  HOH A1047      16.876  19.013  17.887  1.00 44.29           H
HETATM 4122  H2  HOH A1047      17.791  18.848  16.910  1.00 44.29           H
HETATM 4123  O   HOH A1048      22.399 -10.053  18.997  1.00 33.88           O
HETATM 4124  H1  HOH A1048      22.519  -9.995  18.168  1.00 40.68           H
HETATM 4125  H2  HOH A1048      22.480  -9.274  19.310  1.00 40.68           H
HETATM 4126  O   HOH A1049      10.566  27.683  23.322  0.68 44.07           O
HETATM 4127  H1  HOH A1049      10.818  27.915  22.552  0.68 52.91           H
HETATM 4128  H2  HOH A1049       9.737  27.814  23.354  0.68 52.91           H
HETATM 4129  O   HOH A1050      15.426  -6.102  17.316  1.00 42.46           O
HETATM 4130  H1  HOH A1050      15.152  -6.267  18.092  1.00 50.98           H
HETATM 4131  H2  HOH A1050      15.592  -5.279  17.293  1.00 50.98           H
HETATM 4132  O   HOH A1051      18.794 -11.899  37.131  1.00 44.96           O
HETATM 4133  H1  HOH A1051      18.788 -11.076  37.283  1.00 53.98           H
HETATM 4134  H2  HOH A1051      18.532 -12.279  37.835  1.00 53.98           H
HETATM 4135  O   HOH A1052      29.763   2.501   0.735  1.00 44.25           O
HETATM 4136  H1  HOH A1052      30.125   1.744   0.686  1.00 53.13           H
HETATM 4137  H2  HOH A1052      30.262   2.972   1.217  1.00 53.13           H
HETATM 4138  O   HOH A1053      10.859   3.553  26.711  1.00 41.23           O
HETATM 4139  H1  HOH A1053      10.232   3.378  27.236  1.00 49.50           H
HETATM 4140  H2  HOH A1053      11.016   4.376  26.793  1.00 49.50           H
HETATM 4141  O   HOH A1054      36.890  13.463  31.730  1.00 49.26           O
HETATM 4142  H1  HOH A1054      37.348  13.946  32.246  1.00 59.14           H
HETATM 4143  H2  HOH A1054      36.490  12.902  32.209  1.00 59.14           H
HETATM 4144  O   HOH A1055      30.183  14.745  12.605  1.00 40.32           O
HETATM 4145  H1  HOH A1055      30.560  15.300  13.104  1.00 48.41           H
HETATM 4146  H2  HOH A1055      29.567  14.391  13.058  1.00 48.41           H
HETATM 4147  O   HOH A1056      35.364  17.366   6.057  1.00 50.93           O
HETATM 4148  H1  HOH A1056      35.099  17.284   5.265  1.00 61.15           H
HETATM 4149  H2  HOH A1056      36.143  17.051   6.087  1.00 61.15           H
HETATM 4150  O   HOH A1057      18.477  23.133  36.020  1.00 40.06           O
HETATM 4151  H1  HOH A1057      18.826  23.895  36.092  1.00 48.10           H
HETATM 4152  H2  HOH A1057      17.835  23.110  36.561  1.00 48.10           H
HETATM 4153  O   HOH A1058      20.767  -3.048   1.086  1.00 45.55           O
HETATM 4154  H1  HOH A1058      21.566  -3.281   0.989  1.00 54.69           H
HETATM 4155  H2  HOH A1058      20.331  -3.743   1.266  1.00 54.69           H
HETATM 4156  O   HOH A1059      20.315  -1.870  21.342  1.00 34.29           O
HETATM 4157  H1  HOH A1059      20.768  -1.204  21.106  1.00 41.18           H
HETATM 4158  H2  HOH A1059      20.189  -2.336  20.657  1.00 41.18           H
HETATM 4159  O   HOH A1060       7.065  14.085  28.706  1.00 48.60           O
HETATM 4160  H1  HOH A1060       6.452  14.483  28.291  1.00 58.35           H
HETATM 4161  H2  HOH A1060       6.987  13.268  28.528  1.00 58.35           H
HETATM 4162  O   HOH A1061      29.231   2.764  42.467  1.00 39.97           O
HETATM 4163  H1  HOH A1061      29.465   3.357  41.924  1.00 47.99           H
HETATM 4164  H2  HOH A1061      28.394   2.701  42.407  1.00 47.99           H
HETATM 4165  O   HOH A1062       1.968  23.522  29.062  1.00 40.43           O
HETATM 4166  H1  HOH A1062       2.570  24.087  28.913  1.00 48.55           H
HETATM 4167  H2  HOH A1062       2.272  22.776  28.823  1.00 48.55           H
HETATM 4168  O   HOH A1063      35.543  16.359   8.793  1.00 42.66           O
HETATM 4169  H1  HOH A1063      35.228  16.958   8.294  1.00 51.22           H
HETATM 4170  H2  HOH A1063      35.795  15.732   8.291  1.00 51.22           H
HETATM 4171  O   HOH A1064      12.066  23.154  33.014  1.00 38.84           O
HETATM 4172  H1  HOH A1064      11.404  22.709  32.750  1.00 46.64           H
HETATM 4173  H2  HOH A1064      12.287  23.661  32.382  1.00 46.64           H
HETATM 4174  O   HOH A1065      43.988  12.664  26.406  1.00 41.46           O
HETATM 4175  H1  HOH A1065      44.785  12.507  26.201  1.00 49.78           H
HETATM 4176  H2  HOH A1065      43.562  11.953  26.265  1.00 49.78           H
HETATM 4177  O   HOH A1066      14.235  24.686  34.230  1.00 38.83           O
HETATM 4178  H1  HOH A1066      13.593  24.185  34.025  1.00 46.63           H
HETATM 4179  H2  HOH A1066      14.322  24.660  35.065  1.00 46.63           H
HETATM 4180  O   HOH A1067      26.236  13.502  21.461  1.00 29.83           O
HETATM 4181  H1  HOH A1067      26.509  13.974  22.099  1.00 35.83           H
HETATM 4182  H2  HOH A1067      26.838  12.955  21.271  1.00 35.83           H
HETATM 4183  O   HOH A1068      12.803  22.140   9.430  1.00 41.85           O
HETATM 4184  H1  HOH A1068      13.453  22.106   9.964  1.00 50.25           H
HETATM 4185  H2  HOH A1068      12.386  22.849   9.602  1.00 50.25           H
HETATM 4186  O   HOH A1069      35.164  -0.370  17.291  1.00 56.07           O
HETATM 4187  H1  HOH A1069      34.282  -0.730  17.353  1.00 67.32           H
HETATM 4188  H2  HOH A1069      35.395  -0.372  16.365  1.00 67.32           H
HETATM 4189  O   HOH A1070      25.470  14.771  38.420  1.00 45.22           O
HETATM 4190  H1  HOH A1070      25.336  14.267  37.763  1.00 54.30           H
HETATM 4191  H2  HOH A1070      26.266  15.037  38.363  1.00 54.30           H
HETATM 4192  O   HOH A1071      18.815  13.624  42.157  1.00 46.66           O
HETATM 4193  H1  HOH A1071      19.601  13.614  41.861  1.00 56.03           H
HETATM 4194  H2  HOH A1071      18.852  13.941  42.934  1.00 56.03           H
HETATM 4195  O   HOH A1072      31.269 -10.586  21.249  1.00 34.74           O
HETATM 4196  H1  HOH A1072      31.457  -9.771  21.192  1.00 41.72           H
HETATM 4197  H2  HOH A1072      31.158 -10.857  20.459  1.00 41.72           H
HETATM 4198  O   HOH A1073      23.817 -13.643  39.005  1.00 46.49           O
HETATM 4199  H1  HOH A1073      23.931 -14.433  39.265  1.00 55.82           H
HETATM 4200  H2  HOH A1073      24.404 -13.498  38.420  1.00 55.82           H
HETATM 4201  O   HOH A1074      12.302  27.907  35.320  1.00 45.50           O
HETATM 4202  H1  HOH A1074      11.998  28.638  35.033  1.00 54.63           H
HETATM 4203  H2  HOH A1074      12.318  27.962  36.158  1.00 54.63           H
HETATM 4204  O   HOH A1075      12.043  -4.208  13.327  1.00 60.95           O
HETATM 4205  H1  HOH A1075      12.132  -3.995  14.136  1.00 73.17           H
HETATM 4206  H2  HOH A1075      12.553  -4.860  13.186  1.00 73.17           H
HETATM 4207  O   HOH A1076       4.227  22.842  20.903  1.00 50.16           O
HETATM 4208  H1  HOH A1076       4.212  23.424  20.295  1.00 60.23           H
HETATM 4209  H2  HOH A1076       4.550  23.213  21.585  1.00 60.23           H
HETATM 4210  O   HOH A1077      12.976  -0.321  27.506  1.00 47.25           O
HETATM 4211  H1  HOH A1077      13.079   0.358  27.020  1.00 56.73           H
HETATM 4212  H2  HOH A1077      12.257  -0.681  27.264  1.00 56.73           H
HETATM 4213  O   HOH A1078       2.763  25.754  25.391  1.00 48.21           O
HETATM 4214  H1  HOH A1078       2.023  25.727  24.997  1.00 57.89           H
HETATM 4215  H2  HOH A1078       3.352  25.635  24.806  1.00 57.89           H
HETATM 4216  O   HOH A1079      23.436   7.776  -4.229  1.00 57.84           O
HETATM 4217  H1  HOH A1079      23.338   7.587  -5.044  1.00 69.43           H
HETATM 4218  H2  HOH A1079      22.715   8.118  -3.974  1.00 69.43           H
HETATM 4219  O   HOH A1080      20.152  -7.127  10.880  1.00 51.48           O
HETATM 4220  H1  HOH A1080      20.267  -6.562  10.266  1.00 61.81           H
HETATM 4221  H2  HOH A1080      19.682  -6.741  11.465  1.00 61.81           H
HETATM 4222  O   HOH A1081       4.979  25.018  23.134  1.00 39.62           O
HETATM 4223  H1  HOH A1081       5.474  25.093  23.810  1.00 47.57           H
HETATM 4224  H2  HOH A1081       5.325  25.480  22.527  1.00 47.57           H
HETATM 4225  O   HOH A1082      34.511 -15.112  30.879  1.00 54.70           O
HETATM 4226  H1  HOH A1082      33.983 -14.966  30.244  1.00 65.67           H
HETATM 4227  H2  HOH A1082      34.767 -15.910  30.810  1.00 65.67           H
HETATM 4228  O   HOH A1083      12.499   2.090  26.474  1.00 44.19           O
HETATM 4229  H1  HOH A1083      13.158   1.990  25.956  1.00 53.06           H
HETATM 4230  H2  HOH A1083      12.183   2.849  26.326  1.00 53.06           H
HETATM 4231  O   HOH A1084      26.965  -9.237  15.053  1.00 55.71           O
HETATM 4232  H1  HOH A1084      27.417  -8.602  15.366  1.00 66.88           H
HETATM 4233  H2  HOH A1084      26.751  -9.024  14.268  1.00 66.88           H
HETATM 4234  O   HOH A1085      20.551  -2.007  23.752  1.00 40.89           O
HETATM 4235  H1  HOH A1085      21.264  -2.075  24.190  1.00 49.10           H
HETATM 4236  H2  HOH A1085      20.734  -1.575  23.056  1.00 49.10           H
HETATM 4237  O   HOH A1086      31.006  11.078  15.198  1.00 37.71           O
HETATM 4238  H1  HOH A1086      30.355  11.518  14.896  1.00 45.28           H
HETATM 4239  H2  HOH A1086      31.473  10.843  14.542  1.00 45.28           H
HETATM 4240  O   HOH A1087      35.235 -11.138  24.484  1.00 56.86           O
HETATM 4241  H1  HOH A1087      35.551 -11.803  24.081  1.00 68.26           H
HETATM 4242  H2  HOH A1087      34.552 -10.900  24.053  1.00 68.26           H
HETATM 4243  O   HOH A1088      40.870   5.522  31.711  1.00 43.46           O
HETATM 4244  H1  HOH A1088      40.924   5.960  32.426  1.00 52.18           H
HETATM 4245  H2  HOH A1088      40.348   4.880  31.855  1.00 52.18           H
HETATM 4246  O   HOH A1089      21.358  -8.093   6.494  1.00 53.04           O
HETATM 4247  H1  HOH A1089      21.741  -7.345   6.490  1.00 63.68           H
HETATM 4248  H2  HOH A1089      21.919  -8.653   6.771  1.00 63.68           H
HETATM 4249  O   HOH A1090      14.647   3.697  33.813  1.00 50.33           O
HETATM 4250  H1  HOH A1090      13.947   4.079  33.540  1.00 60.43           H
HETATM 4251  H2  HOH A1090      15.289   4.073  33.427  1.00 60.43           H
HETATM 4252  O   HOH A1091      29.461   5.719  42.551  1.00 44.66           O
HETATM 4253  H1  HOH A1091      29.674   5.975  43.322  1.00 53.63           H
HETATM 4254  H2  HOH A1091      29.785   6.274  42.012  1.00 53.63           H
HETATM 4255  O   HOH A1092      28.945  -8.625   3.773  1.00 57.19           O
HETATM 4256  H1  HOH A1092      28.959  -9.151   3.114  1.00 68.65           H
HETATM 4257  H2  HOH A1092      28.369  -8.921   4.301  1.00 68.65           H
HETATM 4258  O   HOH A1093      27.940 -12.363  24.559  1.00 38.79           O
HETATM 4259  H1  HOH A1093      28.377 -12.313  23.842  1.00 46.58           H
HETATM 4260  H2  HOH A1093      27.547 -13.106  24.541  1.00 46.58           H
HETATM 4261  O   HOH A1094      16.224   2.833  35.571  1.00 43.09           O
HETATM 4262  H1  HOH A1094      15.937   2.898  34.785  1.00 51.74           H
HETATM 4263  H2  HOH A1094      15.576   2.581  36.042  1.00 51.74           H
HETATM 4264  O   HOH A1095      18.624  -2.283  25.267  1.00 42.74           O
HETATM 4265  H1  HOH A1095      19.367  -2.006  24.977  1.00 51.32           H
HETATM 4266  H2  HOH A1095      18.298  -2.761  24.659  1.00 51.32           H
HETATM 4267  O   HOH A1096      28.204 -15.582  38.333  1.00 50.71           O
HETATM 4268  H1  HOH A1096      28.479 -16.370  38.229  1.00 60.88           H
HETATM 4269  H2  HOH A1096      27.661 -15.597  38.974  1.00 60.88           H
HETATM 4270  O   HOH A1097       7.124  31.407  32.329  1.00 46.01           O
HETATM 4271  H1  HOH A1097       7.855  31.792  32.474  1.00 55.24           H
HETATM 4272  H2  HOH A1097       7.213  30.606  32.561  1.00 55.24           H
HETATM 4273  O   HOH A1098      34.784   2.984  45.521  1.00 43.67           O
HETATM 4274  H1  HOH A1098      34.658   2.591  44.790  1.00 52.44           H
HETATM 4275  H2  HOH A1098      34.031   3.143  45.855  1.00 52.44           H
HETATM 4276  O   HOH A1099      44.587   7.988  23.120  0.62 53.77           O
HETATM 4277  H1  HOH A1099      44.173   7.276  22.951  0.62 64.56           H
HETATM 4278  H2  HOH A1099      44.191   8.357  23.761  0.62 64.56           H
HETATM 4279  O   HOH A1100       2.574   4.359  21.318  1.00 54.02           O
HETATM 4280  H1  HOH A1100       2.801   3.567  21.144  1.00 64.85           H
HETATM 4281  H2  HOH A1100       2.567   4.775  20.588  1.00 64.85           H
HETATM 4282  O   HOH A1101      31.014  -5.026   4.421  1.00 50.19           O
HETATM 4283  H1  HOH A1101      30.519  -5.676   4.219  1.00 60.26           H
HETATM 4284  H2  HOH A1101      30.875  -4.867   5.234  1.00 60.26           H
HETATM 4285  O   HOH A1102      32.607  -0.013   0.455  0.98 60.91           O
HETATM 4286  H1  HOH A1102      33.205   0.572   0.359  0.98 73.12           H
HETATM 4287  H2  HOH A1102      32.985  -0.755   0.329  0.98 73.12           H
HETATM 4288  O   HOH A1103      12.126  -1.960   9.707  1.00 46.64           O
HETATM 4289  H1  HOH A1103      11.520  -1.467   9.401  1.00 56.00           H
HETATM 4290  H2  HOH A1103      12.853  -1.661   9.411  1.00 56.00           H
HETATM 4291  O   HOH A1104      33.991 -14.340  25.960  1.00 61.06           O
HETATM 4292  H1  HOH A1104      33.412 -14.932  26.095  1.00 73.30           H
HETATM 4293  H2  HOH A1104      33.600 -13.598  26.029  1.00 73.30           H
HETATM 4294  O   HOH A1105      35.005  14.545   6.867  1.00 67.89           O
HETATM 4295  H1  HOH A1105      34.567  13.834   6.968  1.00 81.50           H
HETATM 4296  H2  HOH A1105      34.657  14.945   6.212  1.00 81.50           H
HETATM 4297  O   HOH A1106      36.338   6.523   9.366  1.00 53.94           O
HETATM 4298  H1  HOH A1106      36.341   6.656  10.196  1.00 64.76           H
HETATM 4299  H2  HOH A1106      36.755   5.802   9.238  1.00 64.76           H
HETATM 4300  O   HOH A1107       6.074  21.606  19.241  1.00 43.43           O
HETATM 4301  H1  HOH A1107       6.651  20.997  19.217  1.00 52.14           H
HETATM 4302  H2  HOH A1107       5.820  21.674  20.038  1.00 52.14           H
HETATM 4303  O   HOH A1108       2.761  12.274  22.807  1.00 58.68           O
HETATM 4304  H1  HOH A1108       3.277  11.630  22.648  1.00 70.44           H
HETATM 4305  H2  HOH A1108       2.207  12.303  22.177  1.00 70.44           H
HETATM 4306  O   HOH A1109       9.503  -2.131  20.729  1.00 51.34           O
HETATM 4307  H1  HOH A1109       9.223  -1.656  20.097  1.00 61.64           H
HETATM 4308  H2  HOH A1109      10.282  -2.376  20.520  1.00 61.64           H
HETATM 4309  O   HOH A1110      28.727  -5.663   2.355  1.00 48.25           O
HETATM 4310  H1  HOH A1110      28.252  -5.314   1.757  1.00 57.93           H
HETATM 4311  H2  HOH A1110      28.386  -6.414   2.527  1.00 57.93           H
HETATM 4312  O   HOH A1111      11.554  -3.192  24.301  1.00 48.90           O
HETATM 4313  H1  HOH A1111      11.149  -3.016  23.586  1.00 58.71           H
HETATM 4314  H2  HOH A1111      12.282  -2.773  24.282  1.00 58.71           H
HETATM 4315  O   HOH A1112      36.029   9.893  35.847  1.00 44.34           O
HETATM 4316  H1  HOH A1112      36.594  10.263  35.348  1.00 53.24           H
HETATM 4317  H2  HOH A1112      35.749   9.216  35.436  1.00 53.24           H
HETATM 4318  O   HOH A1113      18.895  21.050  12.185  1.00 47.74           O
HETATM 4319  H1  HOH A1113      19.275  21.061  12.933  1.00 57.31           H
HETATM 4320  H2  HOH A1113      18.120  21.350  12.305  1.00 57.31           H
HETATM 4321  O   HOH A1114      16.607   0.867  25.801  1.00 51.05           O
HETATM 4322  H1  HOH A1114      15.895   1.222  25.528  1.00 61.29           H
HETATM 4323  H2  HOH A1114      16.385   0.216  26.279  1.00 61.29           H
HETATM 4324  O   HOH A1115      14.813  -3.336   9.814  1.00 59.27           O
HETATM 4325  H1  HOH A1115      14.180  -3.265  10.362  1.00 71.15           H
HETATM 4326  H2  HOH A1115      14.824  -4.133   9.549  1.00 71.15           H
HETATM 4327  O   HOH A1116      23.626  -9.379   9.800  1.00 60.32           O
HETATM 4328  H1  HOH A1116      24.284  -9.812  10.099  1.00 72.42           H
HETATM 4329  H2  HOH A1116      23.860  -9.097   9.048  1.00 72.42           H
HETATM 4330  O   HOH A1117      32.970   8.480   5.380  1.00 58.23           O
HETATM 4331  H1  HOH A1117      33.597   8.067   5.755  1.00 69.90           H
HETATM 4332  H2  HOH A1117      32.544   8.874   5.989  1.00 69.90           H
HETATM 4333  O   HOH A1118       8.885   1.560  24.477  1.00 47.15           O
HETATM 4334  H1  HOH A1118       8.569   1.350  23.726  1.00 56.61           H
HETATM 4335  H2  HOH A1118       9.498   1.011  24.647  1.00 56.61           H
HETATM 4336  O   HOH A1119      30.265  -6.474  16.894  1.00 40.90           O
HETATM 4337  H1  HOH A1119      30.321  -7.414  16.986  1.00 49.11           H
HETATM 4338  H2  HOH A1119      30.562  -6.099  17.748  1.00 49.11           H
HETATM 4339  O   HOH A1120      24.306 -11.337  17.805  1.00 43.00           O
HETATM 4340  H1  HOH A1120      24.718 -12.066  17.722  1.00 51.63           H
HETATM 4341  H2  HOH A1120      23.604 -11.514  18.230  1.00 51.63           H
HETATM 4342  O   HOH A1121      23.961  -9.416   7.555  1.00 53.22           O
HETATM 4343  H1  HOH A1121      24.380  -9.950   7.064  1.00 63.89           H
HETATM 4344  H2  HOH A1121      24.193  -8.639   7.331  1.00 63.89           H
HETATM 4345  O   HOH A1122      40.731   1.249  45.337  1.00 58.60           O
HETATM 4346  H1  HOH A1122      40.849   0.701  45.962  1.00 70.35           H
HETATM 4347  H2  HOH A1122      41.276   1.876  45.463  1.00 70.35           H
HETATM 4348  O   HOH A1123      16.310 -10.562  36.124  1.00 59.08           O
HETATM 4349  H1  HOH A1123      16.916 -11.129  36.259  1.00 70.93           H
HETATM 4350  H2  HOH A1123      16.118 -10.598  35.308  1.00 70.93           H
HETATM 4351  O   HOH A1124      28.756   9.215  44.866  1.00 50.28           O
HETATM 4352  H1  HOH A1124      28.900   9.224  45.696  1.00 60.37           H
HETATM 4353  H2  HOH A1124      29.205   9.843  44.535  1.00 60.37           H
HETATM 4354  O   HOH A1125      33.485   5.737  16.400  1.00 48.42           O
HETATM 4355  H1  HOH A1125      34.072   5.161  16.241  1.00 58.14           H
HETATM 4356  H2  HOH A1125      32.942   5.710  15.757  1.00 58.14           H
HETATM 4357  O   HOH A1126      23.390  17.901  42.031  1.00 53.79           O
HETATM 4358  H1  HOH A1126      23.850  17.204  41.950  1.00 64.58           H
HETATM 4359  H2  HOH A1126      22.649  17.750  41.664  1.00 64.58           H
HETATM 4360  O   HOH A1127       6.013  19.974  14.330  1.00 54.07           O
HETATM 4361  H1  HOH A1127       6.704  20.308  13.993  1.00 64.91           H
HETATM 4362  H2  HOH A1127       5.428  20.579  14.346  1.00 64.91           H
HETATM 4363  O   HOH A1128       2.950  -1.286  16.240  1.00 56.31           O
HETATM 4364  H1  HOH A1128       2.936  -1.652  16.996  1.00 67.60           H
HETATM 4365  H2  HOH A1128       3.543  -0.692  16.267  1.00 67.60           H
HETATM 4366  O   HOH A1129      36.046   1.057  10.579  1.00 53.03           O
HETATM 4367  H1  HOH A1129      36.444   1.376   9.910  1.00 63.66           H
HETATM 4368  H2  HOH A1129      35.612   1.681  10.929  1.00 63.66           H
HETATM 4369  O   HOH A1130      46.158  -3.796  22.098  1.00 59.21           O
HETATM 4370  H1  HOH A1130      45.396  -4.150  22.094  1.00 71.08           H
HETATM 4371  H2  HOH A1130      46.515  -3.971  21.358  1.00 71.08           H
HETATM 4372  O   HOH A1131       2.164  17.511  15.537  1.00 51.70           O
HETATM 4373  H1  HOH A1131       1.558  17.450  16.118  1.00 62.07           H
HETATM 4374  H2  HOH A1131       1.915  18.093  14.984  1.00 62.07           H
HETATM 4375  O   HOH A1132      24.281  11.402  43.303  1.00 60.83           O
HETATM 4376  H1  HOH A1132      23.556  11.687  43.616  1.00 73.02           H
HETATM 4377  H2  HOH A1132      24.773  11.221  43.960  1.00 73.02           H
HETATM 4378  O   HOH A1133      26.114  19.547   9.296  1.00 55.63           O
HETATM 4379  H1  HOH A1133      26.441  20.243   9.639  1.00 66.78           H
HETATM 4380  H2  HOH A1133      26.762  19.067   9.065  1.00 66.78           H
HETATM 4381  O   HOH A1134      26.524 -10.841  18.054  1.00 43.26           O
HETATM 4382  H1  HOH A1134      25.915 -10.709  17.493  1.00 51.94           H
HETATM 4383  H2  HOH A1134      26.651 -10.112  18.456  1.00 51.94           H
HETATM 4384  O   HOH A1135      37.588   0.270  12.486  1.00 49.13           O
HETATM 4385  H1  HOH A1135      38.197   0.825  12.654  1.00 58.99           H
HETATM 4386  H2  HOH A1135      37.264   0.494  11.744  1.00 58.99           H
HETATM 4387  O   HOH A1136      15.820  16.598  -1.804  1.00 56.26           O
HETATM 4388  H1  HOH A1136      16.614  16.650  -2.076  1.00 67.54           H
HETATM 4389  H2  HOH A1136      15.526  15.852  -2.054  1.00 67.54           H
HETATM 4390  O   HOH A1137      26.384  14.802   3.610  1.00 57.24           O
HETATM 4391  H1  HOH A1137      25.655  15.080   3.296  1.00 68.71           H
HETATM 4392  H2  HOH A1137      26.943  14.834   2.983  1.00 68.71           H
HETATM 4393  O   HOH A1138       3.419  18.079  11.207  1.00 58.54           O
HETATM 4394  H1  HOH A1138       2.760  18.398  10.794  1.00 70.27           H
HETATM 4395  H2  HOH A1138       3.429  17.258  11.034  1.00 70.27           H
HETATM 4396  O   HOH A1139      39.964  11.457  24.194  1.00 54.30           O
HETATM 4397  H1  HOH A1139      40.520  11.138  23.651  1.00 65.19           H
HETATM 4398  H2  HOH A1139      40.222  11.227  24.960  1.00 65.19           H
HETATM 4399  O   HOH A1140      32.485   3.668  46.314  1.00 61.71           O
HETATM 4400  H1  HOH A1140      32.649   4.047  47.045  1.00 74.08           H
HETATM 4401  H2  HOH A1140      31.905   3.080  46.464  1.00 74.08           H
HETATM 4402  O   HOH A1141      33.859   3.396  15.595  1.00 50.56           O
HETATM 4403  H1  HOH A1141      33.142   3.763  15.362  1.00 60.70           H
HETATM 4404  H2  HOH A1141      34.399   3.489  14.958  1.00 60.70           H
HETATM 4405  O   HOH A1142       4.182   6.278  14.134  1.00 48.30           O
HETATM 4406  H1  HOH A1142       4.122   5.840  14.847  1.00 57.99           H
HETATM 4407  H2  HOH A1142       4.444   7.051  14.340  1.00 57.99           H
HETATM 4408  O   HOH A1143      10.046   7.174  38.664  1.00 60.33           O
HETATM 4409  H1  HOH A1143      10.076   6.339  38.564  1.00 72.43           H
HETATM 4410  H2  HOH A1143      10.284   7.511  37.931  1.00 72.43           H
HETATM 4411  O   HOH A1144       3.073  11.347  25.101  1.00 58.74           O
HETATM 4412  H1  HOH A1144       2.891  11.935  24.529  1.00 70.51           H
HETATM 4413  H2  HOH A1144       3.357  11.751  25.780  1.00 70.51           H
HETATM 4414  O   HOH A1145      36.017   4.199   8.680  1.00 50.09           O
HETATM 4415  H1  HOH A1145      35.418   3.958   9.216  1.00 60.13           H
HETATM 4416  H2  HOH A1145      35.640   4.319   7.938  1.00 60.13           H
HETATM 4417  O   HOH A1146      11.033  17.595   2.019  1.00 59.21           O
HETATM 4418  H1  HOH A1146      10.313  18.021   2.110  1.00 71.09           H
HETATM 4419  H2  HOH A1146      10.980  17.175   1.294  1.00 71.09           H
HETATM 4420  O   HOH A1147      12.447   9.400  35.706  1.00 48.84           O
HETATM 4421  H1  HOH A1147      12.084   9.628  34.985  1.00 58.64           H
HETATM 4422  H2  HOH A1147      12.062   9.825  36.318  1.00 58.64           H
HETATM 4423  O   HOH A1148      11.248  19.897   9.646  1.00 57.81           O
HETATM 4424  H1  HOH A1148      11.934  20.292   9.924  1.00 69.41           H
HETATM 4425  H2  HOH A1148      10.698  19.877  10.280  1.00 69.41           H
HETATM 4426  O   HOH A1149      30.354 -15.974  36.082  1.00 62.74           O
HETATM 4427  H1  HOH A1149      30.805 -16.676  36.183  1.00 75.32           H
HETATM 4428  H2  HOH A1149      29.733 -15.998  36.645  1.00 75.32           H
HETATM 4429  O   HOH A1150      11.794  -3.551  15.865  1.00 54.74           O
HETATM 4430  H1  HOH A1150      11.951  -4.282  16.244  1.00 65.72           H
HETATM 4431  H2  HOH A1150      12.521  -3.132  15.828  1.00 65.72           H
HETATM 4432  O   HOH A1151      20.936   1.308  43.873  1.00 51.08           O
HETATM 4433  H1  HOH A1151      21.648   1.714  43.700  1.00 61.32           H
HETATM 4434  H2  HOH A1151      20.715   0.892  43.179  1.00 61.32           H
HETATM 4435  O   HOH A1152      25.813   7.132  41.072  1.00 59.41           O
HETATM 4436  H1  HOH A1152      25.996   7.829  41.507  1.00 71.32           H
HETATM 4437  H2  HOH A1152      25.003   7.187  40.857  1.00 71.32           H
TER
END
