# Supplementary material for: High-throughput quantum-mechanics/molecular-mechanics (ONIOM) macromolecular crystallographic refinement with PHENIX/DivCon: the impact of mixed Hamiltonian methods on ligand and protein structure
Source: Acta Crystallogr D Struct Biol. 2018 Oct 29;74(Pt 11):1063–77. doi: 10.1107/S2059798318012913 (PMC6213575; doi:10.1107/S2059798318012913)
Supplement: Supplementary file 3 [file d-74-01063-sup3.gz › results_regionQM/1SQ5-H_refine_001.pdb]

REMARK Date 2017-01-12 Time 04:48:16 EST -0500 (1484214496.85 s)
REMARK PHENIX refinement
REMARK 
REMARK ****************** INPUT FILES AND LABELS ******************************
REMARK Reflections:
REMARK   file name      : 1SQ5.sf
REMARK   labels         : ['r1sq5sf,wavelength_id=1,_refln.F_meas_au,_refln.F_meas_sigma_au']
REMARK R-free flags:
REMARK   file name      : 1SQ5.sf
REMARK   label          : r1sq5sf,wavelength_id=1,_refln.status
REMARK   test_flag_value: 0
REMARK Model file name(s): 
REMARK   /scratch/oleg/2711180.gondor.quantumbioinc.com/1SQ5-H.pdb
REMARK 
REMARK ******************** REFINEMENT SUMMARY: QUICK FACTS *******************
REMARK Start: r_work = 0.2113 r_free = 0.2351 bonds = 0.010 angles = 1.513
REMARK Final: r_work = 0.1883 r_free = 0.2347 bonds = 0.014 angles = 1.474
REMARK ************************************************************************
REMARK 
REMARK ****************** REFINEMENT STATISTICS STEP BY STEP ******************
REMARK leading digit, like 1_, means number of macro-cycle                     
REMARK 0    : statistics at the very beginning when nothing is done yet        
REMARK 1_bss: bulk solvent correction and/or (anisotropic) scaling             
REMARK 1_xyz: refinement of coordinates                                        
REMARK 1_adp: refinement of ADPs (Atomic Displacement Parameters)              
REMARK 1_occ: refinement of occupancies                                        
REMARK ------------------------------------------------------------------------
REMARK  stage       r-work r-free bonds angles b_min b_max b_ave n_water shift
REMARK       0    : 0.3283 0.3204 0.010  1.51  10.2 112.2  28.9 2655      0.000
REMARK       1_bss: 0.2113 0.2351 0.010  1.51  11.5 113.4  30.2 2655      0.000
REMARK 1_settarget: 0.2113 0.2351 0.010  1.51  11.5 113.4  30.2 2655      0.000
REMARK       1_nqh: 0.2114 0.2353 0.010  1.51  11.5 113.4  30.2 2655      0.003
REMARK    1_weight: 0.2114 0.2353 0.010  1.51  11.5 113.4  30.2 2655      0.003
REMARK    1_checkH: 0.2118 0.2355 0.010  1.51  11.5 113.4  30.2 2655      0.412
REMARK    1_xyzrec: 0.2032 0.2371 0.015  1.46  11.5 113.4  30.2 2655      0.488
REMARK    1_checkH: 0.2034 0.2372 0.015  1.46  11.5 113.4  30.2 2655      0.488
REMARK       1_adp: 0.1923 0.2354 0.015  1.46  11.0 108.4  30.5 2655      0.488
REMARK   1_regHadp: 0.1917 0.2348 0.015  1.46  11.0 108.4  30.5 2655      0.488
REMARK       2_bss: 0.1917 0.2350 0.015  1.46  11.0 108.4  30.4 2655      0.488
REMARK 2_settarget: 0.1917 0.2350 0.015  1.46  11.0 108.4  30.4 2655      0.488
REMARK 2_updatecdl: 0.1917 0.2350 0.015  1.46  11.0 108.4  30.4 2655      0.488
REMARK       2_nqh: 0.1917 0.2349 0.015  1.46  11.0 108.4  30.4 2655      0.489
REMARK    2_weight: 0.1917 0.2349 0.015  1.46  11.0 108.4  30.4 2655      0.489
REMARK    2_checkH: 0.1917 0.2349 0.015  1.46  11.0 108.4  30.4 2655      0.489
REMARK    2_xyzrec: 0.1915 0.2339 0.014  1.42  11.0 108.4  30.4 2655      0.508
REMARK    2_checkH: 0.1915 0.2339 0.014  1.42  11.0 108.4  30.4 2655      0.508
REMARK       2_adp: 0.1903 0.2338 0.014  1.42   9.0 103.4  30.4 2655      0.508
REMARK   2_regHadp: 0.1907 0.2340 0.014  1.42   9.0 103.4  30.4 2655      0.508
REMARK       3_bss: 0.1904 0.2337 0.014  1.42   9.2 103.6  30.6 2655      0.508
REMARK 3_settarget: 0.1904 0.2337 0.014  1.42   9.2 103.6  30.6 2655      0.508
REMARK 3_updatecdl: 0.1904 0.2337 0.014  1.43   9.2 103.6  30.6 2655      0.508
REMARK       3_nqh: 0.1904 0.2338 0.014  1.43   9.2 103.6  30.6 2655      0.508
REMARK    3_weight: 0.1904 0.2338 0.014  1.43   9.2 103.6  30.6 2655      0.508
REMARK    3_checkH: 0.1905 0.2339 0.014  1.43   9.2 103.6  30.6 2655      0.508
REMARK    3_xyzrec: 0.1883 0.2347 0.014  1.47   9.2 103.6  30.6 2655      0.518
REMARK    3_checkH: 0.1883 0.2347 0.014  1.47   9.2 103.6  30.6 2655      0.518
REMARK       3_adp: 0.1883 0.2347 0.014  1.47   9.2 103.6  30.6 2655      0.518
REMARK   3_regHadp: 0.1883 0.2347 0.014  1.47   9.2 103.6  30.6 2655      0.518
REMARK         end: 0.1883 0.2347 0.014  1.47   9.2 103.6  30.6 2655      0.518
REMARK ------------------------------------------------------------------------
REMARK MODEL CONTENT.
REMARK  ELEMENT        ATOM RECORD COUNT   OCCUPANCY SUM
REMARK        C                     6294         6294.00
REMARK        H                    11560        11560.00
REMARK        O                     2550         2550.00
REMARK        N                     1662         1662.00
REMARK        P                        8            8.00
REMARK        S                       23           23.00
REMARK      O1-                      166          166.00
REMARK    TOTAL                    22263        22263.00
REMARK -----------------------------------------------------------------------
REMARK r_free_flags.md5.hexdigest 2c2706d968f0932bd5fca0050e61210b
REMARK 
REMARK ---------------------------------------------------------------
REMARK  Atom Name   Residue Name    Residue ID     Chain     Charge  
REMARK ---------------------------------------------------------------
REMARK      N            PAU           6001          A      -0.5145  
REMARK      C            PAU           6001          A       0.6972  
REMARK      O            PAU           6001          A      -0.6126  
REMARK     OXT           PAU           6001          A      -0.5388  
REMARK      C1           PAU           6001          A       0.1255  
REMARK      C2           PAU           6001          A      -0.0341  
REMARK      C3           PAU           6001          A       -0.517  
REMARK      C4           PAU           6001          A      -0.5422  
REMARK      C5           PAU           6001          A       0.0155  
REMARK      C6           PAU           6001          A       0.5654  
REMARK      C8           PAU           6001          A      -0.0506  
REMARK      C9           PAU           6001          A      -0.4407  
REMARK      O2           PAU           6001          A      -0.6334  
REMARK     O5'           PAU           6001          A      -0.5785  
REMARK     O6'           PAU           6001          A      -0.6276  
REMARK      H            PAU           6001          A       0.3192  
REMARK     H21           PAU           6001          A       0.1618  
REMARK     H22           PAU           6001          A       0.1637  
REMARK     H31           PAU           6001          A       0.1733  
REMARK     H32           PAU           6001          A       0.1769  
REMARK     H33           PAU           6001          A       0.1513  
REMARK     H41           PAU           6001          A       0.1778  
REMARK     H42           PAU           6001          A       0.1505  
REMARK     H43           PAU           6001          A       0.1675  
REMARK      H5           PAU           6001          A       0.1675  
REMARK     H5'           PAU           6001          A       0.3601  
REMARK     H81           PAU           6001          A       0.1516  
REMARK     H82           PAU           6001          A       0.1561  
REMARK     H91           PAU           6001          A       0.2116  
REMARK     H92           PAU           6001          A       0.1886  
REMARK      HO           PAU           6001          A       0.3946  
REMARK     HXT           PAU           6001          A       0.3997  
REMARK      N            PAU           6003          B      -0.5355  
REMARK      C            PAU           6003          B       0.7041  
REMARK      O            PAU           6003          B      -0.6158  
REMARK     OXT           PAU           6003          B      -0.5954  
REMARK      C1           PAU           6003          B       0.1309  
REMARK      C2           PAU           6003          B      -0.0327  
REMARK      C3           PAU           6003          B      -0.5171  
REMARK      C4           PAU           6003          B      -0.5379  
REMARK      C5           PAU           6003          B       0.0407  
REMARK      C6           PAU           6003          B       0.5796  
REMARK      C8           PAU           6003          B      -0.0396  
REMARK      C9           PAU           6003          B      -0.4718  
REMARK      O2           PAU           6003          B      -0.6129  
REMARK     O5'           PAU           6003          B      -0.6087  
REMARK     O6'           PAU           6003          B      -0.5908  
REMARK      H            PAU           6003          B       0.2589  
REMARK     H21           PAU           6003          B       0.1446  
REMARK     H22           PAU           6003          B       0.1738  
REMARK     H31           PAU           6003          B       0.1921  
REMARK     H32           PAU           6003          B       0.175   
REMARK     H33           PAU           6003          B       0.1468  
REMARK     H41           PAU           6003          B       0.1855  
REMARK     H42           PAU           6003          B       0.1508  
REMARK     H43           PAU           6003          B       0.1607  
REMARK      H5           PAU           6003          B       0.1527  
REMARK     H5'           PAU           6003          B       0.3937  
REMARK     H81           PAU           6003          B       0.1765  
REMARK     H82           PAU           6003          B       0.1743  
REMARK     H91           PAU           6003          B       0.2085  
REMARK     H92           PAU           6003          B       0.2141  
REMARK      HO           PAU           6003          B       0.3899  
REMARK     HXT           PAU           6003          B       0.3974  
REMARK      N            PAU           6002          C      -0.5395  
REMARK      C            PAU           6002          C       0.6771  
REMARK      O            PAU           6002          C      -0.5759  
REMARK     OXT           PAU           6002          C      -0.5466  
REMARK      C1           PAU           6002          C       0.1345  
REMARK      C2           PAU           6002          C      -0.0391  
REMARK      C3           PAU           6002          C      -0.5125  
REMARK      C4           PAU           6002          C      -0.5405  
REMARK      C5           PAU           6002          C       0.0389  
REMARK      C6           PAU           6002          C        0.6    
REMARK      C8           PAU           6002          C      -0.0521  
REMARK      C9           PAU           6002          C      -0.4531  
REMARK      O2           PAU           6002          C      -0.6282  
REMARK     O5'           PAU           6002          C       -0.616  
REMARK     O6'           PAU           6002          C      -0.6078  
REMARK      H            PAU           6002          C       0.2474  
REMARK     H21           PAU           6002          C       0.1588  
REMARK     H22           PAU           6002          C       0.1806  
REMARK     H31           PAU           6002          C       0.1883  
REMARK     H32           PAU           6002          C       0.1796  
REMARK     H33           PAU           6002          C       0.1376  
REMARK     H41           PAU           6002          C       0.1807  
REMARK     H42           PAU           6002          C       0.1466  
REMARK     H43           PAU           6002          C       0.1675  
REMARK      H5           PAU           6002          C       0.1556  
REMARK     H5'           PAU           6002          C       0.396   
REMARK     H81           PAU           6002          C       0.1889  
REMARK     H82           PAU           6002          C       0.1738  
REMARK     H91           PAU           6002          C       0.2059  
REMARK     H92           PAU           6002          C       0.1694  
REMARK      HO           PAU           6002          C       0.4062  
REMARK     HXT           PAU           6002          C       0.398   
REMARK      N            PAU           6004          D      -0.5401  
REMARK      C            PAU           6004          D       0.6825  
REMARK      O            PAU           6004          D      -0.5884  
REMARK     OXT           PAU           6004          D      -0.5317  
REMARK      C1           PAU           6004          D       0.1287  
REMARK      C2           PAU           6004          D      -0.0324  
REMARK      C3           PAU           6004          D       -0.521  
REMARK      C4           PAU           6004          D      -0.5377  
REMARK      C5           PAU           6004          D       0.0436  
REMARK      C6           PAU           6004          D       0.5821  
REMARK      C8           PAU           6004          D      -0.0472  
REMARK      C9           PAU           6004          D      -0.4409  
REMARK      O2           PAU           6004          D      -0.6152  
REMARK     O5'           PAU           6004          D       -0.617  
REMARK     O6'           PAU           6004          D      -0.6013  
REMARK      H            PAU           6004          D       0.2568  
REMARK     H21           PAU           6004          D       0.1466  
REMARK     H22           PAU           6004          D       0.181   
REMARK     H31           PAU           6004          D       0.1994  
REMARK     H32           PAU           6004          D       0.177   
REMARK     H33           PAU           6004          D       0.1449  
REMARK     H41           PAU           6004          D       0.1845  
REMARK     H42           PAU           6004          D       0.1435  
REMARK     H43           PAU           6004          D       0.1625  
REMARK      H5           PAU           6004          D       0.1506  
REMARK     H5'           PAU           6004          D       0.4006  
REMARK     H81           PAU           6004          D        0.19   
REMARK     H82           PAU           6004          D       0.1721  
REMARK     H91           PAU           6004          D       0.2154  
REMARK     H92           PAU           6004          D       0.1729  
REMARK      HO           PAU           6004          D       0.396   
REMARK     HXT           PAU           6004          D       0.3861  
REMARK ---------------------------------------------------------------
REMARK IF THIS FILE IS FOR PDB DEPOSITION: REMOVE ALL FROM THIS LINE UP.
REMARK   3
REMARK   3 REFINEMENT.
REMARK   3   PROGRAM     : PHENIX (1.11.1_2575: ???)
REMARK   3   AUTHORS     : Adams,Afonine,Bunkoczi,Burnley,Chen,Dar,Davis,
REMARK   3               : Draizen,Echols,Gildea,Gros,Grosse-Kunstleve,Headd,
REMARK   3               : Hintze,Hung,Ioerger,Liebschner,McCoy,McKee,Moriarty,
REMARK   3               : Oeffner,Poon,Read,Richardson,Richardson,Sacchettini,
REMARK   3               : Sauter,Sobolev,Storoni,Terwilliger,Williams,Zwart
REMARK   3
REMARK   3  REFINEMENT TARGET : ML
REMARK   3  
REMARK   3  DATA USED IN REFINEMENT.
REMARK   3   RESOLUTION RANGE HIGH (ANGSTROMS) : 1.998   
REMARK   3   RESOLUTION RANGE LOW  (ANGSTROMS) : 40.819  
REMARK   3   MIN(FOBS/SIGMA_FOBS)              : 1.00  
REMARK   3   COMPLETENESS FOR RANGE        (%) : 88.69 
REMARK   3   NUMBER OF REFLECTIONS             : 88628     
REMARK   3   NUMBER OF REFLECTIONS (NON-ANOMALOUS) : 88628     
REMARK   3  
REMARK   3  FIT TO DATA USED IN REFINEMENT.
REMARK   3   R VALUE     (WORKING + TEST SET) : 0.1927
REMARK   3   R VALUE            (WORKING SET) : 0.1883
REMARK   3   FREE R VALUE                     : 0.2347
REMARK   3   FREE R VALUE TEST SET SIZE   (%) : 8.97  
REMARK   3   FREE R VALUE TEST SET COUNT      : 7953      
REMARK   3  
REMARK   3  FIT TO DATA USED IN REFINEMENT (IN BINS).
REMARK   3   BIN  RESOLUTION RANGE  COMPL.    NWORK NFREE   RWORK  RFREE  CCWORK CCFREE
REMARK   3     1 40.8279 -  6.2012    0.98     3028   316  0.1747 0.2076   0.932  0.899
REMARK   3     2  6.2012 -  4.9248    0.99     2988   338  0.1559 0.1817   0.941  0.915
REMARK   3     3  4.9248 -  4.3030    0.99     2965   346  0.1290 0.1621   0.959  0.943
REMARK   3     4  4.3030 -  3.9099    0.98     2963   328  0.1312 0.1882   0.956  0.917
REMARK   3     5  3.9099 -  3.6299    0.99     2980   316  0.1506 0.2054   0.944  0.889
REMARK   3     6  3.6299 -  3.4160    0.98     2960   323  0.1663 0.2104   0.929  0.877
REMARK   3     7  3.4160 -  3.2450    0.97     2933   324  0.1913 0.2530   0.905  0.822
REMARK   3     8  3.2450 -  3.1038    0.97     2903   328  0.1941 0.2352   0.905  0.850
REMARK   3     9  3.1038 -  2.9843    0.97     2855   317  0.2070 0.2678   0.890  0.824
REMARK   3    10  2.9843 -  2.8814    0.96     2916   333  0.2041 0.2570   0.897  0.823
REMARK   3    11  2.8814 -  2.7913    0.95     2747   323  0.2142 0.2786   0.883  0.801
REMARK   3    12  2.7913 -  2.7115    0.95     2904   321  0.2110 0.2498   0.882  0.845
REMARK   3    13  2.7115 -  2.6402    0.94     2781   289  0.2030 0.2683   0.898  0.804
REMARK   3    14  2.6402 -  2.5757    0.92     2789   318  0.2058 0.2671   0.899  0.824
REMARK   3    15  2.5757 -  2.5172    0.92     2745   291  0.1898 0.2436   0.913  0.844
REMARK   3    16  2.5172 -  2.4636    0.90     2692   314  0.2062 0.2907   0.895  0.792
REMARK   3    17  2.4636 -  2.4144    0.91     2744   289  0.1995 0.2706   0.901  0.821
REMARK   3    18  2.4144 -  2.3688    0.90     2674   295  0.2106 0.2924   0.880  0.743
REMARK   3    19  2.3688 -  2.3265    0.89     2691   310  0.2094 0.2703   0.888  0.811
REMARK   3    20  2.3265 -  2.2871    0.86     2561   299  0.2052 0.2977   0.893  0.778
REMARK   3    21  2.2871 -  2.2502    0.87     2543   294  0.2040 0.2848   0.896  0.800
REMARK   3    22  2.2502 -  2.2156    0.89     2667   326  0.2202 0.3062   0.882  0.782
REMARK   3    23  2.2156 -  2.1830    0.84     2524   287  0.2344 0.3011   0.859  0.767
REMARK   3    24  2.1830 -  2.1522    0.83     2470   263  0.2514 0.3152   0.837  0.778
REMARK   3    25  2.1522 -  2.1232    0.82     2515   253  0.2462 0.3230   0.853  0.732
REMARK   3    26  2.1232 -  2.0956    0.82     2494   212  0.2625 0.3134   0.824  0.729
REMARK   3    27  2.0956 -  2.0694    0.80     2595     0  0.2644 1000000000.0000   0.814  0.000
REMARK   3    28  2.0694 -  2.0445    0.76     2552     0  0.2822 1000000000.0000   0.786  0.000
REMARK   3    29  2.0445 -  2.0207    0.62     2084     0  0.2943 1000000000.0000   0.708  0.000
REMARK   3    30  2.0207 -  1.9980    0.42     1412     0  0.3320 1000000000.0000   0.677  0.000
REMARK   3  
REMARK   3  BULK SOLVENT MODELLING.
REMARK   3   METHOD USED        : FLAT BULK SOLVENT MODEL
REMARK   3   SOLVENT RADIUS     : 1.11    
REMARK   3   SHRINKAGE RADIUS   : 0.90    
REMARK   3   GRID STEP FACTOR   : 4.00    
REMARK   3  
REMARK   3  ERROR ESTIMATES.
REMARK   3   COORDINATE ERROR (MAXIMUM-LIKELIHOOD BASED)     : 0.27    
REMARK   3   PHASE ERROR (DEGREES, MAXIMUM-LIKELIHOOD BASED) : 27.82   
REMARK   3  
REMARK   3  STRUCTURE FACTORS CALCULATION ALGORITHM : FFT
REMARK   3  
REMARK   3  RESTRAINTS LIBRARY
REMARK   3    GEOSTD + MON.LIB. + CDL v1.2
REMARK   3  
REMARK   3  DEVIATIONS FROM IDEAL VALUES.
REMARK   3                 RMSD     MAX  COUNT
REMARK   3   BOND      :  0.014   0.104  10040
REMARK   3   ANGLE     :  1.474  13.077  13660
REMARK   3   CHIRALITY :  0.073   0.371   1549
REMARK   3   PLANARITY :  0.012   0.232   1713
REMARK   3   DIHEDRAL  : 15.741 179.794   5960
REMARK   3   MIN NONBONDED DISTANCE : 1.740 
REMARK   3  
REMARK   3  MOLPROBITY STATISTICS.
REMARK   3   ALL-ATOM CLASHSCORE : 4.62
REMARK   3   RAMACHANDRAN PLOT:
REMARK   3     OUTLIERS : 0.09  %
REMARK   3     ALLOWED  : 2.89  %
REMARK   3     FAVORED  : 97.02 %
REMARK   3   ROTAMER OUTLIERS : 1.44 %
REMARK   3   CBETA DEVIATIONS : 0
REMARK   3   PEPTIDE PLANE:
REMARK   3     CIS-PROLINE     : 0
REMARK   3     CIS-GENERAL     : 0
REMARK   3     TWISTED PROLINE : 0
REMARK   3     TWISTED GENERAL : 0
REMARK   3  
REMARK   3  ATOMIC DISPLACEMENT PARAMETERS.
REMARK   3   WILSON B : 22.34
REMARK   3   RMS(B_ISO_OR_EQUIVALENT_BONDED) : 5.19
REMARK   3   ATOMS          NUMBER OF ATOMS
REMARK   3                    ISO.  ANISO. 
REMARK   3    ALL         :  22263       0
REMARK   3    ALL (NO H)  :  10703       0
REMARK   3    SOLVENT     :    885       0
REMARK   3    NON-SOLVENT :   9818       0
REMARK   3    HYDROGENS   :  11560       0
REMARK   3
REMARK   3
REMARK   3   OTHER REFINEMENT REMARKS:
REMARK   3   XRAY REFINEMENT USING QUANTUM MECHANICAL FUNCTIONAL
REMARK   3   PROGRAM      :QuantumBio DivCon 6 build-7.1.1-b4015.17
REMARK   3   AUTHORS      :BORBULEVYCH O.Y., PLUMLEY J., 
REMARK   3                :MARTIN, R.I., WESTERHOFF L.M. 
REMARK   3
REMARK   3   REFERENCE     :BORBULEVYCH O.Y., PLUMLEY J.A.,
REMARK   3                 :MARTIN, R.I., MERZ, K.M.,  WESTERHOFF L.M.
REMARK   3                 :ACTA CRYSTLLOGRAPHICA SECTION D, 2014, 
REMARK   3                 :V. D70, pp. 1233-1247
REMARK   3   QM METHOD(HAMILTONIAN): PM6
REMARK   3   REGION QM REFINEMENT: 
REMARK   3      MAIN/BUFFER QM REGION RADII (A): 3.0 / 2.5
REMARK   3      LIGAND / STRAIN ENERGY: PAU_A_6001 / 6.12 KCAL/MOLE
REMARK   3      LIGAND / STRAIN ENERGY: PAU_B_6003 / 10.13 KCAL/MOLE
REMARK   3      LIGAND / STRAIN ENERGY: PAU_C_6002 / 10.26 KCAL/MOLE
REMARK   3      LIGAND / STRAIN ENERGY: PAU_D_6004 / 7.54 KCAL/MOLE
REMARK   3
HELIX    1   1 ARG A 1017  ALA A 1022  1               Generated by MOE    6
HELIX    2   2 GLU A 1033  ILE A 1042  1               Generated by MOE   10
HELIX    3   3 LEU A 1048  GLU A 1053  1               Generated by MOE    6
HELIX    4   4 TYR A 1055  LEU A 1080  1               Generated by MOE   26
HELIX    5   5 LYS A 1101  LEU A 1112  1               Generated by MOE   12
HELIX    6   6 THR A 1126  PHE A 1129  5               Generated by MOE    4
HELIX    7   7 ASN A 1133  ARG A 1139  1               Generated by MOE    7
HELIX    8   8 PRO A 1148  SER A 1150  5               Generated by MOE    3
HELIX    9   9 MET A 1153  LEU A 1163  1               Generated by MOE   11
HELIX   10  10 GLY A 1207  ASP A 1209  5               Generated by MOE    3
HELIX   11  11 VAL A 1219  PHE A 1222  5               Generated by MOE    4
HELIX   12  12 GLU A 1233  GLU A 1249  1               Generated by MOE   17
HELIX   13  13 HIS A 1260  ALA A 1263  1               Generated by MOE    4
HELIX   14  14 LYS A 1267  GLU A 1280  1               Generated by MOE   14
HELIX   15  15 ASN A 1282  GLN A 1288  1               Generated by MOE    7
HELIX   16  16 LEU A 1291  ARG A 1296  5               Generated by MOE    6
HELIX   17  17 ALA A 1305  HIS A 1307  5               Generated by MOE    3
HELIX   18  18 ARG B 2017  ALA B 2021  1               Generated by MOE    5
HELIX   19  19 GLU B 2033  ILE B 2042  1               Generated by MOE   10
HELIX   20  20 LEU B 2048  GLU B 2053  1               Generated by MOE    6
HELIX   21  21 TYR B 2055  LEU B 2080  1               Generated by MOE   26
HELIX   22  22 LYS B 2101  LEU B 2112  1               Generated by MOE   12
HELIX   23  23 THR B 2126  PHE B 2129  5               Generated by MOE    4
HELIX   24  24 ASN B 2133  GLU B 2138  1               Generated by MOE    6
HELIX   25  25 PRO B 2148  SER B 2150  5               Generated by MOE    3
HELIX   26  26 MET B 2153  LEU B 2163  1               Generated by MOE   11
HELIX   27  27 GLY B 2207  ASP B 2209  5               Generated by MOE    3
HELIX   28  28 VAL B 2219  PHE B 2222  5               Generated by MOE    4
HELIX   29  29 GLU B 2233  GLU B 2249  1               Generated by MOE   17
HELIX   30  30 TYR B 2258  TYR B 2262  5               Generated by MOE    5
HELIX   31  31 LYS B 2267  GLU B 2280  1               Generated by MOE   14
HELIX   32  32 ASN B 2282  GLN B 2288  1               Generated by MOE    7
HELIX   33  33 LEU B 2291  ARG B 2296  5               Generated by MOE    6
HELIX   34  34 ALA B 2305  HIS B 2307  5               Generated by MOE    3
HELIX   35  35 ARG C 3017  ALA C 3021  1               Generated by MOE    5
HELIX   36  36 GLU C 3033  ILE C 3042  1               Generated by MOE   10
HELIX   37  37 LEU C 3048  GLU C 3053  1               Generated by MOE    6
HELIX   38  38 TYR C 3055  LEU C 3080  1               Generated by MOE   26
HELIX   39  39 LYS C 3101  LEU C 3112  1               Generated by MOE   12
HELIX   40  40 THR C 3126  PHE C 3129  5               Generated by MOE    4
HELIX   41  41 ASN C 3133  GLU C 3138  1               Generated by MOE    6
HELIX   42  42 PRO C 3148  SER C 3150  5               Generated by MOE    3
HELIX   43  43 MET C 3153  LEU C 3163  1               Generated by MOE   11
HELIX   44  44 GLY C 3207  ASP C 3209  5               Generated by MOE    3
HELIX   45  45 VAL C 3219  PHE C 3222  5               Generated by MOE    4
HELIX   46  46 GLU C 3233  GLU C 3249  1               Generated by MOE   17
HELIX   47  47 TYR C 3258  LYS C 3264  5               Generated by MOE    7
HELIX   48  48 LYS C 3267  GLU C 3280  1               Generated by MOE   14
HELIX   49  49 ASN C 3282  GLN C 3288  1               Generated by MOE    7
HELIX   50  50 LEU C 3291  ARG C 3296  5               Generated by MOE    6
HELIX   51  51 ALA C 3305  HIS C 3307  5               Generated by MOE    3
HELIX   52  52 ARG D 4017  ALA D 4021  1               Generated by MOE    5
HELIX   53  53 GLU D 4033  ILE D 4042  1               Generated by MOE   10
HELIX   54  54 LEU D 4048  GLU D 4053  1               Generated by MOE    6
HELIX   55  55 TYR D 4055  LEU D 4080  1               Generated by MOE   26
HELIX   56  56 LYS D 4101  LEU D 4112  1               Generated by MOE   12
HELIX   57  57 THR D 4126  PHE D 4129  5               Generated by MOE    4
HELIX   58  58 ASN D 4133  GLU D 4138  1               Generated by MOE    6
HELIX   59  59 PRO D 4148  SER D 4150  5               Generated by MOE    3
HELIX   60  60 MET D 4153  LEU D 4163  1               Generated by MOE   11
HELIX   61  61 GLY D 4207  ASP D 4209  5               Generated by MOE    3
HELIX   62  62 VAL D 4219  PHE D 4222  5               Generated by MOE    4
HELIX   63  63 GLU D 4233  GLY D 4250  1               Generated by MOE   18
HELIX   64  64 TYR D 4258  LYS D 4264  5               Generated by MOE    7
HELIX   65  65 LYS D 4267  GLU D 4280  1               Generated by MOE   14
HELIX   66  66 ASN D 4282  GLN D 4288  1               Generated by MOE    7
HELIX   67  67 LEU D 4291  ARG D 4296  5               Generated by MOE    6
HELIX   68  68 ALA D 4305  HIS D 4307  5               Generated by MOE    3
SHEET    1       TYR A1012  ASP A1016                  Generated by MOE
SHEET    2       TYR A1089  GLY A1095                  Generated by MOE
SHEET    3       VAL A1121  THR A1125                  Generated by MOE
SHEET    4       VAL A1170  ALA A1172                  Generated by MOE
SHEET    5       TYR A1175  SER A1176                  Generated by MOE
SHEET    6       ASP A1181  VAL A1182                  Generated by MOE
SHEET    7       LYS A1188  VAL A1190                  Generated by MOE
SHEET    8       ILE A1195  GLU A1199                  Generated by MOE
SHEET    9       PHE A1225  ASP A1230                  Generated by MOE
SHEET   10       LEU A1299  THR A1302                  Generated by MOE
SHEET   11       LYS A1303  LYS A1303                  Generated by MOE
SHEET   12       VAL A1309  ARG A1315                  Generated by MOE
SHEET   13       TYR B2012  ASP B2016                  Generated by MOE
SHEET   14       TYR B2089  GLY B2095                  Generated by MOE
SHEET   15       VAL B2121  THR B2125                  Generated by MOE
SHEET   16       ASN B2169  ALA B2172                  Generated by MOE
SHEET   17       TYR B2175  SER B2176                  Generated by MOE
SHEET   18       ASP B2181  VAL B2182                  Generated by MOE
SHEET   19       LYS B2188  VAL B2191                  Generated by MOE
SHEET   20       ILE B2195  GLU B2199                  Generated by MOE
SHEET   21       PHE B2225  ASP B2230                  Generated by MOE
SHEET   22       LEU B2299  THR B2302                  Generated by MOE
SHEET   23       LYS B2303  LYS B2303                  Generated by MOE
SHEET   24       VAL B2309  ARG B2315                  Generated by MOE
SHEET   25       TYR C3012  ASP C3016                  Generated by MOE
SHEET   26       TYR C3089  GLY C3095                  Generated by MOE
SHEET   27       GLU C3122  THR C3125                  Generated by MOE
SHEET   28       VAL C3170  ALA C3172                  Generated by MOE
SHEET   29       TYR C3175  SER C3176                  Generated by MOE
SHEET   30       ASP C3181  VAL C3182                  Generated by MOE
SHEET   31       LYS C3188  VAL C3190                  Generated by MOE
SHEET   32       ILE C3195  GLU C3199                  Generated by MOE
SHEET   33       PHE C3225  ASP C3230                  Generated by MOE
SHEET   34       LEU C3299  THR C3302                  Generated by MOE
SHEET   35       LYS C3303  LYS C3303                  Generated by MOE
SHEET   36       VAL C3309  ARG C3315                  Generated by MOE
SHEET   37       TYR D4012  ASP D4016                  Generated by MOE
SHEET   38       TYR D4089  GLY D4095                  Generated by MOE
SHEET   39       VAL D4121  THR D4125                  Generated by MOE
SHEET   40       VAL D4170  ALA D4172                  Generated by MOE
SHEET   41       TYR D4175  SER D4176                  Generated by MOE
SHEET   42       ASP D4181  VAL D4182                  Generated by MOE
SHEET   43       LYS D4188  VAL D4190                  Generated by MOE
SHEET   44       ILE D4195  GLU D4199                  Generated by MOE
SHEET   45       PHE D4225  ASP D4230                  Generated by MOE
SHEET   46       LEU D4299  THR D4302                  Generated by MOE
SHEET   47       LYS D4303  LYS D4303                  Generated by MOE
SHEET   48       VAL D4309  ARG D4315                  Generated by MOE
CRYST1  181.203  181.655   47.418  90.00 104.79  90.00 C 1 2 1
SCALE1      0.005519  0.000000  0.001457        0.00000
SCALE2      0.000000  0.005505  0.000000        0.00000
SCALE3      0.000000  0.000000  0.021812        0.00000
ATOM      1  N   MET A1009      55.362 -22.366  30.814  1.00 48.63           N
ATOM      2  CA  MET A1009      56.526 -21.524  30.571  1.00 39.26           C
ATOM      3  C   MET A1009      56.464 -21.063  29.131  1.00 35.92           C
ATOM      4  O   MET A1009      55.712 -21.625  28.332  1.00 49.10           O
ATOM      5  CB  MET A1009      57.830 -22.278  30.812  1.00 39.12           C
ATOM      6  CG  MET A1009      57.884 -23.075  32.077  1.00 48.56           C
ATOM      7  SD  MET A1009      59.319 -24.177  32.100  1.00 42.75           S
ATOM      8  CE  MET A1009      60.577 -22.993  32.666  1.00 49.55           C
ATOM      9  H1  MET A1009      55.356 -23.091  30.186  1.00 58.35           H
ATOM     10  H2  MET A1009      54.576 -21.831  30.693  1.00 58.35           H
ATOM     11  HA  MET A1009      56.508 -20.759  31.167  1.00 47.11           H
ATOM     12  HB2 MET A1009      58.560 -21.644  30.822  1.00 46.94           H
ATOM     13  HB3 MET A1009      57.940 -22.912  30.086  1.00 46.94           H
ATOM     14  HG2 MET A1009      57.082 -23.611  32.156  1.00 58.26           H
ATOM     15  HG3 MET A1009      57.966 -22.459  32.823  1.00 58.26           H
ATOM     16  HE1 MET A1009      60.643 -22.265  32.026  1.00 59.45           H
ATOM     17  HE2 MET A1009      60.324 -22.642  33.535  1.00 59.45           H
ATOM     18  HE3 MET A1009      61.433 -23.450  32.728  1.00 59.45           H
ATOM     19  N   THR A1010      57.259 -20.057  28.790  1.00 40.55           N
ATOM     20  CA  THR A1010      57.282 -19.470  27.458  1.00 34.59           C
ATOM     21  C   THR A1010      58.694 -19.465  26.902  1.00 28.37           C
ATOM     22  O   THR A1010      59.673 -19.626  27.639  1.00 29.92           O
ATOM     23  CB  THR A1010      56.754 -18.027  27.481  1.00 33.76           C
ATOM     24  OG1 THR A1010      57.539 -17.239  28.399  1.00 36.76           O
ATOM     25  CG2 THR A1010      55.306 -17.989  27.889  1.00 35.59           C
ATOM     26  H   THR A1010      57.817 -19.684  29.333  1.00 48.65           H
ATOM     27  HA  THR A1010      56.717 -19.997  26.877  1.00 41.50           H
ATOM     28  HB  THR A1010      56.817 -17.650  26.588  1.00 40.51           H
ATOM     29  HG1 THR A1010      57.446 -16.422  28.219  1.00 44.11           H
ATOM     30 HG21 THR A1010      54.974 -17.081  27.839  1.00 42.70           H
ATOM     31 HG22 THR A1010      54.780 -18.553  27.302  1.00 42.70           H
ATOM     32 HG23 THR A1010      55.218 -18.307  28.802  1.00 42.70           H
ATOM     33  N   PRO A1011      58.835 -19.220  25.592  1.00 34.69           N
ATOM     34  CA  PRO A1011      60.166 -19.106  24.980  1.00 28.56           C
ATOM     35  C   PRO A1011      60.961 -17.886  25.391  1.00 26.59           C
ATOM     36  O   PRO A1011      62.038 -17.660  24.826  1.00 25.94           O
ATOM     37  CB  PRO A1011      59.840 -19.050  23.481  1.00 27.14           C
ATOM     38  CG  PRO A1011      58.519 -19.759  23.357  1.00 28.85           C
ATOM     39  CD  PRO A1011      57.780 -19.266  24.565  1.00 28.67           C
ATOM     40  HA  PRO A1011      60.686 -19.901  25.167  1.00 34.26           H
ATOM     41  HB2 PRO A1011      59.761 -18.125  23.207  1.00 32.56           H
ATOM     42  HB3 PRO A1011      60.531 -19.514  22.986  1.00 32.56           H
ATOM     43  HG2 PRO A1011      58.074 -19.519  22.530  1.00 34.61           H
ATOM     44  HG3 PRO A1011      58.654 -20.720  23.413  1.00 34.61           H
ATOM     45  HD2 PRO A1011      57.441 -18.370  24.415  1.00 34.40           H
ATOM     46  HD3 PRO A1011      57.079 -19.883  24.812  1.00 34.40           H
ATOM     47  N   TYR A1012      60.465 -17.087  26.338  1.00 23.53           N
ATOM     48  CA  TYR A1012      61.067 -15.799  26.644  1.00 26.94           C
ATOM     49  C   TYR A1012      61.500 -15.722  28.102  1.00 30.93           C
ATOM     50  O   TYR A1012      60.732 -16.064  29.001  1.00 28.20           O
ATOM     51  CB  TYR A1012      60.079 -14.652  26.338  1.00 31.87           C
ATOM     52  CG  TYR A1012      59.864 -14.375  24.868  1.00 23.96           C
ATOM     53  CD1 TYR A1012      58.771 -14.884  24.202  1.00 27.16           C
ATOM     54  CD2 TYR A1012      60.762 -13.617  24.145  1.00 27.30           C
ATOM     55  CE1 TYR A1012      58.572 -14.619  22.839  1.00 21.99           C
ATOM     56  CE2 TYR A1012      60.558 -13.357  22.775  1.00 21.83           C
ATOM     57  CZ  TYR A1012      59.448 -13.871  22.154  1.00 23.83           C
ATOM     58  OH  TYR A1012      59.220 -13.632  20.821  1.00 24.68           O
ATOM     59  H   TYR A1012      59.782 -17.266  26.825  1.00 28.23           H
ATOM     60  HA  TYR A1012      61.859 -15.670  26.092  1.00 32.33           H
ATOM     61  HB2 TYR A1012      59.215 -14.854  26.735  1.00 38.24           H
ATOM     62  HB3 TYR A1012      60.430 -13.838  26.729  1.00 38.24           H
ATOM     63  HD1 TYR A1012      58.163 -15.406  24.677  1.00 32.59           H
ATOM     64  HD2 TYR A1012      61.504 -13.260  24.573  1.00 32.75           H
ATOM     65  HE1 TYR A1012      57.836 -14.960  22.396  1.00 26.38           H
ATOM     66  HE2 TYR A1012      61.157 -12.832  22.295  1.00 26.20           H
ATOM     67  HH  TYR A1012      59.867 -13.199  20.498  1.00 29.61           H
ATOM     68  N   LEU A1013      62.729 -15.257  28.323  1.00 19.73           N
ATOM     69  CA  LEU A1013      63.100 -14.675  29.609  1.00 22.92           C
ATOM     70  C   LEU A1013      62.379 -13.346  29.778  1.00 29.13           C
ATOM     71  O   LEU A1013      62.260 -12.583  28.821  1.00 29.59           O
ATOM     72  CB  LEU A1013      64.608 -14.430  29.691  1.00 22.48           C
ATOM     73  CG  LEU A1013      65.585 -15.584  29.474  1.00 24.07           C
ATOM     74  CD1 LEU A1013      67.002 -15.037  29.443  1.00 32.08           C
ATOM     75  CD2 LEU A1013      65.430 -16.616  30.542  1.00 28.73           C
ATOM     76  H   LEU A1013      63.361 -15.265  27.736  1.00 23.67           H
ATOM     77  HA  LEU A1013      62.833 -15.274  30.326  1.00 27.50           H
ATOM     78  HB2 LEU A1013      64.830 -13.764  29.025  1.00 26.97           H
ATOM     79  HB3 LEU A1013      64.802 -14.058  30.563  1.00 26.97           H
ATOM     80  HG  LEU A1013      65.413 -16.002  28.616  1.00 28.88           H
ATOM     81 HD11 LEU A1013      67.617 -15.769  29.275  1.00 38.50           H
ATOM     82 HD12 LEU A1013      67.071 -14.387  28.726  1.00 38.50           H
ATOM     83 HD13 LEU A1013      67.196 -14.616  30.294  1.00 38.50           H
ATOM     84 HD21 LEU A1013      66.061 -17.337  30.378  1.00 34.48           H
ATOM     85 HD22 LEU A1013      65.596 -16.205  31.400  1.00 34.48           H
ATOM     86 HD23 LEU A1013      64.525 -16.960  30.505  1.00 34.48           H
ATOM     87  N   GLN A1014      61.918 -13.047  30.992  1.00 27.36           N
ATOM     88  CA  GLN A1014      61.167 -11.819  31.234  1.00 31.76           C
ATOM     89  C   GLN A1014      61.844 -10.970  32.297  1.00 31.82           C
ATOM     90  O   GLN A1014      62.293 -11.491  33.323  1.00 33.52           O
ATOM     91  CB  GLN A1014      59.758 -12.138  31.669  1.00 30.47           C
ATOM     92  CG  GLN A1014      58.914 -10.933  31.779  1.00 41.67           C
ATOM     93  CD  GLN A1014      57.558 -11.263  32.297  1.00 54.66           C
ATOM     94  OE1 GLN A1014      56.897 -12.186  31.805  1.00 57.99           O
ATOM     95  NE2 GLN A1014      57.129 -10.527  33.329  1.00 58.66           N
ATOM     96  H   GLN A1014      62.034 -13.535  31.696  1.00 32.83           H
ATOM     97  HA  GLN A1014      61.125 -11.293  30.420  1.00 38.11           H
ATOM     98  HB2 GLN A1014      59.349 -12.740  31.031  1.00 36.56           H
ATOM     99  HB3 GLN A1014      59.787 -12.558  32.542  1.00 36.56           H
ATOM    100  HG2 GLN A1014      59.325 -10.306  32.397  1.00 50.00           H
ATOM    101  HG3 GLN A1014      58.816 -10.526  30.901  1.00 50.00           H
ATOM    102 HE21 GLN A1014      57.645  -9.924  33.666  1.00 70.38           H
ATOM    103 HE22 GLN A1014      56.344 -10.658  33.657  1.00 70.38           H
ATOM    104  N   PHE A1015      61.897  -9.664  32.050  1.00 32.22           N
ATOM    105  CA  PHE A1015      62.452  -8.675  32.976  1.00 22.87           C
ATOM    106  C   PHE A1015      61.479  -7.508  33.123  1.00 41.24           C
ATOM    107  O   PHE A1015      61.065  -6.927  32.118  1.00 28.38           O
ATOM    108  CB  PHE A1015      63.815  -8.149  32.498  1.00 29.07           C
ATOM    109  CG  PHE A1015      64.791  -9.242  32.192  1.00 29.62           C
ATOM    110  CD1 PHE A1015      64.745  -9.912  30.982  1.00 31.40           C
ATOM    111  CD2 PHE A1015      65.736  -9.621  33.122  1.00 33.75           C
ATOM    112  CE1 PHE A1015      65.634 -10.941  30.710  1.00 28.88           C
ATOM    113  CE2 PHE A1015      66.618 -10.656  32.854  1.00 34.79           C
ATOM    114  CZ  PHE A1015      66.560 -11.314  31.648  1.00 34.01           C
ATOM    115  H   PHE A1015      61.594  -9.315  31.326  1.00 38.65           H
ATOM    116  HA  PHE A1015      62.588  -9.085  33.848  1.00 27.44           H
ATOM    117  HB2 PHE A1015      63.700  -7.614  31.703  1.00 34.87           H
ATOM    118  HB3 PHE A1015      64.195  -7.612  33.210  1.00 34.87           H
ATOM    119  HD1 PHE A1015      64.115  -9.674  30.346  1.00 37.68           H
ATOM    120  HD2 PHE A1015      65.775  -9.192  33.946  1.00 40.50           H
ATOM    121  HE1 PHE A1015      65.600 -11.381  29.898  1.00 34.66           H
ATOM    122  HE2 PHE A1015      67.250 -10.908  33.485  1.00 41.74           H
ATOM    123  HZ  PHE A1015      67.159 -11.994  31.462  1.00 40.81           H
ATOM    124  N   ASP A1016      61.099  -7.172  34.361  1.00 35.11           N
ATOM    125  CA  ASP A1016      60.459  -5.891  34.590  1.00 34.16           C
ATOM    126  C   ASP A1016      61.523  -4.805  34.667  1.00 29.96           C
ATOM    127  O   ASP A1016      62.724  -5.075  34.677  1.00 37.09           O
ATOM    128  CB  ASP A1016      59.578  -5.916  35.849  1.00 35.47           C
ATOM    129  CG  ASP A1016      60.356  -6.115  37.131  1.00 37.26           C
ATOM    130  OD1 ASP A1016      61.398  -5.458  37.336  1.00 36.36           O
ATOM    131  OD2 ASP A1016      59.894  -6.931  37.950  1.00 46.92           O1-
ATOM    132  H   ASP A1016      61.180  -7.658  35.064  1.00 42.13           H
ATOM    133  HA  ASP A1016      59.883  -5.694  33.829  1.00 40.99           H
ATOM    134  HB2 ASP A1016      59.107  -5.070  35.915  1.00 42.56           H
ATOM    135  HB3 ASP A1016      58.945  -6.648  35.777  1.00 42.56           H
ATOM    136  N   ARG A1017      61.076  -3.552  34.697  1.00 32.15           N
ATOM    137  CA  ARG A1017      62.023  -2.446  34.576  1.00 34.28           C
ATOM    138  C   ARG A1017      63.163  -2.557  35.593  1.00 32.35           C
ATOM    139  O   ARG A1017      64.334  -2.322  35.262  1.00 29.41           O
ATOM    140  CB  ARG A1017      61.302  -1.108  34.734  1.00 28.72           C
ATOM    141  CG  ARG A1017      62.193   0.014  34.338  1.00 32.24           C
ATOM    142  CD  ARG A1017      61.764   1.305  34.890  1.00 39.29           C
ATOM    143  NE  ARG A1017      62.681   2.368  34.487  1.00 44.18           N
ATOM    144  CZ  ARG A1017      62.665   2.988  33.303  1.00 44.76           C
ATOM    145  NH1 ARG A1017      61.798   2.649  32.349  1.00 39.73           N
ATOM    146  NH2 ARG A1017      63.545   3.944  33.061  1.00 36.86           N1+
ATOM    147  H   ARG A1017      60.251  -3.318  34.770  1.00 38.57           H
ATOM    148  HA  ARG A1017      62.404  -2.462  33.687  1.00 41.13           H
ATOM    149  HB2 ARG A1017      60.524  -1.088  34.155  1.00 34.45           H
ATOM    150  HB3 ARG A1017      61.035  -0.978  35.654  1.00 34.45           H
ATOM    151  HG2 ARG A1017      63.089  -0.149  34.670  1.00 38.68           H
ATOM    152  HG3 ARG A1017      62.197   0.097  33.374  1.00 38.68           H
ATOM    153  HD2 ARG A1017      60.873   1.511  34.567  1.00 47.14           H
ATOM    154  HD3 ARG A1017      61.774   1.257  35.860  1.00 47.14           H
ATOM    155  HE  ARG A1017      63.250   2.639  35.070  1.00 53.01           H
ATOM    156 HH11 ARG A1017      61.220   2.025  32.488  1.00 47.67           H
ATOM    157 HH12 ARG A1017      61.819   3.058  31.592  1.00 47.67           H
ATOM    158 HH21 ARG A1017      64.110   4.167  33.665  1.00 44.23           H
ATOM    159 HH22 ARG A1017      63.543   4.336  32.295  1.00 44.23           H
ATOM    160  N   ASN A1018      62.839  -2.884  36.847  1.00 31.64           N
ATOM    161  CA  ASN A1018      63.873  -2.911  37.889  1.00 32.98           C
ATOM    162  C   ASN A1018      64.882  -4.028  37.647  1.00 29.32           C
ATOM    163  O   ASN A1018      66.099  -3.817  37.746  1.00 35.87           O
ATOM    164  CB  ASN A1018      63.231  -3.085  39.265  1.00 38.58           C
ATOM    165  CG  ASN A1018      62.425  -1.872  39.689  1.00 42.78           C
ATOM    166  OD1 ASN A1018      61.370  -2.027  40.307  1.00 42.66           O
ATOM    167  ND2 ASN A1018      62.921  -0.651  39.367  1.00 48.11           N
ATOM    168  H   ASN A1018      62.047  -3.073  37.121  1.00 37.96           H
ATOM    169  HA  ASN A1018      64.362  -2.070  37.870  1.00 39.57           H
ATOM    170  HB2 ASN A1018      62.632  -3.845  39.255  1.00 46.29           H
ATOM    171  HB3 ASN A1018      63.927  -3.216  39.923  1.00 46.29           H
ATOM    172 HD21 ASN A1018      62.471   0.060  39.549  1.00 57.73           H
ATOM    173 HD22 ASN A1018      63.697  -0.574  39.000  1.00 57.73           H
ATOM    174  N   GLN A1019      64.388  -5.223  37.337  1.00 28.36           N
ATOM    175  CA  GLN A1019      65.274  -6.331  37.005  1.00 33.06           C
ATOM    176  C   GLN A1019      66.155  -5.956  35.830  1.00 34.41           C
ATOM    177  O   GLN A1019      67.374  -6.151  35.868  1.00 33.10           O
ATOM    178  CB  GLN A1019      64.471  -7.576  36.668  1.00 32.03           C
ATOM    179  CG  GLN A1019      63.415  -7.980  37.636  1.00 36.06           C
ATOM    180  CD  GLN A1019      62.644  -9.156  37.096  1.00 34.54           C
ATOM    181  OE1 GLN A1019      61.507  -9.014  36.642  1.00 38.07           O
ATOM    182  NE2 GLN A1019      63.262 -10.338  37.121  1.00 51.99           N
ATOM    183  H   GLN A1019      63.554  -5.414  37.302  1.00 34.03           H
ATOM    184  HA  GLN A1019      65.839  -6.539  37.766  1.00 39.67           H
ATOM    185  HB2 GLN A1019      64.018  -7.416  35.823  1.00 38.43           H
ATOM    186  HB3 GLN A1019      65.075  -8.325  36.570  1.00 38.43           H
ATOM    187  HG2 GLN A1019      63.793  -8.180  38.500  1.00 43.26           H
ATOM    188  HG3 GLN A1019      62.787  -7.251  37.724  1.00 43.26           H
ATOM    189 HE21 GLN A1019      64.086 -10.393  37.354  1.00 62.38           H
ATOM    190 HE22 GLN A1019      62.831 -11.047  36.892  1.00 62.38           H
ATOM    191  N   TRP A1020      65.557  -5.348  34.791  1.00 35.82           N
ATOM    192  CA  TRP A1020      66.337  -4.983  33.611  1.00 28.24           C
ATOM    193  C   TRP A1020      67.373  -3.918  33.940  1.00 32.91           C
ATOM    194  O   TRP A1020      68.526  -4.023  33.518  1.00 31.65           O
ATOM    195  CB  TRP A1020      65.421  -4.524  32.463  1.00 32.37           C
ATOM    196  CG  TRP A1020      66.170  -4.277  31.175  1.00 26.22           C
ATOM    197  CD1 TRP A1020      66.582  -3.093  30.720  1.00 30.18           C
ATOM    198  CD2 TRP A1020      66.607  -5.258  30.208  1.00 28.18           C
ATOM    199  NE1 TRP A1020      67.255  -3.243  29.530  1.00 25.51           N
ATOM    200  CE2 TRP A1020      67.267  -4.563  29.189  1.00 27.70           C
ATOM    201  CE3 TRP A1020      66.482  -6.646  30.103  1.00 30.56           C
ATOM    202  CZ2 TRP A1020      67.821  -5.200  28.077  1.00 24.12           C
ATOM    203  CZ3 TRP A1020      67.036  -7.274  29.007  1.00 38.57           C
ATOM    204  CH2 TRP A1020      67.707  -6.545  28.009  1.00 28.47           C
ATOM    205  H   TRP A1020      64.721  -5.147  34.743  1.00 42.98           H
ATOM    206  HA  TRP A1020      66.807  -5.770  33.297  1.00 33.88           H
ATOM    207  HB2 TRP A1020      64.763  -5.212  32.290  1.00 38.84           H
ATOM    208  HB3 TRP A1020      64.984  -3.693  32.710  1.00 38.84           H
ATOM    209  HD1 TRP A1020      66.442  -2.284  31.152  1.00 36.22           H
ATOM    210  HE1 TRP A1020      67.597  -2.606  29.066  1.00 30.61           H
ATOM    211  HE3 TRP A1020      66.049  -7.139  30.759  1.00 36.67           H
ATOM    212  HZ2 TRP A1020      68.267  -4.727  27.412  1.00 28.94           H
ATOM    213  HZ3 TRP A1020      66.968  -8.194  28.918  1.00 46.28           H
ATOM    214  HH2 TRP A1020      68.060  -6.993  27.275  1.00 34.16           H
ATOM    215  N   ALA A1021      66.989  -2.882  34.691  1.00 32.80           N
ATOM    216  CA  ALA A1021      67.953  -1.849  35.056  1.00 32.40           C
ATOM    217  C   ALA A1021      69.041  -2.406  35.975  1.00 39.49           C
ATOM    218  O   ALA A1021      70.189  -1.947  35.927  1.00 40.40           O
ATOM    219  CB  ALA A1021      67.226  -0.663  35.704  1.00 36.51           C
ATOM    220  H   ALA A1021      66.194  -2.754  34.997  1.00 39.36           H
ATOM    221  HA  ALA A1021      68.378  -1.529  34.246  1.00 38.88           H
ATOM    222  HB1 ALA A1021      67.867   0.030  35.917  1.00 43.80           H
ATOM    223  HB2 ALA A1021      66.567  -0.323  35.077  1.00 43.80           H
ATOM    224  HB3 ALA A1021      66.773  -0.965  36.507  1.00 43.80           H
ATOM    225  N   ALA A1022      68.706  -3.408  36.792  1.00 35.81           N
ATOM    226  CA  ALA A1022      69.683  -4.016  37.680  1.00 35.80           C
ATOM    227  C   ALA A1022      70.867  -4.614  36.919  1.00 42.49           C
ATOM    228  O   ALA A1022      71.932  -4.832  37.509  1.00 46.29           O
ATOM    229  CB  ALA A1022      68.997  -5.088  38.507  1.00 37.13           C
ATOM    230  H   ALA A1022      67.919  -3.754  36.852  1.00 42.97           H
ATOM    231  HA  ALA A1022      70.010  -3.331  38.284  1.00 42.95           H
ATOM    232  HB1 ALA A1022      69.646  -5.459  39.120  1.00 44.55           H
ATOM    233  HB2 ALA A1022      68.261  -4.686  38.994  1.00 44.55           H
ATOM    234  HB3 ALA A1022      68.659  -5.774  37.912  1.00 44.55           H
ATOM    235  N   LEU A1023      70.709  -4.870  35.620  1.00 45.36           N
ATOM    236  CA  LEU A1023      71.787  -5.449  34.828  1.00 48.12           C
ATOM    237  C   LEU A1023      73.025  -4.554  34.783  1.00 41.41           C
ATOM    238  O   LEU A1023      74.139  -5.063  34.615  1.00 51.66           O
ATOM    239  CB  LEU A1023      71.268  -5.736  33.418  1.00 40.46           C
ATOM    240  CG  LEU A1023      70.551  -7.083  33.247  1.00 39.99           C
ATOM    241  CD1 LEU A1023      69.585  -7.381  34.375  1.00 39.36           C
ATOM    242  CD2 LEU A1023      69.843  -7.135  31.900  1.00 35.57           C
ATOM    243  H   LEU A1023      69.987  -4.724  35.175  1.00 54.42           H
ATOM    244  HA  LEU A1023      72.047  -6.294  35.231  1.00 57.74           H
ATOM    245  HB2 LEU A1023      70.650  -5.034  33.166  1.00 48.55           H
ATOM    246  HB3 LEU A1023      72.022  -5.730  32.814  1.00 48.55           H
ATOM    247  HG  LEU A1023      71.213  -7.793  33.251  1.00 47.99           H
ATOM    248 HD11 LEU A1023      69.161  -8.238  34.208  1.00 47.23           H
ATOM    249 HD12 LEU A1023      70.064  -7.408  35.215  1.00 47.23           H
ATOM    250 HD13 LEU A1023      68.922  -6.678  34.386  1.00 47.23           H
ATOM    251 HD21 LEU A1023      69.389  -7.988  31.810  1.00 42.68           H
ATOM    252 HD22 LEU A1023      69.205  -6.405  31.857  1.00 42.68           H
ATOM    253 HD23 LEU A1023      70.501  -7.027  31.195  1.00 42.68           H
ATOM    254  N   ARG A1024      72.865  -3.237  34.937  1.00 47.93           N
ATOM    255  CA  ARG A1024      74.018  -2.333  34.966  1.00 52.31           C
ATOM    256  C   ARG A1024      74.960  -2.662  36.129  1.00 52.38           C
ATOM    257  O   ARG A1024      74.586  -3.316  37.111  1.00 48.61           O
ATOM    258  CB  ARG A1024      73.571  -0.879  35.085  1.00 48.17           C
ATOM    259  CG  ARG A1024      72.531  -0.461  34.054  1.00 52.93           C
ATOM    260  CD  ARG A1024      71.451   0.435  34.658  1.00 49.86           C
ATOM    261  NE  ARG A1024      71.960   1.770  34.941  1.00 52.26           N
ATOM    262  CZ  ARG A1024      71.407   2.617  35.807  1.00 49.87           C
ATOM    263  NH1 ARG A1024      70.322   2.262  36.491  1.00 48.67           N
ATOM    264  NH2 ARG A1024      71.947   3.827  35.991  1.00 60.94           N1+
ATOM    265  H   ARG A1024      72.103  -2.838  35.010  1.00 57.51           H
ATOM    266  HA  ARG A1024      74.515  -2.419  34.140  1.00 62.77           H
ATOM    267  HB2 ARG A1024      73.192  -0.739  35.966  1.00 57.80           H
ATOM    268  HB3 ARG A1024      74.345  -0.313  34.951  1.00 57.80           H
ATOM    269  HG2 ARG A1024      72.969   0.026  33.336  1.00 63.51           H
ATOM    270  HG3 ARG A1024      72.094  -1.251  33.706  1.00 63.51           H
ATOM    271  HD2 ARG A1024      70.720   0.525  34.027  1.00 59.82           H
ATOM    272  HD3 ARG A1024      71.133   0.052  35.485  1.00 59.82           H
ATOM    273  HE  ARG A1024      72.692   2.007  34.544  1.00 62.71           H
ATOM    274 HH11 ARG A1024      69.967   1.492  36.367  1.00 58.40           H
ATOM    275 HH12 ARG A1024      69.967   2.817  37.040  1.00 58.40           H
ATOM    276 HH21 ARG A1024      72.657   4.057  35.554  1.00 73.12           H
ATOM    277 HH22 ARG A1024      71.596   4.378  36.550  1.00 73.12           H
ATOM    278  N   ASP A1025      76.198  -2.181  36.008  1.00 52.16           N
ATOM    279  CA  ASP A1025      77.230  -2.403  37.027  1.00 63.59           C
ATOM    280  C   ASP A1025      77.058  -1.481  38.247  1.00 62.36           C
ATOM    281  O   ASP A1025      76.341  -0.475  38.195  1.00 62.06           O
ATOM    282  CB  ASP A1025      78.628  -2.197  36.422  1.00 62.89           C
ATOM    283  CG  ASP A1025      78.976  -3.238  35.365  1.00 66.53           C
ATOM    284  OD1 ASP A1025      78.701  -4.432  35.604  1.00 64.61           O
ATOM    285  OD2 ASP A1025      79.521  -2.859  34.298  1.00 65.43           O1-
ATOM    286  H   ASP A1025      76.472  -1.721  35.335  1.00 62.59           H
ATOM    287  HA  ASP A1025      77.174  -3.321  37.333  1.00 76.30           H
ATOM    288  HB2 ASP A1025      79.287  -2.255  37.131  1.00 75.47           H
ATOM    289  HB3 ASP A1025      78.663  -1.327  35.991  1.00 75.47           H
ATOM    290  HC  ASP A1025      77.523  -1.671  39.113  1.00 74.82           H
ATOM    291  N   MET A1029      77.743   2.755  32.808  1.00 52.86           N
ATOM    292  CA  MET A1029      78.757   3.114  31.832  1.00 58.27           C
ATOM    293  C   MET A1029      78.906   4.629  31.762  1.00 58.62           C
ATOM    294  O   MET A1029      79.931   5.137  31.312  1.00 69.06           O
ATOM    295  CB  MET A1029      78.419   2.575  30.428  1.00 63.62           C
ATOM    296  CG  MET A1029      78.231   1.053  30.296  1.00 64.16           C
ATOM    297  SD  MET A1029      78.221   0.447  28.563  1.00 61.94           S
ATOM    298  CE  MET A1029      79.773  -0.439  28.539  1.00 59.67           C
ATOM    299  H1  MET A1029      76.910   3.136  32.516  1.00 63.43           H
ATOM    300  H2  MET A1029      77.976   3.132  33.659  1.00 63.43           H
ATOM    301  HA  MET A1029      79.599   2.721  32.111  1.00 69.91           H
ATOM    302  HB2 MET A1029      79.158   2.808  29.848  1.00 76.33           H
ATOM    303  HB3 MET A1029      77.607   3.002  30.117  1.00 76.33           H
ATOM    304  HG2 MET A1029      77.386   0.808  30.704  1.00 76.99           H
ATOM    305  HG3 MET A1029      78.958   0.608  30.761  1.00 76.99           H
ATOM    306  HE1 MET A1029      79.874  -0.863  27.671  1.00 71.60           H
ATOM    307  HE2 MET A1029      79.777  -1.115  29.237  1.00 71.60           H
ATOM    308  HE3 MET A1029      80.489   0.197  28.692  1.00 71.60           H
ATOM    309  HC  MET A1029      78.187   5.254  32.060  1.00 70.34           H
ATOM    310  N   LEU A1031      77.907   8.064  29.936  1.00 57.28           N1+
ATOM    311  CA  LEU A1031      77.833   8.771  28.611  1.00 59.20           C
ATOM    312  C   LEU A1031      78.592  10.111  28.689  1.00 51.57           C
ATOM    313  O   LEU A1031      78.588  10.764  29.723  1.00 47.78           O
ATOM    314  CB  LEU A1031      76.356   8.989  28.188  1.00 53.55           C
ATOM    315  H1  LEU A1031      78.754   7.926  30.167  1.00 68.73           H
ATOM    316  H2  LEU A1031      77.484   7.281  29.881  1.00 68.73           H
ATOM    317  H3  LEU A1031      77.508   8.567  30.555  1.00 68.73           H
ATOM    318  HA  LEU A1031      78.258   8.219  27.932  1.00 71.04           H
ATOM    319  HB1 LEU A1031      75.907   8.125  28.114  1.00 64.26           H
ATOM    320  HB3 LEU A1031      76.338   9.431  27.322  1.00 64.26           H
ATOM    321  N   SER A1032      79.244  10.505  27.596  1.00 48.73           N
ATOM    322  CA  SER A1032      80.045  11.712  27.568  1.00 47.68           C
ATOM    323  C   SER A1032      79.193  12.920  27.212  1.00 55.27           C
ATOM    324  O   SER A1032      77.989  12.827  26.971  1.00 55.24           O
ATOM    325  CB  SER A1032      81.176  11.581  26.560  1.00 52.06           C
ATOM    326  OG  SER A1032      80.678  11.661  25.247  1.00 50.46           O
ATOM    327  H   SER A1032      79.252  10.074  26.850  1.00 58.48           H
ATOM    328  HA  SER A1032      80.438  11.860  28.440  1.00 57.21           H
ATOM    329  HB2 SER A1032      81.795  12.315  26.697  1.00 62.47           H
ATOM    330  HB3 SER A1032      81.626  10.729  26.676  1.00 62.47           H
ATOM    331  HG  SER A1032      81.289  11.470  24.700  1.00 60.55           H
ATOM    332  N   GLU A1033      79.838  14.081  27.158  1.00 53.25           N
ATOM    333  CA  GLU A1033      79.125  15.294  26.790  1.00 54.80           C
ATOM    334  C   GLU A1033      78.671  15.228  25.334  1.00 44.81           C
ATOM    335  O   GLU A1033      77.524  15.530  25.022  1.00 39.56           O
ATOM    336  CB  GLU A1033      80.018  16.515  27.040  1.00 47.82           C
ATOM    337  H   GLU A1033      80.676  14.193  27.323  1.00 63.90           H
ATOM    338  HA  GLU A1033      78.335  15.368  27.348  1.00 65.75           H
ATOM    339  HB1 GLU A1033      80.267  16.539  27.978  1.00 57.38           H
ATOM    340  HB3 GLU A1033      79.524  17.316  26.809  1.00 57.38           H
ATOM    341  N   ASP A1034      79.562  14.830  24.428  1.00 50.53           N
ATOM    342  CA  ASP A1034      79.173  14.666  23.030  1.00 54.94           C
ATOM    343  C   ASP A1034      78.021  13.665  22.898  1.00 59.29           C
ATOM    344  O   ASP A1034      77.041  13.915  22.186  1.00 56.67           O
ATOM    345  CB  ASP A1034      80.369  14.196  22.200  1.00 56.10           C
ATOM    346  CG  ASP A1034      81.691  14.921  22.549  1.00 68.73           C
ATOM    347  OD1 ASP A1034      82.099  14.962  23.751  1.00 64.63           O
ATOM    348  OD2 ASP A1034      82.355  15.391  21.592  1.00 64.44           O1-
ATOM    349  H   ASP A1034      80.386  14.644  24.600  1.00 60.63           H
ATOM    350  HA  ASP A1034      78.878  15.522  22.681  1.00 65.92           H
ATOM    351  HB2 ASP A1034      80.500  13.251  22.367  1.00 67.31           H
ATOM    352  HB3 ASP A1034      80.170  14.342  21.262  1.00 67.31           H
ATOM    353  N   GLU A1035      78.116  12.526  23.597  1.00 50.83           N
ATOM    354  CA  GLU A1035      77.121  11.468  23.444  1.00 53.19           C
ATOM    355  C   GLU A1035      75.749  11.896  23.960  1.00 47.28           C
ATOM    356  O   GLU A1035      74.720  11.494  23.392  1.00 47.99           O
ATOM    357  CB  GLU A1035      77.589  10.201  24.169  1.00 48.17           C
ATOM    358  CG  GLU A1035      78.920   9.663  23.680  1.00 57.97           C
ATOM    359  CD  GLU A1035      79.367   8.391  24.439  1.00 70.12           C
ATOM    360  OE1 GLU A1035      79.210   8.361  25.687  1.00 67.46           O
ATOM    361  OE2 GLU A1035      79.867   7.422  23.792  1.00 62.29           O1-
ATOM    362  H   GLU A1035      78.743  12.333  24.153  1.00 60.99           H
ATOM    363  HA  GLU A1035      77.037  11.257  22.500  1.00 63.82           H
ATOM    364  HB2 GLU A1035      77.674  10.391  25.115  1.00 57.80           H
ATOM    365  HB3 GLU A1035      76.932   9.506  24.027  1.00 57.80           H
ATOM    366  HG2 GLU A1035      78.838   9.452  22.736  1.00 69.56           H
ATOM    367  HG3 GLU A1035      79.593  10.347  23.799  1.00 69.56           H
ATOM    368  N   ILE A1036      75.702  12.673  25.056  1.00 44.49           N
ATOM    369  CA  ILE A1036      74.418  13.117  25.594  1.00 48.84           C
ATOM    370  C   ILE A1036      73.779  14.128  24.656  1.00 45.44           C
ATOM    371  O   ILE A1036      72.551  14.191  24.521  1.00 43.37           O
ATOM    372  CB  ILE A1036      74.576  13.714  27.003  1.00 49.17           C
ATOM    373  CG1 ILE A1036      75.148  12.686  27.989  1.00 52.99           C
ATOM    374  CG2 ILE A1036      73.209  14.217  27.484  1.00 49.04           C
ATOM    375  CD1 ILE A1036      75.453  13.257  29.381  1.00 45.25           C
ATOM    376  H   ILE A1036      76.383  12.945  25.500  1.00 53.38           H
ATOM    377  HA  ILE A1036      73.824  12.352  25.659  1.00 58.60           H
ATOM    378  HB  ILE A1036      75.192  14.460  26.953  1.00 59.00           H
ATOM    379 HG12 ILE A1036      74.504  11.972  28.099  1.00 63.58           H
ATOM    380 HG13 ILE A1036      75.970  12.320  27.636  1.00 63.58           H
ATOM    381 HG21 ILE A1036      73.316  14.599  28.367  1.00 58.84           H
ATOM    382 HG22 ILE A1036      72.867  14.892  26.879  1.00 58.84           H
ATOM    383 HG23 ILE A1036      72.596  13.469  27.518  1.00 58.84           H
ATOM    384 HD11 ILE A1036      75.873  12.569  29.918  1.00 54.30           H
ATOM    385 HD12 ILE A1036      76.050  14.016  29.285  1.00 54.30           H
ATOM    386 HD13 ILE A1036      74.623  13.540  29.793  1.00 54.30           H
ATOM    387  N   ALA A1037      74.604  14.952  24.020  1.00 43.43           N
ATOM    388  CA  ALA A1037      74.100  15.915  23.065  1.00 44.90           C
ATOM    389  C   ALA A1037      73.568  15.213  21.828  1.00 43.38           C
ATOM    390  O   ALA A1037      72.567  15.643  21.246  1.00 39.25           O
ATOM    391  CB  ALA A1037      75.214  16.897  22.711  1.00 50.38           C
ATOM    392  H   ALA A1037      75.456  14.967  24.121  1.00 52.11           H
ATOM    393  HA  ALA A1037      73.370  16.405  23.472  1.00 53.87           H
ATOM    394  HB1 ALA A1037      74.859  17.561  22.106  1.00 60.45           H
ATOM    395  HB2 ALA A1037      75.525  17.322  23.527  1.00 60.45           H
ATOM    396  HB3 ALA A1037      75.948  16.418  22.296  1.00 60.45           H
ATOM    397  N   ARG A1038      74.218  14.119  21.425  1.00 43.14           N
ATOM    398  CA  ARG A1038      73.789  13.391  20.240  1.00 43.67           C
ATOM    399  C   ARG A1038      72.445  12.715  20.467  1.00 40.20           C
ATOM    400  O   ARG A1038      71.600  12.680  19.561  1.00 41.60           O
ATOM    401  CB  ARG A1038      74.840  12.354  19.850  1.00 43.74           C
ATOM    402  CG  ARG A1038      74.561  11.726  18.518  1.00 44.60           C
ATOM    403  CD  ARG A1038      75.573  10.694  18.148  1.00 53.34           C
ATOM    404  NE  ARG A1038      75.162   9.992  16.933  1.00 52.71           N
ATOM    405  CZ  ARG A1038      75.837   8.987  16.382  1.00 56.86           C
ATOM    406  NH1 ARG A1038      76.972   8.566  16.950  1.00 55.98           N
ATOM    407  NH2 ARG A1038      75.372   8.404  15.262  1.00 43.63           N1+
ATOM    408  H   ARG A1038      74.905  13.783  21.819  1.00 51.77           H
ATOM    409  HA  ARG A1038      73.698  14.019  19.506  1.00 52.40           H
ATOM    410  HB2 ARG A1038      75.706  12.785  19.796  1.00 52.49           H
ATOM    411  HB3 ARG A1038      74.853  11.658  20.522  1.00 52.49           H
ATOM    412  HG2 ARG A1038      73.690  11.302  18.550  1.00 53.51           H
ATOM    413  HG3 ARG A1038      74.574  12.414  17.834  1.00 53.51           H
ATOM    414  HD2 ARG A1038      76.426  11.125  17.995  1.00 64.01           H
ATOM    415  HD3 ARG A1038      75.643  10.047  18.866  1.00 64.01           H
ATOM    416  HE  ARG A1038      74.417  10.231  16.562  1.00 63.24           H
ATOM    417 HH11 ARG A1038      77.255   8.945  17.665  1.00 67.18           H
ATOM    418 HH12 ARG A1038      77.414   7.918  16.602  1.00 67.18           H
ATOM    419 HH21 ARG A1038      74.641   8.680  14.899  1.00 52.35           H
ATOM    420 HH22 ARG A1038      75.808   7.754  14.902  1.00 52.35           H
ATOM    421  N   LEU A1039      72.239  12.159  21.663  1.00 31.98           N
ATOM    422  CA  LEU A1039      70.953  11.568  22.013  1.00 36.60           C
ATOM    423  C   LEU A1039      69.836  12.617  22.062  1.00 46.61           C
ATOM    424  O   LEU A1039      68.708  12.352  21.618  1.00 37.44           O
ATOM    425  CB  LEU A1039      71.083  10.826  23.347  1.00 39.52           C
ATOM    426  CG  LEU A1039      71.887   9.519  23.310  1.00 40.29           C
ATOM    427  CD1 LEU A1039      72.080   8.943  24.718  1.00 37.46           C
ATOM    428  CD2 LEU A1039      71.207   8.447  22.415  1.00 38.48           C
ATOM    429  H   LEU A1039      72.828  12.106  22.291  1.00 38.37           H
ATOM    430  HA  LEU A1039      70.716  10.916  21.337  1.00 43.92           H
ATOM    431  HB2 LEU A1039      71.530  11.410  23.978  1.00 47.42           H
ATOM    432  HB3 LEU A1039      70.194  10.616  23.667  1.00 47.42           H
ATOM    433  HG  LEU A1039      72.769   9.703  22.949  1.00 48.35           H
ATOM    434 HD11 LEU A1039      72.581   8.115  24.655  1.00 44.95           H
ATOM    435 HD12 LEU A1039      72.558   9.581  25.269  1.00 44.95           H
ATOM    436 HD13 LEU A1039      71.204   8.767  25.097  1.00 44.95           H
ATOM    437 HD21 LEU A1039      71.729   7.632  22.449  1.00 46.18           H
ATOM    438 HD22 LEU A1039      70.314   8.283  22.750  1.00 46.18           H
ATOM    439 HD23 LEU A1039      71.166   8.771  21.502  1.00 46.18           H
ATOM    440  N   LYS A1040      70.115  13.819  22.586  1.00 34.19           N
ATOM    441  CA  LYS A1040      69.084  14.843  22.619  1.00 30.71           C
ATOM    442  C   LYS A1040      68.786  15.353  21.218  1.00 37.39           C
ATOM    443  O   LYS A1040      67.645  15.701  20.907  1.00 36.78           O
ATOM    444  CB  LYS A1040      69.517  15.980  23.530  1.00 45.43           C
ATOM    445  CG  LYS A1040      69.373  15.660  25.006  1.00 52.27           C
ATOM    446  CD  LYS A1040      68.544  16.735  25.738  1.00 56.66           C
ATOM    447  CE  LYS A1040      68.238  16.302  27.186  1.00 61.84           C
ATOM    448  NZ  LYS A1040      67.469  17.343  27.939  1.00 67.25           N1+
ATOM    449  H   LYS A1040      70.862  14.061  22.937  1.00 41.03           H
ATOM    450  HA  LYS A1040      68.268  14.466  22.980  1.00 36.85           H
ATOM    451  HB2 LYS A1040      70.450  16.184  23.357  1.00 54.52           H
ATOM    452  HB3 LYS A1040      68.960  16.749  23.344  1.00 54.52           H
ATOM    453  HG2 LYS A1040      68.918  14.810  25.105  1.00 62.72           H
ATOM    454  HG3 LYS A1040      70.257  15.615  25.411  1.00 62.72           H
ATOM    455  HD2 LYS A1040      69.046  17.566  25.764  1.00 67.99           H
ATOM    456  HD3 LYS A1040      67.702  16.871  25.273  1.00 67.99           H
ATOM    457  HE2 LYS A1040      67.709  15.487  27.173  1.00 74.20           H
ATOM    458  HE3 LYS A1040      69.072  16.145  27.657  1.00 74.20           H
ATOM    459  HZ1 LYS A1040      67.316  17.069  28.773  1.00 80.70           H
ATOM    460  HZ2 LYS A1040      67.939  18.102  27.968  1.00 80.70           H
ATOM    461  HZ3 LYS A1040      66.692  17.502  27.534  1.00 80.70           H
ATOM    462  N   GLY A1041      69.807  15.411  20.362  1.00 33.15           N
ATOM    463  CA  GLY A1041      69.581  15.662  18.957  1.00 34.79           C
ATOM    464  C   GLY A1041      68.692  14.624  18.303  1.00 41.61           C
ATOM    465  O   GLY A1041      67.929  14.938  17.383  1.00 30.34           O
ATOM    466  H   GLY A1041      70.631  15.308  20.582  1.00 39.77           H
ATOM    467  HA2 GLY A1041      69.153  16.527  18.876  1.00 41.74           H
ATOM    468  HA3 GLY A1041      70.437  15.688  18.506  1.00 41.74           H
ATOM    469  N   ILE A1042      68.801  13.370  18.734  1.00 34.40           N
ATOM    470  CA  ILE A1042      67.958  12.331  18.160  1.00 36.42           C
ATOM    471  C   ILE A1042      66.494  12.638  18.462  1.00 35.65           C
ATOM    472  O   ILE A1042      65.649  12.714  17.560  1.00 38.00           O
ATOM    473  CB  ILE A1042      68.406  10.951  18.689  1.00 35.80           C
ATOM    474  CG1 ILE A1042      69.708  10.536  17.984  1.00 31.75           C
ATOM    475  CG2 ILE A1042      67.328   9.907  18.516  1.00 38.21           C
ATOM    476  CD1 ILE A1042      70.382   9.286  18.585  1.00 27.73           C
ATOM    477  H   ILE A1042      69.337  13.091  19.346  1.00 41.27           H
ATOM    478  HA  ILE A1042      68.079  12.345  17.197  1.00 43.70           H
ATOM    479  HB  ILE A1042      68.599  11.031  19.635  1.00 42.95           H
ATOM    480 HG12 ILE A1042      69.523  10.361  17.047  1.00 38.10           H
ATOM    481 HG13 ILE A1042      70.344  11.264  18.056  1.00 38.10           H
ATOM    482 HG21 ILE A1042      67.666   9.063  18.849  1.00 45.85           H
ATOM    483 HG22 ILE A1042      66.538  10.162  19.016  1.00 45.85           H
ATOM    484 HG23 ILE A1042      67.125   9.836  17.570  1.00 45.85           H
ATOM    485 HD11 ILE A1042      71.210   9.108  18.111  1.00 33.28           H
ATOM    486 HD12 ILE A1042      70.558   9.441  19.524  1.00 33.28           H
ATOM    487 HD13 ILE A1042      69.781   8.532  18.480  1.00 33.28           H
ATOM    488  N   ASN A1043      66.195  12.908  19.727  1.00 35.97           N
ATOM    489  CA  ASN A1043      64.825  13.159  20.150  1.00 39.35           C
ATOM    490  C   ASN A1043      64.884  13.973  21.436  1.00 39.00           C
ATOM    491  O   ASN A1043      65.259  13.437  22.490  1.00 34.81           O
ATOM    492  CB  ASN A1043      64.097  11.839  20.358  1.00 42.54           C
ATOM    493  CG  ASN A1043      62.609  12.021  20.649  1.00 34.85           C
ATOM    494  OD1 ASN A1043      62.193  12.986  21.288  1.00 40.44           O
ATOM    495  ND2 ASN A1043      61.805  11.070  20.185  1.00 33.98           N
ATOM    496  H   ASN A1043      66.771  12.962  20.362  1.00 43.15           H
ATOM    497  HA  ASN A1043      64.369  13.671  19.466  1.00 47.21           H
ATOM    498  HB2 ASN A1043      64.206  11.303  19.553  1.00 51.04           H
ATOM    499  HB3 ASN A1043      64.502  11.377  21.109  1.00 51.04           H
ATOM    500 HD21 ASN A1043      60.962  11.114  20.335  1.00 40.77           H
ATOM    501 HD22 ASN A1043      62.134  10.412  19.736  1.00 40.77           H
ATOM    502  N   GLU A1044      64.489  15.253  21.349  1.00 46.44           N
ATOM    503  CA  GLU A1044      64.559  16.153  22.500  1.00 42.74           C
ATOM    504  C   GLU A1044      63.782  15.607  23.691  1.00 40.53           C
ATOM    505  O   GLU A1044      64.106  15.936  24.843  1.00 34.48           O
ATOM    506  CB  GLU A1044      64.028  17.539  22.116  1.00 44.80           C
ATOM    507  H   GLU A1044      64.185  15.622  20.634  1.00 55.72           H
ATOM    508  HA  GLU A1044      65.488  16.257  22.765  1.00 51.28           H
ATOM    509  HB1 GLU A1044      64.564  17.890  21.381  1.00 53.75           H
ATOM    510  HB3 GLU A1044      64.109  18.120  22.888  1.00 53.75           H
ATOM    511  N   ASP A1045      62.765  14.776  23.432  1.00 36.28           N
ATOM    512  CA  ASP A1045      61.898  14.208  24.455  1.00 35.09           C
ATOM    513  C   ASP A1045      62.444  12.914  25.023  1.00 37.01           C
ATOM    514  O   ASP A1045      61.815  12.332  25.912  1.00 36.78           O
ATOM    515  CB  ASP A1045      60.492  13.958  23.872  1.00 41.02           C
ATOM    516  CG  ASP A1045      59.770  15.261  23.465  1.00 49.82           C
ATOM    517  OD1 ASP A1045      59.638  16.160  24.320  1.00 52.70           O
ATOM    518  OD2 ASP A1045      59.329  15.391  22.297  1.00 49.09           O1-
ATOM    519  H   ASP A1045      62.556  14.523  22.635  1.00 43.53           H
ATOM    520  HA  ASP A1045      61.821  14.838  25.186  1.00 42.10           H
ATOM    521  HB2 ASP A1045      60.570  13.407  23.078  1.00 49.22           H
ATOM    522  HB3 ASP A1045      59.955  13.508  24.540  1.00 49.22           H
ATOM    523  N   LEU A1046      63.584  12.445  24.527  1.00 35.67           N
ATOM    524  CA  LEU A1046      64.190  11.222  25.048  1.00 39.03           C
ATOM    525  C   LEU A1046      64.787  11.476  26.427  1.00 31.14           C
ATOM    526  O   LEU A1046      65.614  12.378  26.604  1.00 36.05           O
ATOM    527  CB  LEU A1046      65.263  10.716  24.090  1.00 34.63           C
ATOM    528  CG  LEU A1046      65.946   9.381  24.411  1.00 39.81           C
ATOM    529  CD1 LEU A1046      64.934   8.240  24.525  1.00 40.25           C
ATOM    530  CD2 LEU A1046      66.971   9.072  23.321  1.00 40.31           C
ATOM    531  H   LEU A1046      64.038  12.823  23.900  1.00 42.80           H
ATOM    532  HA  LEU A1046      63.503  10.542  25.137  1.00 46.83           H
ATOM    533  HB2 LEU A1046      64.846  10.613  23.224  1.00 41.55           H
ATOM    534  HB3 LEU A1046      65.956  11.390  24.017  1.00 41.55           H
ATOM    535  HG  LEU A1046      66.412   9.461  25.257  1.00 47.76           H
ATOM    536 HD11 LEU A1046      65.398   7.412  24.723  1.00 48.29           H
ATOM    537 HD12 LEU A1046      64.297   8.435  25.232  1.00 48.29           H
ATOM    538 HD13 LEU A1046      64.467   8.163  23.677  1.00 48.29           H
ATOM    539 HD21 LEU A1046      67.401   8.232  23.536  1.00 48.37           H
ATOM    540 HD22 LEU A1046      66.521   9.005  22.461  1.00 48.37           H
ATOM    541 HD23 LEU A1046      67.628   9.786  23.290  1.00 48.37           H
ATOM    542  N   SER A1047      64.337  10.692  27.394  1.00 34.92           N
ATOM    543  CA  SER A1047      64.806  10.780  28.770  1.00 32.23           C
ATOM    544  C   SER A1047      66.206  10.192  28.936  1.00 35.07           C
ATOM    545  O   SER A1047      66.461   9.052  28.537  1.00 34.78           O
ATOM    546  CB  SER A1047      63.828  10.023  29.651  1.00 35.60           C
ATOM    547  OG  SER A1047      64.412   9.665  30.868  1.00 30.92           O
ATOM    548  H   SER A1047      63.733  10.091  27.271  1.00 41.90           H
ATOM    549  HA  SER A1047      64.820  11.705  29.048  1.00 38.67           H
ATOM    550  HB2 SER A1047      63.046  10.577  29.804  1.00 42.71           H
ATOM    551  HB3 SER A1047      63.563   9.200  29.200  1.00 42.71           H
ATOM    552  HG  SER A1047      63.845   9.245  31.331  1.00 37.10           H
ATOM    553  N   LEU A1048      67.114  10.956  29.543  1.00 40.40           N
ATOM    554  CA  LEU A1048      68.471  10.452  29.747  1.00 40.16           C
ATOM    555  C   LEU A1048      68.495   9.338  30.775  1.00 33.94           C
ATOM    556  O   LEU A1048      69.320   8.426  30.688  1.00 39.41           O
ATOM    557  CB  LEU A1048      69.382  11.604  30.159  1.00 29.35           C
ATOM    558  CG  LEU A1048      69.459  12.676  29.058  1.00 48.33           C
ATOM    559  CD1 LEU A1048      70.142  13.962  29.558  1.00 51.99           C
ATOM    560  CD2 LEU A1048      70.206  12.109  27.847  1.00 47.81           C
ATOM    561  H   LEU A1048      66.974  11.756  29.831  1.00 48.47           H
ATOM    562  HA  LEU A1048      68.805  10.078  28.920  1.00 48.19           H
ATOM    563  HB2 LEU A1048      69.013  12.012  30.955  1.00 35.21           H
ATOM    564  HB3 LEU A1048      70.272  11.263  30.330  1.00 35.21           H
ATOM    565  HG  LEU A1048      68.561  12.913  28.773  1.00 57.99           H
ATOM    566 HD11 LEU A1048      70.208  14.595  28.826  1.00 62.38           H
ATOM    567 HD12 LEU A1048      69.620  14.345  30.282  1.00 62.38           H
ATOM    568 HD13 LEU A1048      71.030  13.732  29.878  1.00 62.38           H
ATOM    569 HD21 LEU A1048      70.321  12.807  27.184  1.00 57.37           H
ATOM    570 HD22 LEU A1048      71.070  11.782  28.144  1.00 57.37           H
ATOM    571 HD23 LEU A1048      69.694  11.379  27.471  1.00 57.37           H
ATOM    572  N   GLU A1049      67.581   9.374  31.736  1.00 33.92           N
ATOM    573  CA  GLU A1049      67.475   8.278  32.684  1.00 35.87           C
ATOM    574  C   GLU A1049      66.939   7.017  32.008  1.00 40.10           C
ATOM    575  O   GLU A1049      67.360   5.902  32.329  1.00 35.09           O
ATOM    576  CB  GLU A1049      66.583   8.721  33.836  1.00 41.30           C
ATOM    577  CG  GLU A1049      66.600   7.797  35.019  1.00 53.58           C
ATOM    578  CD  GLU A1049      65.557   8.186  36.065  1.00 60.93           C
ATOM    579  OE1 GLU A1049      65.448   9.398  36.379  1.00 56.25           O
ATOM    580  OE2 GLU A1049      64.837   7.275  36.553  1.00 66.95           O1-
ATOM    581  H   GLU A1049      67.012  10.006  31.856  1.00 40.69           H
ATOM    582  HA  GLU A1049      68.357   8.075  33.039  1.00 43.04           H
ATOM    583  HB2 GLU A1049      66.865   9.602  34.136  1.00 49.55           H
ATOM    584  HB3 GLU A1049      65.673   8.774  33.515  1.00 49.55           H
ATOM    585  HG2 GLU A1049      66.410   6.895  34.718  1.00 64.29           H
ATOM    586  HG3 GLU A1049      67.478   7.833  35.432  1.00 64.29           H
ATOM    587  N   GLU A1050      66.000   7.167  31.070  1.00 37.43           N
ATOM    588  CA  GLU A1050      65.559   6.019  30.287  1.00 33.03           C
ATOM    589  C   GLU A1050      66.725   5.454  29.464  1.00 27.46           C
ATOM    590  O   GLU A1050      66.913   4.230  29.380  1.00 30.61           O
ATOM    591  CB  GLU A1050      64.369   6.442  29.406  1.00 36.08           C
ATOM    592  CG  GLU A1050      63.704   5.344  28.596  1.00 31.80           C
ATOM    593  CD  GLU A1050      62.741   4.479  29.403  1.00 32.56           C
ATOM    594  OE1 GLU A1050      62.032   3.666  28.786  1.00 32.40           O
ATOM    595  OE2 GLU A1050      62.689   4.587  30.643  1.00 43.09           O1-
ATOM    596  H   GLU A1050      65.607   7.908  30.871  1.00 44.91           H
ATOM    597  HA  GLU A1050      65.248   5.331  30.899  1.00 39.63           H
ATOM    598  HB2 GLU A1050      63.696   6.855  29.970  1.00 43.29           H
ATOM    599  HB3 GLU A1050      64.692   7.103  28.776  1.00 43.29           H
ATOM    600  HG2 GLU A1050      63.210   5.753  27.868  1.00 38.16           H
ATOM    601  HG3 GLU A1050      64.380   4.755  28.236  1.00 38.16           H
ATOM    602  N   VAL A1051      67.554   6.324  28.882  1.00 27.84           N
ATOM    603  CA  VAL A1051      68.713   5.820  28.158  1.00 28.06           C
ATOM    604  C   VAL A1051      69.617   5.031  29.100  1.00 32.81           C
ATOM    605  O   VAL A1051      70.019   3.894  28.815  1.00 26.88           O
ATOM    606  CB  VAL A1051      69.466   6.967  27.479  1.00 30.92           C
ATOM    607  CG1 VAL A1051      70.760   6.427  26.887  1.00 33.77           C
ATOM    608  CG2 VAL A1051      68.605   7.620  26.401  1.00 29.19           C
ATOM    609  H   VAL A1051      67.471   7.177  28.882  1.00 33.40           H
ATOM    610  HA  VAL A1051      68.408   5.219  27.462  1.00 33.67           H
ATOM    611  HB  VAL A1051      69.675   7.640  28.143  1.00 37.10           H
ATOM    612 HG11 VAL A1051      71.217   7.151  26.444  1.00 40.52           H
ATOM    613 HG12 VAL A1051      71.324   6.073  27.593  1.00 40.52           H
ATOM    614 HG13 VAL A1051      70.552   5.727  26.249  1.00 40.52           H
ATOM    615 HG21 VAL A1051      69.106   8.335  25.985  1.00 35.03           H
ATOM    616 HG22 VAL A1051      68.383   6.944  25.743  1.00 35.03           H
ATOM    617 HG23 VAL A1051      67.798   7.962  26.809  1.00 35.03           H
ATOM    618  N   ALA A1052      69.911   5.601  30.267  1.00 41.26           N
ATOM    619  CA  ALA A1052      70.871   4.960  31.163  1.00 38.41           C
ATOM    620  C   ALA A1052      70.364   3.632  31.740  1.00 34.69           C
ATOM    621  O   ALA A1052      71.173   2.728  31.998  1.00 33.93           O
ATOM    622  CB  ALA A1052      71.236   5.928  32.290  1.00 32.47           C
ATOM    623  H   ALA A1052      69.588   6.350  30.553  1.00 49.51           H
ATOM    624  HA  ALA A1052      71.679   4.779  30.655  1.00 46.09           H
ATOM    625  HB1 ALA A1052      71.856   5.492  32.896  1.00 38.95           H
ATOM    626  HB2 ALA A1052      71.650   6.711  31.892  1.00 38.95           H
ATOM    627  HB3 ALA A1052      70.424   6.175  32.760  1.00 38.95           H
ATOM    628  N   GLU A1053      69.056   3.499  31.988  1.00 35.55           N
ATOM    629  CA  GLU A1053      68.528   2.306  32.642  1.00 31.17           C
ATOM    630  C   GLU A1053      67.987   1.234  31.693  1.00 28.08           C
ATOM    631  O   GLU A1053      67.826   0.091  32.133  1.00 36.52           O
ATOM    632  CB  GLU A1053      67.409   2.678  33.623  1.00 37.68           C
ATOM    633  CG  GLU A1053      67.781   3.765  34.650  1.00 42.90           C
ATOM    634  CD  GLU A1053      66.703   4.025  35.701  1.00 47.35           C
ATOM    635  OE1 GLU A1053      65.547   3.537  35.568  1.00 46.48           O
ATOM    636  OE2 GLU A1053      67.037   4.747  36.672  1.00 58.94           O1-
ATOM    637  H   GLU A1053      68.464   4.100  31.824  1.00 42.66           H
ATOM    638  HA  GLU A1053      69.244   1.914  33.167  1.00 37.40           H
ATOM    639  HB2 GLU A1053      66.645   2.999  33.118  1.00 45.21           H
ATOM    640  HB3 GLU A1053      67.171   1.883  34.121  1.00 45.21           H
ATOM    641  HG2 GLU A1053      68.583   3.501  35.126  1.00 51.47           H
ATOM    642  HG3 GLU A1053      67.937   4.605  34.192  1.00 51.47           H
ATOM    643  N   ILE A1054      67.688   1.568  30.426  1.00 33.97           N
ATOM    644  CA  ILE A1054      67.065   0.652  29.473  1.00 31.12           C
ATOM    645  C   ILE A1054      67.942   0.441  28.247  1.00 26.44           C
ATOM    646  O   ILE A1054      68.292  -0.689  27.916  1.00 28.47           O
ATOM    647  CB  ILE A1054      65.668   1.149  29.044  1.00 31.72           C
ATOM    648  CG1 ILE A1054      64.769   1.400  30.267  1.00 34.25           C
ATOM    649  CG2 ILE A1054      65.040   0.142  28.093  1.00 26.32           C
ATOM    650  CD1 ILE A1054      64.632   0.229  31.209  1.00 38.10           C
ATOM    651  H   ILE A1054      67.834   2.349  30.089  1.00 40.75           H
ATOM    652  HA  ILE A1054      66.949  -0.214  29.898  1.00 37.33           H
ATOM    653  HB  ILE A1054      65.783   1.981  28.565  1.00 38.05           H
ATOM    654 HG12 ILE A1054      65.126   2.144  30.781  1.00 41.10           H
ATOM    655 HG13 ILE A1054      63.875   1.631  29.965  1.00 41.10           H
ATOM    656 HG21 ILE A1054      64.147   0.431  27.882  1.00 31.58           H
ATOM    657 HG22 ILE A1054      65.577   0.082  27.288  1.00 31.58           H
ATOM    658 HG23 ILE A1054      65.016  -0.722  28.540  1.00 31.58           H
ATOM    659 HD11 ILE A1054      64.031   0.478  31.930  1.00 45.72           H
ATOM    660 HD12 ILE A1054      64.269  -0.527  30.720  1.00 45.72           H
ATOM    661 HD13 ILE A1054      65.501   0.002  31.572  1.00 45.72           H
ATOM    662  N   TYR A1055      68.326   1.529  27.570  1.00 26.78           N
ATOM    663  CA  TYR A1055      68.970   1.390  26.270  1.00 27.35           C
ATOM    664  C   TYR A1055      70.474   1.144  26.382  1.00 28.28           C
ATOM    665  O   TYR A1055      71.043   0.467  25.524  1.00 28.45           O
ATOM    666  CB  TYR A1055      68.675   2.622  25.392  1.00 29.08           C
ATOM    667  CG  TYR A1055      67.194   2.741  25.097  1.00 29.49           C
ATOM    668  CD1 TYR A1055      66.392   3.714  25.704  1.00 27.93           C
ATOM    669  CD2 TYR A1055      66.586   1.845  24.246  1.00 32.68           C
ATOM    670  CE1 TYR A1055      65.023   3.770  25.457  1.00 29.10           C
ATOM    671  CE2 TYR A1055      65.230   1.894  23.986  1.00 25.34           C
ATOM    672  CZ  TYR A1055      64.448   2.842  24.592  1.00 31.34           C
ATOM    673  OH  TYR A1055      63.103   2.865  24.319  1.00 35.92           O
ATOM    674  H   TYR A1055      68.240   2.344  27.838  1.00 32.13           H
ATOM    675  HA  TYR A1055      68.573   0.622  25.831  1.00 32.82           H
ATOM    676  HB2 TYR A1055      68.963   3.415  25.870  1.00 34.90           H
ATOM    677  HB3 TYR A1055      69.152   2.537  24.553  1.00 34.90           H
ATOM    678  HD1 TYR A1055      66.772   4.313  26.300  1.00 33.51           H
ATOM    679  HD2 TYR A1055      67.114   1.195  23.837  1.00 39.21           H
ATOM    680  HE1 TYR A1055      64.494   4.408  25.874  1.00 34.91           H
ATOM    681  HE2 TYR A1055      64.845   1.282  23.402  1.00 30.40           H
ATOM    682  HH  TYR A1055      62.819   3.653  24.349  1.00 43.10           H
ATOM    683  N   LEU A1056      71.142   1.637  27.421  1.00 31.38           N
ATOM    684  CA  LEU A1056      72.533   1.230  27.603  1.00 30.73           C
ATOM    685  C   LEU A1056      72.647  -0.261  27.856  1.00 27.59           C
ATOM    686  O   LEU A1056      73.435  -0.916  27.154  1.00 24.82           O
ATOM    687  CB  LEU A1056      73.197   2.033  28.728  1.00 37.88           C
ATOM    688  CG  LEU A1056      73.855   3.323  28.279  1.00 34.11           C
ATOM    689  CD1 LEU A1056      74.301   4.056  29.477  1.00 41.50           C
ATOM    690  CD2 LEU A1056      75.026   3.038  27.379  1.00 37.29           C
ATOM    691  H   LEU A1056      70.828   2.179  28.015  1.00 37.65           H
ATOM    692  HA  LEU A1056      72.988   1.402  26.764  1.00 36.87           H
ATOM    693  HB2 LEU A1056      72.527   2.277  29.385  1.00 45.45           H
ATOM    694  HB3 LEU A1056      73.883   1.487  29.134  1.00 45.45           H
ATOM    695  HG  LEU A1056      73.207   3.874  27.808  1.00 40.92           H
ATOM    696 HD11 LEU A1056      74.681   4.903  29.196  1.00 49.80           H
ATOM    697 HD12 LEU A1056      73.540   4.202  30.054  1.00 49.80           H
ATOM    698 HD13 LEU A1056      74.966   3.520  29.933  1.00 49.80           H
ATOM    699 HD21 LEU A1056      75.432   3.885  27.134  1.00 44.74           H
ATOM    700 HD22 LEU A1056      75.665   2.484  27.853  1.00 44.74           H
ATOM    701 HD23 LEU A1056      74.718   2.578  26.585  1.00 44.74           H
ATOM    702  N   PRO A1057      71.936  -0.848  28.830  1.00 20.31           N
ATOM    703  CA  PRO A1057      71.922  -2.311  28.970  1.00 26.25           C
ATOM    704  C   PRO A1057      71.515  -3.069  27.712  1.00 25.37           C
ATOM    705  O   PRO A1057      72.122  -4.109  27.392  1.00 20.58           O
ATOM    706  CB  PRO A1057      70.907  -2.524  30.104  1.00 27.63           C
ATOM    707  CG  PRO A1057      71.012  -1.261  30.897  1.00 28.85           C
ATOM    708  CD  PRO A1057      71.162  -0.191  29.898  1.00 32.15           C
ATOM    709  HA  PRO A1057      72.797  -2.600  29.267  1.00 31.49           H
ATOM    710  HB2 PRO A1057      70.015  -2.622  29.744  1.00 33.15           H
ATOM    711  HB3 PRO A1057      71.155  -3.293  30.643  1.00 33.15           H
ATOM    712  HG2 PRO A1057      70.217  -1.129  31.436  1.00 34.62           H
ATOM    713  HG3 PRO A1057      71.808  -1.301  31.446  1.00 34.62           H
ATOM    714  HD2 PRO A1057      70.292   0.054  29.552  1.00 38.58           H
ATOM    715  HD3 PRO A1057      71.627   0.570  30.273  1.00 38.58           H
ATOM    716  N   LEU A1058      70.480  -2.595  27.000  1.00 25.17           N
ATOM    717  CA  LEU A1058      70.117  -3.209  25.729  1.00 21.14           C
ATOM    718  C   LEU A1058      71.301  -3.211  24.763  1.00 17.45           C
ATOM    719  O   LEU A1058      71.541  -4.196  24.049  1.00 17.45           O
ATOM    720  CB  LEU A1058      68.925  -2.456  25.138  1.00 21.90           C
ATOM    721  CG  LEU A1058      68.362  -2.972  23.813  1.00 21.28           C
ATOM    722  CD1 LEU A1058      67.886  -4.363  23.975  1.00 15.41           C
ATOM    723  CD2 LEU A1058      67.198  -2.139  23.345  1.00 21.19           C
ATOM    724  H   LEU A1058      69.985  -1.920  27.220  1.00 30.20           H
ATOM    725  HA  LEU A1058      69.850  -4.131  25.888  1.00 25.36           H
ATOM    726  HB2 LEU A1058      68.211  -2.484  25.797  1.00 26.27           H
ATOM    727  HB3 LEU A1058      69.184  -1.532  25.007  1.00 26.27           H
ATOM    728  HG  LEU A1058      69.055  -2.953  23.135  1.00 25.53           H
ATOM    729 HD11 LEU A1058      67.550  -4.678  23.121  1.00 18.49           H
ATOM    730 HD12 LEU A1058      68.625  -4.925  24.259  1.00 18.49           H
ATOM    731 HD13 LEU A1058      67.176  -4.362  24.631  1.00 18.49           H
ATOM    732 HD21 LEU A1058      66.891  -2.496  22.501  1.00 25.42           H
ATOM    733 HD22 LEU A1058      66.488  -2.191  24.004  1.00 25.42           H
ATOM    734 HD23 LEU A1058      67.485  -1.219  23.234  1.00 25.42           H
ATOM    735  N   SER A1059      72.058  -2.115  24.714  1.00 25.23           N
ATOM    736  CA  SER A1059      73.152  -2.073  23.757  1.00 17.48           C
ATOM    737  C   SER A1059      74.253  -3.042  24.170  1.00 21.63           C
ATOM    738  O   SER A1059      74.902  -3.630  23.306  1.00 20.55           O
ATOM    739  CB  SER A1059      73.663  -0.644  23.585  1.00 28.44           C
ATOM    740  OG  SER A1059      74.367  -0.173  24.713  1.00 35.00           O
ATOM    741  H   SER A1059      71.963  -1.414  25.202  1.00 30.28           H
ATOM    742  HA  SER A1059      72.823  -2.379  22.896  1.00 20.97           H
ATOM    743  HB2 SER A1059      74.274  -0.623  22.836  1.00 34.13           H
ATOM    744  HB3 SER A1059      72.909  -0.052  23.419  1.00 34.13           H
ATOM    745  HG  SER A1059      73.862  -0.185  25.384  1.00 41.99           H
ATOM    746  N   ARG A1060      74.453  -3.226  25.480  1.00 23.51           N
ATOM    747  CA  ARG A1060      75.400  -4.216  25.975  1.00 28.00           C
ATOM    748  C   ARG A1060      74.951  -5.598  25.568  1.00 20.70           C
ATOM    749  O   ARG A1060      75.750  -6.387  25.069  1.00 23.77           O
ATOM    750  CB  ARG A1060      75.544  -4.138  27.501  1.00 28.44           C
ATOM    751  CG  ARG A1060      76.264  -2.867  28.058  1.00 39.28           C
ATOM    752  CD  ARG A1060      76.584  -3.028  29.569  1.00 39.40           C
ATOM    753  NE  ARG A1060      77.409  -4.212  29.823  1.00 41.71           N
ATOM    754  CZ  ARG A1060      77.630  -4.741  31.028  1.00 51.86           C
ATOM    755  NH1 ARG A1060      77.099  -4.184  32.117  1.00 51.09           N
ATOM    756  NH2 ARG A1060      78.376  -5.837  31.149  1.00 43.14           N1+
ATOM    757  H   ARG A1060      74.058  -2.791  26.102  1.00 28.21           H
ATOM    758  HA  ARG A1060      76.272  -4.050  25.580  1.00 33.60           H
ATOM    759  HB2 ARG A1060      74.657  -4.147  27.891  1.00 34.12           H
ATOM    760  HB3 ARG A1060      76.030  -4.918  27.811  1.00 34.12           H
ATOM    761  HG2 ARG A1060      77.101  -2.745  27.581  1.00 47.13           H
ATOM    762  HG3 ARG A1060      75.705  -2.079  27.950  1.00 47.13           H
ATOM    763  HD2 ARG A1060      77.046  -2.239  29.897  1.00 47.28           H
ATOM    764  HD3 ARG A1060      75.750  -3.143  30.044  1.00 47.28           H
ATOM    765  HE  ARG A1060      77.741  -4.618  29.141  1.00 50.05           H
ATOM    766 HH11 ARG A1060      76.610  -3.479  32.042  1.00 61.30           H
ATOM    767 HH12 ARG A1060      77.243  -4.528  32.895  1.00 61.30           H
ATOM    768 HH21 ARG A1060      78.726  -6.199  30.453  1.00 51.76           H
ATOM    769 HH22 ARG A1060      78.521  -6.173  31.929  1.00 51.76           H
ATOM    770  N   LEU A1061      73.663  -5.899  25.749  1.00 21.06           N
ATOM    771  CA  LEU A1061      73.151  -7.199  25.339  1.00 23.36           C
ATOM    772  C   LEU A1061      73.442  -7.448  23.861  1.00 20.05           C
ATOM    773  O   LEU A1061      74.029  -8.468  23.487  1.00 20.43           O
ATOM    774  CB  LEU A1061      71.646  -7.293  25.612  1.00 28.51           C
ATOM    775  CG  LEU A1061      71.074  -8.656  25.232  1.00 19.80           C
ATOM    776  CD1 LEU A1061      71.216  -9.562  26.416  1.00 18.70           C
ATOM    777  CD2 LEU A1061      69.637  -8.591  24.829  1.00 27.62           C
ATOM    778  H   LEU A1061      73.078  -5.381  26.108  1.00 25.26           H
ATOM    779  HA  LEU A1061      73.596  -7.881  25.864  1.00 28.03           H
ATOM    780  HB2 LEU A1061      71.487  -7.151  26.559  1.00 34.21           H
ATOM    781  HB3 LEU A1061      71.186  -6.614  25.097  1.00 34.21           H
ATOM    782  HG  LEU A1061      71.569  -9.033  24.489  1.00 23.75           H
ATOM    783 HD11 LEU A1061      70.886 -10.442  26.177  1.00 22.43           H
ATOM    784 HD12 LEU A1061      72.153  -9.605  26.657  1.00 22.43           H
ATOM    785 HD13 LEU A1061      70.702  -9.206  27.154  1.00 22.43           H
ATOM    786 HD21 LEU A1061      69.341  -9.470  24.547  1.00 33.13           H
ATOM    787 HD22 LEU A1061      69.118  -8.300  25.597  1.00 33.13           H
ATOM    788 HD23 LEU A1061      69.545  -7.960  24.096  1.00 33.13           H
ATOM    789  N   LEU A1062      73.038  -6.516  23.007  1.00 19.94           N
ATOM    790  CA  LEU A1062      73.284  -6.664  21.587  1.00 16.46           C
ATOM    791  C   LEU A1062      74.753  -6.898  21.322  1.00 18.41           C
ATOM    792  O   LEU A1062      75.118  -7.732  20.487  1.00 22.22           O
ATOM    793  CB  LEU A1062      72.805  -5.417  20.848  1.00 15.13           C
ATOM    794  CG  LEU A1062      71.278  -5.261  20.869  1.00 17.94           C
ATOM    795  CD1 LEU A1062      70.905  -3.906  20.299  1.00 20.12           C
ATOM    796  CD2 LEU A1062      70.601  -6.411  20.150  1.00 15.40           C
ATOM    797  H   LEU A1062      72.623  -5.796  23.218  1.00 23.92           H
ATOM    798  HA  LEU A1062      72.792  -7.439  21.266  1.00 19.75           H
ATOM    799  HB2 LEU A1062      73.168  -4.639  21.302  1.00 18.15           H
ATOM    800  HB3 LEU A1062      73.116  -5.425  19.928  1.00 18.15           H
ATOM    801  HG  LEU A1062      70.962  -5.281  21.789  1.00 21.53           H
ATOM    802 HD11 LEU A1062      69.937  -3.831  20.326  1.00 24.14           H
ATOM    803 HD12 LEU A1062      71.307  -3.207  20.841  1.00 24.14           H
ATOM    804 HD13 LEU A1062      71.234  -3.842  19.388  1.00 24.14           H
ATOM    805 HD21 LEU A1062      69.640  -6.289  20.180  1.00 18.48           H
ATOM    806 HD22 LEU A1062      70.912  -6.414  19.236  1.00 18.48           H
ATOM    807 HD23 LEU A1062      70.822  -7.253  20.580  1.00 18.48           H
ATOM    808  N   ASN A1063      75.619  -6.170  22.030  1.00 18.64           N
ATOM    809  CA  ASN A1063      77.048  -6.328  21.806  1.00 17.85           C
ATOM    810  C   ASN A1063      77.511  -7.708  22.207  1.00 22.55           C
ATOM    811  O   ASN A1063      78.407  -8.250  21.558  1.00 16.23           O
ATOM    812  CB  ASN A1063      77.877  -5.263  22.558  1.00 16.67           C
ATOM    813  CG  ASN A1063      79.342  -5.369  22.245  1.00 20.09           C
ATOM    814  OD1 ASN A1063      79.806  -4.921  21.199  1.00 33.07           O
ATOM    815  ND2 ASN A1063      80.082  -6.021  23.123  1.00 24.36           N
ATOM    816  H   ASN A1063      75.401  -5.603  22.638  1.00 22.36           H
ATOM    817  HA  ASN A1063      77.223  -6.229  20.856  1.00 21.42           H
ATOM    818  HB2 ASN A1063      77.580  -4.372  22.299  1.00 20.00           H
ATOM    819  HB3 ASN A1063      77.753  -5.372  23.518  1.00 20.00           H
ATOM    820 HD21 ASN A1063      80.927  -6.102  22.995  1.00 29.23           H
ATOM    821 HD22 ASN A1063      79.714  -6.377  23.817  1.00 29.23           H
ATOM    822  N   PHE A1064      76.903  -8.324  23.228  1.00 18.81           N
ATOM    823  CA  PHE A1064      77.288  -9.704  23.521  1.00 18.43           C
ATOM    824  C   PHE A1064      76.900 -10.628  22.367  1.00 29.28           C
ATOM    825  O   PHE A1064      77.648 -11.555  22.029  1.00 15.57           O
ATOM    826  CB  PHE A1064      76.660 -10.218  24.830  1.00 31.70           C
ATOM    827  CG  PHE A1064      77.307  -9.701  26.064  1.00 29.41           C
ATOM    828  CD1 PHE A1064      76.551  -9.059  27.024  1.00 24.62           C
ATOM    829  CD2 PHE A1064      78.669  -9.878  26.288  1.00 26.28           C
ATOM    830  CE1 PHE A1064      77.156  -8.551  28.169  1.00 32.15           C
ATOM    831  CE2 PHE A1064      79.271  -9.395  27.431  1.00 32.93           C
ATOM    832  CZ  PHE A1064      78.522  -8.730  28.372  1.00 36.10           C
ATOM    833  H   PHE A1064      76.295  -7.986  23.740  1.00 22.56           H
ATOM    834  HA  PHE A1064      78.250  -9.746  23.609  1.00 22.11           H
ATOM    835  HB2 PHE A1064      75.737  -9.927  24.864  1.00 38.04           H
ATOM    836  HB3 PHE A1064      76.702 -11.184  24.856  1.00 38.04           H
ATOM    837  HD1 PHE A1064      75.645  -8.925  26.886  1.00 29.54           H
ATOM    838  HD2 PHE A1064      79.186 -10.310  25.654  1.00 31.53           H
ATOM    839  HE1 PHE A1064      76.642  -8.118  28.813  1.00 38.58           H
ATOM    840  HE2 PHE A1064      80.180  -9.517  27.560  1.00 39.51           H
ATOM    841  HZ  PHE A1064      78.925  -8.415  29.148  1.00 43.32           H
ATOM    842  N   TYR A1065      75.713 -10.421  21.772  1.00 22.29           N
ATOM    843  CA  TYR A1065      75.335 -11.268  20.642  1.00 17.85           C
ATOM    844  C   TYR A1065      76.252 -10.999  19.464  1.00 20.21           C
ATOM    845  O   TYR A1065      76.744 -11.935  18.832  1.00 20.11           O
ATOM    846  CB  TYR A1065      73.879 -11.033  20.238  1.00 17.13           C
ATOM    847  CG  TYR A1065      72.902 -11.749  21.111  1.00 15.90           C
ATOM    848  CD1 TYR A1065      72.609 -11.304  22.384  1.00 20.17           C
ATOM    849  CD2 TYR A1065      72.302 -12.916  20.666  1.00 25.35           C
ATOM    850  CE1 TYR A1065      71.702 -12.007  23.183  1.00 22.89           C
ATOM    851  CE2 TYR A1065      71.435 -13.614  21.446  1.00 26.23           C
ATOM    852  CZ  TYR A1065      71.133 -13.170  22.690  1.00 24.94           C
ATOM    853  OH  TYR A1065      70.250 -13.920  23.421  1.00 25.92           O
ATOM    854  H   TYR A1065      75.138  -9.818  21.990  1.00 26.74           H
ATOM    855  HA  TYR A1065      75.432 -12.208  20.876  1.00 21.41           H
ATOM    856  HB2 TYR A1065      73.695 -10.080  20.258  1.00 20.55           H
ATOM    857  HB3 TYR A1065      73.759 -11.374  19.338  1.00 20.55           H
ATOM    858  HD1 TYR A1065      73.003 -10.524  22.702  1.00 24.20           H
ATOM    859  HD2 TYR A1065      72.506 -13.230  19.813  1.00 30.41           H
ATOM    860  HE1 TYR A1065      71.500 -11.710  24.040  1.00 27.46           H
ATOM    861  HE2 TYR A1065      71.040 -14.393  21.123  1.00 31.47           H
ATOM    862  HH  TYR A1065      70.094 -13.555  24.163  1.00 31.10           H
ATOM    863  N   ILE A1066      76.531  -9.724  19.178  1.00 18.77           N
ATOM    864  CA  ILE A1066      77.420  -9.392  18.064  1.00 18.44           C
ATOM    865  C   ILE A1066      78.795  -9.997  18.298  1.00 25.21           C
ATOM    866  O   ILE A1066      79.396 -10.568  17.386  1.00 19.86           O
ATOM    867  CB  ILE A1066      77.513  -7.870  17.874  1.00 21.42           C
ATOM    868  CG1 ILE A1066      76.130  -7.295  17.557  1.00 13.69           C
ATOM    869  CG2 ILE A1066      78.518  -7.547  16.740  1.00 18.07           C
ATOM    870  CD1 ILE A1066      75.971  -5.777  17.667  1.00 23.44           C
ATOM    871  H   ILE A1066      76.246  -9.035  19.614  1.00 22.52           H
ATOM    872  HA  ILE A1066      77.075  -9.774  17.243  1.00 22.13           H
ATOM    873  HB  ILE A1066      77.834  -7.480  18.700  1.00 25.70           H
ATOM    874 HG12 ILE A1066      75.889  -7.546  16.658  1.00 16.42           H
ATOM    875 HG13 ILE A1066      75.496  -7.681  18.175  1.00 16.42           H
ATOM    876 HG21 ILE A1066      78.497  -6.589  16.592  1.00 21.68           H
ATOM    877 HG22 ILE A1066      79.411  -7.817  16.990  1.00 21.68           H
ATOM    878 HG23 ILE A1066      78.239  -8.001  15.935  1.00 21.68           H
ATOM    879 HD11 ILE A1066      75.043  -5.555  17.491  1.00 28.12           H
ATOM    880 HD12 ILE A1066      76.218  -5.497  18.558  1.00 28.12           H
ATOM    881 HD13 ILE A1066      76.546  -5.365  17.011  1.00 28.12           H
ATOM    882  N   SER A1067      79.344  -9.814  19.507  1.00 21.69           N
ATOM    883  CA  SER A1067      80.696 -10.292  19.800  1.00 20.70           C
ATOM    884  C   SER A1067      80.769 -11.798  19.630  1.00 17.86           C
ATOM    885  O   SER A1067      81.672 -12.327  18.981  1.00 19.96           O
ATOM    886  CB  SER A1067      81.098  -9.921  21.231  1.00 21.70           C
ATOM    887  OG  SER A1067      81.235  -8.526  21.388  1.00 40.20           O
ATOM    888  H   SER A1067      78.953  -9.439  20.178  1.00 26.03           H
ATOM    889  HA  SER A1067      81.327  -9.899  19.185  1.00 24.84           H
ATOM    890  HB2 SER A1067      80.425 -10.261  21.852  1.00 26.03           H
ATOM    891  HB3 SER A1067      81.952 -10.331  21.424  1.00 26.03           H
ATOM    892  HG  SER A1067      80.493  -8.149  21.280  1.00 48.24           H
ATOM    893  N   SER A1068      79.816 -12.505  20.210  1.00 22.25           N
ATOM    894  CA  SER A1068      79.785 -13.963  20.061  1.00 23.58           C
ATOM    895  C   SER A1068      79.817 -14.373  18.583  1.00 25.46           C
ATOM    896  O   SER A1068      80.522 -15.314  18.185  1.00 19.28           O
ATOM    897  CB  SER A1068      78.536 -14.503  20.760  1.00 23.33           C
ATOM    898  OG  SER A1068      78.446 -15.877  20.629  1.00 29.73           O
ATOM    899  H   SER A1068      79.187 -12.187  20.700  1.00 26.69           H
ATOM    900  HA  SER A1068      80.547 -14.358  20.509  1.00 28.30           H
ATOM    901  HB2 SER A1068      78.522 -14.293  21.708  1.00 27.99           H
ATOM    902  HB3 SER A1068      77.759 -14.117  20.329  1.00 27.99           H
ATOM    903  HG  SER A1068      79.205 -16.192  20.455  1.00 35.67           H
ATOM    904  N   ASN A1069      79.029 -13.685  17.760  1.00 20.03           N
ATOM    905  CA  ASN A1069      78.975 -13.973  16.331  1.00 26.79           C
ATOM    906  C   ASN A1069      80.341 -13.765  15.667  1.00 23.67           C
ATOM    907  O   ASN A1069      80.786 -14.593  14.860  1.00 29.44           O
ATOM    908  CB  ASN A1069      77.901 -13.065  15.708  1.00 34.12           C
ATOM    909  CG  ASN A1069      77.722 -13.294  14.235  1.00 37.34           C
ATOM    910  OD1 ASN A1069      78.389 -12.649  13.417  1.00 34.68           O
ATOM    911  ND2 ASN A1069      76.814 -14.207  13.876  1.00 39.79           N
ATOM    912  H   ASN A1069      78.508 -13.046  18.000  1.00 24.03           H
ATOM    913  HA  ASN A1069      78.699 -14.890  16.195  1.00 32.15           H
ATOM    914  HB2 ASN A1069      77.049 -13.219  16.151  1.00 40.94           H
ATOM    915  HB3 ASN A1069      78.173 -12.139  15.836  1.00 40.94           H
ATOM    916 HD21 ASN A1069      76.676 -14.374  13.044  1.00 47.74           H
ATOM    917 HD22 ASN A1069      76.346 -14.612  14.477  1.00 47.74           H
ATOM    918  N   LEU A1070      81.024 -12.664  15.995  1.00 23.31           N
ATOM    919  CA  LEU A1070      82.328 -12.373  15.402  1.00 25.08           C
ATOM    920  C   LEU A1070      83.369 -13.419  15.800  1.00 23.25           C
ATOM    921  O   LEU A1070      84.199 -13.837  14.977  1.00 24.49           O
ATOM    922  CB  LEU A1070      82.805 -10.978  15.842  1.00 21.64           C
ATOM    923  CG  LEU A1070      82.116  -9.748  15.264  1.00 27.53           C
ATOM    924  CD1 LEU A1070      82.550  -8.460  16.009  1.00 24.62           C
ATOM    925  CD2 LEU A1070      82.478  -9.657  13.786  1.00 38.65           C
ATOM    926  H   LEU A1070      80.766 -12.072  16.558  1.00 27.96           H
ATOM    927  HA  LEU A1070      82.238 -12.375  14.436  1.00 30.09           H
ATOM    928  HB2 LEU A1070      82.684 -10.917  16.801  1.00 25.96           H
ATOM    929  HB3 LEU A1070      83.746 -10.896  15.621  1.00 25.96           H
ATOM    930  HG  LEU A1070      81.158  -9.851  15.352  1.00 33.03           H
ATOM    931 HD11 LEU A1070      82.085  -7.713  15.603  1.00 29.53           H
ATOM    932 HD12 LEU A1070      82.316  -8.522  16.949  1.00 29.53           H
ATOM    933 HD13 LEU A1070      83.506  -8.344  15.907  1.00 29.53           H
ATOM    934 HD21 LEU A1070      82.034  -8.891  13.390  1.00 46.37           H
ATOM    935 HD22 LEU A1070      83.441  -9.573  13.695  1.00 46.37           H
ATOM    936 HD23 LEU A1070      82.182 -10.471  13.349  1.00 46.37           H
ATOM    937  N   ARG A1071      83.355 -13.847  17.060  1.00 20.66           N
ATOM    938  CA  ARG A1071      84.324 -14.844  17.471  1.00 23.97           C
ATOM    939  C   ARG A1071      84.044 -16.152  16.754  1.00 21.36           C
ATOM    940  O   ARG A1071      84.971 -16.829  16.317  1.00 21.40           O
ATOM    941  CB  ARG A1071      84.296 -15.035  18.997  1.00 28.81           C
ATOM    942  H   ARG A1071      82.815 -13.595  17.680  1.00 24.78           H
ATOM    943  HA  ARG A1071      85.217 -14.548  17.222  1.00 28.75           H
ATOM    944  HB1 ARG A1071      84.564 -14.202  19.428  1.00 34.57           H
ATOM    945  HB3 ARG A1071      84.919 -15.733  19.257  1.00 34.57           H
ATOM    946  N   ARG A1072      82.769 -16.551  16.683  1.00 31.38           N
ATOM    947  CA  ARG A1072      82.369 -17.742  15.928  1.00 21.82           C
ATOM    948  C   ARG A1072      82.947 -17.694  14.516  1.00 20.71           C
ATOM    949  O   ARG A1072      83.492 -18.682  13.998  1.00 20.66           O
ATOM    950  CB  ARG A1072      80.835 -17.790  15.840  1.00 28.16           C
ATOM    951  CG  ARG A1072      80.149 -19.099  16.006  1.00 26.51           C
ATOM    952  CD  ARG A1072      79.215 -19.557  14.883  1.00 25.79           C
ATOM    953  NE  ARG A1072      78.375 -18.578  14.167  1.00 29.19           N
ATOM    954  CZ  ARG A1072      77.054 -18.433  14.268  1.00 24.71           C
ATOM    955  NH1 ARG A1072      76.327 -19.114  15.138  1.00 26.43           N
ATOM    956  NH2 ARG A1072      76.461 -17.542  13.506  1.00 34.74           N1+
ATOM    957  H   ARG A1072      82.118 -16.124  17.045  1.00 37.65           H
ATOM    958  HA  ARG A1072      82.683 -18.537  16.383  1.00 26.17           H
ATOM    959  HB2 ARG A1072      80.475 -17.202  16.524  1.00 33.78           H
ATOM    960  HB3 ARG A1072      80.578 -17.453  14.971  1.00 33.78           H
ATOM    961  HG2 ARG A1072      80.801 -19.793  16.178  1.00 31.80           H
ATOM    962  HG3 ARG A1072      79.549 -18.995  16.752  1.00 31.80           H
ATOM    963  HD2 ARG A1072      79.806 -19.921  14.204  1.00 30.94           H
ATOM    964  HD3 ARG A1072      78.640 -20.258  15.229  1.00 30.94           H
ATOM    965  HE  ARG A1072      78.775 -18.075  13.584  1.00 35.02           H
ATOM    966 HH11 ARG A1072      76.711 -19.701  15.633  1.00 31.71           H
ATOM    967 HH12 ARG A1072      75.485 -18.982  15.194  1.00 31.71           H
ATOM    968 HH21 ARG A1072      76.919 -17.075  12.943  1.00 41.68           H
ATOM    969 HH22 ARG A1072      75.616 -17.414  13.586  1.00 41.68           H
ATOM    970  N   GLN A1073      82.769 -16.539  13.861  1.00 23.70           N
ATOM    971  CA  GLN A1073      83.226 -16.358  12.492  1.00 27.53           C
ATOM    972  C   GLN A1073      84.732 -16.615  12.378  1.00 26.40           C
ATOM    973  O   GLN A1073      85.185 -17.284  11.441  1.00 21.67           O
ATOM    974  CB  GLN A1073      82.822 -14.954  12.034  1.00 30.25           C
ATOM    975  CG  GLN A1073      82.767 -14.749  10.542  1.00 31.88           C
ATOM    976  CD  GLN A1073      84.085 -14.320   9.974  1.00 49.64           C
ATOM    977  OE1 GLN A1073      84.811 -13.540  10.603  1.00 61.17           O
ATOM    978  NE2 GLN A1073      84.424 -14.819   8.781  1.00 58.75           N
ATOM    979  H   GLN A1073      82.389 -15.840  14.192  1.00 28.44           H
ATOM    980  HA  GLN A1073      82.759 -16.987  11.927  1.00 33.03           H
ATOM    981  HB2 GLN A1073      81.937 -14.766  12.386  1.00 36.30           H
ATOM    982  HB3 GLN A1073      83.449 -14.315  12.406  1.00 36.30           H
ATOM    983  HG2 GLN A1073      82.513 -15.582  10.110  1.00 38.25           H
ATOM    984  HG3 GLN A1073      82.116 -14.052  10.351  1.00 38.25           H
ATOM    985 HE21 GLN A1073      83.882 -15.338   8.360  1.00 70.49           H
ATOM    986 HE22 GLN A1073      85.183 -14.611   8.435  1.00 70.49           H
ATOM    987  N   ALA A1074      85.522 -16.136  13.346  1.00 25.03           N
ATOM    988  CA  ALA A1074      86.951 -16.446  13.336  1.00 28.14           C
ATOM    989  C   ALA A1074      87.190 -17.961  13.463  1.00 22.17           C
ATOM    990  O   ALA A1074      87.942 -18.541  12.675  1.00 20.42           O
ATOM    991  CB  ALA A1074      87.670 -15.672  14.449  1.00 26.84           C
ATOM    992  H   ALA A1074      85.260 -15.657  14.013  1.00 30.03           H
ATOM    993  HA  ALA A1074      87.324 -16.150  12.496  1.00 33.76           H
ATOM    994  HB1 ALA A1074      88.620 -15.869  14.413  1.00 32.20           H
ATOM    995  HB2 ALA A1074      87.531 -14.727  14.292  1.00 32.20           H
ATOM    996  HB3 ALA A1074      87.304 -15.926  15.310  1.00 32.20           H
ATOM    997  N   VAL A1075      86.545 -18.620  14.438  1.00 18.20           N
ATOM    998  CA  VAL A1075      86.733 -20.063  14.611  1.00 19.45           C
ATOM    999  C   VAL A1075      86.420 -20.771  13.301  1.00 22.22           C
ATOM   1000  O   VAL A1075      87.188 -21.626  12.834  1.00 25.27           O
ATOM   1001  CB  VAL A1075      85.860 -20.601  15.764  1.00 21.61           C
ATOM   1002  CG1 VAL A1075      85.852 -22.139  15.763  1.00 27.78           C
ATOM   1003  CG2 VAL A1075      86.348 -20.097  17.126  1.00 19.96           C
ATOM   1004  H   VAL A1075      85.982 -18.270  14.988  1.00 21.83           H
ATOM   1005  HA  VAL A1075      87.659 -20.244  14.840  1.00 23.34           H
ATOM   1006  HB  VAL A1075      84.953 -20.280  15.650  1.00 25.93           H
ATOM   1007 HG11 VAL A1075      85.333 -22.448  16.517  1.00 33.33           H
ATOM   1008 HG12 VAL A1075      85.466 -22.474  14.940  1.00 33.33           H
ATOM   1009 HG13 VAL A1075      86.766 -22.450  15.850  1.00 33.33           H
ATOM   1010 HG21 VAL A1075      85.772 -20.425  17.830  1.00 23.95           H
ATOM   1011 HG22 VAL A1075      87.259 -20.403  17.257  1.00 23.95           H
ATOM   1012 HG23 VAL A1075      86.330 -19.129  17.125  1.00 23.95           H
ATOM   1013  N   LEU A1076      85.293 -20.406  12.673  1.00 19.50           N
ATOM   1014  CA  LEU A1076      84.871 -21.085  11.441  1.00 20.96           C
ATOM   1015  C   LEU A1076      85.756 -20.710  10.266  1.00 26.02           C
ATOM   1016  O   LEU A1076      85.974 -21.529   9.372  1.00 19.48           O
ATOM   1017  CB  LEU A1076      83.413 -20.761  11.095  1.00 20.43           C
ATOM   1018  CG  LEU A1076      82.347 -21.368  12.032  1.00 22.99           C
ATOM   1019  CD1 LEU A1076      80.960 -20.774  11.756  1.00 36.99           C
ATOM   1020  CD2 LEU A1076      82.329 -22.904  11.944  1.00 24.80           C
ATOM   1021  H   LEU A1076      84.760 -19.785  12.935  1.00 23.39           H
ATOM   1022  HA  LEU A1076      84.939 -22.040  11.579  1.00 25.14           H
ATOM   1023  HB2 LEU A1076      83.308 -19.794  11.127  1.00 24.51           H
ATOM   1024  HB3 LEU A1076      83.236 -21.070  10.198  1.00 24.51           H
ATOM   1025  HG  LEU A1076      82.567 -21.127  12.945  1.00 27.58           H
ATOM   1026 HD11 LEU A1076      80.316 -21.180  12.359  1.00 44.38           H
ATOM   1027 HD12 LEU A1076      80.999 -19.816  11.914  1.00 44.38           H
ATOM   1028 HD13 LEU A1076      80.707 -20.946  10.836  1.00 44.38           H
ATOM   1029 HD21 LEU A1076      81.655 -23.241  12.553  1.00 29.75           H
ATOM   1030 HD22 LEU A1076      82.117 -23.157  11.036  1.00 29.75           H
ATOM   1031 HD23 LEU A1076      83.195 -23.257  12.199  1.00 29.75           H
ATOM   1032  N   GLU A1077      86.320 -19.498  10.259  1.00 19.21           N
ATOM   1033  CA  GLU A1077      87.189 -19.152   9.145  1.00 27.18           C
ATOM   1034  C   GLU A1077      88.439 -20.010   9.156  1.00 26.03           C
ATOM   1035  O   GLU A1077      88.947 -20.397   8.098  1.00 34.39           O
ATOM   1036  CB  GLU A1077      87.539 -17.690   9.210  1.00 26.85           C
ATOM   1037  CG  GLU A1077      88.608 -17.219   8.231  1.00 36.22           C
ATOM   1038  CD  GLU A1077      88.780 -15.706   8.330  1.00 39.35           C
ATOM   1039  OE1 GLU A1077      87.749 -15.028   8.170  1.00 38.91           O
ATOM   1040  OE2 GLU A1077      89.896 -15.211   8.619  1.00 41.95           O1-
ATOM   1041  H   GLU A1077      86.222 -18.890  10.857  1.00 23.04           H
ATOM   1042  HA  GLU A1077      86.716 -19.310   8.312  1.00 32.61           H
ATOM   1043  HB2 GLU A1077      86.728 -17.192   9.036  1.00 32.21           H
ATOM   1044  HB3 GLU A1077      87.859 -17.515  10.108  1.00 32.21           H
ATOM   1045  HG2 GLU A1077      89.452 -17.642   8.437  1.00 43.45           H
ATOM   1046  HG3 GLU A1077      88.318 -17.441   7.330  1.00 43.45           H
ATOM   1047  N   GLN A1078      88.920 -20.345  10.346  1.00 24.13           N
ATOM   1048  CA  GLN A1078      90.060 -21.242  10.472  1.00 24.34           C
ATOM   1049  C   GLN A1078      89.709 -22.651  10.001  1.00 26.36           C
ATOM   1050  O   GLN A1078      90.451 -23.260   9.221  1.00 30.95           O
ATOM   1051  CB  GLN A1078      90.525 -21.240  11.923  1.00 23.84           C
ATOM   1052  CG  GLN A1078      91.703 -22.122  12.216  1.00 27.22           C
ATOM   1053  CD  GLN A1078      92.071 -22.038  13.670  1.00 31.10           C
ATOM   1054  OE1 GLN A1078      91.284 -22.425  14.545  1.00 29.94           O
ATOM   1055  NE2 GLN A1078      93.269 -21.544  13.944  1.00 33.38           N
ATOM   1056  H   GLN A1078      88.605 -20.070  11.096  1.00 28.95           H
ATOM   1057  HA  GLN A1078      90.788 -20.902   9.928  1.00 29.20           H
ATOM   1058  HB2 GLN A1078      90.806 -20.338  12.145  1.00 28.60           H
ATOM   1059  HB3 GLN A1078      89.790 -21.500  12.498  1.00 28.60           H
ATOM   1060  HG2 GLN A1078      91.473 -23.041  12.009  1.00 32.66           H
ATOM   1061  HG3 GLN A1078      92.466 -21.826  11.695  1.00 32.66           H
ATOM   1062 HE21 GLN A1078      93.771 -21.239  13.313  1.00 40.05           H
ATOM   1063 HE22 GLN A1078      93.536 -21.513  14.758  1.00 40.05           H
ATOM   1064  N   PHE A1079      88.596 -23.193  10.496  1.00 22.53           N
ATOM   1065  CA  PHE A1079      88.192 -24.560  10.161  1.00 22.52           C
ATOM   1066  C   PHE A1079      87.921 -24.711   8.673  1.00 24.38           C
ATOM   1067  O   PHE A1079      88.351 -25.689   8.049  1.00 28.42           O
ATOM   1068  CB  PHE A1079      86.944 -24.908  10.964  1.00 26.13           C
ATOM   1069  CG  PHE A1079      86.304 -26.207  10.586  1.00 24.18           C
ATOM   1070  CD1 PHE A1079      86.966 -27.393  10.786  1.00 33.64           C
ATOM   1071  CD2 PHE A1079      85.006 -26.236  10.092  1.00 28.41           C
ATOM   1072  CE1 PHE A1079      86.367 -28.615  10.464  1.00 31.13           C
ATOM   1073  CE2 PHE A1079      84.403 -27.421   9.767  1.00 29.37           C
ATOM   1074  CZ  PHE A1079      85.077 -28.620   9.952  1.00 28.97           C
ATOM   1075  H   PHE A1079      88.058 -22.795  11.035  1.00 27.03           H
ATOM   1076  HA  PHE A1079      88.899 -25.175  10.411  1.00 27.02           H
ATOM   1077  HB2 PHE A1079      87.177 -24.939  11.904  1.00 31.35           H
ATOM   1078  HB3 PHE A1079      86.282 -24.215  10.822  1.00 31.35           H
ATOM   1079  HD1 PHE A1079      87.828 -27.377  11.132  1.00 40.37           H
ATOM   1080  HD2 PHE A1079      84.548 -25.439   9.965  1.00 34.08           H
ATOM   1081  HE1 PHE A1079      86.833 -29.403  10.595  1.00 37.35           H
ATOM   1082  HE2 PHE A1079      83.538 -27.417   9.423  1.00 35.23           H
ATOM   1083  HZ  PHE A1079      84.669 -29.420   9.734  1.00 34.76           H
ATOM   1084  N   LEU A1080      87.143 -23.771   8.108  1.00 26.65           N
ATOM   1085  CA  LEU A1080      86.673 -23.801   6.726  1.00 24.79           C
ATOM   1086  C   LEU A1080      87.715 -23.303   5.753  1.00 28.23           C
ATOM   1087  O   LEU A1080      87.529 -23.446   4.550  1.00 23.49           O
ATOM   1088  CB  LEU A1080      85.421 -22.932   6.560  1.00 24.91           C
ATOM   1089  CG  LEU A1080      84.178 -23.290   7.356  1.00 27.75           C
ATOM   1090  CD1 LEU A1080      83.099 -22.252   7.188  1.00 25.41           C
ATOM   1091  CD2 LEU A1080      83.651 -24.651   6.879  1.00 28.87           C
ATOM   1092  H   LEU A1080      86.864 -23.081   8.537  1.00 31.98           H
ATOM   1093  HA  LEU A1080      86.432 -24.708   6.493  1.00 29.74           H
ATOM   1094  HB2 LEU A1080      85.649 -22.027   6.813  1.00 29.89           H
ATOM   1095  HB3 LEU A1080      85.177 -22.936   5.624  1.00 29.89           H
ATOM   1096  HG  LEU A1080      84.402 -23.344   8.298  1.00 33.29           H
ATOM   1097 HD11 LEU A1080      82.336 -22.485   7.741  1.00 30.49           H
ATOM   1098 HD12 LEU A1080      83.446 -21.390   7.465  1.00 30.49           H
ATOM   1099 HD13 LEU A1080      82.842 -22.217   6.255  1.00 30.49           H
ATOM   1100 HD21 LEU A1080      82.854 -24.878   7.386  1.00 34.64           H
ATOM   1101 HD22 LEU A1080      83.443 -24.585   5.937  1.00 34.64           H
ATOM   1102 HD23 LEU A1080      84.332 -25.325   7.029  1.00 34.64           H
ATOM   1103  N   GLY A1081      88.760 -22.646   6.245  1.00 26.09           N
ATOM   1104  CA  GLY A1081      89.802 -22.167   5.368  1.00 37.39           C
ATOM   1105  C   GLY A1081      89.380 -21.082   4.402  1.00 38.15           C
ATOM   1106  O   GLY A1081      89.974 -20.969   3.327  1.00 41.40           O
ATOM   1107  H   GLY A1081      88.893 -22.479   7.081  1.00 31.30           H
ATOM   1108  HA2 GLY A1081      90.514 -21.815   5.925  1.00 44.86           H
ATOM   1109  HA3 GLY A1081      90.160 -22.922   4.869  1.00 44.86           H
ATOM   1110  N   THR A1082      88.376 -20.270   4.748  1.00 34.40           N
ATOM   1111  CA  THR A1082      87.922 -19.237   3.825  1.00 38.64           C
ATOM   1112  C   THR A1082      88.776 -17.975   3.978  1.00 46.17           C
ATOM   1113  O   THR A1082      89.648 -17.866   4.851  1.00 41.24           O
ATOM   1114  CB  THR A1082      86.456 -18.862   4.063  1.00 36.18           C
ATOM   1115  OG1 THR A1082      86.327 -18.339   5.394  1.00 38.67           O
ATOM   1116  CG2 THR A1082      85.460 -20.036   3.800  1.00 30.62           C
ATOM   1117  H   THR A1082      87.946 -20.296   5.496  1.00 41.27           H
ATOM   1118  HA  THR A1082      88.004 -19.561   2.913  1.00 46.37           H
ATOM   1119  HB  THR A1082      86.218 -18.168   3.428  1.00 43.42           H
ATOM   1120  HG1 THR A1082      85.527 -18.132   5.539  1.00 46.40           H
ATOM   1121 HG21 THR A1082      84.547 -19.751   3.944  1.00 36.74           H
ATOM   1122 HG22 THR A1082      85.549 -20.359   2.892  1.00 36.74           H
ATOM   1123 HG23 THR A1082      85.649 -20.770   4.408  1.00 36.74           H
ATOM   1124  N   ASN A1083      88.548 -17.004   3.055  1.00 49.20           N  
ATOM   1125  CA  ASN A1083      89.254 -15.727   3.041  1.00 54.53           C  
ATOM   1126  C   ASN A1083      88.419 -14.620   3.695  1.00 44.14           C  
ATOM   1127  O   ASN A1083      87.766 -14.840   4.711  1.00 41.70           O  
ATOM   1128  CB  ASN A1083      89.599 -15.338   1.599  1.00 50.36           C  
ATOM   1129  H   ASN A1083      87.914 -17.051   2.474  1.00 59.03           H  
ATOM   1130  HA  ASN A1083      90.080 -15.819   3.542  1.00 65.43           H  
ATOM   1131  HB1 ASN A1083      88.777 -15.226   1.092  1.00 60.43           H  
ATOM   1132  HB3 ASN A1083      90.099 -14.507   1.617  1.00 60.43           H  
ATOM   1133  HC  ASN A1083      88.387 -13.696   3.316  1.00 52.96           H  
ATOM   1134  N   GLN A1085      85.721 -13.244   4.125  1.00 47.13           N
ATOM   1135  CA  GLN A1085      84.837 -12.126   3.772  1.00 50.70           C
ATOM   1136  C   GLN A1085      84.024 -11.602   4.990  1.00 56.26           C
ATOM   1137  O   GLN A1085      83.608 -12.378   5.871  1.00 57.95           O
ATOM   1138  CB  GLN A1085      83.893 -12.565   2.641  1.00 52.05           C
ATOM   1139  CG  GLN A1085      83.108 -11.446   1.946  1.00 47.33           C
ATOM   1140  CD  GLN A1085      82.095 -12.006   0.918  1.00 58.13           C
ATOM   1141  OE1 GLN A1085      81.707 -13.187   0.965  1.00 45.36           O
ATOM   1142  NE2 GLN A1085      81.654 -11.145  -0.006  1.00 58.37           N
ATOM   1143  H1  GLN A1085      85.195 -14.003   4.399  1.00 56.55           H
ATOM   1144  H2  GLN A1085      86.314 -12.989   4.839  1.00 56.55           H
ATOM   1145  HA  GLN A1085      85.386 -11.400   3.435  1.00 60.84           H
ATOM   1146  HB2 GLN A1085      83.253 -13.186   3.009  1.00 62.45           H
ATOM   1147  HB3 GLN A1085      84.421 -13.015   1.961  1.00 62.45           H
ATOM   1148  HG2 GLN A1085      83.728 -10.864   1.476  1.00 56.79           H
ATOM   1149  HG3 GLN A1085      82.622 -10.931   2.611  1.00 56.79           H
ATOM   1150 HE21 GLN A1085      81.119 -11.417  -0.626  1.00 70.04           H
ATOM   1151 HE22 GLN A1085      81.876 -10.314   0.042  1.00 70.04           H
ATOM   1152  N   ARG A1086      83.805 -10.288   5.032  1.00 51.03           N
ATOM   1153  CA  ARG A1086      83.063  -9.649   6.113  1.00 44.22           C
ATOM   1154  C   ARG A1086      81.595  -9.527   5.716  1.00 47.82           C
ATOM   1155  O   ARG A1086      81.276  -9.044   4.619  1.00 53.27           O
ATOM   1156  CB  ARG A1086      83.643  -8.262   6.432  1.00 40.11           C
ATOM   1157  H   ARG A1086      84.091  -9.734   4.439  1.00 61.23           H
ATOM   1158  HA  ARG A1086      83.133 -10.197   6.911  1.00 53.06           H
ATOM   1159  HB1 ARG A1086      84.579  -8.348   6.683  1.00 48.13           H
ATOM   1160  HB3 ARG A1086      83.140  -7.885   7.171  1.00 48.13           H
ATOM   1161  N   ILE A1087      80.710  -9.977   6.600  1.00 38.31           N
ATOM   1162  CA  ILE A1087      79.268  -9.955   6.375  1.00 34.04           C
ATOM   1163  C   ILE A1087      78.638  -9.154   7.506  1.00 27.33           C
ATOM   1164  O   ILE A1087      78.871  -9.467   8.676  1.00 22.56           O
ATOM   1165  CB  ILE A1087      78.657 -11.369   6.313  1.00 33.03           C
ATOM   1166  CG1 ILE A1087      78.758 -11.962   4.905  1.00 37.61           C
ATOM   1167  CG2 ILE A1087      77.185 -11.331   6.654  1.00 30.15           C
ATOM   1168  CD1 ILE A1087      80.077 -12.247   4.471  1.00 39.06           C
ATOM   1169  H   ILE A1087      80.931 -10.321   7.358  1.00 45.96           H
ATOM   1170  HA  ILE A1087      79.097  -9.527   5.525  1.00 40.85           H
ATOM   1171  HB  ILE A1087      79.117 -11.957   6.930  1.00 39.63           H
ATOM   1172 HG12 ILE A1087      78.266 -12.795   4.878  1.00 45.13           H
ATOM   1173 HG13 ILE A1087      78.375 -11.334   4.272  1.00 45.13           H
ATOM   1174 HG21 ILE A1087      76.835 -12.229   6.538  1.00 36.17           H
ATOM   1175 HG22 ILE A1087      77.057 -11.062   7.576  1.00 36.17           H
ATOM   1176 HG23 ILE A1087      76.740 -10.718   6.052  1.00 36.17           H
ATOM   1177 HD11 ILE A1087      80.022 -12.674   3.600  1.00 46.87           H
ATOM   1178 HD12 ILE A1087      80.561 -11.414   4.387  1.00 46.87           H
ATOM   1179 HD13 ILE A1087      80.508 -12.837   5.108  1.00 46.87           H
ATOM   1180  N   PRO A1088      77.812  -8.155   7.213  1.00 27.46           N
ATOM   1181  CA  PRO A1088      77.234  -7.344   8.283  1.00 25.10           C
ATOM   1182  C   PRO A1088      76.366  -8.159   9.228  1.00 20.05           C
ATOM   1183  O   PRO A1088      75.595  -9.031   8.814  1.00 24.96           O
ATOM   1184  CB  PRO A1088      76.393  -6.311   7.525  1.00 22.43           C
ATOM   1185  CG  PRO A1088      76.983  -6.253   6.177  1.00 32.12           C
ATOM   1186  CD  PRO A1088      77.473  -7.621   5.882  1.00 27.14           C
ATOM   1187  HA  PRO A1088      77.932  -6.892   8.776  1.00 30.11           H
ATOM   1188  HB2 PRO A1088      75.480  -6.632   7.462  1.00 26.91           H
ATOM   1189  HB3 PRO A1088      76.443  -5.463   7.988  1.00 26.91           H
ATOM   1190  HG2 PRO A1088      76.325  -5.968   5.528  1.00 38.53           H
ATOM   1191  HG3 PRO A1088      77.734  -5.641   6.204  1.00 38.53           H
ATOM   1192  HD2 PRO A1088      76.768  -8.156   5.485  1.00 32.56           H
ATOM   1193  HD3 PRO A1088      78.263  -7.588   5.319  1.00 32.56           H
ATOM   1194  N   TYR A1089      76.467  -7.832  10.506  1.00 19.40           N
ATOM   1195  CA  TYR A1089      75.473  -8.238  11.490  1.00 12.27           C
ATOM   1196  C   TYR A1089      74.255  -7.330  11.347  1.00 15.23           C
ATOM   1197  O   TYR A1089      74.400  -6.112  11.260  1.00 20.21           O
ATOM   1198  CB  TYR A1089      76.061  -8.151  12.906  1.00 21.69           C
ATOM   1199  CG  TYR A1089      75.263  -8.845  13.964  1.00 20.28           C
ATOM   1200  CD1 TYR A1089      75.510 -10.165  14.322  1.00 18.50           C
ATOM   1201  CD2 TYR A1089      74.271  -8.200  14.600  1.00 18.33           C
ATOM   1202  CE1 TYR A1089      74.759 -10.787  15.311  1.00 18.01           C
ATOM   1203  CE2 TYR A1089      73.525  -8.813  15.574  1.00 20.85           C
ATOM   1204  CZ  TYR A1089      73.779 -10.120  15.918  1.00 19.68           C
ATOM   1205  OH  TYR A1089      73.018 -10.718  16.895  1.00 15.65           O
ATOM   1206  H   TYR A1089      77.099  -7.345  10.826  1.00 23.27           H
ATOM   1207  HA  TYR A1089      75.173  -9.144  11.311  1.00 14.72           H
ATOM   1208  HB2 TYR A1089      76.953  -8.536  12.891  1.00 26.02           H
ATOM   1209  HB3 TYR A1089      76.130  -7.215  13.162  1.00 26.02           H
ATOM   1210  HD1 TYR A1089      76.189 -10.629  13.896  1.00 22.20           H
ATOM   1211  HD2 TYR A1089      74.108  -7.326  14.364  1.00 21.99           H
ATOM   1212  HE1 TYR A1089      74.923 -11.665  15.550  1.00 21.61           H
ATOM   1213  HE2 TYR A1089      72.843  -8.337  16.002  1.00 25.01           H
ATOM   1214  HH  TYR A1089      73.112 -11.552  16.853  1.00 18.78           H
ATOM   1215  N   ILE A1090      73.062  -7.914  11.312  1.00 20.01           N
ATOM   1216  CA  ILE A1090      71.859  -7.160  10.990  1.00 23.63           C
ATOM   1217  C   ILE A1090      70.860  -7.315  12.122  1.00 17.73           C
ATOM   1218  O   ILE A1090      70.470  -8.437  12.469  1.00 20.91           O
ATOM   1219  CB  ILE A1090      71.233  -7.618   9.665  1.00 20.92           C
ATOM   1220  CG1 ILE A1090      72.200  -7.368   8.499  1.00 19.12           C
ATOM   1221  CG2 ILE A1090      69.954  -6.828   9.451  1.00 17.96           C
ATOM   1222  CD1 ILE A1090      71.597  -7.782   7.159  1.00 23.67           C
ATOM   1223  H   ILE A1090      72.921  -8.745  11.462  1.00 24.01           H
ATOM   1224  HA  ILE A1090      72.081  -6.225  10.900  1.00 28.36           H
ATOM   1225  HB  ILE A1090      71.041  -8.569   9.724  1.00 25.10           H
ATOM   1226 HG12 ILE A1090      72.417  -6.428   8.456  1.00 22.94           H
ATOM   1227 HG13 ILE A1090      73.018  -7.874   8.648  1.00 22.94           H
ATOM   1228 HG21 ILE A1090      69.544  -7.089   8.615  1.00 21.55           H
ATOM   1229 HG22 ILE A1090      69.338  -7.011  10.175  1.00 21.55           H
ATOM   1230 HG23 ILE A1090      70.152  -5.880   9.427  1.00 21.55           H
ATOM   1231 HD11 ILE A1090      72.276  -7.662   6.474  1.00 28.41           H
ATOM   1232 HD12 ILE A1090      71.331  -8.714   7.200  1.00 28.41           H
ATOM   1233 HD13 ILE A1090      70.834  -7.225   6.956  1.00 28.41           H
ATOM   1234  N   ILE A1091      70.400  -6.181  12.627  1.00 22.47           N
ATOM   1235  CA  ILE A1091      69.405  -6.080  13.684  1.00 15.57           C
ATOM   1236  C   ILE A1091      68.170  -5.421  13.074  1.00 20.82           C
ATOM   1237  O   ILE A1091      68.298  -4.415  12.380  1.00 16.00           O
ATOM   1238  CB  ILE A1091      69.936  -5.239  14.862  1.00 16.57           C
ATOM   1239  CG1 ILE A1091      71.193  -5.873  15.504  1.00 19.87           C
ATOM   1240  CG2 ILE A1091      68.802  -5.037  15.885  1.00 19.60           C
ATOM   1241  CD1 ILE A1091      72.034  -4.894  16.330  1.00 14.82           C
ATOM   1242  H   ILE A1091      70.662  -5.411  12.347  1.00 26.96           H
ATOM   1243  HA  ILE A1091      69.175  -6.965  13.998  1.00 18.68           H
ATOM   1244  HB  ILE A1091      70.183  -4.371  14.511  1.00 19.87           H
ATOM   1245 HG12 ILE A1091      70.918  -6.611  16.068  1.00 23.83           H
ATOM   1246 HG13 ILE A1091      71.773  -6.214  14.804  1.00 23.83           H
ATOM   1247 HG21 ILE A1091      69.140  -4.497  16.617  1.00 23.51           H
ATOM   1248 HG22 ILE A1091      68.062  -4.566  15.468  1.00 23.51           H
ATOM   1249 HG23 ILE A1091      68.508  -5.900  16.208  1.00 23.51           H
ATOM   1250 HD11 ILE A1091      72.817  -5.349  16.679  1.00 17.78           H
ATOM   1251 HD12 ILE A1091      72.319  -4.158  15.769  1.00 17.78           H
ATOM   1252 HD13 ILE A1091      71.495  -4.565  17.066  1.00 17.78           H
ATOM   1253  N   SER A1092      66.992  -5.970  13.339  1.00 16.85           N
ATOM   1254  CA  SER A1092      65.751  -5.447  12.792  1.00 19.30           C
ATOM   1255  C   SER A1092      64.862  -5.003  13.940  1.00 19.52           C
ATOM   1256  O   SER A1092      64.978  -5.500  15.077  1.00 16.63           O
ATOM   1257  CB  SER A1092      65.024  -6.486  11.885  1.00 15.66           C
ATOM   1258  OG  SER A1092      64.334  -7.468  12.643  1.00 18.22           O
ATOM   1259  H   SER A1092      66.885  -6.674  13.824  1.00 20.21           H
ATOM   1260  HA  SER A1092      65.958  -4.670  12.264  1.00 23.16           H
ATOM   1261  HB2 SER A1092      64.364  -6.006  11.360  1.00 18.79           H
ATOM   1262  HB3 SER A1092      65.652  -6.922  11.277  1.00 18.79           H
ATOM   1263  HG  SER A1092      63.986  -8.042  12.119  1.00 21.86           H
ATOM   1264  N   ILE A1093      64.048  -3.983  13.664  1.00 19.04           N
ATOM   1265  CA  ILE A1093      63.211  -3.367  14.679  1.00 20.52           C
ATOM   1266  C   ILE A1093      61.821  -3.203  14.093  1.00 19.44           C
ATOM   1267  O   ILE A1093      61.659  -2.511  13.085  1.00 16.95           O
ATOM   1268  CB  ILE A1093      63.781  -2.015  15.151  1.00 16.51           C
ATOM   1269  CG1 ILE A1093      65.168  -2.224  15.743  1.00 29.29           C
ATOM   1270  CG2 ILE A1093      62.845  -1.412  16.137  1.00 20.17           C
ATOM   1271  CD1 ILE A1093      65.828  -1.004  16.117  1.00 23.87           C
ATOM   1272  H   ILE A1093      63.964  -3.629  12.884  1.00 22.84           H
ATOM   1273  HA  ILE A1093      63.135  -3.960  15.446  1.00 24.62           H
ATOM   1274  HB  ILE A1093      63.863  -1.422  14.393  1.00 19.81           H
ATOM   1275 HG12 ILE A1093      65.093  -2.768  16.542  1.00 35.15           H
ATOM   1276 HG13 ILE A1093      65.733  -2.661  15.088  1.00 35.15           H
ATOM   1277 HG21 ILE A1093      63.175  -0.540  16.393  1.00 24.20           H
ATOM   1278 HG22 ILE A1093      61.966  -1.312  15.743  1.00 24.20           H
ATOM   1279 HG23 ILE A1093      62.799  -1.995  16.910  1.00 24.20           H
ATOM   1280 HD11 ILE A1093      66.705  -1.225  16.471  1.00 28.64           H
ATOM   1281 HD12 ILE A1093      65.918  -0.455  15.319  1.00 28.64           H
ATOM   1282 HD13 ILE A1093      65.299  -0.550  16.788  1.00 28.64           H
ATOM   1283  N   ALA A1094      60.844  -3.867  14.709  1.00 20.42           N
ATOM   1284  CA  ALA A1094      59.465  -3.983  14.274  1.00 24.94           C
ATOM   1285  C   ALA A1094      58.554  -3.380  15.331  1.00 23.97           C
ATOM   1286  O   ALA A1094      59.002  -2.994  16.421  1.00 20.05           O
ATOM   1287  CB  ALA A1094      59.082  -5.461  14.050  1.00 29.17           C
ATOM   1288  H   ALA A1094      60.980  -4.302  15.442  1.00 24.49           H
ATOM   1289  HA  ALA A1094      59.338  -3.493  13.442  1.00 29.92           H
ATOM   1290  HB1 ALA A1094      58.160  -5.497  13.761  1.00 35.00           H
ATOM   1291  HB2 ALA A1094      59.653  -5.843  13.375  1.00 35.00           H
ATOM   1292  HB3 ALA A1094      59.186  -5.950  14.880  1.00 35.00           H
ATOM   1293  N   GLY A1095      57.260  -3.300  14.974  1.00 22.26           N
ATOM   1294  CA  GLY A1095      56.233  -2.699  15.808  1.00 24.77           C
ATOM   1295  C   GLY A1095      55.287  -1.747  15.070  1.00 18.46           C
ATOM   1296  O   GLY A1095      55.529  -1.365  13.920  1.00 13.91           O
ATOM   1297  H   GLY A1095      56.960  -3.622  14.235  1.00 26.71           H
ATOM   1298  HA2 GLY A1095      55.710  -3.406  16.216  1.00 29.72           H
ATOM   1299  HA3 GLY A1095      56.682  -2.225  16.521  1.00 29.72           H
ATOM   1300  N   SER A1096      54.263  -1.284  15.773  1.00 17.58           N
ATOM   1301  CA  SER A1096      53.187  -0.464  15.198  1.00 20.35           C
ATOM   1302  C   SER A1096      53.697   0.816  14.533  1.00 20.20           C
ATOM   1303  O   SER A1096      54.732   1.355  14.968  1.00 23.03           O
ATOM   1304  CB  SER A1096      52.219  -0.081  16.330  1.00 24.59           C
ATOM   1305  OG  SER A1096      51.239   0.851  15.919  1.00 23.19           O
ATOM   1306  H   SER A1096      54.143  -1.436  16.615  1.00 21.09           H
ATOM   1307  HA  SER A1096      52.708  -0.990  14.535  1.00 24.42           H
ATOM   1308  HB2 SER A1096      51.762  -0.878  16.623  1.00 29.50           H
ATOM   1309  HB3 SER A1096      52.728   0.275  17.079  1.00 29.50           H
ATOM   1310  HG  SER A1096      51.598   1.611  15.912  1.00 27.82           H
ATOM   1311  N   VAL A1097      52.933   1.362  13.525  1.00 21.08           N
ATOM   1312  CA  VAL A1097      53.166   2.788  13.291  1.00 15.81           C
ATOM   1313  C   VAL A1097      52.931   3.455  14.690  1.00 14.76           C
ATOM   1314  O   VAL A1097      51.967   3.329  15.460  1.00 24.93           O
ATOM   1315  CB  VAL A1097      52.240   3.368  12.203  1.00 20.26           C
ATOM   1316  CG1 VAL A1097      52.513   4.874  12.085  1.00 19.50           C
ATOM   1317  CG2 VAL A1097      52.507   2.649  10.879  1.00 16.75           C
ATOM   1318  H   VAL A1097      52.270   0.838  12.950  1.00 25.29           H
ATOM   1319  HA  VAL A1097      54.262   2.947  12.964  1.00 18.97           H
ATOM   1320  HB  VAL A1097      51.172   3.201  12.497  1.00 24.31           H
ATOM   1321 HG11 VAL A1097      51.906   5.340  11.306  1.00 23.39           H
ATOM   1322 HG12 VAL A1097      52.325   5.389  13.033  1.00 23.39           H
ATOM   1323 HG13 VAL A1097      53.579   5.051  11.820  1.00 23.39           H
ATOM   1324 HG21 VAL A1097      51.840   2.998  10.087  1.00 20.09           H
ATOM   1325 HG22 VAL A1097      53.556   2.806  10.559  1.00 20.09           H
ATOM   1326 HG23 VAL A1097      52.381   1.561  10.970  1.00 20.09           H
ATOM   1327  N   ALA A1098      53.989   4.250  14.968  1.00 14.95           N
ATOM   1328  CA  ALA A1098      54.195   5.292  15.982  1.00 18.66           C
ATOM   1329  C   ALA A1098      54.596   4.759  17.344  1.00 22.82           C
ATOM   1330  O   ALA A1098      54.404   5.449  18.332  1.00 20.25           O
ATOM   1331  CB  ALA A1098      52.976   6.181  16.157  1.00 25.03           C
ATOM   1332  H   ALA A1098      54.680   4.218  14.470  1.00 17.94           H
ATOM   1333  HA  ALA A1098      54.908   5.860  15.668  1.00 22.39           H
ATOM   1334  HB1 ALA A1098      53.140   6.814  16.874  1.00 30.03           H
ATOM   1335  HB2 ALA A1098      52.820   6.653  15.322  1.00 30.03           H
ATOM   1336  HB3 ALA A1098      52.229   5.602  16.365  1.00 30.03           H
ATOM   1337  N   VAL A1099      55.141   3.544  17.428  1.00 15.39           N
ATOM   1338  CA  VAL A1099      55.555   3.037  18.744  1.00 20.29           C
ATOM   1339  C   VAL A1099      56.918   3.559  19.180  1.00 22.38           C
ATOM   1340  O   VAL A1099      57.237   3.488  20.364  1.00 27.24           O
ATOM   1341  CB  VAL A1099      55.575   1.505  18.771  1.00 17.98           C
ATOM   1342  CG1 VAL A1099      56.692   0.928  17.828  1.00 23.67           C
ATOM   1343  CG2 VAL A1099      55.680   1.007  20.197  1.00 17.05           C
ATOM   1344  H   VAL A1099      55.285   3.017  16.759  1.00 18.46           H
ATOM   1345  HA  VAL A1099      54.906   3.333  19.410  1.00 24.35           H
ATOM   1346  HB  VAL A1099      54.726   1.189  18.419  1.00 21.57           H
ATOM   1347 HG11 VAL A1099      56.626  -0.040  17.818  1.00 28.40           H
ATOM   1348 HG12 VAL A1099      56.573   1.270  16.929  1.00 28.40           H
ATOM   1349 HG13 VAL A1099      57.559   1.203  18.163  1.00 28.40           H
ATOM   1350 HG21 VAL A1099      55.726   0.040  20.169  1.00 20.46           H
ATOM   1351 HG22 VAL A1099      56.478   1.360  20.603  1.00 20.46           H
ATOM   1352 HG23 VAL A1099      54.894   1.288  20.689  1.00 20.46           H
ATOM   1353  N   GLY A1100      57.713   4.075  18.257  1.00 19.10           N
ATOM   1354  CA  GLY A1100      59.047   4.565  18.523  1.00 21.69           C
ATOM   1355  C   GLY A1100      60.177   3.744  17.881  1.00 25.48           C
ATOM   1356  O   GLY A1100      61.321   3.796  18.384  1.00 20.91           O
ATOM   1357  H   GLY A1100      57.486   4.138  17.421  1.00 22.91           H
ATOM   1358  HA2 GLY A1100      59.123   5.466  18.184  1.00 26.02           H
ATOM   1359  HA3 GLY A1100      59.179   4.588  19.476  1.00 26.02           H
ATOM   1360  N   LYS A1101      59.904   3.011  16.792  1.00 22.02           N
ATOM   1361  CA  LYS A1101      60.963   2.235  16.160  1.00 22.24           C
ATOM   1362  C   LYS A1101      62.082   3.141  15.691  1.00 22.05           C
ATOM   1363  O   LYS A1101      63.258   2.816  15.845  1.00 20.21           O
ATOM   1364  CB  LYS A1101      60.425   1.449  14.967  1.00 18.58           C
ATOM   1365  CG  LYS A1101      59.317   0.440  15.246  1.00 21.41           C
ATOM   1366  CD  LYS A1101      58.828  -0.239  13.948  1.00 18.83           C
ATOM   1367  CE  LYS A1101      58.286   0.764  12.898  1.00 21.87           C
ATOM   1368  NZ  LYS A1101      57.146   1.518  13.439  1.00 17.24           N1+
ATOM   1369  H   LYS A1101      59.150   2.949  16.390  1.00 26.42           H
ATOM   1370  HA  LYS A1101      61.340   1.607  16.796  1.00 26.68           H
ATOM   1371  HB2 LYS A1101      60.041   2.117  14.373  1.00 22.29           H
ATOM   1372  HB3 LYS A1101      61.162   1.001  14.516  1.00 22.29           H
ATOM   1373  HG2 LYS A1101      59.667  -0.250  15.832  1.00 25.69           H
ATOM   1374  HG3 LYS A1101      58.559   0.875  15.668  1.00 25.69           H
ATOM   1375  HD2 LYS A1101      59.580  -0.706  13.541  1.00 22.59           H
ATOM   1376  HD3 LYS A1101      58.123  -0.857  14.177  1.00 22.59           H
ATOM   1377  HE2 LYS A1101      58.976   1.393  12.648  1.00 26.24           H
ATOM   1378  HE3 LYS A1101      57.978   0.278  12.117  1.00 26.24           H
ATOM   1379  HZ1 LYS A1101      56.745   1.947  12.772  1.00 20.68           H
ATOM   1380  HZ2 LYS A1101      56.562   0.952  13.810  1.00 20.68           H
ATOM   1381  HZ3 LYS A1101      57.424   2.102  14.046  1.00 20.68           H
ATOM   1382  N   SER A1102      61.735   4.299  15.110  1.00 26.09           N
ATOM   1383  CA  SER A1102      62.782   5.166  14.574  1.00 22.96           C
ATOM   1384  C   SER A1102      63.654   5.748  15.681  1.00 24.61           C
ATOM   1385  O   SER A1102      64.877   5.837  15.530  1.00 24.68           O
ATOM   1386  CB  SER A1102      62.176   6.295  13.748  1.00 34.29           C
ATOM   1387  OG  SER A1102      63.213   7.149  13.296  1.00 35.58           O
ATOM   1388  H   SER A1102      60.934   4.601  15.020  1.00 31.30           H
ATOM   1389  HA  SER A1102      63.352   4.646  13.989  1.00 27.54           H
ATOM   1390  HB2 SER A1102      61.704   5.924  12.985  1.00 41.14           H
ATOM   1391  HB3 SER A1102      61.562   6.809  14.306  1.00 41.14           H
ATOM   1392  HG  SER A1102      62.883   7.815  12.901  1.00 42.69           H
ATOM   1393  N   THR A1103      63.037   6.193  16.777  1.00 25.35           N
ATOM   1394  CA  THR A1103      63.792   6.638  17.938  1.00 23.51           C
ATOM   1395  C   THR A1103      64.648   5.493  18.516  1.00 23.75           C
ATOM   1396  O   THR A1103      65.840   5.670  18.794  1.00 25.35           O
ATOM   1397  CB  THR A1103      62.820   7.203  18.980  1.00 26.47           C
ATOM   1398  OG1 THR A1103      62.234   8.415  18.477  1.00 28.82           O
ATOM   1399  CG2 THR A1103      63.533   7.572  20.260  1.00 29.44           C
ATOM   1400  H   THR A1103      62.183   6.243  16.880  1.00 30.42           H
ATOM   1401  HA  THR A1103      64.386   7.357  17.665  1.00 28.21           H
ATOM   1402  HB  THR A1103      62.139   6.543  19.185  1.00 31.76           H
ATOM   1403  HG1 THR A1103      61.503   8.561  18.861  1.00 34.58           H
ATOM   1404 HG21 THR A1103      62.904   7.934  20.906  1.00 35.33           H
ATOM   1405 HG22 THR A1103      63.963   6.794  20.638  1.00 35.33           H
ATOM   1406 HG23 THR A1103      64.201   8.251  20.066  1.00 35.33           H
ATOM   1407  N   THR A1104      64.052   4.317  18.719  1.00 21.39           N
ATOM   1408  CA  THR A1104      64.809   3.187  19.256  1.00 21.27           C
ATOM   1409  C   THR A1104      66.022   2.884  18.383  1.00 22.43           C
ATOM   1410  O   THR A1104      67.155   2.770  18.879  1.00 17.28           O
ATOM   1411  CB  THR A1104      63.892   1.972  19.368  1.00 22.30           C
ATOM   1412  OG1 THR A1104      62.758   2.320  20.155  1.00 22.86           O
ATOM   1413  CG2 THR A1104      64.561   0.803  20.045  1.00 20.32           C
ATOM   1414  H   THR A1104      63.229   4.140  18.539  1.00 25.66           H
ATOM   1415  HA  THR A1104      65.128   3.406  20.142  1.00 25.52           H
ATOM   1416  HB  THR A1104      63.605   1.699  18.481  1.00 26.76           H
ATOM   1417  HG1 THR A1104      62.329   2.920  19.764  1.00 27.43           H
ATOM   1418 HG21 THR A1104      63.925   0.075  20.114  1.00 24.37           H
ATOM   1419 HG22 THR A1104      65.327   0.519  19.523  1.00 24.37           H
ATOM   1420 HG23 THR A1104      64.845   1.054  20.934  1.00 24.37           H
ATOM   1421  N   ALA A1105      65.805   2.784  17.068  1.00 23.39           N
ATOM   1422  CA  ALA A1105      66.892   2.457  16.148  1.00 18.43           C
ATOM   1423  C   ALA A1105      68.035   3.463  16.237  1.00 24.88           C
ATOM   1424  O   ALA A1105      69.210   3.077  16.261  1.00 21.66           O
ATOM   1425  CB  ALA A1105      66.361   2.403  14.710  1.00 21.72           C
ATOM   1426  H   ALA A1105      65.051   2.904  16.685  1.00 28.06           H
ATOM   1427  HA  ALA A1105      67.233   1.578  16.361  1.00 22.11           H
ATOM   1428  HB1 ALA A1105      67.088   2.188  14.109  1.00 26.06           H
ATOM   1429  HB2 ALA A1105      65.662   1.732  14.659  1.00 26.06           H
ATOM   1430  HB3 ALA A1105      65.982   3.269  14.473  1.00 26.06           H
ATOM   1431  N   ARG A1106      67.711   4.773  16.167  1.00 20.10           N
ATOM   1432  CA  ARG A1106      68.737   5.801  16.174  1.00 27.89           C
ATOM   1433  C   ARG A1106      69.478   5.822  17.508  1.00 25.15           C
ATOM   1434  O   ARG A1106      70.692   6.066  17.533  1.00 23.76           O
ATOM   1435  CB  ARG A1106      68.106   7.184  15.845  1.00 24.29           C
ATOM   1436  CG  ARG A1106      67.679   7.287  14.398  1.00 30.02           C
ATOM   1437  CD  ARG A1106      66.627   8.355  14.157  1.00 33.91           C
ATOM   1438  NE  ARG A1106      67.233   9.650  14.263  1.00 37.10           N
ATOM   1439  CZ  ARG A1106      66.566  10.764  14.524  1.00 46.61           C
ATOM   1440  NH1 ARG A1106      65.247  10.724  14.721  1.00 42.18           N
ATOM   1441  NH2 ARG A1106      67.236  11.911  14.596  1.00 50.81           N1+
ATOM   1442  H   ARG A1106      66.905   5.082  16.133  1.00 24.12           H
ATOM   1443  HA  ARG A1106      69.380   5.588  15.481  1.00 33.46           H
ATOM   1444  HB2 ARG A1106      67.321   7.319  16.396  1.00 29.14           H
ATOM   1445  HB3 ARG A1106      68.758   7.880  16.008  1.00 29.14           H
ATOM   1446  HG2 ARG A1106      68.450   7.496  13.846  1.00 36.02           H
ATOM   1447  HG3 ARG A1106      67.294   6.439  14.119  1.00 36.02           H
ATOM   1448  HD2 ARG A1106      66.269   8.270  13.261  1.00 40.69           H
ATOM   1449  HD3 ARG A1106      65.920   8.280  14.816  1.00 40.69           H
ATOM   1450  HE  ARG A1106      68.096   9.686  14.238  1.00 44.52           H
ATOM   1451 HH11 ARG A1106      64.821   9.977  14.667  1.00 50.61           H
ATOM   1452 HH12 ARG A1106      64.823  11.448  14.890  1.00 50.61           H
ATOM   1453 HH21 ARG A1106      68.090  11.916  14.475  1.00 60.97           H
ATOM   1454 HH22 ARG A1106      66.823  12.649  14.773  1.00 60.97           H
ATOM   1455  N   VAL A1107      68.782   5.540  18.618  1.00 24.78           N
ATOM   1456  CA  VAL A1107      69.461   5.427  19.913  1.00 25.17           C
ATOM   1457  C   VAL A1107      70.475   4.276  19.873  1.00 29.73           C
ATOM   1458  O   VAL A1107      71.657   4.456  20.195  1.00 23.81           O
ATOM   1459  CB  VAL A1107      68.433   5.233  21.052  1.00 29.31           C
ATOM   1460  CG1 VAL A1107      69.140   4.835  22.354  1.00 22.30           C
ATOM   1461  CG2 VAL A1107      67.598   6.521  21.286  1.00 20.42           C
ATOM   1462  H   VAL A1107      67.930   5.405  18.646  1.00 29.73           H
ATOM   1463  HA  VAL A1107      69.943   6.251  20.083  1.00 30.20           H
ATOM   1464  HB  VAL A1107      67.812   4.526  20.822  1.00 35.17           H
ATOM   1465 HG11 VAL A1107      68.476   4.782  23.059  1.00 26.75           H
ATOM   1466 HG12 VAL A1107      69.578   3.982  22.258  1.00 26.75           H
ATOM   1467 HG13 VAL A1107      69.797   5.516  22.565  1.00 26.75           H
ATOM   1468 HG21 VAL A1107      66.987   6.364  22.023  1.00 24.50           H
ATOM   1469 HG22 VAL A1107      68.199   7.254  21.483  1.00 24.50           H
ATOM   1470 HG23 VAL A1107      67.097   6.733  20.480  1.00 24.50           H
ATOM   1471  N   LEU A1108      70.015   3.075  19.455  1.00 22.31           N
ATOM   1472  CA  LEU A1108      70.867   1.888  19.404  1.00 19.59           C
ATOM   1473  C   LEU A1108      72.030   2.077  18.453  1.00 22.99           C
ATOM   1474  O   LEU A1108      73.129   1.568  18.708  1.00 22.90           O
ATOM   1475  CB  LEU A1108      70.037   0.674  18.990  1.00 22.54           C
ATOM   1476  CG  LEU A1108      69.046   0.193  20.047  1.00 23.25           C
ATOM   1477  CD1 LEU A1108      68.260  -0.999  19.577  1.00 20.14           C
ATOM   1478  CD2 LEU A1108      69.766  -0.124  21.362  1.00 20.46           C
ATOM   1479  H   LEU A1108      69.210   2.924  19.195  1.00 26.76           H
ATOM   1480  HA  LEU A1108      71.252   1.723  20.279  1.00 23.51           H
ATOM   1481  HB2 LEU A1108      69.525   0.908  18.195  1.00 27.05           H
ATOM   1482  HB3 LEU A1108      70.637  -0.051  18.781  1.00 27.05           H
ATOM   1483  HG  LEU A1108      68.413   0.908  20.214  1.00 27.89           H
ATOM   1484 HD11 LEU A1108      67.652  -1.287  20.275  1.00 24.16           H
ATOM   1485 HD12 LEU A1108      67.761  -0.754  18.782  1.00 24.16           H
ATOM   1486 HD13 LEU A1108      68.882  -1.710  19.368  1.00 24.16           H
ATOM   1487 HD21 LEU A1108      69.116  -0.480  21.986  1.00 24.54           H
ATOM   1488 HD22 LEU A1108      70.463  -0.783  21.207  1.00 24.54           H
ATOM   1489 HD23 LEU A1108      70.149   0.686  21.719  1.00 24.54           H
ATOM   1490  N   GLN A1109      71.803   2.792  17.343  1.00 16.83           N
ATOM   1491  CA  GLN A1109      72.874   3.121  16.405  1.00 21.22           C
ATOM   1492  C   GLN A1109      73.962   3.923  17.096  1.00 27.73           C
ATOM   1493  O   GLN A1109      75.155   3.635  16.943  1.00 28.18           O
ATOM   1494  CB  GLN A1109      72.314   3.918  15.223  1.00 26.57           C
ATOM   1495  CG  GLN A1109      73.388   4.606  14.345  1.00 29.23           C
ATOM   1496  CD  GLN A1109      72.797   5.257  13.093  1.00 33.68           C
ATOM   1497  OE1 GLN A1109      71.777   5.951  13.164  1.00 26.16           O
ATOM   1498  NE2 GLN A1109      73.417   5.008  11.934  1.00 26.15           N
ATOM   1499  H   GLN A1109      71.032   3.088  17.103  1.00 20.19           H
ATOM   1500  HA  GLN A1109      73.265   2.303  16.067  1.00 25.45           H
ATOM   1501  HB2 GLN A1109      71.776   3.327  14.669  1.00 31.87           H
ATOM   1502  HB3 GLN A1109      71.755   4.622  15.588  1.00 31.87           H
ATOM   1503  HG2 GLN A1109      73.823   5.305  14.851  1.00 35.07           H
ATOM   1504  HG3 GLN A1109      74.033   3.937  14.047  1.00 35.07           H
ATOM   1505 HE21 GLN A1109      74.079   4.452  11.898  1.00 31.37           H
ATOM   1506 HE22 GLN A1109      73.146   5.399  11.222  1.00 31.37           H
ATOM   1507  N   ALA A1110      73.551   4.939  17.859  1.00 21.50           N
ATOM   1508  CA  ALA A1110      74.478   5.787  18.600  1.00 24.79           C
ATOM   1509  C   ALA A1110      75.210   5.004  19.686  1.00 24.66           C
ATOM   1510  O   ALA A1110      76.428   5.133  19.845  1.00 30.01           O
ATOM   1511  CB  ALA A1110      73.712   6.940  19.236  1.00 24.91           C
ATOM   1512  H   ALA A1110      72.727   5.154  17.967  1.00 25.79           H
ATOM   1513  HA  ALA A1110      75.132   6.157  17.983  1.00 29.74           H
ATOM   1514  HB1 ALA A1110      74.335   7.508  19.708  1.00 29.89           H
ATOM   1515  HB2 ALA A1110      73.259   7.445  18.540  1.00 29.89           H
ATOM   1516  HB3 ALA A1110      73.058   6.577  19.857  1.00 29.89           H
ATOM   1517  N   LEU A1111      74.479   4.223  20.483  1.00 27.81           N
ATOM   1518  CA  LEU A1111      75.148   3.491  21.560  1.00 24.32           C
ATOM   1519  C   LEU A1111      76.057   2.381  21.026  1.00 31.97           C
ATOM   1520  O   LEU A1111      77.130   2.138  21.588  1.00 30.35           O
ATOM   1521  CB  LEU A1111      74.128   2.921  22.544  1.00 24.05           C
ATOM   1522  CG  LEU A1111      73.192   3.952  23.174  1.00 28.75           C
ATOM   1523  CD1 LEU A1111      72.180   3.228  24.076  1.00 32.06           C
ATOM   1524  CD2 LEU A1111      73.975   5.023  23.976  1.00 34.70           C
ATOM   1525  H   LEU A1111      73.628   4.117  20.440  1.00 33.36           H
ATOM   1526  HA  LEU A1111      75.706   4.121  22.043  1.00 29.18           H
ATOM   1527  HB2 LEU A1111      73.574   2.286  22.071  1.00 28.85           H
ATOM   1528  HB3 LEU A1111      74.594   2.465  23.258  1.00 28.85           H
ATOM   1529  HG  LEU A1111      72.705   4.416  22.473  1.00 34.49           H
ATOM   1530 HD11 LEU A1111      71.621   3.891  24.510  1.00 38.47           H
ATOM   1531 HD12 LEU A1111      71.636   2.637  23.530  1.00 38.47           H
ATOM   1532 HD13 LEU A1111      72.655   2.708  24.740  1.00 38.47           H
ATOM   1533 HD21 LEU A1111      73.344   5.655  24.351  1.00 41.64           H
ATOM   1534 HD22 LEU A1111      74.460   4.579  24.684  1.00 41.64           H
ATOM   1535 HD23 LEU A1111      74.591   5.479  23.384  1.00 41.64           H
ATOM   1536  N   LEU A1112      75.641   1.654  19.977  1.00 27.89           N
ATOM   1537  CA  LEU A1112      76.473   0.551  19.502  1.00 29.79           C
ATOM   1538  C   LEU A1112      77.766   1.057  18.927  1.00 33.06           C
ATOM   1539  O   LEU A1112      78.740   0.300  18.866  1.00 27.47           O
ATOM   1540  CB  LEU A1112      75.748  -0.285  18.447  1.00 29.29           C
ATOM   1541  CG  LEU A1112      74.639  -1.164  19.006  1.00 19.08           C
ATOM   1542  CD1 LEU A1112      73.718  -1.705  17.912  1.00 25.14           C
ATOM   1543  CD2 LEU A1112      75.321  -2.338  19.745  1.00 22.43           C
ATOM   1544  H   LEU A1112      74.904   1.771  19.545  1.00 33.46           H
ATOM   1545  HA  LEU A1112      76.692  -0.019  20.253  1.00 35.74           H
ATOM   1546  HB2 LEU A1112      75.344   0.322  17.811  1.00 35.14           H
ATOM   1547  HB3 LEU A1112      76.399  -0.846  18.000  1.00 35.14           H
ATOM   1548  HG  LEU A1112      74.100  -0.659  19.636  1.00 22.89           H
ATOM   1549 HD11 LEU A1112      73.056  -2.290  18.314  1.00 30.16           H
ATOM   1550 HD12 LEU A1112      73.282  -0.959  17.473  1.00 30.16           H
ATOM   1551 HD13 LEU A1112      74.251  -2.200  17.268  1.00 30.16           H
ATOM   1552 HD21 LEU A1112      74.627  -2.925  20.080  1.00 26.91           H
ATOM   1553 HD22 LEU A1112      75.886  -2.814  19.120  1.00 26.91           H
ATOM   1554 HD23 LEU A1112      75.864  -2.008  20.479  1.00 26.91           H
ATOM   1555  N   SER A1113      77.784   2.324  18.502  1.00 31.24           N
ATOM   1556  CA  SER A1113      78.993   2.969  18.011  1.00 35.60           C
ATOM   1557  C   SER A1113      80.058   3.129  19.085  1.00 27.04           C
ATOM   1558  O   SER A1113      81.210   3.411  18.737  1.00 27.12           O
ATOM   1559  CB  SER A1113      78.664   4.358  17.449  1.00 32.75           C
ATOM   1560  OG  SER A1113      78.054   4.241  16.180  1.00 34.79           O
ATOM   1561  H   SER A1113      77.096   2.839  18.497  1.00 37.48           H
ATOM   1562  HA  SER A1113      79.367   2.429  17.295  1.00 42.72           H
ATOM   1563  HB2 SER A1113      78.071   4.828  18.060  1.00 39.30           H
ATOM   1564  HB3 SER A1113      79.488   4.853  17.343  1.00 39.30           H
ATOM   1565  HG  SER A1113      77.317   3.841  16.253  1.00 41.74           H
ATOM   1566  N   ARG A1114      79.695   2.986  20.370  1.00 28.23           N
ATOM   1567  CA  ARG A1114      80.649   3.168  21.466  1.00 26.07           C
ATOM   1568  C   ARG A1114      81.759   2.141  21.453  1.00 33.86           C
ATOM   1569  O   ARG A1114      82.812   2.368  22.075  1.00 27.31           O
ATOM   1570  CB  ARG A1114      79.928   3.101  22.814  1.00 31.77           C
ATOM   1571  CG  ARG A1114      79.102   4.308  23.107  1.00 41.63           C
ATOM   1572  CD  ARG A1114      78.000   4.014  24.129  1.00 46.83           C
ATOM   1573  NE  ARG A1114      78.463   3.332  25.339  1.00 45.84           N
ATOM   1574  CZ  ARG A1114      79.253   3.886  26.255  1.00 49.61           C
ATOM   1575  NH1 ARG A1114      79.713   5.119  26.102  1.00 55.61           N
ATOM   1576  NH2 ARG A1114      79.605   3.198  27.320  1.00 59.83           N1+
ATOM   1577  H   ARG A1114      78.904   2.792  20.641  1.00 33.87           H
ATOM   1578  HA  ARG A1114      81.039   4.053  21.394  1.00 31.28           H
ATOM   1579  HB2 ARG A1114      79.340   2.330  22.826  1.00 38.12           H
ATOM   1580  HB3 ARG A1114      80.593   3.013  23.515  1.00 38.12           H
ATOM   1581  HG2 ARG A1114      79.673   5.003  23.464  1.00 49.95           H
ATOM   1582  HG3 ARG A1114      78.686   4.609  22.285  1.00 49.95           H
ATOM   1583  HD2 ARG A1114      77.597   4.853  24.406  1.00 56.19           H
ATOM   1584  HD3 ARG A1114      77.331   3.456  23.709  1.00 56.19           H
ATOM   1585  HE  ARG A1114      78.177   2.535  25.490  1.00 55.01           H
ATOM   1586 HH11 ARG A1114      79.490   5.576  25.409  1.00 66.73           H
ATOM   1587 HH12 ARG A1114      80.233   5.462  26.696  1.00 66.73           H
ATOM   1588 HH21 ARG A1114      79.316   2.399  27.425  1.00 71.79           H
ATOM   1589 HH22 ARG A1114      80.126   3.560  27.901  1.00 71.79           H
ATOM   1590  N   TRP A1115      81.538   1.018  20.808  1.00 21.80           N
ATOM   1591  CA  TRP A1115      82.547  -0.030  20.845  1.00 23.54           C
ATOM   1592  C   TRP A1115      83.508   0.136  19.681  1.00 30.94           C
ATOM   1593  O   TRP A1115      83.066   0.243  18.538  1.00 31.91           O
ATOM   1594  CB  TRP A1115      81.899  -1.393  20.740  1.00 22.51           C
ATOM   1595  CG  TRP A1115      81.382  -1.952  22.024  1.00 27.78           C
ATOM   1596  CD1 TRP A1115      82.027  -2.816  22.844  1.00 21.71           C
ATOM   1597  CD2 TRP A1115      80.111  -1.710  22.614  1.00 22.44           C
ATOM   1598  NE1 TRP A1115      81.232  -3.131  23.916  1.00 19.92           N
ATOM   1599  CE2 TRP A1115      80.051  -2.460  23.793  1.00 20.33           C
ATOM   1600  CE3 TRP A1115      79.013  -0.941  22.257  1.00 24.64           C
ATOM   1601  CZ2 TRP A1115      78.957  -2.435  24.623  1.00 28.83           C
ATOM   1602  CZ3 TRP A1115      77.929  -0.937  23.074  1.00 27.76           C
ATOM   1603  CH2 TRP A1115      77.897  -1.671  24.234  1.00 24.14           C
ATOM   1604  H   TRP A1115      80.830   0.819  20.365  1.00 26.16           H
ATOM   1605  HA  TRP A1115      83.025   0.007  21.689  1.00 28.25           H
ATOM   1606  HB2 TRP A1115      81.143  -1.318  20.136  1.00 27.01           H
ATOM   1607  HB3 TRP A1115      82.553  -2.004  20.371  1.00 27.01           H
ATOM   1608  HD1 TRP A1115      82.882  -3.142  22.688  1.00 26.05           H
ATOM   1609  HE1 TRP A1115      81.429  -3.648  24.573  1.00 23.90           H
ATOM   1610  HE3 TRP A1115      79.029  -0.440  21.478  1.00 29.57           H
ATOM   1611  HZ2 TRP A1115      78.920  -2.939  25.402  1.00 34.59           H
ATOM   1612  HZ3 TRP A1115      77.186  -0.428  22.862  1.00 33.31           H
ATOM   1613  HH2 TRP A1115      77.131  -1.639  24.768  1.00 28.97           H
ATOM   1614  N   PRO A1116      84.816   0.090  19.905  1.00 28.19           N
ATOM   1615  CA  PRO A1116      85.746   0.284  18.782  1.00 30.92           C
ATOM   1616  C   PRO A1116      85.524  -0.665  17.623  1.00 31.19           C
ATOM   1617  O   PRO A1116      85.935  -0.332  16.512  1.00 33.51           O
ATOM   1618  CB  PRO A1116      87.124   0.068  19.439  1.00 33.95           C
ATOM   1619  CG  PRO A1116      86.919   0.417  20.866  1.00 32.16           C
ATOM   1620  CD  PRO A1116      85.534  -0.110  21.179  1.00 27.42           C
ATOM   1621  HA  PRO A1116      85.677   1.195  18.453  1.00 37.10           H
ATOM   1622  HB2 PRO A1116      87.390  -0.861  19.349  1.00 40.74           H
ATOM   1623  HB3 PRO A1116      87.775   0.667  19.053  1.00 40.74           H
ATOM   1624  HG2 PRO A1116      87.589  -0.009  21.417  1.00 38.58           H
ATOM   1625  HG3 PRO A1116      86.950   1.383  20.964  1.00 38.58           H
ATOM   1626  HD2 PRO A1116      85.563  -1.052  21.401  1.00 32.90           H
ATOM   1627  HD3 PRO A1116      85.118   0.407  21.885  1.00 32.90           H
ATOM   1628  N   GLU A1117      84.930  -1.849  17.860  1.00 35.57           N
ATOM   1629  CA  GLU A1117      84.680  -2.831  16.800  1.00 45.50           C
ATOM   1630  C   GLU A1117      83.570  -2.391  15.849  1.00 41.74           C
ATOM   1631  O   GLU A1117      83.620  -2.715  14.660  1.00 51.72           O
ATOM   1632  CB  GLU A1117      84.294  -4.183  17.404  1.00 35.79           C
ATOM   1633  CG  GLU A1117      85.389  -4.924  18.140  1.00 51.45           C
ATOM   1634  CD  GLU A1117      85.814  -4.265  19.423  1.00 48.74           C
ATOM   1635  OE1 GLU A1117      84.920  -3.690  20.100  1.00 34.92           O
ATOM   1636  OE2 GLU A1117      87.038  -4.352  19.747  1.00 45.50           O1-
ATOM   1637  H   GLU A1117      84.675  -2.114  18.639  1.00 42.68           H
ATOM   1638  HA  GLU A1117      85.491  -2.958  16.276  1.00 54.60           H
ATOM   1639  HB2 GLU A1117      83.570  -4.044  18.033  1.00 42.94           H
ATOM   1640  HB3 GLU A1117      83.991  -4.752  16.679  1.00 42.94           H
ATOM   1641  HG2 GLU A1117      85.053  -5.803  18.378  1.00 61.73           H
ATOM   1642  HG3 GLU A1117      86.164  -4.995  17.567  1.00 61.73           H
ATOM   1643  N   HIS A1118      82.535  -1.708  16.352  1.00 41.66           N
ATOM   1644  CA  HIS A1118      81.413  -1.294  15.513  1.00 38.22           C
ATOM   1645  C   HIS A1118      81.703   0.073  14.898  1.00 33.36           C
ATOM   1646  O   HIS A1118      81.042   1.071  15.139  1.00 37.64           O
ATOM   1647  CB  HIS A1118      80.110  -1.306  16.311  1.00 41.23           C
ATOM   1648  CG  HIS A1118      79.976  -2.507  17.192  1.00 19.26           C
ATOM   1649  ND1 HIS A1118      80.545  -3.724  16.875  1.00 24.64           N
ATOM   1650  CD2 HIS A1118      79.403  -2.654  18.409  1.00 19.68           C
ATOM   1651  CE1 HIS A1118      80.313  -4.570  17.863  1.00 23.72           C
ATOM   1652  NE2 HIS A1118      79.651  -3.931  18.817  1.00 18.08           N
ATOM   1653  H   HIS A1118      82.451  -1.469  17.171  1.00 49.99           H
ATOM   1654  HA  HIS A1118      81.325  -1.947  14.798  1.00 45.86           H
ATOM   1655  HB2 HIS A1118      79.357  -1.305  15.702  1.00 49.47           H
ATOM   1656  HB3 HIS A1118      80.085  -0.518  16.881  1.00 49.47           H
ATOM   1657  HD2 HIS A1118      78.957  -2.004  18.904  1.00 23.62           H
ATOM   1658  HE1 HIS A1118      80.579  -5.459  17.889  1.00 28.47           H
ATOM   1659  HE2 HIS A1118      79.349  -4.278  19.545  1.00 21.69           H
ATOM   1660  N   ARG A1119      82.727   0.072  14.055  1.00 41.63           N
ATOM   1661  CA  ARG A1119      83.152   1.295  13.392  1.00 43.84           C
ATOM   1662  C   ARG A1119      82.082   1.826  12.437  1.00 45.27           C
ATOM   1663  O   ARG A1119      81.997   3.037  12.204  1.00 42.97           O
ATOM   1664  CB  ARG A1119      84.472   1.041  12.650  1.00 50.31           C
ATOM   1665  H   ARG A1119      83.204  -0.619  13.855  1.00 49.95           H
ATOM   1666  HA  ARG A1119      83.311   1.974  14.072  1.00 52.61           H
ATOM   1667  HB1 ARG A1119      85.144   0.749  13.294  1.00 60.37           H
ATOM   1668  HB3 ARG A1119      84.758   1.882  12.255  1.00 60.37           H
ATOM   1669  N   ARG A1120      81.229   0.965  11.900  1.00 39.26           N
ATOM   1670  CA  ARG A1120      80.230   1.446  10.960  1.00 36.79           C
ATOM   1671  C   ARG A1120      78.898   0.796  11.283  1.00 35.77           C
ATOM   1672  O   ARG A1120      78.730  -0.418  11.082  1.00 24.55           O
ATOM   1673  CB  ARG A1120      80.667   1.165   9.531  1.00 42.65           C
ATOM   1674  CG  ARG A1120      81.858   2.004   9.116  1.00 44.27           C
ATOM   1675  CD  ARG A1120      82.059   1.937   7.615  1.00 52.10           C
ATOM   1676  NE  ARG A1120      83.034   2.922   7.151  1.00 66.37           N
ATOM   1677  CZ  ARG A1120      83.389   3.076   5.880  1.00 62.03           C
ATOM   1678  NH1 ARG A1120      82.835   2.313   4.947  1.00 65.28           N
ATOM   1679  NH2 ARG A1120      84.291   3.991   5.542  1.00 63.41           N1+
ATOM   1680  H   ARG A1120      81.206   0.117  12.056  1.00 47.11           H
ATOM   1681  HA  ARG A1120      80.126   2.406  11.058  1.00 44.15           H
ATOM   1682  HB2 ARG A1120      80.918   0.231   9.458  1.00 51.18           H
ATOM   1683  HB3 ARG A1120      79.935   1.372   8.934  1.00 51.18           H
ATOM   1684  HG2 ARG A1120      81.696   2.929   9.356  1.00 53.12           H
ATOM   1685  HG3 ARG A1120      82.660   1.680   9.555  1.00 53.12           H
ATOM   1686  HD2 ARG A1120      82.386   1.053   7.385  1.00 62.51           H
ATOM   1687  HD3 ARG A1120      81.216   2.107   7.165  1.00 62.51           H
ATOM   1688  HE  ARG A1120      83.429   3.409   7.741  1.00 79.64           H
ATOM   1689 HH11 ARG A1120      82.253   1.715   5.166  1.00 78.33           H
ATOM   1690 HH12 ARG A1120      83.065   2.406   4.124  1.00 78.33           H
ATOM   1691 HH21 ARG A1120      84.649   4.484   6.147  1.00 76.09           H
ATOM   1692 HH22 ARG A1120      84.517   4.084   4.717  1.00 76.09           H
ATOM   1693  N   VAL A1121      77.978   1.615  11.805  1.00 26.14           N
ATOM   1694  CA  VAL A1121      76.613   1.211  12.115  1.00 22.77           C
ATOM   1695  C   VAL A1121      75.681   1.971  11.195  1.00 22.60           C
ATOM   1696  O   VAL A1121      75.513   3.184  11.346  1.00 28.66           O
ATOM   1697  CB  VAL A1121      76.268   1.462  13.582  1.00 20.73           C
ATOM   1698  CG1 VAL A1121      74.868   1.045  13.890  1.00 25.57           C
ATOM   1699  CG2 VAL A1121      77.269   0.716  14.471  1.00 27.97           C
ATOM   1700  H   VAL A1121      78.134   2.436  12.004  1.00 31.36           H
ATOM   1701  HA  VAL A1121      76.514   0.265  11.941  1.00 27.31           H
ATOM   1702  HB  VAL A1121      76.349   2.410  13.771  1.00 24.88           H
ATOM   1703 HG11 VAL A1121      74.689   1.228  14.824  1.00 30.69           H
ATOM   1704 HG12 VAL A1121      74.250   1.551  13.339  1.00 30.69           H
ATOM   1705 HG13 VAL A1121      74.780   0.096  13.719  1.00 30.69           H
ATOM   1706 HG21 VAL A1121      77.044   0.885  15.401  1.00 33.56           H
ATOM   1707 HG22 VAL A1121      77.214  -0.230  14.277  1.00 33.56           H
ATOM   1708 HG23 VAL A1121      78.164   1.041  14.285  1.00 33.56           H
ATOM   1709  N   GLU A1122      75.037   1.250  10.272  1.00 27.37           N
ATOM   1710  CA  GLU A1122      74.125   1.821   9.291  1.00 26.68           C
ATOM   1711  C   GLU A1122      72.678   1.635   9.732  1.00 26.82           C
ATOM   1712  O   GLU A1122      72.361   0.695  10.466  1.00 28.46           O
ATOM   1713  CB  GLU A1122      74.340   1.144   7.938  1.00 29.42           C
ATOM   1714  CG  GLU A1122      75.506   1.710   7.154  1.00 35.07           C
ATOM   1715  CD  GLU A1122      75.102   3.023   6.496  1.00 41.58           C
ATOM   1716  OE1 GLU A1122      75.989   3.670   5.922  1.00 42.97           O
ATOM   1717  OE2 GLU A1122      73.893   3.395   6.549  1.00 39.98           O1-
ATOM   1718  H   GLU A1122      75.113   0.398  10.193  1.00 32.84           H
ATOM   1719  HA  GLU A1122      74.296   2.772   9.194  1.00 32.01           H
ATOM   1720  HB2 GLU A1122      74.522   0.202   8.080  1.00 35.30           H
ATOM   1721  HB3 GLU A1122      73.538   1.259   7.403  1.00 35.30           H
ATOM   1722  HG2 GLU A1122      76.258   1.861   7.747  1.00 42.08           H
ATOM   1723  HG3 GLU A1122      75.775   1.097   6.455  1.00 42.08           H
ATOM   1724  N   LEU A1123      71.795   2.535   9.277  1.00 24.12           N
ATOM   1725  CA  LEU A1123      70.364   2.467   9.589  1.00 23.89           C
ATOM   1726  C   LEU A1123      69.532   2.620   8.316  1.00 19.06           C
ATOM   1727  O   LEU A1123      69.668   3.618   7.605  1.00 21.42           O
ATOM   1728  CB  LEU A1123      69.961   3.556  10.563  1.00 28.13           C
ATOM   1729  CG  LEU A1123      68.778   3.347  11.497  1.00 28.74           C
ATOM   1730  CD1 LEU A1123      68.267   4.708  11.923  1.00 35.37           C
ATOM   1731  CD2 LEU A1123      67.686   2.507  10.907  1.00 40.82           C
ATOM   1732  H   LEU A1123      72.014   3.198   8.779  1.00 28.94           H
ATOM   1733  HA  LEU A1123      70.161   1.612   9.999  1.00 28.66           H
ATOM   1734  HB2 LEU A1123      70.726   3.722  11.130  1.00 33.75           H
ATOM   1735  HB3 LEU A1123      69.759   4.349  10.041  1.00 33.75           H
ATOM   1736  HG  LEU A1123      69.091   2.886  12.292  1.00 34.48           H
ATOM   1737 HD11 LEU A1123      67.514   4.591  12.525  1.00 42.44           H
ATOM   1738 HD12 LEU A1123      68.985   5.180  12.373  1.00 42.44           H
ATOM   1739 HD13 LEU A1123      67.988   5.190  11.130  1.00 42.44           H
ATOM   1740 HD21 LEU A1123      66.974   2.404  11.560  1.00 48.98           H
ATOM   1741 HD22 LEU A1123      67.355   2.963  10.116  1.00 48.98           H
ATOM   1742 HD23 LEU A1123      68.046   1.639  10.669  1.00 48.98           H
ATOM   1743  N   ILE A1124      68.668   1.643   8.034  1.00 21.63           N
ATOM   1744  CA  ILE A1124      67.801   1.666   6.850  1.00 19.54           C
ATOM   1745  C   ILE A1124      66.392   1.441   7.351  1.00 19.36           C
ATOM   1746  O   ILE A1124      66.171   0.552   8.178  1.00 17.01           O
ATOM   1747  CB  ILE A1124      68.175   0.587   5.816  1.00 22.05           C
ATOM   1748  CG1 ILE A1124      69.625   0.743   5.343  1.00 18.81           C
ATOM   1749  CG2 ILE A1124      67.241   0.622   4.632  1.00 22.98           C
ATOM   1750  CD1 ILE A1124      69.937   1.995   4.599  1.00 31.89           C
ATOM   1751  H   ILE A1124      68.545   0.953   8.530  1.00 25.95           H
ATOM   1752  HA  ILE A1124      67.829   2.528   6.398  1.00 23.44           H
ATOM   1753  HB  ILE A1124      68.085  -0.282   6.238  1.00 26.45           H
ATOM   1754 HG12 ILE A1124      70.214   0.686   6.112  1.00 22.56           H
ATOM   1755 HG13 ILE A1124      69.814   0.007   4.747  1.00 22.56           H
ATOM   1756 HG21 ILE A1124      67.544  -0.032   3.987  1.00 27.57           H
ATOM   1757 HG22 ILE A1124      66.336   0.441   4.923  1.00 27.57           H
ATOM   1758 HG23 ILE A1124      67.285   1.507   4.234  1.00 27.57           H
ATOM   1759 HD11 ILE A1124      70.885   1.993   4.396  1.00 38.26           H
ATOM   1760 HD12 ILE A1124      69.422   2.024   3.781  1.00 38.26           H
ATOM   1761 HD13 ILE A1124      69.732   2.756   5.163  1.00 38.26           H
ATOM   1762  N   THR A1125      65.449   2.236   6.871  1.00 18.27           N
ATOM   1763  CA  THR A1125      64.054   1.997   7.189  1.00 19.93           C
ATOM   1764  C   THR A1125      63.365   1.341   6.007  1.00 20.80           C
ATOM   1765  O   THR A1125      63.753   1.541   4.855  1.00 19.35           O
ATOM   1766  CB  THR A1125      63.324   3.289   7.574  1.00 27.35           C
ATOM   1767  OG1 THR A1125      63.203   4.162   6.442  1.00 30.75           O
ATOM   1768  CG2 THR A1125      64.089   3.965   8.704  1.00 35.32           C
ATOM   1769  H   THR A1125      65.595   2.922   6.373  1.00 21.92           H
ATOM   1770  HA  THR A1125      64.000   1.393   7.945  1.00 23.91           H
ATOM   1771  HB  THR A1125      62.427   3.069   7.887  1.00 32.82           H
ATOM   1772  HG1 THR A1125      63.960   4.442   6.221  1.00 36.89           H
ATOM   1773 HG21 THR A1125      63.639   4.780   8.961  1.00 42.38           H
ATOM   1774 HG22 THR A1125      64.150   3.376   9.470  1.00 42.38           H
ATOM   1775 HG23 THR A1125      64.990   4.186   8.410  1.00 42.38           H
ATOM   1776  N   THR A1126      62.349   0.525   6.303  1.00 15.54           N
ATOM   1777  CA  THR A1126      61.623  -0.079   5.207  1.00 23.20           C
ATOM   1778  C   THR A1126      60.606   0.869   4.552  1.00 24.00           C
ATOM   1779  O   THR A1126      60.166   0.533   3.435  1.00 20.83           O
ATOM   1780  CB  THR A1126      60.929  -1.359   5.685  1.00 18.27           C
ATOM   1781  OG1 THR A1126      59.891  -1.046   6.628  1.00 18.45           O
ATOM   1782  CG2 THR A1126      61.949  -2.315   6.373  1.00 26.25           C
ATOM   1783  H   THR A1126      62.079   0.320   7.094  1.00 18.65           H
ATOM   1784  HA  THR A1126      62.256  -0.345   4.515  1.00 27.83           H
ATOM   1785  HB  THR A1126      60.544  -1.807   4.915  1.00 21.92           H
ATOM   1786  HG1 THR A1126      59.377  -1.691   6.730  1.00 22.14           H
ATOM   1787 HG21 THR A1126      61.482  -3.112   6.670  1.00 31.49           H
ATOM   1788 HG22 THR A1126      62.645  -2.566   5.748  1.00 31.49           H
ATOM   1789 HG23 THR A1126      62.348  -1.879   7.145  1.00 31.49           H
ATOM   1790  N   ASP A1127      60.218   2.017   5.206  1.00 27.25           N
ATOM   1791  CA  ASP A1127      59.199   2.963   4.658  1.00 23.03           C
ATOM   1792  C   ASP A1127      59.421   3.162   3.152  1.00 23.18           C
ATOM   1793  O   ASP A1127      58.622   3.442   2.272  1.00 31.17           O
ATOM   1794  CB  ASP A1127      59.421   4.350   5.252  1.00 24.75           C
ATOM   1795  CG  ASP A1127      58.930   4.468   6.709  1.00 27.59           C
ATOM   1796  OD1 ASP A1127      58.212   3.530   7.174  1.00 32.28           O
ATOM   1797  OD2 ASP A1127      59.248   5.503   7.272  1.00 41.91           O1-
ATOM   1798  H   ASP A1127      60.473   2.179   6.196  1.00 32.69           H
ATOM   1799  HA  ASP A1127      58.161   2.572   4.868  1.00 27.63           H
ATOM   1800  HB2 ASP A1127      60.486   4.655   5.235  1.00 29.70           H
ATOM   1801  HB3 ASP A1127      58.880   5.119   4.666  1.00 29.70           H
ATOM   1802  N   GLY A1128      60.779   3.120   2.901  1.00 18.06           N
ATOM   1803  CA  GLY A1128      61.420   3.503   1.636  1.00 18.63           C
ATOM   1804  C   GLY A1128      61.251   2.501   0.515  1.00 29.08           C
ATOM   1805  O   GLY A1128      61.333   2.851  -0.676  1.00 28.74           O
ATOM   1806  H   GLY A1128      61.369   2.876   3.476  1.00 21.66           H
ATOM   1807  HA2 GLY A1128      61.126   4.354   1.292  1.00 22.35           H
ATOM   1808  HA3 GLY A1128      62.369   3.546   1.770  1.00 22.35           H
ATOM   1809  N   PHE A1129      61.052   1.253   0.876  1.00 16.76           N
ATOM   1810  CA  PHE A1129      60.588   0.238  -0.024  1.00 19.85           C
ATOM   1811  C   PHE A1129      59.056   0.245  -0.171  1.00 20.38           C
ATOM   1812  O   PHE A1129      58.574  -0.553  -0.986  1.00 21.88           O
ATOM   1813  CB  PHE A1129      61.127  -1.132   0.472  1.00 19.24           C
ATOM   1814  CG  PHE A1129      62.624  -1.214   0.610  1.00 19.51           C
ATOM   1815  CD1 PHE A1129      63.270  -0.698   1.727  1.00 21.00           C
ATOM   1816  CD2 PHE A1129      63.394  -1.828  -0.357  1.00 17.47           C
ATOM   1817  CE1 PHE A1129      64.657  -0.797   1.856  1.00 21.92           C
ATOM   1818  CE2 PHE A1129      64.795  -1.936  -0.227  1.00 20.84           C
ATOM   1819  CZ  PHE A1129      65.416  -1.420   0.869  1.00 24.46           C
ATOM   1820  H   PHE A1129      61.192   0.958   1.669  1.00 20.11           H
ATOM   1821  HA  PHE A1129      60.985   0.383  -0.903  1.00 23.81           H
ATOM   1822  HB2 PHE A1129      60.758  -1.315   1.351  1.00 23.09           H
ATOM   1823  HB3 PHE A1129      60.879  -1.814  -0.164  1.00 23.09           H
ATOM   1824  HD1 PHE A1129      62.777  -0.278   2.393  1.00 25.20           H
ATOM   1825  HD2 PHE A1129      62.982  -2.183  -1.102  1.00 20.96           H
ATOM   1826  HE1 PHE A1129      65.073  -0.444   2.602  1.00 26.30           H
ATOM   1827  HE2 PHE A1129      65.298  -2.349  -0.889  1.00 25.00           H
ATOM   1828  HZ  PHE A1129      66.342  -1.487   0.954  1.00 29.35           H
ATOM   1829  N   LEU A1130      58.286   1.159   0.503  1.00 23.42           N
ATOM   1830  CA  LEU A1130      56.980   1.507  -0.077  1.00 22.67           C
ATOM   1831  C   LEU A1130      57.220   1.878  -1.566  1.00 14.32           C
ATOM   1832  O   LEU A1130      57.993   2.685  -2.058  1.00 36.89           O
ATOM   1833  CB  LEU A1130      56.329   2.711   0.609  1.00 23.69           C
ATOM   1834  CG  LEU A1130      55.886   2.386   2.052  1.00 23.24           C
ATOM   1835  CD1 LEU A1130      55.607   3.709   2.780  1.00 28.46           C
ATOM   1836  CD2 LEU A1130      54.682   1.444   2.079  1.00 22.11           C
ATOM   1837  H   LEU A1130      58.667   1.829   1.192  1.00 28.10           H
ATOM   1838  HA  LEU A1130      56.294   0.610   0.014  1.00 27.20           H
ATOM   1839  HB2 LEU A1130      57.049   3.561   0.632  1.00 28.42           H
ATOM   1840  HB3 LEU A1130      55.463   3.051   0.009  1.00 28.42           H
ATOM   1841  HG  LEU A1130      56.736   1.879   2.583  1.00 27.89           H
ATOM   1842 HD11 LEU A1130      55.374   3.535   3.841  1.00 34.15           H
ATOM   1843 HD12 LEU A1130      56.517   4.332   2.762  1.00 34.15           H
ATOM   1844 HD13 LEU A1130      54.793   4.273   2.327  1.00 34.15           H
ATOM   1845 HD21 LEU A1130      54.396   1.211   3.112  1.00 26.53           H
ATOM   1846 HD22 LEU A1130      53.813   1.843   1.553  1.00 26.53           H
ATOM   1847 HD23 LEU A1130      54.918   0.480   1.598  1.00 26.53           H
ATOM   1848  N   HIS A1131      56.314   1.173  -2.331  1.00 26.32           N
ATOM   1849  CA  HIS A1131      55.920   1.495  -3.703  1.00 22.06           C
ATOM   1850  C   HIS A1131      55.609   2.985  -3.799  1.00 21.42           C
ATOM   1851  O   HIS A1131      54.865   3.508  -2.959  1.00 28.97           O
ATOM   1852  CB  HIS A1131      54.630   0.787  -4.184  1.00 27.58           C
ATOM   1853  CG  HIS A1131      54.781  -0.652  -4.575  1.00 24.78           C
ATOM   1854  ND1 HIS A1131      55.691  -1.105  -5.517  1.00 21.88           N
ATOM   1855  CD2 HIS A1131      54.136  -1.749  -4.122  1.00 21.63           C
ATOM   1856  CE1 HIS A1131      55.587  -2.416  -5.632  1.00 22.80           C
ATOM   1857  NE2 HIS A1131      54.661  -2.828  -4.786  1.00 20.65           N
ATOM   1858  H   HIS A1131      55.871   0.489  -2.038  1.00 31.58           H
ATOM   1859  HA  HIS A1131      56.647   1.263  -4.303  1.00 26.47           H
ATOM   1860  HB2 HIS A1131      54.338   1.234  -4.997  1.00 33.09           H
ATOM   1861  HB3 HIS A1131      53.930   0.853  -3.514  1.00 33.09           H
ATOM   1862  HD2 HIS A1131      53.469  -1.771  -3.477  1.00 25.96           H
ATOM   1863  HE1 HIS A1131      56.087  -2.964  -6.193  1.00 27.36           H
ATOM   1864  HE2 HIS A1131      54.410  -3.642  -4.680  1.00 24.77           H
ATOM   1865  N   PRO A1132      56.107   3.677  -4.807  1.00 20.94           N
ATOM   1866  CA  PRO A1132      55.793   5.102  -4.944  1.00 28.18           C
ATOM   1867  C   PRO A1132      54.293   5.339  -5.077  1.00 27.17           C
ATOM   1868  O   PRO A1132      53.516   4.458  -5.487  1.00 27.87           O
ATOM   1869  CB  PRO A1132      56.553   5.510  -6.222  1.00 33.12           C
ATOM   1870  CG  PRO A1132      57.599   4.482  -6.386  1.00 31.00           C
ATOM   1871  CD  PRO A1132      56.940   3.199  -5.913  1.00 21.00           C
ATOM   1872  HA  PRO A1132      56.142   5.596  -4.183  1.00 33.81           H
ATOM   1873  HB2 PRO A1132      55.949   5.486  -6.985  1.00 39.74           H
ATOM   1874  HB3 PRO A1132      56.944   6.391  -6.118  1.00 39.74           H
ATOM   1875  HG2 PRO A1132      57.869   4.425  -7.315  1.00 37.20           H
ATOM   1876  HG3 PRO A1132      58.360   4.697  -5.820  1.00 37.20           H
ATOM   1877  HD2 PRO A1132      56.392   2.813  -6.613  1.00 25.20           H
ATOM   1878  HD3 PRO A1132      57.608   2.580  -5.597  1.00 25.20           H
ATOM   1879  N   ASN A1133      53.896   6.572  -4.709  1.00 29.71           N
ATOM   1880  CA  ASN A1133      52.489   6.960  -4.709  1.00 37.68           C
ATOM   1881  C   ASN A1133      51.855   6.736  -6.079  1.00 33.63           C
ATOM   1882  O   ASN A1133      50.678   6.347  -6.171  1.00 31.87           O
ATOM   1883  CB  ASN A1133      52.348   8.429  -4.311  1.00 30.51           C
ATOM   1884  CG  ASN A1133      52.647   8.678  -2.870  1.00 36.65           C
ATOM   1885  OD1 ASN A1133      52.866   7.753  -2.072  1.00 24.21           O
ATOM   1886  ND2 ASN A1133      52.671   9.961  -2.512  1.00 26.73           N
ATOM   1887  H   ASN A1133      54.426   7.197  -4.455  1.00 35.64           H
ATOM   1888  HA  ASN A1133      52.015   6.421  -4.053  1.00 45.21           H
ATOM   1889  HB2 ASN A1133      52.974   8.962  -4.830  1.00 36.61           H
ATOM   1890  HB3 ASN A1133      51.443   8.719  -4.472  1.00 36.61           H
ATOM   1891 HD21 ASN A1133      52.785  10.176  -1.686  1.00 32.07           H
ATOM   1892 HD22 ASN A1133      52.569  10.571  -3.107  1.00 32.07           H
ATOM   1893  N   GLN A1134      52.623   6.959  -7.152  1.00 30.97           N
ATOM   1894  CA  GLN A1134      52.121   6.698  -8.495  1.00 27.95           C
ATOM   1895  C   GLN A1134      51.632   5.270  -8.606  1.00 38.92           C
ATOM   1896  O   GLN A1134      50.488   5.021  -8.995  1.00 26.90           O
ATOM   1897  CB  GLN A1134      53.197   6.959  -9.542  1.00 38.72           C
ATOM   1898  CG  GLN A1134      52.657   6.855 -10.968  1.00 39.97           C
ATOM   1899  CD  GLN A1134      53.739   7.069 -12.016  1.00 58.79           C
ATOM   1900  OE1 GLN A1134      54.509   8.039 -11.957  1.00 66.66           O
ATOM   1901  NE2 GLN A1134      53.812   6.155 -12.974  1.00 60.29           N
ATOM   1902  H   GLN A1134      53.426   7.272  -7.129  1.00 37.16           H
ATOM   1903  HA  GLN A1134      51.373   7.290  -8.679  1.00 33.54           H
ATOM   1904  HB2 GLN A1134      53.559   7.852  -9.415  1.00 46.46           H
ATOM   1905  HB3 GLN A1134      53.904   6.300  -9.444  1.00 46.46           H
ATOM   1906  HG2 GLN A1134      52.268   5.976 -11.101  1.00 47.96           H
ATOM   1907  HG3 GLN A1134      51.985   7.540 -11.102  1.00 47.96           H
ATOM   1908 HE21 GLN A1134      53.271   5.485 -12.967  1.00 72.34           H
ATOM   1909 HE22 GLN A1134      54.406   6.230 -13.592  1.00 72.34           H
ATOM   1910  N   VAL A1135      52.490   4.317  -8.235  1.00 35.76           N
ATOM   1911  CA  VAL A1135      52.112   2.923  -8.316  1.00 27.68           C
ATOM   1912  C   VAL A1135      50.984   2.629  -7.348  1.00 25.44           C
ATOM   1913  O   VAL A1135      50.077   1.855  -7.662  1.00 33.06           O
ATOM   1914  CB  VAL A1135      53.330   2.025  -8.061  1.00 25.22           C
ATOM   1915  CG1 VAL A1135      52.909   0.595  -7.978  1.00 31.75           C
ATOM   1916  CG2 VAL A1135      54.369   2.223  -9.185  1.00 32.71           C
ATOM   1917  H   VAL A1135      53.285   4.451  -7.942  1.00 42.91           H
ATOM   1918  HA  VAL A1135      51.798   2.742  -9.213  1.00 33.21           H
ATOM   1919  HB  VAL A1135      53.729   2.279  -7.215  1.00 30.26           H
ATOM   1920 HG11 VAL A1135      53.698   0.050  -7.839  1.00 38.10           H
ATOM   1921 HG12 VAL A1135      52.292   0.475  -7.242  1.00 38.10           H
ATOM   1922 HG13 VAL A1135      52.483   0.355  -8.816  1.00 38.10           H
ATOM   1923 HG21 VAL A1135      55.147   1.667  -9.015  1.00 39.25           H
ATOM   1924 HG22 VAL A1135      53.970   1.987 -10.032  1.00 39.25           H
ATOM   1925 HG23 VAL A1135      54.633   3.155  -9.193  1.00 39.25           H
ATOM   1926  N   LEU A1136      51.003   3.229  -6.160  1.00 23.58           N
ATOM   1927  CA  LEU A1136      49.927   2.910  -5.209  1.00 25.43           C
ATOM   1928  C   LEU A1136      48.559   3.420  -5.679  1.00 28.65           C
ATOM   1929  O   LEU A1136      47.525   2.810  -5.381  1.00 25.81           O
ATOM   1930  CB  LEU A1136      50.237   3.466  -3.828  1.00 27.48           C
ATOM   1931  CG  LEU A1136      51.476   2.994  -3.054  1.00 21.45           C
ATOM   1932  CD1 LEU A1136      51.626   3.862  -1.805  1.00 30.13           C
ATOM   1933  CD2 LEU A1136      51.310   1.558  -2.669  1.00 24.17           C
ATOM   1934  H   LEU A1136      51.606   3.780  -5.886  1.00 28.29           H
ATOM   1935  HA  LEU A1136      49.874   1.945  -5.128  1.00 30.51           H
ATOM   1936  HB2 LEU A1136      50.343   4.422  -3.915  1.00 32.98           H
ATOM   1937  HB3 LEU A1136      49.478   3.261  -3.263  1.00 32.98           H
ATOM   1938  HG  LEU A1136      52.266   3.086  -3.614  1.00 25.73           H
ATOM   1939 HD11 LEU A1136      52.404   3.556  -1.314  1.00 36.15           H
ATOM   1940 HD12 LEU A1136      51.752   4.787  -2.072  1.00 36.15           H
ATOM   1941 HD13 LEU A1136      50.832   3.784  -1.256  1.00 36.15           H
ATOM   1942 HD21 LEU A1136      52.099   1.268  -2.190  1.00 29.00           H
ATOM   1943 HD22 LEU A1136      50.522   1.472  -2.108  1.00 29.00           H
ATOM   1944 HD23 LEU A1136      51.193   1.030  -3.474  1.00 29.00           H
ATOM   1945  N   LYS A1137      48.523   4.577  -6.336  1.00 31.12           N
ATOM   1946  CA  LYS A1137      47.268   5.097  -6.866  1.00 25.06           C
ATOM   1947  C   LYS A1137      46.715   4.170  -7.938  1.00 31.10           C
ATOM   1948  O   LYS A1137      45.519   3.844  -7.940  1.00 29.32           O
ATOM   1949  CB  LYS A1137      47.506   6.495  -7.422  1.00 33.83           C
ATOM   1950  CG  LYS A1137      46.273   7.219  -7.922  1.00 37.38           C
ATOM   1951  CD  LYS A1137      46.748   8.523  -8.553  1.00 39.50           C
ATOM   1952  CE  LYS A1137      45.658   9.352  -9.133  1.00 44.33           C
ATOM   1953  NZ  LYS A1137      46.186  10.655  -9.659  1.00 48.56           N1+
ATOM   1954  H   LYS A1137      49.206   5.082  -6.481  1.00 37.34           H
ATOM   1955  HA  LYS A1137      46.622   5.172  -6.148  1.00 30.06           H
ATOM   1956  HB2 LYS A1137      47.907   7.042  -6.737  1.00 40.59           H
ATOM   1957  HB3 LYS A1137      48.130   6.416  -8.161  1.00 40.59           H
ATOM   1958  HG2 LYS A1137      45.826   6.689  -8.597  1.00 44.85           H
ATOM   1959  HG3 LYS A1137      45.683   7.418  -7.176  1.00 44.85           H
ATOM   1960  HD2 LYS A1137      47.181   9.052  -7.865  1.00 47.39           H
ATOM   1961  HD3 LYS A1137      47.378   8.320  -9.264  1.00 47.39           H
ATOM   1962  HE2 LYS A1137      45.250   8.865  -9.865  1.00 53.19           H
ATOM   1963  HE3 LYS A1137      45.009   9.539  -8.437  1.00 53.19           H
ATOM   1964  HZ1 LYS A1137      45.517  11.130 -10.006  1.00 58.26           H
ATOM   1965  HZ2 LYS A1137      46.557  11.123  -8.999  1.00 58.26           H
ATOM   1966  HZ3 LYS A1137      46.794  10.506 -10.293  1.00 58.26           H
ATOM   1967  N   GLU A1138      47.580   3.726  -8.857  1.00 31.59           N
ATOM   1968  CA  GLU A1138      47.189   2.734  -9.857  1.00 31.91           C
ATOM   1969  C   GLU A1138      46.506   1.536  -9.206  1.00 34.53           C
ATOM   1970  O   GLU A1138      45.443   1.083  -9.654  1.00 31.55           O
ATOM   1971  CB  GLU A1138      48.409   2.250 -10.639  1.00 35.02           C
ATOM   1972  CG  GLU A1138      48.876   3.130 -11.794  1.00 43.87           C
ATOM   1973  CD  GLU A1138      50.307   2.776 -12.227  1.00 53.68           C
ATOM   1974  OE1 GLU A1138      50.709   1.590 -12.071  1.00 50.52           O
ATOM   1975  OE2 GLU A1138      51.040   3.684 -12.690  1.00 59.84           O1-
ATOM   1976  H   GLU A1138      48.402   3.972  -8.908  1.00 37.90           H
ATOM   1977  HA  GLU A1138      46.576   3.149 -10.485  1.00 38.28           H
ATOM   1978  HB2 GLU A1138      49.153   2.187 -10.019  1.00 42.02           H
ATOM   1979  HB3 GLU A1138      48.202   1.375 -11.000  1.00 42.02           H
ATOM   1980  HG2 GLU A1138      48.277   3.001 -12.547  1.00 52.64           H
ATOM   1981  HG3 GLU A1138      48.855   4.058 -11.510  1.00 52.64           H
ATOM   1982  N   ARG A1139      47.104   1.006  -8.145  1.00 34.63           N
ATOM   1983  CA  ARG A1139      46.588  -0.207  -7.533  1.00 26.76           C
ATOM   1984  C   ARG A1139      45.462   0.059  -6.568  1.00 33.65           C
ATOM   1985  O   ARG A1139      44.891  -0.899  -6.036  1.00 35.07           O
ATOM   1986  CB  ARG A1139      47.725  -0.944  -6.820  1.00 27.64           C
ATOM   1987  CG  ARG A1139      48.898  -1.147  -7.759  1.00 32.19           C
ATOM   1988  CD  ARG A1139      49.953  -2.104  -7.278  1.00 30.52           C
ATOM   1989  NE  ARG A1139      51.033  -2.171  -8.256  1.00 30.97           N
ATOM   1990  CZ  ARG A1139      52.110  -2.934  -8.137  1.00 34.47           C
ATOM   1991  NH1 ARG A1139      52.297  -3.678  -7.051  1.00 28.44           N
ATOM   1992  NH2 ARG A1139      53.026  -2.928  -9.101  1.00 34.31           N1+
ATOM   1993  H   ARG A1139      47.805   1.325  -7.763  1.00 41.55           H
ATOM   1994  HA  ARG A1139      46.242  -0.781  -8.228  1.00 32.10           H
ATOM   1995  HB2 ARG A1139      48.017  -0.427  -6.054  1.00 33.16           H
ATOM   1996  HB3 ARG A1139      47.401  -1.812  -6.542  1.00 33.16           H
ATOM   1997  HG2 ARG A1139      48.564  -1.501  -8.598  1.00 38.62           H
ATOM   1998  HG3 ARG A1139      49.322  -0.292  -7.920  1.00 38.62           H
ATOM   1999  HD2 ARG A1139      50.323  -1.775  -6.448  1.00 36.62           H
ATOM   2000  HD3 ARG A1139      49.575  -2.988  -7.163  1.00 36.62           H
ATOM   2001  HE  ARG A1139      50.957  -1.705  -8.978  1.00 37.16           H
ATOM   2002 HH11 ARG A1139      51.707  -3.684  -6.425  1.00 34.13           H
ATOM   2003 HH12 ARG A1139      53.006  -4.156  -6.983  1.00 34.13           H
ATOM   2004 HH21 ARG A1139      52.912  -2.440  -9.799  1.00 41.16           H
ATOM   2005 HH22 ARG A1139      53.733  -3.409  -9.015  1.00 41.16           H
ATOM   2006  N   GLY A1140      45.130   1.326  -6.336  1.00 27.36           N
ATOM   2007  CA  GLY A1140      44.080   1.650  -5.399  1.00 32.75           C
ATOM   2008  C   GLY A1140      44.498   1.461  -3.965  1.00 30.54           C
ATOM   2009  O   GLY A1140      43.662   1.087  -3.123  1.00 26.92           O
ATOM   2010  H   GLY A1140      45.499   2.006  -6.699  1.00 32.83           H
ATOM   2011  HA2 GLY A1140      43.835   2.589  -5.518  1.00 39.30           H
ATOM   2012  HA3 GLY A1140      43.296   1.112  -5.579  1.00 39.30           H
ATOM   2013  N   LEU A1141      45.785   1.693  -3.667  1.00 36.58           N
ATOM   2014  CA  LEU A1141      46.371   1.471  -2.343  1.00 35.54           C
ATOM   2015  C   LEU A1141      46.862   2.759  -1.679  1.00 37.46           C
ATOM   2016  O   LEU A1141      47.749   2.708  -0.814  1.00 26.57           O
ATOM   2017  CB  LEU A1141      47.535   0.491  -2.456  1.00 37.41           C
ATOM   2018  CG  LEU A1141      47.215  -0.881  -3.070  1.00 28.09           C
ATOM   2019  CD1 LEU A1141      48.458  -1.750  -3.086  1.00 32.63           C
ATOM   2020  CD2 LEU A1141      46.121  -1.582  -2.286  1.00 42.30           C
ATOM   2021  H   LEU A1141      46.363   1.971  -4.244  1.00 43.89           H
ATOM   2022  HA  LEU A1141      45.703   1.061  -1.766  1.00 42.65           H
ATOM   2023  HB2 LEU A1141      48.224   0.896  -3.004  1.00 44.89           H
ATOM   2024  HB3 LEU A1141      47.874   0.336  -1.564  1.00 44.89           H
ATOM   2025  HG  LEU A1141      46.909  -0.768  -3.985  1.00 33.70           H
ATOM   2026 HD11 LEU A1141      48.235  -2.609  -3.484  1.00 39.15           H
ATOM   2027 HD12 LEU A1141      49.136  -1.310  -3.618  1.00 39.15           H
ATOM   2028 HD13 LEU A1141      48.777  -1.885  -2.178  1.00 39.15           H
ATOM   2029 HD21 LEU A1141      45.951  -2.441  -2.704  1.00 50.75           H
ATOM   2030 HD22 LEU A1141      46.420  -1.711  -1.374  1.00 50.75           H
ATOM   2031 HD23 LEU A1141      45.315  -1.044  -2.303  1.00 50.75           H
ATOM   2032  N   MET A1142      46.340   3.926  -2.078  1.00 30.06           N
ATOM   2033  CA  MET A1142      46.873   5.159  -1.497  1.00 31.35           C
ATOM   2034  C   MET A1142      46.426   5.317  -0.046  1.00 29.38           C
ATOM   2035  O   MET A1142      47.046   6.075   0.708  1.00 33.73           O
ATOM   2036  CB  MET A1142      46.479   6.383  -2.346  1.00 39.10           C
ATOM   2037  CG  MET A1142      47.453   7.536  -2.162  1.00 49.95           C
ATOM   2038  SD  MET A1142      49.110   7.267  -2.859  1.00 46.65           S
ATOM   2039  CE  MET A1142      48.813   8.100  -4.419  1.00 52.35           C
ATOM   2040  H   MET A1142      45.713   4.023  -2.662  1.00 36.06           H
ATOM   2041  HA  MET A1142      47.845   5.124  -1.520  1.00 37.61           H
ATOM   2042  HB2 MET A1142      46.484   6.148  -3.289  1.00 46.92           H
ATOM   2043  HB3 MET A1142      45.593   6.679  -2.099  1.00 46.92           H
ATOM   2044  HG2 MET A1142      47.082   8.313  -2.606  1.00 59.93           H
ATOM   2045  HG3 MET A1142      47.551   7.716  -1.213  1.00 59.93           H
ATOM   2046  HE1 MET A1142      49.574   7.970  -4.999  1.00 62.81           H
ATOM   2047  HE2 MET A1142      48.020   7.704  -4.813  1.00 62.81           H
ATOM   2048  HE3 MET A1142      48.663   9.046  -4.265  1.00 62.81           H
ATOM   2049  N   LYS A1143      45.382   4.598   0.364  1.00 27.86           N
ATOM   2050  CA  LYS A1143      44.915   4.582   1.743  1.00 32.66           C
ATOM   2051  C   LYS A1143      45.377   3.333   2.463  1.00 33.69           C
ATOM   2052  O   LYS A1143      44.758   2.910   3.453  1.00 30.11           O
ATOM   2053  CB  LYS A1143      43.402   4.655   1.792  1.00 32.66           C
ATOM   2054  CG  LYS A1143      42.809   5.898   1.156  1.00 49.75           C
ATOM   2055  CD  LYS A1143      42.731   7.026   2.150  1.00 49.46           C
ATOM   2056  CE  LYS A1143      41.737   6.696   3.266  1.00 59.12           C
ATOM   2057  NZ  LYS A1143      41.640   7.810   4.269  1.00 61.99           N1+
ATOM   2058  H   LYS A1143      44.916   4.093  -0.159  1.00 33.43           H
ATOM   2059  HA  LYS A1143      45.273   5.356   2.204  1.00 39.18           H
ATOM   2060  HB2 LYS A1143      43.074   3.894   1.287  1.00 39.19           H
ATOM   2061  HB3 LYS A1143      43.127   4.572   2.712  1.00 39.19           H
ATOM   2062  HG2 LYS A1143      43.368   6.177   0.413  1.00 59.69           H
ATOM   2063  HG3 LYS A1143      41.910   5.707   0.839  1.00 59.69           H
ATOM   2064  HD2 LYS A1143      43.605   7.166   2.542  1.00 59.35           H
ATOM   2065  HD3 LYS A1143      42.427   7.825   1.693  1.00 59.35           H
ATOM   2066  HE2 LYS A1143      40.863   6.537   2.871  1.00 70.94           H
ATOM   2067  HE3 LYS A1143      42.025   5.902   3.742  1.00 70.94           H
ATOM   2068  HZ1 LYS A1143      41.063   7.579   4.906  1.00 74.38           H
ATOM   2069  HZ2 LYS A1143      42.433   7.973   4.636  1.00 74.38           H
ATOM   2070  HZ3 LYS A1143      41.347   8.547   3.867  1.00 74.38           H
ATOM   2071  N   LYS A1144      46.426   2.713   1.931  1.00 44.07           N
ATOM   2072  CA  LYS A1144      47.012   1.509   2.479  1.00 32.82           C
ATOM   2073  C   LYS A1144      48.551   1.593   2.565  1.00 26.11           C
ATOM   2074  O   LYS A1144      49.172   0.509   2.579  1.00 23.08           O
ATOM   2075  CB  LYS A1144      46.603   0.279   1.645  1.00 30.13           C
ATOM   2076  CG  LYS A1144      45.077  -0.133   1.666  1.00 35.37           C
ATOM   2077  CD  LYS A1144      44.639  -0.702   2.998  1.00 33.67           C
ATOM   2078  CE  LYS A1144      43.167  -1.104   3.056  1.00 36.45           C
ATOM   2079  NZ  LYS A1144      42.795  -1.643   4.400  1.00 36.68           N1+
ATOM   2080  H   LYS A1144      46.808   2.973   1.209  1.00 52.88           H
ATOM   2081  HA  LYS A1144      46.651   1.364   3.371  1.00 39.38           H
ATOM   2082  HB2 LYS A1144      46.832   0.430   0.711  1.00 36.15           H
ATOM   2083  HB3 LYS A1144      47.092  -0.490   1.968  1.00 36.15           H
ATOM   2084  HG2 LYS A1144      44.525   0.645   1.474  1.00 42.44           H
ATOM   2085  HG3 LYS A1144      44.934  -0.819   0.997  1.00 42.44           H
ATOM   2086  HD2 LYS A1144      45.161  -1.493   3.195  1.00 40.40           H
ATOM   2087  HD3 LYS A1144      44.780  -0.021   3.672  1.00 40.40           H
ATOM   2088  HE2 LYS A1144      42.617  -0.322   2.887  1.00 43.74           H
ATOM   2089  HE3 LYS A1144      42.990  -1.800   2.403  1.00 43.74           H
ATOM   2090  HZ1 LYS A1144      42.060  -2.143   4.340  1.00 44.01           H
ATOM   2091  HZ2 LYS A1144      43.458  -2.144   4.717  1.00 44.01           H
ATOM   2092  HZ3 LYS A1144      42.643  -0.974   4.967  1.00 44.01           H
ATOM   2093  N   LYS A1145      49.219   2.794   2.722  1.00 20.72           N
ATOM   2094  CA  LYS A1145      50.669   2.702   3.041  1.00 24.03           C
ATOM   2095  C   LYS A1145      50.847   1.911   4.366  1.00 21.57           C
ATOM   2096  O   LYS A1145      50.077   2.062   5.325  1.00 17.70           O
ATOM   2097  CB  LYS A1145      51.296   4.086   3.153  1.00 19.87           C
ATOM   2098  CG  LYS A1145      51.541   4.692   1.769  1.00 28.11           C
ATOM   2099  CD  LYS A1145      52.048   6.126   1.891  1.00 24.53           C
ATOM   2100  CE  LYS A1145      52.464   6.670   0.533  1.00 40.66           C
ATOM   2101  NZ  LYS A1145      52.944   8.094   0.689  1.00 28.11           N1+
ATOM   2102  H   LYS A1145      48.730   3.632   3.030  1.00 24.86           H
ATOM   2103  HA  LYS A1145      51.152   2.115   2.200  1.00 28.83           H
ATOM   2104  HB2 LYS A1145      50.674   4.757   3.779  1.00 23.84           H
ATOM   2105  HB3 LYS A1145      52.258   4.007   3.715  1.00 23.84           H
ATOM   2106  HG2 LYS A1145      52.281   4.068   1.237  1.00 33.73           H
ATOM   2107  HG3 LYS A1145      50.622   4.646   1.160  1.00 33.73           H
ATOM   2108  HD2 LYS A1145      51.273   6.745   2.371  1.00 29.44           H
ATOM   2109  HD3 LYS A1145      52.899   6.152   2.607  1.00 29.44           H
ATOM   2110  HE2 LYS A1145      53.273   6.031   0.108  1.00 48.79           H
ATOM   2111  HE3 LYS A1145      51.623   6.605  -0.185  1.00 48.79           H
ATOM   2112  HZ1 LYS A1145      53.286   8.460  -0.202  1.00 33.73           H
ATOM   2113  HZ2 LYS A1145      52.186   8.697   1.031  1.00 33.73           H
ATOM   2114  HZ3 LYS A1145      53.747   8.120   1.417  1.00 33.73           H
ATOM   2115  N   GLY A1146      51.920   1.052   4.377  1.00 19.72           N
ATOM   2116  CA  GLY A1146      52.275   0.251   5.564  1.00 18.03           C
ATOM   2117  C   GLY A1146      51.771  -1.194   5.523  1.00 23.90           C
ATOM   2118  O   GLY A1146      52.231  -2.101   6.182  1.00 19.11           O
ATOM   2119  H   GLY A1146      52.450   0.819   3.513  1.00 23.66           H
ATOM   2120  HA2 GLY A1146      53.400   0.218   5.674  1.00 21.63           H
ATOM   2121  HA3 GLY A1146      51.896   0.725   6.512  1.00 21.63           H
ATOM   2122  N   PHE A1147      50.688  -1.424   4.676  1.00 18.84           N
ATOM   2123  CA  PHE A1147      50.078  -2.747   4.477  1.00 21.22           C
ATOM   2124  C   PHE A1147      50.938  -3.554   3.511  1.00 20.91           C
ATOM   2125  O   PHE A1147      51.664  -2.985   2.692  1.00 22.32           O
ATOM   2126  CB  PHE A1147      48.633  -2.671   3.929  1.00 21.16           C
ATOM   2127  CG  PHE A1147      47.583  -2.302   4.970  1.00 24.02           C
ATOM   2128  CD1 PHE A1147      47.575  -1.039   5.523  1.00 15.84           C
ATOM   2129  CD2 PHE A1147      46.617  -3.198   5.381  1.00 21.31           C
ATOM   2130  CE1 PHE A1147      46.640  -0.697   6.455  1.00 23.90           C
ATOM   2131  CE2 PHE A1147      45.686  -2.863   6.317  1.00 26.64           C
ATOM   2132  CZ  PHE A1147      45.694  -1.620   6.862  1.00 27.50           C
ATOM   2133  H   PHE A1147      50.324  -0.806   4.212  1.00 22.60           H
ATOM   2134  HA  PHE A1147      50.052  -3.187   5.337  1.00 25.46           H
ATOM   2135  HB2 PHE A1147      48.580  -2.022   3.205  1.00 25.38           H
ATOM   2136  HB3 PHE A1147      48.396  -3.537   3.603  1.00 25.38           H
ATOM   2137  HD1 PHE A1147      48.215  -0.429   5.245  1.00 19.00           H
ATOM   2138  HD2 PHE A1147      46.600  -4.054   5.029  1.00 25.57           H
ATOM   2139  HE1 PHE A1147      46.650   0.155   6.818  1.00 28.68           H
ATOM   2140  HE2 PHE A1147      45.047  -3.475   6.589  1.00 31.96           H
ATOM   2141  HZ  PHE A1147      45.049  -1.394   7.495  1.00 32.99           H
ATOM   2142  N   PRO A1148      50.851  -4.887   3.564  1.00 22.56           N
ATOM   2143  CA  PRO A1148      51.782  -5.697   2.753  1.00 21.38           C
ATOM   2144  C   PRO A1148      51.775  -5.334   1.275  1.00 22.33           C
ATOM   2145  O   PRO A1148      52.831  -5.119   0.674  1.00 24.29           O
ATOM   2146  CB  PRO A1148      51.306  -7.120   3.025  1.00 26.62           C
ATOM   2147  CG  PRO A1148      50.813  -7.045   4.487  1.00 28.70           C
ATOM   2148  CD  PRO A1148      50.084  -5.702   4.523  1.00 19.75           C
ATOM   2149  HA  PRO A1148      52.682  -5.612   3.104  1.00 25.65           H
ATOM   2150  HB2 PRO A1148      50.580  -7.339   2.414  1.00 31.94           H
ATOM   2151  HB3 PRO A1148      52.035  -7.743   2.914  1.00 31.94           H
ATOM   2152  HG2 PRO A1148      50.210  -7.782   4.687  1.00 34.44           H
ATOM   2153  HG3 PRO A1148      51.568  -7.047   5.099  1.00 34.44           H
ATOM   2154  HD2 PRO A1148      49.169  -5.803   4.227  1.00 23.69           H
ATOM   2155  HD3 PRO A1148      50.134  -5.328   5.413  1.00 23.69           H
ATOM   2156  N   GLU A1149      50.607  -5.191   0.680  1.00 20.84           N
ATOM   2157  CA  GLU A1149      50.540  -4.893  -0.756  1.00 33.82           C
ATOM   2158  C   GLU A1149      51.128  -3.518  -1.126  1.00 27.24           C
ATOM   2159  O   GLU A1149      51.443  -3.254  -2.305  1.00 20.71           O
ATOM   2160  CB  GLU A1149      49.067  -5.055  -1.182  1.00 35.38           C
ATOM   2161  CG  GLU A1149      48.054  -4.178  -0.375  1.00 37.91           C
ATOM   2162  CD  GLU A1149      47.448  -4.811   0.942  1.00 43.54           C
ATOM   2163  OE1 GLU A1149      46.270  -4.455   1.291  1.00 41.49           O
ATOM   2164  OE2 GLU A1149      48.130  -5.621   1.643  1.00 27.17           O1-
ATOM   2165  H   GLU A1149      49.854  -5.263   1.085  1.00 25.00           H
ATOM   2166  HA  GLU A1149      51.066  -5.558  -1.235  1.00 40.58           H
ATOM   2167  HB2 GLU A1149      49.006  -4.804  -2.117  1.00 42.45           H
ATOM   2168  HB3 GLU A1149      48.804  -5.990  -1.080  1.00 42.45           H
ATOM   2169  HG2 GLU A1149      48.493  -3.339  -0.158  1.00 45.49           H
ATOM   2170  HG3 GLU A1149      47.301  -4.000  -0.959  1.00 45.49           H
ATOM   2171  N   SER A1150      51.361  -2.648  -0.147  1.00 23.72           N
ATOM   2172  CA  SER A1150      51.979  -1.364  -0.472  1.00 28.19           C
ATOM   2173  C   SER A1150      53.491  -1.444  -0.578  1.00 25.73           C
ATOM   2174  O   SER A1150      54.113  -0.432  -0.931  1.00 28.09           O
ATOM   2175  CB  SER A1150      51.574  -0.314   0.570  1.00 20.31           C
ATOM   2176  OG  SER A1150      52.290  -0.472   1.794  1.00 23.39           O
ATOM   2177  H   SER A1150      51.165  -2.772   0.681  1.00 28.46           H
ATOM   2178  HA  SER A1150      51.648  -1.072  -1.342  1.00 33.82           H
ATOM   2179  HB2 SER A1150      51.775   0.561   0.209  1.00 24.36           H
ATOM   2180  HB3 SER A1150      50.623  -0.396   0.751  1.00 24.36           H
ATOM   2181  HG  SER A1150      52.059  -1.181   2.175  1.00 28.06           H
ATOM   2182  N   TYR A1151      54.099  -2.612  -0.296  1.00 26.51           N
ATOM   2183  CA  TYR A1151      55.548  -2.721  -0.266  1.00 21.85           C
ATOM   2184  C   TYR A1151      56.058  -3.493  -1.467  1.00 22.20           C
ATOM   2185  O   TYR A1151      55.478  -4.511  -1.883  1.00 20.31           O
ATOM   2186  CB  TYR A1151      56.081  -3.429   1.010  1.00 22.40           C
ATOM   2187  CG  TYR A1151      56.026  -2.613   2.279  1.00 18.85           C
ATOM   2188  CD1 TYR A1151      54.987  -2.796   3.173  1.00 18.18           C
ATOM   2189  CD2 TYR A1151      57.015  -1.689   2.601  1.00 25.42           C
ATOM   2190  CE1 TYR A1151      54.906  -2.093   4.331  1.00 24.82           C
ATOM   2191  CE2 TYR A1151      56.929  -0.949   3.782  1.00 20.71           C
ATOM   2192  CZ  TYR A1151      55.878  -1.162   4.640  1.00 23.84           C
ATOM   2193  OH  TYR A1151      55.728  -0.491   5.802  1.00 27.28           O
ATOM   2194  H   TYR A1151      53.693  -3.354  -0.124  1.00 31.80           H
ATOM   2195  HA  TYR A1151      55.941  -1.832  -0.300  1.00 26.21           H
ATOM   2196  HB2 TYR A1151      55.554  -4.227   1.163  1.00 26.88           H
ATOM   2197  HB3 TYR A1151      57.009  -3.673   0.856  1.00 26.88           H
ATOM   2198  HD1 TYR A1151      54.328  -3.416   2.973  1.00 21.81           H
ATOM   2199  HD2 TYR A1151      57.728  -1.545   2.018  1.00 30.49           H
ATOM   2200  HE1 TYR A1151      54.192  -2.218   4.917  1.00 29.78           H
ATOM   2201  HE2 TYR A1151      57.589  -0.337   3.981  1.00 24.84           H
ATOM   2202  HH  TYR A1151      56.404  -0.022   5.952  1.00 32.73           H
ATOM   2203  N   ASP A1152      57.206  -3.052  -1.944  1.00 19.65           N
ATOM   2204  CA  ASP A1152      57.967  -3.773  -2.941  1.00 19.67           C
ATOM   2205  C   ASP A1152      58.815  -4.773  -2.173  1.00 23.79           C
ATOM   2206  O   ASP A1152      60.018  -4.585  -1.959  1.00 24.19           O
ATOM   2207  CB  ASP A1152      58.822  -2.813  -3.741  1.00 22.85           C
ATOM   2208  CG  ASP A1152      59.662  -3.508  -4.793  1.00 29.10           C
ATOM   2209  OD1 ASP A1152      59.560  -4.766  -4.901  1.00 26.21           O
ATOM   2210  OD2 ASP A1152      60.426  -2.779  -5.490  1.00 32.43           O1-
ATOM   2211  H   ASP A1152      57.588  -2.335  -1.670  1.00 23.57           H
ATOM   2212  HA  ASP A1152      57.351  -4.251  -3.519  1.00 23.60           H
ATOM   2213  HB2 ASP A1152      58.237  -2.195  -4.204  1.00 27.41           H
ATOM   2214  HB3 ASP A1152      59.421  -2.338  -3.143  1.00 27.41           H
ATOM   2215  N   MET A1153      58.151  -5.841  -1.713  1.00 28.96           N
ATOM   2216  CA  MET A1153      58.784  -6.727  -0.738  1.00 22.61           C
ATOM   2217  C   MET A1153      59.940  -7.501  -1.338  1.00 34.54           C
ATOM   2218  O   MET A1153      60.884  -7.839  -0.613  1.00 28.16           O
ATOM   2219  CB  MET A1153      57.785  -7.719  -0.147  1.00 30.31           C
ATOM   2220  CG  MET A1153      57.462  -7.575   1.286  1.00 43.34           C
ATOM   2221  SD  MET A1153      58.849  -7.399   2.367  1.00 38.95           S
ATOM   2222  CE  MET A1153      58.200  -7.873   3.972  1.00 40.60           C
ATOM   2223  H   MET A1153      57.351  -6.059  -1.946  1.00 34.75           H
ATOM   2224  HA  MET A1153      59.128  -6.181  -0.012  1.00 27.13           H
ATOM   2225  HB2 MET A1153      56.955  -7.668  -0.645  1.00 36.36           H
ATOM   2226  HB3 MET A1153      58.169  -8.603  -0.221  1.00 36.36           H
ATOM   2227  HG2 MET A1153      56.914  -6.782   1.403  1.00 52.00           H
ATOM   2228  HG3 MET A1153      56.991  -8.376   1.554  1.00 52.00           H
ATOM   2229  HE1 MET A1153      58.919  -7.893   4.615  1.00 48.72           H
ATOM   2230  HE2 MET A1153      57.520  -7.242   4.253  1.00 48.72           H
ATOM   2231  HE3 MET A1153      57.810  -8.759   3.903  1.00 48.72           H
ATOM   2232  N   HIS A1154      59.846  -7.885  -2.621  1.00 34.03           N
ATOM   2233  CA  HIS A1154      60.933  -8.633  -3.244  1.00 23.43           C
ATOM   2234  C   HIS A1154      62.222  -7.836  -3.204  1.00 27.27           C
ATOM   2235  O   HIS A1154      63.310  -8.402  -3.044  1.00 22.22           O
ATOM   2236  CB  HIS A1154      60.565  -8.996  -4.680  1.00 28.11           C
ATOM   2237  CG  HIS A1154      59.466 -10.016  -4.771  1.00 26.85           C
ATOM   2238  ND1 HIS A1154      59.570 -11.268  -4.207  1.00 32.37           N
ATOM   2239  CD2 HIS A1154      58.230  -9.962  -5.329  1.00 38.20           C
ATOM   2240  CE1 HIS A1154      58.459 -11.951  -4.426  1.00 35.72           C
ATOM   2241  NE2 HIS A1154      57.629 -11.185  -5.108  1.00 38.97           N
ATOM   2242  H   HIS A1154      59.176  -7.743  -3.139  1.00 40.84           H
ATOM   2243  HA  HIS A1154      61.081  -9.466  -2.762  1.00 28.11           H
ATOM   2244  HB2 HIS A1154      61.350  -9.353  -5.129  1.00 33.72           H
ATOM   2245  HB3 HIS A1154      60.267  -8.193  -5.128  1.00 33.72           H
ATOM   2246  HD2 HIS A1154      57.860  -9.243  -5.786  1.00 45.83           H
ATOM   2247  HE1 HIS A1154      58.290 -12.826  -4.150  1.00 42.86           H
ATOM   2248  HE2 HIS A1154      56.840 -11.406  -5.364  1.00 46.76           H
ATOM   2249  N   ARG A1155      62.113  -6.518  -3.349  1.00 17.05           N
ATOM   2250  CA  ARG A1155      63.282  -5.660  -3.312  1.00 25.18           C
ATOM   2251  C   ARG A1155      63.857  -5.591  -1.896  1.00 19.05           C
ATOM   2252  O   ARG A1155      65.084  -5.552  -1.711  1.00 21.01           O
ATOM   2253  CB  ARG A1155      62.888  -4.260  -3.824  1.00 22.74           C
ATOM   2254  CG  ARG A1155      64.062  -3.310  -3.961  1.00 31.13           C
ATOM   2255  CD  ARG A1155      63.685  -1.971  -4.559  1.00 31.32           C
ATOM   2256  NE  ARG A1155      64.905  -1.141  -4.685  1.00 21.79           N
ATOM   2257  CZ  ARG A1155      64.909   0.076  -5.198  1.00 33.45           C
ATOM   2258  NH1 ARG A1155      63.772   0.583  -5.638  1.00 22.22           N
ATOM   2259  NH2 ARG A1155      66.036   0.775  -5.279  1.00 31.43           N1+
ATOM   2260  H   ARG A1155      61.379  -6.092  -3.460  1.00 20.45           H
ATOM   2261  HA  ARG A1155      63.954  -6.021  -3.914  1.00 30.22           H
ATOM   2262  HB2 ARG A1155      62.482  -4.353  -4.699  1.00 27.28           H
ATOM   2263  HB3 ARG A1155      62.243  -3.877  -3.214  1.00 27.28           H
ATOM   2264  HG2 ARG A1155      64.434  -3.135  -3.082  1.00 37.35           H
ATOM   2265  HG3 ARG A1155      64.731  -3.726  -4.530  1.00 37.35           H
ATOM   2266  HD2 ARG A1155      63.290  -2.100  -5.437  1.00 37.58           H
ATOM   2267  HD3 ARG A1155      63.051  -1.524  -3.976  1.00 37.58           H
ATOM   2268  HE  ARG A1155      65.633  -1.423  -4.328  1.00 26.14           H
ATOM   2269 HH11 ARG A1155      63.045   0.126  -5.586  1.00 26.66           H
ATOM   2270 HH12 ARG A1155      63.766   1.372  -5.978  1.00 26.66           H
ATOM   2271 HH21 ARG A1155      66.769   0.436  -4.991  1.00 37.71           H
ATOM   2272 HH22 ARG A1155      66.026   1.566  -5.622  1.00 37.71           H
ATOM   2273  N   LEU A1156      62.987  -5.583  -0.875  1.00 23.18           N
ATOM   2274  CA  LEU A1156      63.483  -5.524   0.497  1.00 21.43           C
ATOM   2275  C   LEU A1156      64.197  -6.819   0.860  1.00 20.71           C
ATOM   2276  O   LEU A1156      65.283  -6.803   1.447  1.00 21.65           O
ATOM   2277  CB  LEU A1156      62.316  -5.235   1.456  1.00 24.49           C
ATOM   2278  CG  LEU A1156      62.653  -5.233   2.952  1.00 26.51           C
ATOM   2279  CD1 LEU A1156      63.722  -4.224   3.331  1.00 24.55           C
ATOM   2280  CD2 LEU A1156      61.391  -4.993   3.746  1.00 27.56           C
ATOM   2281  H   LEU A1156      62.131  -5.623  -0.950  1.00 27.81           H
ATOM   2282  HA  LEU A1156      64.115  -4.798   0.572  1.00 25.71           H
ATOM   2283  HB2 LEU A1156      61.960  -4.359   1.250  1.00 29.38           H
ATOM   2284  HB3 LEU A1156      61.618  -5.891   1.311  1.00 29.38           H
ATOM   2285  HG  LEU A1156      62.992  -6.110   3.196  1.00 31.80           H
ATOM   2286 HD11 LEU A1156      63.907  -4.282   4.284  1.00 29.45           H
ATOM   2287 HD12 LEU A1156      64.526  -4.419   2.824  1.00 29.45           H
ATOM   2288 HD13 LEU A1156      63.407  -3.332   3.118  1.00 29.45           H
ATOM   2289 HD21 LEU A1156      61.614  -4.936   4.690  1.00 33.07           H
ATOM   2290 HD22 LEU A1156      60.985  -4.163   3.457  1.00 33.07           H
ATOM   2291 HD23 LEU A1156      60.788  -5.735   3.588  1.00 33.07           H
ATOM   2292  N   VAL A1157      63.630  -7.950   0.452  1.00 22.65           N
ATOM   2293  CA  VAL A1157      64.294  -9.237   0.689  1.00 22.96           C
ATOM   2294  C   VAL A1157      65.647  -9.248   0.004  1.00 22.10           C
ATOM   2295  O   VAL A1157      66.674  -9.630   0.592  1.00 18.93           O
ATOM   2296  CB  VAL A1157      63.406 -10.401   0.201  1.00 20.45           C
ATOM   2297  CG1 VAL A1157      64.150 -11.702   0.292  1.00 24.12           C
ATOM   2298  CG2 VAL A1157      62.157 -10.485   1.045  1.00 23.79           C
ATOM   2299  H   VAL A1157      62.883  -8.008   0.030  1.00 27.18           H
ATOM   2300  HA  VAL A1157      64.444  -9.355   1.644  1.00 27.55           H
ATOM   2301  HB  VAL A1157      63.151 -10.248  -0.722  1.00 24.53           H
ATOM   2302 HG11 VAL A1157      63.551 -12.398  -0.012  1.00 28.94           H
ATOM   2303 HG12 VAL A1157      64.934 -11.675  -0.277  1.00 28.94           H
ATOM   2304 HG13 VAL A1157      64.412 -11.858   1.215  1.00 28.94           H
ATOM   2305 HG21 VAL A1157      61.622 -11.232   0.730  1.00 28.55           H
ATOM   2306 HG22 VAL A1157      62.403 -10.627   1.973  1.00 28.55           H
ATOM   2307 HG23 VAL A1157      61.653  -9.663   0.954  1.00 28.55           H
ATOM   2308  N   LYS A1158      65.674  -8.777  -1.241  1.00 22.04           N
ATOM   2309  CA  LYS A1158      66.920  -8.796  -1.975  1.00 18.75           C
ATOM   2310  C   LYS A1158      67.959  -7.893  -1.321  1.00 23.45           C
ATOM   2311  O   LYS A1158      69.165  -8.165  -1.432  1.00 21.70           O
ATOM   2312  CB  LYS A1158      66.693  -8.386  -3.427  1.00 20.96           C
ATOM   2313  CG  LYS A1158      67.971  -8.429  -4.255  1.00 23.68           C
ATOM   2314  CD  LYS A1158      67.747  -8.174  -5.735  1.00 39.31           C
ATOM   2315  CE  LYS A1158      69.017  -8.456  -6.588  1.00 41.35           C
ATOM   2316  NZ  LYS A1158      70.118  -7.424  -6.404  1.00 45.11           N1+
ATOM   2317  H   LYS A1158      65.007  -8.440  -1.667  1.00 26.45           H
ATOM   2318  HA  LYS A1158      67.271  -9.696  -1.965  1.00 22.50           H
ATOM   2319  HB2 LYS A1158      66.060  -9.005  -3.826  1.00 25.15           H
ATOM   2320  HB3 LYS A1158      66.346  -7.478  -3.443  1.00 25.15           H
ATOM   2321  HG2 LYS A1158      68.593  -7.770  -3.917  1.00 28.41           H
ATOM   2322  HG3 LYS A1158      68.365  -9.320  -4.176  1.00 28.41           H
ATOM   2323  HD2 LYS A1158      67.044  -8.765  -6.045  1.00 47.17           H
ATOM   2324  HD3 LYS A1158      67.495  -7.247  -5.862  1.00 47.17           H
ATOM   2325  HE2 LYS A1158      69.375  -9.330  -6.349  1.00 49.62           H
ATOM   2326  HE3 LYS A1158      68.780  -8.445  -7.529  1.00 49.62           H
ATOM   2327  HZ1 LYS A1158      70.810  -7.620  -6.930  1.00 54.12           H
ATOM   2328  HZ2 LYS A1158      69.823  -6.607  -6.602  1.00 54.12           H
ATOM   2329  HZ3 LYS A1158      70.389  -7.434  -5.556  1.00 54.12           H
ATOM   2330  N   PHE A1159      67.522  -6.820  -0.639  1.00 20.20           N
ATOM   2331  CA  PHE A1159      68.488  -5.891  -0.038  1.00 21.70           C
ATOM   2332  C   PHE A1159      69.272  -6.571   1.086  1.00 25.57           C
ATOM   2333  O   PHE A1159      70.511  -6.542   1.119  1.00 24.57           O
ATOM   2334  CB  PHE A1159      67.758  -4.637   0.474  1.00 20.67           C
ATOM   2335  CG  PHE A1159      68.649  -3.682   1.192  1.00 20.78           C
ATOM   2336  CD1 PHE A1159      69.484  -2.820   0.491  1.00 25.86           C
ATOM   2337  CD2 PHE A1159      68.663  -3.649   2.571  1.00 31.55           C
ATOM   2338  CE1 PHE A1159      70.340  -1.912   1.179  1.00 23.29           C
ATOM   2339  CE2 PHE A1159      69.504  -2.750   3.251  1.00 31.16           C
ATOM   2340  CZ  PHE A1159      70.326  -1.888   2.542  1.00 23.03           C
ATOM   2341  H   PHE A1159      66.689  -6.608  -0.523  1.00 24.23           H
ATOM   2342  HA  PHE A1159      69.126  -5.617  -0.713  1.00 26.03           H
ATOM   2343  HB2 PHE A1159      67.351  -4.178  -0.272  1.00 24.80           H
ATOM   2344  HB3 PHE A1159      67.066  -4.910   1.102  1.00 24.80           H
ATOM   2345  HD1 PHE A1159      69.487  -2.831  -0.437  1.00 31.03           H
ATOM   2346  HD2 PHE A1159      68.110  -4.227   3.053  1.00 37.85           H
ATOM   2347  HE1 PHE A1159      70.889  -1.328   0.711  1.00 27.94           H
ATOM   2348  HE2 PHE A1159      69.503  -2.734   4.180  1.00 37.38           H
ATOM   2349  HZ  PHE A1159      70.877  -1.298   2.991  1.00 27.63           H
ATOM   2350  N   VAL A1160      68.562  -7.215   2.013  1.00 23.97           N
ATOM   2351  CA  VAL A1160      69.241  -7.909   3.099  1.00 18.50           C
ATOM   2352  C   VAL A1160      69.916  -9.195   2.598  1.00 23.76           C
ATOM   2353  O   VAL A1160      70.960  -9.607   3.142  1.00 23.38           O
ATOM   2354  CB  VAL A1160      68.269  -8.188   4.261  1.00 23.61           C
ATOM   2355  CG1 VAL A1160      67.863  -6.871   4.914  1.00 26.75           C
ATOM   2356  CG2 VAL A1160      67.081  -8.918   3.782  1.00 23.90           C
ATOM   2357  H   VAL A1160      67.708  -7.244   2.036  1.00 28.76           H
ATOM   2358  HA  VAL A1160      69.933  -7.314   3.440  1.00 22.20           H
ATOM   2359  HB  VAL A1160      68.706  -8.730   4.935  1.00 28.32           H
ATOM   2360 HG11 VAL A1160      67.256  -7.073   5.648  1.00 32.10           H
ATOM   2361 HG12 VAL A1160      68.656  -6.434   5.248  1.00 32.10           H
ATOM   2362 HG13 VAL A1160      67.417  -6.314   4.259  1.00 32.10           H
ATOM   2363 HG21 VAL A1160      66.519  -9.126   4.544  1.00 28.67           H
ATOM   2364 HG22 VAL A1160      66.590  -8.377   3.147  1.00 28.67           H
ATOM   2365 HG23 VAL A1160      67.378  -9.737   3.357  1.00 28.67           H
ATOM   2366  N   SER A1161      69.344  -9.845   1.572  1.00 21.77           N
ATOM   2367  CA  SER A1161      70.002 -10.994   0.949  1.00 23.89           C
ATOM   2368  C   SER A1161      71.372 -10.599   0.367  1.00 26.35           C
ATOM   2369  O   SER A1161      72.402 -11.232   0.650  1.00 20.64           O
ATOM   2370  CB  SER A1161      69.080 -11.590  -0.140  1.00 24.15           C
ATOM   2371  OG  SER A1161      69.688 -12.734  -0.700  1.00 32.20           O
ATOM   2372  H   SER A1161      68.578  -9.645   1.223  1.00 26.12           H
ATOM   2373  HA  SER A1161      70.142 -11.671   1.626  1.00 28.66           H
ATOM   2374  HB2 SER A1161      68.239 -11.847   0.261  1.00 28.97           H
ATOM   2375  HB3 SER A1161      68.919 -10.931  -0.834  1.00 28.97           H
ATOM   2376  HG  SER A1161      69.109 -13.333  -0.812  1.00 38.64           H
ATOM   2377  N   ASP A1162      71.408  -9.539  -0.441  1.00 24.42           N
ATOM   2378  CA  ASP A1162      72.683  -9.064  -0.981  1.00 26.35           C
ATOM   2379  C   ASP A1162      73.689  -8.782   0.128  1.00 27.31           C
ATOM   2380  O   ASP A1162      74.846  -9.210   0.039  1.00 24.81           O
ATOM   2381  CB  ASP A1162      72.456  -7.807  -1.818  1.00 25.74           C
ATOM   2382  CG  ASP A1162      71.712  -8.101  -3.121  1.00 31.18           C
ATOM   2383  OD1 ASP A1162      71.746  -9.261  -3.571  1.00 30.42           O
ATOM   2384  OD2 ASP A1162      71.128  -7.153  -3.690  1.00 33.23           O1-
ATOM   2385  H   ASP A1162      70.723  -9.071  -0.685  1.00 29.30           H
ATOM   2386  HA  ASP A1162      73.071  -9.750  -1.550  1.00 31.62           H
ATOM   2387  HB2 ASP A1162      71.938  -7.171  -1.301  1.00 30.88           H
ATOM   2388  HB3 ASP A1162      73.322  -7.433  -2.034  1.00 30.88           H
ATOM   2389  N   LEU A1163      73.261  -8.057   1.182  1.00 24.34           N
ATOM   2390  CA  LEU A1163      74.132  -7.750   2.315  1.00 20.60           C
ATOM   2391  C   LEU A1163      74.696  -9.012   2.925  1.00 20.28           C
ATOM   2392  O   LEU A1163      75.877  -9.067   3.270  1.00 24.30           O
ATOM   2393  CB  LEU A1163      73.371  -6.983   3.397  1.00 24.05           C
ATOM   2394  CG  LEU A1163      73.085  -5.513   3.159  1.00 19.53           C
ATOM   2395  CD1 LEU A1163      71.996  -5.022   4.085  1.00 26.08           C
ATOM   2396  CD2 LEU A1163      74.352  -4.691   3.355  1.00 32.96           C
ATOM   2397  H   LEU A1163      72.472  -7.728   1.269  1.00 29.20           H
ATOM   2398  HA  LEU A1163      74.872  -7.196   2.014  1.00 24.72           H
ATOM   2399  HB2 LEU A1163      72.514  -7.419   3.540  1.00 28.85           H
ATOM   2400  HB3 LEU A1163      73.893  -7.035   4.210  1.00 28.85           H
ATOM   2401  HG  LEU A1163      72.782  -5.403   2.244  1.00 23.43           H
ATOM   2402 HD11 LEU A1163      71.806  -4.096   3.872  1.00 31.29           H
ATOM   2403 HD12 LEU A1163      71.200  -5.564   3.954  1.00 31.29           H
ATOM   2404 HD13 LEU A1163      72.291  -5.101   5.001  1.00 31.29           H
ATOM   2405 HD21 LEU A1163      74.134  -3.767   3.172  1.00 39.55           H
ATOM   2406 HD22 LEU A1163      74.675  -4.785   4.262  1.00 39.55           H
ATOM   2407 HD23 LEU A1163      75.017  -5.008   2.724  1.00 39.55           H
ATOM   2408  N   LYS A1164      73.851 -10.025   3.089  1.00 20.01           N
ATOM   2409  CA  LYS A1164      74.235 -11.278   3.684  1.00 17.63           C
ATOM   2410  C   LYS A1164      74.926 -12.191   2.675  1.00 28.62           C
ATOM   2411  O   LYS A1164      75.310 -13.321   3.025  1.00 20.72           O
ATOM   2412  CB  LYS A1164      73.001 -11.923   4.311  1.00 19.06           C
ATOM   2413  CG  LYS A1164      73.147 -12.256   5.777  1.00 34.92           C
ATOM   2414  CD  LYS A1164      73.132 -11.049   6.584  1.00 31.43           C
ATOM   2415  CE  LYS A1164      73.046 -11.296   8.094  1.00 23.21           C
ATOM   2416  NZ  LYS A1164      74.346 -11.448   8.804  1.00 19.46           N1+
ATOM   2417  H   LYS A1164      73.024 -10.008   2.848  1.00 24.01           H
ATOM   2418  HA  LYS A1164      74.860 -11.095   4.403  1.00 21.16           H
ATOM   2419  HB2 LYS A1164      72.251 -11.319   4.225  1.00 22.87           H
ATOM   2420  HB3 LYS A1164      72.822 -12.754   3.839  1.00 22.87           H
ATOM   2421  HG2 LYS A1164      72.394 -12.808   6.044  1.00 41.90           H
ATOM   2422  HG3 LYS A1164      73.986 -12.723   5.931  1.00 41.90           H
ATOM   2423  HD2 LYS A1164      73.937 -10.544   6.402  1.00 37.72           H
ATOM   2424  HD3 LYS A1164      72.345 -10.545   6.318  1.00 37.72           H
ATOM   2425  HE2 LYS A1164      72.598 -10.538   8.503  1.00 27.85           H
ATOM   2426  HE3 LYS A1164      72.531 -12.099   8.253  1.00 27.85           H
ATOM   2427  HZ1 LYS A1164      74.203 -11.548   9.675  1.00 23.35           H
ATOM   2428  HZ2 LYS A1164      74.774 -12.164   8.495  1.00 23.35           H
ATOM   2429  HZ3 LYS A1164      74.847 -10.727   8.669  1.00 23.35           H
ATOM   2430  N   SER A1165      75.108 -11.701   1.446  1.00 22.67           N
ATOM   2431  CA  SER A1165      75.910 -12.348   0.427  1.00 25.23           C
ATOM   2432  C   SER A1165      77.315 -11.796   0.354  1.00 27.96           C
ATOM   2433  O   SER A1165      78.156 -12.383  -0.334  1.00 26.26           O
ATOM   2434  CB  SER A1165      75.220 -12.187  -0.942  1.00 23.38           C
ATOM   2435  OG  SER A1165      74.043 -12.980  -1.027  1.00 29.50           O
ATOM   2436  H   SER A1165      74.737 -10.982   1.163  1.00 27.20           H
ATOM   2437  HA  SER A1165      75.981 -13.293   0.641  1.00 30.27           H
ATOM   2438  HB2 SER A1165      74.974 -11.261  -1.071  1.00 28.05           H
ATOM   2439  HB3 SER A1165      75.836 -12.467  -1.633  1.00 28.05           H
ATOM   2440  HG  SER A1165      73.489 -12.739  -0.438  1.00 35.39           H
ATOM   2441  N   GLY A1166      77.578 -10.679   1.038  1.00 29.14           N
ATOM   2442  CA  GLY A1166      78.856 -10.024   0.989  1.00 39.66           C
ATOM   2443  C   GLY A1166      78.996  -8.932  -0.052  1.00 37.07           C
ATOM   2444  O   GLY A1166      80.118  -8.463  -0.274  1.00 37.13           O
ATOM   2445  H   GLY A1166      77.014 -10.282   1.554  1.00 34.96           H
ATOM   2446  HA2 GLY A1166      79.032  -9.641   1.864  1.00 47.59           H
ATOM   2447  HA3 GLY A1166      79.518 -10.707   0.824  1.00 47.59           H
ATOM   2448  N   VAL A1167      77.905  -8.505  -0.682  1.00 29.59           N
ATOM   2449  CA  VAL A1167      77.984  -7.503  -1.737  1.00 33.70           C
ATOM   2450  C   VAL A1167      78.568  -6.234  -1.121  1.00 40.57           C
ATOM   2451  O   VAL A1167      78.031  -5.709  -0.133  1.00 42.30           O
ATOM   2452  CB  VAL A1167      76.625  -7.233  -2.381  1.00 35.84           C
ATOM   2453  CG1 VAL A1167      76.766  -6.178  -3.437  1.00 42.16           C
ATOM   2454  CG2 VAL A1167      76.031  -8.509  -3.011  1.00 30.75           C
ATOM   2455  H   VAL A1167      77.107  -8.787  -0.529  1.00 35.50           H
ATOM   2456  HA  VAL A1167      78.568  -7.846  -2.427  1.00 40.43           H
ATOM   2457  HB  VAL A1167      76.020  -6.911  -1.694  1.00 43.01           H
ATOM   2458 HG11 VAL A1167      75.899  -6.046  -3.849  1.00 50.59           H
ATOM   2459 HG12 VAL A1167      77.070  -5.354  -3.027  1.00 50.59           H
ATOM   2460 HG13 VAL A1167      77.405  -6.484  -4.097  1.00 50.59           H
ATOM   2461 HG21 VAL A1167      75.166  -8.309  -3.399  1.00 36.90           H
ATOM   2462 HG22 VAL A1167      76.638  -8.822  -3.697  1.00 36.90           H
ATOM   2463 HG23 VAL A1167      75.933  -9.185  -2.320  1.00 36.90           H
ATOM   2464  N   PRO A1168      79.660  -5.709  -1.671  1.00 43.87           N
ATOM   2465  CA  PRO A1168      80.361  -4.606  -1.001  1.00 43.14           C
ATOM   2466  C   PRO A1168      79.530  -3.340  -0.834  1.00 37.63           C
ATOM   2467  O   PRO A1168      79.647  -2.678   0.211  1.00 40.98           O
ATOM   2468  CB  PRO A1168      81.568  -4.377  -1.923  1.00 40.35           C
ATOM   2469  CG  PRO A1168      81.162  -4.986  -3.238  1.00 42.95           C
ATOM   2470  CD  PRO A1168      80.404  -6.180  -2.844  1.00 38.85           C
ATOM   2471  HA  PRO A1168      80.681  -4.903  -0.134  1.00 51.76           H
ATOM   2472  HB2 PRO A1168      81.734  -3.428  -2.017  1.00 48.42           H
ATOM   2473  HB3 PRO A1168      82.336  -4.841  -1.555  1.00 48.42           H
ATOM   2474  HG2 PRO A1168      80.585  -4.368  -3.714  1.00 51.53           H
ATOM   2475  HG3 PRO A1168      81.933  -5.227  -3.769  1.00 51.53           H
ATOM   2476  HD2 PRO A1168      79.792  -6.457  -3.540  1.00 46.61           H
ATOM   2477  HD3 PRO A1168      81.008  -6.891  -2.577  1.00 46.61           H
ATOM   2478  N   ASN A1169      78.742  -2.953  -1.842  1.00 34.01           N
ATOM   2479  CA  ASN A1169      77.913  -1.750  -1.793  1.00 32.04           C
ATOM   2480  C   ASN A1169      76.503  -2.149  -2.172  1.00 44.95           C
ATOM   2481  O   ASN A1169      76.307  -2.850  -3.166  1.00 51.79           O
ATOM   2482  CB  ASN A1169      78.407  -0.645  -2.747  1.00 46.73           C
ATOM   2483  CG  ASN A1169      79.874  -0.278  -2.516  1.00 47.49           C
ATOM   2484  OD1 ASN A1169      80.252   0.178  -1.435  1.00 54.87           O
ATOM   2485  ND2 ASN A1169      80.700  -0.472  -3.538  1.00 46.99           N
ATOM   2486  H   ASN A1169      78.670  -3.379  -2.586  1.00 40.80           H
ATOM   2487  HA  ASN A1169      77.897  -1.393  -0.891  1.00 38.45           H
ATOM   2488  HB2 ASN A1169      78.317  -0.967  -3.661  1.00 56.07           H
ATOM   2489  HB3 ASN A1169      77.868   0.149  -2.621  1.00 56.07           H
ATOM   2490 HD21 ASN A1169      81.542  -0.319  -3.451  1.00 56.38           H
ATOM   2491 HD22 ASN A1169      80.395  -0.763  -4.289  1.00 56.38           H
ATOM   2492  N   VAL A1170      75.532  -1.730  -1.376  1.00 34.97           N
ATOM   2493  CA  VAL A1170      74.136  -2.056  -1.608  1.00 35.16           C
ATOM   2494  C   VAL A1170      73.334  -0.765  -1.565  1.00 34.79           C
ATOM   2495  O   VAL A1170      73.621   0.130  -0.766  1.00 31.66           O
ATOM   2496  CB  VAL A1170      73.628  -3.082  -0.570  1.00 35.72           C
ATOM   2497  CG1 VAL A1170      72.310  -3.645  -0.999  1.00 41.07           C
ATOM   2498  CG2 VAL A1170      74.608  -4.241  -0.442  1.00 38.31           C
ATOM   2499  H   VAL A1170      75.655  -1.272  -0.662  1.00 41.96           H
ATOM   2500  HA  VAL A1170      74.036  -2.447  -2.492  1.00 42.19           H
ATOM   2501  HB  VAL A1170      73.527  -2.658   0.298  1.00 42.86           H
ATOM   2502 HG11 VAL A1170      71.987  -4.252  -0.313  1.00 49.27           H
ATOM   2503 HG12 VAL A1170      71.676  -2.923  -1.136  1.00 49.27           H
ATOM   2504 HG13 VAL A1170      72.440  -4.134  -1.827  1.00 49.27           H
ATOM   2505 HG21 VAL A1170      74.255  -4.883   0.198  1.00 45.97           H
ATOM   2506 HG22 VAL A1170      74.701  -4.662  -1.308  1.00 45.97           H
ATOM   2507 HG23 VAL A1170      75.467  -3.913  -0.136  1.00 45.97           H
ATOM   2508  N   THR A1171      72.351  -0.650  -2.449  1.00 32.52           N
ATOM   2509  CA  THR A1171      71.561   0.561  -2.594  1.00 31.95           C
ATOM   2510  C   THR A1171      70.148   0.334  -2.075  1.00 29.17           C
ATOM   2511  O   THR A1171      69.560  -0.738  -2.287  1.00 27.87           O
ATOM   2512  CB  THR A1171      71.539   0.999  -4.052  1.00 32.68           C
ATOM   2513  OG1 THR A1171      72.883   1.297  -4.442  1.00 43.08           O
ATOM   2514  CG2 THR A1171      70.731   2.227  -4.190  1.00 39.83           C
ATOM   2515  H   THR A1171      72.129  -1.260  -3.004  1.00 39.02           H
ATOM   2516  HA  THR A1171      71.973   1.284  -2.091  1.00 38.33           H
ATOM   2517  HB  THR A1171      71.163   0.312  -4.621  1.00 39.21           H
ATOM   2518  HG1 THR A1171      72.884   1.694  -5.179  1.00 51.69           H
ATOM   2519 HG21 THR A1171      70.785   2.559  -5.099  1.00 47.80           H
ATOM   2520 HG22 THR A1171      69.803   2.051  -3.974  1.00 47.80           H
ATOM   2521 HG23 THR A1171      71.080   2.898  -3.582  1.00 47.80           H
ATOM   2522  N   ALA A1172      69.619   1.347  -1.371  1.00 25.89           N
ATOM   2523  CA  ALA A1172      68.271   1.309  -0.831  1.00 27.61           C
ATOM   2524  C   ALA A1172      67.478   2.535  -1.257  1.00 22.63           C
ATOM   2525  O   ALA A1172      68.027   3.645  -1.284  1.00 27.24           O
ATOM   2526  CB  ALA A1172      68.276   1.245   0.696  1.00 32.62           C
ATOM   2527  H   ALA A1172      70.047   2.063  -1.180  1.00 31.07           H
ATOM   2528  HA  ALA A1172      67.839   0.515  -1.175  1.00 33.13           H
ATOM   2529  HB1 ALA A1172      67.354   1.225   0.998  1.00 39.14           H
ATOM   2530  HB2 ALA A1172      68.732   0.427   0.967  1.00 39.14           H
ATOM   2531  HB3 ALA A1172      68.733   2.020   1.061  1.00 39.14           H
ATOM   2532  N   PRO A1173      66.206   2.361  -1.626  1.00 26.79           N
ATOM   2533  CA  PRO A1173      65.347   3.523  -1.898  1.00 26.47           C
ATOM   2534  C   PRO A1173      65.066   4.254  -0.600  1.00 32.67           C
ATOM   2535  O   PRO A1173      65.176   3.693   0.495  1.00 28.30           O
ATOM   2536  CB  PRO A1173      64.071   2.906  -2.485  1.00 24.71           C
ATOM   2537  CG  PRO A1173      63.969   1.586  -1.777  1.00 28.24           C
ATOM   2538  CD  PRO A1173      65.432   1.105  -1.702  1.00 27.99           C
ATOM   2539  HA  PRO A1173      65.765   4.106  -2.550  1.00 31.76           H
ATOM   2540  HB2 PRO A1173      63.310   3.473  -2.300  1.00 29.64           H
ATOM   2541  HB3 PRO A1173      64.188   2.774  -3.441  1.00 29.64           H
ATOM   2542  HG2 PRO A1173      63.587   1.711  -0.894  1.00 33.89           H
ATOM   2543  HG3 PRO A1173      63.425   0.975  -2.303  1.00 33.89           H
ATOM   2544  HD2 PRO A1173      65.584   0.582  -0.903  1.00 33.58           H
ATOM   2545  HD3 PRO A1173      65.666   0.605  -2.505  1.00 33.58           H
ATOM   2546  N   VAL A1174      64.716   5.528  -0.727  1.00 34.14           N
ATOM   2547  CA  VAL A1174      64.489   6.371   0.432  1.00 26.66           C
ATOM   2548  C   VAL A1174      63.128   7.047   0.321  1.00 35.75           C
ATOM   2549  O   VAL A1174      62.745   7.529  -0.752  1.00 27.45           O
ATOM   2550  CB  VAL A1174      65.600   7.415   0.566  1.00 27.23           C
ATOM   2551  CG1 VAL A1174      65.281   8.374   1.686  1.00 29.05           C
ATOM   2552  CG2 VAL A1174      66.895   6.741   0.829  1.00 29.47           C
ATOM   2553  H   VAL A1174      64.623   5.934  -1.479  1.00 40.96           H
ATOM   2554  HA  VAL A1174      64.493   5.828   1.236  1.00 31.98           H
ATOM   2555  HB  VAL A1174      65.682   7.912  -0.260  1.00 32.67           H
ATOM   2556 HG11 VAL A1174      66.021   8.994   1.766  1.00 34.86           H
ATOM   2557 HG12 VAL A1174      64.469   8.862   1.477  1.00 34.86           H
ATOM   2558 HG13 VAL A1174      65.173   7.873   2.507  1.00 34.86           H
ATOM   2559 HG21 VAL A1174      67.584   7.418   0.928  1.00 35.35           H
ATOM   2560 HG22 VAL A1174      66.812   6.224   1.643  1.00 35.35           H
ATOM   2561 HG23 VAL A1174      67.103   6.166   0.079  1.00 35.35           H
ATOM   2562  N   TYR A1175      62.424   7.105   1.454  1.00 21.66           N
ATOM   2563  CA  TYR A1175      61.112   7.707   1.614  1.00 27.25           C
ATOM   2564  C   TYR A1175      61.246   8.971   2.436  1.00 28.41           C
ATOM   2565  O   TYR A1175      62.154   9.097   3.254  1.00 36.65           O
ATOM   2566  CB  TYR A1175      60.167   6.751   2.338  1.00 23.19           C
ATOM   2567  CG  TYR A1175      58.731   7.154   2.415  1.00 30.66           C
ATOM   2568  CD1 TYR A1175      57.876   6.974   1.332  1.00 32.87           C
ATOM   2569  CD2 TYR A1175      58.206   7.634   3.582  1.00 27.94           C
ATOM   2570  CE1 TYR A1175      56.540   7.317   1.413  1.00 22.36           C
ATOM   2571  CE2 TYR A1175      56.883   7.962   3.671  1.00 30.55           C
ATOM   2572  CZ  TYR A1175      56.059   7.802   2.586  1.00 28.77           C
ATOM   2573  OH  TYR A1175      54.733   8.146   2.693  1.00 30.41           O
ATOM   2574  H   TYR A1175      62.716   6.775   2.192  1.00 25.99           H
ATOM   2575  HA  TYR A1175      60.736   7.919   0.745  1.00 32.69           H
ATOM   2576  HB2 TYR A1175      60.178   5.907   1.886  1.00 27.82           H
ATOM   2577  HB3 TYR A1175      60.485   6.640   3.248  1.00 27.82           H
ATOM   2578  HD1 TYR A1175      58.218   6.637   0.536  1.00 39.44           H
ATOM   2579  HD2 TYR A1175      58.766   7.740   4.316  1.00 33.52           H
ATOM   2580  HE1 TYR A1175      55.977   7.200   0.684  1.00 26.82           H
ATOM   2581  HE2 TYR A1175      56.555   8.300   4.471  1.00 36.65           H
ATOM   2582  HH  TYR A1175      54.586   8.479   3.449  1.00 36.49           H
ATOM   2583  N   SER A1176      60.316   9.892   2.218  1.00 34.46           N
ATOM   2584  CA  SER A1176      60.275  11.196   2.887  1.00 34.70           C
ATOM   2585  C   SER A1176      58.871  11.407   3.471  1.00 36.39           C
ATOM   2586  O   SER A1176      57.930  11.547   2.682  1.00 35.11           O
ATOM   2587  CB  SER A1176      60.616  12.267   1.850  1.00 39.10           C
ATOM   2588  OG  SER A1176      60.199  13.561   2.237  1.00 52.16           O
ATOM   2589  H   SER A1176      59.687   9.784   1.643  1.00 41.35           H
ATOM   2590  HA  SER A1176      60.943  11.227   3.594  1.00 41.64           H
ATOM   2591  HB2 SER A1176      61.573  12.269   1.699  1.00 46.91           H
ATOM   2592  HB3 SER A1176      60.176  12.042   1.012  1.00 46.91           H
ATOM   2593  HG  SER A1176      60.526  14.118   1.694  1.00 62.58           H
ATOM   2594  N   HIS A1177      58.684  11.367   4.834  1.00 42.15           N
ATOM   2595  CA  HIS A1177      57.307  11.547   5.386  1.00 45.68           C
ATOM   2596  C   HIS A1177      56.699  12.957   5.077  1.00 49.61           C
ATOM   2597  O   HIS A1177      55.516  13.216   5.215  1.00 48.52           O
ATOM   2598  CB  HIS A1177      57.354  11.331   6.906  1.00 44.92           C
ATOM   2599  CG  HIS A1177      57.464   9.879   7.202  1.00 49.95           C
ATOM   2600  ND1 HIS A1177      56.329   9.060   7.279  1.00 48.41           N
ATOM   2601  CD2 HIS A1177      58.619   9.123   7.457  1.00 48.95           C
ATOM   2602  CE1 HIS A1177      56.807   7.827   7.628  1.00 48.93           C
ATOM   2603  NE2 HIS A1177      58.187   7.838   7.750  1.00 43.32           N
ATOM   2604  H   HIS A1177      59.430  11.083   5.497  1.00 50.58           H
ATOM   2605  HA  HIS A1177      56.616  10.804   4.894  1.00 54.81           H
ATOM   2606  HB2 HIS A1177      56.441  11.758   7.383  1.00 53.90           H
ATOM   2607  HB3 HIS A1177      58.198  11.888   7.373  1.00 53.90           H
ATOM   2608  HD2 HIS A1177      59.660   9.410   7.446  1.00 58.74           H
ATOM   2609  HE1 HIS A1177      56.208   6.933   7.829  1.00 58.71           H
ATOM   2610  HE2 HIS A1177      58.785   7.012   8.004  1.00 51.98           H
ATOM   2611  N   LEU A1178      57.661  13.842   4.627  1.00 35.89           N
ATOM   2612  CA  LEU A1178      57.622  15.263   4.245  1.00 38.93           C
ATOM   2613  C   LEU A1178      56.987  15.507   2.886  1.00 45.93           C
ATOM   2614  O   LEU A1178      56.197  16.441   2.726  1.00 40.33           O
ATOM   2615  CB  LEU A1178      59.046  15.833   4.168  1.00 39.93           C
ATOM   2616  H   LEU A1178      58.478  13.593   4.546  1.00 43.07           H
ATOM   2617  HA  LEU A1178      57.150  15.772   4.918  1.00 46.71           H
ATOM   2618  HB1 LEU A1178      59.493  15.827   5.027  1.00 47.92           H
ATOM   2619  HB3 LEU A1178      59.024  16.738   3.803  1.00 47.92           H
ATOM   2620  N   ILE A1179      57.419  14.778   1.854  1.00 41.80           N
ATOM   2621  CA  ILE A1179      56.666  14.779   0.606  1.00 42.08           C
ATOM   2622  C   ILE A1179      55.724  13.595   0.532  1.00 34.67           C
ATOM   2623  O   ILE A1179      54.955  13.474  -0.433  1.00 32.52           O
ATOM   2624  CB  ILE A1179      57.595  14.804  -0.618  1.00 43.35           C
ATOM   2625  CG1 ILE A1179      58.285  13.465  -0.769  1.00 42.53           C
ATOM   2626  CG2 ILE A1179      58.630  15.912  -0.448  1.00 45.96           C
ATOM   2627  CD1 ILE A1179      59.258  13.402  -1.896  1.00 43.23           C
ATOM   2628  H   ILE A1179      58.133  14.293   1.843  1.00 50.16           H
ATOM   2629  HA  ILE A1179      56.127  15.585   0.563  1.00 50.49           H
ATOM   2630  HB  ILE A1179      57.066  14.973  -1.416  1.00 52.01           H
ATOM   2631 HG12 ILE A1179      58.767  13.284   0.052  1.00 51.03           H
ATOM   2632 HG13 ILE A1179      57.620  12.775  -0.918  1.00 51.03           H
ATOM   2633 HG21 ILE A1179      59.188  15.942  -1.238  1.00 55.15           H
ATOM   2634 HG22 ILE A1179      58.163  16.754  -0.351  1.00 55.15           H
ATOM   2635 HG23 ILE A1179      59.168  15.734   0.337  1.00 55.15           H
ATOM   2636 HD11 ILE A1179      59.623  12.503  -1.926  1.00 51.87           H
ATOM   2637 HD12 ILE A1179      58.791  13.593  -2.724  1.00 51.87           H
ATOM   2638 HD13 ILE A1179      59.974  14.036  -1.753  1.00 51.87           H
ATOM   2639  N   TYR A1180      55.780  12.704   1.515  1.00 36.66           N
ATOM   2640  CA  TYR A1180      54.842  11.595   1.618  1.00 35.83           C
ATOM   2641  C   TYR A1180      54.989  10.691   0.400  1.00 35.05           C
ATOM   2642  O   TYR A1180      54.007  10.206  -0.156  1.00 29.04           O
ATOM   2643  CB  TYR A1180      53.418  12.135   1.781  1.00 33.22           C
ATOM   2644  CG  TYR A1180      52.312  11.148   2.060  1.00 42.02           C
ATOM   2645  CD1 TYR A1180      52.172  10.545   3.305  1.00 34.64           C
ATOM   2646  CD2 TYR A1180      51.352  10.876   1.088  1.00 43.00           C
ATOM   2647  CE1 TYR A1180      51.123   9.658   3.555  1.00 37.58           C
ATOM   2648  CE2 TYR A1180      50.317   9.997   1.332  1.00 40.55           C
ATOM   2649  CZ  TYR A1180      50.204   9.391   2.562  1.00 42.08           C
ATOM   2650  OH  TYR A1180      49.152   8.516   2.781  1.00 40.09           O
ATOM   2651  H   TYR A1180      56.364  12.724   2.144  1.00 43.99           H
ATOM   2652  HA  TYR A1180      55.051  11.085   2.416  1.00 42.99           H
ATOM   2653  HB2 TYR A1180      53.429  12.756   2.526  1.00 39.86           H
ATOM   2654  HB3 TYR A1180      53.184  12.613   0.971  1.00 39.86           H
ATOM   2655  HD1 TYR A1180      52.792  10.727   3.972  1.00 41.57           H
ATOM   2656  HD2 TYR A1180      51.425  11.271   0.251  1.00 51.60           H
ATOM   2657  HE1 TYR A1180      51.037   9.250   4.381  1.00 45.09           H
ATOM   2658  HE2 TYR A1180      49.701   9.816   0.664  1.00 48.65           H
ATOM   2659  HH  TYR A1180      48.959   8.504   3.598  1.00 48.10           H
ATOM   2660  N   ASP A1181      56.234  10.479  -0.036  1.00 27.65           N
ATOM   2661  CA  ASP A1181      56.477   9.641  -1.208  1.00 26.54           C
ATOM   2662  C   ASP A1181      57.921   9.167  -1.221  1.00 28.37           C
ATOM   2663  O   ASP A1181      58.785   9.727  -0.538  1.00 28.34           O
ATOM   2664  CB  ASP A1181      56.143  10.380  -2.502  1.00 32.23           C
ATOM   2665  CG  ASP A1181      55.930   9.439  -3.716  1.00 31.42           C
ATOM   2666  OD1 ASP A1181      55.894   8.197  -3.570  1.00 32.14           O
ATOM   2667  OD2 ASP A1181      55.786   9.962  -4.847  1.00 30.22           O1-
ATOM   2668  H   ASP A1181      56.939  10.807   0.328  1.00 33.18           H
ATOM   2669  HA  ASP A1181      55.901   8.862  -1.153  1.00 31.85           H
ATOM   2670  HB2 ASP A1181      55.300  10.843  -2.353  1.00 38.68           H
ATOM   2671  HB3 ASP A1181      56.841  11.018  -2.701  1.00 38.68           H
ATOM   2672  N   VAL A1182      58.167   8.103  -1.996  1.00 29.14           N
ATOM   2673  CA  VAL A1182      59.530   7.708  -2.280  1.00 29.34           C
ATOM   2674  C   VAL A1182      60.202   8.836  -3.049  1.00 36.38           C
ATOM   2675  O   VAL A1182      59.582   9.485  -3.901  1.00 34.40           O
ATOM   2676  CB  VAL A1182      59.562   6.387  -3.062  1.00 37.11           C
ATOM   2677  CG1 VAL A1182      60.990   5.950  -3.272  1.00 31.29           C
ATOM   2678  CG2 VAL A1182      58.806   5.308  -2.309  1.00 32.44           C
ATOM   2679  H   VAL A1182      57.570   7.611  -2.369  1.00 34.97           H
ATOM   2680  HA  VAL A1182      60.001   7.573  -1.443  1.00 35.20           H
ATOM   2681  HB  VAL A1182      59.144   6.507  -3.931  1.00 44.53           H
ATOM   2682 HG11 VAL A1182      60.984   5.115  -3.766  1.00 37.54           H
ATOM   2683 HG12 VAL A1182      61.470   6.627  -3.772  1.00 37.54           H
ATOM   2684 HG13 VAL A1182      61.404   5.814  -2.406  1.00 37.54           H
ATOM   2685 HG21 VAL A1182      58.875   4.499  -2.830  1.00 38.93           H
ATOM   2686 HG22 VAL A1182      59.192   5.185  -1.430  1.00 38.93           H
ATOM   2687 HG23 VAL A1182      57.873   5.567  -2.230  1.00 38.93           H
ATOM   2688  N   ILE A1183      61.461   9.109  -2.716  1.00 35.84           N
ATOM   2689  CA  ILE A1183      62.211  10.165  -3.392  1.00 40.35           C
ATOM   2690  C   ILE A1183      62.751   9.632  -4.715  1.00 42.75           C
ATOM   2691  O   ILE A1183      63.601   8.732  -4.706  1.00 47.33           O
ATOM   2692  CB  ILE A1183      63.359  10.696  -2.522  1.00 40.42           C
ATOM   2693  CG1 ILE A1183      62.834  11.141  -1.146  1.00 33.72           C
ATOM   2694  CG2 ILE A1183      64.061  11.852  -3.262  1.00 41.38           C
ATOM   2695  CD1 ILE A1183      63.898  11.571  -0.175  1.00 38.01           C
ATOM   2696  H   ILE A1183      61.905   8.695  -2.105  1.00 43.01           H
ATOM   2697  HA  ILE A1183      61.603  10.897  -3.555  1.00 48.41           H
ATOM   2698  HB  ILE A1183      63.999   9.977  -2.390  1.00 48.50           H
ATOM   2699 HG12 ILE A1183      62.234  11.891  -1.268  1.00 40.46           H
ATOM   2700 HG13 ILE A1183      62.358  10.404  -0.737  1.00 40.46           H
ATOM   2701 HG21 ILE A1183      64.794  12.174  -2.718  1.00 49.65           H
ATOM   2702 HG22 ILE A1183      64.401  11.541  -4.117  1.00 49.65           H
ATOM   2703 HG23 ILE A1183      63.419  12.564  -3.413  1.00 49.65           H
ATOM   2704 HD11 ILE A1183      63.480  11.819   0.664  1.00 45.60           H
ATOM   2705 HD12 ILE A1183      64.517  10.837  -0.033  1.00 45.60           H
ATOM   2706 HD13 ILE A1183      64.366  12.333  -0.550  1.00 45.60           H
ATOM   2707  N   PRO A1184      62.326  10.183  -5.876  1.00 44.81           N
ATOM   2708  CA  PRO A1184      62.678   9.588  -7.177  1.00 50.73           C
ATOM   2709  C   PRO A1184      64.140   9.200  -7.370  1.00 52.97           C
ATOM   2710  O   PRO A1184      64.421   8.031  -7.652  1.00 55.17           O
ATOM   2711  CB  PRO A1184      62.264  10.682  -8.168  1.00 56.51           C
ATOM   2712  CG  PRO A1184      62.014  11.915  -7.293  1.00 57.30           C
ATOM   2713  CD  PRO A1184      61.462  11.354  -6.062  1.00 50.65           C
ATOM   2714  HA  PRO A1184      62.124   8.810  -7.344  1.00 60.87           H
ATOM   2715  HB2 PRO A1184      62.989  10.837  -8.796  1.00 67.81           H
ATOM   2716  HB3 PRO A1184      61.451  10.415  -8.629  1.00 67.81           H
ATOM   2717  HG2 PRO A1184      62.858  12.353  -7.097  1.00 68.75           H
ATOM   2718  HG3 PRO A1184      61.384  12.518  -7.717  1.00 68.75           H
ATOM   2719  HD2 PRO A1184      61.552  11.978  -5.329  1.00 60.78           H
ATOM   2720  HD3 PRO A1184      60.543  11.076  -6.204  1.00 60.78           H
ATOM   2721  N   ASP A1185      65.078  10.137  -7.234  1.00 50.05           N
ATOM   2722  CA  ASP A1185      66.481   9.794  -7.466  1.00 51.41           C
ATOM   2723  C   ASP A1185      67.300   9.961  -6.196  1.00 53.36           C
ATOM   2724  O   ASP A1185      68.383  10.569  -6.234  1.00 49.43           O
ATOM   2725  CB  ASP A1185      67.063  10.667  -8.587  1.00 53.89           C
ATOM   2726  H   ASP A1185      64.936  10.954  -7.007  1.00 60.05           H
ATOM   2727  HA  ASP A1185      66.557   8.864  -7.741  1.00 61.69           H
ATOM   2728  HB1 ASP A1185      66.573  10.492  -9.407  1.00 64.66           H
ATOM   2729  HB3 ASP A1185      67.996  10.428  -8.707  1.00 64.66           H
ATOM   2730  N   GLY A1186      66.795   9.435  -5.070  1.00 49.33           N
ATOM   2731  CA  GLY A1186      67.452   9.629  -3.784  1.00 54.62           C
ATOM   2732  C   GLY A1186      68.010   8.376  -3.135  1.00 44.44           C
ATOM   2733  O   GLY A1186      68.352   8.384  -1.950  1.00 46.60           O
ATOM   2734  H   GLY A1186      66.076   8.962  -5.029  1.00 59.19           H
ATOM   2735  HA2 GLY A1186      68.191  10.246  -3.896  1.00 65.54           H
ATOM   2736  HA3 GLY A1186      66.819  10.028  -3.170  1.00 65.54           H
ATOM   2737  N   ASP A1187      68.137   7.304  -3.902  1.00 43.28           N
ATOM   2738  CA  ASP A1187      68.605   6.038  -3.354  1.00 35.97           C
ATOM   2739  C   ASP A1187      69.905   6.210  -2.573  1.00 38.67           C
ATOM   2740  O   ASP A1187      70.797   6.966  -2.952  1.00 44.90           O
ATOM   2741  CB  ASP A1187      68.757   5.022  -4.488  1.00 40.20           C
ATOM   2742  CG  ASP A1187      67.404   4.603  -5.053  1.00 46.07           C
ATOM   2743  OD1 ASP A1187      66.440   5.346  -4.768  1.00 45.67           O
ATOM   2744  OD2 ASP A1187      67.273   3.554  -5.744  1.00 39.09           O1-
ATOM   2745  H   ASP A1187      67.953   7.274  -4.738  1.00 51.93           H
ATOM   2746  HA  ASP A1187      67.933   5.690  -2.746  1.00 43.16           H
ATOM   2747  HB2 ASP A1187      69.282   5.419  -5.203  1.00 48.24           H
ATOM   2748  HB3 ASP A1187      69.200   4.240  -4.142  1.00 48.24           H
ATOM   2749  N   LYS A1188      69.977   5.538  -1.439  1.00 33.57           N
ATOM   2750  CA  LYS A1188      71.106   5.620  -0.521  1.00 42.54           C
ATOM   2751  C   LYS A1188      71.989   4.378  -0.686  1.00 37.87           C
ATOM   2752  O   LYS A1188      71.484   3.250  -0.697  1.00 31.67           O
ATOM   2753  CB  LYS A1188      70.569   5.735   0.917  1.00 45.07           C
ATOM   2754  CG  LYS A1188      71.580   5.668   2.070  1.00 50.11           C
ATOM   2755  CD  LYS A1188      70.853   5.617   3.425  1.00 45.50           C
ATOM   2756  CE  LYS A1188      71.849   5.350   4.577  1.00 51.02           C
ATOM   2757  NZ  LYS A1188      71.175   5.251   5.932  1.00 44.59           N1+
ATOM   2758  H   LYS A1188      69.355   5.015  -1.165  1.00 40.28           H
ATOM   2759  HA  LYS A1188      71.627   6.419  -0.720  1.00 51.05           H
ATOM   2760  HB2 LYS A1188      70.102   6.579   0.998  1.00 54.08           H
ATOM   2761  HB3 LYS A1188      69.938   5.011   1.066  1.00 54.08           H
ATOM   2762  HG2 LYS A1188      72.109   4.861   1.987  1.00 60.13           H
ATOM   2763  HG3 LYS A1188      72.151   6.452   2.053  1.00 60.13           H
ATOM   2764  HD2 LYS A1188      70.403   6.460   3.587  1.00 54.60           H
ATOM   2765  HD3 LYS A1188      70.202   4.897   3.415  1.00 54.60           H
ATOM   2766  HE2 LYS A1188      72.314   4.513   4.417  1.00 61.22           H
ATOM   2767  HE3 LYS A1188      72.494   6.076   4.604  1.00 61.22           H
ATOM   2768  HZ1 LYS A1188      71.681   5.634   6.555  1.00 53.51           H
ATOM   2769  HZ2 LYS A1188      70.382   5.661   5.911  1.00 53.51           H
ATOM   2770  HZ3 LYS A1188      71.047   4.397   6.151  1.00 53.51           H
ATOM   2771  N   THR A1189      73.304   4.583  -0.776  1.00 37.09           N
ATOM   2772  CA  THR A1189      74.269   3.494  -0.905  1.00 42.32           C
ATOM   2773  C   THR A1189      74.944   3.159   0.423  1.00 39.71           C
ATOM   2774  O   THR A1189      75.647   3.986   0.997  1.00 42.58           O
ATOM   2775  CB  THR A1189      75.326   3.842  -1.938  1.00 41.93           C
ATOM   2776  OG1 THR A1189      74.695   3.886  -3.220  1.00 43.80           O
ATOM   2777  CG2 THR A1189      76.394   2.776  -1.967  1.00 41.75           C
ATOM   2778  H   THR A1189      73.665   5.360  -0.765  1.00 44.51           H
ATOM   2779  HA  THR A1189      73.811   2.702  -1.225  1.00 50.78           H
ATOM   2780  HB  THR A1189      75.733   4.696  -1.719  1.00 50.32           H
ATOM   2781  HG1 THR A1189      75.251   4.136  -3.794  1.00 52.56           H
ATOM   2782 HG21 THR A1189      77.041   3.000  -2.650  1.00 50.09           H
ATOM   2783 HG22 THR A1189      76.852   2.704  -1.117  1.00 50.09           H
ATOM   2784 HG23 THR A1189      75.990   1.923  -2.186  1.00 50.09           H
ATOM   2785  N   VAL A1190      74.737   1.940   0.873  1.00 35.34           N
ATOM   2786  CA  VAL A1190      75.339   1.369   2.078  1.00 46.14           C
ATOM   2787  C   VAL A1190      76.679   0.728   1.722  1.00 48.01           C
ATOM   2788  O   VAL A1190      76.741  -0.124   0.828  1.00 48.83           O
ATOM   2789  CB  VAL A1190      74.393   0.314   2.681  1.00 44.24           C
ATOM   2790  CG1 VAL A1190      74.984  -0.329   3.929  1.00 47.61           C
ATOM   2791  CG2 VAL A1190      73.050   0.939   2.966  1.00 45.90           C
ATOM   2792  H   VAL A1190      74.201   1.390   0.485  1.00 42.40           H
ATOM   2793  HA  VAL A1190      75.487   2.071   2.731  1.00 55.37           H
ATOM   2794  HB  VAL A1190      74.249  -0.394   2.031  1.00 53.09           H
ATOM   2795 HG11 VAL A1190      74.351  -0.972   4.285  1.00 57.12           H
ATOM   2796 HG12 VAL A1190      75.811  -0.782   3.698  1.00 57.12           H
ATOM   2797 HG13 VAL A1190      75.158   0.363   4.582  1.00 57.12           H
ATOM   2798 HG21 VAL A1190      72.477   0.257   3.348  1.00 55.08           H
ATOM   2799 HG22 VAL A1190      73.173   1.662   3.600  1.00 55.08           H
ATOM   2800 HG23 VAL A1190      72.660   1.270   2.141  1.00 55.08           H
ATOM   2801  N   VAL A1191      77.746   1.093   2.437  1.00 43.24           N
ATOM   2802  CA  VAL A1191      79.046   0.512   2.138  1.00 41.83           C
ATOM   2803  C   VAL A1191      79.557  -0.411   3.270  1.00 50.27           C
ATOM   2804  O   VAL A1191      79.849   0.013   4.399  1.00 55.52           O
ATOM   2805  CB  VAL A1191      80.056   1.622   1.800  1.00 49.30           C
ATOM   2806  CG1 VAL A1191      79.557   2.426   0.598  1.00 58.68           C
ATOM   2807  CG2 VAL A1191      80.275   2.565   2.965  1.00 52.01           C
ATOM   2808  H   VAL A1191      77.747   1.666   3.074  1.00 51.89           H
ATOM   2809  HA  VAL A1191      78.963  -0.035   1.344  1.00 50.19           H
ATOM   2810  HB  VAL A1191      80.906   1.222   1.559  1.00 59.15           H
ATOM   2811 HG11 VAL A1191      78.719   2.866   0.819  1.00 70.42           H
ATOM   2812 HG12 VAL A1191      79.420   1.824  -0.150  1.00 70.42           H
ATOM   2813 HG13 VAL A1191      80.225   3.089   0.357  1.00 70.42           H
ATOM   2814 HG21 VAL A1191      79.430   2.947   3.212  1.00 62.41           H
ATOM   2815 HG22 VAL A1191      80.888   3.269   2.696  1.00 62.41           H
ATOM   2816 HG23 VAL A1191      80.644   2.073   3.711  1.00 62.41           H
ATOM   2817  HC  VAL A1191      79.672  -1.394   3.129  1.00 60.33           H
ATOM   2818  N   PRO A1193      79.205  -2.002   6.006  1.00 22.47           N1+
ATOM   2819  CA  PRO A1193      78.920  -1.834   7.438  1.00 24.97           C
ATOM   2820  C   PRO A1193      79.209  -3.037   8.318  1.00 30.00           C
ATOM   2821  O   PRO A1193      79.037  -4.172   7.896  1.00 32.10           O
ATOM   2822  CB  PRO A1193      77.411  -1.572   7.478  1.00 29.20           C
ATOM   2823  CG  PRO A1193      76.885  -2.345   6.375  1.00 32.90           C
ATOM   2824  CD  PRO A1193      77.945  -2.201   5.267  1.00 23.43           C
ATOM   2825  H2  PRO A1193      79.635  -2.842   5.843  1.00 26.95           H
ATOM   2826  H3  PRO A1193      79.747  -1.316   5.603  1.00 26.95           H
ATOM   2827  HA  PRO A1193      79.388  -1.054   7.766  1.00 29.95           H
ATOM   2828  HB2 PRO A1193      77.235  -0.626   7.366  1.00 35.04           H
ATOM   2829  HB3 PRO A1193      77.045  -1.887   8.317  1.00 35.04           H
ATOM   2830  HG2 PRO A1193      76.031  -1.969   6.107  1.00 39.47           H
ATOM   2831  HG3 PRO A1193      76.775  -3.267   6.649  1.00 39.47           H
ATOM   2832  HD2 PRO A1193      77.970  -2.983   4.700  1.00 28.11           H
ATOM   2833  HD3 PRO A1193      77.737  -1.394   4.765  1.00 28.11           H
ATOM   2834  N   ASP A1194      79.588  -2.754   9.565  1.00 27.79           N
ATOM   2835  CA  ASP A1194      79.748  -3.805  10.551  1.00 29.94           C
ATOM   2836  C   ASP A1194      78.389  -4.233  11.088  1.00 21.34           C
ATOM   2837  O   ASP A1194      78.155  -5.420  11.340  1.00 19.23           O
ATOM   2838  CB  ASP A1194      80.632  -3.301  11.691  1.00 37.25           C
ATOM   2839  CG  ASP A1194      82.052  -2.957  11.240  1.00 36.19           C
ATOM   2840  OD1 ASP A1194      82.763  -3.893  10.831  1.00 31.65           O
ATOM   2841  OD2 ASP A1194      82.433  -1.756  11.287  1.00 38.13           O1-
ATOM   2842  H   ASP A1194      79.753  -1.965   9.867  1.00 33.35           H
ATOM   2843  HA  ASP A1194      80.186  -4.571  10.137  1.00 35.92           H
ATOM   2844  HB2 ASP A1194      80.229  -2.494  12.055  1.00 44.70           H
ATOM   2845  HB3 ASP A1194      80.689  -3.993  12.368  1.00 44.70           H
ATOM   2846  N   ILE A1195      77.475  -3.276  11.227  1.00 21.92           N
ATOM   2847  CA  ILE A1195      76.132  -3.539  11.722  1.00 19.55           C
ATOM   2848  C   ILE A1195      75.161  -2.751  10.859  1.00 24.62           C
ATOM   2849  O   ILE A1195      75.418  -1.584  10.524  1.00 19.67           O
ATOM   2850  CB  ILE A1195      76.000  -3.126  13.196  1.00 20.71           C
ATOM   2851  CG1 ILE A1195      76.979  -3.930  14.061  1.00 26.11           C
ATOM   2852  CG2 ILE A1195      74.574  -3.280  13.645  1.00 18.72           C
ATOM   2853  CD1 ILE A1195      77.127  -3.332  15.455  1.00 16.93           C
ATOM   2854  H   ILE A1195      77.620  -2.449  11.050  1.00 26.30           H
ATOM   2855  HA  ILE A1195      75.933  -4.485  11.654  1.00 23.46           H
ATOM   2856  HB  ILE A1195      76.251  -2.192  13.271  1.00 24.85           H
ATOM   2857 HG12 ILE A1195      76.651  -4.839  14.146  1.00 31.32           H
ATOM   2858 HG13 ILE A1195      77.856  -3.930  13.645  1.00 31.32           H
ATOM   2859 HG21 ILE A1195      74.503  -3.003  14.571  1.00 22.46           H
ATOM   2860 HG22 ILE A1195      74.001  -2.730  13.097  1.00 22.46           H
ATOM   2861 HG23 ILE A1195      74.321  -4.213  13.562  1.00 22.46           H
ATOM   2862 HD11 ILE A1195      77.785  -3.846  15.949  1.00 20.31           H
ATOM   2863 HD12 ILE A1195      77.406  -2.409  15.393  1.00 20.31           H
ATOM   2864 HD13 ILE A1195      76.265  -3.387  15.892  1.00 20.31           H
ATOM   2865  N   LEU A1196      74.059  -3.390  10.479  1.00 24.41           N
ATOM   2866  CA  LEU A1196      72.978  -2.696   9.792  1.00 21.31           C
ATOM   2867  C   LEU A1196      71.741  -2.830  10.655  1.00 26.45           C
ATOM   2868  O   LEU A1196      71.386  -3.945  11.045  1.00 22.32           O
ATOM   2869  CB  LEU A1196      72.718  -3.266   8.417  1.00 19.19           C
ATOM   2870  CG  LEU A1196      71.640  -2.502   7.625  1.00 23.77           C
ATOM   2871  CD1 LEU A1196      72.249  -2.013   6.315  1.00 32.69           C
ATOM   2872  CD2 LEU A1196      70.459  -3.369   7.340  1.00 27.96           C
ATOM   2873  H   LEU A1196      73.915  -4.228  10.605  1.00 29.29           H
ATOM   2874  HA  LEU A1196      73.194  -1.755   9.685  1.00 25.56           H
ATOM   2875  HB2 LEU A1196      73.540  -3.234   7.907  1.00 23.02           H
ATOM   2876  HB3 LEU A1196      72.429  -4.187   8.516  1.00 23.02           H
ATOM   2877  HG  LEU A1196      71.340  -1.739   8.143  1.00 28.52           H
ATOM   2878 HD11 LEU A1196      71.560  -1.573   5.797  1.00 39.23           H
ATOM   2879 HD12 LEU A1196      72.963  -1.392   6.528  1.00 39.23           H
ATOM   2880 HD13 LEU A1196      72.605  -2.769   5.822  1.00 39.23           H
ATOM   2881 HD21 LEU A1196      69.795  -2.863   6.852  1.00 33.54           H
ATOM   2882 HD22 LEU A1196      70.760  -4.126   6.809  1.00 33.54           H
ATOM   2883 HD23 LEU A1196      70.091  -3.687   8.180  1.00 33.54           H
ATOM   2884  N   ILE A1197      71.114  -1.701  10.999  1.00 16.87           N
ATOM   2885  CA  ILE A1197      69.843  -1.715  11.709  1.00 22.84           C
ATOM   2886  C   ILE A1197      68.733  -1.522  10.684  1.00 18.59           C
ATOM   2887  O   ILE A1197      68.752  -0.551   9.936  1.00 16.84           O
ATOM   2888  CB  ILE A1197      69.790  -0.644  12.801  1.00 20.23           C
ATOM   2889  CG1 ILE A1197      70.908  -0.898  13.840  1.00 27.24           C
ATOM   2890  CG2 ILE A1197      68.369  -0.625  13.486  1.00 22.84           C
ATOM   2891  CD1 ILE A1197      71.119   0.301  14.797  1.00 21.33           C
ATOM   2892  H   ILE A1197      71.406  -0.913  10.833  1.00 20.24           H
ATOM   2893  HA  ILE A1197      69.735  -2.580  12.140  1.00 27.40           H
ATOM   2894  HB  ILE A1197      69.946   0.219  12.391  1.00 24.28           H
ATOM   2895 HG12 ILE A1197      70.690  -1.681  14.367  1.00 32.68           H
ATOM   2896 HG13 ILE A1197      71.749  -1.047  13.378  1.00 32.68           H
ATOM   2897 HG21 ILE A1197      68.361   0.055  14.177  1.00 27.41           H
ATOM   2898 HG22 ILE A1197      67.689  -0.413  12.826  1.00 27.41           H
ATOM   2899 HG23 ILE A1197      68.181  -1.494  13.878  1.00 27.41           H
ATOM   2900 HD11 ILE A1197      71.839   0.092  15.415  1.00 25.59           H
ATOM   2901 HD12 ILE A1197      71.343   1.091  14.283  1.00 25.59           H
ATOM   2902 HD13 ILE A1197      70.292   0.463  15.284  1.00 25.59           H
ATOM   2903  N   LEU A1198      67.808  -2.477  10.606  1.00 20.65           N
ATOM   2904  CA  LEU A1198      66.696  -2.449   9.651  1.00 17.84           C
ATOM   2905  C   LEU A1198      65.420  -2.209  10.433  1.00 20.04           C
ATOM   2906  O   LEU A1198      64.955  -3.090  11.162  1.00 19.30           O
ATOM   2907  CB  LEU A1198      66.609  -3.738   8.845  1.00 19.23           C
ATOM   2908  CG  LEU A1198      65.496  -3.748   7.810  1.00 21.64           C
ATOM   2909  CD1 LEU A1198      65.826  -2.805   6.702  1.00 21.85           C
ATOM   2910  CD2 LEU A1198      65.387  -5.192   7.327  1.00 18.66           C
ATOM   2911  H   LEU A1198      67.805  -3.171  11.113  1.00 24.78           H
ATOM   2912  HA  LEU A1198      66.819  -1.715   9.028  1.00 21.41           H
ATOM   2913  HB2 LEU A1198      67.444  -3.886   8.380  1.00 23.07           H
ATOM   2914  HB3 LEU A1198      66.437  -4.478   9.446  1.00 23.07           H
ATOM   2915  HG  LEU A1198      64.653  -3.469   8.205  1.00 25.96           H
ATOM   2916 HD11 LEU A1198      65.123  -2.842   6.039  1.00 26.21           H
ATOM   2917 HD12 LEU A1198      65.890  -1.908   7.060  1.00 26.21           H
ATOM   2918 HD13 LEU A1198      66.675  -3.061   6.308  1.00 26.21           H
ATOM   2919 HD21 LEU A1198      64.695  -5.223   6.647  1.00 22.39           H
ATOM   2920 HD22 LEU A1198      66.237  -5.464   6.950  1.00 22.39           H
ATOM   2921 HD23 LEU A1198      65.145  -5.769   8.064  1.00 22.39           H
ATOM   2922  N   GLU A1199      64.871  -1.005  10.299  1.00 21.86           N
ATOM   2923  CA  GLU A1199      63.700  -0.554  11.039  1.00 20.18           C
ATOM   2924  C   GLU A1199      62.464  -0.534  10.128  1.00 20.30           C
ATOM   2925  O   GLU A1199      62.518   0.062   9.043  1.00 23.99           O
ATOM   2926  CB  GLU A1199      63.980   0.851  11.604  1.00 19.06           C
ATOM   2927  CG  GLU A1199      62.851   1.388  12.382  1.00 25.72           C
ATOM   2928  CD  GLU A1199      62.129   2.444  11.622  1.00 39.44           C
ATOM   2929  OE1 GLU A1199      62.704   3.546  11.443  1.00 32.78           O
ATOM   2930  OE2 GLU A1199      60.996   2.149  11.184  1.00 44.23           O1-
ATOM   2931  H   GLU A1199      65.164  -0.404   9.754  1.00 26.23           H
ATOM   2932  HA  GLU A1199      63.534  -1.155  11.777  1.00 24.21           H
ATOM   2933  HB2 GLU A1199      64.741   0.804  12.203  1.00 22.87           H
ATOM   2934  HB3 GLU A1199      64.182   1.458  10.874  1.00 22.87           H
ATOM   2935  HG2 GLU A1199      62.222   0.677  12.579  1.00 30.86           H
ATOM   2936  HG3 GLU A1199      63.177   1.783  13.205  1.00 30.86           H
ATOM   2937  N   GLY A1200      61.356  -1.174  10.563  1.00 19.79           N
ATOM   2938  CA  GLY A1200      60.106  -1.177   9.795  1.00 27.38           C
ATOM   2939  C   GLY A1200      58.972  -2.014  10.399  1.00 21.15           C
ATOM   2940  O   GLY A1200      59.310  -3.028  11.021  1.00 18.11           O
ATOM   2941  H   GLY A1200      61.311  -1.607  11.301  1.00 23.75           H
ATOM   2942  HA2 GLY A1200      59.803  -0.260   9.716  1.00 32.85           H
ATOM   2943  HA3 GLY A1200      60.314  -1.505   8.904  1.00 32.85           H
ATOM   2944  N   LEU A1201      57.665  -1.614  10.285  1.00 16.18           N
ATOM   2945  CA  LEU A1201      56.588  -2.338  11.024  1.00 22.00           C
ATOM   2946  C   LEU A1201      56.464  -3.837  10.643  1.00 23.79           C
ATOM   2947  O   LEU A1201      55.820  -4.694  11.227  1.00 20.56           O
ATOM   2948  CB  LEU A1201      55.245  -1.657  10.721  1.00 22.29           C
ATOM   2949  CG  LEU A1201      54.921  -1.531   9.219  1.00 27.54           C
ATOM   2950  CD1 LEU A1201      54.122  -2.732   8.695  1.00 18.65           C
ATOM   2951  CD2 LEU A1201      54.149  -0.222   8.981  1.00 26.40           C
ATOM   2952  H   LEU A1201      57.438  -0.623   9.954  1.00 19.41           H
ATOM   2953  HA  LEU A1201      56.796  -2.287  12.140  1.00 26.39           H
ATOM   2954  HB2 LEU A1201      54.437  -2.182  11.270  1.00 26.74           H
ATOM   2955  HB3 LEU A1201      55.276  -0.646  11.194  1.00 26.74           H
ATOM   2956  HG  LEU A1201      55.875  -1.471   8.632  1.00 33.04           H
ATOM   2957 HD11 LEU A1201      53.848  -2.582   7.643  1.00 22.38           H
ATOM   2958 HD12 LEU A1201      54.684  -3.666   8.771  1.00 22.38           H
ATOM   2959 HD13 LEU A1201      53.196  -2.890   9.260  1.00 22.38           H
ATOM   2960 HD21 LEU A1201      53.898  -0.104   7.925  1.00 31.67           H
ATOM   2961 HD22 LEU A1201      53.230  -0.181   9.570  1.00 31.67           H
ATOM   2962 HD23 LEU A1201      54.779   0.634   9.279  1.00 31.67           H
ATOM   2963  N   ASN A1202      57.145  -4.144   9.473  1.00 11.59           N
ATOM   2964  CA  ASN A1202      57.037  -5.382   8.640  1.00 23.06           C
ATOM   2965  C   ASN A1202      58.290  -6.291   8.579  1.00 24.01           C
ATOM   2966  O   ASN A1202      58.289  -7.307   7.844  1.00 18.65           O
ATOM   2967  CB  ASN A1202      56.611  -5.063   7.166  1.00 26.51           C
ATOM   2968  CG  ASN A1202      57.657  -4.265   6.329  1.00 23.42           C
ATOM   2969  OD1 ASN A1202      58.453  -3.468   6.836  1.00 19.81           O
ATOM   2970  ND2 ASN A1202      57.602  -4.471   5.012  1.00 19.70           N
ATOM   2971  H   ASN A1202      57.675  -3.582   9.103  1.00 13.91           H
ATOM   2972  HA  ASN A1202      56.324  -5.934   9.001  1.00 27.66           H
ATOM   2973  HB2 ASN A1202      56.510  -5.905   6.690  1.00 31.81           H
ATOM   2974  HB3 ASN A1202      55.769  -4.575   7.129  1.00 31.81           H
ATOM   2975 HD21 ASN A1202      58.151  -4.067   4.488  1.00 23.63           H
ATOM   2976 HD22 ASN A1202      57.019  -5.015   4.682  1.00 23.63           H
ATOM   2977  N   VAL A1203      59.353  -6.003   9.325  1.00 18.04           N
ATOM   2978  CA  VAL A1203      60.560  -6.845   9.215  1.00 12.99           C
ATOM   2979  C   VAL A1203      60.379  -8.271   9.691  1.00 14.63           C
ATOM   2980  O   VAL A1203      61.276  -9.120   9.439  1.00 18.04           O
ATOM   2981  CB  VAL A1203      61.722  -6.187   9.969  1.00 14.29           C
ATOM   2982  CG1 VAL A1203      62.023  -4.859   9.293  1.00 11.81           C
ATOM   2983  CG2 VAL A1203      61.329  -5.969  11.417  1.00 20.57           C
ATOM   2984  H   VAL A1203      59.416  -5.336   9.868  1.00 21.64           H
ATOM   2985  HA  VAL A1203      60.833  -6.890   8.286  1.00 15.58           H
ATOM   2986  HB  VAL A1203      62.509  -6.759   9.937  1.00 17.15           H
ATOM   2987 HG11 VAL A1203      62.783  -4.453   9.732  1.00 14.16           H
ATOM   2988 HG12 VAL A1203      62.227  -5.024   8.359  1.00 14.16           H
ATOM   2989 HG13 VAL A1203      61.250  -4.284   9.354  1.00 14.16           H
ATOM   2990 HG21 VAL A1203      62.078  -5.567  11.882  1.00 24.68           H
ATOM   2991 HG22 VAL A1203      60.573  -5.370  11.460  1.00 24.68           H
ATOM   2992 HG23 VAL A1203      61.101  -6.818  11.830  1.00 24.68           H
ATOM   2993  N   LEU A1204      59.282  -8.565  10.396  1.00 17.63           N
ATOM   2994  CA  LEU A1204      59.005  -9.925  10.871  1.00 17.02           C
ATOM   2995  C   LEU A1204      57.941 -10.657  10.030  1.00 22.69           C
ATOM   2996  O   LEU A1204      57.642 -11.841  10.279  1.00 19.94           O
ATOM   2997  CB  LEU A1204      58.603  -9.851  12.341  1.00 19.28           C
ATOM   2998  CG  LEU A1204      59.745  -9.490  13.316  1.00 20.80           C
ATOM   2999  CD1 LEU A1204      59.167  -9.312  14.726  1.00 28.77           C
ATOM   3000  CD2 LEU A1204      60.828 -10.567  13.327  1.00 15.87           C
ATOM   3001  H   LEU A1204      58.687  -7.986  10.617  1.00 21.15           H
ATOM   3002  HA  LEU A1204      59.820 -10.454  10.821  1.00 20.42           H
ATOM   3003  HB2 LEU A1204      57.919  -9.170  12.443  1.00 23.13           H
ATOM   3004  HB3 LEU A1204      58.250 -10.709  12.614  1.00 23.13           H
ATOM   3005  HG  LEU A1204      60.159  -8.656  13.048  1.00 24.96           H
ATOM   3006 HD11 LEU A1204      59.883  -9.095  15.344  1.00 34.52           H
ATOM   3007 HD12 LEU A1204      58.506  -8.601  14.709  1.00 34.52           H
ATOM   3008 HD13 LEU A1204      58.734 -10.136  15.006  1.00 34.52           H
ATOM   3009 HD21 LEU A1204      61.493 -10.327  13.986  1.00 19.04           H
ATOM   3010 HD22 LEU A1204      60.413 -11.407  13.572  1.00 19.04           H
ATOM   3011 HD23 LEU A1204      61.229 -10.622  12.448  1.00 19.04           H
ATOM   3012  N   GLN A1205      57.392  -9.994   9.013  1.00 19.48           N
ATOM   3013  CA  GLN A1205      56.423 -10.594   8.118  1.00 17.83           C
ATOM   3014  C   GLN A1205      57.111 -11.548   7.140  1.00 27.42           C
ATOM   3015  O   GLN A1205      58.333 -11.586   7.006  1.00 21.89           O
ATOM   3016  CB  GLN A1205      55.660  -9.478   7.368  1.00 22.82           C
ATOM   3017  CG  GLN A1205      54.777  -8.677   8.286  1.00 21.58           C
ATOM   3018  CD  GLN A1205      54.058  -7.537   7.606  1.00 23.29           C
ATOM   3019  OE1 GLN A1205      54.231  -7.267   6.406  1.00 25.56           O
ATOM   3020  NE2 GLN A1205      53.279  -6.829   8.388  1.00 24.37           N
ATOM   3021  H   GLN A1205      57.560  -9.173   8.823  1.00 23.37           H
ATOM   3022  HA  GLN A1205      55.775 -11.088   8.654  1.00 21.40           H
ATOM   3023  HB2 GLN A1205      56.294  -8.868   6.957  1.00 27.38           H
ATOM   3024  HB3 GLN A1205      55.105  -9.889   6.693  1.00 27.38           H
ATOM   3025  HG2 GLN A1205      54.093  -9.262   8.655  1.00 25.89           H
ATOM   3026  HG3 GLN A1205      55.303  -8.298   9.012  1.00 25.89           H
ATOM   3027 HE21 GLN A1205      53.194  -7.037   9.217  1.00 29.24           H
ATOM   3028 HE22 GLN A1205      52.877  -6.136   8.066  1.00 29.24           H
ATOM   3029  N   SER A1206      56.299 -12.360   6.475  1.00 24.41           N
ATOM   3030  CA  SER A1206      56.824 -13.401   5.621  1.00 25.77           C
ATOM   3031  C   SER A1206      55.861 -13.644   4.469  1.00 23.81           C
ATOM   3032  O   SER A1206      54.886 -12.914   4.280  1.00 26.77           O
ATOM   3033  CB  SER A1206      57.023 -14.663   6.461  1.00 25.53           C
ATOM   3034  OG  SER A1206      55.741 -15.059   6.930  1.00 23.62           O
ATOM   3035  H   SER A1206      55.438 -12.335   6.508  1.00 29.29           H
ATOM   3036  HA  SER A1206      57.682 -13.120   5.254  1.00 30.92           H
ATOM   3037  HB2 SER A1206      57.408 -15.352   5.905  1.00 30.63           H
ATOM   3038  HB3 SER A1206      57.599 -14.460   7.217  1.00 30.63           H
ATOM   3039  HG  SER A1206      55.817 -15.687   7.476  1.00 28.34           H
ATOM   3040  N   GLY A1207      56.123 -14.707   3.732  1.00 24.86           N
ATOM   3041  CA  GLY A1207      55.356 -14.989   2.536  1.00 23.42           C
ATOM   3042  C   GLY A1207      53.862 -15.045   2.774  1.00 22.78           C
ATOM   3043  O   GLY A1207      53.078 -14.651   1.906  1.00 24.87           O
ATOM   3044  H   GLY A1207      56.731 -15.290   3.910  1.00 29.82           H
ATOM   3045  HA2 GLY A1207      55.561 -14.326   1.851  1.00 28.09           H
ATOM   3046  HA3 GLY A1207      55.637 -15.855   2.209  1.00 28.09           H
ATOM   3047  N   MET A1208      53.441 -15.552   3.949  1.00 26.52           N
ATOM   3048  CA  MET A1208      52.021 -15.685   4.252  1.00 25.00           C
ATOM   3049  C   MET A1208      51.308 -14.346   4.265  1.00 23.79           C
ATOM   3050  O   MET A1208      50.085 -14.309   4.116  1.00 23.84           O
ATOM   3051  CB  MET A1208      51.790 -16.364   5.605  1.00 24.28           C
ATOM   3052  CG  MET A1208      52.218 -15.573   6.803  1.00 27.59           C
ATOM   3053  SD  MET A1208      52.071 -16.428   8.381  1.00 31.68           S
ATOM   3054  CE  MET A1208      50.322 -16.827   8.340  1.00 29.27           C
ATOM   3055  H   MET A1208      53.953 -15.840   4.575  1.00 31.82           H
ATOM   3056  HA  MET A1208      51.610 -16.246   3.575  1.00 29.99           H
ATOM   3057  HB2 MET A1208      50.834 -16.529   5.696  1.00 29.13           H
ATOM   3058  HB3 MET A1208      52.277 -17.197   5.614  1.00 29.13           H
ATOM   3059  HG2 MET A1208      53.155 -15.347   6.693  1.00 33.10           H
ATOM   3060  HG3 MET A1208      51.679 -14.769   6.848  1.00 33.10           H
ATOM   3061  HE1 MET A1208      50.079 -17.292   9.154  1.00 35.12           H
ATOM   3062  HE2 MET A1208      49.817 -16.004   8.266  1.00 35.12           H
ATOM   3063  HE3 MET A1208      50.146 -17.391   7.572  1.00 35.12           H
ATOM   3064  N   ASP A1209      52.042 -13.261   4.428  1.00 23.72           N
ATOM   3065  CA  ASP A1209      51.484 -11.921   4.431  1.00 26.79           C
ATOM   3066  C   ASP A1209      51.361 -11.341   3.046  1.00 33.66           C
ATOM   3067  O   ASP A1209      50.725 -10.298   2.897  1.00 35.81           O
ATOM   3068  CB  ASP A1209      52.371 -11.006   5.263  1.00 27.55           C
ATOM   3069  CG  ASP A1209      52.438 -11.420   6.709  1.00 36.04           C
ATOM   3070  OD1 ASP A1209      51.380 -11.421   7.400  1.00 27.95           O
ATOM   3071  OD2 ASP A1209      53.555 -11.759   7.151  1.00 27.63           O1-
ATOM   3072  H   ASP A1209      52.892 -13.267   4.547  1.00 28.46           H
ATOM   3073  HA  ASP A1209      50.597 -11.928   4.830  1.00 32.14           H
ATOM   3074  HB2 ASP A1209      53.274 -11.040   4.913  1.00 33.06           H
ATOM   3075  HB3 ASP A1209      52.017 -10.109   5.223  1.00 33.06           H
ATOM   3076  N   TYR A1210      51.939 -11.995   2.041  1.00 34.46           N
ATOM   3077  CA  TYR A1210      51.945 -11.509   0.662  1.00 33.84           C
ATOM   3078  C   TYR A1210      51.380 -12.596  -0.254  1.00 26.83           C
ATOM   3079  O   TYR A1210      52.034 -13.031  -1.203  1.00 36.42           O
ATOM   3080  CB  TYR A1210      53.367 -11.089   0.261  1.00 29.36           C
ATOM   3081  CG  TYR A1210      53.899  -9.936   1.117  1.00 28.19           C
ATOM   3082  CD1 TYR A1210      54.246 -10.153   2.408  1.00 24.79           C
ATOM   3083  CD2 TYR A1210      53.972  -8.623   0.636  1.00 28.54           C
ATOM   3084  CE1 TYR A1210      54.699  -9.116   3.241  1.00 36.00           C
ATOM   3085  CE2 TYR A1210      54.404  -7.583   1.439  1.00 29.86           C
ATOM   3086  CZ  TYR A1210      54.770  -7.813   2.748  1.00 41.31           C
ATOM   3087  OH  TYR A1210      55.221  -6.769   3.585  1.00 38.84           O
ATOM   3088  H   TYR A1210      52.336 -12.752   2.131  1.00 41.35           H
ATOM   3089  HA  TYR A1210      51.367 -10.730   0.594  1.00 40.60           H
ATOM   3090  HB2 TYR A1210      53.967 -11.840   0.367  1.00 35.23           H
ATOM   3091  HB3 TYR A1210      53.347 -10.798  -0.663  1.00 35.23           H
ATOM   3092  HD1 TYR A1210      54.189 -11.018   2.733  1.00 29.74           H
ATOM   3093  HD2 TYR A1210      53.723  -8.439  -0.243  1.00 34.25           H
ATOM   3094  HE1 TYR A1210      54.939  -9.295   4.122  1.00 43.20           H
ATOM   3095  HE2 TYR A1210      54.451  -6.725   1.086  1.00 35.82           H
ATOM   3096  HH  TYR A1210      55.069  -6.942   4.395  1.00 46.60           H
ATOM   3097  N   PRO A1211      50.150 -13.066   0.008  1.00 35.01           N
ATOM   3098  CA  PRO A1211      49.574 -14.130  -0.839  1.00 35.38           C
ATOM   3099  C   PRO A1211      49.366 -13.695  -2.278  1.00 39.26           C
ATOM   3100  O   PRO A1211      49.297 -14.551  -3.171  1.00 36.38           O
ATOM   3101  CB  PRO A1211      48.229 -14.433  -0.158  1.00 32.27           C
ATOM   3102  CG  PRO A1211      47.833 -13.117   0.397  1.00 38.11           C
ATOM   3103  CD  PRO A1211      49.139 -12.523   0.933  1.00 34.16           C
ATOM   3104  HA  PRO A1211      50.124 -14.927  -0.822  1.00 42.46           H
ATOM   3105  HB2 PRO A1211      47.591 -14.744  -0.819  1.00 38.72           H
ATOM   3106  HB3 PRO A1211      48.346 -15.093   0.543  1.00 38.72           H
ATOM   3107  HG2 PRO A1211      47.483 -12.553  -0.312  1.00 45.73           H
ATOM   3108  HG3 PRO A1211      47.177 -13.236   1.101  1.00 45.73           H
ATOM   3109  HD2 PRO A1211      49.130 -11.554   0.906  1.00 40.99           H
ATOM   3110  HD3 PRO A1211      49.298 -12.859   1.830  1.00 40.99           H
ATOM   3111  N   HIS A1212      49.225 -12.380  -2.513  1.00 45.11           N
ATOM   3112  CA  HIS A1212      49.077 -11.834  -3.859  1.00 43.75           C
ATOM   3113  C   HIS A1212      50.356 -11.963  -4.679  1.00 44.23           C
ATOM   3114  O   HIS A1212      50.289 -11.975  -5.918  1.00 47.83           O
ATOM   3115  CB  HIS A1212      48.642 -10.363  -3.778  1.00 44.57           C
ATOM   3116  CG  HIS A1212      49.544  -9.496  -2.938  1.00 48.09           C
ATOM   3117  ND1 HIS A1212      49.555  -9.552  -1.558  1.00 40.53           N
ATOM   3118  CD2 HIS A1212      50.440  -8.533  -3.281  1.00 46.22           C
ATOM   3119  CE1 HIS A1212      50.424  -8.675  -1.087  1.00 40.38           C
ATOM   3120  NE2 HIS A1212      50.982  -8.047  -2.112  1.00 45.71           N
ATOM   3121  H   HIS A1212      49.212 -11.785  -1.895  1.00 54.13           H
ATOM   3122  HA  HIS A1212      48.370 -12.323  -4.313  1.00 52.49           H
ATOM   3123  HB2 HIS A1212      47.753 -10.328  -3.385  1.00 53.48           H
ATOM   3124  HB3 HIS A1212      48.615  -9.992  -4.673  1.00 53.48           H
ATOM   3125  HD2 HIS A1212      50.658  -8.255  -4.142  1.00 55.46           H
ATOM   3126  HE1 HIS A1212      50.613  -8.536  -0.186  1.00 48.46           H
ATOM   3127  HE2 HIS A1212      51.578  -7.430  -2.056  1.00 54.85           H
ATOM   3128  N   ASP A1213      51.512 -12.105  -4.014  1.00 43.63           N
ATOM   3129  CA  ASP A1213      52.824 -12.157  -4.639  1.00 34.71           C
ATOM   3130  C   ASP A1213      53.814 -12.791  -3.667  1.00 34.75           C
ATOM   3131  O   ASP A1213      54.603 -12.076  -3.052  1.00 35.70           O
ATOM   3132  CB  ASP A1213      53.262 -10.745  -5.006  1.00 33.93           C
ATOM   3133  CG  ASP A1213      54.479 -10.732  -5.847  1.00 34.25           C
ATOM   3134  OD1 ASP A1213      54.988  -9.630  -6.160  1.00 35.90           O
ATOM   3135  OD2 ASP A1213      54.920 -11.851  -6.179  1.00 43.38           O1-
ATOM   3136  H   ASP A1213      51.562 -12.174  -3.158  1.00 52.35           H
ATOM   3137  HA  ASP A1213      52.782 -12.702  -5.443  1.00 41.64           H
ATOM   3138  HB2 ASP A1213      52.546 -10.319  -5.502  1.00 40.72           H
ATOM   3139  HB3 ASP A1213      53.454 -10.231  -4.203  1.00 40.72           H
ATOM   3140  N   PRO A1214      53.808 -14.109  -3.498  1.00 35.62           N
ATOM   3141  CA  PRO A1214      54.508 -14.724  -2.360  1.00 33.17           C
ATOM   3142  C   PRO A1214      56.020 -14.825  -2.526  1.00 37.33           C
ATOM   3143  O   PRO A1214      56.546 -15.002  -3.626  1.00 28.74           O
ATOM   3144  CB  PRO A1214      53.891 -16.123  -2.302  1.00 38.80           C
ATOM   3145  CG  PRO A1214      53.411 -16.364  -3.724  1.00 41.48           C
ATOM   3146  CD  PRO A1214      52.890 -15.050  -4.149  1.00 40.82           C
ATOM   3147  HA  PRO A1214      54.286 -14.256  -1.539  1.00 39.80           H
ATOM   3148  HB2 PRO A1214      54.579 -16.761  -2.057  1.00 46.55           H
ATOM   3149  HB3 PRO A1214      53.152 -16.127  -1.675  1.00 46.55           H
ATOM   3150  HG2 PRO A1214      54.160 -16.617  -4.287  1.00 49.77           H
ATOM   3151  HG3 PRO A1214      52.715 -17.039  -3.740  1.00 49.77           H
ATOM   3152  HD2 PRO A1214      52.923 -14.939  -5.112  1.00 48.97           H
ATOM   3153  HD3 PRO A1214      51.997 -14.913  -3.794  1.00 48.97           H
ATOM   3154  N   HIS A1215      56.729 -14.727  -1.399  1.00 31.63           N
ATOM   3155  CA  HIS A1215      58.157 -14.994  -1.394  1.00 26.84           C
ATOM   3156  C   HIS A1215      58.403 -16.150  -0.430  1.00 27.47           C
ATOM   3157  O   HIS A1215      57.607 -16.420   0.477  1.00 27.02           O
ATOM   3158  CB  HIS A1215      59.040 -13.711  -1.034  1.00 24.12           C
ATOM   3159  CG  HIS A1215      58.620 -13.013   0.222  1.00 24.94           C
ATOM   3160  ND1 HIS A1215      57.501 -12.209   0.277  1.00 24.02           N
ATOM   3161  CD2 HIS A1215      59.159 -12.997   1.469  1.00 27.05           C
ATOM   3162  CE1 HIS A1215      57.365 -11.725   1.501  1.00 31.06           C
ATOM   3163  NE2 HIS A1215      58.355 -12.193   2.248  1.00 30.00           N
ATOM   3164  H   HIS A1215      56.406 -14.531  -0.624  1.00 37.95           H
ATOM   3165  HA  HIS A1215      58.434 -15.301  -2.277  1.00 32.21           H
ATOM   3166  HB2 HIS A1215      58.987 -13.064  -1.758  1.00 28.94           H
ATOM   3167  HB3 HIS A1215      59.970 -13.975  -0.908  1.00 28.94           H
ATOM   3168  HD2 HIS A1215      59.917 -13.445   1.745  1.00 32.46           H
ATOM   3169  HE1 HIS A1215      56.679 -11.156   1.782  1.00 37.27           H
ATOM   3170  HE2 HIS A1215      58.469 -12.014   3.082  1.00 36.00           H
ATOM   3171  N   HIS A1216      59.469 -16.883  -0.689  1.00 21.83           N
ATOM   3172  CA  HIS A1216      59.745 -18.113   0.039  1.00 28.58           C
ATOM   3173  C   HIS A1216      60.985 -18.054   0.903  1.00 29.20           C
ATOM   3174  O   HIS A1216      61.293 -19.052   1.574  1.00 18.86           O
ATOM   3175  CB  HIS A1216      59.902 -19.228  -0.963  1.00 22.68           C
ATOM   3176  CG  HIS A1216      58.656 -19.465  -1.732  1.00 25.61           C
ATOM   3177  ND1 HIS A1216      57.692 -20.357  -1.305  1.00 32.22           N
ATOM   3178  CD2 HIS A1216      58.199 -18.925  -2.884  1.00 32.83           C
ATOM   3179  CE1 HIS A1216      56.690 -20.359  -2.165  1.00 36.89           C
ATOM   3180  NE2 HIS A1216      56.969 -19.497  -3.130  1.00 31.38           N
ATOM   3181  H   HIS A1216      60.046 -16.704  -1.297  1.00 26.19           H
ATOM   3182  HA  HIS A1216      58.986 -18.348   0.609  1.00 34.29           H
ATOM   3183  HB2 HIS A1216      60.127 -20.046  -0.484  1.00 27.21           H
ATOM   3184  HB3 HIS A1216      60.613 -19.005  -1.597  1.00 27.21           H
ATOM   3185  HD2 HIS A1216      58.630 -18.287  -3.409  1.00 39.39           H
ATOM   3186  HE1 HIS A1216      55.923 -20.872  -2.084  1.00 44.27           H
ATOM   3187  HE2 HIS A1216      56.457 -19.324  -3.803  1.00 37.65           H
ATOM   3188  N   VAL A1217      61.725 -16.945   0.853  1.00 19.93           N
ATOM   3189  CA  VAL A1217      62.784 -16.642   1.808  1.00 21.88           C
ATOM   3190  C   VAL A1217      62.438 -15.300   2.429  1.00 23.95           C
ATOM   3191  O   VAL A1217      62.168 -14.343   1.702  1.00 24.61           O
ATOM   3192  CB  VAL A1217      64.175 -16.598   1.147  1.00 20.28           C
ATOM   3193  CG1 VAL A1217      65.271 -16.521   2.227  1.00 34.77           C
ATOM   3194  CG2 VAL A1217      64.426 -17.877   0.366  1.00 30.00           C
ATOM   3195  H   VAL A1217      61.650 -16.343   0.246  1.00 23.91           H
ATOM   3196  HA  VAL A1217      62.797 -17.325   2.499  1.00 26.25           H
ATOM   3197  HB  VAL A1217      64.256 -15.829   0.556  1.00 24.33           H
ATOM   3198 HG11 VAL A1217      66.138 -16.482   1.791  1.00 41.72           H
ATOM   3199 HG12 VAL A1217      65.140 -15.729   2.772  1.00 41.72           H
ATOM   3200 HG13 VAL A1217      65.221 -17.319   2.774  1.00 41.72           H
ATOM   3201 HG21 VAL A1217      65.311 -17.833  -0.035  1.00 35.99           H
ATOM   3202 HG22 VAL A1217      64.365 -18.636   0.957  1.00 35.99           H
ATOM   3203 HG23 VAL A1217      63.753 -17.927  -0.327  1.00 35.99           H
ATOM   3204  N   PHE A1218      62.433 -15.225   3.754  1.00 20.78           N
ATOM   3205  CA  PHE A1218      61.932 -14.029   4.414  1.00 19.17           C
ATOM   3206  C   PHE A1218      63.053 -13.087   4.877  1.00 19.35           C
ATOM   3207  O   PHE A1218      64.220 -13.468   4.999  1.00 21.00           O
ATOM   3208  CB  PHE A1218      61.060 -14.435   5.599  1.00 17.79           C
ATOM   3209  CG  PHE A1218      60.213 -15.638   5.332  1.00 22.90           C
ATOM   3210  CD1 PHE A1218      60.067 -16.622   6.298  1.00 17.02           C
ATOM   3211  CD2 PHE A1218      59.543 -15.780   4.127  1.00 26.50           C
ATOM   3212  CE1 PHE A1218      59.295 -17.724   6.055  1.00 25.36           C
ATOM   3213  CE2 PHE A1218      58.759 -16.905   3.890  1.00 23.31           C
ATOM   3214  CZ  PHE A1218      58.645 -17.861   4.848  1.00 27.16           C
ATOM   3215  H   PHE A1218      62.691 -15.849   4.289  1.00 24.94           H
ATOM   3216  HA  PHE A1218      61.369 -13.536   3.793  1.00 23.00           H
ATOM   3217  HB2 PHE A1218      61.629 -14.636   6.352  1.00 21.34           H
ATOM   3218  HB3 PHE A1218      60.463 -13.702   5.807  1.00 21.34           H
ATOM   3219  HD1 PHE A1218      60.502 -16.544   7.109  1.00 20.42           H
ATOM   3220  HD2 PHE A1218      59.621 -15.132   3.464  1.00 31.79           H
ATOM   3221  HE1 PHE A1218      59.203 -18.386   6.700  1.00 30.43           H
ATOM   3222  HE2 PHE A1218      58.317 -17.003   3.081  1.00 27.97           H
ATOM   3223  HZ  PHE A1218      58.120 -18.610   4.695  1.00 32.59           H
ATOM   3224  N   VAL A1219      62.664 -11.826   5.144  1.00 18.70           N
ATOM   3225  CA  VAL A1219      63.598 -10.845   5.709  1.00 25.79           C
ATOM   3226  C   VAL A1219      64.317 -11.432   6.925  1.00 15.38           C
ATOM   3227  O   VAL A1219      65.529 -11.257   7.105  1.00 15.62           O
ATOM   3228  CB  VAL A1219      62.862  -9.542   6.089  1.00 19.30           C
ATOM   3229  CG1 VAL A1219      63.793  -8.624   6.939  1.00 21.43           C
ATOM   3230  CG2 VAL A1219      62.397  -8.812   4.870  1.00 19.88           C
ATOM   3231  H   VAL A1219      61.877 -11.518   5.002  1.00 22.44           H
ATOM   3232  HA  VAL A1219      64.259 -10.626   5.029  1.00 30.94           H
ATOM   3233  HB  VAL A1219      62.079  -9.763   6.617  1.00 23.16           H
ATOM   3234 HG11 VAL A1219      63.312  -7.802   7.123  1.00 25.71           H
ATOM   3235 HG12 VAL A1219      64.010  -9.057   7.777  1.00 25.71           H
ATOM   3236 HG13 VAL A1219      64.599  -8.434   6.440  1.00 25.71           H
ATOM   3237 HG21 VAL A1219      61.924  -8.014   5.151  1.00 23.85           H
ATOM   3238 HG22 VAL A1219      63.162  -8.571   4.325  1.00 23.85           H
ATOM   3239 HG23 VAL A1219      61.808  -9.401   4.382  1.00 23.85           H
ATOM   3240  N   SER A1220      63.569 -12.135   7.784  1.00 18.51           N
ATOM   3241  CA  SER A1220      64.114 -12.634   9.031  1.00 18.24           C
ATOM   3242  C   SER A1220      65.188 -13.688   8.805  1.00 23.30           C
ATOM   3243  O   SER A1220      66.010 -13.929   9.708  1.00 21.16           O
ATOM   3244  CB  SER A1220      63.008 -13.225   9.884  1.00 19.28           C
ATOM   3245  OG  SER A1220      62.445 -14.275   9.111  1.00 19.21           O
ATOM   3246  H   SER A1220      62.746 -12.340   7.665  1.00 22.21           H
ATOM   3247  HA  SER A1220      64.499 -11.883   9.511  1.00 21.88           H
ATOM   3248  HB2 SER A1220      63.386 -13.568  10.707  1.00 23.14           H
ATOM   3249  HB3 SER A1220      62.342 -12.547  10.070  1.00 23.14           H
ATOM   3250  HG  SER A1220      62.983 -14.909   9.048  1.00 23.04           H
ATOM   3251  N   ASP A1221      65.204 -14.299   7.619  1.00 27.64           N
ATOM   3252  CA  ASP A1221      66.207 -15.285   7.245  1.00 19.85           C
ATOM   3253  C   ASP A1221      67.546 -14.658   6.938  1.00 25.96           C
ATOM   3254  O   ASP A1221      68.539 -15.384   6.849  1.00 20.15           O
ATOM   3255  CB  ASP A1221      65.707 -16.091   6.035  1.00 22.39           C
ATOM   3256  CG  ASP A1221      64.506 -17.004   6.387  1.00 25.93           C
ATOM   3257  OD1 ASP A1221      64.489 -17.548   7.515  1.00 22.12           O
ATOM   3258  OD2 ASP A1221      63.549 -17.142   5.565  1.00 22.17           O1-
ATOM   3259  H   ASP A1221      64.623 -14.167   7.000  1.00 33.17           H
ATOM   3260  HA  ASP A1221      66.317 -15.901   7.991  1.00 23.81           H
ATOM   3261  HB2 ASP A1221      65.409 -15.467   5.361  1.00 26.86           H
ATOM   3262  HB3 ASP A1221      66.436 -16.628   5.693  1.00 26.86           H
ATOM   3263  N   PHE A1222      67.599 -13.332   6.846  1.00 21.70           N
ATOM   3264  CA  PHE A1222      68.837 -12.580   6.705  1.00 21.48           C
ATOM   3265  C   PHE A1222      69.073 -11.608   7.867  1.00 19.87           C
ATOM   3266  O   PHE A1222      69.949 -10.733   7.780  1.00 18.00           O
ATOM   3267  CB  PHE A1222      68.793 -11.854   5.365  1.00 23.62           C
ATOM   3268  CG  PHE A1222      68.538 -12.786   4.187  1.00 18.03           C
ATOM   3269  CD1 PHE A1222      67.311 -12.815   3.543  1.00 15.63           C
ATOM   3270  CD2 PHE A1222      69.549 -13.623   3.731  1.00 26.23           C
ATOM   3271  CE1 PHE A1222      67.095 -13.687   2.469  1.00 31.08           C
ATOM   3272  CE2 PHE A1222      69.339 -14.489   2.681  1.00 30.66           C
ATOM   3273  CZ  PHE A1222      68.108 -14.522   2.043  1.00 28.83           C
ATOM   3274  H   PHE A1222      66.901 -12.825   6.849  1.00 26.03           H
ATOM   3275  HA  PHE A1222      69.574 -13.202   6.685  1.00 25.77           H
ATOM   3276  HB2 PHE A1222      68.068 -11.213   5.385  1.00 28.33           H
ATOM   3277  HB3 PHE A1222      69.645 -11.407   5.231  1.00 28.33           H
ATOM   3278  HD1 PHE A1222      66.629 -12.264   3.836  1.00 18.75           H
ATOM   3279  HD2 PHE A1222      70.378 -13.620   4.155  1.00 31.48           H
ATOM   3280  HE1 PHE A1222      66.273 -13.723   2.032  1.00 37.29           H
ATOM   3281  HE2 PHE A1222      70.025 -15.040   2.397  1.00 36.78           H
ATOM   3282  HZ  PHE A1222      67.960 -15.094   1.326  1.00 34.59           H
ATOM   3283  N   VAL A1223      68.331 -11.749   8.958  1.00 20.14           N
ATOM   3284  CA  VAL A1223      68.470 -10.916  10.138  1.00 17.34           C
ATOM   3285  C   VAL A1223      69.052 -11.768  11.265  1.00 21.74           C
ATOM   3286  O   VAL A1223      68.571 -12.876  11.522  1.00 20.27           O
ATOM   3287  CB  VAL A1223      67.119 -10.306  10.537  1.00 18.60           C
ATOM   3288  CG1 VAL A1223      67.231  -9.624  11.858  1.00 21.32           C
ATOM   3289  CG2 VAL A1223      66.639  -9.328   9.470  1.00 15.23           C
ATOM   3290  H   VAL A1223      67.719 -12.342   9.053  1.00 24.16           H
ATOM   3291  HA  VAL A1223      69.088 -10.198   9.955  1.00 20.80           H
ATOM   3292  HB  VAL A1223      66.458 -11.015  10.613  1.00 22.32           H
ATOM   3293 HG11 VAL A1223      66.376  -9.203  12.040  1.00 25.58           H
ATOM   3294 HG12 VAL A1223      67.431 -10.270  12.555  1.00 25.58           H
ATOM   3295 HG13 VAL A1223      67.928  -8.950  11.815  1.00 25.58           H
ATOM   3296 HG21 VAL A1223      65.801  -8.928   9.746  1.00 18.27           H
ATOM   3297 HG22 VAL A1223      67.305  -8.630   9.357  1.00 18.27           H
ATOM   3298 HG23 VAL A1223      66.521  -9.807   8.636  1.00 18.27           H
ATOM   3299  N   ASP A1224      70.053 -11.223  11.975  1.00 22.51           N
ATOM   3300  CA  ASP A1224      70.676 -11.937  13.082  1.00 22.00           C
ATOM   3301  C   ASP A1224      69.880 -11.787  14.365  1.00 23.94           C
ATOM   3302  O   ASP A1224      69.708 -12.757  15.101  1.00 24.41           O
ATOM   3303  CB  ASP A1224      72.096 -11.431  13.293  1.00 24.28           C
ATOM   3304  CG  ASP A1224      72.972 -11.734  12.137  1.00 25.09           C
ATOM   3305  OD1 ASP A1224      73.119 -10.840  11.265  1.00 22.39           O
ATOM   3306  OD2 ASP A1224      73.486 -12.887  12.067  1.00 24.82           O1-
ATOM   3307  H   ASP A1224      70.383 -10.441  11.846  1.00 27.01           H
ATOM   3308  HA  ASP A1224      70.725 -12.883  12.864  1.00 26.40           H
ATOM   3309  HB2 ASP A1224      72.057 -10.467  13.400  1.00 29.13           H
ATOM   3310  HB3 ASP A1224      72.469 -11.845  14.083  1.00 29.13           H
ATOM   3311  N   PHE A1225      69.370 -10.590  14.636  1.00 18.93           N
ATOM   3312  CA  PHE A1225      68.637 -10.326  15.857  1.00 19.23           C
ATOM   3313  C   PHE A1225      67.479  -9.375  15.544  1.00 18.77           C
ATOM   3314  O   PHE A1225      67.671  -8.398  14.819  1.00 23.58           O
ATOM   3315  CB  PHE A1225      69.596  -9.701  16.874  1.00 19.67           C
ATOM   3316  CG  PHE A1225      69.089  -9.691  18.295  1.00 20.34           C
ATOM   3317  CD1 PHE A1225      69.503 -10.659  19.200  1.00 16.40           C
ATOM   3318  CD2 PHE A1225      68.228  -8.701  18.732  1.00 18.62           C
ATOM   3319  CE1 PHE A1225      69.052 -10.646  20.495  1.00 17.44           C
ATOM   3320  CE2 PHE A1225      67.767  -8.698  20.034  1.00 22.83           C
ATOM   3321  CZ  PHE A1225      68.172  -9.692  20.915  1.00 14.72           C
ATOM   3322  H   PHE A1225      69.480  -9.893  14.135  1.00 22.71           H
ATOM   3323  HA  PHE A1225      68.280 -11.150  16.209  1.00 23.07           H
ATOM   3324  HB2 PHE A1225      70.438 -10.178  16.853  1.00 23.60           H
ATOM   3325  HB3 PHE A1225      69.731  -8.767  16.617  1.00 23.60           H
ATOM   3326  HD1 PHE A1225      70.093 -11.323  18.933  1.00 19.68           H
ATOM   3327  HD2 PHE A1225      67.936  -8.046  18.143  1.00 22.34           H
ATOM   3328  HE1 PHE A1225      69.335 -11.306  21.086  1.00 20.93           H
ATOM   3329  HE2 PHE A1225      67.175  -8.038  20.309  1.00 27.39           H
ATOM   3330  HZ  PHE A1225      67.884  -9.697  21.798  1.00 17.65           H
ATOM   3331  N   SER A1226      66.305  -9.623  16.129  1.00 16.04           N
ATOM   3332  CA  SER A1226      65.125  -8.809  15.885  1.00 17.21           C
ATOM   3333  C   SER A1226      64.507  -8.364  17.205  1.00 21.30           C
ATOM   3334  O   SER A1226      64.430  -9.136  18.163  1.00 21.07           O
ATOM   3335  CB  SER A1226      64.085  -9.584  15.035  1.00 16.55           C
ATOM   3336  OG  SER A1226      63.574 -10.701  15.758  1.00 17.34           O
ATOM   3337  H   SER A1226      66.159 -10.266  16.675  1.00 19.24           H
ATOM   3338  HA  SER A1226      65.383  -8.015  15.390  1.00 20.64           H
ATOM   3339  HB2 SER A1226      63.353  -8.995  14.812  1.00 19.86           H
ATOM   3340  HB3 SER A1226      64.521  -9.902  14.228  1.00 19.86           H
ATOM   3341  HG  SER A1226      63.386 -11.323  15.235  1.00 20.80           H
ATOM   3342  N   ILE A1227      64.060  -7.107  17.216  1.00 16.51           N
ATOM   3343  CA  ILE A1227      63.426  -6.459  18.361  1.00 20.77           C
ATOM   3344  C   ILE A1227      62.039  -6.063  17.915  1.00 22.12           C
ATOM   3345  O   ILE A1227      61.890  -5.396  16.879  1.00 19.22           O
ATOM   3346  CB  ILE A1227      64.184  -5.185  18.806  1.00 23.29           C
ATOM   3347  CG1 ILE A1227      65.567  -5.490  19.390  1.00 19.17           C
ATOM   3348  CG2 ILE A1227      63.335  -4.382  19.786  1.00 19.28           C
ATOM   3349  CD1 ILE A1227      66.479  -4.290  19.393  1.00 25.37           C
ATOM   3350  H   ILE A1227      64.129  -6.586  16.533  1.00 19.81           H
ATOM   3351  HA  ILE A1227      63.359  -7.074  19.107  1.00 24.92           H
ATOM   3352  HB  ILE A1227      64.333  -4.623  18.027  1.00 27.95           H
ATOM   3353 HG12 ILE A1227      65.470  -5.797  20.305  1.00 23.00           H
ATOM   3354 HG13 ILE A1227      65.993  -6.173  18.852  1.00 23.00           H
ATOM   3355 HG21 ILE A1227      63.872  -3.644  20.120  1.00 23.13           H
ATOM   3356 HG22 ILE A1227      62.547  -4.041  19.342  1.00 23.13           H
ATOM   3357 HG23 ILE A1227      63.083  -4.959  20.520  1.00 23.13           H
ATOM   3358 HD11 ILE A1227      67.348  -4.565  19.728  1.00 30.44           H
ATOM   3359 HD12 ILE A1227      66.577  -3.969  18.485  1.00 30.44           H
ATOM   3360 HD13 ILE A1227      66.096  -3.598  19.954  1.00 30.44           H
ATOM   3361  N   TYR A1228      61.038  -6.386  18.719  1.00 20.51           N
ATOM   3362  CA  TYR A1228      59.708  -5.818  18.523  1.00 26.61           C
ATOM   3363  C   TYR A1228      59.365  -4.843  19.659  1.00 19.62           C
ATOM   3364  O   TYR A1228      59.253  -5.255  20.823  1.00 17.45           O
ATOM   3365  CB  TYR A1228      58.690  -6.934  18.434  1.00 20.71           C
ATOM   3366  CG  TYR A1228      57.266  -6.519  18.119  1.00 20.24           C
ATOM   3367  CD1 TYR A1228      56.721  -6.732  16.860  1.00 22.13           C
ATOM   3368  CD2 TYR A1228      56.453  -5.981  19.095  1.00 27.52           C
ATOM   3369  CE1 TYR A1228      55.390  -6.398  16.580  1.00 31.22           C
ATOM   3370  CE2 TYR A1228      55.128  -5.615  18.824  1.00 28.68           C
ATOM   3371  CZ  TYR A1228      54.591  -5.833  17.564  1.00 30.49           C
ATOM   3372  OH  TYR A1228      53.268  -5.492  17.298  1.00 25.29           O
ATOM   3373  H   TYR A1228      61.097  -6.925  19.386  1.00 24.61           H
ATOM   3374  HA  TYR A1228      59.688  -5.333  17.684  1.00 31.92           H
ATOM   3375  HB2 TYR A1228      58.982  -7.547  17.743  1.00 24.85           H
ATOM   3376  HB3 TYR A1228      58.675  -7.391  19.293  1.00 24.85           H
ATOM   3377  HD1 TYR A1228      57.252  -7.118  16.200  1.00 26.56           H
ATOM   3378  HD2 TYR A1228      56.806  -5.844  19.943  1.00 33.02           H
ATOM   3379  HE1 TYR A1228      55.057  -6.539  15.728  1.00 37.46           H
ATOM   3380  HE2 TYR A1228      54.605  -5.251  19.500  1.00 34.41           H
ATOM   3381  HH  TYR A1228      53.078  -5.629  16.492  1.00 30.35           H
ATOM   3382  N   VAL A1229      59.133  -3.572  19.305  1.00 18.47           N
ATOM   3383  CA  VAL A1229      58.723  -2.532  20.260  1.00 20.23           C
ATOM   3384  C   VAL A1229      57.205  -2.580  20.392  1.00 24.60           C
ATOM   3385  O   VAL A1229      56.489  -2.450  19.393  1.00 20.45           O
ATOM   3386  CB  VAL A1229      59.196  -1.143  19.801  1.00 16.10           C
ATOM   3387  CG1 VAL A1229      59.163  -0.111  20.971  1.00 18.36           C
ATOM   3388  CG2 VAL A1229      60.575  -1.239  19.267  1.00 16.66           C
ATOM   3389  H   VAL A1229      59.213  -3.275  18.503  1.00 22.16           H
ATOM   3390  HA  VAL A1229      59.132  -2.710  21.130  1.00 24.27           H
ATOM   3391  HB  VAL A1229      58.616  -0.835  19.092  1.00 19.31           H
ATOM   3392 HG11 VAL A1229      59.433   0.758  20.632  1.00 22.03           H
ATOM   3393 HG12 VAL A1229      58.260  -0.070  21.320  1.00 22.03           H
ATOM   3394 HG13 VAL A1229      59.773  -0.404  21.666  1.00 22.03           H
ATOM   3395 HG21 VAL A1229      60.870  -0.347  19.024  1.00 19.99           H
ATOM   3396 HG22 VAL A1229      61.155  -1.607  19.951  1.00 19.99           H
ATOM   3397 HG23 VAL A1229      60.582  -1.805  18.480  1.00 19.99           H
ATOM   3398  N   ASP A1230      56.716  -2.762  21.627  1.00 29.03           N
ATOM   3399  CA  ASP A1230      55.321  -3.079  21.917  1.00 22.10           C
ATOM   3400  C   ASP A1230      54.692  -2.022  22.816  1.00 27.14           C
ATOM   3401  O   ASP A1230      55.342  -1.471  23.711  1.00 20.81           O
ATOM   3402  CB  ASP A1230      55.205  -4.406  22.607  1.00 18.98           C
ATOM   3403  CG  ASP A1230      53.851  -5.032  22.472  1.00 23.67           C
ATOM   3404  OD1 ASP A1230      53.064  -4.620  21.614  1.00 35.22           O
ATOM   3405  OD2 ASP A1230      53.583  -5.978  23.235  1.00 36.36           O1-
ATOM   3406  H   ASP A1230      57.187  -2.700  22.343  1.00 34.83           H
ATOM   3407  HA  ASP A1230      54.823  -3.117  21.077  1.00 26.52           H
ATOM   3408  HB2 ASP A1230      55.834  -5.028  22.209  1.00 22.77           H
ATOM   3409  HB3 ASP A1230      55.382  -4.300  23.550  1.00 22.77           H
ATOM   3410  N   ALA A1231      53.420  -1.731  22.561  1.00 23.16           N
ATOM   3411  CA  ALA A1231      52.741  -0.762  23.412  1.00 29.37           C
ATOM   3412  C   ALA A1231      51.237  -0.820  23.200  1.00 29.68           C
ATOM   3413  O   ALA A1231      50.775  -1.196  22.119  1.00 30.29           O
ATOM   3414  CB  ALA A1231      53.250   0.651  23.154  1.00 23.57           C
ATOM   3415  H   ALA A1231      52.949  -2.064  21.927  1.00 27.79           H
ATOM   3416  HA  ALA A1231      52.939  -0.988  24.333  1.00 35.24           H
ATOM   3417  HB1 ALA A1231      52.767   1.267  23.728  1.00 28.28           H
ATOM   3418  HB2 ALA A1231      54.200   0.688  23.341  1.00 28.28           H
ATOM   3419  HB3 ALA A1231      53.087   0.880  22.226  1.00 28.28           H
ATOM   3420  N   PRO A1232      50.452  -0.491  24.230  1.00 34.23           N
ATOM   3421  CA  PRO A1232      48.989  -0.545  24.119  1.00 37.91           C
ATOM   3422  C   PRO A1232      48.445   0.454  23.112  1.00 27.65           C
ATOM   3423  O   PRO A1232      49.005   1.535  22.903  1.00 25.24           O
ATOM   3424  CB  PRO A1232      48.513  -0.190  25.532  1.00 37.87           C
ATOM   3425  CG  PRO A1232      49.703  -0.390  26.413  1.00 42.58           C
ATOM   3426  CD  PRO A1232      50.884  -0.048  25.561  1.00 38.86           C
ATOM   3427  HA  PRO A1232      48.696  -1.441  23.901  1.00 45.49           H
ATOM   3428  HB2 PRO A1232      48.263   0.746  25.537  1.00 45.44           H
ATOM   3429  HB3 PRO A1232      47.768  -0.753  25.795  1.00 45.44           H
ATOM   3430  HG2 PRO A1232      49.645   0.202  27.178  1.00 51.09           H
ATOM   3431  HG3 PRO A1232      49.753  -1.318  26.695  1.00 51.09           H
ATOM   3432  HD2 PRO A1232      51.034   0.907  25.541  1.00 46.62           H
ATOM   3433  HD3 PRO A1232      51.667  -0.528  25.864  1.00 46.62           H
ATOM   3434  N   GLU A1233      47.306   0.083  22.530  1.00 26.37           N
ATOM   3435  CA  GLU A1233      46.666   0.877  21.488  1.00 31.36           C
ATOM   3436  C   GLU A1233      46.384   2.303  21.963  1.00 28.97           C
ATOM   3437  O   GLU A1233      46.516   3.260  21.187  1.00 30.92           O
ATOM   3438  CB  GLU A1233      45.371   0.176  21.040  1.00 34.32           C
ATOM   3439  CG  GLU A1233      44.628   0.840  19.869  1.00 39.08           C
ATOM   3440  CD  GLU A1233      43.852   2.104  20.260  1.00 39.83           C
ATOM   3441  OE1 GLU A1233      43.279   2.105  21.380  1.00 36.47           O
ATOM   3442  OE2 GLU A1233      43.819   3.087  19.444  1.00 35.85           O1-
ATOM   3443  H   GLU A1233      46.882  -0.637  22.722  1.00 31.63           H
ATOM   3444  HA  GLU A1233      47.259   0.912  20.722  1.00 37.62           H
ATOM   3445  HB2 GLU A1233      45.578  -0.734  20.778  1.00 41.18           H
ATOM   3446  HB3 GLU A1233      44.754   0.155  21.788  1.00 41.18           H
ATOM   3447  HG2 GLU A1233      45.263   1.073  19.176  1.00 46.89           H
ATOM   3448  HG3 GLU A1233      43.982   0.200  19.524  1.00 46.89           H
ATOM   3449  N   ASP A1234      46.006   2.470  23.236  1.00 31.69           N
ATOM   3450  CA  ASP A1234      45.656   3.801  23.725  1.00 33.30           C
ATOM   3451  C   ASP A1234      46.871   4.718  23.713  1.00 30.19           C
ATOM   3452  O   ASP A1234      46.759   5.912  23.392  1.00 27.32           O
ATOM   3453  CB  ASP A1234      45.054   3.712  25.132  1.00 35.52           C
ATOM   3454  CG  ASP A1234      46.055   3.236  26.171  1.00 38.80           C
ATOM   3455  OD1 ASP A1234      46.480   2.062  26.091  1.00 39.69           O
ATOM   3456  OD2 ASP A1234      46.432   4.033  27.061  1.00 39.27           O1-
ATOM   3457  H   ASP A1234      45.935   1.846  23.821  1.00 38.02           H
ATOM   3458  HA  ASP A1234      44.979   4.178  23.136  1.00 39.95           H
ATOM   3459  HB2 ASP A1234      44.750   4.596  25.390  1.00 42.62           H
ATOM   3460  HB3 ASP A1234      44.307   3.091  25.114  1.00 42.62           H
ATOM   3461  N   LEU A1235      48.053   4.173  24.034  1.00 23.43           N
ATOM   3462  CA  LEU A1235      49.264   4.974  23.981  1.00 18.50           C
ATOM   3463  C   LEU A1235      49.731   5.189  22.552  1.00 24.90           C
ATOM   3464  O   LEU A1235      50.193   6.291  22.208  1.00 25.16           O
ATOM   3465  CB  LEU A1235      50.362   4.315  24.812  1.00 26.51           C
ATOM   3466  CG  LEU A1235      50.106   4.285  26.323  1.00 28.62           C
ATOM   3467  CD1 LEU A1235      51.173   3.466  27.039  1.00 23.95           C
ATOM   3468  CD2 LEU A1235      50.100   5.690  26.871  1.00 26.26           C
ATOM   3469  H   LEU A1235      48.167   3.360  24.289  1.00 28.11           H
ATOM   3470  HA  LEU A1235      49.068   5.851  24.353  1.00 22.20           H
ATOM   3471  HB2 LEU A1235      50.445   3.394  24.524  1.00 31.81           H
ATOM   3472  HB3 LEU A1235      51.192   4.783  24.655  1.00 31.81           H
ATOM   3473  HG  LEU A1235      49.240   3.883  26.505  1.00 34.34           H
ATOM   3474 HD11 LEU A1235      51.006   3.500  27.994  1.00 28.73           H
ATOM   3475 HD12 LEU A1235      51.108   2.548  26.742  1.00 28.73           H
ATOM   3476 HD13 LEU A1235      52.046   3.829  26.830  1.00 28.73           H
ATOM   3477 HD21 LEU A1235      49.955   5.654  27.829  1.00 31.51           H
ATOM   3478 HD22 LEU A1235      50.961   6.106  26.688  1.00 31.51           H
ATOM   3479 HD23 LEU A1235      49.389   6.189  26.447  1.00 31.51           H
ATOM   3480  N   LEU A1236      49.624   4.156  21.702  1.00 23.26           N
ATOM   3481  CA  LEU A1236      50.004   4.326  20.306  1.00 21.04           C
ATOM   3482  C   LEU A1236      49.191   5.460  19.673  1.00 22.24           C
ATOM   3483  O   LEU A1236      49.733   6.321  18.970  1.00 21.82           O
ATOM   3484  CB  LEU A1236      49.795   3.014  19.564  1.00 24.63           C
ATOM   3485  CG  LEU A1236      50.723   1.831  19.937  1.00 21.71           C
ATOM   3486  CD1 LEU A1236      50.271   0.586  19.216  1.00 24.51           C
ATOM   3487  CD2 LEU A1236      52.138   2.118  19.565  1.00 28.37           C
ATOM   3488  H   LEU A1236      49.340   3.370  21.903  1.00 27.91           H
ATOM   3489  HA  LEU A1236      50.951   4.540  20.246  1.00 25.24           H
ATOM   3490  HB2 LEU A1236      48.884   2.716  19.724  1.00 29.56           H
ATOM   3491  HB3 LEU A1236      49.910   3.186  18.617  1.00 29.56           H
ATOM   3492  HG  LEU A1236      50.675   1.673  20.893  1.00 26.05           H
ATOM   3493 HD11 LEU A1236      50.864  -0.152  19.437  1.00 29.40           H
ATOM   3494 HD12 LEU A1236      49.367   0.382  19.491  1.00 29.40           H
ATOM   3495 HD13 LEU A1236      50.308   0.743  18.260  1.00 29.40           H
ATOM   3496 HD21 LEU A1236      52.679   1.354  19.811  1.00 34.04           H
ATOM   3497 HD22 LEU A1236      52.192   2.272  18.610  1.00 34.04           H
ATOM   3498 HD23 LEU A1236      52.441   2.907  20.047  1.00 34.04           H
ATOM   3499  N   GLN A1237      47.891   5.500  19.963  1.00 18.58           N
ATOM   3500  CA  GLN A1237      47.032   6.527  19.378  1.00 27.58           C
ATOM   3501  C   GLN A1237      47.474   7.919  19.813  1.00 19.64           C
ATOM   3502  O   GLN A1237      47.617   8.821  18.987  1.00 25.79           O
ATOM   3503  CB  GLN A1237      45.574   6.265  19.762  1.00 26.09           C
ATOM   3504  CG  GLN A1237      44.605   7.200  19.089  1.00 29.76           C
ATOM   3505  CD  GLN A1237      43.199   7.039  19.635  1.00 33.80           C
ATOM   3506  OE1 GLN A1237      42.605   8.016  20.091  1.00 46.70           O
ATOM   3507  NE2 GLN A1237      42.649   5.811  19.570  1.00 35.70           N
ATOM   3508  H   GLN A1237      47.481   4.953  20.489  1.00 22.30           H
ATOM   3509  HA  GLN A1237      47.097   6.476  18.415  1.00 33.09           H
ATOM   3510  HB2 GLN A1237      45.337   5.370  19.495  1.00 31.30           H
ATOM   3511  HB3 GLN A1237      45.474   6.373  20.722  1.00 31.30           H
ATOM   3512  HG2 GLN A1237      44.883   8.120  19.226  1.00 35.71           H
ATOM   3513  HG3 GLN A1237      44.577   6.992  18.141  1.00 35.71           H
ATOM   3514 HE21 GLN A1237      43.080   5.154  19.222  1.00 42.84           H
ATOM   3515 HE22 GLN A1237      41.853   5.681  19.870  1.00 42.84           H
ATOM   3516  N   THR A1238      47.703   8.103  21.105  1.00 26.01           N
ATOM   3517  CA  THR A1238      48.216   9.375  21.607  1.00 26.29           C
ATOM   3518  C   THR A1238      49.509   9.763  20.902  1.00 28.56           C
ATOM   3519  O   THR A1238      49.693  10.915  20.487  1.00 26.21           O
ATOM   3520  CB  THR A1238      48.436   9.288  23.115  1.00 24.12           C
ATOM   3521  OG1 THR A1238      47.202   8.903  23.741  1.00 28.70           O
ATOM   3522  CG2 THR A1238      48.870  10.643  23.667  1.00 29.99           C
ATOM   3523  H   THR A1238      47.566   7.509  21.712  1.00 31.21           H
ATOM   3524  HA  THR A1238      47.560  10.066  21.441  1.00 31.55           H
ATOM   3525  HB  THR A1238      49.131   8.640  23.307  1.00 28.93           H
ATOM   3526  HG1 THR A1238      46.901   8.196  23.402  1.00 34.44           H
ATOM   3527 HG21 THR A1238      48.950  10.586  24.630  1.00 35.98           H
ATOM   3528 HG22 THR A1238      49.726  10.901  23.292  1.00 35.98           H
ATOM   3529 HG23 THR A1238      48.216  11.327  23.443  1.00 35.98           H
ATOM   3530  N   TRP A1239      50.426   8.806  20.760  1.00 20.16           N
ATOM   3531  CA  TRP A1239      51.703   9.118  20.150  1.00 21.29           C
ATOM   3532  C   TRP A1239      51.593   9.395  18.637  1.00 16.60           C
ATOM   3533  O   TRP A1239      52.339  10.260  18.160  1.00 22.46           O
ATOM   3534  CB  TRP A1239      52.696   7.974  20.451  1.00 23.46           C
ATOM   3535  CG  TRP A1239      52.879   7.620  21.938  1.00 27.49           C
ATOM   3536  CD1 TRP A1239      52.578   8.385  23.035  1.00 32.07           C
ATOM   3537  CD2 TRP A1239      53.410   6.397  22.451  1.00 23.40           C
ATOM   3538  NE1 TRP A1239      52.889   7.700  24.198  1.00 25.64           N
ATOM   3539  CE2 TRP A1239      53.394   6.478  23.861  1.00 28.44           C
ATOM   3540  CE3 TRP A1239      53.879   5.231  21.853  1.00 25.42           C
ATOM   3541  CZ2 TRP A1239      53.848   5.447  24.675  1.00 27.72           C
ATOM   3542  CZ3 TRP A1239      54.334   4.206  22.676  1.00 22.93           C
ATOM   3543  CH2 TRP A1239      54.302   4.322  24.061  1.00 24.15           C
ATOM   3544  H   TRP A1239      50.349   7.988  21.033  1.00 24.19           H
ATOM   3545  HA  TRP A1239      52.050   9.923  20.560  1.00 25.54           H
ATOM   3546  HB2 TRP A1239      52.381   7.170  20.006  1.00 28.15           H
ATOM   3547  HB3 TRP A1239      53.560   8.233  20.104  1.00 28.15           H
ATOM   3548  HD1 TRP A1239      52.220   9.240  23.006  1.00 38.48           H
ATOM   3549  HE1 TRP A1239      52.784   7.991  25.000  1.00 30.76           H
ATOM   3550  HE3 TRP A1239      53.894   5.149  20.930  1.00 30.50           H
ATOM   3551  HZ2 TRP A1239      53.836   5.516  25.603  1.00 33.25           H
ATOM   3552  HZ3 TRP A1239      54.651   3.425  22.297  1.00 27.52           H
ATOM   3553  HH2 TRP A1239      54.611   3.622  24.582  1.00 28.97           H
ATOM   3554  N   TYR A1240      50.729   8.658  17.847  1.00 19.93           N
ATOM   3555  CA  TYR A1240      50.700   8.859  16.372  1.00 22.77           C
ATOM   3556  C   TYR A1240      50.317  10.336  16.076  1.00 26.96           C
ATOM   3557  O   TYR A1240      50.710  11.101  15.232  1.00 26.92           O
ATOM   3558  CB  TYR A1240      49.632   7.898  15.800  1.00 24.93           C
ATOM   3559  CG  TYR A1240      49.312   8.247  14.380  1.00 24.90           C
ATOM   3560  CD1 TYR A1240      50.217   7.885  13.367  1.00 21.49           C
ATOM   3561  CD2 TYR A1240      48.148   8.966  14.067  1.00 22.51           C
ATOM   3562  CE1 TYR A1240      49.989   8.266  12.049  1.00 26.13           C
ATOM   3563  CE2 TYR A1240      47.883   9.334  12.750  1.00 20.38           C
ATOM   3564  CZ  TYR A1240      48.826   9.003  11.759  1.00 22.62           C
ATOM   3565  OH  TYR A1240      48.547   9.442  10.499  1.00 22.24           O
ATOM   3566  H   TYR A1240      50.289   7.817  18.222  1.00 23.91           H
ATOM   3567  HA  TYR A1240      51.713   8.676  15.914  1.00 27.32           H
ATOM   3568  HB2 TYR A1240      50.013   6.850  15.860  1.00 29.91           H
ATOM   3569  HB3 TYR A1240      48.715   7.898  16.425  1.00 29.91           H
ATOM   3570  HD1 TYR A1240      51.118   7.323  13.621  1.00 25.78           H
ATOM   3571  HD2 TYR A1240      47.453   9.246  14.856  1.00 27.01           H
ATOM   3572  HE1 TYR A1240      50.723   8.053  11.256  1.00 31.35           H
ATOM   3573  HE2 TYR A1240      46.972   9.863  12.484  1.00 24.46           H
ATOM   3574  HH  TYR A1240      49.284   9.174   9.829  1.00 26.68           H
ATOM   3575  N   ILE A1241      49.321  10.743  16.952  1.00 20.31           N
ATOM   3576  CA  ILE A1241      48.553  12.015  16.894  1.00 26.87           C
ATOM   3577  C   ILE A1241      49.423  13.187  17.304  1.00 25.34           C
ATOM   3578  O   ILE A1241      49.478  14.198  16.603  1.00 27.42           O
ATOM   3579  CB  ILE A1241      47.287  12.010  17.801  1.00 24.88           C
ATOM   3580  CG1 ILE A1241      46.106  11.175  17.260  1.00 23.80           C
ATOM   3581  CG2 ILE A1241      46.687  13.463  17.980  1.00 27.00           C
ATOM   3582  CD1 ILE A1241      44.892  11.096  18.223  1.00 30.41           C
ATOM   3583  H   ILE A1241      49.054  10.255  17.614  1.00 24.36           H
ATOM   3584  HA  ILE A1241      48.248  12.168  15.992  1.00 32.24           H
ATOM   3585  HB  ILE A1241      47.526  11.690  18.687  1.00 29.85           H
ATOM   3586 HG12 ILE A1241      45.793  11.533  16.420  1.00 28.55           H
ATOM   3587 HG13 ILE A1241      46.412  10.263  17.140  1.00 28.55           H
ATOM   3588 HG21 ILE A1241      45.930  13.441  18.584  1.00 32.39           H
ATOM   3589 HG22 ILE A1241      47.349  14.067  18.348  1.00 32.39           H
ATOM   3590 HG23 ILE A1241      46.390  13.798  17.116  1.00 32.39           H
ATOM   3591 HD11 ILE A1241      44.252  10.442  17.897  1.00 36.48           H
ATOM   3592 HD12 ILE A1241      45.211  10.832  19.100  1.00 36.48           H
ATOM   3593 HD13 ILE A1241      44.456  11.961  18.292  1.00 36.48           H
ATOM   3594  N   ASN A1242      50.061  13.100  18.484  1.00 24.76           N
ATOM   3595  CA  ASN A1242      50.973  14.178  18.910  1.00 22.98           C
ATOM   3596  C   ASN A1242      52.102  14.363  17.905  1.00 28.40           C
ATOM   3597  O   ASN A1242      52.512  15.497  17.615  1.00 19.91           O
ATOM   3598  CB  ASN A1242      51.519  13.909  20.317  1.00 25.86           C
ATOM   3599  CG  ASN A1242      50.426  14.036  21.397  1.00 39.32           C
ATOM   3600  OD1 ASN A1242      49.413  14.719  21.200  1.00 31.90           O
ATOM   3601  ND2 ASN A1242      50.615  13.359  22.516  1.00 39.88           N
ATOM   3602  H   ASN A1242      49.986  12.449  19.044  1.00 29.70           H
ATOM   3603  HA  ASN A1242      50.484  15.015  18.950  1.00 27.57           H
ATOM   3604  HB2 ASN A1242      51.876  13.002  20.336  1.00 31.02           H
ATOM   3605  HB3 ASN A1242      52.215  14.549  20.523  1.00 31.02           H
ATOM   3606 HD21 ASN A1242      50.037  13.405  23.155  1.00 47.86           H
ATOM   3607 HD22 ASN A1242      51.302  12.844  22.590  1.00 47.86           H
ATOM   3608  N   ARG A1243      52.556  13.272  17.297  1.00 25.69           N
ATOM   3609  CA  ARG A1243      53.527  13.370  16.210  1.00 22.47           C
ATOM   3610  C   ARG A1243      52.926  14.050  15.001  1.00 20.75           C
ATOM   3611  O   ARG A1243      53.584  14.860  14.343  1.00 21.58           O
ATOM   3612  CB  ARG A1243      54.002  11.977  15.805  1.00 23.36           C
ATOM   3613  CG  ARG A1243      55.138  12.030  14.829  1.00 27.83           C
ATOM   3614  CD  ARG A1243      55.641  10.624  14.480  1.00 23.55           C
ATOM   3615  NE  ARG A1243      54.663   9.822  13.769  1.00 24.88           N
ATOM   3616  CZ  ARG A1243      54.884   8.587  13.334  1.00 23.15           C
ATOM   3617  NH1 ARG A1243      56.058   7.979  13.554  1.00 24.68           N
ATOM   3618  NH2 ARG A1243      53.919   7.943  12.685  1.00 19.79           N1+
ATOM   3619  H   ARG A1243      52.311  12.465  17.483  1.00 30.82           H
ATOM   3620  HA  ARG A1243      54.280  13.902  16.503  1.00 26.96           H
ATOM   3621  HB2 ARG A1243      54.297  11.505  16.596  1.00 28.02           H
ATOM   3622  HB3 ARG A1243      53.266  11.503  15.389  1.00 28.02           H
ATOM   3623  HG2 ARG A1243      54.847  12.461  14.011  1.00 33.39           H
ATOM   3624  HG3 ARG A1243      55.874  12.516  15.229  1.00 33.39           H
ATOM   3625  HD2 ARG A1243      56.427  10.705  13.913  1.00 28.25           H
ATOM   3626  HD3 ARG A1243      55.862  10.153  15.296  1.00 28.25           H
ATOM   3627  HE  ARG A1243      53.903  10.187  13.591  1.00 29.85           H
ATOM   3628 HH11 ARG A1243      56.681   8.390  13.971  1.00 29.61           H
ATOM   3629 HH12 ARG A1243      56.181   7.182  13.272  1.00 29.61           H
ATOM   3630 HH21 ARG A1243      53.160   8.324  12.549  1.00 23.74           H
ATOM   3631 HH22 ARG A1243      54.055   7.142  12.409  1.00 23.74           H
ATOM   3632  N   PHE A1244      51.692  13.676  14.672  1.00 23.49           N
ATOM   3633  CA  PHE A1244      50.930  14.343  13.621  1.00 21.97           C
ATOM   3634  C   PHE A1244      50.870  15.842  13.854  1.00 19.29           C
ATOM   3635  O   PHE A1244      51.152  16.631  12.954  1.00 20.16           O
ATOM   3636  CB  PHE A1244      49.501  13.771  13.567  1.00 23.62           C
ATOM   3637  CG  PHE A1244      48.608  14.425  12.539  1.00 19.72           C
ATOM   3638  CD1 PHE A1244      48.551  13.955  11.243  1.00 25.33           C
ATOM   3639  CD2 PHE A1244      47.812  15.486  12.877  1.00 23.44           C
ATOM   3640  CE1 PHE A1244      47.744  14.555  10.301  1.00 32.92           C
ATOM   3641  CE2 PHE A1244      47.003  16.082  11.934  1.00 22.46           C
ATOM   3642  CZ  PHE A1244      46.985  15.614  10.647  1.00 19.52           C
ATOM   3643  H   PHE A1244      51.262  13.036  15.058  1.00 28.18           H
ATOM   3644  HA  PHE A1244      51.373  14.182  12.770  1.00 26.35           H
ATOM   3645  HB2 PHE A1244      49.555  12.833  13.334  1.00 28.34           H
ATOM   3646  HB3 PHE A1244      49.072  13.877  14.427  1.00 28.34           H
ATOM   3647  HD1 PHE A1244      49.079  13.237  10.995  1.00 30.39           H
ATOM   3648  HD2 PHE A1244      47.830  15.814  13.745  1.00 28.13           H
ATOM   3649  HE1 PHE A1244      47.708  14.244   9.425  1.00 39.50           H
ATOM   3650  HE2 PHE A1244      46.471  16.803  12.169  1.00 26.95           H
ATOM   3651  HZ  PHE A1244      46.429  15.999  10.009  1.00 23.41           H
ATOM   3652  N   LEU A1245      50.432  16.259  15.040  1.00 28.34           N
ATOM   3653  CA  LEU A1245      50.307  17.697  15.295  1.00 25.01           C
ATOM   3654  C   LEU A1245      51.645  18.407  15.141  1.00 29.28           C
ATOM   3655  O   LEU A1245      51.693  19.539  14.662  1.00 24.42           O
ATOM   3656  CB  LEU A1245      49.734  17.933  16.690  1.00 27.94           C
ATOM   3657  CG  LEU A1245      48.343  17.337  16.888  1.00 18.86           C
ATOM   3658  CD1 LEU A1245      47.854  17.483  18.275  1.00 33.18           C
ATOM   3659  CD2 LEU A1245      47.384  18.018  15.937  1.00 37.32           C
ATOM   3660  H   LEU A1245      50.199  15.752  15.696  1.00 34.01           H
ATOM   3661  HA  LEU A1245      49.713  18.080  14.643  1.00 30.01           H
ATOM   3662  HB2 LEU A1245      50.327  17.509  17.333  1.00 33.52           H
ATOM   3663  HB3 LEU A1245      49.695  18.883  16.860  1.00 33.52           H
ATOM   3664  HG  LEU A1245      48.362  16.391  16.685  1.00 22.63           H
ATOM   3665 HD11 LEU A1245      46.960  17.111  18.335  1.00 39.81           H
ATOM   3666 HD12 LEU A1245      48.456  17.009  18.869  1.00 39.81           H
ATOM   3667 HD13 LEU A1245      47.839  18.429  18.498  1.00 39.81           H
ATOM   3668 HD21 LEU A1245      46.490  17.693  16.118  1.00 44.78           H
ATOM   3669 HD22 LEU A1245      47.433  18.973  16.091  1.00 44.78           H
ATOM   3670 HD23 LEU A1245      47.635  17.811  15.024  1.00 44.78           H
ATOM   3671  N   LYS A1246      52.747  17.763  15.549  1.00 19.78           N
ATOM   3672  CA  LYS A1246      54.075  18.355  15.383  1.00 20.51           C
ATOM   3673  C   LYS A1246      54.436  18.503  13.907  1.00 24.99           C
ATOM   3674  O   LYS A1246      55.035  19.503  13.504  1.00 25.50           O
ATOM   3675  CB  LYS A1246      55.136  17.510  16.139  1.00 21.71           C
ATOM   3676  H   LYS A1246      52.754  16.988  15.930  1.00 23.73           H
ATOM   3677  HA  LYS A1246      54.068  19.241  15.774  1.00 24.61           H
ATOM   3678  HB1 LYS A1246      54.901  17.441  17.081  1.00 26.05           H
ATOM   3679  HB3 LYS A1246      56.001  17.935  16.042  1.00 26.05           H
ATOM   3680  N   PHE A1247      54.072  17.524  13.079  1.00 22.03           N
ATOM   3681  CA  PHE A1247      54.292  17.653  11.645  1.00 20.70           C
ATOM   3682  C   PHE A1247      53.422  18.760  11.062  1.00 22.41           C
ATOM   3683  O   PHE A1247      53.863  19.519  10.197  1.00 30.34           O
ATOM   3684  CB  PHE A1247      53.986  16.326  10.939  1.00 26.23           C
ATOM   3685  CG  PHE A1247      55.054  15.263  11.118  1.00 27.88           C
ATOM   3686  CD1 PHE A1247      54.707  13.921  11.220  1.00 32.26           C
ATOM   3687  CD2 PHE A1247      56.385  15.596  11.150  1.00 37.53           C
ATOM   3688  CE1 PHE A1247      55.662  12.955  11.356  1.00 35.95           C
ATOM   3689  CE2 PHE A1247      57.337  14.631  11.301  1.00 35.41           C
ATOM   3690  CZ  PHE A1247      56.974  13.302  11.393  1.00 36.31           C
ATOM   3691  H   PHE A1247      53.711  16.780  13.326  1.00 26.44           H
ATOM   3692  HA  PHE A1247      55.217  17.888  11.486  1.00 24.84           H
ATOM   3693  HB2 PHE A1247      53.163  15.971  11.309  1.00 31.48           H
ATOM   3694  HB3 PHE A1247      53.873  16.491   9.988  1.00 31.48           H
ATOM   3695  HD1 PHE A1247      53.812  13.665  11.188  1.00 38.70           H
ATOM   3696  HD2 PHE A1247      56.638  16.482  11.084  1.00 45.04           H
ATOM   3697  HE1 PHE A1247      55.410  12.061  11.425  1.00 43.13           H
ATOM   3698  HE2 PHE A1247      58.234  14.864  11.324  1.00 42.48           H
ATOM   3699  HZ  PHE A1247      57.627  12.653  11.494  1.00 43.57           H
ATOM   3700  N   ARG A1248      52.186  18.876  11.529  1.00 20.42           N
ATOM   3701  CA  ARG A1248      51.319  19.938  11.020  1.00 19.49           C
ATOM   3702  C   ARG A1248      51.906  21.309  11.365  1.00 25.93           C
ATOM   3703  O   ARG A1248      52.169  22.122  10.478  1.00 25.69           O
ATOM   3704  CB  ARG A1248      49.911  19.748  11.592  1.00 23.10           C
ATOM   3705  CG  ARG A1248      48.907  20.838  11.215  1.00 18.17           C
ATOM   3706  CD  ARG A1248      47.563  20.530  11.813  1.00 22.11           C
ATOM   3707  NE  ARG A1248      46.645  21.674  11.721  1.00 26.43           N
ATOM   3708  CZ  ARG A1248      46.574  22.677  12.592  1.00 26.21           C
ATOM   3709  NH1 ARG A1248      47.389  22.706  13.634  1.00 21.13           N
ATOM   3710  NH2 ARG A1248      45.688  23.674  12.388  1.00 25.63           N1+
ATOM   3711  H   ARG A1248      51.833  18.373  12.132  1.00 24.50           H
ATOM   3712  HA  ARG A1248      51.265  19.869  10.054  1.00 23.39           H
ATOM   3713  HB2 ARG A1248      49.555  18.901  11.274  1.00 27.72           H
ATOM   3714  HB3 ARG A1248      49.968  19.720  12.557  1.00 27.72           H
ATOM   3715  HG2 ARG A1248      49.209  21.684  11.573  1.00 21.80           H
ATOM   3716  HG3 ARG A1248      48.819  20.891  10.250  1.00 21.80           H
ATOM   3717  HD2 ARG A1248      47.172  19.790  11.314  1.00 26.53           H
ATOM   3718  HD3 ARG A1248      47.670  20.286  12.744  1.00 26.53           H
ATOM   3719  HE  ARG A1248      46.064  21.668  11.080  1.00 31.71           H
ATOM   3720 HH11 ARG A1248      47.950  22.075  13.748  1.00 25.35           H
ATOM   3721 HH12 ARG A1248      47.351  23.355  14.193  1.00 25.35           H
ATOM   3722 HH21 ARG A1248      45.159  23.649  11.704  1.00 30.75           H
ATOM   3723 HH22 ARG A1248      45.637  24.326  12.943  1.00 30.75           H
ATOM   3724  N   GLU A1249      52.149  21.562  12.659  1.00 24.37           N
ATOM   3725  CA  GLU A1249      52.782  22.812  13.100  1.00 31.11           C
ATOM   3726  C   GLU A1249      53.983  23.158  12.230  1.00 28.12           C
ATOM   3727  O   GLU A1249      54.125  24.293  11.766  1.00 29.95           O
ATOM   3728  CB  GLU A1249      53.184  22.702  14.578  1.00 27.14           C
ATOM   3729  CG  GLU A1249      52.051  23.070  15.493  1.00 44.22           C
ATOM   3730  CD  GLU A1249      52.114  22.422  16.865  1.00 45.55           C
ATOM   3731  OE1 GLU A1249      53.242  22.217  17.381  1.00 43.78           O
ATOM   3732  OE2 GLU A1249      51.010  22.149  17.420  1.00 46.26           O1-
ATOM   3733  H   GLU A1249      51.966  21.022  13.304  1.00 29.24           H
ATOM   3734  HA  GLU A1249      52.142  23.535  13.019  1.00 37.33           H
ATOM   3735  HB2 GLU A1249      53.436  21.790  14.789  1.00 32.56           H
ATOM   3736  HB3 GLU A1249      53.921  23.305  14.755  1.00 32.56           H
ATOM   3737  HG2 GLU A1249      52.080  24.035  15.623  1.00 53.06           H
ATOM   3738  HG3 GLU A1249      51.214  22.825  15.069  1.00 53.06           H
ATOM   3739  N   GLY A1250      54.835  22.167  11.962  1.00 22.77           N
ATOM   3740  CA  GLY A1250      56.046  22.338  11.177  1.00 26.75           C
ATOM   3741  C   GLY A1250      55.842  22.611   9.709  1.00 32.77           C
ATOM   3742  O   GLY A1250      56.828  22.854   9.008  1.00 39.25           O
ATOM   3743  H   GLY A1250      54.729  21.364  12.248  1.00 27.32           H
ATOM   3744  HA2 GLY A1250      56.559  23.063  11.554  1.00 32.09           H
ATOM   3745  HA3 GLY A1250      56.557  21.523  11.253  1.00 32.09           H
ATOM   3746  N   ALA A1251      54.613  22.553   9.211  1.00 30.62           N
ATOM   3747  CA  ALA A1251      54.355  22.843   7.807  1.00 31.85           C
ATOM   3748  C   ALA A1251      53.602  24.152   7.614  1.00 28.21           C
ATOM   3749  O   ALA A1251      53.205  24.462   6.487  1.00 31.84           O
ATOM   3750  CB  ALA A1251      53.572  21.691   7.161  1.00 35.39           C
ATOM   3751  H   ALA A1251      53.914  22.358   9.667  1.00 36.74           H
ATOM   3752  HA  ALA A1251      55.206  22.928   7.345  1.00 38.21           H
ATOM   3753  HB1 ALA A1251      53.392  21.899   6.232  1.00 42.46           H
ATOM   3754  HB2 ALA A1251      54.104  20.879   7.224  1.00 42.46           H
ATOM   3755  HB3 ALA A1251      52.741  21.570   7.645  1.00 42.46           H
ATOM   3756  N   PHE A1252      53.399  24.915   8.689  1.00 24.96           N
ATOM   3757  CA  PHE A1252      52.590  26.132   8.617  1.00 26.06           C
ATOM   3758  C   PHE A1252      53.103  27.101   7.555  1.00 31.21           C
ATOM   3759  O   PHE A1252      52.313  27.762   6.877  1.00 36.67           O
ATOM   3760  CB  PHE A1252      52.548  26.803   9.998  1.00 29.57           C
ATOM   3761  CG  PHE A1252      51.548  26.179  10.975  1.00 28.25           C
ATOM   3762  CD1 PHE A1252      51.516  26.560  12.302  1.00 23.34           C
ATOM   3763  CD2 PHE A1252      50.617  25.245  10.551  1.00 23.17           C
ATOM   3764  CE1 PHE A1252      50.586  26.014  13.171  1.00 25.34           C
ATOM   3765  CE2 PHE A1252      49.707  24.716  11.422  1.00 20.40           C
ATOM   3766  CZ  PHE A1252      49.683  25.087  12.715  1.00 23.12           C
ATOM   3767  H   PHE A1252      53.720  24.757   9.470  1.00 29.95           H
ATOM   3768  HA  PHE A1252      51.689  25.894   8.345  1.00 31.27           H
ATOM   3769  HB2 PHE A1252      53.425  26.748  10.404  1.00 35.48           H
ATOM   3770  HB3 PHE A1252      52.298  27.731   9.873  1.00 35.48           H
ATOM   3771  HD1 PHE A1252      52.117  27.183  12.618  1.00 28.01           H
ATOM   3772  HD2 PHE A1252      50.600  24.976   9.665  1.00 27.79           H
ATOM   3773  HE1 PHE A1252      50.570  26.258  14.068  1.00 30.40           H
ATOM   3774  HE2 PHE A1252      49.095  24.093  11.117  1.00 24.47           H
ATOM   3775  HZ  PHE A1252      49.060  24.710  13.298  1.00 27.74           H
ATOM   3776  N   THR A1253      54.415  27.197   7.376  1.00 28.45           N
ATOM   3777  CA  THR A1253      54.980  28.148   6.423  1.00 33.90           C
ATOM   3778  C   THR A1253      55.694  27.452   5.264  1.00 37.91           C
ATOM   3779  O   THR A1253      56.560  28.051   4.628  1.00 37.71           O
ATOM   3780  CB  THR A1253      55.941  29.107   7.140  1.00 31.92           C
ATOM   3781  OG1 THR A1253      57.010  28.362   7.731  1.00 27.49           O
ATOM   3782  CG2 THR A1253      55.213  29.889   8.244  1.00 30.23           C
ATOM   3783  H   THR A1253      54.998  26.732   7.808  1.00 34.14           H
ATOM   3784  HA  THR A1253      54.264  28.691   6.053  1.00 40.68           H
ATOM   3785  HB  THR A1253      56.293  29.741   6.495  1.00 38.30           H
ATOM   3786  HG1 THR A1253      57.564  28.890   8.068  1.00 32.98           H
ATOM   3787 HG21 THR A1253      55.826  30.510   8.665  1.00 36.27           H
ATOM   3788 HG22 THR A1253      54.474  30.388   7.862  1.00 36.27           H
ATOM   3789 HG23 THR A1253      54.873  29.289   8.920  1.00 36.27           H
ATOM   3790  N   ASP A1254      55.366  26.191   4.978  1.00 41.87           N
ATOM   3791  CA  ASP A1254      56.042  25.426   3.933  1.00 33.82           C
ATOM   3792  C   ASP A1254      54.985  24.811   3.029  1.00 44.57           C
ATOM   3793  O   ASP A1254      54.570  23.668   3.238  1.00 45.52           O
ATOM   3794  CB  ASP A1254      56.950  24.367   4.551  1.00 45.17           C
ATOM   3795  CG  ASP A1254      57.766  23.626   3.514  1.00 46.24           C
ATOM   3796  OD1 ASP A1254      57.622  23.937   2.306  1.00 44.17           O
ATOM   3797  OD2 ASP A1254      58.538  22.731   3.921  1.00 45.00           O1-
ATOM   3798  H   ASP A1254      54.752  25.742   5.384  1.00 50.24           H
ATOM   3799  HA  ASP A1254      56.597  26.012   3.395  1.00 40.58           H
ATOM   3800  HB2 ASP A1254      57.563  24.796   5.168  1.00 54.19           H
ATOM   3801  HB3 ASP A1254      56.401  23.719   5.022  1.00 54.19           H
ATOM   3802  N   PRO A1255      54.504  25.558   2.030  1.00 46.99           N
ATOM   3803  CA  PRO A1255      53.477  25.026   1.122  1.00 57.74           C
ATOM   3804  C   PRO A1255      53.989  23.962   0.169  1.00 55.04           C
ATOM   3805  O   PRO A1255      53.226  23.544  -0.710  1.00 54.86           O
ATOM   3806  CB  PRO A1255      53.024  26.274   0.355  1.00 51.69           C
ATOM   3807  CG  PRO A1255      54.243  27.133   0.368  1.00 57.67           C
ATOM   3808  CD  PRO A1255      54.770  26.978   1.749  1.00 50.33           C
ATOM   3809  HA  PRO A1255      52.717  24.686   1.623  1.00 69.29           H
ATOM   3810  HB2 PRO A1255      52.787  26.018  -0.548  1.00 62.02           H
ATOM   3811  HB3 PRO A1255      52.277  26.705   0.803  1.00 62.02           H
ATOM   3812  HG2 PRO A1255      54.891  26.782  -0.263  1.00 69.20           H
ATOM   3813  HG3 PRO A1255      54.018  28.054   0.167  1.00 69.20           H
ATOM   3814  HD2 PRO A1255      55.720  27.166   1.779  1.00 60.39           H
ATOM   3815  HD3 PRO A1255      54.264  27.541   2.355  1.00 60.39           H
ATOM   3816  N   ASP A1256      55.260  23.558   0.298  1.00 57.00           N
ATOM   3817  CA  ASP A1256      55.795  22.366  -0.357  1.00 63.95           C
ATOM   3818  C   ASP A1256      55.717  21.120   0.525  1.00 55.55           C
ATOM   3819  O   ASP A1256      55.973  20.011   0.044  1.00 51.40           O
ATOM   3820  CB  ASP A1256      57.257  22.611  -0.768  1.00 58.86           C
ATOM   3821  CG  ASP A1256      57.423  23.873  -1.616  1.00 63.03           C
ATOM   3822  OD1 ASP A1256      56.423  24.271  -2.271  1.00 57.67           O
ATOM   3823  OD2 ASP A1256      58.543  24.463  -1.607  1.00 64.83           O1-
ATOM   3824  H   ASP A1256      55.847  23.992   0.759  1.00 68.39           H
ATOM   3825  HA  ASP A1256      55.278  22.203  -1.165  1.00 76.73           H
ATOM   3826  HB2 ASP A1256      57.788  22.736   0.033  1.00 70.62           H
ATOM   3827  HB3 ASP A1256      57.583  21.849  -1.268  1.00 70.62           H
ATOM   3828  N   SER A1257      55.376  21.281   1.797  1.00 46.60           N
ATOM   3829  CA  SER A1257      55.239  20.157   2.694  1.00 47.18           C
ATOM   3830  C   SER A1257      53.894  19.482   2.467  1.00 45.45           C
ATOM   3831  O   SER A1257      52.879  20.145   2.227  1.00 46.32           O
ATOM   3832  CB  SER A1257      55.374  20.635   4.145  1.00 51.26           C
ATOM   3833  OG  SER A1257      55.591  19.561   5.039  1.00 38.37           O
ATOM   3834  H   SER A1257      55.218  22.041   2.172  1.00 55.92           H
ATOM   3835  HA  SER A1257      55.944  19.513   2.507  1.00 56.61           H
ATOM   3836  HB2 SER A1257      56.136  21.236   4.213  1.00 61.50           H
ATOM   3837  HB3 SER A1257      54.571  21.114   4.402  1.00 61.50           H
ATOM   3838  HG  SER A1257      55.737  19.870   5.810  1.00 46.04           H
ATOM   3839  N   TYR A1258      53.896  18.153   2.524  1.00 36.22           N
ATOM   3840  CA  TYR A1258      52.639  17.416   2.418  1.00 33.85           C
ATOM   3841  C   TYR A1258      51.673  17.826   3.523  1.00 30.98           C
ATOM   3842  O   TYR A1258      50.467  17.993   3.289  1.00 21.92           O
ATOM   3843  CB  TYR A1258      52.931  15.920   2.478  1.00 40.24           C
ATOM   3844  CG  TYR A1258      51.735  15.068   2.611  1.00 26.38           C
ATOM   3845  CD1 TYR A1258      50.994  14.734   1.511  1.00 32.05           C
ATOM   3846  CD2 TYR A1258      51.358  14.569   3.852  1.00 34.86           C
ATOM   3847  CE1 TYR A1258      49.875  13.914   1.655  1.00 41.70           C
ATOM   3848  CE2 TYR A1258      50.289  13.772   4.002  1.00 28.12           C
ATOM   3849  CZ  TYR A1258      49.554  13.470   2.950  1.00 34.86           C
ATOM   3850  OH  TYR A1258      48.507  12.645   3.217  1.00 33.58           O
ATOM   3851  H   TYR A1258      54.601  17.669   2.615  1.00 43.46           H
ATOM   3852  HA  TYR A1258      52.223  17.615   1.566  1.00 40.62           H
ATOM   3853  HB2 TYR A1258      53.393  15.651   1.669  1.00 48.29           H
ATOM   3854  HB3 TYR A1258      53.497  15.746   3.251  1.00 48.29           H
ATOM   3855  HD1 TYR A1258      51.254  15.071   0.681  1.00 38.46           H
ATOM   3856  HD2 TYR A1258      51.849  14.772   4.603  1.00 41.82           H
ATOM   3857  HE1 TYR A1258      49.360  13.697   0.893  1.00 50.04           H
ATOM   3858  HE2 TYR A1258      50.008  13.434   4.818  1.00 33.73           H
ATOM   3859  HH  TYR A1258      48.475  12.490   4.042  1.00 40.29           H
ATOM   3860  N   PHE A1259      52.190  17.987   4.734  1.00 22.90           N
ATOM   3861  CA  PHE A1259      51.390  18.357   5.895  1.00 27.25           C
ATOM   3862  C   PHE A1259      50.879  19.791   5.866  1.00 26.01           C
ATOM   3863  O   PHE A1259      50.074  20.135   6.727  1.00 20.72           O
ATOM   3864  CB  PHE A1259      52.183  18.197   7.179  1.00 27.89           C
ATOM   3865  CG  PHE A1259      52.164  16.785   7.711  1.00 31.83           C
ATOM   3866  CD1 PHE A1259      53.037  15.844   7.218  1.00 34.64           C
ATOM   3867  CD2 PHE A1259      51.250  16.411   8.678  1.00 21.76           C
ATOM   3868  CE1 PHE A1259      53.003  14.547   7.696  1.00 30.10           C
ATOM   3869  CE2 PHE A1259      51.214  15.110   9.147  1.00 29.12           C
ATOM   3870  CZ  PHE A1259      52.085  14.188   8.645  1.00 27.42           C
ATOM   3871  H   PHE A1259      53.023  17.885   4.910  1.00 27.47           H
ATOM   3872  HA  PHE A1259      50.627  17.757   5.941  1.00 32.70           H
ATOM   3873  HB2 PHE A1259      53.106  18.449   7.009  1.00 33.46           H
ATOM   3874  HB3 PHE A1259      51.796  18.778   7.849  1.00 33.46           H
ATOM   3875  HD1 PHE A1259      53.657  16.080   6.564  1.00 41.56           H
ATOM   3876  HD2 PHE A1259      50.653  17.037   9.011  1.00 26.11           H
ATOM   3877  HE1 PHE A1259      53.590  13.917   7.361  1.00 36.11           H
ATOM   3878  HE2 PHE A1259      50.606  14.850   9.798  1.00 34.93           H
ATOM   3879  HZ  PHE A1259      52.063  13.320   8.970  1.00 32.89           H
ATOM   3880  N   HIS A1260      51.327  20.627   4.938  1.00 26.16           N
ATOM   3881  CA  HIS A1260      50.704  21.941   4.811  1.00 33.51           C
ATOM   3882  C   HIS A1260      49.214  21.821   4.496  1.00 29.94           C
ATOM   3883  O   HIS A1260      48.431  22.712   4.849  1.00 36.39           O
ATOM   3884  CB  HIS A1260      51.436  22.752   3.741  1.00 40.50           C
ATOM   3885  CG  HIS A1260      50.901  24.139   3.557  1.00 44.22           C
ATOM   3886  ND1 HIS A1260      51.556  25.253   4.042  1.00 45.86           N
ATOM   3887  CD2 HIS A1260      49.783  24.597   2.939  1.00 43.87           C
ATOM   3888  CE1 HIS A1260      50.870  26.339   3.724  1.00 46.64           C
ATOM   3889  NE2 HIS A1260      49.789  25.971   3.057  1.00 43.48           N
ATOM   3890  H   HIS A1260      51.983  20.481   4.395  1.00 31.39           H
ATOM   3891  HA  HIS A1260      50.792  22.411   5.661  1.00 40.21           H
ATOM   3892  HB2 HIS A1260      51.375  22.292   2.891  1.00 48.60           H
ATOM   3893  HB3 HIS A1260      52.370  22.832   3.999  1.00 48.60           H
ATOM   3894  HD1 HIS A1260      52.301  25.239   4.473  1.00 55.02           H
ATOM   3895  HD2 HIS A1260      49.136  24.079   2.513  1.00 52.65           H
ATOM   3896  HE1 HIS A1260      51.110  27.211   3.942  1.00 55.96           H
ATOM   3897  N   ASN A1261      48.790  20.714   3.863  1.00 35.30           N
ATOM   3898  CA  ASN A1261      47.361  20.492   3.617  1.00 31.38           C
ATOM   3899  C   ASN A1261      46.553  20.444   4.926  1.00 35.22           C
ATOM   3900  O   ASN A1261      45.348  20.736   4.925  1.00 24.63           O
ATOM   3901  CB  ASN A1261      47.151  19.191   2.818  1.00 36.18           C
ATOM   3902  CG  ASN A1261      47.717  19.255   1.397  1.00 33.11           C
ATOM   3903  OD1 ASN A1261      47.297  20.071   0.564  1.00 38.68           O
ATOM   3904  ND2 ASN A1261      48.656  18.356   1.109  1.00 44.01           N
ATOM   3905  H   ASN A1261      49.308  20.095   3.563  1.00 42.35           H
ATOM   3906  HA  ASN A1261      47.020  21.216   3.069  1.00 37.65           H
ATOM   3907  HB2 ASN A1261      47.604  18.463   3.274  1.00 43.41           H
ATOM   3908  HB3 ASN A1261      46.204  18.999   2.764  1.00 43.41           H
ATOM   3909 HD21 ASN A1261      49.013  18.345   0.326  1.00 52.81           H
ATOM   3910 HD22 ASN A1261      48.915  17.793   1.709  1.00 52.81           H
ATOM   3911  N   TYR A1262      47.183  20.071   6.056  1.00 27.88           N
ATOM   3912  CA  TYR A1262      46.463  19.983   7.326  1.00 29.04           C
ATOM   3913  C   TYR A1262      46.491  21.295   8.109  1.00 24.14           C
ATOM   3914  O   TYR A1262      45.744  21.447   9.084  1.00 29.66           O
ATOM   3915  CB  TYR A1262      47.025  18.820   8.167  1.00 26.43           C
ATOM   3916  CG  TYR A1262      46.848  17.452   7.512  1.00 32.51           C
ATOM   3917  CD1 TYR A1262      47.930  16.714   7.074  1.00 32.07           C
ATOM   3918  CD2 TYR A1262      45.601  16.905   7.350  1.00 24.26           C
ATOM   3919  CE1 TYR A1262      47.769  15.474   6.501  1.00 29.49           C
ATOM   3920  CE2 TYR A1262      45.427  15.664   6.783  1.00 34.75           C
ATOM   3921  CZ  TYR A1262      46.530  14.952   6.368  1.00 29.33           C
ATOM   3922  OH  TYR A1262      46.371  13.742   5.792  1.00 33.33           O
ATOM   3923  H   TYR A1262      48.017  19.856   6.113  1.00 33.46           H
ATOM   3924  HA  TYR A1262      45.528  19.776   7.151  1.00 34.84           H
ATOM   3925  HB2 TYR A1262      47.972  18.966   8.308  1.00 31.71           H
ATOM   3926  HB3 TYR A1262      46.565  18.804   9.022  1.00 31.71           H
ATOM   3927  HD1 TYR A1262      48.785  17.056   7.172  1.00 38.47           H
ATOM   3928  HD2 TYR A1262      44.862  17.382   7.647  1.00 29.10           H
ATOM   3929  HE1 TYR A1262      48.509  14.996   6.216  1.00 35.38           H
ATOM   3930  HE2 TYR A1262      44.573  15.311   6.687  1.00 41.69           H
ATOM   3931  HH  TYR A1262      45.562  13.530   5.802  1.00 40.00           H
ATOM   3932  N   ALA A1263      47.264  22.273   7.669  1.00 27.22           N
ATOM   3933  CA  ALA A1263      47.207  23.574   8.327  1.00 29.38           C
ATOM   3934  C   ALA A1263      45.901  24.301   8.013  1.00 27.55           C
ATOM   3935  O   ALA A1263      45.450  25.125   8.822  1.00 27.62           O
ATOM   3936  CB  ALA A1263      48.386  24.431   7.890  1.00 42.41           C
ATOM   3937  H   ALA A1263      47.819  22.218   7.010  1.00 32.66           H
ATOM   3938  HA  ALA A1263      47.261  23.449   9.289  1.00 35.25           H
ATOM   3939  HB1 ALA A1263      48.340  25.292   8.334  1.00 50.88           H
ATOM   3940  HB2 ALA A1263      49.207  23.986   8.109  1.00 50.88           H
ATOM   3941  HB3 ALA A1263      48.326  24.550   6.928  1.00 50.88           H
ATOM   3942  N   LYS A1264      45.274  23.992   6.858  1.00 23.84           N
ATOM   3943  CA  LYS A1264      43.989  24.574   6.472  1.00 25.94           C
ATOM   3944  C   LYS A1264      42.885  24.165   7.428  1.00 26.92           C
ATOM   3945  O   LYS A1264      41.898  24.892   7.580  1.00 30.43           O
ATOM   3946  CB  LYS A1264      43.637  24.160   5.045  1.00 26.55           C
ATOM   3947  H   LYS A1264      45.588  23.455   6.265  1.00 28.60           H
ATOM   3948  HA  LYS A1264      44.069  25.543   6.491  1.00 31.13           H
ATOM   3949  HB1 LYS A1264      44.360  24.433   4.449  1.00 31.86           H
ATOM   3950  HB3 LYS A1264      42.816  24.607   4.788  1.00 31.86           H
ATOM   3951  N   LEU A1265      43.051  23.022   8.094  1.00 27.17           N
ATOM   3952  CA  LEU A1265      42.073  22.554   9.053  1.00 19.49           C
ATOM   3953  C   LEU A1265      42.268  23.213  10.393  1.00 24.96           C
ATOM   3954  O   LEU A1265      43.393  23.549  10.787  1.00 29.21           O
ATOM   3955  CB  LEU A1265      42.172  21.036   9.225  1.00 20.84           C
ATOM   3956  CG  LEU A1265      42.009  20.245   7.914  1.00 23.68           C
ATOM   3957  CD1 LEU A1265      42.080  18.758   8.218  1.00 24.06           C
ATOM   3958  CD2 LEU A1265      40.705  20.566   7.244  1.00 19.79           C
ATOM   3959  H   LEU A1265      43.722  22.498   7.991  1.00 32.59           H
ATOM   3960  HA  LEU A1265      41.178  22.782   8.730  1.00 23.38           H
ATOM   3961  HB2 LEU A1265      43.044  20.820   9.587  1.00 25.00           H
ATOM   3962  HB3 LEU A1265      41.482  20.750   9.843  1.00 25.00           H
ATOM   3963  HG  LEU A1265      42.728  20.474   7.300  1.00 28.41           H
ATOM   3964 HD11 LEU A1265      41.927  18.275   7.394  1.00 28.87           H
ATOM   3965 HD12 LEU A1265      42.956  18.553   8.575  1.00 28.87           H
ATOM   3966 HD13 LEU A1265      41.391  18.531   8.861  1.00 28.87           H
ATOM   3967 HD21 LEU A1265      40.628  20.027   6.444  1.00 23.75           H
ATOM   3968 HD22 LEU A1265      39.978  20.357   7.846  1.00 23.75           H
ATOM   3969 HD23 LEU A1265      40.686  21.508   7.013  1.00 23.75           H
ATOM   3970  N   THR A1266      41.176  23.316  11.144  1.00 19.26           N
ATOM   3971  CA  THR A1266      41.375  23.753  12.508  1.00 23.31           C
ATOM   3972  C   THR A1266      42.126  22.665  13.284  1.00 27.03           C
ATOM   3973  O   THR A1266      42.136  21.490  12.905  1.00 25.79           O
ATOM   3974  CB  THR A1266      40.057  24.020  13.182  1.00 21.28           C
ATOM   3975  OG1 THR A1266      39.373  22.774  13.295  1.00 18.20           O
ATOM   3976  CG2 THR A1266      39.215  24.999  12.394  1.00 21.03           C
ATOM   3977  H   THR A1266      40.375  23.116  10.921  1.00 23.10           H
ATOM   3978  HA  THR A1266      41.902  24.563  12.525  1.00 27.96           H
ATOM   3979  HB  THR A1266      40.207  24.401  14.058  1.00 25.54           H
ATOM   3980  HG1 THR A1266      38.599  22.896  13.607  1.00 21.84           H
ATOM   3981 HG21 THR A1266      38.361  25.097  12.840  1.00 25.23           H
ATOM   3982 HG22 THR A1266      39.653  25.867  12.363  1.00 25.23           H
ATOM   3983 HG23 THR A1266      39.076  24.680  11.496  1.00 25.23           H
ATOM   3984  N   LYS A1267      42.755  23.064  14.389  1.00 23.02           N
ATOM   3985  CA  LYS A1267      43.419  22.074  15.225  1.00 29.29           C
ATOM   3986  C   LYS A1267      42.455  20.958  15.592  1.00 25.84           C
ATOM   3987  O   LYS A1267      42.815  19.783  15.536  1.00 22.03           O
ATOM   3988  CB  LYS A1267      43.982  22.727  16.486  1.00 23.38           C
ATOM   3989  CG  LYS A1267      45.068  21.914  17.167  1.00 23.94           C
ATOM   3990  CD  LYS A1267      45.494  22.539  18.490  1.00 41.67           C
ATOM   3991  CE  LYS A1267      46.618  21.752  19.133  1.00 43.53           C
ATOM   3992  NZ  LYS A1267      47.913  21.794  18.345  1.00 48.73           N1+
ATOM   3993  H   LYS A1267      42.801  23.874  14.668  1.00 27.61           H
ATOM   3994  HA  LYS A1267      44.153  21.683  14.727  1.00 35.15           H
ATOM   3995  HB2 LYS A1267      44.367  23.587  16.261  1.00 28.06           H
ATOM   3996  HB3 LYS A1267      43.262  22.850  17.121  1.00 28.06           H
ATOM   3997  HG2 LYS A1267      44.730  21.021  17.348  1.00 28.73           H
ATOM   3998  HG3 LYS A1267      45.850  21.867  16.593  1.00 28.73           H
ATOM   3999  HD2 LYS A1267      45.806  23.445  18.334  1.00 50.00           H
ATOM   4000  HD3 LYS A1267      44.741  22.547  19.102  1.00 50.00           H
ATOM   4001  HE2 LYS A1267      46.786  22.121  20.015  1.00 52.23           H
ATOM   4002  HE3 LYS A1267      46.342  20.825  19.211  1.00 52.23           H
ATOM   4003  HZ1 LYS A1267      48.576  21.451  18.831  1.00 58.47           H
ATOM   4004  HZ2 LYS A1267      47.828  21.322  17.596  1.00 58.47           H
ATOM   4005  HZ3 LYS A1267      48.114  22.635  18.137  1.00 58.47           H
ATOM   4006  N   GLU A1268      41.213  21.307  15.938  1.00 26.92           N
ATOM   4007  CA  GLU A1268      40.256  20.288  16.359  1.00 22.19           C
ATOM   4008  C   GLU A1268      39.942  19.320  15.217  1.00 21.63           C
ATOM   4009  O   GLU A1268      39.903  18.097  15.427  1.00 24.42           O
ATOM   4010  CB  GLU A1268      38.986  20.947  16.904  1.00 28.76           C
ATOM   4011  H   GLU A1268      40.907  22.113  15.949  1.00 32.30           H
ATOM   4012  HA  GLU A1268      40.647  19.774  17.088  1.00 26.62           H
ATOM   4013  HB1 GLU A1268      39.224  21.467  17.691  1.00 34.51           H
ATOM   4014  HB3 GLU A1268      38.362  20.243  17.152  1.00 34.51           H
ATOM   4015  N   GLU A1269      39.760  19.825  13.988  1.00 21.35           N
ATOM   4016  CA  GLU A1269      39.460  18.882  12.901  1.00 25.30           C
ATOM   4017  C   GLU A1269      40.712  18.141  12.437  1.00 22.98           C
ATOM   4018  O   GLU A1269      40.607  17.023  11.943  1.00 17.66           O
ATOM   4019  CB  GLU A1269      38.784  19.599  11.726  1.00 23.24           C
ATOM   4020  CG  GLU A1269      38.526  18.707  10.523  1.00 30.33           C
ATOM   4021  CD  GLU A1269      37.526  19.313   9.485  1.00 28.09           C
ATOM   4022  OE1 GLU A1269      37.566  20.552   9.259  1.00 25.63           O
ATOM   4023  OE2 GLU A1269      36.719  18.526   8.895  1.00 24.31           O1-
ATOM   4024  H   GLU A1269      39.809  20.655  13.769  1.00 25.62           H
ATOM   4025  HA  GLU A1269      38.828  18.225  13.233  1.00 30.35           H
ATOM   4026  HB2 GLU A1269      37.928  19.952  12.010  1.00 27.89           H
ATOM   4027  HB3 GLU A1269      39.355  20.328  11.439  1.00 27.89           H
ATOM   4028  HG2 GLU A1269      39.367  18.597  10.050  1.00 36.39           H
ATOM   4029  HG3 GLU A1269      38.208  17.840  10.828  1.00 36.39           H
ATOM   4030  N   ALA A1270      41.900  18.729  12.615  1.00 23.23           N
ATOM   4031  CA  ALA A1270      43.145  18.020  12.306  1.00 22.51           C
ATOM   4032  C   ALA A1270      43.368  16.848  13.264  1.00 20.57           C
ATOM   4033  O   ALA A1270      43.864  15.791  12.860  1.00 23.99           O
ATOM   4034  CB  ALA A1270      44.308  18.988  12.398  1.00 20.40           C
ATOM   4035  H   ALA A1270      42.020  19.528  12.907  1.00 27.87           H
ATOM   4036  HA  ALA A1270      43.096  17.679  11.397  1.00 27.00           H
ATOM   4037  HB1 ALA A1270      45.135  18.529  12.177  1.00 24.48           H
ATOM   4038  HB2 ALA A1270      44.152  19.723  11.789  1.00 24.48           H
ATOM   4039  HB3 ALA A1270      44.339  19.318  13.311  1.00 24.48           H
ATOM   4040  N   ILE A1271      42.998  17.015  14.531  1.00 18.87           N
ATOM   4041  CA  ILE A1271      43.078  15.930  15.501  1.00 22.88           C
ATOM   4042  C   ILE A1271      42.138  14.797  15.112  1.00 28.66           C
ATOM   4043  O   ILE A1271      42.485  13.623  15.228  1.00 21.68           O
ATOM   4044  CB  ILE A1271      42.755  16.449  16.910  1.00 27.49           C
ATOM   4045  CG1 ILE A1271      43.877  17.400  17.406  1.00 32.10           C
ATOM   4046  CG2 ILE A1271      42.530  15.275  17.888  1.00 26.05           C
ATOM   4047  CD1 ILE A1271      43.606  18.020  18.801  1.00 27.13           C
ATOM   4048  H   ILE A1271      42.709  17.750  14.866  1.00 22.64           H
ATOM   4049  HA  ILE A1271      43.983  15.587  15.511  1.00 27.45           H
ATOM   4050  HB  ILE A1271      41.924  16.945  16.846  1.00 32.99           H
ATOM   4051 HG12 ILE A1271      44.707  16.906  17.471  1.00 38.52           H
ATOM   4052 HG13 ILE A1271      43.985  18.123  16.774  1.00 38.52           H
ATOM   4053 HG21 ILE A1271      42.360  15.621  18.776  1.00 31.25           H
ATOM   4054 HG22 ILE A1271      41.773  14.736  17.608  1.00 31.25           H
ATOM   4055 HG23 ILE A1271      43.336  14.726  17.902  1.00 31.25           H
ATOM   4056 HD11 ILE A1271      44.337  18.617  19.025  1.00 32.55           H
ATOM   4057 HD12 ILE A1271      42.773  18.511  18.772  1.00 32.55           H
ATOM   4058 HD13 ILE A1271      43.549  17.317  19.465  1.00 32.55           H
ATOM   4059  N   LYS A1272      40.902  15.126  14.730  1.00 18.99           N
ATOM   4060  CA  LYS A1272      39.982  14.070  14.322  1.00 28.94           C
ATOM   4061  C   LYS A1272      40.455  13.412  13.044  1.00 25.71           C
ATOM   4062  O   LYS A1272      40.282  12.205  12.859  1.00 26.41           O
ATOM   4063  CB  LYS A1272      38.567  14.608  14.127  1.00 34.94           C
ATOM   4064  CG  LYS A1272      37.913  15.054  15.446  1.00 43.65           C
ATOM   4065  CD  LYS A1272      36.487  15.633  15.224  1.00 50.52           C
ATOM   4066  CE  LYS A1272      35.991  16.441  16.428  1.00 36.77           C
ATOM   4067  NZ  LYS A1272      34.844  17.323  16.080  1.00 50.93           N1+
ATOM   4068  H   LYS A1272      40.576  15.917  14.721  1.00 22.78           H
ATOM   4069  HA  LYS A1272      39.953  13.392  15.017  1.00 34.72           H
ATOM   4070  HB2 LYS A1272      38.612  15.368  13.531  1.00 41.92           H
ATOM   4071  HB3 LYS A1272      38.010  13.910  13.743  1.00 41.92           H
ATOM   4072  HG2 LYS A1272      37.855  14.296  16.047  1.00 52.38           H
ATOM   4073  HG3 LYS A1272      38.470  15.744  15.835  1.00 52.38           H
ATOM   4074  HD2 LYS A1272      36.525  16.231  14.469  1.00 60.62           H
ATOM   4075  HD3 LYS A1272      35.862  14.912  15.046  1.00 60.62           H
ATOM   4076  HE2 LYS A1272      35.712  15.833  17.130  1.00 44.12           H
ATOM   4077  HE3 LYS A1272      36.702  17.019  16.752  1.00 44.12           H
ATOM   4078  HZ1 LYS A1272      34.749  17.969  16.687  1.00 61.11           H
ATOM   4079  HZ2 LYS A1272      34.974  17.690  15.280  1.00 61.11           H
ATOM   4080  HZ3 LYS A1272      34.099  16.835  16.055  1.00 61.11           H
ATOM   4081  N   THR A1273      41.045  14.191  12.141  1.00 20.64           N
ATOM   4082  CA  THR A1273      41.577  13.625  10.913  1.00 23.39           C
ATOM   4083  C   THR A1273      42.682  12.619  11.227  1.00 24.04           C
ATOM   4084  O   THR A1273      42.686  11.492  10.707  1.00 21.80           O
ATOM   4085  CB  THR A1273      42.076  14.753  10.004  1.00 26.56           C
ATOM   4086  OG1 THR A1273      40.982  15.650   9.746  1.00 20.61           O
ATOM   4087  CG2 THR A1273      42.548  14.202   8.691  1.00 26.17           C
ATOM   4088  H   THR A1273      41.176  15.034  12.225  1.00 24.76           H
ATOM   4089  HA  THR A1273      40.869  13.156  10.451  1.00 28.06           H
ATOM   4090  HB  THR A1273      42.807  15.220  10.436  1.00 31.86           H
ATOM   4091  HG1 THR A1273      40.798  16.072  10.447  1.00 24.73           H
ATOM   4092 HG21 THR A1273      42.847  14.918   8.110  1.00 31.40           H
ATOM   4093 HG22 THR A1273      43.277  13.588   8.843  1.00 31.40           H
ATOM   4094 HG23 THR A1273      41.822  13.725   8.255  1.00 31.40           H
ATOM   4095  N   ALA A1274      43.609  13.001  12.108  1.00 20.11           N
ATOM   4096  CA  ALA A1274      44.699  12.105  12.520  1.00 23.78           C
ATOM   4097  C   ALA A1274      44.165  10.861  13.204  1.00 26.20           C
ATOM   4098  O   ALA A1274      44.664   9.741  12.986  1.00 22.24           O
ATOM   4099  CB  ALA A1274      45.642  12.842  13.479  1.00 25.47           C
ATOM   4100  H   ALA A1274      43.632  13.777  12.490  1.00 24.13           H
ATOM   4101  HA  ALA A1274      45.195  11.827  11.740  1.00 28.53           H
ATOM   4102  HB1 ALA A1274      46.368  12.250  13.726  1.00 30.56           H
ATOM   4103  HB2 ALA A1274      45.978  13.631  13.029  1.00 30.56           H
ATOM   4104  HB3 ALA A1274      45.138  13.098  14.266  1.00 30.56           H
ATOM   4105  N   MET A1275      43.199  11.058  14.105  1.00 17.50           N
ATOM   4106  CA  MET A1275      42.568   9.948  14.796  1.00 19.20           C
ATOM   4107  C   MET A1275      41.941   8.987  13.805  1.00 31.94           C
ATOM   4108  O   MET A1275      41.913   7.764  14.042  1.00 24.22           O
ATOM   4109  CB  MET A1275      41.543  10.497  15.772  1.00 27.23           C
ATOM   4110  CG  MET A1275      41.029   9.520  16.765  1.00 40.50           C
ATOM   4111  SD  MET A1275      39.736  10.234  17.811  1.00 55.61           S
ATOM   4112  CE  MET A1275      40.586  11.696  18.463  1.00 42.01           C
ATOM   4113  H   MET A1275      42.885  11.821  14.331  1.00 20.99           H
ATOM   4114  HA  MET A1275      43.249   9.495  15.311  1.00 23.04           H
ATOM   4115  HB2 MET A1275      41.962  11.222  16.262  1.00 32.68           H
ATOM   4116  HB3 MET A1275      40.790  10.833  15.262  1.00 32.68           H
ATOM   4117  HG2 MET A1275      40.643   8.771  16.288  1.00 48.60           H
ATOM   4118  HG3 MET A1275      41.761   9.225  17.332  1.00 48.60           H
ATOM   4119  HE1 MET A1275      39.988  12.153  19.079  1.00 50.41           H
ATOM   4120  HE2 MET A1275      41.385  11.411  18.940  1.00 50.41           H
ATOM   4121  HE3 MET A1275      40.824  12.289  17.736  1.00 50.41           H
ATOM   4122  N   THR A1276      41.485   9.509  12.662  1.00 21.69           N
ATOM   4123  CA  THR A1276      40.960   8.637  11.622  1.00 19.99           C
ATOM   4124  C   THR A1276      42.084   7.944  10.810  1.00 26.20           C
ATOM   4125  O   THR A1276      41.931   6.742  10.548  1.00 25.27           O
ATOM   4126  CB  THR A1276      39.937   9.420  10.740  1.00 26.94           C
ATOM   4127  OG1 THR A1276      38.841   9.873  11.562  1.00 24.54           O
ATOM   4128  CG2 THR A1276      39.293   8.584   9.678  1.00 27.32           C
ATOM   4129  H   THR A1276      41.463  10.345  12.479  1.00 26.02           H
ATOM   4130  HA  THR A1276      40.458   7.942  12.071  1.00 23.98           H
ATOM   4131  HB  THR A1276      40.377  10.172  10.313  1.00 32.33           H
ATOM   4132  HG1 THR A1276      39.095  10.492  12.068  1.00 29.45           H
ATOM   4133 HG21 THR A1276      38.754   9.152   9.112  1.00 32.77           H
ATOM   4134 HG22 THR A1276      39.956   8.123   9.139  1.00 32.77           H
ATOM   4135 HG23 THR A1276      38.711   7.927  10.093  1.00 32.77           H
ATOM   4136  N   LEU A1277      43.209   8.625  10.395  1.00 23.28           N
ATOM   4137  CA  LEU A1277      44.283   7.914   9.648  1.00 20.32           C
ATOM   4138  C   LEU A1277      44.741   6.653  10.419  1.00 29.24           C
ATOM   4139  O   LEU A1277      45.110   5.596   9.923  1.00 25.57           O
ATOM   4140  CB  LEU A1277      45.485   8.846   9.465  1.00 23.44           C
ATOM   4141  CG  LEU A1277      45.136  10.067   8.583  1.00 26.65           C
ATOM   4142  CD1 LEU A1277      46.313  11.052   8.578  1.00 23.80           C
ATOM   4143  CD2 LEU A1277      44.760   9.622   7.166  1.00 33.41           C
ATOM   4144  H   LEU A1277      43.316   9.636  10.523  1.00 27.93           H
ATOM   4145  HA  LEU A1277      43.873   7.561   8.657  1.00 24.38           H
ATOM   4146  HB2 LEU A1277      45.868   9.195  10.451  1.00 28.12           H
ATOM   4147  HB3 LEU A1277      46.335   8.286   9.024  1.00 28.12           H
ATOM   4148  HG  LEU A1277      44.250  10.594   9.029  1.00 31.97           H
ATOM   4149 HD11 LEU A1277      46.126  11.899   7.913  1.00 28.55           H
ATOM   4150 HD12 LEU A1277      46.513  11.440   9.582  1.00 28.55           H
ATOM   4151 HD13 LEU A1277      47.239  10.566   8.234  1.00 28.55           H
ATOM   4152 HD21 LEU A1277      44.625  10.473   6.492  1.00 40.09           H
ATOM   4153 HD22 LEU A1277      45.520   8.969   6.725  1.00 40.09           H
ATOM   4154 HD23 LEU A1277      43.802   9.078   7.171  1.00 40.09           H
ATOM   4155  N   TRP A1278      44.718   6.857  11.789  1.00 19.41           N
ATOM   4156  CA  TRP A1278      45.154   5.911  12.829  1.00 34.14           C
ATOM   4157  C   TRP A1278      44.178   4.749  12.993  1.00 31.46           C
ATOM   4158  O   TRP A1278      44.566   3.581  12.897  1.00 22.10           O
ATOM   4159  CB  TRP A1278      45.323   6.572  14.220  1.00 22.21           C
ATOM   4160  CG  TRP A1278      45.554   5.469  15.287  1.00 23.30           C
ATOM   4161  CD1 TRP A1278      44.664   4.985  16.187  1.00 28.10           C
ATOM   4162  CD2 TRP A1278      46.739   4.682  15.447  1.00 24.21           C
ATOM   4163  NE1 TRP A1278      45.208   3.939  16.892  1.00 23.61           N
ATOM   4164  CE2 TRP A1278      46.487   3.734  16.446  1.00 27.63           C
ATOM   4165  CE3 TRP A1278      47.975   4.679  14.816  1.00 27.67           C
ATOM   4166  CZ2 TRP A1278      47.444   2.779  16.840  1.00 23.63           C
ATOM   4167  CZ3 TRP A1278      48.907   3.753  15.197  1.00 28.35           C
ATOM   4168  CH2 TRP A1278      48.640   2.810  16.197  1.00 25.27           C
ATOM   4169  H   TRP A1278      44.441   7.589  12.135  1.00 23.29           H
ATOM   4170  HA  TRP A1278      46.026   5.555  12.589  1.00 40.96           H
ATOM   4171  HB2 TRP A1278      46.074   7.181  14.218  1.00 26.64           H
ATOM   4172  HB3 TRP A1278      44.502   7.028  14.462  1.00 26.64           H
ATOM   4173  HD1 TRP A1278      43.799   5.293  16.298  1.00 33.72           H
ATOM   4174  HE1 TRP A1278      44.819   3.487  17.515  1.00 28.33           H
ATOM   4175  HE3 TRP A1278      48.151   5.276  14.127  1.00 33.20           H
ATOM   4176  HZ2 TRP A1278      47.283   2.167  17.524  1.00 28.35           H
ATOM   4177  HZ3 TRP A1278      49.732   3.754  14.777  1.00 34.01           H
ATOM   4178  HH2 TRP A1278      49.312   2.222  16.447  1.00 30.32           H
ATOM   4179  N   LYS A1279      42.917   5.044  13.322  1.00 22.96           N
ATOM   4180  CA  LYS A1279      41.976   3.960  13.580  1.00 28.88           C
ATOM   4181  C   LYS A1279      41.747   3.138  12.333  1.00 30.63           C
ATOM   4182  O   LYS A1279      41.707   1.910  12.408  1.00 26.76           O
ATOM   4183  CB  LYS A1279      40.659   4.488  14.121  1.00 30.00           C
ATOM   4184  CG  LYS A1279      40.808   5.013  15.529  1.00 39.66           C
ATOM   4185  CD  LYS A1279      39.509   5.620  16.032  1.00 46.95           C
ATOM   4186  CE  LYS A1279      39.652   6.220  17.436  1.00 47.21           C
ATOM   4187  NZ  LYS A1279      38.391   6.902  17.893  1.00 53.76           N1+
ATOM   4188  H   LYS A1279      42.594   5.832  13.418  1.00 27.54           H
ATOM   4189  HA  LYS A1279      42.346   3.369  14.259  1.00 34.65           H
ATOM   4190  HB2 LYS A1279      40.325   5.191  13.549  1.00 36.00           H
ATOM   4191  HB3 LYS A1279      40.025   3.758  14.158  1.00 36.00           H
ATOM   4192  HG2 LYS A1279      41.053   4.281  16.122  1.00 47.59           H
ATOM   4193  HG3 LYS A1279      41.494   5.697  15.540  1.00 47.59           H
ATOM   4194  HD2 LYS A1279      39.239   6.326  15.426  1.00 56.33           H
ATOM   4195  HD3 LYS A1279      38.832   4.922  16.062  1.00 56.33           H
ATOM   4196  HE2 LYS A1279      39.857   5.512  18.066  1.00 56.65           H
ATOM   4197  HE3 LYS A1279      40.363   6.878  17.441  1.00 56.65           H
ATOM   4198  HZ1 LYS A1279      38.174   7.560  17.333  1.00 64.51           H
ATOM   4199  HZ2 LYS A1279      37.721   6.313  17.919  1.00 64.51           H
ATOM   4200  HZ3 LYS A1279      38.507   7.239  18.710  1.00 64.51           H
ATOM   4201  N   GLU A1280      41.637   3.787  11.174  1.00 26.00           N
ATOM   4202  CA  GLU A1280      41.283   3.074   9.957  1.00 31.04           C
ATOM   4203  C   GLU A1280      42.487   2.566   9.155  1.00 34.10           C
ATOM   4204  O   GLU A1280      42.261   1.647   8.357  1.00 23.31           O
ATOM   4205  CB  GLU A1280      40.371   3.964   9.055  1.00 25.55           C
ATOM   4206  CG  GLU A1280      39.000   4.305   9.731  1.00 32.49           C
ATOM   4207  CD  GLU A1280      38.078   5.289   8.970  1.00 34.35           C
ATOM   4208  OE1 GLU A1280      36.945   5.479   9.451  1.00 40.11           O
ATOM   4209  OE2 GLU A1280      38.467   5.857   7.928  1.00 37.84           O1-
ATOM   4210  H   GLU A1280      41.726   4.638  11.074  1.00 31.20           H
ATOM   4211  HA  GLU A1280      40.753   2.303  10.201  1.00 37.25           H
ATOM   4212  HB2 GLU A1280      40.844   4.786   8.868  1.00 30.66           H
ATOM   4213  HB3 GLU A1280      40.190   3.485   8.233  1.00 30.66           H
ATOM   4214  HG2 GLU A1280      38.495   3.479   9.821  1.00 38.98           H
ATOM   4215  HG3 GLU A1280      39.162   4.676  10.609  1.00 38.98           H
ATOM   4216  N   ILE A1281      43.735   3.129   9.286  1.00 23.75           N
ATOM   4217  CA  ILE A1281      44.817   2.650   8.412  1.00 26.02           C
ATOM   4218  C   ILE A1281      45.832   1.936   9.314  1.00 26.00           C
ATOM   4219  O   ILE A1281      46.015   0.729   9.225  1.00 18.73           O
ATOM   4220  CB  ILE A1281      45.433   3.777   7.549  1.00 19.73           C
ATOM   4221  CG1 ILE A1281      44.335   4.384   6.643  1.00 26.18           C
ATOM   4222  CG2 ILE A1281      46.595   3.194   6.748  1.00 21.62           C
ATOM   4223  CD1 ILE A1281      44.822   5.603   5.868  1.00 24.89           C
ATOM   4224  H   ILE A1281      43.887   4.008   9.800  1.00 28.50           H
ATOM   4225  HA  ILE A1281      44.405   1.846   7.725  1.00 31.22           H
ATOM   4226  HB  ILE A1281      45.814   4.592   8.221  1.00 23.67           H
ATOM   4227 HG12 ILE A1281      43.941   3.622   5.947  1.00 31.41           H
ATOM   4228 HG13 ILE A1281      43.464   4.688   7.269  1.00 31.41           H
ATOM   4229 HG21 ILE A1281      47.028   3.946   6.080  1.00 25.94           H
ATOM   4230 HG22 ILE A1281      47.404   2.847   7.410  1.00 25.94           H
ATOM   4231 HG23 ILE A1281      46.291   2.341   6.134  1.00 25.94           H
ATOM   4232 HD11 ILE A1281      44.010   6.013   5.252  1.00 29.86           H
ATOM   4233 HD12 ILE A1281      45.134   6.405   6.551  1.00 29.86           H
ATOM   4234 HD13 ILE A1281      45.663   5.369   5.209  1.00 29.86           H
ATOM   4235  N   ASN A1282      46.540   2.693  10.243  1.00 30.01           N
ATOM   4236  CA  ASN A1282      47.732   2.085  10.880  1.00 25.29           C
ATOM   4237  C   ASN A1282      47.355   0.983  11.901  1.00 22.84           C
ATOM   4238  O   ASN A1282      48.029  -0.007  12.112  1.00 23.49           O
ATOM   4239  CB  ASN A1282      48.558   3.150  11.605  1.00 17.39           C
ATOM   4240  CG  ASN A1282      49.052   4.192  10.625  1.00 19.78           C
ATOM   4241  OD1 ASN A1282      49.546   3.897   9.542  1.00 21.23           O
ATOM   4242  ND2 ASN A1282      48.889   5.516  10.969  1.00 24.96           N
ATOM   4243  H   ASN A1282      46.296   3.665  10.451  1.00 36.00           H
ATOM   4244  HA  ASN A1282      48.355   1.573  10.073  1.00 30.35           H
ATOM   4245  HB2 ASN A1282      47.992   3.575  12.463  1.00 20.86           H
ATOM   4246  HB3 ASN A1282      49.473   2.680  12.069  1.00 20.86           H
ATOM   4247 HD21 ASN A1282      49.275   6.256  10.362  1.00 29.94           H
ATOM   4248 HD22 ASN A1282      48.612   5.826  11.888  1.00 29.94           H
ATOM   4249  N   TRP A1283      46.208   1.245  12.622  1.00 24.04           N
ATOM   4250  CA  TRP A1283      45.728   0.387  13.721  1.00 23.57           C
ATOM   4251  C   TRP A1283      45.160  -0.908  13.188  1.00 27.42           C
ATOM   4252  O   TRP A1283      45.393  -1.972  13.765  1.00 23.35           O
ATOM   4253  CB  TRP A1283      44.630   1.036  14.580  1.00 24.08           C
ATOM   4254  CG  TRP A1283      44.117   0.119  15.762  1.00 30.16           C
ATOM   4255  CD1 TRP A1283      44.878  -0.696  16.566  1.00 34.76           C
ATOM   4256  CD2 TRP A1283      42.755  -0.041  16.225  1.00 32.36           C
ATOM   4257  NE1 TRP A1283      44.082  -1.345  17.492  1.00 43.72           N
ATOM   4258  CE2 TRP A1283      42.781  -0.957  17.308  1.00 38.19           C
ATOM   4259  CE3 TRP A1283      41.523   0.503  15.836  1.00 39.86           C
ATOM   4260  CZ2 TRP A1283      41.620  -1.352  17.993  1.00 48.50           C
ATOM   4261  CZ3 TRP A1283      40.359   0.113  16.532  1.00 48.50           C
ATOM   4262  CH2 TRP A1283      40.424  -0.803  17.594  1.00 49.18           C
ATOM   4263  H   TRP A1283      45.687   1.910  12.470  1.00 28.85           H
ATOM   4264  HA  TRP A1283      46.472   0.165  14.305  1.00 28.27           H
ATOM   4265  HB2 TRP A1283      44.981   1.843  14.991  1.00 28.89           H
ATOM   4266  HB3 TRP A1283      43.860   1.243  14.030  1.00 28.89           H
ATOM   4267  HD1 TRP A1283      45.799  -0.797  16.508  1.00 41.70           H
ATOM   4268  HE1 TRP A1283      44.355  -1.901  18.094  1.00 52.46           H
ATOM   4269  HE3 TRP A1283      41.470   1.108  15.134  1.00 47.83           H
ATOM   4270  HZ2 TRP A1283      41.657  -1.957  18.699  1.00 58.20           H
ATOM   4271  HZ3 TRP A1283      39.528   0.456  16.288  1.00 58.20           H
ATOM   4272  HH2 TRP A1283      39.636  -1.045  18.030  1.00 59.01           H
ATOM   4273  N   LEU A1284      44.353  -0.814  12.132  1.00 26.45           N
ATOM   4274  CA  LEU A1284      43.919  -2.008  11.435  1.00 26.61           C
ATOM   4275  C   LEU A1284      45.130  -2.778  10.957  1.00 23.88           C
ATOM   4276  O   LEU A1284      45.188  -4.004  11.073  1.00 25.39           O
ATOM   4277  CB  LEU A1284      43.040  -1.613  10.264  1.00 23.81           C
ATOM   4278  CG  LEU A1284      42.247  -2.681   9.552  1.00 36.98           C
ATOM   4279  CD1 LEU A1284      41.180  -3.187  10.488  1.00 39.31           C
ATOM   4280  CD2 LEU A1284      41.636  -2.080   8.284  1.00 36.74           C
ATOM   4281  H   LEU A1284      44.063  -0.079  11.791  1.00 31.74           H
ATOM   4282  HA  LEU A1284      43.405  -2.564  12.037  1.00 31.93           H
ATOM   4283  HB2 LEU A1284      42.393  -0.958  10.572  1.00 28.57           H
ATOM   4284  HB3 LEU A1284      43.615  -1.206   9.603  1.00 28.57           H
ATOM   4285  HG  LEU A1284      42.834  -3.415   9.307  1.00 44.37           H
ATOM   4286 HD11 LEU A1284      40.690  -3.892  10.038  1.00 47.17           H
ATOM   4287 HD12 LEU A1284      41.601  -3.535  11.289  1.00 47.17           H
ATOM   4288 HD13 LEU A1284      40.589  -2.452  10.714  1.00 47.17           H
ATOM   4289 HD21 LEU A1284      41.150  -2.774   7.810  1.00 44.09           H
ATOM   4290 HD22 LEU A1284      41.043  -1.351   8.525  1.00 44.09           H
ATOM   4291 HD23 LEU A1284      42.353  -1.747   7.716  1.00 44.09           H
ATOM   4292  N   ASN A1285      46.118  -2.066  10.436  1.00 21.20           N
ATOM   4293  CA  ASN A1285      47.345  -2.726  10.004  1.00 21.77           C
ATOM   4294  C   ASN A1285      48.007  -3.448  11.170  1.00 21.77           C
ATOM   4295  O   ASN A1285      48.553  -4.541  11.008  1.00 22.26           O
ATOM   4296  CB  ASN A1285      48.302  -1.698   9.412  1.00 23.29           C
ATOM   4297  CG  ASN A1285      49.462  -2.325   8.725  1.00 22.49           C
ATOM   4298  OD1 ASN A1285      49.418  -3.519   8.403  1.00 23.88           O
ATOM   4299  ND2 ASN A1285      50.493  -1.523   8.427  1.00 23.50           N
ATOM   4300  H   ASN A1285      46.105  -1.214  10.328  1.00 25.44           H
ATOM   4301  HA  ASN A1285      47.123  -3.383   9.321  1.00 26.12           H
ATOM   4302  HB2 ASN A1285      47.820  -1.142   8.780  1.00 27.95           H
ATOM   4303  HB3 ASN A1285      48.659  -1.143  10.119  1.00 27.95           H
ATOM   4304 HD21 ASN A1285      51.166  -1.838   7.996  1.00 28.20           H
ATOM   4305 HD22 ASN A1285      50.493  -0.694   8.668  1.00 28.20           H
ATOM   4306  N   LEU A1286      47.989  -2.826  12.350  1.00 23.31           N
ATOM   4307  CA  LEU A1286      48.583  -3.421  13.537  1.00 23.02           C
ATOM   4308  C   LEU A1286      47.915  -4.749  13.867  1.00 27.65           C
ATOM   4309  O   LEU A1286      48.584  -5.780  14.056  1.00 22.87           O
ATOM   4310  CB  LEU A1286      48.473  -2.449  14.701  1.00 23.48           C
ATOM   4311  CG  LEU A1286      48.893  -2.972  16.062  1.00 20.71           C
ATOM   4312  CD1 LEU A1286      50.358  -3.366  16.022  1.00 22.55           C
ATOM   4313  CD2 LEU A1286      48.725  -1.913  17.119  1.00 21.38           C
ATOM   4314  H   LEU A1286      47.655  -2.047  12.485  1.00 27.97           H
ATOM   4315  HA  LEU A1286      49.525  -3.569  13.372  1.00 27.62           H
ATOM   4316  HB2 LEU A1286      49.036  -1.681  14.500  1.00 28.18           H
ATOM   4317  HB3 LEU A1286      47.553  -2.158  14.777  1.00 28.18           H
ATOM   4318  HG  LEU A1286      48.357  -3.742  16.304  1.00 24.84           H
ATOM   4319 HD11 LEU A1286      50.632  -3.634  16.910  1.00 27.06           H
ATOM   4320 HD12 LEU A1286      50.466  -4.115  15.412  1.00 27.06           H
ATOM   4321 HD13 LEU A1286      50.885  -2.614  15.728  1.00 27.06           H
ATOM   4322 HD21 LEU A1286      49.023  -2.264  17.975  1.00 25.65           H
ATOM   4323 HD22 LEU A1286      49.267  -1.150  16.879  1.00 25.65           H
ATOM   4324 HD23 LEU A1286      47.792  -1.660  17.166  1.00 25.65           H
ATOM   4325  N   LYS A1287      46.587  -4.745  13.935  1.00 23.54           N
ATOM   4326  CA  LYS A1287      45.855  -5.942  14.342  1.00 24.94           C
ATOM   4327  C   LYS A1287      45.969  -7.033  13.289  1.00 25.02           C
ATOM   4328  O   LYS A1287      46.213  -8.210  13.615  1.00 31.96           O
ATOM   4329  CB  LYS A1287      44.392  -5.587  14.590  1.00 31.39           C
ATOM   4330  CG  LYS A1287      44.160  -4.878  15.883  1.00 27.75           C
ATOM   4331  CD  LYS A1287      43.057  -3.856  15.725  1.00 39.11           C
ATOM   4332  CE  LYS A1287      41.734  -4.456  15.323  1.00 43.50           C
ATOM   4333  NZ  LYS A1287      40.759  -3.330  15.018  1.00 41.12           N1+
ATOM   4334  H   LYS A1287      46.094  -4.074  13.737  1.00 28.25           H
ATOM   4335  HA  LYS A1287      46.216  -6.271  15.183  1.00 29.92           H
ATOM   4336  HB2 LYS A1287      44.086  -5.002  13.878  1.00 37.66           H
ATOM   4337  HB3 LYS A1287      43.867  -6.399  14.606  1.00 37.66           H
ATOM   4338  HG2 LYS A1287      43.891  -5.518  16.561  1.00 33.29           H
ATOM   4339  HG3 LYS A1287      44.973  -4.425  16.148  1.00 33.29           H
ATOM   4340  HD2 LYS A1287      42.933  -3.424  16.580  1.00 46.93           H
ATOM   4341  HD3 LYS A1287      43.305  -3.217  15.041  1.00 46.93           H
ATOM   4342  HE2 LYS A1287      41.830  -5.011  14.534  1.00 52.19           H
ATOM   4343  HE3 LYS A1287      41.388  -4.980  16.065  1.00 52.19           H
ATOM   4344  HZ1 LYS A1287      39.937  -3.661  14.941  1.00 49.34           H
ATOM   4345  HZ2 LYS A1287      40.762  -2.733  15.680  1.00 49.34           H
ATOM   4346  HZ3 LYS A1287      40.982  -2.923  14.260  1.00 49.34           H
ATOM   4347  N   GLN A1288      45.841  -6.658  12.018  1.00 19.24           N
ATOM   4348  CA  GLN A1288      45.811  -7.649  10.953  1.00 23.54           C
ATOM   4349  C   GLN A1288      47.201  -8.153  10.571  1.00 28.34           C
ATOM   4350  O   GLN A1288      47.350  -9.341  10.250  1.00 30.58           O
ATOM   4351  CB  GLN A1288      45.126  -7.084   9.720  1.00 22.54           C
ATOM   4352  CG  GLN A1288      43.695  -6.718   9.909  1.00 31.26           C
ATOM   4353  CD  GLN A1288      43.041  -6.321   8.609  1.00 40.87           C
ATOM   4354  OE1 GLN A1288      43.716  -5.873   7.674  1.00 34.39           O
ATOM   4355  NE2 GLN A1288      41.713  -6.465   8.543  1.00 42.23           N
ATOM   4356  H   GLN A1288      45.784  -5.845  11.745  1.00 23.08           H
ATOM   4357  HA  GLN A1288      45.303  -8.418  11.250  1.00 28.25           H
ATOM   4358  HB2 GLN A1288      45.611  -6.310   9.397  1.00 27.04           H
ATOM   4359  HB3 GLN A1288      45.132  -7.783   9.050  1.00 27.04           H
ATOM   4360  HG2 GLN A1288      43.210  -7.475  10.280  1.00 37.51           H
ATOM   4361  HG3 GLN A1288      43.644  -5.961  10.511  1.00 37.51           H
ATOM   4362 HE21 GLN A1288      41.283  -6.772   9.224  1.00 50.68           H
ATOM   4363 HE22 GLN A1288      41.286  -6.247   7.830  1.00 50.68           H
ATOM   4364  N   ASN A1289      48.229  -7.290  10.600  1.00 19.69           N
ATOM   4365  CA  ASN A1289      49.513  -7.625   9.966  1.00 27.13           C
ATOM   4366  C   ASN A1289      50.750  -7.532  10.861  1.00 26.11           C
ATOM   4367  O   ASN A1289      51.711  -8.301  10.699  1.00 19.75           O
ATOM   4368  CB  ASN A1289      49.724  -6.714   8.760  1.00 19.44           C
ATOM   4369  CG  ASN A1289      48.590  -6.783   7.793  1.00 20.48           C
ATOM   4370  OD1 ASN A1289      48.187  -7.866   7.377  1.00 30.93           O
ATOM   4371  ND2 ASN A1289      48.053  -5.628   7.426  1.00 25.21           N
ATOM   4372  H   ASN A1289      48.206  -6.523  10.981  1.00 23.62           H
ATOM   4373  HA  ASN A1289      49.465  -8.533   9.623  1.00 32.55           H
ATOM   4374  HB2 ASN A1289      49.850  -5.796   9.045  1.00 23.32           H
ATOM   4375  HB3 ASN A1289      50.512  -7.014   8.282  1.00 23.32           H
ATOM   4376 HD21 ASN A1289      47.407  -5.623   6.861  1.00 30.24           H
ATOM   4377 HD22 ASN A1289      48.359  -4.889   7.743  1.00 30.24           H
ATOM   4378  N   ILE A1290      50.772  -6.574  11.778  1.00 22.64           N
ATOM   4379  CA  ILE A1290      51.996  -6.308  12.551  1.00 22.96           C
ATOM   4380  C   ILE A1290      52.032  -7.106  13.847  1.00 24.20           C
ATOM   4381  O   ILE A1290      53.001  -7.823  14.132  1.00 23.89           O
ATOM   4382  CB  ILE A1290      52.125  -4.799  12.824  1.00 20.45           C
ATOM   4383  CG1 ILE A1290      52.070  -4.018  11.521  1.00 18.86           C
ATOM   4384  CG2 ILE A1290      53.420  -4.552  13.541  1.00 21.23           C
ATOM   4385  CD1 ILE A1290      51.991  -2.479  11.670  1.00 19.40           C
ATOM   4386  H   ILE A1290      50.108  -6.059  11.966  1.00 27.16           H
ATOM   4387  HA  ILE A1290      52.772  -6.573  12.021  1.00 27.55           H
ATOM   4388  HB  ILE A1290      51.389  -4.521  13.382  1.00 24.53           H
ATOM   4389 HG12 ILE A1290      52.856  -4.227  10.996  1.00 22.62           H
ATOM   4390 HG13 ILE A1290      51.271  -4.287  11.042  1.00 22.62           H
ATOM   4391 HG21 ILE A1290      53.521  -3.601  13.690  1.00 25.48           H
ATOM   4392 HG22 ILE A1290      53.415  -5.017  14.390  1.00 25.48           H
ATOM   4393 HG23 ILE A1290      54.145  -4.881  12.988  1.00 25.48           H
ATOM   4394 HD11 ILE A1290      52.056  -2.069  10.796  1.00 23.28           H
ATOM   4395 HD12 ILE A1290      51.146  -2.250  12.081  1.00 23.28           H
ATOM   4396 HD13 ILE A1290      52.704  -2.162  12.241  1.00 23.28           H
ATOM   4397  N   LEU A1291      50.968  -7.010  14.639  1.00 21.87           N
ATOM   4398  CA  LEU A1291      50.983  -7.621  15.951  1.00 17.94           C
ATOM   4399  C   LEU A1291      51.087  -9.140  15.861  1.00 26.60           C
ATOM   4400  O   LEU A1291      51.738  -9.724  16.745  1.00 19.95           O
ATOM   4401  CB  LEU A1291      49.743  -7.175  16.738  1.00 16.97           C
ATOM   4402  CG  LEU A1291      49.592  -7.673  18.169  1.00 26.03           C
ATOM   4403  CD1 LEU A1291      50.803  -7.254  19.044  1.00 28.19           C
ATOM   4404  CD2 LEU A1291      48.274  -7.165  18.771  1.00 24.00           C
ATOM   4405  H   LEU A1291      50.232  -6.611  14.450  1.00 26.24           H
ATOM   4406  HA  LEU A1291      51.761  -7.290  16.437  1.00 21.53           H
ATOM   4407  HB2 LEU A1291      49.740  -6.203  16.768  1.00 20.36           H
ATOM   4408  HB3 LEU A1291      48.962  -7.480  16.258  1.00 20.36           H
ATOM   4409  HG  LEU A1291      49.556  -8.645  18.152  1.00 31.24           H
ATOM   4410 HD11 LEU A1291      50.652  -7.565  19.952  1.00 33.83           H
ATOM   4411 HD12 LEU A1291      51.608  -7.661  18.683  1.00 33.83           H
ATOM   4412 HD13 LEU A1291      50.885  -6.291  19.027  1.00 33.83           H
ATOM   4413 HD21 LEU A1291      48.187  -7.498  19.677  1.00 28.79           H
ATOM   4414 HD22 LEU A1291      48.278  -6.195  18.776  1.00 28.79           H
ATOM   4415 HD23 LEU A1291      47.547  -7.494  18.222  1.00 28.79           H
ATOM   4416  N   PRO A1292      50.551  -9.826  14.832  1.00 24.75           N
ATOM   4417  CA  PRO A1292      50.714 -11.293  14.795  1.00 20.37           C
ATOM   4418  C   PRO A1292      52.163 -11.758  14.628  1.00 24.05           C
ATOM   4419  O   PRO A1292      52.443 -12.935  14.940  1.00 22.40           O
ATOM   4420  CB  PRO A1292      49.829 -11.715  13.617  1.00 24.12           C
ATOM   4421  CG  PRO A1292      48.792 -10.690  13.550  1.00 26.69           C
ATOM   4422  CD  PRO A1292      49.516  -9.408  13.866  1.00 20.45           C
ATOM   4423  HA  PRO A1292      50.348 -11.663  15.608  1.00 24.44           H
ATOM   4424  HB2 PRO A1292      50.342 -11.721  12.796  1.00 28.94           H
ATOM   4425  HB3 PRO A1292      49.436 -12.579  13.792  1.00 28.94           H
ATOM   4426  HG2 PRO A1292      48.401 -10.668  12.664  1.00 32.02           H
ATOM   4427  HG3 PRO A1292      48.121 -10.873  14.227  1.00 32.02           H
ATOM   4428  HD2 PRO A1292      49.923  -9.062  13.054  1.00 24.54           H
ATOM   4429  HD3 PRO A1292      48.908  -8.778  14.278  1.00 24.54           H
ATOM   4430  N   THR A1293      53.088 -10.879  14.194  1.00 17.80           N
ATOM   4431  CA  THR A1293      54.501 -11.214  14.043  1.00 22.08           C
ATOM   4432  C   THR A1293      55.322 -10.999  15.303  1.00 22.64           C
ATOM   4433  O   THR A1293      56.534 -11.259  15.292  1.00 18.63           O
ATOM   4434  CB  THR A1293      55.157 -10.410  12.922  1.00 25.38           C
ATOM   4435  OG1 THR A1293      55.487  -9.099  13.379  1.00 23.47           O
ATOM   4436  CG2 THR A1293      54.276 -10.356  11.709  1.00 22.51           C
ATOM   4437  H   THR A1293      52.915 -10.079  13.967  1.00 21.35           H
ATOM   4438  HA  THR A1293      54.569 -12.152  13.803  1.00 26.49           H
ATOM   4439  HB  THR A1293      55.989 -10.847  12.673  1.00 30.45           H
ATOM   4440  HG1 THR A1293      54.779  -8.676  13.545  1.00 28.15           H
ATOM   4441 HG21 THR A1293      54.716  -9.817  11.030  1.00 27.01           H
ATOM   4442 HG22 THR A1293      54.120 -11.246  11.360  1.00 27.01           H
ATOM   4443 HG23 THR A1293      53.431  -9.941  11.927  1.00 27.01           H
ATOM   4444  N   ARG A1294      54.702 -10.568  16.394  1.00 24.78           N
ATOM   4445  CA  ARG A1294      55.479 -10.168  17.559  1.00 19.54           C
ATOM   4446  C   ARG A1294      56.250 -11.348  18.149  1.00 19.35           C
ATOM   4447  O   ARG A1294      57.408 -11.192  18.544  1.00 16.56           O
ATOM   4448  CB  ARG A1294      54.555  -9.561  18.604  1.00 21.32           C
ATOM   4449  CG  ARG A1294      55.269  -9.094  19.856  1.00 25.77           C
ATOM   4450  CD  ARG A1294      54.302  -8.513  20.858  1.00 29.26           C
ATOM   4451  NE  ARG A1294      53.309  -9.490  21.294  1.00 32.18           N
ATOM   4452  CZ  ARG A1294      52.329  -9.229  22.159  1.00 38.05           C
ATOM   4453  NH1 ARG A1294      52.204  -8.032  22.680  1.00 41.87           N
ATOM   4454  NH2 ARG A1294      51.472 -10.171  22.514  1.00 45.11           N1+
ATOM   4455  H   ARG A1294      53.849 -10.498  16.481  1.00 29.73           H
ATOM   4456  HA  ARG A1294      56.129  -9.500  17.292  1.00 23.44           H
ATOM   4457  HB2 ARG A1294      54.117  -8.789  18.217  1.00 25.58           H
ATOM   4458  HB3 ARG A1294      53.893 -10.223  18.859  1.00 25.58           H
ATOM   4459  HG2 ARG A1294      55.709  -9.846  20.279  1.00 30.92           H
ATOM   4460  HG3 ARG A1294      55.921  -8.421  19.622  1.00 30.92           H
ATOM   4461  HD2 ARG A1294      54.799  -8.216  21.640  1.00 35.11           H
ATOM   4462  HD3 ARG A1294      53.839  -7.769  20.450  1.00 35.11           H
ATOM   4463  HE  ARG A1294      53.396 -10.306  21.020  1.00 38.61           H
ATOM   4464 HH11 ARG A1294      52.756  -7.419  22.464  1.00 50.24           H
ATOM   4465 HH12 ARG A1294      51.569  -7.882  23.238  1.00 50.24           H
ATOM   4466 HH21 ARG A1294      51.536 -10.964  22.179  1.00 54.13           H
ATOM   4467 HH22 ARG A1294      50.845  -9.983  23.071  1.00 54.13           H
ATOM   4468  N   GLU A1295      55.633 -12.548  18.214  1.00 15.40           N
ATOM   4469  CA  GLU A1295      56.351 -13.657  18.862  1.00 24.03           C
ATOM   4470  C   GLU A1295      57.435 -14.251  17.988  1.00 21.37           C
ATOM   4471  O   GLU A1295      58.104 -15.202  18.404  1.00 22.62           O
ATOM   4472  CB  GLU A1295      55.396 -14.754  19.280  1.00 20.89           C
ATOM   4473  CG  GLU A1295      54.568 -14.391  20.518  1.00 31.85           C
ATOM   4474  CD  GLU A1295      53.681 -13.159  20.276  1.00 25.27           C
ATOM   4475  OE1 GLU A1295      53.534 -12.333  21.195  1.00 24.23           O
ATOM   4476  OE2 GLU A1295      53.143 -13.034  19.151  1.00 31.87           O1-
ATOM   4477  H   GLU A1295      54.846 -12.737  17.911  1.00 18.47           H
ATOM   4478  HA  GLU A1295      56.788 -13.327  19.665  1.00 28.84           H
ATOM   4479  HB2 GLU A1295      54.794 -14.908  18.535  1.00 25.06           H
ATOM   4480  HB3 GLU A1295      55.916 -15.550  19.458  1.00 25.06           H
ATOM   4481  HG2 GLU A1295      54.002 -15.145  20.739  1.00 38.22           H
ATOM   4482  HG3 GLU A1295      55.162 -14.193  21.256  1.00 38.22           H
ATOM   4483  N   ARG A1296      57.659 -13.694  16.807  1.00 24.02           N
ATOM   4484  CA  ARG A1296      58.843 -14.062  16.050  1.00 23.44           C
ATOM   4485  C   ARG A1296      60.089 -13.276  16.470  1.00 23.40           C
ATOM   4486  O   ARG A1296      61.177 -13.553  15.952  1.00 20.87           O
ATOM   4487  CB  ARG A1296      58.581 -13.850  14.562  1.00 20.55           C
ATOM   4488  CG  ARG A1296      57.397 -14.637  13.967  1.00 22.22           C
ATOM   4489  CD  ARG A1296      57.564 -14.764  12.468  1.00 17.97           C
ATOM   4490  NE  ARG A1296      58.769 -15.544  12.136  1.00 19.47           N
ATOM   4491  CZ  ARG A1296      59.596 -15.295  11.125  1.00 17.53           C
ATOM   4492  NH1 ARG A1296      59.374 -14.277  10.318  1.00 22.01           N
ATOM   4493  NH2 ARG A1296      60.673 -16.054  10.934  1.00 28.61           N1+
ATOM   4494  H   ARG A1296      57.155 -13.115  16.426  1.00 28.82           H
ATOM   4495  HA  ARG A1296      59.030 -15.009  16.187  1.00 28.12           H
ATOM   4496  HB2 ARG A1296      58.404 -12.909  14.408  1.00 24.66           H
ATOM   4497  HB3 ARG A1296      59.383 -14.103  14.080  1.00 24.66           H
ATOM   4498  HG2 ARG A1296      57.397 -15.530  14.346  1.00 26.66           H
ATOM   4499  HG3 ARG A1296      56.562 -14.187  14.155  1.00 26.66           H
ATOM   4500  HD2 ARG A1296      56.789 -15.229  12.113  1.00 21.56           H
ATOM   4501  HD3 ARG A1296      57.630 -13.880  12.080  1.00 21.56           H
ATOM   4502  HE  ARG A1296      58.879 -16.293  12.543  1.00 23.35           H
ATOM   4503 HH11 ARG A1296      58.689 -13.781  10.443  1.00 26.41           H
ATOM   4504 HH12 ARG A1296      59.919 -14.124   9.671  1.00 26.41           H
ATOM   4505 HH21 ARG A1296      60.819 -16.722  11.453  1.00 34.32           H
ATOM   4506 HH22 ARG A1296      61.202 -15.893  10.274  1.00 34.32           H
ATOM   4507  N   ALA A1297      59.973 -12.295  17.368  1.00 17.68           N
ATOM   4508  CA  ALA A1297      61.126 -11.437  17.631  1.00 16.05           C
ATOM   4509  C   ALA A1297      62.090 -12.096  18.602  1.00 20.58           C
ATOM   4510  O   ALA A1297      61.692 -12.875  19.473  1.00 18.79           O
ATOM   4511  CB  ALA A1297      60.694 -10.093  18.211  1.00 21.06           C
ATOM   4512  H   ALA A1297      59.265 -12.102  17.826  1.00 21.21           H
ATOM   4513  HA  ALA A1297      61.594 -11.269  16.796  1.00 19.25           H
ATOM   4514  HB1 ALA A1297      61.487  -9.589  18.430  1.00 25.26           H
ATOM   4515  HB2 ALA A1297      60.164  -9.621  17.546  1.00 25.26           H
ATOM   4516  HB3 ALA A1297      60.162 -10.248  19.006  1.00 25.26           H
ATOM   4517  N   SER A1298      63.375 -11.760  18.435  1.00 19.43           N
ATOM   4518  CA  SER A1298      64.367 -12.144  19.415  1.00 19.54           C
ATOM   4519  C   SER A1298      64.082 -11.499  20.745  1.00 22.19           C
ATOM   4520  O   SER A1298      64.268 -12.138  21.786  1.00 19.76           O
ATOM   4521  CB  SER A1298      65.751 -11.752  18.945  1.00 16.21           C
ATOM   4522  OG  SER A1298      66.011 -12.305  17.676  1.00 24.32           O
ATOM   4523  H   SER A1298      63.700 -11.315  17.772  1.00 23.31           H
ATOM   4524  HA  SER A1298      64.327 -13.110  19.535  1.00 23.45           H
ATOM   4525  HB2 SER A1298      65.822 -10.788  18.895  1.00 19.44           H
ATOM   4526  HB3 SER A1298      66.390 -12.095  19.582  1.00 19.44           H
ATOM   4527  HG  SER A1298      66.836 -12.287  17.521  1.00 29.17           H
ATOM   4528  N   LEU A1299      63.662 -10.219  20.736  1.00 20.69           N
ATOM   4529  CA  LEU A1299      63.448  -9.466  21.963  1.00 14.71           C
ATOM   4530  C   LEU A1299      62.225  -8.590  21.796  1.00 19.45           C
ATOM   4531  O   LEU A1299      62.055  -7.973  20.746  1.00 19.77           O
ATOM   4532  CB  LEU A1299      64.668  -8.613  22.299  1.00 19.28           C
ATOM   4533  CG  LEU A1299      64.620  -7.682  23.510  1.00 24.78           C
ATOM   4534  CD1 LEU A1299      65.982  -7.568  24.095  1.00 17.29           C
ATOM   4535  CD2 LEU A1299      64.113  -6.278  23.174  1.00 20.06           C
ATOM   4536  H   LEU A1299      63.507  -9.760  20.024  1.00 24.82           H
ATOM   4537  HA  LEU A1299      63.290 -10.075  22.703  1.00 17.65           H
ATOM   4538  HB2 LEU A1299      65.397  -9.233  22.466  1.00 23.14           H
ATOM   4539  HB3 LEU A1299      64.882  -8.072  21.522  1.00 23.14           H
ATOM   4540  HG  LEU A1299      64.037  -8.066  24.181  1.00 29.73           H
ATOM   4541 HD11 LEU A1299      65.944  -6.945  24.835  1.00 20.74           H
ATOM   4542 HD12 LEU A1299      66.272  -8.444  24.406  1.00 20.74           H
ATOM   4543 HD13 LEU A1299      66.588  -7.240  23.414  1.00 20.74           H
ATOM   4544 HD21 LEU A1299      64.133  -5.742  23.980  1.00 24.06           H
ATOM   4545 HD22 LEU A1299      64.685  -5.889  22.495  1.00 24.06           H
ATOM   4546 HD23 LEU A1299      63.202  -6.349  22.837  1.00 24.06           H
ATOM   4547  N   ILE A1300      61.417  -8.494  22.857  1.00 18.58           N
ATOM   4548  CA  ILE A1300      60.234  -7.627  22.896  1.00 17.78           C
ATOM   4549  C   ILE A1300      60.443  -6.590  23.983  1.00 29.18           C
ATOM   4550  O   ILE A1300      60.685  -6.940  25.151  1.00 21.60           O
ATOM   4551  CB  ILE A1300      58.948  -8.416  23.163  1.00 16.81           C
ATOM   4552  CG1 ILE A1300      58.771  -9.556  22.168  1.00 21.06           C
ATOM   4553  CG2 ILE A1300      57.755  -7.501  23.085  1.00 26.11           C
ATOM   4554  CD1 ILE A1300      57.622 -10.515  22.594  1.00 22.71           C
ATOM   4555  H   ILE A1300      61.540  -8.925  23.589  1.00 22.29           H
ATOM   4556  HA  ILE A1300      60.133  -7.160  22.052  1.00 21.33           H
ATOM   4557  HB  ILE A1300      58.988  -8.806  24.052  1.00 20.17           H
ATOM   4558 HG12 ILE A1300      58.564  -9.176  21.304  1.00 25.26           H
ATOM   4559 HG13 ILE A1300      59.589 -10.073  22.123  1.00 25.26           H
ATOM   4560 HG21 ILE A1300      56.959  -8.002  23.320  1.00 31.33           H
ATOM   4561 HG22 ILE A1300      57.870  -6.763  23.708  1.00 31.33           H
ATOM   4562 HG23 ILE A1300      57.680  -7.163  22.178  1.00 31.33           H
ATOM   4563 HD11 ILE A1300      57.562 -11.246  21.954  1.00 27.25           H
ATOM   4564 HD12 ILE A1300      57.820 -10.880  23.470  1.00 27.25           H
ATOM   4565 HD13 ILE A1300      56.787 -10.029  22.622  1.00 27.25           H
ATOM   4566  N   LEU A1301      60.339  -5.322  23.581  1.00 20.48           N
ATOM   4567  CA  LEU A1301      60.437  -4.130  24.406  1.00 19.44           C
ATOM   4568  C   LEU A1301      59.048  -3.534  24.597  1.00 24.63           C
ATOM   4569  O   LEU A1301      58.507  -2.963  23.655  1.00 24.78           O
ATOM   4570  CB  LEU A1301      61.297  -3.084  23.695  1.00 20.27           C
ATOM   4571  CG  LEU A1301      62.698  -2.727  24.052  1.00 31.01           C
ATOM   4572  CD1 LEU A1301      62.873  -1.335  23.505  1.00 16.55           C
ATOM   4573  CD2 LEU A1301      62.894  -2.798  25.516  1.00 27.26           C
ATOM   4574  H   LEU A1301      60.181  -5.122  22.760  1.00 24.57           H
ATOM   4575  HA  LEU A1301      60.807  -4.368  25.267  1.00 23.33           H
ATOM   4576  HB2 LEU A1301      61.359  -3.366  22.769  1.00 24.32           H
ATOM   4577  HB3 LEU A1301      60.805  -2.255  23.725  1.00 24.32           H
ATOM   4578  HG  LEU A1301      63.325  -3.328  23.611  1.00 37.21           H
ATOM   4579 HD11 LEU A1301      63.787  -1.051  23.670  1.00 19.86           H
ATOM   4580 HD12 LEU A1301      62.705  -1.362  22.554  1.00 19.86           H
ATOM   4581 HD13 LEU A1301      62.249  -0.740  23.952  1.00 19.86           H
ATOM   4582 HD21 LEU A1301      63.801  -2.516  25.709  1.00 32.71           H
ATOM   4583 HD22 LEU A1301      62.254  -2.209  25.944  1.00 32.71           H
ATOM   4584 HD23 LEU A1301      62.765  -3.711  25.814  1.00 32.71           H
ATOM   4585  N   THR A1302      58.475  -3.653  25.799  1.00 25.83           N
ATOM   4586  CA  THR A1302      57.124  -3.177  26.089  1.00 25.78           C
ATOM   4587  C   THR A1302      57.193  -1.795  26.709  1.00 26.59           C
ATOM   4588  O   THR A1302      57.795  -1.614  27.771  1.00 19.99           O
ATOM   4589  CB  THR A1302      56.394  -4.123  27.028  1.00 28.14           C
ATOM   4590  OG1 THR A1302      56.416  -5.375  26.395  1.00 28.02           O
ATOM   4591  CG2 THR A1302      54.916  -3.760  27.141  1.00 31.33           C
ATOM   4592  H   THR A1302      58.850  -4.023  26.475  1.00 30.99           H
ATOM   4593  HA  THR A1302      56.632  -3.135  25.248  1.00 30.93           H
ATOM   4594  HB  THR A1302      56.827  -4.151  27.905  1.00 33.76           H
ATOM   4595  HG1 THR A1302      55.630  -5.616  26.223  1.00 33.62           H
ATOM   4596 HG21 THR A1302      54.457  -4.388  27.719  1.00 37.59           H
ATOM   4597 HG22 THR A1302      54.852  -2.874  27.518  1.00 37.59           H
ATOM   4598 HG23 THR A1302      54.484  -3.769  26.270  1.00 37.59           H
ATOM   4599  N   LYS A1303      56.564  -0.830  26.053  1.00 26.38           N
ATOM   4600  CA  LYS A1303      56.599   0.551  26.499  1.00 23.96           C
ATOM   4601  C   LYS A1303      55.338   0.895  27.259  1.00 28.06           C
ATOM   4602  O   LYS A1303      54.273   0.316  27.043  1.00 27.98           O
ATOM   4603  CB  LYS A1303      56.706   1.515  25.333  1.00 20.46           C
ATOM   4604  CG  LYS A1303      58.047   1.753  24.780  1.00 21.89           C
ATOM   4605  CD  LYS A1303      57.899   2.796  23.706  1.00 25.34           C
ATOM   4606  CE  LYS A1303      59.174   3.316  23.205  1.00 33.71           C
ATOM   4607  NZ  LYS A1303      58.831   4.372  22.260  1.00 23.57           N1+
ATOM   4608  H   LYS A1303      56.102  -0.949  25.332  1.00 31.65           H
ATOM   4609  HA  LYS A1303      57.370   0.707  27.071  1.00 28.75           H
ATOM   4610  HB2 LYS A1303      56.147   1.184  24.610  1.00 24.55           H
ATOM   4611  HB3 LYS A1303      56.364   2.368  25.635  1.00 24.55           H
ATOM   4612  HG2 LYS A1303      58.640   2.093  25.469  1.00 26.27           H
ATOM   4613  HG3 LYS A1303      58.386   0.942  24.375  1.00 26.27           H
ATOM   4614  HD2 LYS A1303      57.424   2.405  22.958  1.00 30.41           H
ATOM   4615  HD3 LYS A1303      57.413   3.556  24.061  1.00 30.41           H
ATOM   4616  HE2 LYS A1303      59.690   3.696  23.936  1.00 40.44           H
ATOM   4617  HE3 LYS A1303      59.663   2.618  22.744  1.00 40.44           H
ATOM   4618  HZ1 LYS A1303      59.581   4.707  21.909  1.00 28.28           H
ATOM   4619  HZ2 LYS A1303      58.310   4.063  21.616  1.00 28.28           H
ATOM   4620  HZ3 LYS A1303      58.421   5.016  22.688  1.00 28.28           H
ATOM   4621  N   SER A1304      55.458   1.926  28.087  1.00 27.34           N
ATOM   4622  CA  SER A1304      54.353   2.371  28.915  1.00 31.92           C
ATOM   4623  C   SER A1304      54.152   3.883  28.747  1.00 29.49           C
ATOM   4624  O   SER A1304      54.750   4.489  27.854  1.00 26.76           O
ATOM   4625  CB  SER A1304      54.694   1.945  30.353  1.00 36.19           C
ATOM   4626  OG  SER A1304      53.774   2.398  31.297  1.00 47.68           O
ATOM   4627  H   SER A1304      56.184   2.366  28.205  1.00 32.81           H
ATOM   4628  HA  SER A1304      53.530   1.939  28.607  1.00 38.30           H
ATOM   4629  HB2 SER A1304      54.713   0.978  30.385  1.00 43.43           H
ATOM   4630  HB3 SER A1304      55.545   2.321  30.615  1.00 43.43           H
ATOM   4631  HG  SER A1304      54.005   2.138  32.061  1.00 57.21           H
ATOM   4632  N   ALA A1305      53.347   4.504  29.605  1.00 27.93           N
ATOM   4633  CA  ALA A1305      53.156   5.950  29.555  1.00 31.48           C
ATOM   4634  C   ALA A1305      54.479   6.685  29.422  1.00 30.16           C
ATOM   4635  O   ALA A1305      55.501   6.274  29.968  1.00 31.34           O
ATOM   4636  CB  ALA A1305      52.422   6.418  30.812  1.00 36.26           C
ATOM   4637  H   ALA A1305      52.895   4.119  30.227  1.00 33.51           H
ATOM   4638  HA  ALA A1305      52.602   6.181  28.789  1.00 37.77           H
ATOM   4639  HB1 ALA A1305      52.284   7.373  30.747  1.00 43.51           H
ATOM   4640  HB2 ALA A1305      51.564   5.962  30.873  1.00 43.51           H
ATOM   4641  HB3 ALA A1305      52.959   6.203  31.590  1.00 43.51           H
ATOM   4642  N   ASN A1306      54.465   7.781  28.665  1.00 33.48           N
ATOM   4643  CA  ASN A1306      55.653   8.609  28.472  1.00 28.45           C
ATOM   4644  C   ASN A1306      56.817   7.829  27.879  1.00 28.64           C
ATOM   4645  O   ASN A1306      57.967   8.240  28.014  1.00 23.03           O
ATOM   4646  CB  ASN A1306      56.071   9.238  29.788  1.00 40.27           C
ATOM   4647  CG  ASN A1306      54.943   9.955  30.428  1.00 45.67           C
ATOM   4648  OD1 ASN A1306      54.304  10.800  29.789  1.00 37.30           O
ATOM   4649  ND2 ASN A1306      54.615   9.568  31.655  1.00 47.31           N
ATOM   4650  H   ASN A1306      53.776   8.053  28.233  1.00 40.18           H
ATOM   4651  HA  ASN A1306      55.433   9.337  27.865  1.00 34.13           H
ATOM   4652  HB2 ASN A1306      56.354   8.535  30.392  1.00 48.32           H
ATOM   4653  HB3 ASN A1306      56.792   9.871  29.629  1.00 48.32           H
ATOM   4654 HD21 ASN A1306      53.991   9.976  32.081  1.00 56.76           H
ATOM   4655 HD22 ASN A1306      55.024   8.904  32.022  1.00 56.76           H
ATOM   4656  N   HIS A1307      56.510   6.727  27.199  1.00 30.91           N
ATOM   4657  CA  HIS A1307      57.445   5.903  26.457  1.00 26.54           C
ATOM   4658  C   HIS A1307      58.354   5.101  27.372  1.00 28.05           C
ATOM   4659  O   HIS A1307      59.311   4.499  26.897  1.00 28.40           O
ATOM   4660  CB  HIS A1307      58.263   6.741  25.475  1.00 28.50           C
ATOM   4661  CG  HIS A1307      57.446   7.267  24.336  1.00 32.90           C
ATOM   4662  ND1 HIS A1307      57.181   6.524  23.204  1.00 22.75           N
ATOM   4663  CD2 HIS A1307      56.803   8.452  24.166  1.00 32.55           C
ATOM   4664  CE1 HIS A1307      56.428   7.231  22.379  1.00 31.12           C
ATOM   4665  NE2 HIS A1307      56.182   8.405  22.938  1.00 30.19           N
ATOM   4666  H   HIS A1307      55.709   6.414  27.157  1.00 37.09           H
ATOM   4667  HA  HIS A1307      56.925   5.280  25.929  1.00 31.84           H
ATOM   4668  HB2 HIS A1307      58.967   6.189  25.101  1.00 34.20           H
ATOM   4669  HB3 HIS A1307      58.652   7.502  25.939  1.00 34.20           H
ATOM   4670  HD2 HIS A1307      56.794   9.166  24.761  1.00 39.05           H
ATOM   4671  HE1 HIS A1307      56.113   6.951  21.547  1.00 37.34           H
ATOM   4672  HE2 HIS A1307      55.708   9.033  22.584  1.00 36.22           H
ATOM   4673  N   ALA A1308      58.036   5.017  28.666  1.00 29.09           N
ATOM   4674  CA  ALA A1308      58.900   4.329  29.610  1.00 30.63           C
ATOM   4675  C   ALA A1308      58.804   2.836  29.390  1.00 27.14           C
ATOM   4676  O   ALA A1308      57.701   2.274  29.365  1.00 26.52           O
ATOM   4677  CB  ALA A1308      58.509   4.657  31.048  1.00 31.02           C
ATOM   4678  H   ALA A1308      57.327   5.350  29.021  1.00 34.90           H
ATOM   4679  HA  ALA A1308      59.813   4.626  29.471  1.00 36.75           H
ATOM   4680  HB1 ALA A1308      59.092   4.172  31.650  1.00 37.22           H
ATOM   4681  HB2 ALA A1308      58.614   5.609  31.194  1.00 37.22           H
[truncated: 1,389,511 more chars]
