# Supplementary material for: High-throughput quantum-mechanics/molecular-mechanics (ONIOM) macromolecular crystallographic refinement with PHENIX/DivCon: the impact of mixed Hamiltonian methods on ligand and protein structure
Source: Acta Crystallogr D Struct Biol. 2018 Oct 29;74(Pt 11):1063–77. doi: 10.1107/S2059798318012913 (PMC6213575; doi:10.1107/S2059798318012913)
Supplement: Supplementary file 3 [file d-74-01063-sup3.gz › results_regionQM/1T40-H_refine_001.pdb]

REMARK Date 2017-01-11 Time 05:24:48 EST -0500 (1484130288.86 s)
REMARK PHENIX refinement
REMARK 
REMARK ****************** INPUT FILES AND LABELS ******************************
REMARK Reflections:
REMARK   file name      : 1T40.sf
REMARK   labels         : ['r1t40sf,wavelength_id=1,_refln.F_meas_au,_refln.F_meas_sigma_au']
REMARK R-free flags:
REMARK   file name      : 1T40.sf
REMARK   label          : r1t40sf,wavelength_id=1,_refln.status
REMARK   test_flag_value: 0
REMARK Model file name(s): 
REMARK   /scratch/oleg/2711182.gondor.quantumbioinc.com/1T40-H.pdb
REMARK 
REMARK ******************** REFINEMENT SUMMARY: QUICK FACTS *******************
REMARK Start: r_work = 0.1557 r_free = 0.1865 bonds = 0.012 angles = 1.585
REMARK Final: r_work = 0.1340 r_free = 0.1698 bonds = 0.013 angles = 1.535
REMARK ************************************************************************
REMARK 
REMARK ****************** REFINEMENT STATISTICS STEP BY STEP ******************
REMARK leading digit, like 1_, means number of macro-cycle                     
REMARK 0    : statistics at the very beginning when nothing is done yet        
REMARK 1_bss: bulk solvent correction and/or (anisotropic) scaling             
REMARK 1_xyz: refinement of coordinates                                        
REMARK 1_adp: refinement of ADPs (Atomic Displacement Parameters)              
REMARK 1_occ: refinement of occupancies                                        
REMARK ------------------------------------------------------------------------
REMARK  stage       r-work r-free bonds angles b_min b_max b_ave n_water shift
REMARK       0    : 0.1874 0.2113 0.012  1.58   4.5  65.5  16.8 789      0.000
REMARK       1_bss: 0.1557 0.1865 0.012  1.58   5.0  66.0  17.3 789      0.000
REMARK 1_settarget: 0.1557 0.1865 0.012  1.58   5.0  66.0  17.3 789      0.000
REMARK       1_nqh: 0.1557 0.1865 0.012  1.58   5.0  66.0  17.3 789      0.000
REMARK    1_weight: 0.1557 0.1865 0.012  1.58   5.0  66.0  17.3 789      0.000
REMARK    1_checkH: 0.1565 0.1871 0.012  1.58   5.0  66.0  17.3 789      0.426
REMARK    1_xyzrec: 0.1481 0.1846 0.013  1.36   5.0  66.0  17.3 789      0.489
REMARK    1_checkH: 0.1482 0.1849 0.013  1.36   5.0  66.0  17.3 789      0.489
REMARK       1_adp: 0.1438 0.1816 0.013  1.36   5.7  62.1  17.5 789      0.489
REMARK   1_regHadp: 0.1431 0.1806 0.013  1.36   5.7  62.1  17.5 789      0.489
REMARK       2_bss: 0.1428 0.1809 0.013  1.36   5.7  62.1  17.4 789      0.489
REMARK 2_settarget: 0.1428 0.1809 0.013  1.36   5.7  62.1  17.4 789      0.489
REMARK 2_updatecdl: 0.1428 0.1809 0.013  1.36   5.7  62.1  17.4 789      0.489
REMARK       2_nqh: 0.1428 0.1809 0.013  1.36   5.7  62.1  17.4 789      0.489
REMARK    2_weight: 0.1428 0.1809 0.013  1.36   5.7  62.1  17.4 789      0.489
REMARK    2_checkH: 0.1428 0.1809 0.013  1.36   5.7  62.1  17.4 789      0.489
REMARK    2_xyzrec: 0.1404 0.1757 0.012  1.46   5.7  62.1  17.4 789      0.501
REMARK    2_checkH: 0.1404 0.1755 0.012  1.46   5.7  62.1  17.4 789      0.501
REMARK       2_adp: 0.1371 0.1724 0.012  1.46   4.6  68.4  17.7 789      0.501
REMARK   2_regHadp: 0.1371 0.1721 0.012  1.46   4.6  68.4  17.7 789      0.501
REMARK       3_bss: 0.1369 0.1713 0.012  1.46   4.7  68.5  17.8 789      0.501
REMARK 3_settarget: 0.1369 0.1713 0.012  1.46   4.7  68.5  17.8 789      0.501
REMARK 3_updatecdl: 0.1369 0.1713 0.012  1.46   4.7  68.5  17.8 789      0.501
REMARK       3_nqh: 0.1369 0.1713 0.012  1.46   4.7  68.5  17.8 789      0.501
REMARK    3_weight: 0.1369 0.1713 0.012  1.46   4.7  68.5  17.8 789      0.501
REMARK    3_checkH: 0.1369 0.1713 0.012  1.46   4.7  68.5  17.8 789      0.501
REMARK    3_xyzrec: 0.1341 0.1700 0.013  1.53   4.7  68.5  17.8 789      0.515
REMARK    3_checkH: 0.1341 0.1700 0.013  1.53   4.7  68.5  17.8 789      0.515
REMARK       3_adp: 0.1341 0.1700 0.013  1.53   4.7  68.5  17.8 789      0.515
REMARK   3_regHadp: 0.1341 0.1700 0.013  1.53   4.7  68.5  17.8 789      0.515
REMARK         end: 0.1340 0.1698 0.013  1.53   4.7  68.5  17.9 789      0.515
REMARK ------------------------------------------------------------------------
REMARK MODEL CONTENT.
REMARK  ELEMENT        ATOM RECORD COUNT   OCCUPANCY SUM
REMARK        C                     1660         1660.00
REMARK        F                        4            4.00
REMARK        H                     3104         3104.00
REMARK        O                      702          702.00
REMARK        N                      435          435.00
REMARK        P                        3            3.00
REMARK        S                       14           14.00
REMARK      O1-                       46           46.00
REMARK    TOTAL                     5968         5968.00
REMARK -----------------------------------------------------------------------
REMARK r_free_flags.md5.hexdigest 3622913d8d971ae28d40402865f90c7f
REMARK 
REMARK ---------------------------------------------------------------
REMARK  Atom Name   Residue Name    Residue ID     Chain     Charge  
REMARK ---------------------------------------------------------------
REMARK     C11           ID5            320          A       0.6645  
REMARK     C13           ID5            320          A       0.169   
REMARK     C18           ID5            320          A      -0.1227  
REMARK      C2           ID5            320          A      -0.5024  
REMARK     C20           ID5            320          A      -0.1443  
REMARK     C24           ID5            320          A      -0.2628  
REMARK     C25           ID5            320          A       0.1889  
REMARK     C26           ID5            320          A       0.1516  
REMARK     C27           ID5            320          A       0.2871  
REMARK     C28           ID5            320          A      -0.3436  
REMARK     C29           ID5            320          A       0.0195  
REMARK      C3           ID5            320          A       0.1083  
REMARK     C32           ID5            320          A       0.6507  
REMARK      C4           ID5            320          A       0.4689  
REMARK      C5           ID5            320          A       0.381   
REMARK      C6           ID5            320          A      -0.3895  
REMARK      C7           ID5            320          A      -0.4108  
REMARK     F14           ID5            320          A       -0.135  
REMARK     F23           ID5            320          A      -0.0884  
REMARK      F8           ID5            320          A      -0.1121  
REMARK      F9           ID5            320          A      -0.1715  
REMARK     N21           ID5            320          A      -0.3296  
REMARK     N36           ID5            320          A      -0.4663  
REMARK     O15           ID5            320          A      -0.3661  
REMARK     O16           ID5            320          A       -0.65   
REMARK     O33           ID5            320          A      -0.5846  
REMARK     O34           ID5            320          A      -0.5715  
REMARK     S22           ID5            320          A       0.0835  
REMARK      H2           ID5            320          A       0.2165  
REMARK      H3           ID5            320          A       0.1661  
REMARK     H28           ID5            320          A       0.2379  
REMARK     H33           ID5            320          A       0.4239  
REMARK     H36           ID5            320          A       0.3226  
REMARK      H6           ID5            320          A       0.2132  
REMARK     H18           ID5            320          A       0.206   
REMARK     H18           ID5            320          A       0.2037  
REMARK     H20           ID5            320          A       0.2386  
REMARK     H20           ID5            320          A       0.1974  
REMARK ---------------------------------------------------------------
REMARK IF THIS FILE IS FOR PDB DEPOSITION: REMOVE ALL FROM THIS LINE UP.
REMARK   3
REMARK   3 REFINEMENT.
REMARK   3   PROGRAM     : PHENIX (1.11.1_2575: ???)
REMARK   3   AUTHORS     : Adams,Afonine,Bunkoczi,Burnley,Chen,Dar,Davis,
REMARK   3               : Draizen,Echols,Gildea,Gros,Grosse-Kunstleve,Headd,
REMARK   3               : Hintze,Hung,Ioerger,Liebschner,McCoy,McKee,Moriarty,
REMARK   3               : Oeffner,Poon,Read,Richardson,Richardson,Sacchettini,
REMARK   3               : Sauter,Sobolev,Storoni,Terwilliger,Williams,Zwart
REMARK   3
REMARK   3  REFINEMENT TARGET : ML
REMARK   3  
REMARK   3  DATA USED IN REFINEMENT.
REMARK   3   RESOLUTION RANGE HIGH (ANGSTROMS) : 1.800   
REMARK   3   RESOLUTION RANGE LOW  (ANGSTROMS) : 15.623  
REMARK   3   MIN(FOBS/SIGMA_FOBS)              : 0.00  
REMARK   3   COMPLETENESS FOR RANGE        (%) : 99.33 
REMARK   3   NUMBER OF REFLECTIONS             : 29155     
REMARK   3   NUMBER OF REFLECTIONS (NON-ANOMALOUS) : 29155     
REMARK   3  
REMARK   3  FIT TO DATA USED IN REFINEMENT.
REMARK   3   R VALUE     (WORKING + TEST SET) : 0.1377
REMARK   3   R VALUE            (WORKING SET) : 0.1340
REMARK   3   FREE R VALUE                     : 0.1698
REMARK   3   FREE R VALUE TEST SET SIZE   (%) : 9.95  
REMARK   3   FREE R VALUE TEST SET COUNT      : 2902      
REMARK   3  
REMARK   3  FIT TO DATA USED IN REFINEMENT (IN BINS).
REMARK   3   BIN  RESOLUTION RANGE  COMPL.    NWORK NFREE   RWORK  RFREE  CCWORK CCFREE
REMARK   3     1 15.6239 -  4.9162    0.96     1243   142  0.1133 0.1499   0.965  0.946
REMARK   3     2  4.9162 -  3.9225    0.99     1269   124  0.0941 0.1086   0.973  0.969
REMARK   3     3  3.9225 -  3.4326    1.00     1262   145  0.1095 0.1254   0.966  0.962
REMARK   3     4  3.4326 -  3.1215    1.00     1259   138  0.1276 0.1718   0.956  0.913
REMARK   3     5  3.1215 -  2.8993    1.00     1245   167  0.1391 0.1690   0.945  0.910
REMARK   3     6  2.8993 -  2.7293    1.00     1247   148  0.1465 0.1763   0.940  0.902
REMARK   3     7  2.7293 -  2.5933    1.00     1273   126  0.1418 0.1715   0.944  0.902
REMARK   3     8  2.5933 -  2.4809    1.00     1254   129  0.1361 0.1776   0.950  0.915
REMARK   3     9  2.4809 -  2.3857    1.00     1249   142  0.1303 0.1754   0.952  0.888
REMARK   3    10  2.3857 -  2.3036    1.00     1275   140  0.1370 0.1845   0.944  0.924
REMARK   3    11  2.3036 -  2.2318    1.00     1257   143  0.1337 0.1648   0.948  0.923
REMARK   3    12  2.2318 -  2.1682    1.00     1197   136  0.1315 0.1761   0.952  0.903
REMARK   3    13  2.1682 -  2.1113    1.00     1301   130  0.1383 0.1838   0.950  0.896
REMARK   3    14  2.1113 -  2.0599    1.00     1275   125  0.1376 0.1781   0.950  0.922
REMARK   3    15  2.0599 -  2.0131    1.00     1250   122  0.1425 0.1997   0.943  0.894
REMARK   3    16  2.0131 -  1.9704    0.99     1254   145  0.1522 0.2271   0.936  0.841
REMARK   3    17  1.9704 -  1.9310    1.00     1233   131  0.1661 0.1903   0.925  0.874
REMARK   3    18  1.9310 -  1.8947    0.99     1238   159  0.1723 0.2172   0.920  0.853
REMARK   3    19  1.8947 -  1.8609    0.99     1231   118  0.1863 0.2521   0.899  0.860
REMARK   3    20  1.8609 -  1.8294    0.98     1234   138  0.2027 0.2338   0.883  0.851
REMARK   3    21  1.8294 -  1.7999    0.98     1207   154  0.2205 0.2586   0.859  0.767
REMARK   3  
REMARK   3  BULK SOLVENT MODELLING.
REMARK   3   METHOD USED        : FLAT BULK SOLVENT MODEL
REMARK   3   SOLVENT RADIUS     : 1.11    
REMARK   3   SHRINKAGE RADIUS   : 0.90    
REMARK   3   GRID STEP FACTOR   : 4.00    
REMARK   3  
REMARK   3  ERROR ESTIMATES.
REMARK   3   COORDINATE ERROR (MAXIMUM-LIKELIHOOD BASED)     : 0.16    
REMARK   3   PHASE ERROR (DEGREES, MAXIMUM-LIKELIHOOD BASED) : 16.78   
REMARK   3  
REMARK   3  STRUCTURE FACTORS CALCULATION ALGORITHM : FFT
REMARK   3  
REMARK   3  RESTRAINTS LIBRARY
REMARK   3    GEOSTD + MON.LIB. + CDL v1.2
REMARK   3  
REMARK   3  DEVIATIONS FROM IDEAL VALUES.
REMARK   3                 RMSD     MAX  COUNT
REMARK   3   BOND      :  0.013   0.082   2669
REMARK   3   ANGLE     :  1.535  18.866   3637
REMARK   3   CHIRALITY :  0.081   0.305    400
REMARK   3   PLANARITY :  0.011   0.081    457
REMARK   3   DIHEDRAL  : 12.511  80.435   1583
REMARK   3   MIN NONBONDED DISTANCE : 2.223 
REMARK   3  
REMARK   3  MOLPROBITY STATISTICS.
REMARK   3   ALL-ATOM CLASHSCORE : 3.11
REMARK   3   RAMACHANDRAN PLOT:
REMARK   3     OUTLIERS : 0.32  %
REMARK   3     ALLOWED  : 1.27  %
REMARK   3     FAVORED  : 98.41 %
REMARK   3   ROTAMER OUTLIERS : 5.69 %
REMARK   3   CBETA DEVIATIONS : 0
REMARK   3   PEPTIDE PLANE:
REMARK   3     CIS-PROLINE     : 0
REMARK   3     CIS-GENERAL     : 0
REMARK   3     TWISTED PROLINE : 0
REMARK   3     TWISTED GENERAL : 0
REMARK   3  
REMARK   3  ATOMIC DISPLACEMENT PARAMETERS.
REMARK   3   WILSON B : 14.21
REMARK   3   RMS(B_ISO_OR_EQUIVALENT_BONDED) : 4.26
REMARK   3   ATOMS          NUMBER OF ATOMS
REMARK   3                    ISO.  ANISO. 
REMARK   3    ALL         :   5968       0
REMARK   3    ALL (NO H)  :   2864       0
REMARK   3    SOLVENT     :    263       0
REMARK   3    NON-SOLVENT :   2601       0
REMARK   3    HYDROGENS   :   3104       0
REMARK   3
REMARK   3
REMARK   3   OTHER REFINEMENT REMARKS:
REMARK   3   XRAY REFINEMENT USING QUANTUM MECHANICAL FUNCTIONAL
REMARK   3   PROGRAM      :QuantumBio DivCon 6 build-7.1.1-b4015.17
REMARK   3   AUTHORS      :BORBULEVYCH O.Y., PLUMLEY J., 
REMARK   3                :MARTIN, R.I., WESTERHOFF L.M. 
REMARK   3
REMARK   3   REFERENCE     :BORBULEVYCH O.Y., PLUMLEY J.A.,
REMARK   3                 :MARTIN, R.I., MERZ, K.M.,  WESTERHOFF L.M.
REMARK   3                 :ACTA CRYSTLLOGRAPHICA SECTION D, 2014, 
REMARK   3                 :V. D70, pp. 1233-1247
REMARK   3   QM METHOD(HAMILTONIAN): PM6
REMARK   3   REGION QM REFINEMENT: 
REMARK   3      MAIN/BUFFER QM REGION RADII (A): 3.0 / 2.5
REMARK   3      LIGAND / STRAIN ENERGY: ID5_A_320 / 6.41 KCAL/MOLE
REMARK   3
HELIX    1   1 PRO A   24  VAL A   37  1               Generated by MOE   14
HELIX    2   2 HIS A   46  TYR A   48  5               Generated by MOE    3
HELIX    3   3 GLU A   51  ARG A   63  1               Generated by MOE   13
HELIX    4   4 ARG A   69  GLU A   71  5               Generated by MOE    3
HELIX    5   5 CYS A   80  TYR A   82  5               Generated by MOE    3
HELIX    6   6 LYS A   85  LEU A   99  1               Generated by MOE   15
HELIX    7   7 ILE A  137  ASP A  149  1               Generated by MOE   13
HELIX    8   8 HIS A  163  LEU A  170  1               Generated by MOE    8
HELIX    9   9 GLU A  193  SER A  201  1               Generated by MOE    9
HELIX   10  10 LEU A  227  GLU A  229  5               Generated by MOE    3
HELIX   11  11 PRO A  231  HIS A  240  1               Generated by MOE   10
HELIX   12  12 THR A  244  MET A  253  1               Generated by MOE   10
HELIX   13  13 PRO A  266  PHE A  273  1               Generated by MOE    8
HELIX   14  14 SER A  282  LEU A  289  1               Generated by MOE    8
HELIX   15  15 LEU A  301  CYS A  303  5               Generated by MOE    3
SHEET    1       ARG A   3  LEU A   5                  Generated by MOE
SHEET    2       LYS A  11  PRO A  13                  Generated by MOE
SHEET    3       LEU A  17  GLY A  18                  Generated by MOE
SHEET    4       HIS A  41  ASP A  43                  Generated by MOE
SHEET    5       PHE A  73  LEU A  78                  Generated by MOE
SHEET    6       LEU A 106  ILE A 109                  Generated by MOE
SHEET    7       ILE A 156  SER A 159                  Generated by MOE
SHEET    8       VAL A 181  GLU A 185                  Generated by MOE
SHEET    9       VAL A 205  TYR A 209                  Generated by MOE
SHEET   10       VAL A 258  VAL A 259                  Generated by MOE
CRYST1   50.000   67.240   47.780  90.00  92.50  90.00 P 1 21 1
SCALE1      0.020000  0.000000  0.000873        0.00000
SCALE2      0.000000  0.014872  0.000000        0.00000
SCALE3      0.000000  0.000000  0.020949        0.00000
ATOM      1  N   MET A   1A     18.541  12.545  41.266  1.00 51.22           N
ATOM      2  CA  MET A   1A     17.732  13.005  40.148  1.00 45.77           C
ATOM      3  C   MET A   1A     16.391  12.272  40.126  1.00 32.46           C
ATOM      4  O   MET A   1A     16.252  11.187  40.702  1.00 37.00           O
ATOM      5  CB  MET A   1A     18.461  12.791  38.816  1.00 39.82           C
ATOM      6  CG  MET A   1A     18.698  11.318  38.425  1.00 44.50           C
ATOM      7  SD  MET A   1A     19.083  11.125  36.658  1.00 41.54           S
ATOM      8  CE  MET A   1A     20.672  11.944  36.573  1.00 37.61           C
ATOM      9  H1  MET A   1A     19.386  12.999  41.251  1.00 61.45           H
ATOM     10  H2  MET A   1A     18.688  11.601  41.164  1.00 61.45           H
ATOM     11  HA  MET A   1A     17.573  13.955  40.252  1.00 54.91           H
ATOM     12  HB2 MET A   1A     19.326  13.224  38.864  1.00 47.77           H
ATOM     13  HB3 MET A   1A     17.934  13.198  38.109  1.00 47.77           H
ATOM     14  HG2 MET A   1A     17.902  10.798  38.609  1.00 53.39           H
ATOM     15  HG3 MET A   1A     19.448  10.972  38.933  1.00 53.39           H
ATOM     16  HE1 MET A   1A     20.573  12.873  36.840  1.00 45.12           H
ATOM     17  HE2 MET A   1A     21.287  11.489  37.170  1.00 45.12           H
ATOM     18  HE3 MET A   1A     21.003  11.898  35.662  1.00 45.12           H
ATOM     19  N   ALA A   1B     15.425  12.873  39.432  1.00 45.00           N
ATOM     20  CA  ALA A   1B     14.080  12.317  39.335  1.00 35.72           C
ATOM     21  C   ALA A   1B     14.106  10.917  38.719  1.00 23.17           C
ATOM     22  O   ALA A   1B     14.831  10.656  37.760  1.00 34.14           O
ATOM     23  CB  ALA A   1B     13.198  13.242  38.497  1.00 37.40           C
ATOM     24  H   ALA A   1B     15.524  13.615  39.010  1.00 53.99           H
ATOM     25  HA  ALA A   1B     13.689  12.262  40.221  1.00 42.85           H
ATOM     26  HB1 ALA A   1B     12.309  12.862  38.433  1.00 44.87           H
ATOM     27  HB2 ALA A   1B     13.154  14.109  38.926  1.00 44.87           H
ATOM     28  HB3 ALA A   1B     13.585  13.333  37.610  1.00 44.87           H
ATOM     29  N   SER A   2      13.297  10.019  39.277  1.00 24.98           N
ATOM     30  CA  SER A   2      13.267   8.646  38.817  1.00 19.40           C
ATOM     31  C   SER A   2      12.420   8.470  37.561  1.00 19.16           C
ATOM     32  O   SER A   2      12.471   7.395  36.952  1.00 13.91           O
ATOM     33  CB  SER A   2      12.727   7.757  39.938  1.00 27.47           C
ATOM     34  OG  SER A   2      11.343   7.992  40.116  1.00 30.83           O
ATOM     35  H   SER A   2      12.747  10.187  39.915  1.00 29.97           H
ATOM     36  HA  SER A   2      14.173   8.362  38.618  1.00 23.27           H
ATOM     37  HB2 SER A   2      12.881   6.827  39.713  1.00 32.95           H
ATOM     38  HB3 SER A   2      13.189   7.976  40.763  1.00 32.95           H
ATOM     39  HG  SER A   2      11.019   7.404  40.622  1.00 36.98           H
ATOM     40  N   ARG A   3      11.614   9.471  37.185  1.00 16.78           N
ATOM     41  CA  ARG A   3      10.716   9.378  36.046  1.00 14.17           C
ATOM     42  C   ARG A   3      10.797  10.643  35.205  1.00 19.32           C
ATOM     43  O   ARG A   3      11.066  11.732  35.711  1.00 19.12           O
ATOM     44  CB  ARG A   3       9.274   9.128  36.505  1.00 18.98           C
ATOM     45  CG  ARG A   3       9.024   7.712  37.089  1.00 23.31           C
ATOM     46  CD  ARG A   3       7.573   7.510  37.512  1.00 31.17           C
ATOM     47  NE  ARG A   3       7.169   8.541  38.471  1.00 39.99           N
ATOM     48  CZ  ARG A   3       5.918   8.963  38.663  1.00 50.14           C
ATOM     49  NH1 ARG A   3       4.909   8.454  37.948  1.00 44.26           N
ATOM     50  NH2 ARG A   3       5.682   9.908  39.573  1.00 44.67           N1+
ATOM     51  H   ARG A   3      11.569  10.236  37.578  1.00 20.13           H
ATOM     52  HA  ARG A   3      10.990   8.642  35.483  1.00 16.99           H
ATOM     53  HB2 ARG A   3       9.058   9.769  37.198  1.00 22.76           H
ATOM     54  HB3 ARG A   3       8.696   9.247  35.738  1.00 22.76           H
ATOM     55  HG2 ARG A   3       9.197   7.061  36.400  1.00 27.96           H
ATOM     56  HG3 ARG A   3       9.599   7.558  37.854  1.00 27.96           H
ATOM     57  HD2 ARG A   3       7.004   7.568  36.730  1.00 37.39           H
ATOM     58  HD3 ARG A   3       7.480   6.637  37.930  1.00 37.39           H
ATOM     59  HE  ARG A   3       7.794   8.926  38.918  1.00 47.98           H
ATOM     60 HH11 ARG A   3       5.056   7.846  37.354  1.00 53.10           H
ATOM     61 HH12 ARG A   3       4.107   8.739  38.072  1.00 53.10           H
ATOM     62 HH21 ARG A   3       6.336  10.236  40.030  1.00 53.59           H
ATOM     63 HH22 ARG A   3       4.882  10.194  39.700  1.00 53.59           H
ATOM     64  N   LEU A   4      10.593  10.472  33.910  1.00 12.17           N
ATOM     65  CA  LEU A   4      10.626  11.551  32.933  1.00 14.73           C
ATOM     66  C   LEU A   4       9.224  11.773  32.363  1.00 14.71           C
ATOM     67  O   LEU A   4       8.474  10.821  32.150  1.00 15.76           O
ATOM     68  CB  LEU A   4      11.614  11.218  31.798  1.00 23.44           C
ATOM     69  CG  LEU A   4      11.930  12.334  30.797  1.00 23.96           C
ATOM     70  CD1 LEU A   4      11.940  13.693  31.425  1.00 38.30           C
ATOM     71  CD2 LEU A   4      13.314  12.124  30.149  1.00 33.29           C
ATOM     72  H   LEU A   4      10.427   9.705  33.566  1.00 14.60           H
ATOM     73  HA  LEU A   4      10.921  12.357  33.378  1.00 17.66           H
ATOM     74  HB2 LEU A   4      12.453  10.947  32.198  1.00 28.12           H
ATOM     75  HB3 LEU A   4      11.257  10.473  31.284  1.00 28.12           H
ATOM     76  HG  LEU A   4      11.257  12.334  30.097  1.00 28.74           H
ATOM     77 HD11 LEU A   4      12.225  14.343  30.762  1.00 45.95           H
ATOM     78 HD12 LEU A   4      11.056  13.911  31.720  1.00 45.95           H
ATOM     79 HD13 LEU A   4      12.560  13.683  32.171  1.00 45.95           H
ATOM     80 HD21 LEU A   4      13.479  12.848  29.527  1.00 39.93           H
ATOM     81 HD22 LEU A   4      13.993  12.120  30.844  1.00 39.93           H
ATOM     82 HD23 LEU A   4      13.319  11.275  29.678  1.00 39.93           H
ATOM     83  N   LEU A   5       8.858  13.032  32.133  1.00 13.53           N
ATOM     84  CA  LEU A   5       7.539  13.374  31.620  1.00 13.35           C
ATOM     85  C   LEU A   5       7.469  13.186  30.104  1.00 14.05           C
ATOM     86  O   LEU A   5       8.299  13.711  29.351  1.00 16.79           O
ATOM     87  CB  LEU A   5       7.222  14.831  31.962  1.00 21.24           C
ATOM     88  CG  LEU A   5       5.840  15.296  32.407  1.00 29.94           C
ATOM     89  CD1 LEU A   5       5.459  16.564  31.658  1.00 34.23           C
ATOM     90  CD2 LEU A   5       4.777  14.261  32.255  1.00 25.28           C
ATOM     91  H   LEU A   5       9.338  13.720  32.293  1.00 16.23           H
ATOM     92  HA  LEU A   5       6.887  12.787  32.034  1.00 16.01           H
ATOM     93  HB2 LEU A   5       7.832  15.105  32.663  1.00 25.47           H
ATOM     94  HB3 LEU A   5       7.422  15.345  31.164  1.00 25.47           H
ATOM     95  HG  LEU A   5       5.893  15.517  33.345  1.00 35.92           H
ATOM     96 HD11 LEU A   5       4.582  16.855  31.959  1.00 41.07           H
ATOM     97 HD12 LEU A   5       6.117  17.255  31.837  1.00 41.07           H
ATOM     98 HD13 LEU A   5       5.431  16.375  30.704  1.00 41.07           H
ATOM     99 HD21 LEU A   5       3.926  14.639  32.530  1.00 30.32           H
ATOM    100 HD22 LEU A   5       4.732  13.992  31.321  1.00 30.32           H
ATOM    101 HD23 LEU A   5       4.994  13.493  32.810  1.00 30.32           H
ATOM    102  N   LEU A   6       6.459  12.459  29.665  1.00 15.15           N
ATOM    103  CA  LEU A   6       6.152  12.250  28.260  1.00 15.32           C
ATOM    104  C   LEU A   6       5.149  13.298  27.782  1.00 20.90           C
ATOM    105  O   LEU A   6       4.478  13.946  28.578  1.00 16.65           O
ATOM    106  CB  LEU A   6       5.553  10.852  28.064  1.00 18.27           C
ATOM    107  CG  LEU A   6       6.452   9.668  27.711  1.00 23.05           C
ATOM    108  CD1 LEU A   6       7.814   9.788  28.232  1.00 21.39           C
ATOM    109  CD2 LEU A   6       5.830   8.376  28.167  1.00 14.95           C
ATOM    110  H   LEU A   6       5.907  12.062  30.190  1.00 18.16           H
ATOM    111  HA  LEU A   6       6.961  12.345  27.734  1.00 18.38           H
ATOM    112  HB2 LEU A   6       5.082  10.615  28.877  1.00 21.91           H
ATOM    113  HB3 LEU A   6       4.908  10.916  27.343  1.00 21.91           H
ATOM    114  HG  LEU A   6       6.520   9.624  26.748  1.00 27.65           H
ATOM    115 HD11 LEU A   6       8.317   8.994  27.982  1.00 25.66           H
ATOM    116 HD12 LEU A   6       8.237  10.571  27.841  1.00 25.66           H
ATOM    117 HD13 LEU A   6       7.764   9.862  29.197  1.00 25.66           H
ATOM    118 HD21 LEU A   6       6.386   7.635  27.874  1.00 17.93           H
ATOM    119 HD22 LEU A   6       5.763   8.379  29.136  1.00 17.93           H
ATOM    120 HD23 LEU A   6       4.944   8.297  27.774  1.00 17.93           H
ATOM    121  N   ASN A   7       5.002  13.409  26.459  1.00 21.70           N
ATOM    122  CA  ASN A   7       4.116  14.426  25.913  1.00 17.36           C
ATOM    123  C   ASN A   7       2.649  14.036  25.989  1.00 19.50           C
ATOM    124  O   ASN A   7       1.790  14.853  25.655  1.00 24.77           O
ATOM    125  CB  ASN A   7       4.532  14.795  24.473  1.00 21.54           C
ATOM    126  CG  ASN A   7       4.591  13.604  23.535  1.00 26.99           C
ATOM    127  OD1 ASN A   7       3.792  12.684  23.641  1.00 28.46           O
ATOM    128  ND2 ASN A   7       5.531  13.646  22.575  1.00 38.02           N
ATOM    129  H   ASN A   7       5.400  12.928  25.875  1.00 26.03           H
ATOM    130  HA  ASN A   7       4.226  15.233  26.445  1.00 20.82           H
ATOM    131  HB2 ASN A   7       3.873  15.406  24.113  1.00 25.84           H
ATOM    132  HB3 ASN A   7       5.407  15.211  24.489  1.00 25.84           H
ATOM    133 HD21 ASN A   7       5.563  13.019  21.985  1.00 45.62           H
ATOM    134 HD22 ASN A   7       6.106  14.286  22.554  1.00 45.62           H
ATOM    135  N   ASN A   8       2.326  12.847  26.476  1.00 22.08           N
ATOM    136  CA  ASN A   8       0.954  12.510  26.818  1.00 24.21           C
ATOM    137  C   ASN A   8       0.627  12.802  28.280  1.00 22.03           C
ATOM    138  O   ASN A   8      -0.476  12.487  28.722  1.00 23.48           O
ATOM    139  CB  ASN A   8       0.681  11.023  26.511  1.00 22.23           C
ATOM    140  CG  ASN A   8       1.360  10.104  27.493  1.00 21.71           C
ATOM    141  OD1 ASN A   8       2.342  10.499  28.124  1.00 18.63           O
ATOM    142  ND2 ASN A   8       0.865   8.865  27.613  1.00 18.24           N
ATOM    143  H   ASN A   8       2.888  12.210  26.620  1.00 26.49           H
ATOM    144  HA  ASN A   8       0.359  13.043  26.264  1.00 29.05           H
ATOM    145  HB2 ASN A   8      -0.273  10.852  26.529  1.00 26.67           H
ATOM    146  HB3 ASN A   8       1.048  10.817  25.636  1.00 26.67           H
ATOM    147 HD21 ASN A   8       1.219   8.314  28.168  1.00 21.87           H
ATOM    148 HD22 ASN A   8       0.194   8.617  27.131  1.00 21.87           H
ATOM    149  N   GLY A   9       1.551  13.388  29.041  1.00 16.89           N
ATOM    150  CA  GLY A   9       1.311  13.679  30.440  1.00 19.04           C
ATOM    151  C   GLY A   9       1.673  12.580  31.409  1.00 28.24           C
ATOM    152  O   GLY A   9       1.550  12.783  32.627  1.00 21.73           O
ATOM    153  H   GLY A   9       2.326  13.638  28.762  1.00 20.26           H
ATOM    154  HA2 GLY A   9       1.833  14.458  30.686  1.00 22.83           H
ATOM    155  HA3 GLY A   9       0.372  13.890  30.560  1.00 22.83           H
ATOM    156  N   ALA A  10       2.122  11.431  30.917  1.00 17.00           N
ATOM    157  CA  ALA A  10       2.500  10.332  31.775  1.00 16.14           C
ATOM    158  C   ALA A  10       3.982  10.431  32.075  1.00 13.98           C
ATOM    159  O   ALA A  10       4.759  11.042  31.337  1.00 19.50           O
ATOM    160  CB  ALA A  10       2.171   8.987  31.120  1.00 22.69           C
ATOM    161  H   ALA A  10       2.237  11.270  30.080  1.00 20.38           H
ATOM    162  HA  ALA A  10       2.015  10.385  32.611  1.00 19.36           H
ATOM    163  HB1 ALA A  10       2.419   8.262  31.716  1.00 27.21           H
ATOM    164  HB2 ALA A  10       1.217   8.953  30.944  1.00 27.21           H
ATOM    165  HB3 ALA A  10       2.662   8.912  30.286  1.00 27.21           H
ATOM    166  N   LYS A  11       4.366   9.784  33.162  1.00 12.55           N
ATOM    167  CA  LYS A  11       5.729   9.771  33.638  1.00 17.74           C
ATOM    168  C   LYS A  11       6.282   8.378  33.421  1.00 15.46           C
ATOM    169  O   LYS A  11       5.652   7.385  33.813  1.00 15.70           O
ATOM    170  CB  LYS A  11       5.787  10.131  35.113  1.00 18.97           C
ATOM    171  CG  LYS A  11       5.206  11.535  35.413  1.00 26.86           C
ATOM    172  CD  LYS A  11       6.049  12.273  36.444  1.00 33.36           C
ATOM    173  CE  LYS A  11       5.484  13.660  36.753  1.00 49.30           C
ATOM    174  NZ  LYS A  11       4.827  13.734  38.093  1.00 47.38           N1+
ATOM    175  H   LYS A  11       3.830   9.328  33.652  1.00 15.04           H
ATOM    176  HA  LYS A  11       6.262  10.410  33.139  1.00 21.28           H
ATOM    177  HB2 LYS A  11       5.269   9.475  35.609  1.00 22.76           H
ATOM    178  HB3 LYS A  11       6.711  10.111  35.399  1.00 22.76           H
ATOM    179  HG2 LYS A  11       5.177  12.060  34.598  1.00 32.22           H
ATOM    180  HG3 LYS A  11       4.315  11.431  35.782  1.00 32.22           H
ATOM    181  HD2 LYS A  11       6.068  11.764  37.269  1.00 40.02           H
ATOM    182  HD3 LYS A  11       6.952  12.384  36.097  1.00 40.02           H
ATOM    183  HE2 LYS A  11       6.213  14.303  36.742  1.00 59.14           H
ATOM    184  HE3 LYS A  11       4.826  13.891  36.079  1.00 59.14           H
ATOM    185  HZ1 LYS A  11       4.509  14.554  38.226  1.00 56.84           H
ATOM    186  HZ2 LYS A  11       4.158  13.149  38.138  1.00 56.84           H
ATOM    187  HZ3 LYS A  11       5.421  13.548  38.731  1.00 56.84           H
ATOM    188  N   MET A  12       7.443   8.318  32.812  1.00 13.44           N
ATOM    189  CA  MET A  12       8.081   7.079  32.427  1.00 11.35           C
ATOM    190  C   MET A  12       9.298   6.860  33.307  1.00  9.75           C
ATOM    191  O   MET A  12      10.167   7.747  33.370  1.00  9.91           O
ATOM    192  CB  MET A  12       8.503   7.175  30.952  1.00 11.38           C
ATOM    193  CG  MET A  12       9.176   5.943  30.385  1.00  8.77           C
ATOM    194  SD  MET A  12       9.428   6.120  28.615  1.00 13.72           S
ATOM    195  CE  MET A  12       9.991   4.503  28.119  1.00 13.27           C
ATOM    196  H   MET A  12       7.905   9.014  32.610  1.00 16.12           H
ATOM    197  HA  MET A  12       7.442   6.357  32.513  1.00 13.61           H
ATOM    198  HB2 MET A  12       7.713   7.355  30.423  1.00 13.64           H
ATOM    199  HB3 MET A  12       9.125   7.915  30.852  1.00 13.64           H
ATOM    200  HG2 MET A  12      10.042   5.831  30.820  1.00 10.51           H
ATOM    201  HG3 MET A  12       8.628   5.158  30.549  1.00 10.51           H
ATOM    202  HE1 MET A  12      10.182   4.526  27.170  1.00 15.91           H
ATOM    203  HE2 MET A  12      10.790   4.274  28.616  1.00 15.91           H
ATOM    204  HE3 MET A  12       9.293   3.856  28.299  1.00 15.91           H
ATOM    205  N   PRO A  13       9.435   5.712  33.966  1.00  9.26           N
ATOM    206  CA  PRO A  13      10.639   5.487  34.782  1.00 11.43           C
ATOM    207  C   PRO A  13      11.889   5.466  33.913  1.00 11.34           C
ATOM    208  O   PRO A  13      11.928   4.839  32.845  1.00 10.89           O
ATOM    209  CB  PRO A  13      10.362   4.132  35.455  1.00 11.52           C
ATOM    210  CG  PRO A  13       8.890   3.957  35.386  1.00 12.73           C
ATOM    211  CD  PRO A  13       8.488   4.594  34.097  1.00  8.76           C
ATOM    212  HA  PRO A  13      10.736   6.168  35.463  1.00 13.71           H
ATOM    213  HB2 PRO A  13      10.824   3.427  34.974  1.00 13.82           H
ATOM    214  HB3 PRO A  13      10.649   4.170  36.381  1.00 13.82           H
ATOM    215  HG2 PRO A  13       8.680   3.012  35.373  1.00 15.27           H
ATOM    216  HG3 PRO A  13       8.463   4.396  36.136  1.00 15.27           H
ATOM    217  HD2 PRO A  13       8.616   3.980  33.362  1.00 10.50           H
ATOM    218  HD3 PRO A  13       7.571   4.907  34.155  1.00 10.50           H
ATOM    219  N   ILE A  14      12.923   6.189  34.361  1.00  8.85           N
ATOM    220  CA  ILE A  14      14.099   6.323  33.517  1.00 11.15           C
ATOM    221  C   ILE A  14      14.954   5.076  33.503  1.00  8.82           C
ATOM    222  O   ILE A  14      15.828   4.955  32.644  1.00 11.02           O
ATOM    223  CB  ILE A  14      14.959   7.532  33.926  1.00 13.41           C
ATOM    224  CG1 ILE A  14      15.395   7.400  35.376  1.00 15.38           C
ATOM    225  CG2 ILE A  14      14.172   8.828  33.691  1.00 17.20           C
ATOM    226  CD1 ILE A  14      16.395   8.491  35.811  1.00 25.69           C
ATOM    227  H   ILE A  14      12.967   6.586  35.117  1.00 10.61           H
ATOM    228  HA  ILE A  14      13.793   6.470  32.603  1.00 13.37           H
ATOM    229  HB  ILE A  14      15.758   7.551  33.369  1.00 16.08           H
ATOM    230 HG12 ILE A  14      14.613   7.466  35.945  1.00 18.45           H
ATOM    231 HG13 ILE A  14      15.825   6.542  35.510  1.00 18.45           H
ATOM    232 HG21 ILE A  14      14.721   9.585  33.940  1.00 20.62           H
ATOM    233 HG22 ILE A  14      13.941   8.888  32.750  1.00 20.62           H
ATOM    234 HG23 ILE A  14      13.368   8.808  34.232  1.00 20.62           H
ATOM    235 HD11 ILE A  14      16.641   8.331  36.738  1.00 30.81           H
ATOM    236 HD12 ILE A  14      17.181   8.438  35.244  1.00 30.81           H
ATOM    237 HD13 ILE A  14      15.983   9.365  35.730  1.00 30.81           H
ATOM    238  N   LEU A  15      14.718   4.135  34.405  1.00  7.29           N
ATOM    239  CA  LEU A  15      15.424   2.859  34.393  1.00 10.49           C
ATOM    240  C   LEU A  15      14.410   1.743  34.153  1.00  9.97           C
ATOM    241  O   LEU A  15      13.377   1.665  34.839  1.00 12.72           O
ATOM    242  CB  LEU A  15      16.190   2.685  35.715  1.00 12.84           C
ATOM    243  CG  LEU A  15      17.056   1.443  35.930  1.00 22.06           C
ATOM    244  CD1 LEU A  15      18.034   1.232  34.779  1.00 23.60           C
ATOM    245  CD2 LEU A  15      17.820   1.603  37.214  1.00 25.79           C
ATOM    246  H   LEU A  15      14.145   4.207  35.038  1.00  8.74           H
ATOM    247  HA  LEU A  15      16.063   2.840  33.662  1.00 12.57           H
ATOM    248  HB2 LEU A  15      16.777   3.448  35.822  1.00 15.40           H
ATOM    249  HB3 LEU A  15      15.533   2.686  36.429  1.00 15.40           H
ATOM    250  HG  LEU A  15      16.485   0.662  36.006  1.00 26.45           H
ATOM    251 HD11 LEU A  15      18.562   0.439  34.959  1.00 28.31           H
ATOM    252 HD12 LEU A  15      17.538   1.120  33.952  1.00 28.31           H
ATOM    253 HD13 LEU A  15      18.612   2.010  34.720  1.00 28.31           H
ATOM    254 HD21 LEU A  15      18.339   0.800  37.359  1.00 30.93           H
ATOM    255 HD22 LEU A  15      18.405   2.373  37.134  1.00 30.93           H
ATOM    256 HD23 LEU A  15      17.198   1.737  37.947  1.00 30.93           H
ATOM    257  N   GLY A  16      14.671   0.894  33.151  1.00  8.93           N
ATOM    258  CA  GLY A  16      13.838  -0.261  32.917  1.00  7.43           C
ATOM    259  C   GLY A  16      14.670  -1.509  32.730  1.00 10.35           C
ATOM    260  O   GLY A  16      15.882  -1.459  32.608  1.00 11.35           O
ATOM    261  H   GLY A  16      15.316   0.972  32.593  1.00 10.71           H
ATOM    262  HA2 GLY A  16      13.256  -0.426  33.676  1.00  8.90           H
ATOM    263  HA3 GLY A  16      13.283  -0.120  32.136  1.00  8.90           H
ATOM    264  N   LEU A  17      13.977  -2.627  32.713  1.00  9.28           N
ATOM    265  CA  LEU A  17      14.585  -3.936  32.517  1.00  6.61           C
ATOM    266  C   LEU A  17      14.345  -4.373  31.075  1.00  5.39           C
ATOM    267  O   LEU A  17      13.191  -4.470  30.641  1.00  8.18           O
ATOM    268  CB  LEU A  17      13.989  -4.956  33.484  1.00  7.20           C
ATOM    269  CG  LEU A  17      14.525  -6.388  33.354  1.00  5.34           C
ATOM    270  CD1 LEU A  17      16.001  -6.469  33.793  1.00 10.16           C
ATOM    271  CD2 LEU A  17      13.597  -7.424  34.054  1.00 10.94           C
ATOM    272  H   LEU A  17      13.125  -2.652  32.806  1.00 11.12           H
ATOM    273  HA  LEU A  17      15.543  -3.884  32.664  1.00  7.92           H
ATOM    274  HB2 LEU A  17      14.178  -4.656  34.387  1.00  8.63           H
ATOM    275  HB3 LEU A  17      13.029  -4.980  33.343  1.00  8.63           H
ATOM    276  HG  LEU A  17      14.513  -6.631  32.413  1.00  6.40           H
ATOM    277 HD11 LEU A  17      16.320  -7.377  33.660  1.00 12.18           H
ATOM    278 HD12 LEU A  17      16.531  -5.851  33.268  1.00 12.18           H
ATOM    279 HD13 LEU A  17      16.056  -6.232  34.730  1.00 12.18           H
ATOM    280 HD21 LEU A  17      13.963  -8.311  33.918  1.00 13.11           H
ATOM    281 HD22 LEU A  17      13.536  -7.239  35.003  1.00 13.11           H
ATOM    282 HD23 LEU A  17      12.714  -7.371  33.654  1.00 13.11           H
ATOM    283  N   GLY A  18      15.442  -4.679  30.355  1.00  7.67           N
ATOM    284  CA  GLY A  18      15.338  -5.258  29.037  1.00  7.87           C
ATOM    285  C   GLY A  18      15.103  -6.761  29.071  1.00  9.68           C
ATOM    286  O   GLY A  18      15.501  -7.466  30.002  1.00  8.43           O
ATOM    287  H   GLY A  18      16.252  -4.566  30.619  1.00  9.19           H
ATOM    288  HA2 GLY A  18      14.603  -4.847  28.547  1.00  9.44           H
ATOM    289  HA3 GLY A  18      16.162  -5.090  28.558  1.00  9.44           H
ATOM    290  N   THR A  19      14.444  -7.257  28.017  1.00  8.77           N
ATOM    291  CA  THR A  19      14.098  -8.674  27.953  1.00  8.76           C
ATOM    292  C   THR A  19      14.504  -9.340  26.645  1.00  9.04           C
ATOM    293  O   THR A  19      14.205 -10.549  26.497  1.00 10.62           O
ATOM    294  CB  THR A  19      12.595  -8.909  28.170  1.00  7.92           C
ATOM    295  OG1 THR A  19      11.852  -8.307  27.111  1.00 10.10           O
ATOM    296  CG2 THR A  19      12.129  -8.386  29.539  1.00  9.12           C
ATOM    297  H   THR A  19      14.204  -6.790  27.338  1.00 10.51           H
ATOM    298  HA  THR A  19      14.557  -9.139  28.671  1.00 10.50           H
ATOM    299  HB  THR A  19      12.423  -9.860  28.158  1.00  9.50           H
ATOM    300  HG1 THR A  19      12.025  -7.487  27.085  1.00 12.11           H
ATOM    301 HG21 THR A  19      11.173  -8.535  29.637  1.00 10.93           H
ATOM    302 HG22 THR A  19      12.595  -8.841  30.260  1.00 10.93           H
ATOM    303 HG23 THR A  19      12.303  -7.436  29.614  1.00 10.93           H
ATOM    304  N   TRP A  20      15.236  -8.651  25.736  1.00  8.47           N
ATOM    305  CA  TRP A  20      15.717  -9.388  24.561  1.00  6.95           C
ATOM    306  C   TRP A  20      16.869 -10.273  25.083  1.00  7.69           C
ATOM    307  O   TRP A  20      17.854 -10.021  25.745  1.00  9.22           O
ATOM    308  CB  TRP A  20      16.249  -8.424  23.518  1.00  7.04           C
ATOM    309  CG  TRP A  20      16.813  -9.123  22.333  1.00  8.56           C
ATOM    310  CD1 TRP A  20      16.397 -10.279  21.685  1.00  8.12           C
ATOM    311  CD2 TRP A  20      18.014  -8.665  21.680  1.00 10.96           C
ATOM    312  NE1 TRP A  20      17.305 -10.577  20.656  1.00  8.51           N
ATOM    313  CE2 TRP A  20      18.293  -9.587  20.627  1.00 11.18           C
ATOM    314  CE3 TRP A  20      18.882  -7.572  21.874  1.00  9.96           C
ATOM    315  CZ2 TRP A  20      19.403  -9.420  19.781  1.00 10.24           C
ATOM    316  CZ3 TRP A  20      19.987  -7.427  21.060  1.00 13.01           C
ATOM    317  CH2 TRP A  20      20.229  -8.339  20.006  1.00 11.80           C
ATOM    318  H   TRP A  20      15.751  -7.758  25.947  1.00 10.16           H
ATOM    319  HA  TRP A  20      14.861 -10.003  24.152  1.00  8.33           H
ATOM    320  HB2 TRP A  20      15.439  -7.727  23.201  1.00  8.44           H
ATOM    321  HB3 TRP A  20      17.027  -7.759  23.981  1.00  8.44           H
ATOM    322  HD1 TRP A  20      15.549 -10.917  21.880  1.00  9.74           H
ATOM    323  HE1 TRP A  20      17.229 -11.331  19.989  1.00 10.20           H
ATOM    324  HE3 TRP A  20      18.686  -6.834  22.661  1.00 11.95           H
ATOM    325  HZ2 TRP A  20      19.592 -10.123  18.973  1.00 12.27           H
ATOM    326  HZ3 TRP A  20      20.677  -6.593  21.243  1.00 15.59           H
ATOM    327  HH2 TRP A  20      21.095  -8.174  19.359  1.00 14.15           H
ATOM    328  N   LYS A  21      16.657 -11.543  24.628  1.00  8.63           N
ATOM    329  CA  LYS A  21      17.532 -12.710  24.796  1.00  9.76           C
ATOM    330  C   LYS A  21      17.332 -13.371  26.144  1.00 11.96           C
ATOM    331  O   LYS A  21      18.081 -14.317  26.466  1.00 15.78           O
ATOM    332  CB  LYS A  21      19.010 -12.359  24.645  1.00  8.52           C
ATOM    333  CG  LYS A  21      19.342 -11.757  23.280  1.00 10.75           C
ATOM    334  CD  LYS A  21      20.812 -11.297  23.188  1.00 18.19           C
ATOM    335  CE  LYS A  21      21.008  -9.848  23.585  1.00 12.71           C
ATOM    336  NZ  LYS A  21      20.437  -9.496  24.900  1.00 11.11           N1+
ATOM    337  H   LYS A  21      15.953 -11.759  24.193  1.00 10.34           H
ATOM    338  HA  LYS A  21      17.319 -13.372  24.122  1.00 11.70           H
ATOM    339  HB2 LYS A  21      19.249 -11.715  25.321  1.00 10.21           H
ATOM    340  HB3 LYS A  21      19.546 -13.164  24.771  1.00 10.21           H
ATOM    341  HG2 LYS A  21      19.173 -12.419  22.591  1.00 12.89           H
ATOM    342  HG3 LYS A  21      18.787 -10.975  23.147  1.00 12.89           H
ATOM    343  HD2 LYS A  21      21.362 -11.837  23.779  1.00 21.82           H
ATOM    344  HD3 LYS A  21      21.115 -11.397  22.271  1.00 21.82           H
ATOM    345  HE2 LYS A  21      21.959  -9.670  23.623  1.00 15.24           H
ATOM    346  HE3 LYS A  21      20.601  -9.283  22.913  1.00 15.24           H
ATOM    347  HZ1 LYS A  21      20.663  -8.665  25.115  1.00 13.31           H
ATOM    348  HZ2 LYS A  21      19.550  -9.557  24.881  1.00 13.31           H
ATOM    349  HZ3 LYS A  21      20.750 -10.048  25.527  1.00 13.31           H
ATOM    350  N   SER A  22      16.381 -12.916  26.947  1.00 11.36           N
ATOM    351  CA  SER A  22      16.140 -13.537  28.246  1.00 10.11           C
ATOM    352  C   SER A  22      15.371 -14.828  28.018  1.00 10.21           C
ATOM    353  O   SER A  22      14.273 -14.783  27.463  1.00 11.22           O
ATOM    354  CB  SER A  22      15.373 -12.606  29.156  1.00 11.70           C
ATOM    355  OG  SER A  22      16.120 -11.429  29.333  1.00 12.00           O
ATOM    356  H   SER A  22      15.853 -12.254  26.768  1.00 13.62           H
ATOM    357  HA  SER A  22      16.993 -13.701  28.673  1.00 12.12           H
ATOM    358  HB2 SER A  22      14.527 -12.376  28.749  1.00 14.03           H
ATOM    359  HB3 SER A  22      15.235 -13.034  30.013  1.00 14.03           H
ATOM    360  HG  SER A  22      15.715 -10.913  29.857  1.00 14.39           H
ATOM    361  N   PRO A  23      15.923 -15.986  28.367  1.00 12.68           N
ATOM    362  CA  PRO A  23      15.290 -17.241  27.985  1.00 14.98           C
ATOM    363  C   PRO A  23      13.913 -17.372  28.636  1.00 14.40           C
ATOM    364  O   PRO A  23      13.719 -16.947  29.780  1.00 13.09           O
ATOM    365  CB  PRO A  23      16.250 -18.309  28.521  1.00 15.16           C
ATOM    366  CG  PRO A  23      17.549 -17.634  28.682  1.00 22.37           C
ATOM    367  CD  PRO A  23      17.236 -16.197  28.994  1.00 14.44           C
ATOM    368  HA  PRO A  23      15.224 -17.291  27.025  1.00 17.96           H
ATOM    369  HB2 PRO A  23      15.931 -18.629  29.382  1.00 18.18           H
ATOM    370  HB3 PRO A  23      16.304 -19.035  27.883  1.00 18.18           H
ATOM    371  HG2 PRO A  23      18.034 -18.030  29.424  1.00 26.84           H
ATOM    372  HG3 PRO A  23      18.065 -17.709  27.861  1.00 26.84           H
ATOM    373  HD2 PRO A  23      17.200 -16.069  29.956  1.00 17.31           H
ATOM    374  HD3 PRO A  23      17.904 -15.626  28.582  1.00 17.31           H
ATOM    375  N   PRO A  24      12.982 -18.023  27.960  1.00 18.81           N
ATOM    376  CA  PRO A  24      11.645 -18.185  28.546  1.00 14.39           C
ATOM    377  C   PRO A  24      11.654 -18.813  29.921  1.00 14.90           C
ATOM    378  O   PRO A  24      10.846 -18.419  30.771  1.00 15.18           O
ATOM    379  CB  PRO A  24      10.917 -19.081  27.526  1.00 22.03           C
ATOM    380  CG  PRO A  24      11.669 -18.981  26.303  1.00 25.29           C
ATOM    381  CD  PRO A  24      13.091 -18.687  26.654  1.00 21.36           C
ATOM    382  HA  PRO A  24      11.199 -17.326  28.581  1.00 17.25           H
ATOM    383  HB2 PRO A  24      10.911 -19.999  27.839  1.00 26.43           H
ATOM    384  HB3 PRO A  24      10.012 -18.755  27.395  1.00 26.43           H
ATOM    385  HG2 PRO A  24      11.613 -19.825  25.827  1.00 30.33           H
ATOM    386  HG3 PRO A  24      11.309 -18.261  25.762  1.00 30.33           H
ATOM    387  HD2 PRO A  24      13.605 -19.508  26.730  1.00 25.62           H
ATOM    388  HD3 PRO A  24      13.468 -18.078  26.000  1.00 25.62           H
ATOM    389  N   GLY A  25      12.555 -19.751  30.180  1.00 14.69           N
ATOM    390  CA  GLY A  25      12.601 -20.423  31.460  1.00 18.47           C
ATOM    391  C   GLY A  25      13.301 -19.669  32.558  1.00 21.95           C
ATOM    392  O   GLY A  25      13.393 -20.163  33.692  1.00 20.23           O
ATOM    393  H   GLY A  25      13.164 -20.011  29.634  1.00 17.61           H
ATOM    394  HA2 GLY A  25      11.693 -20.600  31.752  1.00 22.15           H
ATOM    395  HA3 GLY A  25      13.055 -21.270  31.343  1.00 22.15           H
ATOM    396  N   GLN A  26      13.830 -18.477  32.250  1.00 14.89           N
ATOM    397  CA  GLN A  26      14.503 -17.629  33.229  1.00 12.67           C
ATOM    398  C   GLN A  26      13.878 -16.248  33.365  1.00 12.32           C
ATOM    399  O   GLN A  26      14.053 -15.606  34.411  1.00 15.02           O
ATOM    400  CB  GLN A  26      15.979 -17.465  32.859  1.00 16.51           C
ATOM    401  CG  GLN A  26      16.814 -18.747  33.097  1.00 21.37           C
ATOM    402  CD  GLN A  26      18.216 -18.679  32.475  1.00 31.27           C
ATOM    403  OE1 GLN A  26      18.558 -19.460  31.593  1.00 50.62           O
ATOM    404  NE2 GLN A  26      19.031 -17.767  32.959  1.00 45.25           N
ATOM    405  H   GLN A  26      13.802 -18.130  31.463  1.00 17.86           H
ATOM    406  HA  GLN A  26      14.465 -18.050  34.104  1.00 15.19           H
ATOM    407  HB2 GLN A  26      16.034 -17.254  31.914  1.00 19.80           H
ATOM    408  HB3 GLN A  26      16.363 -16.737  33.378  1.00 19.80           H
ATOM    409  HG2 GLN A  26      16.919 -18.875  34.055  1.00 25.63           H
ATOM    410  HG3 GLN A  26      16.336 -19.500  32.723  1.00 25.63           H
ATOM    411 HE21 GLN A  26      18.777 -17.258  33.602  1.00 54.29           H
ATOM    412 HE22 GLN A  26      19.822 -17.685  32.626  1.00 54.29           H
ATOM    413  N   VAL A  27      13.152 -15.780  32.359  1.00 13.84           N
ATOM    414  CA  VAL A  27      12.672 -14.399  32.376  1.00  9.18           C
ATOM    415  C   VAL A  27      11.579 -14.169  33.421  1.00 12.68           C
ATOM    416  O   VAL A  27      11.451 -13.059  33.964  1.00 10.80           O
ATOM    417  CB  VAL A  27      12.221 -13.985  30.957  1.00 10.28           C
ATOM    418  CG1 VAL A  27      10.932 -14.671  30.546  1.00 12.57           C
ATOM    419  CG2 VAL A  27      12.096 -12.454  30.879  1.00 14.13           C
ATOM    420  H   VAL A  27      12.937 -16.228  31.655  1.00 16.59           H
ATOM    421  HA  VAL A  27      13.425 -13.838  32.613  1.00 11.01           H
ATOM    422  HB  VAL A  27      12.915 -14.257  30.334  1.00 12.33           H
ATOM    423 HG11 VAL A  27      10.709 -14.421  29.634  1.00 15.07           H
ATOM    424 HG12 VAL A  27      11.053 -15.632  30.607  1.00 15.07           H
ATOM    425 HG13 VAL A  27      10.220 -14.394  31.142  1.00 15.07           H
ATOM    426 HG21 VAL A  27      11.805 -12.205  29.987  1.00 16.94           H
ATOM    427 HG22 VAL A  27      11.448 -12.152  31.534  1.00 16.94           H
ATOM    428 HG23 VAL A  27      12.962 -12.060  31.068  1.00 16.94           H
ATOM    429  N   THR A  28      10.774 -15.175  33.742  1.00 10.09           N
ATOM    430  CA  THR A  28       9.759 -14.978  34.768  1.00 11.16           C
ATOM    431  C   THR A  28      10.418 -14.635  36.109  1.00 10.34           C
ATOM    432  O   THR A  28      10.068 -13.641  36.756  1.00 12.37           O
ATOM    433  CB  THR A  28       8.882 -16.229  34.914  1.00 15.55           C
ATOM    434  OG1 THR A  28       8.260 -16.542  33.659  1.00 12.85           O
ATOM    435  CG2 THR A  28       7.791 -16.009  35.989  1.00 15.37           C
ATOM    436  H   THR A  28      10.793 -15.959  33.398  1.00 12.09           H
ATOM    437  HA  THR A  28       9.178 -14.246  34.503  1.00 13.38           H
ATOM    438  HB  THR A  28       9.437 -16.978  35.188  1.00 18.65           H
ATOM    439  HG1 THR A  28       7.722 -15.931  33.459  1.00 15.40           H
ATOM    440 HG21 THR A  28       7.248 -16.809  36.066  1.00 18.43           H
ATOM    441 HG22 THR A  28       8.195 -15.821  36.852  1.00 18.43           H
ATOM    442 HG23 THR A  28       7.213 -15.268  35.746  1.00 18.43           H
ATOM    443  N   GLU A  29      11.415 -15.421  36.511  1.00 12.00           N
ATOM    444  CA  GLU A  29      12.133 -15.133  37.749  1.00 13.76           C
ATOM    445  C   GLU A  29      12.840 -13.780  37.674  1.00 13.29           C
ATOM    446  O   GLU A  29      12.842 -13.013  38.648  1.00 12.40           O
ATOM    447  CB  GLU A  29      13.133 -16.250  38.038  1.00 21.13           C
ATOM    448  CG  GLU A  29      13.689 -16.213  39.443  1.00 32.85           C
ATOM    449  CD  GLU A  29      15.166 -16.660  39.574  1.00 45.73           C
ATOM    450  OE1 GLU A  29      15.657 -17.432  38.708  1.00 50.17           O
ATOM    451  OE2 GLU A  29      15.833 -16.232  40.565  1.00 46.14           O1-
ATOM    452  H   GLU A  29      11.693 -16.116  36.090  1.00 14.39           H
ATOM    453  HA  GLU A  29      11.495 -15.104  38.483  1.00 16.50           H
ATOM    454  HB2 GLU A  29      12.681 -17.104  37.922  1.00 25.35           H
ATOM    455  HB3 GLU A  29      13.874 -16.171  37.415  1.00 25.35           H
ATOM    456  HG2 GLU A  29      13.608 -15.311  39.792  1.00 39.41           H
ATOM    457  HG3 GLU A  29      13.154 -16.822  39.976  1.00 39.41           H
ATOM    458  N   ALA A  30      13.409 -13.451  36.518  1.00 11.71           N
ATOM    459  CA  ALA A  30      14.135 -12.189  36.396  1.00 12.75           C
ATOM    460  C   ALA A  30      13.216 -10.989  36.630  1.00 10.58           C
ATOM    461  O   ALA A  30      13.587 -10.033  37.314  1.00 11.07           O
ATOM    462  CB  ALA A  30      14.794 -12.084  35.023  1.00 14.76           C
ATOM    463  H   ALA A  30      13.385 -13.925  35.804  1.00 14.04           H
ATOM    464  HA  ALA A  30      14.839 -12.176  37.065  1.00 15.29           H
ATOM    465  HB1 ALA A  30      15.256 -11.232  34.970  1.00 17.70           H
ATOM    466  HB2 ALA A  30      15.431 -12.807  34.914  1.00 17.70           H
ATOM    467  HB3 ALA A  30      14.114 -12.128  34.331  1.00 17.70           H
ATOM    468  N   VAL A  31      12.021 -11.006  36.042  1.00  9.75           N
ATOM    469  CA  VAL A  31      11.085  -9.900  36.195  1.00  8.73           C
ATOM    470  C   VAL A  31      10.543  -9.838  37.623  1.00 11.00           C
ATOM    471  O   VAL A  31      10.362  -8.753  38.180  1.00  9.11           O
ATOM    472  CB  VAL A  31       9.970 -10.019  35.144  1.00 12.85           C
ATOM    473  CG1 VAL A  31       8.921  -8.943  35.315  1.00 12.43           C
ATOM    474  CG2 VAL A  31      10.597  -9.877  33.755  1.00 13.34           C
ATOM    475  H   VAL A  31      11.736 -11.649  35.553  1.00 11.69           H
ATOM    476  HA  VAL A  31      11.549  -9.066  36.012  1.00 10.47           H
ATOM    477  HB  VAL A  31       9.542 -10.884  35.207  1.00 15.41           H
ATOM    478 HG11 VAL A  31       8.265  -9.034  34.603  1.00 14.90           H
ATOM    479 HG12 VAL A  31       8.490  -9.042  36.177  1.00 14.90           H
ATOM    480 HG13 VAL A  31       9.349  -8.073  35.252  1.00 14.90           H
ATOM    481 HG21 VAL A  31       9.895  -9.953  33.086  1.00 15.99           H
ATOM    482 HG22 VAL A  31      11.023  -9.005  33.690  1.00 15.99           H
ATOM    483 HG23 VAL A  31      11.261 -10.576  33.623  1.00 15.99           H
ATOM    484  N   LYS A  32      10.260 -10.987  38.239  1.00 11.97           N
ATOM    485  CA  LYS A  32       9.814 -10.966  39.632  1.00 10.15           C
ATOM    486  C   LYS A  32      10.838 -10.291  40.536  1.00  9.20           C
ATOM    487  O   LYS A  32      10.482  -9.454  41.373  1.00 12.50           O
ATOM    488  CB  LYS A  32       9.527 -12.393  40.121  1.00  8.78           C
ATOM    489  CG  LYS A  32       8.309 -12.971  39.439  1.00 12.80           C
ATOM    490  CD  LYS A  32       7.621 -14.073  40.228  1.00 26.88           C
ATOM    491  CE  LYS A  32       8.400 -15.315  40.307  1.00 31.77           C
ATOM    492  NZ  LYS A  32       7.539 -16.390  40.888  1.00 31.68           N1+
ATOM    493  H   LYS A  32      10.309 -11.765  37.883  1.00 14.36           H
ATOM    494  HA  LYS A  32       8.992 -10.454  39.687  1.00 12.17           H
ATOM    495  HB2 LYS A  32      10.291 -12.956  39.927  1.00 10.52           H
ATOM    496  HB3 LYS A  32       9.353 -12.381  41.075  1.00 10.52           H
ATOM    497  HG2 LYS A  32       7.661 -12.263  39.315  1.00 15.34           H
ATOM    498  HG3 LYS A  32       8.577 -13.332  38.583  1.00 15.34           H
ATOM    499  HD2 LYS A  32       7.478 -13.769  41.138  1.00 32.24           H
ATOM    500  HD3 LYS A  32       6.776 -14.283  39.805  1.00 32.24           H
ATOM    501  HE2 LYS A  32       8.682 -15.575  39.418  1.00 38.11           H
ATOM    502  HE3 LYS A  32       9.157 -15.182  40.897  1.00 38.11           H
ATOM    503  HZ1 LYS A  32       7.936 -17.180  40.795  1.00 38.00           H
ATOM    504  HZ2 LYS A  32       7.399 -16.230  41.752  1.00 38.00           H
ATOM    505  HZ3 LYS A  32       6.756 -16.406  40.462  1.00 38.00           H
ATOM    506  N   VAL A  33      12.096 -10.723  40.450  1.00  8.81           N
ATOM    507  CA  VAL A  33      13.170 -10.126  41.233  1.00 10.37           C
ATOM    508  C   VAL A  33      13.294  -8.635  40.939  1.00  9.52           C
ATOM    509  O   VAL A  33      13.435  -7.815  41.851  1.00 11.83           O
ATOM    510  CB  VAL A  33      14.492 -10.866  40.958  1.00 11.28           C
ATOM    511  CG1 VAL A  33      15.695 -10.068  41.488  1.00 18.82           C
ATOM    512  CG2 VAL A  33      14.452 -12.264  41.549  1.00 14.16           C
ATOM    513  H   VAL A  33      12.344 -11.379  39.953  1.00 10.56           H
ATOM    514  HA  VAL A  33      12.957 -10.234  42.177  1.00 12.44           H
ATOM    515  HB  VAL A  33      14.609 -10.962  40.000  1.00 13.52           H
ATOM    516 HG11 VAL A  33      16.505 -10.577  41.318  1.00 22.58           H
ATOM    517 HG12 VAL A  33      15.759  -9.211  41.040  1.00 22.58           H
ATOM    518 HG13 VAL A  33      15.583  -9.937  42.445  1.00 22.58           H
ATOM    519 HG21 VAL A  33      15.279 -12.728  41.342  1.00 16.98           H
ATOM    520 HG22 VAL A  33      14.332 -12.207  42.510  1.00 16.98           H
ATOM    521 HG23 VAL A  33      13.705 -12.745  41.153  1.00 16.98           H
ATOM    522  N   ALA A  34      13.280  -8.265  39.658  1.00  9.07           N
ATOM    523  CA  ALA A  34      13.359  -6.862  39.282  1.00  9.62           C
ATOM    524  C   ALA A  34      12.274  -6.039  39.972  1.00  9.53           C
ATOM    525  O   ALA A  34      12.544  -4.976  40.539  1.00 11.24           O
ATOM    526  CB  ALA A  34      13.239  -6.713  37.768  1.00  9.32           C
ATOM    527  H   ALA A  34      13.240  -8.810  38.995  1.00 10.87           H
ATOM    528  HA  ALA A  34      14.229  -6.526  39.560  1.00 11.53           H
ATOM    529  HB1 ALA A  34      13.287  -5.771  37.537  1.00 11.18           H
ATOM    530  HB2 ALA A  34      13.955  -7.209  37.339  1.00 11.18           H
ATOM    531  HB3 ALA A  34      12.383  -7.072  37.492  1.00 11.18           H
ATOM    532  N   ILE A  35      11.040  -6.530  39.959  1.00  9.10           N
ATOM    533  CA  ILE A  35       9.955  -5.784  40.586  1.00  8.22           C
ATOM    534  C   ILE A  35      10.182  -5.696  42.089  1.00 10.76           C
ATOM    535  O   ILE A  35       9.962  -4.641  42.694  1.00  9.33           O
ATOM    536  CB  ILE A  35       8.591  -6.403  40.209  1.00  8.49           C
ATOM    537  CG1 ILE A  35       8.243  -6.073  38.746  1.00 11.25           C
ATOM    538  CG2 ILE A  35       7.518  -5.851  41.111  1.00 11.88           C
ATOM    539  CD1 ILE A  35       7.039  -6.814  38.200  1.00 13.14           C
ATOM    540  H   ILE A  35      10.817  -7.289  39.630  1.00 10.91           H
ATOM    541  HA  ILE A  35       9.951  -4.869  40.257  1.00  9.85           H
ATOM    542  HB  ILE A  35       8.631  -7.366  40.313  1.00 10.17           H
ATOM    543 HG12 ILE A  35       8.056  -5.124  38.681  1.00 13.48           H
ATOM    544 HG13 ILE A  35       8.999  -6.299  38.189  1.00 13.48           H
ATOM    545 HG21 ILE A  35       6.661  -6.217  40.846  1.00 14.24           H
ATOM    546 HG22 ILE A  35       7.702  -6.097  42.030  1.00 14.24           H
ATOM    547 HG23 ILE A  35       7.510  -4.887  41.019  1.00 14.24           H
ATOM    548 HD11 ILE A  35       6.892  -6.555  37.276  1.00 15.75           H
ATOM    549 HD12 ILE A  35       7.199  -7.770  38.254  1.00 15.75           H
ATOM    550 HD13 ILE A  35       6.262  -6.578  38.726  1.00 15.75           H
ATOM    551  N   ASP A  36      10.683  -6.776  42.706  1.00 11.34           N
ATOM    552  CA  ASP A  36      10.947  -6.778  44.145  1.00 10.33           C
ATOM    553  C   ASP A  36      11.987  -5.721  44.533  1.00 14.09           C
ATOM    554  O   ASP A  36      11.914  -5.120  45.617  1.00 15.02           O
ATOM    555  CB  ASP A  36      11.428  -8.160  44.609  1.00 11.76           C
ATOM    556  CG  ASP A  36      10.312  -9.203  44.665  1.00 10.86           C
ATOM    557  OD1 ASP A  36       9.138  -8.814  44.590  1.00 10.74           O
ATOM    558  OD2 ASP A  36      10.643 -10.419  44.773  1.00 12.95           O1-
ATOM    559  H   ASP A  36      10.878  -7.517  42.317  1.00 13.60           H
ATOM    560  HA  ASP A  36      10.118  -6.586  44.618  1.00 12.39           H
ATOM    561  HB2 ASP A  36      12.126  -8.486  44.013  1.00 14.10           H
ATOM    562  HB3 ASP A  36      11.783  -8.068  45.505  1.00 14.10           H
ATOM    563  N   VAL A  37      12.984  -5.528  43.676  1.00  9.54           N
ATOM    564  CA  VAL A  37      14.099  -4.631  43.926  1.00 15.36           C
ATOM    565  C   VAL A  37      13.771  -3.178  43.576  1.00 13.35           C
ATOM    566  O   VAL A  37      14.536  -2.274  43.940  1.00 17.40           O
ATOM    567  CB  VAL A  37      15.283  -5.197  43.108  1.00 21.08           C
ATOM    568  CG1 VAL A  37      16.135  -4.110  42.468  1.00 39.33           C
ATOM    569  CG2 VAL A  37      16.047  -6.169  43.968  1.00 25.24           C
ATOM    570  H   VAL A  37      13.038  -5.942  42.923  1.00 11.44           H
ATOM    571  HA  VAL A  37      14.331  -4.682  44.867  1.00 18.43           H
ATOM    572  HB  VAL A  37      14.932  -5.711  42.364  1.00 25.28           H
ATOM    573 HG11 VAL A  37      16.872  -4.530  42.003  1.00 47.18           H
ATOM    574 HG12 VAL A  37      15.593  -3.621  41.826  1.00 47.18           H
ATOM    575 HG13 VAL A  37      16.467  -3.506  43.151  1.00 47.18           H
ATOM    576 HG21 VAL A  37      16.792  -6.514  43.449  1.00 30.28           H
ATOM    577 HG22 VAL A  37      16.376  -5.702  44.753  1.00 30.28           H
ATOM    578 HG23 VAL A  37      15.455  -6.890  44.223  1.00 30.28           H
ATOM    579  N   GLY A  38      12.693  -2.931  42.836  1.00 13.03           N
ATOM    580  CA  GLY A  38      12.244  -1.579  42.570  1.00 13.17           C
ATOM    581  C   GLY A  38      12.004  -1.208  41.111  1.00 12.50           C
ATOM    582  O   GLY A  38      11.524  -0.108  40.835  1.00  8.20           O
ATOM    583  H   GLY A  38      12.196  -3.536  42.476  1.00 15.62           H
ATOM    584  HA2 GLY A  38      11.404  -1.436  43.039  1.00 15.79           H
ATOM    585  HA3 GLY A  38      12.891  -0.947  42.924  1.00 15.79           H
ATOM    586  N   TYR A  39      12.336  -2.075  40.156  1.00 10.47           N
ATOM    587  CA  TYR A  39      12.041  -1.741  38.773  1.00  9.94           C
ATOM    588  C   TYR A  39      10.540  -1.620  38.572  1.00  9.93           C
ATOM    589  O   TYR A  39       9.762  -2.431  39.075  1.00  8.18           O
ATOM    590  CB  TYR A  39      12.542  -2.792  37.807  1.00 10.58           C
ATOM    591  CG  TYR A  39      14.023  -2.946  37.640  1.00  9.90           C
ATOM    592  CD1 TYR A  39      14.785  -3.555  38.616  1.00 10.45           C
ATOM    593  CD2 TYR A  39      14.651  -2.559  36.441  1.00 10.70           C
ATOM    594  CE1 TYR A  39      16.136  -3.752  38.433  1.00 10.40           C
ATOM    595  CE2 TYR A  39      16.011  -2.723  36.265  1.00  8.48           C
ATOM    596  CZ  TYR A  39      16.743  -3.342  37.245  1.00 11.25           C
ATOM    597  OH  TYR A  39      18.087  -3.522  37.061  1.00 11.27           O
ATOM    598  H   TYR A  39      12.726  -2.833  40.273  1.00 12.56           H
ATOM    599  HA  TYR A  39      12.455  -0.892  38.550  1.00 11.91           H
ATOM    600  HB2 TYR A  39      12.193  -3.653  38.083  1.00 12.68           H
ATOM    601  HB3 TYR A  39      12.186  -2.570  36.933  1.00 12.68           H
ATOM    602  HD1 TYR A  39      14.378  -3.843  39.401  1.00 12.53           H
ATOM    603  HD2 TYR A  39      14.149  -2.151  35.766  1.00 12.83           H
ATOM    604  HE1 TYR A  39      16.638  -4.156  39.104  1.00 12.47           H
ATOM    605  HE2 TYR A  39      16.416  -2.458  35.472  1.00 10.16           H
ATOM    606  HH  TYR A  39      18.420  -3.882  37.737  1.00 13.51           H
ATOM    607  N   ARG A  40      10.144  -0.622  37.786  1.00  7.33           N
ATOM    608  CA  ARG A  40       8.740  -0.419  37.457  1.00  8.90           C
ATOM    609  C   ARG A  40       8.495  -0.324  35.948  1.00 11.11           C
ATOM    610  O   ARG A  40       7.358  -0.102  35.529  1.00 19.32           O
ATOM    611  CB  ARG A  40       8.232   0.849  38.141  1.00 10.36           C
ATOM    612  CG  ARG A  40       8.264   0.764  39.653  1.00 13.12           C
ATOM    613  CD  ARG A  40       7.280  -0.269  40.137  1.00 12.07           C
ATOM    614  NE  ARG A  40       7.241  -0.374  41.603  1.00 10.61           N
ATOM    615  CZ  ARG A  40       7.934  -1.237  42.329  1.00 16.22           C
ATOM    616  NH1 ARG A  40       8.739  -2.130  41.755  1.00 14.61           N
ATOM    617  NH2 ARG A  40       7.810  -1.237  43.645  1.00 19.67           N1+
ATOM    618  H   ARG A  40      10.674  -0.043  37.442  1.00  8.78           H
ATOM    619  HA  ARG A  40       8.229  -1.172  37.787  1.00 10.66           H
ATOM    620  HB2 ARG A  40       8.801   1.586  37.877  1.00 12.42           H
ATOM    621  HB3 ARG A  40       7.318   1.006  37.862  1.00 12.42           H
ATOM    622  HG2 ARG A  40       9.146   0.501  39.955  1.00 15.73           H
ATOM    623  HG3 ARG A  40       8.021   1.623  40.020  1.00 15.73           H
ATOM    624  HD2 ARG A  40       6.389  -0.021  39.842  1.00 14.47           H
ATOM    625  HD3 ARG A  40       7.506  -1.137  39.770  1.00 14.47           H
ATOM    626  HE  ARG A  40       6.838   0.249  42.028  1.00 12.72           H
ATOM    627 HH11 ARG A  40       8.829  -2.146  40.898  1.00 17.51           H
ATOM    628 HH12 ARG A  40       9.178  -2.685  42.247  1.00 17.51           H
ATOM    629 HH21 ARG A  40       7.290  -0.670  44.021  1.00 23.59           H
ATOM    630 HH22 ARG A  40       8.257  -1.800  44.116  1.00 23.59           H
ATOM    631  N   HIS A  41       9.523  -0.505  35.142  1.00 11.41           N
ATOM    632  CA  HIS A  41       9.496  -0.328  33.695  1.00  9.17           C
ATOM    633  C   HIS A  41      10.142  -1.562  33.072  1.00  8.68           C
ATOM    634  O   HIS A  41      11.253  -1.947  33.462  1.00  9.57           O
ATOM    635  CB  HIS A  41      10.225   0.985  33.406  1.00  8.30           C
ATOM    636  CG  HIS A  41      10.655   1.223  31.991  1.00  8.46           C
ATOM    637  ND1 HIS A  41      10.243   0.486  30.901  1.00 12.07           N
ATOM    638  CD2 HIS A  41      11.452   2.199  31.503  1.00  8.51           C
ATOM    639  CE1 HIS A  41      10.830   0.965  29.813  1.00  7.16           C
ATOM    640  NE2 HIS A  41      11.559   2.006  30.155  1.00 14.12           N
ATOM    641  H   HIS A  41      10.296  -0.739  35.424  1.00 13.67           H
ATOM    642  HA  HIS A  41       8.579  -0.265  33.382  1.00 11.00           H
ATOM    643  HB2 HIS A  41      11.026   0.994  33.955  1.00  9.95           H
ATOM    644  HB3 HIS A  41       9.652   1.726  33.664  1.00  9.95           H
ATOM    645  HD2 HIS A  41      11.878   2.855  32.002  1.00 10.20           H
ATOM    646  HE1 HIS A  41      10.727   0.651  28.950  1.00  8.59           H
ATOM    647  HE2 HIS A  41      12.018   2.494  29.616  1.00 16.93           H
ATOM    648  N   ILE A  42       9.402  -2.244  32.200  1.00  9.88           N
ATOM    649  CA  ILE A  42       9.852  -3.475  31.548  1.00  7.86           C
ATOM    650  C   ILE A  42       9.717  -3.241  30.055  1.00  7.20           C
ATOM    651  O   ILE A  42       8.636  -2.857  29.579  1.00  9.29           O
ATOM    652  CB  ILE A  42       9.029  -4.725  31.933  1.00  8.90           C
ATOM    653  CG1 ILE A  42       8.763  -4.837  33.445  1.00 15.92           C
ATOM    654  CG2 ILE A  42       9.713  -5.981  31.422  1.00  9.96           C
ATOM    655  CD1 ILE A  42       9.983  -4.985  34.272  1.00 23.28           C
ATOM    656  H   ILE A  42       8.616  -1.997  31.952  1.00 11.84           H
ATOM    657  HA  ILE A  42      10.786  -3.630  31.752  1.00  9.42           H
ATOM    658  HB  ILE A  42       8.175  -4.641  31.481  1.00 10.66           H
ATOM    659 HG12 ILE A  42       8.311  -4.027  33.731  1.00 19.10           H
ATOM    660 HG13 ILE A  42       8.198  -5.611  33.609  1.00 19.10           H
ATOM    661 HG21 ILE A  42       9.192  -6.744  31.703  1.00 11.95           H
ATOM    662 HG22 ILE A  42       9.754  -5.956  30.453  1.00 11.95           H
ATOM    663 HG23 ILE A  42      10.609  -6.029  31.792  1.00 11.95           H
ATOM    664 HD11 ILE A  42       9.732  -4.974  35.209  1.00 27.93           H
ATOM    665 HD12 ILE A  42      10.408  -5.832  34.058  1.00 27.93           H
ATOM    666 HD13 ILE A  42      10.578  -4.246  34.079  1.00 27.93           H
ATOM    667  N   ASP A  43      10.793  -3.496  29.327  1.00  7.27           N
ATOM    668  CA  ASP A  43      10.815  -3.373  27.881  1.00  6.97           C
ATOM    669  C   ASP A  43      10.662  -4.758  27.245  1.00  7.88           C
ATOM    670  O   ASP A  43      11.470  -5.655  27.510  1.00  7.27           O
ATOM    671  CB  ASP A  43      12.120  -2.734  27.415  1.00  7.06           C
ATOM    672  CG  ASP A  43      12.130  -2.510  25.913  1.00  9.79           C
ATOM    673  OD1 ASP A  43      11.412  -1.568  25.475  1.00  9.81           O
ATOM    674  OD2 ASP A  43      12.784  -3.310  25.169  1.00  8.33           O1-
ATOM    675  H   ASP A  43      11.545  -3.738  29.661  1.00  8.71           H
ATOM    676  HA  ASP A  43      10.073  -2.813  27.597  1.00  8.35           H
ATOM    677  HB2 ASP A  43      12.230  -1.872  27.851  1.00  8.45           H
ATOM    678  HB3 ASP A  43      12.860  -3.315  27.632  1.00  8.45           H
ATOM    679  N   CYS A  44       9.622  -4.923  26.425  1.00  7.32           N
ATOM    680  CA  CYS A  44       9.262  -6.181  25.782  1.00  9.35           C
ATOM    681  C   CYS A  44       9.125  -6.009  24.272  1.00 10.40           C
ATOM    682  O   CYS A  44       9.157  -4.906  23.731  1.00  6.91           O
ATOM    683  CB  CYS A  44       7.936  -6.720  26.298  1.00  9.56           C
ATOM    684  SG  CYS A  44       7.738  -6.644  28.103  1.00 11.95           S
ATOM    685  H   CYS A  44       9.083  -4.283  26.216  1.00  8.77           H
ATOM    686  HA  CYS A  44       9.956  -6.836  25.951  1.00 11.21           H
ATOM    687  HB2 CYS A  44       7.216  -6.195  25.914  1.00 11.46           H
ATOM    688  HB3 CYS A  44       7.850  -7.647  26.021  1.00 11.46           H
ATOM    689  HG  CYS A  44       6.759  -7.286  28.376  1.00 14.32           H
ATOM    690  N   ALA A  45       8.937  -7.130  23.590  1.00  9.58           N
ATOM    691  CA  ALA A  45       8.590  -7.143  22.179  1.00 10.64           C
ATOM    692  C   ALA A  45       8.076  -8.528  21.823  1.00  7.41           C
ATOM    693  O   ALA A  45       8.535  -9.527  22.362  1.00  8.48           O
ATOM    694  CB  ALA A  45       9.782  -6.790  21.272  1.00 10.15           C
ATOM    695  H   ALA A  45       9.016  -7.910  23.940  1.00 11.48           H
ATOM    696  HA  ALA A  45       7.871  -6.512  22.014  1.00 12.76           H
ATOM    697  HB1 ALA A  45       9.503  -6.840  20.344  1.00 12.17           H
ATOM    698  HB2 ALA A  45      10.083  -5.891  21.471  1.00 12.17           H
ATOM    699  HB3 ALA A  45      10.490  -7.431  21.443  1.00 12.17           H
ATOM    700  N   HIS A  46       7.129  -8.552  20.892  1.00  8.30           N
ATOM    701  CA  HIS A  46       6.647  -9.812  20.342  1.00  7.94           C
ATOM    702  C   HIS A  46       7.774 -10.614  19.700  1.00 10.78           C
ATOM    703  O   HIS A  46       7.819 -11.839  19.905  1.00 10.77           O
ATOM    704  CB  HIS A  46       5.516  -9.555  19.336  1.00 11.68           C
ATOM    705  CG  HIS A  46       5.009 -10.798  18.659  1.00  8.12           C
ATOM    706  ND1 HIS A  46       4.360 -11.800  19.343  1.00 13.47           N
ATOM    707  CD2 HIS A  46       5.105 -11.224  17.374  1.00 14.72           C
ATOM    708  CE1 HIS A  46       4.045 -12.777  18.503  1.00 18.09           C
ATOM    709  NE2 HIS A  46       4.487 -12.453  17.301  1.00 12.81           N
ATOM    710  H   HIS A  46       6.767  -7.848  20.558  1.00  9.95           H
ATOM    711  HA  HIS A  46       6.274 -10.327  21.069  1.00  9.51           H
ATOM    712  HB2 HIS A  46       5.838  -8.946  18.647  1.00 14.01           H
ATOM    713  HB3 HIS A  46       4.777  -9.155  19.816  1.00 14.01           H
ATOM    714  HD1 HIS A  46       4.175 -11.782  20.183  1.00 16.15           H
ATOM    715  HD2 HIS A  46       5.499 -10.767  16.662  1.00 17.65           H
ATOM    716  HE1 HIS A  46       3.595 -13.560  18.720  1.00 21.70           H
ATOM    717  N   VAL A  47       8.714  -9.968  18.955  1.00  8.62           N
ATOM    718  CA  VAL A  47       9.761 -10.780  18.310  1.00 11.23           C
ATOM    719  C   VAL A  47      10.719 -11.460  19.309  1.00  9.33           C
ATOM    720  O   VAL A  47      11.484 -12.327  18.922  1.00 10.16           O
ATOM    721  CB  VAL A  47      10.502  -9.823  17.322  1.00 13.01           C
ATOM    722  CG1 VAL A  47      11.442  -8.895  18.099  1.00  9.02           C
ATOM    723  CG2 VAL A  47      11.193 -10.632  16.238  1.00 14.04           C
ATOM    724  H   VAL A  47       8.823  -8.954  18.959  1.00 10.33           H
ATOM    725  HA  VAL A  47       9.256 -11.618  17.743  1.00 13.47           H
ATOM    726  HB  VAL A  47       9.721  -9.193  16.811  1.00 15.60           H
ATOM    727 HG11 VAL A  47      11.934  -8.184  17.421  1.00 10.81           H
ATOM    728 HG12 VAL A  47      10.925  -8.327  18.873  1.00 10.81           H
ATOM    729 HG13 VAL A  47      12.252  -9.448  18.592  1.00 10.81           H
ATOM    730 HG21 VAL A  47      11.746  -9.975  15.549  1.00 16.83           H
ATOM    731 HG22 VAL A  47      11.914 -11.354  16.653  1.00 16.83           H
ATOM    732 HG23 VAL A  47      10.477 -11.204  15.634  1.00 16.83           H
ATOM    733  N   TYR A  48      10.731 -11.059  20.646  1.00  8.13           N
ATOM    734  CA  TYR A  48      11.685 -11.616  21.643  1.00  8.80           C
ATOM    735  C   TYR A  48      11.317 -13.052  22.113  1.00  9.12           C
ATOM    736  O   TYR A  48      11.982 -13.842  22.754  1.00  8.96           O
ATOM    737  CB  TYR A  48      11.722 -10.708  22.879  1.00  7.92           C
ATOM    738  CG  TYR A  48      12.306  -9.347  22.592  1.00  6.68           C
ATOM    739  CD1 TYR A  48      12.951  -9.042  21.385  1.00  8.29           C
ATOM    740  CD2 TYR A  48      12.192  -8.340  23.577  1.00  8.30           C
ATOM    741  CE1 TYR A  48      13.471  -7.773  21.131  1.00  6.65           C
ATOM    742  CE2 TYR A  48      12.731  -7.072  23.352  1.00  8.30           C
ATOM    743  CZ  TYR A  48      13.340  -6.790  22.114  1.00  7.81           C
ATOM    744  OH  TYR A  48      13.714  -5.477  21.899  1.00  8.94           O
ATOM    745  H   TYR A  48      10.027 -10.423  21.036  1.00  9.74           H
ATOM    746  HA  TYR A  48      12.704 -11.702  21.160  1.00 10.55           H
ATOM    747  HB2 TYR A  48      10.699 -10.577  23.308  1.00  9.49           H
ATOM    748  HB3 TYR A  48      12.314 -11.209  23.685  1.00  9.49           H
ATOM    749  HD1 TYR A  48      13.075  -9.810  20.619  1.00  9.94           H
ATOM    750  HD2 TYR A  48      11.720  -8.560  24.540  1.00  9.95           H
ATOM    751  HE1 TYR A  48      13.977  -7.547  20.197  1.00  7.97           H
ATOM    752  HE2 TYR A  48      12.737  -6.328  24.144  1.00  9.95           H
ATOM    753  HH  TYR A  48      14.517  -5.372  21.275  1.00 10.72           H
ATOM    754  N   GLN A  49      10.037 -13.369  21.767  1.00  8.69           N
ATOM    755  CA  GLN A  49       9.362 -14.681  21.921  1.00  9.45           C
ATOM    756  C   GLN A  49       9.238 -15.107  23.382  1.00 11.66           C
ATOM    757  O   GLN A  49       9.213 -16.298  23.703  1.00 12.62           O
ATOM    758  CB  GLN A  49      10.052 -15.781  21.109  1.00 12.26           C
ATOM    759  CG  GLN A  49       9.983 -15.581  19.590  1.00 13.35           C
ATOM    760  CD  GLN A  49      10.712 -16.695  18.800  1.00 21.89           C
ATOM    761  OE1 GLN A  49      11.639 -16.422  18.039  1.00 20.74           O
ATOM    762  NE2 GLN A  49      10.282 -17.942  18.976  1.00 15.81           N
ATOM    763  H   GLN A  49       9.497 -12.795  21.438  1.00 10.41           H
ATOM    764  HA  GLN A  49       8.466 -14.609  21.565  1.00 11.32           H
ATOM    765  HB2 GLN A  49      10.984 -15.809  21.363  1.00 14.70           H
ATOM    766  HB3 GLN A  49       9.623 -16.624  21.315  1.00 14.70           H
ATOM    767  HG2 GLN A  49       9.051 -15.570  19.315  1.00 16.01           H
ATOM    768  HG3 GLN A  49      10.397 -14.729  19.364  1.00 16.01           H
ATOM    769 HE21 GLN A  49       9.654 -18.109  19.537  1.00 18.96           H
ATOM    770 HE22 GLN A  49      10.642 -18.582  18.526  1.00 18.96           H
ATOM    771  N   ASN A  50       9.123 -14.144  24.279  1.00  8.46           N
ATOM    772  CA  ASN A  50       9.009 -14.473  25.688  1.00  9.05           C
ATOM    773  C   ASN A  50       7.971 -13.608  26.389  1.00  8.43           C
ATOM    774  O   ASN A  50       7.974 -13.527  27.621  1.00  7.75           O
ATOM    775  CB  ASN A  50      10.384 -14.323  26.372  1.00  8.03           C
ATOM    776  CG  ASN A  50      10.974 -12.942  26.190  1.00  7.86           C
ATOM    777  OD1 ASN A  50      10.312 -12.042  25.668  1.00 10.33           O
ATOM    778  ND2 ASN A  50      12.231 -12.765  26.605  1.00  9.02           N
ATOM    779  H   ASN A  50       9.107 -13.299  24.113  1.00 10.14           H
ATOM    780  HA  ASN A  50       8.724 -15.396  25.767  1.00 10.84           H
ATOM    781  HB2 ASN A  50      10.290 -14.489  27.323  1.00  9.62           H
ATOM    782  HB3 ASN A  50      10.999 -14.954  25.978  1.00  9.62           H
ATOM    783 HD21 ASN A  50      12.572 -11.974  26.593  1.00 10.81           H
ATOM    784 HD22 ASN A  50      12.696 -13.428  26.890  1.00 10.81           H
ATOM    785  N   GLU A  51       7.034 -13.004  25.659  1.00  9.79           N
ATOM    786  CA  GLU A  51       6.089 -12.127  26.338  1.00  9.49           C
ATOM    787  C   GLU A  51       5.135 -12.885  27.249  1.00  9.30           C
ATOM    788  O   GLU A  51       4.709 -12.331  28.261  1.00  9.71           O
ATOM    789  CB  GLU A  51       5.312 -11.308  25.323  1.00 10.13           C
ATOM    790  CG  GLU A  51       6.181 -10.191  24.721  1.00  8.69           C
ATOM    791  CD  GLU A  51       5.419  -9.167  23.920  1.00 10.39           C
ATOM    792  OE1 GLU A  51       4.489  -9.507  23.143  1.00 10.23           O
ATOM    793  OE2 GLU A  51       5.773  -7.983  24.080  1.00  9.72           O1-
ATOM    794  H   GLU A  51       6.929 -13.067  24.810  1.00 11.73           H
ATOM    795  HA  GLU A  51       6.594 -11.509  26.893  1.00 11.37           H
ATOM    796  HB2 GLU A  51       5.012 -11.903  24.619  1.00 12.14           H
ATOM    797  HB3 GLU A  51       4.548 -10.893  25.761  1.00 12.14           H
ATOM    798  HG2 GLU A  51       6.612  -9.732  25.457  1.00 10.41           H
ATOM    799  HG3 GLU A  51       6.856 -10.583  24.144  1.00 10.41           H
ATOM    800  N   ASN A  52       4.790 -14.141  26.933  1.00  9.25           N
ATOM    801  CA  ASN A  52       3.933 -14.893  27.848  1.00  7.45           C
ATOM    802  C   ASN A  52       4.594 -15.022  29.208  1.00  6.04           C
ATOM    803  O   ASN A  52       3.941 -14.846  30.245  1.00 10.22           O
ATOM    804  CB  ASN A  52       3.616 -16.272  27.271  1.00 12.31           C
ATOM    805  CG  ASN A  52       2.504 -16.975  28.025  1.00 15.67           C
ATOM    806  OD1 ASN A  52       1.469 -16.387  28.345  1.00 14.02           O
ATOM    807  ND2 ASN A  52       2.711 -18.236  28.314  1.00 14.18           N
ATOM    808  H   ASN A  52       5.027 -14.563  26.228  1.00 11.08           H
ATOM    809  HA  ASN A  52       3.083 -14.432  27.972  1.00  8.93           H
ATOM    810  HB2 ASN A  52       3.333 -16.179  26.350  1.00 14.76           H
ATOM    811  HB3 ASN A  52       4.412 -16.828  27.317  1.00 14.76           H
ATOM    812 HD21 ASN A  52       2.114 -18.664  28.754  1.00 17.00           H
ATOM    813 HD22 ASN A  52       3.433 -18.628  28.061  1.00 17.00           H
ATOM    814  N   GLU A  53       5.885 -15.341  29.226  1.00 10.13           N
ATOM    815  CA  GLU A  53       6.566 -15.613  30.486  1.00  7.77           C
ATOM    816  C   GLU A  53       6.803 -14.314  31.255  1.00 11.61           C
ATOM    817  O   GLU A  53       6.775 -14.297  32.489  1.00 10.57           O
ATOM    818  CB  GLU A  53       7.863 -16.361  30.197  1.00 13.08           C
ATOM    819  CG  GLU A  53       7.656 -17.806  29.716  1.00 15.41           C
ATOM    820  CD  GLU A  53       7.426 -17.975  28.224  1.00 16.91           C
ATOM    821  OE1 GLU A  53       7.376 -16.990  27.446  1.00 11.89           O
ATOM    822  OE2 GLU A  53       7.321 -19.149  27.806  1.00 21.75           O1-
ATOM    823  H   GLU A  53       6.382 -15.404  28.530  1.00 12.15           H
ATOM    824  HA  GLU A  53       6.014 -16.189  31.040  1.00  9.31           H
ATOM    825  HB2 GLU A  53       8.350 -15.895  29.504  1.00 15.69           H
ATOM    826  HB3 GLU A  53       8.396 -16.398  31.007  1.00 15.69           H
ATOM    827  HG2 GLU A  53       8.457 -18.309  29.934  1.00 18.49           H
ATOM    828  HG3 GLU A  53       6.898 -18.192  30.183  1.00 18.49           H
ATOM    829  N   VAL A  54       7.059 -13.216  30.542  1.00  9.35           N
ATOM    830  CA  VAL A  54       7.085 -11.913  31.205  1.00 11.27           C
ATOM    831  C   VAL A  54       5.748 -11.641  31.863  1.00  9.29           C
ATOM    832  O   VAL A  54       5.687 -11.151  32.992  1.00  9.91           O
ATOM    833  CB  VAL A  54       7.437 -10.791  30.207  1.00 12.46           C
ATOM    834  CG1 VAL A  54       7.212  -9.396  30.865  1.00 11.19           C
ATOM    835  CG2 VAL A  54       8.872 -10.947  29.683  1.00  9.11           C
ATOM    836  H   VAL A  54       7.243 -13.206  29.706  1.00 11.20           H
ATOM    837  HA  VAL A  54       7.765 -11.923  31.899  1.00 13.51           H
ATOM    838  HB  VAL A  54       6.847 -10.864  29.438  1.00 14.94           H
ATOM    839 HG11 VAL A  54       7.502  -8.708  30.248  1.00 13.42           H
ATOM    840 HG12 VAL A  54       6.271  -9.264  31.067  1.00 13.42           H
ATOM    841 HG13 VAL A  54       7.736  -9.348  31.678  1.00 13.42           H
ATOM    842 HG21 VAL A  54       9.060 -10.228  29.058  1.00 10.92           H
ATOM    843 HG22 VAL A  54       9.492 -10.908  30.430  1.00 10.92           H
ATOM    844 HG23 VAL A  54       8.947 -11.803  29.237  1.00 10.92           H
ATOM    845  N   GLY A  55       4.657 -11.910  31.149  1.00  9.36           N
ATOM    846  CA  GLY A  55       3.336 -11.657  31.695  1.00  9.70           C
ATOM    847  C   GLY A  55       3.045 -12.463  32.943  1.00 10.36           C
ATOM    848  O   GLY A  55       2.363 -11.982  33.848  1.00  9.31           O
ATOM    849  H   GLY A  55       4.656 -12.238  30.355  1.00 11.22           H
ATOM    850  HA2 GLY A  55       3.250 -10.719  31.926  1.00 11.62           H
ATOM    851  HA3 GLY A  55       2.666 -11.868  31.024  1.00 11.62           H
ATOM    852  N   VAL A  56       3.561 -13.684  33.025  1.00 10.96           N
ATOM    853  CA  VAL A  56       3.350 -14.477  34.233  1.00  9.67           C
ATOM    854  C   VAL A  56       3.946 -13.780  35.446  1.00 10.87           C
ATOM    855  O   VAL A  56       3.326 -13.728  36.511  1.00 11.43           O
ATOM    856  CB  VAL A  56       3.954 -15.872  34.056  1.00 13.55           C
ATOM    857  CG1 VAL A  56       3.880 -16.623  35.360  1.00 15.49           C
ATOM    858  CG2 VAL A  56       3.235 -16.613  32.939  1.00 15.86           C
ATOM    859  H   VAL A  56       4.034 -14.075  32.421  1.00 13.14           H
ATOM    860  HA  VAL A  56       2.394 -14.573  34.377  1.00 11.60           H
ATOM    861  HB  VAL A  56       4.890 -15.785  33.810  1.00 16.24           H
ATOM    862 HG11 VAL A  56       4.279 -17.500  35.238  1.00 18.57           H
ATOM    863 HG12 VAL A  56       4.371 -16.149  36.048  1.00 18.57           H
ATOM    864 HG13 VAL A  56       2.947 -16.710  35.614  1.00 18.57           H
ATOM    865 HG21 VAL A  56       3.648 -17.485  32.823  1.00 19.02           H
ATOM    866 HG22 VAL A  56       2.297 -16.715  33.174  1.00 19.02           H
ATOM    867 HG23 VAL A  56       3.317 -16.105  32.117  1.00 19.02           H
ATOM    868  N   ALA A  57       5.149 -13.218  35.305  1.00  9.00           N
ATOM    869  CA  ALA A  57       5.768 -12.500  36.425  1.00  8.90           C
ATOM    870  C   ALA A  57       4.949 -11.279  36.845  1.00 10.47           C
ATOM    871  O   ALA A  57       4.734 -11.031  38.041  1.00  9.77           O
ATOM    872  CB  ALA A  57       7.169 -12.073  36.033  1.00  9.05           C
ATOM    873  H   ALA A  57       5.625 -13.236  34.589  1.00 10.78           H
ATOM    874  HA  ALA A  57       5.849 -13.093  37.190  1.00 10.66           H
ATOM    875  HB1 ALA A  57       7.567 -11.606  36.788  1.00 10.85           H
ATOM    876  HB2 ALA A  57       7.692 -12.865  35.804  1.00 10.85           H
ATOM    877  HB3 ALA A  57       7.107 -11.482  35.265  1.00 10.85           H
ATOM    878  N   ILE A  58       4.566 -10.455  35.871  1.00 11.86           N
ATOM    879  CA  ILE A  58       3.765  -9.271  36.153  1.00 11.44           C
ATOM    880  C   ILE A  58       2.503  -9.658  36.903  1.00 11.89           C
ATOM    881  O   ILE A  58       2.147  -9.036  37.904  1.00 10.33           O
ATOM    882  CB  ILE A  58       3.441  -8.515  34.847  1.00 10.34           C
ATOM    883  CG1 ILE A  58       4.725  -7.954  34.225  1.00 13.35           C
ATOM    884  CG2 ILE A  58       2.462  -7.372  35.101  1.00 14.70           C
ATOM    885  CD1 ILE A  58       4.555  -7.459  32.771  1.00 20.08           C
ATOM    886  H   ILE A  58       4.767 -10.551  35.037  1.00 14.22           H
ATOM    887  HA  ILE A  58       4.286  -8.678  36.719  1.00 13.71           H
ATOM    888  HB  ILE A  58       3.042  -9.139  34.224  1.00 12.39           H
ATOM    889 HG12 ILE A  58       5.031  -7.201  34.756  1.00 16.01           H
ATOM    890 HG13 ILE A  58       5.404  -8.648  34.226  1.00 16.01           H
ATOM    891 HG21 ILE A  58       2.271  -6.924  34.262  1.00 17.63           H
ATOM    892 HG22 ILE A  58       1.642  -7.728  35.470  1.00 17.63           H
ATOM    893 HG23 ILE A  58       2.869  -6.747  35.720  1.00 17.63           H
ATOM    894 HD11 ILE A  58       5.411  -7.153  32.440  1.00 24.08           H
ATOM    895 HD12 ILE A  58       4.228  -8.191  32.231  1.00 24.08           H
ATOM    896 HD13 ILE A  58       3.912  -6.733  32.754  1.00 24.08           H
ATOM    897  N   GLN A  59       1.778 -10.670  36.413  1.00 11.31           N
ATOM    898  CA  GLN A  59       0.546 -11.064  37.092  1.00 10.56           C
ATOM    899  C   GLN A  59       0.808 -11.545  38.509  1.00 11.96           C
ATOM    900  O   GLN A  59       0.040 -11.225  39.426  1.00 14.80           O
ATOM    901  CB  GLN A  59      -0.194 -12.158  36.300  1.00 16.00           C
ATOM    902  CG  GLN A  59      -1.093 -11.626  35.200  1.00 30.98           C
ATOM    903  CD  GLN A  59      -2.154 -10.648  35.734  1.00 29.52           C
ATOM    904  OE1 GLN A  59      -2.886 -10.970  36.672  1.00 41.64           O
ATOM    905  NE2 GLN A  59      -2.227  -9.462  35.141  1.00 38.98           N
ATOM    906  H   GLN A  59       1.975 -11.123  35.713  1.00 13.56           H
ATOM    907  HA  GLN A  59      -0.021 -10.279  37.157  1.00 12.66           H
ATOM    908  HB2 GLN A  59       0.458 -12.743  35.887  1.00 19.18           H
ATOM    909  HB3 GLN A  59      -0.759 -12.663  36.910  1.00 19.18           H
ATOM    910  HG2 GLN A  59      -0.553 -11.190  34.535  1.00 37.16           H
ATOM    911  HG3 GLN A  59      -1.556 -12.381  34.795  1.00 37.16           H
ATOM    912 HE21 GLN A  59      -1.720  -9.283  34.471  1.00 46.76           H
ATOM    913 HE22 GLN A  59      -2.791  -8.875  35.421  1.00 46.76           H
ATOM    914  N   GLU A  60       1.873 -12.323  38.718  1.00 12.52           N
ATOM    915  CA  GLU A  60       2.158 -12.816  40.060  1.00 13.82           C
ATOM    916  C   GLU A  60       2.389 -11.667  41.030  1.00 15.08           C
ATOM    917  O   GLU A  60       1.912 -11.707  42.168  1.00 14.64           O
ATOM    918  CB  GLU A  60       3.369 -13.759  40.033  1.00 14.09           C
ATOM    919  CG  GLU A  60       2.972 -15.242  40.135  1.00 36.88           C
ATOM    920  CD  GLU A  60       4.045 -16.263  39.692  1.00 44.02           C
ATOM    921  OE1 GLU A  60       5.006 -15.919  38.974  1.00 43.11           O
ATOM    922  OE2 GLU A  60       3.909 -17.444  40.069  1.00 50.27           O1-
ATOM    923  H   GLU A  60       2.438 -12.564  38.115  1.00 15.01           H
ATOM    924  HA  GLU A  60       1.392 -13.318  40.374  1.00 16.58           H
ATOM    925  HB2 GLU A  60       3.835 -13.643  39.190  1.00 16.89           H
ATOM    926  HB3 GLU A  60       3.960 -13.548  40.773  1.00 16.89           H
ATOM    927  HG2 GLU A  60       2.788 -15.446  41.053  1.00 44.24           H
ATOM    928  HG3 GLU A  60       2.172 -15.381  39.607  1.00 44.24           H
ATOM    929  N   LYS A  61       3.111 -10.632  40.600  1.00 11.55           N
ATOM    930  CA  LYS A  61       3.417  -9.525  41.498  1.00  9.57           C
ATOM    931  C   LYS A  61       2.220  -8.603  41.669  1.00  9.59           C
ATOM    932  O   LYS A  61       2.059  -8.009  42.733  1.00 12.35           O
ATOM    933  CB  LYS A  61       4.621  -8.736  40.987  1.00  9.27           C
ATOM    934  CG  LYS A  61       5.903  -9.551  41.046  1.00 11.97           C
ATOM    935  CD  LYS A  61       6.274  -9.875  42.514  1.00 10.97           C
ATOM    936  CE  LYS A  61       7.382 -10.884  42.643  1.00 11.89           C
ATOM    937  NZ  LYS A  61       7.679 -11.158  44.065  1.00 12.98           N1+
ATOM    938  H   LYS A  61       3.417 -10.536  39.804  1.00 13.85           H
ATOM    939  HA  LYS A  61       3.610  -9.890  42.371  1.00 11.48           H
ATOM    940  HB2 LYS A  61       4.486  -8.479  40.063  1.00 11.12           H
ATOM    941  HB3 LYS A  61       4.737  -7.941  41.528  1.00 11.12           H
ATOM    942  HG2 LYS A  61       5.777 -10.385  40.566  1.00 14.36           H
ATOM    943  HG3 LYS A  61       6.623  -9.034  40.653  1.00 14.36           H
ATOM    944  HD2 LYS A  61       6.568  -9.061  42.954  1.00 13.15           H
ATOM    945  HD3 LYS A  61       5.515 -10.241  42.987  1.00 13.15           H
ATOM    946  HE2 LYS A  61       7.108 -11.716  42.230  1.00 14.25           H
ATOM    947  HE3 LYS A  61       8.186 -10.533  42.228  1.00 14.25           H
ATOM    948  HZ1 LYS A  61       8.186 -11.885  44.125  1.00 15.57           H
ATOM    949  HZ2 LYS A  61       8.113 -10.468  44.421  1.00 15.57           H
ATOM    950  HZ3 LYS A  61       6.923 -11.289  44.512  1.00 15.57           H
ATOM    951  N   LEU A  62       1.355  -8.499  40.657  1.00 14.00           N
ATOM    952  CA  LEU A  62       0.095  -7.789  40.870  1.00 12.38           C
ATOM    953  C   LEU A  62      -0.756  -8.532  41.877  1.00 14.04           C
ATOM    954  O   LEU A  62      -1.256  -7.936  42.842  1.00 18.35           O
ATOM    955  CB  LEU A  62      -0.653  -7.615  39.548  1.00 12.24           C
ATOM    956  CG  LEU A  62      -0.078  -6.641  38.517  1.00 14.34           C
ATOM    957  CD1 LEU A  62      -0.803  -6.745  37.192  1.00 15.87           C
ATOM    958  CD2 LEU A  62      -0.154  -5.244  39.030  1.00 20.18           C
ATOM    959  H   LEU A  62       1.470  -8.826  39.871  1.00 16.78           H
ATOM    960  HA  LEU A  62       0.277  -6.909  41.237  1.00 14.84           H
ATOM    961  HB2 LEU A  62      -0.681  -8.485  39.119  1.00 14.68           H
ATOM    962  HB3 LEU A  62      -1.555  -7.320  39.751  1.00 14.68           H
ATOM    963  HG  LEU A  62       0.856  -6.855  38.370  1.00 17.19           H
ATOM    964 HD11 LEU A  62      -0.414  -6.106  36.573  1.00 19.03           H
ATOM    965 HD12 LEU A  62      -0.701  -7.648  36.847  1.00 19.03           H
ATOM    966 HD13 LEU A  62      -1.743  -6.542  37.329  1.00 19.03           H
ATOM    967 HD21 LEU A  62       0.201  -4.634  38.362  1.00 24.20           H
ATOM    968 HD22 LEU A  62      -1.086  -5.034  39.209  1.00 24.20           H
ATOM    969 HD23 LEU A  62       0.364  -5.183  39.847  1.00 24.20           H
ATOM    970  N   ARG A  63      -0.894  -9.853  41.693  1.00 12.30           N
ATOM    971  CA  ARG A  63      -1.705 -10.669  42.587  1.00 17.27           C
ATOM    972  C   ARG A  63      -1.157 -10.655  44.009  1.00 19.11           C
ATOM    973  O   ARG A  63      -1.936 -10.588  44.961  1.00 19.88           O
ATOM    974  CB  ARG A  63      -1.798 -12.100  42.035  1.00 21.76           C
ATOM    975  CG  ARG A  63      -2.505 -13.119  42.932  1.00 33.03           C
ATOM    976  CD  ARG A  63      -2.066 -14.601  42.651  1.00 39.12           C
ATOM    977  NE  ARG A  63      -0.802 -14.963  43.322  1.00 54.63           N
ATOM    978  CZ  ARG A  63      -0.672 -15.161  44.639  1.00 44.79           C
ATOM    979  NH1 ARG A  63      -1.723 -15.027  45.444  1.00 46.40           N
ATOM    980  NH2 ARG A  63       0.517 -15.492  45.156  1.00 48.97           N1+
ATOM    981  H   ARG A  63      -0.538 -10.299  41.049  1.00 14.75           H
ATOM    982  HA  ARG A  63      -2.607 -10.305  42.612  1.00 20.71           H
ATOM    983  HB2 ARG A  63      -2.285 -12.070  41.193  1.00 26.10           H
ATOM    984  HB3 ARG A  63      -0.893 -12.417  41.883  1.00 26.10           H
ATOM    985  HG2 ARG A  63      -2.301 -12.927  43.860  1.00 39.62           H
ATOM    986  HG3 ARG A  63      -3.461 -13.048  42.785  1.00 39.62           H
ATOM    987  HD2 ARG A  63      -2.755 -15.207  42.967  1.00 46.93           H
ATOM    988  HD3 ARG A  63      -1.938 -14.724  41.695  1.00 46.93           H
ATOM    989  HE  ARG A  63      -0.096 -15.037  42.834  1.00 65.54           H
ATOM    990 HH11 ARG A  63      -2.492 -14.811  45.121  1.00 55.67           H
ATOM    991 HH12 ARG A  63      -1.636 -15.148  46.292  1.00 55.67           H
ATOM    992 HH21 ARG A  63       1.204 -15.580  44.646  1.00 58.75           H
ATOM    993 HH22 ARG A  63       0.596 -15.612  46.006  1.00 58.75           H
ATOM    994  N   GLU A  64       0.177 -10.701  44.178  1.00 16.66           N
ATOM    995  CA  GLU A  64       0.797 -10.614  45.502  1.00 16.33           C
ATOM    996  C   GLU A  64       0.666  -9.227  46.129  1.00 14.81           C
ATOM    997  O   GLU A  64       1.021  -9.069  47.293  1.00 16.94           O
ATOM    998  CB  GLU A  64       2.285 -10.975  45.450  1.00 19.69           C
ATOM    999  CG  GLU A  64       2.611 -12.454  45.311  1.00 27.95           C
ATOM   1000  CD  GLU A  64       4.137 -12.706  45.269  1.00 34.81           C
ATOM   1001  OE1 GLU A  64       4.904 -11.774  44.947  1.00 19.36           O
ATOM   1002  OE2 GLU A  64       4.582 -13.827  45.580  1.00 46.31           O1-
ATOM   1003  H   GLU A  64       0.743 -10.786  43.542  1.00 19.98           H
ATOM   1004  HA  GLU A  64       0.375 -11.253  46.090  1.00 19.59           H
ATOM   1005  HB2 GLU A  64       2.662 -10.534  44.674  1.00 23.62           H
ATOM   1006  HB3 GLU A  64       2.723 -10.644  46.251  1.00 23.62           H
ATOM   1007  HG2 GLU A  64       2.240 -12.932  46.070  1.00 33.53           H
ATOM   1008  HG3 GLU A  64       2.220 -12.787  44.489  1.00 33.53           H
ATOM   1009  N   GLN A  65       0.221  -8.218  45.385  1.00 15.38           N
ATOM   1010  CA  GLN A  65       0.115  -6.841  45.878  1.00 19.08           C
ATOM   1011  C   GLN A  65       1.486  -6.216  46.187  1.00 16.81           C
ATOM   1012  O   GLN A  65       1.630  -5.357  47.071  1.00 13.26           O
ATOM   1013  CB  GLN A  65      -0.824  -6.779  47.090  1.00 24.66           C
ATOM   1014  CG  GLN A  65      -2.175  -6.201  46.700  1.00 45.07           C
ATOM   1015  CD  GLN A  65      -3.303  -6.663  47.595  1.00 46.17           C
ATOM   1016  OE1 GLN A  65      -3.124  -6.872  48.808  1.00 42.50           O
ATOM   1017  NE2 GLN A  65      -4.478  -6.833  46.998  1.00 44.21           N
ATOM   1018  H   GLN A  65      -0.040  -8.294  44.569  1.00 18.44           H
ATOM   1019  HA  GLN A  65      -0.288  -6.297  45.179  1.00 22.88           H
ATOM   1020  HB2 GLN A  65      -0.985  -7.672  47.433  1.00 29.58           H
ATOM   1021  HB3 GLN A  65      -0.439  -6.223  47.788  1.00 29.58           H
ATOM   1022  HG2 GLN A  65      -2.132  -5.231  46.753  1.00 54.07           H
ATOM   1023  HG3 GLN A  65      -2.391  -6.471  45.794  1.00 54.07           H
ATOM   1024 HE21 GLN A  65      -4.562  -6.631  46.163  1.00 53.04           H
ATOM   1025 HE22 GLN A  65      -5.148  -7.149  47.435  1.00 53.04           H
ATOM   1026  N   VAL A  66       2.501  -6.610  45.426  1.00 12.41           N
ATOM   1027  CA  VAL A  66       3.790  -5.934  45.510  1.00 11.31           C
ATOM   1028  C   VAL A  66       3.723  -4.598  44.801  1.00 13.95           C
ATOM   1029  O   VAL A  66       4.397  -3.651  45.202  1.00 12.23           O
ATOM   1030  CB  VAL A  66       4.889  -6.829  44.906  1.00 13.23           C
ATOM   1031  CG1 VAL A  66       6.264  -6.077  44.879  1.00 13.14           C
ATOM   1032  CG2 VAL A  66       4.964  -8.161  45.672  1.00 14.52           C
ATOM   1033  H   VAL A  66       2.474  -7.261  44.863  1.00 14.88           H
ATOM   1034  HA  VAL A  66       4.010  -5.782  46.443  1.00 13.56           H
ATOM   1035  HB  VAL A  66       4.649  -7.028  43.984  1.00 15.86           H
ATOM   1036 HG11 VAL A  66       6.923  -6.670  44.489  1.00 15.75           H
ATOM   1037 HG12 VAL A  66       6.196  -5.276  44.339  1.00 15.75           H
ATOM   1038 HG13 VAL A  66       6.517  -5.841  45.785  1.00 15.75           H
ATOM   1039 HG21 VAL A  66       5.650  -8.714  45.269  1.00 17.41           H
ATOM   1040 HG22 VAL A  66       5.195  -7.973  46.593  1.00 17.41           H
ATOM   1041 HG23 VAL A  66       4.106  -8.612  45.640  1.00 17.41           H
ATOM   1042  N   VAL A  67       2.916  -4.520  43.738  1.00 13.53           N
ATOM   1043  CA  VAL A  67       2.746  -3.325  42.921  1.00 13.91           C
ATOM   1044  C   VAL A  67       1.300  -3.297  42.440  1.00 14.26           C
ATOM   1045  O   VAL A  67       0.622  -4.326  42.388  1.00 16.12           O
ATOM   1046  CB  VAL A  67       3.707  -3.301  41.700  1.00 13.93           C
ATOM   1047  CG1 VAL A  67       5.105  -2.942  42.139  1.00 24.89           C
ATOM   1048  CG2 VAL A  67       3.687  -4.665  40.991  1.00 13.83           C
ATOM   1049  H   VAL A  67       2.432  -5.181  43.471  1.00 16.23           H
ATOM   1050  HA  VAL A  67       2.913  -2.538  43.464  1.00 16.67           H
ATOM   1051  HB  VAL A  67       3.417  -2.623  41.071  1.00 16.70           H
ATOM   1052 HG11 VAL A  67       5.689  -2.900  41.365  1.00 29.85           H
ATOM   1053 HG12 VAL A  67       5.085  -2.083  42.587  1.00 29.85           H
ATOM   1054 HG13 VAL A  67       5.417  -3.628  42.752  1.00 29.85           H
ATOM   1055 HG21 VAL A  67       4.281  -4.624  40.227  1.00 16.58           H
ATOM   1056 HG22 VAL A  67       3.989  -5.360  41.595  1.00 16.58           H
ATOM   1057 HG23 VAL A  67       2.782  -4.852  40.698  1.00 16.58           H
ATOM   1058  N   LYS A  68       0.835  -2.104  42.094  1.00 12.47           N
ATOM   1059  CA  LYS A  68      -0.425  -1.886  41.398  1.00 13.69           C
ATOM   1060  C   LYS A  68      -0.126  -1.640  39.931  1.00 13.21           C
ATOM   1061  O   LYS A  68       0.983  -1.258  39.577  1.00 13.20           O
ATOM   1062  CB  LYS A  68      -1.165  -0.677  41.980  1.00 20.77           C
ATOM   1063  CG  LYS A  68      -1.558  -0.830  43.457  1.00 29.16           C
ATOM   1064  CD  LYS A  68      -2.567   0.247  43.909  1.00 40.30           C
ATOM   1065  CE  LYS A  68      -1.953   1.653  43.973  1.00 47.93           C
ATOM   1066  NZ  LYS A  68      -1.793   2.327  42.638  1.00 53.67           N1+
ATOM   1067  H   LYS A  68       1.259  -1.373  42.255  1.00 14.95           H
ATOM   1068  HA  LYS A  68      -0.990  -2.669  41.468  1.00 16.41           H
ATOM   1069  HB2 LYS A  68      -0.572   0.086  41.920  1.00 24.91           H
ATOM   1070  HB3 LYS A  68      -1.967  -0.517  41.463  1.00 24.91           H
ATOM   1071  HG2 LYS A  68      -1.962  -1.702  43.593  1.00 34.98           H
ATOM   1072  HG3 LYS A  68      -0.759  -0.740  44.002  1.00 34.98           H
ATOM   1073  HD2 LYS A  68      -3.298   0.275  43.275  1.00 48.35           H
ATOM   1074  HD3 LYS A  68      -2.904   0.022  44.792  1.00 48.35           H
ATOM   1075  HE2 LYS A  68      -2.528   2.217  44.516  1.00 57.50           H
ATOM   1076  HE3 LYS A  68      -1.073   1.594  44.379  1.00 57.50           H
ATOM   1077  HZ1 LYS A  68      -1.249   1.856  42.116  1.00 64.39           H
ATOM   1078  HZ2 LYS A  68      -2.587   2.403  42.239  1.00 64.39           H
ATOM   1079  HZ3 LYS A  68      -1.447   3.140  42.750  1.00 64.39           H
ATOM   1080  N   ARG A  69      -1.123  -1.873  39.079  1.00 13.71           N
ATOM   1081  CA  ARG A  69      -0.902  -1.743  37.636  1.00 11.45           C
ATOM   1082  C   ARG A  69      -0.484  -0.336  37.271  1.00 12.38           C
ATOM   1083  O   ARG A  69       0.333  -0.141  36.362  1.00 12.05           O
ATOM   1084  CB  ARG A  69      -2.167  -2.110  36.853  1.00 15.54           C
ATOM   1085  CG  ARG A  69      -2.078  -1.810  35.337  1.00 13.63           C
ATOM   1086  CD  ARG A  69      -1.048  -2.700  34.717  1.00 10.81           C
ATOM   1087  NE  ARG A  69      -0.889  -2.419  33.299  1.00 11.90           N
ATOM   1088  CZ  ARG A  69      -0.006  -1.552  32.811  1.00 11.89           C
ATOM   1089  NH1 ARG A  69       0.786  -0.867  33.614  1.00 11.67           N
ATOM   1090  NH2 ARG A  69       0.096  -1.367  31.520  1.00 11.97           N1+
ATOM   1091  H   ARG A  69      -1.913  -2.115  39.307  1.00 16.44           H
ATOM   1092  HA  ARG A  69      -0.187  -2.350  37.377  1.00 13.72           H
ATOM   1093  HB2 ARG A  69      -2.331  -3.061  36.956  1.00 18.63           H
ATOM   1094  HB3 ARG A  69      -2.914  -1.606  37.215  1.00 18.63           H
ATOM   1095  HG2 ARG A  69      -2.925  -2.002  34.910  1.00 16.34           H
ATOM   1096  HG3 ARG A  69      -1.824  -0.890  35.171  1.00 16.34           H
ATOM   1097  HD2 ARG A  69      -0.204  -2.549  35.159  1.00 12.96           H
ATOM   1098  HD3 ARG A  69      -1.321  -3.624  34.820  1.00 12.96           H
ATOM   1099  HE  ARG A  69      -1.459  -2.757  32.754  1.00 14.27           H
ATOM   1100 HH11 ARG A  69       0.733  -0.975  34.466  1.00 13.99           H
ATOM   1101 HH12 ARG A  69       1.347  -0.302  33.287  1.00 13.99           H
ATOM   1102 HH21 ARG A  69      -0.411  -1.802  30.980  1.00 14.35           H
ATOM   1103 HH22 ARG A  69       0.664  -0.793  31.222  1.00 14.35           H
ATOM   1104  N   GLU A  70      -1.065   0.669  37.936  1.00 13.89           N
ATOM   1105  CA  GLU A  70      -0.800   2.041  37.531  1.00 13.40           C
ATOM   1106  C   GLU A  70       0.626   2.452  37.842  1.00 14.41           C
ATOM   1107  O   GLU A  70       1.094   3.451  37.300  1.00 14.35           O
ATOM   1108  CB  GLU A  70      -1.800   3.016  38.181  1.00 19.09           C
ATOM   1109  CG  GLU A  70      -2.121   2.733  39.648  1.00 36.94           C
ATOM   1110  CD  GLU A  70      -3.366   1.834  39.853  1.00 40.64           C
ATOM   1111  OE1 GLU A  70      -3.416   0.698  39.303  1.00 25.74           O
ATOM   1112  OE2 GLU A  70      -4.295   2.284  40.579  1.00 55.48           O1-
ATOM   1113  H   GLU A  70      -1.584   0.570  38.609  1.00 16.66           H
ATOM   1114  HA  GLU A  70      -0.915   2.099  36.569  1.00 16.07           H
ATOM   1115  HB2 GLU A  70      -1.418   3.904  38.139  1.00 22.89           H
ATOM   1116  HB3 GLU A  70      -2.633   2.991  37.688  1.00 22.89           H
ATOM   1117  HG2 GLU A  70      -1.357   2.282  40.043  1.00 44.31           H
ATOM   1118  HG3 GLU A  70      -2.276   3.576  40.104  1.00 44.31           H
ATOM   1119  N   GLU A  71       1.326   1.696  38.690  1.00  8.44           N
ATOM   1120  CA  GLU A  71       2.716   1.949  39.041  1.00 11.24           C
ATOM   1121  C   GLU A  71       3.699   1.353  38.042  1.00 12.07           C
ATOM   1122  O   GLU A  71       4.871   1.743  38.032  1.00 12.67           O
ATOM   1123  CB  GLU A  71       3.017   1.378  40.435  1.00 16.16           C
ATOM   1124  CG  GLU A  71       2.107   1.948  41.535  1.00 22.55           C
ATOM   1125  CD  GLU A  71       2.322   1.293  42.915  1.00 27.28           C
ATOM   1126  OE1 GLU A  71       2.547   0.076  42.995  1.00 22.29           O
ATOM   1127  OE2 GLU A  71       2.268   2.005  43.930  1.00 41.98           O1-
ATOM   1128  H   GLU A  71       1.004   1.006  39.084  1.00 10.11           H
ATOM   1129  HA  GLU A  71       2.861   2.909  39.063  1.00 13.47           H
ATOM   1130  HB2 GLU A  71       2.875   0.418  40.415  1.00 19.38           H
ATOM   1131  HB3 GLU A  71       3.941   1.565  40.666  1.00 19.38           H
ATOM   1132  HG2 GLU A  71       2.270   2.903  41.600  1.00 27.05           H
ATOM   1133  HG3 GLU A  71       1.187   1.788  41.273  1.00 27.05           H
ATOM   1134  N   LEU A  72       3.247   0.445  37.212  1.00 11.55           N
ATOM   1135  CA  LEU A  72       4.079  -0.211  36.215  1.00 11.33           C
ATOM   1136  C   LEU A  72       4.010   0.553  34.907  1.00 14.13           C
ATOM   1137  O   LEU A  72       3.002   1.189  34.591  1.00  9.53           O
ATOM   1138  CB  LEU A  72       3.618  -1.641  35.986  1.00 11.58           C
ATOM   1139  CG  LEU A  72       3.794  -2.591  37.182  1.00 15.89           C
ATOM   1140  CD1 LEU A  72       3.213  -3.942  36.870  1.00 15.10           C
ATOM   1141  CD2 LEU A  72       5.276  -2.751  37.588  1.00 18.81           C
ATOM   1142  H   LEU A  72       2.429   0.181  37.193  1.00 13.85           H
ATOM   1143  HA  LEU A  72       4.996  -0.234  36.517  1.00 13.58           H
ATOM   1144  HB2 LEU A  72       2.674  -1.618  35.770  1.00 13.88           H
ATOM   1145  HB3 LEU A  72       4.113  -2.007  35.240  1.00 13.88           H
ATOM   1146  HG  LEU A  72       3.316  -2.226  37.942  1.00 19.05           H
ATOM   1147 HD11 LEU A  72       3.336  -4.522  37.637  1.00 18.11           H
ATOM   1148 HD12 LEU A  72       2.266  -3.842  36.682  1.00 18.11           H
ATOM   1149 HD13 LEU A  72       3.668  -4.317  36.099  1.00 18.11           H
ATOM   1150 HD21 LEU A  72       5.339  -3.343  38.355  1.00 22.56           H
ATOM   1151 HD22 LEU A  72       5.756  -3.137  36.839  1.00 22.56           H
ATOM   1152 HD23 LEU A  72       5.654  -1.886  37.810  1.00 22.56           H
ATOM   1153  N   PHE A  73       5.079   0.444  34.129  1.00  8.67           N
ATOM   1154  CA  PHE A  73       5.196   1.095  32.832  1.00  7.68           C
ATOM   1155  C   PHE A  73       5.698   0.011  31.879  1.00 11.41           C
ATOM   1156  O   PHE A  73       6.879  -0.359  31.901  1.00 11.22           O
ATOM   1157  CB  PHE A  73       6.134   2.289  32.882  1.00 10.80           C
ATOM   1158  CG  PHE A  73       5.984   3.197  31.703  1.00  8.32           C
ATOM   1159  CD1 PHE A  73       6.607   2.901  30.522  1.00  8.94           C
ATOM   1160  CD2 PHE A  73       5.216   4.328  31.778  1.00  8.99           C
ATOM   1161  CE1 PHE A  73       6.444   3.698  29.404  1.00  9.95           C
ATOM   1162  CE2 PHE A  73       5.078   5.154  30.667  1.00 10.67           C
ATOM   1163  CZ  PHE A  73       5.697   4.826  29.483  1.00 10.11           C
ATOM   1164  H   PHE A  73       5.759  -0.040  34.328  1.00 10.39           H
ATOM   1165  HA  PHE A  73       4.323   1.398  32.536  1.00  9.20           H
ATOM   1166  HB2 PHE A  73       5.947   2.797  33.688  1.00 12.95           H
ATOM   1167  HB3 PHE A  73       7.049   1.965  32.898  1.00 12.95           H
ATOM   1168  HD1 PHE A  73       7.112   2.123  30.467  1.00 10.72           H
ATOM   1169  HD2 PHE A  73       4.794   4.548  32.574  1.00 10.77           H
ATOM   1170  HE1 PHE A  73       6.875   3.490  28.609  1.00 11.93           H
ATOM   1171  HE2 PHE A  73       4.555   5.920  30.718  1.00 12.79           H
ATOM   1172  HZ  PHE A  73       5.604   5.372  28.741  1.00 12.12           H
ATOM   1173  N   ILE A  74       4.785  -0.541  31.090  1.00  7.41           N
ATOM   1174  CA  ILE A  74       5.068  -1.701  30.274  1.00  7.67           C
ATOM   1175  C   ILE A  74       5.103  -1.253  28.826  1.00  9.52           C
ATOM   1176  O   ILE A  74       4.153  -0.613  28.331  1.00 10.11           O
ATOM   1177  CB  ILE A  74       4.032  -2.817  30.480  1.00 11.11           C
ATOM   1178  CG1 ILE A  74       3.876  -3.143  31.963  1.00  9.25           C
ATOM   1179  CG2 ILE A  74       4.454  -4.052  29.699  1.00 12.87           C
ATOM   1180  CD1 ILE A  74       5.148  -3.577  32.611  1.00 12.00           C
ATOM   1181  H   ILE A  74       3.985  -0.243  30.993  1.00  8.88           H
ATOM   1182  HA  ILE A  74       5.937  -2.050  30.514  1.00  9.20           H
ATOM   1183  HB  ILE A  74       3.175  -2.517  30.140  1.00 13.32           H
ATOM   1184 HG12 ILE A  74       3.559  -2.355  32.428  1.00 11.09           H
ATOM   1185 HG13 ILE A  74       3.231  -3.860  32.059  1.00 11.09           H
ATOM   1186 HG21 ILE A  74       3.802  -4.754  29.853  1.00 15.43           H
ATOM   1187 HG22 ILE A  74       4.498  -3.833  28.752  1.00 15.43           H
ATOM   1188 HG23 ILE A  74       5.332  -4.346  29.996  1.00 15.43           H
ATOM   1189 HD11 ILE A  74       4.952  -3.832  33.529  1.00 14.39           H
ATOM   1190 HD12 ILE A  74       5.526  -4.337  32.137  1.00 14.39           H
ATOM   1191 HD13 ILE A  74       5.781  -2.842  32.601  1.00 14.39           H
ATOM   1192  N   VAL A  75       6.166  -1.645  28.135  1.00  7.45           N
ATOM   1193  CA  VAL A  75       6.432  -1.232  26.763  1.00  6.80           C
ATOM   1194  C   VAL A  75       6.504  -2.479  25.893  1.00  7.08           C
ATOM   1195  O   VAL A  75       7.190  -3.445  26.256  1.00  7.01           O
ATOM   1196  CB  VAL A  75       7.761  -0.463  26.673  1.00  7.56           C
ATOM   1197  CG1 VAL A  75       8.032   0.060  25.240  1.00  8.27           C
ATOM   1198  CG2 VAL A  75       7.778   0.710  27.678  1.00  8.51           C
ATOM   1199  H   VAL A  75       6.765  -2.170  28.461  1.00  8.93           H
ATOM   1200  HA  VAL A  75       5.717  -0.665  26.447  1.00  8.15           H
ATOM   1201  HB  VAL A  75       8.473  -1.080  26.910  1.00  9.06           H
ATOM   1202 HG11 VAL A  75       8.865   0.559  25.233  1.00  9.91           H
ATOM   1203 HG12 VAL A  75       8.098  -0.693  24.636  1.00  9.91           H
ATOM   1204 HG13 VAL A  75       7.301   0.644  24.978  1.00  9.91           H
ATOM   1205 HG21 VAL A  75       8.626   1.172  27.586  1.00 10.20           H
ATOM   1206 HG22 VAL A  75       7.046   1.317  27.485  1.00 10.20           H
ATOM   1207 HG23 VAL A  75       7.691   0.353  28.575  1.00 10.20           H
ATOM   1208  N   SER A  76       5.847  -2.457  24.728  1.00  6.60           N
ATOM   1209  CA  SER A  76       6.102  -3.497  23.733  1.00  6.12           C
ATOM   1210  C   SER A  76       6.228  -2.815  22.380  1.00  6.40           C
ATOM   1211  O   SER A  76       6.159  -1.582  22.281  1.00  8.18           O
ATOM   1212  CB  SER A  76       5.024  -4.582  23.721  1.00  9.65           C
ATOM   1213  OG  SER A  76       5.384  -5.610  22.818  1.00 11.04           O
ATOM   1214  H   SER A  76       5.270  -1.868  24.494  1.00  7.91           H
ATOM   1215  HA  SER A  76       6.947  -3.932  23.923  1.00  7.33           H
ATOM   1216  HB2 SER A  76       4.917  -4.951  24.614  1.00 11.57           H
ATOM   1217  HB3 SER A  76       4.191  -4.199  23.408  1.00 11.57           H
ATOM   1218  HG  SER A  76       5.272  -6.353  23.185  1.00 13.24           H
ATOM   1219  N   LYS A  77       6.413  -3.623  21.337  1.00  7.08           N
ATOM   1220  CA  LYS A  77       6.783  -3.122  20.028  1.00  9.04           C
ATOM   1221  C   LYS A  77       6.136  -3.945  18.922  1.00 10.43           C
ATOM   1222  O   LYS A  77       6.025  -5.174  19.021  1.00 10.32           O
ATOM   1223  CB  LYS A  77       8.295  -3.136  19.843  1.00 10.43           C
ATOM   1224  CG  LYS A  77       9.061  -2.663  21.055  1.00  6.61           C
ATOM   1225  CD  LYS A  77      10.583  -2.456  20.754  1.00  6.80           C
ATOM   1226  CE  LYS A  77      11.379  -2.309  22.016  1.00  8.95           C
ATOM   1227  NZ  LYS A  77      11.522  -3.603  22.771  1.00 10.87           N1+
ATOM   1228  H   LYS A  77       6.322  -4.479  21.355  1.00  8.48           H
ATOM   1229  HA  LYS A  77       6.482  -2.206  19.952  1.00 10.84           H
ATOM   1230  HB2 LYS A  77       8.586  -4.035  19.608  1.00 12.50           H
ATOM   1231  HB3 LYS A  77       8.500  -2.524  19.116  1.00 12.50           H
ATOM   1232  HG2 LYS A  77       8.684  -1.828  21.367  1.00  7.92           H
ATOM   1233  HG3 LYS A  77       8.989  -3.341  21.741  1.00  7.92           H
ATOM   1234  HD2 LYS A  77      10.917  -3.233  20.281  1.00  8.15           H
ATOM   1235  HD3 LYS A  77      10.721  -1.651  20.228  1.00  8.15           H
ATOM   1236  HE2 LYS A  77      12.272  -1.997  21.798  1.00 10.73           H
ATOM   1237  HE3 LYS A  77      10.930  -1.678  22.598  1.00 10.73           H
ATOM   1238  HZ1 LYS A  77      12.097  -3.490  23.445  1.00 13.04           H
ATOM   1239  HZ2 LYS A  77      10.731  -3.848  23.098  1.00 13.04           H
ATOM   1240  HZ3 LYS A  77      11.833  -4.243  22.235  1.00 13.04           H
ATOM   1241  N   LEU A  78       5.657  -3.225  17.911  1.00  7.71           N
ATOM   1242  CA  LEU A  78       5.055  -3.782  16.697  1.00  6.78           C
ATOM   1243  C   LEU A  78       6.137  -4.314  15.764  1.00  6.08           C
ATOM   1244  O   LEU A  78       6.999  -3.552  15.337  1.00  8.79           O
ATOM   1245  CB  LEU A  78       4.246  -2.685  16.001  1.00  7.88           C
ATOM   1246  CG  LEU A  78       3.533  -3.062  14.695  1.00 12.45           C
ATOM   1247  CD1 LEU A  78       2.286  -3.864  14.931  1.00 16.97           C
ATOM   1248  CD2 LEU A  78       3.254  -1.780  13.890  1.00 16.47           C
ATOM   1249  H   LEU A  78       5.646  -2.366  17.916  1.00  9.24           H
ATOM   1250  HA  LEU A  78       4.453  -4.504  16.937  1.00  8.12           H
ATOM   1251  HB2 LEU A  78       3.560  -2.400  16.623  1.00  9.44           H
ATOM   1252  HB3 LEU A  78       4.833  -1.934  15.820  1.00  9.44           H
ATOM   1253  HG  LEU A  78       4.123  -3.622  14.167  1.00 14.93           H
ATOM   1254 HD11 LEU A  78       1.882  -4.096  14.077  1.00 20.35           H
ATOM   1255 HD12 LEU A  78       2.519  -4.670  15.415  1.00 20.35           H
ATOM   1256 HD13 LEU A  78       1.671  -3.325  15.453  1.00 20.35           H
ATOM   1257 HD21 LEU A  78       2.831  -2.009  13.047  1.00 19.76           H
ATOM   1258 HD22 LEU A  78       2.663  -1.204  14.401  1.00 19.76           H
ATOM   1259 HD23 LEU A  78       4.099  -1.334  13.720  1.00 19.76           H
ATOM   1260  N   TRP A  79       6.089  -5.605  15.421  1.00  8.91           N
ATOM   1261  CA  TRP A  79       7.142  -6.175  14.590  1.00  6.94           C
ATOM   1262  C   TRP A  79       6.925  -5.817  13.105  1.00 10.14           C
ATOM   1263  O   TRP A  79       5.816  -5.429  12.716  1.00 10.08           O
ATOM   1264  CB  TRP A  79       7.220  -7.690  14.823  1.00  8.08           C
ATOM   1265  CG  TRP A  79       8.388  -8.238  14.037  1.00  9.09           C
ATOM   1266  CD1 TRP A  79       8.339  -9.105  12.998  1.00 12.13           C
ATOM   1267  CD2 TRP A  79       9.763  -7.833  14.154  1.00  8.70           C
ATOM   1268  NE1 TRP A  79       9.595  -9.307  12.487  1.00 11.55           N
ATOM   1269  CE2 TRP A  79      10.488  -8.528  13.169  1.00  9.94           C
ATOM   1270  CE3 TRP A  79      10.448  -6.953  14.999  1.00  9.31           C
ATOM   1271  CZ2 TRP A  79      11.866  -8.374  13.010  1.00  9.21           C
ATOM   1272  CZ3 TRP A  79      11.818  -6.805  14.841  1.00  8.06           C
ATOM   1273  CH2 TRP A  79      12.506  -7.508  13.840  1.00  9.19           C
ATOM   1274  H   TRP A  79       5.474  -6.161  15.644  1.00 10.68           H
ATOM   1275  HA  TRP A  79       7.992  -5.790  14.871  1.00  8.31           H
ATOM   1276  HB2 TRP A  79       7.321  -7.873  15.771  1.00  9.69           H
ATOM   1277  HB3 TRP A  79       6.404  -8.095  14.493  1.00  9.69           H
ATOM   1278  HD1 TRP A  79       7.570  -9.518  12.683  1.00 14.54           H
ATOM   1279  HE1 TRP A  79       9.787  -9.826  11.829  1.00 13.85           H
ATOM   1280  HE3 TRP A  79       9.986  -6.471  15.650  1.00 11.16           H
ATOM   1281  HZ2 TRP A  79      12.328  -8.851  12.362  1.00 11.04           H
ATOM   1282  HZ3 TRP A  79      12.279  -6.224  15.399  1.00  9.65           H
ATOM   1283  HH2 TRP A  79      13.424  -7.413  13.758  1.00 11.02           H
ATOM   1284  N   CYS A  80       8.019  -5.902  12.294  1.00  9.35           N
ATOM   1285  CA  CYS A  80       8.059  -5.350  10.924  1.00  9.97           C
ATOM   1286  C   CYS A  80       7.004  -5.973   9.992  1.00  8.91           C
ATOM   1287  O   CYS A  80       6.613  -5.475   8.957  1.00 11.13           O
ATOM   1288  CB  CYS A  80       9.426  -5.630  10.329  1.00  8.95           C
ATOM   1289  SG  CYS A  80      10.656  -4.813  11.393  1.00 10.45           S
ATOM   1290  H   CYS A  80       8.919  -6.272  12.648  1.00 11.21           H
ATOM   1291  HA  CYS A  80       7.834  -4.230  10.948  1.00 11.95           H
ATOM   1292  HB2 CYS A  80       9.645  -6.711  10.242  1.00 10.72           H
ATOM   1293  HB3 CYS A  80       9.496  -5.199   9.296  1.00 10.72           H
ATOM   1294  HG  CYS A  80      11.152  -3.895  10.800  1.00 12.53           H
ATOM   1295  N   THR A  81       6.594  -7.239  10.315  1.00 10.46           N
ATOM   1296  CA  THR A  81       5.665  -8.030   9.478  1.00 11.34           C
ATOM   1297  C   THR A  81       4.194  -7.663   9.706  1.00 15.47           C
ATOM   1298  O   THR A  81       3.297  -8.263   9.084  1.00 12.46           O
ATOM   1299  CB  THR A  81       5.841  -9.550   9.710  1.00 14.40           C
ATOM   1300  OG1 THR A  81       5.700  -9.861  11.116  1.00 10.54           O
ATOM   1301  CG2 THR A  81       7.188 -10.030   9.233  1.00 11.47           C
ATOM   1302  H   THR A  81       6.838  -7.667  11.018  1.00 12.54           H
ATOM   1303  HA  THR A  81       5.866  -7.862   8.542  1.00 13.60           H
ATOM   1304  HB  THR A  81       5.162 -10.029   9.206  1.00 17.27           H
ATOM   1305  HG1 THR A  81       4.996 -10.298  11.240  1.00 12.63           H
ATOM   1306 HG21 THR A  81       7.266 -10.976   9.413  1.00 13.75           H
ATOM   1307 HG22 THR A  81       7.273  -9.883   8.279  1.00 13.75           H
ATOM   1308 HG23 THR A  81       7.893  -9.562   9.702  1.00 13.75           H
ATOM   1309  N   TYR A  82       3.926  -6.697  10.575  1.00 10.27           N
ATOM   1310  CA  TYR A  82       2.579  -6.247  10.881  1.00 12.53           C
ATOM   1311  C   TYR A  82       2.402  -4.760  10.613  1.00 12.03           C
ATOM   1312  O   TYR A  82       1.564  -4.106  11.243  1.00 13.98           O
ATOM   1313  CB  TYR A  82       2.236  -6.531  12.339  1.00 14.32           C
ATOM   1314  CG  TYR A  82       2.416  -7.965  12.766  1.00 15.64           C
ATOM   1315  CD1 TYR A  82       1.487  -8.936  12.420  1.00 17.31           C
ATOM   1316  CD2 TYR A  82       3.494  -8.340  13.538  1.00 16.07           C
ATOM   1317  CE1 TYR A  82       1.651 -10.255  12.828  1.00 27.14           C
ATOM   1318  CE2 TYR A  82       3.656  -9.656  13.956  1.00 20.14           C
ATOM   1319  CZ  TYR A  82       2.746 -10.596  13.586  1.00 21.95           C
ATOM   1320  OH  TYR A  82       2.935 -11.883  14.008  1.00 30.51           O
ATOM   1321  H   TYR A  82       4.528  -6.276  11.018  1.00 12.31           H
ATOM   1322  HA  TYR A  82       1.945  -6.724  10.321  1.00 15.03           H
ATOM   1323  HB2 TYR A  82       2.808  -5.984  12.900  1.00 17.17           H
ATOM   1324  HB3 TYR A  82       1.308  -6.295  12.490  1.00 17.17           H
ATOM   1325  HD1 TYR A  82       0.754  -8.697  11.902  1.00 20.76           H
ATOM   1326  HD2 TYR A  82       4.122  -7.703  13.789  1.00 19.27           H
ATOM   1327  HE1 TYR A  82       1.029 -10.898  12.585  1.00 32.56           H
ATOM   1328  HE2 TYR A  82       4.391  -9.899  14.470  1.00 24.16           H
ATOM   1329  HH  TYR A  82       3.757 -12.032  14.094  1.00 36.60           H
ATOM   1330  N   HIS A  83       3.174  -4.202   9.684  1.00 13.30           N
ATOM   1331  CA  HIS A  83       3.052  -2.783   9.403  1.00 13.15           C
ATOM   1332  C   HIS A  83       1.786  -2.448   8.614  1.00 13.49           C
ATOM   1333  O   HIS A  83       1.388  -1.288   8.605  1.00 17.13           O
ATOM   1334  CB  HIS A  83       4.260  -2.261   8.609  1.00 12.59           C
ATOM   1335  CG  HIS A  83       5.458  -1.862   9.435  1.00  9.47           C
ATOM   1336  ND1 HIS A  83       5.830  -2.486  10.616  1.00 14.05           N
ATOM   1337  CD2 HIS A  83       6.394  -0.920   9.205  1.00  7.12           C
ATOM   1338  CE1 HIS A  83       6.943  -1.930  11.067  1.00  7.49           C
ATOM   1339  NE2 HIS A  83       7.306  -0.982  10.227  1.00 14.81           N
ATOM   1340  H   HIS A  83       3.762  -4.614   9.209  1.00 15.95           H
ATOM   1341  HA  HIS A  83       3.008  -2.303  10.245  1.00 15.76           H
ATOM   1342  HB2 HIS A  83       3.978  -1.481   8.101  1.00 15.09           H
ATOM   1343  HB3 HIS A  83       4.549  -2.963   8.004  1.00 15.09           H
ATOM   1344  HD2 HIS A  83       6.434  -0.346   8.502  1.00  8.53           H
ATOM   1345  HE1 HIS A  83       7.395  -2.152  11.833  1.00  8.97           H
ATOM   1346  HE2 HIS A  83       7.994  -0.473  10.318  1.00 17.76           H
ATOM   1347  N   GLU A  84       1.159  -3.419   7.950  1.00 12.45           N
ATOM   1348  CA  GLU A  84      -0.072  -3.144   7.217  1.00 15.58           C
ATOM   1349  C   GLU A  84      -1.151  -2.635   8.158  1.00 17.39           C
ATOM   1350  O   GLU A  84      -1.360  -3.181   9.243  1.00 15.21           O
ATOM   1351  CB  GLU A  84      -0.583  -4.396   6.517  1.00 18.87           C
ATOM   1352  CG  GLU A  84       0.046  -4.645   5.173  1.00 26.94           C
ATOM   1353  CD  GLU A  84       1.394  -5.298   5.288  1.00 31.25           C
ATOM   1354  OE1 GLU A  84       1.797  -5.618   6.434  1.00 29.53           O
ATOM   1355  OE2 GLU A  84       2.036  -5.513   4.229  1.00 31.48           O1-
ATOM   1356  H   GLU A  84       1.416  -4.237   7.904  1.00 14.93           H
ATOM   1357  HA  GLU A  84       0.097  -2.471   6.542  1.00 18.68           H
ATOM   1358  HB2 GLU A  84      -0.393  -5.157   7.081  1.00 22.63           H
ATOM   1359  HB3 GLU A  84      -1.538  -4.314   6.382  1.00 22.63           H
ATOM   1360  HG2 GLU A  84      -0.525  -5.242   4.664  1.00 32.32           H
ATOM   1361  HG3 GLU A  84       0.158  -3.802   4.706  1.00 32.32           H
ATOM   1362  N   LYS A  85      -1.887  -1.636   7.685  1.00 16.81           N
ATOM   1363  CA  LYS A  85      -2.900  -0.975   8.505  1.00 18.58           C
ATOM   1364  C   LYS A  85      -3.847  -1.967   9.165  1.00 19.61           C
ATOM   1365  O   LYS A  85      -4.189  -1.816  10.348  1.00 21.52           O
ATOM   1366  CB  LYS A  85      -3.692   0.014   7.639  1.00 23.94           C
ATOM   1367  CG  LYS A  85      -3.441   1.462   7.998  1.00 41.00           C
ATOM   1368  CD  LYS A  85      -3.509   2.388   6.784  1.00 51.78           C
ATOM   1369  CE  LYS A  85      -4.947   2.770   6.417  1.00 55.76           C
ATOM   1370  NZ  LYS A  85      -5.565   1.833   5.419  1.00 59.84           N1+
ATOM   1371  H   LYS A  85      -1.811  -1.326   6.889  1.00 20.15           H
ATOM   1372  HA  LYS A  85      -2.452  -0.480   9.207  1.00 22.29           H
ATOM   1373  HB2 LYS A  85      -3.456  -0.118   6.708  1.00 28.72           H
ATOM   1374  HB3 LYS A  85      -4.638  -0.160   7.764  1.00 28.72           H
ATOM   1375  HG2 LYS A  85      -4.121   1.750   8.628  1.00 49.19           H
ATOM   1376  HG3 LYS A  85      -2.559   1.545   8.392  1.00 49.19           H
ATOM   1377  HD2 LYS A  85      -3.018   3.202   6.980  1.00 62.13           H
ATOM   1378  HD3 LYS A  85      -3.113   1.934   6.021  1.00 62.13           H
ATOM   1379  HE2 LYS A  85      -5.495   2.763   7.216  1.00 66.91           H
ATOM   1380  HE3 LYS A  85      -4.941   3.660   6.029  1.00 66.91           H
ATOM   1381  HZ1 LYS A  85      -6.392   2.101   5.222  1.00 71.80           H
ATOM   1382  HZ2 LYS A  85      -5.082   1.832   4.670  1.00 71.80           H
ATOM   1383  HZ3 LYS A  85      -5.596   1.007   5.747  1.00 71.80           H
ATOM   1384  N   GLY A  86      -4.246  -3.013   8.445  1.00 17.20           N
ATOM   1385  CA  GLY A  86      -5.219  -3.935   9.002  1.00 18.63           C
ATOM   1386  C   GLY A  86      -4.672  -4.959   9.981  1.00 19.36           C
ATOM   1387  O   GLY A  86      -5.455  -5.685  10.603  1.00 16.94           O
ATOM   1388  H   GLY A  86      -3.974  -3.214   7.656  1.00 20.63           H
ATOM   1389  HA2 GLY A  86      -5.884  -3.417   9.475  1.00 22.34           H
ATOM   1390  HA3 GLY A  86      -5.653  -4.411   8.276  1.00 22.34           H
ATOM   1391  N   LEU A  87      -3.345  -5.037  10.141  1.00 13.39           N
ATOM   1392  CA  LEU A  87      -2.717  -6.032  11.000  1.00 11.15           C
ATOM   1393  C   LEU A  87      -2.232  -5.460  12.334  1.00 13.20           C
ATOM   1394  O   LEU A  87      -1.852  -6.235  13.225  1.00 14.15           O
ATOM   1395  CB  LEU A  87      -1.514  -6.659  10.276  1.00 13.43           C
ATOM   1396  CG  LEU A  87      -1.798  -7.371   8.961  1.00 16.77           C
ATOM   1397  CD1 LEU A  87      -0.513  -7.915   8.349  1.00 21.53           C
ATOM   1398  CD2 LEU A  87      -2.770  -8.485   9.168  1.00 24.57           C
ATOM   1399  H   LEU A  87      -2.776  -4.513   9.761  1.00 16.05           H
ATOM   1400  HA  LEU A  87      -3.363  -6.729  11.197  1.00 13.36           H
ATOM   1401  HB2 LEU A  87      -0.871  -5.959  10.089  1.00 16.10           H
ATOM   1402  HB3 LEU A  87      -1.114  -7.312  10.873  1.00 16.10           H
ATOM   1403  HG  LEU A  87      -2.196  -6.739   8.347  1.00 20.11           H
ATOM   1404 HD11 LEU A  87      -0.727  -8.348   7.507  1.00 25.82           H
ATOM   1405 HD12 LEU A  87       0.104  -7.183   8.196  1.00 25.82           H
ATOM   1406 HD13 LEU A  87      -0.120  -8.562   8.957  1.00 25.82           H
ATOM   1407 HD21 LEU A  87      -2.915  -8.928   8.316  1.00 29.48           H
ATOM   1408 HD22 LEU A  87      -2.404  -9.116   9.809  1.00 29.48           H
ATOM   1409 HD23 LEU A  87      -3.607  -8.123   9.496  1.00 29.48           H
ATOM   1410  N   VAL A  88      -2.214  -4.134  12.472  1.00 13.80           N
ATOM   1411  CA  VAL A  88      -1.592  -3.493  13.631  1.00 10.51           C
ATOM   1412  C   VAL A  88      -2.383  -3.821  14.888  1.00 14.70           C
ATOM   1413  O   VAL A  88      -1.818  -4.183  15.922  1.00 13.15           O
ATOM   1414  CB  VAL A  88      -1.494  -1.969  13.396  1.00 13.24           C
ATOM   1415  CG1 VAL A  88      -1.192  -1.201  14.687  1.00 13.23           C
ATOM   1416  CG2 VAL A  88      -0.459  -1.678  12.312  1.00 12.52           C
ATOM   1417  H   VAL A  88      -2.555  -3.580  11.911  1.00 16.55           H
ATOM   1418  HA  VAL A  88      -0.694  -3.842  13.745  1.00 12.61           H
ATOM   1419  HB  VAL A  88      -2.348  -1.644  13.074  1.00 15.88           H
ATOM   1420 HG11 VAL A  88      -1.137  -0.254  14.485  1.00 15.86           H
ATOM   1421 HG12 VAL A  88      -1.905  -1.346  15.331  1.00 15.86           H
ATOM   1422 HG13 VAL A  88      -0.348  -1.513  15.053  1.00 15.86           H
ATOM   1423 HG21 VAL A  88      -0.416  -0.723  12.165  1.00 15.01           H
ATOM   1424 HG22 VAL A  88       0.405  -2.011  12.605  1.00 15.01           H
ATOM   1425 HG23 VAL A  88      -0.730  -2.128  11.496  1.00 15.01           H
ATOM   1426  N   LYS A  89      -3.711  -3.695  14.826  1.00 13.39           N
ATOM   1427  CA  LYS A  89      -4.502  -3.912  16.032  1.00 15.13           C
ATOM   1428  C   LYS A  89      -4.328  -5.338  16.537  1.00 15.68           C
ATOM   1429  O   LYS A  89      -4.170  -5.575  17.744  1.00 13.55           O
ATOM   1430  CB  LYS A  89      -5.981  -3.612  15.775  1.00 17.63           C
ATOM   1431  CG  LYS A  89      -6.807  -3.626  17.067  1.00 21.64           C
ATOM   1432  CD  LYS A  89      -8.299  -3.461  16.769  1.00 31.13           C
ATOM   1433  CE  LYS A  89      -9.120  -3.404  18.058  1.00 31.52           C
ATOM   1434  NZ  LYS A  89     -10.502  -2.848  17.842  1.00 46.25           N1+
ATOM   1435  H   LYS A  89      -4.163  -3.498  14.126  1.00 16.06           H
ATOM   1436  HA  LYS A  89      -4.188  -3.309  16.726  1.00 18.15           H
ATOM   1437  HB2 LYS A  89      -6.059  -2.738  15.361  1.00 21.14           H
ATOM   1438  HB3 LYS A  89      -6.342  -4.290  15.178  1.00 21.14           H
ATOM   1439  HG2 LYS A  89      -6.666  -4.458  17.544  1.00 25.95           H
ATOM   1440  HG3 LYS A  89      -6.534  -2.875  17.617  1.00 25.95           H
ATOM   1441  HD2 LYS A  89      -8.447  -2.646  16.262  1.00 37.35           H
ATOM   1442  HD3 LYS A  89      -8.599  -4.230  16.259  1.00 37.35           H
ATOM   1443  HE2 LYS A  89      -9.204  -4.298  18.430  1.00 37.81           H
ATOM   1444  HE3 LYS A  89      -8.658  -2.826  18.685  1.00 37.81           H
ATOM   1445  HZ1 LYS A  89     -11.080  -3.237  18.394  1.00 55.48           H
ATOM   1446  HZ2 LYS A  89     -10.504  -1.970  17.988  1.00 55.48           H
ATOM   1447  HZ3 LYS A  89     -10.756  -3.000  17.001  1.00 55.48           H
ATOM   1448  N   GLY A  90      -4.398  -6.307  15.630  1.00 12.53           N
ATOM   1449  CA  GLY A  90      -4.276  -7.690  16.023  1.00 13.39           C
ATOM   1450  C   GLY A  90      -2.922  -8.017  16.610  1.00 11.29           C
ATOM   1451  O   GLY A  90      -2.817  -8.851  17.520  1.00 11.31           O
ATOM   1452  H   GLY A  90      -4.496  -6.190  14.787  1.00 15.02           H
ATOM   1453  HA2 GLY A  90      -4.952  -7.905  16.680  1.00 16.05           H
ATOM   1454  HA3 GLY A  90      -4.405  -8.243  15.239  1.00 16.05           H
ATOM   1455  N   ALA A  91      -1.872  -7.359  16.120  1.00 12.88           N
ATOM   1456  CA  ALA A  91      -0.546  -7.577  16.684  1.00 11.23           C
ATOM   1457  C   ALA A  91      -0.488  -7.062  18.108  1.00 11.79           C
ATOM   1458  O   ALA A  91       0.087  -7.708  18.992  1.00  8.52           O
ATOM   1459  CB  ALA A  91       0.490  -6.868  15.830  1.00 11.95           C
ATOM   1460  H   ALA A  91      -1.895  -6.786  15.475  1.00 15.45           H
ATOM   1461  HA  ALA A  91      -0.344  -8.524  16.690  1.00 13.46           H
ATOM   1462  HB1 ALA A  91       1.365  -7.033  16.211  1.00 14.33           H
ATOM   1463  HB2 ALA A  91       0.440  -7.219  14.928  1.00 14.33           H
ATOM   1464  HB3 ALA A  91       0.300  -5.915  15.830  1.00 14.33           H
ATOM   1465  N   CYS A  92      -1.085  -5.891  18.337  1.00 10.89           N
ATOM   1466  CA  CYS A  92      -1.153  -5.322  19.677  1.00  9.62           C
ATOM   1467  C   CYS A  92      -1.972  -6.208  20.605  1.00 11.03           C
ATOM   1468  O   CYS A  92      -1.597  -6.427  21.773  1.00 12.07           O
ATOM   1469  CB  CYS A  92      -1.751  -3.925  19.580  1.00 10.65           C
ATOM   1470  SG  CYS A  92      -1.736  -3.038  21.130  1.00 14.56           S
ATOM   1471  H   CYS A  92      -1.462  -5.407  17.735  1.00 13.05           H
ATOM   1472  HA  CYS A  92      -0.255  -5.248  20.039  1.00 11.53           H
ATOM   1473  HB2 CYS A  92      -1.231  -3.417  18.943  1.00 12.76           H
ATOM   1474  HB3 CYS A  92      -2.665  -3.992  19.269  1.00 12.76           H
ATOM   1475  HG  CYS A  92      -2.183  -1.943  20.936  1.00 17.46           H
ATOM   1476  N   GLN A  93      -3.101  -6.746  20.099  1.00 10.89           N
ATOM   1477  CA  GLN A  93      -3.947  -7.587  20.940  1.00 13.46           C
ATOM   1478  C   GLN A  93      -3.230  -8.868  21.343  1.00 13.84           C
ATOM   1479  O   GLN A  93      -3.396  -9.356  22.474  1.00 12.34           O
ATOM   1480  CB  GLN A  93      -5.254  -7.900  20.221  1.00 13.21           C
ATOM   1481  CG  GLN A  93      -6.211  -6.711  20.203  1.00 20.03           C
ATOM   1482  CD  GLN A  93      -7.479  -7.002  19.400  1.00 26.88           C
ATOM   1483  OE1 GLN A  93      -7.438  -7.677  18.366  1.00 37.25           O
ATOM   1484  NE2 GLN A  93      -8.608  -6.525  19.900  1.00 33.16           N
ATOM   1485  H   GLN A  93      -3.382  -6.640  19.291  1.00 13.05           H
ATOM   1486  HA  GLN A  93      -4.171  -7.106  21.750  1.00 16.14           H
ATOM   1487  HB2 GLN A  93      -5.065  -8.148  19.303  1.00 15.84           H
ATOM   1488  HB3 GLN A  93      -5.689  -8.633  20.680  1.00 15.84           H
ATOM   1489  HG2 GLN A  93      -6.475  -6.508  21.116  1.00 24.03           H
ATOM   1490  HG3 GLN A  93      -5.767  -5.941  19.812  1.00 24.03           H
ATOM   1491 HE21 GLN A  93      -8.596  -6.046  20.613  1.00 39.77           H
ATOM   1492 HE22 GLN A  93      -9.356  -6.697  19.507  1.00 39.77           H
ATOM   1493  N   LYS A  94      -2.450  -9.449  20.434  1.00 12.21           N
ATOM   1494  CA  LYS A  94      -1.687 -10.641  20.791  1.00 14.97           C
ATOM   1495  C   LYS A  94      -0.708 -10.341  21.921  1.00 12.70           C
ATOM   1496  O   LYS A  94      -0.564 -11.136  22.862  1.00 11.78           O
ATOM   1497  CB  LYS A  94      -0.957 -11.173  19.558  1.00 10.64           C
ATOM   1498  CG  LYS A  94       0.077 -12.269  19.811  1.00 18.11           C
ATOM   1499  CD  LYS A  94      -0.558 -13.514  20.348  1.00 23.89           C
ATOM   1500  CE  LYS A  94       0.442 -14.613  20.464  1.00 22.70           C
ATOM   1501  NZ  LYS A  94      -0.122 -15.669  21.340  1.00 23.76           N1+
ATOM   1502  H   LYS A  94      -2.340  -9.182  19.625  1.00 14.64           H
ATOM   1503  HA  LYS A  94      -2.302 -11.325  21.096  1.00 17.95           H
ATOM   1504  HB2 LYS A  94      -1.618 -11.529  18.951  1.00 12.75           H
ATOM   1505  HB3 LYS A  94      -0.492 -10.429  19.138  1.00 12.75           H
ATOM   1506  HG2 LYS A  94       0.508 -12.493  18.970  1.00 21.72           H
ATOM   1507  HG3 LYS A  94       0.741 -11.961  20.451  1.00 21.72           H
ATOM   1508  HD2 LYS A  94      -0.927 -13.339  21.226  1.00 28.65           H
ATOM   1509  HD3 LYS A  94      -1.255 -13.807  19.741  1.00 28.65           H
ATOM   1510  HE2 LYS A  94       0.625 -14.990  19.586  1.00 27.23           H
ATOM   1511  HE3 LYS A  94       1.258 -14.270  20.866  1.00 27.23           H
ATOM   1512  HZ1 LYS A  94       0.298 -16.441  21.197  1.00 28.50           H
ATOM   1513  HZ2 LYS A  94      -0.022 -15.439  22.195  1.00 28.50           H
ATOM   1514  HZ3 LYS A  94      -0.989 -15.769  21.164  1.00 28.50           H
ATOM   1515  N   THR A  95       0.006  -9.220  21.825  1.00 11.47           N
ATOM   1516  CA  THR A  95       0.925  -8.831  22.896  1.00 12.49           C
ATOM   1517  C   THR A  95       0.174  -8.612  24.206  1.00 13.73           C
ATOM   1518  O   THR A  95       0.628  -9.049  25.279  1.00 10.33           O
ATOM   1519  CB  THR A  95       1.706  -7.572  22.467  1.00 10.78           C
ATOM   1520  OG1 THR A  95       2.765  -7.950  21.589  1.00 10.78           O
ATOM   1521  CG2 THR A  95       2.322  -6.836  23.655  1.00  9.39           C
ATOM   1522  H   THR A  95      -0.019  -8.674  21.159  1.00 13.76           H
ATOM   1523  HA  THR A  95       1.565  -9.546  23.038  1.00 14.97           H
ATOM   1524  HB  THR A  95       1.111  -6.971  21.990  1.00 12.93           H
ATOM   1525  HG1 THR A  95       3.232  -8.552  21.941  1.00 12.92           H
ATOM   1526 HG21 THR A  95       2.835  -6.079  23.334  1.00 11.25           H
ATOM   1527 HG22 THR A  95       1.636  -6.509  24.254  1.00 11.25           H
ATOM   1528 HG23 THR A  95       2.913  -7.430  24.144  1.00 11.25           H
ATOM   1529  N   LEU A  96      -1.012  -7.990  24.148  1.00 12.22           N
ATOM   1530  CA  LEU A  96      -1.751  -7.766  25.391  1.00 12.73           C
ATOM   1531  C   LEU A  96      -2.205  -9.085  25.988  1.00 11.55           C
ATOM   1532  O   LEU A  96      -2.177  -9.272  27.208  1.00 11.87           O
ATOM   1533  CB  LEU A  96      -2.954  -6.854  25.155  1.00 11.49           C
ATOM   1534  CG  LEU A  96      -2.680  -5.368  24.911  1.00 14.50           C
ATOM   1535  CD1 LEU A  96      -3.951  -4.711  24.370  1.00 16.26           C
ATOM   1536  CD2 LEU A  96      -2.225  -4.685  26.158  1.00 15.86           C
ATOM   1537  H   LEU A  96      -1.401  -7.713  23.434  1.00 14.65           H
ATOM   1538  HA  LEU A  96      -1.162  -7.341  26.032  1.00 15.26           H
ATOM   1539  HB2 LEU A  96      -3.420  -7.179  24.372  1.00 13.77           H
ATOM   1540  HB3 LEU A  96      -3.542  -6.917  25.925  1.00 13.77           H
ATOM   1541  HG  LEU A  96      -1.984  -5.274  24.246  1.00 17.39           H
ATOM   1542 HD11 LEU A  96      -3.775  -3.771  24.198  1.00 19.50           H
ATOM   1543 HD12 LEU A  96      -4.212  -5.156  23.548  1.00 19.50           H
ATOM   1544 HD13 LEU A  96      -4.658  -4.801  25.031  1.00 19.50           H
ATOM   1545 HD21 LEU A  96      -2.057  -3.750  25.960  1.00 19.02           H
ATOM   1546 HD22 LEU A  96      -2.923  -4.765  26.827  1.00 19.02           H
ATOM   1547 HD23 LEU A  96      -1.413  -5.110  26.477  1.00 19.02           H
ATOM   1548  N   SER A  97      -2.611 -10.015  25.136  1.00 12.30           N
ATOM   1549  CA  SER A  97      -3.010 -11.337  25.606  1.00 12.49           C
ATOM   1550  C   SER A  97      -1.836 -12.078  26.251  1.00 15.69           C
ATOM   1551  O   SER A  97      -1.979 -12.697  27.312  1.00 14.73           O
ATOM   1552  CB  SER A  97      -3.593 -12.117  24.418  1.00 18.24           C
ATOM   1553  OG  SER A  97      -4.059 -13.371  24.842  1.00 25.33           O
ATOM   1554  H   SER A  97      -2.672  -9.913  24.286  1.00 14.75           H
ATOM   1555  HA  SER A  97      -3.711 -11.253  26.273  1.00 14.97           H
ATOM   1556  HB2 SER A  97      -4.327 -11.610  24.005  1.00 21.87           H
ATOM   1557  HB3 SER A  97      -2.890 -12.267  23.770  1.00 21.87           H
ATOM   1558  HG  SER A  97      -3.441 -13.906  24.868  1.00 30.38           H
ATOM   1559  N   ASP A  98      -0.669 -12.066  25.613  1.00 11.15           N
ATOM   1560  CA  ASP A  98       0.501 -12.724  26.207  1.00 13.73           C
ATOM   1561  C   ASP A  98       0.935 -12.048  27.510  1.00 12.84           C
ATOM   1562  O   ASP A  98       1.266 -12.718  28.494  1.00 13.47           O
ATOM   1563  CB  ASP A  98       1.671 -12.719  25.225  1.00 11.75           C
ATOM   1564  CG  ASP A  98       1.488 -13.669  24.036  1.00 19.88           C
ATOM   1565  OD1 ASP A  98       0.562 -14.527  24.006  1.00 13.37           O
ATOM   1566  OD2 ASP A  98       2.287 -13.516  23.097  1.00 14.73           O1-
ATOM   1567  H   ASP A  98      -0.530 -11.716  24.843  1.00 13.37           H
ATOM   1568  HA  ASP A  98       0.280 -13.648  26.414  1.00 16.47           H
ATOM   1569  HB2 ASP A  98       1.758 -11.825  24.864  1.00 14.09           H
ATOM   1570  HB3 ASP A  98       2.481 -12.966  25.704  1.00 14.09           H
ATOM   1571  N   LEU A  99       0.975 -10.719  27.536  1.00 10.48           N
ATOM   1572  CA  LEU A  99       1.387 -10.031  28.742  1.00 12.95           C
ATOM   1573  C   LEU A  99       0.327 -10.079  29.825  1.00 13.37           C
ATOM   1574  O   LEU A  99       0.640  -9.747  30.973  1.00 11.58           O
ATOM   1575  CB  LEU A  99       1.725  -8.588  28.412  1.00 10.97           C
ATOM   1576  CG  LEU A  99       3.016  -8.448  27.611  1.00 10.82           C
ATOM   1577  CD1 LEU A  99       3.189  -6.998  27.193  1.00 15.02           C
ATOM   1578  CD2 LEU A  99       4.210  -8.899  28.414  1.00  9.85           C
ATOM   1579  H   LEU A  99       0.768 -10.205  26.879  1.00 12.56           H
ATOM   1580  HA  LEU A  99       2.183 -10.464  29.092  1.00 15.53           H
ATOM   1581  HB2 LEU A  99       0.997  -8.213  27.890  1.00 13.15           H
ATOM   1582  HB3 LEU A  99       1.816  -8.095  29.246  1.00 13.15           H
ATOM   1583  HG  LEU A  99       2.965  -8.996  26.814  1.00 12.98           H
ATOM   1584 HD11 LEU A  99       3.990  -6.924  26.648  1.00 18.02           H
ATOM   1585 HD12 LEU A  99       2.407  -6.720  26.687  1.00 18.02           H
ATOM   1586 HD13 LEU A  99       3.277  -6.455  27.992  1.00 18.02           H
ATOM   1587 HD21 LEU A  99       5.014  -8.725  27.902  1.00 11.81           H
ATOM   1588 HD22 LEU A  99       4.238  -8.403  29.246  1.00 11.81           H
ATOM   1589 HD23 LEU A  99       4.135  -9.847  28.591  1.00 11.81           H
ATOM   1590  N   LYS A 100      -0.917 -10.426  29.454  1.00 11.57           N
ATOM   1591  CA  LYS A 100      -2.068 -10.526  30.353  1.00 16.07           C
ATOM   1592  C   LYS A 100      -2.463  -9.176  30.937  1.00 16.87           C
ATOM   1593  O   LYS A 100      -2.753  -9.062  32.127  1.00 15.05           O
ATOM   1594  CB  LYS A 100      -1.798 -11.553  31.444  1.00 20.51           C
ATOM   1595  CG  LYS A 100      -1.795 -12.965  30.866  1.00 18.78           C
ATOM   1596  CD  LYS A 100      -1.046 -13.932  31.728  1.00 23.82           C
ATOM   1597  CE  LYS A 100       0.423 -13.797  31.478  1.00 17.98           C
ATOM   1598  NZ  LYS A 100       0.892 -14.691  30.384  1.00 17.42           N1+
ATOM   1599  H   LYS A 100      -1.119 -10.626  28.642  1.00 13.87           H
ATOM   1600  HA  LYS A 100      -2.825 -10.846  29.843  1.00 19.27           H
ATOM   1601  HB2 LYS A 100      -0.938 -11.384  31.855  1.00 24.60           H
ATOM   1602  HB3 LYS A 100      -2.509 -11.500  32.097  1.00 24.60           H
ATOM   1603  HG2 LYS A 100      -2.713 -13.278  30.810  1.00 22.53           H
ATOM   1604  HG3 LYS A 100      -1.384 -12.961  29.988  1.00 22.53           H
ATOM   1605  HD2 LYS A 100      -1.212 -13.733  32.663  1.00 28.57           H
ATOM   1606  HD3 LYS A 100      -1.324 -14.839  31.515  1.00 28.57           H
ATOM   1607  HE2 LYS A 100       0.595 -12.884  31.201  1.00 21.56           H
ATOM   1608  HE3 LYS A 100       0.913 -14.006  32.288  1.00 21.56           H
ATOM   1609  HZ1 LYS A 100       1.764 -14.855  30.472  1.00 20.90           H
ATOM   1610  HZ2 LYS A 100       0.450 -15.463  30.413  1.00 20.90           H
ATOM   1611  HZ3 LYS A 100       0.750 -14.310  29.591  1.00 20.90           H
ATOM   1612  N   LEU A 101      -2.492  -8.157  30.077  1.00 12.57           N
ATOM   1613  CA  LEU A 101      -2.803  -6.782  30.434  1.00 12.63           C
ATOM   1614  C   LEU A 101      -3.954  -6.319  29.567  1.00 13.80           C
ATOM   1615  O   LEU A 101      -4.192  -6.873  28.495  1.00 12.59           O
ATOM   1616  CB  LEU A 101      -1.600  -5.855  30.212  1.00 13.28           C
ATOM   1617  CG  LEU A 101      -0.326  -6.254  30.948  1.00 13.89           C
ATOM   1618  CD1 LEU A 101       0.840  -5.433  30.518  1.00 18.35           C
ATOM   1619  CD2 LEU A 101      -0.544  -6.086  32.444  1.00 15.88           C
ATOM   1620  H   LEU A 101      -2.323  -8.253  29.237  1.00 15.07           H
ATOM   1621  HA  LEU A 101      -3.072  -6.728  31.365  1.00 15.14           H
ATOM   1622  HB2 LEU A 101      -1.395  -5.842  29.264  1.00 15.92           H
ATOM   1623  HB3 LEU A 101      -1.840  -4.965  30.510  1.00 15.92           H
ATOM   1624  HG  LEU A 101      -0.132  -7.186  30.766  1.00 16.65           H
ATOM   1625 HD11 LEU A 101       1.623  -5.731  31.008  1.00 22.01           H
ATOM   1626 HD12 LEU A 101       0.972  -5.548  29.564  1.00 22.01           H
ATOM   1627 HD13 LEU A 101       0.654  -4.501  30.716  1.00 22.01           H
ATOM   1628 HD21 LEU A 101       0.276  -6.328  32.900  1.00 19.05           H
ATOM   1629 HD22 LEU A 101      -0.766  -5.159  32.633  1.00 19.05           H
ATOM   1630 HD23 LEU A 101      -1.268  -6.666  32.733  1.00 19.05           H
ATOM   1631  N   ASP A 102      -4.656  -5.283  30.013  1.00 13.62           N
ATOM   1632  CA  ASP A 102      -5.675  -4.694  29.165  1.00 14.88           C
ATOM   1633  C   ASP A 102      -5.246  -3.382  28.535  1.00 12.52           C
ATOM   1634  O   ASP A 102      -5.997  -2.847  27.723  1.00 13.80           O
ATOM   1635  CB  ASP A 102      -7.022  -4.529  29.903  1.00 22.23           C
ATOM   1636  CG  ASP A 102      -6.915  -3.915  31.254  1.00 25.32           C
ATOM   1637  OD1 ASP A 102      -5.960  -3.171  31.524  1.00 24.85           O
ATOM   1638  OD2 ASP A 102      -7.850  -4.176  32.057  1.00 24.94           O1-
ATOM   1639  H   ASP A 102      -4.556  -4.908  30.778  1.00 16.33           H
ATOM   1640  HA  ASP A 102      -5.846  -5.299  28.425  1.00 17.85           H
ATOM   1641  HB2 ASP A 102      -7.590  -3.953  29.370  1.00 26.67           H
ATOM   1642  HB3 ASP A 102      -7.438  -5.402  30.018  1.00 26.67           H
ATOM   1643  N   TYR A 103      -4.049  -2.877  28.834  1.00 12.05           N
ATOM   1644  CA  TYR A 103      -3.488  -1.760  28.075  1.00 13.37           C
ATOM   1645  C   TYR A 103      -1.974  -1.795  28.206  1.00  9.12           C
ATOM   1646  O   TYR A 103      -1.442  -2.360  29.160  1.00  9.31           O
ATOM   1647  CB  TYR A 103      -4.028  -0.390  28.544  1.00  9.37           C
ATOM   1648  CG  TYR A 103      -3.569   0.044  29.913  1.00 10.75           C
ATOM   1649  CD1 TYR A 103      -2.442   0.851  30.070  1.00  9.35           C
ATOM   1650  CD2 TYR A 103      -4.260  -0.341  31.056  1.00 12.99           C
ATOM   1651  CE1 TYR A 103      -2.012   1.241  31.336  1.00 11.54           C
ATOM   1652  CE2 TYR A 103      -3.839   0.060  32.318  1.00 12.25           C
ATOM   1653  CZ  TYR A 103      -2.713   0.852  32.438  1.00 12.39           C
ATOM   1654  OH  TYR A 103      -2.271   1.272  33.669  1.00 15.62           O
ATOM   1655  H   TYR A 103      -3.539  -3.170  29.461  1.00 14.45           H
ATOM   1656  HA  TYR A 103      -3.714  -1.859  27.138  1.00 16.03           H
ATOM   1657  HB2 TYR A 103      -3.759   0.283  27.903  1.00 11.24           H
ATOM   1658  HB3 TYR A 103      -4.991  -0.445  28.586  1.00 11.24           H
ATOM   1659  HD1 TYR A 103      -1.953   1.122  29.330  1.00 11.21           H
ATOM   1660  HD2 TYR A 103      -5.016  -0.875  30.976  1.00 15.57           H
ATOM   1661  HE1 TYR A 103      -1.263   1.781  31.425  1.00 13.84           H
ATOM   1662  HE2 TYR A 103      -4.304  -0.200  33.082  1.00 14.68           H
ATOM   1663  HH  TYR A 103      -1.503   1.604  33.593  1.00 18.73           H
ATOM   1664  N   LEU A 104      -1.289  -1.185  27.231  1.00 11.50           N
ATOM   1665  CA  LEU A 104       0.146  -0.935  27.291  1.00  8.57           C
ATOM   1666  C   LEU A 104       0.411   0.516  27.631  1.00 11.02           C
ATOM   1667  O   LEU A 104      -0.328   1.400  27.201  1.00 10.71           O
ATOM   1668  CB  LEU A 104       0.791  -1.242  25.938  1.00 10.38           C
ATOM   1669  CG  LEU A 104       1.637  -2.470  25.643  1.00 24.50           C
ATOM   1670  CD1 LEU A 104       1.441  -3.640  26.545  1.00 19.90           C
ATOM   1671  CD2 LEU A 104       1.365  -2.864  24.193  1.00 20.04           C
ATOM   1672  H   LEU A 104      -1.646  -0.907  26.497  1.00 13.79           H
ATOM   1673  HA  LEU A 104       0.547  -1.479  27.986  1.00 10.27           H
ATOM   1674  HB2 LEU A 104       0.064  -1.294  25.302  1.00 12.45           H
ATOM   1675  HB3 LEU A 104       1.334  -0.472  25.705  1.00 12.45           H
ATOM   1676  HG  LEU A 104       2.569  -2.212  25.708  1.00 29.39           H
ATOM   1677 HD11 LEU A 104       2.046  -4.348  26.269  1.00 23.87           H
ATOM   1678 HD12 LEU A 104       1.631  -3.380  27.463  1.00 23.87           H
ATOM   1679 HD13 LEU A 104       0.521  -3.936  26.460  1.00 23.87           H
ATOM   1680 HD21 LEU A 104       1.950  -3.604  23.960  1.00 24.04           H
ATOM   1681 HD22 LEU A 104       0.436  -3.134  24.100  1.00 24.04           H
ATOM   1682 HD23 LEU A 104       1.550  -2.103  23.617  1.00 24.04           H
ATOM   1683  N   ASP A 105       1.491   0.775  28.370  1.00  7.23           N
ATOM   1684  CA  ASP A 105       1.823   2.172  28.628  1.00  9.37           C
ATOM   1685  C   ASP A 105       2.438   2.831  27.403  1.00  7.82           C
ATOM   1686  O   ASP A 105       2.217   4.032  27.173  1.00 11.03           O
ATOM   1687  CB  ASP A 105       2.747   2.276  29.827  1.00  8.02           C
ATOM   1688  CG  ASP A 105       2.059   1.814  31.105  1.00  9.64           C
ATOM   1689  OD1 ASP A 105       1.325   2.635  31.702  1.00  9.90           O
ATOM   1690  OD2 ASP A 105       2.179   0.627  31.453  1.00  9.91           O1-
ATOM   1691  H   ASP A 105       2.017   0.194  28.722  1.00  8.67           H
ATOM   1692  HA  ASP A 105       1.008   2.648  28.849  1.00 11.23           H
ATOM   1693  HB2 ASP A 105       3.530   1.728  29.678  1.00  9.61           H
ATOM   1694  HB3 ASP A 105       3.007   3.200  29.938  1.00  9.61           H
ATOM   1695  N   LEU A 106       3.181   2.070  26.608  1.00  8.00           N
ATOM   1696  CA  LEU A 106       3.830   2.589  25.416  1.00  8.34           C
ATOM   1697  C   LEU A 106       3.960   1.462  24.416  1.00  8.14           C
ATOM   1698  O   LEU A 106       4.340   0.350  24.773  1.00  9.41           O
ATOM   1699  CB  LEU A 106       5.212   3.166  25.758  1.00  8.89           C
ATOM   1700  CG  LEU A 106       6.103   3.739  24.645  1.00  9.10           C
ATOM   1701  CD1 LEU A 106       5.484   4.952  23.966  1.00 10.63           C
ATOM   1702  CD2 LEU A 106       7.446   4.096  25.239  1.00 12.45           C
ATOM   1703  H   LEU A 106       3.344   1.233  26.749  1.00  9.59           H
ATOM   1704  HA  LEU A 106       3.272   3.283  25.031  1.00 10.00           H
ATOM   1705  HB2 LEU A 106       5.075   3.877  26.405  1.00 10.66           H
ATOM   1706  HB3 LEU A 106       5.722   2.461  26.183  1.00 10.66           H
ATOM   1707  HG  LEU A 106       6.236   3.061  23.964  1.00 10.90           H
ATOM   1708 HD11 LEU A 106       6.072   5.245  23.251  1.00 12.74           H
ATOM   1709 HD12 LEU A 106       4.621   4.705  23.596  1.00 12.74           H
ATOM   1710 HD13 LEU A 106       5.372   5.665  24.616  1.00 12.74           H
ATOM   1711 HD21 LEU A 106       8.001   4.496  24.552  1.00 14.93           H
ATOM   1712 HD22 LEU A 106       7.303   4.727  25.962  1.00 14.93           H
ATOM   1713 HD23 LEU A 106       7.866   3.289  25.576  1.00 14.93           H
ATOM   1714  N   TYR A 107       3.640   1.763  23.163  1.00  8.94           N
ATOM   1715  CA  TYR A 107       3.754   0.804  22.082  1.00  7.20           C
ATOM   1716  C   TYR A 107       4.560   1.468  20.970  1.00  8.56           C
ATOM   1717  O   TYR A 107       4.231   2.585  20.559  1.00  7.56           O
ATOM   1718  CB  TYR A 107       2.373   0.408  21.602  1.00 11.76           C
ATOM   1719  CG  TYR A 107       2.313  -0.847  20.755  1.00  9.13           C
ATOM   1720  CD1 TYR A 107       2.960  -2.000  21.157  1.00  8.44           C
ATOM   1721  CD2 TYR A 107       1.577  -0.884  19.570  1.00 10.07           C
ATOM   1722  CE1 TYR A 107       2.874  -3.142  20.422  1.00 12.21           C
ATOM   1723  CE2 TYR A 107       1.474  -2.044  18.837  1.00 11.44           C
ATOM   1724  CZ  TYR A 107       2.139  -3.171  19.260  1.00 11.66           C
ATOM   1725  OH  TYR A 107       2.112  -4.392  18.577  1.00  9.65           O
ATOM   1726  H   TYR A 107       3.363   2.535  22.910  1.00 10.71           H
ATOM   1727  HA  TYR A 107       4.227   0.011  22.385  1.00  8.63           H
ATOM   1728  HB2 TYR A 107       1.797   0.284  22.371  1.00 14.10           H
ATOM   1729  HB3 TYR A 107       2.034   1.145  21.063  1.00 14.10           H
ATOM   1730  HD1 TYR A 107       3.449  -2.000  21.942  1.00 10.11           H
ATOM   1731  HD2 TYR A 107       1.120  -0.126  19.294  1.00 12.07           H
ATOM   1732  HE1 TYR A 107       3.321  -3.923  20.705  1.00 14.64           H
ATOM   1733  HE2 TYR A 107       0.992  -2.072  18.048  1.00 13.72           H
ATOM   1734  HH  TYR A 107       2.646  -4.929  18.941  1.00 11.57           H
ATOM   1735  N   LEU A 108       5.629   0.813  20.524  1.00  5.99           N
ATOM   1736  CA  LEU A 108       6.562   1.400  19.561  1.00  8.33           C
ATOM   1737  C   LEU A 108       6.484   0.682  18.216  1.00  8.35           C
ATOM   1738  O   LEU A 108       6.308  -0.531  18.161  1.00 11.33           O
ATOM   1739  CB  LEU A 108       8.010   1.296  20.052  1.00 10.99           C
ATOM   1740  CG  LEU A 108       8.310   1.762  21.461  1.00  7.62           C
ATOM   1741  CD1 LEU A 108       9.767   1.474  21.847  1.00 11.61           C
ATOM   1742  CD2 LEU A 108       7.996   3.218  21.546  1.00  9.69           C
ATOM   1743  H   LEU A 108       5.827   0.012  20.752  1.00  7.17           H
ATOM   1744  HA  LEU A 108       6.352   2.333  19.419  1.00  9.99           H
ATOM   1745  HB2 LEU A 108       8.295   0.372  19.992  1.00 13.18           H
ATOM   1746  HB3 LEU A 108       8.553   1.849  19.461  1.00 13.18           H
ATOM   1747  HG  LEU A 108       7.728   1.289  22.075  1.00  9.13           H
ATOM   1748 HD11 LEU A 108       9.912   1.788  22.752  1.00 13.92           H
ATOM   1749 HD12 LEU A 108       9.913   0.515  21.798  1.00 13.92           H
ATOM   1750 HD13 LEU A 108      10.370   1.932  21.239  1.00 13.92           H
ATOM   1751 HD21 LEU A 108       8.150   3.518  22.457  1.00 11.62           H
ATOM   1752 HD22 LEU A 108       8.573   3.696  20.930  1.00 11.62           H
ATOM   1753 HD23 LEU A 108       7.063   3.349  21.310  1.00 11.62           H
ATOM   1754  N   ILE A 109       6.705   1.407  17.124  1.00  4.72           N
ATOM   1755  CA  ILE A 109       7.025   0.706  15.889  1.00  6.28           C
ATOM   1756  C   ILE A 109       8.448   0.177  16.062  1.00  7.15           C
ATOM   1757  O   ILE A 109       9.358   0.996  16.265  1.00  9.99           O
ATOM   1758  CB  ILE A 109       6.894   1.656  14.678  1.00  6.72           C
ATOM   1759  CG1 ILE A 109       5.485   2.282  14.625  1.00 13.64           C
ATOM   1760  CG2 ILE A 109       7.219   0.896  13.425  1.00 10.93           C
ATOM   1761  CD1 ILE A 109       5.218   3.231  13.379  1.00 13.90           C
ATOM   1762  H   ILE A 109       6.689   2.263  17.068  1.00  5.66           H
ATOM   1763  HA  ILE A 109       6.420  -0.042  15.762  1.00  7.52           H
ATOM   1764  HB  ILE A 109       7.526   2.385  14.761  1.00  8.05           H
ATOM   1765 HG12 ILE A 109       4.824   1.571  14.594  1.00 16.35           H
ATOM   1766 HG13 ILE A 109       5.352   2.816  15.423  1.00 16.35           H
ATOM   1767 HG21 ILE A 109       7.224   1.506  12.674  1.00 13.11           H
ATOM   1768 HG22 ILE A 109       8.090   0.486  13.522  1.00 13.11           H
ATOM   1769 HG23 ILE A 109       6.542   0.214  13.307  1.00 13.11           H
ATOM   1770 HD11 ILE A 109       4.312   3.577  13.430  1.00 16.67           H
ATOM   1771 HD12 ILE A 109       5.852   3.967  13.394  1.00 16.67           H
ATOM   1772 HD13 ILE A 109       5.324   2.723  12.557  1.00 16.67           H
ATOM   1773  N   HIS A 110       8.663  -1.175  15.997  1.00  8.32           N
ATOM   1774  CA  HIS A 110       9.992  -1.667  16.408  1.00  8.71           C
ATOM   1775  C   HIS A 110      11.144  -1.176  15.491  1.00  6.92           C
ATOM   1776  O   HIS A 110      12.232  -0.849  15.936  1.00  8.36           O
ATOM   1777  CB  HIS A 110       9.877  -3.195  16.401  1.00  7.56           C
ATOM   1778  CG  HIS A 110      10.915  -3.841  17.230  1.00  7.99           C
ATOM   1779  ND1 HIS A 110      10.673  -5.044  17.916  1.00  7.97           N
ATOM   1780  CD2 HIS A 110      12.219  -3.449  17.550  1.00  7.68           C
ATOM   1781  CE1 HIS A 110      11.854  -5.373  18.574  1.00  8.64           C
ATOM   1782  NE2 HIS A 110      12.777  -4.397  18.394  1.00  8.58           N
ATOM   1783  H   HIS A 110       8.070  -1.792  15.423  1.00  9.97           H
ATOM   1784  HA  HIS A 110      10.223  -1.260  17.433  1.00 10.44           H
ATOM   1785  HB2 HIS A 110       9.937  -3.560  15.340  1.00  9.06           H
ATOM   1786  HB3 HIS A 110       8.855  -3.493  16.734  1.00  9.06           H
ATOM   1787  HD1 HIS A 110       9.860  -5.638  17.800  1.00  9.55           H
ATOM   1788  HD2 HIS A 110      12.772  -2.563  17.216  1.00  9.20           H
ATOM   1789  HE1 HIS A 110      12.008  -6.272  19.153  1.00 10.35           H
ATOM   1790  N   TRP A 111      10.850  -1.211  14.158  1.00  8.00           N
ATOM   1791  CA  TRP A 111      11.833  -0.756  13.163  1.00  9.31           C
ATOM   1792  C   TRP A 111      10.933  -0.072  12.147  1.00  9.04           C
ATOM   1793  O   TRP A 111       9.756  -0.303  11.917  1.00  7.78           O
ATOM   1794  CB  TRP A 111      12.573  -1.933  12.486  1.00 10.61           C
ATOM   1795  CG  TRP A 111      13.523  -2.588  13.422  1.00  7.11           C
ATOM   1796  CD1 TRP A 111      13.226  -3.569  14.362  1.00  8.71           C
ATOM   1797  CD2 TRP A 111      14.937  -2.323  13.516  1.00  9.04           C
ATOM   1798  NE1 TRP A 111      14.404  -3.964  15.022  1.00  7.70           N
ATOM   1799  CE2 TRP A 111      15.461  -3.179  14.543  1.00 10.46           C
ATOM   1800  CE3 TRP A 111      15.808  -1.406  12.895  1.00 10.03           C
ATOM   1801  CZ2 TRP A 111      16.823  -3.142  14.939  1.00 11.00           C
ATOM   1802  CZ3 TRP A 111      17.127  -1.361  13.292  1.00 12.64           C
ATOM   1803  CH2 TRP A 111      17.636  -2.224  14.313  1.00 12.02           C
ATOM   1804  H   TRP A 111       9.920  -1.486  13.772  1.00  9.59           H
ATOM   1805  HA  TRP A 111      12.577  -0.058  13.652  1.00 11.16           H
ATOM   1806  HB2 TRP A 111      11.837  -2.661  12.097  1.00 12.72           H
ATOM   1807  HB3 TRP A 111      13.114  -1.566  11.590  1.00 12.72           H
ATOM   1808  HD1 TRP A 111      12.278  -4.003  14.609  1.00 10.44           H
ATOM   1809  HE1 TRP A 111      14.449  -4.563  15.841  1.00  9.23           H
ATOM   1810  HE3 TRP A 111      15.425  -0.741  12.128  1.00 12.03           H
ATOM   1811  HZ2 TRP A 111      17.177  -3.795  15.732  1.00 13.19           H
ATOM   1812  HZ3 TRP A 111      17.812  -0.647  12.841  1.00 15.15           H
ATOM   1813  HH2 TRP A 111      18.689  -2.133  14.598  1.00 14.41           H
ATOM   1814  N   PRO A 112      11.579   0.870  11.407  1.00  7.80           N
ATOM   1815  CA  PRO A 112      10.840   1.572  10.345  1.00  9.49           C
ATOM   1816  C   PRO A 112      10.606   0.708   9.139  1.00 13.19           C
ATOM   1817  O   PRO A 112       9.745   1.103   8.346  1.00 13.75           O
ATOM   1818  CB  PRO A 112      11.724   2.782   9.997  1.00 11.74           C
ATOM   1819  CG  PRO A 112      13.127   2.387  10.410  1.00 12.15           C
ATOM   1820  CD  PRO A 112      12.916   1.467  11.614  1.00  8.12           C
ATOM   1821  HA  PRO A 112       9.984   1.893  10.673  1.00 11.37           H
ATOM   1822  HB2 PRO A 112      11.687   2.937   9.039  1.00 14.08           H
ATOM   1823  HB3 PRO A 112      11.422   3.569  10.477  1.00 14.08           H
ATOM   1824  HG2 PRO A 112      13.563   1.914   9.684  1.00 14.57           H
ATOM   1825  HG3 PRO A 112      13.638   3.177  10.657  1.00 14.57           H
ATOM   1826  HD2 PRO A 112      13.602   0.778  11.626  1.00  9.73           H
ATOM   1827  HD3 PRO A 112      12.923   2.002  12.430  1.00  9.73           H
ATOM   1828  N   THR A 113      11.310  -0.442   8.996  1.00 10.94           N
ATOM   1829  CA  THR A 113      11.107  -1.289   7.851  1.00 10.16           C
ATOM   1830  C   THR A 113      10.049  -2.357   8.266  1.00 12.29           C
ATOM   1831  O   THR A 113       9.853  -3.163   9.146  1.00 16.63           O
ATOM   1832  CB  THR A 113      12.413  -2.038   7.560  1.00 11.47           C
ATOM   1833  OG1 THR A 113      12.626  -2.722   8.841  1.00 12.10           O
ATOM   1834  CG2 THR A 113      13.565  -1.125   7.285  1.00 10.76           C
ATOM   1835  H   THR A 113      11.934  -0.817   9.727  1.00 13.11           H
ATOM   1836  HA  THR A 113      10.784  -0.651   6.966  1.00 12.18           H
ATOM   1837  HB  THR A 113      12.262  -2.812   6.763  1.00 13.75           H
ATOM   1838  HG1 THR A 113      12.434  -3.668   8.730  1.00 14.50           H
ATOM   1839 HG21 THR A 113      14.505  -1.663   7.126  1.00 12.89           H
ATOM   1840 HG22 THR A 113      13.392  -0.506   6.391  1.00 12.89           H
ATOM   1841 HG23 THR A 113      13.754  -0.404   8.098  1.00 12.89           H
ATOM   1842  N   GLY A 114       9.186  -2.299   7.232  1.00 15.10           N
ATOM   1843  CA  GLY A 114       8.015  -3.176   7.037  1.00 10.83           C
ATOM   1844  C   GLY A 114       8.342  -4.381   6.169  1.00 14.95           C
ATOM   1845  O   GLY A 114       8.893  -4.230   5.053  1.00 10.89           O
ATOM   1846  H   GLY A 114       9.248  -1.716   6.599  1.00 18.11           H
ATOM   1847  HA2 GLY A 114       7.629  -3.485   7.874  1.00 12.98           H
ATOM   1848  HA3 GLY A 114       7.337  -2.659   6.579  1.00 12.98           H
ATOM   1849  N   PHE A 115       7.990  -5.587   6.670  1.00 11.59           N
ATOM   1850  CA  PHE A 115       8.339  -6.771   5.900  1.00 10.44           C
ATOM   1851  C   PHE A 115       6.964  -7.354   5.571  1.00  8.07           C
ATOM   1852  O   PHE A 115       5.855  -7.275   6.041  1.00 12.23           O
ATOM   1853  CB  PHE A 115       9.100  -7.802   6.747  1.00 12.98           C
ATOM   1854  CG  PHE A 115      10.421  -7.354   7.306  1.00 12.46           C
ATOM   1855  CD1 PHE A 115      11.123  -6.269   6.790  1.00 12.76           C
ATOM   1856  CD2 PHE A 115      10.940  -8.091   8.397  1.00 10.06           C
ATOM   1857  CE1 PHE A 115      12.356  -5.912   7.347  1.00 16.03           C
ATOM   1858  CE2 PHE A 115      12.181  -7.742   8.923  1.00 11.04           C
ATOM   1859  CZ  PHE A 115      12.885  -6.642   8.414  1.00 12.89           C
ATOM   1860  H   PHE A 115       7.396  -5.701   7.506  1.00 13.90           H
ATOM   1861  HA  PHE A 115       8.927  -6.476   4.973  1.00 12.51           H
ATOM   1862  HB2 PHE A 115       8.445  -8.085   7.611  1.00 15.56           H
ATOM   1863  HB3 PHE A 115       9.269  -8.729   6.162  1.00 15.56           H
ATOM   1864  HD1 PHE A 115      10.733  -5.700   5.939  1.00 15.30           H
ATOM   1865  HD2 PHE A 115      10.394  -8.929   8.826  1.00 12.06           H
ATOM   1866  HE1 PHE A 115      12.916  -5.083   6.914  1.00 19.23           H
ATOM   1867  HE2 PHE A 115      12.608  -8.326   9.739  1.00 13.23           H
ATOM   1868  HZ  PHE A 115      13.855  -6.365   8.819  1.00 15.45           H
ATOM   1869  N   LYS A 116       7.164  -8.249   4.549  1.00 11.87           N
ATOM   1870  CA  LYS A 116       6.098  -9.086   3.997  1.00 13.47           C
ATOM   1871  C   LYS A 116       5.377  -9.872   5.099  1.00 13.44           C
ATOM   1872  O   LYS A 116       6.032 -10.596   5.859  1.00 12.36           O
ATOM   1873  CB  LYS A 116       6.632 -10.081   2.961  1.00 15.60           C
ATOM   1874  CG  LYS A 116       5.536 -11.090   2.532  1.00 26.17           C
ATOM   1875  CD  LYS A 116       5.928 -11.933   1.304  1.00 26.82           C
ATOM   1876  CE  LYS A 116       6.528 -13.280   1.639  1.00 36.68           C
ATOM   1877  NZ  LYS A 116       5.723 -13.962   2.676  1.00 47.03           N1+
ATOM   1878  H   LYS A 116       7.924  -8.387   4.171  1.00 14.24           H
ATOM   1879  HA  LYS A 116       5.482  -8.505   3.539  1.00 16.15           H
ATOM   1880  HB2 LYS A 116       6.924  -9.592   2.177  1.00 18.71           H
ATOM   1881  HB3 LYS A 116       7.375 -10.583   3.331  1.00 18.71           H
ATOM   1882  HG2 LYS A 116       5.349 -11.702   3.260  1.00 31.39           H
ATOM   1883  HG3 LYS A 116       4.731 -10.596   2.304  1.00 31.39           H
ATOM   1884  HD2 LYS A 116       5.131 -12.092   0.772  1.00 32.18           H
ATOM   1885  HD3 LYS A 116       6.581 -11.440   0.780  1.00 32.18           H
ATOM   1886  HE2 LYS A 116       6.516 -13.832   0.841  1.00 44.01           H
ATOM   1887  HE3 LYS A 116       7.436 -13.168   1.957  1.00 44.01           H
ATOM   1888  HZ1 LYS A 116       5.799 -14.845   2.594  1.00 56.42           H
ATOM   1889  HZ2 LYS A 116       6.014 -13.721   3.482  1.00 56.42           H
ATOM   1890  HZ3 LYS A 116       4.865 -13.735   2.597  1.00 56.42           H
ATOM   1891  N   PRO A 117       4.045  -9.801   5.179  1.00 13.38           N
ATOM   1892  CA  PRO A 117       3.323 -10.469   6.264  1.00 15.57           C
ATOM   1893  C   PRO A 117       3.410 -11.983   6.141  1.00 19.12           C
ATOM   1894  O   PRO A 117       3.530 -12.538   5.048  1.00 15.96           O
ATOM   1895  CB  PRO A 117       1.878  -9.981   6.094  1.00 22.21           C
ATOM   1896  CG  PRO A 117       1.951  -8.818   5.177  1.00 29.48           C
ATOM   1897  CD  PRO A 117       3.134  -9.057   4.297  1.00 21.93           C
ATOM   1898  HA  PRO A 117       3.656 -10.176   7.129  1.00 18.67           H
ATOM   1899  HB2 PRO A 117       1.341 -10.685   5.702  1.00 26.64           H
ATOM   1900  HB3 PRO A 117       1.519  -9.712   6.952  1.00 26.64           H
ATOM   1901  HG2 PRO A 117       1.139  -8.767   4.648  1.00 35.37           H
ATOM   1902  HG3 PRO A 117       2.069  -8.006   5.696  1.00 35.37           H
ATOM   1903  HD2 PRO A 117       2.885  -9.595   3.529  1.00 26.31           H
ATOM   1904  HD3 PRO A 117       3.519  -8.207   4.041  1.00 26.31           H
ATOM   1905  N   GLY A 118       3.356 -12.646   7.283  1.00 17.14           N
ATOM   1906  CA  GLY A 118       3.479 -14.087   7.316  1.00 17.13           C
ATOM   1907  C   GLY A 118       3.942 -14.550   8.683  1.00 19.31           C
ATOM   1908  O   GLY A 118       4.048 -13.768   9.629  1.00 22.58           O
ATOM   1909  H   GLY A 118       3.245 -12.286   8.055  1.00 20.55           H
ATOM   1910  HA2 GLY A 118       2.629 -14.508   7.117  1.00 20.54           H
ATOM   1911  HA3 GLY A 118       4.128 -14.367   6.648  1.00 20.54           H
ATOM   1912  N   LYS A 119       4.244 -15.839   8.750  1.00 14.73           N
ATOM   1913  CA  LYS A 119       4.643 -16.433  10.013  1.00 22.63           C
ATOM   1914  C   LYS A 119       6.131 -16.247  10.292  1.00 18.99           C
ATOM   1915  O   LYS A 119       6.535 -16.337  11.453  1.00 20.70           O
ATOM   1916  CB  LYS A 119       4.288 -17.933  10.034  1.00 26.57           C
ATOM   1917  CG  LYS A 119       3.288 -18.323  11.150  1.00 43.24           C
ATOM   1918  CD  LYS A 119       3.941 -18.353  12.587  1.00 52.47           C
ATOM   1919  CE  LYS A 119       3.573 -17.137  13.493  1.00 48.08           C
ATOM   1920  NZ  LYS A 119       4.761 -16.241  13.793  1.00 35.60           N1+
ATOM   1921  H   LYS A 119       4.231 -16.380   8.084  1.00 17.66           H
ATOM   1922  HA  LYS A 119       4.156 -15.991  10.727  1.00 27.14           H
ATOM   1923  HB2 LYS A 119       3.897 -18.186   9.182  1.00 31.87           H
ATOM   1924  HB3 LYS A 119       5.101 -18.446  10.180  1.00 31.87           H
ATOM   1925  HG2 LYS A 119       2.566 -17.678  11.157  1.00 51.87           H
ATOM   1926  HG3 LYS A 119       2.935 -19.207  10.961  1.00 51.87           H
ATOM   1927  HD2 LYS A 119       3.656 -19.160  13.049  1.00 62.95           H
ATOM   1928  HD3 LYS A 119       4.908 -18.361  12.493  1.00 62.95           H
ATOM   1929  HE2 LYS A 119       2.895 -16.598  13.057  1.00 57.69           H
ATOM   1930  HE3 LYS A 119       3.231 -17.474  14.337  1.00 57.69           H
ATOM   1931  HZ1 LYS A 119       4.486 -15.483  14.169  1.00 42.70           H
ATOM   1932  HZ2 LYS A 119       5.315 -16.656  14.355  1.00 42.70           H
ATOM   1933  HZ3 LYS A 119       5.200 -16.045  13.045  1.00 42.70           H
ATOM   1934  N   GLU A 120       6.930 -15.965   9.258  1.00 15.13           N
ATOM   1935  CA  GLU A 120       8.358 -15.739   9.406  1.00 15.47           C
ATOM   1936  C   GLU A 120       8.637 -14.302   9.819  1.00 16.66           C
ATOM   1937  O   GLU A 120       8.200 -13.359   9.150  1.00 12.67           O
ATOM   1938  CB  GLU A 120       9.071 -16.023   8.087  1.00 17.98           C
ATOM   1939  CG  GLU A 120       9.208 -17.487   7.722  1.00 22.45           C
ATOM   1940  CD  GLU A 120       9.636 -17.655   6.251  1.00 31.04           C
ATOM   1941  OE1 GLU A 120       9.140 -16.913   5.366  1.00 42.23           O
ATOM   1942  OE2 GLU A 120      10.483 -18.526   5.970  1.00 48.56           O1-
ATOM   1943  H   GLU A 120       6.661 -15.893   8.446  1.00 18.15           H
ATOM   1944  HA  GLU A 120       8.722 -16.327  10.085  1.00 18.56           H
ATOM   1945  HB2 GLU A 120       8.555 -15.596   7.384  1.00 21.56           H
ATOM   1946  HB3 GLU A 120       9.956 -15.622   8.113  1.00 21.56           H
ATOM   1947  HG2 GLU A 120       9.890 -17.897   8.278  1.00 26.93           H
ATOM   1948  HG3 GLU A 120       8.360 -17.934   7.865  1.00 26.93           H
ATOM   1949  N   PHE A 121       9.401 -14.141  10.899  1.00  9.54           N
ATOM   1950  CA  PHE A 121       9.835 -12.817  11.327  1.00 12.43           C
ATOM   1951  C   PHE A 121      10.744 -12.127  10.306  1.00 10.50           C
ATOM   1952  O   PHE A 121      10.679 -10.889  10.180  1.00  9.17           O
ATOM   1953  CB  PHE A 121      10.567 -12.923  12.669  1.00 13.16           C
ATOM   1954  CG  PHE A 121       9.692 -13.308  13.828  1.00 13.18           C
ATOM   1955  CD1 PHE A 121       8.336 -13.046  13.827  1.00 15.34           C
ATOM   1956  CD2 PHE A 121      10.255 -13.904  14.945  1.00 14.79           C
ATOM   1957  CE1 PHE A 121       7.540 -13.376  14.918  1.00 19.31           C
ATOM   1958  CE2 PHE A 121       9.474 -14.229  16.051  1.00 18.11           C
ATOM   1959  CZ  PHE A 121       8.110 -13.968  16.029  1.00 18.86           C
ATOM   1960  H   PHE A 121       9.672 -14.779  11.406  1.00 11.43           H
ATOM   1961  HA  PHE A 121       9.062 -12.245  11.432  1.00 14.90           H
ATOM   1962  HB2 PHE A 121      11.261 -13.598  12.597  1.00 15.78           H
ATOM   1963  HB3 PHE A 121      10.963 -12.063  12.875  1.00 15.78           H
ATOM   1964  HD1 PHE A 121       7.939 -12.643  13.092  1.00 18.40           H
ATOM   1965  HD2 PHE A 121      11.167 -14.067  14.965  1.00 17.73           H
ATOM   1966  HE1 PHE A 121       6.628 -13.199  14.898  1.00 23.15           H
ATOM   1967  HE2 PHE A 121       9.861 -14.633  16.794  1.00 21.72           H
ATOM   1968  HZ  PHE A 121       7.575 -14.194  16.754  1.00 22.62           H
ATOM   1969  N   PHE A 122      11.641 -12.881   9.614  1.00 11.50           N
ATOM   1970  CA  PHE A 122      12.596 -12.271   8.674  1.00  9.30           C
ATOM   1971  C   PHE A 122      12.428 -13.103   7.409  1.00 14.01           C
ATOM   1972  O   PHE A 122      13.033 -14.092   7.009  1.00 14.02           O
ATOM   1973  CB  PHE A 122      14.064 -12.328   9.118  1.00 12.07           C
ATOM   1974  CG  PHE A 122      14.340 -11.379  10.257  1.00 10.52           C
ATOM   1975  CD1 PHE A 122      14.168 -11.834  11.570  1.00 12.91           C
ATOM   1976  CD2 PHE A 122      14.832 -10.093  10.009  1.00 12.42           C
ATOM   1977  CE1 PHE A 122      14.458 -10.987  12.647  1.00 13.60           C
ATOM   1978  CE2 PHE A 122      15.165  -9.270  11.087  1.00 15.59           C
ATOM   1979  CZ  PHE A 122      14.988  -9.722  12.396  1.00 14.98           C
ATOM   1980  H   PHE A 122      11.810 -13.858   9.898  1.00 13.78           H
ATOM   1981  HA  PHE A 122      12.301 -11.183   8.516  1.00 11.14           H
ATOM   1982  HB2 PHE A 122      14.350 -13.362   9.406  1.00 14.47           H
ATOM   1983  HB3 PHE A 122      14.716 -12.086   8.247  1.00 14.47           H
ATOM   1984  HD1 PHE A 122      13.793 -12.836  11.766  1.00 15.47           H
ATOM   1985  HD2 PHE A 122      14.988  -9.734   8.994  1.00 14.90           H
ATOM   1986  HE1 PHE A 122      14.285 -11.333  13.669  1.00 16.31           H
ATOM   1987  HE2 PHE A 122      15.571  -8.276  10.907  1.00 18.69           H
ATOM   1988  HZ  PHE A 122      15.270  -9.077  13.232  1.00 17.96           H
ATOM   1989  N   PRO A 123      11.379 -12.706   6.640  1.00 12.87           N
ATOM   1990  CA  PRO A 123      11.107 -13.382   5.350  1.00 11.46           C
ATOM   1991  C   PRO A 123      12.170 -12.983   4.340  1.00 12.15           C
ATOM   1992  O   PRO A 123      12.369 -11.798   4.075  1.00 12.68           O
ATOM   1993  CB  PRO A 123       9.722 -12.868   4.938  1.00 15.24           C
ATOM   1994  CG  PRO A 123       9.646 -11.496   5.529  1.00 14.24           C
ATOM   1995  CD  PRO A 123      10.425 -11.584   6.829  1.00 14.00           C
ATOM   1996  HA  PRO A 123      11.061 -14.343   5.452  1.00 13.74           H
ATOM   1997  HB2 PRO A 123       9.667 -12.818   3.969  1.00 18.28           H
ATOM   1998  HB3 PRO A 123       9.023 -13.448   5.285  1.00 18.28           H
ATOM   1999  HG2 PRO A 123      10.046 -10.846   4.926  1.00 17.07           H
ATOM   2000  HG3 PRO A 123       8.718 -11.267   5.703  1.00 17.07           H
ATOM   2001  HD2 PRO A 123      10.916 -10.759   6.959  1.00 16.79           H
ATOM   2002  HD3 PRO A 123       9.816 -11.778   7.559  1.00 16.79           H
ATOM   2003  N   LEU A 124      12.848 -13.979   3.754  1.00 15.02           N
ATOM   2004  CA  LEU A 124      13.969 -13.702   2.865  1.00 17.32           C
ATOM   2005  C   LEU A 124      13.682 -14.239   1.467  1.00 17.53           C
ATOM   2006  O   LEU A 124      12.943 -15.215   1.292  1.00 17.29           O
ATOM   2007  CB  LEU A 124      15.285 -14.330   3.378  1.00 18.43           C
ATOM   2008  CG  LEU A 124      15.753 -13.940   4.772  1.00 16.19           C
ATOM   2009  CD1 LEU A 124      17.083 -14.656   5.059  1.00 31.02           C
ATOM   2010  CD2 LEU A 124      15.943 -12.458   4.964  1.00 15.80           C
ATOM   2011  H   LEU A 124      12.669 -14.812   3.853  1.00 18.01           H
ATOM   2012  HA  LEU A 124      14.095 -12.743   2.811  1.00 20.78           H
ATOM   2013  HB2 LEU A 124      15.183 -15.291   3.369  1.00 22.10           H
ATOM   2014  HB3 LEU A 124      15.997 -14.083   2.767  1.00 22.10           H
ATOM   2015  HG  LEU A 124      15.092 -14.255   5.409  1.00 19.42           H
ATOM   2016 HD11 LEU A 124      17.377 -14.415   5.952  1.00 37.21           H
ATOM   2017 HD12 LEU A 124      16.949 -15.615   4.996  1.00 37.21           H
ATOM   2018 HD13 LEU A 124      17.746 -14.373   4.408  1.00 37.21           H
ATOM   2019 HD21 LEU A 124      16.251 -12.299   5.870  1.00 18.94           H
ATOM   2020 HD22 LEU A 124      16.613 -12.145   4.335  1.00 18.94           H
ATOM   2021 HD23 LEU A 124      15.103 -11.995   4.819  1.00 18.94           H
ATOM   2022  N   ASP A 125      14.266 -13.588   0.465  1.00 15.94           N
ATOM   2023  CA  ASP A 125      14.160 -14.131  -0.873  1.00 17.00           C
ATOM   2024  C   ASP A 125      15.335 -15.068  -1.112  1.00 21.81           C
ATOM   2025  O   ASP A 125      16.207 -15.260  -0.258  1.00 19.13           O
ATOM   2026  CB  ASP A 125      14.013 -13.017  -1.939  1.00 14.58           C
ATOM   2027  CG  ASP A 125      15.218 -12.073  -2.064  1.00 18.10           C
ATOM   2028  OD1 ASP A 125      16.349 -12.433  -1.660  1.00 17.02           O
ATOM   2029  OD2 ASP A 125      15.006 -10.930  -2.600  1.00 16.36           O1-
ATOM   2030  H   ASP A 125      14.724 -12.866   0.539  1.00 19.11           H
ATOM   2031  HA  ASP A 125      13.354 -14.671  -0.924  1.00 20.39           H
ATOM   2032  HB2 ASP A 125      13.861 -13.435  -2.802  1.00 17.49           H
ATOM   2033  HB3 ASP A 125      13.254 -12.464  -1.701  1.00 17.49           H
ATOM   2034  N   GLU A 126      15.333 -15.665  -2.305  1.00 23.10           N
ATOM   2035  CA  GLU A 126      16.286 -16.702  -2.680  1.00 32.48           C
ATOM   2036  C   GLU A 126      17.746 -16.257  -2.512  1.00 30.04           C
ATOM   2037  O   GLU A 126      18.635 -17.101  -2.351  1.00 36.53           O
ATOM   2038  CB  GLU A 126      15.978 -17.134  -4.135  1.00 36.01           C
ATOM   2039  CG  GLU A 126      15.553 -15.974  -5.068  1.00 41.80           C
ATOM   2040  CD  GLU A 126      14.013 -15.871  -5.338  1.00 52.70           C
ATOM   2041  OE1 GLU A 126      13.255 -15.344  -4.461  1.00 28.42           O
ATOM   2042  OE2 GLU A 126      13.570 -16.295  -6.447  1.00 44.18           O1-
ATOM   2043  H   GLU A 126      14.755 -15.481  -2.910  1.00 27.71           H
ATOM   2044  HA  GLU A 126      16.137 -17.478  -2.117  1.00 38.96           H
ATOM   2045  HB2 GLU A 126      16.775 -17.536  -4.517  1.00 43.20           H
ATOM   2046  HB3 GLU A 126      15.258 -17.786  -4.132  1.00 43.20           H
ATOM   2047  HG2 GLU A 126      15.835 -15.136  -4.666  1.00 50.15           H
ATOM   2048  HG3 GLU A 126      16.022 -16.079  -5.896  1.00 50.15           H
ATOM   2049  N   SER A 127      18.009 -14.960  -2.500  1.00 21.50           N
ATOM   2050  CA  SER A 127      19.358 -14.431  -2.327  1.00 25.31           C
ATOM   2051  C   SER A 127      19.619 -13.805  -0.955  1.00 24.54           C
ATOM   2052  O   SER A 127      20.595 -13.052  -0.808  1.00 25.14           O
ATOM   2053  CB  SER A 127      19.616 -13.383  -3.390  1.00 29.46           C
ATOM   2054  OG  SER A 127      19.138 -13.882  -4.626  1.00 51.40           O
ATOM   2055  H   SER A 127      17.410 -14.351  -2.599  1.00 25.79           H
ATOM   2056  HA  SER A 127      19.993 -15.151  -2.468  1.00 30.36           H
ATOM   2057  HB2 SER A 127      19.148 -12.562  -3.158  1.00 35.34           H
ATOM   2058  HB3 SER A 127      20.570 -13.223  -3.457  1.00 35.34           H
ATOM   2059  HG  SER A 127      18.885 -13.235  -5.102  1.00 61.67           H
ATOM   2060  N   GLY A 128      18.757 -14.045   0.033  1.00 23.73           N
ATOM   2061  CA  GLY A 128      19.016 -13.575   1.384  1.00 22.65           C
ATOM   2062  C   GLY A 128      18.611 -12.147   1.673  1.00 24.14           C
ATOM   2063  O   GLY A 128      18.943 -11.631   2.750  1.00 21.40           O
ATOM   2064  H   GLY A 128      18.014 -14.476  -0.060  1.00 28.46           H
ATOM   2065  HA2 GLY A 128      18.548 -14.148   2.013  1.00 27.17           H
ATOM   2066  HA3 GLY A 128      19.969 -13.642   1.557  1.00 27.17           H
ATOM   2067  N   ASN A 129      17.941 -11.474   0.744  1.00 19.75           N
ATOM   2068  CA  ASN A 129      17.411 -10.142   1.009  1.00 17.45           C
ATOM   2069  C   ASN A 129      16.090 -10.262   1.749  1.00 11.62           C
ATOM   2070  O   ASN A 129      15.289 -11.146   1.446  1.00 16.02           O
ATOM   2071  CB  ASN A 129      17.199  -9.395  -0.310  1.00 19.77           C
ATOM   2072  CG  ASN A 129      18.468  -9.372  -1.179  1.00 24.89           C
ATOM   2073  OD1 ASN A 129      19.428  -8.666  -0.853  1.00 23.11           O
ATOM   2074  ND2 ASN A 129      18.471 -10.141  -2.283  1.00 18.59           N
ATOM   2075  H   ASN A 129      17.776 -11.765  -0.050  1.00 23.69           H
ATOM   2076  HA  ASN A 129      18.037  -9.643   1.558  1.00 20.93           H
ATOM   2077  HB2 ASN A 129      16.493  -9.833  -0.811  1.00 23.71           H
ATOM   2078  HB3 ASN A 129      16.946  -8.477  -0.110  1.00 23.71           H
ATOM   2079 HD21 ASN A 129      19.176 -10.192  -2.778  1.00 22.30           H
ATOM   2080 HD22 ASN A 129      17.766 -10.587  -2.498  1.00 22.30           H
ATOM   2081  N   VAL A 130      15.838  -9.364   2.708  1.00 12.34           N
ATOM   2082  CA  VAL A 130      14.516  -9.355   3.318  1.00 10.81           C
ATOM   2083  C   VAL A 130      13.493  -8.913   2.281  1.00 13.78           C
ATOM   2084  O   VAL A 130      13.778  -8.070   1.419  1.00 16.88           O
ATOM   2085  CB  VAL A 130      14.457  -8.458   4.570  1.00 13.34           C
ATOM   2086  CG1 VAL A 130      13.128  -8.613   5.244  1.00 23.28           C
ATOM   2087  CG2 VAL A 130      15.490  -8.876   5.542  1.00 19.75           C
ATOM   2088  H   VAL A 130      16.395  -8.780   3.005  1.00 14.79           H
ATOM   2089  HA  VAL A 130      14.294 -10.266   3.573  1.00 12.96           H
ATOM   2090  HB  VAL A 130      14.584  -7.520   4.322  1.00 16.00           H
ATOM   2091 HG11 VAL A 130      13.129  -8.070   6.046  1.00 27.93           H
ATOM   2092 HG12 VAL A 130      12.421  -8.317   4.646  1.00 27.93           H
ATOM   2093 HG13 VAL A 130      13.001  -9.543   5.488  1.00 27.93           H
ATOM   2094 HG21 VAL A 130      15.420  -8.333   6.343  1.00 23.68           H
ATOM   2095 HG22 VAL A 130      15.344  -9.811   5.772  1.00 23.68           H
ATOM   2096 HG23 VAL A 130      16.368  -8.767   5.139  1.00 23.68           H
ATOM   2097  N   VAL A 131      12.321  -9.538   2.308  1.00 12.22           N
ATOM   2098  CA  VAL A 131      11.234  -9.216   1.391  1.00 13.30           C
ATOM   2099  C   VAL A 131      10.436  -8.066   2.002  1.00 13.43           C
ATOM   2100  O   VAL A 131       9.832  -8.249   3.076  1.00 16.65           O
ATOM   2101  CB  VAL A 131      10.337 -10.428   1.130  1.00 12.63           C
ATOM   2102  CG1 VAL A 131       9.220 -10.052   0.159  1.00 11.77           C
ATOM   2103  CG2 VAL A 131      11.169 -11.622   0.582  1.00 15.62           C
ATOM   2104  H   VAL A 131      12.130 -10.175   2.850  1.00 14.65           H
ATOM   2105  HA  VAL A 131      11.607  -8.941   0.541  1.00 15.95           H
ATOM   2106  HB  VAL A 131       9.930 -10.707   1.963  1.00 15.14           H
ATOM   2107 HG11 VAL A 131       8.665 -10.830  -0.007  1.00 14.12           H
ATOM   2108 HG12 VAL A 131       8.675  -9.345   0.537  1.00 14.12           H
ATOM   2109 HG13 VAL A 131       9.622  -9.752  -0.671  1.00 14.12           H
ATOM   2110 HG21 VAL A 131      10.574 -12.367   0.413  1.00 18.74           H
ATOM   2111 HG22 VAL A 131      11.610 -11.358  -0.242  1.00 18.74           H
ATOM   2112 HG23 VAL A 131      11.836 -11.871   1.243  1.00 18.74           H
ATOM   2113  N   PRO A 132      10.394  -6.900   1.371  1.00 12.40           N
ATOM   2114  CA  PRO A 132       9.683  -5.758   1.963  1.00  9.88           C
ATOM   2115  C   PRO A 132       8.189  -5.836   1.701  1.00 13.04           C
ATOM   2116  O   PRO A 132       7.717  -6.549   0.820  1.00 16.37           O
ATOM   2117  CB  PRO A 132      10.300  -4.534   1.262  1.00 14.09           C
ATOM   2118  CG  PRO A 132      11.013  -5.048   0.075  1.00 18.49           C
ATOM   2119  CD  PRO A 132      11.214  -6.526   0.213  1.00 13.32           C
ATOM   2120  HA  PRO A 132       9.847  -5.699   2.916  1.00 11.85           H
ATOM   2121  HB2 PRO A 132       9.600  -3.921   1.002  1.00 16.89           H
ATOM   2122  HB3 PRO A 132      10.925  -4.094   1.857  1.00 16.89           H
ATOM   2123  HG2 PRO A 132      10.487  -4.850  -0.714  1.00 22.17           H
ATOM   2124  HG3 PRO A 132      11.878  -4.617   0.017  1.00 22.17           H
ATOM   2125  HD2 PRO A 132      10.877  -6.982  -0.574  1.00 15.98           H
ATOM   2126  HD3 PRO A 132      12.149  -6.730   0.369  1.00 15.98           H
ATOM   2127  N   SER A 133       7.431  -5.099   2.506  1.00 14.99           N
ATOM   2128  CA  SER A 133       6.045  -4.832   2.150  1.00 14.75           C
ATOM   2129  C   SER A 133       5.954  -3.418   1.604  1.00 10.95           C
ATOM   2130  O   SER A 133       6.833  -2.590   1.825  1.00 14.34           O
ATOM   2131  CB  SER A 133       5.115  -5.013   3.354  1.00 17.36           C
ATOM   2132  OG  SER A 133       5.421  -4.079   4.360  1.00 19.06           O
ATOM   2133  H   SER A 133       7.696  -4.741   3.236  1.00 17.97           H
ATOM   2134  HA  SER A 133       5.760  -5.432   1.442  1.00 17.69           H
ATOM   2135  HB2 SER A 133       4.195  -4.898   3.069  1.00 20.81           H
ATOM   2136  HB3 SER A 133       5.251  -5.905   3.708  1.00 20.81           H
ATOM   2137  HG  SER A 133       4.876  -4.161   4.991  1.00 22.87           H
ATOM   2138  N   ASP A 134       4.887  -3.149   0.857  1.00 12.99           N
ATOM   2139  CA  ASP A 134       4.760  -1.852   0.200  1.00 15.35           C
ATOM   2140  C   ASP A 134       4.099  -0.818   1.093  1.00 21.13           C
ATOM   2141  O   ASP A 134       3.517   0.150   0.602  1.00 29.46           O
ATOM   2142  CB  ASP A 134       3.993  -1.970  -1.124  1.00 18.22           C
ATOM   2143  CG  ASP A 134       2.588  -2.477  -0.955  1.00 36.29           C
ATOM   2144  OD1 ASP A 134       2.157  -2.723   0.196  1.00 42.56           O
ATOM   2145  OD2 ASP A 134       1.903  -2.630  -1.998  1.00 46.97           O1-
ATOM   2146  H   ASP A 134       4.232  -3.688   0.722  1.00 15.58           H
ATOM   2147  HA  ASP A 134       5.656  -1.525   0.004  1.00 18.41           H
ATOM   2148  HB2 ASP A 134       3.946  -1.089  -1.545  1.00 21.85           H
ATOM   2149  HB3 ASP A 134       4.468  -2.585  -1.705  1.00 21.85           H
ATOM   2150  N   THR A 135       4.209  -0.986   2.388  1.00 14.79           N
ATOM   2151  CA  THR A 135       3.593  -0.086   3.333  1.00 15.88           C
ATOM   2152  C   THR A 135       4.534   1.060   3.626  1.00 21.77           C
ATOM   2153  O   THR A 135       5.754   0.959   3.448  1.00 23.05           O
ATOM   2154  CB  THR A 135       3.251  -0.830   4.607  1.00 20.29           C
ATOM   2155  OG1 THR A 135       4.457  -1.345   5.183  1.00 24.02           O
ATOM   2156  CG2 THR A 135       2.276  -1.981   4.293  1.00 23.91           C
ATOM   2157  H   THR A 135       4.649  -1.622   2.759  1.00 17.73           H
ATOM   2158  HA  THR A 135       2.776   0.279   2.955  1.00 19.04           H
ATOM   2159  HB  THR A 135       2.828  -0.220   5.234  1.00 24.33           H
ATOM   2160  HG1 THR A 135       4.828  -1.883   4.658  1.00 28.81           H
ATOM   2161 HG21 THR A 135       2.038  -2.447   5.111  1.00 28.68           H
ATOM   2162 HG22 THR A 135       1.467  -1.635   3.882  1.00 28.68           H
ATOM   2163 HG23 THR A 135       2.691  -2.614   3.685  1.00 28.68           H
ATOM   2164  N   ASN A 136       3.957   2.183   4.010  1.00 22.24           N
ATOM   2165  CA  ASN A 136       4.800   3.304   4.369  1.00 19.94           C
ATOM   2166  C   ASN A 136       4.564   3.681   5.829  1.00 14.68           C
ATOM   2167  O   ASN A 136       3.550   3.342   6.447  1.00 22.14           O
ATOM   2168  CB  ASN A 136       4.563   4.479   3.420  1.00 25.22           C
ATOM   2169  CG  ASN A 136       3.277   5.103   3.646  1.00 28.63           C
ATOM   2170  OD1 ASN A 136       3.143   5.907   4.559  1.00 29.74           O
ATOM   2171  ND2 ASN A 136       2.286   4.727   2.854  1.00 37.83           N
ATOM   2172  H   ASN A 136       3.108   2.316   4.064  1.00 26.68           H
ATOM   2173  HA  ASN A 136       5.734   3.061   4.297  1.00 23.91           H
ATOM   2174  HB2 ASN A 136       5.241   5.158   3.556  1.00 30.25           H
ATOM   2175  HB3 ASN A 136       4.580   4.163   2.505  1.00 30.25           H
ATOM   2176 HD21 ASN A 136       1.496   5.045   2.979  1.00 45.39           H
ATOM   2177 HD22 ASN A 136       2.428   4.160   2.219  1.00 45.39           H
ATOM   2178  N   ILE A 137       5.564   4.336   6.376  1.00 15.96           N
ATOM   2179  CA  ILE A 137       5.586   4.637   7.795  1.00 22.20           C
ATOM   2180  C   ILE A 137       4.360   5.444   8.199  1.00 17.91           C
ATOM   2181  O   ILE A 137       3.863   5.305   9.320  1.00 17.77           O
ATOM   2182  CB  ILE A 137       6.878   5.390   8.148  1.00 29.81           C
ATOM   2183  CG1 ILE A 137       8.086   4.459   8.011  1.00 35.07           C
ATOM   2184  CG2 ILE A 137       6.800   5.919   9.574  1.00 38.43           C
ATOM   2185  CD1 ILE A 137       9.424   5.249   7.874  1.00 34.94           C
ATOM   2186  H   ILE A 137       6.256   4.615   5.950  1.00 19.14           H
ATOM   2187  HA  ILE A 137       5.577   3.798   8.286  1.00 26.63           H
ATOM   2188  HB  ILE A 137       6.987   6.139   7.542  1.00 35.77           H
ATOM   2189 HG12 ILE A 137       8.141   3.896   8.801  1.00 42.07           H
ATOM   2190 HG13 ILE A 137       7.971   3.902   7.223  1.00 42.07           H
ATOM   2191 HG21 ILE A 137       7.638   6.357   9.794  1.00 46.10           H
ATOM   2192 HG22 ILE A 137       6.072   6.555   9.656  1.00 46.10           H
ATOM   2193 HG23 ILE A 137       6.651   5.168  10.176  1.00 46.10           H
ATOM   2194 HD11 ILE A 137      10.158   4.619   7.793  1.00 41.92           H
ATOM   2195 HD12 ILE A 137       9.379   5.813   7.087  1.00 41.92           H
ATOM   2196 HD13 ILE A 137       9.543   5.800   8.664  1.00 41.92           H
ATOM   2197  N   LEU A 138       3.921   6.370   7.339  1.00 14.40           N
ATOM   2198  CA  LEU A 138       2.804   7.250   7.695  1.00 13.68           C
ATOM   2199  C   LEU A 138       1.504   6.465   7.892  1.00 13.71           C
ATOM   2200  O   LEU A 138       0.750   6.735   8.835  1.00 15.14           O
ATOM   2201  CB  LEU A 138       2.633   8.318   6.627  1.00 12.61           C
ATOM   2202  CG  LEU A 138       3.351   9.657   6.751  1.00 29.95           C
ATOM   2203  CD1 LEU A 138       4.621   9.609   7.553  1.00 29.06           C
ATOM   2204  CD2 LEU A 138       3.605  10.180   5.347  1.00 29.99           C
ATOM   2205  H   LEU A 138       4.260   6.519   6.562  1.00 17.26           H
ATOM   2206  HA  LEU A 138       3.000   7.695   8.528  1.00 16.41           H
ATOM   2207  HB2 LEU A 138       2.918   7.938   5.785  1.00 15.12           H
ATOM   2208  HB3 LEU A 138       1.687   8.516   6.570  1.00 15.12           H
ATOM   2209  HG  LEU A 138       2.760  10.281   7.194  1.00 35.92           H
ATOM   2210 HD11 LEU A 138       5.010  10.499   7.586  1.00 34.86           H
ATOM   2211 HD12 LEU A 138       4.423   9.307   8.453  1.00 34.86           H
ATOM   2212 HD13 LEU A 138       5.236   8.993   7.119  1.00 34.86           H
ATOM   2213 HD21 LEU A 138       4.031  11.050   5.408  1.00 35.98           H
ATOM   2214 HD22 LEU A 138       4.180   9.559   4.871  1.00 35.98           H
ATOM   2215 HD23 LEU A 138       2.755  10.258   4.884  1.00 35.98           H
ATOM   2216  N   ASP A 139       1.234   5.478   7.031  1.00 16.27           N
ATOM   2217  CA  ASP A 139       0.022   4.686   7.181  1.00 13.92           C
ATOM   2218  C   ASP A 139       0.104   3.814   8.426  1.00 14.56           C
ATOM   2219  O   ASP A 139      -0.895   3.621   9.122  1.00 15.62           O
ATOM   2220  CB  ASP A 139      -0.210   3.810   5.951  1.00 19.94           C
ATOM   2221  CG  ASP A 139      -0.631   4.611   4.718  1.00 31.53           C
ATOM   2222  OD1 ASP A 139      -1.246   5.693   4.858  1.00 24.61           O
ATOM   2223  OD2 ASP A 139      -0.323   4.146   3.603  1.00 28.76           O1-
ATOM   2224  H   ASP A 139       1.726   5.244   6.369  1.00 19.51           H
ATOM   2225  HA  ASP A 139      -0.737   5.286   7.269  1.00 16.69           H
ATOM   2226  HB2 ASP A 139       0.621   3.349   5.745  1.00 23.91           H
ATOM   2227  HB3 ASP A 139      -0.909   3.164   6.138  1.00 23.91           H
ATOM   2228  N   THR A 140       1.288   3.269   8.717  1.00 15.64           N
ATOM   2229  CA  THR A 140       1.449   2.526   9.957  1.00 11.23           C
ATOM   2230  C   THR A 140       1.224   3.446  11.153  1.00 10.90           C
ATOM   2231  O   THR A 140       0.588   3.053  12.128  1.00 13.03           O
ATOM   2232  CB  THR A 140       2.838   1.882  10.014  1.00 13.57           C
ATOM   2233  OG1 THR A 140       3.076   1.167   8.788  1.00 14.17           O
ATOM   2234  CG2 THR A 140       2.942   0.910  11.213  1.00 14.67           C
ATOM   2235  H   THR A 140       1.993   3.314   8.229  1.00 18.76           H
ATOM   2236  HA  THR A 140       0.781   1.823   9.994  1.00 13.46           H
ATOM   2237  HB  THR A 140       3.517   2.572  10.112  1.00 16.27           H
ATOM   2238  HG1 THR A 140       2.502   0.564   8.690  1.00 16.99           H
ATOM   2239 HG21 THR A 140       3.828   0.517  11.244  1.00 17.60           H
ATOM   2240 HG22 THR A 140       2.785   1.390  12.040  1.00 17.60           H
ATOM   2241 HG23 THR A 140       2.291   0.198  11.135  1.00 17.60           H
ATOM   2242  N   TRP A 141       1.743   4.676  11.094  1.00 14.30           N
ATOM   2243  CA  TRP A 141       1.537   5.610  12.198  1.00 10.27           C
ATOM   2244  C   TRP A 141       0.053   5.869  12.409  1.00 14.31           C
ATOM   2245  O   TRP A 141      -0.430   5.883  13.545  1.00 11.67           O
ATOM   2246  CB  TRP A 141       2.304   6.925  11.954  1.00 11.30           C
ATOM   2247  CG  TRP A 141       2.260   7.738  13.184  1.00  8.92           C
ATOM   2248  CD1 TRP A 141       1.479   8.850  13.439  1.00 12.36           C
ATOM   2249  CD2 TRP A 141       2.972   7.462  14.386  1.00  8.95           C
ATOM   2250  NE1 TRP A 141       1.671   9.270  14.737  1.00 10.19           N
ATOM   2251  CE2 TRP A 141       2.585   8.435  15.337  1.00 11.86           C
ATOM   2252  CE3 TRP A 141       3.855   6.450  14.769  1.00 12.57           C
ATOM   2253  CZ2 TRP A 141       3.090   8.451  16.627  1.00 11.70           C
ATOM   2254  CZ3 TRP A 141       4.358   6.462  16.044  1.00 11.86           C
ATOM   2255  CH2 TRP A 141       3.970   7.469  16.972  1.00 13.96           C
ATOM   2256  H   TRP A 141       2.211   4.986  10.446  1.00 17.15           H
ATOM   2257  HA  TRP A 141       1.878   5.218  13.017  1.00 12.31           H
ATOM   2258  HB2 TRP A 141       3.230   6.721  11.747  1.00 13.55           H
ATOM   2259  HB3 TRP A 141       1.894   7.427  11.232  1.00 13.55           H
ATOM   2260  HD1 TRP A 141       0.910   9.256  12.827  1.00 14.82           H
ATOM   2261  HE1 TRP A 141       1.309   9.958  15.101  1.00 12.21           H
ATOM   2262  HE3 TRP A 141       4.105   5.786  14.166  1.00 15.07           H
ATOM   2263  HZ2 TRP A 141       2.839   9.105  17.237  1.00 14.03           H
ATOM   2264  HZ3 TRP A 141       4.965   5.807  16.303  1.00 14.22           H
ATOM   2265  HH2 TRP A 141       4.327   7.472  17.831  1.00 16.73           H
ATOM   2266  N   ALA A 142      -0.703   6.016  11.331  1.00 13.79           N
ATOM   2267  CA  ALA A 142      -2.137   6.240  11.472  1.00 11.55           C
ATOM   2268  C   ALA A 142      -2.817   5.079  12.197  1.00 10.55           C
ATOM   2269  O   ALA A 142      -3.695   5.287  13.045  1.00 12.00           O
ATOM   2270  CB  ALA A 142      -2.765   6.462  10.095  1.00 19.21           C
ATOM   2271  H   ALA A 142      -0.419   5.993  10.519  1.00 16.53           H
ATOM   2272  HA  ALA A 142      -2.276   7.037  12.003  1.00 13.85           H
ATOM   2273  HB1 ALA A 142      -3.719   6.607  10.212  1.00 23.05           H
ATOM   2274  HB2 ALA A 142      -2.359   7.238   9.675  1.00 23.05           H
ATOM   2275  HB3 ALA A 142      -2.616   5.672   9.550  1.00 23.05           H
ATOM   2276  N   ALA A 143      -2.392   3.845  11.918  1.00 12.76           N
ATOM   2277  CA  ALA A 143      -2.977   2.701  12.599  1.00 11.30           C
ATOM   2278  C   ALA A 143      -2.581   2.666  14.076  1.00 13.10           C
ATOM   2279  O   ALA A 143      -3.359   2.228  14.933  1.00 13.48           O
ATOM   2280  CB  ALA A 143      -2.564   1.418  11.867  1.00 14.82           C
ATOM   2281  H   ALA A 143      -1.783   3.644  11.344  1.00 15.30           H
ATOM   2282  HA  ALA A 143      -3.944   2.763  12.545  1.00 13.54           H
ATOM   2283  HB1 ALA A 143      -2.958   0.650  12.315  1.00 17.77           H
ATOM   2284  HB2 ALA A 143      -2.873   1.453  10.949  1.00 17.77           H
ATOM   2285  HB3 ALA A 143      -1.594   1.350  11.885  1.00 17.77           H
ATOM   2286  N   MET A 144      -1.370   3.121  14.396  1.00 10.97           N
ATOM   2287  CA  MET A 144      -0.954   3.202  15.787  1.00 12.62           C
ATOM   2288  C   MET A 144      -1.777   4.234  16.535  1.00 11.37           C
ATOM   2289  O   MET A 144      -2.129   4.034  17.699  1.00 11.91           O
ATOM   2290  CB  MET A 144       0.537   3.546  15.867  1.00  8.44           C
ATOM   2291  CG  MET A 144       1.434   2.509  15.210  1.00 10.72           C
ATOM   2292  SD  MET A 144       1.766   1.105  16.296  1.00 12.40           S
ATOM   2293  CE  MET A 144       2.956   1.789  17.419  1.00 14.11           C
ATOM   2294  H   MET A 144      -0.778   3.386  13.832  1.00 13.15           H
ATOM   2295  HA  MET A 144      -1.067   2.330  16.200  1.00 15.13           H
ATOM   2296  HB2 MET A 144       0.700   4.405  15.444  1.00 10.12           H
ATOM   2297  HB3 MET A 144       0.782   3.583  16.807  1.00 10.12           H
ATOM   2298  HG2 MET A 144       0.989   2.169  14.428  1.00 12.85           H
ATOM   2299  HG3 MET A 144       2.279   2.920  14.975  1.00 12.85           H
ATOM   2300  HE1 MET A 144       3.211   1.105  18.068  1.00 16.91           H
ATOM   2301  HE2 MET A 144       3.741   2.081  16.915  1.00 16.91           H
ATOM   2302  HE3 MET A 144       2.562   2.550  17.886  1.00 16.91           H
ATOM   2303  N   GLU A 145      -2.084   5.356  15.883  1.00 10.18           N
ATOM   2304  CA  GLU A 145      -2.891   6.376  16.526  1.00 10.45           C
ATOM   2305  C   GLU A 145      -4.262   5.831  16.881  1.00 12.02           C
ATOM   2306  O   GLU A 145      -4.805   6.161  17.938  1.00 11.30           O
ATOM   2307  CB  GLU A 145      -3.041   7.589  15.615  1.00 13.68           C
ATOM   2308  CG  GLU A 145      -1.780   8.388  15.452  1.00 10.13           C
ATOM   2309  CD  GLU A 145      -1.930   9.531  14.457  1.00 13.54           C
ATOM   2310  OE1 GLU A 145      -2.678   9.375  13.470  1.00 14.12           O
ATOM   2311  OE2 GLU A 145      -1.290  10.566  14.673  1.00 11.60           O1-
ATOM   2312  H   GLU A 145      -1.850   5.530  15.076  1.00 12.20           H
ATOM   2313  HA  GLU A 145      -2.439   6.656  17.336  1.00 12.53           H
ATOM   2314  HB2 GLU A 145      -3.313   7.287  14.737  1.00 16.40           H
ATOM   2315  HB3 GLU A 145      -3.715   8.170  15.997  1.00 16.40           H
ATOM   2316  HG2 GLU A 145      -1.533   8.762  16.315  1.00 12.14           H
ATOM   2317  HG3 GLU A 145      -1.080   7.795  15.143  1.00 12.14           H
ATOM   2318  N   GLU A 146      -4.805   4.946  16.051  1.00 12.11           N
ATOM   2319  CA  GLU A 146      -6.109   4.372  16.357  1.00 14.16           C
ATOM   2320  C   GLU A 146      -6.074   3.551  17.640  1.00 15.13           C
ATOM   2321  O   GLU A 146      -7.091   3.433  18.334  1.00 13.54           O
ATOM   2322  CB  GLU A 146      -6.572   3.499  15.199  1.00 16.86           C
ATOM   2323  CG  GLU A 146      -7.406   4.175  14.174  1.00 34.86           C
ATOM   2324  CD  GLU A 146      -8.337   3.190  13.484  1.00 51.19           C
ATOM   2325  OE1 GLU A 146      -8.881   2.294  14.185  1.00 50.15           O
ATOM   2326  OE2 GLU A 146      -8.511   3.313  12.250  1.00 56.87           O1-
ATOM   2327  H   GLU A 146      -4.439   4.651  15.332  1.00 14.52           H
ATOM   2328  HA  GLU A 146      -6.745   5.093  16.465  1.00 16.98           H
ATOM   2329  HB2 GLU A 146      -5.782   3.169  14.741  1.00 20.22           H
ATOM   2330  HB3 GLU A 146      -7.082   2.757  15.560  1.00 20.22           H
ATOM   2331  HG2 GLU A 146      -7.953   4.854  14.602  1.00 41.82           H
ATOM   2332  HG3 GLU A 146      -6.826   4.576  13.506  1.00 41.82           H
ATOM   2333  N   LEU A 147      -4.922   2.962  17.971  1.00 12.32           N
ATOM   2334  CA  LEU A 147      -4.848   2.192  19.210  1.00 10.59           C
ATOM   2335  C   LEU A 147      -4.964   3.089  20.429  1.00 10.43           C
ATOM   2336  O   LEU A 147      -5.432   2.644  21.484  1.00 13.61           O
ATOM   2337  CB  LEU A 147      -3.530   1.422  19.300  1.00 10.72           C
ATOM   2338  CG  LEU A 147      -3.194   0.529  18.115  1.00 10.58           C
ATOM   2339  CD1 LEU A 147      -1.782   0.047  18.294  1.00 13.82           C
ATOM   2340  CD2 LEU A 147      -4.162  -0.622  18.011  1.00 16.44           C
ATOM   2341  H   LEU A 147      -4.189   2.998  17.521  1.00 14.78           H
ATOM   2342  HA  LEU A 147      -5.575   1.553  19.232  1.00 12.70           H
ATOM   2343  HB2 LEU A 147      -2.796   2.054  19.401  1.00 12.86           H
ATOM   2344  HB3 LEU A 147      -3.567   0.857  20.091  1.00 12.86           H
ATOM   2345  HG  LEU A 147      -3.244   1.046  17.295  1.00 12.69           H
ATOM   2346 HD11 LEU A 147      -1.552  -0.549  17.562  1.00 16.57           H
ATOM   2347 HD12 LEU A 147      -1.189   0.817  18.303  1.00 16.57           H
ATOM   2348 HD13 LEU A 147      -1.721  -0.426  19.141  1.00 16.57           H
ATOM   2349 HD21 LEU A 147      -3.888  -1.194  17.276  1.00 19.72           H
ATOM   2350 HD22 LEU A 147      -4.144  -1.122  18.843  1.00 19.72           H
ATOM   2351 HD23 LEU A 147      -5.055  -0.276  17.849  1.00 19.72           H
ATOM   2352  N   VAL A 148      -4.482   4.325  20.325  1.00 10.13           N
ATOM   2353  CA  VAL A 148      -4.647   5.275  21.410  1.00  9.94           C
ATOM   2354  C   VAL A 148      -6.120   5.605  21.593  1.00 14.87           C
ATOM   2355  O   VAL A 148      -6.639   5.630  22.715  1.00 15.53           O
ATOM   2356  CB  VAL A 148      -3.827   6.538  21.127  1.00  9.34           C
ATOM   2357  CG1 VAL A 148      -4.052   7.559  22.238  1.00 13.92           C
ATOM   2358  CG2 VAL A 148      -2.347   6.192  21.010  1.00 11.94           C
ATOM   2359  H   VAL A 148      -4.064   4.637  19.642  1.00 12.14           H
ATOM   2360  HA  VAL A 148      -4.331   4.876  22.236  1.00 11.92           H
ATOM   2361  HB  VAL A 148      -4.113   6.911  20.282  1.00 11.20           H
ATOM   2362 HG11 VAL A 148      -3.529   8.357  22.054  1.00 16.70           H
ATOM   2363 HG12 VAL A 148      -4.991   7.796  22.291  1.00 16.70           H
ATOM   2364 HG13 VAL A 148      -3.777   7.163  23.083  1.00 16.70           H
ATOM   2365 HG21 VAL A 148      -1.853   7.009  20.849  1.00 14.31           H
ATOM   2366 HG22 VAL A 148      -2.068   5.787  21.851  1.00 14.31           H
ATOM   2367 HG23 VAL A 148      -2.204   5.570  20.276  1.00 14.31           H
ATOM   2368  N   ASP A 149      -6.818   5.836  20.487  1.00 16.45           N
ATOM   2369  CA  ASP A 149      -8.215   6.232  20.559  1.00 15.20           C
ATOM   2370  C   ASP A 149      -9.092   5.093  21.002  1.00 16.59           C
ATOM   2371  O   ASP A 149     -10.179   5.338  21.541  1.00 20.64           O
ATOM   2372  CB  ASP A 149      -8.659   6.750  19.202  1.00 13.53           C
ATOM   2373  CG  ASP A 149      -8.048   8.090  18.874  1.00 13.79           C
ATOM   2374  OD1 ASP A 149      -7.766   8.863  19.800  1.00 19.83           O
ATOM   2375  OD2 ASP A 149      -7.845   8.357  17.688  1.00 17.47           O1-
ATOM   2376  H   ASP A 149      -6.507   5.756  19.690  1.00 19.73           H
ATOM   2377  HA  ASP A 149      -8.317   6.950  21.207  1.00 18.23           H
ATOM   2378  HB2 ASP A 149      -8.399   6.120  18.512  1.00 16.22           H
ATOM   2379  HB3 ASP A 149      -9.622   6.854  19.212  1.00 16.22           H
ATOM   2380  N   GLU A 150      -8.654   3.859  20.809  1.00 13.88           N
ATOM   2381  CA  GLU A 150      -9.425   2.724  21.275  1.00 12.30           C
ATOM   2382  C   GLU A 150      -9.030   2.282  22.673  1.00 20.84           C
ATOM   2383  O   GLU A 150      -9.643   1.347  23.203  1.00 19.89           O
ATOM   2384  CB  GLU A 150      -9.296   1.559  20.292  1.00 16.82           C
ATOM   2385  CG  GLU A 150      -9.859   1.885  18.906  1.00 19.34           C
ATOM   2386  CD  GLU A 150      -9.820   0.703  17.954  1.00 28.23           C
ATOM   2387  OE1 GLU A 150      -9.764  -0.450  18.432  1.00 33.41           O
ATOM   2388  OE2 GLU A 150      -9.830   0.937  16.728  1.00 40.61           O1-
ATOM   2389  H   GLU A 150      -7.914   3.650  20.418  1.00 16.65           H
ATOM   2390  HA  GLU A 150     -10.362   2.985  21.298  1.00 14.75           H
ATOM   2391  HB2 GLU A 150      -8.360   1.332  20.185  1.00 20.17           H
ATOM   2392  HB3 GLU A 150      -9.784   0.801  20.646  1.00 20.17           H
ATOM   2393  HG2 GLU A 150     -10.780   2.172  18.983  1.00 23.19           H
ATOM   2394  HG3 GLU A 150      -9.325   2.593  18.509  1.00 23.19           H
ATOM   2395  N   GLY A 151      -8.028   2.923  23.273  1.00 16.61           N
ATOM   2396  CA  GLY A 151      -7.678   2.674  24.653  1.00 16.64           C
ATOM   2397  C   GLY A 151      -6.763   1.497  24.887  1.00 17.07           C
ATOM   2398  O   GLY A 151      -6.528   1.144  26.049  1.00 15.00           O
ATOM   2399  H   GLY A 151      -7.529   3.514  22.890  1.00 19.92           H
ATOM   2400  HA2 GLY A 151      -7.257   3.468  25.021  1.00 19.95           H
ATOM   2401  HA3 GLY A 151      -8.497   2.514  25.147  1.00 19.95           H
ATOM   2402  N   LEU A 152      -6.247   0.871  23.822  1.00 13.81           N
ATOM   2403  CA  LEU A 152      -5.347  -0.268  23.982  1.00 12.16           C
ATOM   2404  C   LEU A 152      -3.970   0.161  24.468  1.00  9.91           C
ATOM   2405  O   LEU A 152      -3.255  -0.645  25.071  1.00 12.21           O
ATOM   2406  CB  LEU A 152      -5.215  -1.019  22.648  1.00 13.84           C
ATOM   2407  CG  LEU A 152      -6.476  -1.745  22.138  1.00 19.56           C
ATOM   2408  CD1 LEU A 152      -6.110  -2.693  21.009  1.00 24.49           C
ATOM   2409  CD2 LEU A 152      -7.178  -2.483  23.218  1.00 29.49           C
ATOM   2410  H   LEU A 152      -6.403   1.084  23.004  1.00 16.56           H
ATOM   2411  HA  LEU A 152      -5.710  -0.873  24.647  1.00 14.58           H
ATOM   2412  HB2 LEU A 152      -4.959  -0.378  21.966  1.00 16.59           H
ATOM   2413  HB3 LEU A 152      -4.511  -1.682  22.736  1.00 16.59           H
ATOM   2414  HG  LEU A 152      -7.091  -1.085  21.782  1.00 23.46           H
ATOM   2415 HD11 LEU A 152      -6.916  -3.111  20.670  1.00 29.38           H
ATOM   2416 HD12 LEU A 152      -5.679  -2.186  20.298  1.00 29.38           H
ATOM   2417 HD13 LEU A 152      -5.501  -3.371  21.346  1.00 29.38           H
ATOM   2418 HD21 LEU A 152      -7.930  -2.944  22.815  1.00 35.37           H
ATOM   2419 HD22 LEU A 152      -6.568  -3.119  23.620  1.00 35.37           H
ATOM   2420 HD23 LEU A 152      -7.502  -1.851  23.878  1.00 35.37           H
ATOM   2421  N   VAL A 153      -3.556   1.383  24.169  1.00  8.48           N
ATOM   2422  CA  VAL A 153      -2.224   1.855  24.541  1.00  8.69           C
ATOM   2423  C   VAL A 153      -2.335   3.307  24.977  1.00 11.25           C
ATOM   2424  O   VAL A 153      -3.112   4.080  24.413  1.00 11.63           O
ATOM   2425  CB  VAL A 153      -1.197   1.732  23.374  1.00 10.01           C
ATOM   2426  CG1 VAL A 153      -1.184   0.324  22.770  1.00 11.07           C
ATOM   2427  CG2 VAL A 153      -1.418   2.782  22.316  1.00 16.87           C
ATOM   2428  H   VAL A 153      -4.027   1.959  23.745  1.00 10.16           H
ATOM   2429  HA  VAL A 153      -1.897   1.338  25.291  1.00 10.42           H
ATOM   2430  HB  VAL A 153      -0.312   1.900  23.739  1.00 12.00           H
ATOM   2431 HG11 VAL A 153      -0.497   0.294  22.088  1.00 13.27           H
ATOM   2432 HG12 VAL A 153      -0.976  -0.310  23.473  1.00 13.27           H
ATOM   2433 HG13 VAL A 153      -2.050   0.127  22.377  1.00 13.27           H
ATOM   2434 HG21 VAL A 153      -0.770   2.631  21.610  1.00 20.23           H
ATOM   2435 HG22 VAL A 153      -2.318   2.707  21.963  1.00 20.23           H
ATOM   2436 HG23 VAL A 153      -1.273   3.659  22.700  1.00 20.23           H
ATOM   2437  N   LYS A 154      -1.528   3.693  25.954  1.00 11.64           N
ATOM   2438  CA  LYS A 154      -1.608   5.072  26.423  1.00 10.73           C
ATOM   2439  C   LYS A 154      -0.754   6.033  25.618  1.00 14.58           C
ATOM   2440  O   LYS A 154      -1.047   7.238  25.583  1.00 11.15           O
ATOM   2441  CB  LYS A 154      -1.184   5.174  27.884  1.00 10.27           C
ATOM   2442  CG  LYS A 154      -2.029   4.318  28.837  1.00 13.91           C
ATOM   2443  CD  LYS A 154      -2.987   5.064  29.730  1.00 34.80           C
ATOM   2444  CE  LYS A 154      -2.464   5.213  31.176  1.00 48.34           C
ATOM   2445  NZ  LYS A 154      -1.428   6.316  31.416  1.00 35.58           N1+
ATOM   2446  H   LYS A 154      -0.944   3.204  26.351  1.00 13.96           H
ATOM   2447  HA  LYS A 154      -2.534   5.356  26.351  1.00 12.86           H
ATOM   2448  HB2 LYS A 154      -0.259   4.888  27.957  1.00 12.31           H
ATOM   2449  HB3 LYS A 154      -1.253   6.102  28.152  1.00 12.31           H
ATOM   2450  HG2 LYS A 154      -2.549   3.699  28.305  1.00 16.67           H
ATOM   2451  HG3 LYS A 154      -1.425   3.832  29.421  1.00 16.67           H
ATOM   2452  HD2 LYS A 154      -3.149   5.946  29.365  1.00 41.74           H
ATOM   2453  HD3 LYS A 154      -3.814   4.559  29.766  1.00 41.74           H
ATOM   2454  HE2 LYS A 154      -3.224   5.394  31.752  1.00 58.00           H
ATOM   2455  HE3 LYS A 154      -2.065   4.369  31.443  1.00 58.00           H
ATOM   2456  HZ1 LYS A 154      -1.579   6.722  32.193  1.00 42.69           H
ATOM   2457  HZ2 LYS A 154      -0.608   5.970  31.433  1.00 42.69           H
ATOM   2458  HZ3 LYS A 154      -1.471   6.920  30.762  1.00 42.69           H
ATOM   2459  N   ALA A 155       0.340   5.554  25.048  1.00 12.86           N
ATOM   2460  CA  ALA A 155       1.256   6.382  24.267  1.00 12.12           C
ATOM   2461  C   ALA A 155       1.858   5.530  23.163  1.00  9.15           C
ATOM   2462  O   ALA A 155       2.001   4.309  23.310  1.00 10.53           O
ATOM   2463  CB  ALA A 155       2.371   6.965  25.142  1.00 10.11           C
ATOM   2464  H   ALA A 155       0.579   4.727  25.096  1.00 15.42           H
ATOM   2465  HA  ALA A 155       0.777   7.120  23.856  1.00 14.53           H
ATOM   2466  HB1 ALA A 155       2.983   7.472  24.588  1.00 12.12           H
ATOM   2467  HB2 ALA A 155       1.961   7.561  25.784  1.00 12.12           H
ATOM   2468  HB3 ALA A 155       2.841   6.254  25.603  1.00 12.12           H
ATOM   2469  N   ILE A 156       2.258   6.185  22.069  1.00  8.14           N
ATOM   2470  CA  ILE A 156       2.883   5.487  20.956  1.00  7.52           C
ATOM   2471  C   ILE A 156       4.202   6.160  20.645  1.00 10.39           C
ATOM   2472  O   ILE A 156       4.383   7.348  20.911  1.00  9.09           O
ATOM   2473  CB  ILE A 156       1.954   5.457  19.722  1.00  9.97           C
ATOM   2474  CG1 ILE A 156       1.418   6.867  19.412  1.00 13.04           C
ATOM   2475  CG2 ILE A 156       0.837   4.433  19.963  1.00 12.01           C
ATOM   2476  CD1 ILE A 156       0.567   6.961  18.132  1.00 12.87           C
ATOM   2477  H   ILE A 156       2.182   7.031  21.947  1.00  9.76           H
ATOM   2478  HA  ILE A 156       3.075   4.576  21.216  1.00  9.01           H
ATOM   2479  HB  ILE A 156       2.467   5.166  18.952  1.00 11.95           H
ATOM   2480 HG12 ILE A 156       0.858   7.159  20.151  1.00 15.64           H
ATOM   2481 HG13 ILE A 156       2.174   7.471  19.318  1.00 15.64           H
ATOM   2482 HG21 ILE A 156       0.255   4.405  19.186  1.00 14.40           H
ATOM   2483 HG22 ILE A 156       1.236   3.563  20.116  1.00 14.40           H
ATOM   2484 HG23 ILE A 156       0.337   4.707  20.747  1.00 14.40           H
ATOM   2485 HD11 ILE A 156       0.297   7.884  18.010  1.00 15.44           H
ATOM   2486 HD12 ILE A 156       1.094   6.665  17.377  1.00 15.44           H
ATOM   2487 HD13 ILE A 156      -0.217   6.401  18.234  1.00 15.44           H
ATOM   2488  N   GLY A 157       5.128   5.388  20.080  1.00  7.09           N
ATOM   2489  CA  GLY A 157       6.426   5.898  19.739  1.00  8.07           C
ATOM   2490  C   GLY A 157       7.063   5.080  18.633  1.00  6.22           C
ATOM   2491  O   GLY A 157       6.413   4.257  17.985  1.00 10.73           O
ATOM   2492  H   GLY A 157       5.016   4.565  19.872  1.00  8.49           H
ATOM   2493  HA2 GLY A 157       6.358   6.817  19.435  1.00  9.67           H
ATOM   2494  HA3 GLY A 157       7.005   5.878  20.520  1.00  9.67           H
ATOM   2495  N   ILE A 158       8.366   5.297  18.473  1.00  7.41           N
ATOM   2496  CA  ILE A 158       9.140   4.739  17.373  1.00  6.73           C
ATOM   2497  C   ILE A 158      10.460   4.215  17.920  1.00  7.45           C
ATOM   2498  O   ILE A 158      10.854   4.495  19.057  1.00  8.72           O
ATOM   2499  CB  ILE A 158       9.367   5.776  16.267  1.00  8.14           C
ATOM   2500  CG1 ILE A 158      10.086   7.013  16.843  1.00  9.60           C
ATOM   2501  CG2 ILE A 158       8.017   6.110  15.597  1.00 11.34           C
ATOM   2502  CD1 ILE A 158      10.182   8.180  15.893  1.00 14.95           C
ATOM   2503  H   ILE A 158       8.837   5.774  19.017  1.00  8.87           H
ATOM   2504  HA  ILE A 158       8.656   3.989  16.984  1.00  8.06           H
ATOM   2505  HB  ILE A 158       9.945   5.381  15.596  1.00  9.76           H
ATOM   2506 HG12 ILE A 158       9.634   7.317  17.648  1.00 11.51           H
ATOM   2507 HG13 ILE A 158      10.995   6.751  17.056  1.00 11.51           H
ATOM   2508 HG21 ILE A 158       8.182   6.655  14.810  1.00 13.59           H
ATOM   2509 HG22 ILE A 158       7.572   5.287  15.344  1.00 13.59           H
ATOM   2510 HG23 ILE A 158       7.467   6.597  16.228  1.00 13.59           H
ATOM   2511 HD11 ILE A 158      10.694   8.884  16.318  1.00 17.92           H
ATOM   2512 HD12 ILE A 158      10.626   7.884  15.085  1.00 17.92           H
ATOM   2513 HD13 ILE A 158       9.288   8.493  15.694  1.00 17.92           H
ATOM   2514  N   SER A 159      11.129   3.426  17.095  1.00  7.33           N
ATOM   2515  CA  SER A 159      12.409   2.829  17.478  1.00  8.39           C
ATOM   2516  C   SER A 159      13.261   2.637  16.228  1.00  8.10           C
ATOM   2517  O   SER A 159      12.748   2.192  15.205  1.00  8.13           O
ATOM   2518  CB  SER A 159      12.186   1.483  18.186  1.00  9.51           C
ATOM   2519  OG  SER A 159      13.437   0.915  18.589  1.00 10.44           O
ATOM   2520  H   SER A 159      10.863   3.219  16.306  1.00  8.78           H
ATOM   2521  HA  SER A 159      12.882   3.425  18.081  1.00 10.05           H
ATOM   2522  HB2 SER A 159      11.624   1.636  18.962  1.00 11.39           H
ATOM   2523  HB3 SER A 159      11.745   0.876  17.574  1.00 11.39           H
ATOM   2524  HG  SER A 159      13.792   1.402  19.175  1.00 12.52           H
ATOM   2525  N   ASN A 160      14.548   3.013  16.299  1.00 11.30           N
ATOM   2526  CA  ASN A 160      15.477   2.861  15.164  1.00  9.39           C
ATOM   2527  C   ASN A 160      15.097   3.737  13.972  1.00  9.51           C
ATOM   2528  O   ASN A 160      15.383   3.397  12.815  1.00 10.52           O
ATOM   2529  CB  ASN A 160      15.572   1.402  14.740  1.00  5.88           C
ATOM   2530  CG  ASN A 160      16.005   0.507  15.857  1.00  7.67           C
ATOM   2531  OD1 ASN A 160      17.115   0.645  16.374  1.00 10.14           O
ATOM   2532  ND2 ASN A 160      15.148  -0.456  16.220  1.00  9.58           N
ATOM   2533  H   ASN A 160      14.912   3.348  17.000  1.00 13.54           H
ATOM   2534  HA  ASN A 160      16.362   3.139  15.445  1.00 11.26           H
ATOM   2535  HB2 ASN A 160      14.700   1.111  14.441  1.00  7.04           H
ATOM   2536  HB3 ASN A 160      16.227   1.323  14.029  1.00  7.04           H
ATOM   2537 HD21 ASN A 160      15.386  -1.036  16.810  1.00 11.49           H
ATOM   2538 HD22 ASN A 160      14.373  -0.511  15.847  1.00 11.49           H
ATOM   2539  N   PHE A 161      14.460   4.875  14.250  1.00 10.05           N
ATOM   2540  CA  PHE A 161      14.117   5.871  13.242  1.00  7.12           C
ATOM   2541  C   PHE A 161      15.222   6.925  13.188  1.00 12.82           C
ATOM   2542  O   PHE A 161      15.613   7.465  14.236  1.00 12.06           O
ATOM   2543  CB  PHE A 161      12.794   6.575  13.567  1.00  8.82           C
ATOM   2544  CG  PHE A 161      11.561   5.815  13.147  1.00 10.06           C
ATOM   2545  CD1 PHE A 161      11.395   4.489  13.489  1.00  8.79           C
ATOM   2546  CD2 PHE A 161      10.545   6.457  12.442  1.00 12.54           C
ATOM   2547  CE1 PHE A 161      10.267   3.798  13.132  1.00 11.14           C
ATOM   2548  CE2 PHE A 161       9.420   5.774  12.062  1.00 14.42           C
ATOM   2549  CZ  PHE A 161       9.265   4.444  12.414  1.00  9.24           C
ATOM   2550  H   PHE A 161      14.235   5.105  15.050  1.00 12.04           H
ATOM   2551  HA  PHE A 161      14.045   5.447  12.371  1.00  8.53           H
ATOM   2552  HB2 PHE A 161      12.750   6.721  14.526  1.00 10.57           H
ATOM   2553  HB3 PHE A 161      12.788   7.429  13.104  1.00 10.57           H
ATOM   2554  HD1 PHE A 161      12.065   4.054  13.966  1.00 10.53           H
ATOM   2555  HD2 PHE A 161      10.646   7.350  12.209  1.00 15.04           H
ATOM   2556  HE1 PHE A 161      10.175   2.900  13.358  1.00 13.35           H
ATOM   2557  HE2 PHE A 161       8.749   6.212  11.588  1.00 17.29           H
ATOM   2558  HZ  PHE A 161       8.502   3.973  12.162  1.00 11.08           H
ATOM   2559  N   ASN A 162      15.710   7.223  11.978  1.00  9.74           N
ATOM   2560  CA  ASN A 162      16.684   8.298  11.787  1.00 11.16           C
ATOM   2561  C   ASN A 162      15.948   9.651  11.764  1.00 10.40           C
ATOM   2562  O   ASN A 162      14.718   9.712  11.775  1.00 12.99           O
ATOM   2563  CB  ASN A 162      17.553   8.031  10.534  1.00 11.55           C
ATOM   2564  CG  ASN A 162      16.809   8.197   9.234  1.00 16.01           C
ATOM   2565  OD1 ASN A 162      16.006   9.109   9.093  1.00 13.19           O
ATOM   2566  ND2 ASN A 162      17.093   7.319   8.262  1.00 14.86           N
ATOM   2567  H   ASN A 162      15.492   6.817  11.252  1.00 11.68           H
ATOM   2568  HA  ASN A 162      17.289   8.299  12.550  1.00 13.37           H
ATOM   2569  HB2 ASN A 162      18.298   8.652  10.511  1.00 13.84           H
ATOM   2570  HB3 ASN A 162      17.883   7.117  10.572  1.00 13.84           H
ATOM   2571 HD21 ASN A 162      16.657   7.338   7.526  1.00 17.82           H
ATOM   2572 HD22 ASN A 162      17.712   6.730   8.381  1.00 17.82           H
ATOM   2573  N   HIS A 163      16.690  10.763  11.799  1.00 11.80           N
ATOM   2574  CA  HIS A 163      15.995  12.038  12.006  1.00 15.36           C
ATOM   2575  C   HIS A 163      15.071  12.396  10.838  1.00 12.57           C
ATOM   2576  O   HIS A 163      14.042  13.052  11.038  1.00 15.51           O
ATOM   2577  CB  HIS A 163      17.010  13.151  12.289  1.00 17.13           C
ATOM   2578  CG  HIS A 163      17.554  13.825  11.073  1.00 17.54           C
ATOM   2579  ND1 HIS A 163      18.580  13.293  10.323  1.00 19.45           N1+
ATOM   2580  CD2 HIS A 163      17.236  15.012  10.496  1.00 23.30           C
ATOM   2581  CE1 HIS A 163      18.860  14.113   9.323  1.00 25.10           C
ATOM   2582  NE2 HIS A 163      18.063  15.167   9.411  1.00 25.23           N
ATOM   2583  H   HIS A 163      17.542  10.817  11.700  1.00 14.15           H
ATOM   2584  HA  HIS A 163      15.437  11.955  12.792  1.00 18.42           H
ATOM   2585  HB2 HIS A 163      17.758  12.768  12.772  1.00 20.55           H
ATOM   2586  HB3 HIS A 163      16.584  13.836  12.833  1.00 20.55           H
ATOM   2587  HD1 HIS A 163      18.969  12.542  10.477  1.00 23.33           H
ATOM   2588  HD2 HIS A 163      16.579  15.607  10.781  1.00 27.94           H
ATOM   2589  HE1 HIS A 163      19.512  13.975   8.673  1.00 30.11           H
ATOM   2590  HE2 HIS A 163      18.055  15.835   8.868  1.00 30.27           H
ATOM   2591  N   LEU A 164      15.380  11.951   9.626  1.00 13.18           N
ATOM   2592  CA  LEU A 164      14.484  12.206   8.499  1.00 15.19           C
ATOM   2593  C   LEU A 164      13.191  11.396   8.601  1.00 13.11           C
ATOM   2594  O   LEU A 164      12.120  11.869   8.203  1.00 15.09           O
ATOM   2595  CB  LEU A 164      15.200  11.890   7.189  1.00 13.87           C
ATOM   2596  CG  LEU A 164      16.378  12.789   6.793  1.00 18.31           C
ATOM   2597  CD1 LEU A 164      16.834  12.390   5.403  1.00 29.34           C
ATOM   2598  CD2 LEU A 164      16.032  14.287   6.850  1.00 20.69           C
ATOM   2599  H   LEU A 164      16.084  11.499   9.424  1.00 15.80           H
ATOM   2600  HA  LEU A 164      14.240  13.144   8.503  1.00 18.21           H
ATOM   2601  HB2 LEU A 164      15.549  10.987   7.258  1.00 16.63           H
ATOM   2602  HB3 LEU A 164      14.551  11.932   6.470  1.00 16.63           H
ATOM   2603  HG  LEU A 164      17.115  12.637   7.403  1.00 21.96           H
ATOM   2604 HD11 LEU A 164      17.561  12.974   5.135  1.00 35.19           H
ATOM   2605 HD12 LEU A 164      17.140  11.469   5.427  1.00 35.19           H
ATOM   2606 HD13 LEU A 164      16.093  12.477   4.785  1.00 35.19           H
ATOM   2607 HD21 LEU A 164      16.804  14.797   6.564  1.00 24.81           H
ATOM   2608 HD22 LEU A 164      15.281  14.455   6.259  1.00 24.81           H
ATOM   2609 HD23 LEU A 164      15.798  14.532   7.757  1.00 24.81           H
ATOM   2610  N   GLN A 165      13.257  10.206   9.192  1.00 11.05           N
ATOM   2611  CA  GLN A 165      12.044   9.415   9.411  1.00 12.05           C
ATOM   2612  C   GLN A 165      11.194   9.988  10.537  1.00 10.99           C
ATOM   2613  O   GLN A 165       9.955   9.966  10.462  1.00 14.30           O
ATOM   2614  CB  GLN A 165      12.431   7.964   9.705  1.00 12.62           C
ATOM   2615  CG  GLN A 165      13.029   7.303   8.477  1.00 14.17           C
ATOM   2616  CD  GLN A 165      13.767   6.005   8.756  1.00 14.40           C
ATOM   2617  OE1 GLN A 165      14.359   5.805   9.826  1.00 11.74           O
ATOM   2618  NE2 GLN A 165      13.762   5.124   7.772  1.00 12.57           N
ATOM   2619  H   GLN A 165      13.982   9.837   9.475  1.00 13.25           H
ATOM   2620  HA  GLN A 165      11.511   9.424   8.604  1.00 14.44           H
ATOM   2621  HB2 GLN A 165      13.084   7.950  10.424  1.00 15.13           H
ATOM   2622  HB3 GLN A 165      11.636   7.471   9.962  1.00 15.13           H
ATOM   2623  HG2 GLN A 165      12.318   7.109   7.849  1.00 17.00           H
ATOM   2624  HG3 GLN A 165      13.660   7.920   8.074  1.00 17.00           H
ATOM   2625 HE21 GLN A 165      13.327   5.286   7.050  1.00 15.07           H
ATOM   2626 HE22 GLN A 165      14.199   4.386   7.853  1.00 15.07           H
ATOM   2627  N   VAL A 166      11.830  10.503  11.589  1.00 11.82           N
ATOM   2628  CA  VAL A 166      11.081  11.235  12.600  1.00 12.34           C
ATOM   2629  C   VAL A 166      10.380  12.420  11.963  1.00 12.85           C
ATOM   2630  O   VAL A 166       9.190  12.659  12.190  1.00 11.85           O
ATOM   2631  CB  VAL A 166      12.006  11.679  13.739  1.00 15.98           C
ATOM   2632  CG1 VAL A 166      11.194  12.457  14.774  1.00 13.94           C
ATOM   2633  CG2 VAL A 166      12.657  10.475  14.408  1.00 15.92           C
ATOM   2634  H   VAL A 166      12.676  10.442  11.738  1.00 14.17           H
ATOM   2635  HA  VAL A 166      10.403  10.649  12.976  1.00 14.80           H
ATOM   2636  HB  VAL A 166      12.712  12.248  13.393  1.00 19.17           H
ATOM   2637 HG11 VAL A 166      11.792  12.703  15.495  1.00 16.71           H
ATOM   2638 HG12 VAL A 166      10.820  13.251  14.368  1.00 16.71           H
ATOM   2639 HG13 VAL A 166      10.480  11.896  15.114  1.00 16.71           H
ATOM   2640 HG21 VAL A 166      13.201  10.786  15.147  1.00 19.09           H
ATOM   2641 HG22 VAL A 166      11.955   9.887  14.734  1.00 19.09           H
ATOM   2642 HG23 VAL A 166      13.206  10.006  13.762  1.00 19.09           H
ATOM   2643  N   GLU A 167      11.117  13.179  11.155  1.00 13.97           N
ATOM   2644  CA  GLU A 167      10.554  14.378  10.550  1.00 16.17           C
ATOM   2645  C   GLU A 167       9.363  14.035   9.672  1.00 15.87           C
ATOM   2646  O   GLU A 167       8.408  14.811   9.569  1.00 16.86           O
ATOM   2647  CB  GLU A 167      11.637  15.096   9.750  1.00 18.80           C
ATOM   2648  CG  GLU A 167      11.365  16.541   9.544  1.00 36.77           C
ATOM   2649  CD  GLU A 167      12.477  17.231   8.791  1.00 44.25           C
ATOM   2650  OE1 GLU A 167      12.987  16.650   7.805  1.00 40.07           O
ATOM   2651  OE2 GLU A 167      12.838  18.357   9.192  1.00 56.69           O1-
ATOM   2652  H   GLU A 167      11.937  13.025  10.949  1.00 16.75           H
ATOM   2653  HA  GLU A 167      10.248  14.980  11.251  1.00 19.39           H
ATOM   2654  HB2 GLU A 167      12.482  15.030  10.225  1.00 22.54           H
ATOM   2655  HB3 GLU A 167      11.708  14.672   8.882  1.00 22.54           H
ATOM   2656  HG2 GLU A 167      10.550  16.634   9.028  1.00 44.12           H
ATOM   2657  HG3 GLU A 167      11.278  16.978  10.406  1.00 44.12           H
ATOM   2658  N   MET A 168       9.427  12.899   8.980  1.00 15.91           N
ATOM   2659  CA  MET A 168       8.309  12.465   8.152  1.00 17.86           C
ATOM   2660  C   MET A 168       7.032  12.322   8.971  1.00 15.32           C
ATOM   2661  O   MET A 168       5.948  12.746   8.545  1.00 16.44           O
ATOM   2662  CB  MET A 168       8.674  11.137   7.498  1.00 20.77           C
ATOM   2663  CG  MET A 168       8.090  10.916   6.121  1.00 43.98           C
ATOM   2664  SD  MET A 168       8.558   9.281   5.512  1.00 57.34           S
ATOM   2665  CE  MET A 168      10.355   9.364   5.665  1.00 29.10           C
ATOM   2666  H   MET A 168      10.103  12.368   8.969  1.00 19.08           H
ATOM   2667  HA  MET A 168       8.164  13.115   7.447  1.00 21.42           H
ATOM   2668  HB2 MET A 168       9.639  11.115   7.415  1.00 24.91           H
ATOM   2669  HB3 MET A 168       8.373  10.415   8.076  1.00 24.91           H
ATOM   2670  HG2 MET A 168       7.123  10.966   6.166  1.00 52.77           H
ATOM   2671  HG3 MET A 168       8.439  11.586   5.512  1.00 52.77           H
ATOM   2672  HE1 MET A 168      10.743   8.560   5.284  1.00 34.91           H
ATOM   2673  HE2 MET A 168      10.675  10.146   5.188  1.00 34.91           H
ATOM   2674  HE3 MET A 168      10.602   9.425   6.599  1.00 34.91           H
ATOM   2675  N   ILE A 169       7.144  11.738  10.161  1.00 14.38           N
ATOM   2676  CA  ILE A 169       5.981  11.605  11.026  1.00 14.19           C
ATOM   2677  C   ILE A 169       5.539  12.960  11.539  1.00 15.28           C
ATOM   2678  O   ILE A 169       4.341  13.281  11.526  1.00 14.56           O
ATOM   2679  CB  ILE A 169       6.284  10.633  12.177  1.00 15.95           C
ATOM   2680  CG1 ILE A 169       6.469   9.233  11.577  1.00 18.13           C
ATOM   2681  CG2 ILE A 169       5.158  10.657  13.215  1.00 16.44           C
ATOM   2682  CD1 ILE A 169       6.989   8.250  12.513  1.00 23.74           C
ATOM   2683  H   ILE A 169       7.873  11.426  10.495  1.00 17.25           H
ATOM   2684  HA  ILE A 169       5.250  11.230  10.505  1.00 17.01           H
ATOM   2685  HB  ILE A 169       7.114  10.906  12.603  1.00 19.13           H
ATOM   2686 HG12 ILE A 169       5.609   8.902  11.269  1.00 21.74           H
ATOM   2687 HG13 ILE A 169       7.090   9.285  10.835  1.00 21.74           H
ATOM   2688 HG21 ILE A 169       5.326   9.981  13.889  1.00 19.72           H
ATOM   2689 HG22 ILE A 169       5.120  11.529  13.637  1.00 19.72           H
ATOM   2690 HG23 ILE A 169       4.322  10.473  12.762  1.00 19.72           H
ATOM   2691 HD11 ILE A 169       7.036   7.388  12.068  1.00 28.47           H
ATOM   2692 HD12 ILE A 169       7.879   8.535  12.780  1.00 28.47           H
ATOM   2693 HD13 ILE A 169       6.403   8.196  13.286  1.00 28.47           H
ATOM   2694  N   LEU A 170       6.488  13.782  11.998  1.00 15.25           N
ATOM   2695  CA  LEU A 170       6.107  15.086  12.546  1.00 16.36           C
ATOM   2696  C   LEU A 170       5.457  15.982  11.502  1.00 18.60           C
ATOM   2697  O   LEU A 170       4.680  16.874  11.870  1.00 18.66           O
ATOM   2698  CB  LEU A 170       7.334  15.788  13.141  1.00 13.29           C
ATOM   2699  CG  LEU A 170       7.958  15.056  14.312  1.00 13.28           C
ATOM   2700  CD1 LEU A 170       9.248  15.786  14.707  1.00 18.85           C
ATOM   2701  CD2 LEU A 170       7.010  14.970  15.478  1.00 17.79           C
ATOM   2702  H   LEU A 170       7.333  13.610  12.001  1.00 18.28           H
ATOM   2703  HA  LEU A 170       5.461  14.943  13.255  1.00 19.63           H
ATOM   2704  HB2 LEU A 170       8.013  15.894  12.453  1.00 15.93           H
ATOM   2705  HB3 LEU A 170       7.064  16.661  13.469  1.00 15.93           H
ATOM   2706  HG  LEU A 170       8.185  14.154  14.038  1.00 15.92           H
ATOM   2707 HD11 LEU A 170       9.653  15.329  15.461  1.00 22.61           H
ATOM   2708 HD12 LEU A 170       9.857  15.792  13.949  1.00 22.61           H
ATOM   2709 HD13 LEU A 170       9.032  16.698  14.952  1.00 22.61           H
ATOM   2710 HD21 LEU A 170       7.480  14.563  16.221  1.00 21.33           H
ATOM   2711 HD22 LEU A 170       6.727  15.865  15.719  1.00 21.33           H
ATOM   2712 HD23 LEU A 170       6.239  14.433  15.235  1.00 21.33           H
ATOM   2713  N   ASN A 171       5.732  15.758  10.219  1.00 13.83           N
ATOM   2714  CA  ASN A 171       5.117  16.528   9.147  1.00 18.59           C
ATOM   2715  C   ASN A 171       3.943  15.795   8.510  1.00 21.01           C
ATOM   2716  O   ASN A 171       3.460  16.218   7.459  1.00 24.55           O
ATOM   2717  CB  ASN A 171       6.154  16.874   8.074  1.00 20.35           C
ATOM   2718  CG  ASN A 171       7.300  17.736   8.608  1.00 26.85           C
ATOM   2719  OD1 ASN A 171       8.460  17.509   8.289  1.00 43.76           O
ATOM   2720  ND2 ASN A 171       6.973  18.725   9.402  1.00 30.18           N
ATOM   2721  H   ASN A 171       6.271  15.149   9.939  1.00 16.58           H
ATOM   2722  HA  ASN A 171       4.777  17.357   9.517  1.00 22.30           H
ATOM   2723  HB2 ASN A 171       6.534  16.053   7.721  1.00 24.41           H
ATOM   2724  HB3 ASN A 171       5.720  17.366   7.364  1.00 24.41           H
ATOM   2725 HD21 ASN A 171       7.592  19.205   9.762  1.00 36.21           H
ATOM   2726 HD22 ASN A 171       6.145  18.893   9.558  1.00 36.21           H
ATOM   2727  N   LYS A 172       3.487  14.712   9.112  1.00 18.13           N
ATOM   2728  CA  LYS A 172       2.386  13.950   8.537  1.00 20.86           C
ATOM   2729  C   LYS A 172       1.146  14.829   8.464  1.00 26.99           C
ATOM   2730  O   LYS A 172       0.815  15.518   9.445  1.00 20.96           O
ATOM   2731  CB  LYS A 172       2.058  12.703   9.344  1.00 19.92           C
ATOM   2732  CG  LYS A 172       0.809  11.968   8.867  1.00 18.76           C
ATOM   2733  CD  LYS A 172       0.461  10.779   9.734  1.00 16.19           C
ATOM   2734  CE  LYS A 172      -0.601   9.908   9.079  1.00 19.55           C
ATOM   2735  NZ  LYS A 172      -1.863  10.689   8.921  1.00 21.42           N1+
ATOM   2736  H   LYS A 172       3.790  14.401   9.853  1.00 21.74           H
ATOM   2737  HA  LYS A 172       2.646  13.667   7.649  1.00 25.02           H
ATOM   2738  HB2 LYS A 172       2.804  12.086   9.267  1.00 23.89           H
ATOM   2739  HB3 LYS A 172       1.927  12.951  10.273  1.00 23.89           H
ATOM   2740  HG2 LYS A 172       0.052  12.571   8.890  1.00 22.50           H
ATOM   2741  HG3 LYS A 172       0.955  11.637   7.968  1.00 22.50           H
ATOM   2742  HD2 LYS A 172       1.252  10.237   9.881  1.00 19.41           H
ATOM   2743  HD3 LYS A 172       0.107  11.106  10.580  1.00 19.41           H
ATOM   2744  HE2 LYS A 172      -0.297   9.620   8.209  1.00 23.45           H
ATOM   2745  HE3 LYS A 172      -0.782   9.142   9.645  1.00 23.45           H
ATOM   2746  HZ1 LYS A 172      -2.499  10.169   8.580  1.00 25.69           H
ATOM   2747  HZ2 LYS A 172      -2.137  10.994   9.713  1.00 25.69           H
ATOM   2748  HZ3 LYS A 172      -1.726  11.379   8.376  1.00 25.69           H
ATOM   2749  N   PRO A 173       0.440  14.838   7.339  1.00 22.94           N
ATOM   2750  CA  PRO A 173      -0.828  15.563   7.289  1.00 31.07           C
ATOM   2751  C   PRO A 173      -1.858  14.853   8.149  1.00 28.22           C
ATOM   2752  O   PRO A 173      -2.058  13.638   8.037  1.00 19.35           O
ATOM   2753  CB  PRO A 173      -1.205  15.538   5.803  1.00 38.42           C
ATOM   2754  CG  PRO A 173      -0.471  14.377   5.226  1.00 36.93           C
ATOM   2755  CD  PRO A 173       0.784  14.220   6.039  1.00 32.77           C
ATOM   2756  HA  PRO A 173      -0.691  16.468   7.586  1.00 37.27           H
ATOM   2757  HB2 PRO A 173      -2.164  15.428   5.703  1.00 46.09           H
ATOM   2758  HB3 PRO A 173      -0.905  16.361   5.388  1.00 46.09           H
ATOM   2759  HG2 PRO A 173      -1.022  13.578   5.291  1.00 44.31           H
ATOM   2760  HG3 PRO A 173      -0.246  14.560   4.300  1.00 44.31           H
ATOM   2761  HD2 PRO A 173       0.982  13.277   6.157  1.00 39.31           H
ATOM   2762  HD3 PRO A 173       1.523  14.688   5.617  1.00 39.31           H
ATOM   2763  N   GLY A 174      -2.492  15.619   9.024  1.00 16.87           N
ATOM   2764  CA  GLY A 174      -3.469  15.067   9.923  1.00 14.82           C
ATOM   2765  C   GLY A 174      -2.891  14.426  11.157  1.00 13.99           C
ATOM   2766  O   GLY A 174      -3.617  13.702  11.849  1.00 12.67           O
ATOM   2767  H   GLY A 174      -2.362  16.462   9.117  1.00 20.24           H
ATOM   2768  HA2 GLY A 174      -4.081  15.762  10.209  1.00 17.77           H
ATOM   2769  HA3 GLY A 174      -3.978  14.389   9.451  1.00 17.77           H
ATOM   2770  N   LEU A 175      -1.616  14.653  11.445  1.00 13.38           N
ATOM   2771  CA  LEU A 175      -0.990  14.073  12.635  1.00 15.51           C
ATOM   2772  C   LEU A 175      -1.864  14.328  13.859  1.00 15.02           C
ATOM   2773  O   LEU A 175      -2.240  15.464  14.137  1.00 15.02           O
ATOM   2774  CB  LEU A 175       0.394  14.706  12.853  1.00 15.47           C
ATOM   2775  CG  LEU A 175       1.638  13.971  13.372  1.00 29.51           C
ATOM   2776  CD1 LEU A 175       2.351  14.803  14.441  1.00 25.07           C
ATOM   2777  CD2 LEU A 175       1.396  12.572  13.829  1.00 16.13           C
ATOM   2778  H   LEU A 175      -1.088  15.134  10.967  1.00 16.05           H
ATOM   2779  HA  LEU A 175      -0.890  13.118  12.512  1.00 18.60           H
ATOM   2780  HB2 LEU A 175       0.666  15.086  12.004  1.00 18.55           H
ATOM   2781  HB3 LEU A 175       0.261  15.437  13.476  1.00 18.55           H
ATOM   2782  HG  LEU A 175       2.256  13.896  12.631  1.00 35.40           H
ATOM   2783 HD11 LEU A 175       3.135  14.319  14.745  1.00 30.08           H
ATOM   2784 HD12 LEU A 175       2.621  15.647  14.049  1.00 30.08           H
ATOM   2785 HD13 LEU A 175       1.743  14.958  15.181  1.00 30.08           H
ATOM   2786 HD21 LEU A 175       2.234  12.178  14.117  1.00 19.35           H
ATOM   2787 HD22 LEU A 175       0.765  12.603  14.567  1.00 19.35           H
ATOM   2788 HD23 LEU A 175       1.021  12.056  13.097  1.00 19.35           H
ATOM   2789  N   LYS A 176      -2.153  13.277  14.609  1.00 12.30           N
ATOM   2790  CA  LYS A 176      -2.990  13.377  15.796  1.00 10.63           C
ATOM   2791  C   LYS A 176      -2.186  13.229  17.080  1.00 15.78           C
ATOM   2792  O   LYS A 176      -2.306  14.061  17.988  1.00 14.55           O
ATOM   2793  CB  LYS A 176      -4.100  12.331  15.732  1.00 15.96           C
ATOM   2794  CG  LYS A 176      -5.233  12.596  16.692  1.00 18.80           C
ATOM   2795  CD  LYS A 176      -6.424  11.667  16.395  1.00 19.38           C
ATOM   2796  CE  LYS A 176      -7.471  11.776  17.466  1.00 25.90           C
ATOM   2797  NZ  LYS A 176      -8.665  10.988  17.087  1.00 22.53           N1+
ATOM   2798  H   LYS A 176      -1.859  12.488  14.458  1.00 14.75           H
ATOM   2799  HA  LYS A 176      -3.412  14.249  15.812  1.00 12.74           H
ATOM   2800  HB2 LYS A 176      -4.463  12.308  14.829  1.00 19.14           H
ATOM   2801  HB3 LYS A 176      -3.723  11.468  15.954  1.00 19.14           H
ATOM   2802  HG2 LYS A 176      -4.943  12.430  17.603  1.00 22.55           H
ATOM   2803  HG3 LYS A 176      -5.526  13.515  16.594  1.00 22.55           H
ATOM   2804  HD2 LYS A 176      -6.824  11.921  15.551  1.00 23.24           H
ATOM   2805  HD3 LYS A 176      -6.118  10.747  16.356  1.00 23.24           H
ATOM   2806  HE2 LYS A 176      -7.114  11.412  18.293  1.00 31.07           H
ATOM   2807  HE3 LYS A 176      -7.733  12.700  17.583  1.00 31.07           H
ATOM   2808  HZ1 LYS A 176      -9.339  11.184  17.629  1.00 27.02           H
ATOM   2809  HZ2 LYS A 176      -8.893  11.177  16.246  1.00 27.02           H
ATOM   2810  HZ3 LYS A 176      -8.493  10.116  17.146  1.00 27.02           H
ATOM   2811  N   TYR A 177      -1.305  12.229  17.156  1.00 10.99           N
ATOM   2812  CA  TYR A 177      -0.451  12.006  18.321  1.00 11.07           C
ATOM   2813  C   TYR A 177       1.008  12.006  17.878  1.00 16.09           C
ATOM   2814  O   TYR A 177       1.398  11.247  16.982  1.00 13.76           O
ATOM   2815  CB  TYR A 177      -0.836  10.691  19.008  1.00 13.37           C
ATOM   2816  CG  TYR A 177      -2.280  10.693  19.447  1.00 14.19           C
ATOM   2817  CD1 TYR A 177      -2.730  11.568  20.443  1.00 20.37           C
ATOM   2818  CD2 TYR A 177      -3.201   9.842  18.871  1.00 12.03           C
ATOM   2819  CE1 TYR A 177      -4.060  11.570  20.837  1.00 16.09           C
ATOM   2820  CE2 TYR A 177      -4.509   9.846  19.246  1.00 16.21           C
ATOM   2821  CZ  TYR A 177      -4.944  10.728  20.225  1.00 14.27           C
ATOM   2822  OH  TYR A 177      -6.266  10.705  20.606  1.00 20.34           O
ATOM   2823  H   TYR A 177      -1.169  11.658  16.525  1.00 13.18           H
ATOM   2824  HA  TYR A 177      -0.559  12.727  18.965  1.00 13.27           H
ATOM   2825  HB2 TYR A 177      -0.708   9.963  18.377  1.00 16.04           H
ATOM   2826  HB3 TYR A 177      -0.278  10.561  19.790  1.00 16.04           H
ATOM   2827  HD1 TYR A 177      -2.135  12.155  20.847  1.00 24.43           H
ATOM   2828  HD2 TYR A 177      -2.923   9.257  18.205  1.00 14.42           H
ATOM   2829  HE1 TYR A 177      -4.354  12.157  21.492  1.00 19.30           H
ATOM   2830  HE2 TYR A 177      -5.109   9.260  18.844  1.00 19.44           H
ATOM   2831  HH  TYR A 177      -6.684  10.128  20.162  1.00 24.39           H
ATOM   2832  N   LYS A 178       1.799  12.909  18.447  1.00 13.86           N
ATOM   2833  CA  LYS A 178       3.225  12.905  18.164  1.00 12.00           C
ATOM   2834  C   LYS A 178       3.875  11.673  18.794  1.00 11.67           C
ATOM   2835  O   LYS A 178       3.411  11.171  19.821  1.00 12.76           O
ATOM   2836  CB  LYS A 178       3.904  14.161  18.712  1.00 19.46           C
ATOM   2837  CG  LYS A 178       3.516  15.434  17.993  1.00 30.70           C
ATOM   2838  CD  LYS A 178       4.111  16.678  18.677  1.00 23.62           C
ATOM   2839  CE  LYS A 178       5.644  16.534  18.867  1.00 28.23           C
ATOM   2840  NZ  LYS A 178       6.378  17.856  19.130  1.00 44.77           N1+
ATOM   2841  H   LYS A 178       1.536  13.529  18.979  1.00 16.62           H
ATOM   2842  HA  LYS A 178       3.351  12.878  17.204  1.00 14.39           H
ATOM   2843  HB2 LYS A 178       3.669  14.267  19.648  1.00 23.34           H
ATOM   2844  HB3 LYS A 178       4.862  14.046  18.628  1.00 23.34           H
ATOM   2845  HG2 LYS A 178       3.850  15.394  17.082  1.00 36.83           H
ATOM   2846  HG3 LYS A 178       2.552  15.509  17.992  1.00 36.83           H
ATOM   2847  HD2 LYS A 178       3.948  17.457  18.120  1.00 28.33           H
ATOM   2848  HD3 LYS A 178       3.695  16.800  19.545  1.00 28.33           H
ATOM   2849  HE2 LYS A 178       5.804  15.943  19.621  1.00 33.86           H
ATOM   2850  HE3 LYS A 178       6.021  16.140  18.064  1.00 33.86           H
ATOM   2851  HZ1 LYS A 178       7.209  17.694  19.403  1.00 53.72           H
ATOM   2852  HZ2 LYS A 178       6.408  18.347  18.388  1.00 53.72           H
ATOM   2853  HZ3 LYS A 178       5.952  18.315  19.763  1.00 53.72           H
ATOM   2854  N   PRO A 179       4.976  11.191  18.231  1.00 14.14           N
ATOM   2855  CA  PRO A 179       5.712  10.111  18.912  1.00  8.43           C
ATOM   2856  C   PRO A 179       6.221  10.577  20.268  1.00 10.72           C
ATOM   2857  O   PRO A 179       6.791  11.668  20.392  1.00 13.24           O
ATOM   2858  CB  PRO A 179       6.870   9.795  17.958  1.00 12.55           C
ATOM   2859  CG  PRO A 179       6.534  10.462  16.648  1.00 17.39           C
ATOM   2860  CD  PRO A 179       5.592  11.581  16.947  1.00 14.30           C
ATOM   2861  HA  PRO A 179       5.135   9.342  19.020  1.00 10.11           H
ATOM   2862  HB2 PRO A 179       7.697  10.145  18.325  1.00 15.04           H
ATOM   2863  HB3 PRO A 179       6.927   8.835  17.841  1.00 15.04           H
ATOM   2864  HG2 PRO A 179       7.344  10.801  16.236  1.00 20.85           H
ATOM   2865  HG3 PRO A 179       6.099   9.816  16.067  1.00 20.85           H
ATOM   2866  HD2 PRO A 179       6.090  12.406  17.051  1.00 17.15           H
ATOM   2867  HD3 PRO A 179       4.920  11.646  16.253  1.00 17.15           H
ATOM   2868  N   ALA A 180       6.001   9.751  21.290  1.00 10.47           N
ATOM   2869  CA  ALA A 180       6.435  10.121  22.633  1.00 10.69           C
ATOM   2870  C   ALA A 180       7.886   9.773  22.886  1.00  8.53           C
ATOM   2871  O   ALA A 180       8.554  10.464  23.661  1.00  8.99           O
ATOM   2872  CB  ALA A 180       5.567   9.431  23.684  1.00  7.90           C
ATOM   2873  H   ALA A 180       5.614   8.986  21.239  1.00 12.55           H
ATOM   2874  HA  ALA A 180       6.346  11.082  22.741  1.00 12.81           H
ATOM   2875  HB1 ALA A 180       5.903   9.661  24.566  1.00  9.47           H
ATOM   2876  HB2 ALA A 180       4.661   9.749  23.580  1.00  9.47           H
ATOM   2877  HB3 ALA A 180       5.607   8.469  23.565  1.00  9.47           H
ATOM   2878  N   VAL A 181       8.368   8.721  22.229  1.00 10.99           N
ATOM   2879  CA  VAL A 181       9.660   8.114  22.488  1.00 10.29           C
ATOM   2880  C   VAL A 181      10.265   7.668  21.173  1.00 12.66           C
ATOM   2881  O   VAL A 181       9.545   7.208  20.293  1.00  8.78           O
ATOM   2882  CB  VAL A 181       9.500   6.918  23.443  1.00 10.83           C
ATOM   2883  CG1 VAL A 181      10.764   6.026  23.488  1.00 10.63           C
ATOM   2884  CG2 VAL A 181       9.156   7.428  24.811  1.00 11.52           C
ATOM   2885  H   VAL A 181       7.938   8.325  21.594  1.00 13.18           H
ATOM   2886  HA  VAL A 181      10.231   8.772  22.894  1.00 12.34           H
ATOM   2887  HB  VAL A 181       8.772   6.362  23.118  1.00 12.98           H
ATOM   2888 HG11 VAL A 181      10.640   5.334  24.160  1.00 12.75           H
ATOM   2889 HG12 VAL A 181      10.909   5.607  22.623  1.00 12.75           H
ATOM   2890 HG13 VAL A 181      11.523   6.582  23.725  1.00 12.75           H
ATOM   2891 HG21 VAL A 181       9.097   6.682  25.430  1.00 13.81           H
ATOM   2892 HG22 VAL A 181       9.860   8.039  25.086  1.00 13.81           H
ATOM   2893 HG23 VAL A 181       8.312   7.897  24.775  1.00 13.81           H
ATOM   2894  N   ASN A 182      11.593   7.799  21.044  1.00  7.90           N
ATOM   2895  CA  ASN A 182      12.382   7.114  20.031  1.00  6.92           C
ATOM   2896  C   ASN A 182      13.425   6.281  20.776  1.00  8.17           C
ATOM   2897  O   ASN A 182      14.269   6.831  21.490  1.00  9.71           O
ATOM   2898  CB  ASN A 182      13.049   8.096  19.068  1.00  9.11           C
ATOM   2899  CG  ASN A 182      13.689   7.414  17.877  1.00  8.48           C
ATOM   2900  OD1 ASN A 182      13.479   6.206  17.629  1.00  8.65           O
ATOM   2901  ND2 ASN A 182      14.433   8.185  17.093  1.00 11.82           N
ATOM   2902  H   ASN A 182      12.066   8.301  21.558  1.00  9.47           H
ATOM   2903  HA  ASN A 182      11.799   6.524  19.529  1.00  8.29           H
ATOM   2904  HB2 ASN A 182      12.361   8.683  18.718  1.00 10.92           H
ATOM   2905  HB3 ASN A 182      13.732   8.601  19.544  1.00 10.92           H
ATOM   2906 HD21 ASN A 182      14.796   7.861  16.378  1.00 14.17           H
ATOM   2907 HD22 ASN A 182      14.545   9.017  17.290  1.00 14.17           H
ATOM   2908  N   GLN A 183      13.328   4.966  20.660  1.00  7.99           N
ATOM   2909  CA  GLN A 183      14.234   4.054  21.343  1.00  6.98           C
ATOM   2910  C   GLN A 183      15.341   3.684  20.352  1.00  8.28           C
ATOM   2911  O   GLN A 183      15.060   3.087  19.304  1.00  7.18           O
ATOM   2912  CB  GLN A 183      13.478   2.818  21.851  1.00  8.31           C
ATOM   2913  CG  GLN A 183      14.393   1.836  22.563  1.00  8.48           C
ATOM   2914  CD  GLN A 183      13.734   0.541  23.041  1.00  8.99           C
ATOM   2915  OE1 GLN A 183      14.177  -0.559  22.679  1.00  9.27           O
ATOM   2916  NE2 GLN A 183      12.688   0.660  23.862  1.00 11.08           N
ATOM   2917  H   GLN A 183      12.751   4.565  20.167  1.00  9.58           H
ATOM   2918  HA  GLN A 183      14.638   4.507  22.105  1.00  8.36           H
ATOM   2919  HB2 GLN A 183      12.794   3.105  22.470  1.00  9.95           H
ATOM   2920  HB3 GLN A 183      13.073   2.361  21.099  1.00  9.95           H
ATOM   2921  HG2 GLN A 183      15.119   1.598  21.966  1.00 10.16           H
ATOM   2922  HG3 GLN A 183      14.745   2.275  23.350  1.00 10.16           H
ATOM   2923 HE21 GLN A 183      12.442   1.439  24.138  1.00 13.28           H
ATOM   2924 HE22 GLN A 183      12.259  -0.041  24.122  1.00 13.28           H
ATOM   2925  N   ILE A 184      16.598   4.052  20.681  1.00  8.12           N
ATOM   2926  CA  ILE A 184      17.759   3.838  19.821  1.00  7.48           C
ATOM   2927  C   ILE A 184      18.938   3.228  20.577  1.00  7.46           C
ATOM   2928  O   ILE A 184      19.067   3.356  21.796  1.00  7.41           O
ATOM   2929  CB  ILE A 184      18.211   5.156  19.166  1.00  8.90           C
ATOM   2930  CG1 ILE A 184      18.595   6.192  20.229  1.00 12.52           C
ATOM   2931  CG2 ILE A 184      17.098   5.643  18.259  1.00 10.20           C
ATOM   2932  CD1 ILE A 184      19.139   7.485  19.656  1.00 16.98           C
ATOM   2933  H   ILE A 184      16.801   4.444  21.418  1.00  9.74           H
ATOM   2934  HA  ILE A 184      17.529   3.220  19.105  1.00  8.96           H
ATOM   2935  HB  ILE A 184      19.003   4.971  18.634  1.00 10.67           H
ATOM   2936 HG12 ILE A 184      17.804   6.405  20.751  1.00 15.01           H
ATOM   2937 HG13 ILE A 184      19.282   5.817  20.802  1.00 15.01           H
ATOM   2938 HG21 ILE A 184      17.403   6.428  17.783  1.00 12.23           H
ATOM   2939 HG22 ILE A 184      16.880   4.934  17.636  1.00 12.23           H
ATOM   2940 HG23 ILE A 184      16.331   5.859  18.807  1.00 12.23           H
ATOM   2941 HD11 ILE A 184      19.356   8.098  20.379  1.00 20.37           H
ATOM   2942 HD12 ILE A 184      19.941   7.291  19.143  1.00 20.37           H
ATOM   2943 HD13 ILE A 184      18.471   7.884  19.075  1.00 20.37           H
ATOM   2944  N   GLU A 185      19.837   2.612  19.815  1.00  7.05           N
ATOM   2945  CA  GLU A 185      21.100   2.139  20.361  1.00  9.10           C
ATOM   2946  C   GLU A 185      21.945   3.326  20.826  1.00  9.40           C
ATOM   2947  O   GLU A 185      22.124   4.295  20.092  1.00  9.78           O
ATOM   2948  CB  GLU A 185      21.875   1.351  19.315  1.00  6.58           C
ATOM   2949  CG  GLU A 185      23.099   0.662  19.897  1.00  9.51           C
ATOM   2950  CD  GLU A 185      23.849  -0.141  18.874  1.00 11.53           C
ATOM   2951  OE1 GLU A 185      23.243  -0.546  17.860  1.00 10.36           O
ATOM   2952  OE2 GLU A 185      25.074  -0.326  19.058  1.00 12.50           O1-
ATOM   2953  H   GLU A 185      19.742   2.464  18.973  1.00  8.45           H
ATOM   2954  HA  GLU A 185      20.926   1.561  21.118  1.00 10.91           H
ATOM   2955  HB2 GLU A 185      21.293   0.692  18.910  1.00  7.88           H
ATOM   2956  HB3 GLU A 185      22.194   1.967  18.634  1.00  7.88           H
ATOM   2957  HG2 GLU A 185      23.699   1.347  20.227  1.00 11.40           H
ATOM   2958  HG3 GLU A 185      22.845   0.068  20.621  1.00 11.40           H
ATOM   2959  N   CYS A 186      22.495   3.230  22.034  1.00  9.16           N
ATOM   2960  CA  CYS A 186      23.289   4.338  22.580  1.00  9.21           C
ATOM   2961  C   CYS A 186      24.179   3.852  23.716  1.00  8.89           C
ATOM   2962  O   CYS A 186      23.683   3.281  24.702  1.00  8.87           O
ATOM   2963  CB  CYS A 186      22.363   5.434  23.059  1.00 10.12           C
ATOM   2964  SG  CYS A 186      23.263   6.945  23.531  1.00 13.69           S
ATOM   2965  H   CYS A 186      22.424   2.555  22.558  1.00 10.98           H
ATOM   2966  HA  CYS A 186      23.856   4.705  21.887  1.00 11.04           H
ATOM   2967  HB2 CYS A 186      21.736   5.668  22.356  1.00 12.13           H
ATOM   2968  HB3 CYS A 186      21.875   5.113  23.832  1.00 12.13           H
ATOM   2969  HG  CYS A 186      23.636   7.451  22.507  1.00 16.41           H
ATOM   2970  N   HIS A 187      25.477   4.093  23.590  1.00 10.93           N
ATOM   2971  CA  HIS A 187      26.494   3.709  24.570  1.00  7.34           C
ATOM   2972  C   HIS A 187      27.755   4.492  24.220  1.00  8.88           C
ATOM   2973  O   HIS A 187      27.753   5.201  23.218  1.00  8.82           O
ATOM   2974  CB  HIS A 187      26.732   2.197  24.526  1.00  8.15           C
ATOM   2975  CG  HIS A 187      26.890   1.666  23.141  1.00 10.65           C
ATOM   2976  ND1 HIS A 187      28.016   1.894  22.376  1.00 10.65           N
ATOM   2977  CD2 HIS A 187      26.048   0.945  22.372  1.00 10.67           C
ATOM   2978  CE1 HIS A 187      27.867   1.317  21.197  1.00 11.93           C
ATOM   2979  NE2 HIS A 187      26.677   0.742  21.166  1.00 10.40           N
ATOM   2980  H   HIS A 187      25.809   4.479  22.900  1.00 13.11           H
ATOM   2981  HA  HIS A 187      26.215   3.965  25.461  1.00  8.79           H
ATOM   2982  HB2 HIS A 187      25.960   1.740  24.898  1.00  9.77           H
ATOM   2983  HB3 HIS A 187      27.522   1.966  25.034  1.00  9.77           H
ATOM   2984  HD2 HIS A 187      25.205   0.644  22.617  1.00 12.79           H
ATOM   2985  HE1 HIS A 187      28.486   1.321  20.504  1.00 14.30           H
ATOM   2986  HE2 HIS A 187      26.356   0.298  20.503  1.00 12.47           H
ATOM   2987  N   PRO A 188      28.829   4.415  25.007  1.00 10.44           N
ATOM   2988  CA  PRO A 188      29.996   5.278  24.727  1.00  9.34           C
ATOM   2989  C   PRO A 188      30.669   5.024  23.394  1.00 12.15           C
ATOM   2990  O   PRO A 188      31.423   5.896  22.946  1.00 11.94           O
ATOM   2991  CB  PRO A 188      30.949   4.976  25.887  1.00 11.43           C
ATOM   2992  CG  PRO A 188      30.034   4.549  27.041  1.00 11.03           C
ATOM   2993  CD  PRO A 188      28.898   3.808  26.358  1.00 10.58           C
ATOM   2994  HA  PRO A 188      29.733   6.210  24.775  1.00 11.19           H
ATOM   2995  HB2 PRO A 188      31.534   4.247  25.638  1.00 13.71           H
ATOM   2996  HB3 PRO A 188      31.448   5.775  26.116  1.00 13.71           H
ATOM   2997  HG2 PRO A 188      30.518   3.948  27.632  1.00 13.22           H
ATOM   2998  HG3 PRO A 188      29.717   5.333  27.515  1.00 13.22           H
ATOM   2999  HD2 PRO A 188      29.107   2.861  26.291  1.00 12.68           H
ATOM   3000  HD3 PRO A 188      28.068   3.959  26.838  1.00 12.68           H
ATOM   3001  N   TYR A 189      30.459   3.878  22.744  1.00 10.50           N
ATOM   3002  CA  TYR A 189      31.017   3.697  21.407  1.00  8.75           C
ATOM   3003  C   TYR A 189      30.084   4.149  20.282  1.00 10.83           C
ATOM   3004  O   TYR A 189      30.510   4.160  19.118  1.00 10.97           O
ATOM   3005  CB  TYR A 189      31.421   2.237  21.184  1.00 10.47           C
ATOM   3006  CG  TYR A 189      32.525   1.699  22.118  1.00 12.12           C
ATOM   3007  CD1 TYR A 189      33.372   2.552  22.842  1.00 12.58           C
ATOM   3008  CD2 TYR A 189      32.711   0.347  22.257  1.00 14.35           C
ATOM   3009  CE1 TYR A 189      34.360   2.019  23.678  1.00 14.53           C
ATOM   3010  CE2 TYR A 189      33.656  -0.168  23.071  1.00 17.87           C
ATOM   3011  CZ  TYR A 189      34.476   0.668  23.789  1.00 16.58           C
ATOM   3012  OH  TYR A 189      35.418   0.077  24.577  1.00 18.29           O
ATOM   3013  H   TYR A 189      30.040   3.195  23.058  1.00 12.58           H
ATOM   3014  HA  TYR A 189      31.824   4.232  21.340  1.00 10.49           H
ATOM   3015  HB2 TYR A 189      30.639   1.677  21.305  1.00 12.55           H
ATOM   3016  HB3 TYR A 189      31.740   2.145  20.273  1.00 12.55           H
ATOM   3017  HD1 TYR A 189      33.277   3.477  22.773  1.00 15.08           H
ATOM   3018  HD2 TYR A 189      32.160  -0.236  21.792  1.00 17.21           H
ATOM   3019  HE1 TYR A 189      34.919   2.573  24.167  1.00 17.42           H
ATOM   3020  HE2 TYR A 189      33.756  -1.089  23.148  1.00 21.43           H
ATOM   3021  HH  TYR A 189      35.886   0.664  24.951  1.00 21.93           H
ATOM   3022  N   LEU A 190      28.831   4.538  20.611  1.00 11.41           N
ATOM   3023  CA  LEU A 190      27.828   5.068  19.670  1.00 11.79           C
ATOM   3024  C   LEU A 190      26.994   6.097  20.442  1.00  8.01           C
ATOM   3025  O   LEU A 190      25.893   5.814  20.934  1.00  8.35           O
ATOM   3026  CB  LEU A 190      26.935   3.969  19.109  1.00  9.47           C
ATOM   3027  CG  LEU A 190      26.009   4.329  17.943  1.00 13.14           C
ATOM   3028  CD1 LEU A 190      26.743   4.501  16.620  1.00 14.91           C
ATOM   3029  CD2 LEU A 190      24.952   3.219  17.836  1.00 10.63           C
ATOM   3030  H   LEU A 190      28.527   4.491  21.417  1.00 13.68           H
ATOM   3031  HA  LEU A 190      28.270   5.516  18.937  1.00 14.13           H
ATOM   3032  HB2 LEU A 190      27.499   3.235  18.819  1.00 11.35           H
ATOM   3033  HB3 LEU A 190      26.374   3.651  19.839  1.00 11.35           H
ATOM   3034  HG  LEU A 190      25.560   5.167  18.138  1.00 15.76           H
ATOM   3035 HD11 LEU A 190      26.097   4.691  15.923  1.00 17.87           H
ATOM   3036 HD12 LEU A 190      27.368   5.238  16.691  1.00 17.87           H
ATOM   3037 HD13 LEU A 190      27.219   3.682  16.421  1.00 17.87           H
ATOM   3038 HD21 LEU A 190      24.332   3.418  17.117  1.00 12.74           H
ATOM   3039 HD22 LEU A 190      25.401   2.378  17.653  1.00 12.74           H
ATOM   3040 HD23 LEU A 190      24.480   3.163  18.681  1.00 12.74           H
ATOM   3041  N   THR A 191      27.543   7.306  20.548  1.00  8.12           N
ATOM   3042  CA  THR A 191      27.027   8.297  21.480  1.00  8.85           C
ATOM   3043  C   THR A 191      25.809   9.067  20.949  1.00 12.64           C
ATOM   3044  O   THR A 191      25.040   9.625  21.749  1.00 10.51           O
ATOM   3045  CB  THR A 191      28.155   9.262  21.852  1.00 14.05           C
ATOM   3046  OG1 THR A 191      28.782   9.733  20.654  1.00 12.35           O
ATOM   3047  CG2 THR A 191      29.159   8.562  22.737  1.00 12.53           C
ATOM   3048  H   THR A 191      28.226   7.570  20.099  1.00  9.73           H
ATOM   3049  HA  THR A 191      26.774   7.833  22.293  1.00 10.61           H
ATOM   3050  HB  THR A 191      27.789  10.019  22.343  1.00 16.85           H
ATOM   3051  HG1 THR A 191      28.490  10.496  20.455  1.00 14.81           H
ATOM   3052 HG21 THR A 191      29.889   9.162  22.952  1.00 15.02           H
ATOM   3053 HG22 THR A 191      28.727   8.276  23.558  1.00 15.02           H
ATOM   3054 HG23 THR A 191      29.507   7.780  22.286  1.00 15.02           H
ATOM   3055  N   GLN A 192      25.626   9.141  19.628  1.00 11.92           N
ATOM   3056  CA  GLN A 192      24.353   9.586  19.040  1.00 13.09           C
ATOM   3057  C   GLN A 192      24.027  11.044  19.366  1.00 15.17           C
ATOM   3058  O   GLN A 192      22.857  11.412  19.496  1.00 10.49           O
ATOM   3059  CB  GLN A 192      23.194   8.694  19.500  1.00 16.41           C
ATOM   3060  CG  GLN A 192      23.309   7.233  19.080  1.00 15.64           C
ATOM   3061  CD  GLN A 192      22.592   6.946  17.788  1.00 18.07           C
ATOM   3062  OE1 GLN A 192      22.577   7.775  16.880  1.00 20.05           O
ATOM   3063  NE2 GLN A 192      21.987   5.770  17.694  1.00 12.10           N
ATOM   3064  H   GLN A 192      26.217   8.936  19.042  1.00 14.29           H
ATOM   3065  HA  GLN A 192      24.414   9.509  18.074  1.00 15.69           H
ATOM   3066  HB2 GLN A 192      23.132   8.735  20.469  1.00 19.67           H
ATOM   3067  HB3 GLN A 192      22.374   9.041  19.106  1.00 19.67           H
ATOM   3068  HG2 GLN A 192      24.245   7.001  18.956  1.00 18.76           H
ATOM   3069  HG3 GLN A 192      22.915   6.681  19.774  1.00 18.76           H
ATOM   3070 HE21 GLN A 192      21.989   5.220  18.356  1.00 14.51           H
ATOM   3071 HE22 GLN A 192      21.588   5.558  16.963  1.00 14.51           H
ATOM   3072  N   GLU A 193      25.041  11.912  19.442  1.00 12.37           N
ATOM   3073  CA  GLU A 193      24.787  13.288  19.866  1.00 12.76           C
ATOM   3074  C   GLU A 193      23.765  13.981  18.969  1.00  9.82           C
ATOM   3075  O   GLU A 193      22.891  14.705  19.461  1.00 13.59           O
ATOM   3076  CB  GLU A 193      26.080  14.115  19.883  1.00 14.13           C
ATOM   3077  CG  GLU A 193      26.864  14.013  21.143  1.00 23.50           C
ATOM   3078  CD  GLU A 193      28.075  13.191  20.955  1.00 34.22           C
ATOM   3079  OE1 GLU A 193      27.941  12.126  20.292  1.00 34.65           O
ATOM   3080  OE2 GLU A 193      29.154  13.615  21.451  1.00 23.83           O1-
ATOM   3081  H   GLU A 193      25.858  11.731  19.254  1.00 14.83           H
ATOM   3082  HA  GLU A 193      24.429  13.274  20.766  1.00 15.30           H
ATOM   3083  HB2 GLU A 193      26.652  13.810  19.158  1.00 16.94           H
ATOM   3084  HB3 GLU A 193      25.856  15.052  19.746  1.00 16.94           H
ATOM   3085  HG2 GLU A 193      27.147  14.902  21.416  1.00 28.18           H
ATOM   3086  HG3 GLU A 193      26.321  13.597  21.826  1.00 28.18           H
ATOM   3087  N   LYS A 194      23.924  13.845  17.650  1.00 15.31           N
ATOM   3088  CA  LYS A 194      23.085  14.578  16.703  1.00 16.14           C
ATOM   3089  C   LYS A 194      21.632  14.132  16.789  1.00 14.15           C
ATOM   3090  O   LYS A 194      20.713  14.962  16.892  1.00 12.11           O
ATOM   3091  CB  LYS A 194      23.618  14.379  15.280  1.00 20.74           C
ATOM   3092  CG  LYS A 194      25.040  14.931  15.057  1.00 27.86           C
ATOM   3093  CD  LYS A 194      25.434  14.954  13.571  1.00 28.09           C
ATOM   3094  CE  LYS A 194      25.499  16.395  13.012  1.00 50.94           C
ATOM   3095  NZ  LYS A 194      26.768  16.637  12.269  1.00 49.64           N1+
ATOM   3096  H   LYS A 194      24.509  13.334  17.278  1.00 18.36           H
ATOM   3097  HA  LYS A 194      23.116  15.522  16.915  1.00 19.35           H
ATOM   3098  HB2 LYS A 194      23.642  13.429  15.081  1.00 24.88           H
ATOM   3099  HB3 LYS A 194      23.019  14.824  14.657  1.00 24.88           H
ATOM   3100  HG2 LYS A 194      25.088  15.830  15.417  1.00 33.42           H
ATOM   3101  HG3 LYS A 194      25.674  14.361  15.516  1.00 33.42           H
ATOM   3102  HD2 LYS A 194      26.307  14.546  13.461  1.00 33.69           H
ATOM   3103  HD3 LYS A 194      24.773  14.463  13.057  1.00 33.69           H
ATOM   3104  HE2 LYS A 194      24.758  16.536  12.399  1.00 61.11           H
ATOM   3105  HE3 LYS A 194      25.449  17.037  13.739  1.00 61.11           H
ATOM   3106  HZ1 LYS A 194      26.789  17.477  11.976  1.00 59.55           H
ATOM   3107  HZ2 LYS A 194      27.462  16.498  12.809  1.00 59.55           H
ATOM   3108  HZ3 LYS A 194      26.824  16.082  11.575  1.00 59.55           H
ATOM   3109  N   LEU A 195      21.399  12.818  16.762  1.00 13.58           N
ATOM   3110  CA  LEU A 195      20.024  12.336  16.795  1.00 12.71           C
ATOM   3111  C   LEU A 195      19.357  12.637  18.139  1.00 11.88           C
ATOM   3112  O   LEU A 195      18.171  12.975  18.188  1.00 11.79           O
ATOM   3113  CB  LEU A 195      20.003  10.837  16.485  1.00 10.74           C
ATOM   3114  CG  LEU A 195      18.612  10.168  16.478  1.00  8.25           C
ATOM   3115  CD1 LEU A 195      17.656  10.862  15.528  1.00 11.92           C
ATOM   3116  CD2 LEU A 195      18.709   8.663  16.122  1.00 10.99           C
ATOM   3117  H   LEU A 195      21.996  12.199  16.703  1.00 16.28           H
ATOM   3118  HA  LEU A 195      19.519  12.791  16.101  1.00 15.24           H
ATOM   3119  HB2 LEU A 195      20.386  10.704  15.603  1.00 12.87           H
ATOM   3120  HB3 LEU A 195      20.555  10.382  17.141  1.00 12.87           H
ATOM   3121  HG  LEU A 195      18.228  10.232  17.363  1.00  9.89           H
ATOM   3122 HD11 LEU A 195      16.805  10.397  15.550  1.00 14.29           H
ATOM   3123 HD12 LEU A 195      17.538  11.784  15.811  1.00 14.29           H
ATOM   3124 HD13 LEU A 195      18.027  10.834  14.632  1.00 14.29           H
ATOM   3125 HD21 LEU A 195      17.821   8.276  16.137  1.00 13.17           H
ATOM   3126 HD22 LEU A 195      19.090   8.575  15.233  1.00 13.17           H
ATOM   3127 HD23 LEU A 195      19.281   8.223  16.769  1.00 13.17           H
ATOM   3128  N   ILE A 196      20.096  12.527  19.238  1.00 10.41           N
ATOM   3129  CA  ILE A 196      19.516  12.811  20.552  1.00  9.06           C
ATOM   3130  C   ILE A 196      19.127  14.286  20.664  1.00 13.51           C
ATOM   3131  O   ILE A 196      18.034  14.629  21.137  1.00 12.20           O
ATOM   3132  CB  ILE A 196      20.496  12.388  21.663  1.00 14.66           C
ATOM   3133  CG1 ILE A 196      20.590  10.864  21.747  1.00 14.03           C
ATOM   3134  CG2 ILE A 196      20.091  12.958  23.048  1.00 14.54           C
ATOM   3135  CD1 ILE A 196      21.711  10.403  22.630  1.00 16.00           C
ATOM   3136  H   ILE A 196      20.924  12.292  19.257  1.00 12.47           H
ATOM   3137  HA  ILE A 196      18.704  12.287  20.649  1.00 10.86           H
ATOM   3138  HB  ILE A 196      21.377  12.722  21.438  1.00 17.58           H
ATOM   3139 HG12 ILE A 196      19.761  10.509  22.104  1.00 16.83           H
ATOM   3140 HG13 ILE A 196      20.754  10.510  20.862  1.00 16.83           H
ATOM   3141 HG21 ILE A 196      20.730  12.666  23.714  1.00 17.44           H
ATOM   3142 HG22 ILE A 196      20.093  13.927  23.020  1.00 17.44           H
ATOM   3143 HG23 ILE A 196      19.202  12.636  23.276  1.00 17.44           H
ATOM   3144 HD11 ILE A 196      21.745   9.434  22.622  1.00 19.19           H
ATOM   3145 HD12 ILE A 196      22.543  10.764  22.281  1.00 19.19           H
ATOM   3146 HD13 ILE A 196      21.569  10.725  23.534  1.00 19.19           H
ATOM   3147  N   GLN A 197      20.040  15.184  20.285  1.00 15.37           N
ATOM   3148  CA  GLN A 197      19.714  16.611  20.270  1.00 14.23           C
ATOM   3149  C   GLN A 197      18.493  16.880  19.391  1.00 12.17           C
ATOM   3150  O   GLN A 197      17.584  17.616  19.801  1.00 15.08           O
ATOM   3151  CB  GLN A 197      20.930  17.417  19.791  1.00 17.56           C
ATOM   3152  CG  GLN A 197      20.657  18.915  19.562  1.00 22.99           C
ATOM   3153  CD  GLN A 197      20.281  19.629  20.831  1.00 33.76           C
ATOM   3154  OE1 GLN A 197      20.523  19.128  21.930  1.00 34.16           O
ATOM   3155  NE2 GLN A 197      19.692  20.819  20.692  1.00 37.95           N
ATOM   3156  H   GLN A 197      20.840  14.995  20.034  1.00 18.43           H
ATOM   3157  HA  GLN A 197      19.508  16.896  21.174  1.00 17.07           H
ATOM   3158  HB2 GLN A 197      21.631  17.350  20.461  1.00 21.06           H
ATOM   3159  HB3 GLN A 197      21.239  17.044  18.951  1.00 21.06           H
ATOM   3160  HG2 GLN A 197      21.463  19.335  19.215  1.00 27.57           H
ATOM   3161  HG3 GLN A 197      19.936  19.028  18.921  1.00 27.57           H
ATOM   3162 HE21 GLN A 197      19.535  21.130  19.903  1.00 45.53           H
ATOM   3163 HE22 GLN A 197      19.468  21.277  21.384  1.00 45.53           H
ATOM   3164  N   TYR A 198      18.431  16.264  18.197  1.00 12.91           N
ATOM   3165  CA  TYR A 198      17.274  16.441  17.319  1.00 11.12           C
ATOM   3166  C   TYR A 198      15.988  16.025  18.032  1.00 14.34           C
ATOM   3167  O   TYR A 198      15.019  16.796  18.101  1.00 13.90           O
ATOM   3168  CB  TYR A 198      17.460  15.674  16.000  1.00 14.35           C
ATOM   3169  CG  TYR A 198      16.215  15.711  15.138  1.00 15.70           C
ATOM   3170  CD1 TYR A 198      15.997  16.745  14.258  1.00 21.33           C
ATOM   3171  CD2 TYR A 198      15.231  14.737  15.260  1.00 18.88           C
ATOM   3172  CE1 TYR A 198      14.834  16.813  13.499  1.00 26.47           C
ATOM   3173  CE2 TYR A 198      14.053  14.799  14.499  1.00 16.65           C
ATOM   3174  CZ  TYR A 198      13.874  15.844  13.629  1.00 21.89           C
ATOM   3175  OH  TYR A 198      12.734  15.933  12.875  1.00 31.64           O
ATOM   3176  H   TYR A 198      19.039  15.748  17.880  1.00 15.48           H
ATOM   3177  HA  TYR A 198      17.202  17.383  17.086  1.00 13.33           H
ATOM   3178  HB2 TYR A 198      18.174  16.094  15.496  1.00 17.21           H
ATOM   3179  HB3 TYR A 198      17.678  14.745  16.184  1.00 17.21           H
ATOM   3180  HD1 TYR A 198      16.640  17.408  14.175  1.00 25.58           H
ATOM   3181  HD2 TYR A 198      15.360  14.038  15.861  1.00 22.64           H
ATOM   3182  HE1 TYR A 198      14.699  17.515  12.905  1.00 31.75           H
ATOM   3183  HE2 TYR A 198      13.404  14.138  14.585  1.00 19.96           H
ATOM   3184  HH  TYR A 198      12.408  15.166  12.775  1.00 37.95           H
ATOM   3185  N   CYS A 199      15.978  14.822  18.618  1.00 15.84           N
ATOM   3186  CA  CYS A 199      14.766  14.308  19.247  1.00 12.93           C
ATOM   3187  C   CYS A 199      14.369  15.175  20.443  1.00 12.39           C
ATOM   3188  O   CYS A 199      13.215  15.600  20.559  1.00 12.38           O
ATOM   3189  CB  CYS A 199      14.986  12.850  19.662  1.00 11.93           C
ATOM   3190  SG  CYS A 199      15.010  11.740  18.263  1.00 13.84           S
ATOM   3191  H   CYS A 199      16.648  14.293  18.662  1.00 19.00           H
ATOM   3192  HA  CYS A 199      14.041  14.317  18.602  1.00 15.50           H
ATOM   3193  HB2 CYS A 199      15.838  12.773  20.122  1.00 14.31           H
ATOM   3194  HB3 CYS A 199      14.262  12.575  20.251  1.00 14.31           H
ATOM   3195  HG  CYS A 199      16.092  11.771  17.745  1.00 16.60           H
ATOM   3196  N   GLN A 200      15.338  15.511  21.302  1.00 13.28           N
ATOM   3197  CA  GLN A 200      15.011  16.286  22.503  1.00 18.29           C
ATOM   3198  C   GLN A 200      14.495  17.669  22.138  1.00 15.69           C
ATOM   3199  O   GLN A 200      13.620  18.197  22.825  1.00 20.54           O
ATOM   3200  CB  GLN A 200      16.231  16.373  23.433  1.00 14.31           C
ATOM   3201  CG  GLN A 200      16.556  14.980  24.023  1.00 15.79           C
ATOM   3202  CD  GLN A 200      17.730  14.978  24.951  1.00 18.24           C
ATOM   3203  OE1 GLN A 200      18.592  15.864  24.893  1.00 17.44           O
ATOM   3204  NE2 GLN A 200      17.786  13.982  25.816  1.00 16.36           N
ATOM   3205  H   GLN A 200      16.172  15.315  21.211  1.00 15.93           H
ATOM   3206  HA  GLN A 200      14.308  15.826  22.995  1.00 21.94           H
ATOM   3207  HB2 GLN A 200      17.005  16.695  22.946  1.00 17.16           H
ATOM   3208  HB3 GLN A 200      16.036  16.971  24.168  1.00 17.16           H
ATOM   3209  HG2 GLN A 200      15.785  14.637  24.498  1.00 18.94           H
ATOM   3210  HG3 GLN A 200      16.779  14.386  23.290  1.00 18.94           H
ATOM   3211 HE21 GLN A 200      17.191  13.360  25.807  1.00 19.62           H
ATOM   3212 HE22 GLN A 200      18.423  13.962  26.389  1.00 19.62           H
ATOM   3213  N   SER A 201      15.003  18.252  21.052  1.00 15.72           N
ATOM   3214  CA  SER A 201      14.532  19.560  20.600  1.00 18.77           C
ATOM   3215  C   SER A 201      13.076  19.510  20.145  1.00 24.28           C
ATOM   3216  O   SER A 201      12.371  20.526  20.194  1.00 17.33           O
ATOM   3217  CB  SER A 201      15.446  20.072  19.479  1.00 15.75           C
ATOM   3218  OG  SER A 201      15.126  19.511  18.218  1.00 20.74           O
ATOM   3219  H   SER A 201      15.620  17.912  20.560  1.00 18.85           H
ATOM   3220  HA  SER A 201      14.587  20.183  21.344  1.00 22.51           H
ATOM   3221  HB2 SER A 201      15.353  21.030  19.421  1.00 18.88           H
ATOM   3222  HB3 SER A 201      16.362  19.850  19.701  1.00 18.88           H
ATOM   3223  HG  SER A 201      15.118  18.672  18.259  1.00 24.87           H
ATOM   3224  N   LYS A 202      12.608  18.349  19.704  1.00 17.34           N
ATOM   3225  CA  LYS A 202      11.221  18.152  19.310  1.00 15.86           C
ATOM   3226  C   LYS A 202      10.353  17.616  20.430  1.00 18.59           C
ATOM   3227  O   LYS A 202       9.173  17.321  20.193  1.00 17.61           O
ATOM   3228  CB  LYS A 202      11.143  17.201  18.115  1.00 19.63           C
ATOM   3229  CG  LYS A 202      11.779  17.746  16.835  1.00 24.60           C
ATOM   3230  CD  LYS A 202      11.286  19.147  16.510  1.00 28.49           C
ATOM   3231  CE  LYS A 202      12.010  19.752  15.341  1.00 40.21           C
ATOM   3232  NZ  LYS A 202      12.063  18.818  14.197  1.00 48.10           N1+
ATOM   3233  H   LYS A 202      13.093  17.645  19.603  1.00 20.79           H
ATOM   3234  HA  LYS A 202      10.843  19.008  19.062  1.00 19.02           H
ATOM   3235  HB2 LYS A 202      11.611  16.385  18.349  1.00 23.55           H
ATOM   3236  HB3 LYS A 202      10.214  16.997  17.927  1.00 23.55           H
ATOM   3237  HG2 LYS A 202      12.742  17.778  16.943  1.00 29.51           H
ATOM   3238  HG3 LYS A 202      11.539  17.170  16.093  1.00 29.51           H
ATOM   3239  HD2 LYS A 202      10.341  19.110  16.299  1.00 34.18           H
ATOM   3240  HD3 LYS A 202      11.447  19.736  17.260  1.00 34.18           H
ATOM   3241  HE2 LYS A 202      11.548  20.559  15.061  1.00 48.24           H
ATOM   3242  HE3 LYS A 202      12.917  19.962  15.614  1.00 48.24           H
ATOM   3243  HZ1 LYS A 202      12.113  19.276  13.434  1.00 57.71           H
ATOM   3244  HZ2 LYS A 202      12.778  18.293  14.269  1.00 57.71           H
ATOM   3245  HZ3 LYS A 202      11.331  18.311  14.184  1.00 57.71           H
ATOM   3246  N   GLY A 203      10.886  17.503  21.638  1.00 15.37           N
ATOM   3247  CA  GLY A 203      10.095  17.028  22.741  1.00 13.52           C
ATOM   3248  C   GLY A 203       9.851  15.539  22.713  1.00 14.81           C
ATOM   3249  O   GLY A 203       8.845  15.069  23.251  1.00 16.05           O
ATOM   3250  H   GLY A 203      11.697  17.692  21.848  1.00 18.43           H
ATOM   3251  HA2 GLY A 203      10.563  17.237  23.565  1.00 16.21           H
ATOM   3252  HA3 GLY A 203       9.244  17.489  22.736  1.00 16.21           H
ATOM   3253  N   ILE A 204      10.741  14.788  22.074  1.00 12.63           N
ATOM   3254  CA  ILE A 204      10.676  13.342  22.022  1.00  9.82           C
ATOM   3255  C   ILE A 204      11.708  12.795  22.999  1.00 11.82           C
ATOM   3256  O   ILE A 204      12.883  13.186  22.957  1.00 14.76           O
ATOM   3257  CB  ILE A 204      10.923  12.828  20.594  1.00  9.68           C
ATOM   3258  CG1 ILE A 204       9.831  13.352  19.648  1.00 12.33           C
ATOM   3259  CG2 ILE A 204      10.912  11.319  20.572  1.00 14.36           C
ATOM   3260  CD1 ILE A 204      10.206  13.258  18.232  1.00 13.06           C
ATOM   3261  H   ILE A 204      11.416  15.106  21.647  1.00 15.15           H
ATOM   3262  HA  ILE A 204       9.791  13.052  22.296  1.00 11.78           H
ATOM   3263  HB  ILE A 204      11.782  13.150  20.280  1.00 11.61           H
ATOM   3264 HG12 ILE A 204       9.027  12.824  19.773  1.00 14.78           H
ATOM   3265 HG13 ILE A 204       9.649  14.287  19.840  1.00 14.78           H
ATOM   3266 HG21 ILE A 204      11.073  11.015  19.662  1.00 17.22           H
ATOM   3267 HG22 ILE A 204      11.614  10.983  21.152  1.00 17.22           H
ATOM   3268 HG23 ILE A 204      10.047  10.997  20.883  1.00 17.22           H
ATOM   3269 HD11 ILE A 204       9.473  13.578  17.686  1.00 15.67           H
ATOM   3270 HD12 ILE A 204      10.985  13.816  18.094  1.00 15.67           H
ATOM   3271 HD13 ILE A 204      10.409  12.339  18.011  1.00 15.67           H
ATOM   3272  N   VAL A 205      11.270  11.905  23.886  1.00 10.82           N
ATOM   3273  CA  VAL A 205      12.149  11.289  24.866  1.00  8.10           C
ATOM   3274  C   VAL A 205      12.925  10.175  24.186  1.00  9.90           C
ATOM   3275  O   VAL A 205      12.387   9.403  23.382  1.00 10.10           O
ATOM   3276  CB  VAL A 205      11.344  10.772  26.081  1.00  9.13           C
ATOM   3277  CG1 VAL A 205      12.202   9.914  26.973  1.00 11.64           C
ATOM   3278  CG2 VAL A 205      10.757  11.972  26.878  1.00 14.33           C
ATOM   3279  H   VAL A 205      10.460  11.624  23.925  1.00 12.97           H
ATOM   3280  HA  VAL A 205      12.788  11.952  25.174  1.00  9.71           H
ATOM   3281  HB  VAL A 205      10.597  10.232  25.774  1.00 10.94           H
ATOM   3282 HG11 VAL A 205      11.662   9.626  27.723  1.00 13.96           H
ATOM   3283 HG12 VAL A 205      12.517   9.134  26.486  1.00 13.96           H
ATOM   3284 HG13 VAL A 205      12.946  10.448  27.287  1.00 13.96           H
ATOM   3285 HG21 VAL A 205      10.288  11.633  27.656  1.00 17.19           H
ATOM   3286 HG22 VAL A 205      11.478  12.560  27.153  1.00 17.19           H
ATOM   3287 HG23 VAL A 205      10.138  12.455  26.309  1.00 17.19           H
ATOM   3288  N   VAL A 206      14.207  10.093  24.485  1.00  9.75           N
ATOM   3289  CA  VAL A 206      15.059   9.064  23.890  1.00  9.76           C
ATOM   3290  C   VAL A 206      15.306   7.980  24.928  1.00  9.85           C
ATOM   3291  O   VAL A 206      15.694   8.266  26.075  1.00 10.07           O
ATOM   3292  CB  VAL A 206      16.380   9.658  23.378  1.00 10.37           C
ATOM   3293  CG1 VAL A 206      17.320   8.526  22.862  1.00 13.28           C
ATOM   3294  CG2 VAL A 206      16.096  10.666  22.273  1.00 15.82           C
ATOM   3295  H   VAL A 206      14.610  10.615  25.035  1.00 11.69           H
ATOM   3296  HA  VAL A 206      14.610   8.665  23.133  1.00 11.70           H
ATOM   3297  HB  VAL A 206      16.817  10.124  24.103  1.00 12.44           H
ATOM   3298 HG11 VAL A 206      18.134   8.921  22.510  1.00 15.93           H
ATOM   3299 HG12 VAL A 206      17.536   7.938  23.602  1.00 15.93           H
ATOM   3300 HG13 VAL A 206      16.875   8.025  22.158  1.00 15.93           H
ATOM   3301 HG21 VAL A 206      16.939  11.016  21.945  1.00 18.97           H
ATOM   3302 HG22 VAL A 206      15.625  10.211  21.558  1.00 18.97           H
ATOM   3303 HG23 VAL A 206      15.545  11.383  22.622  1.00 18.97           H
ATOM   3304  N   THR A 207      15.106   6.726  24.518  1.00  8.50           N
ATOM   3305  CA  THR A 207      15.463   5.566  25.326  1.00  7.71           C
ATOM   3306  C   THR A 207      16.701   4.944  24.707  1.00  7.92           C
ATOM   3307  O   THR A 207      16.720   4.666  23.504  1.00  9.20           O
ATOM   3308  CB  THR A 207      14.336   4.524  25.390  1.00 10.10           C
ATOM   3309  OG1 THR A 207      13.218   5.125  26.019  1.00 11.43           O
ATOM   3310  CG2 THR A 207      14.780   3.267  26.182  1.00 11.14           C
ATOM   3311  H   THR A 207      14.772   6.521  23.756  1.00 10.19           H
ATOM   3312  HA  THR A 207      15.664   5.849  26.232  1.00  9.24           H
ATOM   3313  HB  THR A 207      14.093   4.242  24.496  1.00 12.11           H
ATOM   3314  HG1 THR A 207      12.523   4.708  25.878  1.00 13.71           H
ATOM   3315 HG21 THR A 207      14.060   2.614  26.224  1.00 13.35           H
ATOM   3316 HG22 THR A 207      15.542   2.848  25.752  1.00 13.35           H
ATOM   3317 HG23 THR A 207      15.021   3.512  27.087  1.00 13.35           H
ATOM   3318  N   ALA A 208      17.713   4.709  25.538  1.00  8.15           N
ATOM   3319  CA  ALA A 208      18.968   4.135  25.098  1.00  9.34           C
ATOM   3320  C   ALA A 208      18.926   2.630  25.271  1.00  8.62           C
ATOM   3321  O   ALA A 208      18.753   2.144  26.389  1.00  7.90           O
ATOM   3322  CB  ALA A 208      20.120   4.723  25.917  1.00  9.60           C
ATOM   3323  H   ALA A 208      17.686   4.865  26.381  1.00  9.77           H
ATOM   3324  HA  ALA A 208      19.095   4.335  24.156  1.00 11.20           H
ATOM   3325  HB1 ALA A 208      20.942   4.286  25.646  1.00 11.50           H
ATOM   3326  HB2 ALA A 208      20.161   5.676  25.735  1.00 11.50           H
ATOM   3327  HB3 ALA A 208      19.958   4.570  26.862  1.00 11.50           H
ATOM   3328  N   TYR A 209      19.026   1.887  24.164  1.00  8.33           N
ATOM   3329  CA  TYR A 209      19.112   0.444  24.288  1.00  8.38           C
ATOM   3330  C   TYR A 209      20.545  -0.047  24.076  1.00  7.11           C
ATOM   3331  O   TYR A 209      21.426   0.684  23.625  1.00  8.47           O
ATOM   3332  CB  TYR A 209      18.121  -0.260  23.356  1.00  7.92           C
ATOM   3333  CG  TYR A 209      18.380  -0.337  21.851  1.00  6.61           C
ATOM   3334  CD1 TYR A 209      19.469  -1.033  21.334  1.00  8.26           C
ATOM   3335  CD2 TYR A 209      17.453   0.167  20.962  1.00  9.46           C
ATOM   3336  CE1 TYR A 209      19.654  -1.170  19.992  1.00  8.37           C
ATOM   3337  CE2 TYR A 209      17.615   0.027  19.618  1.00  8.75           C
ATOM   3338  CZ  TYR A 209      18.719  -0.660  19.114  1.00  9.65           C
ATOM   3339  OH  TYR A 209      18.910  -0.871  17.745  1.00  9.67           O
ATOM   3340  H   TYR A 209      19.041   2.185  23.360  1.00  9.98           H
ATOM   3341  HA  TYR A 209      18.852   0.195  25.189  1.00 10.04           H
ATOM   3342  HB2 TYR A 209      18.047  -1.177  23.662  1.00  9.49           H
ATOM   3343  HB3 TYR A 209      17.261   0.169  23.465  1.00  9.49           H
ATOM   3344  HD1 TYR A 209      20.096  -1.403  21.914  1.00  9.89           H
ATOM   3345  HD2 TYR A 209      16.705   0.604  21.286  1.00 11.33           H
ATOM   3346  HE1 TYR A 209      20.387  -1.639  19.668  1.00 10.03           H
ATOM   3347  HE2 TYR A 209      16.977   0.373  19.039  1.00 10.48           H
ATOM   3348  HH  TYR A 209      18.213  -0.665  17.327  1.00 11.60           H
ATOM   3349  N   SER A 210      20.772  -1.311  24.452  1.00  9.14           N
ATOM   3350  CA  SER A 210      22.098  -1.920  24.475  1.00  9.11           C
ATOM   3351  C   SER A 210      23.125  -1.020  25.183  1.00  9.47           C
ATOM   3352  O   SER A 210      24.237  -0.843  24.702  1.00 10.16           O
ATOM   3353  CB  SER A 210      22.568  -2.258  23.064  1.00 11.16           C
ATOM   3354  OG  SER A 210      21.633  -3.119  22.427  1.00  9.51           O
ATOM   3355  H   SER A 210      20.156  -1.857  24.701  1.00 10.96           H
ATOM   3356  HA  SER A 210      22.040  -2.754  24.971  1.00 10.92           H
ATOM   3357  HB2 SER A 210      22.640  -1.441  22.544  1.00 13.38           H
ATOM   3358  HB3 SER A 210      23.426  -2.709  23.095  1.00 13.38           H
ATOM   3359  HG  SER A 210      21.569  -3.838  22.855  1.00 11.40           H
ATOM   3360  N   PRO A 211      22.791  -0.499  26.372  1.00 10.38           N
ATOM   3361  CA  PRO A 211      23.724   0.419  27.062  1.00  9.87           C
ATOM   3362  C   PRO A 211      25.042  -0.224  27.465  1.00  9.75           C
ATOM   3363  O   PRO A 211      26.026   0.491  27.683  1.00 10.73           O
ATOM   3364  CB  PRO A 211      22.922   0.849  28.302  1.00  8.44           C
ATOM   3365  CG  PRO A 211      22.046  -0.356  28.608  1.00 11.27           C
ATOM   3366  CD  PRO A 211      21.622  -0.823  27.201  1.00  8.70           C
ATOM   3367  HA  PRO A 211      23.905   1.191  26.504  1.00 11.84           H
ATOM   3368  HB2 PRO A 211      23.533   1.038  29.032  1.00 10.12           H
ATOM   3369  HB3 PRO A 211      22.393   1.627  28.088  1.00 10.12           H
ATOM   3370  HG2 PRO A 211      22.550  -1.043  29.072  1.00 13.51           H
ATOM   3371  HG3 PRO A 211      21.272  -0.088  29.124  1.00 13.51           H
ATOM   3372  HD2 PRO A 211      21.443  -1.775  27.175  1.00 10.42           H
ATOM   3373  HD3 PRO A 211      20.858  -0.310  26.895  1.00 10.42           H
ATOM   3374  N   LEU A 212      25.081  -1.546  27.598  1.00 10.20           N
ATOM   3375  CA  LEU A 212      26.287  -2.276  27.944  1.00  9.84           C
ATOM   3376  C   LEU A 212      26.957  -2.873  26.725  1.00 12.86           C
ATOM   3377  O   LEU A 212      27.928  -3.623  26.874  1.00 12.58           O
ATOM   3378  CB  LEU A 212      25.958  -3.377  28.955  1.00  8.26           C
ATOM   3379  CG  LEU A 212      25.130  -2.959  30.172  1.00 14.81           C
ATOM   3380  CD1 LEU A 212      24.930  -4.122  31.096  1.00 18.17           C
ATOM   3381  CD2 LEU A 212      25.783  -1.806  30.920  1.00 12.75           C
ATOM   3382  H   LEU A 212      24.401  -2.061  27.485  1.00 12.23           H
ATOM   3383  HA  LEU A 212      26.925  -1.667  28.355  1.00 11.80           H
ATOM   3384  HB2 LEU A 212      25.449  -4.068  28.493  1.00  9.90           H
ATOM   3385  HB3 LEU A 212      26.791  -3.764  29.279  1.00  9.90           H
ATOM   3386  HG  LEU A 212      24.261  -2.658  29.864  1.00 17.76           H
ATOM   3387 HD11 LEU A 212      24.432  -3.821  31.874  1.00 21.79           H
ATOM   3388 HD12 LEU A 212      24.441  -4.820  30.632  1.00 21.79           H
ATOM   3389 HD13 LEU A 212      25.805  -4.448  31.372  1.00 21.79           H
ATOM   3390 HD21 LEU A 212      25.251  -1.596  31.705  1.00 15.29           H
ATOM   3391 HD22 LEU A 212      26.682  -2.063  31.182  1.00 15.29           H
ATOM   3392 HD23 LEU A 212      25.824  -1.039  30.330  1.00 15.29           H
ATOM   3393  N   GLY A 213      26.495  -2.534  25.520  1.00 11.30           N
ATOM   3394  CA  GLY A 213      27.127  -3.037  24.316  1.00 13.78           C
ATOM   3395  C   GLY A 213      26.621  -4.396  23.892  1.00 16.03           C
ATOM   3396  O   GLY A 213      27.219  -5.014  22.995  1.00 16.38           O
ATOM   3397  H   GLY A 213      25.815  -2.025  25.373  1.00 13.55           H
ATOM   3398  HA2 GLY A 213      26.986  -2.415  23.580  1.00 16.53           H
ATOM   3399  HA3 GLY A 213      28.082  -3.107  24.473  1.00 16.53           H
ATOM   3400  N   SER A 214      25.536  -4.871  24.504  1.00 14.14           N
ATOM   3401  CA  SER A 214      24.891  -6.126  24.132  1.00  9.76           C
ATOM   3402  C   SER A 214      25.891  -7.278  23.964  1.00 11.69           C
ATOM   3403  O   SER A 214      25.941  -7.923  22.909  1.00 13.21           O
ATOM   3404  CB  SER A 214      24.065  -5.926  22.871  1.00 14.13           C
ATOM   3405  OG  SER A 214      23.196  -7.026  22.639  1.00 14.90           O
ATOM   3406  H   SER A 214      25.148  -4.473  25.159  1.00 16.95           H
ATOM   3407  HA  SER A 214      24.285  -6.375  24.848  1.00 11.70           H
ATOM   3408  HB2 SER A 214      23.528  -5.129  22.998  1.00 16.95           H
ATOM   3409  HB3 SER A 214      24.657  -5.808  22.111  1.00 16.95           H
ATOM   3410  HG  SER A 214      22.407  -6.752  22.567  1.00 17.86           H
ATOM   3411  N   PRO A 215      26.700  -7.561  24.980  1.00 13.61           N
ATOM   3412  CA  PRO A 215      27.721  -8.603  24.817  1.00 16.77           C
ATOM   3413  C   PRO A 215      27.153  -9.986  24.530  1.00 20.00           C
ATOM   3414  O   PRO A 215      27.897 -10.827  24.028  1.00 17.60           O
ATOM   3415  CB  PRO A 215      28.465  -8.581  26.158  1.00 24.22           C
ATOM   3416  CG  PRO A 215      27.552  -7.917  27.115  1.00 16.47           C
ATOM   3417  CD  PRO A 215      26.774  -6.924  26.304  1.00 10.59           C
ATOM   3418  HA  PRO A 215      28.345  -8.352  24.119  1.00 20.11           H
ATOM   3419  HB2 PRO A 215      28.635  -9.492  26.444  1.00 29.05           H
ATOM   3420  HB3 PRO A 215      29.290  -8.084  26.069  1.00 29.05           H
ATOM   3421  HG2 PRO A 215      26.985  -8.581  27.528  1.00 19.75           H
ATOM   3422  HG3 PRO A 215      28.076  -7.456  27.787  1.00 19.75           H
ATOM   3423  HD2 PRO A 215      25.885  -6.776  26.659  1.00 12.70           H
ATOM   3424  HD3 PRO A 215      27.261  -6.083  26.251  1.00 12.70           H
ATOM   3425  N   ASP A 216      25.883 -10.262  24.833  1.00 12.73           N
ATOM   3426  CA  ASP A 216      25.266 -11.558  24.543  1.00 12.34           C
ATOM   3427  C   ASP A 216      24.543 -11.598  23.189  1.00 16.07           C
ATOM   3428  O   ASP A 216      23.932 -12.618  22.857  1.00 13.80           O
ATOM   3429  CB  ASP A 216      24.316 -11.979  25.687  1.00 10.93           C
ATOM   3430  CG  ASP A 216      23.172 -10.966  25.943  1.00 18.57           C
ATOM   3431  OD1 ASP A 216      23.350  -9.768  25.629  1.00 14.67           O
ATOM   3432  OD2 ASP A 216      22.112 -11.386  26.478  1.00 13.83           O1-
ATOM   3433  H   ASP A 216      25.350  -9.707  25.218  1.00 15.26           H
ATOM   3434  HA  ASP A 216      25.971 -12.220  24.509  1.00 14.80           H
ATOM   3435  HB2 ASP A 216      23.914 -12.833  25.470  1.00 13.10           H
ATOM   3436  HB3 ASP A 216      24.825 -12.058  26.502  1.00 13.10           H
ATOM   3437  N   ARG A 217      24.659 -10.547  22.366  1.00 12.91           N
ATOM   3438  CA  ARG A 217      24.075 -10.590  21.042  1.00 15.19           C
ATOM   3439  C   ARG A 217      24.596 -11.802  20.270  1.00 13.22           C
ATOM   3440  O   ARG A 217      25.772 -12.165  20.392  1.00 11.77           O
ATOM   3441  CB  ARG A 217      24.378  -9.323  20.246  1.00 13.17           C
ATOM   3442  CG  ARG A 217      25.828  -9.121  19.945  1.00 13.34           C
ATOM   3443  CD  ARG A 217      26.142  -7.649  19.580  1.00 16.58           C
ATOM   3444  NE  ARG A 217      27.512  -7.520  19.104  1.00 21.42           N
ATOM   3445  CZ  ARG A 217      28.587  -7.407  19.872  1.00 21.05           C
ATOM   3446  NH1 ARG A 217      28.495  -7.358  21.190  1.00 23.05           N
ATOM   3447  NH2 ARG A 217      29.783  -7.326  19.306  1.00 31.91           N1+
ATOM   3448  H   ARG A 217      25.061  -9.809  22.551  1.00 15.48           H
ATOM   3449  HA  ARG A 217      23.118 -10.658  21.152  1.00 18.22           H
ATOM   3450  HB2 ARG A 217      23.912  -9.377  19.399  1.00 15.80           H
ATOM   3451  HB3 ARG A 217      24.063  -8.557  20.751  1.00 15.80           H
ATOM   3452  HG2 ARG A 217      26.346  -9.351  20.733  1.00 16.00           H
ATOM   3453  HG3 ARG A 217      26.072  -9.686  19.196  1.00 16.00           H
ATOM   3454  HD2 ARG A 217      25.547  -7.359  18.872  1.00 19.88           H
ATOM   3455  HD3 ARG A 217      26.038  -7.090  20.366  1.00 19.88           H
ATOM   3456  HE  ARG A 217      27.631  -7.465  18.256  1.00 25.70           H
ATOM   3457 HH11 ARG A 217      27.726  -7.418  21.572  1.00 27.65           H
ATOM   3458 HH12 ARG A 217      29.207  -7.280  21.667  1.00 27.65           H
ATOM   3459 HH21 ARG A 217      29.851  -7.349  18.447  1.00 38.28           H
ATOM   3460 HH22 ARG A 217      30.484  -7.239  19.798  1.00 38.28           H
ATOM   3461  N   PRO A 218      23.744 -12.446  19.479  1.00 13.32           N
ATOM   3462  CA  PRO A 218      24.153 -13.693  18.814  1.00 19.87           C
ATOM   3463  C   PRO A 218      25.197 -13.538  17.710  1.00 24.38           C
ATOM   3464  O   PRO A 218      25.904 -14.535  17.482  1.00 21.47           O
ATOM   3465  CB  PRO A 218      22.828 -14.247  18.263  1.00 23.52           C
ATOM   3466  CG  PRO A 218      21.826 -13.135  18.381  1.00 25.58           C
ATOM   3467  CD  PRO A 218      22.283 -12.239  19.459  1.00 20.77           C
ATOM   3468  HA  PRO A 218      24.485 -14.315  19.474  1.00 23.83           H
ATOM   3469  HB2 PRO A 218      22.944 -14.502  17.337  1.00 28.21           H
ATOM   3470  HB3 PRO A 218      22.543 -15.010  18.790  1.00 28.21           H
ATOM   3471  HG2 PRO A 218      21.785 -12.641  17.546  1.00 30.68           H
ATOM   3472  HG3 PRO A 218      20.955 -13.499  18.604  1.00 30.68           H
ATOM   3473  HD2 PRO A 218      22.074 -11.311  19.249  1.00 24.91           H
ATOM   3474  HD3 PRO A 218      21.900 -12.504  20.308  1.00 24.91           H
ATOM   3475  N   TRP A 219      25.316 -12.375  17.000  1.00 18.41           N
ATOM   3476  CA  TRP A 219      26.255 -12.287  15.862  1.00 18.65           C
ATOM   3477  C   TRP A 219      27.630 -11.722  16.282  1.00 19.89           C
ATOM   3478  O   TRP A 219      28.576 -11.355  15.610  1.00 19.79           O
ATOM   3479  CB  TRP A 219      25.641 -11.326  14.843  1.00 17.25           C
ATOM   3480  CG  TRP A 219      25.130 -10.075  15.466  1.00 16.85           C
ATOM   3481  CD1 TRP A 219      25.856  -8.909  15.681  1.00 24.51           C
ATOM   3482  CD2 TRP A 219      23.769  -9.823  15.868  1.00 14.84           C
ATOM   3483  NE1 TRP A 219      25.011  -7.924  16.232  1.00 17.86           N
ATOM   3484  CE2 TRP A 219      23.709  -8.449  16.270  1.00 14.12           C
ATOM   3485  CE3 TRP A 219      22.589 -10.592  15.875  1.00 14.17           C
ATOM   3486  CZ2 TRP A 219      22.498  -7.838  16.644  1.00 15.47           C
ATOM   3487  CZ3 TRP A 219      21.407  -9.991  16.262  1.00 20.06           C
ATOM   3488  CH2 TRP A 219      21.364  -8.623  16.650  1.00 12.81           C
ATOM   3489  H   TRP A 219      24.725 -11.564  17.204  1.00 22.08           H
ATOM   3490  HA  TRP A 219      26.442 -13.318  15.438  1.00 22.36           H
ATOM   3491  HB2 TRP A 219      26.417 -11.069  14.080  1.00 20.69           H
ATOM   3492  HB3 TRP A 219      24.821 -11.854  14.307  1.00 20.69           H
ATOM   3493  HD1 TRP A 219      26.902  -8.724  15.489  1.00 29.40           H
ATOM   3494  HE1 TRP A 219      25.217  -6.923  16.255  1.00 21.42           H
ATOM   3495  HE3 TRP A 219      22.615 -11.635  15.565  1.00 16.99           H
ATOM   3496  HZ2 TRP A 219      22.481  -6.785  16.926  1.00 18.55           H
ATOM   3497  HZ3 TRP A 219      20.475 -10.558  16.253  1.00 24.06           H
ATOM   3498  HH2 TRP A 219      20.402  -8.194  16.936  1.00 15.35           H
ATOM   3499  N   ALA A 220      27.706 -11.575  17.638  1.00 19.20           N
ATOM   3500  CA  ALA A 220      28.895 -11.098  18.353  1.00 20.88           C
ATOM   3501  C   ALA A 220      30.095 -11.938  17.989  1.00 32.91           C
ATOM   3502  O   ALA A 220      30.015 -13.162  17.915  1.00 27.87           O
ATOM   3503  CB  ALA A 220      28.727 -11.151  19.884  1.00 20.39           C
ATOM   3504  H   ALA A 220      27.059 -11.760  18.179  1.00 23.03           H
ATOM   3505  HA  ALA A 220      29.077 -10.181  18.103  1.00 25.04           H
ATOM   3506  HB1 ALA A 220      29.540 -10.829  20.308  1.00 24.46           H
ATOM   3507  HB2 ALA A 220      27.987 -10.599  20.162  1.00 24.46           H
ATOM   3508  HB3 ALA A 220      28.568 -12.071  20.153  1.00 24.46           H
ATOM   3509  N   LYS A 221      31.215 -11.281  17.781  1.00 24.36           N
ATOM   3510  CA  LYS A 221      32.321 -12.006  17.247  1.00 30.99           C
ATOM   3511  C   LYS A 221      33.481 -11.958  18.236  1.00 42.63           C
ATOM   3512  O   LYS A 221      33.678 -10.938  18.918  1.00 31.38           O
ATOM   3513  CB  LYS A 221      32.656 -11.438  15.852  1.00 37.89           C
ATOM   3514  CG  LYS A 221      34.052 -11.399  15.462  1.00 54.60           C
ATOM   3515  CD  LYS A 221      34.137 -10.834  14.036  1.00 56.54           C
ATOM   3516  CE  LYS A 221      35.405  -9.997  13.842  1.00 59.69           C
ATOM   3517  NZ  LYS A 221      35.809  -9.281  15.101  1.00 67.00           N1+
ATOM   3518  H   LYS A 221      31.353 -10.441  17.924  1.00 29.22           H
ATOM   3519  HA  LYS A 221      32.042 -12.916  17.108  1.00 37.18           H
ATOM   3520  HB2 LYS A 221      32.208 -12.005  15.202  1.00 45.45           H
ATOM   3521  HB3 LYS A 221      32.290 -10.543  15.777  1.00 45.45           H
ATOM   3522  HG2 LYS A 221      34.521 -10.816  16.077  1.00 65.50           H
ATOM   3523  HG3 LYS A 221      34.423 -12.296  15.474  1.00 65.50           H
ATOM   3524  HD2 LYS A 221      34.155 -11.568  13.401  1.00 67.83           H
ATOM   3525  HD3 LYS A 221      33.359 -10.275  13.865  1.00 67.83           H
ATOM   3526  HE2 LYS A 221      36.132 -10.574  13.569  1.00 71.62           H
ATOM   3527  HE3 LYS A 221      35.225  -9.325  13.166  1.00 71.62           H
ATOM   3528  HZ1 LYS A 221      36.360  -8.609  14.915  1.00 80.39           H
ATOM   3529  HZ2 LYS A 221      35.082  -8.949  15.501  1.00 80.39           H
ATOM   3530  HZ3 LYS A 221      36.213  -9.843  15.663  1.00 80.39           H
ATOM   3531  N   PRO A 222      34.165 -13.093  18.445  1.00 49.20           N
ATOM   3532  CA  PRO A 222      35.187 -13.210  19.487  1.00 52.42           C
ATOM   3533  C   PRO A 222      36.091 -12.026  19.770  1.00 50.70           C
ATOM   3534  O   PRO A 222      36.544 -11.931  20.918  1.00 60.19           O
ATOM   3535  CB  PRO A 222      35.985 -14.415  18.986  1.00 47.38           C
ATOM   3536  CG  PRO A 222      34.852 -15.345  18.414  1.00 46.64           C
ATOM   3537  CD  PRO A 222      33.638 -14.442  18.151  1.00 55.50           C
ATOM   3538  HA  PRO A 222      34.751 -13.468  20.318  1.00 62.89           H
ATOM   3539  HB2 PRO A 222      36.582 -14.122  18.283  1.00 56.85           H
ATOM   3540  HB3 PRO A 222      36.460 -14.832  19.718  1.00 56.85           H
ATOM   3541  HG2 PRO A 222      35.141 -15.759  17.587  1.00 55.96           H
ATOM   3542  HG3 PRO A 222      34.629 -16.024  19.074  1.00 55.96           H
ATOM   3543  HD2 PRO A 222      33.347 -14.527  17.231  1.00 66.58           H
ATOM   3544  HD3 PRO A 222      32.923 -14.661  18.776  1.00 66.58           H
ATOM   3545  N   GLU A 223      36.386 -11.124  18.835  1.00 37.52           N
ATOM   3546  CA  GLU A 223      37.146  -9.939  19.232  1.00 47.28           C
ATOM   3547  C   GLU A 223      36.527  -8.666  18.662  1.00 48.25           C
ATOM   3548  O   GLU A 223      37.183  -7.820  18.054  1.00 45.63           O
ATOM   3549  CB  GLU A 223      38.611 -10.082  18.861  1.00 52.86           C
ATOM   3550  CG  GLU A 223      39.592 -10.362  20.069  1.00 64.27           C
ATOM   3551  CD  GLU A 223      39.163  -9.817  21.468  1.00 67.94           C
ATOM   3552  OE1 GLU A 223      38.068 -10.175  21.980  1.00 65.24           O
ATOM   3553  OE2 GLU A 223      39.965  -9.053  22.069  1.00 68.54           O1-
ATOM   3554  H   GLU A 223      36.175 -11.173  18.002  1.00 45.02           H
ATOM   3555  HA  GLU A 223      37.042  -9.835  20.179  1.00 56.72           H
ATOM   3556  HB2 GLU A 223      38.676 -10.845  18.266  1.00 63.42           H
ATOM   3557  HB3 GLU A 223      38.912  -9.286  18.401  1.00 63.42           H
ATOM   3558  HG2 GLU A 223      39.718 -11.321  20.154  1.00 77.11           H
ATOM   3559  HG3 GLU A 223      40.437  -9.934  19.863  1.00 77.11           H
ATOM   3560  N   ASP A 224      35.254  -8.500  18.961  1.00 44.53           N
ATOM   3561  CA  ASP A 224      34.626  -7.195  18.920  1.00 36.82           C
ATOM   3562  C   ASP A 224      35.051  -6.384  20.150  1.00 33.01           C
ATOM   3563  O   ASP A 224      35.508  -6.943  21.153  1.00 30.01           O
ATOM   3564  CB  ASP A 224      33.101  -7.356  18.867  1.00 35.19           C
ATOM   3565  CG  ASP A 224      32.601  -7.791  17.501  1.00 33.57           C
ATOM   3566  OD1 ASP A 224      33.211  -7.417  16.475  1.00 34.69           O
ATOM   3567  OD2 ASP A 224      31.581  -8.499  17.454  1.00 29.59           O1-
ATOM   3568  H   ASP A 224      34.724  -9.134  19.198  1.00 53.43           H
ATOM   3569  HA  ASP A 224      34.914  -6.729  18.118  1.00 44.17           H
ATOM   3570  HB2 ASP A 224      32.823  -8.038  19.500  1.00 42.22           H
ATOM   3571  HB3 ASP A 224      32.677  -6.510  19.089  1.00 42.22           H
ATOM   3572  N   PRO A 225      34.934  -5.058  20.087  1.00 27.67           N
ATOM   3573  CA  PRO A 225      35.082  -4.237  21.298  1.00 31.13           C
ATOM   3574  C   PRO A 225      34.210  -4.744  22.447  1.00 28.39           C
ATOM   3575  O   PRO A 225      33.123  -5.284  22.237  1.00 28.34           O
ATOM   3576  CB  PRO A 225      34.629  -2.843  20.844  1.00 33.21           C
ATOM   3577  CG  PRO A 225      34.543  -2.866  19.347  1.00 38.62           C
ATOM   3578  CD  PRO A 225      34.566  -4.286  18.889  1.00 33.44           C
ATOM   3579  HA  PRO A 225      36.009  -4.193  21.580  1.00 37.34           H
ATOM   3580  HB2 PRO A 225      33.757  -2.648  21.222  1.00 39.84           H
ATOM   3581  HB3 PRO A 225      35.274  -2.181  21.130  1.00 39.84           H
ATOM   3582  HG2 PRO A 225      33.697  -2.462  19.086  1.00 46.34           H
ATOM   3583  HG3 PRO A 225      35.272  -2.360  18.956  1.00 46.34           H
ATOM   3584  HD2 PRO A 225      33.683  -4.555  18.588  1.00 40.11           H
ATOM   3585  HD3 PRO A 225      35.223  -4.398  18.185  1.00 40.11           H
ATOM   3586  N   SER A 226      34.679  -4.516  23.674  1.00 31.81           N
ATOM   3587  CA  SER A 226      33.937  -4.829  24.893  1.00 26.54           C
ATOM   3588  C   SER A 226      33.925  -3.613  25.817  1.00 24.69           C
ATOM   3589  O   SER A 226      34.956  -3.285  26.414  1.00 19.16           O
ATOM   3590  CB  SER A 226      34.558  -6.009  25.620  1.00 27.21           C
ATOM   3591  OG  SER A 226      34.001  -6.092  26.925  1.00 32.91           O
ATOM   3592  H   SER A 226      35.445  -4.161  23.828  1.00 38.16           H
ATOM   3593  HA  SER A 226      33.023  -5.065  24.672  1.00 31.83           H
ATOM   3594  HB2 SER A 226      34.383  -6.827  25.128  1.00 32.64           H
ATOM   3595  HB3 SER A 226      35.516  -5.855  25.694  1.00 32.64           H
ATOM   3596  HG  SER A 226      34.356  -6.731  27.336  1.00 39.48           H
ATOM   3597  N   LEU A 227      32.760  -2.963  25.955  1.00 18.08           N
ATOM   3598  CA  LEU A 227      32.637  -1.800  26.828  1.00 16.65           C
ATOM   3599  C   LEU A 227      32.895  -2.155  28.274  1.00 17.59           C
ATOM   3600  O   LEU A 227      33.433  -1.346  29.039  1.00 16.82           O
ATOM   3601  CB  LEU A 227      31.226  -1.210  26.737  1.00 18.22           C
ATOM   3602  CG  LEU A 227      30.842  -0.373  25.548  1.00 18.20           C
ATOM   3603  CD1 LEU A 227      29.334  -0.250  25.486  1.00 16.24           C
ATOM   3604  CD2 LEU A 227      31.503   0.981  25.664  1.00 16.38           C
ATOM   3605  H   LEU A 227      32.037  -3.173  25.545  1.00 21.68           H
ATOM   3606  HA  LEU A 227      33.284  -1.127  26.560  1.00 19.96           H
ATOM   3607  HB2 LEU A 227      30.600  -1.952  26.765  1.00 21.85           H
ATOM   3608  HB3 LEU A 227      31.091  -0.657  27.522  1.00 21.85           H
ATOM   3609  HG  LEU A 227      31.159  -0.807  24.740  1.00 21.83           H
ATOM   3610 HD11 LEU A 227      29.111   0.320  24.734  1.00 19.47           H
ATOM   3611 HD12 LEU A 227      28.949  -1.132  25.363  1.00 19.47           H
ATOM   3612 HD13 LEU A 227      29.007   0.137  26.312  1.00 19.47           H
ATOM   3613 HD21 LEU A 227      31.287   1.506  24.878  1.00 19.64           H
ATOM   3614 HD22 LEU A 227      31.173   1.421  26.466  1.00 19.64           H
ATOM   3615 HD23 LEU A 227      32.463   0.855  25.728  1.00 19.64           H
ATOM   3616  N   LEU A 228      32.421  -3.322  28.697  1.00 14.11           N
ATOM   3617  CA  LEU A 228      32.517  -3.695  30.097  1.00 16.29           C
ATOM   3618  C   LEU A 228      33.960  -3.879  30.518  1.00 21.05           C
ATOM   3619  O   LEU A 228      34.262  -3.822  31.715  1.00 23.29           O
ATOM   3620  CB  LEU A 228      31.735  -4.986  30.339  1.00 17.21           C
ATOM   3621  CG  LEU A 228      30.347  -4.986  30.988  1.00 25.96           C
ATOM   3622  CD1 LEU A 228      29.698  -3.653  31.128  1.00 27.80           C
ATOM   3623  CD2 LEU A 228      29.465  -5.951  30.221  1.00 21.91           C
ATOM   3624  H   LEU A 228      32.062  -3.912  28.191  1.00 16.92           H
ATOM   3625  HA  LEU A 228      32.150  -2.978  30.638  1.00 19.53           H
ATOM   3626  HB2 LEU A 228      31.633  -5.431  29.481  1.00 20.65           H
ATOM   3627  HB3 LEU A 228      32.292  -5.548  30.897  1.00 20.65           H
ATOM   3628  HG  LEU A 228      30.435  -5.342  31.887  1.00 31.14           H
ATOM   3629 HD11 LEU A 228      28.822  -3.772  31.526  1.00 33.34           H
ATOM   3630 HD12 LEU A 228      30.248  -3.102  31.706  1.00 33.34           H
ATOM   3631 HD13 LEU A 228      29.618  -3.248  30.250  1.00 33.34           H
ATOM   3632 HD21 LEU A 228      28.589  -5.970  30.639  1.00 26.28           H
ATOM   3633 HD22 LEU A 228      29.391  -5.647  29.301  1.00 26.28           H
ATOM   3634 HD23 LEU A 228      29.866  -6.837  30.248  1.00 26.28           H
ATOM   3635  N   GLU A 229      34.848  -4.094  29.556  1.00 18.43           N
ATOM   3636  CA  GLU A 229      36.250  -4.352  29.841  1.00 22.47           C
ATOM   3637  C   GLU A 229      37.156  -3.229  29.350  1.00 20.91           C
ATOM   3638  O   GLU A 229      38.384  -3.367  29.382  1.00 20.93           O
ATOM   3639  CB  GLU A 229      36.654  -5.697  29.246  1.00 26.87           C
ATOM   3640  CG  GLU A 229      36.434  -6.834  30.251  1.00 30.47           C
ATOM   3641  CD  GLU A 229      35.958  -8.112  29.635  1.00 53.34           C
ATOM   3642  OE1 GLU A 229      35.945  -8.218  28.386  1.00 54.54           O
ATOM   3643  OE2 GLU A 229      35.601  -9.017  30.419  1.00 58.82           O1-
ATOM   3644  H   GLU A 229      34.662  -4.093  28.715  1.00 22.10           H
ATOM   3645  HA  GLU A 229      36.339  -4.448  30.791  1.00 26.96           H
ATOM   3646  HB2 GLU A 229      36.125  -5.866  28.450  1.00 32.23           H
ATOM   3647  HB3 GLU A 229      37.596  -5.661  29.017  1.00 32.23           H
ATOM   3648  HG2 GLU A 229      37.282  -7.026  30.685  1.00 36.55           H
ATOM   3649  HG3 GLU A 229      35.781  -6.567  30.916  1.00 36.55           H
ATOM   3650  N   ASP A 230      36.583  -2.117  28.925  1.00 17.79           N
ATOM   3651  CA  ASP A 230      37.376  -0.983  28.475  1.00 16.38           C
ATOM   3652  C   ASP A 230      38.124  -0.415  29.673  1.00 17.56           C
ATOM   3653  O   ASP A 230      37.491  -0.031  30.671  1.00 12.63           O
ATOM   3654  CB  ASP A 230      36.464   0.064  27.840  1.00 15.31           C
ATOM   3655  CG  ASP A 230      37.221   1.219  27.233  1.00 16.94           C
ATOM   3656  OD1 ASP A 230      38.177   1.731  27.876  1.00 14.58           O
ATOM   3657  OD2 ASP A 230      36.851   1.615  26.107  1.00 19.03           O1-
ATOM   3658  H   ASP A 230      35.736  -1.986  28.876  1.00 21.33           H
ATOM   3659  HA  ASP A 230      37.998  -1.283  27.794  1.00 19.64           H
ATOM   3660  HB2 ASP A 230      35.948  -0.362  27.140  1.00 18.36           H
ATOM   3661  HB3 ASP A 230      35.871   0.421  28.521  1.00 18.36           H
ATOM   3662  N   PRO A 231      39.460  -0.376  29.650  1.00 15.45           N
ATOM   3663  CA  PRO A 231      40.179   0.047  30.857  1.00 13.38           C
ATOM   3664  C   PRO A 231      39.894   1.481  31.255  1.00 15.17           C
ATOM   3665  O   PRO A 231      39.952   1.826  32.443  1.00 16.32           O
ATOM   3666  CB  PRO A 231      41.655  -0.159  30.476  1.00 19.30           C
ATOM   3667  CG  PRO A 231      41.667  -0.212  28.956  1.00 19.26           C
ATOM   3668  CD  PRO A 231      40.361  -0.829  28.578  1.00 19.02           C
ATOM   3669  HA  PRO A 231      39.957  -0.537  31.595  1.00 16.04           H
ATOM   3670  HB2 PRO A 231      42.181   0.592  30.795  1.00 23.14           H
ATOM   3671  HB3 PRO A 231      41.979  -0.988  30.860  1.00 23.14           H
ATOM   3672  HG2 PRO A 231      41.735   0.684  28.595  1.00 23.10           H
ATOM   3673  HG3 PRO A 231      42.400  -0.765  28.645  1.00 23.10           H
ATOM   3674  HD2 PRO A 231      40.064  -0.504  27.714  1.00 22.81           H
ATOM   3675  HD3 PRO A 231      40.427  -1.796  28.591  1.00 22.81           H
ATOM   3676  N   ARG A 232      39.589   2.328  30.286  1.00 11.89           N
ATOM   3677  CA  ARG A 232      39.279   3.718  30.570  1.00 14.64           C
ATOM   3678  C   ARG A 232      37.979   3.837  31.345  1.00 17.39           C
ATOM   3679  O   ARG A 232      37.854   4.675  32.242  1.00 14.34           O
ATOM   3680  CB  ARG A 232      39.205   4.488  29.261  1.00 12.12           C
ATOM   3681  CG  ARG A 232      40.513   4.527  28.498  1.00 13.77           C
ATOM   3682  CD  ARG A 232      40.321   5.005  27.084  1.00 16.03           C
ATOM   3683  NE  ARG A 232      39.309   4.222  26.374  1.00 16.07           N
ATOM   3684  CZ  ARG A 232      38.941   4.441  25.117  1.00 14.52           C
ATOM   3685  NH1 ARG A 232      39.510   5.413  24.405  1.00 17.90           N
ATOM   3686  NH2 ARG A 232      37.981   3.699  24.570  1.00 14.98           N1+
ATOM   3687  H   ARG A 232      39.551   2.124  29.450  1.00 14.26           H
ATOM   3688  HA  ARG A 232      39.984   4.099  31.114  1.00 17.55           H
ATOM   3689  HB2 ARG A 232      38.541   4.052  28.703  1.00 14.54           H
ATOM   3690  HB3 ARG A 232      38.937   5.403  29.437  1.00 14.54           H
ATOM   3691  HG2 ARG A 232      41.105   5.152  28.943  1.00 16.51           H
ATOM   3692  HG3 ARG A 232      40.898   3.637  28.472  1.00 16.51           H
ATOM   3693  HD2 ARG A 232      40.021   5.928  27.102  1.00 19.23           H
ATOM   3694  HD3 ARG A 232      41.162   4.933  26.607  1.00 19.23           H
ATOM   3695  HE  ARG A 232      38.969   3.544  26.779  1.00 19.27           H
ATOM   3696 HH11 ARG A 232      40.123   5.904  24.754  1.00 21.47           H
ATOM   3697 HH12 ARG A 232      39.272   5.542  23.587  1.00 21.47           H
ATOM   3698 HH21 ARG A 232      37.614   3.067  25.028  1.00 17.96           H
ATOM   3699 HH22 ARG A 232      37.755   3.829  23.751  1.00 17.96           H
ATOM   3700  N   ILE A 233      36.998   3.005  31.016  1.00 12.57           N
ATOM   3701  CA  ILE A 233      35.738   3.060  31.727  1.00 14.22           C
ATOM   3702  C   ILE A 233      35.880   2.408  33.091  1.00 14.64           C
ATOM   3703  O   ILE A 233      35.286   2.878  34.069  1.00 14.22           O
ATOM   3704  CB  ILE A 233      34.649   2.407  30.851  1.00 16.39           C
ATOM   3705  CG1 ILE A 233      34.600   3.113  29.463  1.00 13.13           C
ATOM   3706  CG2 ILE A 233      33.319   2.522  31.538  1.00 20.81           C
ATOM   3707  CD1 ILE A 233      33.626   2.509  28.472  1.00 15.80           C
ATOM   3708  H   ILE A 233      37.029   2.417  30.391  1.00 15.08           H
ATOM   3709  HA  ILE A 233      35.493   3.988  31.869  1.00 17.05           H
ATOM   3710  HB  ILE A 233      34.861   1.469  30.724  1.00 19.65           H
ATOM   3711 HG12 ILE A 233      34.338   4.038  29.586  1.00 15.75           H
ATOM   3712 HG13 ILE A 233      35.476   3.076  29.054  1.00 15.75           H
ATOM   3713 HG21 ILE A 233      32.648   2.053  31.014  1.00 24.96           H
ATOM   3714 HG22 ILE A 233      33.383   2.123  32.420  1.00 24.96           H
ATOM   3715 HG23 ILE A 233      33.088   3.462  31.611  1.00 24.96           H
ATOM   3716 HD11 ILE A 233      33.693   2.973  27.622  1.00 18.95           H
ATOM   3717 HD12 ILE A 233      33.843   1.570  28.354  1.00 18.95           H
ATOM   3718 HD13 ILE A 233      32.726   2.597  28.824  1.00 18.95           H
ATOM   3719  N   LYS A 234      36.680   1.340  33.192  1.00 16.53           N
ATOM   3720  CA  LYS A 234      36.982   0.745  34.492  1.00 19.72           C
ATOM   3721  C   LYS A 234      37.586   1.762  35.453  1.00 19.27           C
ATOM   3722  O   LYS A 234      37.258   1.773  36.645  1.00 18.55           O
ATOM   3723  CB  LYS A 234      37.952  -0.417  34.306  1.00 18.74           C
ATOM   3724  CG  LYS A 234      37.448  -1.544  33.425  1.00 31.34           C
ATOM   3725  CD  LYS A 234      37.826  -2.902  34.018  1.00 43.08           C
ATOM   3726  CE  LYS A 234      37.842  -3.970  32.943  1.00 47.95           C
ATOM   3727  NZ  LYS A 234      39.096  -4.048  32.109  1.00 52.55           N1+
ATOM   3728  H   LYS A 234      37.056   0.945  32.527  1.00 19.83           H
ATOM   3729  HA  LYS A 234      36.169   0.410  34.890  1.00 23.65           H
ATOM   3730  HB2 LYS A 234      38.769  -0.072  33.909  1.00 22.47           H
ATOM   3731  HB3 LYS A 234      38.140  -0.787  35.181  1.00 22.47           H
ATOM   3732  HG2 LYS A 234      36.485  -1.488  33.352  1.00 37.59           H
ATOM   3733  HG3 LYS A 234      37.851  -1.473  32.544  1.00 37.59           H
ATOM   3734  HD2 LYS A 234      38.703  -2.859  34.424  1.00 51.68           H
ATOM   3735  HD3 LYS A 234      37.156  -3.152  34.674  1.00 51.68           H
ATOM   3736  HE2 LYS A 234      37.667  -4.844  33.332  1.00 57.53           H
ATOM   3737  HE3 LYS A 234      37.121  -3.725  32.350  1.00 57.53           H
ATOM   3738  HZ1 LYS A 234      39.239  -3.264  31.710  1.00 63.05           H
ATOM   3739  HZ2 LYS A 234      39.793  -4.245  32.625  1.00 63.05           H
ATOM   3740  HZ3 LYS A 234      39.010  -4.677  31.482  1.00 63.05           H
ATOM   3741  N   ALA A 235      38.486   2.611  34.951  1.00 18.86           N
ATOM   3742  CA  ALA A 235      39.116   3.641  35.780  1.00 21.57           C
ATOM   3743  C   ALA A 235      38.091   4.630  36.327  1.00 21.37           C
ATOM   3744  O   ALA A 235      38.158   5.020  37.501  1.00 16.34           O
ATOM   3745  CB  ALA A 235      40.178   4.385  34.964  1.00 18.72           C
ATOM   3746  H   ALA A 235      38.752   2.603  34.134  1.00 22.62           H
ATOM   3747  HA  ALA A 235      39.561   3.218  36.534  1.00 25.87           H
ATOM   3748  HB1 ALA A 235      40.629   5.023  35.539  1.00 22.45           H
ATOM   3749  HB2 ALA A 235      40.813   3.741  34.618  1.00 22.45           H
ATOM   3750  HB3 ALA A 235      39.748   4.854  34.231  1.00 22.45           H
ATOM   3751  N   ILE A 236      37.140   5.060  35.487  1.00 17.62           N
ATOM   3752  CA  ILE A 236      36.079   5.951  35.952  1.00 14.07           C
ATOM   3753  C   ILE A 236      35.234   5.263  37.013  1.00 15.50           C
ATOM   3754  O   ILE A 236      34.895   5.855  38.047  1.00 17.64           O
ATOM   3755  CB  ILE A 236      35.231   6.437  34.760  1.00 13.88           C
ATOM   3756  CG1 ILE A 236      36.086   7.323  33.847  1.00 18.26           C
ATOM   3757  CG2 ILE A 236      33.990   7.232  35.261  1.00 16.74           C
ATOM   3758  CD1 ILE A 236      35.420   7.716  32.532  1.00 22.02           C
ATOM   3759  H   ILE A 236      37.092   4.851  34.654  1.00 21.13           H
ATOM   3760  HA  ILE A 236      36.478   6.741  36.354  1.00 16.87           H
ATOM   3761  HB  ILE A 236      34.928   5.668  34.251  1.00 16.64           H
ATOM   3762 HG12 ILE A 236      36.301   8.139  34.325  1.00 21.90           H
ATOM   3763 HG13 ILE A 236      36.904   6.851  33.627  1.00 21.90           H
ATOM   3764 HG21 ILE A 236      33.485   7.552  34.500  1.00 20.07           H
ATOM   3765 HG22 ILE A 236      33.427   6.660  35.809  1.00 20.07           H
ATOM   3766 HG23 ILE A 236      34.297   7.987  35.789  1.00 20.07           H
ATOM   3767 HD11 ILE A 236      36.031   8.279  32.032  1.00 26.41           H
ATOM   3768 HD12 ILE A 236      35.220   6.913  32.026  1.00 26.41           H
ATOM   3769 HD13 ILE A 236      34.604   8.202  32.724  1.00 26.41           H
ATOM   3770  N   ALA A 237      34.892   4.000  36.795  1.00 12.13           N
ATOM   3771  CA  ALA A 237      34.147   3.271  37.809  1.00 17.44           C
ATOM   3772  C   ALA A 237      34.927   3.180  39.122  1.00 19.35           C
ATOM   3773  O   ALA A 237      34.372   3.383  40.205  1.00 17.48           O
ATOM   3774  CB  ALA A 237      33.833   1.875  37.303  1.00 16.91           C
ATOM   3775  H   ALA A 237      35.075   3.550  36.087  1.00 14.55           H
ATOM   3776  HA  ALA A 237      33.314   3.741  37.977  1.00 20.91           H
ATOM   3777  HB1 ALA A 237      33.282   1.422  37.957  1.00 20.28           H
ATOM   3778  HB2 ALA A 237      33.363   1.950  36.459  1.00 20.28           H
ATOM   3779  HB3 ALA A 237      34.670   1.397  37.180  1.00 20.28           H
ATOM   3780  N   ALA A 238      36.211   2.834  39.041  1.00 20.97           N
ATOM   3781  CA  ALA A 238      37.018   2.674  40.247  1.00 23.52           C
ATOM   3782  C   ALA A 238      37.005   3.952  41.072  1.00 22.42           C
ATOM   3783  O   ALA A 238      36.792   3.922  42.290  1.00 21.71           O
ATOM   3784  CB  ALA A 238      38.448   2.280  39.861  1.00 21.57           C
ATOM   3785  H   ALA A 238      36.637   2.689  38.307  1.00 25.15           H
ATOM   3786  HA  ALA A 238      36.640   1.963  40.788  1.00 28.21           H
ATOM   3787  HB1 ALA A 238      38.979   2.186  40.667  1.00 25.87           H
ATOM   3788  HB2 ALA A 238      38.415   1.437  39.382  1.00 25.87           H
ATOM   3789  HB3 ALA A 238      38.830   2.966  39.291  1.00 25.87           H
ATOM   3790  N   LYS A 239      37.187   5.092  40.411  1.00 22.36           N
ATOM   3791  CA  LYS A 239      37.176   6.377  41.098  1.00 23.07           C
ATOM   3792  C   LYS A 239      35.881   6.604  41.870  1.00 28.43           C
ATOM   3793  O   LYS A 239      35.885   7.294  42.894  1.00 23.58           O
ATOM   3794  CB  LYS A 239      37.393   7.492  40.075  1.00 26.58           C
ATOM   3795  CG  LYS A 239      37.449   8.903  40.653  1.00 39.90           C
ATOM   3796  CD  LYS A 239      36.737   9.922  39.755  1.00 43.11           C
ATOM   3797  CE  LYS A 239      37.033   9.718  38.274  1.00 38.71           C
ATOM   3798  NZ  LYS A 239      37.000  11.016  37.546  1.00 41.95           N1+
ATOM   3799  H   LYS A 239      37.321   5.146  39.563  1.00 26.81           H
ATOM   3800  HA  LYS A 239      37.911   6.400  41.730  1.00 27.67           H
ATOM   3801  HB2 LYS A 239      38.234   7.330  39.615  1.00 31.88           H
ATOM   3802  HB3 LYS A 239      36.664   7.453  39.436  1.00 31.88           H
ATOM   3803  HG2 LYS A 239      37.018   8.915  41.520  1.00 47.87           H
ATOM   3804  HG3 LYS A 239      38.376   9.174  40.737  1.00 47.87           H
ATOM   3805  HD2 LYS A 239      35.779   9.832  39.880  1.00 51.72           H
ATOM   3806  HD3 LYS A 239      37.023  10.816  40.000  1.00 51.72           H
ATOM   3807  HE2 LYS A 239      37.917   9.329  38.174  1.00 46.44           H
ATOM   3808  HE3 LYS A 239      36.361   9.132  37.886  1.00 46.44           H
ATOM   3809  HZ1 LYS A 239      36.385  10.985  36.903  1.00 50.33           H
ATOM   3810  HZ2 LYS A 239      36.800  11.674  38.110  1.00 50.33           H
ATOM   3811  HZ3 LYS A 239      37.798  11.174  37.179  1.00 50.33           H
ATOM   3812  N   HIS A 240      34.764   6.044  41.414  1.00 19.24           N
ATOM   3813  CA  HIS A 240      33.491   6.244  42.097  1.00 20.50           C
ATOM   3814  C   HIS A 240      33.094   5.083  42.995  1.00 16.25           C
ATOM   3815  O   HIS A 240      32.001   5.111  43.571  1.00 22.65           O
ATOM   3816  CB  HIS A 240      32.377   6.479  41.082  1.00 20.52           C
ATOM   3817  CG  HIS A 240      32.483   7.780  40.366  1.00 15.43           C
ATOM   3818  ND1 HIS A 240      32.083   8.974  40.927  1.00 21.39           N1+
ATOM   3819  CD2 HIS A 240      32.936   8.074  39.124  1.00 18.49           C
ATOM   3820  CE1 HIS A 240      32.284   9.947  40.060  1.00 23.60           C
ATOM   3821  NE2 HIS A 240      32.811   9.429  38.963  1.00 22.21           N
ATOM   3822  H   HIS A 240      34.711   5.539  40.719  1.00 23.08           H
ATOM   3823  HA  HIS A 240      33.550   7.036  42.653  1.00 24.59           H
ATOM   3824  HB2 HIS A 240      31.524   6.473  41.545  1.00 24.61           H
ATOM   3825  HB3 HIS A 240      32.402   5.770  40.418  1.00 24.61           H
ATOM   3826  HD1 HIS A 240      31.750   9.067  41.714  1.00 25.66           H
ATOM   3827  HD2 HIS A 240      33.280   7.470  38.501  1.00 22.17           H
ATOM   3828  HE1 HIS A 240      32.101  10.846  40.201  1.00 28.30           H
ATOM   3829  HE2 HIS A 240      33.033   9.866  38.253  1.00 26.64           H
ATOM   3830  N   ASN A 241      33.924   4.057  43.107  1.00 21.20           N
ATOM   3831  CA  ASN A 241      33.574   2.848  43.846  1.00 18.73           C
ATOM   3832  C   ASN A 241      32.283   2.220  43.336  1.00 28.50           C
ATOM   3833  O   ASN A 241      31.467   1.717  44.116  1.00 20.80           O
ATOM   3834  CB  ASN A 241      33.479   3.130  45.342  1.00 30.97           C
ATOM   3835  CG  ASN A 241      34.756   2.826  46.041  1.00 43.80           C
ATOM   3836  OD1 ASN A 241      35.030   1.675  46.379  1.00 50.47           O
ATOM   3837  ND2 ASN A 241      35.572   3.851  46.241  1.00 41.88           N
ATOM   3838  H   ASN A 241      34.710   4.028  42.761  1.00 25.42           H
ATOM   3839  HA  ASN A 241      34.287   2.205  43.717  1.00 22.47           H
ATOM   3840  HB2 ASN A 241      33.282   4.071  45.478  1.00 37.15           H
ATOM   3841  HB3 ASN A 241      32.787   2.584  45.740  1.00 37.15           H
ATOM   3842 HD21 ASN A 241      36.303   3.743  46.682  1.00 50.24           H
ATOM   3843 HD22 ASN A 241      35.355   4.633  45.946  1.00 50.24           H
ATOM   3844  N   LYS A 242      32.117   2.219  42.014  1.00 16.55           N
ATOM   3845  CA  LYS A 242      31.004   1.571  41.340  1.00 18.80           C
ATOM   3846  C   LYS A 242      31.549   0.572  40.324  1.00 19.44           C
ATOM   3847  O   LYS A 242      32.748   0.555  40.024  1.00 16.80           O
ATOM   3848  CB  LYS A 242      30.111   2.630  40.675  1.00 16.87           C
ATOM   3849  CG  LYS A 242      29.334   3.500  41.672  1.00 17.19           C
ATOM   3850  CD  LYS A 242      28.211   2.668  42.336  1.00 19.73           C
ATOM   3851  CE  LYS A 242      27.219   3.476  43.121  1.00 35.41           C
ATOM   3852  NZ  LYS A 242      26.101   2.616  43.628  1.00 23.51           N1+
ATOM   3853  H   LYS A 242      32.656   2.607  41.468  1.00 19.85           H
ATOM   3854  HA  LYS A 242      30.468   1.078  41.980  1.00 22.55           H
ATOM   3855  HB2 LYS A 242      30.656   3.222  40.131  1.00 20.23           H
ATOM   3856  HB3 LYS A 242      29.465   2.178  40.112  1.00 20.23           H
ATOM   3857  HG2 LYS A 242      29.938   3.814  42.363  1.00 20.62           H
ATOM   3858  HG3 LYS A 242      28.935   4.254  41.211  1.00 20.62           H
ATOM   3859  HD2 LYS A 242      27.716   2.175  41.661  1.00 23.67           H
ATOM   3860  HD3 LYS A 242      28.625   2.047  42.957  1.00 23.67           H
ATOM   3861  HE2 LYS A 242      27.661   3.896  43.873  1.00 42.48           H
ATOM   3862  HE3 LYS A 242      26.825   4.134  42.540  1.00 42.48           H
ATOM   3863  HZ1 LYS A 242      25.382   3.116  43.800  1.00 28.20           H
ATOM   3864  HZ2 LYS A 242      25.887   2.003  43.015  1.00 28.20           H
ATOM   3865  HZ3 LYS A 242      26.347   2.195  44.374  1.00 28.20           H
ATOM   3866  N   THR A 243      30.681  -0.313  39.819  1.00 14.81           N
ATOM   3867  CA  THR A 243      31.097  -1.199  38.739  1.00 14.53           C
ATOM   3868  C   THR A 243      31.033  -0.473  37.390  1.00 19.32           C
ATOM   3869  O   THR A 243      30.368   0.557  37.237  1.00 15.90           O
ATOM   3870  CB  THR A 243      30.219  -2.463  38.668  1.00 18.04           C
ATOM   3871  OG1 THR A 243      28.894  -2.109  38.225  1.00 15.31           O
ATOM   3872  CG2 THR A 243      30.134  -3.166  40.023  1.00 19.37           C
ATOM   3873  H   THR A 243      29.871  -0.426  40.083  1.00 17.77           H
ATOM   3874  HA  THR A 243      32.015  -1.474  38.890  1.00 17.43           H
ATOM   3875  HB  THR A 243      30.615  -3.086  38.038  1.00 21.63           H
ATOM   3876  HG1 THR A 243      28.416  -2.795  38.163  1.00 18.35           H
ATOM   3877 HG21 THR A 243      29.586  -3.966  39.958  1.00 23.23           H
ATOM   3878 HG22 THR A 243      31.021  -3.422  40.313  1.00 23.23           H
ATOM   3879 HG23 THR A 243      29.747  -2.574  40.688  1.00 23.23           H
ATOM   3880  N   THR A 244      31.689  -1.059  36.386  1.00 13.34           N
ATOM   3881  CA  THR A 244      31.638  -0.462  35.046  1.00 11.81           C
ATOM   3882  C   THR A 244      30.212  -0.485  34.492  1.00 10.50           C
ATOM   3883  O   THR A 244      29.793   0.459  33.809  1.00 14.77           O
ATOM   3884  CB  THR A 244      32.614  -1.170  34.081  1.00 19.81           C
ATOM   3885  OG1 THR A 244      32.130  -2.465  33.747  1.00 29.28           O
ATOM   3886  CG2 THR A 244      33.971  -1.323  34.707  1.00 20.09           C
ATOM   3887  H   THR A 244      32.142  -1.781  36.454  1.00 15.99           H
ATOM   3888  HA  THR A 244      31.919   0.463  35.116  1.00 14.16           H
ATOM   3889  HB  THR A 244      32.712  -0.655  33.263  1.00 23.75           H
ATOM   3890  HG1 THR A 244      32.680  -2.848  33.240  1.00 35.13           H
ATOM   3891 HG21 THR A 244      34.562  -1.761  34.082  1.00 24.10           H
ATOM   3892 HG22 THR A 244      34.320  -0.449  34.929  1.00 24.10           H
ATOM   3893 HG23 THR A 244      33.916  -1.865  35.508  1.00 24.10           H
ATOM   3894  N   ALA A 245      29.418  -1.523  34.820  1.00 12.16           N
ATOM   3895  CA  ALA A 245      28.022  -1.527  34.385  1.00 11.81           C
ATOM   3896  C   ALA A 245      27.268  -0.355  34.976  1.00  8.93           C
ATOM   3897  O   ALA A 245      26.460   0.284  34.299  1.00 11.08           O
ATOM   3898  CB  ALA A 245      27.340  -2.840  34.775  1.00 10.71           C
ATOM   3899  H   ALA A 245      29.650  -2.208  35.284  1.00 14.58           H
ATOM   3900  HA  ALA A 245      27.988  -1.455  33.415  1.00 14.15           H
ATOM   3901  HB1 ALA A 245      26.439  -2.845  34.409  1.00 12.84           H
ATOM   3902  HB2 ALA A 245      27.853  -3.579  34.409  1.00 12.84           H
ATOM   3903  HB3 ALA A 245      27.302  -2.912  35.740  1.00 12.84           H
ATOM   3904  N   GLN A 246      27.485  -0.075  36.266  1.00 10.66           N
ATOM   3905  CA  GLN A 246      26.775   1.022  36.904  1.00 12.18           C
ATOM   3906  C   GLN A 246      27.145   2.349  36.257  1.00 12.81           C
ATOM   3907  O   GLN A 246      26.284   3.198  36.043  1.00 11.67           O
ATOM   3908  CB  GLN A 246      27.061   1.018  38.409  1.00 12.51           C
ATOM   3909  CG  GLN A 246      26.364  -0.146  39.123  1.00 11.15           C
ATOM   3910  CD  GLN A 246      26.831  -0.361  40.565  1.00 16.49           C
ATOM   3911  OE1 GLN A 246      28.000  -0.180  40.883  1.00 16.81           O
ATOM   3912  NE2 GLN A 246      25.907  -0.758  41.434  1.00 16.56           N
ATOM   3913  H   GLN A 246      28.014  -0.508  36.784  1.00 12.78           H
ATOM   3914  HA  GLN A 246      25.817   0.897  36.786  1.00 14.60           H
ATOM   3915  HB2 GLN A 246      28.017   0.940  38.553  1.00 15.01           H
ATOM   3916  HB3 GLN A 246      26.726   1.840  38.805  1.00 15.01           H
ATOM   3917  HG2 GLN A 246      25.411   0.037  39.144  1.00 13.37           H
ATOM   3918  HG3 GLN A 246      26.541  -0.965  38.633  1.00 13.37           H
ATOM   3919 HE21 GLN A 246      25.086  -0.836  41.192  1.00 19.86           H
ATOM   3920 HE22 GLN A 246      26.128  -0.934  42.249  1.00 19.86           H
ATOM   3921  N   VAL A 247      28.422   2.541  35.905  1.00 11.17           N
ATOM   3922  CA  VAL A 247      28.801   3.746  35.177  1.00 12.60           C
ATOM   3923  C   VAL A 247      28.078   3.803  33.836  1.00  9.57           C
ATOM   3924  O   VAL A 247      27.543   4.844  33.444  1.00 11.55           O
ATOM   3925  CB  VAL A 247      30.328   3.800  35.005  1.00 11.36           C
ATOM   3926  CG1 VAL A 247      30.725   4.803  33.918  1.00 14.85           C
ATOM   3927  CG2 VAL A 247      30.969   4.107  36.348  1.00 16.71           C
ATOM   3928  H   VAL A 247      29.071   2.006  36.073  1.00 13.39           H
ATOM   3929  HA  VAL A 247      28.530   4.524  35.693  1.00 15.10           H
ATOM   3930  HB  VAL A 247      30.653   2.930  34.716  1.00 13.62           H
ATOM   3931 HG11 VAL A 247      31.694   4.840  33.872  1.00 17.81           H
ATOM   3932 HG12 VAL A 247      30.381   4.511  33.058  1.00 17.81           H
ATOM   3933 HG13 VAL A 247      30.373   5.678  34.148  1.00 17.81           H
ATOM   3934 HG21 VAL A 247      31.932   4.112  36.235  1.00 20.04           H
ATOM   3935 HG22 VAL A 247      30.658   4.975  36.655  1.00 20.04           H
ATOM   3936 HG23 VAL A 247      30.704   3.426  36.985  1.00 20.04           H
ATOM   3937  N   LEU A 248      28.044   2.680  33.112  1.00 12.10           N
ATOM   3938  CA  LEU A 248      27.446   2.687  31.779  1.00 10.32           C
ATOM   3939  C   LEU A 248      25.945   2.951  31.814  1.00 12.19           C
ATOM   3940  O   LEU A 248      25.378   3.417  30.821  1.00 10.15           O
ATOM   3941  CB  LEU A 248      27.696   1.361  31.071  1.00 12.08           C
ATOM   3942  CG  LEU A 248      29.181   1.187  30.692  1.00 12.79           C
ATOM   3943  CD1 LEU A 248      29.472  -0.300  30.453  1.00 12.26           C
ATOM   3944  CD2 LEU A 248      29.566   2.008  29.481  1.00 18.52           C
ATOM   3945  H   LEU A 248      28.357   1.918  33.366  1.00 14.51           H
ATOM   3946  HA  LEU A 248      27.872   3.386  31.257  1.00 12.37           H
ATOM   3947  HB2 LEU A 248      27.436   0.631  31.654  1.00 14.48           H
ATOM   3948  HB3 LEU A 248      27.171   1.326  30.256  1.00 14.48           H
ATOM   3949  HG  LEU A 248      29.722   1.488  31.441  1.00 15.33           H
ATOM   3950 HD11 LEU A 248      30.422  -0.407  30.276  1.00 14.69           H
ATOM   3951 HD12 LEU A 248      29.219  -0.806  31.241  1.00 14.69           H
ATOM   3952 HD13 LEU A 248      28.950  -0.603  29.694  1.00 14.69           H
ATOM   3953 HD21 LEU A 248      30.501   1.856  29.271  1.00 22.21           H
ATOM   3954 HD22 LEU A 248      29.013   1.740  28.731  1.00 22.21           H
ATOM   3955 HD23 LEU A 248      29.425   2.945  29.680  1.00 22.21           H
ATOM   3956  N   ILE A 249      25.280   2.601  32.921  1.00 10.17           N
ATOM   3957  CA  ILE A 249      23.862   2.882  33.105  1.00  7.98           C
ATOM   3958  C   ILE A 249      23.647   4.318  33.563  1.00  7.91           C
ATOM   3959  O   ILE A 249      22.696   4.988  33.128  1.00  9.22           O
ATOM   3960  CB  ILE A 249      23.266   1.867  34.110  1.00 11.48           C
ATOM   3961  CG1 ILE A 249      23.244   0.483  33.489  1.00 12.32           C
ATOM   3962  CG2 ILE A 249      21.834   2.266  34.543  1.00 14.49           C
ATOM   3963  CD1 ILE A 249      23.206  -0.611  34.481  1.00 12.83           C
ATOM   3964  H   ILE A 249      25.638   2.190  33.589  1.00 12.20           H
ATOM   3965  HA  ILE A 249      23.416   2.766  32.252  1.00  9.56           H
ATOM   3966  HB  ILE A 249      23.834   1.846  34.896  1.00 13.77           H
ATOM   3967 HG12 ILE A 249      22.452   0.405  32.940  1.00 14.77           H
ATOM   3968 HG13 ILE A 249      24.036   0.360  32.942  1.00 14.77           H
ATOM   3969 HG21 ILE A 249      21.476   1.584  35.135  1.00 17.38           H
ATOM   3970 HG22 ILE A 249      21.856   3.115  35.008  1.00 17.38           H
ATOM   3971 HG23 ILE A 249      21.278   2.334  33.749  1.00 17.38           H
ATOM   3972 HD11 ILE A 249      23.178  -1.455  34.009  1.00 15.38           H
ATOM   3973 HD12 ILE A 249      24.007  -0.564  35.031  1.00 15.38           H
ATOM   3974 HD13 ILE A 249      22.415  -0.514  35.038  1.00 15.38           H
ATOM   3975  N   ARG A 250      24.515   4.827  34.435  1.00 10.02           N
ATOM   3976  CA  ARG A 250      24.357   6.195  34.923  1.00 12.98           C
ATOM   3977  C   ARG A 250      24.619   7.229  33.828  1.00  9.73           C
ATOM   3978  O   ARG A 250      23.971   8.287  33.809  1.00 11.62           O
ATOM   3979  CB  ARG A 250      25.283   6.422  36.123  1.00 13.74           C
ATOM   3980  CG  ARG A 250      25.225   7.815  36.695  1.00 10.19           C
ATOM   3981  CD  ARG A 250      23.970   8.038  37.477  1.00 16.45           C
ATOM   3982  NE  ARG A 250      23.804   9.457  37.767  1.00 13.67           N
ATOM   3983  CZ  ARG A 250      22.977   9.939  38.683  1.00 17.49           C
ATOM   3984  NH1 ARG A 250      22.234   9.123  39.409  1.00 16.24           N
ATOM   3985  NH2 ARG A 250      22.906  11.244  38.870  1.00 18.55           N1+
ATOM   3986  H   ARG A 250      25.193   4.412  34.766  1.00 12.01           H
ATOM   3987  HA  ARG A 250      23.445   6.314  35.225  1.00 15.57           H
ATOM   3988  HB2 ARG A 250      25.036   5.803  36.829  1.00 16.47           H
ATOM   3989  HB3 ARG A 250      26.202   6.261  35.847  1.00 16.47           H
ATOM   3990  HG2 ARG A 250      25.973   7.929  37.300  1.00 12.21           H
ATOM   3991  HG3 ARG A 250      25.266   8.475  35.985  1.00 12.21           H
ATOM   3992  HD2 ARG A 250      23.204   7.730  36.971  1.00 19.73           H
ATOM   3993  HD3 ARG A 250      24.036   7.564  38.321  1.00 19.73           H
ATOM   3994  HE  ARG A 250      24.306  10.019  37.346  1.00 16.39           H
ATOM   3995 HH11 ARG A 250      22.285   8.272  39.291  1.00 19.48           H
ATOM   3996 HH12 ARG A 250      21.702   9.446  40.000  1.00 19.48           H
ATOM   3997 HH21 ARG A 250      23.392  11.772  38.394  1.00 22.25           H
ATOM   3998 HH22 ARG A 250      22.371  11.563  39.462  1.00 22.25           H
ATOM   3999  N   PHE A 251      25.521   6.925  32.892  1.00 10.39           N
ATOM   4000  CA  PHE A 251      25.913   7.774  31.770  1.00  8.55           C
ATOM   4001  C   PHE A 251      24.695   8.299  30.989  1.00 10.39           C
ATOM   4002  O   PHE A 251      24.484   9.516  30.898  1.00  9.78           O
ATOM   4003  CB  PHE A 251      26.898   6.976  30.876  1.00 10.82           C
ATOM   4004  CG  PHE A 251      27.370   7.718  29.624  1.00  9.16           C
ATOM   4005  CD1 PHE A 251      27.782   9.027  29.694  1.00  9.38           C
ATOM   4006  CD2 PHE A 251      27.418   7.082  28.404  1.00 11.48           C
ATOM   4007  CE1 PHE A 251      28.216   9.693  28.572  1.00 14.76           C
ATOM   4008  CE2 PHE A 251      27.871   7.749  27.278  1.00 12.50           C
ATOM   4009  CZ  PHE A 251      28.264   9.045  27.361  1.00 11.19           C
ATOM   4010  H   PHE A 251      25.936   6.170  32.881  1.00 12.46           H
ATOM   4011  HA  PHE A 251      26.392   8.533  32.131  1.00 10.25           H
ATOM   4012  HB2 PHE A 251      27.685   6.789  31.407  1.00 12.97           H
ATOM   4013  HB3 PHE A 251      26.507   6.135  30.604  1.00 12.97           H
ATOM   4014  HD1 PHE A 251      27.758   9.474  30.503  1.00 11.25           H
ATOM   4015  HD2 PHE A 251      27.152   6.190  28.339  1.00 13.77           H
ATOM   4016  HE1 PHE A 251      28.486  10.578  28.638  1.00 17.69           H
ATOM   4017  HE2 PHE A 251      27.895   7.323  26.460  1.00 14.99           H
ATOM   4018  HZ  PHE A 251      28.553   9.493  26.605  1.00 13.42           H
ATOM   4019  N   PRO A 252      23.871   7.435  30.400  1.00  8.64           N
ATOM   4020  CA  PRO A 252      22.685   7.937  29.694  1.00  9.32           C
ATOM   4021  C   PRO A 252      21.701   8.659  30.588  1.00  8.96           C
ATOM   4022  O   PRO A 252      21.047   9.599  30.133  1.00 10.35           O
ATOM   4023  CB  PRO A 252      22.062   6.672  29.086  1.00  9.51           C
ATOM   4024  CG  PRO A 252      22.671   5.504  29.840  1.00  7.89           C
ATOM   4025  CD  PRO A 252      24.041   5.978  30.242  1.00 10.73           C
ATOM   4026  HA  PRO A 252      22.958   8.524  28.970  1.00 11.17           H
ATOM   4027  HB2 PRO A 252      21.096   6.703  29.194  1.00 11.40           H
ATOM   4028  HB3 PRO A 252      22.301   6.638  28.143  1.00 11.40           H
ATOM   4029  HG2 PRO A 252      22.139   5.308  30.629  1.00  9.46           H
ATOM   4030  HG3 PRO A 252      22.736   4.715  29.274  1.00  9.46           H
ATOM   4031  HD2 PRO A 252      24.280   5.589  31.095  1.00 12.86           H
ATOM   4032  HD3 PRO A 252      24.686   5.767  29.555  1.00 12.86           H
ATOM   4033  N   MET A 253      21.562   8.241  31.849  1.00  6.16           N
ATOM   4034  CA  MET A 253      20.656   8.928  32.758  1.00 10.13           C
ATOM   4035  C   MET A 253      20.969  10.410  32.853  1.00 11.38           C
ATOM   4036  O   MET A 253      20.044  11.246  32.898  1.00 10.40           O
ATOM   4037  CB  MET A 253      20.715   8.266  34.131  1.00 13.90           C
ATOM   4038  CG  MET A 253      20.081   6.903  34.160  1.00 16.24           C
ATOM   4039  SD  MET A 253      20.373   6.044  35.722  1.00 18.20           S
ATOM   4040  CE  MET A 253      19.678   7.128  36.941  1.00 21.22           C
ATOM   4041  H   MET A 253      21.966   7.563  32.190  1.00  7.38           H
ATOM   4042  HA  MET A 253      19.750   8.825  32.426  1.00 12.14           H
ATOM   4043  HB2 MET A 253      21.643   8.173  34.403  1.00 16.67           H
ATOM   4044  HB3 MET A 253      20.243   8.833  34.762  1.00 16.67           H
ATOM   4045  HG2 MET A 253      19.121   7.003  34.048  1.00 19.47           H
ATOM   4046  HG3 MET A 253      20.443   6.364  33.439  1.00 19.47           H
ATOM   4047  HE1 MET A 253      19.827   6.754  37.825  1.00 25.45           H
ATOM   4048  HE2 MET A 253      20.103   7.998  36.873  1.00 25.45           H
ATOM   4049  HE3 MET A 253      18.727   7.203  36.774  1.00 25.45           H
ATOM   4050  N   GLN A 254      22.255  10.761  32.904  1.00  9.82           N
ATOM   4051  CA  GLN A 254      22.645  12.164  33.055  1.00 12.61           C
ATOM   4052  C   GLN A 254      22.577  12.937  31.746  1.00 16.10           C
ATOM   4053  O   GLN A 254      22.721  14.168  31.767  1.00 13.12           O
ATOM   4054  CB  GLN A 254      24.035  12.244  33.679  1.00 12.52           C
ATOM   4055  CG  GLN A 254      24.004  11.909  35.169  1.00 15.77           C
ATOM   4056  CD  GLN A 254      25.343  12.040  35.873  1.00 14.50           C
ATOM   4057  OE1 GLN A 254      25.653  11.249  36.751  1.00 14.69           O
ATOM   4058  NE2 GLN A 254      26.124  13.059  35.514  1.00 14.76           N
ATOM   4059  H   GLN A 254      22.915  10.209  32.850  1.00 11.78           H
ATOM   4060  HA  GLN A 254      22.038  12.591  33.680  1.00 15.12           H
ATOM   4061  HB2 GLN A 254      24.623  11.609  33.238  1.00 15.02           H
ATOM   4062  HB3 GLN A 254      24.367  13.150  33.580  1.00 15.02           H
ATOM   4063  HG2 GLN A 254      23.390  12.519  35.606  1.00 18.91           H
ATOM   4064  HG3 GLN A 254      23.705  10.994  35.284  1.00 18.91           H
ATOM   4065 HE21 GLN A 254      25.886  13.596  34.886  1.00 17.70           H
ATOM   4066 HE22 GLN A 254      26.878  13.180  35.912  1.00 17.70           H
ATOM   4067  N   ARG A 255      22.294  12.263  30.628  1.00 11.10           N
ATOM   4068  CA  ARG A 255      21.955  12.915  29.378  1.00 12.92           C
ATOM   4069  C   ARG A 255      20.441  13.058  29.185  1.00 11.76           C
ATOM   4070  O   ARG A 255      19.996  13.359  28.075  1.00 12.30           O
ATOM   4071  CB  ARG A 255      22.581  12.144  28.218  1.00 13.51           C
ATOM   4072  CG  ARG A 255      24.087  11.984  28.310  1.00 12.76           C
ATOM   4073  CD  ARG A 255      24.577  11.083  27.192  1.00 12.67           C
ATOM   4074  NE  ARG A 255      24.560  11.776  25.916  1.00 10.74           N
ATOM   4075  CZ  ARG A 255      24.740  11.196  24.731  1.00 15.15           C
ATOM   4076  NH1 ARG A 255      24.932   9.881  24.639  1.00 12.99           N
ATOM   4077  NH2 ARG A 255      24.724  11.932  23.633  1.00 13.96           N1+
ATOM   4078  H   ARG A 255      22.294  11.408  30.574  1.00 13.31           H
ATOM   4079  HA  ARG A 255      22.343  13.806  29.373  1.00 15.49           H
ATOM   4080  HB2 ARG A 255      22.200  11.252  28.210  1.00 16.20           H
ATOM   4081  HB3 ARG A 255      22.379  12.601  27.390  1.00 16.20           H
ATOM   4082  HG2 ARG A 255      24.506  12.853  28.230  1.00 15.30           H
ATOM   4083  HG3 ARG A 255      24.313  11.568  29.154  1.00 15.30           H
ATOM   4084  HD2 ARG A 255      25.488  10.799  27.363  1.00 15.19           H
ATOM   4085  HD3 ARG A 255      23.994  10.310  27.132  1.00 15.19           H
ATOM   4086  HE  ARG A 255      24.379  12.615  25.928  1.00 12.87           H
ATOM   4087 HH11 ARG A 255      24.950   9.398  25.351  1.00 15.58           H
ATOM   4088 HH12 ARG A 255      25.045   9.514  23.869  1.00 15.58           H
ATOM   4089 HH21 ARG A 255      24.590  12.778  23.687  1.00 16.74           H
ATOM   4090 HH22 ARG A 255      24.829  11.561  22.862  1.00 16.74           H
ATOM   4091  N   ASN A 256      19.653  12.875  30.247  1.00 13.07           N
ATOM   4092  CA  ASN A 256      18.180  12.896  30.202  1.00 12.40           C
ATOM   4093  C   ASN A 256      17.606  11.831  29.263  1.00 11.90           C
ATOM   4094  O   ASN A 256      16.568  12.014  28.638  1.00 12.22           O
ATOM   4095  CB  ASN A 256      17.680  14.293  29.869  1.00 18.45           C
ATOM   4096  CG  ASN A 256      17.988  15.255  30.991  1.00 27.69           C
ATOM   4097  OD1 ASN A 256      17.418  15.143  32.082  1.00 41.50           O
ATOM   4098  ND2 ASN A 256      18.939  16.148  30.768  1.00 40.50           N
ATOM   4099  H   ASN A 256      19.954  12.738  31.038  1.00 15.67           H
ATOM   4100  HA  ASN A 256      17.847  12.695  31.091  1.00 14.86           H
ATOM   4101  HB2 ASN A 256      18.129  14.612  29.070  1.00 22.13           H
ATOM   4102  HB3 ASN A 256      16.718  14.272  29.729  1.00 22.13           H
ATOM   4103 HD21 ASN A 256      19.122  16.729  31.379  1.00 48.59           H
ATOM   4104 HD22 ASN A 256      19.382  16.138  30.033  1.00 48.59           H
ATOM   4105  N   LEU A 257      18.236  10.666  29.250  1.00  8.71           N
ATOM   4106  CA  LEU A 257      17.742   9.508  28.515  1.00  8.63           C
ATOM   4107  C   LEU A 257      17.157   8.484  29.480  1.00 12.17           C
ATOM   4108  O   LEU A 257      17.553   8.407  30.642  1.00 16.85           O
ATOM   4109  CB  LEU A 257      18.859   8.840  27.703  1.00 14.49           C
ATOM   4110  CG  LEU A 257      19.758   9.748  26.852  1.00 16.43           C
ATOM   4111  CD1 LEU A 257      20.757   8.927  26.100  1.00 10.77           C
ATOM   4112  CD2 LEU A 257      18.938  10.588  25.895  1.00 13.34           C
ATOM   4113  H   LEU A 257      18.977  10.528  29.658  1.00 10.44           H
ATOM   4114  HA  LEU A 257      17.037   9.786  27.910  1.00 10.34           H
ATOM   4115  HB2 LEU A 257      19.440   8.357  28.309  1.00 17.37           H
ATOM   4116  HB3 LEU A 257      18.447   8.205  27.096  1.00 17.37           H
ATOM   4117  HG  LEU A 257      20.254  10.349  27.430  1.00 19.70           H
ATOM   4118 HD11 LEU A 257      21.314   9.528  25.586  1.00 12.91           H
ATOM   4119 HD12 LEU A 257      21.299   8.435  26.737  1.00 12.91           H
ATOM   4120 HD13 LEU A 257      20.292   8.313  25.509  1.00 12.91           H
ATOM   4121 HD21 LEU A 257      19.524  11.193  25.418  1.00 16.00           H
ATOM   4122 HD22 LEU A 257      18.510   9.988  25.268  1.00 16.00           H
ATOM   4123 HD23 LEU A 257      18.275  11.093  26.391  1.00 16.00           H
ATOM   4124  N   VAL A 258      16.222   7.701  28.977  1.00 10.02           N
ATOM   4125  CA  VAL A 258      15.770   6.479  29.616  1.00  7.43           C
ATOM   4126  C   VAL A 258      16.724   5.354  29.219  1.00 10.34           C
ATOM   4127  O   VAL A 258      17.233   5.326  28.086  1.00  9.10           O
ATOM   4128  CB  VAL A 258      14.332   6.156  29.180  1.00 11.38           C
ATOM   4129  CG1 VAL A 258      13.903   4.865  29.751  1.00  8.24           C
ATOM   4130  CG2 VAL A 258      13.393   7.308  29.555  1.00 10.44           C
ATOM   4131  H   VAL A 258      15.834   7.842  28.225  1.00 12.01           H
ATOM   4132  HA  VAL A 258      15.790   6.602  30.580  1.00  8.90           H
ATOM   4133  HB  VAL A 258      14.314   6.063  28.213  1.00 13.64           H
ATOM   4134 HG11 VAL A 258      13.000   4.697  29.439  1.00  9.88           H
ATOM   4135 HG12 VAL A 258      14.496   4.158  29.459  1.00  9.88           H
ATOM   4136 HG13 VAL A 258      13.917   4.934  30.717  1.00  9.88           H
ATOM   4137 HG21 VAL A 258      12.499   7.101  29.243  1.00 12.52           H
ATOM   4138 HG22 VAL A 258      13.382   7.427  30.518  1.00 12.52           H
ATOM   4139 HG23 VAL A 258      13.712   8.119  29.125  1.00 12.52           H
ATOM   4140  N   VAL A 259      16.976   4.409  30.118  1.00  6.90           N
ATOM   4141  CA  VAL A 259      17.932   3.337  29.824  1.00  6.66           C
ATOM   4142  C   VAL A 259      17.368   1.996  30.283  1.00  8.97           C
ATOM   4143  O   VAL A 259      16.786   1.893  31.371  1.00  7.05           O
ATOM   4144  CB  VAL A 259      19.320   3.618  30.448  1.00  8.67           C
ATOM   4145  CG1 VAL A 259      19.258   3.681  31.974  1.00 10.41           C
ATOM   4146  CG2 VAL A 259      20.338   2.617  29.968  1.00 12.15           C
ATOM   4147  H   VAL A 259      16.606   4.357  30.888  1.00  8.27           H
ATOM   4148  HA  VAL A 259      18.076   3.291  28.866  1.00  7.98           H
ATOM   4149  HB  VAL A 259      19.606   4.490  30.137  1.00 10.39           H
ATOM   4150 HG11 VAL A 259      20.153   3.831  32.316  1.00 12.48           H
ATOM   4151 HG12 VAL A 259      18.680   4.417  32.248  1.00 12.48           H
ATOM   4152 HG13 VAL A 259      18.912   2.840  32.306  1.00 12.48           H
ATOM   4153 HG21 VAL A 259      21.194   2.812  30.384  1.00 14.57           H
ATOM   4154 HG22 VAL A 259      20.054   1.724  30.220  1.00 14.57           H
ATOM   4155 HG23 VAL A 259      20.414   2.682  29.001  1.00 14.57           H
ATOM   4156  N   ILE A 260      17.574   0.959  29.471  1.00  7.37           N
ATOM   4157  CA  ILE A 260      16.933  -0.341  29.711  1.00  6.60           C
ATOM   4158  C   ILE A 260      17.943  -1.489  29.609  1.00 12.17           C
ATOM   4159  O   ILE A 260      17.894  -2.288  28.666  1.00 11.69           O
ATOM   4160  CB  ILE A 260      15.759  -0.542  28.750  1.00  8.54           C
ATOM   4161  CG1 ILE A 260      16.230  -0.270  27.317  1.00  8.82           C
ATOM   4162  CG2 ILE A 260      14.616   0.420  29.085  1.00 10.10           C
ATOM   4163  CD1 ILE A 260      15.203  -0.604  26.268  1.00 10.75           C
ATOM   4164  H   ILE A 260      18.078   0.987  28.779  1.00  8.84           H
ATOM   4165  HA  ILE A 260      16.560  -0.354  30.604  1.00  7.90           H
ATOM   4166  HB  ILE A 260      15.442  -1.455  28.822  1.00 10.23           H
ATOM   4167 HG12 ILE A 260      16.434   0.677  27.235  1.00 10.57           H
ATOM   4168 HG13 ILE A 260      17.023  -0.795  27.140  1.00 10.57           H
ATOM   4169 HG21 ILE A 260      13.865   0.242  28.497  1.00 12.11           H
ATOM   4170 HG22 ILE A 260      14.347   0.297  30.012  1.00 12.11           H
ATOM   4171 HG23 ILE A 260      14.916   1.336  28.966  1.00 12.11           H
ATOM   4172 HD11 ILE A 260      15.602  -0.453  25.397  1.00 12.89           H
ATOM   4173 HD12 ILE A 260      14.941  -1.532  26.367  1.00 12.89           H
ATOM   4174 HD13 ILE A 260      14.432  -0.025  26.377  1.00 12.89           H
ATOM   4175  N   PRO A 261      18.870  -1.607  30.550  1.00  6.07           N
ATOM   4176  CA  PRO A 261      19.773  -2.758  30.559  1.00  7.46           C
ATOM   4177  C   PRO A 261      19.034  -4.078  30.770  1.00  5.82           C
ATOM   4178  O   PRO A 261      18.090  -4.183  31.555  1.00  6.64           O
ATOM   4179  CB  PRO A 261      20.715  -2.452  31.728  1.00  8.24           C
ATOM   4180  CG  PRO A 261      19.861  -1.663  32.698  1.00  8.98           C
ATOM   4181  CD  PRO A 261      19.021  -0.776  31.765  1.00  8.52           C
ATOM   4182  HA  PRO A 261      20.280  -2.784  29.732  1.00  8.94           H
ATOM   4183  HB2 PRO A 261      21.008  -3.281  32.130  1.00  9.88           H
ATOM   4184  HB3 PRO A 261      21.472  -1.933  31.408  1.00  9.88           H
ATOM   4185  HG2 PRO A 261      19.297  -2.273  33.195  1.00 10.77           H
ATOM   4186  HG3 PRO A 261      20.417  -1.128  33.282  1.00 10.77           H
ATOM   4187  HD2 PRO A 261      18.156  -0.610  32.169  1.00 10.21           H
ATOM   4188  HD3 PRO A 261      19.493   0.044  31.560  1.00 10.21           H
ATOM   4189  N   LYS A 262      19.529  -5.110  30.102  1.00  8.99           N
ATOM   4190  CA  LYS A 262      19.000  -6.461  30.244  1.00  9.67           C
ATOM   4191  C   LYS A 262      19.891  -7.300  31.141  1.00  7.99           C
ATOM   4192  O   LYS A 262      21.120  -7.282  31.020  1.00  7.47           O
ATOM   4193  CB  LYS A 262      18.881  -7.149  28.881  1.00 10.86           C
ATOM   4194  CG  LYS A 262      18.549  -8.630  28.937  1.00  9.63           C
ATOM   4195  CD  LYS A 262      19.819  -9.493  28.900  1.00  7.19           C
ATOM   4196  CE  LYS A 262      19.471 -10.972  28.860  1.00 10.79           C
ATOM   4197  NZ  LYS A 262      20.692 -11.877  28.880  1.00 10.14           N1+
ATOM   4198  H   LYS A 262      20.183  -5.056  29.550  1.00 10.77           H
ATOM   4199  HA  LYS A 262      18.112  -6.419  30.643  1.00 11.59           H
ATOM   4200  HB2 LYS A 262      18.173  -6.720  28.385  1.00 13.02           H
ATOM   4201  HB3 LYS A 262      19.726  -7.059  28.410  1.00 13.02           H
ATOM   4202  HG2 LYS A 262      18.067  -8.817  29.760  1.00 11.54           H
ATOM   4203  HG3 LYS A 262      18.011  -8.867  28.164  1.00 11.54           H
ATOM   4204  HD2 LYS A 262      20.332  -9.276  28.105  1.00  8.62           H
ATOM   4205  HD3 LYS A 262      20.349  -9.336  29.693  1.00  8.62           H
ATOM   4206  HE2 LYS A 262      18.934 -11.189  29.641  1.00 12.94           H
ATOM   4207  HE3 LYS A 262      18.972 -11.156  28.045  1.00 12.94           H
ATOM   4208  HZ1 LYS A 262      20.436 -12.728  28.839  1.00 12.15           H
ATOM   4209  HZ2 LYS A 262      21.201 -11.693  28.175  1.00 12.15           H
ATOM   4210  HZ3 LYS A 262      21.170 -11.755  29.617  1.00 12.15           H
ATOM   4211  N   SER A 263      19.248  -8.074  32.007  1.00  8.89           N
ATOM   4212  CA  SER A 263      19.925  -9.118  32.753  1.00 10.09           C
ATOM   4213  C   SER A 263      18.888 -10.150  33.176  1.00 11.47           C
ATOM   4214  O   SER A 263      17.734  -9.804  33.452  1.00  9.32           O
ATOM   4215  CB  SER A 263      20.630  -8.586  34.002  1.00  8.95           C
ATOM   4216  OG  SER A 263      21.281  -9.691  34.617  1.00 12.09           O
ATOM   4217  H   SER A 263      18.409  -8.013  32.176  1.00 10.66           H
ATOM   4218  HA  SER A 263      20.581  -9.545  32.183  1.00 12.10           H
ATOM   4219  HB2 SER A 263      21.293  -7.930  33.741  1.00 10.73           H
ATOM   4220  HB3 SER A 263      19.980  -8.206  34.616  1.00 10.73           H
ATOM   4221  HG  SER A 263      21.917  -9.940  34.127  1.00 14.50           H
ATOM   4222  N   VAL A 264      19.303 -11.413  33.198  1.00  9.82           N
ATOM   4223  CA  VAL A 264      18.552 -12.466  33.865  1.00 10.51           C
ATOM   4224  C   VAL A 264      19.197 -12.903  35.164  1.00 14.60           C
ATOM   4225  O   VAL A 264      18.723 -13.865  35.781  1.00 14.68           O
ATOM   4226  CB  VAL A 264      18.351 -13.693  32.950  1.00 14.13           C
ATOM   4227  CG1 VAL A 264      17.463 -13.349  31.810  1.00 21.82           C
ATOM   4228  CG2 VAL A 264      19.684 -14.211  32.472  1.00 14.56           C
ATOM   4229  H   VAL A 264      20.029 -11.683  32.829  1.00 11.77           H
ATOM   4230  HA  VAL A 264      17.669 -12.110  34.072  1.00 12.60           H
ATOM   4231  HB  VAL A 264      17.918 -14.392  33.464  1.00 16.94           H
ATOM   4232 HG11 VAL A 264      17.386 -14.129  31.235  1.00 26.17           H
ATOM   4233 HG12 VAL A 264      16.588 -13.099  32.152  1.00 26.17           H
ATOM   4234 HG13 VAL A 264      17.851 -12.607  31.314  1.00 26.17           H
ATOM   4235 HG21 VAL A 264      19.539 -14.965  31.877  1.00 17.45           H
ATOM   4236 HG22 VAL A 264      20.140 -13.502  31.995  1.00 17.45           H
ATOM   4237 HG23 VAL A 264      20.215 -14.485  33.234  1.00 17.45           H
ATOM   4238  N   THR A 265      20.246 -12.225  35.604  1.00 10.19           N
ATOM   4239  CA  THR A 265      21.012 -12.644  36.766  1.00 12.60           C
ATOM   4240  C   THR A 265      20.553 -11.833  37.965  1.00 13.08           C
ATOM   4241  O   THR A 265      20.770 -10.611  37.989  1.00 11.92           O
ATOM   4242  CB  THR A 265      22.500 -12.427  36.526  1.00 14.59           C
ATOM   4243  OG1 THR A 265      22.906 -13.140  35.352  1.00 15.43           O
ATOM   4244  CG2 THR A 265      23.306 -12.907  37.726  1.00 15.91           C
ATOM   4245  H   THR A 265      20.532 -11.498  35.239  1.00 12.22           H
ATOM   4246  HA  THR A 265      20.870 -13.585  36.929  1.00 15.11           H
ATOM   4247  HB  THR A 265      22.663 -11.481  36.398  1.00 17.50           H
ATOM   4248  HG1 THR A 265      23.258 -12.604  34.814  1.00 18.50           H
ATOM   4249 HG21 THR A 265      24.251 -12.753  37.575  1.00 19.08           H
ATOM   4250 HG22 THR A 265      23.035 -12.427  38.524  1.00 19.08           H
ATOM   4251 HG23 THR A 265      23.162 -13.861  37.858  1.00 19.08           H
ATOM   4252  N   PRO A 266      19.957 -12.448  38.981  1.00 12.66           N
ATOM   4253  CA  PRO A 266      19.456 -11.659  40.122  1.00 12.07           C
ATOM   4254  C   PRO A 266      20.451 -10.651  40.701  1.00 14.55           C
ATOM   4255  O   PRO A 266      20.051  -9.518  40.983  1.00 12.16           O
ATOM   4256  CB  PRO A 266      19.070 -12.756  41.126  1.00 17.44           C
ATOM   4257  CG  PRO A 266      18.666 -13.899  40.283  1.00 22.48           C
ATOM   4258  CD  PRO A 266      19.616 -13.877  39.109  1.00 14.91           C
ATOM   4259  HA  PRO A 266      18.649 -11.181  39.869  1.00 14.47           H
ATOM   4260  HB2 PRO A 266      19.834 -12.991  41.672  1.00 20.91           H
ATOM   4261  HB3 PRO A 266      18.334 -12.434  41.667  1.00 20.91           H
ATOM   4262  HG2 PRO A 266      18.773 -14.719  40.784  1.00 26.96           H
ATOM   4263  HG3 PRO A 266      17.748 -13.784  39.989  1.00 26.96           H
ATOM   4264  HD2 PRO A 266      20.418 -14.386  39.297  1.00 17.88           H
ATOM   4265  HD3 PRO A 266      19.166 -14.198  38.311  1.00 17.88           H
ATOM   4266  N   GLU A 267      21.731 -11.005  40.872  1.00 14.77           N
ATOM   4267  CA  GLU A 267      22.668 -10.065  41.492  1.00 14.44           C
ATOM   4268  C   GLU A 267      22.917  -8.862  40.603  1.00 14.81           C
ATOM   4269  O   GLU A 267      23.155  -7.749  41.093  1.00 12.67           O
ATOM   4270  CB  GLU A 267      24.012 -10.745  41.787  1.00 19.84           C
ATOM   4271  CG  GLU A 267      23.905 -12.103  42.473  1.00 40.79           C
ATOM   4272  CD  GLU A 267      23.769 -13.271  41.466  1.00 36.71           C
ATOM   4273  OE1 GLU A 267      24.815 -13.716  40.895  1.00 48.94           O
ATOM   4274  OE2 GLU A 267      22.615 -13.722  41.225  1.00 25.25           O1-
ATOM   4275  H   GLU A 267      22.073 -11.753  40.630  1.00 17.71           H
ATOM   4276  HA  GLU A 267      22.274  -9.736  42.313  1.00 17.31           H
ATOM   4277  HB2 GLU A 267      24.476 -10.883  40.946  1.00 23.80           H
ATOM   4278  HB3 GLU A 267      24.543 -10.162  42.351  1.00 23.80           H
ATOM   4279  HG2 GLU A 267      24.705 -12.252  42.996  1.00 48.93           H
ATOM   4280  HG3 GLU A 267      23.126 -12.104  43.051  1.00 48.93           H
ATOM   4281  N   ARG A 268      22.958  -9.080  39.291  1.00 12.63           N
ATOM   4282  CA  ARG A 268      23.179  -7.969  38.379  1.00 10.97           C
ATOM   4283  C   ARG A 268      21.923  -7.115  38.248  1.00 11.11           C
ATOM   4284  O   ARG A 268      22.014  -5.896  38.105  1.00 10.69           O
ATOM   4285  CB  ARG A 268      23.600  -8.500  37.018  1.00 11.35           C
ATOM   4286  CG  ARG A 268      24.928  -9.200  37.039  1.00 12.86           C
ATOM   4287  CD  ARG A 268      25.149  -9.958  35.751  1.00 12.91           C
ATOM   4288  NE  ARG A 268      26.528 -10.405  35.618  1.00 18.92           N
ATOM   4289  CZ  ARG A 268      26.994 -11.107  34.591  1.00 25.25           C
ATOM   4290  NH1 ARG A 268      26.200 -11.474  33.599  1.00 16.70           N
ATOM   4291  NH2 ARG A 268      28.262 -11.454  34.560  1.00 27.09           N1+
ATOM   4292  H   ARG A 268      22.853  -9.841  38.906  1.00 15.14           H
ATOM   4293  HA  ARG A 268      23.894  -7.414  38.728  1.00 13.16           H
ATOM   4294  HB2 ARG A 268      22.945  -9.155  36.722  1.00 13.61           H
ATOM   4295  HB3 ARG A 268      23.641  -7.765  36.385  1.00 13.61           H
ATOM   4296  HG2 ARG A 268      25.629  -8.537  37.125  1.00 15.42           H
ATOM   4297  HG3 ARG A 268      24.956  -9.829  37.779  1.00 15.42           H
ATOM   4298  HD2 ARG A 268      24.579 -10.739  35.740  1.00 15.48           H
ATOM   4299  HD3 ARG A 268      24.938  -9.370  35.009  1.00 15.48           H
ATOM   4300  HE  ARG A 268      27.090 -10.166  36.224  1.00 22.70           H
ATOM   4301 HH11 ARG A 268      25.369 -11.254  33.614  1.00 20.03           H
ATOM   4302 HH12 ARG A 268      26.519 -11.932  32.946  1.00 20.03           H
ATOM   4303 HH21 ARG A 268      28.789 -11.221  35.196  1.00 32.49           H
ATOM   4304 HH22 ARG A 268      28.556 -11.913  33.894  1.00 32.49           H
ATOM   4305  N   ILE A 269      20.747  -7.742  38.309  1.00  9.95           N
ATOM   4306  CA  ILE A 269      19.501  -6.971  38.288  1.00 10.01           C
ATOM   4307  C   ILE A 269      19.503  -5.959  39.432  1.00  9.65           C
ATOM   4308  O   ILE A 269      19.225  -4.764  39.253  1.00  8.92           O
ATOM   4309  CB  ILE A 269      18.296  -7.939  38.333  1.00  8.40           C
ATOM   4310  CG1 ILE A 269      18.235  -8.716  36.986  1.00 10.03           C
ATOM   4311  CG2 ILE A 269      16.987  -7.203  38.594  1.00 10.84           C
ATOM   4312  CD1 ILE A 269      17.223  -9.812  36.893  1.00 11.73           C
ATOM   4313  H   ILE A 269      20.645  -8.593  38.363  1.00 11.92           H
ATOM   4314  HA  ILE A 269      19.456  -6.477  37.450  1.00 12.00           H
ATOM   4315  HB  ILE A 269      18.433  -8.583  39.044  1.00 10.06           H
ATOM   4316 HG12 ILE A 269      18.061  -8.081  36.270  1.00 12.03           H
ATOM   4317 HG13 ILE A 269      19.095  -9.136  36.843  1.00 12.03           H
ATOM   4318 HG21 ILE A 269      16.269  -7.855  38.613  1.00 12.99           H
ATOM   4319 HG22 ILE A 269      17.032  -6.752  39.450  1.00 12.99           H
ATOM   4320 HG23 ILE A 269      16.840  -6.562  37.881  1.00 12.99           H
ATOM   4321 HD11 ILE A 269      17.262 -10.197  36.005  1.00 14.06           H
ATOM   4322 HD12 ILE A 269      17.432 -10.486  37.556  1.00 14.06           H
ATOM   4323 HD13 ILE A 269      16.342  -9.439  37.055  1.00 14.06           H
ATOM   4324  N   ALA A 270      19.889  -6.416  40.618  1.00 12.45           N
ATOM   4325  CA  ALA A 270      19.969  -5.538  41.775  1.00 13.14           C
ATOM   4326  C   ALA A 270      21.118  -4.536  41.636  1.00 12.69           C
ATOM   4327  O   ALA A 270      20.946  -3.350  41.937  1.00 13.18           O
ATOM   4328  CB  ALA A 270      20.110  -6.407  43.032  1.00 12.68           C
ATOM   4329  H   ALA A 270      20.117  -7.230  40.780  1.00 14.93           H
ATOM   4330  HA  ALA A 270      19.141  -5.030  41.849  1.00 15.76           H
ATOM   4331  HB1 ALA A 270      20.122  -5.836  43.816  1.00 15.21           H
ATOM   4332  HB2 ALA A 270      19.363  -7.024  43.078  1.00 15.21           H
ATOM   4333  HB3 ALA A 270      20.934  -6.912  42.972  1.00 15.21           H
ATOM   4334  N   GLU A 271      22.283  -4.979  41.152  1.00 12.97           N
ATOM   4335  CA  GLU A 271      23.418  -4.067  40.969  1.00 15.11           C
ATOM   4336  C   GLU A 271      23.061  -2.936  40.021  1.00 14.68           C
ATOM   4337  O   GLU A 271      23.400  -1.773  40.273  1.00 15.52           O
ATOM   4338  CB  GLU A 271      24.645  -4.827  40.437  1.00 17.07           C
ATOM   4339  CG  GLU A 271      25.795  -3.953  39.916  1.00 14.47           C
ATOM   4340  CD  GLU A 271      26.957  -4.804  39.363  1.00 17.90           C
ATOM   4341  OE1 GLU A 271      27.226  -5.893  39.931  1.00 20.97           O
ATOM   4342  OE2 GLU A 271      27.587  -4.390  38.354  1.00 18.23           O1-
ATOM   4343  H   GLU A 271      22.432  -5.795  40.924  1.00 15.55           H
ATOM   4344  HA  GLU A 271      23.666  -3.678  41.814  1.00 18.12           H
ATOM   4345  HB2 GLU A 271      25.013  -5.367  41.159  1.00 20.47           H
ATOM   4346  HB3 GLU A 271      24.367  -5.404  39.707  1.00 20.47           H
ATOM   4347  HG2 GLU A 271      25.487  -3.384  39.196  1.00 17.35           H
ATOM   4348  HG3 GLU A 271      26.133  -3.410  40.644  1.00 17.35           H
ATOM   4349  N   ASN A 272      22.385  -3.266  38.921  1.00 12.82           N
ATOM   4350  CA  ASN A 272      22.056  -2.296  37.883  1.00 10.69           C
ATOM   4351  C   ASN A 272      21.060  -1.253  38.365  1.00 10.01           C
ATOM   4352  O   ASN A 272      20.954  -0.180  37.756  1.00 11.68           O
ATOM   4353  CB  ASN A 272      21.481  -3.016  36.665  1.00  8.97           C
ATOM   4354  CG  ASN A 272      22.498  -3.828  35.941  1.00 14.41           C
ATOM   4355  OD1 ASN A 272      23.689  -3.739  36.233  1.00 11.75           O
ATOM   4356  ND2 ASN A 272      22.046  -4.596  34.959  1.00 12.04           N
ATOM   4357  H   ASN A 272      22.096  -4.058  38.755  1.00 15.37           H
ATOM   4358  HA  ASN A 272      22.870  -1.844  37.612  1.00 12.82           H
ATOM   4359  HB2 ASN A 272      20.794  -3.634  36.961  1.00 10.75           H
ATOM   4360  HB3 ASN A 272      21.121  -2.368  36.039  1.00 10.75           H
ATOM   4361 HD21 ASN A 272      22.600  -5.036  34.470  1.00 14.44           H
ATOM   4362 HD22 ASN A 272      21.198  -4.647  34.809  1.00 14.44           H
ATOM   4363  N   PHE A 273      20.322  -1.535  39.441  1.00 11.51           N
ATOM   4364  CA  PHE A 273      19.366  -0.564  39.943  1.00 11.89           C
ATOM   4365  C   PHE A 273      20.000   0.421  40.918  1.00 11.56           C
ATOM   4366  O   PHE A 273      19.374   1.436  41.236  1.00 12.76           O
ATOM   4367  CB  PHE A 273      18.188  -1.291  40.612  1.00 13.06           C
ATOM   4368  CG  PHE A 273      16.949  -0.430  40.789  1.00 14.19           C
ATOM   4369  CD1 PHE A 273      16.119  -0.143  39.711  1.00 17.73           C
ATOM   4370  CD2 PHE A 273      16.613   0.080  42.030  1.00 20.80           C
ATOM   4371  CE1 PHE A 273      14.988   0.642  39.880  1.00 18.45           C
ATOM   4372  CE2 PHE A 273      15.479   0.880  42.176  1.00 17.05           C
ATOM   4373  CZ  PHE A 273      14.676   1.133  41.112  1.00 18.64           C
ATOM   4374  H   PHE A 273      20.357  -2.266  39.894  1.00 13.80           H
ATOM   4375  HA  PHE A 273      19.017  -0.054  39.198  1.00 14.26           H
ATOM   4376  HB2 PHE A 273      17.948  -2.059  40.069  1.00 15.67           H
ATOM   4377  HB3 PHE A 273      18.476  -1.599  41.488  1.00 15.67           H
ATOM   4378  HD1 PHE A 273      16.316  -0.478  38.866  1.00 21.26           H
ATOM   4379  HD2 PHE A 273      17.151  -0.095  42.766  1.00 24.95           H
ATOM   4380  HE1 PHE A 273      14.436   0.833  39.161  1.00 22.13           H
ATOM   4381  HE2 PHE A 273      15.252   1.219  43.008  1.00 20.45           H
ATOM   4382  HZ  PHE A 273      13.921   1.664  41.222  1.00 22.36           H
ATOM   4383  N   LYS A 274      21.212   0.146  41.395  1.00 14.91           N
ATOM   4384  CA  LYS A 274      21.865   0.958  42.427  1.00 15.87           C
ATOM   4385  C   LYS A 274      22.728   2.046  41.786  1.00 16.27           C
ATOM   4386  O   LYS A 274      23.953   2.082  41.921  1.00 15.64           O
ATOM   4387  CB  LYS A 274      22.684   0.064  43.349  1.00 17.45           C
ATOM   4388  CG  LYS A 274      21.835  -0.947  44.111  1.00 22.97           C
ATOM   4389  CD  LYS A 274      22.688  -1.843  45.033  1.00 33.17           C
ATOM   4390  CE  LYS A 274      22.844  -3.246  44.433  1.00 44.42           C
ATOM   4391  NZ  LYS A 274      24.097  -4.022  44.825  1.00 50.56           N1+
ATOM   4392  H   LYS A 274      21.686  -0.527  41.148  1.00 17.88           H
ATOM   4393  HA  LYS A 274      21.186   1.391  42.969  1.00 19.03           H
ATOM   4394  HB2 LYS A 274      23.341  -0.419  42.827  1.00 20.93           H
ATOM   4395  HB3 LYS A 274      23.128   0.631  44.000  1.00 20.93           H
ATOM   4396  HG2 LYS A 274      21.184  -0.477  44.658  1.00 27.55           H
ATOM   4397  HG3 LYS A 274      21.375  -1.510  43.471  1.00 27.55           H
ATOM   4398  HD2 LYS A 274      23.569  -1.454  45.137  1.00 39.79           H
ATOM   4399  HD3 LYS A 274      22.249  -1.933  45.893  1.00 39.79           H
ATOM   4400  HE2 LYS A 274      22.072  -3.776  44.690  1.00 53.29           H
ATOM   4401  HE3 LYS A 274      22.849  -3.136  43.475  1.00 53.29           H
ATOM   4402  HZ1 LYS A 274      24.080  -4.835  44.462  1.00 60.66           H
ATOM   4403  HZ2 LYS A 274      24.824  -3.595  44.538  1.00 60.66           H
ATOM   4404  HZ3 LYS A 274      24.136  -4.101  45.710  1.00 60.66           H
ATOM   4405  N   VAL A 275      22.039   2.950  41.089  1.00 12.15           N
ATOM   4406  CA  VAL A 275      22.681   3.952  40.232  1.00 13.48           C
ATOM   4407  C   VAL A 275      22.120   5.326  40.554  1.00 18.21           C
ATOM   4408  O   VAL A 275      22.399   6.297  39.842  1.00 20.69           O
ATOM   4409  CB  VAL A 275      22.493   3.644  38.733  1.00 13.55           C
ATOM   4410  CG1 VAL A 275      23.305   2.392  38.357  1.00 13.98           C
ATOM   4411  CG2 VAL A 275      21.027   3.464  38.401  1.00 14.88           C
ATOM   4412  H   VAL A 275      21.182   3.011  41.109  1.00 14.57           H
ATOM   4413  HA  VAL A 275      23.635   3.971  40.414  1.00 16.16           H
ATOM   4414  HB  VAL A 275      22.827   4.387  38.204  1.00 16.24           H
ATOM   4415 HG11 VAL A 275      23.240   2.244  37.402  1.00 16.76           H
ATOM   4416 HG12 VAL A 275      24.231   2.537  38.604  1.00 16.76           H
ATOM   4417 HG13 VAL A 275      22.961   1.628  38.844  1.00 16.76           H
ATOM   4418 HG21 VAL A 275      20.950   3.303  37.450  1.00 17.85           H
ATOM   4419 HG22 VAL A 275      20.681   2.706  38.896  1.00 17.85           H
ATOM   4420 HG23 VAL A 275      20.541   4.270  38.631  1.00 17.85           H
ATOM   4421  N   PHE A 276      21.329   5.429  41.616  1.00 13.43           N
ATOM   4422  CA  PHE A 276      20.748   6.708  41.983  1.00 14.91           C
ATOM   4423  C   PHE A 276      21.519   7.403  43.101  1.00 19.00           C
ATOM   4424  O   PHE A 276      21.159   8.519  43.485  1.00 29.11           O
ATOM   4425  CB  PHE A 276      19.280   6.514  42.378  1.00 16.64           C
ATOM   4426  CG  PHE A 276      18.406   6.036  41.244  1.00 17.66           C
ATOM   4427  CD1 PHE A 276      17.816   6.931  40.367  1.00 21.89           C
ATOM   4428  CD2 PHE A 276      18.182   4.685  41.056  1.00 20.17           C
ATOM   4429  CE1 PHE A 276      17.007   6.489  39.325  1.00 24.04           C
ATOM   4430  CE2 PHE A 276      17.370   4.233  39.997  1.00 19.45           C
ATOM   4431  CZ  PHE A 276      16.801   5.151  39.126  1.00 22.93           C
ATOM   4432  H   PHE A 276      21.118   4.787  42.144  1.00 16.10           H
ATOM   4433  HA  PHE A 276      20.764   7.289  41.205  1.00 17.88           H
ATOM   4434  HB2 PHE A 276      19.232   5.858  43.092  1.00 19.95           H
ATOM   4435  HB3 PHE A 276      18.925   7.364  42.681  1.00 19.95           H
ATOM   4436  HD1 PHE A 276      17.953   7.841  40.476  1.00 26.26           H
ATOM   4437  HD2 PHE A 276      18.571   4.073  41.636  1.00 24.19           H
ATOM   4438  HE1 PHE A 276      16.625   7.102  38.743  1.00 28.83           H
ATOM   4439  HE2 PHE A 276      17.225   3.323  39.876  1.00 23.32           H
ATOM   4440  HZ  PHE A 276      16.256   4.865  38.430  1.00 27.50           H
ATOM   4441  N   ASP A 277      22.585   6.786  43.602  1.00 22.79           N
ATOM   4442  CA  ASP A 277      23.308   7.279  44.766  1.00 24.55           C
ATOM   4443  C   ASP A 277      24.670   7.871  44.414  1.00 23.27           C
ATOM   4444  O   ASP A 277      25.492   8.086  45.308  1.00 23.73           O
ATOM   4445  CB  ASP A 277      23.461   6.142  45.782  1.00 22.33           C
ATOM   4446  CG  ASP A 277      24.297   4.979  45.247  1.00 29.63           C
ATOM   4447  OD1 ASP A 277      24.416   4.836  44.010  1.00 27.90           O
ATOM   4448  OD2 ASP A 277      24.843   4.206  46.067  1.00 44.46           O1-
ATOM   4449  H   ASP A 277      22.914   6.057  43.284  1.00 27.33           H
ATOM   4450  HA  ASP A 277      22.779   7.970  45.191  1.00 29.45           H
ATOM   4451  HB2 ASP A 277      23.894   6.479  46.577  1.00 26.79           H
ATOM   4452  HB3 ASP A 277      22.586   5.791  46.004  1.00 26.79           H
ATOM   4453  N   PHE A 278      24.943   8.134  43.139  1.00 19.32           N
ATOM   4454  CA  PHE A 278      26.212   8.730  42.774  1.00 22.31           C
ATOM   4455  C   PHE A 278      26.023   9.549  41.515  1.00 18.97           C
ATOM   4456  O   PHE A 278      24.986   9.483  40.854  1.00 18.90           O
ATOM   4457  CB  PHE A 278      27.318   7.670  42.594  1.00 18.81           C
ATOM   4458  CG  PHE A 278      27.321   6.978  41.239  1.00 14.82           C
ATOM   4459  CD1 PHE A 278      26.385   6.006  40.944  1.00 19.74           C
ATOM   4460  CD2 PHE A 278      28.303   7.247  40.313  1.00 17.41           C
ATOM   4461  CE1 PHE A 278      26.403   5.353  39.717  1.00 21.15           C
ATOM   4462  CE2 PHE A 278      28.341   6.591  39.100  1.00 19.50           C
ATOM   4463  CZ  PHE A 278      27.381   5.644  38.805  1.00 18.13           C
ATOM   4464  H   PHE A 278      24.423   7.986  42.472  1.00 23.17           H
ATOM   4465  HA  PHE A 278      26.485   9.332  43.482  1.00 26.76           H
ATOM   4466  HB2 PHE A 278      28.182   8.095  42.710  1.00 22.56           H
ATOM   4467  HB3 PHE A 278      27.192   6.984  43.267  1.00 22.56           H
ATOM   4468  HD1 PHE A 278      25.719   5.802  41.558  1.00 23.68           H
ATOM   4469  HD2 PHE A 278      28.950   7.883  40.505  1.00 20.88           H
ATOM   4470  HE1 PHE A 278      25.765   4.711  39.522  1.00 25.37           H
ATOM   4471  HE2 PHE A 278      29.002   6.796  38.480  1.00 23.38           H
ATOM   4472  HZ  PHE A 278      27.400   5.204  37.986  1.00 21.74           H
ATOM   4473  N   GLU A 279      27.047  10.327  41.193  1.00 18.94           N
ATOM   4474  CA  GLU A 279      26.967  11.294  40.118  1.00 18.35           C
ATOM   4475  C   GLU A 279      28.276  11.315  39.341  1.00 21.44           C
ATOM   4476  O   GLU A 279      29.358  11.363  39.933  1.00 20.85           O
ATOM   4477  CB  GLU A 279      26.637  12.671  40.705  1.00 26.23           C
ATOM   4478  CG  GLU A 279      26.474  13.756  39.703  1.00 40.81           C
ATOM   4479  CD  GLU A 279      25.895  15.037  40.335  1.00 47.88           C
ATOM   4480  OE1 GLU A 279      25.835  15.121  41.587  1.00 41.39           O
ATOM   4481  OE2 GLU A 279      25.489  15.945  39.573  1.00 53.43           O1-
ATOM   4482  H   GLU A 279      27.807  10.315  41.594  1.00 22.72           H
ATOM   4483  HA  GLU A 279      26.251  11.038  39.519  1.00 22.01           H
ATOM   4484  HB2 GLU A 279      25.789  12.597  41.172  1.00 31.46           H
ATOM   4485  HB3 GLU A 279      27.335  12.927  41.325  1.00 31.46           H
ATOM   4486  HG2 GLU A 279      27.346  13.951  39.323  1.00 48.95           H
ATOM   4487  HG3 GLU A 279      25.871  13.452  39.004  1.00 48.95           H
ATOM   4488  N   LEU A 280      28.174  11.210  38.019  1.00 14.51           N
ATOM   4489  CA  LEU A 280      29.302  11.464  37.134  1.00 14.49           C
ATOM   4490  C   LEU A 280      29.533  12.967  36.987  1.00 15.46           C
ATOM   4491  O   LEU A 280      28.578  13.740  36.860  1.00 15.11           O
ATOM   4492  CB  LEU A 280      29.036  10.830  35.762  1.00 12.30           C
ATOM   4493  CG  LEU A 280      28.926   9.286  35.778  1.00 12.08           C
ATOM   4494  CD1 LEU A 280      28.493   8.716  34.418  1.00 13.17           C
ATOM   4495  CD2 LEU A 280      30.226   8.587  36.261  1.00 15.18           C
ATOM   4496  H   LEU A 280      27.452  10.992  37.611  1.00 17.40           H
ATOM   4497  HA  LEU A 280      30.099  11.067  37.508  1.00 17.38           H
ATOM   4498  HB2 LEU A 280      28.206  11.183  35.395  1.00 14.75           H
ATOM   4499  HB3 LEU A 280      29.769  11.065  35.174  1.00 14.75           H
ATOM   4500  HG  LEU A 280      28.229   9.044  36.410  1.00 14.49           H
ATOM   4501 HD11 LEU A 280      28.419   7.751  34.494  1.00 15.79           H
ATOM   4502 HD12 LEU A 280      27.639   9.096  34.165  1.00 15.79           H
ATOM   4503 HD13 LEU A 280      29.167   8.943  33.756  1.00 15.79           H
ATOM   4504 HD21 LEU A 280      30.083   7.628  36.271  1.00 18.20           H
ATOM   4505 HD22 LEU A 280      30.955   8.805  35.658  1.00 18.20           H
ATOM   4506 HD23 LEU A 280      30.430   8.884  37.162  1.00 18.20           H
ATOM   4507  N   SER A 281      30.802  13.389  37.005  1.00 15.53           N
ATOM   4508  CA  SER A 281      31.107  14.808  36.842  1.00 15.02           C
ATOM   4509  C   SER A 281      30.927  15.220  35.384  1.00 18.14           C
ATOM   4510  O   SER A 281      30.913  14.375  34.490  1.00 14.88           O
ATOM   4511  CB  SER A 281      32.547  15.094  37.305  1.00 17.48           C
ATOM   4512  OG  SER A 281      33.485  14.482  36.432  1.00 13.37           O
ATOM   4513  H   SER A 281      31.493  12.888  37.117  1.00 18.63           H
ATOM   4514  HA  SER A 281      30.499  15.331  37.382  1.00 18.01           H
ATOM   4515  HB2 SER A 281      32.686  16.054  37.313  1.00 20.97           H
ATOM   4516  HB3 SER A 281      32.670  14.734  38.200  1.00 20.97           H
ATOM   4517  HG  SER A 281      34.261  14.572  36.728  1.00 16.04           H
ATOM   4518  N   SER A 282      30.791  16.534  35.139  1.00 15.65           N
ATOM   4519  CA  SER A 282      30.766  17.011  33.752  1.00 15.93           C
ATOM   4520  C   SER A 282      31.991  16.527  33.014  1.00 13.01           C
ATOM   4521  O   SER A 282      31.923  16.177  31.830  1.00 14.69           O
ATOM   4522  CB  SER A 282      30.733  18.549  33.623  1.00 26.49           C
ATOM   4523  OG  SER A 282      29.892  19.111  34.564  1.00 51.52           O
ATOM   4524  H   SER A 282      30.701  17.127  35.749  1.00 18.77           H
ATOM   4525  HA  SER A 282      29.966  16.661  33.319  1.00 19.11           H
ATOM   4526  HB2 SER A 282      31.618  18.918  33.755  1.00 31.77           H
ATOM   4527  HB3 SER A 282      30.412  18.784  32.719  1.00 31.77           H
ATOM   4528  HG  SER A 282      30.232  19.019  35.285  1.00 61.82           H
ATOM   4529  N   GLN A 283      33.130  16.506  33.707  1.00 12.45           N
ATOM   4530  CA  GLN A 283      34.365  16.044  33.086  1.00 12.75           C
ATOM   4531  C   GLN A 283      34.280  14.566  32.730  1.00 12.75           C
ATOM   4532  O   GLN A 283      34.665  14.155  31.621  1.00 12.87           O
ATOM   4533  CB  GLN A 283      35.528  16.300  34.040  1.00 14.17           C
ATOM   4534  CG  GLN A 283      36.855  16.155  33.434  1.00 15.91           C
ATOM   4535  CD  GLN A 283      37.923  16.573  34.389  1.00 19.25           C
ATOM   4536  OE1 GLN A 283      37.623  17.074  35.477  1.00 14.24           O
ATOM   4537  NE2 GLN A 283      39.175  16.393  33.997  1.00 20.24           N
ATOM   4538  H   GLN A 283      33.211  16.740  34.528  1.00 14.93           H
ATOM   4539  HA  GLN A 283      34.520  16.541  32.264  1.00 15.29           H
ATOM   4540  HB2 GLN A 283      35.458  17.205  34.384  1.00 16.99           H
ATOM   4541  HB3 GLN A 283      35.493  15.663  34.773  1.00 16.99           H
ATOM   4542  HG2 GLN A 283      36.995  15.223  33.209  1.00 19.08           H
ATOM   4543  HG3 GLN A 283      36.903  16.720  32.644  1.00 19.08           H
ATOM   4544 HE21 GLN A 283      39.335  16.040  33.230  1.00 24.27           H
ATOM   4545 HE22 GLN A 283      39.823  16.630  34.508  1.00 24.27           H
ATOM   4546  N   ASP A 284      33.798  13.752  33.671  1.00 13.47           N
ATOM   4547  CA  ASP A 284      33.520  12.342  33.386  1.00 13.90           C
ATOM   4548  C   ASP A 284      32.649  12.201  32.136  1.00 13.76           C
ATOM   4549  O   ASP A 284      32.917  11.359  31.267  1.00 13.60           O
ATOM   4550  CB  ASP A 284      32.792  11.668  34.555  1.00 13.20           C
ATOM   4551  CG  ASP A 284      33.659  11.400  35.793  1.00 21.35           C
ATOM   4552  OD1 ASP A 284      34.873  11.191  35.696  1.00 18.64           O
ATOM   4553  OD2 ASP A 284      33.075  11.348  36.902  1.00 22.81           O1-
ATOM   4554  H   ASP A 284      33.618  13.997  34.475  1.00 16.15           H
ATOM   4555  HA  ASP A 284      34.357  11.879  33.238  1.00 16.67           H
ATOM   4556  HB2 ASP A 284      32.056  12.241  34.829  1.00 15.83           H
ATOM   4557  HB3 ASP A 284      32.456  10.810  34.251  1.00 15.83           H
ATOM   4558  N   MET A 285      31.559  12.990  32.064  1.00 12.69           N
ATOM   4559  CA  MET A 285      30.582  12.849  30.982  1.00 11.85           C
ATOM   4560  C   MET A 285      31.202  13.178  29.634  1.00 14.12           C
ATOM   4561  O   MET A 285      30.980  12.481  28.642  1.00 12.16           O
ATOM   4562  CB  MET A 285      29.385  13.760  31.255  1.00 11.14           C
ATOM   4563  CG  MET A 285      28.567  13.374  32.434  1.00 11.27           C
ATOM   4564  SD  MET A 285      27.657  11.832  32.198  1.00 12.49           S
ATOM   4565  CE  MET A 285      26.547  12.291  30.865  1.00 16.06           C
ATOM   4566  H   MET A 285      31.362  13.608  32.632  1.00 15.21           H
ATOM   4567  HA  MET A 285      30.258  11.930  30.971  1.00 14.20           H
ATOM   4568  HB2 MET A 285      29.708  14.662  31.409  1.00 13.35           H
ATOM   4569  HB3 MET A 285      28.817  13.757  30.475  1.00 13.35           H
ATOM   4570  HG2 MET A 285      29.146  13.259  33.201  1.00 13.52           H
ATOM   4571  HG3 MET A 285      27.927  14.080  32.609  1.00 13.52           H
ATOM   4572  HE1 MET A 285      25.968  11.539  30.661  1.00 19.26           H
ATOM   4573  HE2 MET A 285      26.007  13.052  31.147  1.00 19.26           H
ATOM   4574  HE3 MET A 285      27.063  12.531  30.073  1.00 19.26           H
ATOM   4575  N   THR A 286      31.981  14.262  29.571  1.00 12.24           N
ATOM   4576  CA  THR A 286      32.620  14.630  28.325  1.00 11.30           C
ATOM   4577  C   THR A 286      33.687  13.614  27.932  1.00  9.74           C
ATOM   4578  O   THR A 286      33.841  13.311  26.750  1.00 10.83           O
ATOM   4579  CB  THR A 286      33.197  16.040  28.472  1.00 13.01           C
ATOM   4580  OG1 THR A 286      32.095  16.957  28.635  1.00 16.05           O
ATOM   4581  CG2 THR A 286      34.033  16.427  27.260  1.00 14.81           C
ATOM   4582  H   THR A 286      32.154  14.786  30.231  1.00 14.68           H
ATOM   4583  HA  THR A 286      31.950  14.650  27.621  1.00 13.55           H
ATOM   4584  HB  THR A 286      33.758  16.077  29.263  1.00 15.59           H
ATOM   4585  HG1 THR A 286      32.362  17.746  28.540  1.00 19.24           H
ATOM   4586 HG21 THR A 286      34.363  17.334  27.361  1.00 17.76           H
ATOM   4587 HG22 THR A 286      34.790  15.825  27.175  1.00 17.76           H
ATOM   4588 HG23 THR A 286      33.497  16.380  26.455  1.00 17.76           H
ATOM   4589  N   THR A 287      34.401  13.045  28.908  1.00 13.27           N
ATOM   4590  CA  THR A 287      35.364  11.982  28.602  1.00 10.99           C
ATOM   4591  C   THR A 287      34.667  10.749  28.017  1.00 10.81           C
ATOM   4592  O   THR A 287      35.090  10.212  26.993  1.00 14.97           O
ATOM   4593  CB  THR A 287      36.136  11.608  29.869  1.00 13.41           C
ATOM   4594  OG1 THR A 287      36.882  12.751  30.335  1.00 15.55           O
ATOM   4595  CG2 THR A 287      37.106  10.465  29.619  1.00 15.05           C
ATOM   4596  H   THR A 287      34.346  13.249  29.742  1.00 15.91           H
ATOM   4597  HA  THR A 287      35.994  12.309  27.935  1.00 13.18           H
ATOM   4598  HB  THR A 287      35.507  11.324  30.553  1.00 16.08           H
ATOM   4599  HG1 THR A 287      36.355  13.365  30.553  1.00 18.65           H
ATOM   4600 HG21 THR A 287      37.576  10.265  30.440  1.00 18.04           H
ATOM   4601 HG22 THR A 287      36.630   9.668  29.340  1.00 18.04           H
ATOM   4602 HG23 THR A 287      37.750  10.722  28.944  1.00 18.04           H
ATOM   4603  N   LEU A 288      33.618  10.273  28.680  1.00 11.72           N
ATOM   4604  CA  LEU A 288      32.844   9.147  28.150  1.00  9.45           C
ATOM   4605  C   LEU A 288      32.352   9.437  26.737  1.00 12.16           C
ATOM   4606  O   LEU A 288      32.385   8.565  25.858  1.00 13.25           O
ATOM   4607  CB  LEU A 288      31.672   8.852  29.085  1.00 11.71           C
ATOM   4608  CG  LEU A 288      31.627   7.703  30.102  1.00 25.52           C
ATOM   4609  CD1 LEU A 288      32.823   6.767  30.116  1.00 23.20           C
ATOM   4610  CD2 LEU A 288      31.327   8.225  31.467  1.00 18.77           C
ATOM   4611  H   LEU A 288      33.342  10.575  29.436  1.00 14.05           H
ATOM   4612  HA  LEU A 288      33.412   8.359  28.115  1.00 11.33           H
ATOM   4613  HB2 LEU A 288      31.521   9.657  29.602  1.00 14.04           H
ATOM   4614  HB3 LEU A 288      30.896   8.709  28.518  1.00 14.04           H
ATOM   4615  HG  LEU A 288      30.867   7.151  29.868  1.00 30.61           H
ATOM   4616 HD11 LEU A 288      32.680   6.082  30.785  1.00 27.83           H
ATOM   4617 HD12 LEU A 288      32.927   6.364  29.240  1.00 27.83           H
ATOM   4618 HD13 LEU A 288      33.610   7.291  30.338  1.00 27.83           H
ATOM   4619 HD21 LEU A 288      31.252   7.477  32.083  1.00 22.51           H
ATOM   4620 HD22 LEU A 288      32.053   8.810  31.740  1.00 22.51           H
ATOM   4621 HD23 LEU A 288      30.490   8.716  31.444  1.00 22.51           H
ATOM   4622  N   LEU A 289      31.890  10.666  26.486  1.00 10.21           N
ATOM   4623  CA  LEU A 289      31.439  11.001  25.145  1.00 12.50           C
ATOM   4624  C   LEU A 289      32.573  10.908  24.134  1.00 10.72           C
ATOM   4625  O   LEU A 289      32.327  10.621  22.954  1.00 12.54           O
ATOM   4626  CB  LEU A 289      30.816  12.407  25.121  1.00 15.80           C
ATOM   4627  CG  LEU A 289      29.426  12.575  25.717  1.00  9.08           C
ATOM   4628  CD1 LEU A 289      29.109  14.046  25.887  1.00 18.58           C
ATOM   4629  CD2 LEU A 289      28.343  11.886  24.887  1.00 12.69           C
ATOM   4630  H   LEU A 289      31.820  11.300  27.061  1.00 12.24           H
ATOM   4631  HA  LEU A 289      30.750  10.365  24.891  1.00 14.99           H
ATOM   4632  HB2 LEU A 289      31.400  13.005  25.614  1.00 18.95           H
ATOM   4633  HB3 LEU A 289      30.762  12.696  24.194  1.00 18.95           H
ATOM   4634  HG  LEU A 289      29.417  12.170  26.595  1.00 10.88           H
ATOM   4635 HD11 LEU A 289      28.231  14.128  26.290  1.00 22.29           H
ATOM   4636 HD12 LEU A 289      29.775  14.447  26.466  1.00 22.29           H
ATOM   4637 HD13 LEU A 289      29.124  14.482  25.018  1.00 22.29           H
ATOM   4638 HD21 LEU A 289      27.483  12.032  25.310  1.00 15.21           H
ATOM   4639 HD22 LEU A 289      28.342  12.264  23.991  1.00 15.21           H
ATOM   4640 HD23 LEU A 289      28.523  10.932  24.852  1.00 15.21           H
ATOM   4641  N   SER A 290      33.821  11.141  24.566  1.00 13.11           N
ATOM   4642  CA  SER A 290      34.943  11.156  23.636  1.00 10.71           C
ATOM   4643  C   SER A 290      35.301   9.763  23.136  1.00 13.32           C
ATOM   4644  O   SER A 290      36.089   9.639  22.196  1.00 14.58           O
ATOM   4645  CB  SER A 290      36.190  11.796  24.282  1.00 14.68           C
ATOM   4646  OG  SER A 290      36.894  10.883  25.132  1.00 11.76           O
ATOM   4647  H   SER A 290      34.039  11.272  25.390  1.00 15.73           H
ATOM   4648  HA  SER A 290      34.699  11.698  22.871  1.00 12.84           H
ATOM   4649  HB2 SER A 290      36.790  12.085  23.578  1.00 17.60           H
ATOM   4650  HB3 SER A 290      35.902  12.559  24.807  1.00 17.60           H
ATOM   4651  HG  SER A 290      36.399  10.638  25.765  1.00 14.10           H
ATOM   4652  N   TYR A 291      34.710   8.717  23.700  1.00 11.01           N
ATOM   4653  CA  TYR A 291      35.028   7.367  23.294  1.00 13.59           C
ATOM   4654  C   TYR A 291      34.214   6.916  22.092  1.00 12.67           C
ATOM   4655  O   TYR A 291      34.432   5.813  21.606  1.00 10.71           O
ATOM   4656  CB  TYR A 291      34.800   6.428  24.466  1.00 13.02           C
ATOM   4657  CG  TYR A 291      35.658   6.751  25.681  1.00 11.52           C
ATOM   4658  CD1 TYR A 291      36.858   7.449  25.560  1.00 13.57           C
ATOM   4659  CD2 TYR A 291      35.281   6.339  26.929  1.00 14.11           C
ATOM   4660  CE1 TYR A 291      37.633   7.721  26.663  1.00 17.50           C
ATOM   4661  CE2 TYR A 291      36.045   6.619  28.026  1.00 17.36           C
ATOM   4662  CZ  TYR A 291      37.225   7.305  27.880  1.00 17.06           C
ATOM   4663  OH  TYR A 291      37.984   7.595  28.986  1.00 19.22           O
ATOM   4664  H   TYR A 291      34.119   8.758  24.325  1.00 13.20           H
ATOM   4665  HA  TYR A 291      35.963   7.323  23.047  1.00 16.29           H
ATOM   4666  HB2 TYR A 291      33.871   6.473  24.738  1.00 15.61           H
ATOM   4667  HB3 TYR A 291      35.009   5.522  24.181  1.00 15.61           H
ATOM   4668  HD1 TYR A 291      37.149   7.734  24.726  1.00 16.27           H
ATOM   4669  HD2 TYR A 291      34.484   5.871  27.032  1.00 16.91           H
ATOM   4670  HE1 TYR A 291      38.427   8.191  26.576  1.00 20.99           H
ATOM   4671  HE2 TYR A 291      35.775   6.342  28.871  1.00 20.82           H
ATOM   4672  HH  TYR A 291      38.663   8.031  28.754  1.00 23.05           H
ATOM   4673  N   ASN A 292      33.320   7.753  21.584  1.00 12.92           N
ATOM   4674  CA  ASN A 292      32.532   7.397  20.417  1.00 12.24           C
ATOM   4675  C   ASN A 292      33.408   6.902  19.270  1.00 20.15           C
ATOM   4676  O   ASN A 292      34.476   7.462  18.979  1.00 16.56           O
ATOM   4677  CB  ASN A 292      31.703   8.590  19.943  1.00 12.93           C
ATOM   4678  CG  ASN A 292      30.870   8.246  18.736  1.00 15.64           C
ATOM   4679  OD1 ASN A 292      30.069   7.332  18.778  1.00 15.10           O
ATOM   4680  ND2 ASN A 292      31.078   8.957  17.647  1.00 17.97           N
ATOM   4681  H   ASN A 292      33.148   8.533  21.899  1.00 15.49           H
ATOM   4682  HA  ASN A 292      31.931   6.679  20.662  1.00 14.67           H
ATOM   4683  HB2 ASN A 292      31.092   8.847  20.653  1.00 15.50           H
ATOM   4684  HB3 ASN A 292      32.287   9.329  19.713  1.00 15.50           H
ATOM   4685 HD21 ASN A 292      30.632   8.790  16.932  1.00 21.55           H
ATOM   4686 HD22 ASN A 292      31.674   9.579  17.655  1.00 21.55           H
ATOM   4687  N   ARG A 293      32.946   5.824  18.633  1.00 12.87           N
ATOM   4688  CA  ARG A 293      33.601   5.261  17.460  1.00 13.52           C
ATOM   4689  C   ARG A 293      32.594   4.938  16.367  1.00 16.81           C
ATOM   4690  O   ARG A 293      32.948   4.265  15.391  1.00 15.68           O
ATOM   4691  CB  ARG A 293      34.397   3.981  17.767  1.00 20.38           C
ATOM   4692  CG  ARG A 293      34.444   3.506  19.167  1.00 34.87           C
ATOM   4693  CD  ARG A 293      35.116   2.137  19.226  1.00 31.39           C
ATOM   4694  NE  ARG A 293      36.003   2.037  20.376  1.00 29.13           N
ATOM   4695  CZ  ARG A 293      36.742   0.976  20.664  1.00 25.40           C
ATOM   4696  NH1 ARG A 293      36.715  -0.103  19.872  1.00 30.43           N
ATOM   4697  NH2 ARG A 293      37.502   0.999  21.755  1.00 21.28           N1+
ATOM   4698  H   ARG A 293      32.247   5.393  18.880  1.00 15.44           H
ATOM   4699  HA  ARG A 293      34.224   5.922  17.121  1.00 16.22           H
ATOM   4700  HB2 ARG A 293      34.008   3.260  17.251  1.00 24.44           H
ATOM   4701  HB3 ARG A 293      35.317   4.123  17.495  1.00 24.44           H
ATOM   4702  HG2 ARG A 293      34.971   4.128  19.696  1.00 41.84           H
ATOM   4703  HG3 ARG A 293      33.540   3.426  19.515  1.00 41.84           H
ATOM   4704  HD2 ARG A 293      34.430   1.457  19.322  1.00 37.65           H
ATOM   4705  HD3 ARG A 293      35.635   1.987  18.422  1.00 37.65           H
ATOM   4706  HE  ARG A 293      36.063   2.722  20.896  1.00 34.94           H
ATOM   4707 HH11 ARG A 293      36.217  -0.113  19.170  1.00 36.51           H
ATOM   4708 HH12 ARG A 293      37.198  -0.789  20.062  1.00 36.51           H
ATOM   4709 HH21 ARG A 293      37.514   1.702  22.257  1.00 25.53           H
ATOM   4710 HH22 ARG A 293      37.992   0.323  21.955  1.00 25.53           H
ATOM   4711  N   ASN A 294      31.363   5.402  16.501  1.00 13.63           N
ATOM   4712  CA  ASN A 294      30.298   5.073  15.562  1.00 17.11           C
ATOM   4713  C   ASN A 294      30.203   3.573  15.327  1.00 17.05           C
ATOM   4714  O   ASN A 294      29.980   3.109  14.210  1.00 18.77           O
ATOM   4715  CB  ASN A 294      30.493   5.852  14.264  1.00 24.88           C
ATOM   4716  CG  ASN A 294      30.446   7.359  14.510  1.00 27.41           C
ATOM   4717  OD1 ASN A 294      29.563   7.851  15.216  1.00 23.70           O
ATOM   4718  ND2 ASN A 294      31.426   8.085  13.988  1.00 30.02           N
ATOM   4719  H   ASN A 294      31.112   5.931  17.132  1.00 16.35           H
ATOM   4720  HA  ASN A 294      29.453   5.355  15.944  1.00 20.52           H
ATOM   4721  HB2 ASN A 294      31.355   5.628  13.873  1.00 29.85           H
ATOM   4722  HB3 ASN A 294      29.774   5.623  13.657  1.00 29.85           H
ATOM   4723 HD21 ASN A 294      31.422   8.941  14.083  1.00 36.01           H
ATOM   4724 HD22 ASN A 294      32.064   7.700  13.562  1.00 36.01           H
ATOM   4725  N   TRP A 295      30.324   2.813  16.409  1.00 17.13           N
ATOM   4726  CA  TRP A 295      30.260   1.359  16.376  1.00 17.82           C
ATOM   4727  C   TRP A 295      28.858   0.923  16.770  1.00 14.41           C
ATOM   4728  O   TRP A 295      28.443   1.074  17.921  1.00 13.68           O
ATOM   4729  CB  TRP A 295      31.304   0.753  17.301  1.00 16.27           C
ATOM   4730  CG  TRP A 295      31.296  -0.743  17.328  1.00 21.48           C
ATOM   4731  CD1 TRP A 295      31.585  -1.576  16.294  1.00 29.25           C
ATOM   4732  CD2 TRP A 295      31.001  -1.586  18.456  1.00 28.47           C
ATOM   4733  NE1 TRP A 295      31.470  -2.885  16.696  1.00 26.31           N
ATOM   4734  CE2 TRP A 295      31.122  -2.917  18.021  1.00 32.40           C
ATOM   4735  CE3 TRP A 295      30.642  -1.340  19.786  1.00 23.99           C
ATOM   4736  CZ2 TRP A 295      30.896  -4.000  18.869  1.00 34.30           C
ATOM   4737  CZ3 TRP A 295      30.414  -2.417  20.627  1.00 37.48           C
ATOM   4738  CH2 TRP A 295      30.548  -3.728  20.168  1.00 41.47           C
ATOM   4739  H   TRP A 295      30.438   3.120  17.205  1.00 20.54           H
ATOM   4740  HA  TRP A 295      30.435   1.050  15.476  1.00 21.37           H
ATOM   4741  HB2 TRP A 295      32.182   1.044  17.013  1.00 19.51           H
ATOM   4742  HB3 TRP A 295      31.124   1.069  18.201  1.00 19.51           H
ATOM   4743  HD1 TRP A 295      31.813  -1.300  15.440  1.00 35.09           H
ATOM   4744  HE1 TRP A 295      31.612  -3.572  16.205  1.00 31.56           H
ATOM   4745  HE3 TRP A 295      30.552  -0.467  20.099  1.00 28.78           H
ATOM   4746  HZ2 TRP A 295      30.978  -4.875  18.566  1.00 41.15           H
ATOM   4747  HZ3 TRP A 295      30.177  -2.269  21.512  1.00 44.97           H
ATOM   4748  HH2 TRP A 295      30.388  -4.429  20.758  1.00 49.75           H
ATOM   4749  N   ARG A 296      28.149   0.367  15.817  1.00 15.86           N
ATOM   4750  CA  ARG A 296      26.747   0.028  15.955  1.00 16.42           C
ATOM   4751  C   ARG A 296      26.647  -1.488  16.015  1.00 16.34           C
ATOM   4752  O   ARG A 296      27.147  -2.179  15.121  1.00 18.03           O
ATOM   4753  CB  ARG A 296      25.985   0.630  14.774  1.00 17.36           C
ATOM   4754  CG  ARG A 296      24.541   0.544  14.860  1.00 16.62           C
ATOM   4755  CD  ARG A 296      23.922   0.937  13.547  1.00 19.92           C
ATOM   4756  NE  ARG A 296      24.057   2.349  13.233  1.00 15.28           N
ATOM   4757  CZ  ARG A 296      23.362   3.308  13.824  1.00 15.66           C
ATOM   4758  NH1 ARG A 296      22.501   3.008  14.790  1.00 13.58           N
ATOM   4759  NH2 ARG A 296      23.536   4.570  13.460  1.00 16.58           N1+
ATOM   4760  H   ARG A 296      28.471   0.166  15.049  1.00 19.03           H
ATOM   4761  HA  ARG A 296      26.397   0.395  16.780  1.00 19.70           H
ATOM   4762  HB2 ARG A 296      26.208   1.574  14.714  1.00 20.82           H
ATOM   4763  HB3 ARG A 296      26.249   0.179  13.952  1.00 20.82           H
ATOM   4764  HG2 ARG A 296      24.291  -0.370  15.067  1.00 19.93           H
ATOM   4765  HG3 ARG A 296      24.232   1.158  15.547  1.00 19.93           H
ATOM   4766  HD2 ARG A 296      24.333   0.432  12.829  1.00 23.89           H
ATOM   4767  HD3 ARG A 296      22.971   0.736  13.592  1.00 23.89           H
ATOM   4768  HE  ARG A 296      24.506   2.558  12.535  1.00 18.33           H
ATOM   4769 HH11 ARG A 296      22.385   2.191  15.026  1.00 16.29           H
ATOM   4770 HH12 ARG A 296      22.052   3.633  15.178  1.00 16.29           H
ATOM   4771 HH21 ARG A 296      24.099   4.759  12.839  1.00 19.88           H
ATOM   4772 HH22 ARG A 296      23.093   5.193  13.850  1.00 19.88           H
ATOM   4773  N   VAL A 297      26.043  -2.004  17.080  1.00 14.71           N
ATOM   4774  CA  VAL A 297      25.906  -3.436  17.207  1.00 16.53           C
ATOM   4775  C   VAL A 297      24.572  -3.952  16.662  1.00 16.36           C
ATOM   4776  O   VAL A 297      24.509  -5.134  16.291  1.00 16.60           O
ATOM   4777  CB  VAL A 297      26.116  -3.895  18.657  1.00 20.10           C
ATOM   4778  CG1 VAL A 297      27.414  -3.288  19.223  1.00 27.70           C
ATOM   4779  CG2 VAL A 297      24.945  -3.564  19.533  1.00 18.34           C
ATOM   4780  H   VAL A 297      25.719  -1.555  17.738  1.00 17.64           H
ATOM   4781  HA  VAL A 297      26.605  -3.853  16.687  1.00 19.82           H
ATOM   4782  HB  VAL A 297      26.215  -4.860  18.659  1.00 24.11           H
ATOM   4783 HG11 VAL A 297      27.534  -3.602  20.130  1.00 33.22           H
ATOM   4784 HG12 VAL A 297      28.156  -3.567  18.667  1.00 33.22           H
ATOM   4785 HG13 VAL A 297      27.337  -2.320  19.218  1.00 33.22           H
ATOM   4786 HG21 VAL A 297      25.152  -3.848  20.435  1.00 21.99           H
ATOM   4787 HG22 VAL A 297      24.798  -2.604  19.517  1.00 21.99           H
ATOM   4788 HG23 VAL A 297      24.154  -4.030  19.213  1.00 21.99           H
ATOM   4789  N   CYS A 298      23.496  -3.130  16.634  1.00 10.73           N
ATOM   4790  CA  CYS A 298      22.166  -3.650  16.258  1.00  9.22           C
ATOM   4791  C   CYS A 298      21.834  -3.125  14.848  1.00 12.09           C
ATOM   4792  O   CYS A 298      21.298  -2.065  14.578  1.00 12.64           O
ATOM   4793  CB  CYS A 298      21.169  -3.117  17.289  1.00 12.56           C
ATOM   4794  SG  CYS A 298      19.868  -4.341  17.355  1.00 15.20           S
ATOM   4795  H   CYS A 298      23.537  -2.144  16.908  1.00 12.86           H
ATOM   4796  HA  CYS A 298      22.214  -4.779  16.259  1.00 11.06           H
ATOM   4797  HB2 CYS A 298      21.625  -2.997  18.296  1.00 15.06           H
ATOM   4798  HB3 CYS A 298      20.762  -2.110  17.022  1.00 15.06           H
ATOM   4799  HG  CYS A 298      18.808  -3.572  17.778  1.00 18.23           H
ATOM   4800  N   ALA A 299      22.218  -4.032  13.872  1.00 12.26           N
ATOM   4801  CA  ALA A 299      21.921  -3.765  12.458  1.00 13.32           C
ATOM   4802  C   ALA A 299      21.994  -5.167  11.826  1.00 20.41           C
ATOM   4803  O   ALA A 299      22.518  -6.144  12.354  1.00 24.94           O
ATOM   4804  CB  ALA A 299      22.877  -2.806  11.774  1.00 16.93           C
ATOM   4805  H   ALA A 299      22.854  -4.818  14.070  1.00 14.70           H
ATOM   4806  HA  ALA A 299      20.866  -3.355  12.396  1.00 15.97           H
ATOM   4807  HB1 ALA A 299      22.601  -2.598  10.734  1.00 20.30           H
ATOM   4808  HB2 ALA A 299      22.899  -1.827  12.289  1.00 20.30           H
ATOM   4809  HB3 ALA A 299      23.912  -3.173  11.773  1.00 20.30           H
ATOM   4810  N   LEU A 300      21.409  -5.231  10.576  1.00 12.98           N
ATOM   4811  CA  LEU A 300      21.249  -6.538   9.918  1.00 15.38           C
ATOM   4812  C   LEU A 300      21.387  -6.141   8.441  1.00 14.91           C
ATOM   4813  O   LEU A 300      20.725  -5.347   7.800  1.00 20.67           O
ATOM   4814  CB  LEU A 300      19.887  -7.156  10.188  1.00 23.02           C
ATOM   4815  CG  LEU A 300      19.809  -8.684  10.126  1.00 27.15           C
ATOM   4816  CD1 LEU A 300      20.857  -9.372  11.008  1.00 23.31           C
ATOM   4817  CD2 LEU A 300      18.383  -9.072  10.572  1.00 22.49           C
ATOM   4818  H   LEU A 300      20.780  -4.492  10.252  1.00 15.57           H
ATOM   4819  HA  LEU A 300      22.066  -7.235  10.267  1.00 18.44           H
ATOM   4820  HB2 LEU A 300      19.558  -6.834  11.200  1.00 27.62           H
ATOM   4821  HB3 LEU A 300      19.140  -6.732   9.481  1.00 27.62           H
ATOM   4822  HG  LEU A 300      19.945  -9.013   9.064  1.00 32.56           H
ATOM   4823 HD11 LEU A 300      20.740 -10.461  11.016  1.00 27.95           H
ATOM   4824 HD12 LEU A 300      21.880  -9.145  10.685  1.00 27.95           H
ATOM   4825 HD13 LEU A 300      20.776  -9.042  12.056  1.00 27.95           H
ATOM   4826 HD21 LEU A 300      18.237 -10.155  10.562  1.00 26.98           H
ATOM   4827 HD22 LEU A 300      18.173  -8.731  11.596  1.00 26.98           H
ATOM   4828 HD23 LEU A 300      17.631  -8.644   9.902  1.00 26.98           H
ATOM   4829  N   LEU A 301      22.428  -6.833   7.894  1.00 16.87           N
ATOM   4830  CA  LEU A 301      22.870  -6.704   6.500  1.00 23.80           C
ATOM   4831  C   LEU A 301      21.773  -7.113   5.525  1.00 18.51           C
ATOM   4832  O   LEU A 301      21.658  -6.557   4.419  1.00 17.73           O
ATOM   4833  CB  LEU A 301      24.120  -7.578   6.247  1.00 22.48           C
ATOM   4834  CG  LEU A 301      24.977  -7.328   4.984  1.00 34.50           C
ATOM   4835  CD1 LEU A 301      25.483  -5.882   4.927  1.00 32.32           C
ATOM   4836  CD2 LEU A 301      26.155  -8.307   4.915  1.00 41.85           C
ATOM   4837  H   LEU A 301      22.906  -7.403   8.329  1.00 20.24           H
ATOM   4838  HA  LEU A 301      23.109  -5.784   6.334  1.00 28.54           H
ATOM   4839  HB2 LEU A 301      24.718  -7.511   7.010  1.00 26.96           H
ATOM   4840  HB3 LEU A 301      23.814  -8.494   6.171  1.00 26.96           H
ATOM   4841  HG  LEU A 301      24.435  -7.480   4.191  1.00 41.38           H
ATOM   4842 HD11 LEU A 301      26.045  -5.781   4.144  1.00 38.77           H
ATOM   4843 HD12 LEU A 301      24.728  -5.278   4.871  1.00 38.77           H
ATOM   4844 HD13 LEU A 301      25.995  -5.698   5.730  1.00 38.77           H
ATOM   4845 HD21 LEU A 301      26.692  -8.101   4.130  1.00 50.21           H
ATOM   4846 HD22 LEU A 301      26.693  -8.208   5.718  1.00 50.21           H
ATOM   4847 HD23 LEU A 301      25.819  -9.214   4.850  1.00 50.21           H
ATOM   4848  N   SER A 302      20.970  -8.097   5.899  1.00 17.00           N
ATOM   4849  CA  SER A 302      19.876  -8.480   5.023  1.00 16.89           C
ATOM   4850  C   SER A 302      18.819  -7.381   4.824  1.00 16.89           C
ATOM   4851  O   SER A 302      18.014  -7.539   3.883  1.00 14.33           O
ATOM   4852  CB  SER A 302      19.214  -9.739   5.574  1.00 18.38           C
ATOM   4853  OG  SER A 302      18.714  -9.487   6.870  1.00 21.29           O
ATOM   4854  H   SER A 302      21.030  -8.555   6.626  1.00 20.39           H
ATOM   4855  HA  SER A 302      20.245  -8.698   4.154  1.00 20.25           H
ATOM   4856  HB2 SER A 302      18.489 -10.006   4.987  1.00 22.04           H
ATOM   4857  HB3 SER A 302      19.875 -10.447   5.630  1.00 22.04           H
ATOM   4858  HG  SER A 302      18.789 -10.180   7.339  1.00 25.54           H
ATOM   4859  N   CYS A 303      18.797  -6.279   5.648  1.00 18.55           N
[truncated: 87,656 more chars]
