# Supplementary material for: High-throughput quantum-mechanics/molecular-mechanics (ONIOM) macromolecular crystallographic refinement with PHENIX/DivCon: the impact of mixed Hamiltonian methods on ligand and protein structure
Source: Acta Crystallogr D Struct Biol. 2018 Oct 29;74(Pt 11):1063–77. doi: 10.1107/S2059798318012913 (PMC6213575; doi:10.1107/S2059798318012913)
Supplement: Supplementary file 3 [file d-74-01063-sup3.gz › results_regionQM/1T46-H_refine_001.pdb]

REMARK Date 2017-01-11 Time 01:48:15 EST -0500 (1484117295.45 s)
REMARK PHENIX refinement
REMARK 
REMARK ****************** INPUT FILES AND LABELS ******************************
REMARK Reflections:
REMARK   file name      : 1T46.sf
REMARK   labels         : ['r1t46sf,wavelength_id=1,_refln.intensity_meas,_refln.intensity_sigma']
REMARK R-free flags:
REMARK   file name      : 1T46.sf
REMARK   label          : r1t46sf,wavelength_id=1,_refln.status
REMARK   test_flag_value: 0
REMARK Model file name(s): 
REMARK   /scratch/oleg/2711183.gondor.quantumbioinc.com/1T46-H.pdb
REMARK 
REMARK ******************** REFINEMENT SUMMARY: QUICK FACTS *******************
REMARK Start: r_work = 0.2122 r_free = 0.2361 bonds = 0.010 angles = 1.319
REMARK Final: r_work = 0.1924 r_free = 0.2261 bonds = 0.012 angles = 1.538
REMARK ************************************************************************
REMARK 
REMARK ****************** REFINEMENT STATISTICS STEP BY STEP ******************
REMARK leading digit, like 1_, means number of macro-cycle                     
REMARK 0    : statistics at the very beginning when nothing is done yet        
REMARK 1_bss: bulk solvent correction and/or (anisotropic) scaling             
REMARK 1_xyz: refinement of coordinates                                        
REMARK 1_adp: refinement of ADPs (Atomic Displacement Parameters)              
REMARK 1_occ: refinement of occupancies                                        
REMARK ------------------------------------------------------------------------
REMARK  stage       r-work r-free bonds angles b_min b_max b_ave n_water shift
REMARK       0    : 0.3011 0.3483 0.010  1.32   9.5  81.5  23.5 804      0.000
REMARK       1_bss: 0.2122 0.2361 0.010  1.32  14.6  86.5  28.6 804      0.000
REMARK 1_settarget: 0.2122 0.2361 0.010  1.32  14.6  86.5  28.6 804      0.000
REMARK       1_nqh: 0.2122 0.2361 0.010  1.32  14.6  86.5  28.6 804      0.000
REMARK    1_weight: 0.2122 0.2361 0.010  1.32  14.6  86.5  28.6 804      0.000
REMARK    1_checkH: 0.2125 0.2370 0.010  1.32  14.6  86.5  28.6 804      0.414
REMARK    1_xyzrec: 0.2088 0.2422 0.014  1.55  14.6  86.5  28.6 804      0.490
REMARK    1_checkH: 0.2088 0.2422 0.014  1.55  14.6  86.5  28.6 804      0.490
REMARK       1_adp: 0.1987 0.2351 0.014  1.55  12.0  85.7  29.3 804      0.490
REMARK   1_regHadp: 0.1983 0.2347 0.014  1.55  12.0  85.7  29.3 804      0.490
REMARK       1_occ: 0.1978 0.2343 0.014  1.55  12.0  85.7  29.3 804      0.490
REMARK       2_bss: 0.1977 0.2342 0.014  1.55  12.0  85.7  29.3 804      0.490
REMARK 2_settarget: 0.1977 0.2342 0.014  1.55  12.0  85.7  29.3 804      0.490
REMARK 2_updatecdl: 0.1977 0.2342 0.014  1.56  12.0  85.7  29.3 804      0.490
REMARK       2_nqh: 0.1977 0.2342 0.014  1.56  12.0  85.7  29.3 804      0.490
REMARK    2_weight: 0.1977 0.2342 0.014  1.56  12.0  85.7  29.3 804      0.490
REMARK    2_checkH: 0.1977 0.2342 0.014  1.56  12.0  85.7  29.3 804      0.490
REMARK    2_xyzrec: 0.1958 0.2285 0.012  1.49  12.0  85.7  29.3 804      0.486
REMARK    2_checkH: 0.1958 0.2285 0.012  1.49  12.0  85.7  29.3 804      0.487
REMARK       2_adp: 0.1940 0.2255 0.012  1.49  11.4  83.1  29.1 804      0.487
REMARK   2_regHadp: 0.1943 0.2255 0.012  1.49  11.4  83.1  29.1 804      0.487
REMARK       2_occ: 0.1942 0.2255 0.012  1.49  11.4  83.1  29.1 804      0.487
REMARK       3_bss: 0.1941 0.2258 0.012  1.49  11.4  83.1  29.1 804      0.487
REMARK 3_settarget: 0.1941 0.2258 0.012  1.49  11.4  83.1  29.1 804      0.487
REMARK 3_updatecdl: 0.1941 0.2258 0.012  1.50  11.4  83.1  29.1 804      0.487
REMARK       3_nqh: 0.1941 0.2258 0.012  1.50  11.4  83.1  29.1 804      0.487
REMARK    3_weight: 0.1941 0.2258 0.012  1.50  11.4  83.1  29.1 804      0.487
REMARK    3_checkH: 0.1941 0.2257 0.012  1.50  11.4  83.1  29.1 804      0.487
REMARK    3_xyzrec: 0.1924 0.2262 0.012  1.54  11.4  83.1  29.1 804      0.499
REMARK    3_checkH: 0.1924 0.2262 0.012  1.54  11.4  83.1  29.1 804      0.499
REMARK       3_adp: 0.1924 0.2260 0.012  1.54  11.5  83.1  29.1 804      0.499
REMARK   3_regHadp: 0.1924 0.2260 0.012  1.54  11.5  83.1  29.1 804      0.499
REMARK       3_occ: 0.1924 0.2260 0.012  1.54  11.5  83.1  29.1 804      0.499
REMARK         end: 0.1924 0.2261 0.012  1.54  11.5  83.1  29.1 804      0.499
REMARK ------------------------------------------------------------------------
REMARK MODEL CONTENT.
REMARK  ELEMENT        ATOM RECORD COUNT   OCCUPANCY SUM
REMARK        C                     1551         1548.67
REMARK        H                     2941         2931.68
REMARK        O                      664          661.91
REMARK        N                      400          399.67
REMARK        P                        2            2.00
REMARK        S                       18           17.73
REMARK      O1-                       39           38.36
REMARK    TOTAL                     5615         5600.02
REMARK -----------------------------------------------------------------------
REMARK r_free_flags.md5.hexdigest 9daf43fd829df1bf0dd355e08586bbf2
REMARK 
REMARK ---------------------------------------------------------------
REMARK  Atom Name   Residue Name    Residue ID     Chain     Charge  
REMARK ---------------------------------------------------------------
REMARK      C1           STI             3           A      -0.2234  
REMARK     C11           STI             3           A       0.0095  
REMARK     C12           STI             3           A      -0.2511  
REMARK     C14           STI             3           A       0.1066  
REMARK     C15           STI             3           A      -0.2857  
REMARK     C16           STI             3           A       0.2163  
REMARK     C17           STI             3           A      -0.2477  
REMARK     C18           STI             3           A      -0.1359  
REMARK     C19           STI             3           A       0.0264  
REMARK      C2           STI             3           A       0.0758  
REMARK     C20           STI             3           A      -0.5009  
REMARK     C22           STI             3           A       0.6201  
REMARK     C23           STI             3           A      -0.2049  
REMARK     C25           STI             3           A      -0.0283  
REMARK     C26           STI             3           A      -0.2369  
REMARK     C27           STI             3           A       0.0881  
REMARK     C28           STI             3           A      -0.2041  
REMARK     C29           STI             3           A       -0.051  
REMARK      C4           STI             3           A      -0.0101  
REMARK     C46           STI             3           A      -0.1938  
REMARK     C49           STI             3           A      -0.1729  
REMARK      C5           STI             3           A      -0.1697  
REMARK     C50           STI             3           A       -0.232  
REMARK     C52           STI             3           A      -0.2423  
REMARK     C53           STI             3           A      -0.1766  
REMARK     C54           STI             3           A      -0.4326  
REMARK      C6           STI             3           A       -0.051  
REMARK      C7           STI             3           A       0.0635  
REMARK      C9           STI             3           A       0.4955  
REMARK     N10           STI             3           A      -0.3913  
REMARK     N13           STI             3           A      -0.4157  
REMARK     N21           STI             3           A      -0.4851  
REMARK      N3           STI             3           A      -0.3331  
REMARK     N48           STI             3           A      -0.3217  
REMARK     N51           STI             3           A       0.1092  
REMARK      N8           STI             3           A      -0.4108  
REMARK     O29           STI             3           A      -0.6167  
REMARK      H1           STI             3           A       0.1953  
REMARK      H2           STI             3           A       0.2248  
REMARK     H10           STI             3           A       0.3352  
REMARK     H11           STI             3           A       0.1926  
REMARK     H12           STI             3           A       0.218   
REMARK     H13           STI             3           A       0.3573  
REMARK     H15           STI             3           A       0.2197  
REMARK     H17           STI             3           A       0.1683  
REMARK     H18           STI             3           A       0.1693  
REMARK     H21           STI             3           A       0.3378  
REMARK     H25           STI             3           A       0.1742  
REMARK     H26           STI             3           A       0.1665  
REMARK     H28           STI             3           A       0.168   
REMARK     H29           STI             3           A       0.1654  
REMARK      H4           STI             3           A       0.1608  
REMARK     H51           STI             3           A       0.2912  
REMARK      H6           STI             3           A       0.1865  
REMARK      H7           STI             3           A       0.2083  
REMARK      H8           STI             3           A       0.3163  
REMARK     H20           STI             3           A       0.1736  
REMARK     H20           STI             3           A       0.2065  
REMARK     H20           STI             3           A       0.1815  
REMARK     H46           STI             3           A       0.1614  
REMARK     H46           STI             3           A       0.1364  
REMARK     H49           STI             3           A       0.1637  
REMARK     H49           STI             3           A       0.1335  
REMARK     H50           STI             3           A       0.1622  
REMARK     H50           STI             3           A       0.2048  
REMARK     H52           STI             3           A       0.2455  
REMARK     H52           STI             3           A       0.1912  
REMARK     H53           STI             3           A       0.1352  
REMARK     H53           STI             3           A       0.2045  
REMARK     H54           STI             3           A       0.2175  
REMARK     H54           STI             3           A       0.1926  
REMARK     H54           STI             3           A       0.1908  
REMARK ---------------------------------------------------------------
REMARK IF THIS FILE IS FOR PDB DEPOSITION: REMOVE ALL FROM THIS LINE UP.
REMARK   3
REMARK   3 REFINEMENT.
REMARK   3   PROGRAM     : PHENIX (1.11.1_2575: ???)
REMARK   3   AUTHORS     : Adams,Afonine,Bunkoczi,Burnley,Chen,Dar,Davis,
REMARK   3               : Draizen,Echols,Gildea,Gros,Grosse-Kunstleve,Headd,
REMARK   3               : Hintze,Hung,Ioerger,Liebschner,McCoy,McKee,Moriarty,
REMARK   3               : Oeffner,Poon,Read,Richardson,Richardson,Sacchettini,
REMARK   3               : Sauter,Sobolev,Storoni,Terwilliger,Williams,Zwart
REMARK   3
REMARK   3  REFINEMENT TARGET : ML
REMARK   3  
REMARK   3  DATA USED IN REFINEMENT.
REMARK   3   RESOLUTION RANGE HIGH (ANGSTROMS) : 1.599   
REMARK   3   RESOLUTION RANGE LOW  (ANGSTROMS) : 44.022  
REMARK   3   MIN(FOBS/SIGMA_FOBS)              : 1.35  
REMARK   3   COMPLETENESS FOR RANGE        (%) : 98.32 
REMARK   3   NUMBER OF REFLECTIONS             : 47943     
REMARK   3   NUMBER OF REFLECTIONS (NON-ANOMALOUS) : 47943     
REMARK   3  
REMARK   3  FIT TO DATA USED IN REFINEMENT.
REMARK   3   R VALUE     (WORKING + TEST SET) : 0.1941
REMARK   3   R VALUE            (WORKING SET) : 0.1924
REMARK   3   FREE R VALUE                     : 0.2261
REMARK   3   FREE R VALUE TEST SET SIZE   (%) : 5.03  
REMARK   3   FREE R VALUE TEST SET COUNT      : 2413      
REMARK   3  
REMARK   3  FIT TO DATA USED IN REFINEMENT (IN BINS).
REMARK   3   BIN  RESOLUTION RANGE  COMPL.    NWORK NFREE   RWORK  RFREE  CCWORK CCFREE
REMARK   3     1 44.0385 -  4.1114    0.95     2788   146  0.1903 0.2031   0.908  0.892
REMARK   3     2  4.1114 -  3.2636    1.00     2809   127  0.1693 0.1978   0.926  0.891
REMARK   3     3  3.2636 -  2.8512    1.00     2731   156  0.1845 0.2252   0.915  0.877
REMARK   3     4  2.8512 -  2.5905    1.00     2730   150  0.1920 0.2295   0.914  0.884
REMARK   3     5  2.5905 -  2.4049    1.00     2741   154  0.1839 0.2217   0.922  0.909
REMARK   3     6  2.4049 -  2.2631    1.00     2714   147  0.1860 0.2214   0.918  0.872
REMARK   3     7  2.2631 -  2.1498    1.00     2751   121  0.1932 0.2384   0.914  0.881
REMARK   3     8  2.1498 -  2.0562    1.00     2683   146  0.1960 0.2303   0.913  0.894
REMARK   3     9  2.0562 -  1.9770    1.00     2707   161  0.1956 0.2417   0.911  0.875
REMARK   3    10  1.9770 -  1.9088    1.00     2681   152  0.2104 0.2453   0.901  0.867
REMARK   3    11  1.9088 -  1.8491    1.00     2705   123  0.2147 0.3030   0.906  0.788
REMARK   3    12  1.8491 -  1.7963    1.00     2701   140  0.2278 0.2566   0.885  0.871
REMARK   3    13  1.7963 -  1.7490    1.00     2686   139  0.2223 0.2582   0.900  0.840
REMARK   3    14  1.7490 -  1.7063    1.00     2670   157  0.2348 0.2539   0.894  0.824
REMARK   3    15  1.7063 -  1.6675    0.96     2604   138  0.2302 0.2799   0.904  0.806
REMARK   3    16  1.6675 -  1.6320    0.93     2478   129  0.2513 0.2976   0.872  0.787
REMARK   3    17  1.6320 -  1.5994    0.88     2351   127  0.2620 0.3309   0.871  0.745
REMARK   3  
REMARK   3  BULK SOLVENT MODELLING.
REMARK   3   METHOD USED        : FLAT BULK SOLVENT MODEL
REMARK   3   SOLVENT RADIUS     : 1.11    
REMARK   3   SHRINKAGE RADIUS   : 0.90    
REMARK   3   GRID STEP FACTOR   : 4.00    
REMARK   3  
REMARK   3  ERROR ESTIMATES.
REMARK   3   COORDINATE ERROR (MAXIMUM-LIKELIHOOD BASED)     : 0.18    
REMARK   3   PHASE ERROR (DEGREES, MAXIMUM-LIKELIHOOD BASED) : 23.99   
REMARK   3  
REMARK   3  STRUCTURE FACTORS CALCULATION ALGORITHM : FFT
REMARK   3  
REMARK   3  RESTRAINTS LIBRARY
REMARK   3    GEOSTD + MON.LIB. + CDL v1.2
REMARK   3  
REMARK   3  DEVIATIONS FROM IDEAL VALUES.
REMARK   3                 RMSD     MAX  COUNT
REMARK   3   BOND      :  0.012   0.100   2465
REMARK   3   ANGLE     :  1.538  12.319   3335
REMARK   3   CHIRALITY :  0.089   0.660    359
REMARK   3   PLANARITY :  0.010   0.087    417
REMARK   3   DIHEDRAL  : 20.018 179.711   1447
REMARK   3   MIN NONBONDED DISTANCE : 1.946 
REMARK   3  
REMARK   3  MOLPROBITY STATISTICS.
REMARK   3   ALL-ATOM CLASHSCORE : 2.71
REMARK   3   RAMACHANDRAN PLOT:
REMARK   3     OUTLIERS : 0.00  %
REMARK   3     ALLOWED  : 2.39  %
REMARK   3     FAVORED  : 97.61 %
REMARK   3   ROTAMER OUTLIERS : 3.12 %
REMARK   3   CBETA DEVIATIONS : 0
REMARK   3   PEPTIDE PLANE:
REMARK   3     CIS-PROLINE     : 0
REMARK   3     CIS-GENERAL     : 0
REMARK   3     TWISTED PROLINE : 0
REMARK   3     TWISTED GENERAL : 0
REMARK   3  
REMARK   3  ATOMIC DISPLACEMENT PARAMETERS.
REMARK   3   WILSON B : 21.19
REMARK   3   RMS(B_ISO_OR_EQUIVALENT_BONDED) : 3.64
REMARK   3   ATOMS          NUMBER OF ATOMS
REMARK   3                    ISO.  ANISO. 
REMARK   3    ALL         :   5615       0
REMARK   3    ALL (NO H)  :   2674       0
REMARK   3    SOLVENT     :    268       0
REMARK   3    NON-SOLVENT :   2406       0
REMARK   3    HYDROGENS   :   2941       0
REMARK   3
REMARK   3
REMARK   3   OTHER REFINEMENT REMARKS:
REMARK   3   XRAY REFINEMENT USING QUANTUM MECHANICAL FUNCTIONAL
REMARK   3   PROGRAM      :QuantumBio DivCon 6 build-7.1.1-b4015.17
REMARK   3   AUTHORS      :BORBULEVYCH O.Y., PLUMLEY J., 
REMARK   3                :MARTIN, R.I., WESTERHOFF L.M. 
REMARK   3
REMARK   3   REFERENCE     :BORBULEVYCH O.Y., PLUMLEY J.A.,
REMARK   3                 :MARTIN, R.I., MERZ, K.M.,  WESTERHOFF L.M.
REMARK   3                 :ACTA CRYSTLLOGRAPHICA SECTION D, 2014, 
REMARK   3                 :V. D70, pp. 1233-1247
REMARK   3   QM METHOD(HAMILTONIAN): PM6
REMARK   3   REGION QM REFINEMENT: 
REMARK   3      MAIN/BUFFER QM REGION RADII (A): 3.0 / 2.5
REMARK   3      LIGAND / STRAIN ENERGY: STI_A_3 / 17.06 KCAL/MOLE
REMARK   3
HELIX    1   1 HIS A  580  TRP A  582  5               Generated by MOE    3
HELIX    2   2 ARG A  586  ARG A  588  5               Generated by MOE    3
HELIX    3   3 LEU A  631  LEU A  647  1               Generated by MOE   17
HELIX    4   4 LEU A  678  ARG A  684  1               Generated by MOE    7
HELIX    5   5 LEU A  766  SER A  785  1               Generated by MOE   20
HELIX    6   6 ALA A  795  ASN A  797  5               Generated by MOE    3
HELIX    7   7 GLY A  812  ALA A  814  5               Generated by MOE    3
HELIX    8   8 VAL A  833  TRP A  835  5               Generated by MOE    3
HELIX    9   9 PRO A  838  ASN A  843  1               Generated by MOE    6
HELIX   10  10 PHE A  848  PHE A  863  1               Generated by MOE   16
HELIX   11  11 SER A  877  GLU A  885  1               Generated by MOE    9
HELIX   12  12 ALA A  897  CYS A  906  1               Generated by MOE   10
HELIX   13  13 PRO A  911  LYS A  913  5               Generated by MOE    3
HELIX   14  14 PHE A  917  GLU A  930  1               Generated by MOE   14
SHEET    1       LEU A 589  ALA A 597                  Generated by MOE
SHEET    2       GLY A 601  TYR A 609                  Generated by MOE
SHEET    3       ALA A 617  LEU A 625                  Generated by MOE
SHEET    4       LEU A 656  GLY A 658                  Generated by MOE
SHEET    5       ALA A 659  ALA A 659                  Generated by MOE
SHEET    6       CYS A 660  CYS A 660                  Generated by MOE
SHEET    7       LEU A 667  GLU A 671                  Generated by MOE
SHEET    8       GLY A 676  ASP A 677                  Generated by MOE
SHEET    9       ILE A 798  THR A 801                  Generated by MOE
SHEET   10       ILE A 805  LYS A 807                  Generated by MOE
SHEET   11       ILE A 808  ILE A 808                  Generated by MOE
SHEET   12       VAL A 824  VAL A 825                  Generated by MOE
SHEET   13       ARG A 830  LEU A 831                  Generated by MOE
CRYST1   70.089   70.089  127.880  90.00  90.00 120.00 P 32 2 1
SCALE1      0.014268  0.008237  0.000000        0.00000
SCALE2      0.000000  0.016475  0.000000        0.00000
SCALE3      0.000000  0.000000  0.007820        0.00000
ATOM      1  N   GLY A 565      22.701  20.440  20.702  1.00 29.36           N
ATOM      2  CA  GLY A 565      23.560  21.413  20.039  1.00 30.12           C
ATOM      3  C   GLY A 565      22.888  22.272  18.963  1.00 35.04           C
ATOM      4  O   GLY A 565      23.562  22.761  18.052  1.00 33.07           O
ATOM      5  H1  GLY A 565      22.018  20.897  21.198  1.00 35.24           H
ATOM      6  H2  GLY A 565      23.230  19.918  21.309  1.00 35.24           H
ATOM      7  HA2 GLY A 565      24.295  20.939  19.618  1.00 36.14           H
ATOM      8  HA3 GLY A 565      23.940  22.000  20.707  1.00 36.14           H
ATOM      9  N   ASN A 566      21.570  22.469  19.057  1.00 36.60           N
ATOM     10  CA  ASN A 566      20.844  23.276  18.071  1.00 29.81           C
ATOM     11  C   ASN A 566      20.993  24.740  18.446  1.00 32.38           C
ATOM     12  O   ASN A 566      20.363  25.200  19.406  1.00 27.84           O
ATOM     13  CB  ASN A 566      19.372  22.885  18.029  1.00 28.19           C
ATOM     14  CG  ASN A 566      18.612  23.588  16.909  1.00 33.84           C
ATOM     15  OD1 ASN A 566      18.936  24.719  16.541  1.00 34.41           O
ATOM     16  ND2 ASN A 566      17.612  22.915  16.363  1.00 29.64           N
ATOM     17  H   ASN A 566      21.072  22.147  19.680  1.00 43.92           H
ATOM     18  HA  ASN A 566      21.222  23.149  17.187  1.00 35.77           H
ATOM     19  HB2 ASN A 566      19.295  21.925  17.901  1.00 33.83           H
ATOM     20  HB3 ASN A 566      18.961  23.147  18.868  1.00 33.83           H
ATOM     21 HD21 ASN A 566      17.233  23.204  15.647  1.00 35.57           H
ATOM     22 HD22 ASN A 566      17.339  22.182  16.722  1.00 35.57           H
ATOM     23  N   ASN A 567      21.807  25.478  17.680  1.00 30.93           N
ATOM     24  CA  ASN A 567      22.039  26.889  17.957  1.00 35.30           C
ATOM     25  C   ASN A 567      20.861  27.762  17.551  1.00 31.96           C
ATOM     26  O   ASN A 567      20.951  28.987  17.695  1.00 44.52           O
ATOM     27  CB  ASN A 567      23.283  27.404  17.225  1.00 39.26           C
ATOM     28  CG  ASN A 567      24.580  27.208  18.012  1.00 34.09           C
ATOM     29  OD1 ASN A 567      24.694  27.495  19.230  1.00 29.80           O
ATOM     30  ND2 ASN A 567      25.578  26.718  17.299  1.00 33.56           N
ATOM     31  H   ASN A 567      22.224  25.184  16.987  1.00 37.12           H
ATOM     32  HA  ASN A 567      22.181  27.000  18.911  1.00 42.36           H
ATOM     33  HB2 ASN A 567      23.372  26.916  16.391  1.00 47.12           H
ATOM     34  HB3 ASN A 567      23.182  28.352  17.043  1.00 47.12           H
ATOM     35 HD21 ASN A 567      26.333  26.536  17.670  1.00 40.27           H
ATOM     36 HD22 ASN A 567      25.465  26.570  16.458  1.00 40.27           H
ATOM     37  N   TYR A 568      19.766  27.172  17.077  1.00 28.88           N
ATOM     38  CA  TYR A 568      18.595  27.956  16.689  1.00 30.62           C
ATOM     39  C   TYR A 568      17.503  27.987  17.740  1.00 31.74           C
ATOM     40  O   TYR A 568      16.537  28.733  17.565  1.00 26.02           O
ATOM     41  CB  TYR A 568      17.987  27.434  15.387  1.00 32.03           C
ATOM     42  CG  TYR A 568      18.904  27.626  14.201  1.00 35.02           C
ATOM     43  CD1 TYR A 568      18.937  28.835  13.515  1.00 43.94           C
ATOM     44  CD2 TYR A 568      19.767  26.614  13.792  1.00 41.71           C
ATOM     45  CE1 TYR A 568      19.789  29.016  12.433  1.00 44.10           C
ATOM     46  CE2 TYR A 568      20.621  26.790  12.710  1.00 42.12           C
ATOM     47  CZ  TYR A 568      20.627  27.990  12.041  1.00 48.08           C
ATOM     48  OH  TYR A 568      21.476  28.171  10.966  1.00 57.01           O
ATOM     49  H   TYR A 568      19.679  26.325  16.953  1.00 34.66           H
ATOM     50  HA  TYR A 568      18.879  28.870  16.534  1.00 36.74           H
ATOM     51  HB2 TYR A 568      17.797  26.488  15.482  1.00 38.44           H
ATOM     52  HB3 TYR A 568      17.164  27.917  15.214  1.00 38.44           H
ATOM     53  HD1 TYR A 568      18.371  29.526  13.777  1.00 52.73           H
ATOM     54  HD2 TYR A 568      19.763  25.800  14.244  1.00 50.05           H
ATOM     55  HE1 TYR A 568      19.798  29.826  11.975  1.00 52.92           H
ATOM     56  HE2 TYR A 568      21.190  26.103  12.442  1.00 50.55           H
ATOM     57  HH  TYR A 568      21.960  27.491  10.862  1.00 68.42           H
ATOM     58  N   VAL A 569      17.632  27.218  18.829  1.00 24.63           N
ATOM     59  CA  VAL A 569      16.651  27.241  19.903  1.00 25.24           C
ATOM     60  C   VAL A 569      17.414  27.318  21.202  1.00 25.13           C
ATOM     61  O   VAL A 569      18.617  27.065  21.259  1.00 25.37           O
ATOM     62  CB  VAL A 569      15.711  26.019  19.924  1.00 24.17           C
ATOM     63  CG1 VAL A 569      14.755  26.063  18.736  1.00 25.80           C
ATOM     64  CG2 VAL A 569      16.502  24.731  19.957  1.00 26.70           C
ATOM     65  H   VAL A 569      18.288  26.683  18.964  1.00 29.56           H
ATOM     66  HA  VAL A 569      16.112  28.045  19.834  1.00 30.29           H
ATOM     67  HB  VAL A 569      15.182  26.051  20.736  1.00 29.00           H
ATOM     68 HG11 VAL A 569      14.172  25.290  18.771  1.00 30.96           H
ATOM     69 HG12 VAL A 569      14.233  26.877  18.807  1.00 30.96           H
ATOM     70 HG13 VAL A 569      15.263  26.062  17.909  1.00 30.96           H
ATOM     71 HG21 VAL A 569      15.879  23.988  19.981  1.00 32.04           H
ATOM     72 HG22 VAL A 569      17.052  24.676  19.161  1.00 32.04           H
ATOM     73 HG23 VAL A 569      17.060  24.714  20.749  1.00 32.04           H
ATOM     74  N   TYR A 570      16.699  27.721  22.243  1.00 23.03           N
ATOM     75  CA  TYR A 570      17.278  27.744  23.568  1.00 22.77           C
ATOM     76  C   TYR A 570      16.171  27.422  24.544  1.00 33.49           C
ATOM     77  O   TYR A 570      14.989  27.466  24.203  1.00 24.73           O
ATOM     78  CB  TYR A 570      17.915  29.094  23.874  1.00 27.33           C
ATOM     79  CG  TYR A 570      16.942  30.179  24.221  1.00 26.58           C
ATOM     80  CD1 TYR A 570      16.011  30.630  23.296  1.00 27.16           C
ATOM     81  CD2 TYR A 570      16.953  30.758  25.476  1.00 29.89           C
ATOM     82  CE1 TYR A 570      15.121  31.628  23.620  1.00 25.65           C
ATOM     83  CE2 TYR A 570      16.069  31.752  25.805  1.00 28.36           C
ATOM     84  CZ  TYR A 570      15.162  32.196  24.864  1.00 30.76           C
ATOM     85  OH  TYR A 570      14.290  33.196  25.206  1.00 32.76           O
ATOM     86  H   TYR A 570      15.886  27.985  22.207  1.00 27.64           H
ATOM     87  HA  TYR A 570      17.959  27.057  23.643  1.00 27.32           H
ATOM     88  HB2 TYR A 570      18.509  28.986  24.636  1.00 32.80           H
ATOM     89  HB3 TYR A 570      18.421  29.382  23.100  1.00 32.80           H
ATOM     90  HD1 TYR A 570      15.989  30.252  22.446  1.00 32.59           H
ATOM     91  HD2 TYR A 570      17.572  30.466  26.106  1.00 35.87           H
ATOM     92  HE1 TYR A 570      14.505  31.924  22.987  1.00 30.78           H
ATOM     93  HE2 TYR A 570      16.095  32.135  26.651  1.00 34.03           H
ATOM     94  HH  TYR A 570      14.422  33.429  26.004  1.00 39.31           H
ATOM     95  N   ILE A 571      16.556  27.083  25.765  1.00 27.06           N
ATOM     96  CA  ILE A 571      15.577  26.817  26.809  1.00 31.85           C
ATOM     97  C   ILE A 571      15.385  28.109  27.580  1.00 32.31           C
ATOM     98  O   ILE A 571      16.339  28.681  28.117  1.00 29.65           O
ATOM     99  CB  ILE A 571      16.000  25.653  27.722  1.00 34.95           C
ATOM    100  CG1 ILE A 571      14.930  25.382  28.793  1.00 35.92           C
ATOM    101  CG2 ILE A 571      17.314  25.920  28.386  1.00 39.34           C
ATOM    102  CD1 ILE A 571      14.024  24.243  28.416  1.00 42.01           C
ATOM    103  H   ILE A 571      17.375  27.013  26.015  1.00 32.47           H
ATOM    104  HA  ILE A 571      14.729  26.580  26.401  1.00 38.22           H
ATOM    105  HB  ILE A 571      16.087  24.855  27.175  1.00 41.94           H
ATOM    106 HG12 ILE A 571      15.365  25.155  29.630  1.00 43.10           H
ATOM    107 HG13 ILE A 571      14.375  26.166  28.917  1.00 43.10           H
ATOM    108 HG21 ILE A 571      17.549  25.144  28.921  1.00 47.21           H
ATOM    109 HG22 ILE A 571      17.987  26.063  27.704  1.00 47.21           H
ATOM    110 HG23 ILE A 571      17.233  26.699  28.956  1.00 47.21           H
ATOM    111 HD11 ILE A 571      13.353  24.131  29.109  1.00 50.41           H
ATOM    112 HD12 ILE A 571      13.598  24.442  27.568  1.00 50.41           H
ATOM    113 HD13 ILE A 571      14.555  23.434  28.339  1.00 50.41           H
ATOM    114  N   ASP A 572      14.147  28.593  27.584  1.00 26.25           N
ATOM    115  CA  ASP A 572      13.806  29.823  28.260  1.00 25.59           C
ATOM    116  C   ASP A 572      13.375  29.415  29.649  1.00 26.84           C
ATOM    117  O   ASP A 572      12.299  28.826  29.799  1.00 26.13           O
ATOM    118  CB  ASP A 572      12.674  30.537  27.541  1.00 28.47           C
ATOM    119  CG  ASP A 572      12.198  31.777  28.278  1.00 30.26           C
ATOM    120  OD1 ASP A 572      12.611  32.017  29.438  1.00 31.78           O
ATOM    121  OD2 ASP A 572      11.422  32.543  27.661  1.00 36.76           O1-
ATOM    122  H   ASP A 572      13.480  28.205  27.205  1.00 31.50           H
ATOM    123  HA  ASP A 572      14.574  30.410  28.290  1.00 30.71           H
ATOM    124  HB2 ASP A 572      12.985  30.804  26.662  1.00 34.16           H
ATOM    125  HB3 ASP A 572      11.924  29.926  27.460  1.00 34.16           H
ATOM    126  N   PRO A 573      14.178  29.663  30.683  1.00 31.35           N
ATOM    127  CA  PRO A 573      13.868  29.060  31.977  1.00 31.74           C
ATOM    128  C   PRO A 573      12.610  29.619  32.615  1.00 33.98           C
ATOM    129  O   PRO A 573      11.980  28.921  33.420  1.00 37.16           O
ATOM    130  CB  PRO A 573      15.126  29.348  32.811  1.00 32.32           C
ATOM    131  CG  PRO A 573      16.164  29.760  31.849  1.00 42.30           C
ATOM    132  CD  PRO A 573      15.462  30.378  30.695  1.00 28.19           C
ATOM    133  HA  PRO A 573      13.758  28.106  31.869  1.00 38.09           H
ATOM    134  HB2 PRO A 573      14.944  30.062  33.444  1.00 38.78           H
ATOM    135  HB3 PRO A 573      15.392  28.541  33.274  1.00 38.78           H
ATOM    136  HG2 PRO A 573      16.749  30.410  32.271  1.00 50.76           H
ATOM    137  HG3 PRO A 573      16.666  28.981  31.563  1.00 50.76           H
ATOM    138  HD2 PRO A 573      15.321  31.324  30.854  1.00 33.83           H
ATOM    139  HD3 PRO A 573      15.963  30.225  29.883  1.00 33.83           H
ATOM    140  N   THR A 574      12.215  30.850  32.282  1.00 32.25           N
ATOM    141  CA  THR A 574      10.948  31.364  32.787  1.00 33.45           C
ATOM    142  C   THR A 574       9.755  30.581  32.252  1.00 39.81           C
ATOM    143  O   THR A 574       8.648  30.736  32.774  1.00 40.12           O
ATOM    144  CB  THR A 574      10.787  32.850  32.450  1.00 35.55           C
ATOM    145  OG1 THR A 574      10.569  33.017  31.043  1.00 37.03           O
ATOM    146  CG2 THR A 574      12.014  33.649  32.874  1.00 38.08           C
ATOM    147  H   THR A 574      12.652  31.392  31.778  1.00 38.70           H
ATOM    148  HA  THR A 574      10.949  31.282  33.752  1.00 40.14           H
ATOM    149  HB  THR A 574      10.023  33.197  32.934  1.00 42.66           H
ATOM    150  HG1 THR A 574      11.249  32.776  30.612  1.00 44.44           H
ATOM    151 HG21 THR A 574      11.893  34.584  32.648  1.00 45.70           H
ATOM    152 HG22 THR A 574      12.142  33.570  33.833  1.00 45.70           H
ATOM    153 HG23 THR A 574      12.808  33.322  32.424  1.00 45.70           H
ATOM    154  N   GLN A 575       9.949  29.750  31.226  1.00 32.53           N
ATOM    155  CA  GLN A 575       8.919  28.833  30.766  1.00 34.32           C
ATOM    156  C   GLN A 575       9.036  27.463  31.416  1.00 44.34           C
ATOM    157  O   GLN A 575       8.063  26.702  31.404  1.00 45.11           O
ATOM    158  CB  GLN A 575       8.990  28.682  29.239  1.00 33.05           C
ATOM    159  CG  GLN A 575       9.120  30.002  28.495  1.00 38.84           C
ATOM    160  CD  GLN A 575       7.916  30.886  28.698  1.00 38.03           C
ATOM    161  OE1 GLN A 575       6.786  30.429  28.602  1.00 39.83           O
ATOM    162  NE2 GLN A 575       8.152  32.150  29.008  1.00 43.80           N
ATOM    163  H   GLN A 575      10.681  29.702  30.779  1.00 39.04           H
ATOM    164  HA  GLN A 575       8.046  29.196  30.986  1.00 41.19           H
ATOM    165  HB2 GLN A 575       9.763  28.140  29.015  1.00 39.66           H
ATOM    166  HB3 GLN A 575       8.183  28.241  28.934  1.00 39.66           H
ATOM    167  HG2 GLN A 575       9.902  30.478  28.812  1.00 46.61           H
ATOM    168  HG3 GLN A 575       9.200  29.821  27.545  1.00 46.61           H
ATOM    169 HE21 GLN A 575       8.960  32.443  29.020  1.00 52.56           H
ATOM    170 HE22 GLN A 575       7.499  32.677  29.194  1.00 52.56           H
ATOM    171  N   LEU A 576      10.204  27.126  31.956  1.00 42.43           N
ATOM    172  CA  LEU A 576      10.325  25.931  32.776  1.00 48.88           C
ATOM    173  C   LEU A 576       9.429  26.059  34.009  1.00 45.59           C
ATOM    174  O   LEU A 576       9.339  27.142  34.609  1.00 46.86           O
ATOM    175  CB  LEU A 576      11.777  25.716  33.208  1.00 42.87           C
ATOM    176  CG  LEU A 576      12.754  25.165  32.173  1.00 45.78           C
ATOM    177  CD1 LEU A 576      14.219  25.375  32.623  1.00 38.56           C
ATOM    178  CD2 LEU A 576      12.465  23.682  31.922  1.00 49.07           C
ATOM    179  H   LEU A 576      10.933  27.572  31.867  1.00 50.91           H
ATOM    180  HA  LEU A 576      10.056  25.168  32.247  1.00 58.66           H
ATOM    181  HB2 LEU A 576      12.132  26.567  33.505  1.00 51.45           H
ATOM    182  HB3 LEU A 576      11.778  25.096  33.955  1.00 51.45           H
ATOM    183  HG  LEU A 576      12.625  25.640  31.337  1.00 54.94           H
ATOM    184 HD11 LEU A 576      14.812  24.985  31.962  1.00 46.28           H
ATOM    185 HD12 LEU A 576      14.398  26.322  32.709  1.00 46.28           H
ATOM    186 HD13 LEU A 576      14.348  24.941  33.479  1.00 46.28           H
ATOM    187 HD21 LEU A 576      13.087  23.340  31.260  1.00 58.88           H
ATOM    188 HD22 LEU A 576      12.576  23.200  32.758  1.00 58.88           H
ATOM    189 HD23 LEU A 576      11.554  23.579  31.609  1.00 58.88           H
ATOM    190  N   PRO A 577       8.736  24.996  34.413  1.00 55.63           N
ATOM    191  CA  PRO A 577       7.980  25.058  35.668  1.00 54.68           C
ATOM    192  C   PRO A 577       8.845  24.643  36.852  1.00 49.95           C
ATOM    193  O   PRO A 577       9.783  23.849  36.725  1.00 50.36           O
ATOM    194  CB  PRO A 577       6.819  24.072  35.434  1.00 51.54           C
ATOM    195  CG  PRO A 577       7.079  23.416  34.059  1.00 57.46           C
ATOM    196  CD  PRO A 577       8.502  23.725  33.707  1.00 54.16           C
ATOM    197  HA  PRO A 577       7.622  25.949  35.816  1.00 65.62           H
ATOM    198  HB2 PRO A 577       6.804  23.403  36.136  1.00 61.85           H
ATOM    199  HB3 PRO A 577       5.981  24.562  35.418  1.00 61.85           H
ATOM    200  HG2 PRO A 577       6.939  22.458  34.122  1.00 68.95           H
ATOM    201  HG3 PRO A 577       6.478  23.801  33.400  1.00 68.95           H
ATOM    202  HD2 PRO A 577       9.096  23.033  34.038  1.00 64.99           H
ATOM    203  HD3 PRO A 577       8.579  23.834  32.747  1.00 64.99           H
ATOM    204  N   TYR A 578       8.548  25.240  38.014  1.00 49.56           N
ATOM    205  CA  TYR A 578       9.246  24.895  39.255  1.00 41.78           C
ATOM    206  C   TYR A 578       8.524  23.720  39.896  1.00 42.20           C
ATOM    207  O   TYR A 578       7.374  23.843  40.319  1.00 47.55           O
ATOM    208  CB  TYR A 578       9.326  26.060  40.239  1.00 38.24           C
ATOM    209  CG  TYR A 578       9.788  25.607  41.629  1.00 35.44           C
ATOM    210  CD1 TYR A 578       9.023  25.848  42.760  1.00 34.83           C
ATOM    211  CD2 TYR A 578      10.974  24.903  41.781  1.00 36.74           C
ATOM    212  CE1 TYR A 578       9.444  25.416  44.021  1.00 36.55           C
ATOM    213  CE2 TYR A 578      11.405  24.466  43.028  1.00 34.86           C
ATOM    214  CZ  TYR A 578      10.636  24.714  44.139  1.00 32.32           C
ATOM    215  OH  TYR A 578      11.092  24.276  45.364  1.00 26.43           O
ATOM    216  H   TYR A 578       7.942  25.843  38.108  1.00 59.47           H
ATOM    217  HA  TYR A 578      10.151  24.612  39.048  1.00 50.14           H
ATOM    218  HB2 TYR A 578       9.965  26.709  39.903  1.00 45.88           H
ATOM    219  HB3 TYR A 578       8.451  26.468  40.327  1.00 45.88           H
ATOM    220  HD1 TYR A 578       8.221  26.312  42.684  1.00 41.80           H
ATOM    221  HD2 TYR A 578      11.497  24.724  41.033  1.00 44.09           H
ATOM    222  HE1 TYR A 578       8.926  25.587  44.775  1.00 43.86           H
ATOM    223  HE2 TYR A 578      12.204  24.000  43.109  1.00 41.84           H
ATOM    224  HH  TYR A 578      10.563  24.533  45.963  1.00 31.71           H
ATOM    225  N   ASP A 579       9.203  22.585  39.952  1.00 46.86           N
ATOM    226  CA  ASP A 579       8.640  21.392  40.557  1.00 41.69           C
ATOM    227  C   ASP A 579       8.641  21.533  42.076  1.00 40.26           C
ATOM    228  O   ASP A 579       9.704  21.634  42.699  1.00 35.59           O
ATOM    229  CB  ASP A 579       9.453  20.180  40.123  1.00 45.54           C
ATOM    230  CG  ASP A 579       8.735  18.894  40.375  1.00 44.88           C
ATOM    231  OD1 ASP A 579       7.767  18.913  41.171  1.00 49.90           O
ATOM    232  OD2 ASP A 579       9.152  17.864  39.801  1.00 51.67           O1-
ATOM    233  H   ASP A 579       9.997  22.475  39.638  1.00 56.23           H
ATOM    234  HA  ASP A 579       7.727  21.275  40.256  1.00 50.02           H
ATOM    235  HB2 ASP A 579       9.638  20.245  39.173  1.00 54.65           H
ATOM    236  HB3 ASP A 579      10.287  20.164  40.620  1.00 54.65           H
ATOM    237  N   HIS A 580       7.452  21.542  42.677  1.00 42.72           N
ATOM    238  CA  HIS A 580       7.366  21.686  44.126  1.00 37.08           C
ATOM    239  C   HIS A 580       8.011  20.529  44.876  1.00 32.95           C
ATOM    240  O   HIS A 580       8.264  20.669  46.078  1.00 31.88           O
ATOM    241  CB  HIS A 580       5.903  21.836  44.554  1.00 42.78           C
ATOM    242  CG  HIS A 580       5.353  23.213  44.347  1.00 49.82           C
ATOM    243  ND1 HIS A 580       5.657  23.978  43.239  1.00 52.30           N
ATOM    244  CD2 HIS A 580       4.526  23.969  45.110  1.00 53.22           C
ATOM    245  CE1 HIS A 580       5.037  25.142  43.328  1.00 55.56           C
ATOM    246  NE2 HIS A 580       4.347  25.163  44.455  1.00 55.96           N
ATOM    247  H   HIS A 580       6.696  21.463  42.276  1.00 51.26           H
ATOM    248  HA  HIS A 580       7.828  22.500  44.380  1.00 44.50           H
ATOM    249  HB2 HIS A 580       5.825  21.620  45.496  1.00 51.34           H
ATOM    250  HB3 HIS A 580       5.362  21.224  44.030  1.00 51.34           H
ATOM    251  HD1 HIS A 580       6.168  23.736  42.590  1.00 62.76           H
ATOM    252  HD2 HIS A 580       4.150  23.727  45.927  1.00 63.86           H
ATOM    253  HE1 HIS A 580       5.081  25.831  42.704  1.00 66.68           H
ATOM    254  N   LYS A 581       8.292  19.404  44.210  1.00 38.92           N
ATOM    255  CA  LYS A 581       8.974  18.306  44.887  1.00 37.01           C
ATOM    256  C   LYS A 581      10.320  18.729  45.454  1.00 28.21           C
ATOM    257  O   LYS A 581      10.819  18.083  46.371  1.00 30.44           O
ATOM    258  CB  LYS A 581       9.156  17.114  43.946  1.00 40.01           C
ATOM    259  CG  LYS A 581      10.293  17.233  42.909  1.00 42.24           C
ATOM    260  CD  LYS A 581      11.063  15.913  42.795  1.00 46.89           C
ATOM    261  CE  LYS A 581      12.317  16.058  41.950  1.00 43.52           C
ATOM    262  NZ  LYS A 581      12.073  15.739  40.513  1.00 47.35           N1+
ATOM    263  H   LYS A 581       8.096  19.256  43.385  1.00 46.70           H
ATOM    264  HA  LYS A 581       8.428  18.015  45.631  1.00 44.41           H
ATOM    265  HB2 LYS A 581       9.340  16.331  44.486  1.00 48.02           H
ATOM    266  HB3 LYS A 581       8.330  16.986  43.454  1.00 48.02           H
ATOM    267  HG2 LYS A 581       9.911  17.419  42.040  1.00 50.69           H
ATOM    268  HG3 LYS A 581      10.918  17.931  43.154  1.00 50.69           H
ATOM    269  HD2 LYS A 581      11.326  15.613  43.679  1.00 56.27           H
ATOM    270  HD3 LYS A 581      10.493  15.250  42.372  1.00 56.27           H
ATOM    271  HE2 LYS A 581      12.629  16.974  42.007  1.00 52.23           H
ATOM    272  HE3 LYS A 581      12.995  15.452  42.288  1.00 52.23           H
ATOM    273  HZ1 LYS A 581      12.823  15.852  40.047  1.00 56.82           H
ATOM    274  HZ2 LYS A 581      11.808  14.893  40.432  1.00 56.82           H
ATOM    275  HZ3 LYS A 581      11.443  16.274  40.183  1.00 56.82           H
ATOM    276  N   TRP A 582      10.905  19.828  44.975  1.00 26.61           N
ATOM    277  CA  TRP A 582      12.199  20.230  45.499  1.00 25.86           C
ATOM    278  C   TRP A 582      12.095  20.961  46.828  1.00 20.81           C
ATOM    279  O   TRP A 582      13.111  21.146  47.512  1.00 20.95           O
ATOM    280  CB  TRP A 582      12.924  21.148  44.509  1.00 26.63           C
ATOM    281  CG  TRP A 582      13.386  20.462  43.295  1.00 25.45           C
ATOM    282  CD1 TRP A 582      12.937  20.661  42.032  1.00 30.41           C
ATOM    283  CD2 TRP A 582      14.378  19.441  43.221  1.00 23.93           C
ATOM    284  NE1 TRP A 582      13.595  19.829  41.156  1.00 27.67           N
ATOM    285  CE2 TRP A 582      14.496  19.076  41.856  1.00 26.77           C
ATOM    286  CE3 TRP A 582      15.201  18.821  44.158  1.00 28.08           C
ATOM    287  CZ2 TRP A 582      15.372  18.091  41.419  1.00 23.18           C
ATOM    288  CZ3 TRP A 582      16.092  17.836  43.715  1.00 28.91           C
ATOM    289  CH2 TRP A 582      16.167  17.491  42.348  1.00 23.61           C
ATOM    290  H   TRP A 582      10.574  20.353  44.384  1.00 31.93           H
ATOM    291  HA  TRP A 582      12.744  19.441  45.634  1.00 31.03           H
ATOM    292  HB2 TRP A 582      12.312  21.849  44.234  1.00 31.95           H
ATOM    293  HB3 TRP A 582      13.699  21.537  44.950  1.00 31.95           H
ATOM    294  HD1 TRP A 582      12.277  21.269  41.790  1.00 36.49           H
ATOM    295  HE1 TRP A 582      13.462  19.792  40.307  1.00 33.21           H
ATOM    296  HE3 TRP A 582      15.148  19.047  45.057  1.00 33.70           H
ATOM    297  HZ2 TRP A 582      15.433  17.864  40.520  1.00 27.82           H
ATOM    298  HZ3 TRP A 582      16.644  17.407  44.329  1.00 34.69           H
ATOM    299  HH2 TRP A 582      16.769  16.837  42.075  1.00 28.33           H
ATOM    300  N   GLU A 583      10.898  21.428  47.186  1.00 24.18           N
ATOM    301  CA  GLU A 583      10.780  22.304  48.336  1.00 23.42           C
ATOM    302  C   GLU A 583      11.164  21.563  49.600  1.00 22.52           C
ATOM    303  O   GLU A 583      10.735  20.428  49.817  1.00 27.98           O
ATOM    304  CB  GLU A 583       9.363  22.850  48.460  1.00 24.95           C
ATOM    305  CG  GLU A 583       9.247  24.057  49.388  1.00 30.14           C
ATOM    306  CD  GLU A 583       9.828  25.338  48.800  1.00 22.29           C
ATOM    307  OE1 GLU A 583      10.237  26.178  49.614  1.00 23.62           O
ATOM    308  OE2 GLU A 583       9.821  25.474  47.552  1.00 26.75           O1-
ATOM    309  H   GLU A 583      10.157  21.250  46.789  1.00 29.01           H
ATOM    310  HA  GLU A 583      11.385  23.054  48.235  1.00 28.11           H
ATOM    311  HB2 GLU A 583       9.045  23.107  47.579  1.00 29.93           H
ATOM    312  HB3 GLU A 583       8.798  22.150  48.818  1.00 29.93           H
ATOM    313  HG2 GLU A 583       8.307  24.224  49.563  1.00 36.17           H
ATOM    314  HG3 GLU A 583       9.717  23.869  50.214  1.00 36.17           H
ATOM    315  N   PHE A 584      12.012  22.198  50.377  1.00 18.78           N
ATOM    316  CA  PHE A 584      12.645  21.670  51.564  1.00 21.58           C
ATOM    317  C   PHE A 584      12.320  22.569  52.756  1.00 24.80           C
ATOM    318  O   PHE A 584      12.305  23.800  52.632  1.00 22.63           O
ATOM    319  CB  PHE A 584      14.163  21.560  51.355  1.00 24.42           C
ATOM    320  CG  PHE A 584      14.881  20.883  52.488  1.00 26.87           C
ATOM    321  CD1 PHE A 584      15.762  21.578  53.283  1.00 25.68           C
ATOM    322  CD2 PHE A 584      14.670  19.526  52.743  1.00 32.08           C
ATOM    323  CE1 PHE A 584      16.413  20.958  54.313  1.00 30.55           C
ATOM    324  CE2 PHE A 584      15.319  18.904  53.797  1.00 33.01           C
ATOM    325  CZ  PHE A 584      16.188  19.605  54.557  1.00 26.62           C
ATOM    326  H   PHE A 584      12.256  23.012  50.237  1.00 22.54           H
ATOM    327  HA  PHE A 584      12.296  20.784  51.735  1.00 25.89           H
ATOM    328  HB2 PHE A 584      14.320  21.038  50.555  1.00 29.30           H
ATOM    329  HB3 PHE A 584      14.535  22.448  51.253  1.00 29.30           H
ATOM    330  HD1 PHE A 584      15.918  22.481  53.123  1.00 30.82           H
ATOM    331  HD2 PHE A 584      14.072  19.045  52.220  1.00 38.49           H
ATOM    332  HE1 PHE A 584      17.007  21.439  54.844  1.00 36.65           H
ATOM    333  HE2 PHE A 584      15.179  18.000  53.966  1.00 39.61           H
ATOM    334  HZ  PHE A 584      16.629  19.184  55.260  1.00 31.95           H
ATOM    335  N   PRO A 585      12.076  21.988  53.926  1.00 27.01           N
ATOM    336  CA  PRO A 585      11.818  22.834  55.096  1.00 25.81           C
ATOM    337  C   PRO A 585      13.047  23.649  55.463  1.00 21.33           C
ATOM    338  O   PRO A 585      14.091  23.102  55.809  1.00 23.33           O
ATOM    339  CB  PRO A 585      11.468  21.814  56.195  1.00 25.13           C
ATOM    340  CG  PRO A 585      11.108  20.600  55.527  1.00 31.72           C
ATOM    341  CD  PRO A 585      11.886  20.563  54.239  1.00 26.34           C
ATOM    342  HA  PRO A 585      11.064  23.421  54.932  1.00 30.97           H
ATOM    343  HB2 PRO A 585      12.244  21.674  56.762  1.00 30.16           H
ATOM    344  HB3 PRO A 585      10.718  22.143  56.717  1.00 30.16           H
ATOM    345  HG2 PRO A 585      11.352  19.845  56.087  1.00 38.07           H
ATOM    346  HG3 PRO A 585      10.153  20.596  55.355  1.00 38.07           H
ATOM    347  HD2 PRO A 585      12.737  20.128  54.391  1.00 31.60           H
ATOM    348  HD3 PRO A 585      11.364  20.114  53.558  1.00 31.60           H
ATOM    349  N   ARG A 586      12.928  24.982  55.445  1.00 20.64           N
ATOM    350  CA  ARG A 586      14.134  25.773  55.675  1.00 18.68           C
ATOM    351  C   ARG A 586      14.631  25.699  57.109  1.00 26.18           C
ATOM    352  O   ARG A 586      15.799  26.018  57.368  1.00 22.94           O
ATOM    353  CB  ARG A 586      13.939  27.242  55.248  1.00 26.95           C
ATOM    354  CG  ARG A 586      13.080  28.078  56.130  1.00 28.83           C
ATOM    355  CD  ARG A 586      12.981  29.517  55.604  1.00 22.11           C
ATOM    356  NE  ARG A 586      12.537  29.625  54.215  1.00 23.81           N
ATOM    357  CZ  ARG A 586      13.267  30.085  53.204  1.00 21.63           C
ATOM    358  NH1 ARG A 586      12.728  30.140  52.001  1.00 22.55           N
ATOM    359  NH2 ARG A 586      14.488  30.542  53.384  1.00 22.09           N1+
ATOM    360  H   ARG A 586      12.201  25.423  55.319  1.00 24.76           H
ATOM    361  HA  ARG A 586      14.836  25.408  55.115  1.00 22.41           H
ATOM    362  HB2 ARG A 586      14.811  27.665  55.232  1.00 32.34           H
ATOM    363  HB3 ARG A 586      13.555  27.260  54.359  1.00 32.34           H
ATOM    364  HG2 ARG A 586      12.189  27.701  56.157  1.00 34.60           H
ATOM    365  HG3 ARG A 586      13.460  28.107  57.021  1.00 34.60           H
ATOM    366  HD2 ARG A 586      12.331  29.988  56.149  1.00 26.53           H
ATOM    367  HD3 ARG A 586      13.842  29.948  55.692  1.00 26.53           H
ATOM    368  HE  ARG A 586      11.761  29.303  54.022  1.00 28.57           H
ATOM    369 HH11 ARG A 586      11.926  29.848  51.879  1.00 27.06           H
ATOM    370 HH12 ARG A 586      13.179  30.441  51.337  1.00 27.06           H
ATOM    371 HH21 ARG A 586      14.856  30.532  54.158  1.00 26.51           H
ATOM    372 HH22 ARG A 586      14.927  30.848  52.713  1.00 26.51           H
ATOM    373  N   ASN A 587      13.785  25.275  58.040  1.00 27.69           N
ATOM    374  CA  ASN A 587      14.265  25.119  59.399  1.00 25.09           C
ATOM    375  C   ASN A 587      15.069  23.847  59.583  1.00 28.01           C
ATOM    376  O   ASN A 587      15.648  23.657  60.654  1.00 28.32           O
ATOM    377  CB  ASN A 587      13.091  25.150  60.369  1.00 25.98           C
ATOM    378  CG  ASN A 587      12.380  26.480  60.340  1.00 31.70           C
ATOM    379  OD1 ASN A 587      12.936  27.483  59.869  1.00 30.39           O
ATOM    380  ND2 ASN A 587      11.165  26.512  60.852  1.00 29.11           N
ATOM    381  H   ASN A 587      12.960  25.071  57.909  1.00 33.23           H
ATOM    382  HA  ASN A 587      14.849  25.865  59.609  1.00 30.11           H
ATOM    383  HB2 ASN A 587      12.461  24.452  60.123  1.00 31.17           H
ATOM    384  HB3 ASN A 587      13.422  25.004  61.267  1.00 31.17           H
ATOM    385 HD21 ASN A 587      10.762  27.267  60.940  1.00 34.93           H
ATOM    386 HD22 ASN A 587      10.779  25.784  61.102  1.00 34.93           H
ATOM    387  N   ARG A 588      15.136  23.001  58.553  1.00 26.58           N
ATOM    388  CA  ARG A 588      16.059  21.876  58.528  1.00 28.63           C
ATOM    389  C   ARG A 588      17.385  22.213  57.861  1.00 31.14           C
ATOM    390  O   ARG A 588      18.142  21.292  57.513  1.00 26.90           O
ATOM    391  CB  ARG A 588      15.394  20.692  57.860  1.00 29.97           C
ATOM    392  CG  ARG A 588      14.553  19.917  58.834  1.00 37.61           C
ATOM    393  CD  ARG A 588      13.246  19.539  58.255  1.00 37.44           C
ATOM    394  NE  ARG A 588      12.772  18.268  58.772  1.00 48.57           N
ATOM    395  CZ  ARG A 588      12.513  17.201  58.028  1.00 49.88           C
ATOM    396  NH1 ARG A 588      12.680  17.226  56.707  1.00 50.59           N
ATOM    397  NH2 ARG A 588      12.089  16.097  58.622  1.00 51.45           N1+
ATOM    398  H   ARG A 588      14.634  23.049  57.858  1.00 31.90           H
ATOM    399  HA  ARG A 588      16.261  21.619  59.443  1.00 34.36           H
ATOM    400  HB2 ARG A 588      14.827  21.014  57.145  1.00 35.97           H
ATOM    401  HB3 ARG A 588      16.074  20.102  57.502  1.00 35.97           H
ATOM    402  HG2 ARG A 588      15.017  19.105  59.092  1.00 45.13           H
ATOM    403  HG3 ARG A 588      14.385  20.469  59.612  1.00 45.13           H
ATOM    404  HD2 ARG A 588      12.591  20.214  58.493  1.00 44.93           H
ATOM    405  HD3 ARG A 588      13.333  19.486  57.294  1.00 44.93           H
ATOM    406  HE  ARG A 588      12.790  18.156  59.625  1.00 58.28           H
ATOM    407 HH11 ARG A 588      12.953  17.937  56.312  1.00 60.71           H
ATOM    408 HH12 ARG A 588      12.504  16.526  56.240  1.00 60.71           H
ATOM    409 HH21 ARG A 588      11.985  16.084  59.476  1.00 61.75           H
ATOM    410 HH22 ARG A 588      11.916  15.396  58.155  1.00 61.75           H
ATOM    411  N   LEU A 589      17.688  23.502  57.690  1.00 26.91           N
ATOM    412  CA  LEU A 589      19.007  23.965  57.285  1.00 26.75           C
ATOM    413  C   LEU A 589      19.701  24.741  58.382  1.00 33.02           C
ATOM    414  O   LEU A 589      19.106  25.593  59.052  1.00 34.72           O
ATOM    415  CB  LEU A 589      18.946  24.861  56.025  1.00 30.65           C
ATOM    416  CG  LEU A 589      18.530  24.205  54.742  1.00 28.36           C
ATOM    417  CD1 LEU A 589      18.311  25.259  53.633  1.00 23.00           C
ATOM    418  CD2 LEU A 589      19.565  23.168  54.302  1.00 24.16           C
ATOM    419  H   LEU A 589      17.123  24.143  57.793  1.00 32.29           H
ATOM    420  HA  LEU A 589      19.556  23.199  57.085  1.00 32.10           H
ATOM    421  HB2 LEU A 589      18.319  25.584  56.185  1.00 36.77           H
ATOM    422  HB3 LEU A 589      19.828  25.235  55.877  1.00 36.77           H
ATOM    423  HG  LEU A 589      17.687  23.748  54.886  1.00 34.03           H
ATOM    424 HD11 LEU A 589      18.102  24.809  52.798  1.00 27.60           H
ATOM    425 HD12 LEU A 589      17.579  25.837  53.893  1.00 27.60           H
ATOM    426 HD13 LEU A 589      19.128  25.779  53.542  1.00 27.60           H
ATOM    427 HD21 LEU A 589      19.281  22.774  53.463  1.00 28.99           H
ATOM    428 HD22 LEU A 589      20.422  23.612  54.195  1.00 28.99           H
ATOM    429 HD23 LEU A 589      19.629  22.477  54.978  1.00 28.99           H
ATOM    430  N   SER A 590      20.982  24.463  58.526  1.00 25.44           N
ATOM    431  CA  SER A 590      21.885  25.170  59.410  1.00 27.59           C
ATOM    432  C   SER A 590      23.038  25.745  58.599  1.00 34.28           C
ATOM    433  O   SER A 590      23.847  24.982  58.063  1.00 33.53           O
ATOM    434  CB  SER A 590      22.412  24.205  60.476  1.00 39.81           C
ATOM    435  OG  SER A 590      22.847  24.893  61.610  1.00 43.37           O
ATOM    436  H   SER A 590      21.365  23.820  58.104  1.00 30.53           H
ATOM    437  HA  SER A 590      21.416  25.893  59.852  1.00 33.10           H
ATOM    438  HB2 SER A 590      21.716  23.572  60.723  1.00 47.77           H
ATOM    439  HB3 SER A 590      23.177  23.735  60.109  1.00 47.77           H
ATOM    440  HG  SER A 590      22.881  24.363  62.265  1.00 52.04           H
ATOM    441  N   PHE A 591      23.159  27.077  58.562  1.00 28.02           N
ATOM    442  CA  PHE A 591      24.087  27.734  57.643  1.00 24.90           C
ATOM    443  C   PHE A 591      25.482  27.877  58.231  1.00 27.64           C
ATOM    444  O   PHE A 591      25.654  28.159  59.423  1.00 31.89           O
ATOM    445  CB  PHE A 591      23.557  29.108  57.206  1.00 27.63           C
ATOM    446  CG  PHE A 591      22.208  29.035  56.549  1.00 27.54           C
ATOM    447  CD1 PHE A 591      21.071  29.470  57.213  1.00 32.27           C
ATOM    448  CD2 PHE A 591      22.055  28.485  55.293  1.00 27.29           C
ATOM    449  CE1 PHE A 591      19.835  29.370  56.628  1.00 34.65           C
ATOM    450  CE2 PHE A 591      20.829  28.372  54.720  1.00 28.84           C
ATOM    451  CZ  PHE A 591      19.711  28.829  55.367  1.00 38.70           C
ATOM    452  H   PHE A 591      22.705  27.619  59.049  1.00 33.63           H
ATOM    453  HA  PHE A 591      24.164  27.178  56.850  1.00 29.88           H
ATOM    454  HB2 PHE A 591      23.479  29.674  57.987  1.00 33.16           H
ATOM    455  HB3 PHE A 591      24.174  29.510  56.577  1.00 33.16           H
ATOM    456  HD1 PHE A 591      21.146  29.839  58.065  1.00 38.73           H
ATOM    457  HD2 PHE A 591      22.801  28.169  54.838  1.00 32.75           H
ATOM    458  HE1 PHE A 591      19.079  29.677  57.078  1.00 41.58           H
ATOM    459  HE2 PHE A 591      20.750  28.009  53.868  1.00 34.60           H
ATOM    460  HZ  PHE A 591      18.875  28.760  54.966  1.00 46.44           H
ATOM    461  N   GLY A 592      26.473  27.669  57.374  1.00 27.47           N
ATOM    462  CA  GLY A 592      27.877  27.747  57.702  1.00 23.78           C
ATOM    463  C   GLY A 592      28.648  28.820  56.968  1.00 27.34           C
ATOM    464  O   GLY A 592      28.134  29.922  56.747  1.00 28.76           O
ATOM    465  H   GLY A 592      26.337  27.459  56.553  1.00 32.97           H
ATOM    466  HA2 GLY A 592      27.976  27.909  58.653  1.00 28.54           H
ATOM    467  HA3 GLY A 592      28.292  26.893  57.506  1.00 28.54           H
ATOM    468  N   LYS A 593      29.887  28.507  56.586  1.00 24.28           N
ATOM    469  CA  LYS A 593      30.820  29.469  56.032  1.00 24.52           C
ATOM    470  C   LYS A 593      30.466  29.795  54.583  1.00 27.11           C
ATOM    471  O   LYS A 593      29.801  29.029  53.898  1.00 28.16           O
ATOM    472  CB  LYS A 593      32.251  28.941  56.106  1.00 34.12           C
ATOM    473  CG  LYS A 593      32.581  27.814  55.127  1.00 35.90           C
ATOM    474  CD  LYS A 593      34.036  27.368  55.262  1.00 38.12           C
ATOM    475  CE  LYS A 593      34.457  26.448  54.133  1.00 39.38           C
ATOM    476  NZ  LYS A 593      35.699  25.680  54.394  1.00 44.16           N1+
ATOM    477  H   LYS A 593      30.213  27.715  56.651  1.00 29.13           H
ATOM    478  HA  LYS A 593      30.774  30.295  56.541  1.00 29.42           H
ATOM    479  HB2 LYS A 593      32.866  29.670  55.932  1.00 40.94           H
ATOM    480  HB3 LYS A 593      32.397  28.600  57.002  1.00 40.94           H
ATOM    481  HG2 LYS A 593      32.012  27.053  55.322  1.00 43.08           H
ATOM    482  HG3 LYS A 593      32.443  28.116  54.216  1.00 43.08           H
ATOM    483  HD2 LYS A 593      34.607  28.151  55.236  1.00 45.75           H
ATOM    484  HD3 LYS A 593      34.155  26.894  56.099  1.00 45.75           H
ATOM    485  HE2 LYS A 593      33.745  25.812  53.964  1.00 47.25           H
ATOM    486  HE3 LYS A 593      34.618  26.988  53.344  1.00 47.25           H
ATOM    487  HZ1 LYS A 593      35.899  25.186  53.682  1.00 52.99           H
ATOM    488  HZ2 LYS A 593      36.373  26.237  54.560  1.00 52.99           H
ATOM    489  HZ3 LYS A 593      35.583  25.143  55.093  1.00 52.99           H
ATOM    490  N   THR A 594      30.912  30.960  54.143  1.00 29.43           N
ATOM    491  CA  THR A 594      30.694  31.438  52.778  1.00 25.53           C
ATOM    492  C   THR A 594      31.702  30.794  51.814  1.00 32.54           C
ATOM    493  O   THR A 594      32.908  30.807  52.103  1.00 31.29           O
ATOM    494  CB  THR A 594      30.816  32.963  52.792  1.00 35.70           C
ATOM    495  OG1 THR A 594      29.782  33.507  53.625  1.00 37.74           O
ATOM    496  CG2 THR A 594      30.682  33.549  51.430  1.00 29.26           C
ATOM    497  H   THR A 594      31.362  31.510  54.625  1.00 35.31           H
ATOM    498  HA  THR A 594      29.794  31.212  52.489  1.00 30.64           H
ATOM    499  HB  THR A 594      31.682  33.215  53.146  1.00 42.84           H
ATOM    500  HG1 THR A 594      29.166  32.944  53.714  1.00 45.29           H
ATOM    501 HG21 THR A 594      30.774  34.513  51.488  1.00 35.11           H
ATOM    502 HG22 THR A 594      31.377  33.205  50.850  1.00 35.11           H
ATOM    503 HG23 THR A 594      29.808  33.338  51.063  1.00 35.11           H
ATOM    504  N   LEU A 595      31.208  30.160  50.705  1.00 31.33           N
ATOM    505  CA  LEU A 595      32.094  29.447  49.758  1.00 29.65           C
ATOM    506  C   LEU A 595      32.468  30.346  48.558  1.00 34.93           C
ATOM    507  O   LEU A 595      33.360  30.237  47.741  1.00 39.03           O
ATOM    508  CB  LEU A 595      31.304  28.224  49.298  1.00 28.34           C
ATOM    509  CG  LEU A 595      31.097  27.263  50.489  1.00 24.01           C
ATOM    510  CD1 LEU A 595      30.182  26.118  50.052  1.00 24.93           C
ATOM    511  CD2 LEU A 595      32.458  26.780  50.980  1.00 25.64           C
ATOM    512  H   LEU A 595      30.201  29.984  50.599  1.00 37.60           H
ATOM    513  HA  LEU A 595      33.076  29.162  50.259  1.00 35.58           H
ATOM    514  HB2 LEU A 595      30.337  28.512  48.850  1.00 34.00           H
ATOM    515  HB3 LEU A 595      31.864  27.699  48.492  1.00 34.00           H
ATOM    516  HG  LEU A 595      30.594  27.803  51.326  1.00 28.81           H
ATOM    517 HD11 LEU A 595      30.073  25.384  50.867  1.00 29.91           H
ATOM    518 HD12 LEU A 595      29.183  26.464  49.781  1.00 29.91           H
ATOM    519 HD13 LEU A 595      30.600  25.568  49.201  1.00 29.91           H
ATOM    520 HD21 LEU A 595      32.368  26.065  51.813  1.00 30.77           H
ATOM    521 HD22 LEU A 595      33.045  26.282  50.197  1.00 30.77           H
ATOM    522 HD23 LEU A 595      33.079  27.608  51.352  1.00 30.77           H
ATOM    523  N   GLY A 596      31.589  31.412  48.478  1.00 28.70           N
ATOM    524  CA  GLY A 596      31.620  32.541  47.537  1.00 28.83           C
ATOM    525  C   GLY A 596      30.501  33.602  47.625  1.00 27.07           C
ATOM    526  O   GLY A 596      29.383  33.319  48.071  1.00 25.04           O
ATOM    527  H   GLY A 596      30.907  31.484  48.993  1.00 34.44           H
ATOM    528  HA2 GLY A 596      32.471  32.996  47.631  1.00 34.59           H
ATOM    529  HA3 GLY A 596      31.583  32.175  46.641  1.00 34.59           H
ATOM    530  N   ALA A 597      30.758  34.831  47.169  1.00 30.79           N
ATOM    531  CA  ALA A 597      29.745  35.881  47.284  1.00 34.11           C
ATOM    532  C   ALA A 597      29.859  36.938  46.193  1.00 30.36           C
ATOM    533  O   ALA A 597      30.954  37.354  45.819  1.00 33.62           O
ATOM    534  CB  ALA A 597      29.822  36.586  48.642  1.00 33.54           C
ATOM    535  H   ALA A 597      31.493  35.073  46.795  1.00 36.95           H
ATOM    536  HA  ALA A 597      28.866  35.482  47.206  1.00 40.93           H
ATOM    537  HB1 ALA A 597      29.153  37.289  48.664  1.00 40.25           H
ATOM    538  HB2 ALA A 597      29.648  35.944  49.348  1.00 40.25           H
ATOM    539  HB3 ALA A 597      30.708  36.969  48.749  1.00 40.25           H
ATOM    540  N   GLY A 598      28.704  37.366  45.698  1.00 38.30           N
ATOM    541  CA  GLY A 598      28.613  38.452  44.749  1.00 37.56           C
ATOM    542  C   GLY A 598      27.745  39.562  45.306  1.00 39.35           C
ATOM    543  O   GLY A 598      27.420  39.566  46.498  1.00 33.86           O
ATOM    544  H   GLY A 598      27.939  37.029  45.906  1.00 45.96           H
ATOM    545  HA2 GLY A 598      29.497  38.806  44.563  1.00 45.08           H
ATOM    546  HA3 GLY A 598      28.222  38.133  43.919  1.00 45.08           H
ATOM    547  N   ALA A 599      27.344  40.487  44.432  1.00 46.34           N
ATOM    548  CA  ALA A 599      26.562  41.644  44.856  1.00 37.91           C
ATOM    549  C   ALA A 599      25.235  41.226  45.463  1.00 41.35           C
ATOM    550  O   ALA A 599      24.849  41.704  46.537  1.00 43.77           O
ATOM    551  CB  ALA A 599      26.335  42.572  43.660  1.00 39.16           C
ATOM    552  H   ALA A 599      27.513  40.465  43.589  1.00 55.61           H
ATOM    553  HA  ALA A 599      27.057  42.135  45.529  1.00 45.49           H
ATOM    554  HB1 ALA A 599      25.813  43.338  43.946  1.00 46.99           H
ATOM    555  HB2 ALA A 599      27.197  42.867  43.325  1.00 46.99           H
ATOM    556  HB3 ALA A 599      25.859  42.089  42.966  1.00 46.99           H
ATOM    557  N   PHE A 600      24.516  40.335  44.793  1.00 38.99           N
ATOM    558  CA  PHE A 600      23.157  40.010  45.194  1.00 37.04           C
ATOM    559  C   PHE A 600      23.004  38.595  45.715  1.00 35.19           C
ATOM    560  O   PHE A 600      21.917  38.241  46.183  1.00 33.87           O
ATOM    561  CB  PHE A 600      22.202  40.244  44.016  1.00 40.21           C
ATOM    562  CG  PHE A 600      22.186  41.668  43.529  1.00 43.76           C
ATOM    563  CD1 PHE A 600      21.720  42.692  44.342  1.00 46.17           C
ATOM    564  CD2 PHE A 600      22.638  41.980  42.260  1.00 42.06           C
ATOM    565  CE1 PHE A 600      21.713  44.005  43.887  1.00 45.02           C
ATOM    566  CE2 PHE A 600      22.632  43.289  41.807  1.00 46.54           C
ATOM    567  CZ  PHE A 600      22.170  44.296  42.627  1.00 46.31           C
ATOM    568  H   PHE A 600      24.795  39.909  44.101  1.00 46.78           H
ATOM    569  HA  PHE A 600      22.894  40.610  45.907  1.00 44.45           H
ATOM    570  HB2 PHE A 600      22.476  39.682  43.275  1.00 48.25           H
ATOM    571  HB3 PHE A 600      21.301  40.014  44.291  1.00 48.25           H
ATOM    572  HD1 PHE A 600      21.410  42.501  45.199  1.00 55.40           H
ATOM    573  HD2 PHE A 600      22.956  41.304  41.705  1.00 50.47           H
ATOM    574  HE1 PHE A 600      21.398  44.689  44.435  1.00 54.02           H
ATOM    575  HE2 PHE A 600      22.941  43.490  40.952  1.00 55.85           H
ATOM    576  HZ  PHE A 600      22.162  45.175  42.320  1.00 55.58           H
ATOM    577  N   GLY A 601      24.069  37.785  45.690  1.00 39.63           N
ATOM    578  CA  GLY A 601      23.964  36.406  46.127  1.00 33.11           C
ATOM    579  C   GLY A 601      25.255  35.916  46.739  1.00 28.00           C
ATOM    580  O   GLY A 601      26.308  36.537  46.605  1.00 27.62           O
ATOM    581  H   GLY A 601      24.856  38.019  45.433  1.00 47.55           H
ATOM    582  HA2 GLY A 601      23.257  36.316  46.784  1.00 39.73           H
ATOM    583  HA3 GLY A 601      23.757  35.842  45.367  1.00 39.73           H
ATOM    584  N   LYS A 602      25.155  34.770  47.404  1.00 29.46           N
ATOM    585  CA  LYS A 602      26.305  34.146  48.035  1.00 25.79           C
ATOM    586  C   LYS A 602      26.079  32.639  48.087  1.00 23.27           C
ATOM    587  O   LYS A 602      24.927  32.193  48.141  1.00 24.27           O
ATOM    588  CB  LYS A 602      26.521  34.729  49.452  1.00 27.79           C
ATOM    589  CG  LYS A 602      25.390  34.500  50.395  1.00 31.42           C
ATOM    590  CD  LYS A 602      25.473  35.446  51.622  1.00 41.20           C
ATOM    591  CE  LYS A 602      26.667  35.162  52.508  1.00 43.63           C
ATOM    592  NZ  LYS A 602      26.452  35.691  53.925  1.00 49.11           N1+
ATOM    593  H   LYS A 602      24.419  34.333  47.508  1.00 35.35           H
ATOM    594  HA  LYS A 602      27.093  34.322  47.499  1.00 30.95           H
ATOM    595  HB2 LYS A 602      27.319  34.335  49.840  1.00 33.35           H
ATOM    596  HB3 LYS A 602      26.635  35.690  49.374  1.00 33.35           H
ATOM    597  HG2 LYS A 602      24.550  34.662  49.939  1.00 37.70           H
ATOM    598  HG3 LYS A 602      25.431  33.585  50.712  1.00 37.70           H
ATOM    599  HD2 LYS A 602      25.557  36.361  51.307  1.00 49.44           H
ATOM    600  HD3 LYS A 602      24.668  35.352  52.157  1.00 49.44           H
ATOM    601  HE2 LYS A 602      26.810  34.204  52.557  1.00 52.36           H
ATOM    602  HE3 LYS A 602      27.451  35.599  52.139  1.00 52.36           H
ATOM    603  HZ1 LYS A 602      27.157  35.501  54.436  1.00 58.93           H
ATOM    604  HZ2 LYS A 602      26.338  36.574  53.908  1.00 58.93           H
ATOM    605  HZ3 LYS A 602      25.727  35.316  54.285  1.00 58.93           H
ATOM    606  N   VAL A 603      27.168  31.845  48.081  1.00 21.32           N
ATOM    607  CA  VAL A 603      26.995  30.430  48.396  1.00 22.24           C
ATOM    608  C   VAL A 603      27.732  30.314  49.739  1.00 18.90           C
ATOM    609  O   VAL A 603      28.802  30.841  49.998  1.00 24.75           O
ATOM    610  CB  VAL A 603      27.592  29.534  47.289  1.00 21.24           C
ATOM    611  CG1 VAL A 603      27.497  28.067  47.686  1.00 20.97           C
ATOM    612  CG2 VAL A 603      26.785  29.796  46.002  1.00 21.81           C
ATOM    613  H   VAL A 603      28.146  32.192  48.097  1.00 25.58           H
ATOM    614  HA  VAL A 603      25.888  30.179  48.513  1.00 26.69           H
ATOM    615  HB  VAL A 603      28.663  29.819  47.130  1.00 25.49           H
ATOM    616 HG11 VAL A 603      27.917  27.424  46.901  1.00 25.17           H
ATOM    617 HG12 VAL A 603      28.053  27.844  48.606  1.00 25.17           H
ATOM    618 HG13 VAL A 603      26.456  27.757  47.857  1.00 25.17           H
ATOM    619 HG21 VAL A 603      27.203  29.229  45.165  1.00 26.18           H
ATOM    620 HG22 VAL A 603      25.737  29.502  46.123  1.00 26.18           H
ATOM    621 HG23 VAL A 603      26.803  30.856  45.734  1.00 26.18           H
ATOM    622  N   VAL A 604      27.025  29.542  50.588  1.00 23.28           N
ATOM    623  CA  VAL A 604      27.436  29.108  51.913  1.00 22.84           C
ATOM    624  C   VAL A 604      27.335  27.596  52.041  1.00 22.41           C
ATOM    625  O   VAL A 604      26.436  26.941  51.495  1.00 22.90           O
ATOM    626  CB  VAL A 604      26.593  29.762  53.051  1.00 25.09           C
ATOM    627  CG1 VAL A 604      26.466  31.263  52.875  1.00 30.36           C
ATOM    628  CG2 VAL A 604      25.221  29.116  53.173  1.00 25.94           C
ATOM    629  H   VAL A 604      26.240  29.242  50.388  1.00 27.94           H
ATOM    630  HA  VAL A 604      28.364  29.347  52.044  1.00 27.41           H
ATOM    631  HB  VAL A 604      27.054  29.611  53.889  1.00 30.11           H
ATOM    632 HG11 VAL A 604      25.976  31.619  53.631  1.00 36.43           H
ATOM    633 HG12 VAL A 604      27.351  31.658  52.838  1.00 36.43           H
ATOM    634 HG13 VAL A 604      25.982  31.445  52.057  1.00 36.43           H
ATOM    635 HG21 VAL A 604      24.717  29.590  53.852  1.00 31.12           H
ATOM    636 HG22 VAL A 604      24.761  29.182  52.321  1.00 31.12           H
ATOM    637 HG23 VAL A 604      25.308  28.189  53.439  1.00 31.12           H
ATOM    638  N   GLU A 605      28.264  27.053  52.810  1.00 23.07           N
ATOM    639  CA  GLU A 605      28.188  25.677  53.274  1.00 21.39           C
ATOM    640  C   GLU A 605      27.095  25.566  54.322  1.00 20.90           C
ATOM    641  O   GLU A 605      26.837  26.520  55.048  1.00 27.31           O
ATOM    642  CB  GLU A 605      29.531  25.267  53.876  1.00 21.15           C
ATOM    643  CG  GLU A 605      29.648  23.783  54.187  1.00 24.17           C
ATOM    644  CD  GLU A 605      31.025  23.386  54.663  1.00 22.28           C
ATOM    645  OE1 GLU A 605      31.960  24.182  54.521  1.00 32.60           O
ATOM    646  OE2 GLU A 605      31.164  22.259  55.166  1.00 29.02           O1-
ATOM    647  H   GLU A 605      28.973  27.468  53.068  1.00 27.68           H
ATOM    648  HA  GLU A 605      27.982  25.088  52.532  1.00 25.67           H
ATOM    649  HB2 GLU A 605      30.239  25.506  53.261  1.00 25.38           H
ATOM    650  HB3 GLU A 605      29.655  25.744  54.711  1.00 25.38           H
ATOM    651  HG2 GLU A 605      29.005  23.536  54.871  1.00 29.00           H
ATOM    652  HG3 GLU A 605      29.475  23.283  53.373  1.00 29.00           H
ATOM    653  N   ALA A 606      26.429  24.425  54.382  1.00 23.13           N
ATOM    654  CA  ALA A 606      25.359  24.272  55.364  1.00 22.69           C
ATOM    655  C   ALA A 606      25.117  22.804  55.670  1.00 27.99           C
ATOM    656  O   ALA A 606      25.640  21.912  55.004  1.00 21.70           O
ATOM    657  CB  ALA A 606      24.052  24.906  54.891  1.00 22.26           C
ATOM    658  H   ALA A 606      26.572  23.732  53.894  1.00 27.76           H
ATOM    659  HA  ALA A 606      25.629  24.715  56.182  1.00 27.22           H
ATOM    660  HB1 ALA A 606      23.386  24.774  55.582  1.00 26.71           H
ATOM    661  HB2 ALA A 606      24.202  25.853  54.743  1.00 26.71           H
ATOM    662  HB3 ALA A 606      23.763  24.475  54.073  1.00 26.71           H
ATOM    663  N   THR A 607      24.333  22.560  56.730  1.00 23.38           N
ATOM    664  CA  THR A 607      23.827  21.228  57.018  1.00 17.49           C
ATOM    665  C   THR A 607      22.327  21.107  56.758  1.00 19.90           C
ATOM    666  O   THR A 607      21.528  21.971  57.155  1.00 26.32           O
ATOM    667  CB  THR A 607      24.154  20.860  58.492  1.00 22.22           C
ATOM    668  OG1 THR A 607      25.552  21.054  58.714  1.00 23.95           O
ATOM    669  CG2 THR A 607      23.766  19.429  58.809  1.00 23.12           C
ATOM    670  H   THR A 607      24.093  23.159  57.294  1.00 28.06           H
ATOM    671  HA  THR A 607      24.276  20.582  56.458  1.00 20.99           H
ATOM    672  HB  THR A 607      23.664  21.453  59.086  1.00 26.67           H
ATOM    673  HG1 THR A 607      25.815  20.537  59.318  1.00 28.75           H
ATOM    674 HG21 THR A 607      23.982  19.240  59.732  1.00 27.74           H
ATOM    675 HG22 THR A 607      22.817  19.299  58.675  1.00 27.74           H
ATOM    676 HG23 THR A 607      24.251  18.809  58.245  1.00 27.74           H
ATOM    677  N   ALA A 608      21.926  19.984  56.208  1.00 20.79           N
ATOM    678  CA  ALA A 608      20.536  19.714  55.854  1.00 20.31           C
ATOM    679  C   ALA A 608      20.076  18.425  56.538  1.00 28.38           C
ATOM    680  O   ALA A 608      20.832  17.462  56.584  1.00 24.57           O
ATOM    681  CB  ALA A 608      20.372  19.596  54.331  1.00 22.78           C
ATOM    682  H   ALA A 608      22.457  19.332  56.032  1.00 24.95           H
ATOM    683  HA  ALA A 608      19.972  20.448  56.149  1.00 24.37           H
ATOM    684  HB1 ALA A 608      19.441  19.419  54.117  1.00 27.33           H
ATOM    685  HB2 ALA A 608      20.661  20.425  53.919  1.00 27.33           H
ATOM    686  HB3 ALA A 608      20.927  18.861  54.027  1.00 27.33           H
ATOM    687  N   TYR A 609      18.843  18.416  57.080  1.00 26.60           N
ATOM    688  CA  TYR A 609      18.315  17.309  57.888  1.00 24.70           C
ATOM    689  C   TYR A 609      17.184  16.598  57.180  1.00 35.36           C
ATOM    690  O   TYR A 609      16.198  17.228  56.780  1.00 31.96           O
ATOM    691  CB  TYR A 609      17.834  17.802  59.248  1.00 28.35           C
ATOM    692  CG  TYR A 609      19.001  18.198  60.046  1.00 22.18           C
ATOM    693  CD1 TYR A 609      19.751  17.239  60.717  1.00 28.67           C
ATOM    694  CD2 TYR A 609      19.397  19.493  60.098  1.00 25.05           C
ATOM    695  CE1 TYR A 609      20.865  17.596  61.424  1.00 24.63           C
ATOM    696  CE2 TYR A 609      20.483  19.864  60.794  1.00 27.83           C
ATOM    697  CZ  TYR A 609      21.225  18.904  61.458  1.00 23.69           C
ATOM    698  OH  TYR A 609      22.327  19.305  62.150  1.00 25.75           O
ATOM    699  H   TYR A 609      18.280  19.060  56.994  1.00 31.92           H
ATOM    700  HA  TYR A 609      19.015  16.657  58.041  1.00 29.64           H
ATOM    701  HB2 TYR A 609      17.260  18.579  59.137  1.00 34.01           H
ATOM    702  HB3 TYR A 609      17.360  17.095  59.714  1.00 34.01           H
ATOM    703  HD1 TYR A 609      19.495  16.342  60.673  1.00 34.41           H
ATOM    704  HD2 TYR A 609      18.897  20.133  59.643  1.00 30.06           H
ATOM    705  HE1 TYR A 609      21.363  16.949  61.874  1.00 29.56           H
ATOM    706  HE2 TYR A 609      20.732  20.763  60.819  1.00 33.39           H
ATOM    707  HH  TYR A 609      22.450  20.126  62.019  1.00 30.90           H
ATOM    708  N   GLY A 610      17.318  15.278  57.065  1.00 30.78           N
ATOM    709  CA  GLY A 610      16.333  14.494  56.354  1.00 40.56           C
ATOM    710  C   GLY A 610      16.222  14.896  54.912  1.00 37.85           C
ATOM    711  O   GLY A 610      15.159  14.731  54.306  1.00 42.95           O
ATOM    712  H   GLY A 610      17.975  14.824  57.385  1.00 36.93           H
ATOM    713  HA2 GLY A 610      16.569  13.559  56.389  1.00 48.68           H
ATOM    714  HA3 GLY A 610      15.466  14.610  56.772  1.00 48.68           H
ATOM    715  N   LEU A 611      17.299  15.446  54.346  1.00 40.51           N
ATOM    716  CA  LEU A 611      17.275  15.834  52.945  1.00 44.34           C
ATOM    717  C   LEU A 611      17.238  14.601  52.051  1.00 39.93           C
ATOM    718  O   LEU A 611      16.378  14.491  51.168  1.00 53.02           O
ATOM    719  CB  LEU A 611      18.481  16.726  52.623  1.00 38.03           C
ATOM    720  CG  LEU A 611      18.547  17.316  51.211  1.00 29.67           C
ATOM    721  CD1 LEU A 611      17.270  18.048  50.836  1.00 35.10           C
ATOM    722  CD2 LEU A 611      19.720  18.232  51.147  1.00 30.95           C
ATOM    723  H   LEU A 611      18.045  15.600  54.749  1.00 48.61           H
ATOM    724  HA  LEU A 611      16.468  16.344  52.778  1.00 53.21           H
ATOM    725  HB2 LEU A 611      18.489  17.468  53.244  1.00 45.63           H
ATOM    726  HB3 LEU A 611      19.288  16.202  52.743  1.00 45.63           H
ATOM    727  HG  LEU A 611      18.687  16.603  50.569  1.00 35.60           H
ATOM    728 HD11 LEU A 611      17.377  18.431  49.953  1.00 42.12           H
ATOM    729 HD12 LEU A 611      16.531  17.420  50.835  1.00 42.12           H
ATOM    730 HD13 LEU A 611      17.112  18.753  51.482  1.00 42.12           H
ATOM    731 HD21 LEU A 611      19.761  18.624  50.262  1.00 37.14           H
ATOM    732 HD22 LEU A 611      19.615  18.925  51.816  1.00 37.14           H
ATOM    733 HD23 LEU A 611      20.522  17.719  51.325  1.00 37.14           H
ATOM    734  N   ILE A 612      18.145  13.649  52.278  1.00 48.74           N
ATOM    735  CA  ILE A 612      18.117  12.379  51.567  1.00 52.95           C
ATOM    736  C   ILE A 612      17.745  11.215  52.479  1.00 49.29           C
ATOM    737  O   ILE A 612      17.073  10.283  52.030  1.00 56.25           O
ATOM    738  CB  ILE A 612      19.458  12.093  50.850  1.00 50.75           C
ATOM    739  CG1 ILE A 612      20.626  12.215  51.828  1.00 56.40           C
ATOM    740  CG2 ILE A 612      19.653  13.041  49.668  1.00 51.58           C
ATOM    741  CD1 ILE A 612      21.516  10.987  51.892  1.00 60.52           C
ATOM    742  H   ILE A 612      18.791  13.726  52.841  1.00 58.49           H
ATOM    743  HA  ILE A 612      17.431  12.426  50.879  1.00 63.54           H
ATOM    744  HB  ILE A 612      19.434  11.185  50.513  1.00 60.90           H
ATOM    745 HG12 ILE A 612      21.178  12.962  51.550  1.00 67.68           H
ATOM    746 HG13 ILE A 612      20.284  12.372  52.722  1.00 67.68           H
ATOM    747 HG21 ILE A 612      20.508  12.848  49.250  1.00 61.90           H
ATOM    748 HG22 ILE A 612      18.936  12.901  49.027  1.00 61.90           H
ATOM    749 HG23 ILE A 612      19.639  13.959  49.982  1.00 61.90           H
ATOM    750 HD11 ILE A 612      22.232  11.155  52.526  1.00 72.63           H
ATOM    751 HD12 ILE A 612      20.988  10.228  52.183  1.00 72.63           H
ATOM    752 HD13 ILE A 612      21.886  10.820  51.011  1.00 72.63           H
ATOM    753  N   LYS A 613      18.155  11.257  53.749  1.00 51.98           N
ATOM    754  CA  LYS A 613      17.923  10.190  54.712  1.00 58.31           C
ATOM    755  C   LYS A 613      17.361  10.814  55.983  1.00 57.81           C
ATOM    756  O   LYS A 613      17.916  11.798  56.480  1.00 56.84           O
ATOM    757  CB  LYS A 613      19.228   9.447  54.997  1.00 59.34           C
ATOM    758  CG  LYS A 613      19.054   8.139  55.723  1.00 60.48           C
ATOM    759  CD  LYS A 613      20.324   7.300  55.649  1.00 62.93           C
ATOM    760  CE  LYS A 613      21.226   7.514  56.858  1.00 61.78           C
ATOM    761  NZ  LYS A 613      22.368   6.542  56.863  1.00 62.46           N1+
ATOM    762  H   LYS A 613      18.586  11.926  54.080  1.00 62.38           H
ATOM    763  HA  LYS A 613      17.279   9.559  54.356  1.00 69.97           H
ATOM    764  HB2 LYS A 613      19.673   9.267  54.151  1.00 71.21           H
ATOM    765  HB3 LYS A 613      19.790  10.012  55.548  1.00 71.21           H
ATOM    766  HG2 LYS A 613      18.861   8.318  56.658  1.00 72.58           H
ATOM    767  HG3 LYS A 613      18.328   7.636  55.318  1.00 72.58           H
ATOM    768  HD2 LYS A 613      20.081   6.362  55.610  1.00 75.52           H
ATOM    769  HD3 LYS A 613      20.823   7.547  54.855  1.00 75.52           H
ATOM    770  HE2 LYS A 613      21.590   8.413  56.835  1.00 74.13           H
ATOM    771  HE3 LYS A 613      20.710   7.381  57.669  1.00 74.13           H
ATOM    772  HZ1 LYS A 613      22.869   6.660  57.589  1.00 74.95           H
ATOM    773  HZ2 LYS A 613      22.054   5.709  56.860  1.00 74.95           H
ATOM    774  HZ3 LYS A 613      22.872   6.661  56.140  1.00 74.95           H
ATOM    775  N   SER A 614      16.300  10.206  56.531  1.00 62.07           N
ATOM    776  CA  SER A 614      15.401  10.904  57.458  1.00 61.41           C
ATOM    777  C   SER A 614      16.124  11.442  58.695  1.00 62.11           C
ATOM    778  O   SER A 614      15.861  12.566  59.139  1.00 60.75           O
ATOM    779  CB  SER A 614      14.268   9.970  57.878  1.00 61.84           C
ATOM    780  OG  SER A 614      13.182  10.707  58.416  1.00 68.08           O
ATOM    781  H   SER A 614      16.076   9.389  56.373  1.00 74.49           H
ATOM    782  HA  SER A 614      15.003  11.660  56.998  1.00 73.70           H
ATOM    783  HB2 SER A 614      13.964   9.468  57.104  1.00 74.21           H
ATOM    784  HB3 SER A 614      14.597   9.360  58.558  1.00 74.21           H
ATOM    785  HG  SER A 614      12.521  10.197  58.532  1.00 81.69           H
ATOM    786  N   ASP A 615      16.995  10.642  59.302  1.00 60.81           N
ATOM    787  CA  ASP A 615      17.658  11.092  60.522  1.00 60.01           C
ATOM    788  C   ASP A 615      19.158  11.255  60.298  1.00 60.90           C
ATOM    789  O   ASP A 615      19.971  10.772  61.097  1.00 63.83           O
ATOM    790  CB  ASP A 615      17.372  10.114  61.667  1.00 62.33           C
ATOM    791  CG  ASP A 615      15.957  10.258  62.221  1.00 64.41           C
ATOM    792  OD1 ASP A 615      15.454  11.404  62.291  1.00 65.48           O
ATOM    793  OD2 ASP A 615      15.348   9.228  62.594  1.00 67.20           O1-
ATOM    794  H   ASP A 615      17.210   9.852  59.037  1.00 72.97           H
ATOM    795  HA  ASP A 615      17.304  11.956  60.783  1.00 72.01           H
ATOM    796  HB2 ASP A 615      17.471   9.206  61.339  1.00 74.80           H
ATOM    797  HB3 ASP A 615      17.994  10.274  62.392  1.00 74.80           H
ATOM    798  N   ALA A 616      19.534  11.956  59.226  1.00 50.34           N
ATOM    799  CA  ALA A 616      20.932  12.132  58.855  1.00 47.03           C
ATOM    800  C   ALA A 616      21.217  13.603  58.573  1.00 30.01           C
ATOM    801  O   ALA A 616      20.502  14.230  57.790  1.00 45.70           O
ATOM    802  CB  ALA A 616      21.273  11.274  57.629  1.00 48.14           C
ATOM    803  H   ALA A 616      18.984  12.341  58.688  1.00 60.41           H
ATOM    804  HA  ALA A 616      21.496  11.844  59.586  1.00 56.43           H
ATOM    805  HB1 ALA A 616      22.202  11.409  57.387  1.00 57.77           H
ATOM    806  HB2 ALA A 616      21.121  10.343  57.854  1.00 57.77           H
ATOM    807  HB3 ALA A 616      20.695  11.531  56.893  1.00 57.77           H
ATOM    808  N   ALA A 617      22.238  14.152  59.233  1.00 30.14           N
ATOM    809  CA  ALA A 617      22.787  15.441  58.855  1.00 31.24           C
ATOM    810  C   ALA A 617      23.677  15.260  57.631  1.00 35.43           C
ATOM    811  O   ALA A 617      24.478  14.323  57.570  1.00 32.80           O
ATOM    812  CB  ALA A 617      23.606  16.038  59.987  1.00 35.44           C
ATOM    813  H   ALA A 617      22.632  13.792  59.905  1.00 36.16           H
ATOM    814  HA  ALA A 617      22.062  16.051  58.644  1.00 37.48           H
ATOM    815  HB1 ALA A 617      23.931  16.910  59.718  1.00 42.53           H
ATOM    816  HB2 ALA A 617      23.052  16.115  60.778  1.00 42.53           H
ATOM    817  HB3 ALA A 617      24.351  15.444  60.162  1.00 42.53           H
ATOM    818  N   MET A 618      23.530  16.137  56.640  1.00 25.08           N
ATOM    819  CA  MET A 618      24.449  16.071  55.503  1.00 28.45           C
ATOM    820  C   MET A 618      24.891  17.475  55.149  1.00 28.33           C
ATOM    821  O   MET A 618      24.127  18.432  55.280  1.00 24.69           O
ATOM    822  CB  MET A 618      23.834  15.371  54.289  1.00 35.32           C
ATOM    823  CG  MET A 618      22.805  16.145  53.526  1.00 36.30           C
ATOM    824  SD  MET A 618      22.363  15.390  51.939  1.00 37.52           S
ATOM    825  CE  MET A 618      23.747  15.896  50.940  1.00 33.84           C
ATOM    826  H   MET A 618      22.930  16.754  56.600  1.00 30.09           H
ATOM    827  HA  MET A 618      25.232  15.566  55.761  1.00 34.14           H
ATOM    828  HB2 MET A 618      24.546  15.146  53.671  1.00 42.38           H
ATOM    829  HB3 MET A 618      23.405  14.558  54.599  1.00 42.38           H
ATOM    830  HG2 MET A 618      22.002  16.203  54.065  1.00 43.56           H
ATOM    831  HG3 MET A 618      23.143  17.033  53.337  1.00 43.56           H
ATOM    832  HE1 MET A 618      23.629  15.544  50.045  1.00 40.60           H
ATOM    833  HE2 MET A 618      23.781  16.863  50.917  1.00 40.60           H
ATOM    834  HE3 MET A 618      24.564  15.544  51.333  1.00 40.60           H
ATOM    835  N   THR A 619      26.133  17.597  54.716  1.00 22.43           N
ATOM    836  CA  THR A 619      26.649  18.880  54.308  1.00 19.00           C
ATOM    837  C   THR A 619      26.201  19.147  52.885  1.00 21.54           C
ATOM    838  O   THR A 619      26.171  18.238  52.046  1.00 21.76           O
ATOM    839  CB  THR A 619      28.154  18.906  54.397  1.00 22.01           C
ATOM    840  OG1 THR A 619      28.517  18.592  55.763  1.00 24.01           O
ATOM    841  CG2 THR A 619      28.690  20.250  54.041  1.00 20.31           C
ATOM    842  H   THR A 619      26.706  16.954  54.669  1.00 26.91           H
ATOM    843  HA  THR A 619      26.344  19.593  54.884  1.00 22.80           H
ATOM    844  HB  THR A 619      28.540  18.279  53.769  1.00 26.42           H
ATOM    845  HG1 THR A 619      27.833  18.601  56.268  1.00 28.81           H
ATOM    846 HG21 THR A 619      29.661  20.252  54.096  1.00 24.37           H
ATOM    847 HG22 THR A 619      28.435  20.511  53.139  1.00 24.37           H
ATOM    848 HG23 THR A 619      28.335  20.896  54.667  1.00 24.37           H
ATOM    849  N   VAL A 620      25.789  20.385  52.659  1.00 19.60           N
ATOM    850  CA  VAL A 620      25.273  20.849  51.370  1.00 16.11           C
ATOM    851  C   VAL A 620      25.864  22.224  51.073  1.00 20.14           C
ATOM    852  O   VAL A 620      26.470  22.854  51.942  1.00 20.64           O
ATOM    853  CB  VAL A 620      23.726  20.889  51.339  1.00 17.52           C
ATOM    854  CG1 VAL A 620      23.127  19.541  51.507  1.00 19.48           C
ATOM    855  CG2 VAL A 620      23.146  21.848  52.354  1.00 21.27           C
ATOM    856  H   VAL A 620      25.821  21.000  53.256  1.00 23.52           H
ATOM    857  HA  VAL A 620      25.563  20.227  50.683  1.00 19.33           H
ATOM    858  HB  VAL A 620      23.451  21.204  50.458  1.00 21.03           H
ATOM    859 HG11 VAL A 620      22.161  19.606  51.456  1.00 23.38           H
ATOM    860 HG12 VAL A 620      23.448  18.978  50.788  1.00 23.38           H
ATOM    861 HG13 VAL A 620      23.396  19.182  52.363  1.00 23.38           H
ATOM    862 HG21 VAL A 620      22.178  21.815  52.292  1.00 25.52           H
ATOM    863 HG22 VAL A 620      23.437  21.576  53.237  1.00 25.52           H
ATOM    864 HG23 VAL A 620      23.464  22.743  52.165  1.00 25.52           H
ATOM    865  N   ALA A 621      25.689  22.711  49.811  1.00 17.89           N
ATOM    866  CA  ALA A 621      25.979  24.109  49.540  1.00 19.08           C
ATOM    867  C   ALA A 621      24.604  24.705  49.264  1.00 17.49           C
ATOM    868  O   ALA A 621      23.665  24.101  48.748  1.00 17.31           O
ATOM    869  CB  ALA A 621      26.835  24.234  48.270  1.00 18.37           C
ATOM    870  H   ALA A 621      25.117  22.204  49.112  1.00 21.46           H
ATOM    871  HA  ALA A 621      26.518  24.599  50.408  1.00 22.90           H
ATOM    872  HB1 ALA A 621      27.049  25.288  48.059  1.00 22.05           H
ATOM    873  HB2 ALA A 621      27.797  23.726  48.431  1.00 22.05           H
ATOM    874  HB3 ALA A 621      26.332  23.751  47.425  1.00 22.05           H
ATOM    875  N   VAL A 622      24.498  26.018  49.647  1.00 16.38           N
ATOM    876  CA  VAL A 622      23.202  26.681  49.598  1.00 15.80           C
ATOM    877  C   VAL A 622      23.540  28.053  49.003  1.00 18.04           C
ATOM    878  O   VAL A 622      24.378  28.834  49.418  1.00 21.90           O
ATOM    879  CB  VAL A 622      22.586  26.909  51.000  1.00 18.96           C
ATOM    880  CG1 VAL A 622      21.357  27.801  50.844  1.00 19.11           C
ATOM    881  CG2 VAL A 622      22.210  25.559  51.607  1.00 18.66           C
ATOM    882  H   VAL A 622      25.241  26.498  50.193  1.00 19.66           H
ATOM    883  HA  VAL A 622      22.470  26.088  48.968  1.00 18.96           H
ATOM    884  HB  VAL A 622      23.352  27.412  51.640  1.00 22.75           H
ATOM    885 HG11 VAL A 622      20.860  27.938  51.815  1.00 22.93           H
ATOM    886 HG12 VAL A 622      21.605  28.798  50.473  1.00 22.93           H
ATOM    887 HG13 VAL A 622      20.614  27.356  50.173  1.00 22.93           H
ATOM    888 HG21 VAL A 622      21.844  25.667  52.639  1.00 22.39           H
ATOM    889 HG22 VAL A 622      21.425  25.043  51.040  1.00 22.39           H
ATOM    890 HG23 VAL A 622      23.081  24.889  51.648  1.00 22.39           H
ATOM    891  N   LYS A 623      22.797  28.319  47.875  1.00 18.21           N
ATOM    892  CA  LYS A 623      22.856  29.600  47.182  1.00 19.86           C
ATOM    893  C   LYS A 623      21.491  30.219  47.511  1.00 17.49           C
ATOM    894  O   LYS A 623      20.349  29.843  47.329  1.00 24.00           O
ATOM    895  CB  LYS A 623      22.985  29.462  45.657  1.00 19.19           C
ATOM    896  CG  LYS A 623      23.322  30.796  44.978  1.00 20.18           C
ATOM    897  CD  LYS A 623      23.394  30.693  43.442  1.00 22.73           C
ATOM    898  CE  LYS A 623      24.675  30.030  42.961  1.00 34.12           C
ATOM    899  NZ  LYS A 623      24.686  30.071  41.451  1.00 28.34           N1+
ATOM    900  H   LYS A 623      22.029  27.690  47.572  1.00 21.85           H
ATOM    901  HA  LYS A 623      23.723  30.221  47.580  1.00 23.83           H
ATOM    902  HB2 LYS A 623      23.775  28.709  45.435  1.00 23.03           H
ATOM    903  HB3 LYS A 623      22.045  29.051  45.237  1.00 23.03           H
ATOM    904  HG2 LYS A 623      22.556  31.553  45.238  1.00 24.21           H
ATOM    905  HG3 LYS A 623      24.275  31.200  45.376  1.00 24.21           H
ATOM    906  HD2 LYS A 623      22.505  30.165  43.041  1.00 27.27           H
ATOM    907  HD3 LYS A 623      23.335  31.729  43.033  1.00 27.27           H
ATOM    908  HE2 LYS A 623      25.572  30.580  43.344  1.00 40.95           H
ATOM    909  HE3 LYS A 623      24.753  28.976  43.307  1.00 40.95           H
ATOM    910  HZ1 LYS A 623      25.652  30.023  41.068  1.00 34.00           H
ATOM    911  HZ2 LYS A 623      24.127  29.283  40.995  1.00 34.00           H
ATOM    912  HZ3 LYS A 623      24.279  30.966  41.103  1.00 34.00           H
ATOM    913  N   MET A 624      21.723  31.451  48.009  1.00 24.10           N
ATOM    914  CA  MET A 624      20.718  32.354  48.558  1.00 28.11           C
ATOM    915  C   MET A 624      20.937  33.791  48.112  1.00 27.46           C
ATOM    916  O   MET A 624      22.063  34.262  47.906  1.00 27.11           O
ATOM    917  CB  MET A 624      20.745  32.370  50.087  1.00 26.46           C
ATOM    918  CG  MET A 624      21.936  33.114  50.598  1.00 24.02           C
ATOM    919  SD  MET A 624      22.152  32.945  52.372  1.00 34.12           S
ATOM    920  CE  MET A 624      22.151  31.183  52.595  1.00 30.96           C
ATOM    921  H   MET A 624      22.510  31.795  48.043  1.00 28.93           H
ATOM    922  HA  MET A 624      19.837  32.071  48.267  1.00 33.73           H
ATOM    923  HB2 MET A 624      19.946  32.822  50.406  1.00 31.76           H
ATOM    924  HB3 MET A 624      20.768  31.457  50.403  1.00 31.76           H
ATOM    925  HG2 MET A 624      22.737  32.786  50.163  1.00 28.83           H
ATOM    926  HG3 MET A 624      21.831  34.062  50.417  1.00 28.83           H
ATOM    927  HE1 MET A 624      22.271  30.994  53.541  1.00 37.15           H
ATOM    928  HE2 MET A 624      21.308  30.813  52.297  1.00 37.15           H
ATOM    929  HE3 MET A 624      22.884  30.805  52.087  1.00 37.15           H
ATOM    930  N   LEU A 625      19.830  34.506  47.997  1.00 30.70           N
ATOM    931  CA  LEU A 625      19.901  35.927  47.769  1.00 32.86           C
ATOM    932  C   LEU A 625      20.203  36.640  49.072  1.00 36.93           C
ATOM    933  O   LEU A 625      19.736  36.245  50.148  1.00 43.06           O
ATOM    934  CB  LEU A 625      18.583  36.449  47.201  1.00 41.30           C
ATOM    935  CG  LEU A 625      18.478  36.942  45.764  1.00 42.29           C
ATOM    936  CD1 LEU A 625      18.916  35.905  44.795  1.00 39.00           C
ATOM    937  CD2 LEU A 625      17.017  37.321  45.526  1.00 41.49           C
ATOM    938  H   LEU A 625      19.033  34.191  48.054  1.00 36.84           H
ATOM    939  HA  LEU A 625      20.618  36.132  47.148  1.00 39.44           H
ATOM    940  HB2 LEU A 625      17.943  35.730  47.236  1.00 49.57           H
ATOM    941  HB3 LEU A 625      18.282  37.175  47.772  1.00 49.57           H
ATOM    942  HG  LEU A 625      19.042  37.716  45.643  1.00 50.75           H
ATOM    943 HD11 LEU A 625      18.800  36.253  43.897  1.00 46.80           H
ATOM    944 HD12 LEU A 625      19.852  35.700  44.953  1.00 46.80           H
ATOM    945 HD13 LEU A 625      18.370  35.113  44.918  1.00 46.80           H
ATOM    946 HD21 LEU A 625      16.909  37.607  44.605  1.00 49.78           H
ATOM    947 HD22 LEU A 625      16.460  36.543  45.699  1.00 49.78           H
ATOM    948 HD23 LEU A 625      16.770  38.041  46.129  1.00 49.78           H
ATOM    949  N   LYS A 626      21.009  37.676  48.963  1.00 37.90           N
ATOM    950  CA  LYS A 626      21.151  38.608  50.040  1.00 39.76           C
ATOM    951  C   LYS A 626      19.854  39.396  50.192  1.00 45.83           C
ATOM    952  O   LYS A 626      19.055  39.494  49.254  1.00 42.67           O
ATOM    953  CB  LYS A 626      22.330  39.531  49.760  1.00 34.34           C
ATOM    954  CG  LYS A 626      23.673  38.878  50.042  1.00 44.07           C
ATOM    955  CD  LYS A 626      24.717  39.381  49.096  1.00 37.31           C
ATOM    956  CE  LYS A 626      26.127  39.171  49.609  1.00 42.15           C
ATOM    957  NZ  LYS A 626      27.019  40.277  49.185  1.00 45.65           N1+
ATOM    958  H   LYS A 626      21.479  37.861  48.267  1.00 45.48           H
ATOM    959  HA  LYS A 626      21.329  38.118  50.857  1.00 47.71           H
ATOM    960  HB2 LYS A 626      22.312  39.781  48.824  1.00 41.21           H
ATOM    961  HB3 LYS A 626      22.252  40.323  50.313  1.00 41.21           H
ATOM    962  HG2 LYS A 626      23.948  39.098  50.945  1.00 52.88           H
ATOM    963  HG3 LYS A 626      23.602  37.916  49.936  1.00 52.88           H
ATOM    964  HD2 LYS A 626      24.639  38.885  48.265  1.00 44.77           H
ATOM    965  HD3 LYS A 626      24.580  40.328  48.936  1.00 44.77           H
ATOM    966  HE2 LYS A 626      26.124  39.131  50.578  1.00 50.58           H
ATOM    967  HE3 LYS A 626      26.482  38.346  49.240  1.00 50.58           H
ATOM    968  HZ1 LYS A 626      27.757  40.278  49.681  1.00 54.78           H
ATOM    969  HZ2 LYS A 626      27.243  40.179  48.330  1.00 54.78           H
ATOM    970  HZ3 LYS A 626      26.599  41.056  49.287  1.00 54.78           H
ATOM    971  N   PRO A 627      19.612  39.951  51.378  1.00 45.54           N
ATOM    972  CA  PRO A 627      18.452  40.846  51.555  1.00 45.40           C
ATOM    973  C   PRO A 627      18.371  41.972  50.535  1.00 49.89           C
ATOM    974  O   PRO A 627      17.263  42.392  50.164  1.00 49.84           O
ATOM    975  CB  PRO A 627      18.669  41.391  52.970  1.00 43.38           C
ATOM    976  CG  PRO A 627      19.391  40.280  53.679  1.00 45.65           C
ATOM    977  CD  PRO A 627      20.278  39.634  52.653  1.00 42.68           C
ATOM    978  HA  PRO A 627      17.626  40.339  51.532  1.00 54.48           H
ATOM    979  HB2 PRO A 627      19.218  42.190  52.933  1.00 52.05           H
ATOM    980  HB3 PRO A 627      17.812  41.572  53.388  1.00 52.05           H
ATOM    981  HG2 PRO A 627      19.925  40.644  54.402  1.00 54.78           H
ATOM    982  HG3 PRO A 627      18.747  39.638  54.017  1.00 54.78           H
ATOM    983  HD2 PRO A 627      21.167  40.024  52.674  1.00 51.21           H
ATOM    984  HD3 PRO A 627      20.305  38.673  52.786  1.00 51.21           H
ATOM    985  N   SER A 628      19.514  42.469  50.061  1.00 46.13           N
ATOM    986  CA  SER A 628      19.559  43.613  49.160  1.00 44.70           C
ATOM    987  C   SER A 628      19.303  43.247  47.700  1.00 49.92           C
ATOM    988  O   SER A 628      19.587  44.054  46.804  1.00 51.99           O
ATOM    989  CB  SER A 628      20.919  44.281  49.260  1.00 48.27           C
ATOM    990  OG  SER A 628      21.808  43.672  48.347  1.00 52.11           O
ATOM    991  H   SER A 628      20.292  42.150  50.251  1.00 55.36           H
ATOM    992  HA  SER A 628      18.884  44.255  49.429  1.00 53.64           H
ATOM    993  HB2 SER A 628      20.829  45.223  49.044  1.00 57.92           H
ATOM    994  HB3 SER A 628      21.255  44.172  50.163  1.00 57.92           H
ATOM    995  HG  SER A 628      22.588  43.960  48.466  1.00 62.53           H
ATOM    996  N   ALA A 629      18.802  42.057  47.422  1.00 50.04           N
ATOM    997  CA  ALA A 629      18.577  41.677  46.040  1.00 45.04           C
ATOM    998  C   ALA A 629      17.132  41.945  45.661  1.00 44.29           C
ATOM    999  O   ALA A 629      16.230  41.944  46.505  1.00 40.34           O
ATOM   1000  CB  ALA A 629      18.914  40.212  45.814  1.00 43.72           C
ATOM   1001  H   ALA A 629      18.586  41.460  48.003  1.00 60.05           H
ATOM   1002  HA  ALA A 629      19.147  42.208  45.461  1.00 54.05           H
ATOM   1003  HB1 ALA A 629      18.746  39.994  44.884  1.00 52.47           H
ATOM   1004  HB2 ALA A 629      19.851  40.066  46.024  1.00 52.47           H
ATOM   1005  HB3 ALA A 629      18.353  39.671  46.391  1.00 52.47           H
ATOM   1006  N   HIS A 630      16.921  42.152  44.370  1.00 34.87           N
ATOM   1007  CA  HIS A 630      15.637  42.564  43.852  1.00 34.02           C
ATOM   1008  C   HIS A 630      14.919  41.382  43.211  1.00 29.86           C
ATOM   1009  O   HIS A 630      15.458  40.277  43.080  1.00 27.37           O
ATOM   1010  CB  HIS A 630      15.840  43.705  42.849  1.00 40.19           C
ATOM   1011  CG  HIS A 630      16.809  44.752  43.320  1.00 42.66           C
ATOM   1012  ND1 HIS A 630      18.086  44.875  42.811  1.00 49.43           N
ATOM   1013  CD2 HIS A 630      16.690  45.713  44.269  1.00 44.04           C
ATOM   1014  CE1 HIS A 630      18.709  45.869  43.422  1.00 46.48           C
ATOM   1015  NE2 HIS A 630      17.883  46.394  44.311  1.00 46.55           N
ATOM   1016  H   HIS A 630      17.522  42.057  43.764  1.00 41.84           H
ATOM   1017  HA  HIS A 630      15.088  42.891  44.581  1.00 40.83           H
ATOM   1018  HB2 HIS A 630      14.985  44.138  42.694  1.00 48.22           H
ATOM   1019  HB3 HIS A 630      16.179  43.335  42.019  1.00 48.22           H
ATOM   1020  HD1 HIS A 630      18.424  44.384  42.192  1.00 59.32           H
ATOM   1021  HD2 HIS A 630      15.940  45.880  44.794  1.00 52.85           H
ATOM   1022  HE1 HIS A 630      19.578  46.154  43.254  1.00 55.78           H
ATOM   1023  N   LEU A 631      13.677  41.631  42.807  1.00 30.68           N
ATOM   1024  CA  LEU A 631      12.893  40.614  42.118  1.00 26.18           C
ATOM   1025  C   LEU A 631      13.656  40.057  40.925  1.00 24.08           C
ATOM   1026  O   LEU A 631      13.578  38.861  40.631  1.00 25.40           O
ATOM   1027  CB  LEU A 631      11.549  41.198  41.678  1.00 32.73           C
ATOM   1028  CG  LEU A 631      10.548  40.288  40.967  1.00 29.49           C
ATOM   1029  CD1 LEU A 631      10.118  39.159  41.892  1.00 32.91           C
ATOM   1030  CD2 LEU A 631       9.341  41.071  40.495  1.00 33.91           C
ATOM   1031  H   LEU A 631      13.271  42.380  42.918  1.00 36.82           H
ATOM   1032  HA  LEU A 631      12.716  39.883  42.732  1.00 31.42           H
ATOM   1033  HB2 LEU A 631      11.102  41.543  42.467  1.00 39.27           H
ATOM   1034  HB3 LEU A 631      11.732  41.932  41.071  1.00 39.27           H
ATOM   1035  HG  LEU A 631      10.970  39.896  40.186  1.00 35.39           H
ATOM   1036 HD11 LEU A 631       9.473  38.605  41.423  1.00 39.49           H
ATOM   1037 HD12 LEU A 631      10.898  38.636  42.131  1.00 39.49           H
ATOM   1038 HD13 LEU A 631       9.715  39.543  42.685  1.00 39.49           H
ATOM   1039 HD21 LEU A 631       8.722  40.468  40.053  1.00 40.69           H
ATOM   1040 HD22 LEU A 631       8.918  41.482  41.264  1.00 40.69           H
ATOM   1041 HD23 LEU A 631       9.636  41.754  39.871  1.00 40.69           H
ATOM   1042  N   THR A 632      14.395  40.911  40.214  1.00 26.49           N
ATOM   1043  CA  THR A 632      15.123  40.428  39.049  1.00 27.73           C
ATOM   1044  C   THR A 632      16.068  39.307  39.427  1.00 26.51           C
ATOM   1045  O   THR A 632      16.248  38.342  38.664  1.00 26.78           O
ATOM   1046  CB  THR A 632      15.901  41.579  38.418  1.00 32.54           C
ATOM   1047  OG1 THR A 632      14.959  42.568  37.993  1.00 37.82           O
ATOM   1048  CG2 THR A 632      16.699  41.085  37.219  1.00 38.79           C
ATOM   1049  H   THR A 632      14.494  41.745  40.392  1.00 31.79           H
ATOM   1050  HA  THR A 632      14.489  40.089  38.399  1.00 33.27           H
ATOM   1051  HB  THR A 632      16.518  41.944  39.074  1.00 39.05           H
ATOM   1052  HG1 THR A 632      15.352  43.215  37.632  1.00 45.39           H
ATOM   1053 HG21 THR A 632      17.179  41.823  36.808  1.00 46.55           H
ATOM   1054 HG22 THR A 632      17.346  40.417  37.493  1.00 46.55           H
ATOM   1055 HG23 THR A 632      16.103  40.695  36.560  1.00 46.55           H
ATOM   1056  N   GLU A 633      16.699  39.428  40.594  1.00 26.03           N
ATOM   1057  CA  GLU A 633      17.662  38.420  40.998  1.00 24.88           C
ATOM   1058  C   GLU A 633      16.948  37.191  41.522  1.00 27.41           C
ATOM   1059  O   GLU A 633      17.400  36.070  41.304  1.00 22.67           O
ATOM   1060  CB  GLU A 633      18.631  38.990  42.033  1.00 30.03           C
ATOM   1061  CG  GLU A 633      19.694  39.889  41.444  1.00 34.11           C
ATOM   1062  CD  GLU A 633      19.197  41.308  41.204  1.00 39.19           C
ATOM   1063  OE1 GLU A 633      19.603  41.925  40.210  1.00 39.80           O
ATOM   1064  OE2 GLU A 633      18.393  41.803  42.012  1.00 37.79           O1-
ATOM   1065  H   GLU A 633      16.591  40.074  41.148  1.00 31.23           H
ATOM   1066  HA  GLU A 633      18.179  38.150  40.224  1.00 29.86           H
ATOM   1067  HB2 GLU A 633      18.128  39.506  42.684  1.00 36.03           H
ATOM   1068  HB3 GLU A 633      19.078  38.251  42.475  1.00 36.03           H
ATOM   1069  HG2 GLU A 633      20.443  39.935  42.054  1.00 40.93           H
ATOM   1070  HG3 GLU A 633      19.980  39.523  40.592  1.00 40.93           H
ATOM   1071  N   ARG A 634      15.820  37.366  42.198  1.00 23.36           N
ATOM   1072  CA  ARG A 634      15.050  36.192  42.602  1.00 22.28           C
ATOM   1073  C   ARG A 634      14.593  35.400  41.380  1.00 22.05           C
ATOM   1074  O   ARG A 634      14.654  34.168  41.354  1.00 23.57           O
ATOM   1075  CB  ARG A 634      13.857  36.621  43.458  1.00 26.39           C
ATOM   1076  CG  ARG A 634      13.337  35.486  44.288  1.00 31.59           C
ATOM   1077  CD  ARG A 634      11.870  35.308  44.177  1.00 32.70           C
ATOM   1078  NE  ARG A 634      11.445  34.162  44.973  1.00 23.40           N
ATOM   1079  CZ  ARG A 634      10.416  33.392  44.669  1.00 24.27           C
ATOM   1080  NH1 ARG A 634       9.695  33.629  43.583  1.00 23.64           N
ATOM   1081  NH2 ARG A 634      10.111  32.363  45.443  1.00 25.08           N1+
ATOM   1082  H   ARG A 634      15.485  38.123  42.431  1.00 28.04           H
ATOM   1083  HA  ARG A 634      15.621  35.626  43.144  1.00 26.73           H
ATOM   1084  HB2 ARG A 634      14.134  37.334  44.053  1.00 31.67           H
ATOM   1085  HB3 ARG A 634      13.137  36.923  42.884  1.00 31.67           H
ATOM   1086  HG2 ARG A 634      13.745  34.661  43.982  1.00 37.91           H
ATOM   1087  HG3 ARG A 634      13.557  35.645  45.219  1.00 37.91           H
ATOM   1088  HD2 ARG A 634      11.415  36.097  44.512  1.00 39.25           H
ATOM   1089  HD3 ARG A 634      11.645  35.145  43.253  1.00 39.25           H
ATOM   1090  HE  ARG A 634      11.865  34.008  45.708  1.00 28.08           H
ATOM   1091 HH11 ARG A 634       9.883  34.293  43.074  1.00 28.37           H
ATOM   1092 HH12 ARG A 634       9.024  33.121  43.397  1.00 28.37           H
ATOM   1093 HH21 ARG A 634      10.578  32.211  46.150  1.00 30.09           H
ATOM   1094 HH22 ARG A 634       9.439  31.862  45.250  1.00 30.09           H
ATOM   1095  N   GLU A 635      14.134  36.099  40.344  1.00 24.76           N
ATOM   1096  CA  GLU A 635      13.790  35.437  39.093  1.00 24.92           C
ATOM   1097  C   GLU A 635      14.972  34.684  38.500  1.00 23.19           C
ATOM   1098  O   GLU A 635      14.806  33.577  37.991  1.00 24.36           O
ATOM   1099  CB  GLU A 635      13.288  36.472  38.087  1.00 26.06           C
ATOM   1100  CG  GLU A 635      11.928  37.063  38.420  1.00 25.33           C
ATOM   1101  CD  GLU A 635      11.647  38.369  37.663  1.00 34.49           C
ATOM   1102  OE1 GLU A 635      12.601  38.963  37.119  1.00 36.92           O
ATOM   1103  OE2 GLU A 635      10.474  38.804  37.643  1.00 35.09           O1-
ATOM   1104  H   GLU A 635      14.013  36.949  40.349  1.00 29.71           H
ATOM   1105  HA  GLU A 635      13.078  34.798  39.253  1.00 29.90           H
ATOM   1106  HB2 GLU A 635      13.936  37.194  38.056  1.00 31.27           H
ATOM   1107  HB3 GLU A 635      13.223  36.051  37.217  1.00 31.27           H
ATOM   1108  HG2 GLU A 635      11.244  36.424  38.167  1.00 30.39           H
ATOM   1109  HG3 GLU A 635      11.877  37.249  39.370  1.00 30.39           H
ATOM   1110  N   ALA A 636      16.158  35.285  38.531  1.00 21.53           N
ATOM   1111  CA  ALA A 636      17.352  34.633  38.012  1.00 23.59           C
ATOM   1112  C   ALA A 636      17.668  33.384  38.800  1.00 21.78           C
ATOM   1113  O   ALA A 636      18.046  32.355  38.227  1.00 24.42           O
ATOM   1114  CB  ALA A 636      18.535  35.587  38.076  1.00 22.89           C
ATOM   1115  H   ALA A 636      16.295  36.073  38.848  1.00 25.83           H
ATOM   1116  HA  ALA A 636      17.214  34.385  37.083  1.00 28.31           H
ATOM   1117  HB1 ALA A 636      19.327  35.125  37.766  1.00 27.47           H
ATOM   1118  HB2 ALA A 636      18.352  36.358  37.516  1.00 27.47           H
ATOM   1119  HB3 ALA A 636      18.664  35.869  38.993  1.00 27.47           H
ATOM   1120  N   LEU A 637      17.558  33.472  40.134  1.00 23.37           N
ATOM   1121  CA  LEU A 637      17.850  32.317  40.979  1.00 18.60           C
ATOM   1122  C   LEU A 637      16.827  31.220  40.760  1.00 18.65           C
ATOM   1123  O   LEU A 637      17.182  30.039  40.656  1.00 21.37           O
ATOM   1124  CB  LEU A 637      17.911  32.764  42.437  1.00 23.11           C
ATOM   1125  CG  LEU A 637      18.320  31.667  43.404  1.00 27.30           C
ATOM   1126  CD1 LEU A 637      19.699  31.073  43.070  1.00 24.98           C
ATOM   1127  CD2 LEU A 637      18.303  32.266  44.795  1.00 23.67           C
ATOM   1128  H   LEU A 637      17.317  34.178  40.560  1.00 28.04           H
ATOM   1129  HA  LEU A 637      18.718  31.960  40.747  1.00 22.32           H
ATOM   1130  HB2 LEU A 637      18.555  33.487  42.526  1.00 27.73           H
ATOM   1131  HB3 LEU A 637      17.031  33.081  42.698  1.00 27.73           H
ATOM   1132  HG  LEU A 637      17.663  30.953  43.367  1.00 32.77           H
ATOM   1133 HD11 LEU A 637      19.944  30.439  43.761  1.00 29.98           H
ATOM   1134 HD12 LEU A 637      19.656  30.624  42.213  1.00 29.98           H
ATOM   1135 HD13 LEU A 637      20.351  31.790  43.043  1.00 29.98           H
ATOM   1136 HD21 LEU A 637      18.524  31.570  45.432  1.00 28.40           H
ATOM   1137 HD22 LEU A 637      18.957  32.981  44.851  1.00 28.40           H
ATOM   1138 HD23 LEU A 637      17.416  32.614  44.979  1.00 28.40           H
ATOM   1139  N   MET A 638      15.556  31.581  40.620  1.00 19.89           N
ATOM   1140  CA  MET A 638      14.550  30.584  40.291  1.00 22.95           C
ATOM   1141  C   MET A 638      14.811  29.978  38.923  1.00 20.69           C
ATOM   1142  O   MET A 638      14.572  28.785  38.706  1.00 20.06           O
ATOM   1143  CB  MET A 638      13.153  31.207  40.349  1.00 22.62           C
ATOM   1144  CG  MET A 638      12.670  31.597  41.759  1.00 22.83           C
ATOM   1145  SD  MET A 638      12.520  30.177  42.878  1.00 25.23           S
ATOM   1146  CE  MET A 638      11.380  29.141  42.009  1.00 32.58           C
ATOM   1147  H   MET A 638      15.257  32.384  40.706  1.00 23.86           H
ATOM   1148  HA  MET A 638      14.591  29.876  40.949  1.00 27.54           H
ATOM   1149  HB2 MET A 638      13.149  32.016  39.811  1.00 27.14           H
ATOM   1150  HB3 MET A 638      12.514  30.575  39.989  1.00 27.14           H
ATOM   1151  HG2 MET A 638      13.293  32.227  42.152  1.00 27.39           H
ATOM   1152  HG3 MET A 638      11.795  32.005  41.680  1.00 27.39           H
ATOM   1153  HE1 MET A 638      11.231  28.334  42.524  1.00 39.09           H
ATOM   1154  HE2 MET A 638      10.546  29.619  41.888  1.00 39.09           H
ATOM   1155  HE3 MET A 638      11.762  28.909  41.148  1.00 39.09           H
ATOM   1156  N   SER A 639      15.264  30.800  37.972  1.00 20.26           N
ATOM   1157  CA  SER A 639      15.591  30.271  36.657  1.00 21.22           C
ATOM   1158  C   SER A 639      16.749  29.284  36.723  1.00 19.40           C
ATOM   1159  O   SER A 639      16.650  28.208  36.116  1.00 21.32           O
ATOM   1160  CB  SER A 639      15.900  31.407  35.705  1.00 22.95           C
ATOM   1161  OG  SER A 639      14.689  32.018  35.265  1.00 24.50           O
ATOM   1162  H   SER A 639      15.410  31.639  38.066  1.00 24.31           H
ATOM   1163  HA  SER A 639      14.810  29.800  36.321  1.00 25.46           H
ATOM   1164  HB2 SER A 639      16.445  32.063  36.170  1.00 27.54           H
ATOM   1165  HB3 SER A 639      16.390  31.048  34.946  1.00 27.54           H
ATOM   1166  HG  SER A 639      14.291  32.383  35.908  1.00 29.40           H
ATOM   1167  N   GLU A 640      17.853  29.639  37.455  1.00 22.29           N
ATOM   1168  CA  GLU A 640      19.027  28.727  37.583  1.00 21.51           C
ATOM   1169  C   GLU A 640      18.615  27.342  38.152  1.00 21.94           C
ATOM   1170  O   GLU A 640      18.976  26.226  37.851  1.00 23.90           O
ATOM   1171  CB  GLU A 640      20.040  29.413  38.485  1.00 28.06           C
ATOM   1172  CG  GLU A 640      21.134  28.418  38.830  1.00 34.91           C
ATOM   1173  CD  GLU A 640      22.193  29.127  39.648  1.00 29.86           C
ATOM   1174  OE1 GLU A 640      23.364  28.644  39.565  1.00 33.69           O
ATOM   1175  OE2 GLU A 640      21.897  30.098  40.361  1.00 36.59           O1-
ATOM   1176  H   GLU A 640      17.888  30.525  37.969  1.00 26.75           H
ATOM   1177  HA  GLU A 640      19.471  28.541  36.554  1.00 25.81           H
ATOM   1178  HB2 GLU A 640      20.487  30.294  37.973  1.00 33.67           H
ATOM   1179  HB3 GLU A 640      19.587  29.807  39.422  1.00 33.67           H
ATOM   1180  HG2 GLU A 640      20.762  27.548  39.410  1.00 41.89           H
ATOM   1181  HG3 GLU A 640      21.602  27.991  37.913  1.00 41.89           H
ATOM   1182  N   LEU A 641      17.690  27.473  39.147  1.00 22.82           N
ATOM   1183  CA  LEU A 641      17.080  26.333  39.845  1.00 22.87           C
ATOM   1184  C   LEU A 641      16.293  25.470  38.877  1.00 24.69           C
ATOM   1185  O   LEU A 641      16.415  24.245  38.881  1.00 23.98           O
ATOM   1186  CB  LEU A 641      16.158  26.803  41.011  1.00 25.90           C
ATOM   1187  CG  LEU A 641      15.204  25.805  41.711  1.00 26.42           C
ATOM   1188  CD1 LEU A 641      15.974  24.687  42.372  1.00 26.49           C
ATOM   1189  CD2 LEU A 641      14.330  26.457  42.818  1.00 26.48           C
ATOM   1190  H   LEU A 641      17.403  28.228  39.438  1.00 27.39           H
ATOM   1191  HA  LEU A 641      17.776  25.781  40.234  1.00 27.44           H
ATOM   1192  HB2 LEU A 641      16.722  27.178  41.704  1.00 31.08           H
ATOM   1193  HB3 LEU A 641      15.590  27.511  40.668  1.00 31.08           H
ATOM   1194  HG  LEU A 641      14.605  25.411  41.058  1.00 31.70           H
ATOM   1195 HD11 LEU A 641      15.345  24.094  42.812  1.00 31.78           H
ATOM   1196 HD12 LEU A 641      16.476  24.200  41.701  1.00 31.78           H
ATOM   1197 HD13 LEU A 641      16.572  25.076  43.025  1.00 31.78           H
ATOM   1198 HD21 LEU A 641      13.798  25.764  43.237  1.00 31.78           H
ATOM   1199 HD22 LEU A 641      14.909  26.877  43.472  1.00 31.78           H
ATOM   1200 HD23 LEU A 641      13.748  27.115  42.413  1.00 31.78           H
ATOM   1201  N   LYS A 642      15.474  26.100  38.023  1.00 21.03           N
ATOM   1202  CA  LYS A 642      14.722  25.346  37.047  1.00 20.03           C
ATOM   1203  C   LYS A 642      15.643  24.722  35.994  1.00 19.29           C
ATOM   1204  O   LYS A 642      15.377  23.589  35.566  1.00 22.20           O
ATOM   1205  CB  LYS A 642      13.677  26.245  36.387  1.00 23.22           C
ATOM   1206  CG  LYS A 642      12.575  26.747  37.329  1.00 24.97           C
ATOM   1207  CD  LYS A 642      11.914  27.950  36.638  1.00 27.07           C
ATOM   1208  CE  LYS A 642      10.676  28.441  37.346  1.00 40.74           C
ATOM   1209  NZ  LYS A 642      10.087  29.558  36.559  1.00 37.93           N1+
ATOM   1210  H   LYS A 642      15.341  26.948  38.004  1.00 25.24           H
ATOM   1211  HA  LYS A 642      14.259  24.622  37.496  1.00 24.03           H
ATOM   1212  HB2 LYS A 642      14.118  27.032  36.025  1.00 27.86           H
ATOM   1213  HB3 LYS A 642      13.250  25.753  35.669  1.00 27.86           H
ATOM   1214  HG2 LYS A 642      11.912  26.053  37.462  1.00 29.97           H
ATOM   1215  HG3 LYS A 642      12.957  27.030  38.173  1.00 29.97           H
ATOM   1216  HD2 LYS A 642      12.549  28.686  36.610  1.00 32.48           H
ATOM   1217  HD3 LYS A 642      11.665  27.698  35.737  1.00 32.48           H
ATOM   1218  HE2 LYS A 642      10.026  27.725  37.409  1.00 48.89           H
ATOM   1219  HE3 LYS A 642      10.911  28.772  38.226  1.00 48.89           H
ATOM   1220  HZ1 LYS A 642       9.373  29.876  36.985  1.00 45.51           H
ATOM   1221  HZ2 LYS A 642      10.682  30.213  36.463  1.00 45.51           H
ATOM   1222  HZ3 LYS A 642       9.838  29.267  35.756  1.00 45.51           H
ATOM   1223  N   VAL A 643      16.732  25.432  35.582  1.00 21.90           N
ATOM   1224  CA  VAL A 643      17.708  24.829  34.644  1.00 21.79           C
ATOM   1225  C   VAL A 643      18.355  23.584  35.268  1.00 20.22           C
ATOM   1226  O   VAL A 643      18.452  22.566  34.593  1.00 22.47           O
ATOM   1227  CB  VAL A 643      18.751  25.920  34.283  1.00 22.94           C
ATOM   1228  CG1 VAL A 643      19.982  25.326  33.603  1.00 24.90           C
ATOM   1229  CG2 VAL A 643      18.029  26.931  33.398  1.00 23.02           C
ATOM   1230  H   VAL A 643      16.958  26.366  35.948  1.00 26.28           H
ATOM   1231  HA  VAL A 643      17.165  24.471  33.721  1.00 26.15           H
ATOM   1232  HB  VAL A 643      19.094  26.419  35.227  1.00 27.53           H
ATOM   1233 HG11 VAL A 643      20.705  26.116  33.357  1.00 29.88           H
ATOM   1234 HG12 VAL A 643      20.494  24.601  34.246  1.00 29.88           H
ATOM   1235 HG13 VAL A 643      19.720  24.814  32.667  1.00 29.88           H
ATOM   1236 HG21 VAL A 643      18.712  27.721  33.053  1.00 27.62           H
ATOM   1237 HG22 VAL A 643      17.616  26.464  32.495  1.00 27.62           H
ATOM   1238 HG23 VAL A 643      17.197  27.421  33.920  1.00 27.62           H
ATOM   1239  N   LEU A 644      18.804  23.649  36.572  1.00 22.46           N
ATOM   1240  CA  LEU A 644      19.558  22.521  37.178  1.00 23.15           C
ATOM   1241  C   LEU A 644      18.693  21.255  37.197  1.00 23.23           C
ATOM   1242  O   LEU A 644      18.983  20.100  36.978  1.00 26.43           O
ATOM   1243  CB  LEU A 644      19.921  22.826  38.630  1.00 27.57           C
ATOM   1244  CG  LEU A 644      21.205  23.663  38.753  1.00 30.87           C
ATOM   1245  CD1 LEU A 644      21.404  24.018  40.232  1.00 31.66           C
ATOM   1246  CD2 LEU A 644      22.398  22.849  38.240  1.00 33.43           C
ATOM   1247  H   LEU A 644      18.725  24.503  37.132  1.00 26.95           H
ATOM   1248  HA  LEU A 644      20.476  22.314  36.556  1.00 27.78           H
ATOM   1249  HB2 LEU A 644      19.081  23.331  39.153  1.00 33.09           H
ATOM   1250  HB3 LEU A 644      20.065  21.867  39.179  1.00 33.09           H
ATOM   1251  HG  LEU A 644      21.100  24.602  38.159  1.00 37.05           H
ATOM   1252 HD11 LEU A 644      22.376  24.494  40.395  1.00 37.99           H
ATOM   1253 HD12 LEU A 644      20.626  24.697  40.591  1.00 37.99           H
ATOM   1254 HD13 LEU A 644      21.391  23.125  40.866  1.00 37.99           H
ATOM   1255 HD21 LEU A 644      23.336  23.404  38.352  1.00 40.12           H
ATOM   1256 HD22 LEU A 644      22.527  21.908  38.796  1.00 40.12           H
ATOM   1257 HD23 LEU A 644      22.296  22.576  37.185  1.00 40.12           H
ATOM   1258  N   SER A 645      17.414  21.572  37.571  1.00 23.74           N
ATOM   1259  CA  SER A 645      16.312  20.608  37.622  1.00 21.69           C
ATOM   1260  C   SER A 645      16.064  19.982  36.268  1.00 23.79           C
ATOM   1261  O   SER A 645      15.895  18.763  36.157  1.00 25.36           O
ATOM   1262  CB  SER A 645      15.024  21.281  38.115  1.00 22.85           C
ATOM   1263  OG  SER A 645      14.024  20.304  38.301  1.00 29.68           O
ATOM   1264  H   SER A 645      17.166  22.364  37.794  1.00 28.49           H
ATOM   1265  HA  SER A 645      16.539  19.901  38.246  1.00 26.03           H
ATOM   1266  HB2 SER A 645      15.189  21.720  38.965  1.00 27.42           H
ATOM   1267  HB3 SER A 645      14.722  21.932  37.462  1.00 27.42           H
ATOM   1268  HG  SER A 645      13.277  20.677  38.400  1.00 35.62           H
ATOM   1269  N   TYR A 646      15.994  20.818  35.231  1.00 22.98           N
ATOM   1270  CA  TYR A 646      15.934  20.315  33.866  1.00 25.30           C
ATOM   1271  C   TYR A 646      17.154  19.449  33.529  1.00 21.88           C
ATOM   1272  O   TYR A 646      16.969  18.371  32.952  1.00 21.90           O
ATOM   1273  CB  TYR A 646      15.772  21.484  32.892  1.00 24.14           C
ATOM   1274  CG  TYR A 646      16.074  21.170  31.450  1.00 20.49           C
ATOM   1275  CD1 TYR A 646      17.244  21.634  30.866  1.00 21.89           C
ATOM   1276  CD2 TYR A 646      15.214  20.410  30.683  1.00 21.17           C
ATOM   1277  CE1 TYR A 646      17.550  21.355  29.566  1.00 21.78           C
ATOM   1278  CE2 TYR A 646      15.508  20.133  29.373  1.00 22.03           C
ATOM   1279  CZ  TYR A 646      16.680  20.607  28.818  1.00 24.65           C
ATOM   1280  OH  TYR A 646      16.934  20.299  27.505  1.00 22.73           O
ATOM   1281  H   TYR A 646      15.980  21.678  35.295  1.00 27.58           H
ATOM   1282  HA  TYR A 646      15.156  19.746  33.772  1.00 30.36           H
ATOM   1283  HB2 TYR A 646      14.851  21.786  32.928  1.00 28.97           H
ATOM   1284  HB3 TYR A 646      16.362  22.204  33.163  1.00 28.97           H
ATOM   1285  HD1 TYR A 646      17.839  22.141  31.373  1.00 26.27           H
ATOM   1286  HD2 TYR A 646      14.424  20.087  31.048  1.00 25.40           H
ATOM   1287  HE1 TYR A 646      18.334  21.673  29.185  1.00 26.13           H
ATOM   1288  HE2 TYR A 646      14.928  19.623  28.855  1.00 26.43           H
ATOM   1289  HH  TYR A 646      17.668  20.626  27.271  1.00 27.28           H
ATOM   1290  N   LEU A 647      18.391  19.866  33.908  1.00 22.37           N
ATOM   1291  CA  LEU A 647      19.567  19.066  33.485  1.00 23.69           C
ATOM   1292  C   LEU A 647      19.581  17.632  34.066  1.00 22.54           C
ATOM   1293  O   LEU A 647      19.998  16.636  33.505  1.00 28.44           O
ATOM   1294  CB  LEU A 647      20.814  19.819  33.920  1.00 20.56           C
ATOM   1295  CG  LEU A 647      20.976  21.101  33.093  1.00 25.54           C
ATOM   1296  CD1 LEU A 647      22.153  21.912  33.637  1.00 22.95           C
ATOM   1297  CD2 LEU A 647      21.173  20.759  31.611  1.00 25.68           C
ATOM   1298  H   LEU A 647      18.555  20.715  34.466  1.00 26.84           H
ATOM   1299  HA  LEU A 647      19.535  18.934  32.366  1.00 28.43           H
ATOM   1300  HB2 LEU A 647      20.785  20.038  35.013  1.00 24.67           H
ATOM   1301  HB3 LEU A 647      21.706  19.162  33.814  1.00 24.67           H
ATOM   1302  HG  LEU A 647      20.044  21.720  33.196  1.00 30.65           H
ATOM   1303 HD11 LEU A 647      22.322  22.820  33.058  1.00 27.54           H
ATOM   1304 HD12 LEU A 647      21.988  22.203  34.680  1.00 27.54           H
ATOM   1305 HD13 LEU A 647      23.079  21.323  33.612  1.00 27.54           H
ATOM   1306 HD21 LEU A 647      21.373  21.656  31.017  1.00 30.82           H
ATOM   1307 HD22 LEU A 647      22.013  20.065  31.476  1.00 30.82           H
ATOM   1308 HD23 LEU A 647      20.288  20.280  31.182  1.00 30.82           H
ATOM   1309  N   GLY A 648      19.005  17.579  35.298  1.00 25.18           N
ATOM   1310  CA  GLY A 648      18.971  16.396  36.097  1.00 22.21           C
ATOM   1311  C   GLY A 648      20.250  16.285  36.874  1.00 21.89           C
ATOM   1312  O   GLY A 648      21.114  17.165  36.843  1.00 25.51           O
ATOM   1313  H   GLY A 648      18.632  18.252  35.682  1.00 30.21           H
ATOM   1314  HA2 GLY A 648      18.228  16.417  36.726  1.00 26.65           H
ATOM   1315  HA3 GLY A 648      18.880  15.629  35.520  1.00 26.65           H
ATOM   1316  N   ASN A 649      20.383  15.173  37.578  1.00 20.86           N
ATOM   1317  CA  ASN A 649      21.532  14.987  38.437  1.00 22.70           C
ATOM   1318  C   ASN A 649      22.465  13.970  37.797  1.00 22.73           C
ATOM   1319  O   ASN A 649      22.036  12.889  37.392  1.00 25.71           O
ATOM   1320  CB  ASN A 649      21.065  14.610  39.845  1.00 23.83           C
ATOM   1321  CG  ASN A 649      20.545  15.832  40.608  1.00 32.68           C
ATOM   1322  OD1 ASN A 649      20.823  16.965  40.219  1.00 26.78           O
ATOM   1323  ND2 ASN A 649      19.829  15.614  41.703  1.00 31.77           N
ATOM   1324  H   ASN A 649      19.834  14.513  37.557  1.00 25.03           H
ATOM   1325  HA  ASN A 649      22.021  15.819  38.508  1.00 27.24           H
ATOM   1326  HB2 ASN A 649      20.353  13.950  39.780  1.00 28.59           H
ATOM   1327  HB3 ASN A 649      21.813  14.241  40.341  1.00 28.59           H
ATOM   1328 HD21 ASN A 649      19.491  16.277  42.134  1.00 38.12           H
ATOM   1329 HD22 ASN A 649      19.708  14.811  41.986  1.00 38.12           H
ATOM   1330  N   HIS A 650      23.728  14.374  37.647  1.00 21.81           N
ATOM   1331  CA  HIS A 650      24.715  13.671  36.855  1.00 21.57           C
ATOM   1332  C   HIS A 650      26.042  13.718  37.573  1.00 19.22           C
ATOM   1333  O   HIS A 650      26.308  14.591  38.393  1.00 22.08           O
ATOM   1334  CB  HIS A 650      24.814  14.285  35.443  1.00 23.60           C
ATOM   1335  CG  HIS A 650      23.518  14.245  34.722  1.00 25.96           C
ATOM   1336  ND1 HIS A 650      23.120  13.153  33.980  1.00 31.64           N
ATOM   1337  CD2 HIS A 650      22.480  15.113  34.707  1.00 22.54           C
ATOM   1338  CE1 HIS A 650      21.899  13.357  33.531  1.00 32.60           C
ATOM   1339  NE2 HIS A 650      21.486  14.535  33.964  1.00 24.84           N
ATOM   1340  H   HIS A 650      24.042  15.087  38.012  1.00 26.17           H
ATOM   1341  HA  HIS A 650      24.447  12.744  36.772  1.00 25.89           H
ATOM   1342  HB2 HIS A 650      25.459  13.788  34.916  1.00 28.32           H
ATOM   1343  HB3 HIS A 650      25.084  15.214  35.511  1.00 28.32           H
ATOM   1344  HD2 HIS A 650      22.442  15.938  35.135  1.00 27.05           H
ATOM   1345  HE1 HIS A 650      21.419  12.777  32.987  1.00 39.12           H
ATOM   1346  HE2 HIS A 650      20.728  14.896  33.775  1.00 29.80           H
ATOM   1347  N   MET A 651      26.883  12.745  37.247  1.00 22.23           N
ATOM   1348  CA  MET A 651      28.163  12.619  37.914  1.00 22.21           C
ATOM   1349  C   MET A 651      29.004  13.874  37.773  1.00 21.21           C
ATOM   1350  O   MET A 651      29.783  14.183  38.671  1.00 26.01           O
ATOM   1351  CB  MET A 651      28.913  11.402  37.361  1.00 25.99           C
ATOM   1352  CG  MET A 651      30.221  11.066  38.018  1.00 34.68           C
ATOM   1353  SD  MET A 651      29.896  10.217  39.567  1.00 36.02           S
ATOM   1354  CE  MET A 651      29.325   8.611  39.059  1.00 34.25           C
ATOM   1355  H   MET A 651      26.737  12.153  36.641  1.00 26.68           H
ATOM   1356  HA  MET A 651      28.010  12.452  38.858  1.00 26.65           H
ATOM   1357  HB2 MET A 651      28.337  10.629  37.458  1.00 31.19           H
ATOM   1358  HB3 MET A 651      29.098  11.563  36.423  1.00 31.19           H
ATOM   1359  HG2 MET A 651      30.731  10.476  37.441  1.00 41.62           H
ATOM   1360  HG3 MET A 651      30.721  11.876  38.205  1.00 41.62           H
ATOM   1361  HE1 MET A 651      29.125   8.087  39.851  1.00 41.10           H
ATOM   1362  HE2 MET A 651      28.526   8.706  38.520  1.00 41.10           H
ATOM   1363  HE3 MET A 651      30.025   8.178  38.544  1.00 41.10           H
ATOM   1364  N   ASN A 652      28.906  14.600  36.657  1.00 17.07           N
ATOM   1365  CA  ASN A 652      29.904  15.610  36.366  1.00 15.71           C
ATOM   1366  C   ASN A 652      29.306  17.012  36.302  1.00 15.75           C
ATOM   1367  O   ASN A 652      29.980  17.944  35.873  1.00 16.88           O
ATOM   1368  CB  ASN A 652      30.636  15.238  35.059  0.79 11.50           C
ATOM   1369  CG  ASN A 652      31.628  14.110  35.270  0.86 20.90           C
ATOM   1370  OD1 ASN A 652      31.674  13.147  34.506  0.72 25.12           O
ATOM   1371  ND2 ASN A 652      32.426  14.207  36.343  0.67 16.72           N
ATOM   1372  H   ASN A 652      28.271  14.532  36.080  1.00 20.49           H
ATOM   1373  HA  ASN A 652      30.566  15.628  37.070  1.00 18.85           H
ATOM   1374  HB2 ASN A 652      29.963  14.936  34.425  1.00 13.79           H
ATOM   1375  HB3 ASN A 652      31.116  16.007  34.718  1.00 13.79           H
ATOM   1376 HD21 ASN A 652      32.858  13.510  36.607  1.00 20.06           H
ATOM   1377 HD22 ASN A 652      32.505  14.955  36.756  1.00 20.06           H
ATOM   1378  N   ILE A 653      28.116  17.203  36.868  1.00 17.09           N
ATOM   1379  CA  ILE A 653      27.538  18.531  37.037  1.00 15.74           C
ATOM   1380  C   ILE A 653      27.090  18.640  38.486  1.00 15.90           C
ATOM   1381  O   ILE A 653      26.665  17.624  39.044  1.00 19.24           O
ATOM   1382  CB  ILE A 653      26.360  18.724  36.077  1.00 16.44           C
ATOM   1383  CG1 ILE A 653      26.841  18.539  34.606  1.00 17.97           C
ATOM   1384  CG2 ILE A 653      25.747  20.094  36.244  1.00 16.59           C
ATOM   1385  CD1 ILE A 653      25.752  18.172  33.630  1.00 24.92           C
ATOM   1386  H   ILE A 653      27.616  16.564  37.154  1.00 20.51           H
ATOM   1387  HA  ILE A 653      28.205  19.215  36.879  1.00 18.89           H
ATOM   1388  HB  ILE A 653      25.682  18.052  36.264  1.00 19.72           H
ATOM   1389 HG12 ILE A 653      27.232  19.372  34.299  1.00 21.56           H
ATOM   1390 HG13 ILE A 653      27.502  17.834  34.564  1.00 21.56           H
ATOM   1391 HG21 ILE A 653      25.038  20.199  35.596  1.00 19.90           H
ATOM   1392 HG22 ILE A 653      25.376  20.174  37.136  1.00 19.90           H
ATOM   1393 HG23 ILE A 653      26.431  20.768  36.113  1.00 19.90           H
ATOM   1394 HD11 ILE A 653      26.131  18.102  32.742  1.00 29.90           H
ATOM   1395 HD12 ILE A 653      25.364  17.323  33.891  1.00 29.90           H
ATOM   1396 HD13 ILE A 653      25.076  18.867  33.647  1.00 29.90           H
ATOM   1397  N   VAL A 654      27.175  19.859  39.073  1.00 15.70           N
ATOM   1398  CA  VAL A 654      26.600  20.042  40.432  1.00 15.70           C
ATOM   1399  C   VAL A 654      25.157  19.523  40.335  1.00 15.23           C
ATOM   1400  O   VAL A 654      24.316  19.702  39.474  1.00 18.11           O
ATOM   1401  CB  VAL A 654      26.704  21.540  40.795  0.95 16.67           C
ATOM   1402  CG1 VAL A 654      26.036  21.778  42.158  0.85 19.25           C
ATOM   1403  CG2 VAL A 654      28.158  21.937  40.949  0.79 20.40           C
ATOM   1404  H   VAL A 654      27.424  20.713  38.539  1.00 18.84           H
ATOM   1405  HA  VAL A 654      27.185  19.408  41.165  1.00 18.85           H
ATOM   1406  HB  VAL A 654      26.199  22.165  40.019  1.00 20.00           H
ATOM   1407 HG11 VAL A 654      26.100  22.829  42.452  0.00 23.10           H
ATOM   1408 HG12 VAL A 654      24.975  21.499  42.144  1.00 23.10           H
ATOM   1409 HG13 VAL A 654      26.534  21.190  42.941  1.00 23.10           H
ATOM   1410 HG21 VAL A 654      28.230  22.955  41.353  0.63 24.48           H
ATOM   1411 HG22 VAL A 654      28.701  21.291  41.651  1.00 24.48           H
ATOM   1412 HG23 VAL A 654      28.700  21.916  39.992  1.00 24.48           H
ATOM   1413  N   ASN A 655      24.839  18.781  41.465  1.00 18.15           N
ATOM   1414  CA  ASN A 655      23.561  18.075  41.686  1.00 18.04           C
ATOM   1415  C   ASN A 655      22.643  18.914  42.567  1.00 19.50           C
ATOM   1416  O   ASN A 655      23.017  19.249  43.688  1.00 19.91           O
ATOM   1417  CB  ASN A 655      23.742  16.733  42.407  1.00 22.69           C
ATOM   1418  CG  ASN A 655      24.064  15.573  41.488  1.00 30.47           C
ATOM   1419  OD1 ASN A 655      23.679  14.418  41.755  1.00 30.76           O
ATOM   1420  ND2 ASN A 655      24.781  15.849  40.423  1.00 26.62           N
ATOM   1421  H   ASN A 655      25.388  18.665  42.113  1.00 21.78           H
ATOM   1422  HA  ASN A 655      23.102  17.916  40.846  1.00 21.65           H
ATOM   1423  HB2 ASN A 655      24.464  16.819  43.049  1.00 27.23           H
ATOM   1424  HB3 ASN A 655      22.914  16.514  42.863  1.00 27.23           H
ATOM   1425 HD21 ASN A 655      24.995  15.213  39.889  1.00 31.94           H
ATOM   1426 HD22 ASN A 655      25.036  16.654  40.265  1.00 31.94           H
ATOM   1427  N   LEU A 656      21.437  19.178  42.074  1.00 20.66           N
ATOM   1428  CA  LEU A 656      20.417  19.869  42.853  1.00 19.01           C
ATOM   1429  C   LEU A 656      19.813  18.920  43.870  1.00 17.20           C
ATOM   1430  O   LEU A 656      19.499  17.774  43.560  1.00 21.42           O
ATOM   1431  CB  LEU A 656      19.351  20.392  41.912  1.00 20.81           C
ATOM   1432  CG  LEU A 656      18.119  21.070  42.527  1.00 20.88           C
ATOM   1433  CD1 LEU A 656      18.534  22.339  43.212  1.00 18.26           C
ATOM   1434  CD2 LEU A 656      17.082  21.277  41.395  1.00 23.78           C
ATOM   1435  H   LEU A 656      21.179  18.963  41.284  1.00 24.79           H
ATOM   1436  HA  LEU A 656      20.817  20.611  43.331  1.00 22.81           H
ATOM   1437  HB2 LEU A 656      19.775  21.049  41.342  1.00 24.97           H
ATOM   1438  HB3 LEU A 656      19.027  19.655  41.368  1.00 24.97           H
ATOM   1439  HG  LEU A 656      17.730  20.489  43.198  1.00 25.06           H
ATOM   1440 HD11 LEU A 656      17.759  22.753  43.623  1.00 21.91           H
ATOM   1441 HD12 LEU A 656      19.192  22.121  43.889  1.00 21.91           H
ATOM   1442 HD13 LEU A 656      18.925  22.947  42.565  1.00 21.91           H
ATOM   1443 HD21 LEU A 656      16.294  21.704  41.765  1.00 28.53           H
ATOM   1444 HD22 LEU A 656      17.471  21.840  40.706  1.00 28.53           H
ATOM   1445 HD23 LEU A 656      16.848  20.416  41.021  1.00 28.53           H
ATOM   1446  N   LEU A 657      19.629  19.412  45.103  1.00 18.80           N
ATOM   1447  CA  LEU A 657      19.035  18.588  46.142  1.00 21.05           C
ATOM   1448  C   LEU A 657      17.716  19.118  46.653  1.00 21.06           C
ATOM   1449  O   LEU A 657      16.892  18.336  47.141  1.00 21.88           O
ATOM   1450  CB  LEU A 657      19.979  18.458  47.343  1.00 20.39           C
ATOM   1451  CG  LEU A 657      21.338  17.855  46.977  1.00 26.12           C
ATOM   1452  CD1 LEU A 657      22.221  17.751  48.164  1.00 22.16           C
ATOM   1453  CD2 LEU A 657      21.132  16.484  46.344  1.00 29.58           C
ATOM   1454  H   LEU A 657      19.870  20.197  45.360  1.00 22.56           H
ATOM   1455  HA  LEU A 657      18.853  17.711  45.780  1.00 25.26           H
ATOM   1456  HB2 LEU A 657      20.133  19.335  47.727  1.00 24.47           H
ATOM   1457  HB3 LEU A 657      19.571  17.876  48.001  1.00 24.47           H
ATOM   1458  HG  LEU A 657      21.777  18.427  46.331  1.00 31.34           H
ATOM   1459 HD11 LEU A 657      23.053  17.326  47.910  1.00 26.59           H
ATOM   1460 HD12 LEU A 657      22.400  18.642  48.503  1.00 26.59           H
ATOM   1461 HD13 LEU A 657      21.774  17.225  48.844  1.00 26.59           H
ATOM   1462 HD21 LEU A 657      21.999  16.075  46.193  1.00 35.49           H
ATOM   1463 HD22 LEU A 657      20.616  15.935  46.954  1.00 35.49           H
ATOM   1464 HD23 LEU A 657      20.661  16.579  45.505  1.00 35.49           H
ATOM   1465  N   GLY A 658      17.489  20.406  46.544  1.00 19.83           N
ATOM   1466  CA  GLY A 658      16.247  20.963  47.047  1.00 22.27           C
ATOM   1467  C   GLY A 658      16.298  22.465  46.951  1.00 25.39           C
ATOM   1468  O   GLY A 658      17.281  23.048  46.489  1.00 20.07           O
ATOM   1469  H   GLY A 658      18.034  20.977  46.212  1.00 23.80           H
ATOM   1470  HA2 GLY A 658      15.496  20.629  46.536  1.00 26.73           H
ATOM   1471  HA3 GLY A 658      16.139  20.719  47.977  1.00 26.73           H
ATOM   1472  N   ALA A 659      15.213  23.088  47.408  1.00 20.26           N
ATOM   1473  CA  ALA A 659      15.164  24.533  47.417  1.00 16.32           C
ATOM   1474  C   ALA A 659      14.220  24.962  48.515  1.00 20.55           C
ATOM   1475  O   ALA A 659      13.331  24.208  48.905  1.00 20.85           O
ATOM   1476  CB  ALA A 659      14.670  25.097  46.092  1.00 18.22           C
ATOM   1477  H   ALA A 659      14.499  22.694  47.674  1.00 24.31           H
ATOM   1478  HA  ALA A 659      16.045  24.894  47.599  1.00 19.59           H
ATOM   1479  HB1 ALA A 659      14.636  26.061  46.148  1.00 21.86           H
ATOM   1480  HB2 ALA A 659      15.289  24.823  45.396  1.00 21.86           H
ATOM   1481  HB3 ALA A 659      13.784  24.747  45.903  1.00 21.86           H
ATOM   1482  N   CYS A 660      14.415  26.188  48.968  1.00 19.54           N
ATOM   1483  CA  CYS A 660      13.490  26.850  49.882  1.00 18.83           C
ATOM   1484  C   CYS A 660      13.094  28.152  49.212  1.00 15.45           C
ATOM   1485  O   CYS A 660      13.859  29.115  49.240  1.00 20.97           O
ATOM   1486  CB  CYS A 660      14.106  27.139  51.213  1.00 19.32           C
ATOM   1487  SG  CYS A 660      14.935  25.721  51.996  1.00 21.43           S
ATOM   1488  H   CYS A 660      15.087  26.675  48.752  1.00 23.45           H
ATOM   1489  HA  CYS A 660      12.697  26.301  49.995  1.00 22.60           H
ATOM   1490  HB2 CYS A 660      14.758  27.847  51.121  1.00 23.18           H
ATOM   1491  HB3 CYS A 660      13.404  27.427  51.808  1.00 23.18           H
ATOM   1492  HG  CYS A 660      14.225  24.782  51.827  1.00 25.71           H
ATOM   1493  N   THR A 661      11.915  28.164  48.644  1.00 17.19           N
ATOM   1494  CA  THR A 661      11.497  29.292  47.828  1.00 16.70           C
ATOM   1495  C   THR A 661      10.444  30.142  48.485  1.00 18.14           C
ATOM   1496  O   THR A 661      10.121  31.215  47.962  1.00 21.87           O
ATOM   1497  CB  THR A 661      10.960  28.822  46.478  1.00 19.78           C
ATOM   1498  OG1 THR A 661       9.749  28.049  46.622  1.00 19.17           O
ATOM   1499  CG2 THR A 661      11.998  27.976  45.777  1.00 20.13           C
ATOM   1500  H   THR A 661      11.335  27.535  48.689  1.00 20.62           H
ATOM   1501  HA  THR A 661      12.262  29.860  47.653  1.00 20.05           H
ATOM   1502  HB  THR A 661      10.783  29.596  45.921  1.00 23.73           H
ATOM   1503  HG1 THR A 661       9.913  27.327  47.011  1.00 23.00           H
ATOM   1504 HG21 THR A 661      11.660  27.701  44.912  1.00 24.15           H
ATOM   1505 HG22 THR A 661      12.814  28.487  45.657  1.00 24.15           H
ATOM   1506 HG23 THR A 661      12.196  27.186  46.306  1.00 24.15           H
ATOM   1507  N   ILE A 662       9.886  29.689  49.601  1.00 19.18           N
ATOM   1508  CA  ILE A 662       8.804  30.410  50.242  1.00 18.78           C
ATOM   1509  C   ILE A 662       9.116  30.485  51.727  1.00 20.92           C
ATOM   1510  O   ILE A 662       9.946  29.747  52.258  1.00 19.41           O
ATOM   1511  CB  ILE A 662       7.435  29.759  50.003  1.00 16.53           C
ATOM   1512  CG1 ILE A 662       7.423  28.294  50.435  1.00 18.62           C
ATOM   1513  CG2 ILE A 662       7.081  29.857  48.517  1.00 18.60           C
ATOM   1514  CD1 ILE A 662       6.067  27.675  50.414  1.00 22.00           C
ATOM   1515  H   ILE A 662      10.124  28.974  50.009  1.00 23.02           H
ATOM   1516  HA  ILE A 662       8.760  31.319  49.908  1.00 22.53           H
ATOM   1517  HB  ILE A 662       6.763  30.242  50.505  1.00 19.84           H
ATOM   1518 HG12 ILE A 662       7.989  27.772  49.845  1.00 22.34           H
ATOM   1519 HG13 ILE A 662       7.759  28.228  51.345  1.00 22.34           H
ATOM   1520 HG21 ILE A 662       6.203  29.482  48.365  1.00 22.32           H
ATOM   1521 HG22 ILE A 662       7.101  30.795  48.266  1.00 22.32           H
ATOM   1522 HG23 ILE A 662       7.742  29.363  48.007  1.00 22.32           H
ATOM   1523 HD11 ILE A 662       6.140  26.747  50.691  1.00 26.40           H
ATOM   1524 HD12 ILE A 662       5.496  28.159  51.031  1.00 26.40           H
ATOM   1525 HD13 ILE A 662       5.699  27.720  49.522  1.00 26.40           H
ATOM   1526  N   GLY A 663       8.477  31.444  52.377  1.00 18.13           N
ATOM   1527  CA  GLY A 663       8.621  31.578  53.809  1.00 18.46           C
ATOM   1528  C   GLY A 663       9.969  32.042  54.278  1.00 17.63           C
ATOM   1529  O   GLY A 663      10.372  31.734  55.417  1.00 23.00           O
ATOM   1530  H   GLY A 663       7.949  32.014  52.015  1.00 21.75           H
ATOM   1531  HA2 GLY A 663       7.956  32.217  54.117  1.00 22.15           H
ATOM   1532  HA3 GLY A 663       8.448  30.718  54.220  1.00 22.15           H
ATOM   1533  N   GLY A 664      10.691  32.773  53.455  1.00 20.64           N
ATOM   1534  CA  GLY A 664      12.018  33.221  53.767  1.00 22.31           C
ATOM   1535  C   GLY A 664      12.777  33.509  52.489  1.00 24.86           C
ATOM   1536  O   GLY A 664      12.231  33.427  51.394  1.00 23.68           O
ATOM   1537  H   GLY A 664      10.416  33.037  52.682  1.00 24.77           H
ATOM   1538  HA2 GLY A 664      11.977  34.033  54.291  1.00 26.77           H
ATOM   1539  HA3 GLY A 664      12.496  32.544  54.267  1.00 26.77           H
ATOM   1540  N   PRO A 665      14.058  33.850  52.613  1.00 24.17           N
ATOM   1541  CA  PRO A 665      14.870  34.104  51.418  1.00 23.68           C
ATOM   1542  C   PRO A 665      14.919  32.889  50.506  1.00 20.65           C
ATOM   1543  O   PRO A 665      14.971  31.742  50.935  1.00 23.45           O
ATOM   1544  CB  PRO A 665      16.249  34.441  51.990  1.00 26.95           C
ATOM   1545  CG  PRO A 665      16.006  34.801  53.408  1.00 33.73           C
ATOM   1546  CD  PRO A 665      14.835  34.021  53.848  1.00 25.84           C
ATOM   1547  HA  PRO A 665      14.532  34.863  50.921  1.00 28.41           H
ATOM   1548  HB2 PRO A 665      16.831  33.668  51.931  1.00 32.35           H
ATOM   1549  HB3 PRO A 665      16.625  35.194  51.508  1.00 32.35           H
ATOM   1550  HG2 PRO A 665      16.786  34.571  53.936  1.00 40.48           H
ATOM   1551  HG3 PRO A 665      15.818  35.751  53.465  1.00 40.48           H
ATOM   1552  HD2 PRO A 665      15.121  33.160  54.193  1.00 31.01           H
ATOM   1553  HD3 PRO A 665      14.327  34.516  54.508  1.00 31.01           H
ATOM   1554  N   THR A 666      14.890  33.150  49.210  1.00 20.79           N
ATOM   1555  CA  THR A 666      14.926  32.077  48.246  1.00 19.58           C
ATOM   1556  C   THR A 666      16.315  31.453  48.231  1.00 18.44           C
ATOM   1557  O   THR A 666      17.333  32.158  48.192  1.00 19.34           O
ATOM   1558  CB  THR A 666      14.516  32.643  46.882  1.00 20.57           C
ATOM   1559  OG1 THR A 666      13.150  33.089  46.966  1.00 25.34           O
ATOM   1560  CG2 THR A 666      14.633  31.602  45.801  1.00 23.49           C
ATOM   1561  H   THR A 666      14.866  33.938  48.869  1.00 24.94           H
ATOM   1562  HA  THR A 666      14.289  31.393  48.490  1.00 23.49           H
ATOM   1563  HB  THR A 666      15.087  33.394  46.667  1.00 24.68           H
ATOM   1564  HG1 THR A 666      13.088  33.757  47.472  1.00 30.41           H
ATOM   1565 HG21 THR A 666      14.411  31.990  44.943  1.00 28.19           H
ATOM   1566 HG22 THR A 666      15.537  31.254  45.764  1.00 28.19           H
ATOM   1567 HG23 THR A 666      14.015  30.878  45.988  1.00 28.19           H
ATOM   1568  N   LEU A 667      16.354  30.124  48.347  1.00 23.75           N
ATOM   1569  CA  LEU A 667      17.586  29.369  48.571  1.00 25.12           C
ATOM   1570  C   LEU A 667      17.611  28.176  47.626  1.00 17.63           C
ATOM   1571  O   LEU A 667      16.564  27.536  47.434  1.00 16.84           O
ATOM   1572  CB  LEU A 667      17.677  28.819  50.030  1.00 24.88           C
ATOM   1573  CG  LEU A 667      17.326  29.652  51.275  1.00 25.96           C
ATOM   1574  CD1 LEU A 667      17.407  28.778  52.461  1.00 23.27           C
ATOM   1575  CD2 LEU A 667      18.273  30.822  51.391  1.00 27.26           C
ATOM   1576  H   LEU A 667      15.656  29.625  48.297  1.00 28.49           H
ATOM   1577  HA  LEU A 667      18.350  29.936  48.410  1.00 30.14           H
ATOM   1578  HB2 LEU A 667      17.103  28.039  50.079  1.00 29.85           H
ATOM   1579  HB3 LEU A 667      18.596  28.528  50.161  1.00 29.85           H
ATOM   1580  HG  LEU A 667      16.419  29.981  51.203  1.00 31.15           H
ATOM   1581 HD11 LEU A 667      17.219  29.308  53.253  1.00 27.92           H
ATOM   1582 HD12 LEU A 667      16.756  28.064  52.376  1.00 27.92           H
ATOM   1583 HD13 LEU A 667      18.306  28.416  52.519  1.00 27.92           H
ATOM   1584 HD21 LEU A 667      18.029  31.359  52.163  1.00 32.71           H
ATOM   1585 HD22 LEU A 667      19.174  30.480  51.501  1.00 32.71           H
ATOM   1586 HD23 LEU A 667      18.219  31.358  50.583  1.00 32.71           H
ATOM   1587  N   VAL A 668      18.793  27.863  47.021  1.00 20.20           N
ATOM   1588  CA  VAL A 668      18.933  26.665  46.215  1.00 18.35           C
ATOM   1589  C   VAL A 668      20.088  25.921  46.904  1.00 13.03           C
ATOM   1590  O   VAL A 668      21.184  26.319  47.254  1.00 19.69           O
ATOM   1591  CB  VAL A 668      19.255  27.026  44.739  1.00 17.78           C
ATOM   1592  CG1 VAL A 668      19.456  25.738  43.940  1.00 19.69           C
ATOM   1593  CG2 VAL A 668      18.158  27.894  44.131  1.00 20.70           C
ATOM   1594  H   VAL A 668      19.672  28.390  47.186  1.00 24.24           H
ATOM   1595  HA  VAL A 668      17.970  26.073  46.242  1.00 22.02           H
ATOM   1596  HB  VAL A 668      20.212  27.611  44.746  1.00 21.34           H
ATOM   1597 HG11 VAL A 668      19.759  25.955  42.911  1.00 23.62           H
ATOM   1598 HG12 VAL A 668      20.233  25.095  44.372  1.00 23.62           H
ATOM   1599 HG13 VAL A 668      18.539  25.135  43.888  1.00 23.62           H
ATOM   1600 HG21 VAL A 668      18.400  28.153  43.096  1.00 24.84           H
ATOM   1601 HG22 VAL A 668      17.184  27.392  44.127  1.00 24.84           H
ATOM   1602 HG23 VAL A 668      18.047  28.834  44.688  1.00 24.84           H
ATOM   1603  N   ILE A 669      19.755  24.628  47.102  1.00 16.92           N
ATOM   1604  CA  ILE A 669      20.565  23.641  47.818  1.00 18.40           C
ATOM   1605  C   ILE A 669      21.156  22.632  46.832  1.00 14.62           C
ATOM   1606  O   ILE A 669      20.396  21.949  46.124  1.00 17.94           O
ATOM   1607  CB  ILE A 669      19.734  22.865  48.858  1.00 22.40           C
ATOM   1608  CG1 ILE A 669      18.924  23.804  49.745  1.00 22.31           C
ATOM   1609  CG2 ILE A 669      20.659  21.997  49.724  1.00 22.54           C
ATOM   1610  CD1 ILE A 669      17.765  23.062  50.434  1.00 20.49           C
ATOM   1611  H   ILE A 669      19.021  24.282  46.813  1.00 20.31           H
ATOM   1612  HA  ILE A 669      21.298  24.092  48.264  1.00 22.08           H
ATOM   1613  HB  ILE A 669      19.113  22.279  48.400  1.00 26.88           H
ATOM   1614 HG12 ILE A 669      19.502  24.164  50.431  1.00 26.77           H
ATOM   1615 HG13 ILE A 669      18.549  24.521  49.217  1.00 26.77           H
ATOM   1616 HG21 ILE A 669      20.134  21.575  50.423  1.00 27.05           H
ATOM   1617 HG22 ILE A 669      21.068  21.310  49.173  1.00 27.05           H
ATOM   1618 HG23 ILE A 669      21.345  22.557  50.122  1.00 27.05           H
ATOM   1619 HD11 ILE A 669      17.226  23.716  50.905  1.00 24.59           H
ATOM   1620 HD12 ILE A 669      17.228  22.598  49.779  1.00 24.59           H
ATOM   1621 HD13 ILE A 669      18.139  22.430  51.068  1.00 24.59           H
ATOM   1622  N   THR A 670      22.490  22.520  46.821  1.00 19.06           N
ATOM   1623  CA  THR A 670      23.060  21.419  46.055  1.00 18.73           C
ATOM   1624  C   THR A 670      23.919  20.648  47.019  1.00 20.86           C
ATOM   1625  O   THR A 670      24.206  20.920  48.160  1.00 20.28           O
ATOM   1626  CB  THR A 670      23.933  21.984  44.900  1.00 17.09           C
ATOM   1627  OG1 THR A 670      25.044  22.694  45.445  1.00 18.92           O
ATOM   1628  CG2 THR A 670      23.141  22.948  44.029  1.00 19.06           C
ATOM   1629  H   THR A 670      23.148  23.055  47.431  1.00 22.88           H
ATOM   1630  HA  THR A 670      22.255  20.753  45.603  1.00 22.47           H
ATOM   1631  HB  THR A 670      24.315  21.126  44.286  1.00 20.51           H
ATOM   1632  HG1 THR A 670      25.687  22.041  45.903  1.00 22.70           H
ATOM   1633 HG21 THR A 670      23.758  23.326  43.202  1.00 22.88           H
ATOM   1634 HG22 THR A 670      22.265  22.456  43.592  1.00 22.88           H
ATOM   1635 HG23 THR A 670      22.797  23.824  44.593  1.00 22.88           H
ATOM   1636  N   GLU A 671      24.533  19.610  46.392  1.00 19.41           N
ATOM   1637  CA  GLU A 671      25.635  18.886  47.020  1.00 19.26           C
ATOM   1638  C   GLU A 671      26.750  19.847  47.397  1.00 18.70           C
ATOM   1639  O   GLU A 671      26.934  20.897  46.750  1.00 19.28           O
ATOM   1640  CB  GLU A 671      26.200  17.800  46.088  1.00 19.20           C
ATOM   1641  CG  GLU A 671      26.891  18.354  44.861  1.00 19.35           C
ATOM   1642  CD  GLU A 671      27.306  17.260  43.913  1.00 21.15           C
ATOM   1643  OE1 GLU A 671      26.894  17.299  42.727  1.00 20.07           O
ATOM   1644  OE2 GLU A 671      28.025  16.333  44.365  1.00 21.93           O1-
ATOM   1645  H   GLU A 671      24.314  19.305  45.623  1.00 23.29           H
ATOM   1646  HA  GLU A 671      25.316  18.455  47.828  1.00 23.11           H
ATOM   1647  HB2 GLU A 671      26.839  17.262  46.577  1.00 23.04           H
ATOM   1648  HB3 GLU A 671      25.473  17.229  45.780  1.00 23.04           H
ATOM   1649  HG2 GLU A 671      26.280  18.938  44.379  1.00 23.22           H
ATOM   1650  HG3 GLU A 671      27.690  18.832  45.132  1.00 23.22           H
ATOM   1651  N   TYR A 672      27.548  19.441  48.404  1.00 19.30           N
ATOM   1652  CA  TYR A 672      28.769  20.151  48.776  1.00 19.58           C
ATOM   1653  C   TYR A 672      29.913  19.293  48.194  1.00 17.86           C
ATOM   1654  O   TYR A 672      29.807  18.068  48.159  1.00 20.20           O
ATOM   1655  CB  TYR A 672      28.851  20.187  50.320  1.00 19.00           C
ATOM   1656  CG  TYR A 672      30.189  20.683  50.782  1.00 18.04           C
ATOM   1657  CD1 TYR A 672      31.173  19.796  51.254  1.00 21.05           C
ATOM   1658  CD2 TYR A 672      30.423  22.064  50.824  1.00 19.87           C
ATOM   1659  CE1 TYR A 672      32.380  20.282  51.749  1.00 23.08           C
ATOM   1660  CE2 TYR A 672      31.643  22.565  51.251  1.00 23.92           C
ATOM   1661  CZ  TYR A 672      32.603  21.664  51.739  1.00 24.06           C
ATOM   1662  OH  TYR A 672      33.823  22.154  52.144  1.00 34.71           O
ATOM   1663  H   TYR A 672      27.450  18.471  48.793  1.00 23.16           H
ATOM   1664  HA  TYR A 672      28.772  21.198  48.364  1.00 23.50           H
ATOM   1665  HB2 TYR A 672      28.044  20.847  50.713  1.00 22.80           H
ATOM   1666  HB3 TYR A 672      28.644  19.177  50.724  1.00 22.80           H
ATOM   1667  HD1 TYR A 672      30.975  18.727  51.263  1.00 25.26           H
ATOM   1668  HD2 TYR A 672      29.642  22.748  50.489  1.00 23.84           H
ATOM   1669  HE1 TYR A 672      33.120  19.625  52.201  1.00 27.70           H
ATOM   1670  HE2 TYR A 672      31.841  23.636  51.280  1.00 28.70           H
ATOM   1671  HH  TYR A 672      33.688  22.769  52.943  1.00 41.66           H
ATOM   1672  N   CYS A 673      30.913  20.049  47.665  1.00 19.29           N
ATOM   1673  CA  CYS A 673      32.024  19.434  46.925  1.00 20.25           C
ATOM   1674  C   CYS A 673      33.246  19.715  47.809  1.00 15.63           C
ATOM   1675  O   CYS A 673      33.809  20.778  47.993  1.00 20.98           O
ATOM   1676  CB  CYS A 673      32.250  20.066  45.558  1.00 19.22           C
ATOM   1677  SG  CYS A 673      30.855  19.585  44.462  1.00 19.14           S
ATOM   1678  H   CYS A 673      30.992  21.070  47.861  1.00 23.15           H
ATOM   1679  HA  CYS A 673      31.829  18.317  46.820  1.00 24.30           H
ATOM   1680  HB2 CYS A 673      32.316  21.171  45.627  1.00 23.06           H
ATOM   1681  HB3 CYS A 673      33.233  19.723  45.160  1.00 23.06           H
ATOM   1682  HG  CYS A 673      31.507  19.726  43.283  1.00 22.97           H
ATOM   1683  N   CYS A 674      33.689  18.563  48.379  1.00 19.76           N
ATOM   1684  CA  CYS A 674      34.592  18.539  49.536  1.00 20.74           C
ATOM   1685  C   CYS A 674      35.965  19.076  49.228  1.00 19.45           C
ATOM   1686  O   CYS A 674      36.669  19.513  50.138  1.00 23.00           O
ATOM   1687  CB  CYS A 674      34.717  17.129  50.101  1.00 19.93           C
ATOM   1688  SG  CYS A 674      35.531  15.885  49.044  1.00 20.77           S
ATOM   1689  H   CYS A 674      33.448  17.777  48.129  1.00 23.71           H
ATOM   1690  HA  CYS A 674      34.220  19.092  50.238  1.00 24.89           H
ATOM   1691  HB2 CYS A 674      35.223  17.163  50.930  1.00 23.91           H
ATOM   1692  HB3 CYS A 674      33.828  16.799  50.285  1.00 23.91           H
ATOM   1693  HG  CYS A 674      36.654  16.284  48.941  1.00 24.93           H
ATOM   1694  N   TYR A 675      36.388  19.077  47.965  1.00 18.15           N
ATOM   1695  CA  TYR A 675      37.635  19.734  47.613  1.00 18.57           C
ATOM   1696  C   TYR A 675      37.434  21.154  47.105  1.00 19.92           C
ATOM   1697  O   TYR A 675      38.430  21.809  46.762  1.00 23.18           O
ATOM   1698  CB  TYR A 675      38.403  18.881  46.576  1.00 19.09           C
ATOM   1699  CG  TYR A 675      38.732  17.509  47.099  1.00 22.10           C
ATOM   1700  CD1 TYR A 675      39.562  17.365  48.207  1.00 25.23           C
ATOM   1701  CD2 TYR A 675      38.195  16.359  46.533  1.00 20.55           C
ATOM   1702  CE1 TYR A 675      39.848  16.130  48.715  1.00 26.70           C
ATOM   1703  CE2 TYR A 675      38.485  15.112  47.024  1.00 21.38           C
ATOM   1704  CZ  TYR A 675      39.310  15.001  48.140  1.00 25.47           C
ATOM   1705  OH  TYR A 675      39.594  13.768  48.676  1.00 30.08           O
ATOM   1706  H   TYR A 675      35.983  18.695  47.310  1.00 21.78           H
ATOM   1707  HA  TYR A 675      38.196  19.798  48.402  1.00 22.29           H
ATOM   1708  HB2 TYR A 675      37.846  18.773  45.790  1.00 22.90           H
ATOM   1709  HB3 TYR A 675      39.231  19.329  46.335  1.00 22.90           H
ATOM   1710  HD1 TYR A 675      39.923  18.123  48.606  1.00 30.28           H
ATOM   1711  HD2 TYR A 675      37.634  16.437  45.792  1.00 24.66           H
ATOM   1712  HE1 TYR A 675      40.402  16.053  49.457  1.00 32.04           H
ATOM   1713  HE2 TYR A 675      38.110  14.356  46.637  1.00 25.66           H
ATOM   1714  HH  TYR A 675      39.202  13.168  48.236  1.00 36.09           H
ATOM   1715  N   GLY A 676      36.176  21.650  47.074  1.00 20.75           N
ATOM   1716  CA  GLY A 676      36.015  23.024  46.691  1.00 19.78           C
ATOM   1717  C   GLY A 676      36.231  23.121  45.173  1.00 19.70           C
ATOM   1718  O   GLY A 676      36.044  22.313  44.285  1.00 22.82           O
ATOM   1719  H   GLY A 676      35.341  21.051  47.094  1.00 24.90           H
ATOM   1720  HA2 GLY A 676      35.009  23.401  46.971  1.00 23.73           H
ATOM   1721  HA3 GLY A 676      36.767  23.676  47.225  1.00 23.73           H
ATOM   1722  N   ASP A 677      36.601  24.398  44.931  1.00 20.59           N
ATOM   1723  CA  ASP A 677      36.745  24.977  43.598  1.00 21.89           C
ATOM   1724  C   ASP A 677      38.016  24.482  42.944  1.00 21.77           C
ATOM   1725  O   ASP A 677      39.081  24.500  43.553  1.00 20.97           O
ATOM   1726  CB  ASP A 677      36.778  26.499  43.734  1.00 27.49           C
ATOM   1727  CG  ASP A 677      36.622  27.186  42.455  0.81 26.60           C
ATOM   1728  OD1 ASP A 677      35.488  27.609  42.134  0.66 23.65           O
ATOM   1729  OD2 ASP A 677      37.655  27.339  41.787  0.81 29.42           O1-
ATOM   1730  H   ASP A 677      36.793  24.960  45.542  1.00 24.71           H
ATOM   1731  HA  ASP A 677      35.997  24.723  43.037  1.00 26.27           H
ATOM   1732  HB2 ASP A 677      36.050  26.780  44.306  0.00 32.99           H
ATOM   1733  HB3 ASP A 677      37.622  26.791  44.118  1.00 32.99           H
ATOM   1734  N   LEU A 678      37.915  24.059  41.675  1.00 19.71           N
ATOM   1735  CA  LEU A 678      39.054  23.406  41.040  1.00 17.13           C
ATOM   1736  C   LEU A 678      40.223  24.366  40.857  1.00 20.08           C
ATOM   1737  O   LEU A 678      41.382  23.949  40.921  1.00 20.99           O
ATOM   1738  CB  LEU A 678      38.632  22.808  39.693  1.00 20.20           C
ATOM   1739  CG  LEU A 678      39.737  22.046  38.960  1.00 20.06           C
ATOM   1740  CD1 LEU A 678      40.163  20.850  39.706  1.00 20.90           C
ATOM   1741  CD2 LEU A 678      39.305  21.620  37.551  1.00 19.13           C
ATOM   1742  H   LEU A 678      37.217  24.141  41.179  1.00 23.65           H
ATOM   1743  HA  LEU A 678      39.351  22.674  41.596  1.00 20.55           H
ATOM   1744  HB2 LEU A 678      37.907  22.189  39.860  1.00 24.24           H
ATOM   1745  HB3 LEU A 678      38.332  23.531  39.122  1.00 24.24           H
ATOM   1746  HG  LEU A 678      40.506  22.625  38.863  1.00 24.07           H
ATOM   1747 HD11 LEU A 678      40.848  20.392  39.191  1.00 25.08           H
ATOM   1748 HD12 LEU A 678      40.528  21.128  40.562  1.00 25.08           H
ATOM   1749 HD13 LEU A 678      39.397  20.270  39.836  1.00 25.08           H
ATOM   1750 HD21 LEU A 678      40.047  21.174  37.119  1.00 22.95           H
ATOM   1751 HD22 LEU A 678      38.555  21.006  37.623  1.00 22.95           H
ATOM   1752 HD23 LEU A 678      39.044  22.407  37.052  1.00 22.95           H
ATOM   1753  N   LEU A 679      39.955  25.649  40.626  1.00 22.80           N
ATOM   1754  CA  LEU A 679      41.050  26.575  40.391  1.00 20.61           C
ATOM   1755  C   LEU A 679      41.891  26.703  41.654  1.00 20.97           C
ATOM   1756  O   LEU A 679      43.111  26.561  41.605  1.00 24.29           O
ATOM   1757  CB  LEU A 679      40.525  27.930  39.957  1.00 21.83           C
ATOM   1758  CG  LEU A 679      41.568  28.997  39.674  1.00 23.84           C
ATOM   1759  CD1 LEU A 679      42.497  28.541  38.560  1.00 26.09           C
ATOM   1760  CD2 LEU A 679      40.903  30.314  39.326  1.00 27.26           C
ATOM   1761  H   LEU A 679      39.169  25.998  40.618  1.00 27.36           H
ATOM   1762  HA  LEU A 679      41.618  26.231  39.685  1.00 24.73           H
ATOM   1763  HB2 LEU A 679      40.017  27.808  39.138  1.00 26.20           H
ATOM   1764  HB3 LEU A 679      39.940  28.264  40.653  1.00 26.20           H
ATOM   1765  HG  LEU A 679      42.102  29.142  40.471  1.00 28.60           H
ATOM   1766 HD11 LEU A 679      43.151  29.237  38.391  1.00 31.31           H
ATOM   1767 HD12 LEU A 679      42.945  27.724  38.829  1.00 31.31           H
ATOM   1768 HD13 LEU A 679      41.966  28.382  37.765  1.00 31.31           H
ATOM   1769 HD21 LEU A 679      41.590  30.970  39.131  1.00 32.71           H
ATOM   1770 HD22 LEU A 679      40.335  30.186  38.553  1.00 32.71           H
ATOM   1771 HD23 LEU A 679      40.371  30.612  40.081  1.00 32.71           H
ATOM   1772  N   ASN A 680      41.240  26.911  42.794  1.00 22.96           N
ATOM   1773  CA  ASN A 680      41.994  26.974  44.042  1.00 24.59           C
ATOM   1774  C   ASN A 680      42.719  25.663  44.307  1.00 27.73           C
ATOM   1775  O   ASN A 680      43.845  25.663  44.828  1.00 27.78           O
ATOM   1776  CB  ASN A 680      41.061  27.318  45.184  1.00 26.07           C
ATOM   1777  CG  ASN A 680      40.652  28.743  45.146  1.00 34.14           C
ATOM   1778  OD1 ASN A 680      41.491  29.616  44.927  1.00 48.06           O
ATOM   1779  ND2 ASN A 680      39.374  29.007  45.343  1.00 44.35           N
ATOM   1780  H   ASN A 680      40.390  27.007  42.872  1.00 27.55           H
ATOM   1781  HA  ASN A 680      42.659  27.676  43.987  1.00 29.51           H
ATOM   1782  HB2 ASN A 680      40.262  26.774  45.127  1.00 31.28           H
ATOM   1783  HB3 ASN A 680      41.514  27.157  46.028  1.00 31.28           H
ATOM   1784 HD21 ASN A 680      39.115  29.825  45.403  1.00 53.22           H
ATOM   1785 HD22 ASN A 680      38.805  28.367  45.420  1.00 53.22           H
ATOM   1786  N   PHE A 681      42.065  24.537  44.012  1.00 21.48           N
ATOM   1787  CA  PHE A 681      42.700  23.238  44.190  1.00 23.10           C
ATOM   1788  C   PHE A 681      43.980  23.125  43.369  1.00 23.94           C
ATOM   1789  O   PHE A 681      45.027  22.714  43.887  1.00 26.95           O
ATOM   1790  CB  PHE A 681      41.714  22.139  43.836  1.00 23.60           C
ATOM   1791  CG  PHE A 681      42.248  20.757  43.983  1.00 21.49           C
ATOM   1792  CD1 PHE A 681      42.796  20.092  42.897  1.00 25.67           C
ATOM   1793  CD2 PHE A 681      42.183  20.105  45.208  1.00 25.28           C
ATOM   1794  CE1 PHE A 681      43.263  18.812  43.010  1.00 30.01           C
ATOM   1795  CE2 PHE A 681      42.651  18.818  45.325  1.00 29.81           C
ATOM   1796  CZ  PHE A 681      43.194  18.172  44.214  1.00 27.20           C
ATOM   1797  H   PHE A 681      41.257  24.503  43.723  1.00 25.78           H
ATOM   1798  HA  PHE A 681      42.937  23.139  45.128  1.00 27.72           H
ATOM   1799  HB2 PHE A 681      40.945  22.226  44.420  1.00 28.33           H
ATOM   1800  HB3 PHE A 681      41.439  22.254  42.912  1.00 28.33           H
ATOM   1801  HD1 PHE A 681      42.835  20.523  42.073  1.00 30.81           H
ATOM   1802  HD2 PHE A 681      41.812  20.536  45.942  1.00 30.34           H
ATOM   1803  HE1 PHE A 681      43.629  18.381  42.271  1.00 36.01           H
ATOM   1804  HE2 PHE A 681      42.609  18.384  46.145  1.00 35.77           H
ATOM   1805  HZ  PHE A 681      43.520  17.305  44.296  1.00 32.63           H
ATOM   1806  N   LEU A 682      43.908  23.425  42.062  1.00 20.78           N
ATOM   1807  CA  LEU A 682      45.104  23.376  41.241  1.00 22.73           C
ATOM   1808  C   LEU A 682      46.212  24.249  41.813  1.00 24.19           C
ATOM   1809  O   LEU A 682      47.377  23.842  41.832  1.00 25.52           O
ATOM   1810  CB  LEU A 682      44.766  23.819  39.817  1.00 21.91           C
ATOM   1811  CG  LEU A 682      43.838  22.818  39.133  1.00 24.34           C
ATOM   1812  CD1 LEU A 682      43.220  23.448  37.888  1.00 22.85           C
ATOM   1813  CD2 LEU A 682      44.533  21.530  38.756  1.00 28.39           C
ATOM   1814  H   LEU A 682      43.192  23.663  41.653  1.00 24.93           H
ATOM   1815  HA  LEU A 682      45.431  22.463  41.218  1.00 27.28           H
ATOM   1816  HB2 LEU A 682      44.321  24.678  39.843  1.00 26.29           H
ATOM   1817  HB3 LEU A 682      45.584  23.883  39.303  1.00 26.29           H
ATOM   1818  HG  LEU A 682      43.120  22.590  39.746  1.00 29.21           H
ATOM   1819 HD11 LEU A 682      42.635  22.801  37.464  1.00 27.42           H
ATOM   1820 HD12 LEU A 682      42.713  24.236  38.142  1.00 27.42           H
ATOM   1821 HD13 LEU A 682      43.935  23.704  37.282  1.00 27.42           H
ATOM   1822 HD21 LEU A 682      43.898  20.955  38.299  1.00 34.07           H
ATOM   1823 HD22 LEU A 682      45.277  21.735  38.169  1.00 34.07           H
ATOM   1824 HD23 LEU A 682      44.852  21.088  39.559  1.00 34.07           H
ATOM   1825  N   ARG A 683      45.878  25.487  42.188  1.00 24.50           N
ATOM   1826  CA  ARG A 683      46.881  26.408  42.709  1.00 27.63           C
ATOM   1827  C   ARG A 683      47.506  25.868  43.994  1.00 31.70           C
ATOM   1828  O   ARG A 683      48.723  25.951  44.178  1.00 30.58           O
ATOM   1829  CB  ARG A 683      46.248  27.775  42.918  1.00 25.11           C
ATOM   1830  CG  ARG A 683      46.085  28.467  41.589  1.00 26.69           C
ATOM   1831  CD  ARG A 683      45.243  29.715  41.635  1.00 26.83           C
ATOM   1832  NE  ARG A 683      45.183  30.359  40.319  1.00 30.73           N
ATOM   1833  CZ  ARG A 683      44.487  31.462  40.062  1.00 32.72           C
ATOM   1834  NH1 ARG A 683      44.512  31.996  38.845  1.00 28.38           N
ATOM   1835  NH2 ARG A 683      43.774  32.040  41.028  1.00 35.71           N1+
ATOM   1836  H   ARG A 683      45.082  25.812  42.158  1.00 29.40           H
ATOM   1837  HA  ARG A 683      47.588  26.506  42.054  1.00 33.16           H
ATOM   1838  HB2 ARG A 683      45.376  27.672  43.327  1.00 30.13           H
ATOM   1839  HB3 ARG A 683      46.823  28.318  43.477  1.00 30.13           H
ATOM   1840  HG2 ARG A 683      46.964  28.722  41.268  1.00 32.03           H
ATOM   1841  HG3 ARG A 683      45.673  27.850  40.965  1.00 32.03           H
ATOM   1842  HD2 ARG A 683      44.338  29.486  41.900  1.00 32.20           H
ATOM   1843  HD3 ARG A 683      45.632  30.347  42.260  1.00 32.20           H
ATOM   1844  HE  ARG A 683      45.524  29.938  39.652  1.00 36.87           H
ATOM   1845 HH11 ARG A 683      44.971  31.620  38.222  1.00 34.06           H
ATOM   1846 HH12 ARG A 683      44.055  32.705  38.675  1.00 34.06           H
ATOM   1847 HH21 ARG A 683      43.763  31.701  41.818  1.00 42.85           H
ATOM   1848 HH22 ARG A 683      43.321  32.753  40.863  1.00 42.85           H
ATOM   1849  N   ARG A 684      46.694  25.271  44.861  1.00 29.32           N
ATOM   1850  CA  ARG A 684      47.199  24.703  46.115  1.00 33.06           C
ATOM   1851  C   ARG A 684      48.090  23.492  45.873  1.00 34.46           C
ATOM   1852  O   ARG A 684      49.074  23.280  46.595  1.00 33.79           O
ATOM   1853  CB  ARG A 684      46.015  24.321  47.004  1.00 27.69           C
ATOM   1854  CG  ARG A 684      46.368  23.693  48.341  1.00 37.02           C
ATOM   1855  CD  ARG A 684      45.141  23.624  49.253  1.00 35.32           C
ATOM   1856  NE  ARG A 684      44.119  22.654  48.844  1.00 33.11           N
ATOM   1857  CZ  ARG A 684      44.231  21.346  49.028  1.00 32.10           C
ATOM   1858  NH1 ARG A 684      45.333  20.859  49.599  1.00 43.01           N
ATOM   1859  NH2 ARG A 684      43.254  20.526  48.670  1.00 37.20           N1+
ATOM   1860  H   ARG A 684      45.844  25.186  44.754  1.00 35.18           H
ATOM   1861  HA  ARG A 684      47.722  25.372  46.583  1.00 39.68           H
ATOM   1862  HB2 ARG A 684      45.501  25.122  47.188  1.00 33.23           H
ATOM   1863  HB3 ARG A 684      45.462  23.682  46.528  1.00 33.23           H
ATOM   1864  HG2 ARG A 684      46.701  22.794  48.202  1.00 44.43           H
ATOM   1865  HG3 ARG A 684      47.038  24.239  48.781  1.00 44.43           H
ATOM   1866  HD2 ARG A 684      45.432  23.385  50.147  1.00 42.38           H
ATOM   1867  HD3 ARG A 684      44.722  24.499  49.277  1.00 42.38           H
ATOM   1868  HE  ARG A 684      43.382  22.953  48.519  1.00 39.73           H
ATOM   1869 HH11 ARG A 684      45.967  21.388  49.841  1.00 51.62           H
ATOM   1870 HH12 ARG A 684      45.416  20.011  49.717  1.00 51.62           H
ATOM   1871 HH21 ARG A 684      42.543  20.837  48.302  1.00 44.64           H
ATOM   1872 HH22 ARG A 684      43.343  19.677  48.786  1.00 44.64           H
ATOM   1873  N   LYS A 685      47.740  22.662  44.901  1.00 31.20           N
ATOM   1874  CA  LYS A 685      48.441  21.416  44.622  1.00 34.17           C
ATOM   1875  C   LYS A 685      49.508  21.560  43.551  1.00 38.49           C
ATOM   1876  O   LYS A 685      50.074  20.547  43.120  1.00 44.73           O
ATOM   1877  CB  LYS A 685      47.435  20.341  44.204  1.00 34.58           C
ATOM   1878  CG  LYS A 685      46.439  19.984  45.291  1.00 42.57           C
ATOM   1879  CD  LYS A 685      46.677  18.581  45.840  1.00 42.41           C
ATOM   1880  CE  LYS A 685      46.950  18.556  47.317  1.00 48.51           C
ATOM   1881  NZ  LYS A 685      47.936  17.471  47.602  1.00 51.95           N1+
ATOM   1882  H   LYS A 685      47.075  22.804  44.376  1.00 37.44           H
ATOM   1883  HA  LYS A 685      48.881  21.111  45.430  1.00 41.01           H
ATOM   1884  HB2 LYS A 685      46.935  20.672  43.440  1.00 41.50           H
ATOM   1885  HB3 LYS A 685      47.923  19.546  43.946  1.00 41.50           H
ATOM   1886  HG2 LYS A 685      46.520  20.622  46.017  1.00 51.09           H
ATOM   1887  HG3 LYS A 685      45.543  20.014  44.919  1.00 51.09           H
ATOM   1888  HD2 LYS A 685      45.889  18.042  45.674  1.00 50.90           H
ATOM   1889  HD3 LYS A 685      47.444  18.181  45.400  1.00 50.90           H
ATOM   1890  HE2 LYS A 685      47.324  19.403  47.605  1.00 58.21           H
ATOM   1891  HE3 LYS A 685      46.127  18.363  47.794  1.00 58.21           H
ATOM   1892  HZ1 LYS A 685      47.945  17.286  48.472  1.00 62.34           H
ATOM   1893  HZ2 LYS A 685      47.721  16.735  47.149  1.00 62.34           H
ATOM   1894  HZ3 LYS A 685      48.751  17.733  47.354  1.00 62.34           H
ATOM   1895  N   ARG A 686      49.798  22.786  43.119  1.00 38.11           N
ATOM   1896  CA  ARG A 686      50.782  23.001  42.065  1.00 38.37           C
ATOM   1897  C   ARG A 686      52.112  22.333  42.418  1.00 47.25           C
ATOM   1898  O   ARG A 686      52.685  21.597  41.607  1.00 41.25           O
ATOM   1899  CB  ARG A 686      50.959  24.506  41.821  1.00 35.85           C
ATOM   1900  CG  ARG A 686      51.718  24.865  40.528  1.00 42.86           C
ATOM   1901  CD  ARG A 686      51.921  26.384  40.343  1.00 44.86           C
ATOM   1902  NE  ARG A 686      50.666  27.142  40.318  1.00 48.94           N
ATOM   1903  CZ  ARG A 686      50.321  28.044  39.396  1.00 49.85           C
ATOM   1904  NH1 ARG A 686      49.155  28.665  39.508  1.00 42.63           N
ATOM   1905  NH2 ARG A 686      51.126  28.346  38.373  1.00 51.07           N1+
ATOM   1906  H   ARG A 686      49.438  23.507  43.420  1.00 45.73           H
ATOM   1907  HA  ARG A 686      50.453  22.605  41.244  1.00 46.05           H
ATOM   1908  HB2 ARG A 686      50.084  24.921  41.777  1.00 43.02           H
ATOM   1909  HB3 ARG A 686      51.456  24.879  42.566  1.00 43.02           H
ATOM   1910  HG2 ARG A 686      52.594  24.451  40.558  1.00 51.44           H
ATOM   1911  HG3 ARG A 686      51.222  24.533  39.766  1.00 51.44           H
ATOM   1912  HD2 ARG A 686      52.448  26.719  41.086  1.00 53.83           H
ATOM   1913  HD3 ARG A 686      52.393  26.537  39.511  1.00 53.83           H
ATOM   1914  HE  ARG A 686      50.085  26.963  40.927  1.00 58.72           H
ATOM   1915 HH11 ARG A 686      48.629  28.480  40.159  1.00 51.15           H
ATOM   1916 HH12 ARG A 686      48.922  29.247  38.917  1.00 51.15           H
ATOM   1917 HH21 ARG A 686      51.888  27.959  38.287  1.00 61.28           H
ATOM   1918 HH22 ARG A 686      50.880  28.933  37.793  1.00 61.28           H
ATOM   1919  N   ASP A 687      52.598  22.547  43.648  1.00 44.34           N
ATOM   1920  CA  ASP A 687      53.893  21.990  44.050  1.00 44.62           C
ATOM   1921  C   ASP A 687      53.885  20.469  44.045  1.00 35.90           C
ATOM   1922  O   ASP A 687      54.840  19.836  43.583  1.00 49.03           O
ATOM   1923  CB  ASP A 687      54.275  22.474  45.441  1.00 47.64           C
ATOM   1924  CG  ASP A 687      54.256  23.965  45.563  1.00 48.94           C
ATOM   1925  OD1 ASP A 687      54.525  24.640  44.548  1.00 45.73           O
ATOM   1926  OD2 ASP A 687      53.968  24.444  46.684  1.00 54.17           O1-
ATOM   1927  H   ASP A 687      52.201  23.006  44.258  1.00 53.20           H
ATOM   1928  HA  ASP A 687      54.578  22.290  43.430  1.00 53.54           H
ATOM   1929  HB2 ASP A 687      53.647  22.111  46.085  1.00 57.17           H
ATOM   1930  HB3 ASP A 687      55.174  22.168  45.642  1.00 57.17           H
ATOM   1931  N   SER A 688      52.834  19.857  44.584  1.00 48.17           N
ATOM   1932  CA  SER A 688      52.778  18.402  44.591  1.00 45.25           C
ATOM   1933  C   SER A 688      52.896  17.810  43.193  1.00 46.10           C
ATOM   1934  O   SER A 688      53.019  16.584  43.063  1.00 42.89           O
ATOM   1935  CB  SER A 688      51.481  17.927  45.254  1.00 46.98           C
ATOM   1936  OG  SER A 688      50.353  18.112  44.410  1.00 50.68           O
ATOM   1937  H   SER A 688      52.158  20.251  44.943  1.00 57.81           H
ATOM   1938  HA  SER A 688      53.521  18.065  45.115  1.00 54.30           H
ATOM   1939  HB2 SER A 688      51.570  16.983  45.454  1.00 56.38           H
ATOM   1940  HB3 SER A 688      51.348  18.431  46.072  1.00 56.38           H
ATOM   1941  HG  SER A 688      50.246  18.931  44.248  1.00 60.82           H
ATOM   1942  N   PHE A 689      52.863  18.630  42.144  1.00 45.76           N
ATOM   1943  CA  PHE A 689      52.920  18.072  40.813  1.00 42.34           C
ATOM   1944  C   PHE A 689      54.277  17.469  40.553  1.00 38.70           C
ATOM   1945  O   PHE A 689      54.352  16.354  40.038  1.00 47.08           O
ATOM   1946  CB  PHE A 689      52.595  19.116  39.740  1.00 40.53           C
ATOM   1947  CG  PHE A 689      52.160  18.495  38.458  1.00 37.10           C
ATOM   1948  CD1 PHE A 689      53.008  18.442  37.376  1.00 41.65           C
ATOM   1949  CD2 PHE A 689      50.924  17.894  38.364  1.00 37.16           C
ATOM   1950  CE1 PHE A 689      52.613  17.833  36.205  1.00 35.28           C
ATOM   1951  CE2 PHE A 689      50.530  17.274  37.208  1.00 29.28           C
ATOM   1952  CZ  PHE A 689      51.379  17.242  36.123  1.00 31.34           C
ATOM   1953  H   PHE A 689      52.807  19.487  42.171  1.00 54.91           H
ATOM   1954  HA  PHE A 689      52.267  17.361  40.747  1.00 50.81           H
ATOM   1955  HB2 PHE A 689      53.391  19.640  39.562  1.00 48.64           H
ATOM   1956  HB3 PHE A 689      51.881  19.690  40.059  1.00 48.64           H
ATOM   1957  HD1 PHE A 689      53.850  18.835  37.431  1.00 49.98           H
ATOM   1958  HD2 PHE A 689      50.352  17.907  39.097  1.00 44.60           H
ATOM   1959  HE1 PHE A 689      53.190  17.811  35.475  1.00 42.33           H
ATOM   1960  HE2 PHE A 689      49.688  16.884  37.156  1.00 35.14           H
ATOM   1961  HZ  PHE A 689      51.111  16.836  35.331  1.00 37.61           H
ATOM   1962  HC  PHE A 689      55.111  17.966  40.795  1.00 46.44           H
ATOM   1963  N   LEU A 762      46.993  13.030  48.251  1.00 51.05           N
ATOM   1964  CA  LEU A 762      48.225  12.689  47.553  1.00 52.47           C
ATOM   1965  C   LEU A 762      48.551  13.729  46.477  1.00 52.33           C
ATOM   1966  O   LEU A 762      47.812  14.693  46.261  1.00 51.56           O
ATOM   1967  CB  LEU A 762      48.128  11.290  46.927  1.00 54.84           C
ATOM   1968  CG  LEU A 762      49.201  10.285  47.371  1.00 58.08           C
ATOM   1969  CD1 LEU A 762      48.579   8.917  47.634  1.00 59.29           C
ATOM   1970  CD2 LEU A 762      50.316  10.163  46.341  1.00 54.90           C
ATOM   1971  H1  LEU A 762      46.824  12.378  48.936  1.00 61.26           H
ATOM   1972  H2  LEU A 762      46.262  13.035  47.629  1.00 61.26           H
ATOM   1973  HA  LEU A 762      48.953  12.686  48.194  1.00 62.97           H
ATOM   1974  HB2 LEU A 762      48.196  11.377  45.963  1.00 65.81           H
ATOM   1975  HB3 LEU A 762      47.265  10.911  47.156  1.00 65.81           H
ATOM   1976  HG  LEU A 762      49.598  10.591  48.201  1.00 69.70           H
ATOM   1977 HD11 LEU A 762      47.893   9.006  48.315  1.00 71.15           H
ATOM   1978 HD12 LEU A 762      48.189   8.583  46.810  1.00 71.15           H
ATOM   1979 HD13 LEU A 762      49.272   8.310  47.941  1.00 71.15           H
ATOM   1980 HD21 LEU A 762      49.933   9.873  45.498  1.00 65.88           H
ATOM   1981 HD22 LEU A 762      50.751  11.021  46.231  1.00 65.88           H
ATOM   1982 HD23 LEU A 762      50.960   9.507  46.651  1.00 65.88           H
ATOM   1983  N   ALA A 763      49.679  13.531  45.810  1.00 45.58           N
ATOM   1984  CA  ALA A 763      50.145  14.509  44.854  1.00 45.31           C
ATOM   1985  C   ALA A 763      49.196  14.567  43.666  1.00 41.99           C
ATOM   1986  O   ALA A 763      48.331  13.711  43.479  1.00 42.09           O
ATOM   1987  CB  ALA A 763      51.555  14.166  44.377  1.00 45.36           C
ATOM   1988  H   ALA A 763      50.179  12.837  45.885  1.00 54.69           H
ATOM   1989  HA  ALA A 763      50.159  15.384  45.268  1.00 54.37           H
ATOM   1990  HB1 ALA A 763      51.814  14.790  43.686  1.00 54.43           H
ATOM   1991  HB2 ALA A 763      52.164  14.223  45.129  1.00 54.43           H
ATOM   1992  HB3 ALA A 763      51.555  13.263  44.019  1.00 54.43           H
ATOM   1993  N   LEU A 764      49.353  15.618  42.882  1.00 39.47           N
ATOM   1994  CA  LEU A 764      48.686  15.724  41.604  1.00 33.15           C
ATOM   1995  C   LEU A 764      49.650  15.246  40.528  1.00 31.30           C
ATOM   1996  O   LEU A 764      50.849  15.530  40.589  1.00 34.56           O
ATOM   1997  CB  LEU A 764      48.268  17.168  41.372  1.00 36.75           C
ATOM   1998  CG  LEU A 764      47.070  17.434  40.491  1.00 35.80           C
ATOM   1999  CD1 LEU A 764      45.819  16.852  41.076  1.00 34.27           C
ATOM   2000  CD2 LEU A 764      46.944  18.921  40.349  1.00 40.26           C
ATOM   2001  H   LEU A 764      49.850  16.293  43.072  1.00 47.37           H
ATOM   2002  HA  LEU A 764      47.902  15.155  41.587  1.00 39.78           H
ATOM   2003  HB2 LEU A 764      48.070  17.556  42.239  1.00 44.11           H
ATOM   2004  HB3 LEU A 764      49.019  17.635  40.977  1.00 44.11           H
ATOM   2005  HG  LEU A 764      47.218  17.043  39.616  1.00 42.96           H
ATOM   2006 HD11 LEU A 764      45.070  17.074  40.502  1.00 41.12           H
ATOM   2007 HD12 LEU A 764      45.910  15.890  41.148  1.00 41.12           H
ATOM   2008 HD13 LEU A 764      45.688  17.239  41.956  1.00 41.12           H
ATOM   2009 HD21 LEU A 764      46.174  19.118  39.792  1.00 48.31           H
ATOM   2010 HD22 LEU A 764      46.837  19.317  41.226  1.00 48.31           H
ATOM   2011 HD23 LEU A 764      47.753  19.257  39.929  1.00 48.31           H
ATOM   2012  N   ASP A 765      49.136  14.490  39.562  1.00 29.84           N
ATOM   2013  CA  ASP A 765      49.961  14.051  38.447  1.00 30.86           C
ATOM   2014  C   ASP A 765      49.177  14.189  37.149  1.00 30.27           C
ATOM   2015  O   ASP A 765      48.029  14.642  37.134  1.00 27.26           O
ATOM   2016  CB  ASP A 765      50.462  12.608  38.626  1.00 31.64           C
ATOM   2017  CG  ASP A 765      49.355  11.576  38.634  1.00 35.34           C
ATOM   2018  OD1 ASP A 765      48.166  11.890  38.383  1.00 34.09           O
ATOM   2019  OD2 ASP A 765      49.681  10.406  38.916  1.00 46.54           O1-
ATOM   2020  H   ASP A 765      48.321  14.216  39.537  1.00 35.81           H
ATOM   2021  HA  ASP A 765      50.738  14.626  38.388  1.00 37.03           H
ATOM   2022  HB2 ASP A 765      51.058  12.392  37.893  1.00 37.97           H
ATOM   2023  HB3 ASP A 765      50.943  12.539  39.467  1.00 37.97           H
ATOM   2024  N   LEU A 766      49.828  13.782  36.060  1.00 28.28           N
ATOM   2025  CA  LEU A 766      49.257  13.967  34.730  1.00 27.59           C
ATOM   2026  C   LEU A 766      47.905  13.287  34.598  1.00 23.57           C
ATOM   2027  O   LEU A 766      46.987  13.834  33.965  1.00 24.82           O
ATOM   2028  CB  LEU A 766      50.223  13.449  33.665  1.00 32.91           C
ATOM   2029  CG  LEU A 766      49.673  13.450  32.237  1.00 28.22           C
ATOM   2030  CD1 LEU A 766      49.336  14.871  31.784  1.00 29.13           C
ATOM   2031  CD2 LEU A 766      50.655  12.786  31.244  1.00 32.83           C
ATOM   2032  H   LEU A 766      50.600  13.407  36.061  1.00 33.93           H
ATOM   2033  HA  LEU A 766      49.135  14.918  34.578  1.00 33.11           H
ATOM   2034  HB2 LEU A 766      51.018  14.004  33.675  1.00 39.49           H
ATOM   2035  HB3 LEU A 766      50.460  12.536  33.888  1.00 39.49           H
ATOM   2036  HG  LEU A 766      48.856  12.928  32.212  1.00 33.86           H
ATOM   2037 HD11 LEU A 766      49.048  14.844  30.857  1.00 34.96           H
ATOM   2038 HD12 LEU A 766      48.625  15.229  32.339  1.00 34.96           H
ATOM   2039 HD13 LEU A 766      50.128  15.423  31.871  1.00 34.96           H
ATOM   2040 HD21 LEU A 766      50.291  12.848  30.348  1.00 39.39           H
ATOM   2041 HD22 LEU A 766      51.505  13.252  31.289  1.00 39.39           H
ATOM   2042 HD23 LEU A 766      50.776  11.855  31.488  1.00 39.39           H
ATOM   2043  N   GLU A 767      47.740  12.093  35.169  1.00 24.64           N
ATOM   2044  CA  GLU A 767      46.473  11.420  34.952  1.00 27.86           C
ATOM   2045  C   GLU A 767      45.343  12.133  35.685  1.00 21.01           C
ATOM   2046  O   GLU A 767      44.208  12.090  35.214  1.00 20.77           O
ATOM   2047  CB  GLU A 767      46.556   9.945  35.327  1.00 36.54           C
ATOM   2048  CG  GLU A 767      47.260   9.085  34.235  1.00 33.75           C
ATOM   2049  CD  GLU A 767      46.441   8.852  32.948  1.00 37.34           C
ATOM   2050  OE1 GLU A 767      45.523   9.642  32.619  1.00 33.22           O
ATOM   2051  OE2 GLU A 767      46.719   7.854  32.243  1.00 38.40           O1-
ATOM   2052  H   GLU A 767      48.303  11.685  35.675  1.00 29.56           H
ATOM   2053  HA  GLU A 767      46.271  11.465  34.003  1.00 33.44           H
ATOM   2054  HB2 GLU A 767      47.071   9.867  36.143  1.00 43.85           H
ATOM   2055  HB3 GLU A 767      45.661   9.597  35.464  1.00 43.85           H
ATOM   2056  HG2 GLU A 767      48.083   9.533  33.979  1.00 40.50           H
ATOM   2057  HG3 GLU A 767      47.469   8.214  34.604  1.00 40.50           H
ATOM   2058  N   ASP A 768      45.637  12.816  36.804  1.00 23.04           N
ATOM   2059  CA  ASP A 768      44.620  13.662  37.434  1.00 23.62           C
ATOM   2060  C   ASP A 768      44.154  14.729  36.463  1.00 18.46           C
ATOM   2061  O   ASP A 768      42.953  14.972  36.295  1.00 18.48           O
ATOM   2062  CB  ASP A 768      45.152  14.368  38.681  1.00 25.58           C
ATOM   2063  CG  ASP A 768      45.481  13.424  39.808  1.00 32.35           C
ATOM   2064  OD1 ASP A 768      46.664  13.433  40.230  1.00 32.10           O
ATOM   2065  OD2 ASP A 768      44.570  12.698  40.266  1.00 29.27           O1-
ATOM   2066  H   ASP A 768      46.406  12.824  37.184  1.00 27.65           H
ATOM   2067  HA  ASP A 768      43.861  13.116  37.688  1.00 28.34           H
ATOM   2068  HB2 ASP A 768      45.958  14.850  38.442  1.00 30.70           H
ATOM   2069  HB3 ASP A 768      44.481  14.991  38.994  1.00 30.70           H
ATOM   2070  N   LEU A 769      45.108  15.424  35.867  1.00 21.38           N
ATOM   2071  CA  LEU A 769      44.789  16.497  34.929  1.00 20.38           C
ATOM   2072  C   LEU A 769      44.004  15.968  33.741  1.00 20.97           C
ATOM   2073  O   LEU A 769      43.049  16.608  33.285  1.00 18.35           O
ATOM   2074  CB  LEU A 769      46.062  17.167  34.441  1.00 20.47           C
ATOM   2075  CG  LEU A 769      46.990  17.776  35.493  1.00 19.73           C
ATOM   2076  CD1 LEU A 769      48.099  18.557  34.808  1.00 25.47           C
ATOM   2077  CD2 LEU A 769      46.209  18.670  36.379  1.00 21.37           C
ATOM   2078  H   LEU A 769      45.949  15.300  35.993  1.00 25.66           H
ATOM   2079  HA  LEU A 769      44.241  17.161  35.371  1.00 24.45           H
ATOM   2080  HB2 LEU A 769      46.569  16.499  33.951  1.00 24.56           H
ATOM   2081  HB3 LEU A 769      45.818  17.881  33.832  1.00 24.56           H
ATOM   2082  HG  LEU A 769      47.385  17.067  36.018  1.00 23.68           H
ATOM   2083 HD11 LEU A 769      48.670  18.949  35.486  1.00 30.56           H
ATOM   2084 HD12 LEU A 769      48.610  17.959  34.242  1.00 30.56           H
ATOM   2085 HD13 LEU A 769      47.700  19.261  34.273  1.00 30.56           H
ATOM   2086 HD21 LEU A 769      46.809  19.088  37.013  1.00 25.65           H
ATOM   2087 HD22 LEU A 769      45.791  19.350  35.828  1.00 25.65           H
ATOM   2088 HD23 LEU A 769      45.532  18.157  36.843  1.00 25.65           H
ATOM   2089  N   LEU A 770      44.409  14.815  33.206  1.00 19.35           N
ATOM   2090  CA  LEU A 770      43.651  14.231  32.107  1.00 18.02           C
ATOM   2091  C   LEU A 770      42.249  13.860  32.562  1.00 18.11           C
ATOM   2092  O   LEU A 770      41.271  14.077  31.839  1.00 16.58           O
ATOM   2093  CB  LEU A 770      44.368  13.002  31.557  1.00 18.92           C
ATOM   2094  CG  LEU A 770      45.673  13.325  30.829  1.00 22.30           C
ATOM   2095  CD1 LEU A 770      46.472  12.082  30.616  1.00 23.74           C
ATOM   2096  CD2 LEU A 770      45.397  14.043  29.494  1.00 22.33           C
ATOM   2097  H   LEU A 770      45.098  14.366  33.455  1.00 23.22           H
ATOM   2098  HA  LEU A 770      43.574  14.886  31.403  1.00 21.62           H
ATOM   2099  HB2 LEU A 770      44.561  12.390  32.285  1.00 22.71           H
ATOM   2100  HB3 LEU A 770      43.774  12.574  30.918  1.00 22.71           H
ATOM   2101  HG  LEU A 770      46.193  13.922  31.387  1.00 26.76           H
ATOM   2102 HD11 LEU A 770      47.277  12.310  30.127  1.00 28.49           H
ATOM   2103 HD12 LEU A 770      46.699  11.702  31.477  1.00 28.49           H
ATOM   2104 HD13 LEU A 770      45.936  11.455  30.104  1.00 28.49           H
ATOM   2105 HD21 LEU A 770      46.244  14.203  29.050  1.00 26.79           H
ATOM   2106 HD22 LEU A 770      44.831  13.487  28.937  1.00 26.79           H
ATOM   2107 HD23 LEU A 770      44.957  14.889  29.665  1.00 26.79           H
ATOM   2108  N   SER A 771      42.126  13.293  33.772  1.00 18.96           N
ATOM   2109  CA  SER A 771      40.813  12.978  34.289  1.00 17.05           C
ATOM   2110  C   SER A 771      39.943  14.221  34.380  1.00 14.24           C
ATOM   2111  O   SER A 771      38.766  14.183  34.032  1.00 16.88           O
ATOM   2112  CB  SER A 771      40.930  12.369  35.689  1.00 17.38           C
ATOM   2113  OG  SER A 771      39.664  11.977  36.134  1.00 18.54           O
ATOM   2114  H   SER A 771      42.775  13.102  34.308  1.00 22.75           H
ATOM   2115  HA  SER A 771      40.377  12.336  33.712  1.00 20.46           H
ATOM   2116  HB2 SER A 771      41.521  11.602  35.662  1.00 20.86           H
ATOM   2117  HB3 SER A 771      41.275  13.042  36.292  1.00 20.86           H
ATOM   2118  HG  SER A 771      39.723  11.638  36.898  1.00 22.25           H
ATOM   2119  N   PHE A 772      40.492  15.314  34.893  1.00 15.69           N
ATOM   2120  CA  PHE A 772      39.695  16.520  35.029  1.00 16.20           C
ATOM   2121  C   PHE A 772      39.283  17.012  33.647  1.00 15.18           C
ATOM   2122  O   PHE A 772      38.131  17.388  33.437  1.00 15.65           O
ATOM   2123  CB  PHE A 772      40.474  17.609  35.749  1.00 16.19           C
ATOM   2124  CG  PHE A 772      40.921  17.255  37.179  1.00 15.29           C
ATOM   2125  CD1 PHE A 772      41.945  17.975  37.746  1.00 17.57           C
ATOM   2126  CD2 PHE A 772      40.305  16.260  37.899  1.00 16.93           C
ATOM   2127  CE1 PHE A 772      42.371  17.715  39.006  1.00 18.59           C
ATOM   2128  CE2 PHE A 772      40.744  15.973  39.190  1.00 22.79           C
ATOM   2129  CZ  PHE A 772      41.769  16.710  39.729  1.00 20.35           C
ATOM   2130  H   PHE A 772      41.308  15.378  35.159  1.00 18.83           H
ATOM   2131  HA  PHE A 772      38.888  16.336  35.529  1.00 19.44           H
ATOM   2132  HB2 PHE A 772      41.276  17.797  35.238  1.00 19.43           H
ATOM   2133  HB3 PHE A 772      39.919  18.403  35.803  1.00 19.43           H
ATOM   2134  HD1 PHE A 772      42.356  18.653  37.262  1.00 21.08           H
ATOM   2135  HD2 PHE A 772      39.613  15.765  37.524  1.00 20.31           H
ATOM   2136  HE1 PHE A 772      43.070  18.210  39.371  1.00 22.31           H
ATOM   2137  HE2 PHE A 772      40.337  15.299  39.682  1.00 27.34           H
ATOM   2138  HZ  PHE A 772      42.064  16.525  40.595  1.00 24.42           H
ATOM   2139  N   SER A 773      40.205  16.959  32.681  1.00 15.85           N
ATOM   2140  CA  SER A 773      39.849  17.385  31.326  1.00 14.73           C
ATOM   2141  C   SER A 773      38.741  16.504  30.763  1.00 14.38           C
ATOM   2142  O   SER A 773      37.797  16.988  30.129  1.00 15.83           O
ATOM   2143  CB  SER A 773      41.110  17.372  30.440  0.75 13.68           C
ATOM   2144  OG  SER A 773      41.472  16.078  30.078  0.68 19.52           O
ATOM   2145  H   SER A 773      41.016  16.692  32.779  1.00 19.02           H
ATOM   2146  HA  SER A 773      39.533  18.298  31.357  1.00 17.68           H
ATOM   2147  HB2 SER A 773      40.907  17.859  29.625  0.62 16.41           H
ATOM   2148  HB3 SER A 773      41.877  17.782  30.884  1.00 16.41           H
ATOM   2149  HG  SER A 773      41.697  15.643  30.760  0.00 23.43           H
ATOM   2150  N   TYR A 774      38.823  15.201  30.999  1.00 14.46           N
ATOM   2151  CA  TYR A 774      37.815  14.276  30.527  1.00 15.71           C
ATOM   2152  C   TYR A 774      36.461  14.548  31.157  1.00 14.61           C
ATOM   2153  O   TYR A 774      35.429  14.557  30.484  1.00 15.67           O
ATOM   2154  CB  TYR A 774      38.261  12.852  30.842  1.00 17.09           C
ATOM   2155  CG  TYR A 774      37.213  11.859  30.526  1.00 15.49           C
ATOM   2156  CD1 TYR A 774      36.345  11.392  31.515  1.00 18.51           C
ATOM   2157  CD2 TYR A 774      37.098  11.337  29.243  1.00 19.52           C
ATOM   2158  CE1 TYR A 774      35.357  10.487  31.194  1.00 20.79           C
ATOM   2159  CE2 TYR A 774      36.146  10.435  28.934  1.00 23.91           C
ATOM   2160  CZ  TYR A 774      35.278  10.005  29.900  1.00 21.95           C
ATOM   2161  OH  TYR A 774      34.350   9.092  29.504  1.00 27.95           O
ATOM   2162  H   TYR A 774      39.466  14.829  31.436  1.00 17.36           H
ATOM   2163  HA  TYR A 774      37.725  14.367  29.567  1.00 18.85           H
ATOM   2164  HB2 TYR A 774      39.053  12.643  30.324  1.00 20.50           H
ATOM   2165  HB3 TYR A 774      38.460  12.791  31.790  1.00 20.50           H
ATOM   2166  HD1 TYR A 774      36.407  11.734  32.371  1.00 22.21           H
ATOM   2167  HD2 TYR A 774      37.677  11.637  28.582  1.00 23.42           H
ATOM   2168  HE1 TYR A 774      34.771  10.181  31.851  1.00 24.95           H
ATOM   2169  HE2 TYR A 774      36.076  10.114  28.071  1.00 28.69           H
ATOM   2170  HH  TYR A 774      34.501   8.888  28.706  1.00 33.53           H
ATOM   2171  N   GLN A 775      36.445  14.701  32.482  1.00 14.06           N
ATOM   2172  CA  GLN A 775      35.187  14.853  33.171  1.00 14.40           C
ATOM   2173  C   GLN A 775      34.513  16.165  32.858  1.00 11.60           C
ATOM   2174  O   GLN A 775      33.284  16.203  32.793  1.00 14.82           O
ATOM   2175  CB  GLN A 775      35.425  14.757  34.666  1.00 14.33           C
ATOM   2176  CG  GLN A 775      35.839  13.378  35.162  1.00 16.58           C
ATOM   2177  CD  GLN A 775      36.015  13.414  36.658  1.00 16.82           C
ATOM   2178  OE1 GLN A 775      35.033  13.523  37.354  1.00 16.91           O
ATOM   2179  NE2 GLN A 775      37.238  13.376  37.132  1.00 17.23           N
ATOM   2180  H   GLN A 775      37.139  14.709  32.985  1.00 16.87           H
ATOM   2181  HA  GLN A 775      34.590  14.144  32.891  1.00 17.28           H
ATOM   2182  HB2 GLN A 775      36.114  15.389  34.921  1.00 17.19           H
ATOM   2183  HB3 GLN A 775      34.588  14.976  35.098  1.00 17.19           H
ATOM   2184  HG2 GLN A 775      35.126  12.748  34.961  1.00 19.89           H
ATOM   2185  HG3 GLN A 775      36.672  13.099  34.744  1.00 19.89           H
ATOM   2186 HE21 GLN A 775      37.903  13.290  36.593  1.00 20.67           H
ATOM   2187 HE22 GLN A 775      37.387  13.449  37.970  1.00 20.67           H
ATOM   2188  N   VAL A 776      35.279  17.219  32.643  1.00 12.97           N
ATOM   2189  CA  VAL A 776      34.675  18.488  32.266  1.00 12.96           C
ATOM   2190  C   VAL A 776      34.124  18.387  30.850  1.00 14.03           C
ATOM   2191  O   VAL A 776      33.007  18.819  30.580  1.00 14.50           O
ATOM   2192  CB  VAL A 776      35.680  19.638  32.435  1.00 13.89           C
ATOM   2193  CG1 VAL A 776      35.125  20.963  31.884  1.00 14.02           C
ATOM   2194  CG2 VAL A 776      35.942  19.831  33.944  1.00 16.77           C
ATOM   2195  H   VAL A 776      36.136  17.230  32.714  1.00 15.56           H
ATOM   2196  HA  VAL A 776      33.924  18.662  32.853  1.00 15.56           H
ATOM   2197  HB  VAL A 776      36.520  19.439  32.004  1.00 16.66           H
ATOM   2198 HG11 VAL A 776      35.714  21.689  32.142  1.00 16.83           H
ATOM   2199 HG12 VAL A 776      35.081  20.908  30.913  1.00 16.83           H
ATOM   2200 HG13 VAL A 776      34.238  21.116  32.244  1.00 16.83           H
ATOM   2201 HG21 VAL A 776      36.555  20.568  34.091  1.00 20.13           H
ATOM   2202 HG22 VAL A 776      35.089  20.025  34.367  1.00 20.13           H
ATOM   2203 HG23 VAL A 776      36.304  19.011  34.322  1.00 20.13           H
ATOM   2204  N   ALA A 777      34.850  17.719  29.958  1.00 15.54           N
ATOM   2205  CA  ALA A 777      34.320  17.551  28.620  1.00 14.97           C
ATOM   2206  C   ALA A 777      33.068  16.714  28.641  1.00 14.94           C
ATOM   2207  O   ALA A 777      32.138  16.962  27.867  1.00 14.97           O
ATOM   2208  CB  ALA A 777      35.363  16.901  27.704  1.00 15.20           C
ATOM   2209  H   ALA A 777      35.617  17.366  30.105  1.00 18.64           H
ATOM   2210  HA  ALA A 777      34.093  18.425  28.258  1.00 17.96           H
ATOM   2211  HB1 ALA A 777      34.950  16.714  26.849  1.00 18.24           H
ATOM   2212  HB2 ALA A 777      36.111  17.511  27.592  1.00 18.24           H
ATOM   2213  HB3 ALA A 777      35.669  16.073  28.102  1.00 18.24           H
ATOM   2214  N   LYS A 778      33.032  15.698  29.519  1.00 13.37           N
ATOM   2215  CA  LYS A 778      31.889  14.807  29.578  1.00 14.21           C
ATOM   2216  C   LYS A 778      30.673  15.577  30.063  1.00 13.51           C
ATOM   2217  O   LYS A 778      29.569  15.437  29.541  1.00 16.16           O
ATOM   2218  CB  LYS A 778      32.205  13.635  30.509  1.00 16.82           C
ATOM   2219  CG  LYS A 778      31.221  12.503  30.469  1.00 24.87           C
ATOM   2220  CD  LYS A 778      31.460  11.590  29.293  1.00 30.36           C
ATOM   2221  CE  LYS A 778      30.648  10.317  29.419  1.00 41.17           C
ATOM   2222  NZ  LYS A 778      29.171  10.598  29.428  1.00 45.06           N1+
ATOM   2223  H   LYS A 778      33.654  15.516  30.080  1.00 16.04           H
ATOM   2224  HA  LYS A 778      31.705  14.444  28.697  1.00 17.05           H
ATOM   2225  HB2 LYS A 778      33.079  13.270  30.296  1.00 20.18           H
ATOM   2226  HB3 LYS A 778      32.212  13.972  31.419  1.00 20.18           H
ATOM   2227  HG2 LYS A 778      31.325  11.972  31.276  1.00 29.84           H
ATOM   2228  HG3 LYS A 778      30.318  12.850  30.408  1.00 29.84           H
ATOM   2229  HD2 LYS A 778      31.206  12.042  28.472  1.00 36.44           H
ATOM   2230  HD3 LYS A 778      32.399  11.342  29.264  1.00 36.44           H
ATOM   2231  HE2 LYS A 778      30.848   9.738  28.665  1.00 49.41           H
ATOM   2232  HE3 LYS A 778      30.883   9.877  30.251  1.00 49.41           H
ATOM   2233  HZ1 LYS A 778      28.750  10.025  28.892  1.00 54.07           H
ATOM   2234  HZ2 LYS A 778      28.850  10.511  30.254  1.00 54.07           H
ATOM   2235  HZ3 LYS A 778      29.015  11.427  29.144  1.00 54.07           H
ATOM   2236  N   GLY A 779      30.870  16.369  31.104  1.00 14.72           N
ATOM   2237  CA  GLY A 779      29.769  17.158  31.645  1.00 16.06           C
ATOM   2238  C   GLY A 779      29.269  18.184  30.649  1.00 15.36           C
ATOM   2239  O   GLY A 779      28.065  18.375  30.494  1.00 15.12           O
ATOM   2240  H   GLY A 779      31.629  16.492  31.488  1.00 17.66           H
ATOM   2241  HA2 GLY A 779      29.026  16.579  31.876  1.00 19.27           H
ATOM   2242  HA3 GLY A 779      30.059  17.625  32.442  1.00 19.27           H
ATOM   2243  N   MET A 780      30.195  18.790  29.914  1.00 14.62           N
ATOM   2244  CA  MET A 780      29.836  19.789  28.912  1.00 14.80           C
ATOM   2245  C   MET A 780      29.147  19.140  27.719  1.00 15.96           C
ATOM   2246  O   MET A 780      28.204  19.716  27.176  1.00 15.67           O
ATOM   2247  CB  MET A 780      31.069  20.554  28.458  1.00 14.94           C
ATOM   2248  CG  MET A 780      31.626  21.578  29.436  1.00 16.05           C
ATOM   2249  SD  MET A 780      30.406  22.767  30.012  1.00 16.98           S
ATOM   2250  CE  MET A 780      29.942  23.495  28.424  1.00 17.72           C
ATOM   2251  H   MET A 780      31.044  18.644  29.981  1.00 17.55           H
ATOM   2252  HA  MET A 780      29.229  20.429  29.309  1.00 17.76           H
ATOM   2253  HB2 MET A 780      31.782  19.915  28.284  1.00 17.93           H
ATOM   2254  HB3 MET A 780      30.857  21.016  27.632  1.00 17.93           H
ATOM   2255  HG2 MET A 780      31.979  21.115  30.217  1.00 19.26           H
ATOM   2256  HG3 MET A 780      32.345  22.067  29.006  1.00 19.26           H
ATOM   2257  HE1 MET A 780      29.283  24.192  28.570  1.00 21.26           H
ATOM   2258  HE2 MET A 780      30.737  23.863  28.018  1.00 21.26           H
ATOM   2259  HE3 MET A 780      29.562  22.796  27.867  1.00 21.26           H
ATOM   2260  N   ALA A 781      29.571  17.926  27.330  1.00 14.72           N
ATOM   2261  CA  ALA A 781      28.838  17.181  26.313  1.00 16.85           C
ATOM   2262  C   ALA A 781      27.406  16.966  26.749  1.00 14.12           C
ATOM   2263  O   ALA A 781      26.482  17.066  25.942  1.00 17.36           O
ATOM   2264  CB  ALA A 781      29.520  15.829  26.007  1.00 15.15           C
ATOM   2265  H   ALA A 781      30.275  17.531  27.628  1.00 17.67           H
ATOM   2266  HA  ALA A 781      28.824  17.688  25.487  1.00 20.22           H
ATOM   2267  HB1 ALA A 781      28.986  15.358  25.353  1.00 18.18           H
ATOM   2268  HB2 ALA A 781      30.415  15.982  25.677  1.00 18.18           H
ATOM   2269  HB3 ALA A 781      29.570  15.302  26.819  1.00 18.18           H
ATOM   2270  N   PHE A 782      27.199  16.650  28.032  1.00 15.10           N
ATOM   2271  CA  PHE A 782      25.836  16.514  28.501  1.00 15.71           C
ATOM   2272  C   PHE A 782      25.082  17.845  28.437  1.00 14.59           C
ATOM   2273  O   PHE A 782      23.943  17.862  27.951  1.00 17.44           O
ATOM   2274  CB  PHE A 782      25.787  15.954  29.928  1.00 17.86           C
ATOM   2275  CG  PHE A 782      24.388  15.678  30.352  1.00 18.86           C
ATOM   2276  CD1 PHE A 782      23.701  16.571  31.095  1.00 24.94           C
ATOM   2277  CD2 PHE A 782      23.728  14.572  29.866  1.00 23.46           C
ATOM   2278  CE1 PHE A 782      22.397  16.338  31.424  1.00 21.04           C
ATOM   2279  CE2 PHE A 782      22.417  14.343  30.193  1.00 28.98           C
ATOM   2280  CZ  PHE A 782      21.768  15.235  30.976  1.00 23.58           C
ATOM   2281  H   PHE A 782      27.813  16.527  28.622  1.00 18.12           H
ATOM   2282  HA  PHE A 782      25.372  15.883  27.935  1.00 18.85           H
ATOM   2283  HB2 PHE A 782      26.287  15.122  29.964  1.00 21.43           H
ATOM   2284  HB3 PHE A 782      26.176  16.604  30.533  1.00 21.43           H
ATOM   2285  HD1 PHE A 782      24.128  17.332  31.414  1.00 29.93           H
ATOM   2286  HD2 PHE A 782      24.182  13.962  29.327  1.00 28.15           H
ATOM   2287  HE1 PHE A 782      21.944  16.948  31.965  1.00 25.25           H
ATOM   2288  HE2 PHE A 782      21.980  13.581  29.887  1.00 34.78           H
ATOM   2289  HZ  PHE A 782      20.882  15.085  31.211  1.00 28.30           H
ATOM   2290  N   LEU A 783      25.695  18.969  28.882  1.00 16.35           N
ATOM   2291  CA  LEU A 783      24.989  20.265  28.820  1.00 18.51           C
ATOM   2292  C   LEU A 783      24.510  20.516  27.376  1.00 17.00           C
ATOM   2293  O   LEU A 783      23.404  20.923  27.067  1.00 20.61           O
ATOM   2294  CB  LEU A 783      25.986  21.329  29.224  1.00 19.36           C
ATOM   2295  CG  LEU A 783      25.358  22.616  29.755  1.00 30.54           C
ATOM   2296  CD1 LEU A 783      24.570  22.323  31.031  1.00 32.36           C
ATOM   2297  CD2 LEU A 783      26.466  23.638  30.033  1.00 32.35           C
ATOM   2298  H   LEU A 783      26.634  18.942  29.324  1.00 19.62           H
ATOM   2299  HA  LEU A 783      24.080  20.232  29.484  1.00 22.21           H
ATOM   2300  HB2 LEU A 783      26.659  20.919  30.022  1.00 23.24           H
ATOM   2301  HB3 LEU A 783      26.682  21.553  28.386  1.00 23.24           H
ATOM   2302  HG  LEU A 783      24.674  23.029  28.970  1.00 36.65           H
ATOM   2303 HD11 LEU A 783      24.165  23.230  31.484  1.00 38.83           H
ATOM   2304 HD12 LEU A 783      23.737  21.631  30.845  1.00 38.83           H
ATOM   2305 HD13 LEU A 783      25.206  21.833  31.783  1.00 38.83           H
ATOM   2306 HD21 LEU A 783      26.059  24.575  30.424  1.00 38.81           H
ATOM   2307 HD22 LEU A 783      27.171  23.248  30.780  1.00 38.81           H
ATOM   2308 HD23 LEU A 783      27.038  23.862  29.129  1.00 38.81           H
ATOM   2309  N   ALA A 784      25.460  20.266  26.423  1.00 16.67           N
ATOM   2310  CA  ALA A 784      25.186  20.503  25.008  1.00 18.27           C
ATOM   2311  C   ALA A 784      24.102  19.565  24.495  1.00 19.23           C
ATOM   2312  O   ALA A 784      23.258  19.965  23.684  1.00 20.52           O
ATOM   2313  CB  ALA A 784      26.450  20.346  24.155  1.00 17.04           C
ATOM   2314  H   ALA A 784      26.250  19.976  26.585  1.00 20.00           H
ATOM   2315  HA  ALA A 784      24.879  21.416  24.904  1.00 21.92           H
ATOM   2316  HB1 ALA A 784      26.225  20.528  23.231  1.00 20.45           H
ATOM   2317  HB2 ALA A 784      27.124  20.976  24.457  1.00 20.45           H
ATOM   2318  HB3 ALA A 784      26.779  19.435  24.233  1.00 20.45           H
ATOM   2319  N   SER A 785      24.098  18.321  24.972  1.00 19.49           N
ATOM   2320  CA  SER A 785      23.046  17.389  24.579  1.00 17.87           C
ATOM   2321  C   SER A 785      21.686  17.853  25.061  1.00 20.36           C
ATOM   2322  O   SER A 785      20.674  17.489  24.472  1.00 22.48           O
ATOM   2323  CB  SER A 785      23.322  15.987  25.114  1.00 18.47           C
ATOM   2324  OG  SER A 785      22.955  15.819  26.479  1.00 22.51           O
ATOM   2325  H   SER A 785      24.687  17.999  25.513  1.00 23.39           H
ATOM   2326  HA  SER A 785      23.023  17.344  23.613  1.00 21.45           H
ATOM   2327  HB2 SER A 785      22.808  15.356  24.590  1.00 22.16           H
ATOM   2328  HB3 SER A 785      24.269  15.799  25.016  1.00 22.16           H
ATOM   2329  HG  SER A 785      23.355  16.382  26.961  1.00 27.01           H
ATOM   2330  N   LYS A 786      21.647  18.585  26.162  1.00 18.78           N
ATOM   2331  CA  LYS A 786      20.430  19.188  26.684  1.00 20.40           C
ATOM   2332  C   LYS A 786      20.161  20.537  26.047  1.00 23.71           C
ATOM   2333  O   LYS A 786      19.222  21.229  26.438  1.00 20.88           O
ATOM   2334  CB  LYS A 786      20.507  19.325  28.202  1.00 22.22           C
ATOM   2335  CG  LYS A 786      20.551  17.973  28.900  1.00 23.51           C
ATOM   2336  CD  LYS A 786      19.198  17.276  28.852  1.00 34.82           C
ATOM   2337  CE  LYS A 786      18.598  17.261  30.238  1.00 37.89           C
ATOM   2338  NZ  LYS A 786      17.249  16.655  30.352  1.00 41.07           N1+
ATOM   2339  H   LYS A 786      22.340  18.751  26.640  1.00 22.54           H
ATOM   2340  HA  LYS A 786      19.687  18.606  26.454  1.00 24.48           H
ATOM   2341  HB2 LYS A 786      21.309  19.818  28.442  1.00 26.67           H
ATOM   2342  HB3 LYS A 786      19.725  19.806  28.509  1.00 26.67           H
ATOM   2343  HG2 LYS A 786      21.197  17.401  28.459  1.00 28.21           H
ATOM   2344  HG3 LYS A 786      20.799  18.104  29.830  1.00 28.21           H
ATOM   2345  HD2 LYS A 786      18.600  17.763  28.265  1.00 41.78           H
ATOM   2346  HD3 LYS A 786      19.307  16.364  28.541  1.00 41.78           H
ATOM   2347  HE2 LYS A 786      19.186  16.761  30.827  1.00 45.47           H
ATOM   2348  HE3 LYS A 786      18.530  18.176  30.552  1.00 45.47           H
ATOM   2349  HZ1 LYS A 786      16.835  16.973  31.073  1.00 49.28           H
ATOM   2350  HZ2 LYS A 786      16.767  16.851  29.628  1.00 49.28           H
ATOM   2351  HZ3 LYS A 786      17.319  15.771  30.424  1.00 49.28           H
ATOM   2352  N   ASN A 787      20.960  20.903  25.056  1.00 21.53           N
ATOM   2353  CA  ASN A 787      20.850  22.174  24.368  1.00 22.71           C
ATOM   2354  C   ASN A 787      21.093  23.361  25.294  1.00 22.95           C
ATOM   2355  O   ASN A 787      20.459  24.418  25.125  1.00 23.85           O
ATOM   2356  CB  ASN A 787      19.502  22.283  23.670  1.00 23.56           C
ATOM   2357  CG  ASN A 787      19.643  22.811  22.257  1.00 26.58           C
ATOM   2358  OD1 ASN A 787      19.759  22.049  21.322  1.00 30.28           O
ATOM   2359  ND2 ASN A 787      19.732  24.112  22.126  1.00 25.19           N
ATOM   2360  H   ASN A 787      21.592  20.412  24.741  1.00 25.84           H
ATOM   2361  HA  ASN A 787      21.525  22.210  23.673  1.00 27.26           H
ATOM   2362  HB2 ASN A 787      19.097  21.403  23.621  1.00 28.27           H
ATOM   2363  HB3 ASN A 787      18.935  22.888  24.169  1.00 28.27           H
ATOM   2364 HD21 ASN A 787      19.805  24.452  21.339  1.00 30.23           H
ATOM   2365 HD22 ASN A 787      19.724  24.619  22.819  1.00 30.23           H
ATOM   2366  N   CYS A 788      22.052  23.219  26.255  1.00 18.53           N
ATOM   2367  CA  CYS A 788      22.337  24.273  27.196  1.00 19.52           C
ATOM   2368  C   CYS A 788      23.790  24.684  26.878  1.00 22.38           C
ATOM   2369  O   CYS A 788      24.685  23.939  26.527  1.00 23.18           O
ATOM   2370  CB  CYS A 788      22.264  23.791  28.639  0.97 16.78           C
ATOM   2371  SG  CYS A 788      20.479  23.757  29.015  0.73 22.24           S
ATOM   2372  H   CYS A 788      22.583  22.326  26.368  1.00 22.24           H
ATOM   2373  HA  CYS A 788      21.624  25.144  27.024  1.00 23.43           H
ATOM   2374  HB2 CYS A 788      22.708  22.772  28.740  0.00 20.13           H
ATOM   2375  HB3 CYS A 788      22.779  24.456  29.358  1.00 20.13           H
ATOM   2376  HG  CYS A 788      20.551  23.220  30.260  0.87 26.68           H
ATOM   2377  N   ILE A 789      23.935  26.051  27.037  1.00 17.83           N
ATOM   2378  CA  ILE A 789      25.203  26.733  26.855  1.00 16.71           C
ATOM   2379  C   ILE A 789      25.579  27.308  28.215  1.00 16.49           C
ATOM   2380  O   ILE A 789      24.825  27.949  28.943  1.00 20.24           O
ATOM   2381  CB  ILE A 789      25.095  27.842  25.785  1.00 17.94           C
ATOM   2382  CG1 ILE A 789      24.834  27.138  24.442  1.00 21.90           C
ATOM   2383  CG2 ILE A 789      26.389  28.653  25.709  1.00 19.56           C
ATOM   2384  CD1 ILE A 789      24.215  28.087  23.411  1.00 32.67           C
ATOM   2385  H   ILE A 789      23.121  26.654  27.246  1.00 21.40           H
ATOM   2386  HA  ILE A 789      25.967  25.974  26.499  1.00 20.05           H
ATOM   2387  HB  ILE A 789      24.245  28.515  26.042  1.00 21.53           H
ATOM   2388 HG12 ILE A 789      25.774  26.701  24.042  1.00 26.28           H
ATOM   2389 HG13 ILE A 789      24.162  26.264  24.561  1.00 26.28           H
ATOM   2390 HG21 ILE A 789      26.355  29.387  24.893  1.00 23.47           H
ATOM   2391 HG22 ILE A 789      26.609  29.203  26.631  1.00 23.47           H
ATOM   2392 HG23 ILE A 789      27.256  28.017  25.483  1.00 23.47           H
ATOM   2393 HD11 ILE A 789      24.078  27.564  22.447  1.00 39.20           H
ATOM   2394 HD12 ILE A 789      23.224  28.430  23.717  1.00 39.20           H
ATOM   2395 HD13 ILE A 789      24.858  28.944  23.191  1.00 39.20           H
ATOM   2396  N   HIS A 790      26.878  27.042  28.606  1.00 17.09           N
ATOM   2397  CA  HIS A 790      27.368  27.498  29.922  1.00 15.88           C
ATOM   2398  C   HIS A 790      27.559  29.037  29.982  1.00 19.51           C
ATOM   2399  O   HIS A 790      26.932  29.677  30.812  1.00 21.12           O
ATOM   2400  CB  HIS A 790      28.649  26.758  30.271  1.00 15.49           C
ATOM   2401  CG  HIS A 790      28.975  26.977  31.694  1.00 17.28           C
ATOM   2402  ND1 HIS A 790      29.389  28.212  32.191  1.00 16.76           N
ATOM   2403  CD2 HIS A 790      28.892  26.044  32.731  1.00 20.79           C
ATOM   2404  CE1 HIS A 790      29.573  28.040  33.524  1.00 16.27           C
ATOM   2405  NE2 HIS A 790      29.298  26.724  33.876  1.00 18.09           N
ATOM   2406  H   HIS A 790      27.527  26.529  28.017  1.00 20.51           H
ATOM   2407  HA  HIS A 790      26.579  27.263  30.701  1.00 19.05           H
ATOM   2408  HB2 HIS A 790      29.515  27.068  29.640  1.00 18.59           H
ATOM   2409  HB3 HIS A 790      28.530  25.664  30.079  1.00 18.59           H
ATOM   2410  HD2 HIS A 790      28.633  25.005  32.707  1.00 24.95           H
ATOM   2411  HE1 HIS A 790      29.888  28.810  34.228  1.00 19.52           H
ATOM   2412  HE2 HIS A 790      29.437  26.301  34.798  1.00 21.70           H
ATOM   2413  N   ARG A 791      28.359  29.579  28.989  1.00 16.20           N
ATOM   2414  CA  ARG A 791      28.715  31.004  28.865  1.00 17.62           C
ATOM   2415  C   ARG A 791      29.864  31.526  29.740  1.00 17.72           C
ATOM   2416  O   ARG A 791      30.444  32.573  29.550  1.00 20.93           O
ATOM   2417  CB  ARG A 791      27.539  31.948  29.124  1.00 17.76           C
ATOM   2418  CG  ARG A 791      26.396  31.719  28.149  1.00 22.92           C
ATOM   2419  CD  ARG A 791      25.425  32.899  28.267  1.00 32.42           C
ATOM   2420  NE  ARG A 791      24.206  32.624  27.460  1.00 41.09           N
ATOM   2421  CZ  ARG A 791      23.650  33.586  26.638  1.00 44.98           C
ATOM   2422  NH1 ARG A 791      24.055  34.901  26.725  1.00 41.24           N
ATOM   2423  NH2 ARG A 791      22.605  33.231  25.815  1.00 41.41           N1+
ATOM   2424  H   ARG A 791      29.032  28.955  28.543  1.00 19.44           H
ATOM   2425  HA  ARG A 791      29.061  31.138  27.792  1.00 21.15           H
ATOM   2426  HB2 ARG A 791      27.195  31.826  30.185  1.00 21.31           H
ATOM   2427  HB3 ARG A 791      27.920  32.997  29.055  1.00 21.31           H
ATOM   2428  HG2 ARG A 791      26.779  31.631  27.112  1.00 27.51           H
ATOM   2429  HG3 ARG A 791      25.890  30.758  28.378  1.00 27.51           H
ATOM   2430  HD2 ARG A 791      25.104  33.053  29.326  1.00 38.91           H
ATOM   2431  HD3 ARG A 791      25.941  33.843  27.959  1.00 38.91           H
ATOM   2432  HE  ARG A 791      23.960  31.631  27.299  1.00 49.31           H
ATOM   2433 HH11 ARG A 791      24.668  35.236  27.484  1.00 49.48           H
ATOM   2434 HH12 ARG A 791      23.566  35.623  26.206  1.00 49.48           H
ATOM   2435 HH21 ARG A 791      22.434  32.249  25.586  1.00 49.69           H
ATOM   2436 HH22 ARG A 791      22.194  33.901  25.142  1.00 49.69           H
ATOM   2437  N   ASP A 792      30.226  30.744  30.780  1.00 17.94           N
ATOM   2438  CA  ASP A 792      31.329  31.103  31.682  1.00 17.43           C
ATOM   2439  C   ASP A 792      32.101  29.865  32.136  1.00 17.55           C
ATOM   2440  O   ASP A 792      32.470  29.702  33.301  1.00 17.65           O
ATOM   2441  CB  ASP A 792      30.828  31.887  32.889  1.00 20.49           C
ATOM   2442  CG  ASP A 792      31.935  32.662  33.593  1.00 19.63           C
ATOM   2443  OD1 ASP A 792      31.630  33.272  34.645  1.00 21.42           O
ATOM   2444  OD2 ASP A 792      33.091  32.661  33.155  1.00 20.27           O1-
ATOM   2445  H   ASP A 792      29.845  30.006  30.985  1.00 21.53           H
ATOM   2446  HA  ASP A 792      31.950  31.669  31.196  1.00 20.91           H
ATOM   2447  HB2 ASP A 792      30.164  32.527  32.583  1.00 24.59           H
ATOM   2448  HB3 ASP A 792      30.436  31.269  33.522  1.00 24.59           H
ATOM   2449  N   LEU A 793      32.418  29.001  31.198  1.00 15.19           N
ATOM   2450  CA  LEU A 793      33.224  27.830  31.508  1.00 16.03           C
ATOM   2451  C   LEU A 793      34.666  28.253  31.747  1.00 17.10           C
ATOM   2452  O   LEU A 793      35.253  28.981  30.937  1.00 16.16           O
ATOM   2453  CB  LEU A 793      33.135  26.837  30.365  1.00 14.98           C
ATOM   2454  CG  LEU A 793      34.013  25.614  30.575  1.00 15.25           C
ATOM   2455  CD1 LEU A 793      33.582  24.820  31.764  1.00 18.01           C
ATOM   2456  CD2 LEU A 793      33.905  24.760  29.352  1.00 18.44           C
ATOM   2457  H   LEU A 793      32.170  29.056  30.374  1.00 18.23           H
ATOM   2458  HA  LEU A 793      32.871  27.411  32.305  1.00 19.24           H
ATOM   2459  HB2 LEU A 793      32.221  26.526  30.294  1.00 17.97           H
ATOM   2460  HB3 LEU A 793      33.415  27.279  29.547  1.00 17.97           H
ATOM   2461  HG  LEU A 793      34.938  25.879  30.693  1.00 18.30           H
ATOM   2462 HD11 LEU A 793      34.136  24.026  31.811  1.00 21.61           H
ATOM   2463 HD12 LEU A 793      33.683  25.346  32.571  1.00 21.61           H
ATOM   2464 HD13 LEU A 793      32.657  24.559  31.648  1.00 21.61           H
ATOM   2465 HD21 LEU A 793      34.492  23.997  29.457  1.00 22.13           H
ATOM   2466 HD22 LEU A 793      32.986  24.473  29.257  1.00 22.13           H
ATOM   2467 HD23 LEU A 793      34.174  25.284  28.583  1.00 22.13           H
ATOM   2468  N   ALA A 794      35.219  27.815  32.883  1.00 17.75           N
ATOM   2469  CA  ALA A 794      36.515  28.226  33.413  1.00 16.03           C
ATOM   2470  C   ALA A 794      36.768  27.385  34.653  1.00 16.16           C
ATOM   2471  O   ALA A 794      35.816  26.905  35.259  1.00 16.75           O
ATOM   2472  CB  ALA A 794      36.530  29.715  33.748  1.00 15.73           C
ATOM   2473  H   ALA A 794      34.825  27.243  33.391  1.00 21.30           H
ATOM   2474  HA  ALA A 794      37.207  28.050  32.756  1.00 19.24           H
ATOM   2475  HB1 ALA A 794      37.381  29.962  34.142  1.00 18.88           H
ATOM   2476  HB2 ALA A 794      36.396  30.200  32.918  1.00 18.88           H
ATOM   2477  HB3 ALA A 794      35.804  29.909  34.361  1.00 18.88           H
ATOM   2478  N   ALA A 795      38.038  27.201  35.014  1.00 17.19           N
ATOM   2479  CA  ALA A 795      38.360  26.380  36.171  1.00 19.50           C
ATOM   2480  C   ALA A 795      37.650  26.867  37.412  1.00 21.43           C
ATOM   2481  O   ALA A 795      37.275  26.054  38.262  1.00 19.13           O
ATOM   2482  CB  ALA A 795      39.858  26.382  36.403  1.00 18.25           C
ATOM   2483  H   ALA A 795      38.718  27.533  34.604  1.00 20.62           H
ATOM   2484  HA  ALA A 795      38.079  25.464  36.005  1.00 23.40           H
ATOM   2485  HB1 ALA A 795      40.048  25.834  37.183  1.00 21.90           H
ATOM   2486  HB2 ALA A 795      40.303  26.012  35.628  1.00 21.90           H
ATOM   2487  HB3 ALA A 795      40.155  27.289  36.559  1.00 21.90           H
ATOM   2488  N   ARG A 796      37.423  28.181  37.511  1.00 18.94           N
ATOM   2489  CA  ARG A 796      36.750  28.734  38.687  1.00 17.41           C
ATOM   2490  C   ARG A 796      35.304  28.279  38.797  1.00 20.36           C
ATOM   2491  O   ARG A 796      34.709  28.403  39.878  1.00 20.58           O
ATOM   2492  CB  ARG A 796      36.793  30.264  38.662  1.00 19.44           C
ATOM   2493  CG  ARG A 796      36.147  30.880  37.449  1.00 18.82           C
ATOM   2494  CD  ARG A 796      36.212  32.415  37.400  1.00 18.76           C
ATOM   2495  NE  ARG A 796      35.707  32.866  36.126  1.00 21.08           N
ATOM   2496  CZ  ARG A 796      36.433  32.967  35.025  1.00 17.93           C
ATOM   2497  NH1 ARG A 796      35.826  33.304  33.897  1.00 19.98           N
ATOM   2498  NH2 ARG A 796      37.735  32.746  35.031  1.00 22.95           N1+
ATOM   2499  H   ARG A 796      37.663  28.762  36.929  1.00 22.73           H
ATOM   2500  HA  ARG A 796      37.224  28.431  39.479  1.00 20.90           H
ATOM   2501  HB2 ARG A 796      36.317  30.595  39.441  1.00 23.33           H
ATOM   2502  HB3 ARG A 796      37.722  30.548  38.685  1.00 23.33           H
ATOM   2503  HG2 ARG A 796      36.580  30.542  36.649  1.00 22.59           H
ATOM   2504  HG3 ARG A 796      35.208  30.636  37.440  1.00 22.59           H
ATOM   2505  HD2 ARG A 796      35.649  32.795  38.096  1.00 22.51           H
ATOM   2506  HD3 ARG A 796      37.132  32.711  37.489  1.00 22.51           H
ATOM   2507  HE  ARG A 796      34.909  33.193  36.105  1.00 25.30           H
ATOM   2508 HH11 ARG A 796      34.982  33.468  33.892  1.00 23.98           H
ATOM   2509 HH12 ARG A 796      36.292  33.414  33.183  1.00 23.98           H
ATOM   2510 HH21 ARG A 796      38.136  32.505  35.752  1.00 27.54           H
ATOM   2511 HH22 ARG A 796      38.180  32.835  34.303  1.00 27.54           H
ATOM   2512  N   ASN A 797      34.721  27.758  37.720  1.00 16.38           N
ATOM   2513  CA  ASN A 797      33.350  27.271  37.731  1.00 15.94           C
ATOM   2514  C   ASN A 797      33.297  25.753  37.658  1.00 15.12           C
ATOM   2515  O   ASN A 797      32.305  25.186  37.225  1.00 19.11           O
ATOM   2516  CB  ASN A 797      32.528  27.895  36.605  1.00 16.72           C
ATOM   2517  CG  ASN A 797      31.958  29.226  36.984  1.00 20.84           C
ATOM   2518  OD1 ASN A 797      31.591  29.452  38.155  1.00 21.28           O
ATOM   2519  ND2 ASN A 797      31.884  30.136  36.024  1.00 19.66           N
ATOM   2520  H   ASN A 797      35.117  27.674  36.960  1.00 19.65           H
ATOM   2521  HA  ASN A 797      32.928  27.534  38.563  1.00 19.13           H
ATOM   2522  HB2 ASN A 797      33.095  28.003  35.825  1.00 20.07           H
ATOM   2523  HB3 ASN A 797      31.785  27.311  36.389  1.00 20.07           H
ATOM   2524 HD21 ASN A 797      31.511  30.889  36.190  1.00 23.59           H
ATOM   2525 HD22 ASN A 797      32.211  29.977  35.244  1.00 23.59           H
ATOM   2526  N   ILE A 798      34.355  25.082  38.110  1.00 16.62           N
ATOM   2527  CA  ILE A 798      34.363  23.639  38.284  1.00 15.99           C
ATOM   2528  C   ILE A 798      34.591  23.351  39.756  1.00 17.05           C
ATOM   2529  O   ILE A 798      35.509  23.948  40.334  1.00 17.08           O
ATOM   2530  CB  ILE A 798      35.465  22.976  37.430  1.00 15.71           C
ATOM   2531  CG1 ILE A 798      35.370  23.440  35.950  1.00 16.38           C
ATOM   2532  CG2 ILE A 798      35.387  21.465  37.593  1.00 15.98           C
ATOM   2533  CD1 ILE A 798      34.117  23.004  35.250  1.00 18.61           C
ATOM   2534  H   ILE A 798      35.104  25.450  38.317  1.00 19.95           H
ATOM   2535  HA  ILE A 798      33.503  23.264  38.043  1.00 19.18           H
ATOM   2536  HB  ILE A 798      36.323  23.269  37.769  1.00 18.86           H
ATOM   2537 HG12 ILE A 798      35.396  24.405  35.913  1.00 19.66           H
ATOM   2538 HG13 ILE A 798      36.120  23.077  35.460  1.00 19.66           H
ATOM   2539 HG21 ILE A 798      36.040  21.061  37.002  1.00 19.17           H
ATOM   2540 HG22 ILE A 798      35.580  21.223  38.510  1.00 19.17           H
ATOM   2541 HG23 ILE A 798      34.497  21.161  37.363  1.00 19.17           H
ATOM   2542 HD11 ILE A 798      34.139  23.291  34.322  1.00 22.33           H
ATOM   2543 HD12 ILE A 798      34.058  22.037  35.300  1.00 22.33           H
ATOM   2544 HD13 ILE A 798      33.354  23.405  35.698  1.00 22.33           H
ATOM   2545  N   LEU A 799      33.830  22.390  40.319  1.00 15.10           N
ATOM   2546  CA  LEU A 799      34.145  22.001  41.697  1.00 13.64           C
ATOM   2547  C   LEU A 799      34.691  20.595  41.571  1.00 16.34           C
ATOM   2548  O   LEU A 799      34.636  19.815  40.633  1.00 17.59           O
ATOM   2549  CB  LEU A 799      32.854  21.980  42.501  1.00 15.72           C
ATOM   2550  CG  LEU A 799      32.103  23.314  42.417  1.00 17.46           C
ATOM   2551  CD1 LEU A 799      30.736  23.125  43.105  1.00 19.27           C
ATOM   2552  CD2 LEU A 799      32.879  24.464  43.052  1.00 19.46           C
ATOM   2553  H   LEU A 799      33.204  21.761  39.810  1.00 18.11           H
ATOM   2554  HA  LEU A 799      34.915  22.705  42.158  1.00 16.37           H
ATOM   2555  HB2 LEU A 799      32.182  21.175  42.141  1.00 18.87           H
ATOM   2556  HB3 LEU A 799      33.087  21.763  43.568  1.00 18.87           H
ATOM   2557  HG  LEU A 799      31.922  23.560  41.338  1.00 20.96           H
ATOM   2558 HD11 LEU A 799      30.175  24.071  43.112  1.00 23.13           H
ATOM   2559 HD12 LEU A 799      30.125  22.371  42.601  1.00 23.13           H
ATOM   2560 HD13 LEU A 799      30.864  22.785  44.142  1.00 23.13           H
ATOM   2561 HD21 LEU A 799      32.323  25.406  43.000  1.00 23.35           H
ATOM   2562 HD22 LEU A 799      33.152  24.264  44.090  1.00 23.35           H
ATOM   2563 HD23 LEU A 799      33.820  24.660  42.503  1.00 23.35           H
ATOM   2564  N   LEU A 800      35.276  20.226  42.735  1.00 16.25           N
ATOM   2565  CA  LEU A 800      35.928  18.936  42.890  1.00 16.56           C
ATOM   2566  C   LEU A 800      35.462  18.248  44.155  1.00 19.40           C
ATOM   2567  O   LEU A 800      35.461  18.859  45.229  1.00 17.92           O
ATOM   2568  CB  LEU A 800      37.458  19.095  42.885  1.00 16.74           C
ATOM   2569  CG  LEU A 800      38.213  17.776  42.780  1.00 17.97           C
ATOM   2570  CD1 LEU A 800      38.038  17.158  41.397  1.00 20.25           C
ATOM   2571  CD2 LEU A 800      39.654  18.052  43.103  1.00 21.31           C
ATOM   2572  H   LEU A 800      35.332  20.726  43.425  1.00 19.49           H
ATOM   2573  HA  LEU A 800      35.684  18.368  42.142  1.00 19.87           H
ATOM   2574  HB2 LEU A 800      37.717  19.640  42.130  1.00 20.09           H
ATOM   2575  HB3 LEU A 800      37.738  19.534  43.701  1.00 20.09           H
ATOM   2576  HG  LEU A 800      37.864  17.149  43.430  1.00 21.56           H
ATOM   2577 HD11 LEU A 800      38.565  16.348  41.341  1.00 24.30           H
ATOM   2578 HD12 LEU A 800      37.104  16.948  41.247  1.00 24.30           H
ATOM   2579 HD13 LEU A 800      38.342  17.797  40.735  1.00 24.30           H
ATOM   2580 HD21 LEU A 800      40.164  17.237  42.970  1.00 25.58           H
ATOM   2581 HD22 LEU A 800      39.986  18.755  42.527  1.00 25.58           H
ATOM   2582 HD23 LEU A 800      39.712  18.333  44.028  1.00 25.58           H
ATOM   2583  N   THR A 801      35.050  16.996  44.018  1.00 16.97           N
ATOM   2584  CA  THR A 801      34.512  16.291  45.174  1.00 16.31           C
ATOM   2585  C   THR A 801      35.124  14.902  45.302  1.00 18.68           C
ATOM   2586  O   THR A 801      36.141  14.581  44.663  1.00 18.44           O
ATOM   2587  CB  THR A 801      32.973  16.255  45.087  1.00 20.63           C
ATOM   2588  OG1 THR A 801      32.456  15.848  46.358  1.00 20.40           O
ATOM   2589  CG2 THR A 801      32.422  15.355  44.025  1.00 21.54           C
ATOM   2590  H   THR A 801      35.078  16.537  43.294  1.00 20.36           H
ATOM   2591  HA  THR A 801      34.749  16.785  45.968  1.00 19.57           H
ATOM   2592  HB  THR A 801      32.643  17.148  44.884  1.00 24.75           H
ATOM   2593  HG1 THR A 801      31.627  15.736  46.282  1.00 24.49           H
ATOM   2594 HG21 THR A 801      31.454  15.410  44.014  1.00 25.85           H
ATOM   2595 HG22 THR A 801      32.751  15.626  43.153  1.00 25.85           H
ATOM   2596 HG23 THR A 801      32.680  14.436  44.198  1.00 25.85           H
ATOM   2597  N   HIS A 802      34.516  14.086  46.153  1.00 18.13           N
ATOM   2598  CA  HIS A 802      35.053  12.788  46.525  1.00 18.47           C
ATOM   2599  C   HIS A 802      35.504  11.969  45.337  1.00 17.99           C
ATOM   2600  O   HIS A 802      34.771  11.804  44.363  1.00 18.50           O
ATOM   2601  CB  HIS A 802      33.988  12.022  47.273  1.00 23.40           C
ATOM   2602  CG  HIS A 802      33.703  12.616  48.606  1.00 23.48           C
ATOM   2603  ND1 HIS A 802      34.575  12.480  49.668  1.00 25.91           N1+
ATOM   2604  CD2 HIS A 802      32.684  13.389  49.044  1.00 28.50           C
ATOM   2605  CE1 HIS A 802      34.089  13.131  50.711  1.00 26.32           C
ATOM   2606  NE2 HIS A 802      32.947  13.691  50.358  1.00 24.21           N
ATOM   2607  H   HIS A 802      33.767  14.268  46.540  1.00 21.76           H
ATOM   2608  HA  HIS A 802      35.820  12.916  47.098  1.00 22.16           H
ATOM   2609  HB2 HIS A 802      34.290  11.108  47.397  1.00 28.08           H
ATOM   2610  HB3 HIS A 802      33.173  12.031  46.750  1.00 28.08           H
ATOM   2611  HD1 HIS A 802      35.313  12.038  49.655  1.00 31.09           H
ATOM   2612  HD2 HIS A 802      31.944  13.659  48.548  1.00 34.20           H
ATOM   2613  HE1 HIS A 802      34.488  13.184  51.549  1.00 31.59           H
ATOM   2614  HE2 HIS A 802      32.445  14.165  50.868  1.00 29.05           H
ATOM   2615  N   GLY A 803      36.702  11.429  45.462  1.00 21.19           N
ATOM   2616  CA  GLY A 803      37.259  10.616  44.407  1.00 22.11           C
ATOM   2617  C   GLY A 803      37.798  11.422  43.265  1.00 20.69           C
ATOM   2618  O   GLY A 803      38.069  10.854  42.190  1.00 21.16           O
ATOM   2619  H   GLY A 803      37.215  11.530  46.140  1.00 25.43           H
ATOM   2620  HA2 GLY A 803      37.990  10.087  44.761  1.00 26.53           H
ATOM   2621  HA3 GLY A 803      36.573  10.015  44.071  1.00 26.53           H
ATOM   2622  N   ARG A 804      38.001  12.720  43.469  1.00 17.46           N
ATOM   2623  CA  ARG A 804      38.512  13.618  42.425  1.00 18.51           C
ATOM   2624  C   ARG A 804      37.587  13.599  41.210  1.00 17.54           C
ATOM   2625  O   ARG A 804      38.008  13.549  40.046  1.00 18.76           O
ATOM   2626  CB  ARG A 804      39.967  13.291  42.083  1.00 19.19           C
ATOM   2627  CG  ARG A 804      40.898  13.735  43.220  1.00 23.19           C
ATOM   2628  CD  ARG A 804      42.356  13.440  43.031  1.00 30.07           C
ATOM   2629  NE  ARG A 804      43.131  14.072  44.114  1.00 29.49           N
ATOM   2630  CZ  ARG A 804      44.460  14.180  44.153  1.00 38.65           C
ATOM   2631  NH1 ARG A 804      45.041  14.813  45.163  1.00 36.62           N
ATOM   2632  NH2 ARG A 804      45.207  13.656  43.196  1.00 38.92           N1+
ATOM   2633  H   ARG A 804      37.854  13.117  44.215  1.00 20.95           H
ATOM   2634  HA  ARG A 804      38.506  14.524  42.771  1.00 22.22           H
ATOM   2635  HB2 ARG A 804      40.058  12.334  41.940  1.00 23.02           H
ATOM   2636  HB3 ARG A 804      40.223  13.778  41.288  1.00 23.02           H
ATOM   2637  HG2 ARG A 804      40.811  14.693  43.335  1.00 27.82           H
ATOM   2638  HG3 ARG A 804      40.607  13.288  44.033  1.00 27.82           H
ATOM   2639  HD2 ARG A 804      42.500  12.479  43.046  1.00 36.08           H
ATOM   2640  HD3 ARG A 804      42.654  13.817  42.190  1.00 36.08           H
ATOM   2641  HE  ARG A 804      42.692  14.381  44.786  1.00 35.39           H
ATOM   2642 HH11 ARG A 804      44.563  15.148  45.796  1.00 43.95           H
ATOM   2643 HH12 ARG A 804      45.899  14.868  45.199  1.00 43.95           H
ATOM   2644 HH21 ARG A 804      44.840  13.254  42.531  1.00 46.70           H
ATOM   2645 HH22 ARG A 804      46.063  13.728  43.235  1.00 46.70           H
ATOM   2646  N   ILE A 805      36.307  13.646  41.505  1.00 17.16           N
ATOM   2647  CA  ILE A 805      35.238  13.837  40.542  1.00 17.15           C
ATOM   2648  C   ILE A 805      34.991  15.339  40.408  1.00 19.65           C
ATOM   2649  O   ILE A 805      34.803  16.044  41.408  1.00 18.12           O
ATOM   2650  CB  ILE A 805      33.968  13.098  41.000  1.00 16.48           C
ATOM   2651  CG1 ILE A 805      34.186  11.587  41.034  1.00 19.78           C
ATOM   2652  CG2 ILE A 805      32.737  13.458  40.185  1.00 18.99           C
ATOM   2653  CD1 ILE A 805      34.323  10.937  39.673  1.00 24.12           C
ATOM   2654  H   ILE A 805      36.012  13.564  42.309  1.00 20.59           H
ATOM   2655  HA  ILE A 805      35.499  13.492  39.674  1.00 20.58           H
ATOM   2656  HB  ILE A 805      33.792  13.382  41.914  1.00 19.77           H
ATOM   2657 HG12 ILE A 805      34.999  11.410  41.537  1.00 23.74           H
ATOM   2658 HG13 ILE A 805      33.428  11.179  41.481  1.00 23.74           H
ATOM   2659 HG21 ILE A 805      31.991  12.925  40.493  1.00 22.79           H
ATOM   2660 HG22 ILE A 805      32.538  14.397  40.301  1.00 22.79           H
ATOM   2661 HG23 ILE A 805      32.905  13.259  39.248  1.00 22.79           H
ATOM   2662 HD11 ILE A 805      34.411   9.981  39.796  1.00 28.94           H
ATOM   2663 HD12 ILE A 805      33.531  11.130  39.150  1.00 28.94           H
ATOM   2664 HD13 ILE A 805      35.115  11.289  39.235  1.00 28.94           H
ATOM   2665  N   THR A 806      34.983  15.832  39.174  1.00 17.77           N
ATOM   2666  CA  THR A 806      34.718  17.241  38.921  1.00 16.50           C
ATOM   2667  C   THR A 806      33.234  17.454  38.685  1.00 18.55           C
ATOM   2668  O   THR A 806      32.535  16.603  38.135  1.00 17.99           O
ATOM   2669  CB  THR A 806      35.498  17.779  37.719  1.00 17.86           C
ATOM   2670  OG1 THR A 806      35.196  17.008  36.566  1.00 20.08           O
ATOM   2671  CG2 THR A 806      37.019  17.763  37.973  1.00 22.67           C
ATOM   2672  H   THR A 806      35.129  15.367  38.467  1.00 21.33           H
ATOM   2673  HA  THR A 806      34.977  17.754  39.696  1.00 19.80           H
ATOM   2674  HB  THR A 806      35.236  18.697  37.554  1.00 21.44           H
ATOM   2675  HG1 THR A 806      34.608  17.406  36.115  1.00 24.10           H
ATOM   2676 HG21 THR A 806      37.483  18.108  37.195  1.00 27.21           H
ATOM   2677 HG22 THR A 806      37.243  18.314  38.737  1.00 27.21           H
ATOM   2678 HG23 THR A 806      37.311  16.853  38.139  1.00 27.21           H
ATOM   2679  N   LYS A 807      32.758  18.626  39.102  1.00 19.56           N
ATOM   2680  CA  LYS A 807      31.360  19.013  38.957  1.00 18.03           C
ATOM   2681  C   LYS A 807      31.314  20.395  38.332  1.00 13.82           C
ATOM   2682  O   LYS A 807      31.808  21.365  38.908  1.00 20.98           O
ATOM   2683  CB  LYS A 807      30.637  19.021  40.314  1.00 19.63           C
ATOM   2684  CG  LYS A 807      30.562  17.693  41.051  1.00 24.99           C
ATOM   2685  CD  LYS A 807      29.634  16.781  40.386  1.00 30.37           C
ATOM   2686  CE  LYS A 807      29.240  15.616  41.291  1.00 21.86           C
ATOM   2687  NZ  LYS A 807      27.815  15.347  41.002  1.00 17.88           N1+
ATOM   2688  H   LYS A 807      33.245  19.229  39.473  1.00 23.47           H
ATOM   2689  HA  LYS A 807      30.908  18.397  38.364  1.00 21.64           H
ATOM   2690  HB2 LYS A 807      31.110  19.643  40.888  1.00 23.55           H
ATOM   2691  HB3 LYS A 807      29.727  19.331  40.187  1.00 23.55           H
ATOM   2692  HG2 LYS A 807      31.438  17.277  41.054  1.00 29.99           H
ATOM   2693  HG3 LYS A 807      30.253  17.834  41.959  1.00 29.99           H
ATOM   2694  HD2 LYS A 807      28.825  17.264  40.157  1.00 36.45           H
ATOM   2695  HD3 LYS A 807      30.051  16.427  39.586  1.00 36.45           H
ATOM   2696  HE2 LYS A 807      29.765  14.829  41.083  1.00 26.23           H
ATOM   2697  HE3 LYS A 807      29.334  15.867  42.221  1.00 26.23           H
ATOM   2698  HZ1 LYS A 807      27.581  14.537  41.293  1.00 21.45           H
ATOM   2699  HZ2 LYS A 807      27.313  15.957  41.411  1.00 21.45           H
ATOM   2700  HZ3 LYS A 807      27.662  15.399  40.126  1.00 21.45           H
ATOM   2701  N   ILE A 808      30.755  20.492  37.133  1.00 15.43           N
ATOM   2702  CA  ILE A 808      30.554  21.805  36.541  1.00 15.44           C
ATOM   2703  C   ILE A 808      29.539  22.596  37.347  1.00 15.80           C
ATOM   2704  O   ILE A 808      28.461  22.077  37.645  1.00 15.91           O
ATOM   2705  CB  ILE A 808      30.093  21.639  35.096  1.00 16.48           C
ATOM   2706  CG1 ILE A 808      31.229  21.030  34.264  1.00 20.04           C
ATOM   2707  CG2 ILE A 808      29.642  22.980  34.486  1.00 15.44           C
ATOM   2708  CD1 ILE A 808      30.756  20.501  32.955  1.00 23.17           C
ATOM   2709  H   ILE A 808      30.482  19.825  36.662  1.00 18.52           H
ATOM   2710  HA  ILE A 808      31.390  22.297  36.560  1.00 18.53           H
ATOM   2711  HB  ILE A 808      29.332  21.036  35.086  1.00 19.78           H
ATOM   2712 HG12 ILE A 808      31.895  21.708  34.069  1.00 24.05           H
ATOM   2713 HG13 ILE A 808      31.634  20.301  34.756  1.00 24.05           H
ATOM   2714 HG21 ILE A 808      29.435  22.853  33.553  1.00 18.53           H
ATOM   2715 HG22 ILE A 808      28.849  23.284  34.955  1.00 18.53           H
ATOM   2716 HG23 ILE A 808      30.355  23.629  34.587  1.00 18.53           H
ATOM   2717 HD11 ILE A 808      31.510  20.095  32.496  1.00 27.81           H
ATOM   2718 HD12 ILE A 808      30.075  19.830  33.117  1.00 27.81           H
ATOM   2719 HD13 ILE A 808      30.390  21.217  32.414  1.00 27.81           H
ATOM   2720  N   CYS A 809      29.877  23.860  37.670  1.00 14.66           N
ATOM   2721  CA  CYS A 809      28.895  24.676  38.393  1.00 18.79           C
ATOM   2722  C   CYS A 809      28.881  25.998  37.648  1.00 19.05           C
ATOM   2723  O   CYS A 809      29.444  26.204  36.590  1.00 17.59           O
ATOM   2724  CB  CYS A 809      29.260  24.755  39.863  1.00 24.27           C
ATOM   2725  SG  CYS A 809      30.702  25.785  40.134  1.00 26.37           S
ATOM   2726  H   CYS A 809      30.831  24.282  37.510  1.00 17.60           H
ATOM   2727  HA  CYS A 809      27.854  24.200  38.307  1.00 22.55           H
ATOM   2728  HB2 CYS A 809      28.396  25.080  40.478  1.00 29.12           H
ATOM   2729  HB3 CYS A 809      29.537  23.737  40.240  1.00 29.12           H
ATOM   2730  HG  CYS A 809      30.098  26.969  40.393  1.00 31.65           H
ATOM   2731  N   ASP A 810      28.125  26.998  38.249  1.00 19.66           N
ATOM   2732  CA  ASP A 810      28.061  28.334  37.619  1.00 18.43           C
ATOM   2733  C   ASP A 810      27.773  29.244  38.822  1.00 20.43           C
ATOM   2734  O   ASP A 810      26.655  29.221  39.362  1.00 26.73           O
ATOM   2735  CB  ASP A 810      26.941  28.453  36.624  1.00 20.16           C
ATOM   2736  CG  ASP A 810      26.943  29.808  35.888  1.00 30.85           C
ATOM   2737  OD1 ASP A 810      28.043  30.347  35.691  1.00 31.65           O
ATOM   2738  OD2 ASP A 810      25.820  30.209  35.484  1.00 36.69           O1-
ATOM   2739  H   ASP A 810      27.405  26.756  38.932  1.00 23.59           H
ATOM   2740  HA  ASP A 810      29.059  28.571  37.151  1.00 22.11           H
ATOM   2741  HB2 ASP A 810      27.020  27.657  35.855  1.00 24.19           H
ATOM   2742  HB3 ASP A 810      25.953  28.315  37.112  1.00 24.19           H
ATOM   2743  N   PHE A 811      28.815  29.948  39.341  1.00 21.97           N
ATOM   2744  CA  PHE A 811      28.601  30.654  40.641  1.00 21.59           C
ATOM   2745  C   PHE A 811      27.483  31.709  40.532  1.00 25.02           C
ATOM   2746  O   PHE A 811      26.644  32.020  41.371  1.00 30.84           O
ATOM   2747  CB  PHE A 811      29.892  31.313  41.093  1.00 21.83           C
ATOM   2748  CG  PHE A 811      30.722  30.395  41.936  1.00 22.05           C
ATOM   2749  CD1 PHE A 811      30.881  30.691  43.299  1.00 25.19           C
ATOM   2750  CD2 PHE A 811      31.363  29.259  41.423  1.00 22.36           C
ATOM   2751  CE1 PHE A 811      31.750  29.940  44.086  1.00 28.74           C
ATOM   2752  CE2 PHE A 811      32.222  28.508  42.221  1.00 24.91           C
ATOM   2753  CZ  PHE A 811      32.429  28.846  43.561  1.00 27.39           C
ATOM   2754  H   PHE A 811      29.781  29.919  38.947  1.00 26.37           H
ATOM   2755  HA  PHE A 811      28.261  29.900  41.415  1.00 25.91           H
ATOM   2756  HB2 PHE A 811      30.471  31.686  40.227  1.00 26.19           H
ATOM   2757  HB3 PHE A 811      29.660  32.239  41.678  1.00 26.19           H
ATOM   2758  HD1 PHE A 811      30.371  31.554  43.735  1.00 30.22           H
ATOM   2759  HD2 PHE A 811      31.239  28.991  40.369  1.00 26.83           H
ATOM   2760  HE1 PHE A 811      31.925  30.223  45.129  1.00 34.48           H
ATOM   2761  HE2 PHE A 811      32.810  27.677  41.796  1.00 29.89           H
ATOM   2762  HZ  PHE A 811      33.148  28.285  44.172  1.00 32.87           H
ATOM   2763  N   GLY A 812      27.423  32.269  39.304  1.00 32.26           N
ATOM   2764  CA  GLY A 812      26.334  33.147  38.893  1.00 29.36           C
ATOM   2765  C   GLY A 812      26.288  34.415  39.742  1.00 26.53           C
ATOM   2766  O   GLY A 812      27.286  35.130  39.869  1.00 30.68           O
ATOM   2767  H   GLY A 812      28.010  32.142  38.690  1.00 38.71           H
ATOM   2768  HA2 GLY A 812      26.438  33.393  37.960  1.00 35.24           H
ATOM   2769  HA3 GLY A 812      25.488  32.677  38.996  1.00 35.24           H
ATOM   2770  N   LEU A 813      25.114  34.669  40.334  1.00 29.54           N
ATOM   2771  CA  LEU A 813      24.941  35.778  41.273  1.00 34.92           C
ATOM   2772  C   LEU A 813      25.973  35.759  42.394  1.00 34.63           C
ATOM   2773  O   LEU A 813      26.226  36.797  43.028  1.00 33.93           O
ATOM   2774  CB  LEU A 813      23.539  35.719  41.876  1.00 30.72           C
ATOM   2775  CG  LEU A 813      22.379  36.090  40.956  1.00 34.22           C
ATOM   2776  CD1 LEU A 813      21.045  35.727  41.586  1.00 36.00           C
ATOM   2777  CD2 LEU A 813      22.423  37.558  40.642  1.00 39.54           C
ATOM   2778  H   LEU A 813      24.402  34.201  40.217  1.00 35.45           H
ATOM   2779  HA  LEU A 813      25.037  36.618  40.803  1.00 41.90           H
ATOM   2780  HB2 LEU A 813      23.380  34.817  42.187  1.00 36.87           H
ATOM   2781  HB3 LEU A 813      23.511  36.326  42.631  1.00 36.87           H
ATOM   2782  HG  LEU A 813      22.466  35.601  40.124  1.00 41.07           H
ATOM   2783 HD11 LEU A 813      20.332  35.993  40.984  1.00 43.20           H
ATOM   2784 HD12 LEU A 813      21.012  34.769  41.734  1.00 43.20           H
ATOM   2785 HD13 LEU A 813      20.960  36.197  42.430  1.00 43.20           H
ATOM   2786 HD21 LEU A 813      21.668  37.779  40.074  1.00 47.45           H
ATOM   2787 HD22 LEU A 813      22.375  38.062  41.469  1.00 47.45           H
ATOM   2788 HD23 LEU A 813      23.252  37.757  40.178  1.00 47.45           H
ATOM   2789  N   ALA A 814      26.586  34.608  42.656  1.00 28.49           N
ATOM   2790  CA  ALA A 814      27.451  34.454  43.816  1.00 29.49           C
ATOM   2791  C   ALA A 814      28.931  34.608  43.498  1.00 28.17           C
ATOM   2792  O   ALA A 814      29.765  34.166  44.282  1.00 32.01           O
ATOM   2793  CB  ALA A 814      27.206  33.101  44.487  1.00 26.97           C
ATOM   2794  H   ALA A 814      26.512  33.899  42.177  1.00 34.18           H
ATOM   2795  HA  ALA A 814      27.222  35.139  44.465  1.00 35.39           H
ATOM   2796  HB1 ALA A 814      27.818  33.016  45.235  1.00 32.36           H
ATOM   2797  HB2 ALA A 814      26.289  33.058  44.801  1.00 32.36           H
ATOM   2798  HB3 ALA A 814      27.372  32.394  43.845  1.00 32.36           H
ATOM   2799  N   ARG A 815      29.296  35.255  42.403  1.00 37.30           N
ATOM   2800  CA  ARG A 815      30.690  35.639  42.238  1.00 42.24           C
ATOM   2801  C   ARG A 815      30.802  37.147  42.196  1.00 35.78           C
ATOM   2802  O   ARG A 815      29.923  37.828  41.657  1.00 38.20           O
ATOM   2803  CB  ARG A 815      31.341  35.071  40.990  1.00 37.95           C
ATOM   2804  CG  ARG A 815      32.874  35.321  41.017  1.00 41.48           C
ATOM   2805  CD  ARG A 815      33.620  34.721  39.831  1.00 31.22           C
ATOM   2806  NE  ARG A 815      33.856  33.298  40.024  1.00 38.75           N
ATOM   2807  CZ  ARG A 815      33.094  32.363  39.484  1.00 28.74           C
ATOM   2808  NH1 ARG A 815      33.358  31.091  39.689  1.00 25.09           N
ATOM   2809  NH2 ARG A 815      32.059  32.702  38.741  1.00 33.83           N1+
ATOM   2810  H   ARG A 815      28.773  35.479  41.759  1.00 44.76           H
ATOM   2811  HA  ARG A 815      31.206  35.333  42.997  1.00 50.69           H
ATOM   2812  HB2 ARG A 815      31.185  34.114  40.951  1.00 45.54           H
ATOM   2813  HB3 ARG A 815      30.969  35.506  40.203  1.00 45.54           H
ATOM   2814  HG2 ARG A 815      33.047  36.275  41.011  1.00 49.78           H
ATOM   2815  HG3 ARG A 815      33.239  34.928  41.826  1.00 49.78           H
ATOM   2816  HD2 ARG A 815      33.091  34.856  39.031  1.00 37.46           H
ATOM   2817  HD3 ARG A 815      34.482  35.156  39.737  1.00 37.46           H
ATOM   2818  HE  ARG A 815      34.454  33.056  40.592  1.00 46.50           H
ATOM   2819 HH11 ARG A 815      34.029  30.864  40.178  1.00 30.10           H
ATOM   2820 HH12 ARG A 815      32.856  30.486  39.340  1.00 30.10           H
ATOM   2821 HH21 ARG A 815      31.869  33.525  38.593  1.00 40.59           H
ATOM   2822 HH22 ARG A 815      31.565  32.088  38.391  1.00 40.59           H
ATOM   2823  N   ASP A 816      31.898  37.636  42.773  1.00 38.91           N
ATOM   2824  CA  ASP A 816      32.163  39.062  42.916  1.00 41.75           C
ATOM   2825  C   ASP A 816      32.938  39.545  41.692  1.00 39.55           C
ATOM   2826  O   ASP A 816      34.136  39.831  41.743  1.00 42.01           O
ATOM   2827  CB  ASP A 816      32.942  39.322  44.196  1.00 44.80           C
ATOM   2828  CG  ASP A 816      33.149  40.799  44.464  1.00 46.06           C
ATOM   2829  OD1 ASP A 816      32.378  41.622  43.913  1.00 51.76           O
ATOM   2830  OD2 ASP A 816      34.099  41.137  45.212  1.00 52.40           O1-
ATOM   2831  H   ASP A 816      32.521  37.141  43.103  1.00 46.70           H
ATOM   2832  HA  ASP A 816      31.322  39.543  42.962  1.00 50.10           H
ATOM   2833  HB2 ASP A 816      32.464  38.940  44.946  1.00 53.76           H
ATOM   2834  HB3 ASP A 816      33.817  38.908  44.114  1.00 53.76           H
ATOM   2835  N   ILE A 817      32.224  39.615  40.568  1.00 36.96           N
ATOM   2836  CA  ILE A 817      32.890  39.912  39.312  1.00 35.04           C
ATOM   2837  C   ILE A 817      33.463  41.315  39.321  1.00 38.65           C
ATOM   2838  O   ILE A 817      34.344  41.624  38.520  1.00 40.07           O
ATOM   2839  CB  ILE A 817      31.932  39.713  38.126  1.00 35.12           C
ATOM   2840  CG1 ILE A 817      30.667  40.546  38.308  1.00 34.98           C
ATOM   2841  CG2 ILE A 817      31.578  38.231  38.000  1.00 41.24           C
ATOM   2842  CD1 ILE A 817      29.844  40.683  37.058  1.00 42.00           C
ATOM   2843  H   ILE A 817      31.374  39.502  40.515  1.00 44.35           H
ATOM   2844  HA  ILE A 817      33.632  39.297  39.200  1.00 42.04           H
ATOM   2845  HB  ILE A 817      32.377  40.002  37.315  1.00 42.14           H
ATOM   2846 HG12 ILE A 817      30.110  40.117  38.977  1.00 41.98           H
ATOM   2847 HG13 ILE A 817      30.908  41.436  38.607  1.00 41.98           H
ATOM   2848 HG21 ILE A 817      30.957  38.114  37.265  1.00 49.49           H
ATOM   2849 HG22 ILE A 817      32.390  37.727  37.829  1.00 49.49           H
ATOM   2850 HG23 ILE A 817      31.172  37.929  38.828  1.00 49.49           H
ATOM   2851 HD11 ILE A 817      29.051  41.203  37.260  1.00 50.40           H
ATOM   2852 HD12 ILE A 817      30.372  41.133  36.382  1.00 50.40           H
ATOM   2853 HD13 ILE A 817      29.591  39.800  36.747  1.00 50.40           H
ATOM   2854  N   LYS A 818      32.994  42.175  40.220  1.00 40.12           N
ATOM   2855  CA  LYS A 818      33.539  43.525  40.284  1.00 41.37           C
ATOM   2856  C   LYS A 818      35.006  43.503  40.684  1.00 37.59           C
ATOM   2857  O   LYS A 818      35.815  44.266  40.144  1.00 44.66           O
ATOM   2858  CB  LYS A 818      32.717  44.370  41.254  1.00 44.72           C
ATOM   2859  CG  LYS A 818      31.642  45.216  40.575  1.00 50.68           C
ATOM   2860  CD  LYS A 818      30.300  44.477  40.438  1.00 49.38           C
ATOM   2861  CE  LYS A 818      29.790  44.458  38.982  1.00 50.62           C
ATOM   2862  NZ  LYS A 818      29.129  45.742  38.580  1.00 54.44           N1+
ATOM   2863  H   LYS A 818      32.374  42.005  40.790  1.00 48.15           H
ATOM   2864  HA  LYS A 818      33.479  43.931  39.405  1.00 49.64           H
ATOM   2865  HB2 LYS A 818      32.277  43.778  41.886  1.00 53.67           H
ATOM   2866  HB3 LYS A 818      33.313  44.970  41.729  1.00 53.67           H
ATOM   2867  HG2 LYS A 818      31.497  46.016  41.105  1.00 60.81           H
ATOM   2868  HG3 LYS A 818      31.948  45.462  39.687  1.00 60.81           H
ATOM   2869  HD2 LYS A 818      30.399  43.561  40.740  1.00 59.25           H
ATOM   2870  HD3 LYS A 818      29.638  44.934  40.981  1.00 59.25           H
ATOM   2871  HE2 LYS A 818      30.538  44.309  38.386  1.00 60.75           H
ATOM   2872  HE3 LYS A 818      29.141  43.743  38.883  1.00 60.75           H
ATOM   2873  HZ1 LYS A 818      28.864  45.696  37.732  1.00 65.33           H
ATOM   2874  HZ2 LYS A 818      28.419  45.894  39.096  1.00 65.33           H
ATOM   2875  HZ3 LYS A 818      29.699  46.420  38.669  1.00 65.33           H
ATOM   2876  N   ASN A 819      35.383  42.604  41.592  1.00 39.09           N
ATOM   2877  CA  ASN A 819      36.751  42.538  42.092  1.00 37.53           C
ATOM   2878  C   ASN A 819      37.488  41.282  41.653  1.00 41.78           C
ATOM   2879  O   ASN A 819      38.501  40.917  42.260  1.00 40.37           O
ATOM   2880  CB  ASN A 819      36.742  42.651  43.614  1.00 45.60           C
ATOM   2881  CG  ASN A 819      36.244  43.996  44.074  1.00 47.66           C
ATOM   2882  OD1 ASN A 819      36.922  45.009  43.894  1.00 51.88           O
ATOM   2883  ND2 ASN A 819      35.044  44.025  44.646  1.00 50.75           N
ATOM   2884  H   ASN A 819      34.857  42.019  41.938  1.00 46.90           H
ATOM   2885  HA  ASN A 819      37.244  43.297  41.745  1.00 45.04           H
ATOM   2886  HB2 ASN A 819      36.156  41.969  43.980  1.00 54.72           H
ATOM   2887  HB3 ASN A 819      37.645  42.529  43.950  1.00 54.72           H
ATOM   2888 HD21 ASN A 819      34.706  44.771  44.908  1.00 60.90           H
ATOM   2889 HD22 ASN A 819      34.605  43.294  44.759  1.00 60.90           H
ATOM   2890  N   ASP A 820      37.007  40.618  40.604  1.00 38.95           N
ATOM   2891  CA  ASP A 820      37.717  39.510  39.983  1.00 38.65           C
ATOM   2892  C   ASP A 820      38.288  40.056  38.685  1.00 31.63           C
ATOM   2893  O   ASP A 820      37.536  40.380  37.764  1.00 39.55           O
ATOM   2894  CB  ASP A 820      36.792  38.318  39.728  1.00 37.53           C
ATOM   2895  CG  ASP A 820      37.553  37.068  39.324  1.00 38.20           C
ATOM   2896  OD1 ASP A 820      38.615  37.219  38.697  1.00 32.50           O
ATOM   2897  OD2 ASP A 820      37.110  35.940  39.652  1.00 37.15           O1-
ATOM   2898  H   ASP A 820      36.260  40.804  40.220  1.00 46.74           H
ATOM   2899  HA  ASP A 820      38.450  39.221  40.548  1.00 46.38           H
ATOM   2900  HB2 ASP A 820      36.297  38.122  40.537  1.00 45.04           H
ATOM   2901  HB3 ASP A 820      36.180  38.541  39.011  1.00 45.04           H
ATOM   2902  N   SER A 821      39.611  40.192  38.632  1.00 35.64           N
ATOM   2903  CA  SER A 821      40.279  40.784  37.483  1.00 38.52           C
ATOM   2904  C   SER A 821      40.181  39.907  36.244  1.00 34.42           C
ATOM   2905  O   SER A 821      40.540  40.361  35.148  1.00 37.05           O
ATOM   2906  CB  SER A 821      41.746  41.043  37.819  1.00 41.71           C
ATOM   2907  OG  SER A 821      42.430  39.832  38.097  1.00 43.45           O
ATOM   2908  H   SER A 821      40.149  39.938  39.255  1.00 42.77           H
ATOM   2909  HA  SER A 821      39.862  41.636  37.282  1.00 46.22           H
ATOM   2910  HB2 SER A 821      42.177  41.481  37.068  1.00 50.05           H
ATOM   2911  HB3 SER A 821      41.787  41.611  38.605  1.00 50.05           H
ATOM   2912  HG  SER A 821      43.231  39.986  38.300  1.00 52.14           H
ATOM   2913  N   ASN A 822      39.742  38.655  36.400  1.00 34.26           N
ATOM   2914  CA  ASN A 822      39.447  37.821  35.242  1.00 32.32           C
ATOM   2915  C   ASN A 822      38.159  38.237  34.555  1.00 26.78           C
ATOM   2916  O   ASN A 822      37.861  37.735  33.458  1.00 32.88           O
ATOM   2917  CB  ASN A 822      39.374  36.360  35.671  1.00 28.68           C
ATOM   2918  CG  ASN A 822      40.676  35.862  36.255  1.00 30.65           C
ATOM   2919  OD1 ASN A 822      41.678  35.755  35.566  1.00 34.69           O
ATOM   2920  ND2 ASN A 822      40.664  35.550  37.546  1.00 34.61           N
ATOM   2921  H   ASN A 822      39.609  38.271  37.157  1.00 41.11           H
ATOM   2922  HA  ASN A 822      40.164  37.909  34.595  1.00 38.79           H
ATOM   2923  HB2 ASN A 822      38.687  36.266  36.348  1.00 34.42           H
ATOM   2924  HB3 ASN A 822      39.158  35.813  34.898  1.00 34.42           H
ATOM   2925 HD21 ASN A 822      41.379  35.250  37.924  1.00 41.53           H
ATOM   2926 HD22 ASN A 822      39.942  35.642  38.003  1.00 41.53           H
ATOM   2927  N   TYR A 823      37.392  39.136  35.158  1.00 28.07           N
ATOM   2928  CA  TYR A 823      36.258  39.764  34.511  1.00 26.39           C
ATOM   2929  C   TYR A 823      36.639  41.200  34.214  1.00 35.70           C
ATOM   2930  O   TYR A 823      37.111  41.921  35.100  1.00 35.69           O
ATOM   2931  CB  TYR A 823      35.005  39.688  35.379  1.00 31.01           C
ATOM   2932  CG  TYR A 823      34.543  38.260  35.576  1.00 26.89           C
ATOM   2933  CD1 TYR A 823      33.499  37.738  34.827  1.00 24.99           C
ATOM   2934  CD2 TYR A 823      35.179  37.437  36.490  1.00 27.13           C
ATOM   2935  CE1 TYR A 823      33.073  36.435  35.017  1.00 24.33           C
ATOM   2936  CE2 TYR A 823      34.785  36.137  36.684  1.00 24.06           C
ATOM   2937  CZ  TYR A 823      33.730  35.637  35.946  1.00 20.98           C
ATOM   2938  OH  TYR A 823      33.365  34.335  36.148  1.00 23.62           O
ATOM   2939  H   TYR A 823      37.513  39.400  35.968  1.00 33.68           H
ATOM   2940  HA  TYR A 823      36.075  39.319  33.669  1.00 31.66           H
ATOM   2941  HB2 TYR A 823      35.199  40.069  36.249  1.00 37.21           H
ATOM   2942  HB3 TYR A 823      34.287  40.183  34.954  1.00 37.21           H
ATOM   2943  HD1 TYR A 823      33.054  38.278  34.214  1.00 29.99           H
ATOM   2944  HD2 TYR A 823      35.888  37.774  36.988  1.00 32.55           H
ATOM   2945  HE1 TYR A 823      32.368  36.096  34.515  1.00 29.20           H
ATOM   2946  HE2 TYR A 823      35.225  35.603  37.303  1.00 28.88           H
ATOM   2947  HH  TYR A 823      32.717  34.137  35.654  1.00 28.35           H
ATOM   2948  N   VAL A 824      36.473  41.590  32.964  1.00 30.37           N
ATOM   2949  CA  VAL A 824      36.927  42.878  32.469  1.00 32.74           C
ATOM   2950  C   VAL A 824      35.733  43.647  31.928  1.00 31.66           C
ATOM   2951  O   VAL A 824      34.873  43.088  31.236  1.00 34.52           O
ATOM   2952  CB  VAL A 824      38.004  42.695  31.383  1.00 34.85           C
ATOM   2953  CG1 VAL A 824      38.472  44.047  30.874  1.00 39.25           C
ATOM   2954  CG2 VAL A 824      39.172  41.890  31.923  1.00 33.08           C
ATOM   2955  H   VAL A 824      36.088  41.108  32.365  1.00 36.45           H
ATOM   2956  HA  VAL A 824      37.316  43.390  33.196  1.00 39.29           H
ATOM   2957  HB  VAL A 824      37.621  42.207  30.637  1.00 41.81           H
ATOM   2958 HG11 VAL A 824      39.178  43.906  30.225  1.00 47.10           H
ATOM   2959 HG12 VAL A 824      37.727  44.504  30.453  1.00 47.10           H
ATOM   2960 HG13 VAL A 824      38.804  44.567  31.622  1.00 47.10           H
ATOM   2961 HG21 VAL A 824      39.843  41.803  31.228  1.00 39.70           H
ATOM   2962 HG22 VAL A 824      39.546  42.352  32.689  1.00 39.70           H
ATOM   2963 HG23 VAL A 824      38.854  41.014  32.189  1.00 39.70           H
ATOM   2964  N   VAL A 825      35.693  44.951  32.210  1.00 37.38           N
ATOM   2965  CA  VAL A 825      34.639  45.763  31.625  1.00 38.52           C
ATOM   2966  C   VAL A 825      34.808  45.780  30.118  1.00 36.18           C
ATOM   2967  O   VAL A 825      35.898  46.038  29.593  1.00 40.00           O
ATOM   2968  CB  VAL A 825      34.649  47.193  32.181  1.00 40.87           C
ATOM   2969  CG1 VAL A 825      33.546  47.998  31.515  1.00 40.83           C
ATOM   2970  CG2 VAL A 825      34.452  47.185  33.672  1.00 41.26           C
ATOM   2971  H   VAL A 825      36.246  45.373  32.717  1.00 44.85           H
ATOM   2972  HA  VAL A 825      33.784  45.367  31.836  1.00 46.23           H
ATOM   2973  HB  VAL A 825      35.502  47.611  31.981  1.00 49.05           H
ATOM   2974 HG11 VAL A 825      33.516  48.880  31.919  1.00 49.00           H
ATOM   2975 HG12 VAL A 825      33.731  48.083  30.568  1.00 49.00           H
ATOM   2976 HG13 VAL A 825      32.699  47.544  31.648  1.00 49.00           H
ATOM   2977 HG21 VAL A 825      34.475  48.098  33.997  1.00 49.51           H
ATOM   2978 HG22 VAL A 825      33.590  46.788  33.868  1.00 49.51           H
ATOM   2979 HG23 VAL A 825      35.163  46.668  34.083  1.00 49.51           H
ATOM   2980  N   LYS A 826      33.724  45.489  29.417  1.00 40.62           N
ATOM   2981  CA  LYS A 826      33.657  45.618  27.970  1.00 46.91           C
ATOM   2982  C   LYS A 826      32.246  46.088  27.667  1.00 49.46           C
ATOM   2983  O   LYS A 826      31.283  45.347  27.893  1.00 52.62           O
ATOM   2984  CB  LYS A 826      33.968  44.305  27.262  1.00 41.22           C
ATOM   2985  CG  LYS A 826      33.561  44.309  25.813  1.00 45.59           C
ATOM   2986  CD  LYS A 826      34.594  43.648  24.956  1.00 46.49           C
ATOM   2987  CE  LYS A 826      34.230  43.756  23.473  1.00 49.05           C
ATOM   2988  NZ  LYS A 826      34.599  45.087  22.870  1.00 56.37           N1+
ATOM   2989  H   LYS A 826      32.990  45.211  29.769  1.00 48.74           H
ATOM   2990  HA  LYS A 826      34.284  46.292  27.667  1.00 56.29           H
ATOM   2991  HB2 LYS A 826      34.922  44.137  27.310  1.00 49.46           H
ATOM   2992  HB3 LYS A 826      33.482  43.589  27.702  1.00 49.46           H
ATOM   2993  HG2 LYS A 826      32.730  43.816  25.717  1.00 54.70           H
ATOM   2994  HG3 LYS A 826      33.450  45.220  25.504  1.00 54.70           H
ATOM   2995  HD2 LYS A 826      35.437  44.103  25.082  1.00 55.79           H
ATOM   2996  HD3 LYS A 826      34.670  42.711  25.198  1.00 55.79           H
ATOM   2997  HE2 LYS A 826      34.703  43.068  22.983  1.00 58.86           H
ATOM   2998  HE3 LYS A 826      33.272  43.633  23.374  1.00 58.86           H
ATOM   2999  HZ1 LYS A 826      34.374  45.104  22.008  1.00 67.65           H
ATOM   3000  HZ2 LYS A 826      34.171  45.744  23.292  1.00 67.65           H
ATOM   3001  HZ3 LYS A 826      35.476  45.221  22.941  1.00 67.65           H
ATOM   3002  N   GLY A 827      32.130  47.314  27.169  1.00 53.55           N
ATOM   3003  CA  GLY A 827      30.829  47.945  27.098  1.00 50.23           C
ATOM   3004  C   GLY A 827      30.293  48.171  28.490  1.00 50.19           C
ATOM   3005  O   GLY A 827      31.003  48.614  29.402  1.00 53.43           O
ATOM   3006  H   GLY A 827      32.781  47.787  26.867  1.00 64.26           H
ATOM   3007  HA2 GLY A 827      30.891  48.798  26.642  1.00 60.27           H
ATOM   3008  HA3 GLY A 827      30.208  47.373  26.620  1.00 60.27           H
ATOM   3009  N   ASN A 828      29.024  47.842  28.667  1.00 52.00           N
ATOM   3010  CA  ASN A 828      28.371  47.954  29.967  1.00 54.64           C
ATOM   3011  C   ASN A 828      28.181  46.577  30.599  1.00 56.34           C
ATOM   3012  O   ASN A 828      27.091  46.197  31.031  1.00 56.69           O
ATOM   3013  CB  ASN A 828      27.053  48.703  29.812  1.00 53.89           C
ATOM   3014  CG  ASN A 828      27.265  50.215  29.613  1.00 62.79           C
ATOM   3015  OD1 ASN A 828      27.208  50.996  30.574  1.00 64.91           O
ATOM   3016  ND2 ASN A 828      27.538  50.625  28.371  1.00 54.18           N
ATOM   3017  H   ASN A 828      28.509  47.547  28.044  1.00 62.40           H
ATOM   3018  HA  ASN A 828      28.934  48.477  30.559  1.00 65.57           H
ATOM   3019  HB2 ASN A 828      26.585  48.359  29.035  1.00 64.66           H
ATOM   3020  HB3 ASN A 828      26.515  48.573  30.609  1.00 64.66           H
ATOM   3021 HD21 ASN A 828      27.666  51.461  28.212  1.00 65.01           H
ATOM   3022 HD22 ASN A 828      27.582  50.056  27.727  1.00 65.01           H
ATOM   3023  N   ALA A 829      29.276  45.812  30.640  1.00 56.18           N
ATOM   3024  CA  ALA A 829      29.310  44.508  31.289  1.00 45.82           C
ATOM   3025  C   ALA A 829      30.726  44.224  31.775  1.00 45.09           C
ATOM   3026  O   ALA A 829      31.697  44.774  31.251  1.00 47.12           O
ATOM   3027  CB  ALA A 829      28.848  43.402  30.336  1.00 47.09           C
ATOM   3028  H   ALA A 829      30.026  46.032  30.279  1.00 67.42           H
ATOM   3029  HA  ALA A 829      28.717  44.514  32.057  1.00 54.99           H
ATOM   3030  HB1 ALA A 829      28.902  42.547  30.790  1.00 56.51           H
ATOM   3031  HB2 ALA A 829      27.931  43.579  30.073  1.00 56.51           H
ATOM   3032  HB3 ALA A 829      29.421  43.401  29.553  1.00 56.51           H
ATOM   3033  N   ARG A 830      30.835  43.366  32.794  1.00 36.58           N
ATOM   3034  CA  ARG A 830      32.112  42.802  33.211  1.00 36.48           C
ATOM   3035  C   ARG A 830      32.144  41.351  32.740  1.00 35.63           C
ATOM   3036  O   ARG A 830      31.336  40.532  33.183  1.00 33.29           O
ATOM   3037  CB  ARG A 830      32.291  42.897  34.719  1.00 37.01           C
ATOM   3038  CG  ARG A 830      32.460  44.320  35.208  1.00 43.40           C
ATOM   3039  CD  ARG A 830      33.008  44.376  36.605  1.00 43.00           C
ATOM   3040  NE  ARG A 830      33.271  45.762  37.002  1.00 47.07           N
ATOM   3041  CZ  ARG A 830      34.483  46.301  37.154  1.00 46.95           C
ATOM   3042  NH1 ARG A 830      35.587  45.584  36.971  1.00 46.02           N
ATOM   3043  NH2 ARG A 830      34.595  47.575  37.510  1.00 53.77           N1+
ATOM   3044  H   ARG A 830      30.169  43.093  33.266  1.00 43.89           H
ATOM   3045  HA  ARG A 830      32.835  43.287  32.786  1.00 43.77           H
ATOM   3046  HB2 ARG A 830      31.502  42.528  35.143  1.00 44.41           H
ATOM   3047  HB3 ARG A 830      33.078  42.392  34.978  1.00 44.41           H
ATOM   3048  HG2 ARG A 830      33.074  44.784  34.620  1.00 52.08           H
ATOM   3049  HG3 ARG A 830      31.595  44.760  35.209  1.00 52.08           H
ATOM   3050  HD2 ARG A 830      32.354  44.001  37.214  1.00 51.61           H
ATOM   3051  HD3 ARG A 830      33.827  43.860  36.646  1.00 51.61           H
ATOM   3052  HE  ARG A 830      32.596  46.294  37.043  1.00 56.48           H
ATOM   3053 HH11 ARG A 830      35.540  44.758  36.741  1.00 55.23           H
ATOM   3054 HH12 ARG A 830      36.357  45.952  37.080  1.00 55.23           H
ATOM   3055 HH21 ARG A 830      33.889  48.050  37.634  1.00 64.52           H
ATOM   3056 HH22 ARG A 830      35.373  47.926  37.615  1.00 64.52           H
ATOM   3057  N   LEU A 831      33.075  41.039  31.846  1.00 26.99           N
ATOM   3058  CA  LEU A 831      32.997  39.792  31.107  1.00 27.94           C
ATOM   3059  C   LEU A 831      34.289  39.004  31.222  1.00 23.70           C
ATOM   3060  O   LEU A 831      35.376  39.580  31.315  1.00 27.16           O
ATOM   3061  CB  LEU A 831      32.703  40.051  29.625  1.00 35.53           C
ATOM   3062  CG  LEU A 831      31.337  40.665  29.314  1.00 33.90           C
ATOM   3063  CD1 LEU A 831      31.251  40.922  27.825  1.00 37.36           C
ATOM   3064  CD2 LEU A 831      30.205  39.770  29.772  1.00 30.09           C
ATOM   3065  H   LEU A 831      33.757  41.527  31.656  1.00 32.39           H
ATOM   3066  HA  LEU A 831      32.278  39.260  31.473  1.00 33.53           H
ATOM   3067  HB2 LEU A 831      33.378  40.654  29.277  1.00 42.63           H
ATOM   3068  HB3 LEU A 831      32.751  39.206  29.153  1.00 42.63           H
ATOM   3069  HG  LEU A 831      31.258  41.515  29.773  1.00 40.69           H
ATOM   3070 HD11 LEU A 831      30.388  41.311  27.619  1.00 44.83           H
ATOM   3071 HD12 LEU A 831      31.961  41.535  27.576  1.00 44.83           H
ATOM   3072 HD13 LEU A 831      31.356  40.081  27.351  1.00 44.83           H
ATOM   3073 HD21 LEU A 831      29.360  40.187  29.541  1.00 36.11           H
ATOM   3074 HD22 LEU A 831      30.285  38.910  29.331  1.00 36.11           H
ATOM   3075 HD23 LEU A 831      30.260  39.653  30.732  1.00 36.11           H
ATOM   3076  N   PRO A 832      34.199  37.665  31.174  1.00 22.00           N
ATOM   3077  CA  PRO A 832      35.403  36.827  31.255  1.00 21.94           C
ATOM   3078  C   PRO A 832      36.166  36.775  29.933  1.00 22.57           C
ATOM   3079  O   PRO A 832      36.290  35.731  29.302  1.00 21.85           O
ATOM   3080  CB  PRO A 832      34.820  35.464  31.649  1.00 19.77           C
ATOM   3081  CG  PRO A 832      33.505  35.428  31.040  1.00 21.81           C
ATOM   3082  CD  PRO A 832      32.975  36.857  31.051  1.00 24.30           C
ATOM   3083  HA  PRO A 832      35.994  37.144  31.953  1.00 26.33           H
ATOM   3084  HB2 PRO A 832      35.378  34.743  31.309  1.00 23.72           H
ATOM   3085  HB3 PRO A 832      34.752  35.412  32.615  1.00 23.72           H
ATOM   3086  HG2 PRO A 832      33.572  35.093  30.133  1.00 26.18           H
ATOM   3087  HG3 PRO A 832      32.928  34.851  31.565  1.00 26.18           H
ATOM   3088  HD2 PRO A 832      32.511  37.058  30.223  1.00 29.16           H
ATOM   3089  HD3 PRO A 832      32.401  36.994  31.820  1.00 29.16           H
ATOM   3090  N   VAL A 833      36.696  37.927  29.516  1.00 20.83           N
ATOM   3091  CA  VAL A 833      37.139  38.107  28.136  1.00 19.29           C
ATOM   3092  C   VAL A 833      38.187  37.070  27.729  1.00 19.42           C
ATOM   3093  O   VAL A 833      38.152  36.571  26.599  1.00 21.20           O
ATOM   3094  CB  VAL A 833      37.654  39.543  27.944  1.00 27.81           C
ATOM   3095  CG1 VAL A 833      38.434  39.670  26.640  1.00 26.86           C
ATOM   3096  CG2 VAL A 833      36.464  40.522  28.004  1.00 27.41           C
ATOM   3097  H   VAL A 833      36.803  38.619  30.013  1.00 24.99           H
ATOM   3098  HA  VAL A 833      36.372  37.982  27.557  1.00 23.15           H
ATOM   3099  HB  VAL A 833      38.254  39.764  28.673  1.00 33.38           H
ATOM   3100 HG11 VAL A 833      38.665  40.602  26.496  1.00 32.23           H
ATOM   3101 HG12 VAL A 833      39.247  39.146  26.691  1.00 32.23           H
ATOM   3102 HG13 VAL A 833      37.873  39.359  25.913  1.00 32.23           H
ATOM   3103 HG21 VAL A 833      36.783  41.425  27.851  1.00 32.89           H
ATOM   3104 HG22 VAL A 833      35.825  40.275  27.318  1.00 32.89           H
ATOM   3105 HG23 VAL A 833      36.043  40.467  28.877  1.00 32.89           H
ATOM   3106  N   LYS A 834      39.155  36.747  28.611  1.00 20.81           N
ATOM   3107  CA  LYS A 834      40.235  35.834  28.226  1.00 22.26           C
ATOM   3108  C   LYS A 834      39.758  34.399  28.017  1.00 18.57           C
ATOM   3109  O   LYS A 834      40.510  33.584  27.466  1.00 20.64           O
ATOM   3110  CB  LYS A 834      41.360  35.831  29.258  1.00 21.92           C
ATOM   3111  CG  LYS A 834      42.168  37.130  29.293  1.00 26.16           C
ATOM   3112  CD  LYS A 834      43.427  37.002  30.140  1.00 29.14           C
ATOM   3113  CE  LYS A 834      44.339  38.203  29.890  1.00 34.13           C
ATOM   3114  NZ  LYS A 834      45.686  38.034  30.506  1.00 32.30           N1+
ATOM   3115  H   LYS A 834      39.202  37.031  29.419  1.00 24.97           H
ATOM   3116  HA  LYS A 834      40.612  36.142  27.385  1.00 26.71           H
ATOM   3117  HB2 LYS A 834      40.979  35.690  30.138  1.00 26.31           H
ATOM   3118  HB3 LYS A 834      41.980  35.116  29.050  1.00 26.31           H
ATOM   3119  HG2 LYS A 834      42.436  37.359  28.389  1.00 31.39           H
ATOM   3120  HG3 LYS A 834      41.622  37.834  29.673  1.00 31.39           H
ATOM   3121  HD2 LYS A 834      43.181  36.986  31.077  1.00 34.97           H
ATOM   3122  HD3 LYS A 834      43.907  36.195  29.897  1.00 34.97           H
ATOM   3123  HE2 LYS A 834      44.454  38.326  28.936  1.00 40.96           H
ATOM   3124  HE3 LYS A 834      43.927  38.989  30.283  1.00 40.96           H
ATOM   3125  HZ1 LYS A 834      46.285  38.524  30.065  1.00 38.76           H
ATOM   3126  HZ2 LYS A 834      45.663  38.296  31.356  1.00 38.76           H
ATOM   3127  HZ3 LYS A 834      45.934  37.181  30.473  1.00 38.76           H
ATOM   3128  N   TRP A 835      38.521  34.095  28.381  1.00 20.95           N
ATOM   3129  CA  TRP A 835      37.935  32.784  28.150  1.00 18.57           C
ATOM   3130  C   TRP A 835      36.984  32.791  26.975  1.00 19.08           C
ATOM   3131  O   TRP A 835      36.451  31.738  26.614  1.00 18.28           O
ATOM   3132  CB  TRP A 835      37.169  32.305  29.396  1.00 20.47           C
ATOM   3133  CG  TRP A 835      38.054  31.778  30.469  1.00 19.38           C
ATOM   3134  CD1 TRP A 835      38.313  30.455  30.753  1.00 17.40           C
ATOM   3135  CD2 TRP A 835      38.822  32.545  31.393  1.00 20.45           C
ATOM   3136  NE1 TRP A 835      39.178  30.371  31.819  1.00 19.44           N
ATOM   3137  CE2 TRP A 835      39.519  31.639  32.212  1.00 21.69           C
ATOM   3138  CE3 TRP A 835      38.994  33.915  31.600  1.00 22.01           C
ATOM   3139  CZ2 TRP A 835      40.376  32.060  33.220  1.00 22.88           C
ATOM   3140  CZ3 TRP A 835      39.836  34.333  32.611  1.00 22.59           C
ATOM   3141  CH2 TRP A 835      40.529  33.410  33.393  1.00 20.32           C
ATOM   3142  H   TRP A 835      37.992  34.644  28.773  1.00 25.14           H
ATOM   3143  HA  TRP A 835      38.643  32.148  27.961  1.00 22.28           H
ATOM   3144  HB2 TRP A 835      36.669  33.046  29.766  1.00 24.57           H
ATOM   3145  HB3 TRP A 835      36.558  31.600  29.125  1.00 24.57           H
ATOM   3146  HD1 TRP A 835      37.940  29.724  30.315  1.00 20.88           H
ATOM   3147  HE1 TRP A 835      39.479  29.639  32.156  1.00 23.33           H
ATOM   3148  HE3 TRP A 835      38.550  34.532  31.066  1.00 26.41           H
ATOM   3149  HZ2 TRP A 835      40.821  31.446  33.758  1.00 27.46           H
ATOM   3150  HZ3 TRP A 835      39.964  35.243  32.754  1.00 27.11           H
ATOM   3151  HH2 TRP A 835      41.078  33.721  34.076  1.00 24.39           H
ATOM   3152  N   MET A 836      36.730  33.960  26.404  1.00 19.14           N
ATOM   3153  CA  MET A 836      35.648  34.124  25.445  1.00 20.37           C
ATOM   3154  C   MET A 836      36.098  34.002  23.995  1.00 18.77           C
ATOM   3155  O   MET A 836      37.185  34.436  23.619  1.00 20.39           O
ATOM   3156  CB  MET A 836      34.976  35.478  25.657  1.00 20.34           C
ATOM   3157  CG  MET A 836      34.101  35.489  26.875  1.00 23.30           C
ATOM   3158  SD  MET A 836      33.559  37.177  27.214  1.00 24.46           S
ATOM   3159  CE  MET A 836      32.469  37.426  25.803  1.00 29.93           C
ATOM   3160  H   MET A 836      37.166  34.679  26.580  1.00 22.97           H
ATOM   3161  HA  MET A 836      34.982  33.439  25.604  1.00 24.44           H
ATOM   3162  HB2 MET A 836      35.656  36.158  25.775  1.00 24.40           H
ATOM   3163  HB3 MET A 836      34.437  35.687  24.877  1.00 24.40           H
ATOM   3164  HG2 MET A 836      33.320  34.933  26.723  1.00 27.96           H
ATOM   3165  HG3 MET A 836      34.601  35.164  27.639  1.00 27.96           H
ATOM   3166  HE1 MET A 836      32.099  38.318  25.847  1.00 35.92           H
ATOM   3167  HE2 MET A 836      32.982  37.320  24.990  1.00 35.92           H
ATOM   3168  HE3 MET A 836      31.757  36.770  25.834  1.00 35.92           H
ATOM   3169  N   ALA A 837      35.241  33.388  23.198  1.00 17.25           N
ATOM   3170  CA  ALA A 837      35.496  33.237  21.788  1.00 16.80           C
ATOM   3171  C   ALA A 837      35.365  34.591  21.100  1.00 20.66           C
ATOM   3172  O   ALA A 837      34.619  35.444  21.558  1.00 21.06           O
ATOM   3173  CB  ALA A 837      34.511  32.255  21.186  1.00 18.54           C
ATOM   3174  H   ALA A 837      34.490  33.058  23.451  1.00 20.70           H
ATOM   3175  HA  ALA A 837      36.394  32.900  21.672  1.00 20.17           H
ATOM   3176  HB1 ALA A 837      34.668  32.197  20.229  1.00 22.24           H
ATOM   3177  HB2 ALA A 837      34.643  31.388  21.596  1.00 22.24           H
ATOM   3178  HB3 ALA A 837      33.612  32.574  21.355  1.00 22.24           H
ATOM   3179  N   PRO A 838      36.071  34.786  19.991  1.00 20.06           N
ATOM   3180  CA  PRO A 838      35.985  36.075  19.282  1.00 26.78           C
ATOM   3181  C   PRO A 838      34.578  36.466  18.910  1.00 29.06           C
ATOM   3182  O   PRO A 838      34.218  37.643  19.021  1.00 27.61           O
ATOM   3183  CB  PRO A 838      36.836  35.836  18.032  1.00 29.61           C
ATOM   3184  CG  PRO A 838      37.841  34.838  18.465  1.00 29.50           C
ATOM   3185  CD  PRO A 838      37.109  33.913  19.435  1.00 23.36           C
ATOM   3186  HA  PRO A 838      36.376  36.777  19.817  1.00 32.14           H
ATOM   3187  HB2 PRO A 838      36.276  35.479  17.328  1.00 35.53           H
ATOM   3188  HB3 PRO A 838      37.256  36.666  17.760  1.00 35.53           H
ATOM   3189  HG2 PRO A 838      38.158  34.338  17.698  1.00 35.40           H
ATOM   3190  HG3 PRO A 838      38.573  35.289  18.915  1.00 35.40           H
ATOM   3191  HD2 PRO A 838      36.710  33.169  18.957  1.00 28.03           H
ATOM   3192  HD3 PRO A 838      37.717  33.615  20.125  1.00 28.03           H
ATOM   3193  N   GLU A 839      33.762  35.511  18.473  1.00 25.52           N
ATOM   3194  CA  GLU A 839      32.396  35.849  18.099  1.00 28.44           C
ATOM   3195  C   GLU A 839      31.566  36.313  19.296  1.00 29.80           C
ATOM   3196  O   GLU A 839      30.635  37.111  19.125  1.00 32.97           O
ATOM   3197  CB  GLU A 839      31.736  34.657  17.387  1.00 29.41           C
ATOM   3198  CG  GLU A 839      31.462  33.436  18.231  1.00 28.28           C
ATOM   3199  CD  GLU A 839      32.585  32.431  18.228  1.00 23.65           C
ATOM   3200  OE1 GLU A 839      33.732  32.784  17.903  1.00 20.57           O
ATOM   3201  OE2 GLU A 839      32.277  31.273  18.583  1.00 23.74           O1-
ATOM   3202  H   GLU A 839      33.972  34.683  18.379  1.00 30.62           H
ATOM   3203  HA  GLU A 839      32.439  36.578  17.464  1.00 34.13           H
ATOM   3204  HB2 GLU A 839      30.880  34.951  17.038  1.00 35.29           H
ATOM   3205  HB3 GLU A 839      32.306  34.384  16.652  1.00 35.29           H
ATOM   3206  HG2 GLU A 839      31.321  33.707  19.150  1.00 33.93           H
ATOM   3207  HG3 GLU A 839      30.671  32.989  17.892  1.00 33.93           H
ATOM   3208  N   SER A 840      31.866  35.828  20.508  1.00 23.45           N
ATOM   3209  CA  SER A 840      31.196  36.331  21.698  1.00 24.22           C
ATOM   3210  C   SER A 840      31.670  37.729  22.033  1.00 26.74           C
ATOM   3211  O   SER A 840      30.878  38.577  22.458  1.00 29.35           O
ATOM   3212  CB  SER A 840      31.456  35.412  22.896  1.00 24.38           C
ATOM   3213  OG  SER A 840      31.082  34.100  22.602  1.00 27.91           O
ATOM   3214  H   SER A 840      32.451  35.216  20.656  1.00 28.15           H
ATOM   3215  HA  SER A 840      30.241  36.365  21.542  1.00 29.06           H
ATOM   3216  HB2 SER A 840      32.402  35.439  23.112  1.00 29.25           H
ATOM   3217  HB3 SER A 840      30.934  35.723  23.650  1.00 29.25           H
ATOM   3218  HG  SER A 840      30.260  34.068  22.434  1.00 33.49           H
ATOM   3219  N   ILE A 841      32.973  37.958  21.924  1.00 25.86           N
ATOM   3220  CA  ILE A 841      33.543  39.255  22.260  1.00 28.24           C
ATOM   3221  C   ILE A 841      32.962  40.315  21.341  1.00 31.51           C
ATOM   3222  O   ILE A 841      32.474  41.364  21.783  1.00 33.12           O
ATOM   3223  CB  ILE A 841      35.074  39.188  22.140  1.00 27.95           C
ATOM   3224  CG1 ILE A 841      35.654  38.349  23.283  1.00 26.43           C
ATOM   3225  CG2 ILE A 841      35.702  40.603  22.080  1.00 34.08           C
ATOM   3226  CD1 ILE A 841      37.138  38.077  23.139  1.00 30.59           C
ATOM   3227  H   ILE A 841      33.548  37.383  21.649  1.00 31.03           H
ATOM   3228  HA  ILE A 841      33.310  39.487  23.172  1.00 33.89           H
ATOM   3229  HB  ILE A 841      35.283  38.736  21.308  1.00 33.54           H
ATOM   3230 HG12 ILE A 841      35.511  38.823  24.117  1.00 31.72           H
ATOM   3231 HG13 ILE A 841      35.191  37.496  23.305  1.00 31.72           H
ATOM   3232 HG21 ILE A 841      36.664  40.515  21.999  1.00 40.89           H
ATOM   3233 HG22 ILE A 841      35.367  41.082  21.309  1.00 40.89           H
ATOM   3234 HG23 ILE A 841      35.482  41.078  22.895  1.00 40.89           H
ATOM   3235 HD11 ILE A 841      37.430  37.534  23.888  1.00 36.71           H
ATOM   3236 HD12 ILE A 841      37.290  37.603  22.309  1.00 36.71           H
ATOM   3237 HD13 ILE A 841      37.623  38.914  23.135  1.00 36.71           H
ATOM   3238  N   PHE A 842      32.988  40.042  20.054  1.00 30.12           N
ATOM   3239  CA  PHE A 842      32.703  41.076  19.070  1.00 33.53           C
ATOM   3240  C   PHE A 842      31.254  41.096  18.623  1.00 38.46           C
ATOM   3241  O   PHE A 842      30.770  42.158  18.226  1.00 42.13           O
ATOM   3242  CB  PHE A 842      33.650  40.901  17.880  1.00 37.33           C
ATOM   3243  CG  PHE A 842      35.109  40.964  18.279  1.00 43.44           C
ATOM   3244  CD1 PHE A 842      35.935  39.851  18.153  1.00 39.73           C
ATOM   3245  CD2 PHE A 842      35.644  42.132  18.832  1.00 41.21           C
ATOM   3246  CE1 PHE A 842      37.270  39.905  18.551  1.00 38.64           C
ATOM   3247  CE2 PHE A 842      36.980  42.192  19.222  1.00 39.81           C
ATOM   3248  CZ  PHE A 842      37.792  41.075  19.082  1.00 46.61           C
ATOM   3249  H   PHE A 842      33.163  39.269  19.720  1.00 36.15           H
ATOM   3250  HA  PHE A 842      32.890  41.942  19.464  1.00 40.24           H
ATOM   3251  HB2 PHE A 842      33.487  40.032  17.478  1.00 44.79           H
ATOM   3252  HB3 PHE A 842      33.481  41.601  17.231  1.00 44.79           H
ATOM   3253  HD1 PHE A 842      35.593  39.062  17.798  1.00 47.68           H
ATOM   3254  HD2 PHE A 842      35.105  42.884  18.930  1.00 49.45           H
ATOM   3255  HE1 PHE A 842      37.815  39.159  18.452  1.00 46.36           H
ATOM   3256  HE2 PHE A 842      37.328  42.976  19.580  1.00 47.77           H
ATOM   3257  HZ  PHE A 842      38.686  41.112  19.341  1.00 55.93           H
ATOM   3258  N   ASN A 843      30.529  39.983  18.726  1.00 36.42           N
ATOM   3259  CA  ASN A 843      29.128  39.940  18.323  1.00 39.49           C
ATOM   3260  C   ASN A 843      28.174  39.543  19.433  1.00 40.27           C
ATOM   3261  O   ASN A 843      26.978  39.403  19.169  1.00 41.56           O
ATOM   3262  CB  ASN A 843      28.928  38.971  17.153  1.00 41.02           C
ATOM   3263  CG  ASN A 843      30.050  39.039  16.145  1.00 44.80           C
ATOM   3264  OD1 ASN A 843      30.616  38.015  15.760  1.00 52.03           O
ATOM   3265  ND2 ASN A 843      30.383  40.250  15.711  1.00 44.79           N
ATOM   3266  H   ASN A 843      30.833  39.238  19.030  1.00 43.71           H
ATOM   3267  HA  ASN A 843      28.866  40.822  18.020  1.00 47.38           H
ATOM   3268  HB2 ASN A 843      28.876  38.065  17.493  1.00 49.22           H
ATOM   3269  HB3 ASN A 843      28.105  39.201  16.695  1.00 49.22           H
ATOM   3270 HD21 ASN A 843      31.023  40.340  15.142  1.00 53.75           H
ATOM   3271 HD22 ASN A 843      29.957  40.941  15.992  1.00 53.75           H
ATOM   3272  N   CYS A 844      28.660  39.337  20.654  1.00 32.54           N
ATOM   3273  CA  CYS A 844      27.816  39.021  21.811  1.00 37.18           C
ATOM   3274  C   CYS A 844      26.958  37.779  21.589  1.00 32.75           C
ATOM   3275  O   CYS A 844      25.896  37.639  22.196  1.00 44.76           O
ATOM   3276  CB  CYS A 844      26.927  40.206  22.187  1.00 43.20           C
ATOM   3277  SG  CYS A 844      27.899  41.709  22.483  1.00 50.51           S
ATOM   3278  H   CYS A 844      29.498  39.382  20.842  1.00 39.04           H
ATOM   3279  HA  CYS A 844      28.391  38.845  22.571  1.00 44.62           H
ATOM   3280  HB2 CYS A 844      26.293  40.358  21.465  1.00 51.84           H
ATOM   3281  HB3 CYS A 844      26.451  40.001  23.006  1.00 51.84           H
ATOM   3282  HG  CYS A 844      28.825  41.438  23.188  1.00 60.61           H
ATOM   3283  N   VAL A 845      27.411  36.853  20.752  1.00 33.52           N
ATOM   3284  CA  VAL A 845      26.722  35.581  20.568  1.00 40.04           C
ATOM   3285  C   VAL A 845      27.447  34.519  21.382  1.00 30.77           C
ATOM   3286  O   VAL A 845      28.680  34.432  21.335  1.00 28.81           O
ATOM   3287  CB  VAL A 845      26.649  35.175  19.085  1.00 41.37           C
ATOM   3288  CG1 VAL A 845      25.910  36.232  18.276  1.00 44.82           C
ATOM   3289  CG2 VAL A 845      28.034  34.913  18.506  1.00 41.02           C
ATOM   3290  H   VAL A 845      28.121  36.942  20.275  1.00 40.23           H
ATOM   3291  HA  VAL A 845      25.815  35.657  20.902  1.00 48.05           H
ATOM   3292  HB  VAL A 845      26.142  34.351  19.016  1.00 49.64           H
ATOM   3293 HG11 VAL A 845      25.858  35.942  17.352  1.00 53.78           H
ATOM   3294 HG12 VAL A 845      25.016  36.333  18.644  1.00 53.78           H
ATOM   3295 HG13 VAL A 845      26.391  37.073  18.334  1.00 53.78           H
ATOM   3296 HG21 VAL A 845      27.937  34.703  17.562  1.00 49.23           H
ATOM   3297 HG22 VAL A 845      28.572  35.714  18.611  1.00 49.23           H
ATOM   3298 HG23 VAL A 845      28.448  34.167  18.965  1.00 49.23           H
ATOM   3299  N   TYR A 846      26.684  33.728  22.131  1.00 34.36           N
ATOM   3300  CA  TYR A 846      27.187  32.540  22.810  1.00 25.01           C
ATOM   3301  C   TYR A 846      26.541  31.317  22.190  1.00 26.47           C
ATOM   3302  O   TYR A 846      25.334  31.298  21.928  1.00 27.70           O
ATOM   3303  CB  TYR A 846      26.908  32.580  24.293  1.00 27.55           C
ATOM   3304  CG  TYR A 846      27.577  33.750  24.962  1.00 29.17           C
ATOM   3305  CD1 TYR A 846      27.045  35.027  24.832  1.00 38.55           C
ATOM   3306  CD2 TYR A 846      28.751  33.593  25.679  1.00 25.82           C
ATOM   3307  CE1 TYR A 846      27.650  36.109  25.433  1.00 35.29           C
ATOM   3308  CE2 TYR A 846      29.360  34.653  26.278  1.00 32.77           C
ATOM   3309  CZ  TYR A 846      28.805  35.913  26.159  1.00 40.58           C
ATOM   3310  OH  TYR A 846      29.411  36.984  26.759  1.00 45.35           O
ATOM   3311  H   TYR A 846      25.847  33.867  22.272  1.00 41.23           H
ATOM   3312  HA  TYR A 846      28.146  32.473  22.682  1.00 30.01           H
ATOM   3313  HB2 TYR A 846      25.950  32.655  24.430  1.00 33.07           H
ATOM   3314  HB3 TYR A 846      27.237  31.768  24.708  1.00 33.07           H
ATOM   3315  HD1 TYR A 846      26.260  35.150  24.348  1.00 46.26           H
ATOM   3316  HD2 TYR A 846      29.123  32.745  25.771  1.00 30.98           H
ATOM   3317  HE1 TYR A 846      27.282  36.959  25.353  1.00 42.35           H
ATOM   3318  HE2 TYR A 846      30.140  34.529  26.767  1.00 39.32           H
ATOM   3319  HH  TYR A 846      29.984  36.712  27.314  1.00 54.41           H
ATOM   3320  N   THR A 847      27.362  30.301  21.936  1.00 22.14           N
ATOM   3321  CA  THR A 847      26.937  29.134  21.207  1.00 20.23           C
ATOM   3322  C   THR A 847      27.570  27.909  21.826  1.00 17.03           C
ATOM   3323  O   THR A 847      28.439  27.995  22.696  1.00 19.56           O
ATOM   3324  CB  THR A 847      27.395  29.171  19.762  1.00 20.66           C
ATOM   3325  OG1 THR A 847      28.826  29.244  19.754  1.00 21.68           O
ATOM   3326  CG2 THR A 847      26.825  30.386  19.008  1.00 22.37           C
ATOM   3327  H   THR A 847      28.186  30.275  22.177  1.00 26.56           H
ATOM   3328  HA  THR A 847      25.974  29.049  21.235  1.00 24.28           H
ATOM   3329  HB  THR A 847      27.110  28.362  19.301  1.00 24.79           H
ATOM   3330  HG1 THR A 847      29.101  29.273  18.963  1.00 26.01           H
ATOM   3331 HG21 THR A 847      27.138  30.374  18.092  1.00 26.85           H
ATOM   3332 HG22 THR A 847      25.856  30.349  19.014  1.00 26.85           H
ATOM   3333 HG23 THR A 847      27.113  31.212  19.428  1.00 26.85           H
ATOM   3334  N   PHE A 848      27.163  26.756  21.319  1.00 17.46           N
ATOM   3335  CA  PHE A 848      27.827  25.533  21.742  1.00 18.98           C
ATOM   3336  C   PHE A 848      29.304  25.628  21.436  1.00 16.38           C
ATOM   3337  O   PHE A 848      30.142  25.203  22.237  1.00 16.18           O
ATOM   3338  CB  PHE A 848      27.187  24.336  21.066  1.00 17.95           C
ATOM   3339  CG  PHE A 848      25.731  24.223  21.391  1.00 22.40           C
ATOM   3340  CD1 PHE A 848      25.347  23.731  22.606  1.00 23.14           C
ATOM   3341  CD2 PHE A 848      24.764  24.682  20.524  1.00 32.52           C
ATOM   3342  CE1 PHE A 848      24.022  23.669  22.954  1.00 27.62           C
ATOM   3343  CE2 PHE A 848      23.437  24.622  20.869  1.00 33.42           C
ATOM   3344  CZ  PHE A 848      23.067  24.108  22.085  1.00 34.36           C
ATOM   3345  H   PHE A 848      26.539  26.658  20.739  1.00 20.96           H
ATOM   3346  HA  PHE A 848      27.719  25.432  22.701  1.00 22.77           H
ATOM   3347  HB2 PHE A 848      27.280  24.427  20.104  1.00 21.54           H
ATOM   3348  HB3 PHE A 848      27.634  23.530  21.365  1.00 21.54           H
ATOM   3349  HD1 PHE A 848      25.996  23.440  23.203  1.00 27.77           H
ATOM   3350  HD2 PHE A 848      25.007  25.034  19.699  1.00 39.02           H
ATOM   3351  HE1 PHE A 848      23.775  23.321  23.778  1.00 33.14           H
ATOM   3352  HE2 PHE A 848      22.787  24.917  20.272  1.00 40.10           H
ATOM   3353  HZ  PHE A 848      22.168  24.057  22.316  1.00 41.24           H
ATOM   3354  N   GLU A 849      29.640  26.249  20.304  1.00 18.83           N
ATOM   3355  CA  GLU A 849      31.027  26.333  19.886  1.00 16.34           C
ATOM   3356  C   GLU A 849      31.816  27.361  20.681  1.00 14.78           C
ATOM   3357  O   GLU A 849      33.033  27.218  20.829  1.00 16.74           O
ATOM   3358  CB  GLU A 849      31.088  26.651  18.393  1.00 16.73           C
ATOM   3359  CG  GLU A 849      30.487  25.566  17.515  1.00 23.36           C
ATOM   3360  CD  GLU A 849      28.965  25.642  17.318  1.00 35.37           C
ATOM   3361  OE1 GLU A 849      28.436  24.754  16.618  1.00 42.60           O
ATOM   3362  OE2 GLU A 849      28.284  26.551  17.831  1.00 23.46           O1-
ATOM   3363  H   GLU A 849      29.082  26.622  19.770  1.00 22.60           H
ATOM   3364  HA  GLU A 849      31.444  25.469  20.032  1.00 19.61           H
ATOM   3365  HB2 GLU A 849      30.615  27.479  18.229  1.00 20.08           H
ATOM   3366  HB3 GLU A 849      32.019  26.748  18.147  1.00 20.08           H
ATOM   3367  HG2 GLU A 849      30.903  25.622  16.640  1.00 28.03           H
ATOM   3368  HG3 GLU A 849      30.685  24.702  17.913  1.00 28.03           H
ATOM   3369  N   SER A 850      31.168  28.411  21.207  1.00 16.19           N
ATOM   3370  CA  SER A 850      31.919  29.332  22.044  1.00 17.98           C
ATOM   3371  C   SER A 850      32.212  28.694  23.385  1.00 15.60           C
ATOM   3372  O   SER A 850      33.262  28.979  23.965  1.00 17.51           O
ATOM   3373  CB  SER A 850      31.210  30.687  22.207  1.00 17.90           C
ATOM   3374  OG  SER A 850      29.948  30.556  22.788  1.00 20.12           O
ATOM   3375  H   SER A 850      30.338  28.590  21.098  1.00 19.43           H
ATOM   3376  HA  SER A 850      32.770  29.508  21.612  1.00 21.57           H
ATOM   3377  HB2 SER A 850      31.753  31.267  22.763  1.00 21.48           H
ATOM   3378  HB3 SER A 850      31.109  31.081  21.328  1.00 21.48           H
ATOM   3379  HG  SER A 850      30.013  30.414  23.613  1.00 24.15           H
ATOM   3380  N   ASP A 851      31.346  27.777  23.849  1.00 16.59           N
ATOM   3381  CA  ASP A 851      31.676  27.011  25.060  1.00 14.60           C
ATOM   3382  C   ASP A 851      32.911  26.162  24.823  1.00 13.80           C
ATOM   3383  O   ASP A 851      33.733  25.974  25.726  1.00 15.36           O
ATOM   3384  CB  ASP A 851      30.539  26.091  25.507  1.00 15.14           C
ATOM   3385  CG  ASP A 851      29.532  26.747  26.466  1.00 17.98           C
ATOM   3386  OD1 ASP A 851      28.564  26.041  26.787  1.00 16.68           O
ATOM   3387  OD2 ASP A 851      29.723  27.893  26.913  1.00 16.73           O1-
ATOM   3388  H   ASP A 851      30.584  27.593  23.500  1.00 19.91           H
ATOM   3389  HA  ASP A 851      31.864  27.634  25.779  1.00 17.52           H
ATOM   3390  HB2 ASP A 851      30.056  25.763  24.735  1.00 18.16           H
ATOM   3391  HB3 ASP A 851      30.943  25.346  25.979  1.00 18.16           H
ATOM   3392  N   VAL A 852      33.068  25.639  23.607  1.00 14.20           N
ATOM   3393  CA  VAL A 852      34.249  24.839  23.305  1.00 14.85           C
ATOM   3394  C   VAL A 852      35.506  25.699  23.320  1.00 14.48           C
ATOM   3395  O   VAL A 852      36.542  25.278  23.829  1.00 15.56           O
ATOM   3396  CB  VAL A 852      34.069  24.101  21.971  1.00 15.41           C
ATOM   3397  CG1 VAL A 852      35.405  23.487  21.527  1.00 16.26           C
ATOM   3398  CG2 VAL A 852      33.013  23.012  22.118  1.00 15.20           C
ATOM   3399  H   VAL A 852      32.505  25.708  22.958  1.00 17.05           H
ATOM   3400  HA  VAL A 852      34.348  24.166  23.995  1.00 17.83           H
ATOM   3401  HB  VAL A 852      33.766  24.722  21.291  1.00 18.49           H
ATOM   3402 HG11 VAL A 852      35.287  23.025  20.685  1.00 19.52           H
ATOM   3403 HG12 VAL A 852      36.061  24.190  21.416  1.00 19.52           H
ATOM   3404 HG13 VAL A 852      35.690  22.864  22.212  1.00 19.52           H
ATOM   3405 HG21 VAL A 852      32.829  22.664  21.230  1.00 18.24           H
ATOM   3406 HG22 VAL A 852      33.349  22.305  22.682  1.00 18.24           H
ATOM   3407 HG23 VAL A 852      32.201  23.384  22.489  1.00 18.24           H
ATOM   3408  N   TRP A 853      35.432  26.927  22.821  1.00 15.03           N
ATOM   3409  CA  TRP A 853      36.570  27.828  22.954  1.00 16.19           C
ATOM   3410  C   TRP A 853      36.964  27.990  24.422  1.00 16.35           C
ATOM   3411  O   TRP A 853      38.134  27.857  24.781  1.00 17.04           O
ATOM   3412  CB  TRP A 853      36.237  29.181  22.326  1.00 17.46           C
ATOM   3413  CG  TRP A 853      37.337  30.179  22.454  1.00 15.49           C
ATOM   3414  CD1 TRP A 853      37.780  30.768  23.596  1.00 16.72           C
ATOM   3415  CD2 TRP A 853      38.125  30.706  21.406  1.00 17.64           C
ATOM   3416  NE1 TRP A 853      38.809  31.623  23.324  1.00 17.23           N
ATOM   3417  CE2 TRP A 853      39.032  31.613  21.980  1.00 16.98           C
ATOM   3418  CE3 TRP A 853      38.141  30.514  20.026  1.00 17.98           C
ATOM   3419  CZ2 TRP A 853      39.939  32.329  21.237  1.00 18.48           C
ATOM   3420  CZ3 TRP A 853      39.050  31.226  19.276  1.00 18.72           C
ATOM   3421  CH2 TRP A 853      39.953  32.120  19.886  1.00 17.58           C
ATOM   3422  H   TRP A 853      34.750  27.258  22.417  1.00 18.04           H
ATOM   3423  HA  TRP A 853      37.323  27.442  22.480  1.00 19.43           H
ATOM   3424  HB2 TRP A 853      36.055  29.054  21.381  1.00 20.95           H
ATOM   3425  HB3 TRP A 853      35.453  29.545  22.762  1.00 20.95           H
ATOM   3426  HD1 TRP A 853      37.447  30.593  24.445  1.00 20.07           H
ATOM   3427  HE1 TRP A 853      39.231  32.102  23.896  1.00 20.67           H
ATOM   3428  HE3 TRP A 853      37.541  29.923  19.634  1.00 21.57           H
ATOM   3429  HZ2 TRP A 853      40.530  32.916  21.647  1.00 22.17           H
ATOM   3430  HZ3 TRP A 853      39.077  31.101  18.354  1.00 22.46           H
ATOM   3431  HH2 TRP A 853      40.570  32.590  19.370  1.00 21.10           H
ATOM   3432  N   SER A 854      35.996  28.313  25.272  1.00 14.07           N
ATOM   3433  CA  SER A 854      36.270  28.452  26.695  1.00 15.35           C
ATOM   3434  C   SER A 854      36.911  27.196  27.254  1.00 16.14           C
ATOM   3435  O   SER A 854      37.793  27.273  28.124  1.00 16.08           O
ATOM   3436  CB  SER A 854      34.987  28.754  27.431  1.00 16.44           C
ATOM   3437  OG  SER A 854      34.434  29.979  26.978  1.00 19.73           O
ATOM   3438  H   SER A 854      35.178  28.453  25.054  1.00 16.88           H
ATOM   3439  HA  SER A 854      36.880  29.194  26.822  1.00 18.42           H
ATOM   3440  HB2 SER A 854      34.349  28.041  27.284  1.00 19.73           H
ATOM   3441  HB3 SER A 854      35.192  28.831  28.377  1.00 19.73           H
ATOM   3442  HG  SER A 854      35.055  30.528  26.829  1.00 23.68           H
ATOM   3443  N   TYR A 855      36.451  26.029  26.815  1.00 15.05           N
ATOM   3444  CA  TYR A 855      37.026  24.784  27.300  1.00 12.92           C
ATOM   3445  C   TYR A 855      38.501  24.699  26.963  1.00 15.79           C
ATOM   3446  O   TYR A 855      39.309  24.201  27.746  1.00 16.58           O
ATOM   3447  CB  TYR A 855      36.256  23.604  26.728  1.00 13.01           C
ATOM   3448  CG  TYR A 855      36.839  22.272  27.116  1.00 14.49           C
ATOM   3449  CD1 TYR A 855      36.584  21.715  28.371  1.00 15.64           C
ATOM   3450  CD2 TYR A 855      37.693  21.602  26.237  1.00 15.59           C
ATOM   3451  CE1 TYR A 855      37.104  20.477  28.707  1.00 15.71           C
ATOM   3452  CE2 TYR A 855      38.218  20.385  26.551  1.00 15.35           C
ATOM   3453  CZ  TYR A 855      37.951  19.840  27.802  1.00 14.38           C
ATOM   3454  OH  TYR A 855      38.504  18.616  28.081  1.00 15.95           O
ATOM   3455  H   TYR A 855      35.807  25.934  26.257  1.00 18.06           H
ATOM   3456  HA  TYR A 855      36.944  24.757  28.273  1.00 15.50           H
ATOM   3457  HB2 TYR A 855      35.340  23.638  27.034  1.00 15.61           H
ATOM   3458  HB3 TYR A 855      36.260  23.633  25.756  1.00 15.61           H
ATOM   3459  HD1 TYR A 855      36.020  22.161  28.954  1.00 18.77           H
ATOM   3460  HD2 TYR A 855      37.863  21.977  25.406  1.00 18.71           H
ATOM   3461  HE1 TYR A 855      36.929  20.104  29.537  1.00 18.85           H
ATOM   3462  HE2 TYR A 855      38.779  19.938  25.961  1.00 18.42           H
ATOM   3463  HH  TYR A 855      37.928  18.095  28.400  1.00 19.14           H
ATOM   3464  N   GLY A 856      38.872  25.151  25.767  1.00 15.49           N
ATOM   3465  CA  GLY A 856      40.280  25.224  25.423  1.00 16.03           C
ATOM   3466  C   GLY A 856      41.075  26.071  26.395  1.00 17.51           C
ATOM   3467  O   GLY A 856      42.186  25.706  26.775  1.00 17.32           O
ATOM   3468  H   GLY A 856      38.334  25.405  25.156  1.00 18.59           H
ATOM   3469  HA2 GLY A 856      40.657  24.327  25.410  1.00 19.24           H
ATOM   3470  HA3 GLY A 856      40.382  25.606  24.538  1.00 19.24           H
ATOM   3471  N   ILE A 857      40.542  27.232  26.765  1.00 15.84           N
ATOM   3472  CA  ILE A 857      41.194  28.071  27.770  1.00 16.12           C
ATOM   3473  C   ILE A 857      41.263  27.341  29.101  1.00 17.79           C
ATOM   3474  O   ILE A 857      42.301  27.337  29.762  1.00 18.50           O
ATOM   3475  CB  ILE A 857      40.454  29.414  27.889  1.00 17.87           C
ATOM   3476  CG1 ILE A 857      40.347  30.112  26.518  1.00 18.56           C
ATOM   3477  CG2 ILE A 857      41.125  30.342  28.884  1.00 17.93           C
ATOM   3478  CD1 ILE A 857      41.700  30.444  25.856  1.00 22.40           C
ATOM   3479  H   ILE A 857      39.806  27.551  26.457  1.00 19.01           H
ATOM   3480  HA  ILE A 857      42.106  28.239  27.499  1.00 19.34           H
ATOM   3481  HB  ILE A 857      39.558  29.226  28.209  1.00 21.44           H
ATOM   3482 HG12 ILE A 857      39.858  29.543  25.904  1.00 22.27           H
ATOM   3483 HG13 ILE A 857      39.873  30.948  26.639  1.00 22.27           H
ATOM   3484 HG21 ILE A 857      40.660  31.195  28.885  1.00 21.52           H
ATOM   3485 HG22 ILE A 857      41.082  29.942  29.764  1.00 21.52           H
ATOM   3486 HG23 ILE A 857      42.047  30.466  28.614  1.00 21.52           H
ATOM   3487 HD11 ILE A 857      41.536  30.782  24.964  1.00 26.88           H
ATOM   3488 HD12 ILE A 857      42.147  31.116  26.391  1.00 26.88           H
ATOM   3489 HD13 ILE A 857      42.236  29.639  25.808  1.00 26.88           H
ATOM   3490  N   PHE A 858      40.166  26.699  29.500  1.00 17.92           N
ATOM   3491  CA  PHE A 858      40.181  25.860  30.700  1.00 16.33           C
ATOM   3492  C   PHE A 858      41.299  24.827  30.641  1.00 16.81           C
ATOM   3493  O   PHE A 858      42.010  24.602  31.643  1.00 18.86           O
ATOM   3494  CB  PHE A 858      38.838  25.157  30.864  1.00 15.09           C
ATOM   3495  CG  PHE A 858      38.894  23.998  31.813  1.00 17.19           C
ATOM   3496  CD1 PHE A 858      39.027  24.230  33.170  1.00 18.28           C
ATOM   3497  CD2 PHE A 858      38.850  22.681  31.365  1.00 19.04           C
ATOM   3498  CE1 PHE A 858      39.090  23.174  34.035  1.00 19.64           C
ATOM   3499  CE2 PHE A 858      38.928  21.632  32.240  1.00 18.54           C
ATOM   3500  CZ  PHE A 858      39.036  21.880  33.566  1.00 17.12           C
ATOM   3501  H   PHE A 858      39.407  26.728  29.093  1.00 21.50           H
ATOM   3502  HA  PHE A 858      40.320  26.420  31.478  1.00 19.60           H
ATOM   3503  HB2 PHE A 858      38.183  25.792  31.192  1.00 18.11           H
ATOM   3504  HB3 PHE A 858      38.561  24.817  30.001  1.00 18.11           H
ATOM   3505  HD1 PHE A 858      39.062  25.101  33.495  1.00 21.94           H
ATOM   3506  HD2 PHE A 858      38.772  22.502  30.455  1.00 22.85           H
ATOM   3507  HE1 PHE A 858      39.169  23.326  34.950  1.00 23.57           H
ATOM   3508  HE2 PHE A 858      38.887  20.755  31.932  1.00 22.25           H
ATOM   3509  HZ  PHE A 858      39.082  21.164  34.159  1.00 20.54           H
ATOM   3510  N   LEU A 859      41.450  24.149  29.506  1.00 15.73           N
ATOM   3511  CA  LEU A 859      42.529  23.172  29.404  1.00 15.98           C
ATOM   3512  C   LEU A 859      43.866  23.831  29.635  1.00 19.31           C
ATOM   3513  O   LEU A 859      44.750  23.245  30.273  1.00 19.21           O
ATOM   3514  CB  LEU A 859      42.556  22.500  28.057  1.00 15.93           C
ATOM   3515  CG  LEU A 859      41.451  21.532  27.682  1.00 15.59           C
ATOM   3516  CD1 LEU A 859      41.751  20.977  26.285  1.00 18.95           C
ATOM   3517  CD2 LEU A 859      41.375  20.418  28.717  1.00 18.05           C
ATOM   3518  H   LEU A 859      40.953  24.216  28.809  1.00 18.87           H
ATOM   3519  HA  LEU A 859      42.401  22.497  30.084  1.00 19.18           H
ATOM   3520  HB2 LEU A 859      42.571  23.197  27.382  1.00 19.12           H
ATOM   3521  HB3 LEU A 859      43.385  22.001  28.030  1.00 19.12           H
ATOM   3522  HG  LEU A 859      40.600  21.995  27.663  1.00 18.71           H
ATOM   3523 HD11 LEU A 859      41.087  20.304  26.066  1.00 22.74           H
ATOM   3524 HD12 LEU A 859      41.722  21.697  25.637  1.00 22.74           H
ATOM   3525 HD13 LEU A 859      42.634  20.583  26.285  1.00 22.74           H
ATOM   3526 HD21 LEU A 859      40.717  19.771  28.420  1.00 21.66           H
ATOM   3527 HD22 LEU A 859      42.246  19.995  28.777  1.00 21.66           H
ATOM   3528 HD23 LEU A 859      41.122  20.783  29.577  1.00 21.66           H
ATOM   3529  N   TRP A 860      44.039  25.044  29.120  1.00 18.23           N
ATOM   3530  CA  TRP A 860      45.294  25.738  29.332  1.00 22.23           C
ATOM   3531  C   TRP A 860      45.485  26.024  30.819  1.00 21.69           C
ATOM   3532  O   TRP A 860      46.567  25.782  31.368  1.00 22.16           O
ATOM   3533  CB  TRP A 860      45.349  27.019  28.496  1.00 21.80           C
ATOM   3534  CG  TRP A 860      46.687  27.632  28.525  1.00 20.26           C
ATOM   3535  CD1 TRP A 860      47.670  27.476  27.595  1.00 23.32           C
ATOM   3536  CD2 TRP A 860      47.219  28.495  29.539  1.00 22.18           C
ATOM   3537  NE1 TRP A 860      48.782  28.186  27.968  1.00 23.05           N
ATOM   3538  CE2 TRP A 860      48.530  28.832  29.143  1.00 24.68           C
ATOM   3539  CE3 TRP A 860      46.714  29.023  30.723  1.00 24.19           C
ATOM   3540  CZ2 TRP A 860      49.346  29.656  29.897  1.00 25.31           C
ATOM   3541  CZ3 TRP A 860      47.535  29.860  31.484  1.00 24.88           C
ATOM   3542  CH2 TRP A 860      48.843  30.167  31.050  1.00 22.86           C
ATOM   3543  H   TRP A 860      43.456  25.476  28.662  1.00 21.87           H
ATOM   3544  HA  TRP A 860      46.021  25.165  29.042  1.00 26.67           H
ATOM   3545  HB2 TRP A 860      45.145  26.798  27.574  1.00 26.16           H
ATOM   3546  HB3 TRP A 860      44.709  27.664  28.834  1.00 26.16           H
ATOM   3547  HD1 TRP A 860      47.600  26.956  26.824  1.00 27.98           H
ATOM   3548  HE1 TRP A 860      49.513  28.228  27.516  1.00 27.66           H
ATOM   3549  HE3 TRP A 860      45.851  28.824  31.002  1.00 29.02           H
ATOM   3550  HZ2 TRP A 860      50.209  29.858  29.615  1.00 30.37           H
ATOM   3551  HZ3 TRP A 860      47.213  30.225  32.276  1.00 29.86           H
ATOM   3552  HH2 TRP A 860      49.375  30.727  31.569  1.00 27.43           H
ATOM   3553  N   GLU A 861      44.433  26.512  31.491  1.00 20.20           N
ATOM   3554  CA  GLU A 861      44.485  26.701  32.940  1.00 21.63           C
ATOM   3555  C   GLU A 861      44.890  25.420  33.634  1.00 21.06           C
ATOM   3556  O   GLU A 861      45.678  25.419  34.590  1.00 21.13           O
ATOM   3557  CB  GLU A 861      43.116  27.084  33.496  1.00 23.00           C
ATOM   3558  CG  GLU A 861      42.491  28.274  32.989  1.00 21.31           C
ATOM   3559  CD  GLU A 861      41.246  28.542  33.782  1.00 20.87           C
ATOM   3560  OE1 GLU A 861      41.401  29.076  34.889  1.00 20.49           O
ATOM   3561  OE2 GLU A 861      40.126  28.163  33.326  1.00 19.49           O1-
ATOM   3562  H   GLU A 861      43.678  26.724  31.140  1.00 24.24           H
ATOM   3563  HA  GLU A 861      45.120  27.397  33.163  1.00 25.96           H
ATOM   3564  HB2 GLU A 861      42.500  26.352  33.337  1.00 27.61           H
ATOM   3565  HB3 GLU A 861      43.213  27.200  34.455  1.00 27.61           H
ATOM   3566  HG2 GLU A 861      43.090  29.031  33.087  1.00 25.57           H
ATOM   3567  HG3 GLU A 861      42.241  28.143  32.062  1.00 25.57           H
ATOM   3568  N   LEU A 862      44.240  24.337  33.242  1.00 19.88           N
ATOM   3569  CA  LEU A 862      44.406  23.055  33.890  1.00 17.33           C
ATOM   3570  C   LEU A 862      45.848  22.570  33.814  1.00 21.61           C
ATOM   3571  O   LEU A 862      46.470  22.260  34.837  1.00 21.99           O
ATOM   3572  CB  LEU A 862      43.457  22.078  33.232  1.00 20.65           C
ATOM   3573  CG  LEU A 862      43.437  20.665  33.716  1.00 20.13           C
ATOM   3574  CD1 LEU A 862      43.078  20.652  35.214  1.00 21.31           C
ATOM   3575  CD2 LEU A 862      42.426  19.895  32.879  1.00 21.02           C
ATOM   3576  H   LEU A 862      43.693  24.319  32.579  1.00 23.85           H
ATOM   3577  HA  LEU A 862      44.169  23.143  34.825  1.00 20.80           H
ATOM   3578  HB2 LEU A 862      42.559  22.426  33.347  1.00 24.78           H
ATOM   3579  HB3 LEU A 862      43.673  22.055  32.287  1.00 24.78           H
ATOM   3580  HG  LEU A 862      44.316  20.269  33.602  1.00 24.16           H
ATOM   3581 HD11 LEU A 862      42.987  19.730  35.502  1.00 25.57           H
ATOM   3582 HD12 LEU A 862      43.786  21.092  35.707  1.00 25.57           H
ATOM   3583 HD13 LEU A 862      42.238  21.127  35.330  1.00 25.57           H
ATOM   3584 HD21 LEU A 862      42.378  18.980  33.203  1.00 25.22           H
ATOM   3585 HD22 LEU A 862      41.561  20.322  32.957  1.00 25.22           H
ATOM   3586 HD23 LEU A 862      42.720  19.902  31.955  1.00 25.22           H
ATOM   3587  N   PHE A 863      46.411  22.546  32.623  1.00 20.81           N
ATOM   3588  CA  PHE A 863      47.761  22.036  32.427  1.00 19.24           C
ATOM   3589  C   PHE A 863      48.820  23.055  32.806  1.00 21.86           C
ATOM   3590  O   PHE A 863      49.989  22.680  32.927  1.00 27.21           O
ATOM   3591  CB  PHE A 863      47.905  21.529  30.991  1.00 20.68           C
ATOM   3592  CG  PHE A 863      47.176  20.260  30.782  1.00 21.36           C
ATOM   3593  CD1 PHE A 863      45.878  20.256  30.294  1.00 20.69           C
ATOM   3594  CD2 PHE A 863      47.738  19.065  31.164  1.00 22.87           C
ATOM   3595  CE1 PHE A 863      45.184  19.083  30.141  1.00 21.03           C
ATOM   3596  CE2 PHE A 863      47.053  17.893  31.025  1.00 20.89           C
ATOM   3597  CZ  PHE A 863      45.767  17.888  30.510  1.00 20.56           C
ATOM   3598  H   PHE A 863      46.024  22.812  31.900  1.00 24.97           H
ATOM   3599  HA  PHE A 863      47.879  21.269  33.008  1.00 23.09           H
ATOM   3600  HB2 PHE A 863      47.540  22.197  30.391  1.00 24.81           H
ATOM   3601  HB3 PHE A 863      48.840  21.374  30.789  1.00 24.81           H
ATOM   3602  HD1 PHE A 863      45.483  21.060  30.048  1.00 24.83           H
ATOM   3603  HD2 PHE A 863      48.600  19.060  31.509  1.00 27.44           H
ATOM   3604  HE1 PHE A 863      44.319  19.098  29.797  1.00 25.23           H
ATOM   3605  HE2 PHE A 863      47.460  17.095  31.269  1.00 25.07           H
ATOM   3606  HZ  PHE A 863      45.305  17.088  30.405  1.00 24.67           H
ATOM   3607  N   SER A 864      48.426  24.302  33.070  1.00 22.62           N
ATOM   3608  CA  SER A 864      49.294  25.286  33.690  1.00 22.50           C
ATOM   3609  C   SER A 864      49.103  25.312  35.201  1.00 24.85           C
ATOM   3610  O   SER A 864      49.590  26.222  35.877  1.00 28.42           O
ATOM   3611  CB  SER A 864      49.051  26.672  33.084  1.00 24.32           C
ATOM   3612  OG  SER A 864      47.878  27.249  33.610  0.62 26.09           O
ATOM   3613  H   SER A 864      47.641  24.606  32.902  1.00 27.14           H
ATOM   3614  HA  SER A 864      50.219  25.051  33.509  1.00 27.00           H
ATOM   3615  HB2 SER A 864      49.800  27.245  33.318  0.27 29.19           H
ATOM   3616  HB3 SER A 864      48.989  26.601  32.114  1.00 29.19           H
ATOM   3617  HG  SER A 864      47.629  27.879  33.114  0.00 31.31           H
ATOM   3618  N   LEU A 865      48.386  24.332  35.738  1.00 22.94           N
ATOM   3619  CA  LEU A 865      48.174  24.231  37.184  1.00 24.10           C
ATOM   3620  C   LEU A 865      47.664  25.539  37.787  1.00 26.90           C
ATOM   3621  O   LEU A 865      48.071  25.952  38.877  1.00 25.00           O
ATOM   3622  CB  LEU A 865      49.465  23.759  37.846  1.00 24.66           C
ATOM   3623  CG  LEU A 865      50.000  22.443  37.285  1.00 32.24           C
ATOM   3624  CD1 LEU A 865      51.398  22.202  37.783  1.00 33.54           C
ATOM   3625  CD2 LEU A 865      49.108  21.279  37.666  1.00 36.78           C
ATOM   3626  H   LEU A 865      48.020  23.700  35.288  1.00 27.52           H
ATOM   3627  HA  LEU A 865      47.493  23.561  37.352  1.00 28.92           H
ATOM   3628  HB2 LEU A 865      50.155  24.428  37.711  1.00 29.59           H
ATOM   3629  HB3 LEU A 865      49.305  23.636  38.794  1.00 29.59           H
ATOM   3630  HG  LEU A 865      50.036  22.494  36.316  1.00 38.69           H
ATOM   3631 HD11 LEU A 865      51.722  21.363  37.420  1.00 40.25           H
ATOM   3632 HD12 LEU A 865      51.966  22.930  37.485  1.00 40.25           H
ATOM   3633 HD13 LEU A 865      51.378  22.165  38.752  1.00 40.25           H
ATOM   3634 HD21 LEU A 865      49.501  20.462  37.322  1.00 44.14           H
ATOM   3635 HD22 LEU A 865      49.042  21.237  38.632  1.00 44.14           H
ATOM   3636 HD23 LEU A 865      48.230  21.410  37.275  1.00 44.14           H
ATOM   3637  N   GLY A 866      46.714  26.169  37.104  1.00 22.32           N
ATOM   3638  CA  GLY A 866      45.988  27.293  37.638  1.00 22.36           C
ATOM   3639  C   GLY A 866      46.531  28.644  37.291  1.00 23.24           C
ATOM   3640  O   GLY A 866      46.078  29.630  37.877  1.00 26.95           O
ATOM   3641  H   GLY A 866      46.482  25.956  36.303  1.00 26.78           H
ATOM   3642  HA2 GLY A 866      45.077  27.261  37.313  1.00 26.83           H
ATOM   3643  HA3 GLY A 866      45.956  27.225  38.606  1.00 26.83           H
ATOM   3644  N   SER A 867      47.483  28.732  36.362  1.00 23.52           N
ATOM   3645  CA  SER A 867      47.930  30.036  35.901  1.00 25.28           C
ATOM   3646  C   SER A 867      46.801  30.769  35.195  1.00 25.70           C
ATOM   3647  O   SER A 867      45.912  30.161  34.604  1.00 23.12           O
ATOM   3648  CB  SER A 867      49.120  29.905  34.958  1.00 29.12           C
ATOM   3649  OG  SER A 867      50.168  29.191  35.581  1.00 35.75           O
ATOM   3650  H   SER A 867      47.888  28.062  36.005  1.00 28.22           H
ATOM   3651  HA  SER A 867      48.205  30.571  36.663  1.00 30.33           H
ATOM   3652  HB2 SER A 867      48.847  29.431  34.157  1.00 34.94           H
ATOM   3653  HB3 SER A 867      49.433  30.790  34.720  1.00 34.94           H
ATOM   3654  HG  SER A 867      49.884  28.451  35.862  1.00 42.90           H
ATOM   3655  N   SER A 868      46.851  32.087  35.256  1.00 25.46           N
ATOM   3656  CA  SER A 868      45.897  32.911  34.531  1.00 27.61           C
ATOM   3657  C   SER A 868      46.265  32.953  33.049  1.00 24.78           C
ATOM   3658  O   SER A 868      47.446  32.994  32.699  1.00 25.61           O
ATOM   3659  CB  SER A 868      45.872  34.325  35.100  1.00 31.17           C
ATOM   3660  OG  SER A 868      45.384  34.305  36.422  1.00 44.03           O
ATOM   3661  H   SER A 868      47.436  32.530  35.703  1.00 30.56           H
ATOM   3662  HA  SER A 868      45.014  32.527  34.637  1.00 33.13           H
ATOM   3663  HB2 SER A 868      46.776  34.675  35.097  1.00 37.40           H
ATOM   3664  HB3 SER A 868      45.292  34.884  34.558  1.00 37.40           H
ATOM   3665  HG  SER A 868      44.616  33.966  36.442  1.00 52.84           H
ATOM   3666  N   PRO A 869      45.286  32.902  32.149  1.00 23.55           N
ATOM   3667  CA  PRO A 869      45.621  32.804  30.726  1.00 23.07           C
ATOM   3668  C   PRO A 869      46.203  34.096  30.168  1.00 24.41           C
ATOM   3669  O   PRO A 869      46.053  35.178  30.735  1.00 26.69           O
ATOM   3670  CB  PRO A 869      44.284  32.470  30.065  1.00 23.42           C
ATOM   3671  CG  PRO A 869      43.243  32.838  31.037  1.00 24.54           C
ATOM   3672  CD  PRO A 869      43.844  32.703  32.395  1.00 25.09           C
ATOM   3673  HA  PRO A 869      46.248  32.081  30.573  1.00 27.68           H
ATOM   3674  HB2 PRO A 869      44.187  32.992  29.252  1.00 28.10           H
ATOM   3675  HB3 PRO A 869      44.260  31.523  29.864  1.00 28.10           H
ATOM   3676  HG2 PRO A 869      42.964  33.754  30.883  1.00 29.45           H
ATOM   3677  HG3 PRO A 869      42.489  32.236  30.946  1.00 29.45           H
ATOM   3678  HD2 PRO A 869      43.492  33.387  32.985  1.00 30.11           H
ATOM   3679  HD3 PRO A 869      43.677  31.813  32.741  1.00 30.11           H
ATOM   3680  N   TYR A 870      46.836  33.951  29.004  1.00 24.28           N
ATOM   3681  CA  TYR A 870      47.561  34.997  28.274  1.00 27.85           C
ATOM   3682  C   TYR A 870      48.483  35.742  29.229  1.00 31.03           C
ATOM   3683  O   TYR A 870      48.265  36.922  29.500  1.00 32.36           O
ATOM   3684  CB  TYR A 870      46.587  35.953  27.589  1.00 30.47           C
ATOM   3685  CG  TYR A 870      45.686  35.236  26.600  1.00 26.53           C
ATOM   3686  CD1 TYR A 870      44.407  34.828  26.974  1.00 24.58           C
ATOM   3687  CD2 TYR A 870      46.114  34.938  25.317  1.00 26.31           C
ATOM   3688  CE1 TYR A 870      43.595  34.153  26.083  1.00 20.39           C
ATOM   3689  CE2 TYR A 870      45.300  34.254  24.417  1.00 23.78           C
ATOM   3690  CZ  TYR A 870      44.031  33.863  24.814  1.00 21.20           C
ATOM   3691  OH  TYR A 870      43.224  33.199  23.943  1.00 20.99           O
ATOM   3692  H   TYR A 870      46.852  33.201  28.584  1.00 29.14           H
ATOM   3693  HA  TYR A 870      48.102  34.581  27.586  1.00 33.42           H
ATOM   3694  HB2 TYR A 870      46.035  36.384  28.261  1.00 36.56           H
ATOM   3695  HB3 TYR A 870      47.092  36.613  27.092  1.00 36.56           H
ATOM   3696  HD1 TYR A 870      44.102  35.012  27.833  1.00 29.50           H
ATOM   3697  HD2 TYR A 870      46.968  35.193  25.055  1.00 31.58           H
ATOM   3698  HE1 TYR A 870      42.745  33.894  26.356  1.00 24.47           H
ATOM   3699  HE2 TYR A 870      45.601  34.064  23.559  1.00 28.53           H
ATOM   3700  HH  TYR A 870      43.495  33.290  23.154  1.00 25.18           H
ATOM   3701  N   PRO A 871      49.502  35.078  29.767  1.00 27.84           N
ATOM   3702  CA  PRO A 871      50.412  35.749  30.710  1.00 35.40           C
ATOM   3703  C   PRO A 871      51.111  36.939  30.066  1.00 31.28           C
ATOM   3704  O   PRO A 871      51.629  36.848  28.948  1.00 42.68           O
ATOM   3705  CB  PRO A 871      51.406  34.647  31.088  1.00 36.05           C
ATOM   3706  CG  PRO A 871      50.713  33.361  30.754  1.00 32.13           C
ATOM   3707  CD  PRO A 871      49.861  33.666  29.561  1.00 30.43           C
ATOM   3708  HA  PRO A 871      49.930  36.039  31.500  1.00 42.48           H
ATOM   3709  HB2 PRO A 871      52.214  34.747  30.562  1.00 43.25           H
ATOM   3710  HB3 PRO A 871      51.599  34.698  32.036  1.00 43.25           H
ATOM   3711  HG2 PRO A 871      51.368  32.679  30.540  1.00 38.55           H
ATOM   3712  HG3 PRO A 871      50.161  33.092  31.505  1.00 38.55           H
ATOM   3713  HD2 PRO A 871      50.373  33.564  28.742  1.00 36.51           H
ATOM   3714  HD3 PRO A 871      49.075  33.101  29.559  1.00 36.51           H
ATOM   3715  N   GLY A 872      51.118  38.058  30.784  1.00 40.46           N
ATOM   3716  CA  GLY A 872      51.732  39.275  30.283  1.00 42.82           C
ATOM   3717  C   GLY A 872      50.981  39.894  29.133  1.00 47.87           C
ATOM   3718  O   GLY A 872      51.600  40.431  28.205  1.00 48.05           O
ATOM   3719  H   GLY A 872      50.774  38.132  31.570  1.00 48.56           H
ATOM   3720  HA2 GLY A 872      51.771  39.928  30.999  1.00 51.38           H
ATOM   3721  HA3 GLY A 872      52.635  39.083  29.992  1.00 51.38           H
ATOM   3722  N   MET A 873      49.651  39.830  29.165  1.00 42.71           N
ATOM   3723  CA  MET A 873      48.816  40.273  28.048  1.00 42.55           C
ATOM   3724  C   MET A 873      47.511  40.784  28.620  1.00 46.03           C
ATOM   3725  O   MET A 873      46.447  40.147  28.495  1.00 47.84           O
ATOM   3726  CB  MET A 873      48.605  39.128  27.059  1.00 39.68           C
ATOM   3727  CG  MET A 873      48.240  39.506  25.640  1.00 38.91           C
ATOM   3728  SD  MET A 873      48.528  38.144  24.509  1.00 46.37           S
ATOM   3729  CE  MET A 873      47.125  38.270  23.391  1.00 44.30           C
ATOM   3730  H   MET A 873      49.201  39.527  29.831  1.00 51.25           H
ATOM   3731  HA  MET A 873      49.267  40.991  27.573  1.00 51.06           H
ATOM   3732  HB2 MET A 873      49.423  38.608  27.014  1.00 47.62           H
ATOM   3733  HB3 MET A 873      47.888  38.573  27.401  1.00 47.62           H
ATOM   3734  HG2 MET A 873      47.303  39.753  25.597  1.00 46.70           H
ATOM   3735  HG3 MET A 873      48.797  40.246  25.357  1.00 46.70           H
ATOM   3736  HE1 MET A 873      47.188  37.574  22.720  1.00 53.16           H
ATOM   3737  HE2 MET A 873      46.304  38.165  23.898  1.00 53.16           H
ATOM   3738  HE3 MET A 873      47.138  39.140  22.968  1.00 53.16           H
ATOM   3739  N   PRO A 874      47.531  41.937  29.287  1.00 42.64           N
ATOM   3740  CA  PRO A 874      46.307  42.491  29.859  1.00 35.21           C
ATOM   3741  C   PRO A 874      45.266  42.692  28.771  1.00 39.46           C
ATOM   3742  O   PRO A 874      45.592  42.795  27.590  1.00 34.94           O
ATOM   3743  CB  PRO A 874      46.756  43.824  30.458  1.00 43.01           C
ATOM   3744  CG  PRO A 874      47.965  44.196  29.674  1.00 41.38           C
ATOM   3745  CD  PRO A 874      48.646  42.906  29.324  1.00 44.23           C
ATOM   3746  HA  PRO A 874      45.955  41.913  30.554  1.00 42.25           H
ATOM   3747  HB2 PRO A 874      46.059  44.489  30.348  1.00 51.61           H
ATOM   3748  HB3 PRO A 874      46.979  43.705  31.394  1.00 51.61           H
ATOM   3749  HG2 PRO A 874      47.697  44.666  28.868  1.00 49.65           H
ATOM   3750  HG3 PRO A 874      48.544  44.754  30.216  1.00 49.65           H
ATOM   3751  HD2 PRO A 874      49.071  42.976  28.455  1.00 53.07           H
ATOM   3752  HD3 PRO A 874      49.285  42.659  30.012  1.00 53.07           H
ATOM   3753  N   VAL A 875      44.003  42.749  29.180  1.00 39.08           N
ATOM   3754  CA  VAL A 875      42.901  42.894  28.231  1.00 34.61           C
ATOM   3755  C   VAL A 875      42.791  44.368  27.877  1.00 34.83           C
ATOM   3756  O   VAL A 875      42.308  45.170  28.675  1.00 40.03           O
ATOM   3757  CB  VAL A 875      41.577  42.368  28.799  1.00 35.51           C
ATOM   3758  CG1 VAL A 875      40.432  42.663  27.842  1.00 37.23           C
ATOM   3759  CG2 VAL A 875      41.665  40.866  29.059  1.00 41.22           C
ATOM   3760  H   VAL A 875      43.756  42.707  30.003  1.00 46.90           H
ATOM   3761  HA  VAL A 875      43.104  42.399  27.421  1.00 41.53           H
ATOM   3762  HB  VAL A 875      41.391  42.813  29.639  1.00 42.61           H
ATOM   3763 HG11 VAL A 875      39.621  42.272  28.201  1.00 44.68           H
ATOM   3764 HG12 VAL A 875      40.317  43.621  27.756  1.00 44.68           H
ATOM   3765 HG13 VAL A 875      40.636  42.271  26.980  1.00 44.68           H
ATOM   3766 HG21 VAL A 875      40.819  40.560  29.422  1.00 49.46           H
ATOM   3767 HG22 VAL A 875      41.848  40.413  28.221  1.00 49.46           H
ATOM   3768 HG23 VAL A 875      42.379  40.695  29.694  1.00 49.46           H
ATOM   3769  N   ASP A 876      43.217  44.719  26.673  1.00 35.94           N
ATOM   3770  CA  ASP A 876      43.127  46.086  26.186  1.00 39.90           C
ATOM   3771  C   ASP A 876      42.850  46.024  24.691  1.00 36.52           C
ATOM   3772  O   ASP A 876      42.517  44.969  24.153  1.00 35.20           O
ATOM   3773  CB  ASP A 876      44.398  46.875  26.531  1.00 40.14           C
ATOM   3774  CG  ASP A 876      45.663  46.188  26.068  1.00 37.02           C
ATOM   3775  OD1 ASP A 876      46.721  46.374  26.705  1.00 44.64           O
ATOM   3776  OD2 ASP A 876      45.605  45.435  25.079  1.00 39.03           O1-
ATOM   3777  H   ASP A 876      43.561  44.172  26.106  1.00 43.13           H
ATOM   3778  HA  ASP A 876      42.374  46.526  26.611  1.00 47.88           H
ATOM   3779  HB2 ASP A 876      44.351  47.748  26.111  1.00 48.17           H
ATOM   3780  HB3 ASP A 876      44.449  46.975  27.494  1.00 48.17           H
ATOM   3781  N   SER A 877      42.981  47.165  24.012  1.00 36.71           N
ATOM   3782  CA  SER A 877      42.807  47.189  22.566  1.00 38.09           C
ATOM   3783  C   SER A 877      43.766  46.236  21.867  1.00 34.21           C
ATOM   3784  O   SER A 877      43.401  45.595  20.872  1.00 34.34           O
ATOM   3785  CB  SER A 877      43.005  48.611  22.050  1.00 41.96           C
ATOM   3786  OG  SER A 877      41.876  49.399  22.360  1.00 48.71           O
ATOM   3787  H   SER A 877      43.160  47.929  24.362  1.00 44.06           H
ATOM   3788  HA  SER A 877      41.901  46.917  22.353  1.00 45.70           H
ATOM   3789  HB2 SER A 877      43.782  48.996  22.487  1.00 50.35           H
ATOM   3790  HB3 SER A 877      43.139  48.589  21.090  1.00 50.35           H
ATOM   3791  HG  SER A 877      41.967  50.172  22.045  1.00 58.45           H
ATOM   3792  N   LYS A 878      45.008  46.145  22.350  1.00 33.90           N
ATOM   3793  CA  LYS A 878      45.978  45.272  21.694  1.00 38.17           C
ATOM   3794  C   LYS A 878      45.541  43.821  21.801  1.00 32.00           C
ATOM   3795  O   LYS A 878      45.713  43.036  20.865  1.00 33.76           O
ATOM   3796  CB  LYS A 878      47.364  45.445  22.314  1.00 36.65           C
ATOM   3797  CG  LYS A 878      48.510  45.154  21.356  1.00 47.36           C
ATOM   3798  CD  LYS A 878      49.857  45.177  22.067  1.00 44.90           C
ATOM   3799  CE  LYS A 878      50.947  44.648  21.143  1.00 50.36           C
ATOM   3800  NZ  LYS A 878      52.274  45.273  21.429  1.00 54.06           N1+
ATOM   3801  H   LYS A 878      45.303  46.564  23.041  1.00 40.68           H
ATOM   3802  HA  LYS A 878      46.034  45.505  20.755  1.00 45.80           H
ATOM   3803  HB2 LYS A 878      47.458  46.359  22.624  1.00 43.98           H
ATOM   3804  HB3 LYS A 878      47.449  44.833  23.062  1.00 43.98           H
ATOM   3805  HG2 LYS A 878      48.389  44.287  20.943  1.00 56.84           H
ATOM   3806  HG3 LYS A 878      48.530  45.841  20.672  1.00 56.84           H
ATOM   3807  HD2 LYS A 878      50.077  46.089  22.316  1.00 53.88           H
ATOM   3808  HD3 LYS A 878      49.816  44.615  22.857  1.00 53.88           H
ATOM   3809  HE2 LYS A 878      51.031  43.690  21.273  1.00 60.43           H
ATOM   3810  HE3 LYS A 878      50.706  44.837  20.223  1.00 60.43           H
ATOM   3811  HZ1 LYS A 878      52.894  44.930  20.890  1.00 64.88           H
ATOM   3812  HZ2 LYS A 878      52.227  46.152  21.294  1.00 64.88           H
ATOM   3813  HZ3 LYS A 878      52.509  45.124  22.275  1.00 64.88           H
ATOM   3814  N   PHE A 879      44.968  43.454  22.947  1.00 35.64           N
ATOM   3815  CA  PHE A 879      44.539  42.077  23.150  1.00 35.21           C
ATOM   3816  C   PHE A 879      43.482  41.685  22.131  1.00 27.84           C
ATOM   3817  O   PHE A 879      43.588  40.647  21.476  1.00 29.61           O
ATOM   3818  CB  PHE A 879      44.009  41.911  24.574  1.00 34.08           C
ATOM   3819  CG  PHE A 879      43.452  40.548  24.853  1.00 31.47           C
ATOM   3820  CD1 PHE A 879      42.115  40.272  24.607  1.00 30.36           C
ATOM   3821  CD2 PHE A 879      44.261  39.549  25.362  1.00 32.01           C
ATOM   3822  CE1 PHE A 879      41.595  39.013  24.860  1.00 30.02           C
ATOM   3823  CE2 PHE A 879      43.749  38.292  25.615  1.00 33.11           C
ATOM   3824  CZ  PHE A 879      42.417  38.024  25.355  1.00 30.02           C
ATOM   3825  H   PHE A 879      44.815  43.980  23.609  1.00 42.76           H
ATOM   3826  HA  PHE A 879      45.300  41.486  23.037  1.00 42.25           H
ATOM   3827  HB2 PHE A 879      44.734  42.070  25.199  1.00 40.90           H
ATOM   3828  HB3 PHE A 879      43.301  42.558  24.716  1.00 40.90           H
ATOM   3829  HD1 PHE A 879      41.562  40.937  24.263  1.00 36.44           H
ATOM   3830  HD2 PHE A 879      45.158  39.721  25.531  1.00 38.41           H
ATOM   3831  HE1 PHE A 879      40.698  38.831  24.689  1.00 36.02           H
ATOM   3832  HE2 PHE A 879      44.300  37.624  25.954  1.00 39.73           H
ATOM   3833  HZ  PHE A 879      42.070  37.179  25.532  1.00 36.03           H
ATOM   3834  N   TYR A 880      42.436  42.500  22.004  1.00 33.67           N
ATOM   3835  CA  TYR A 880      41.387  42.203  21.039  1.00 30.10           C
ATOM   3836  C   TYR A 880      41.953  42.111  19.631  1.00 31.24           C
ATOM   3837  O   TYR A 880      41.647  41.167  18.891  1.00 31.42           O
ATOM   3838  CB  TYR A 880      40.296  43.268  21.122  1.00 32.89           C
ATOM   3839  CG  TYR A 880      39.563  43.277  22.435  1.00 34.47           C
ATOM   3840  CD1 TYR A 880      39.610  44.379  23.272  1.00 37.14           C
ATOM   3841  CD2 TYR A 880      38.830  42.172  22.852  1.00 31.76           C
ATOM   3842  CE1 TYR A 880      38.940  44.395  24.469  1.00 38.76           C
ATOM   3843  CE2 TYR A 880      38.163  42.176  24.052  1.00 34.94           C
ATOM   3844  CZ  TYR A 880      38.224  43.290  24.860  1.00 34.66           C
ATOM   3845  OH  TYR A 880      37.560  43.330  26.055  1.00 38.51           O
ATOM   3846  H   TYR A 880      42.312  43.217  22.464  1.00 40.40           H
ATOM   3847  HA  TYR A 880      40.992  41.345  21.256  1.00 36.12           H
ATOM   3848  HB2 TYR A 880      40.705  44.140  21.009  1.00 39.47           H
ATOM   3849  HB3 TYR A 880      39.650  43.116  20.415  1.00 39.47           H
ATOM   3850  HD1 TYR A 880      40.093  45.129  23.012  1.00 44.57           H
ATOM   3851  HD2 TYR A 880      38.791  41.419  22.306  1.00 38.11           H
ATOM   3852  HE1 TYR A 880      38.977  45.145  25.019  1.00 46.51           H
ATOM   3853  HE2 TYR A 880      37.673  41.432  24.314  1.00 41.93           H
ATOM   3854  HH  TYR A 880      37.046  43.993  26.072  1.00 46.21           H
ATOM   3855  N   LYS A 881      42.804  43.068  19.256  1.00 37.23           N
ATOM   3856  CA  LYS A 881      43.423  43.026  17.936  1.00 34.24           C
ATOM   3857  C   LYS A 881      44.224  41.744  17.752  1.00 32.25           C
ATOM   3858  O   LYS A 881      44.155  41.104  16.696  1.00 32.55           O
ATOM   3859  CB  LYS A 881      44.323  44.251  17.745  1.00 33.71           C
ATOM   3860  CG  LYS A 881      44.941  44.388  16.361  1.00 42.06           C
ATOM   3861  CD  LYS A 881      46.274  45.139  16.443  1.00 43.16           C
ATOM   3862  CE  LYS A 881      46.534  46.015  15.230  1.00 48.17           C
ATOM   3863  NZ  LYS A 881      47.213  47.269  15.661  1.00 50.77           N1+
ATOM   3864  H   LYS A 881      43.038  43.739  19.742  1.00 44.68           H
ATOM   3865  HA  LYS A 881      42.732  43.051  17.255  1.00 41.09           H
ATOM   3866  HB2 LYS A 881      43.796  45.049  17.914  1.00 40.45           H
ATOM   3867  HB3 LYS A 881      45.050  44.199  18.387  1.00 40.45           H
ATOM   3868  HG2 LYS A 881      45.107  43.510  15.984  1.00 50.47           H
ATOM   3869  HG3 LYS A 881      44.338  44.888  15.790  1.00 50.47           H
ATOM   3870  HD2 LYS A 881      46.279  45.707  17.229  1.00 51.80           H
ATOM   3871  HD3 LYS A 881      46.997  44.492  16.498  1.00 51.80           H
ATOM   3872  HE2 LYS A 881      47.114  45.546  14.608  1.00 57.81           H
ATOM   3873  HE3 LYS A 881      45.697  46.248  14.801  1.00 57.81           H
ATOM   3874  HZ1 LYS A 881      47.350  47.796  14.956  1.00 60.92           H
ATOM   3875  HZ2 LYS A 881      46.702  47.699  16.248  1.00 60.92           H
ATOM   3876  HZ3 LYS A 881      47.996  47.080  16.040  1.00 60.92           H
ATOM   3877  N   MET A 882      44.985  41.343  18.773  1.00 30.82           N
ATOM   3878  CA  MET A 882      45.835  40.172  18.613  1.00 30.02           C
ATOM   3879  C   MET A 882      45.010  38.893  18.518  1.00 26.36           C
ATOM   3880  O   MET A 882      45.350  37.989  17.756  1.00 25.51           O
ATOM   3881  CB  MET A 882      46.832  40.097  19.763  1.00 35.06           C
ATOM   3882  CG  MET A 882      48.007  41.034  19.564  1.00 29.88           C
ATOM   3883  SD  MET A 882      49.222  40.983  20.908  1.00 37.96           S
ATOM   3884  CE  MET A 882      48.261  41.644  22.241  1.00 45.25           C
ATOM   3885  H   MET A 882      45.026  41.727  19.541  1.00 36.99           H
ATOM   3886  HA  MET A 882      46.341  40.267  17.790  1.00 36.03           H
ATOM   3887  HB2 MET A 882      46.380  40.342  20.585  1.00 42.07           H
ATOM   3888  HB3 MET A 882      47.175  39.194  19.825  1.00 42.07           H
ATOM   3889  HG2 MET A 882      48.467  40.789  18.744  1.00 35.85           H
ATOM   3890  HG3 MET A 882      47.670  41.942  19.492  1.00 35.85           H
ATOM   3891  HE1 MET A 882      48.789  41.597  23.056  1.00 54.30           H
ATOM   3892  HE2 MET A 882      48.036  42.565  22.047  1.00 54.30           H
ATOM   3893  HE3 MET A 882      47.451  41.125  22.340  1.00 54.30           H
ATOM   3894  N   ILE A 883      43.965  38.770  19.340  1.00 28.36           N
ATOM   3895  CA  ILE A 883      43.098  37.599  19.243  1.00 27.59           C
ATOM   3896  C   ILE A 883      42.480  37.532  17.861  1.00 30.96           C
ATOM   3897  O   ILE A 883      42.430  36.466  17.242  1.00 29.65           O
ATOM   3898  CB  ILE A 883      42.017  37.620  20.340  1.00 26.96           C
ATOM   3899  CG1 ILE A 883      42.641  37.444  21.724  1.00 30.34           C
ATOM   3900  CG2 ILE A 883      40.978  36.530  20.080  1.00 35.98           C
ATOM   3901  CD1 ILE A 883      43.390  36.156  21.909  1.00 33.68           C
ATOM   3902  H   ILE A 883      43.742  39.341  19.943  1.00 34.03           H
ATOM   3903  HA  ILE A 883      43.633  36.798  19.346  1.00 33.10           H
ATOM   3904  HB  ILE A 883      41.569  38.481  20.311  1.00 32.35           H
ATOM   3905 HG12 ILE A 883      43.260  38.172  21.893  1.00 36.41           H
ATOM   3906 HG13 ILE A 883      41.929  37.464  22.382  1.00 36.41           H
ATOM   3907 HG21 ILE A 883      40.375  36.490  20.839  1.00 43.17           H
ATOM   3908 HG22 ILE A 883      40.475  36.745  19.280  1.00 43.17           H
ATOM   3909 HG23 ILE A 883      41.430  35.679  19.972  1.00 43.17           H
ATOM   3910 HD11 ILE A 883      43.729  36.123  22.817  1.00 40.42           H
ATOM   3911 HD12 ILE A 883      42.787  35.412  21.760  1.00 40.42           H
ATOM   3912 HD13 ILE A 883      44.131  36.118  21.287  1.00 40.42           H
ATOM   3913  N   LYS A 884      42.022  38.676  17.352  1.00 33.18           N
ATOM   3914  CA  LYS A 884      41.466  38.732  16.006  1.00 38.38           C
ATOM   3915  C   LYS A 884      42.522  38.395  14.955  1.00 34.04           C
ATOM   3916  O   LYS A 884      42.212  37.764  13.939  1.00 39.67           O
ATOM   3917  CB  LYS A 884      40.862  40.119  15.771  1.00 39.45           C
ATOM   3918  CG  LYS A 884      39.710  40.152  14.790  1.00 44.63           C
ATOM   3919  CD  LYS A 884      38.995  41.513  14.822  1.00 49.26           C
ATOM   3920  CE  LYS A 884      38.136  41.740  13.564  1.00 53.86           C
ATOM   3921  NZ  LYS A 884      38.593  42.903  12.713  1.00 50.41           N1+
ATOM   3922  H   LYS A 884      42.015  39.428  17.772  1.00 39.82           H
ATOM   3923  HA  LYS A 884      40.755  38.079  15.926  1.00 46.06           H
ATOM   3924  HB2 LYS A 884      40.534  40.459  16.619  1.00 47.34           H
ATOM   3925  HB3 LYS A 884      41.553  40.707  15.430  1.00 47.34           H
ATOM   3926  HG2 LYS A 884      40.047  40.004  13.895  1.00 53.55           H
ATOM   3927  HG3 LYS A 884      39.072  39.464  15.031  1.00 53.55           H
ATOM   3928  HD2 LYS A 884      38.411  41.548  15.598  1.00 59.11           H
ATOM   3929  HD3 LYS A 884      39.656  42.221  14.876  1.00 59.11           H
ATOM   3930  HE2 LYS A 884      38.165  40.940  13.016  1.00 64.63           H
ATOM   3931  HE3 LYS A 884      37.221  41.915  13.838  1.00 64.63           H
ATOM   3932  HZ1 LYS A 884      38.060  42.990  12.005  1.00 60.49           H
ATOM   3933  HZ2 LYS A 884      38.566  43.656  13.187  1.00 60.49           H
ATOM   3934  HZ3 LYS A 884      39.427  42.769  12.432  1.00 60.49           H
ATOM   3935  N   GLU A 885      43.783  38.791  15.187  1.00 33.72           N
ATOM   3936  CA  GLU A 885      44.861  38.497  14.235  1.00 35.30           C
ATOM   3937  C   GLU A 885      45.194  37.011  14.163  1.00 31.88           C
ATOM   3938  O   GLU A 885      45.742  36.555  13.158  1.00 39.75           O
ATOM   3939  CB  GLU A 885      46.143  39.254  14.612  1.00 33.85           C
ATOM   3940  CG  GLU A 885      46.288  40.612  13.983  1.00 42.61           C
ATOM   3941  CD  GLU A 885      47.303  41.480  14.693  1.00 37.94           C
ATOM   3942  OE1 GLU A 885      47.704  41.165  15.835  1.00 33.39           O
ATOM   3943  OE2 GLU A 885      47.718  42.494  14.096  1.00 47.36           O1-
ATOM   3944  H   GLU A 885      44.035  39.235  15.879  1.00 40.47           H
ATOM   3945  HA  GLU A 885      44.588  38.792  13.353  1.00 42.36           H
ATOM   3946  HB2 GLU A 885      46.156  39.372  15.573  1.00 40.62           H
ATOM   3947  HB3 GLU A 885      46.908  38.724  14.341  1.00 40.62           H
ATOM   3948  HG2 GLU A 885      46.582  40.507  13.064  1.00 51.13           H
ATOM   3949  HG3 GLU A 885      45.431  41.062  14.008  1.00 51.13           H
ATOM   3950  N   GLY A 886      44.942  36.253  15.226  1.00 25.60           N
ATOM   3951  CA  GLY A 886      45.312  34.856  15.244  1.00 24.25           C
ATOM   3952  C   GLY A 886      46.289  34.482  16.352  1.00 23.18           C
ATOM   3953  O   GLY A 886      46.843  33.384  16.328  1.00 23.20           O
ATOM   3954  H   GLY A 886      44.559  36.533  15.941  1.00 30.72           H
ATOM   3955  HA2 GLY A 886      44.507  34.329  15.352  1.00 29.10           H
ATOM   3956  HA3 GLY A 886      45.715  34.605  14.399  1.00 29.10           H
ATOM   3957  N   PHE A 887      46.527  35.386  17.298  1.00 25.02           N
ATOM   3958  CA  PHE A 887      47.422  35.087  18.410  1.00 23.77           C
ATOM   3959  C   PHE A 887      46.765  34.086  19.340  1.00 25.15           C
ATOM   3960  O   PHE A 887      45.583  34.206  19.646  1.00 22.71           O
ATOM   3961  CB  PHE A 887      47.785  36.344  19.174  1.00 22.07           C
ATOM   3962  CG  PHE A 887      48.988  37.024  18.632  1.00 32.81           C
ATOM   3963  CD1 PHE A 887      50.256  36.592  18.983  1.00 35.06           C
ATOM   3964  CD2 PHE A 887      48.864  38.051  17.720  1.00 30.05           C
ATOM   3965  CE1 PHE A 887      51.371  37.195  18.464  1.00 35.79           C
ATOM   3966  CE2 PHE A 887      49.979  38.668  17.204  1.00 37.34           C
ATOM   3967  CZ  PHE A 887      51.235  38.244  17.571  1.00 39.49           C
ATOM   3968  H   PHE A 887      46.182  36.174  17.325  1.00 30.02           H
ATOM   3969  HA  PHE A 887      48.238  34.689  18.073  1.00 28.52           H
ATOM   3970  HB2 PHE A 887      47.042  36.966  19.143  1.00 26.48           H
ATOM   3971  HB3 PHE A 887      47.974  36.105  20.095  1.00 26.48           H
ATOM   3972  HD1 PHE A 887      50.355  35.891  19.587  1.00 42.07           H
ATOM   3973  HD2 PHE A 887      48.016  38.343  17.473  1.00 36.06           H
ATOM   3974  HE1 PHE A 887      52.215  36.905  18.721  1.00 42.95           H
ATOM   3975  HE2 PHE A 887      49.884  39.368  16.600  1.00 44.81           H
ATOM   3976  HZ  PHE A 887      51.990  38.658  17.217  1.00 47.38           H
ATOM   3977  N   ARG A 888      47.526  33.073  19.726  1.00 22.20           N
ATOM   3978  CA  ARG A 888      47.038  32.024  20.600  1.00 22.95           C
ATOM   3979  C   ARG A 888      48.110  31.701  21.617  1.00 25.97           C
ATOM   3980  O   ARG A 888      49.292  31.982  21.422  1.00 23.23           O
ATOM   3981  CB  ARG A 888      46.685  30.770  19.816  1.00 19.75           C
ATOM   3982  CG  ARG A 888      45.646  31.017  18.737  1.00 20.83           C
ATOM   3983  CD  ARG A 888      44.274  31.314  19.357  1.00 23.54           C
ATOM   3984  NE  ARG A 888      43.247  31.326  18.317  1.00 24.50           N
ATOM   3985  CZ  ARG A 888      42.787  32.420  17.718  1.00 26.77           C
ATOM   3986  NH1 ARG A 888      43.244  33.621  18.048  1.00 23.10           N
ATOM   3987  NH2 ARG A 888      41.860  32.308  16.769  1.00 24.51           N1+
ATOM   3988  H   ARG A 888      48.345  32.969  19.491  1.00 26.64           H
ATOM   3989  HA  ARG A 888      46.250  32.328  21.073  1.00 27.54           H
ATOM   3990  HB2 ARG A 888      47.485  30.417  19.394  1.00 23.69           H
ATOM   3991  HB3 ARG A 888      46.316  30.112  20.425  1.00 23.69           H
ATOM   3992  HG2 ARG A 888      45.917  31.770  18.188  1.00 24.99           H
ATOM   3993  HG3 ARG A 888      45.568  30.221  18.185  1.00 24.99           H
ATOM   3994  HD2 ARG A 888      44.052  30.614  19.988  1.00 28.25           H
ATOM   3995  HD3 ARG A 888      44.285  32.172  19.804  1.00 28.25           H
ATOM   3996  HE  ARG A 888      42.951  30.568  18.044  1.00 29.40           H
ATOM   3997 HH11 ARG A 888      43.845  33.706  18.653  1.00 27.72           H
ATOM   3998 HH12 ARG A 888      42.933  34.320  17.653  1.00 27.72           H
ATOM   3999 HH21 ARG A 888      41.559  31.533  16.551  1.00 29.41           H
ATOM   4000 HH22 ARG A 888      41.554  33.013  16.385  1.00 29.41           H
ATOM   4001  N   MET A 889      47.701  31.052  22.693  1.00 22.41           N
ATOM   4002  CA  MET A 889      48.680  30.673  23.682  1.00 23.61           C
ATOM   4003  C   MET A 889      49.503  29.491  23.206  1.00 19.29           C
ATOM   4004  O   MET A 889      49.024  28.582  22.535  1.00 22.26           O
ATOM   4005  CB  MET A 889      48.009  30.337  25.019  1.00 23.10           C
ATOM   4006  CG  MET A 889      47.622  31.531  25.835  1.00 23.79           C
ATOM   4007  SD  MET A 889      46.821  31.112  27.398  1.00 23.33           S
ATOM   4008  CE  MET A 889      45.144  30.709  26.852  1.00 22.57           C
ATOM   4009  H   MET A 889      46.889  30.832  22.869  1.00 26.90           H
ATOM   4010  HA  MET A 889      49.273  31.422  23.831  1.00 28.33           H
ATOM   4011  HB2 MET A 889      47.206  29.821  24.846  1.00 27.72           H
ATOM   4012  HB3 MET A 889      48.627  29.815  25.554  1.00 27.72           H
ATOM   4013  HG2 MET A 889      48.421  32.044  26.036  1.00 28.55           H
ATOM   4014  HG3 MET A 889      47.010  32.072  25.314  1.00 28.55           H
ATOM   4015  HE1 MET A 889      44.617  30.469  27.631  1.00 27.09           H
ATOM   4016  HE2 MET A 889      44.758  31.487  26.424  1.00 27.09           H
ATOM   4017  HE3 MET A 889      45.181  29.969  26.231  1.00 27.09           H
ATOM   4018  N   LEU A 890      50.768  29.512  23.601  1.00 26.13           N
ATOM   4019  CA  LEU A 890      51.619  28.350  23.474  1.00 27.06           C
ATOM   4020  C   LEU A 890      51.218  27.289  24.503  1.00 22.61           C
ATOM   4021  O   LEU A 890      50.475  27.554  25.455  1.00 25.37           O
ATOM   4022  CB  LEU A 890      53.075  28.762  23.664  1.00 28.98           C
ATOM   4023  CG  LEU A 890      53.562  29.554  22.433  1.00 30.80           C
ATOM   4024  CD1 LEU A 890      54.802  30.318  22.798  1.00 43.36           C
ATOM   4025  CD2 LEU A 890      53.805  28.680  21.242  1.00 39.52           C
ATOM   4026  H   LEU A 890      51.153  30.194  23.955  1.00 31.36           H
ATOM   4027  HA  LEU A 890      51.519  27.972  22.587  1.00 32.47           H
ATOM   4028  HB2 LEU A 890      53.137  29.332  24.444  1.00 34.78           H
ATOM   4029  HB3 LEU A 890      53.626  27.968  23.773  1.00 34.78           H
ATOM   4030  HG  LEU A 890      52.884  30.202  22.184  1.00 36.96           H
ATOM   4031 HD11 LEU A 890      55.127  30.791  22.017  1.00 52.03           H
ATOM   4032 HD12 LEU A 890      54.560  30.949  23.489  1.00 52.03           H
ATOM   4033 HD13 LEU A 890      55.475  29.698  23.122  1.00 52.03           H
ATOM   4034 HD21 LEU A 890      54.148  29.226  20.517  1.00 47.43           H
ATOM   4035 HD22 LEU A 890      54.446  27.993  21.478  1.00 47.43           H
ATOM   4036 HD23 LEU A 890      52.964  28.282  20.982  1.00 47.43           H
ATOM   4037  N   SER A 891      51.704  26.077  24.274  1.00 24.88           N
ATOM   4038  CA  SER A 891      51.370  24.956  25.138  1.00 24.84           C
ATOM   4039  C   SER A 891      51.870  25.178  26.555  1.00 29.66           C
ATOM   4040  O   SER A 891      53.025  25.579  26.765  1.00 27.75           O
ATOM   4041  CB  SER A 891      51.989  23.666  24.611  1.00 25.69           C
ATOM   4042  OG  SER A 891      51.667  22.598  25.488  1.00 26.44           O
ATOM   4043  H   SER A 891      52.229  25.875  23.626  1.00 29.86           H
ATOM   4044  HA  SER A 891      50.409  24.851  25.155  1.00 29.81           H
ATOM   4045  HB2 SER A 891      51.651  23.464  23.728  1.00 30.82           H
ATOM   4046  HB3 SER A 891      52.953  23.770  24.588  1.00 30.82           H
ATOM   4047  HG  SER A 891      51.958  22.767  26.256  1.00 31.73           H
ATOM   4048  N   PRO A 892      51.065  24.863  27.562  1.00 25.86           N
ATOM   4049  CA  PRO A 892      51.633  24.686  28.890  1.00 22.95           C
ATOM   4050  C   PRO A 892      52.684  23.588  28.874  1.00 23.13           C
ATOM   4051  O   PRO A 892      52.612  22.638  28.094  1.00 30.23           O
ATOM   4052  CB  PRO A 892      50.429  24.284  29.748  1.00 28.16           C
ATOM   4053  CG  PRO A 892      49.252  24.686  28.976  1.00 24.82           C
ATOM   4054  CD  PRO A 892      49.630  24.537  27.544  1.00 22.98           C
ATOM   4055  HA  PRO A 892      52.020  25.512  29.215  1.00 27.54           H
ATOM   4056  HB2 PRO A 892      50.436  23.322  29.875  1.00 33.79           H
ATOM   4057  HB3 PRO A 892      50.470  24.749  30.597  1.00 33.79           H
ATOM   4058  HG2 PRO A 892      48.501  24.109  29.190  1.00 29.78           H
ATOM   4059  HG3 PRO A 892      49.050  25.609  29.182  1.00 29.78           H
ATOM   4060  HD2 PRO A 892      49.493  23.627  27.238  1.00 27.57           H
ATOM   4061  HD3 PRO A 892      49.146  25.173  26.993  1.00 27.57           H
ATOM   4062  N   GLU A 893      53.664  23.728  29.763  1.00 34.09           N
ATOM   4063  CA  GLU A 893      54.765  22.765  29.805  1.00 39.03           C
ATOM   4064  C   GLU A 893      54.263  21.352  30.092  1.00 32.46           C
ATOM   4065  O   GLU A 893      54.723  20.381  29.468  1.00 35.39           O
ATOM   4066  CB  GLU A 893      55.780  23.200  30.857  1.00 42.49           C
ATOM   4067  CG  GLU A 893      57.200  22.722  30.591  1.00 50.49           C
ATOM   4068  CD  GLU A 893      57.573  21.480  31.384  1.00 54.30           C
ATOM   4069  OE1 GLU A 893      58.656  20.909  31.115  1.00 60.74           O
ATOM   4070  OE2 GLU A 893      56.799  21.078  32.282  1.00 53.87           O1-
ATOM   4071  H   GLU A 893      53.707  24.355  30.349  1.00 40.91           H
ATOM   4072  HA  GLU A 893      55.206  22.755  28.941  1.00 46.84           H
ATOM   4073  HB2 GLU A 893      55.793  24.170  30.889  1.00 50.99           H
ATOM   4074  HB3 GLU A 893      55.497  22.853  31.718  1.00 50.99           H
ATOM   4075  HG2 GLU A 893      57.289  22.508  29.649  1.00 60.59           H
ATOM   4076  HG3 GLU A 893      57.819  23.430  30.828  1.00 60.59           H
ATOM   4077  N   HIS A 894      53.286  21.222  30.991  1.00 30.90           N
ATOM   4078  CA  HIS A 894      52.775  19.925  31.427  1.00 34.20           C
ATOM   4079  C   HIS A 894      51.683  19.362  30.539  1.00 31.60           C
ATOM   4080  O   HIS A 894      51.137  18.307  30.859  1.00 28.55           O
ATOM   4081  CB  HIS A 894      52.242  20.019  32.856  1.00 37.62           C
ATOM   4082  CG  HIS A 894      53.282  20.415  33.839  1.00 38.72           C
ATOM   4083  ND1 HIS A 894      54.474  19.736  33.955  1.00 43.11           N1+
ATOM   4084  CD2 HIS A 894      53.336  21.437  34.723  1.00 43.05           C
ATOM   4085  CE1 HIS A 894      55.214  20.317  34.881  1.00 41.59           C
ATOM   4086  NE2 HIS A 894      54.546  21.351  35.362  1.00 44.34           N
ATOM   4087  H   HIS A 894      52.907  21.892  31.375  1.00 37.08           H
ATOM   4088  HA  HIS A 894      53.506  19.288  31.421  1.00 41.04           H
ATOM   4089  HB2 HIS A 894      51.893  19.154  33.118  1.00 45.14           H
ATOM   4090  HB3 HIS A 894      51.534  20.682  32.889  1.00 45.14           H
ATOM   4091  HD1 HIS A 894      54.698  19.042  33.497  1.00 51.73           H
ATOM   4092  HD2 HIS A 894      52.673  22.074  34.872  1.00 51.66           H
ATOM   4093  HE1 HIS A 894      56.061  20.042  35.151  1.00 49.91           H
ATOM   4094  HE2 HIS A 894      54.822  21.882  35.980  1.00 53.20           H
ATOM   4095  N   ALA A 895      51.359  20.015  29.418  1.00 26.36           N
ATOM   4096  CA  ALA A 895      50.314  19.452  28.574  1.00 25.78           C
ATOM   4097  C   ALA A 895      50.887  18.412  27.622  1.00 29.47           C
ATOM   4098  O   ALA A 895      51.830  18.719  26.878  1.00 29.45           O
ATOM   4099  CB  ALA A 895      49.619  20.547  27.770  1.00 24.50           C
ATOM   4100  H   ALA A 895      51.714  20.745  29.135  1.00 31.63           H
ATOM   4101  HA  ALA A 895      49.656  19.034  29.142  1.00 30.94           H
ATOM   4102  HB1 ALA A 895      48.959  20.140  27.188  1.00 29.40           H
ATOM   4103  HB2 ALA A 895      49.187  21.163  28.378  1.00 29.40           H
ATOM   4104  HB3 ALA A 895      50.272  21.029  27.236  1.00 29.40           H
ATOM   4105  N   PRO A 896      50.330  17.202  27.571  1.00 25.86           N
ATOM   4106  CA  PRO A 896      50.673  16.292  26.471  1.00 25.40           C
ATOM   4107  C   PRO A 896      50.373  16.949  25.137  1.00 25.39           C
ATOM   4108  O   PRO A 896      49.494  17.806  25.026  1.00 23.26           O
ATOM   4109  CB  PRO A 896      49.779  15.069  26.708  1.00 30.89           C
ATOM   4110  CG  PRO A 896      49.429  15.130  28.170  1.00 26.66           C
ATOM   4111  CD  PRO A 896      49.384  16.593  28.525  1.00 28.10           C
ATOM   4112  HA  PRO A 896      51.606  16.032  26.509  1.00 30.48           H
ATOM   4113  HB2 PRO A 896      48.986  15.133  26.157  1.00 37.07           H
ATOM   4114  HB3 PRO A 896      50.268  14.260  26.505  1.00 37.07           H
ATOM   4115  HG2 PRO A 896      48.563  14.719  28.315  1.00 32.00           H
ATOM   4116  HG3 PRO A 896      50.109  14.673  28.688  1.00 32.00           H
ATOM   4117  HD2 PRO A 896      48.492  16.950  28.391  1.00 33.72           H
ATOM   4118  HD3 PRO A 896      49.683  16.737  29.436  1.00 33.72           H
ATOM   4119  N   ALA A 897      51.110  16.526  24.111  1.00 25.86           N
ATOM   4120  CA  ALA A 897      50.967  17.162  22.807  1.00 28.24           C
ATOM   4121  C   ALA A 897      49.533  17.107  22.322  1.00 24.45           C
ATOM   4122  O   ALA A 897      49.019  18.104  21.789  1.00 24.53           O
ATOM   4123  CB  ALA A 897      51.892  16.503  21.791  1.00 31.24           C
ATOM   4124  H   ALA A 897      51.686  15.888  24.143  1.00 31.04           H
ATOM   4125  HA  ALA A 897      51.225  18.094  22.884  1.00 33.88           H
ATOM   4126  HB1 ALA A 897      51.753  16.924  20.929  1.00 37.49           H
ATOM   4127  HB2 ALA A 897      52.811  16.625  22.075  1.00 37.49           H
ATOM   4128  HB3 ALA A 897      51.680  15.559  21.729  1.00 37.49           H
ATOM   4129  N   GLU A 898      48.855  15.957  22.496  1.00 21.79           N
ATOM   4130  CA  GLU A 898      47.504  15.836  21.986  1.00 22.78           C
ATOM   4131  C   GLU A 898      46.549  16.720  22.749  1.00 22.98           C
ATOM   4132  O   GLU A 898      45.522  17.107  22.201  1.00 22.62           O
ATOM   4133  CB  GLU A 898      46.998  14.395  22.029  1.00 29.70           C
ATOM   4134  CG  GLU A 898      45.479  14.209  21.613  1.00 30.13           C
ATOM   4135  CD  GLU A 898      45.052  14.822  20.266  1.00 32.57           C
ATOM   4136  OE1 GLU A 898      45.868  14.928  19.349  1.00 34.00           O
ATOM   4137  OE2 GLU A 898      43.869  15.180  20.130  1.00 33.01           O1-
ATOM   4138  H   GLU A 898      49.151  15.262  22.903  1.00 26.15           H
ATOM   4139  HA  GLU A 898      47.493  16.122  21.060  1.00 27.33           H
ATOM   4140  HB2 GLU A 898      47.535  13.857  21.427  1.00 35.64           H
ATOM   4141  HB3 GLU A 898      47.108  14.065  22.932  1.00 35.64           H
ATOM   4142  HG2 GLU A 898      45.285  13.257  21.577  1.00 36.16           H
ATOM   4143  HG3 GLU A 898      44.915  14.630  22.264  1.00 36.16           H
ATOM   4144  N   MET A 899      46.844  17.025  24.008  1.00 23.13           N
ATOM   4145  CA  MET A 899      45.962  17.926  24.726  1.00 18.94           C
ATOM   4146  C   MET A 899      46.135  19.354  24.236  1.00 19.12           C
ATOM   4147  O   MET A 899      45.168  20.121  24.177  1.00 19.49           O
ATOM   4148  CB  MET A 899      46.206  17.838  26.233  1.00 21.67           C
ATOM   4149  CG  MET A 899      45.900  16.483  26.801  1.00 22.21           C
ATOM   4150  SD  MET A 899      44.234  15.909  26.521  1.00 20.11           S
ATOM   4151  CE  MET A 899      43.283  17.229  27.281  1.00 26.49           C
ATOM   4152  H   MET A 899      47.524  16.741  24.452  1.00 27.76           H
ATOM   4153  HA  MET A 899      45.050  17.652  24.546  1.00 22.73           H
ATOM   4154  HB2 MET A 899      47.136  18.033  26.422  1.00 26.01           H
ATOM   4155  HB3 MET A 899      45.649  18.490  26.682  1.00 26.01           H
ATOM   4156  HG2 MET A 899      46.514  15.840  26.420  1.00 26.65           H
ATOM   4157  HG3 MET A 899      46.029  16.526  27.762  1.00 26.65           H
ATOM   4158  HE1 MET A 899      42.339  17.033  27.173  1.00 31.79           H
ATOM   4159  HE2 MET A 899      43.501  17.269  28.227  1.00 31.79           H
ATOM   4160  HE3 MET A 899      43.500  18.067  26.849  1.00 31.79           H
ATOM   4161  N   TYR A 900      47.362  19.738  23.906  1.00 20.35           N
ATOM   4162  CA  TYR A 900      47.558  21.040  23.286  1.00 22.88           C
ATOM   4163  C   TYR A 900      46.940  21.078  21.898  1.00 19.53           C
ATOM   4164  O   TYR A 900      46.354  22.099  21.512  1.00 19.73           O
ATOM   4165  CB  TYR A 900      49.041  21.380  23.219  1.00 22.93           C
ATOM   4166  CG  TYR A 900      49.277  22.743  22.646  1.00 22.15           C
ATOM   4167  CD1 TYR A 900      48.755  23.871  23.259  1.00 20.64           C
ATOM   4168  CD2 TYR A 900      50.034  22.908  21.504  1.00 23.93           C
ATOM   4169  CE1 TYR A 900      48.959  25.120  22.728  1.00 22.44           C
ATOM   4170  CE2 TYR A 900      50.256  24.156  20.979  1.00 24.36           C
ATOM   4171  CZ  TYR A 900      49.733  25.250  21.588  1.00 24.86           C
ATOM   4172  OH  TYR A 900      49.948  26.497  21.057  1.00 26.51           O
ATOM   4173  H   TYR A 900      48.078  19.276  24.021  1.00 24.42           H
ATOM   4174  HA  TYR A 900      47.118  21.718  23.821  1.00 27.46           H
ATOM   4175  HB2 TYR A 900      49.419  21.365  24.113  1.00 27.51           H
ATOM   4176  HB3 TYR A 900      49.486  20.732  22.652  1.00 27.51           H
ATOM   4177  HD1 TYR A 900      48.240  23.779  24.027  1.00 24.77           H
ATOM   4178  HD2 TYR A 900      50.397  22.162  21.085  1.00 28.71           H
ATOM   4179  HE1 TYR A 900      48.609  25.871  23.147  1.00 26.93           H
ATOM   4180  HE2 TYR A 900      50.765  24.249  20.206  1.00 29.24           H
ATOM   4181  HH  TYR A 900      49.695  27.088  21.598  1.00 31.81           H
ATOM   4182  N   ASP A 901      47.005  19.973  21.148  1.00 21.68           N
ATOM   4183  CA  ASP A 901      46.305  19.931  19.868  1.00 22.28           C
ATOM   4184  C   ASP A 901      44.816  20.192  20.055  1.00 20.51           C
ATOM   4185  O   ASP A 901      44.222  20.944  19.291  1.00 20.92           O
ATOM   4186  CB  ASP A 901      46.520  18.588  19.179  1.00 23.41           C
ATOM   4187  CG  ASP A 901      47.949  18.383  18.727  1.00 29.97           C
ATOM   4188  OD1 ASP A 901      48.696  19.383  18.654  1.00 32.34           O
ATOM   4189  OD2 ASP A 901      48.301  17.208  18.434  1.00 33.79           O1-
ATOM   4190  H   ASP A 901      47.434  19.257  21.350  1.00 26.01           H
ATOM   4191  HA  ASP A 901      46.651  20.627  19.289  1.00 26.73           H
ATOM   4192  HB2 ASP A 901      46.282  17.874  19.793  1.00 28.09           H
ATOM   4193  HB3 ASP A 901      45.960  18.544  18.386  1.00 28.09           H
ATOM   4194  N   ILE A 902      44.204  19.618  21.099  1.00 18.04           N
ATOM   4195  CA  ILE A 902      42.802  19.891  21.352  1.00 16.74           C
ATOM   4196  C   ILE A 902      42.601  21.362  21.627  1.00 17.58           C
ATOM   4197  O   ILE A 902      41.692  21.994  21.081  1.00 17.75           O
ATOM   4198  CB  ILE A 902      42.284  19.044  22.523  1.00 18.50           C
ATOM   4199  CG1 ILE A 902      42.217  17.586  22.090  1.00 19.30           C
ATOM   4200  CG2 ILE A 902      40.896  19.537  22.959  1.00 19.66           C
ATOM   4201  CD1 ILE A 902      41.975  16.641  23.295  1.00 22.03           C
ATOM   4202  H   ILE A 902      44.572  19.075  21.654  1.00 21.65           H
ATOM   4203  HA  ILE A 902      42.279  19.654  20.571  1.00 20.09           H
ATOM   4204  HB  ILE A 902      42.899  19.131  23.265  1.00 22.20           H
ATOM   4205 HG12 ILE A 902      41.493  17.468  21.455  1.00 23.16           H
ATOM   4206 HG13 ILE A 902      43.058  17.339  21.679  1.00 23.16           H
ATOM   4207 HG21 ILE A 902      40.596  18.987  23.697  1.00 23.60           H
ATOM   4208 HG22 ILE A 902      40.943  20.459  23.247  1.00 23.60           H
ATOM   4209 HG23 ILE A 902      40.278  19.456  22.218  1.00 23.60           H
ATOM   4210 HD11 ILE A 902      41.998  15.722  22.980  1.00 26.44           H
ATOM   4211 HD12 ILE A 902      42.672  16.790  23.948  1.00 26.44           H
ATOM   4212 HD13 ILE A 902      41.108  16.836  23.680  1.00 26.44           H
ATOM   4213  N   MET A 903      43.438  21.927  22.488  1.00 17.90           N
ATOM   4214  CA  MET A 903      43.345  23.353  22.785  1.00 20.00           C
ATOM   4215  C   MET A 903      43.308  24.158  21.509  1.00 18.01           C
ATOM   4216  O   MET A 903      42.506  25.077  21.374  1.00 18.15           O
ATOM   4217  CB  MET A 903      44.527  23.831  23.621  1.00 18.67           C
ATOM   4218  CG  MET A 903      44.516  23.304  25.015  1.00 18.88           C
ATOM   4219  SD  MET A 903      45.942  23.977  25.916  1.00 21.97           S
ATOM   4220  CE  MET A 903      46.324  22.600  26.971  1.00 25.51           C
ATOM   4221  H   MET A 903      44.062  21.511  22.905  1.00 21.48           H
ATOM   4222  HA  MET A 903      42.535  23.523  23.294  1.00 24.00           H
ATOM   4223  HB2 MET A 903      45.346  23.533  23.204  1.00 22.40           H
ATOM   4224  HB3 MET A 903      44.513  24.794  23.677  1.00 22.40           H
ATOM   4225  HG2 MET A 903      43.699  23.596  25.456  1.00 22.66           H
ATOM   4226  HG3 MET A 903      44.568  22.330  25.014  1.00 22.66           H
ATOM   4227  HE1 MET A 903      47.103  22.823  27.499  1.00 30.61           H
ATOM   4228  HE2 MET A 903      45.569  22.421  27.549  1.00 30.61           H
ATOM   4229  HE3 MET A 903      46.507  21.826  26.412  1.00 30.61           H
ATOM   4230  N   LYS A 904      44.262  23.900  20.620  1.00 17.60           N
ATOM   4231  CA  LYS A 904      44.367  24.714  19.411  1.00 20.72           C
ATOM   4232  C   LYS A 904      43.108  24.604  18.579  1.00 18.61           C
ATOM   4233  O   LYS A 904      42.642  25.601  18.020  1.00 21.21           O
ATOM   4234  CB  LYS A 904      45.596  24.304  18.597  1.00 18.76           C
ATOM   4235  CG  LYS A 904      46.869  24.699  19.263  1.00 22.57           C
ATOM   4236  CD  LYS A 904      48.082  24.426  18.392  1.00 26.75           C
ATOM   4237  CE  LYS A 904      48.376  22.972  18.234  1.00 29.14           C
ATOM   4238  NZ  LYS A 904      49.476  22.802  17.229  1.00 39.83           N1+
ATOM   4239  H   LYS A 904      44.847  23.277  20.690  1.00 21.11           H
ATOM   4240  HA  LYS A 904      44.468  25.643  19.666  1.00 24.86           H
ATOM   4241  HB2 LYS A 904      45.594  23.343  18.486  1.00 22.51           H
ATOM   4242  HB3 LYS A 904      45.555  24.740  17.732  1.00 22.51           H
ATOM   4243  HG2 LYS A 904      46.841  25.651  19.457  1.00 27.08           H
ATOM   4244  HG3 LYS A 904      46.964  24.194  20.086  1.00 27.08           H
ATOM   4245  HD2 LYS A 904      47.922  24.783  17.504  1.00 32.10           H
ATOM   4246  HD3 LYS A 904      48.860  24.850  18.785  1.00 32.10           H
ATOM   4247  HE2 LYS A 904      48.667  22.600  19.081  1.00 34.97           H
ATOM   4248  HE3 LYS A 904      47.588  22.511  17.907  1.00 34.97           H
ATOM   4249  HZ1 LYS A 904      49.673  21.939  17.133  1.00 47.80           H
ATOM   4250  HZ2 LYS A 904      49.219  23.130  16.442  1.00 47.80           H
ATOM   4251  HZ3 LYS A 904      50.203  23.239  17.499  1.00 47.80           H
ATOM   4252  N   THR A 905      42.539  23.402  18.474  1.00 16.42           N
ATOM   4253  CA  THR A 905      41.327  23.268  17.689  1.00 17.85           C
ATOM   4254  C   THR A 905      40.160  23.964  18.371  1.00 17.88           C
ATOM   4255  O   THR A 905      39.282  24.507  17.698  1.00 17.73           O
ATOM   4256  CB  THR A 905      40.995  21.799  17.422  1.00 18.62           C
ATOM   4257  OG1 THR A 905      40.640  21.128  18.650  1.00 21.74           O
ATOM   4258  CG2 THR A 905      42.158  21.083  16.747  1.00 19.40           C
ATOM   4259  H   THR A 905      42.820  22.682  18.848  1.00 19.70           H
ATOM   4260  HA  THR A 905      41.459  23.707  16.831  1.00 21.42           H
ATOM   4261  HB  THR A 905      40.245  21.768  16.807  1.00 22.34           H
ATOM   4262  HG1 THR A 905      40.927  21.562  19.312  1.00 26.09           H
ATOM   4263 HG21 THR A 905      41.900  20.168  16.567  1.00 23.29           H
ATOM   4264 HG22 THR A 905      42.375  21.514  15.909  1.00 23.29           H
ATOM   4265 HG23 THR A 905      42.934  21.095  17.323  1.00 23.29           H
ATOM   4266  N   CYS A 906      40.152  24.005  19.703  1.00 16.43           N
ATOM   4267  CA  CYS A 906      39.075  24.702  20.396  1.00 15.99           C
ATOM   4268  C   CYS A 906      39.129  26.185  20.142  1.00 17.32           C
ATOM   4269  O   CYS A 906      38.098  26.869  20.231  1.00 17.53           O
ATOM   4270  CB  CYS A 906      39.141  24.510  21.915  1.00 15.53           C
ATOM   4271  SG  CYS A 906      38.822  22.843  22.485  1.00 18.31           S
ATOM   4272  H   CYS A 906      40.747  23.646  20.209  1.00 19.72           H
ATOM   4273  HA  CYS A 906      38.222  24.361  20.088  1.00 19.19           H
ATOM   4274  HB2 CYS A 906      40.016  24.774  22.233  1.00 18.64           H
ATOM   4275  HB3 CYS A 906      38.470  25.087  22.308  1.00 18.64           H
ATOM   4276  HG  CYS A 906      39.502  21.963  22.038  1.00 21.97           H
ATOM   4277  N   TRP A 907      40.327  26.702  19.889  1.00 17.22           N
ATOM   4278  CA  TRP A 907      40.550  28.119  19.675  1.00 18.23           C
ATOM   4279  C   TRP A 907      40.560  28.474  18.207  1.00 18.55           C
ATOM   4280  O   TRP A 907      41.149  29.489  17.827  1.00 20.35           O
ATOM   4281  CB  TRP A 907      41.875  28.572  20.252  1.00 23.25           C
ATOM   4282  CG  TRP A 907      42.023  28.324  21.620  1.00 21.99           C
ATOM   4283  CD1 TRP A 907      41.044  28.272  22.563  1.00 24.41           C
ATOM   4284  CD2 TRP A 907      43.254  28.072  22.278  1.00 19.49           C
ATOM   4285  NE1 TRP A 907      41.611  28.007  23.806  1.00 22.06           N
ATOM   4286  CE2 TRP A 907      42.971  27.872  23.632  1.00 19.80           C
ATOM   4287  CE3 TRP A 907      44.582  27.988  21.847  1.00 21.66           C
ATOM   4288  CZ2 TRP A 907      43.964  27.607  24.554  1.00 22.00           C
ATOM   4289  CZ3 TRP A 907      45.564  27.720  22.787  1.00 23.85           C
ATOM   4290  CH2 TRP A 907      45.249  27.535  24.092  1.00 22.88           C
ATOM   4291  H   TRP A 907      41.039  26.231  19.817  1.00 20.66           H
ATOM   4292  HA  TRP A 907      39.848  28.613  20.115  1.00 21.88           H
ATOM   4293  HB2 TRP A 907      42.597  28.116  19.790  1.00 27.90           H
ATOM   4294  HB3 TRP A 907      41.954  29.531  20.126  1.00 27.90           H
ATOM   4295  HD1 TRP A 907      40.133  28.405  22.410  1.00 29.29           H
ATOM   4296  HE1 TRP A 907      41.178  27.929  24.545  1.00 26.47           H
ATOM   4297  HE3 TRP A 907      44.804  28.113  20.950  1.00 26.00           H
ATOM   4298  HZ2 TRP A 907      43.766  27.479  25.451  1.00 26.40           H
ATOM   4299  HZ3 TRP A 907      46.453  27.659  22.524  1.00 28.62           H
ATOM   4300  HH2 TRP A 907      45.934  27.357  24.696  1.00 27.45           H
ATOM   4301  N   ASP A 908      39.970  27.652  17.373  1.00 18.99           N
ATOM   4302  CA  ASP A 908      39.887  28.026  15.971  1.00 18.22           C
ATOM   4303  C   ASP A 908      38.987  29.247  15.848  1.00 19.12           C
ATOM   4304  O   ASP A 908      37.903  29.310  16.430  1.00 17.29           O
ATOM   4305  CB  ASP A 908      39.357  26.893  15.114  1.00 19.29           C
ATOM   4306  CG  ASP A 908      39.789  27.033  13.662  1.00 24.02           C
ATOM   4307  OD1 ASP A 908      40.613  26.214  13.218  1.00 26.86           O
ATOM   4308  OD2 ASP A 908      39.327  27.983  13.006  1.00 22.38           O1-
ATOM   4309  H   ASP A 908      39.625  26.893  17.578  1.00 22.78           H
ATOM   4310  HA  ASP A 908      40.768  28.263  15.647  1.00 21.86           H
ATOM   4311  HB2 ASP A 908      39.704  26.052  15.456  1.00 23.15           H
ATOM   4312  HB3 ASP A 908      38.390  26.894  15.138  1.00 23.15           H
ATOM   4313  N   ALA A 909      39.432  30.231  15.060  1.00 24.16           N
ATOM   4314  CA  ALA A 909      38.604  31.410  14.843  1.00 20.20           C
ATOM   4315  C   ALA A 909      37.292  31.038  14.154  1.00 18.77           C
ATOM   4316  O   ALA A 909      36.263  31.702  14.346  1.00 21.77           O
ATOM   4317  CB  ALA A 909      39.397  32.428  14.021  1.00 29.05           C
ATOM   4318  H   ALA A 909      40.183  30.234  14.646  1.00 28.99           H
ATOM   4319  HA  ALA A 909      38.394  31.821  15.695  1.00 24.24           H
ATOM   4320  HB1 ALA A 909      38.858  33.224  13.885  1.00 34.86           H
ATOM   4321  HB2 ALA A 909      40.211  32.659  14.494  1.00 34.86           H
ATOM   4322  HB3 ALA A 909      39.620  32.027  13.167  1.00 34.86           H
ATOM   4323  N   ASP A 910      37.306  29.959  13.387  1.00 18.95           N
ATOM   4324  CA  ASP A 910      36.109  29.467  12.732  1.00 18.34           C
ATOM   4325  C   ASP A 910      35.363  28.531  13.674  1.00 21.14           C
ATOM   4326  O   ASP A 910      35.818  27.404  13.890  1.00 18.73           O
ATOM   4327  CB  ASP A 910      36.482  28.733  11.455  1.00 19.92           C
ATOM   4328  CG  ASP A 910      35.293  28.347  10.646  1.00 20.28           C
ATOM   4329  OD1 ASP A 910      35.474  27.997   9.439  1.00 23.74           O
ATOM   4330  OD2 ASP A 910      34.172  28.424  11.174  1.00 21.97           O1-
ATOM   4331  H   ASP A 910      38.008  29.490  13.228  1.00 22.74           H
ATOM   4332  HA  ASP A 910      35.536  30.211  12.506  1.00 22.01           H
ATOM   4333  HB2 ASP A 910      37.038  29.322  10.920  1.00 23.91           H
ATOM   4334  HB3 ASP A 910      36.962  27.924  11.677  1.00 23.91           H
ATOM   4335  N   PRO A 911      34.214  28.929  14.221  1.00 18.88           N
ATOM   4336  CA  PRO A 911      33.503  28.023  15.147  1.00 19.62           C
ATOM   4337  C   PRO A 911      33.182  26.684  14.537  1.00 20.19           C
ATOM   4338  O   PRO A 911      33.100  25.686  15.257  1.00 19.06           O
ATOM   4339  CB  PRO A 911      32.214  28.773  15.474  1.00 20.95           C
ATOM   4340  CG  PRO A 911      32.428  30.163  15.022  1.00 26.75           C
ATOM   4341  CD  PRO A 911      33.443  30.151  13.954  1.00 19.68           C
ATOM   4342  HA  PRO A 911      34.018  27.900  15.958  1.00 23.55           H
ATOM   4343  HB2 PRO A 911      31.476  28.364  14.993  1.00 25.14           H
ATOM   4344  HB3 PRO A 911      32.047  28.750  16.427  1.00 25.14           H
ATOM   4345  HG2 PRO A 911      31.591  30.520  14.689  1.00 32.10           H
ATOM   4346  HG3 PRO A 911      32.747  30.689  15.772  1.00 32.10           H
ATOM   4347  HD2 PRO A 911      33.023  30.100  13.082  1.00 23.61           H
ATOM   4348  HD3 PRO A 911      34.014  30.930  14.033  1.00 23.61           H
ATOM   4349  N   LEU A 912      33.009  26.622  13.212  1.00 20.46           N
ATOM   4350  CA  LEU A 912      32.624  25.379  12.593  1.00 18.64           C
ATOM   4351  C   LEU A 912      33.762  24.386  12.520  1.00 17.74           C
ATOM   4352  O   LEU A 912      33.515  23.205  12.280  1.00 22.97           O
ATOM   4353  CB  LEU A 912      32.056  25.677  11.209  1.00 22.14           C
ATOM   4354  CG  LEU A 912      30.787  26.514  11.244  1.00 22.09           C
ATOM   4355  CD1 LEU A 912      30.281  26.675   9.822  1.00 27.44           C
ATOM   4356  CD2 LEU A 912      29.693  25.896  12.091  1.00 31.79           C
ATOM   4357  H   LEU A 912      33.111  27.281  12.668  1.00 24.56           H
ATOM   4358  HA  LEU A 912      31.927  24.975  13.126  1.00 22.37           H
ATOM   4359  HB2 LEU A 912      32.724  26.175  10.713  1.00 26.57           H
ATOM   4360  HB3 LEU A 912      31.858  24.839  10.760  1.00 26.57           H
ATOM   4361  HG  LEU A 912      30.977  27.397  11.599  1.00 26.51           H
ATOM   4362 HD11 LEU A 912      29.447  27.172   9.837  1.00 32.92           H
ATOM   4363 HD12 LEU A 912      30.946  27.153   9.301  1.00 32.92           H
ATOM   4364 HD13 LEU A 912      30.134  25.790   9.447  1.00 32.92           H
ATOM   4365 HD21 LEU A 912      28.880  26.415  11.980  1.00 38.15           H
ATOM   4366 HD22 LEU A 912      29.548  24.985  11.791  1.00 38.15           H
ATOM   4367 HD23 LEU A 912      29.957  25.904  13.025  1.00 38.15           H
ATOM   4368  N   LYS A 913      35.000  24.815  12.754  1.00 17.72           N
ATOM   4369  CA  LYS A 913      36.137  23.915  12.746  1.00 17.68           C
ATOM   4370  C   LYS A 913      36.492  23.414  14.137  1.00 17.87           C
ATOM   4371  O   LYS A 913      37.412  22.601  14.278  1.00 22.31           O
ATOM   4372  CB  LYS A 913      37.368  24.605  12.155  1.00 22.06           C
ATOM   4373  CG  LYS A 913      37.286  24.843  10.648  1.00 26.01           C
ATOM   4374  CD  LYS A 913      38.657  25.357  10.196  1.00 32.15           C
ATOM   4375  CE  LYS A 913      38.649  25.975   8.812  1.00 31.97           C
ATOM   4376  NZ  LYS A 913      38.069  27.342   8.862  1.00 33.79           N1+
ATOM   4377  H   LYS A 913      35.205  25.631  12.931  1.00 21.26           H
ATOM   4378  HA  LYS A 913      35.927  23.149  12.189  1.00 21.21           H
ATOM   4379  HB2 LYS A 913      37.478  25.469  12.584  1.00 26.48           H
ATOM   4380  HB3 LYS A 913      38.146  24.049  12.328  1.00 26.48           H
ATOM   4381  HG2 LYS A 913      37.088  24.005  10.199  1.00 31.22           H
ATOM   4382  HG3 LYS A 913      36.606  25.508  10.460  1.00 31.22           H
ATOM   4383  HD2 LYS A 913      38.965  26.037  10.815  1.00 38.58           H
ATOM   4384  HD3 LYS A 913      39.282  24.614  10.187  1.00 38.58           H
ATOM   4385  HE2 LYS A 913      39.564  26.043   8.494  1.00 38.36           H
ATOM   4386  HE3 LYS A 913      38.120  25.425   8.213  1.00 38.36           H
ATOM   4387  HZ1 LYS A 913      38.086  27.714   8.054  1.00 40.55           H
ATOM   4388  HZ2 LYS A 913      37.226  27.308   9.145  1.00 40.55           H
ATOM   4389  HZ3 LYS A 913      38.543  27.847   9.420  1.00 40.55           H
ATOM   4390  N   ARG A 914      35.864  23.960  15.157  1.00 15.98           N
ATOM   4391  CA  ARG A 914      36.134  23.520  16.505  1.00 16.59           C
ATOM   4392  C   ARG A 914      35.542  22.129  16.720  1.00 16.52           C
ATOM   4393  O   ARG A 914      34.512  21.785  16.142  1.00 18.38           O
ATOM   4394  CB  ARG A 914      35.536  24.501  17.498  1.00 16.29           C
ATOM   4395  CG  ARG A 914      36.135  25.876  17.388  1.00 14.96           C
ATOM   4396  CD  ARG A 914      35.500  26.870  18.341  1.00 15.56           C
ATOM   4397  NE  ARG A 914      35.846  28.212  17.920  1.00 16.85           N
ATOM   4398  CZ  ARG A 914      35.127  29.305  18.151  1.00 19.29           C
ATOM   4399  NH1 ARG A 914      34.025  29.264  18.907  1.00 17.62           N
ATOM   4400  NH2 ARG A 914      35.534  30.449  17.608  1.00 20.49           N1+
ATOM   4401  H   ARG A 914      35.268  24.575  15.090  1.00 19.17           H
ATOM   4402  HA  ARG A 914      37.094  23.483  16.639  1.00 19.91           H
ATOM   4403  HB2 ARG A 914      34.584  24.570  17.340  1.00 19.54           H
ATOM   4404  HB3 ARG A 914      35.709  24.173  18.397  1.00 19.54           H
ATOM   4405  HG2 ARG A 914      37.082  25.837  17.583  1.00 17.96           H
ATOM   4406  HG3 ARG A 914      35.995  26.199  16.484  1.00 17.96           H
ATOM   4407  HD2 ARG A 914      34.538  26.773  18.298  1.00 18.67           H
ATOM   4408  HD3 ARG A 914      35.816  26.725  19.247  1.00 18.67           H
ATOM   4409  HE  ARG A 914      36.683  28.345  17.775  1.00 20.22           H
ATOM   4410 HH11 ARG A 914      33.759  28.518  19.238  1.00 21.14           H
ATOM   4411 HH12 ARG A 914      33.585  29.985  19.064  1.00 21.14           H
ATOM   4412 HH21 ARG A 914      36.254  30.462  17.138  1.00 24.59           H
ATOM   4413 HH22 ARG A 914      35.115  31.183  17.770  1.00 24.59           H
ATOM   4414  N   PRO A 915      36.152  21.320  17.577  1.00 15.62           N
ATOM   4415  CA  PRO A 915      35.543  20.041  17.906  1.00 19.31           C
ATOM   4416  C   PRO A 915      34.308  20.266  18.747  1.00 16.94           C
ATOM   4417  O   PRO A 915      34.088  21.343  19.293  1.00 18.71           O
ATOM   4418  CB  PRO A 915      36.625  19.316  18.703  1.00 18.45           C
ATOM   4419  CG  PRO A 915      37.372  20.376  19.335  1.00 17.82           C
ATOM   4420  CD  PRO A 915      37.415  21.505  18.284  1.00 18.17           C
ATOM   4421  HA  PRO A 915      35.313  19.553  17.103  1.00 23.17           H
ATOM   4422  HB2 PRO A 915      36.217  18.725  19.355  1.00 22.14           H
ATOM   4423  HB3 PRO A 915      37.191  18.815  18.094  1.00 22.14           H
ATOM   4424  HG2 PRO A 915      36.926  20.664  20.147  1.00 21.38           H
ATOM   4425  HG3 PRO A 915      38.267  20.066  19.530  1.00 21.38           H
ATOM   4426  HD2 PRO A 915      37.444  22.380  18.702  1.00 21.80           H
ATOM   4427  HD3 PRO A 915      38.159  21.369  17.682  1.00 21.80           H
ATOM   4428  N   THR A 916      33.498  19.229  18.825  1.00 16.40           N
ATOM   4429  CA  THR A 916      32.408  19.224  19.783  1.00 16.08           C
ATOM   4430  C   THR A 916      32.906  18.576  21.056  1.00 15.15           C
ATOM   4431  O   THR A 916      33.928  17.887  21.061  1.00 15.83           O
ATOM   4432  CB  THR A 916      31.225  18.430  19.279  1.00 18.14           C
ATOM   4433  OG1 THR A 916      31.680  17.089  19.105  1.00 17.05           O
ATOM   4434  CG2 THR A 916      30.759  18.986  17.947  1.00 19.83           C
ATOM   4435  H   THR A 916      33.578  18.513  18.362  1.00 19.68           H
ATOM   4436  HA  THR A 916      32.125  20.129  19.995  1.00 19.29           H
ATOM   4437  HB  THR A 916      30.484  18.467  19.902  1.00 21.76           H
ATOM   4438  HG1 THR A 916      31.029  16.587  18.919  1.00 20.46           H
ATOM   4439 HG21 THR A 916      29.938  18.544  17.680  1.00 23.80           H
ATOM   4440 HG22 THR A 916      30.595  19.939  18.026  1.00 23.80           H
ATOM   4441 HG23 THR A 916      31.439  18.837  17.274  1.00 23.80           H
ATOM   4442  N   PHE A 917      32.156  18.784  22.122  1.00 16.92           N
ATOM   4443  CA  PHE A 917      32.537  18.125  23.363  1.00 14.38           C
ATOM   4444  C   PHE A 917      32.489  16.611  23.225  1.00 16.26           C
ATOM   4445  O   PHE A 917      33.346  15.914  23.789  1.00 15.76           O
ATOM   4446  CB  PHE A 917      31.669  18.605  24.520  1.00 14.72           C
ATOM   4447  CG  PHE A 917      32.027  19.959  24.991  1.00 15.03           C
ATOM   4448  CD1 PHE A 917      33.279  20.196  25.502  1.00 14.80           C
ATOM   4449  CD2 PHE A 917      31.139  20.998  24.899  1.00 13.75           C
ATOM   4450  CE1 PHE A 917      33.644  21.445  25.953  1.00 14.77           C
ATOM   4451  CE2 PHE A 917      31.485  22.232  25.314  1.00 14.96           C
ATOM   4452  CZ  PHE A 917      32.750  22.477  25.851  1.00 16.27           C
ATOM   4453  H   PHE A 917      31.454  19.273  22.154  1.00 20.31           H
ATOM   4454  HA  PHE A 917      33.458  18.355  23.562  1.00 17.26           H
ATOM   4455  HB2 PHE A 917      30.745  18.622  24.230  1.00 17.66           H
ATOM   4456  HB3 PHE A 917      31.773  17.994  25.267  1.00 17.66           H
ATOM   4457  HD1 PHE A 917      33.883  19.488  25.560  1.00 17.76           H
ATOM   4458  HD2 PHE A 917      30.294  20.850  24.547  1.00 16.50           H
ATOM   4459  HE1 PHE A 917      34.499  21.585  26.291  1.00 17.73           H
ATOM   4460  HE2 PHE A 917      30.863  22.922  25.249  1.00 17.95           H
ATOM   4461  HZ  PHE A 917      32.983  23.330  26.137  1.00 19.53           H
ATOM   4462  N   LYS A 918      31.499  16.079  22.506  1.00 17.38           N
ATOM   4463  CA  LYS A 918      31.462  14.643  22.247  1.00 17.91           C
ATOM   4464  C   LYS A 918      32.771  14.170  21.631  1.00 17.44           C
ATOM   4465  O   LYS A 918      33.346  13.163  22.049  1.00 16.26           O
ATOM   4466  CB  LYS A 918      30.278  14.314  21.340  1.00 23.13           C
ATOM   4467  CG  LYS A 918      29.955  12.863  21.210  1.00 29.21           C
ATOM   4468  CD  LYS A 918      28.619  12.704  20.479  1.00 35.12           C
ATOM   4469  CE  LYS A 918      28.361  11.227  20.142  1.00 43.32           C
ATOM   4470  NZ  LYS A 918      26.939  10.813  20.305  1.00 51.42           N1+
ATOM   4471  H   LYS A 918      30.836  16.518  22.179  1.00 20.86           H
ATOM   4472  HA  LYS A 918      31.342  14.167  23.084  1.00 21.50           H
ATOM   4473  HB2 LYS A 918      29.489  14.751  21.699  1.00 27.75           H
ATOM   4474  HB3 LYS A 918      30.467  14.649  20.448  1.00 27.75           H
ATOM   4475  HG2 LYS A 918      30.648  12.417  20.705  1.00 35.05           H
ATOM   4476  HG3 LYS A 918      29.871  12.473  22.095  1.00 35.05           H
ATOM   4477  HD2 LYS A 918      27.901  13.027  21.047  1.00 42.14           H
ATOM   4478  HD3 LYS A 918      28.641  13.214  19.653  1.00 42.14           H
ATOM   4479  HE2 LYS A 918      28.607  11.074  19.216  1.00 51.98           H
ATOM   4480  HE3 LYS A 918      28.906  10.670  20.721  1.00 51.98           H
ATOM   4481  HZ1 LYS A 918      26.847   9.955  20.081  1.00 61.71           H
ATOM   4482  HZ2 LYS A 918      26.684  10.917  21.151  1.00 61.71           H
ATOM   4483  HZ3 LYS A 918      26.415  11.306  19.780  1.00 61.71           H
ATOM   4484  N   GLN A 919      33.255  14.893  20.619  1.00 17.23           N
ATOM   4485  CA  GLN A 919      34.541  14.557  20.022  1.00 19.60           C
ATOM   4486  C   GLN A 919      35.669  14.609  21.027  1.00 18.17           C
ATOM   4487  O   GLN A 919      36.537  13.731  21.043  1.00 18.74           O
ATOM   4488  CB  GLN A 919      34.846  15.524  18.880  1.00 17.94           C
ATOM   4489  CG  GLN A 919      34.064  15.236  17.644  1.00 24.46           C
ATOM   4490  CD  GLN A 919      34.370  16.241  16.572  1.00 24.70           C
ATOM   4491  OE1 GLN A 919      34.189  17.435  16.753  1.00 22.32           O
ATOM   4492  NE2 GLN A 919      34.861  15.755  15.439  1.00 35.62           N
ATOM   4493  H   GLN A 919      32.862  15.576  20.273  1.00 20.67           H
ATOM   4494  HA  GLN A 919      34.498  13.656  19.674  1.00 23.52           H
ATOM   4495  HB2 GLN A 919      34.651  16.433  19.158  1.00 21.53           H
ATOM   4496  HB3 GLN A 919      35.788  15.448  18.659  1.00 21.53           H
ATOM   4497  HG2 GLN A 919      34.314  14.360  17.308  1.00 29.35           H
ATOM   4498  HG3 GLN A 919      33.115  15.270  17.837  1.00 29.35           H
ATOM   4499 HE21 GLN A 919      34.932  14.906  15.332  1.00 42.74           H
ATOM   4500 HE22 GLN A 919      35.111  16.290  14.812  1.00 42.74           H
ATOM   4501  N   ILE A 920      35.707  15.670  21.841  1.00 16.84           N
ATOM   4502  CA  ILE A 920      36.782  15.858  22.801  1.00 13.95           C
ATOM   4503  C   ILE A 920      36.806  14.703  23.785  1.00 14.68           C
ATOM   4504  O   ILE A 920      37.874  14.209  24.133  1.00 16.27           O
ATOM   4505  CB  ILE A 920      36.606  17.207  23.517  1.00 16.12           C
ATOM   4506  CG1 ILE A 920      36.910  18.366  22.551  1.00 15.99           C
ATOM   4507  CG2 ILE A 920      37.537  17.332  24.685  1.00 15.33           C
ATOM   4508  CD1 ILE A 920      36.449  19.732  23.036  1.00 17.13           C
ATOM   4509  H   ILE A 920      35.124  16.305  21.831  1.00 20.20           H
ATOM   4510  HA  ILE A 920      37.631  15.871  22.342  1.00 16.74           H
ATOM   4511  HB  ILE A 920      35.688  17.285  23.820  1.00 19.34           H
ATOM   4512 HG12 ILE A 920      37.873  18.411  22.435  1.00 19.19           H
ATOM   4513 HG13 ILE A 920      36.483  18.180  21.700  1.00 19.19           H
ATOM   4514 HG21 ILE A 920      37.421  18.218  25.063  1.00 18.40           H
ATOM   4515 HG22 ILE A 920      37.333  16.661  25.354  1.00 18.40           H
ATOM   4516 HG23 ILE A 920      38.455  17.229  24.385  1.00 18.40           H
ATOM   4517 HD11 ILE A 920      36.636  20.392  22.353  1.00 20.55           H
ATOM   4518 HD12 ILE A 920      35.500  19.700  23.224  1.00 20.55           H
ATOM   4519 HD13 ILE A 920      36.942  19.963  23.838  1.00 20.55           H
ATOM   4520  N   VAL A 921      35.617  14.271  24.244  1.00 17.27           N
ATOM   4521  CA  VAL A 921      35.520  13.144  25.183  1.00 17.10           C
ATOM   4522  C   VAL A 921      36.252  11.934  24.625  1.00 15.61           C
ATOM   4523  O   VAL A 921      37.065  11.319  25.314  1.00 16.12           O
ATOM   4524  CB  VAL A 921      34.059  12.796  25.504  1.00 15.88           C
ATOM   4525  CG1 VAL A 921      33.986  11.455  26.237  1.00 17.22           C
ATOM   4526  CG2 VAL A 921      33.447  13.882  26.361  1.00 17.13           C
ATOM   4527  H   VAL A 921      34.860  14.615  24.030  1.00 20.72           H
ATOM   4528  HA  VAL A 921      35.949  13.390  26.015  1.00 20.52           H
ATOM   4529  HB  VAL A 921      33.548  12.715  24.684  1.00 19.05           H
ATOM   4530 HG11 VAL A 921      33.087  11.333  26.585  1.00 20.66           H
ATOM   4531 HG12 VAL A 921      34.200  10.730  25.630  1.00 20.66           H
ATOM   4532 HG13 VAL A 921      34.630  11.487  26.960  1.00 20.66           H
ATOM   4533 HG21 VAL A 921      32.515  13.668  26.532  1.00 20.56           H
ATOM   4534 HG22 VAL A 921      33.936  13.939  27.199  1.00 20.56           H
ATOM   4535 HG23 VAL A 921      33.503  14.729  25.888  1.00 20.56           H
ATOM   4536  N   GLN A 922      36.026  11.617  23.344  1.00 16.26           N
ATOM   4537  CA  GLN A 922      36.695  10.464  22.743  1.00 17.37           C
ATOM   4538  C   GLN A 922      38.200  10.661  22.689  1.00 17.14           C
ATOM   4539  O   GLN A 922      38.968   9.734  22.974  1.00 18.71           O
ATOM   4540  CB  GLN A 922      36.167  10.223  21.337  1.00 17.21           C
ATOM   4541  CG  GLN A 922      34.734   9.789  21.242  1.00 23.79           C
ATOM   4542  CD  GLN A 922      34.334   9.651  19.785  1.00 34.49           C
ATOM   4543  OE1 GLN A 922      34.620  10.541  18.989  1.00 34.79           O
ATOM   4544  NE2 GLN A 922      33.712   8.527  19.421  1.00 36.22           N
ATOM   4545  H   GLN A 922      35.501  12.041  22.815  1.00 19.51           H
ATOM   4546  HA  GLN A 922      36.508   9.676  23.272  1.00 20.84           H
ATOM   4547  HB2 GLN A 922      36.249  11.050  20.838  1.00 20.65           H
ATOM   4548  HB3 GLN A 922      36.700   9.530  20.916  1.00 20.65           H
ATOM   4549  HG2 GLN A 922      34.623   8.924  21.673  1.00 28.55           H
ATOM   4550  HG3 GLN A 922      34.161  10.453  21.658  1.00 28.55           H
ATOM   4551 HE21 GLN A 922      33.605   7.890  19.988  1.00 43.47           H
ATOM   4552 HE22 GLN A 922      33.422   8.438  18.616  1.00 43.47           H
ATOM   4553  N   LEU A 923      38.655  11.861  22.306  1.00 16.11           N
ATOM   4554  CA  LEU A 923      40.090  12.119  22.234  1.00 16.46           C
ATOM   4555  C   LEU A 923      40.768  11.928  23.566  1.00 16.92           C
ATOM   4556  O   LEU A 923      41.898  11.438  23.637  1.00 18.83           O
ATOM   4557  CB  LEU A 923      40.348  13.536  21.718  1.00 18.85           C
ATOM   4558  CG  LEU A 923      39.895  13.735  20.288  1.00 20.30           C
ATOM   4559  CD1 LEU A 923      39.911  15.179  20.005  1.00 20.95           C
ATOM   4560  CD2 LEU A 923      40.830  13.005  19.337  1.00 18.87           C
ATOM   4561  H   LEU A 923      38.154  12.522  22.079  1.00 19.33           H
ATOM   4562  HA  LEU A 923      40.481  11.492  21.604  1.00 19.75           H
ATOM   4563  HB2 LEU A 923      39.863  14.161  22.280  1.00 22.62           H
ATOM   4564  HB3 LEU A 923      41.297  13.714  21.758  1.00 22.62           H
ATOM   4565  HG  LEU A 923      38.995  13.393  20.176  1.00 24.36           H
ATOM   4566 HD11 LEU A 923      39.630  15.327  19.088  1.00 25.14           H
ATOM   4567 HD12 LEU A 923      39.302  15.619  20.620  1.00 25.14           H
ATOM   4568 HD13 LEU A 923      40.814  15.510  20.136  1.00 25.14           H
ATOM   4569 HD21 LEU A 923      40.561  13.209  18.429  1.00 22.65           H
ATOM   4570 HD22 LEU A 923      41.741  13.302  19.492  1.00 22.65           H
ATOM   4571 HD23 LEU A 923      40.765  12.050  19.490  1.00 22.65           H
ATOM   4572  N   ILE A 924      40.133  12.407  24.630  1.00 15.79           N
ATOM   4573  CA  ILE A 924      40.763  12.341  25.925  1.00 15.72           C
ATOM   4574  C   ILE A 924      40.684  10.935  26.483  1.00 16.34           C
ATOM   4575  O   ILE A 924      41.622  10.503  27.164  1.00 18.56           O
ATOM   4576  CB  ILE A 924      40.125  13.366  26.873  1.00 17.54           C
ATOM   4577  CG1 ILE A 924      40.342  14.781  26.356  1.00 16.46           C
ATOM   4578  CG2 ILE A 924      40.748  13.238  28.268  1.00 16.35           C
ATOM   4579  CD1 ILE A 924      39.554  15.821  27.113  1.00 15.47           C
ATOM   4580  H   ILE A 924      39.355  12.764  24.613  1.00 18.94           H
ATOM   4581  HA  ILE A 924      41.703  12.564  25.833  1.00 18.87           H
ATOM   4582  HB  ILE A 924      39.174  13.191  26.916  1.00 21.04           H
ATOM   4583 HG12 ILE A 924      41.281  15.010  26.448  1.00 19.75           H
ATOM   4584 HG13 ILE A 924      40.071  14.834  25.426  1.00 19.75           H
ATOM   4585 HG21 ILE A 924      40.328  13.871  28.873  1.00 19.62           H
ATOM   4586 HG22 ILE A 924      40.596  12.341  28.605  1.00 19.62           H
ATOM   4587 HG23 ILE A 924      41.699  13.411  28.219  1.00 19.62           H
ATOM   4588 HD11 ILE A 924      39.693  16.692  26.709  1.00 18.57           H
ATOM   4589 HD12 ILE A 924      38.613  15.584  27.094  1.00 18.57           H
ATOM   4590 HD13 ILE A 924      39.873  15.841  28.033  1.00 18.57           H
ATOM   4591  N   GLU A 925      39.590  10.223  26.222  1.00 17.89           N
ATOM   4592  CA  GLU A 925      39.510   8.806  26.591  1.00 16.28           C
ATOM   4593  C   GLU A 925      40.747   8.081  26.080  1.00 17.67           C
ATOM   4594  O   GLU A 925      41.391   7.320  26.793  1.00 18.99           O
ATOM   4595  CB  GLU A 925      38.275   8.130  26.020  1.00 17.77           C
ATOM   4596  CG  GLU A 925      36.900   8.453  26.537  0.38 25.02           C
ATOM   4597  CD  GLU A 925      35.835   7.629  25.797  0.51 33.73           C
ATOM   4598  OE1 GLU A 925      35.593   6.473  26.211  0.26 41.44           O
ATOM   4599  OE2 GLU A 925      35.273   8.102  24.772  0.55 27.02           O1-
ATOM   4600  H   GLU A 925      38.895  10.516  25.814  1.00 21.46           H
ATOM   4601  HA  GLU A 925      39.470   8.720  27.557  1.00 19.53           H
ATOM   4602  HB2 GLU A 925      38.255   8.278  25.061  0.00 21.32           H
ATOM   4603  HB3 GLU A 925      38.373   7.174  26.197  1.00 21.32           H
ATOM   4604  HG2 GLU A 925      36.860   8.206  27.475  0.00 30.03           H
ATOM   4605  HG3 GLU A 925      36.709   9.389  26.418  0.36 30.03           H
ATOM   4606  N   LYS A 926      41.090   8.317  24.809  1.00 18.49           N
ATOM   4607  CA  LYS A 926      42.284   7.696  24.235  1.00 18.63           C
ATOM   4608  C   LYS A 926      43.563   8.135  24.928  1.00 20.48           C
ATOM   4609  O   LYS A 926      44.440   7.315  25.235  1.00 20.43           O
ATOM   4610  CB  LYS A 926      42.349   8.053  22.751  1.00 21.05           C
ATOM   4611  CG  LYS A 926      43.584   7.521  22.035  1.00 22.21           C
ATOM   4612  CD  LYS A 926      43.452   6.041  21.862  1.00 30.45           C
ATOM   4613  CE  LYS A 926      44.490   5.524  20.866  1.00 35.16           C
ATOM   4614  NZ  LYS A 926      44.319   4.070  20.616  1.00 41.56           N1+
ATOM   4615  H   LYS A 926      40.634   8.798  24.269  1.00 22.19           H
ATOM   4616  HA  LYS A 926      42.209   6.732  24.301  1.00 22.36           H
ATOM   4617  HB2 LYS A 926      41.567   7.687  22.309  1.00 25.26           H
ATOM   4618  HB3 LYS A 926      42.352   9.021  22.661  1.00 25.26           H
ATOM   4619  HG2 LYS A 926      43.649   7.921  21.159  1.00 26.65           H
ATOM   4620  HG3 LYS A 926      44.389   7.708  22.543  1.00 26.65           H
ATOM   4621  HD2 LYS A 926      43.601   5.605  22.716  1.00 36.54           H
ATOM   4622  HD3 LYS A 926      42.568   5.829  21.523  1.00 36.54           H
ATOM   4623  HE2 LYS A 926      44.370   5.989  20.022  1.00 42.20           H
ATOM   4624  HE3 LYS A 926      45.385   5.683  21.210  1.00 42.20           H
ATOM   4625  HZ1 LYS A 926      44.918   3.795  20.017  1.00 49.87           H
ATOM   4626  HZ2 LYS A 926      44.437   3.613  21.371  1.00 49.87           H
ATOM   4627  HZ3 LYS A 926      43.503   3.907  20.302  1.00 49.87           H
ATOM   4628  N   GLN A 927      43.723   9.429  25.165  1.00 20.97           N
ATOM   4629  CA  GLN A 927      44.927   9.878  25.835  1.00 21.56           C
ATOM   4630  C   GLN A 927      45.048   9.262  27.223  1.00 19.65           C
ATOM   4631  O   GLN A 927      46.135   8.868  27.631  1.00 21.65           O
ATOM   4632  CB  GLN A 927      44.954  11.391  25.935  1.00 22.31           C
ATOM   4633  CG  GLN A 927      45.195  12.040  24.612  1.00 33.40           C
ATOM   4634  CD  GLN A 927      45.515  13.470  24.825  1.00 37.32           C
ATOM   4635  OE1 GLN A 927      46.544  13.797  25.421  1.00 42.47           O
ATOM   4636  NE2 GLN A 927      44.604  14.345  24.418  1.00 40.91           N
ATOM   4637  H   GLN A 927      43.166  10.048  24.950  1.00 25.17           H
ATOM   4638  HA  GLN A 927      45.697   9.598  25.312  1.00 25.87           H
ATOM   4639  HB2 GLN A 927      44.099  11.706  26.268  1.00 26.77           H
ATOM   4640  HB3 GLN A 927      45.673  11.674  26.525  1.00 26.77           H
ATOM   4641  HG2 GLN A 927      45.961  11.629  24.181  1.00 40.08           H
ATOM   4642  HG3 GLN A 927      44.405  11.966  24.054  1.00 40.08           H
ATOM   4643 HE21 GLN A 927      43.886  14.071  24.030  1.00 49.09           H
ATOM   4644 HE22 GLN A 927      44.736  15.189  24.532  1.00 49.09           H
ATOM   4645  N   ILE A 928      43.935   9.150  27.948  1.00 18.07           N
ATOM   4646  CA  ILE A 928      44.004   8.584  29.296  1.00 17.95           C
ATOM   4647  C   ILE A 928      44.485   7.138  29.227  1.00 22.10           C
ATOM   4648  O   ILE A 928      45.360   6.716  29.999  1.00 23.86           O
ATOM   4649  CB  ILE A 928      42.646   8.714  30.005  1.00 17.62           C
ATOM   4650  CG1 ILE A 928      42.476  10.158  30.437  1.00 18.14           C
ATOM   4651  CG2 ILE A 928      42.598   7.830  31.250  1.00 22.68           C
ATOM   4652  CD1 ILE A 928      41.108  10.506  30.941  1.00 18.85           C
ATOM   4653  H   ILE A 928      43.150   9.370  27.677  1.00 21.68           H
ATOM   4654  HA  ILE A 928      44.660   9.080  29.810  1.00 21.54           H
ATOM   4655  HB  ILE A 928      41.933   8.460  29.400  1.00 21.15           H
ATOM   4656 HG12 ILE A 928      43.111  10.355  31.143  1.00 21.77           H
ATOM   4657 HG13 ILE A 928      42.668  10.728  29.670  1.00 21.77           H
ATOM   4658 HG21 ILE A 928      41.754   7.978  31.702  1.00 27.22           H
ATOM   4659 HG22 ILE A 928      42.660   6.898  30.986  1.00 27.22           H
ATOM   4660 HG23 ILE A 928      43.335   8.071  31.832  1.00 27.22           H
ATOM   4661 HD11 ILE A 928      41.107  11.447  31.185  1.00 22.63           H
ATOM   4662 HD12 ILE A 928      40.458  10.342  30.236  1.00 22.63           H
ATOM   4663 HD13 ILE A 928      40.899   9.971  31.718  1.00 22.63           H
ATOM   4664  N   SER A 929      43.923   6.369  28.301  1.00 21.86           N
ATOM   4665  CA  SER A 929      44.317   4.975  28.158  1.00 25.92           C
ATOM   4666  C   SER A 929      45.798   4.874  27.798  1.00 24.89           C
ATOM   4667  O   SER A 929      46.538   4.061  28.370  1.00 29.23           O
ATOM   4668  CB  SER A 929      43.413   4.333  27.115  1.00 26.05           C
ATOM   4669  OG  SER A 929      43.291   2.935  27.267  1.00 29.25           O
ATOM   4670  H   SER A 929      43.314   6.626  27.750  1.00 26.23           H
ATOM   4671  HA  SER A 929      44.181   4.508  28.996  1.00 31.11           H
ATOM   4672  HB2 SER A 929      42.526   4.717  27.202  1.00 31.25           H
ATOM   4673  HB3 SER A 929      43.764   4.526  26.232  1.00 31.25           H
ATOM   4674  HG  SER A 929      43.966   2.543  26.984  1.00 35.10           H
ATOM   4675  N   GLU A 930      46.266   5.752  26.908  1.00 27.30           N
ATOM   4676  CA  GLU A 930      47.665   5.758  26.494  1.00 28.87           C
ATOM   4677  C   GLU A 930      48.602   6.208  27.604  1.00 31.46           C
ATOM   4678  O   GLU A 930      49.783   5.861  27.586  1.00 31.46           O
ATOM   4679  CB  GLU A 930      47.845   6.678  25.288  1.00 27.71           C
ATOM   4680  CG  GLU A 930      47.311   6.155  23.980  1.00 33.25           C
ATOM   4681  CD  GLU A 930      47.302   7.227  22.893  1.00 44.91           C
ATOM   4682  OE1 GLU A 930      47.185   8.422  23.244  1.00 44.82           O
ATOM   4683  OE2 GLU A 930      47.408   6.888  21.693  1.00 43.54           O1-
ATOM   4684  H   GLU A 930      45.785   6.352  26.522  1.00 32.76           H
ATOM   4685  HA  GLU A 930      47.919   4.860  26.236  1.00 34.64           H
ATOM   4686  HB2 GLU A 930      47.382   7.510  25.469  1.00 33.26           H
ATOM   4687  HB3 GLU A 930      48.791   6.855  25.177  1.00 33.26           H
ATOM   4688  HG2 GLU A 930      47.875   5.426  23.674  1.00 39.90           H
ATOM   4689  HG3 GLU A 930      46.403   5.841  24.112  1.00 39.90           H
ATOM   4690  N   SER A 931      48.125   7.003  28.551  1.00 30.33           N
ATOM   4691  CA  SER A 931      49.003   7.579  29.555  1.00 34.17           C
ATOM   4692  C   SER A 931      49.106   6.731  30.811  1.00 39.47           C
ATOM   4693  O   SER A 931      49.757   7.161  31.775  1.00 41.36           O
ATOM   4694  CB  SER A 931      48.523   8.987  29.917  1.00 29.41           C
ATOM   4695  OG  SER A 931      48.673   9.844  28.799  1.00 31.76           O
ATOM   4696  H   SER A 931      47.298   7.222  28.636  1.00 36.39           H
ATOM   4697  HA  SER A 931      49.891   7.662  29.174  1.00 41.00           H
ATOM   4698  HB2 SER A 931      47.587   8.949  30.171  1.00 35.29           H
ATOM   4699  HB3 SER A 931      49.055   9.331  30.653  1.00 35.29           H
ATOM   4700  HG  SER A 931      48.259   9.524  28.142  1.00 38.11           H
ATOM   4701  N   THR A 932      48.459   5.564  30.825  1.00 36.63           N
ATOM   4702  CA  THR A 932      48.447   4.642  31.950  1.00 43.81           C
ATOM   4703  C   THR A 932      49.612   3.654  31.805  1.00 49.10           C
ATOM   4704  O   THR A 932      50.352   3.672  30.817  1.00 56.45           O
ATOM   4705  CB  THR A 932      47.091   3.921  32.010  1.00 44.46           C
ATOM   4706  OG1 THR A 932      46.020   4.863  31.854  1.00 39.60           O
ATOM   4707  CG2 THR A 932      46.875   3.242  33.309  1.00 40.55           C
ATOM   4708  H   THR A 932      48.004   5.275  30.156  1.00 43.95           H
ATOM   4709  HA  THR A 932      48.565   5.136  32.776  1.00 52.58           H
ATOM   4710  HB  THR A 932      47.048   3.252  31.310  1.00 53.36           H
ATOM   4711  HG1 THR A 932      45.952   5.092  31.048  1.00 47.52           H
ATOM   4712 HG21 THR A 932      45.950   2.947  33.358  1.00 48.66           H
ATOM   4713 HG22 THR A 932      47.444   2.465  33.397  1.00 48.66           H
ATOM   4714 HG23 THR A 932      47.041   3.861  34.039  1.00 48.66           H
ATOM   4715  N   ASN A 933      49.784   2.787  32.804  1.00 57.43           N
ATOM   4716  CA  ASN A 933      50.823   1.742  32.818  1.00 48.86           C
ATOM   4717  C   ASN A 933      52.171   2.394  33.073  1.00 51.82           C
ATOM   4718  O   ASN A 933      52.316   3.193  33.999  1.00 52.20           O
ATOM   4719  CB  ASN A 933      50.841   0.945  31.499  1.00 60.59           C
ATOM   4720  CG  ASN A 933      51.217  -0.528  31.700  1.00 58.52           C
ATOM   4721  OD1 ASN A 933      52.165  -0.844  32.419  1.00 60.68           O
ATOM   4722  ND2 ASN A 933      50.466  -1.433  31.061  1.00 56.76           N
ATOM   4723  H   ASN A 933      49.312   2.790  33.521  1.00 68.92           H
ATOM   4724  HA  ASN A 933      50.647   1.119  33.540  1.00 58.63           H
ATOM   4725  HB2 ASN A 933      51.502   1.335  30.904  1.00 72.71           H
ATOM   4726  HB3 ASN A 933      49.964   0.983  31.085  1.00 72.71           H
ATOM   4727 HD21 ASN A 933      50.630  -2.273  31.155  1.00 68.11           H
ATOM   4728 HD22 ASN A 933      49.814  -1.179  30.560  1.00 68.11           H
ATOM   4729  HC  ASN A 933      52.957   2.191  32.489  1.00 62.18           H
TER
HETATM 4730  O1  PO4 A   4      38.201  11.743  47.761  1.00 28.25           O1-
HETATM 4731  O2  PO4 A   4      38.379   9.307  48.276  1.00 42.56           O1-
HETATM 4732  O3  PO4 A   4      38.877  10.985  50.002  1.00 48.07           O1-
HETATM 4733  O4  PO4 A   4      36.549  10.542  49.308  1.00 31.31           O1-
HETATM 4734  P   PO4 A   4      37.979  10.663  48.822  1.00 36.33           P1+
HETATM 4735  O1  PO4 A   5      29.619  16.130  50.885  1.00 75.61           O1-
HETATM 4736  O2  PO4 A   5      29.941  16.158  53.343  1.00 76.38           O1-
HETATM 4737  O3  PO4 A   5      30.133  14.053  52.082  1.00 83.06           O1-
HETATM 4738  O4  PO4 A   5      31.867  15.792  51.889  1.00 75.65           O1-
HETATM 4739  P   PO4 A   5      30.390  15.541  52.042  1.00 76.93           P1+
HETATM 4740  C1  STI A   3      32.733  24.679  47.551  1.00 21.46           C
HETATM 4741  C11 STI A   3      29.074  27.478  44.137  1.00 24.21           C
HETATM 4742  C12 STI A   3      29.975  26.944  44.976  1.00 19.86           C
HETATM 4743  C14 STI A   3      25.297  25.545  43.570  1.00 18.89           C
HETATM 4744  C15 STI A   3      25.307  25.552  42.169  1.00 19.92           C
HETATM 4745  C16 STI A   3      24.209  26.083  41.508  1.00 21.35           C
HETATM 4746  C17 STI A   3      23.103  26.585  42.226  1.00 22.51           C
HETATM 4747  C18 STI A   3      23.119  26.553  43.616  1.00 19.43           C
HETATM 4748  C19 STI A   3      24.230  26.060  44.321  1.00 18.75           C
HETATM 4749  C2  STI A   3      32.348  23.388  47.939  1.00 21.53           C
HETATM 4750  C20 STI A   3      24.230  26.028  45.816  1.00 17.69           C
HETATM 4751  C22 STI A   3      25.069  25.596  39.230  1.00 21.61           C
HETATM 4752  C23 STI A   3      24.676  25.591  37.792  1.00 21.67           C
HETATM 4753  C25 STI A   3      25.461  24.824  36.921  1.00 19.37           C
HETATM 4754  C26 STI A   3      25.181  24.844  35.552  1.00 19.96           C
HETATM 4755  C27 STI A   3      24.101  25.599  35.083  1.00 20.33           C
HETATM 4756  C28 STI A   3      23.310  26.352  35.955  1.00 25.36           C
HETATM 4757  C29 STI A   3      23.594  26.335  37.318  1.00 24.06           C
HETATM 4758  C4  STI A   3      30.305  23.578  46.808  1.00 16.36           C
HETATM 4759  C46 STI A   3      23.766  25.567  33.607  1.00 21.52           C
HETATM 4760  C49 STI A   3      23.015  26.875  31.686  1.00 22.20           C
HETATM 4761  C5  STI A   3      30.658  24.859  46.350  1.00 18.36           C
HETATM 4762  C50 STI A   3      22.786  28.278  31.136  1.00 23.42           C
HETATM 4763  C52 STI A   3      24.461  29.226  32.731  1.00 22.76           C
HETATM 4764  C53 STI A   3      24.724  27.806  33.204  1.00 20.31           C
HETATM 4765  C54 STI A   3      23.769  30.548  30.746  1.00 27.02           C
HETATM 4766  C6  STI A   3      31.886  25.420  46.730  1.00 18.86           C
HETATM 4767  C7  STI A   3      29.882  25.486  45.266  1.00 21.63           C
HETATM 4768  C9  STI A   3      27.559  25.585  44.463  1.00 15.09           C
HETATM 4769  N10 STI A   3      27.863  26.782  43.817  1.00 21.12           N
HETATM 4770  N13 STI A   3      26.404  24.889  44.213  1.00 18.56           N
HETATM 4771  N21 STI A   3      24.124  26.147  40.086  1.00 24.07           N
HETATM 4772  N3  STI A   3      31.149  22.863  47.580  1.00 18.23           N
HETATM 4773  N48 STI A   3      23.502  26.953  33.107  1.00 19.58           N
HETATM 4774  N51 STI A   3      24.010  29.161  31.291  1.00 25.22           N1+
HETATM 4775  N8  STI A   3      28.494  24.976  45.241  1.00 17.53           N1+
HETATM 4776  O29 STI A   3      26.121  25.107  39.631  1.00 24.97           O
HETATM 4777  H1  STI A   3      33.697  25.080  47.888  1.00 25.76           H
HETATM 4778  H2  STI A   3      33.007  22.735  48.554  1.00 25.83           H
HETATM 4779  H10 STI A   3      27.208  27.187  43.123  1.00 25.34           H
HETATM 4780  H11 STI A   3      29.151  28.476  43.686  1.00 29.05           H
HETATM 4781  H12 STI A   3      30.860  27.483  45.332  1.00 23.83           H
HETATM 4782  H13 STI A   3      26.130  24.025  44.770  1.00 22.28           H
HETATM 4783  H15 STI A   3      26.139  25.077  41.633  1.00 23.91           H
HETATM 4784  H17 STI A   3      22.231  26.970  41.701  1.00 27.01           H
HETATM 4785  H18 STI A   3      22.244  26.908  44.173  1.00 23.32           H
HETATM 4786  H21 STI A   3      23.458  26.872  39.703  1.00 28.88           H
HETATM 4787  H25 STI A   3      26.286  24.214  37.319  1.00 23.24           H
HETATM 4788  H26 STI A   3      25.793  24.252  34.870  1.00 23.95           H
HETATM 4789  H28 STI A   3      22.477  26.943  35.569  1.00 30.43           H
HETATM 4790  H29 STI A   3      23.000  26.962  37.997  1.00 28.87           H
HETATM 4791  H4  STI A   3      29.358  23.078  46.571  1.00 19.64           H
HETATM 4792  H51 STI A   3      24.811  28.736  30.711  1.00 30.26           H
HETATM 4793  H6  STI A   3      32.194  26.427  46.414  1.00 22.63           H
HETATM 4794  H7  STI A   3      30.381  25.018  44.296  1.00 25.96           H
HETATM 4795  H8  STI A   3      28.246  24.173  45.840  1.00 21.04           H
HETATM 4796 H201 STI A   3      25.058  25.468  46.261  1.00 21.23           H
HETATM 4797 H202 STI A   3      23.304  25.561  46.209  1.00 21.23           H
HETATM 4798 H203 STI A   3      24.262  27.047  46.236  1.00 21.23           H
HETATM 4799 H461 STI A   3      22.836  24.962  33.476  1.00 25.83           H
HETATM 4800 H462 STI A   3      24.569  25.044  33.037  1.00 25.83           H
HETATM 4801 H491 STI A   3      22.042  26.328  31.695  1.00 26.64           H
HETATM 4802 H492 STI A   3      23.701  26.304  31.021  1.00 26.64           H
HETATM 4803 H501 STI A   3      22.530  28.219  30.049  1.00 28.11           H
HETATM 4804 H502 STI A   3      21.910  28.758  31.652  1.00 28.11           H
HETATM 4805 H521 STI A   3      25.405  29.853  32.830  1.00 27.31           H
HETATM 4806 H522 STI A   3      23.706  29.740  33.369  1.00 27.31           H
HETATM 4807 H531 STI A   3      25.606  27.370  32.680  1.00 24.38           H
HETATM 4808 H532 STI A   3      25.032  27.877  34.286  1.00 24.38           H
HETATM 4809 H541 STI A   3      24.660  31.184  30.956  1.00 32.42           H
HETATM 4810 H542 STI A   3      22.891  31.029  31.211  1.00 32.42           H
HETATM 4811 H543 STI A   3      23.622  30.518  29.652  1.00 32.42           H
HETATM 4812  O   HOH A 936      30.365  32.388  37.220  1.00 31.01           O
HETATM 4813  H1  HOH A 936      29.670  32.059  36.877  1.00 37.21           H
HETATM 4814  H2  HOH A 936      30.800  32.746  36.597  1.00 37.21           H
HETATM 4815  O   HOH A 937      38.916  33.662  39.690  1.00 34.72           O
HETATM 4816  H1  HOH A 937      38.329  34.257  39.590  1.00 41.66           H
HETATM 4817  H2  HOH A 937      39.009  33.551  40.518  1.00 41.66           H
HETATM 4818  O   HOH A 938      39.636  32.502  37.186  1.00 24.90           O
HETATM 4819  H1  HOH A 938      39.453  32.654  37.993  1.00 29.87           H
HETATM 4820  H2  HOH A 938      40.103  33.144  36.917  1.00 29.87           H
HETATM 4821  O   HOH A 939      42.383  32.870  36.623  1.00 28.23           O
HETATM 4822  H1  HOH A 939      42.823  33.447  36.203  1.00 33.88           H
HETATM 4823  H2  HOH A 939      42.528  32.132  36.253  1.00 33.88           H
HETATM 4824  O   HOH A 940      41.383  39.301  32.610  1.00 36.87           O
HETATM 4825  H1  HOH A 940      42.200  39.205  32.785  1.00 44.25           H
HETATM 4826  H2  HOH A 940      41.062  39.798  33.207  1.00 44.25           H
HETATM 4827  O   HOH A 941      39.523  37.885  31.251  1.00 28.46           O
HETATM 4828  H1  HOH A 941      38.949  37.722  31.842  1.00 34.15           H
HETATM 4829  H2  HOH A 941      39.988  38.526  31.529  1.00 34.15           H
[truncated: 62,103 more chars]
