# Supplementary material for: High-throughput quantum-mechanics/molecular-mechanics (ONIOM) macromolecular crystallographic refinement with PHENIX/DivCon: the impact of mixed Hamiltonian methods on ligand and protein structure
Source: Acta Crystallogr D Struct Biol. 2018 Oct 29;74(Pt 11):1063–77. doi: 10.1107/S2059798318012913 (PMC6213575; doi:10.1107/S2059798318012913)
Supplement: Supplementary file 3 [file d-74-01063-sup3.gz › results_regionQM/1T9B-H_refine_001.pdb]

REMARK Date 2017-01-11 Time 14:04:44 EST -0500 (1484161484.17 s)
REMARK PHENIX refinement
REMARK 
REMARK ****************** INPUT FILES AND LABELS ******************************
REMARK Reflections:
REMARK   file name      : 1T9B.sf
REMARK   labels         : ['r1t9bsf,wavelength_id=1,_refln.intensity_meas,_refln.intensity_sigma']
REMARK R-free flags:
REMARK   file name      : 1T9B.sf
REMARK   label          : r1t9bsf,wavelength_id=1,_refln.status
REMARK   test_flag_value: 0
REMARK Model file name(s): 
REMARK   /scratch/oleg/2711184.gondor.quantumbioinc.com/1T9B-H.pdb
REMARK 
REMARK ******************** REFINEMENT SUMMARY: QUICK FACTS *******************
REMARK Start: r_work = 0.1638 r_free = 0.1912 bonds = 0.014 angles = 1.734
REMARK Final: r_work = 0.1427 r_free = 0.1807 bonds = 0.014 angles = 1.266
REMARK ************************************************************************
REMARK 
REMARK ****************** REFINEMENT STATISTICS STEP BY STEP ******************
REMARK leading digit, like 1_, means number of macro-cycle                     
REMARK 0    : statistics at the very beginning when nothing is done yet        
REMARK 1_bss: bulk solvent correction and/or (anisotropic) scaling             
REMARK 1_xyz: refinement of coordinates                                        
REMARK 1_adp: refinement of ADPs (Atomic Displacement Parameters)              
REMARK 1_occ: refinement of occupancies                                        
REMARK ------------------------------------------------------------------------
REMARK  stage       r-work r-free bonds angles b_min b_max b_ave n_water shift
REMARK       0    : 0.2386 0.2615 0.014  1.73   3.7 137.7  25.1 4080      0.000
REMARK       1_bss: 0.1638 0.1912 0.014  1.73   3.7 137.7  25.1 4080      0.000
REMARK 1_settarget: 0.1638 0.1912 0.014  1.73   3.7 137.7  25.1 4080      0.000
REMARK       1_nqh: 0.1639 0.1913 0.014  1.73   3.7 137.7  25.1 4080      0.002
REMARK    1_weight: 0.1639 0.1913 0.014  1.73   3.7 137.7  25.1 4080      0.002
REMARK    1_checkH: 0.1643 0.1914 0.014  1.73   3.7 137.7  25.1 4080      0.396
REMARK    1_xyzrec: 0.1554 0.1884 0.014  1.28   3.7 137.7  25.1 4080      0.466
REMARK    1_checkH: 0.1555 0.1885 0.014  1.28   3.7 137.7  25.1 4080      0.466
REMARK       1_adp: 0.1496 0.1860 0.014  1.28   5.6 132.7  25.5 4080      0.466
REMARK   1_regHadp: 0.1490 0.1859 0.014  1.28   5.6 132.7  25.5 4080      0.466
REMARK       1_occ: 0.1483 0.1852 0.014  1.28   5.6 132.7  25.5 4080      0.466
REMARK       2_bss: 0.1482 0.1851 0.014  1.28   5.6 132.7  25.5 4080      0.466
REMARK 2_settarget: 0.1482 0.1851 0.014  1.28   5.6 132.7  25.5 4080      0.466
REMARK 2_updatecdl: 0.1482 0.1851 0.014  1.29   5.6 132.7  25.5 4080      0.466
REMARK       2_nqh: 0.1482 0.1851 0.014  1.29   5.6 132.7  25.5 4080      0.466
REMARK    2_weight: 0.1482 0.1851 0.014  1.29   5.6 132.7  25.5 4080      0.466
REMARK    2_checkH: 0.1482 0.1851 0.014  1.29   5.6 132.7  25.5 4080      0.466
REMARK    2_xyzrec: 0.1472 0.1834 0.013  1.26   5.6 132.7  25.5 4080      0.466
REMARK    2_checkH: 0.1472 0.1834 0.013  1.26   5.6 132.7  25.5 4080      0.467
REMARK       2_adp: 0.1450 0.1826 0.013  1.26   4.7 127.7  25.4 4080      0.467
REMARK   2_regHadp: 0.1451 0.1826 0.013  1.26   4.7 127.7  25.4 4080      0.467
REMARK       2_occ: 0.1451 0.1825 0.013  1.26   4.7 127.7  25.4 4080      0.467
REMARK       3_bss: 0.1451 0.1825 0.013  1.26   4.7 127.7  25.4 4080      0.467
REMARK 3_settarget: 0.1451 0.1825 0.013  1.26   4.7 127.7  25.4 4080      0.467
REMARK 3_updatecdl: 0.1451 0.1825 0.013  1.26   4.7 127.7  25.4 4080      0.467
REMARK       3_nqh: 0.1451 0.1825 0.013  1.26   4.7 127.7  25.4 4080      0.467
REMARK    3_weight: 0.1451 0.1825 0.013  1.26   4.7 127.7  25.4 4080      0.467
REMARK    3_checkH: 0.1451 0.1825 0.013  1.26   4.7 127.7  25.4 4080      0.466
REMARK    3_xyzrec: 0.1430 0.1809 0.014  1.27   4.7 127.7  25.4 4080      0.482
REMARK    3_checkH: 0.1431 0.1809 0.014  1.27   4.7 127.7  25.4 4080      0.482
REMARK       3_adp: 0.1427 0.1807 0.014  1.27   4.6 126.2  25.3 4080      0.482
REMARK   3_regHadp: 0.1427 0.1807 0.014  1.27   4.6 126.2  25.3 4080      0.482
REMARK       3_occ: 0.1428 0.1807 0.014  1.27   4.6 126.2  25.3 4080      0.482
REMARK         end: 0.1427 0.1807 0.014  1.27   4.6 126.2  25.3 4080      0.482
REMARK ------------------------------------------------------------------------
REMARK MODEL CONTENT.
REMARK  ELEMENT        ATOM RECORD COUNT   OCCUPANCY SUM
REMARK        C                     5749         5739.09
REMARK       Cl                        2            2.00
REMARK        H                    11777        11752.18
REMARK        O                     2961         2958.64
REMARK        N                     1584         1579.73
REMARK        P                        8            8.00
REMARK        S                       45           45.00
REMARK      K1+                        2            2.00
REMARK     Mg2+                        2            2.00
REMARK      O1-                      141          139.92
REMARK    TOTAL                    22271        22228.57
REMARK -----------------------------------------------------------------------
REMARK r_free_flags.md5.hexdigest 60e3fbb2e9f8b5d4851f28e98095b181
REMARK 
REMARK ---------------------------------------------------------------
REMARK  Atom Name   Residue Name    Residue ID     Chain     Charge  
REMARK ---------------------------------------------------------------
REMARK      C1           1CS            695          A       0.2431  
REMARK      C2           1CS            695          A      -0.6921  
REMARK     C2'           1CS            695          A       0.6522  
REMARK      C3           1CS            695          A       0.0586  
REMARK      C4           1CS            695          A       -0.256  
REMARK     C4'           1CS            695          A       0.5922  
REMARK      C5           1CS            695          A       0.0483  
REMARK     C5'           1CS            695          A      -0.1692  
REMARK      C6           1CS            695          A      -0.2758  
REMARK     C6'           1CS            695          A       0.553   
REMARK     C7'           1CS            695          A      -0.5111  
REMARK      C9           1CS            695          A       0.7912  
REMARK     N1'           1CS            695          A      -0.5262  
REMARK     N10           1CS            695          A      -0.5211  
REMARK     N3'           1CS            695          A      -0.6191  
REMARK     N5'           1CS            695          A      -0.6146  
REMARK      N8           1CS            695          A      -0.8693  
REMARK     O4'           1CS            695          A       -0.365  
REMARK     O7A           1CS            695          A      -0.9371  
REMARK     O7B           1CS            695          A      -0.9565  
REMARK      O9           1CS            695          A       -0.676  
REMARK      S7           1CS            695          A       2.5743  
REMARK     CL1           1CS            695          A      -0.1233  
REMARK      H3           1CS            695          A       0.1782  
REMARK     H10           1CS            695          A       0.3401  
REMARK      H4           1CS            695          A       0.1949  
REMARK      H5           1CS            695          A       0.1936  
REMARK      H6           1CS            695          A       0.2417  
REMARK     HN8           1CS            695          A       0.3636  
REMARK     H5'           1CS            695          A       0.1879  
REMARK     H5'           1CS            695          A       0.165   
REMARK     H5'           1CS            695          A       0.1371  
REMARK     H7'           1CS            695          A       0.1868  
REMARK     H7'           1CS            695          A       0.1976  
REMARK     H7'           1CS            695          A       0.2097  
REMARK      C1           1CS           1695          B       0.2369  
REMARK      C2           1CS           1695          B      -0.6973  
REMARK     C2'           1CS           1695          B       0.6485  
REMARK      C3           1CS           1695          B       0.0312  
REMARK      C4           1CS           1695          B       -0.242  
REMARK     C4'           1CS           1695          B       0.5894  
REMARK      C5           1CS           1695          B       0.0544  
REMARK     C5'           1CS           1695          B      -0.1775  
REMARK      C6           1CS           1695          B      -0.2761  
REMARK     C6'           1CS           1695          B       0.5423  
REMARK     C7'           1CS           1695          B      -0.5165  
REMARK      C9           1CS           1695          B       0.7835  
REMARK     N1'           1CS           1695          B      -0.5186  
REMARK     N10           1CS           1695          B      -0.5285  
REMARK     N3'           1CS           1695          B      -0.6112  
REMARK     N5'           1CS           1695          B      -0.6169  
REMARK      N8           1CS           1695          B      -0.8667  
REMARK     O4'           1CS           1695          B      -0.3629  
REMARK     O7A           1CS           1695          B      -0.9573  
REMARK     O7B           1CS           1695          B      -0.9566  
REMARK      O9           1CS           1695          B      -0.6668  
REMARK      S7           1CS           1695          B       2.5745  
REMARK     CL1           1CS           1695          B      -0.1192  
REMARK      H3           1CS           1695          B       0.1639  
REMARK     H10           1CS           1695          B       0.3447  
REMARK      H4           1CS           1695          B       0.2165  
REMARK      H5           1CS           1695          B       0.2063  
REMARK      H6           1CS           1695          B       0.2442  
REMARK     HN8           1CS           1695          B       0.3653  
REMARK     H5'           1CS           1695          B       0.1853  
REMARK     H5'           1CS           1695          B       0.1675  
REMARK     H5'           1CS           1695          B       0.153   
REMARK     H7'           1CS           1695          B       0.1892  
REMARK     H7'           1CS           1695          B       0.2056  
REMARK     H7'           1CS           1695          B       0.2106  
REMARK ---------------------------------------------------------------
REMARK IF THIS FILE IS FOR PDB DEPOSITION: REMOVE ALL FROM THIS LINE UP.
REMARK   3
REMARK   3 REFINEMENT.
REMARK   3   PROGRAM     : PHENIX (1.11.1_2575: ???)
REMARK   3   AUTHORS     : Adams,Afonine,Bunkoczi,Burnley,Chen,Dar,Davis,
REMARK   3               : Draizen,Echols,Gildea,Gros,Grosse-Kunstleve,Headd,
REMARK   3               : Hintze,Hung,Ioerger,Liebschner,McCoy,McKee,Moriarty,
REMARK   3               : Oeffner,Poon,Read,Richardson,Richardson,Sacchettini,
REMARK   3               : Sauter,Sobolev,Storoni,Terwilliger,Williams,Zwart
REMARK   3
REMARK   3  REFINEMENT TARGET : ML
REMARK   3  
REMARK   3  DATA USED IN REFINEMENT.
REMARK   3   RESOLUTION RANGE HIGH (ANGSTROMS) : 2.199   
REMARK   3   RESOLUTION RANGE LOW  (ANGSTROMS) : 42.932  
REMARK   3   MIN(FOBS/SIGMA_FOBS)              : 1.34  
REMARK   3   COMPLETENESS FOR RANGE        (%) : 93.51 
REMARK   3   NUMBER OF REFLECTIONS             : 102866    
REMARK   3   NUMBER OF REFLECTIONS (NON-ANOMALOUS) : 102866    
REMARK   3  
REMARK   3  FIT TO DATA USED IN REFINEMENT.
REMARK   3   R VALUE     (WORKING + TEST SET) : 0.1466
REMARK   3   R VALUE            (WORKING SET) : 0.1427
REMARK   3   FREE R VALUE                     : 0.1807
REMARK   3   FREE R VALUE TEST SET SIZE   (%) : 10.05 
REMARK   3   FREE R VALUE TEST SET COUNT      : 10340     
REMARK   3  
REMARK   3  FIT TO DATA USED IN REFINEMENT (IN BINS).
REMARK   3   BIN  RESOLUTION RANGE  COMPL.    NWORK NFREE   RWORK  RFREE  CCWORK CCFREE
REMARK   3     1 42.9398 -  6.8237    0.95     3424   391  0.1790 0.1841   0.925  0.910
REMARK   3     2  6.8237 -  5.4196    0.98     3310   421  0.1679 0.1995   0.932  0.882
REMARK   3     3  5.4196 -  4.7355    0.99     3325   380  0.1196 0.1492   0.962  0.945
REMARK   3     4  4.7355 -  4.3030    0.99     3333   347  0.1097 0.1401   0.970  0.941
REMARK   3     5  4.3030 -  3.9948    0.99     3331   364  0.1179 0.1550   0.962  0.943
REMARK   3     6  3.9948 -  3.7594    0.99     3305   345  0.1194 0.1573   0.962  0.928
REMARK   3     7  3.7594 -  3.5713    0.99     3289   375  0.1219 0.1601   0.961  0.924
REMARK   3     8  3.5713 -  3.4159    0.99     3320   345  0.1358 0.1643   0.952  0.925
REMARK   3     9  3.4159 -  3.2844    1.00     3272   373  0.1353 0.1754   0.953  0.917
REMARK   3    10  3.2844 -  3.1711    1.00     3292   345  0.1472 0.1879   0.944  0.909
REMARK   3    11  3.1711 -  3.0720    1.00     3286   381  0.1465 0.1776   0.943  0.918
REMARK   3    12  3.0720 -  2.9842    1.00     3260   362  0.1497 0.1777   0.942  0.917
REMARK   3    13  2.9842 -  2.9057    1.00     3261   367  0.1491 0.1898   0.940  0.905
REMARK   3    14  2.9057 -  2.8348    1.00     3304   346  0.1466 0.1898   0.945  0.919
REMARK   3    15  2.8348 -  2.7704    1.00     3279   361  0.1479 0.1859   0.945  0.916
REMARK   3    16  2.7704 -  2.7114    1.00     3279   339  0.1574 0.1865   0.938  0.894
REMARK   3    17  2.7114 -  2.6572    1.00     3263   357  0.1414 0.1915   0.945  0.903
REMARK   3    18  2.6572 -  2.6070    1.00     3254   390  0.1403 0.1815   0.951  0.908
REMARK   3    19  2.6070 -  2.5605    1.00     3263   342  0.1379 0.1868   0.952  0.904
REMARK   3    20  2.5605 -  2.5171    0.99     3248   362  0.1423 0.1892   0.947  0.900
REMARK   3    21  2.5171 -  2.4765    0.99     3219   376  0.1457 0.2003   0.947  0.878
REMARK   3    22  2.4765 -  2.4384    0.98     3184   354  0.1522 0.2064   0.939  0.895
REMARK   3    23  2.4384 -  2.4025    0.97     3179   324  0.1551 0.2013   0.935  0.891
REMARK   3    24  2.4025 -  2.3687    0.95     3102   342  0.1532 0.2147   0.939  0.870
REMARK   3    25  2.3687 -  2.3367    0.91     2942   356  0.1651 0.2192   0.928  0.866
REMARK   3    26  2.3367 -  2.3063    0.87     2811   332  0.1674 0.2276   0.926  0.846
REMARK   3    27  2.3063 -  2.2775    0.79     2555   303  0.1730 0.2306   0.919  0.850
REMARK   3    28  2.2775 -  2.2501    0.70     2275   280  0.1793 0.2147   0.912  0.862
REMARK   3    29  2.2501 -  2.2239    0.59     1910   233  0.1945 0.2526   0.894  0.822
REMARK   3    30  2.2239 -  2.1989    0.44     1451   147  0.2007 0.2348   0.897  0.841
REMARK   3  
REMARK   3  BULK SOLVENT MODELLING.
REMARK   3   METHOD USED        : FLAT BULK SOLVENT MODEL
REMARK   3   SOLVENT RADIUS     : 1.11    
REMARK   3   SHRINKAGE RADIUS   : 0.90    
REMARK   3   GRID STEP FACTOR   : 4.00    
REMARK   3  
REMARK   3  ERROR ESTIMATES.
REMARK   3   COORDINATE ERROR (MAXIMUM-LIKELIHOOD BASED)     : 0.18    
REMARK   3   PHASE ERROR (DEGREES, MAXIMUM-LIKELIHOOD BASED) : 17.11   
REMARK   3  
REMARK   3  STRUCTURE FACTORS CALCULATION ALGORITHM : FFT
REMARK   3  
REMARK   3  RESTRAINTS LIBRARY
REMARK   3    GEOSTD + MON.LIB. + CDL v1.2
REMARK   3  
REMARK   3  DEVIATIONS FROM IDEAL VALUES.
REMARK   3                 RMSD     MAX  COUNT
REMARK   3   BOND      :  0.014   0.138   9326
REMARK   3   ANGLE     :  1.266  15.447  12688
REMARK   3   CHIRALITY :  0.065   0.273   1420
REMARK   3   PLANARITY :  0.012   0.212   1642
REMARK   3   DIHEDRAL  : 14.303 179.008   5498
REMARK   3   MIN NONBONDED DISTANCE : 1.849 
REMARK   3  
REMARK   3  MOLPROBITY STATISTICS.
REMARK   3   ALL-ATOM CLASHSCORE : 4.03
REMARK   3   RAMACHANDRAN PLOT:
REMARK   3     OUTLIERS : 0.00  %
REMARK   3     ALLOWED  : 1.71  %
REMARK   3     FAVORED  : 98.29 %
REMARK   3   ROTAMER OUTLIERS : 1.16 %
REMARK   3   CBETA DEVIATIONS : 0
REMARK   3   PEPTIDE PLANE:
REMARK   3     CIS-PROLINE     : 2
REMARK   3     CIS-GENERAL     : 0
REMARK   3     TWISTED PROLINE : 0
REMARK   3     TWISTED GENERAL : 0
REMARK   3  
REMARK   3  ATOMIC DISPLACEMENT PARAMETERS.
REMARK   3   WILSON B : 19.66
REMARK   3   RMS(B_ISO_OR_EQUIVALENT_BONDED) : 3.96
REMARK   3   ATOMS          NUMBER OF ATOMS
REMARK   3                    ISO.  ANISO. 
REMARK   3    ALL         :  22271       0
REMARK   3    ALL (NO H)  :  10494       0
REMARK   3    SOLVENT     :   1360       0
REMARK   3    NON-SOLVENT :   9134       0
REMARK   3    HYDROGENS   :  11777       0
REMARK   3
REMARK   3
REMARK   3   OTHER REFINEMENT REMARKS:
REMARK   3   XRAY REFINEMENT USING QUANTUM MECHANICAL FUNCTIONAL
REMARK   3   PROGRAM      :QuantumBio DivCon 6 build-7.1.1-b4015.17
REMARK   3   AUTHORS      :BORBULEVYCH O.Y., PLUMLEY J., 
REMARK   3                :MARTIN, R.I., WESTERHOFF L.M. 
REMARK   3
REMARK   3   REFERENCE     :BORBULEVYCH O.Y., PLUMLEY J.A.,
REMARK   3                 :MARTIN, R.I., MERZ, K.M.,  WESTERHOFF L.M.
REMARK   3                 :ACTA CRYSTLLOGRAPHICA SECTION D, 2014, 
REMARK   3                 :V. D70, pp. 1233-1247
REMARK   3   QM METHOD(HAMILTONIAN): PM6
REMARK   3   REGION QM REFINEMENT: 
REMARK   3      MAIN/BUFFER QM REGION RADII (A): 3.0 / 2.5
REMARK   3      LIGAND / STRAIN ENERGY: 1CS_A_695 / 4.09 KCAL/MOLE
REMARK   3      LIGAND / STRAIN ENERGY: 1CS_B_1695 / 4.75 KCAL/MOLE
REMARK   3
HELIX    1   1 GLY A   94  ARG A  104  1               Generated by MOE   11
HELIX    2   2 GLY A  116  ILE A  118  5               Generated by MOE    3
HELIX    3   3 LEU A  119  ALA A  124  1               Generated by MOE    6
HELIX    4   4 GLU A  139  SER A  153  1               Generated by MOE   15
HELIX    5   5 PRO A  165  THR A  168  1               Generated by MOE    4
HELIX    6   6 VAL A  171  ASP A  180  1               Generated by MOE   10
HELIX    7   7 VAL A  206  ILE A  209  1               Generated by MOE    4
HELIX    8   8 ARG A  211  CYS A  213  5               Generated by MOE    3
HELIX    9   9 VAL A  223  GLU A  225  5               Generated by MOE    3
HELIX   10  10 LEU A  226  THR A  238  1               Generated by MOE   13
HELIX   11  11 LYS A  251  ALA A  255  1               Generated by MOE    5
HELIX   12  12 VAL A  285  ASN A  297  1               Generated by MOE   13
HELIX   13  13 ALA A  308  ASN A  312  5               Generated by MOE    5
HELIX   14  14 GLY A  316  ARG A  326  1               Generated by MOE   11
HELIX   15  15 LEU A  335  GLY A  337  5               Generated by MOE    3
HELIX   16  16 ALA A  358  ASN A  366  1               Generated by MOE    9
HELIX   17  17 ILE A  385  LYS A  387  5               Generated by MOE    3
HELIX   18  18 PRO A  390  ALA A  397  1               Generated by MOE    8
HELIX   19  19 PRO A  410  ASN A  412  5               Generated by MOE    3
HELIX   20  20 ALA A  427  MET A  435  1               Generated by MOE    9
HELIX   21  21 SER A  445  GLU A  457  1               Generated by MOE   13
HELIX   22  22 PRO A  473  ASN A  485  1               Generated by MOE   13
HELIX   23  23 GLN A  499  HIS A  507  1               Generated by MOE    9
HELIX   24  24 GLY A  528  ALA A  538  1               Generated by MOE   11
HELIX   25  25 ASP A  550  THR A  556  1               Generated by MOE    7
HELIX   26  26 LEU A  557  GLU A  559  5               Generated by MOE    3
HELIX   27  27 LEU A  560  ALA A  566  1               Generated by MOE    7
HELIX   28  28 GLY A  581  PHE A  590  1               Generated by MOE   10
HELIX   29  29 PHE A  605  ALA A  611  1               Generated by MOE    7
HELIX   30  30 GLN A  622  SER A  634  1               Generated by MOE   13
HELIX   31  31 PRO A  669  ARG A  682  1               Generated by MOE   14
HELIX   32  32 GLY B   94  ARG B  104  1               Generated by MOE   11
HELIX   33  33 LEU B  119  ALA B  124  1               Generated by MOE    6
HELIX   34  34 GLU B  139  SER B  153  1               Generated by MOE   15
HELIX   35  35 PRO B  165  THR B  168  1               Generated by MOE    4
HELIX   36  36 VAL B  171  ASP B  180  1               Generated by MOE   10
HELIX   37  37 VAL B  206  ILE B  209  1               Generated by MOE    4
HELIX   38  38 ARG B  211  CYS B  213  5               Generated by MOE    3
HELIX   39  39 VAL B  223  GLU B  225  5               Generated by MOE    3
HELIX   40  40 LEU B  226  THR B  238  1               Generated by MOE   13
HELIX   41  41 LYS B  251  ALA B  255  1               Generated by MOE    5
HELIX   42  42 THR B  264  THR B  267  5               Generated by MOE    4
HELIX   43  43 ARG B  279  LEU B  298  1               Generated by MOE   20
HELIX   44  44 ALA B  308  ASN B  312  5               Generated by MOE    5
HELIX   45  45 GLY B  316  ALA B  327  1               Generated by MOE   12
HELIX   46  46 LEU B  335  GLY B  337  5               Generated by MOE    3
HELIX   47  47 ALA B  358  ASN B  366  1               Generated by MOE    9
HELIX   48  48 ILE B  385  LYS B  387  5               Generated by MOE    3
HELIX   49  49 PRO B  390  ALA B  397  1               Generated by MOE    8
HELIX   50  50 PRO B  410  ASN B  412  5               Generated by MOE    3
HELIX   51  51 ALA B  427  MET B  434  1               Generated by MOE    8
HELIX   52  52 MET B  435  LYS B  437  5               Generated by MOE    3
HELIX   53  53 SER B  445  GLU B  457  1               Generated by MOE   13
HELIX   54  54 PRO B  473  ASP B  486  1               Generated by MOE   14
HELIX   55  55 GLN B  499  HIS B  507  1               Generated by MOE    9
HELIX   56  56 GLY B  528  ALA B  538  1               Generated by MOE   11
HELIX   57  57 ASP B  550  THR B  556  1               Generated by MOE    7
HELIX   58  58 LEU B  557  GLU B  559  5               Generated by MOE    3
HELIX   59  59 LEU B  560  ALA B  566  1               Generated by MOE    7
HELIX   60  60 GLY B  581  PHE B  590  1               Generated by MOE   10
HELIX   61  61 PHE B  605  ALA B  611  1               Generated by MOE    7
HELIX   62  62 GLN B  622  GLU B  624  5               Generated by MOE    3
HELIX   63  63 LEU B  625  SER B  634  1               Generated by MOE   10
HELIX   64  64 PRO B  669  ARG B  682  1               Generated by MOE   14
SHEET    1       THR A 109  GLY A 112                  Generated by MOE
SHEET    2       ASN A 132  VAL A 134                  Generated by MOE
SHEET    3       GLY A 157  VAL A 161                  Generated by MOE
SHEET    4       MET A 184  GLN A 190                  Generated by MOE
SHEET    5       TRP A 216  MET A 219                  Generated by MOE
SHEET    6       PRO A 244  PRO A 250                  Generated by MOE
SHEET    7       PRO A 302  VAL A 306                  Generated by MOE
SHEET    8       VAL A 331  THR A 333                  Generated by MOE
SHEET    9       SER A 348  SER A 348                  Generated by MOE
SHEET   10       LEU A 349  LEU A 349                  Generated by MOE
SHEET   11       ASP A 350  MET A 351                  Generated by MOE
SHEET   12       LEU A 369  VAL A 373                  Generated by MOE
SHEET   13       GLY A 402  GLU A 407                  Generated by MOE
SHEET   14       ILE A 421  GLU A 424                  Generated by MOE
SHEET   15       VAL A 491  THR A 495                  Generated by MOE
SHEET   16       PHE A 516  ILE A 517                  Generated by MOE
SHEET   17       LEU A 543  GLY A 549                  Generated by MOE
SHEET   18       LYS A 571  ASN A 576                  Generated by MOE
SHEET   19       LYS A 615  VAL A 619                  Generated by MOE
SHEET   20       VAL A 639  GLU A 644                  Generated by MOE
SHEET   21       THR B 109  GLY B 112                  Generated by MOE
SHEET   22       ASN B 132  VAL B 134                  Generated by MOE
SHEET   23       GLY B 157  VAL B 161                  Generated by MOE
SHEET   24       MET B 184  GLN B 190                  Generated by MOE
SHEET   25       TRP B 216  MET B 219                  Generated by MOE
SHEET   26       PRO B 244  PRO B 250                  Generated by MOE
SHEET   27       PRO B 302  VAL B 306                  Generated by MOE
SHEET   28       VAL B 331  THR B 333                  Generated by MOE
SHEET   29       SER B 348  SER B 348                  Generated by MOE
SHEET   30       LEU B 349  LEU B 349                  Generated by MOE
SHEET   31       ASP B 350  MET B 351                  Generated by MOE
SHEET   32       LEU B 369  VAL B 373                  Generated by MOE
SHEET   33       GLY B 402  GLU B 407                  Generated by MOE
SHEET   34       ILE B 421  GLU B 424                  Generated by MOE
SHEET   35       VAL B 491  THR B 495                  Generated by MOE
SHEET   36       PHE B 516  ILE B 517                  Generated by MOE
SHEET   37       LEU B 543  GLY B 549                  Generated by MOE
SHEET   38       LYS B 571  ASN B 576                  Generated by MOE
SHEET   39       LYS B 615  VAL B 619                  Generated by MOE
SHEET   40       VAL B 639  GLU B 644                  Generated by MOE
CRYST1  154.579  154.579  178.759  90.00  90.00  90.00 P 4 2 2
SCALE1      0.006469  0.000000  0.000000        0.00000
SCALE2      0.000000  0.006469  0.000000        0.00000
SCALE3      0.000000  0.000000  0.005594        0.00000
ATOM      1  N   MET A  85     -21.344  50.708 157.007  1.00 68.16           N
ATOM      2  CA  MET A  85     -20.988  50.976 155.620  1.00 65.87           C
ATOM      3  C   MET A  85     -20.158  52.258 155.493  1.00 67.55           C
ATOM      4  O   MET A  85     -20.114  53.064 156.425  1.00 61.93           O
ATOM      5  CB  MET A  85     -22.242  51.085 154.745  1.00 67.13           C
ATOM      6  CG  MET A  85     -23.131  49.840 154.748  1.00 71.44           C
ATOM      7  SD  MET A  85     -22.319  48.328 154.125  1.00 74.53           S
ATOM      8  CE  MET A  85     -22.753  48.388 152.369  1.00 68.17           C
ATOM      9  H1  MET A  85     -21.853  49.895 157.046  1.00 81.79           H
ATOM     10  H2  MET A  85     -21.897  51.430 157.317  1.00 81.79           H
ATOM     11  HA  MET A  85     -20.466  50.231 155.289  1.00 79.05           H
ATOM     12  HB2 MET A  85     -21.960  51.229 153.826  1.00 80.55           H
ATOM     13  HB3 MET A  85     -22.774  51.843 155.032  1.00 80.55           H
ATOM     14  HG2 MET A  85     -23.908  50.022 154.194  1.00 85.73           H
ATOM     15  HG3 MET A  85     -23.422  49.677 155.652  1.00 85.73           H
ATOM     16  HE1 MET A  85     -23.718  48.363 152.275  1.00 81.81           H
ATOM     17  HE2 MET A  85     -22.412  49.202 151.971  1.00 81.81           H
ATOM     18  HE3 MET A  85     -22.366  47.619 151.932  1.00 81.81           H
ATOM     19  N   ASP A  86     -19.498  52.430 154.337  1.00 69.15           N
ATOM     20  CA  ASP A  86     -18.668  53.596 154.050  1.00 62.88           C
ATOM     21  C   ASP A  86     -19.136  54.268 152.761  1.00 60.60           C
ATOM     22  O   ASP A  86     -19.542  53.590 151.804  1.00 58.28           O
ATOM     23  CB  ASP A  86     -17.184  53.214 153.928  1.00 61.82           C
ATOM     24  CG  ASP A  86     -16.287  54.419 153.665  1.00 61.68           C
ATOM     25  OD1 ASP A  86     -16.522  55.461 154.310  1.00 64.11           O
ATOM     26  OD2 ASP A  86     -15.347  54.328 152.833  1.00 60.46           O1-
ATOM     27  H   ASP A  86     -19.513  51.868 153.682  1.00 82.98           H
ATOM     28  HA  ASP A  86     -18.751  54.234 154.771  1.00 75.46           H
ATOM     29  HB2 ASP A  86     -16.899  52.798 154.759  1.00 74.19           H
ATOM     30  HB3 ASP A  86     -17.083  52.595 153.189  1.00 74.19           H
ATOM     31  N   THR A  87     -19.075  55.607 152.747  1.00 51.96           N
ATOM     32  CA  THR A  87     -19.483  56.396 151.594  1.00 53.81           C
ATOM     33  C   THR A  87     -18.455  57.451 151.212  1.00 46.38           C
ATOM     34  O   THR A  87     -18.757  58.318 150.388  1.00 47.57           O
ATOM     35  CB  THR A  87     -20.831  57.081 151.842  1.00 57.16           C
ATOM     36  OG1 THR A  87     -20.694  58.032 152.906  1.00 53.83           O
ATOM     37  CG2 THR A  87     -21.901  56.059 152.172  1.00 56.87           C
ATOM     38  H   THR A  87     -18.799  56.088 153.403  1.00 62.35           H
ATOM     39  HA  THR A  87     -19.586  55.797 150.845  1.00 64.57           H
ATOM     40  HB  THR A  87     -21.108  57.539 151.037  1.00 68.59           H
ATOM     41  HG1 THR A  87     -21.434  58.403 153.038  1.00 64.60           H
ATOM     42 HG21 THR A  87     -22.759  56.498 152.292  1.00 68.25           H
ATOM     43 HG22 THR A  87     -21.966  55.425 151.446  1.00 68.25           H
ATOM     44 HG23 THR A  87     -21.668  55.585 152.983  1.00 68.25           H
ATOM     45  N   SER A  88     -17.250  57.398 151.771  1.00 46.32           N
ATOM     46  CA  SER A  88     -16.215  58.347 151.383  1.00 47.54           C
ATOM     47  C   SER A  88     -15.830  58.227 149.902  1.00 51.35           C
ATOM     48  O   SER A  88     -15.264  59.180 149.348  1.00 44.73           O
ATOM     49  CB  SER A  88     -14.991  58.151 152.287  1.00 49.38           C
ATOM     50  OG  SER A  88     -14.512  56.811 152.256  1.00 53.29           O
ATOM     51  H   SER A  88     -17.003  56.821 152.357  1.00 55.59           H
ATOM     52  HA  SER A  88     -16.554  59.243 151.522  1.00 57.04           H
ATOM     53  HB2 SER A  88     -14.284  58.754 152.011  1.00 59.26           H
ATOM     54  HB3 SER A  88     -15.261  58.353 153.198  1.00 59.26           H
ATOM     55  HG  SER A  88     -15.134  56.284 152.451  1.00 63.95           H
ATOM     56  N   PHE A  89     -16.139  57.093 149.239  1.00 44.75           N
ATOM     57  CA  PHE A  89     -15.801  56.888 147.827  1.00 43.42           C
ATOM     58  C   PHE A  89     -16.997  57.045 146.891  1.00 41.05           C
ATOM     59  O   PHE A  89     -16.814  57.085 145.665  1.00 39.89           O
ATOM     60  CB  PHE A  89     -15.170  55.493 147.628  1.00 35.68           C
ATOM     61  CG  PHE A  89     -13.774  55.352 148.218  1.00 29.49           C
ATOM     62  CD1 PHE A  89     -13.277  54.116 148.554  1.00 29.49           C
ATOM     63  CD2 PHE A  89     -12.977  56.453 148.442  1.00 36.36           C
ATOM     64  CE1 PHE A  89     -12.007  53.974 149.082  1.00 35.68           C
ATOM     65  CE2 PHE A  89     -11.703  56.319 148.971  1.00 42.26           C
ATOM     66  CZ  PHE A  89     -11.225  55.066 149.296  1.00 35.26           C
ATOM     67  H   PHE A  89     -16.553  56.424 149.586  1.00 53.70           H
ATOM     68  HA  PHE A  89     -15.155  57.556 147.553  1.00 52.11           H
ATOM     69  HB2 PHE A  89     -15.736  54.834 148.073  1.00 42.81           H
ATOM     70  HB3 PHE A  89     -15.123  55.299 146.684  1.00 42.81           H
ATOM     71  HD1 PHE A  89     -13.800  53.366 148.413  1.00 35.39           H
ATOM     72  HD2 PHE A  89     -13.286  57.295 148.222  1.00 43.63           H
ATOM     73  HE1 PHE A  89     -11.685  53.134 149.303  1.00 42.82           H
ATOM     74  HE2 PHE A  89     -11.178  57.070 149.110  1.00 50.71           H
ATOM     75  HZ  PHE A  89     -10.374  54.966 149.655  1.00 42.32           H
ATOM     76  N   VAL A  90     -18.214  57.138 147.427  1.00 34.56           N
ATOM     77  CA  VAL A  90     -19.375  57.282 146.567  1.00 37.64           C
ATOM     78  C   VAL A  90     -19.172  58.518 145.709  1.00 28.84           C
ATOM     79  O   VAL A  90     -18.606  59.516 146.156  1.00 29.06           O
ATOM     80  CB  VAL A  90     -20.667  57.353 147.397  1.00 36.45           C
ATOM     81  CG1 VAL A  90     -21.874  57.699 146.508  1.00 37.72           C
ATOM     82  CG2 VAL A  90     -20.903  56.038 148.093  1.00 36.01           C
ATOM     83  H   VAL A  90     -18.385  57.115 148.265  1.00 41.47           H
ATOM     84  HA  VAL A  90     -19.435  56.506 145.992  1.00 45.16           H
ATOM     85  HB  VAL A  90     -20.576  58.042 148.070  1.00 43.74           H
ATOM     86 HG11 VAL A  90     -22.668  57.772 147.057  1.00 45.27           H
ATOM     87 HG12 VAL A  90     -21.712  58.544 146.057  1.00 45.27           H
ATOM     88 HG13 VAL A  90     -21.995  56.991 145.855  1.00 45.27           H
ATOM     89 HG21 VAL A  90     -21.706  56.110 148.628  1.00 43.21           H
ATOM     90 HG22 VAL A  90     -21.005  55.335 147.435  1.00 43.21           H
ATOM     91 HG23 VAL A  90     -20.145  55.860 148.670  1.00 43.21           H
ATOM     92  N   GLY A  91     -19.543  58.421 144.434  1.00 27.55           N
ATOM     93  CA  GLY A  91     -19.305  59.498 143.495  1.00 26.88           C
ATOM     94  C   GLY A  91     -17.951  59.474 142.803  1.00 33.32           C
ATOM     95  O   GLY A  91     -17.754  60.234 141.846  1.00 31.01           O
ATOM     96  H   GLY A  91     -19.918  57.735 144.091  1.00 33.06           H
ATOM     97  HA2 GLY A  91     -19.982  59.468 142.800  1.00 32.26           H
ATOM     98  HA3 GLY A  91     -19.379  60.345 143.952  1.00 32.26           H
ATOM     99  N   LEU A  92     -17.004  58.649 143.246  1.00 24.29           N
ATOM    100  CA  LEU A  92     -15.693  58.622 142.611  1.00 30.02           C
ATOM    101  C   LEU A  92     -15.617  57.528 141.546  1.00 26.05           C
ATOM    102  O   LEU A  92     -16.304  56.506 141.633  1.00 26.67           O
ATOM    103  CB  LEU A  92     -14.597  58.403 143.646  1.00 28.77           C
ATOM    104  CG  LEU A  92     -14.420  59.512 144.666  1.00 26.00           C
ATOM    105  CD1 LEU A  92     -13.258  59.149 145.514  1.00 33.19           C
ATOM    106  CD2 LEU A  92     -14.216  60.851 144.014  1.00 29.19           C
ATOM    107  H   LEU A  92     -17.087  58.104 143.911  1.00 29.15           H
ATOM    108  HA  LEU A  92     -15.535  59.472 142.179  1.00 36.02           H
ATOM    109  HB2 LEU A  92     -14.793  57.591 144.139  1.00 34.53           H
ATOM    110  HB3 LEU A  92     -13.743  58.312 143.191  1.00 34.53           H
ATOM    111  HG  LEU A  92     -15.203  59.563 145.227  1.00 31.20           H
ATOM    112 HD11 LEU A  92     -13.140  59.846 146.179  1.00 39.82           H
ATOM    113 HD12 LEU A  92     -13.446  58.301 145.954  1.00 39.82           H
ATOM    114 HD13 LEU A  92     -12.474  59.079 144.953  1.00 39.82           H
ATOM    115 HD21 LEU A  92     -14.089  61.528 144.697  1.00 35.03           H
ATOM    116 HD22 LEU A  92     -13.427  60.803 143.455  1.00 35.03           H
ATOM    117 HD23 LEU A  92     -14.997  61.070 143.477  1.00 35.03           H
ATOM    118  N   THR A  93     -14.781  57.750 140.529  1.00 25.76           N
ATOM    119  CA  THR A  93     -14.506  56.680 139.576  1.00 20.83           C
ATOM    120  C   THR A  93     -13.569  55.644 140.203  1.00 22.17           C
ATOM    121  O   THR A  93     -12.863  55.912 141.186  1.00 21.69           O
ATOM    122  CB  THR A  93     -13.867  57.198 138.288  1.00 19.26           C
ATOM    123  OG1 THR A  93     -12.541  57.647 138.573  1.00 21.84           O
ATOM    124  CG2 THR A  93     -14.674  58.334 137.671  1.00 25.81           C
ATOM    125  H   THR A  93     -14.369  58.491 140.377  1.00 30.91           H
ATOM    126  HA  THR A  93     -15.335  56.243 139.350  1.00 24.99           H
ATOM    127  HB  THR A  93     -13.834  56.475 137.652  1.00 23.11           H
ATOM    128  HG1 THR A  93     -12.213  57.983 137.880  1.00 26.20           H
ATOM    129 HG21 THR A  93     -14.246  58.664 136.866  1.00 30.98           H
ATOM    130 HG22 THR A  93     -15.570  58.028 137.445  1.00 30.98           H
ATOM    131 HG23 THR A  93     -14.741  59.062 138.305  1.00 30.98           H
ATOM    132  N   GLY A  94     -13.576  54.439 139.620  1.00 17.34           N
ATOM    133  CA  GLY A  94     -12.611  53.425 140.019  1.00 18.95           C
ATOM    134  C   GLY A  94     -11.196  53.948 140.026  1.00 17.74           C
ATOM    135  O   GLY A  94     -10.435  53.683 140.952  1.00 21.09           O
ATOM    136  H   GLY A  94     -14.116  54.194 138.998  1.00 20.81           H
ATOM    137  HA2 GLY A  94     -12.815  53.110 140.916  1.00 22.74           H
ATOM    138  HA3 GLY A  94     -12.659  52.675 139.407  1.00 22.74           H
ATOM    139  N   GLY A  95     -10.832  54.729 139.006  1.00 18.52           N
ATOM    140  CA  GLY A  95      -9.501  55.314 138.971  1.00 19.27           C
ATOM    141  C   GLY A  95      -9.249  56.285 140.114  1.00 23.15           C
ATOM    142  O   GLY A  95      -8.143  56.355 140.655  1.00 18.31           O
ATOM    143  H   GLY A  95     -11.328  54.939 138.340  1.00 22.22           H
ATOM    144  HA2 GLY A  95      -8.829  54.611 139.013  1.00 23.12           H
ATOM    145  HA3 GLY A  95      -9.390  55.804 138.139  1.00 23.12           H
ATOM    146  N   GLN A  96     -10.246  57.094 140.455  1.00 25.84           N
ATOM    147  CA  GLN A  96     -10.074  58.027 141.565  1.00 24.45           C
ATOM    148  C   GLN A  96      -9.942  57.278 142.880  1.00 19.59           C
ATOM    149  O   GLN A  96      -9.128  57.640 143.729  1.00 23.28           O
ATOM    150  CB  GLN A  96     -11.247  59.004 141.606  1.00 28.01           C
ATOM    151  CG  GLN A  96     -11.260  59.957 140.412  1.00 26.32           C
ATOM    152  CD  GLN A  96     -12.491  60.824 140.411  1.00 25.86           C
ATOM    153  OE1 GLN A  96     -13.621  60.331 140.436  1.00 27.26           O
ATOM    154  NE2 GLN A  96     -12.282  62.119 140.411  1.00 36.63           N
ATOM    155  H   GLN A  96     -11.018  57.139 140.066  1.00 31.01           H
ATOM    156  HA  GLN A  96      -9.261  58.546 141.427  1.00 29.35           H
ATOM    157  HB2 GLN A  96     -12.082  58.504 141.604  1.00 33.62           H
ATOM    158  HB3 GLN A  96     -11.183  59.547 142.404  1.00 33.62           H
ATOM    159  HG2 GLN A  96     -10.480  60.533 140.439  1.00 31.58           H
ATOM    160  HG3 GLN A  96     -11.269  59.442 139.592  1.00 31.58           H
ATOM    161 HE21 GLN A  96     -11.478  62.423 140.427  1.00 43.96           H
ATOM    162 HE22 GLN A  96     -12.951  62.662 140.420  1.00 43.96           H
ATOM    163  N   ILE A  97     -10.708  56.210 143.038  1.00 17.77           N
ATOM    164  CA  ILE A  97     -10.570  55.324 144.193  1.00 19.68           C
ATOM    165  C   ILE A  97      -9.160  54.750 144.270  1.00 22.76           C
ATOM    166  O   ILE A  97      -8.546  54.701 145.343  1.00 23.36           O
ATOM    167  CB  ILE A  97     -11.627  54.211 144.121  1.00 17.66           C
ATOM    168  CG1 ILE A  97     -13.003  54.822 144.374  1.00 19.73           C
ATOM    169  CG2 ILE A  97     -11.302  53.100 145.100  1.00 24.10           C
ATOM    170  CD1 ILE A  97     -14.115  53.848 144.179  1.00 25.13           C
ATOM    171  H   ILE A  97     -11.312  55.979 142.482  1.00 21.32           H
ATOM    172  HA  ILE A  97     -10.725  55.841 144.992  1.00 23.62           H
ATOM    173  HB  ILE A  97     -11.629  53.835 143.233  1.00 21.19           H
ATOM    174 HG12 ILE A  97     -13.040  55.158 145.280  1.00 23.68           H
ATOM    175 HG13 ILE A  97     -13.141  55.546 143.743  1.00 23.68           H
ATOM    176 HG21 ILE A  97     -11.976  52.407 145.034  1.00 28.92           H
ATOM    177 HG22 ILE A  97     -10.436  52.714 144.902  1.00 28.92           H
ATOM    178 HG23 ILE A  97     -11.293  53.471 145.997  1.00 28.92           H
ATOM    179 HD11 ILE A  97     -14.964  54.300 144.302  1.00 30.16           H
ATOM    180 HD12 ILE A  97     -14.057  53.482 143.284  1.00 30.16           H
ATOM    181 HD13 ILE A  97     -14.015  53.134 144.828  1.00 30.16           H
ATOM    182  N   PHE A  98      -8.636  54.275 143.136  1.00 20.50           N
ATOM    183  CA  PHE A  98      -7.248  53.809 143.093  1.00 21.89           C
ATOM    184  C   PHE A  98      -6.312  54.879 143.626  1.00 20.09           C
ATOM    185  O   PHE A  98      -5.434  54.602 144.441  1.00 20.58           O
ATOM    186  CB  PHE A  98      -6.849  53.425 141.646  1.00 20.27           C
ATOM    187  CG  PHE A  98      -5.422  52.993 141.505  1.00 17.16           C
ATOM    188  CD1 PHE A  98      -5.089  51.656 141.545  1.00 21.31           C
ATOM    189  CD2 PHE A  98      -4.413  53.916 141.329  1.00 14.78           C
ATOM    190  CE1 PHE A  98      -3.791  51.263 141.413  1.00 17.21           C
ATOM    191  CE2 PHE A  98      -3.120  53.544 141.234  1.00 14.94           C
ATOM    192  CZ  PHE A  98      -2.792  52.188 141.272  1.00 20.24           C
ATOM    193  H   PHE A  98      -9.055  54.227 142.381  1.00 24.61           H
ATOM    194  HA  PHE A  98      -7.157  53.032 143.659  1.00 26.26           H
ATOM    195  HB2 PHE A  98      -7.412  52.686 141.349  1.00 24.33           H
ATOM    196  HB3 PHE A  98      -6.967  54.197 141.073  1.00 24.33           H
ATOM    197  HD1 PHE A  98      -5.756  51.023 141.653  1.00 25.58           H
ATOM    198  HD2 PHE A  98      -4.626  54.802 141.315  1.00 17.73           H
ATOM    199  HE1 PHE A  98      -3.589  50.362 141.451  1.00 20.66           H
ATOM    200  HE2 PHE A  98      -2.460  54.182 141.119  1.00 17.93           H
ATOM    201  HZ  PHE A  98      -1.905  51.907 141.186  1.00 24.29           H
ATOM    202  N   ASN A  99      -6.454  56.112 143.136  1.00 20.36           N
ATOM    203  CA  ASN A  99      -5.604  57.206 143.613  1.00 21.87           C
ATOM    204  C   ASN A  99      -5.670  57.326 145.143  1.00 21.63           C
ATOM    205  O   ASN A  99      -4.647  57.362 145.836  1.00 19.37           O
ATOM    206  CB  ASN A  99      -6.057  58.486 142.922  1.00 20.62           C
ATOM    207  CG  ASN A  99      -5.108  59.623 143.131  1.00 20.96           C
ATOM    208  OD1 ASN A  99      -3.906  59.467 143.038  1.00 27.50           O
ATOM    209  ND2 ASN A  99      -5.657  60.791 143.450  1.00 26.54           N
ATOM    210  H   ASN A  99      -7.018  56.346 142.534  1.00 24.43           H
ATOM    211  HA  ASN A  99      -4.687  57.042 143.357  1.00 26.24           H
ATOM    212  HB2 ASN A  99      -6.147  58.325 141.969  1.00 24.75           H
ATOM    213  HB3 ASN A  99      -6.915  58.739 143.293  1.00 24.75           H
ATOM    214 HD21 ASN A  99      -5.149  61.479 143.565  1.00 31.85           H
ATOM    215 HD22 ASN A  99      -6.511  60.859 143.532  1.00 31.85           H
ATOM    216  N   GLU A 100      -6.880  57.361 145.688  1.00 20.04           N
ATOM    217  CA  GLU A 100      -7.050  57.465 147.143  1.00 26.48           C
ATOM    218  C   GLU A 100      -6.452  56.266 147.869  1.00 26.88           C
ATOM    219  O   GLU A 100      -5.808  56.428 148.916  1.00 28.04           O
ATOM    220  CB  GLU A 100      -8.543  57.614 147.482  0.87 24.84           C
ATOM    221  CG  GLU A 100      -8.986  59.045 147.594  0.79 37.33           C
ATOM    222  CD  GLU A 100      -8.294  59.736 148.724  0.63 30.94           C
ATOM    223  OE1 GLU A 100      -7.889  60.875 148.480  0.78 39.02           O
ATOM    224  OE2 GLU A 100      -8.125  59.114 149.811  0.77 33.42           O1-
ATOM    225  H   GLU A 100      -7.609  57.323 145.242  1.00 24.05           H
ATOM    226  HA  GLU A 100      -6.579  58.257 147.452  1.00 31.77           H
ATOM    227  HB2 GLU A 100      -9.094  57.194 146.802  1.00 29.81           H
ATOM    228  HB3 GLU A 100      -8.712  57.196 148.332  1.00 29.81           H
ATOM    229  HG2 GLU A 100      -8.741  59.511 146.783  1.00 44.80           H
ATOM    230  HG3 GLU A 100      -9.946  59.092 147.724  0.95 44.80           H
ATOM    231  N   MET A 101      -6.661  55.051 147.337  1.00 22.19           N
ATOM    232  CA  MET A 101      -6.145  53.854 147.998  1.00 23.95           C
ATOM    233  C   MET A 101      -4.632  53.828 148.066  1.00 23.69           C
ATOM    234  O   MET A 101      -4.077  53.208 148.982  1.00 23.97           O
ATOM    235  CB  MET A 101      -6.631  52.593 147.296  1.00 20.96           C
ATOM    236  CG  MET A 101      -8.120  52.316 147.475  1.00 24.07           C
ATOM    237  SD  MET A 101      -8.679  52.390 149.166  1.00 30.58           S
ATOM    238  CE  MET A 101      -7.989  50.897 149.847  1.00 22.66           C
ATOM    239  H   MET A 101      -7.090  54.894 146.609  1.00 26.63           H
ATOM    240  HA  MET A 101      -6.489  53.836 148.903  1.00 28.74           H
ATOM    241  HB2 MET A 101      -6.460  52.690 146.346  1.00 25.15           H
ATOM    242  HB3 MET A 101      -6.138  51.832 147.644  1.00 25.15           H
ATOM    243  HG2 MET A 101      -8.625  52.980 146.981  1.00 28.89           H
ATOM    244  HG3 MET A 101      -8.318  51.421 147.148  1.00 28.89           H
ATOM    245  HE1 MET A 101      -8.237  50.807 150.778  1.00 27.19           H
ATOM    246  HE2 MET A 101      -8.361  50.149 149.351  1.00 27.19           H
ATOM    247  HE3 MET A 101      -7.023  50.921 149.759  1.00 27.19           H
ATOM    248  N   MET A 102      -3.943  54.428 147.092  1.00 19.98           N
ATOM    249  CA  MET A 102      -2.481  54.499 147.182  1.00 22.10           C
ATOM    250  C   MET A 102      -2.061  55.288 148.426  1.00 29.57           C
ATOM    251  O   MET A 102      -1.104  54.926 149.135  1.00 18.50           O
ATOM    252  CB  MET A 102      -1.905  55.163 145.931  1.00 24.77           C
ATOM    253  CG  MET A 102      -2.126  54.392 144.601  1.00 21.48           C
ATOM    254  SD  MET A 102      -1.325  52.791 144.614  1.00 18.28           S
ATOM    255  CE  MET A 102      -2.757  51.791 144.912  1.00 17.28           C
ATOM    256  H   MET A 102      -4.290  54.795 146.404  1.00 23.97           H
ATOM    257  HA  MET A 102      -2.117  53.604 147.237  1.00 26.52           H
ATOM    258  HB2 MET A 102      -2.308  56.042 145.840  1.00 29.73           H
ATOM    259  HB3 MET A 102      -0.948  55.253 146.051  1.00 29.73           H
ATOM    260  HG2 MET A 102      -3.074  54.246 144.460  1.00 25.77           H
ATOM    261  HG3 MET A 102      -1.751  54.898 143.864  1.00 25.77           H
ATOM    262  HE1 MET A 102      -2.476  50.863 144.926  1.00 20.74           H
ATOM    263  HE2 MET A 102      -3.142  52.033 145.768  1.00 20.74           H
ATOM    264  HE3 MET A 102      -3.406  51.941 144.210  1.00 20.74           H
ATOM    265  N   SER A 103      -2.766  56.385 148.685  1.00 27.33           N
ATOM    266  CA  SER A 103      -2.495  57.209 149.858  1.00 32.71           C
ATOM    267  C   SER A 103      -2.750  56.415 151.127  1.00 24.95           C
ATOM    268  O   SER A 103      -1.892  56.325 152.006  1.00 27.57           O
ATOM    269  CB  SER A 103      -3.375  58.460 149.806  1.00 28.95           C
ATOM    270  OG  SER A 103      -3.044  59.349 150.834  1.00 42.39           O
ATOM    271  H   SER A 103      -3.407  56.675 148.189  1.00 32.80           H
ATOM    272  HA  SER A 103      -1.567  57.493 149.847  1.00 39.26           H
ATOM    273  HB2 SER A 103      -3.235  58.912 148.960  1.00 34.74           H
ATOM    274  HB3 SER A 103      -4.307  58.197 149.899  1.00 34.74           H
ATOM    275  HG  SER A 103      -3.582  59.998 150.837  1.00 50.87           H
ATOM    276  N   ARG A 104      -3.900  55.756 151.199  1.00 23.41           N
ATOM    277  CA  ARG A 104      -4.213  54.943 152.357  1.00 29.62           C
ATOM    278  C   ARG A 104      -3.191  53.844 152.583  1.00 32.22           C
ATOM    279  O   ARG A 104      -3.005  53.417 153.725  1.00 27.14           O
ATOM    280  CB  ARG A 104      -5.591  54.330 152.201  1.00 25.97           C
ATOM    281  CG  ARG A 104      -6.688  55.367 152.190  1.00 32.99           C
ATOM    282  CD  ARG A 104      -8.032  54.684 152.356  1.00 31.12           C
ATOM    283  NE  ARG A 104      -9.141  55.626 152.412  1.00 37.41           N
ATOM    284  CZ  ARG A 104     -10.407  55.286 152.655  1.00 36.83           C
ATOM    285  NH1 ARG A 104     -10.760  54.016 152.877  1.00 36.92           N
ATOM    286  NH2 ARG A 104     -11.337  56.231 152.650  1.00 49.73           N1+
ATOM    287  H   ARG A 104      -4.508  55.752 150.595  1.00 28.09           H
ATOM    288  HA  ARG A 104      -4.219  55.506 153.145  1.00 35.54           H
ATOM    289  HB2 ARG A 104      -5.620  53.852 151.362  1.00 31.17           H
ATOM    290  HB3 ARG A 104      -5.748  53.713 152.935  1.00 31.17           H
ATOM    291  HG2 ARG A 104      -6.551  55.986 152.923  1.00 39.58           H
ATOM    292  HG3 ARG A 104      -6.671  55.841 151.342  1.00 39.58           H
ATOM    293  HD2 ARG A 104      -8.173  54.111 151.588  1.00 37.35           H
ATOM    294  HD3 ARG A 104      -8.026  54.160 153.175  1.00 37.35           H
ATOM    295  HE  ARG A 104      -8.966  56.456 152.270  1.00 44.89           H
ATOM    296 HH11 ARG A 104     -10.162  53.394 152.870  1.00 44.31           H
ATOM    297 HH12 ARG A 104     -11.583  53.819 153.029  1.00 44.31           H
ATOM    298 HH21 ARG A 104     -11.113  57.051 152.506  1.00 59.68           H
ATOM    299 HH22 ARG A 104     -12.156  56.025 152.809  1.00 59.68           H
ATOM    300  N   GLN A 105      -2.554  53.345 151.514  1.00 26.39           N
ATOM    301  CA  GLN A 105      -1.548  52.294 151.625  1.00 21.34           C
ATOM    302  C   GLN A 105      -0.158  52.863 151.825  1.00 22.11           C
ATOM    303  O   GLN A 105       0.825  52.114 151.801  1.00 22.19           O
ATOM    304  CB  GLN A 105      -1.593  51.373 150.391  1.00 20.51           C
ATOM    305  CG  GLN A 105      -2.797  50.411 150.397  1.00 21.66           C
ATOM    306  CD  GLN A 105      -2.683  49.307 151.483  1.00 20.98           C
ATOM    307  OE1 GLN A 105      -1.602  49.038 152.013  1.00 27.57           O
ATOM    308  NE2 GLN A 105      -3.806  48.677 151.801  1.00 19.13           N
ATOM    309  H   GLN A 105      -2.685  53.606 150.701  1.00 31.67           H
ATOM    310  HA  GLN A 105      -1.748  51.752 152.397  1.00 25.61           H
ATOM    311  HB2 GLN A 105      -1.662  51.929 149.594  1.00 24.61           H
ATOM    312  HB3 GLN A 105      -0.783  50.847 150.357  1.00 24.61           H
ATOM    313  HG2 GLN A 105      -3.618  50.906 150.525  1.00 25.99           H
ATOM    314  HG3 GLN A 105      -2.823  49.967 149.538  1.00 25.99           H
ATOM    315 HE21 GLN A 105      -4.547  48.904 151.421  1.00 22.96           H
ATOM    316 HE22 GLN A 105      -3.799  48.046 152.382  1.00 22.96           H
ATOM    317  N   ASN A 106      -0.047  54.172 152.031  1.00 21.34           N
ATOM    318  CA  ASN A 106       1.249  54.767 152.297  1.00 25.04           C
ATOM    319  C   ASN A 106       2.192  54.589 151.122  1.00 27.79           C
ATOM    320  O   ASN A 106       3.407  54.479 151.311  1.00 22.79           O
ATOM    321  CB  ASN A 106       1.885  54.165 153.559  1.00 33.47           C
ATOM    322  CG  ASN A 106       2.840  55.129 154.262  1.00 44.96           C
ATOM    323  OD1 ASN A 106       2.780  56.352 154.063  1.00 51.11           O
ATOM    324  ND2 ASN A 106       3.727  54.574 155.112  1.00 52.71           N
ATOM    325  H   ASN A 106      -0.691  54.738 152.033  1.00 25.61           H
ATOM    326  HA  ASN A 106       1.138  55.718 152.422  1.00 30.05           H
ATOM    327  HB2 ASN A 106       1.177  53.966 154.194  1.00 40.17           H
ATOM    328  HB3 ASN A 106       2.371  53.357 153.323  1.00 40.17           H
ATOM    329 HD21 ASN A 106       4.334  55.067 155.479  1.00 63.25           H
ATOM    330 HD22 ASN A 106       3.685  53.734 155.297  1.00 63.25           H
ATOM    331  N   VAL A 107       1.644  54.554 149.905  1.00 26.27           N
ATOM    332  CA  VAL A 107       2.465  54.468 148.700  1.00 20.92           C
ATOM    333  C   VAL A 107       3.038  55.837 148.393  1.00 21.15           C
ATOM    334  O   VAL A 107       2.288  56.811 148.247  1.00 19.57           O
ATOM    335  CB  VAL A 107       1.644  53.943 147.514  1.00 22.36           C
ATOM    336  CG1 VAL A 107       2.492  53.956 146.241  1.00 22.59           C
ATOM    337  CG2 VAL A 107       1.133  52.534 147.825  1.00 22.21           C
ATOM    338  H   VAL A 107       0.797  54.594 149.743  1.00 31.52           H
ATOM    339  HA  VAL A 107       3.211  53.868 148.847  1.00 25.10           H
ATOM    340  HB  VAL A 107       0.886  54.530 147.375  1.00 26.83           H
ATOM    341 HG11 VAL A 107       1.968  53.592 145.514  1.00 27.11           H
ATOM    342 HG12 VAL A 107       2.756  54.867 146.027  1.00 27.11           H
ATOM    343 HG13 VAL A 107       3.278  53.411 146.389  1.00 27.11           H
ATOM    344 HG21 VAL A 107       0.610  52.213 147.075  1.00 26.66           H
ATOM    345 HG22 VAL A 107       1.896  51.952 147.973  1.00 26.66           H
ATOM    346 HG23 VAL A 107       0.573  52.568 148.619  1.00 26.66           H
ATOM    347  N   ASP A 108       4.359  55.914 148.255  1.00 19.31           N
ATOM    348  CA  ASP A 108       4.974  57.170 147.867  1.00 24.27           C
ATOM    349  C   ASP A 108       5.572  57.162 146.470  1.00 24.21           C
ATOM    350  O   ASP A 108       5.962  58.227 145.989  1.00 24.47           O
ATOM    351  CB  ASP A 108       6.053  57.581 148.884  1.00 21.73           C
ATOM    352  CG  ASP A 108       7.173  56.601 148.982  1.00 31.37           C
ATOM    353  OD1 ASP A 108       7.757  56.229 147.937  1.00 29.88           O
ATOM    354  OD2 ASP A 108       7.489  56.225 150.137  1.00 34.50           O1-
ATOM    355  H   ASP A 108       4.907  55.267 148.378  1.00 23.17           H
ATOM    356  HA  ASP A 108       4.293  57.857 147.853  1.00 29.12           H
ATOM    357  HB2 ASP A 108       6.422  58.440 148.635  1.00 26.08           H
ATOM    358  HB3 ASP A 108       5.645  57.633 149.759  1.00 26.08           H
ATOM    359  N   THR A 109       5.604  56.015 145.788  1.00 27.71           N
ATOM    360  CA  THR A 109       6.157  55.925 144.442  1.00 21.38           C
ATOM    361  C   THR A 109       5.428  54.846 143.650  1.00 21.54           C
ATOM    362  O   THR A 109       5.216  53.735 144.146  1.00 17.45           O
ATOM    363  CB  THR A 109       7.657  55.639 144.457  1.00 22.94           C
ATOM    364  OG1 THR A 109       8.342  56.628 145.217  1.00 23.62           O
ATOM    365  CG2 THR A 109       8.197  55.716 143.056  1.00 22.23           C
ATOM    366  H   THR A 109       5.273  55.275 146.065  1.00 33.25           H
ATOM    367  HA  THR A 109       6.028  56.764 143.979  1.00 25.65           H
ATOM    368  HB  THR A 109       7.815  54.759 144.840  1.00 27.53           H
ATOM    369  HG1 THR A 109       8.027  56.662 145.993  1.00 28.35           H
ATOM    370 HG21 THR A 109       9.152  55.564 143.064  1.00 26.68           H
ATOM    371 HG22 THR A 109       7.782  55.038 142.505  1.00 26.68           H
ATOM    372 HG23 THR A 109       8.011  56.589 142.687  1.00 26.68           H
ATOM    373  N   VAL A 110       5.042  55.187 142.420  1.00 19.79           N
ATOM    374  CA  VAL A 110       4.447  54.251 141.466  1.00 18.52           C
ATOM    375  C   VAL A 110       5.310  54.236 140.207  1.00 20.27           C
ATOM    376  O   VAL A 110       5.661  55.299 139.698  1.00 19.07           O
ATOM    377  CB  VAL A 110       3.003  54.639 141.116  1.00 16.42           C
ATOM    378  CG1 VAL A 110       2.432  53.728 140.058  1.00 19.56           C
ATOM    379  CG2 VAL A 110       2.139  54.625 142.362  1.00 19.35           C
ATOM    380  H   VAL A 110       5.124  55.978 142.104  1.00 23.74           H
ATOM    381  HA  VAL A 110       4.430  53.362 141.857  1.00 22.22           H
ATOM    382  HB  VAL A 110       3.007  55.536 140.759  1.00 19.70           H
ATOM    383 HG11 VAL A 110       1.523  53.995 139.857  1.00 23.47           H
ATOM    384 HG12 VAL A 110       2.973  53.808 139.258  1.00 23.47           H
ATOM    385 HG13 VAL A 110       2.452  52.813 140.389  1.00 23.47           H
ATOM    386 HG21 VAL A 110       1.241  54.904 142.132  1.00 23.22           H
ATOM    387 HG22 VAL A 110       2.128  53.724 142.721  1.00 23.22           H
ATOM    388 HG23 VAL A 110       2.518  55.242 143.009  1.00 23.22           H
ATOM    389  N   PHE A 111       5.653  53.033 139.732  1.00 16.22           N
ATOM    390  CA  PHE A 111       6.400  52.788 138.506  1.00 17.10           C
ATOM    391  C   PHE A 111       5.421  52.272 137.450  1.00 13.83           C
ATOM    392  O   PHE A 111       4.661  51.339 137.706  1.00 16.43           O
ATOM    393  CB  PHE A 111       7.505  51.749 138.743  1.00 16.68           C
ATOM    394  CG  PHE A 111       8.467  52.117 139.845  1.00 16.85           C
ATOM    395  CD1 PHE A 111       8.193  51.789 141.147  1.00 21.56           C
ATOM    396  CD2 PHE A 111       9.601  52.838 139.579  1.00 15.88           C
ATOM    397  CE1 PHE A 111       9.036  52.145 142.163  1.00 16.96           C
ATOM    398  CE2 PHE A 111      10.463  53.204 140.593  1.00 16.97           C
ATOM    399  CZ  PHE A 111      10.175  52.838 141.896  1.00 20.16           C
ATOM    400  H   PHE A 111       5.421  52.297 140.123  1.00 19.46           H
ATOM    401  HA  PHE A 111       6.800  53.615 138.195  1.00 20.52           H
ATOM    402  HB2 PHE A 111       7.091  50.903 138.962  1.00 20.01           H
ATOM    403  HB3 PHE A 111       8.020  51.656 137.935  1.00 20.01           H
ATOM    404  HD1 PHE A 111       7.417  51.314 141.339  1.00 25.87           H
ATOM    405  HD2 PHE A 111       9.787  53.076 138.708  1.00 19.05           H
ATOM    406  HE1 PHE A 111       8.836  51.898 143.029  1.00 20.35           H
ATOM    407  HE2 PHE A 111      11.236  53.676 140.402  1.00 20.36           H
ATOM    408  HZ  PHE A 111      10.751  53.072 142.593  1.00 24.20           H
ATOM    409  N   GLY A 112       5.385  52.901 136.292  1.00 14.33           N
ATOM    410  CA  GLY A 112       4.424  52.454 135.292  1.00 13.77           C
ATOM    411  C   GLY A 112       4.616  53.070 133.924  1.00 15.42           C
ATOM    412  O   GLY A 112       5.511  53.891 133.694  1.00 14.35           O
ATOM    413  H   GLY A 112       5.873  53.568 136.069  1.00 17.19           H
ATOM    414  HA2 GLY A 112       4.529  51.502 135.166  1.00 16.52           H
ATOM    415  HA3 GLY A 112       3.520  52.614 135.606  1.00 16.52           H
ATOM    416  N   TYR A 113       3.729  52.645 133.012  1.00 15.55           N
ATOM    417  CA  TYR A 113       3.737  53.000 131.621  1.00 13.94           C
ATOM    418  C   TYR A 113       2.289  52.909 131.168  1.00  8.86           C
ATOM    419  O   TYR A 113       1.656  51.880 131.398  1.00 11.73           O
ATOM    420  CB  TYR A 113       4.612  52.085 130.788  1.00 12.63           C
ATOM    421  CG  TYR A 113       5.104  52.698 129.516  1.00 14.20           C
ATOM    422  CD1 TYR A 113       6.384  53.214 129.426  1.00 11.13           C
ATOM    423  CD2 TYR A 113       4.308  52.732 128.375  1.00 13.73           C
ATOM    424  CE1 TYR A 113       6.822  53.774 128.276  1.00 15.13           C
ATOM    425  CE2 TYR A 113       4.753  53.300 127.226  1.00 13.59           C
ATOM    426  CZ  TYR A 113       6.013  53.815 127.178  1.00 16.25           C
ATOM    427  OH  TYR A 113       6.497  54.374 126.027  1.00 14.36           O
ATOM    428  H   TYR A 113       3.095  52.109 133.198  1.00 18.65           H
ATOM    429  HA  TYR A 113       4.076  53.894 131.524  1.00 16.73           H
ATOM    430  HB2 TYR A 113       5.383  51.817 131.316  1.00 15.15           H
ATOM    431  HB3 TYR A 113       4.072  51.310 130.555  1.00 15.15           H
ATOM    432  HD1 TYR A 113       6.939  53.198 130.167  1.00 13.35           H
ATOM    433  HD2 TYR A 113       3.457  52.391 128.418  1.00 16.48           H
ATOM    434  HE1 TYR A 113       7.670  54.124 128.224  1.00 18.15           H
ATOM    435  HE2 TYR A 113       4.220  53.332 126.469  1.00 16.30           H
ATOM    436  HH  TYR A 113       7.320  54.218 125.964  1.00 17.24           H
ATOM    437  N   PRO A 114       1.733  53.964 130.587  1.00 11.36           N
ATOM    438  CA  PRO A 114       0.296  54.005 130.259  1.00 13.50           C
ATOM    439  C   PRO A 114      -0.046  53.328 128.919  1.00 15.25           C
ATOM    440  O   PRO A 114       0.840  53.069 128.098  1.00 16.04           O
ATOM    441  CB  PRO A 114       0.035  55.514 130.188  1.00  9.22           C
ATOM    442  CG  PRO A 114       1.330  56.089 129.713  1.00 14.21           C
ATOM    443  CD  PRO A 114       2.399  55.256 130.363  1.00 13.09           C
ATOM    444  HA  PRO A 114      -0.213  53.624 130.982  1.00 16.20           H
ATOM    445  HB2 PRO A 114      -0.689  55.708 129.573  1.00 11.06           H
ATOM    446  HB3 PRO A 114      -0.157  55.870 131.066  1.00 11.06           H
ATOM    447  HG2 PRO A 114       1.397  55.976 128.748  1.00 17.05           H
ATOM    448  HG3 PRO A 114       1.421  57.028 129.963  1.00 17.05           H
ATOM    449  HD2 PRO A 114       3.168  55.154 129.782  1.00 15.71           H
ATOM    450  HD3 PRO A 114       2.660  55.665 131.203  1.00 15.71           H
ATOM    451  N   GLY A 115      -1.363  53.122 128.695  1.00 13.82           N
ATOM    452  CA  GLY A 115      -2.009  52.556 127.495  1.00 13.40           C
ATOM    453  C   GLY A 115      -3.524  52.677 127.584  1.00 13.65           C
ATOM    454  O   GLY A 115      -4.044  52.960 128.672  1.00 12.45           O
ATOM    455  H   GLY A 115      -1.948  53.334 129.282  1.00 16.59           H
ATOM    456  HA2 GLY A 115      -1.674  52.994 126.701  1.00 16.08           H
ATOM    457  HA3 GLY A 115      -1.801  51.617 127.450  1.00 16.08           H
ATOM    458  N   GLY A 116      -4.249  52.518 126.417  1.00 10.11           N
ATOM    459  CA  GLY A 116      -5.690  52.818 126.375  1.00 15.75           C
ATOM    460  C   GLY A 116      -6.493  52.256 127.544  1.00 12.56           C
ATOM    461  O   GLY A 116      -7.394  52.868 128.114  1.00 17.77           O
ATOM    462  H   GLY A 116      -3.855  52.062 125.588  1.00 12.13           H
ATOM    463  HA2 GLY A 116      -5.847  53.925 126.336  1.00 18.90           H
ATOM    464  HA3 GLY A 116      -6.120  52.399 125.428  1.00 18.90           H
ATOM    465  N   ALA A 117      -6.209  50.944 127.848  1.00 16.01           N
ATOM    466  CA  ALA A 117      -7.006  50.155 128.821  1.00 15.44           C
ATOM    467  C   ALA A 117      -6.829  50.628 130.252  1.00 12.03           C
ATOM    468  O   ALA A 117      -7.733  50.479 131.080  1.00 12.94           O
ATOM    469  CB  ALA A 117      -6.680  48.652 128.842  1.00 15.08           C
ATOM    470  H   ALA A 117      -5.567  50.490 127.505  1.00 19.21           H
ATOM    471  HA  ALA A 117      -7.942  50.235 128.594  1.00 18.53           H
ATOM    472  HB1 ALA A 117      -7.209  48.228 129.535  1.00 18.10           H
ATOM    473  HB2 ALA A 117      -6.902  48.231 128.002  1.00 18.10           H
ATOM    474  HB3 ALA A 117      -5.746  48.509 129.047  1.00 18.10           H
ATOM    475  N   ILE A 118      -5.679  51.190 130.579  1.00 13.39           N
ATOM    476  CA  ILE A 118      -5.476  51.696 131.914  1.00 13.33           C
ATOM    477  C   ILE A 118      -5.684  53.217 131.982  1.00 14.03           C
ATOM    478  O   ILE A 118      -5.470  53.827 133.018  1.00 15.11           O
ATOM    479  CB  ILE A 118      -4.095  51.244 132.394  1.00  6.96           C
ATOM    480  CG1 ILE A 118      -3.946  51.443 133.907  1.00 10.93           C
ATOM    481  CG2 ILE A 118      -2.980  51.932 131.637  1.00 10.70           C
ATOM    482  CD1 ILE A 118      -4.938  50.671 134.704  1.00 17.04           C
ATOM    483  H   ILE A 118      -5.008  51.290 130.048  1.00 16.07           H
ATOM    484  HA  ILE A 118      -6.152  51.297 132.485  1.00 16.00           H
ATOM    485  HB  ILE A 118      -4.038  50.294 132.217  1.00  8.35           H
ATOM    486 HG12 ILE A 118      -3.061  51.153 134.174  1.00 13.11           H
ATOM    487 HG13 ILE A 118      -4.068  52.377 134.112  1.00 13.11           H
ATOM    488 HG21 ILE A 118      -2.128  51.611 131.967  1.00 12.84           H
ATOM    489 HG22 ILE A 118      -3.069  51.729 130.693  1.00 12.84           H
ATOM    490 HG23 ILE A 118      -3.042  52.890 131.773  1.00 12.84           H
ATOM    491 HD11 ILE A 118      -4.786  50.860 135.646  1.00 20.45           H
ATOM    492 HD12 ILE A 118      -5.841  50.926 134.456  1.00 20.45           H
ATOM    493 HD13 ILE A 118      -4.796  49.727 134.531  1.00 20.45           H
ATOM    494  N   LEU A 119      -6.167  53.822 130.906  1.00 11.78           N
ATOM    495  CA  LEU A 119      -6.346  55.270 130.855  1.00 13.20           C
ATOM    496  C   LEU A 119      -7.244  55.848 131.947  1.00 15.53           C
ATOM    497  O   LEU A 119      -6.973  56.972 132.389  1.00 18.35           O
ATOM    498  CB  LEU A 119      -6.907  55.658 129.483  1.00 14.29           C
ATOM    499  CG  LEU A 119      -5.874  55.704 128.371  1.00 19.26           C
ATOM    500  CD1 LEU A 119      -6.449  56.357 127.153  1.00 18.06           C
ATOM    501  CD2 LEU A 119      -4.617  56.443 128.801  1.00 19.64           C
ATOM    502  H   LEU A 119      -6.398  53.425 130.176  1.00 14.14           H
ATOM    503  HA  LEU A 119      -5.476  55.670 130.973  1.00 15.84           H
ATOM    504  HB2 LEU A 119      -7.590  55.018 129.233  1.00 17.15           H
ATOM    505  HB3 LEU A 119      -7.291  56.545 129.541  1.00 17.15           H
ATOM    506  HG  LEU A 119      -5.623  54.804 128.146  1.00 23.12           H
ATOM    507 HD11 LEU A 119      -5.791  56.362 126.444  1.00 21.67           H
ATOM    508 HD12 LEU A 119      -7.226  55.842 126.878  1.00 21.67           H
ATOM    509 HD13 LEU A 119      -6.698  57.261 127.390  1.00 21.67           H
ATOM    510 HD21 LEU A 119      -4.024  56.471 128.054  1.00 23.57           H
ATOM    511 HD22 LEU A 119      -4.869  57.341 129.052  1.00 23.57           H
ATOM    512 HD23 LEU A 119      -4.181  55.973 129.528  1.00 23.57           H
ATOM    513  N   PRO A 120      -8.315  55.192 132.378  1.00 15.67           N
ATOM    514  CA  PRO A 120      -9.135  55.778 133.450  1.00 14.70           C
ATOM    515  C   PRO A 120      -8.352  55.977 134.736  1.00 19.84           C
ATOM    516  O   PRO A 120      -8.608  56.925 135.490  1.00 16.04           O
ATOM    517  CB  PRO A 120     -10.274  54.746 133.607  1.00 19.28           C
ATOM    518  CG  PRO A 120     -10.334  54.019 132.272  1.00 18.93           C
ATOM    519  CD  PRO A 120      -8.892  53.939 131.848  1.00 17.37           C
ATOM    520  HA  PRO A 120      -9.502  56.620 133.154  1.00 17.64           H
ATOM    521  HB2 PRO A 120     -10.016  54.122 134.304  1.00 23.13           H
ATOM    522  HB3 PRO A 120     -11.114  55.175 133.820  1.00 23.13           H
ATOM    523  HG2 PRO A 120     -10.732  53.139 132.383  1.00 22.71           H
ATOM    524  HG3 PRO A 120     -10.842  54.557 131.641  1.00 22.71           H
ATOM    525  HD2 PRO A 120      -8.452  53.172 132.254  1.00 20.84           H
ATOM    526  HD3 PRO A 120      -8.828  53.909 130.880  1.00 20.84           H
ATOM    527  N   VAL A 121      -7.378  55.108 134.998  1.00 16.13           N
ATOM    528  CA  VAL A 121      -6.536  55.275 136.177  1.00 19.66           C
ATOM    529  C   VAL A 121      -5.524  56.389 135.952  1.00 19.41           C
ATOM    530  O   VAL A 121      -5.301  57.230 136.837  1.00 19.65           O
ATOM    531  CB  VAL A 121      -5.839  53.954 136.564  1.00 11.84           C
ATOM    532  CG1 VAL A 121      -5.053  54.132 137.848  1.00 13.75           C
ATOM    533  CG2 VAL A 121      -6.856  52.839 136.722  1.00 15.96           C
ATOM    534  H   VAL A 121      -7.191  54.421 134.507  1.00 19.36           H
ATOM    535  HA  VAL A 121      -7.103  55.529 136.929  1.00 23.59           H
ATOM    536  HB  VAL A 121      -5.229  53.704 135.863  1.00 14.21           H
ATOM    537 HG11 VAL A 121      -4.610  53.293 138.049  1.00 16.50           H
ATOM    538 HG12 VAL A 121      -4.391  54.828 137.740  1.00 16.50           H
ATOM    539 HG13 VAL A 121      -5.671  54.368 138.550  1.00 16.50           H
ATOM    540 HG21 VAL A 121      -6.381  52.026 136.960  1.00 19.16           H
ATOM    541 HG22 VAL A 121      -7.467  53.088 137.430  1.00 19.16           H
ATOM    542 HG23 VAL A 121      -7.347  52.699 135.895  1.00 19.16           H
ATOM    543  N   TYR A 122      -4.882  56.416 134.786  1.00 16.72           N
ATOM    544  CA  TYR A 122      -3.905  57.468 134.524  1.00 17.30           C
ATOM    545  C   TYR A 122      -4.561  58.850 134.578  1.00 15.04           C
ATOM    546  O   TYR A 122      -3.930  59.824 134.960  1.00 15.46           O
ATOM    547  CB  TYR A 122      -3.189  57.186 133.192  1.00 11.64           C
ATOM    548  CG  TYR A 122      -1.969  56.292 133.418  1.00 16.04           C
ATOM    549  CD1 TYR A 122      -2.077  54.896 133.434  1.00 12.13           C
ATOM    550  CD2 TYR A 122      -0.733  56.845 133.683  1.00 16.21           C
ATOM    551  CE1 TYR A 122      -0.996  54.119 133.715  1.00  9.15           C
ATOM    552  CE2 TYR A 122       0.360  56.062 133.959  1.00 14.98           C
ATOM    553  CZ  TYR A 122       0.227  54.708 133.978  1.00 14.67           C
ATOM    554  OH  TYR A 122       1.354  53.958 134.259  1.00 12.45           O
ATOM    555  H   TYR A 122      -4.995  55.863 134.136  1.00 20.07           H
ATOM    556  HA  TYR A 122      -3.232  57.431 135.207  1.00 20.76           H
ATOM    557  HB2 TYR A 122      -3.802  56.742 132.579  1.00 13.97           H
ATOM    558  HB3 TYR A 122      -2.883  58.025 132.815  1.00 13.97           H
ATOM    559  HD1 TYR A 122      -2.896  54.502 133.292  1.00 14.55           H
ATOM    560  HD2 TYR A 122      -0.644  57.764 133.697  1.00 19.45           H
ATOM    561  HE1 TYR A 122      -1.072  53.196 133.725  1.00 10.98           H
ATOM    562  HE2 TYR A 122       1.182  56.446 134.129  1.00 17.98           H
ATOM    563  HH  TYR A 122       1.173  53.143 134.291  1.00 14.94           H
ATOM    564  N   ASP A 123      -5.820  58.954 134.196  1.00 14.51           N
ATOM    565  CA  ASP A 123      -6.503  60.234 134.265  1.00 21.67           C
ATOM    566  C   ASP A 123      -6.697  60.647 135.718  1.00 23.21           C
ATOM    567  O   ASP A 123      -6.448  61.794 136.089  1.00 21.69           O
ATOM    568  CB  ASP A 123      -7.856  60.153 133.559  1.00 15.03           C
ATOM    569  CG  ASP A 123      -8.521  61.503 133.456  1.00 20.04           C
ATOM    570  OD1 ASP A 123      -9.685  61.650 133.888  1.00 22.73           O
ATOM    571  OD2 ASP A 123      -7.850  62.419 132.943  1.00 16.56           O1-
ATOM    572  H   ASP A 123      -6.290  58.304 133.894  1.00 17.42           H
ATOM    573  HA  ASP A 123      -5.959  60.895 133.812  1.00 26.01           H
ATOM    574  HB2 ASP A 123      -7.726  59.816 132.664  1.00 18.04           H
ATOM    575  HB3 ASP A 123      -8.451  59.574 134.055  1.00 18.04           H
ATOM    576  N   ALA A 124      -7.086  59.693 136.557  1.00 19.26           N
ATOM    577  CA  ALA A 124      -7.332  59.957 137.974  1.00 15.52           C
ATOM    578  C   ALA A 124      -6.064  60.321 138.713  1.00 17.83           C
ATOM    579  O   ALA A 124      -6.125  61.082 139.675  1.00 23.34           O
ATOM    580  CB  ALA A 124      -8.002  58.746 138.612  1.00 19.67           C
ATOM    581  H   ALA A 124      -7.205  58.874 136.329  1.00 23.11           H
ATOM    582  HA  ALA A 124      -7.941  60.706 138.055  1.00 18.63           H
ATOM    583  HB1 ALA A 124      -8.158  58.929 139.545  1.00 23.61           H
ATOM    584  HB2 ALA A 124      -8.846  58.574 138.163  1.00 23.61           H
ATOM    585  HB3 ALA A 124      -7.410  57.984 138.518  1.00 23.61           H
ATOM    586  N   ILE A 125      -4.902  59.822 138.278  1.00 20.19           N
ATOM    587  CA  ILE A 125      -3.654  60.095 138.977  1.00 15.90           C
ATOM    588  C   ILE A 125      -2.879  61.230 138.331  1.00 17.26           C
ATOM    589  O   ILE A 125      -1.736  61.506 138.717  1.00 16.76           O
ATOM    590  CB  ILE A 125      -2.761  58.844 139.105  1.00 20.20           C
ATOM    591  CG1 ILE A 125      -2.248  58.354 137.767  1.00 19.61           C
ATOM    592  CG2 ILE A 125      -3.473  57.755 139.843  1.00 15.86           C
ATOM    593  CD1 ILE A 125      -1.098  57.354 137.891  1.00 19.48           C
ATOM    594  H   ILE A 125      -4.817  59.321 137.584  1.00 24.23           H
ATOM    595  HA  ILE A 125      -3.880  60.359 139.882  1.00 19.08           H
ATOM    596  HB  ILE A 125      -1.990  59.083 139.635  1.00 24.24           H
ATOM    597 HG12 ILE A 125      -2.983  57.933 137.291  1.00 23.53           H
ATOM    598 HG13 ILE A 125      -1.909  59.113 137.266  1.00 23.53           H
ATOM    599 HG21 ILE A 125      -2.873  56.996 139.922  1.00 19.03           H
ATOM    600 HG22 ILE A 125      -3.731  58.065 140.721  1.00 19.03           H
ATOM    601 HG23 ILE A 125      -4.253  57.506 139.328  1.00 19.03           H
ATOM    602 HD11 ILE A 125      -0.789  57.129 137.002  1.00 23.38           H
ATOM    603 HD12 ILE A 125      -0.370  57.753 138.389  1.00 23.38           H
ATOM    604 HD13 ILE A 125      -1.422  56.561 138.343  1.00 23.38           H
ATOM    605  N   HIS A 126      -3.455  61.862 137.329  1.00 17.27           N
ATOM    606  CA  HIS A 126      -2.796  62.962 136.633  1.00 19.32           C
ATOM    607  C   HIS A 126      -2.446  64.090 137.605  1.00 25.18           C
ATOM    608  O   HIS A 126      -3.334  64.646 138.251  1.00 21.29           O
ATOM    609  CB  HIS A 126      -3.741  63.443 135.544  1.00 20.09           C
ATOM    610  CG  HIS A 126      -3.267  64.640 134.799  1.00 23.41           C
ATOM    611  ND1 HIS A 126      -2.109  64.641 134.054  1.00 26.32           N
ATOM    612  CD2 HIS A 126      -3.832  65.859 134.626  1.00 22.19           C
ATOM    613  CE1 HIS A 126      -1.969  65.821 133.473  1.00 24.28           C
ATOM    614  NE2 HIS A 126      -2.995  66.578 133.814  1.00 24.22           N
ATOM    615  H   HIS A 126      -4.237  61.659 137.032  1.00 20.72           H
ATOM    616  HA  HIS A 126      -1.985  62.641 136.219  1.00 23.18           H
ATOM    617  HB2 HIS A 126      -4.587  63.679 135.958  1.00 24.11           H
ATOM    618  HB3 HIS A 126      -3.884  62.729 134.906  1.00 24.11           H
ATOM    619  HD2 HIS A 126      -4.627  66.162 135.001  1.00 26.63           H
ATOM    620  HE1 HIS A 126      -1.262  66.088 132.931  1.00 29.14           H
ATOM    621  HE2 HIS A 126      -3.126  67.387 133.564  1.00 29.07           H
ATOM    622  N   ASN A 127      -1.152  64.422 137.713  1.00 26.08           N
ATOM    623  CA  ASN A 127      -0.665  65.458 138.642  1.00 32.33           C
ATOM    624  C   ASN A 127      -1.043  65.147 140.087  1.00 30.44           C
ATOM    625  O   ASN A 127      -1.283  66.050 140.888  1.00 30.96           O
ATOM    626  CB  ASN A 127      -1.187  66.852 138.266  1.00 31.60           C
ATOM    627  CG  ASN A 127      -0.578  67.375 136.968  1.00 34.22           C
ATOM    628  OD1 ASN A 127       0.599  67.124 136.662  1.00 37.27           O
ATOM    629  ND2 ASN A 127      -1.389  68.066 136.184  1.00 36.36           N
ATOM    630  H   ASN A 127      -0.520  64.065 137.249  1.00 31.29           H
ATOM    631  HA  ASN A 127       0.303  65.487 138.586  1.00 38.79           H
ATOM    632  HB2 ASN A 127      -2.147  66.816 138.147  1.00 37.92           H
ATOM    633  HB3 ASN A 127      -0.970  67.479 138.972  1.00 37.92           H
ATOM    634 HD21 ASN A 127      -1.096  68.384 135.437  1.00 43.63           H
ATOM    635 HD22 ASN A 127      -2.218  68.175 136.402  1.00 43.63           H
ATOM    636  N   SER A 128      -1.114  63.873 140.445  1.00 30.41           N
ATOM    637  CA  SER A 128      -1.473  63.529 141.811  1.00 28.37           C
ATOM    638  C   SER A 128      -0.362  63.944 142.766  1.00 27.66           C
ATOM    639  O   SER A 128       0.822  63.788 142.473  1.00 24.88           O
ATOM    640  CB  SER A 128      -1.734  62.039 141.940  1.00 30.97           C
ATOM    641  OG  SER A 128      -2.083  61.695 143.267  1.00 32.05           O
ATOM    642  H   SER A 128      -0.956  63.205 139.929  1.00 36.50           H
ATOM    643  HA  SER A 128      -2.285  63.997 142.046  1.00 34.05           H
ATOM    644  HB2 SER A 128      -2.473  61.806 141.351  1.00 37.16           H
ATOM    645  HB3 SER A 128      -0.934  61.547 141.676  1.00 37.16           H
ATOM    646  HG  SER A 128      -2.279  60.885 143.314  1.00 38.46           H
ATOM    647  N   ASP A 129      -0.736  64.478 143.920  1.00 30.90           N
ATOM    648  CA  ASP A 129       0.286  64.803 144.907  1.00 37.00           C
ATOM    649  C   ASP A 129       0.433  63.722 145.966  1.00 30.23           C
ATOM    650  O   ASP A 129       1.268  63.855 146.860  1.00 36.35           O
ATOM    651  CB  ASP A 129      -0.006  66.171 145.531  1.00 42.29           C
ATOM    652  CG  ASP A 129      -1.363  66.227 146.225  1.00 51.67           C
ATOM    653  OD1 ASP A 129      -1.639  67.266 146.874  1.00 59.82           O
ATOM    654  OD2 ASP A 129      -2.148  65.246 146.136  1.00 54.89           O1-
ATOM    655  H   ASP A 129      -1.546  64.657 144.145  1.00 37.08           H
ATOM    656  HA  ASP A 129       1.142  64.876 144.456  1.00 44.40           H
ATOM    657  HB2 ASP A 129       0.689  66.376 146.174  1.00 50.75           H
ATOM    658  HB3 ASP A 129       0.004  66.833 144.822  1.00 50.75           H
ATOM    659  N   LYS A 130      -0.307  62.622 145.838  1.00 31.80           N
ATOM    660  CA  LYS A 130      -0.234  61.531 146.793  1.00 30.53           C
ATOM    661  C   LYS A 130       1.015  60.671 146.634  1.00 31.21           C
ATOM    662  O   LYS A 130       1.411  59.991 147.591  1.00 26.74           O
ATOM    663  CB  LYS A 130      -1.490  60.673 146.659  1.00 39.35           C
ATOM    664  CG  LYS A 130      -2.781  61.498 146.773  1.00 39.35           C
ATOM    665  CD  LYS A 130      -4.013  60.647 146.627  1.00 41.16           C
ATOM    666  CE  LYS A 130      -5.286  61.512 146.703  1.00 49.42           C
ATOM    667  NZ  LYS A 130      -5.323  62.356 147.947  1.00 41.56           N1+
ATOM    668  H   LYS A 130      -0.866  62.481 145.202  1.00 38.16           H
ATOM    669  HA  LYS A 130      -0.225  61.913 147.683  1.00 36.63           H
ATOM    670  HB2 LYS A 130      -1.483  60.245 145.787  1.00 47.22           H
ATOM    671  HB3 LYS A 130      -1.498  60.000 147.358  1.00 47.22           H
ATOM    672  HG2 LYS A 130      -2.810  61.928 147.642  1.00 47.22           H
ATOM    673  HG3 LYS A 130      -2.795  62.168 146.069  1.00 47.22           H
ATOM    674  HD2 LYS A 130      -3.994  60.183 145.773  1.00 49.39           H
ATOM    675  HD3 LYS A 130      -4.043  60.016 147.357  1.00 49.39           H
ATOM    676  HE2 LYS A 130      -5.320  62.106 145.931  1.00 59.30           H
ATOM    677  HE3 LYS A 130      -6.065  60.927 146.706  1.00 59.30           H
ATOM    678  HZ1 LYS A 130      -6.051  62.149 148.417  1.00 49.87           H
ATOM    679  HZ2 LYS A 130      -4.605  62.209 148.450  1.00 49.87           H
ATOM    680  HZ3 LYS A 130      -5.360  63.219 147.726  1.00 49.87           H
ATOM    681  N   PHE A 131       1.654  60.691 145.467  1.00 32.33           N
ATOM    682  CA  PHE A 131       2.854  59.893 145.240  1.00 26.18           C
ATOM    683  C   PHE A 131       3.590  60.425 144.016  1.00 19.02           C
ATOM    684  O   PHE A 131       3.019  61.111 143.163  1.00 20.93           O
ATOM    685  CB  PHE A 131       2.489  58.409 145.066  1.00 24.85           C
ATOM    686  CG  PHE A 131       1.449  58.186 144.015  1.00 24.19           C
ATOM    687  CD1 PHE A 131       1.796  58.211 142.676  1.00 17.43           C
ATOM    688  CD2 PHE A 131       0.121  58.017 144.358  1.00 27.66           C
ATOM    689  CE1 PHE A 131       0.847  58.041 141.710  1.00 20.70           C
ATOM    690  CE2 PHE A 131      -0.843  57.855 143.394  1.00 27.49           C
ATOM    691  CZ  PHE A 131      -0.473  57.869 142.051  1.00 22.45           C
ATOM    692  H   PHE A 131       1.413  61.163 144.788  1.00 38.80           H
ATOM    693  HA  PHE A 131       3.444  59.972 146.002  1.00 31.41           H
ATOM    694  HB2 PHE A 131       3.283  57.902 144.840  1.00 29.82           H
ATOM    695  HB3 PHE A 131       2.123  58.091 145.905  1.00 29.82           H
ATOM    696  HD1 PHE A 131       2.683  58.333 142.443  1.00 20.91           H
ATOM    697  HD2 PHE A 131      -0.119  58.017 145.256  1.00 33.19           H
ATOM    698  HE1 PHE A 131       1.103  58.052 140.817  1.00 24.84           H
ATOM    699  HE2 PHE A 131      -1.730  57.732 143.646  1.00 32.99           H
ATOM    700  HZ  PHE A 131      -1.108  57.749 141.386  1.00 26.94           H
ATOM    701  N   ASN A 132       4.851  60.068 143.927  1.00 16.71           N
ATOM    702  CA  ASN A 132       5.658  60.331 142.761  1.00 24.68           C
ATOM    703  C   ASN A 132       5.495  59.198 141.741  1.00 21.44           C
ATOM    704  O   ASN A 132       5.223  58.052 142.101  1.00 22.93           O
ATOM    705  CB  ASN A 132       7.118  60.461 143.177  1.00 23.83           C
ATOM    706  CG  ASN A 132       7.350  61.665 144.064  1.00 39.49           C
ATOM    707  OD1 ASN A 132       6.829  62.755 143.808  1.00 39.82           O
ATOM    708  ND2 ASN A 132       8.136  61.478 145.113  1.00 33.51           N
ATOM    709  H   ASN A 132       5.262  59.632 144.534  1.00 20.05           H
ATOM    710  HA  ASN A 132       5.376  61.168 142.367  1.00 29.62           H
ATOM    711  HB2 ASN A 132       7.374  59.674 143.677  1.00 28.59           H
ATOM    712  HB3 ASN A 132       7.675  60.560 142.382  1.00 28.59           H
ATOM    713 HD21 ASN A 132       8.256  62.126 145.665  1.00 40.21           H
ATOM    714 HD22 ASN A 132       8.525  60.721 145.231  1.00 40.21           H
ATOM    715  N   PHE A 133       5.693  59.524 140.475  1.00 20.15           N
ATOM    716  CA  PHE A 133       5.546  58.572 139.380  1.00 17.02           C
ATOM    717  C   PHE A 133       6.864  58.452 138.643  1.00 18.76           C
ATOM    718  O   PHE A 133       7.544  59.456 138.411  1.00 18.72           O
ATOM    719  CB  PHE A 133       4.423  58.987 138.426  1.00 21.50           C
ATOM    720  CG  PHE A 133       4.094  57.935 137.420  1.00 19.42           C
ATOM    721  CD1 PHE A 133       3.067  57.061 137.636  1.00 19.17           C
ATOM    722  CD2 PHE A 133       4.857  57.798 136.269  1.00 17.86           C
ATOM    723  CE1 PHE A 133       2.786  56.062 136.726  1.00 16.25           C
ATOM    724  CE2 PHE A 133       4.576  56.794 135.344  1.00 20.63           C
ATOM    725  CZ  PHE A 133       3.531  55.939 135.576  1.00 16.41           C
ATOM    726  H   PHE A 133       5.912  60.310 140.222  1.00 24.17           H
ATOM    727  HA  PHE A 133       5.325  57.693 139.726  1.00 20.42           H
ATOM    728  HB2 PHE A 133       3.622  59.174 138.939  1.00 25.80           H
ATOM    729  HB3 PHE A 133       4.705  59.782 137.954  1.00 25.80           H
ATOM    730  HD1 PHE A 133       2.560  57.141 138.414  1.00 23.01           H
ATOM    731  HD2 PHE A 133       5.556  58.375 136.123  1.00 21.43           H
ATOM    732  HE1 PHE A 133       2.076  55.492 136.895  1.00 19.51           H
ATOM    733  HE2 PHE A 133       5.088  56.712 134.566  1.00 24.76           H
ATOM    734  HZ  PHE A 133       3.341  55.276 134.957  1.00 19.69           H
ATOM    735  N   VAL A 134       7.264  57.213 138.342  1.00 16.37           N
ATOM    736  CA  VAL A 134       8.500  56.942 137.614  1.00 15.41           C
ATOM    737  C   VAL A 134       8.136  56.274 136.293  1.00 17.35           C
ATOM    738  O   VAL A 134       7.459  55.237 136.278  1.00 14.50           O
ATOM    739  CB  VAL A 134       9.472  56.065 138.415  1.00 19.44           C
ATOM    740  CG1 VAL A 134      10.725  55.751 137.574  1.00 18.81           C
ATOM    741  CG2 VAL A 134       9.886  56.728 139.693  1.00 20.99           C
ATOM    742  H   VAL A 134       6.831  56.508 138.551  1.00 19.64           H
ATOM    743  HA  VAL A 134       8.948  57.783 137.420  1.00 18.50           H
ATOM    744  HB  VAL A 134       9.027  55.237 138.635  1.00 23.32           H
ATOM    745 HG11 VAL A 134      11.317  55.175 138.082  1.00 22.57           H
ATOM    746 HG12 VAL A 134      10.465  55.303 136.753  1.00 22.57           H
ATOM    747 HG13 VAL A 134      11.172  56.588 137.367  1.00 22.57           H
ATOM    748 HG21 VAL A 134      10.488  56.142 140.178  1.00 25.18           H
ATOM    749 HG22 VAL A 134      10.328  57.561 139.480  1.00 25.18           H
ATOM    750 HG23 VAL A 134       9.086  56.892 140.219  1.00 25.18           H
ATOM    751  N   LEU A 135       8.577  56.877 135.193  1.00 13.85           N
ATOM    752  CA  LEU A 135       8.267  56.411 133.851  1.00 14.56           C
ATOM    753  C   LEU A 135       9.496  55.760 133.248  1.00 15.39           C
ATOM    754  O   LEU A 135      10.500  56.446 133.016  1.00 16.99           O
ATOM    755  CB  LEU A 135       7.763  57.576 132.962  1.00 17.13           C
ATOM    756  CG  LEU A 135       7.352  57.230 131.518  1.00 18.97           C
ATOM    757  CD1 LEU A 135       6.029  56.461 131.487  1.00 16.99           C
ATOM    758  CD2 LEU A 135       7.275  58.517 130.644  1.00 19.23           C
ATOM    759  H   LEU A 135       9.057  57.582 135.210  1.00 16.62           H
ATOM    760  HA  LEU A 135       7.552  55.760 133.917  1.00 17.47           H
ATOM    761  HB2 LEU A 135       6.972  57.958 133.376  1.00 20.55           H
ATOM    762  HB3 LEU A 135       8.467  58.251 132.913  1.00 20.55           H
ATOM    763  HG  LEU A 135       8.024  56.649 131.143  1.00 22.76           H
ATOM    764 HD11 LEU A 135       5.816  56.245 130.569  1.00 20.38           H
ATOM    765 HD12 LEU A 135       6.131  55.644 132.004  1.00 20.38           H
ATOM    766 HD13 LEU A 135       5.333  57.011 131.880  1.00 20.38           H
ATOM    767 HD21 LEU A 135       7.043  58.269 129.738  1.00 23.07           H
ATOM    768 HD22 LEU A 135       6.594  59.100 131.015  1.00 23.07           H
ATOM    769 HD23 LEU A 135       8.138  58.961 130.653  1.00 23.07           H
ATOM    770  N   PRO A 136       9.461  54.446 132.984  1.00 10.57           N
ATOM    771  CA  PRO A 136      10.573  53.794 132.291  1.00 11.06           C
ATOM    772  C   PRO A 136      10.381  53.882 130.788  1.00 12.61           C
ATOM    773  O   PRO A 136       9.396  54.472 130.329  1.00 11.15           O
ATOM    774  CB  PRO A 136      10.455  52.349 132.763  1.00 11.10           C
ATOM    775  CG  PRO A 136       8.993  52.148 132.639  1.00 13.49           C
ATOM    776  CD  PRO A 136       8.357  53.488 133.163  1.00 10.53           C
ATOM    777  HA  PRO A 136      11.425  54.156 132.554  1.00 13.27           H
ATOM    778  HB2 PRO A 136      10.936  51.753 132.171  1.00 13.32           H
ATOM    779  HB3 PRO A 136      10.758  52.253 133.671  1.00 13.32           H
ATOM    780  HG2 PRO A 136       8.763  52.003 131.710  1.00 16.18           H
ATOM    781  HG3 PRO A 136       8.736  51.384 133.173  1.00 16.18           H
ATOM    782  HD2 PRO A 136       7.578  53.745 132.651  1.00 12.63           H
ATOM    783  HD3 PRO A 136       8.151  53.398 134.106  1.00 12.63           H
ATOM    784  N   LYS A 137      11.286  53.266 130.021  1.00 11.42           N
ATOM    785  CA  LYS A 137      11.081  53.118 128.585  1.00 13.86           C
ATOM    786  C   LYS A 137      10.391  51.819 128.208  1.00 14.06           C
ATOM    787  O   LYS A 137       9.873  51.717 127.083  1.00 12.35           O
ATOM    788  CB  LYS A 137      12.406  53.199 127.850  1.00 11.15           C
ATOM    789  CG  LYS A 137      13.041  54.557 127.929  1.00 16.11           C
ATOM    790  CD  LYS A 137      12.091  55.638 127.380  1.00 13.15           C
ATOM    791  CE  LYS A 137      12.791  57.002 127.211  1.00 13.10           C
ATOM    792  NZ  LYS A 137      13.356  57.607 128.461  1.00 14.58           N1+
ATOM    793  H   LYS A 137      12.022  52.923 130.307  1.00 13.70           H
ATOM    794  HA  LYS A 137      10.497  53.824 128.274  1.00 16.63           H
ATOM    795  HB2 LYS A 137      13.019  52.561 128.243  1.00 13.38           H
ATOM    796  HB3 LYS A 137      12.250  52.985 126.923  1.00 13.38           H
ATOM    797  HG2 LYS A 137      13.246  54.771 128.859  1.00 19.33           H
ATOM    798  HG3 LYS A 137      13.845  54.563 127.393  1.00 19.33           H
ATOM    799  HD2 LYS A 137      11.780  55.347 126.510  1.00 15.78           H
ATOM    800  HD3 LYS A 137      11.339  55.763 127.985  1.00 15.78           H
ATOM    801  HE2 LYS A 137      13.528  56.886 126.588  1.00 15.72           H
ATOM    802  HE3 LYS A 137      12.141  57.630 126.860  1.00 15.72           H
ATOM    803  HZ1 LYS A 137      13.385  58.493 128.380  1.00 17.50           H
ATOM    804  HZ2 LYS A 137      12.847  57.398 129.163  1.00 17.50           H
ATOM    805  HZ3 LYS A 137      14.180  57.290 128.600  1.00 17.50           H
ATOM    806  N   HIS A 138      10.370  50.844 129.130  1.00 12.58           N
ATOM    807  CA  HIS A 138       9.848  49.501 128.919  1.00 12.73           C
ATOM    808  C   HIS A 138       9.254  49.012 130.239  1.00 12.41           C
ATOM    809  O   HIS A 138       9.817  49.258 131.310  1.00 16.06           O
ATOM    810  CB  HIS A 138      10.979  48.596 128.394  1.00 12.94           C
ATOM    811  CG  HIS A 138      10.555  47.244 127.891  1.00 11.11           C
ATOM    812  ND1 HIS A 138       9.962  46.300 128.701  1.00 11.31           N
ATOM    813  CD2 HIS A 138      10.733  46.642 126.686  1.00 10.31           C
ATOM    814  CE1 HIS A 138       9.754  45.193 128.011  1.00 15.01           C
ATOM    815  NE2 HIS A 138      10.221  45.372 126.788  1.00 10.95           N
ATOM    816  H   HIS A 138      10.670  50.942 129.921  1.00 15.09           H
ATOM    817  HA  HIS A 138       9.144  49.519 128.264  1.00 15.27           H
ATOM    818  HB2 HIS A 138      11.601  48.442 129.130  1.00 15.53           H
ATOM    819  HB3 HIS A 138      11.431  49.055 127.671  1.00 15.53           H
ATOM    820  HD2 HIS A 138      11.129  47.004 125.928  1.00 12.37           H
ATOM    821  HE1 HIS A 138       9.344  44.424 128.333  1.00 18.01           H
ATOM    822  HE2 HIS A 138      10.197  44.794 126.156  1.00 13.14           H
ATOM    823  N   GLU A 139       8.123  48.311 130.166  1.00 10.24           N
ATOM    824  CA  GLU A 139       7.490  47.843 131.399  1.00  9.81           C
ATOM    825  C   GLU A 139       8.370  46.894 132.201  1.00 10.64           C
ATOM    826  O   GLU A 139       8.219  46.811 133.427  1.00 12.26           O
ATOM    827  CB  GLU A 139       6.177  47.161 131.104  1.00 10.88           C
ATOM    828  CG  GLU A 139       5.103  48.078 130.601  1.00 11.48           C
ATOM    829  CD  GLU A 139       5.120  48.301 129.098  1.00 13.65           C
ATOM    830  OE1 GLU A 139       6.001  47.867 128.390  1.00 11.69           O
ATOM    831  OE2 GLU A 139       4.105  49.000 128.653  1.00 11.56           O
ATOM    832  H   GLU A 139       7.718  48.097 129.443  1.00 12.28           H
ATOM    833  HA  GLU A 139       7.310  48.618 131.955  1.00 11.77           H
ATOM    834  HB2 GLU A 139       5.866  46.719 131.910  1.00 13.05           H
ATOM    835  HB3 GLU A 139       6.341  46.518 130.401  1.00 13.05           H
ATOM    836  HG2 GLU A 139       5.183  48.940 131.029  1.00 13.77           H
ATOM    837  HG3 GLU A 139       4.242  47.683 130.826  1.00 13.77           H
ATOM    838  HE2 GLU A 139       4.224  49.084 127.721  1.00 13.87           H
ATOM    839  N   GLN A 140       9.266  46.158 131.546  1.00 13.87           N
ATOM    840  CA  GLN A 140      10.224  45.359 132.294  1.00 12.87           C
ATOM    841  C   GLN A 140      11.058  46.255 133.201  1.00 10.86           C
ATOM    842  O   GLN A 140      11.351  45.915 134.356  1.00 14.98           O
ATOM    843  CB  GLN A 140      11.127  44.585 131.350  1.00 11.15           C
ATOM    844  CG  GLN A 140      11.975  43.551 132.078  1.00 13.97           C
ATOM    845  CD  GLN A 140      13.118  42.993 131.255  1.00 14.98           C
ATOM    846  OE1 GLN A 140      13.155  43.164 130.037  1.00 15.92           O
ATOM    847  NE2 GLN A 140      14.053  42.281 131.915  1.00 17.51           N
ATOM    848  H   GLN A 140       9.334  46.114 130.703  1.00 16.64           H
ATOM    849  HA  GLN A 140       9.734  44.725 132.832  1.00 15.44           H
ATOM    850  HB2 GLN A 140      10.578  44.132 130.687  1.00 13.38           H
ATOM    851  HB3 GLN A 140      11.725  45.221 130.921  1.00 13.38           H
ATOM    852  HG2 GLN A 140      12.335  43.930 132.900  1.00 16.77           H
ATOM    853  HG3 GLN A 140      11.382  42.814 132.296  1.00 16.77           H
ATOM    854 HE21 GLN A 140      14.000  42.193 132.763  1.00 21.01           H
ATOM    855 HE22 GLN A 140      14.705  41.915 131.482  1.00 21.01           H
ATOM    856  N   GLY A 141      11.437  47.412 132.693  1.00 12.22           N
ATOM    857  CA  GLY A 141      12.113  48.379 133.512  1.00 10.80           C
ATOM    858  C   GLY A 141      11.277  48.794 134.700  1.00 18.18           C
ATOM    859  O   GLY A 141      11.768  48.828 135.816  1.00 14.26           O
ATOM    860  H   GLY A 141      11.302  47.659 131.880  1.00 14.67           H
ATOM    861  HA2 GLY A 141      12.942  47.998 133.837  1.00 12.96           H
ATOM    862  HA3 GLY A 141      12.323  49.164 132.969  1.00 12.96           H
ATOM    863  N   ALA A 142       9.997  49.082 134.485  1.00  9.27           N
ATOM    864  CA  ALA A 142       9.155  49.455 135.615  1.00 15.06           C
ATOM    865  C   ALA A 142       9.196  48.371 136.673  1.00 16.67           C
ATOM    866  O   ALA A 142       9.293  48.660 137.878  1.00 15.65           O
ATOM    867  CB  ALA A 142       7.706  49.692 135.190  1.00 13.21           C
ATOM    868  H   ALA A 142       9.599  49.060 133.721  1.00 11.12           H
ATOM    869  HA  ALA A 142       9.482  50.285 136.003  1.00 18.08           H
ATOM    870  HB1 ALA A 142       7.175  49.910 135.967  1.00 15.85           H
ATOM    871  HB2 ALA A 142       7.673  50.425 134.565  1.00 15.85           H
ATOM    872  HB3 ALA A 142       7.374  48.881 134.773  1.00 15.85           H
ATOM    873  N   GLY A 143       9.142  47.120 136.219  1.00 15.49           N
ATOM    874  CA  GLY A 143       9.063  45.981 137.123  1.00 13.10           C
ATOM    875  C   GLY A 143      10.322  45.826 137.943  1.00 12.34           C
ATOM    876  O   GLY A 143      10.266  45.725 139.163  1.00 13.90           O
ATOM    877  H   GLY A 143       9.154  46.907 135.391  1.00 18.59           H
ATOM    878  HA2 GLY A 143       8.311  46.063 137.725  1.00 15.72           H
ATOM    879  HA3 GLY A 143       8.946  45.173 136.598  1.00 15.72           H
ATOM    880  N   HIS A 144      11.479  45.843 137.288  1.00 13.33           N
ATOM    881  CA  HIS A 144      12.732  45.740 138.029  1.00 12.99           C
ATOM    882  C   HIS A 144      13.038  46.999 138.856  1.00 16.03           C
ATOM    883  O   HIS A 144      13.668  46.912 139.923  1.00 14.97           O
ATOM    884  CB  HIS A 144      13.876  45.457 137.090  1.00 10.77           C
ATOM    885  CG  HIS A 144      13.785  44.140 136.394  1.00  7.07           C
ATOM    886  ND1 HIS A 144      13.301  43.001 137.005  1.00 14.92           N
ATOM    887  CD2 HIS A 144      14.164  43.764 135.143  1.00 13.97           C
ATOM    888  CE1 HIS A 144      13.382  41.982 136.161  1.00 18.66           C
ATOM    889  NE2 HIS A 144      13.884  42.421 135.018  1.00 12.49           N
ATOM    890  H   HIS A 144      11.563  45.899 136.442  1.00 16.00           H
ATOM    891  HA  HIS A 144      12.652  44.987 138.634  1.00 15.59           H
ATOM    892  HB2 HIS A 144      14.695  45.462 137.599  1.00 12.92           H
ATOM    893  HB3 HIS A 144      13.892  46.148 136.413  1.00 12.92           H
ATOM    894  HD1 HIS A 144      13.000  42.952 137.810  1.00 17.90           H
ATOM    895  HD2 HIS A 144      14.528  44.315 134.493  1.00 16.76           H
ATOM    896  HE1 HIS A 144      13.106  41.109 136.331  1.00 22.39           H
ATOM    897  N   MET A 145      12.594  48.166 138.407  1.00 14.91           N
ATOM    898  CA  MET A 145      12.714  49.360 139.242  1.00 14.05           C
ATOM    899  C   MET A 145      11.949  49.181 140.530  1.00 18.11           C
ATOM    900  O   MET A 145      12.464  49.484 141.612  1.00 17.28           O
ATOM    901  CB  MET A 145      12.194  50.591 138.506  1.00 16.87           C
ATOM    902  CG  MET A 145      13.092  51.056 137.375  1.00 16.33           C
ATOM    903  SD  MET A 145      12.361  52.433 136.489  1.00 16.53           S
ATOM    904  CE  MET A 145      13.365  52.435 135.024  1.00 17.59           C
ATOM    905  H   MET A 145      12.208  48.288 137.651  1.00 17.90           H
ATOM    906  HA  MET A 145      13.645  49.506 139.469  1.00 16.86           H
ATOM    907  HB2 MET A 145      11.322  50.380 138.126  1.00 20.25           H
ATOM    908  HB3 MET A 145      12.102  51.320 139.132  1.00 20.25           H
ATOM    909  HG2 MET A 145      13.941  51.366 137.727  1.00 19.59           H
ATOM    910  HG3 MET A 145      13.234  50.334 136.752  1.00 19.59           H
ATOM    911  HE1 MET A 145      13.072  53.151 134.437  1.00 21.11           H
ATOM    912  HE2 MET A 145      14.294  52.564 135.260  1.00 21.11           H
ATOM    913  HE3 MET A 145      13.264  51.582 134.573  1.00 21.11           H
ATOM    914  N   ALA A 146      10.715  48.673 140.437  1.00 15.27           N
ATOM    915  CA  ALA A 146       9.910  48.447 141.628  1.00 18.64           C
ATOM    916  C   ALA A 146      10.563  47.439 142.555  1.00 18.73           C
ATOM    917  O   ALA A 146      10.436  47.559 143.776  1.00 15.14           O
ATOM    918  CB  ALA A 146       8.502  47.985 141.262  1.00 12.90           C
ATOM    919  H   ALA A 146      10.337  48.451 139.704  1.00 18.32           H
ATOM    920  HA  ALA A 146       9.824  49.288 142.112  1.00 22.37           H
ATOM    921  HB1 ALA A 146       7.984  47.853 142.070  1.00 15.48           H
ATOM    922  HB2 ALA A 146       8.073  48.657 140.704  1.00 15.48           H
ATOM    923  HB3 ALA A 146       8.586  47.149 140.780  1.00 15.48           H
ATOM    924  N   GLU A 147      11.262  46.447 142.005  1.00 14.02           N
ATOM    925  CA  GLU A 147      11.931  45.478 142.853  1.00 13.89           C
ATOM    926  C   GLU A 147      13.085  46.119 143.582  1.00 18.29           C
ATOM    927  O   GLU A 147      13.281  45.878 144.774  1.00 15.83           O
ATOM    928  CB  GLU A 147      12.436  44.287 142.032  1.00 18.90           C
ATOM    929  CG  GLU A 147      11.362  43.466 141.318  1.00 15.23           C
ATOM    930  CD  GLU A 147      12.004  42.303 140.667  1.00 19.67           C
ATOM    931  OE1 GLU A 147      12.318  42.414 139.513  1.00 13.39           O
ATOM    932  OE2 GLU A 147      12.211  41.226 141.428  1.00 16.69           O
ATOM    933  H   GLU A 147      11.388  46.327 141.161  1.00 16.82           H
ATOM    934  HA  GLU A 147      11.307  45.141 143.517  1.00 16.66           H
ATOM    935  HB2 GLU A 147      12.908  43.681 142.618  1.00 22.68           H
ATOM    936  HB3 GLU A 147      13.051  44.611 141.356  1.00 22.68           H
ATOM    937  HG2 GLU A 147      10.937  43.985 140.621  1.00 18.27           H
ATOM    938  HG3 GLU A 147      10.718  43.114 141.939  1.00 18.27           H
ATOM    939  HE2 GLU A 147      12.630  40.567 140.891  1.00 20.03           H
ATOM    940  N   GLY A 148      13.889  46.889 142.856  1.00 17.59           N
ATOM    941  CA  GLY A 148      14.960  47.634 143.476  1.00 18.42           C
ATOM    942  C   GLY A 148      14.453  48.532 144.589  1.00 17.62           C
ATOM    943  O   GLY A 148      15.016  48.564 145.687  1.00 17.13           O
ATOM    944  H   GLY A 148      13.826  46.991 142.005  1.00 21.11           H
ATOM    945  HA2 GLY A 148      15.611  47.018 143.857  1.00 22.10           H
ATOM    946  HA3 GLY A 148      15.389  48.194 142.807  1.00 22.10           H
ATOM    947  N   TYR A 149      13.380  49.278 144.306  1.00 14.69           N
ATOM    948  CA  TYR A 149      12.749  50.141 145.292  1.00 20.50           C
ATOM    949  C   TYR A 149      12.359  49.353 146.542  1.00 21.58           C
ATOM    950  O   TYR A 149      12.612  49.800 147.674  1.00 21.87           O
ATOM    951  CB  TYR A 149      11.522  50.819 144.675  1.00 15.43           C
ATOM    952  CG  TYR A 149      10.690  51.593 145.657  1.00 14.01           C
ATOM    953  CD1 TYR A 149      10.947  52.926 145.896  1.00 17.85           C
ATOM    954  CD2 TYR A 149       9.664  50.992 146.365  1.00 16.31           C
ATOM    955  CE1 TYR A 149      10.196  53.638 146.798  1.00 17.80           C
ATOM    956  CE2 TYR A 149       8.912  51.697 147.282  1.00 20.01           C
ATOM    957  CZ  TYR A 149       9.179  53.013 147.497  1.00 22.99           C
ATOM    958  OH  TYR A 149       8.425  53.718 148.419  1.00 24.87           O
ATOM    959  H   TYR A 149      12.973  49.287 143.551  1.00 17.63           H
ATOM    960  HA  TYR A 149      13.362  50.849 145.550  1.00 24.60           H
ATOM    961  HB2 TYR A 149      11.816  51.444 143.995  1.00 18.51           H
ATOM    962  HB3 TYR A 149      10.950  50.137 144.282  1.00 18.51           H
ATOM    963  HD1 TYR A 149      11.631  53.339 145.432  1.00 21.42           H
ATOM    964  HD2 TYR A 149       9.490  50.098 146.230  1.00 19.57           H
ATOM    965  HE1 TYR A 149      10.380  54.528 146.950  1.00 21.36           H
ATOM    966  HE2 TYR A 149       8.226  51.284 147.756  1.00 24.02           H
ATOM    967  HH  TYR A 149       8.449  54.530 148.234  1.00 29.84           H
ATOM    968  N   ALA A 150      11.689  48.206 146.354  1.00 19.11           N
ATOM    969  CA  ALA A 150      11.224  47.398 147.482  1.00 19.35           C
ATOM    970  C   ALA A 150      12.392  46.834 148.293  1.00 20.09           C
ATOM    971  O   ALA A 150      12.343  46.795 149.521  1.00 20.41           O
ATOM    972  CB  ALA A 150      10.330  46.277 146.968  1.00 16.71           C
ATOM    973  H   ALA A 150      11.485  47.882 145.591  1.00 22.93           H
ATOM    974  HA  ALA A 150      10.698  47.951 148.072  1.00 23.22           H
ATOM    975  HB1 ALA A 150      10.027  45.749 147.714  1.00 20.06           H
ATOM    976  HB2 ALA A 150       9.563  46.661 146.513  1.00 20.06           H
ATOM    977  HB3 ALA A 150      10.843  45.729 146.351  1.00 20.06           H
ATOM    978  N   ARG A 151      13.446  46.398 147.623  1.00 19.50           N
ATOM    979  CA  ARG A 151      14.596  45.826 148.319  1.00 21.91           C
ATOM    980  C   ARG A 151      15.305  46.871 149.182  1.00 26.05           C
ATOM    981  O   ARG A 151      15.882  46.549 150.226  1.00 24.21           O
ATOM    982  CB  ARG A 151      15.588  45.285 147.302  1.00 25.43           C
ATOM    983  CG  ARG A 151      15.262  43.921 146.680  1.00 29.29           C
ATOM    984  CD  ARG A 151      15.630  42.820 147.625  1.00 36.20           C
ATOM    985  NE  ARG A 151      16.005  41.618 146.917  1.00 38.00           N
ATOM    986  CZ  ARG A 151      16.117  40.416 147.480  1.00 44.53           C
ATOM    987  NH1 ARG A 151      15.887  40.246 148.784  1.00 42.96           N
ATOM    988  NH2 ARG A 151      16.434  39.359 146.727  1.00 48.38           N1+
ATOM    989  H   ARG A 151      13.528  46.436 146.774  1.00 23.40           H
ATOM    990  HA  ARG A 151      14.296  45.101 148.882  1.00 26.29           H
ATOM    991  HB2 ARG A 151      15.638  45.934 146.577  1.00 30.52           H
ATOM    992  HB3 ARG A 151      16.459  45.218 147.725  1.00 30.52           H
ATOM    993  HG2 ARG A 151      14.318  43.863 146.469  1.00 35.15           H
ATOM    994  HG3 ARG A 151      15.795  43.802 145.877  1.00 35.15           H
ATOM    995  HD2 ARG A 151      16.382  43.098 148.174  1.00 43.43           H
ATOM    996  HD3 ARG A 151      14.852  42.625 148.174  1.00 43.43           H
ATOM    997  HE  ARG A 151      16.096  41.673 146.063  1.00 45.60           H
ATOM    998 HH11 ARG A 151      15.679  40.928 149.267  1.00 51.55           H
ATOM    999 HH12 ARG A 151      15.969  39.467 149.142  1.00 51.55           H
ATOM   1000 HH21 ARG A 151      16.583  39.455 145.883  1.00 58.06           H
ATOM   1001 HH22 ARG A 151      16.516  38.587 147.095  1.00 58.06           H
ATOM   1002  N   ALA A 152      15.379  48.109 148.696  1.00 20.42           N
ATOM   1003  CA  ALA A 152      16.116  49.134 149.414  1.00 24.17           C
ATOM   1004  C   ALA A 152      15.284  49.764 150.527  1.00 24.49           C
ATOM   1005  O   ALA A 152      15.849  50.260 151.504  1.00 28.13           O
ATOM   1006  CB  ALA A 152      16.594  50.209 148.438  1.00 16.73           C
ATOM   1007  H   ALA A 152      15.030  48.371 147.951  1.00 24.50           H
ATOM   1008  HA  ALA A 152      16.896  48.721 149.812  1.00 29.01           H
ATOM   1009  HB1 ALA A 152      17.049  50.900 148.941  1.00 20.08           H
ATOM   1010  HB2 ALA A 152      17.221  49.811 147.815  1.00 20.08           H
ATOM   1011  HB3 ALA A 152      15.837  50.585 147.966  1.00 20.08           H
ATOM   1012  N   SER A 153      13.963  49.773 150.386  1.00 19.80           N
ATOM   1013  CA  SER A 153      13.082  50.516 151.282  1.00 24.12           C
ATOM   1014  C   SER A 153      12.336  49.641 152.272  1.00 22.03           C
ATOM   1015  O   SER A 153      11.875  50.144 153.302  1.00 29.56           O
ATOM   1016  CB  SER A 153      12.016  51.274 150.483  1.00 22.42           C
ATOM   1017  OG  SER A 153      11.031  50.372 149.952  1.00 21.54           O
ATOM   1018  H   SER A 153      13.549  49.359 149.760  1.00 23.76           H
ATOM   1019  HA  SER A 153      13.613  51.163 151.773  1.00 28.95           H
ATOM   1020  HB2 SER A 153      11.570  51.874 151.088  1.00 26.91           H
ATOM   1021  HB3 SER A 153      12.422  51.773 149.760  1.00 26.91           H
ATOM   1022  HG  SER A 153      11.381  49.873 149.379  1.00 25.85           H
ATOM   1023  N   GLY A 154      12.095  48.382 151.931  1.00 24.53           N
ATOM   1024  CA  GLY A 154      11.214  47.554 152.709  1.00 19.94           C
ATOM   1025  C   GLY A 154       9.738  47.741 152.420  1.00 22.87           C
ATOM   1026  O   GLY A 154       8.915  47.046 153.020  1.00 25.33           O
ATOM   1027  H   GLY A 154      12.406  48.002 151.230  1.00 29.44           H
ATOM   1028  HA2 GLY A 154      11.427  46.625 152.537  1.00 23.93           H
ATOM   1029  HA3 GLY A 154      11.377  47.741 153.644  1.00 23.93           H
ATOM   1030  N   LYS A 155       9.384  48.623 151.547  1.00 22.40           N
ATOM   1031  CA  LYS A 155       7.996  48.869 151.166  1.00 27.03           C
ATOM   1032  C   LYS A 155       7.663  48.110 149.889  1.00 24.01           C
ATOM   1033  O   LYS A 155       8.553  47.788 149.105  1.00 21.46           O
ATOM   1034  CB  LYS A 155       7.759  50.379 150.956  1.00 22.90           C
ATOM   1035  CG  LYS A 155       7.909  51.193 152.234  1.00 27.89           C
ATOM   1036  CD  LYS A 155       8.055  52.691 152.003  1.00 27.51           C
ATOM   1037  CE  LYS A 155       6.812  53.308 151.371  1.00 32.57           C
ATOM   1038  NZ  LYS A 155       5.574  53.184 152.217  1.00 39.22           N1+
ATOM   1039  H   LYS A 155       9.942  49.125 151.126  1.00 26.88           H
ATOM   1040  HA  LYS A 155       7.398  48.560 151.870  1.00 32.43           H
ATOM   1041  HB2 LYS A 155       8.423  50.713 150.327  1.00 27.48           H
ATOM   1042  HB3 LYS A 155       6.864  50.521 150.610  1.00 27.48           H
ATOM   1043  HG2 LYS A 155       7.129  51.044 152.796  1.00 33.47           H
ATOM   1044  HG3 LYS A 155       8.710  50.896 152.694  1.00 33.47           H
ATOM   1045  HD2 LYS A 155       8.188  53.125 152.858  1.00 33.01           H
ATOM   1046  HD3 LYS A 155       8.819  52.858 151.426  1.00 33.01           H
ATOM   1047  HE2 LYS A 155       6.977  54.251 151.213  1.00 39.08           H
ATOM   1048  HE3 LYS A 155       6.642  52.847 150.533  1.00 39.08           H
ATOM   1049  HZ1 LYS A 155       4.905  53.632 151.839  1.00 47.06           H
ATOM   1050  HZ2 LYS A 155       5.343  52.327 152.297  1.00 47.06           H
ATOM   1051  HZ3 LYS A 155       5.727  53.521 153.029  1.00 47.06           H
ATOM   1052  N   PRO A 156       6.415  47.782 149.619  1.00 18.18           N
ATOM   1053  CA  PRO A 156       6.126  47.072 148.367  1.00 21.15           C
ATOM   1054  C   PRO A 156       6.333  47.973 147.154  1.00 21.28           C
ATOM   1055  O   PRO A 156       5.987  49.153 147.182  1.00 15.12           O
ATOM   1056  CB  PRO A 156       4.656  46.659 148.518  1.00 22.05           C
ATOM   1057  CG  PRO A 156       4.098  47.642 149.540  1.00 26.22           C
ATOM   1058  CD  PRO A 156       5.222  47.885 150.488  1.00 22.01           C
ATOM   1059  HA  PRO A 156       6.697  46.286 148.300  1.00 25.38           H
ATOM   1060  HB2 PRO A 156       4.200  46.718 147.670  1.00 26.46           H
ATOM   1061  HB3 PRO A 156       4.625  45.757 148.874  1.00 26.46           H
ATOM   1062  HG2 PRO A 156       3.854  48.467 149.085  1.00 31.46           H
ATOM   1063  HG3 PRO A 156       3.344  47.256 150.004  1.00 31.46           H
ATOM   1064  HD2 PRO A 156       5.155  48.768 150.883  1.00 26.41           H
ATOM   1065  HD3 PRO A 156       5.247  47.193 151.169  1.00 26.41           H
ATOM   1066  N   GLY A 157       6.913  47.419 146.092  1.00 18.15           N
ATOM   1067  CA  GLY A 157       6.999  48.153 144.830  1.00 19.11           C
ATOM   1068  C   GLY A 157       5.675  48.083 144.079  1.00 19.05           C
ATOM   1069  O   GLY A 157       5.090  47.008 143.926  1.00 22.33           O
ATOM   1070  H   GLY A 157       7.239  46.627 146.061  1.00 21.78           H
ATOM   1071  HA2 GLY A 157       7.223  49.081 145.004  1.00 22.93           H
ATOM   1072  HA3 GLY A 157       7.687  47.769 144.266  1.00 22.93           H
ATOM   1073  N   VAL A 158       5.174  49.237 143.656  1.00 17.33           N
ATOM   1074  CA  VAL A 158       3.881  49.344 142.988  1.00 17.75           C
ATOM   1075  C   VAL A 158       4.115  49.595 141.504  1.00 17.50           C
ATOM   1076  O   VAL A 158       4.820  50.535 141.137  1.00 16.78           O
ATOM   1077  CB  VAL A 158       3.023  50.463 143.586  1.00 14.49           C
ATOM   1078  CG1 VAL A 158       1.675  50.530 142.907  1.00 16.28           C
ATOM   1079  CG2 VAL A 158       2.801  50.220 145.105  1.00 21.42           C
ATOM   1080  H   VAL A 158       5.562  49.984 143.754  1.00 20.79           H
ATOM   1081  HA  VAL A 158       3.392  48.517 143.087  1.00 21.30           H
ATOM   1082  HB  VAL A 158       3.474  51.308 143.464  1.00 17.39           H
ATOM   1083 HG11 VAL A 158       1.143  51.243 143.298  1.00 19.54           H
ATOM   1084 HG12 VAL A 158       1.797  50.714 141.963  1.00 19.54           H
ATOM   1085 HG13 VAL A 158       1.233  49.674 143.023  1.00 19.54           H
ATOM   1086 HG21 VAL A 158       2.252  50.931 145.477  1.00 25.70           H
ATOM   1087 HG22 VAL A 158       2.341  49.374 145.229  1.00 25.70           H
ATOM   1088 HG23 VAL A 158       3.663  50.199 145.560  1.00 25.70           H
ATOM   1089  N   VAL A 159       3.456  48.798 140.666  1.00 16.76           N
ATOM   1090  CA  VAL A 159       3.562  48.841 139.212  1.00 16.88           C
ATOM   1091  C   VAL A 159       2.182  49.089 138.627  1.00 13.83           C
ATOM   1092  O   VAL A 159       1.202  48.483 139.079  1.00 16.75           O
ATOM   1093  CB  VAL A 159       4.155  47.521 138.671  1.00 19.48           C
ATOM   1094  CG1 VAL A 159       4.185  47.550 137.186  1.00 17.23           C
ATOM   1095  CG2 VAL A 159       5.571  47.321 139.228  1.00 14.31           C
ATOM   1096  H   VAL A 159       2.936  48.173 140.942  1.00 20.11           H
ATOM   1097  HA  VAL A 159       4.151  49.554 138.965  1.00 20.26           H
ATOM   1098  HB  VAL A 159       3.605  46.763 138.948  1.00 23.37           H
ATOM   1099 HG11 VAL A 159       4.585  46.730 136.857  1.00 20.67           H
ATOM   1100 HG12 VAL A 159       3.282  47.645 136.846  1.00 20.67           H
ATOM   1101 HG13 VAL A 159       4.724  48.309 136.915  1.00 20.67           H
ATOM   1102 HG21 VAL A 159       5.929  46.511 138.837  1.00 17.17           H
ATOM   1103 HG22 VAL A 159       6.127  48.079 138.980  1.00 17.17           H
ATOM   1104 HG23 VAL A 159       5.530  47.236 140.190  1.00 17.17           H
ATOM   1105  N   LEU A 160       2.103  49.994 137.630  1.00 14.75           N
ATOM   1106  CA  LEU A 160       0.852  50.326 136.948  1.00 10.86           C
ATOM   1107  C   LEU A 160       1.051  50.315 135.428  1.00 15.09           C
ATOM   1108  O   LEU A 160       1.639  51.253 134.865  1.00 15.37           O
ATOM   1109  CB  LEU A 160       0.354  51.683 137.423  1.00 11.23           C
ATOM   1110  CG  LEU A 160      -0.939  52.240 136.884  1.00 11.75           C
ATOM   1111  CD1 LEU A 160      -2.117  51.372 137.345  1.00 12.62           C
ATOM   1112  CD2 LEU A 160      -1.070  53.635 137.356  1.00 15.72           C
ATOM   1113  H   LEU A 160       2.780  50.446 137.352  1.00 17.70           H
ATOM   1114  HA  LEU A 160       0.179  49.675 137.185  1.00 13.03           H
ATOM   1115  HB2 LEU A 160       0.222  51.603 138.379  1.00 13.47           H
ATOM   1116  HB3 LEU A 160       1.055  52.331 137.235  1.00 13.47           H
ATOM   1117  HG  LEU A 160      -0.924  52.256 135.916  1.00 14.10           H
ATOM   1118 HD11 LEU A 160      -2.941  51.731 136.969  1.00 15.15           H
ATOM   1119 HD12 LEU A 160      -1.976  50.455 137.047  1.00 15.15           H
ATOM   1120 HD13 LEU A 160      -2.166  51.381 138.313  1.00 15.15           H
ATOM   1121 HD21 LEU A 160      -1.898  53.992 136.997  1.00 18.86           H
ATOM   1122 HD22 LEU A 160      -1.102  53.630 138.318  1.00 18.86           H
ATOM   1123 HD23 LEU A 160      -0.308  54.147 137.044  1.00 18.86           H
ATOM   1124  N   VAL A 161       0.553  49.273 134.748  1.00 15.72           N
ATOM   1125  CA  VAL A 161       0.772  49.120 133.316  1.00 12.59           C
ATOM   1126  C   VAL A 161      -0.542  48.814 132.609  1.00 11.44           C
ATOM   1127  O   VAL A 161      -1.584  48.607 133.223  1.00  9.38           O
ATOM   1128  CB  VAL A 161       1.826  48.046 133.008  1.00 13.27           C
ATOM   1129  CG1 VAL A 161       3.136  48.455 133.611  1.00 10.92           C
ATOM   1130  CG2 VAL A 161       1.360  46.709 133.490  1.00 13.41           C
ATOM   1131  H   VAL A 161       0.079  48.647 135.086  1.00 18.86           H
ATOM   1132  HA  VAL A 161       1.118  49.957 132.966  1.00 15.10           H
ATOM   1133  HB  VAL A 161       1.938  47.975 132.055  1.00 15.92           H
ATOM   1134 HG11 VAL A 161       3.787  47.762 133.407  1.00 13.11           H
ATOM   1135 HG12 VAL A 161       3.390  49.303 133.220  1.00 13.11           H
ATOM   1136 HG13 VAL A 161       3.034  48.556 134.564  1.00 13.11           H
ATOM   1137 HG21 VAL A 161       2.032  46.052 133.250  1.00 16.09           H
ATOM   1138 HG22 VAL A 161       1.249  46.741 134.451  1.00 16.09           H
ATOM   1139 HG23 VAL A 161       0.515  46.496 133.067  1.00 16.09           H
ATOM   1140  N   THR A 162      -0.487  48.809 131.296  1.00 11.26           N
ATOM   1141  CA  THR A 162      -1.695  48.601 130.525  1.00 12.30           C
ATOM   1142  C   THR A 162      -1.936  47.114 130.237  1.00 12.30           C
ATOM   1143  O   THR A 162      -1.240  46.223 130.733  1.00 13.53           O
ATOM   1144  CB  THR A 162      -1.678  49.428 129.230  1.00 11.83           C
ATOM   1145  OG1 THR A 162      -3.029  49.560 128.773  1.00 12.42           O
ATOM   1146  CG2 THR A 162      -0.875  48.804 128.107  1.00 13.09           C
ATOM   1147  H   THR A 162       0.223  48.935 130.830  1.00 13.51           H
ATOM   1148  HA  THR A 162      -2.433  48.916 131.065  1.00 14.75           H
ATOM   1149  HB  THR A 162      -1.304  50.299 129.416  1.00 14.20           H
ATOM   1150  HG1 THR A 162      -3.051  50.008 128.062  1.00 14.90           H
ATOM   1151 HG21 THR A 162      -0.883  49.382 127.323  1.00 15.71           H
ATOM   1152 HG22 THR A 162       0.042  48.665 128.377  1.00 15.71           H
ATOM   1153 HG23 THR A 162      -1.280  47.962 127.867  1.00 15.71           H
ATOM   1154  N   SER A 163      -2.966  46.843 129.436  1.00 13.55           N
ATOM   1155  CA  SER A 163      -3.369  45.480 129.128  1.00  9.68           C
ATOM   1156  C   SER A 163      -2.406  44.884 128.099  1.00 14.61           C
ATOM   1157  O   SER A 163      -1.502  45.551 127.590  1.00 11.85           O
ATOM   1158  CB  SER A 163      -4.793  45.474 128.575  1.00 12.94           C
ATOM   1159  OG  SER A 163      -4.775  46.194 127.314  1.00 11.49           O
ATOM   1160  H   SER A 163      -3.454  47.446 129.060  1.00 16.26           H
ATOM   1161  HA  SER A 163      -3.344  44.939 129.922  1.00 11.61           H
ATOM   1162  HB2 SER A 163      -5.075  44.568 128.427  1.00 15.53           H
ATOM   1163  HB3 SER A 163      -5.381  45.914 129.202  1.00 15.53           H
ATOM   1164  HG  SER A 163      -5.039  45.692 126.704  1.00 13.79           H
ATOM   1165  N   GLY A 164      -2.614  43.613 127.761  1.00 16.44           N
ATOM   1166  CA  GLY A 164      -1.904  42.987 126.659  1.00 13.24           C
ATOM   1167  C   GLY A 164      -0.393  43.046 126.819  1.00 10.93           C
ATOM   1168  O   GLY A 164       0.181  42.480 127.760  1.00 11.19           O
ATOM   1169  H   GLY A 164      -3.154  43.086 128.173  1.00 19.73           H
ATOM   1170  HA2 GLY A 164      -2.151  42.051 126.608  1.00 15.89           H
ATOM   1171  HA3 GLY A 164      -2.176  43.404 125.834  1.00 15.89           H
ATOM   1172  N   PRO A 165       0.289  43.726 125.895  1.00  9.64           N
ATOM   1173  CA  PRO A 165       1.759  43.742 125.956  1.00 10.01           C
ATOM   1174  C   PRO A 165       2.296  44.506 127.158  1.00 11.60           C
ATOM   1175  O   PRO A 165       3.403  44.236 127.639  1.00 13.53           O
ATOM   1176  CB  PRO A 165       2.136  44.405 124.635  1.00  8.94           C
ATOM   1177  CG  PRO A 165       1.003  45.373 124.409  1.00 10.59           C
ATOM   1178  CD  PRO A 165      -0.220  44.632 124.851  1.00 10.03           C
ATOM   1179  HA  PRO A 165       2.119  42.845 125.968  1.00 12.01           H
ATOM   1180  HB2 PRO A 165       2.978  44.846 124.730  1.00 10.73           H
ATOM   1181  HB3 PRO A 165       2.183  43.742 123.926  1.00 10.73           H
ATOM   1182  HG2 PRO A 165       1.131  46.158 124.970  1.00 12.71           H
ATOM   1183  HG3 PRO A 165       0.937  45.613 123.471  1.00 12.71           H
ATOM   1184  HD2 PRO A 165      -0.894  45.228 125.209  1.00 12.04           H
ATOM   1185  HD3 PRO A 165      -0.558  44.124 124.100  1.00 12.04           H
ATOM   1186  N   GLY A 166       1.540  45.453 127.682  1.00 14.59           N
ATOM   1187  CA  GLY A 166       1.959  46.077 128.922  1.00 13.51           C
ATOM   1188  C   GLY A 166       2.107  45.047 130.024  1.00 15.11           C
ATOM   1189  O   GLY A 166       3.104  45.026 130.732  1.00 13.14           O
ATOM   1190  H   GLY A 166       0.792  45.730 127.367  1.00 17.51           H
ATOM   1191  HA2 GLY A 166       2.818  46.493 128.779  1.00 16.21           H
ATOM   1192  HA3 GLY A 166       1.318  46.763 129.199  1.00 16.21           H
ATOM   1193  N   ALA A 167       1.126  44.147 130.137  1.00 10.97           N
ATOM   1194  CA  ALA A 167       1.084  43.114 131.155  1.00 12.74           C
ATOM   1195  C   ALA A 167       2.087  42.008 130.870  1.00 12.96           C
ATOM   1196  O   ALA A 167       2.784  41.542 131.786  1.00 11.44           O
ATOM   1197  CB  ALA A 167      -0.342  42.545 131.253  1.00 12.95           C
ATOM   1198  H   ALA A 167       0.441  44.106 129.623  1.00 13.16           H
ATOM   1199  HA  ALA A 167       1.299  43.500 132.019  1.00 15.29           H
ATOM   1200  HB1 ALA A 167      -0.372  41.870 131.947  1.00 15.54           H
ATOM   1201  HB2 ALA A 167      -0.963  43.257 131.463  1.00 15.54           H
ATOM   1202  HB3 ALA A 167      -0.586  42.149 130.404  1.00 15.54           H
ATOM   1203  N   THR A 168       2.175  41.551 129.626  1.00  9.52           N
ATOM   1204  CA  THR A 168       3.084  40.445 129.382  1.00  7.43           C
ATOM   1205  C   THR A 168       4.520  40.884 129.569  1.00 11.02           C
ATOM   1206  O   THR A 168       5.367  40.075 129.966  1.00 12.90           O
ATOM   1207  CB  THR A 168       2.869  39.826 127.991  1.00  7.24           C
ATOM   1208  OG1 THR A 168       2.966  40.831 126.975  1.00 12.55           O
ATOM   1209  CG2 THR A 168       1.509  39.184 127.866  1.00  9.89           C
ATOM   1210  H   THR A 168       1.738  41.845 128.943  1.00 11.42           H
ATOM   1211  HA  THR A 168       2.901  39.757 130.028  1.00  8.91           H
ATOM   1212  HB  THR A 168       3.530  39.140 127.856  1.00  8.69           H
ATOM   1213  HG1 THR A 168       3.714  41.190 126.992  1.00 15.06           H
ATOM   1214 HG21 THR A 168       1.381  38.840 126.964  1.00 11.87           H
ATOM   1215 HG22 THR A 168       1.416  38.445 128.486  1.00 11.87           H
ATOM   1216 HG23 THR A 168       0.824  39.847 128.036  1.00 11.87           H
ATOM   1217  N   ASN A 169       4.811  42.158 129.306  1.00 11.73           N
ATOM   1218  CA  ASN A 169       6.143  42.692 129.550  1.00 11.64           C
ATOM   1219  C   ASN A 169       6.503  42.792 131.032  1.00 12.00           C
ATOM   1220  O   ASN A 169       7.658  43.114 131.315  1.00  8.57           O
ATOM   1221  CB  ASN A 169       6.313  44.085 128.954  1.00  8.50           C
ATOM   1222  CG  ASN A 169       6.578  44.065 127.444  1.00 11.82           C
ATOM   1223  OD1 ASN A 169       6.964  43.051 126.874  1.00 13.90           O
ATOM   1224  ND2 ASN A 169       6.396  45.202 126.816  1.00 14.26           N
ATOM   1225  H   ASN A 169       4.265  42.732 128.989  1.00 14.07           H
ATOM   1226  HA  ASN A 169       6.783  42.098 129.126  1.00 13.97           H
ATOM   1227  HB2 ASN A 169       5.486  44.568 129.098  1.00 10.20           H
ATOM   1228  HB3 ASN A 169       7.050  44.535 129.400  1.00 10.20           H
ATOM   1229 HD21 ASN A 169       6.594  45.274 125.985  1.00 17.11           H
ATOM   1230 HD22 ASN A 169       6.087  45.886 127.244  1.00 17.11           H
ATOM   1231  N   VAL A 170       5.582  42.579 131.986  1.00 10.70           N
ATOM   1232  CA  VAL A 170       6.005  42.538 133.385  1.00 10.83           C
ATOM   1233  C   VAL A 170       6.115  41.114 133.909  1.00 13.08           C
ATOM   1234  O   VAL A 170       6.360  40.930 135.106  1.00 15.01           O
ATOM   1235  CB  VAL A 170       5.105  43.397 134.305  0.96 11.45           C
ATOM   1236  CG1 VAL A 170       5.098  44.819 133.805  0.68 11.44           C
ATOM   1237  CG2 VAL A 170       3.719  42.898 134.274  0.73 12.21           C
ATOM   1238  H   VAL A 170       4.735  42.485 131.871  1.00 12.84           H
ATOM   1239  HA  VAL A 170       6.902  42.908 133.461  1.00 13.00           H
ATOM   1240  HB  VAL A 170       5.436  43.393 135.206  1.00 13.74           H
ATOM   1241 HG11 VAL A 170       4.477  45.345 134.323  1.00 13.73           H
ATOM   1242 HG12 VAL A 170       5.995  45.187 133.878  0.95 13.73           H
ATOM   1243 HG13 VAL A 170       4.821  44.808 132.885  0.98 13.73           H
ATOM   1244 HG21 VAL A 170       3.173  43.467 134.826  0.59 14.65           H
ATOM   1245 HG22 VAL A 170       3.419  42.944 133.369  0.34 14.65           H
ATOM   1246 HG23 VAL A 170       3.689  41.988 134.591  0.00 14.65           H
ATOM   1247  N   VAL A 171       6.001  40.093 133.040  1.00 14.10           N
ATOM   1248  CA  VAL A 171       6.053  38.719 133.530  1.00 10.18           C
ATOM   1249  C   VAL A 171       7.425  38.409 134.128  1.00 14.51           C
ATOM   1250  O   VAL A 171       7.516  37.790 135.187  1.00 15.60           O
ATOM   1251  CB  VAL A 171       5.676  37.722 132.434  1.00  9.86           C
ATOM   1252  CG1 VAL A 171       5.947  36.313 132.845  1.00 13.80           C
ATOM   1253  CG2 VAL A 171       4.183  37.866 132.106  1.00 15.44           C
ATOM   1254  H   VAL A 171       5.905  40.167 132.194  1.00 16.92           H
ATOM   1255  HA  VAL A 171       5.382  38.617 134.218  1.00 12.21           H
ATOM   1256  HB  VAL A 171       6.204  37.910 131.648  1.00 11.83           H
ATOM   1257 HG11 VAL A 171       5.700  35.727 132.118  1.00 16.56           H
ATOM   1258 HG12 VAL A 171       6.892  36.217 133.018  1.00 16.56           H
ATOM   1259 HG13 VAL A 171       5.424  36.108 133.635  1.00 16.56           H
ATOM   1260 HG21 VAL A 171       3.957  37.268 131.380  1.00 18.53           H
ATOM   1261 HG22 VAL A 171       3.648  37.654 132.888  1.00 18.53           H
ATOM   1262 HG23 VAL A 171       4.022  38.787 131.835  1.00 18.53           H
ATOM   1263  N   THR A 172       8.496  38.821 133.466  1.00 10.37           N
ATOM   1264  CA  THR A 172       9.833  38.520 133.971  1.00 10.21           C
ATOM   1265  C   THR A 172      10.067  39.168 135.325  1.00 15.77           C
ATOM   1266  O   THR A 172      10.532  38.477 136.241  1.00 14.77           O
ATOM   1267  CB  THR A 172      10.885  38.938 132.936  1.00 11.71           C
ATOM   1268  OG1 THR A 172      10.783  38.100 131.790  1.00 10.71           O
ATOM   1269  CG2 THR A 172      12.335  38.846 133.476  1.00 10.28           C
ATOM   1270  H   THR A 172       8.458  39.267 132.727  1.00 12.44           H
ATOM   1271  HA  THR A 172       9.896  37.562 134.089  1.00 12.26           H
ATOM   1272  HB  THR A 172      10.705  39.848 132.677  1.00 14.05           H
ATOM   1273  HG1 THR A 172      11.312  38.345 131.211  1.00 12.85           H
ATOM   1274 HG21 THR A 172      12.968  39.169 132.823  1.00 12.34           H
ATOM   1275 HG22 THR A 172      12.426  39.366 134.289  1.00 12.34           H
ATOM   1276 HG23 THR A 172      12.551  37.921 133.668  1.00 12.34           H
ATOM   1277  N   PRO A 173       9.785  40.445 135.528  1.00 12.73           N
ATOM   1278  CA  PRO A 173       9.896  41.000 136.882  1.00 13.58           C
ATOM   1279  C   PRO A 173       9.040  40.288 137.917  1.00 14.99           C
ATOM   1280  O   PRO A 173       9.481  40.120 139.059  1.00 12.09           O
ATOM   1281  CB  PRO A 173       9.461  42.459 136.680  1.00 16.80           C
ATOM   1282  CG  PRO A 173       9.751  42.752 135.274  1.00 18.16           C
ATOM   1283  CD  PRO A 173       9.468  41.479 134.542  1.00 15.78           C
ATOM   1284  HA  PRO A 173      10.823  40.994 137.172  1.00 16.29           H
ATOM   1285  HB2 PRO A 173       8.505  42.525 136.822  1.00 20.16           H
ATOM   1286  HB3 PRO A 173       9.959  43.045 137.272  1.00 20.16           H
ATOM   1287  HG2 PRO A 173       9.186  43.474 134.973  1.00 21.80           H
ATOM   1288  HG3 PRO A 173      10.692  42.984 135.192  1.00 21.80           H
ATOM   1289  HD2 PRO A 173       8.530  41.424 134.327  1.00 18.93           H
ATOM   1290  HD3 PRO A 173      10.033  41.395 133.768  1.00 18.93           H
ATOM   1291  N   MET A 174       7.824  39.867 137.570  1.00 15.20           N
ATOM   1292  CA  MET A 174       7.022  39.126 138.539  1.00 14.33           C
ATOM   1293  C   MET A 174       7.688  37.790 138.892  1.00 17.27           C
ATOM   1294  O   MET A 174       7.857  37.465 140.069  1.00 14.62           O
ATOM   1295  CB  MET A 174       5.594  38.915 138.020  1.00 15.15           C
ATOM   1296  CG  MET A 174       4.740  40.187 138.079  1.00 12.28           C
ATOM   1297  SD  MET A 174       3.019  39.878 137.707  1.00 13.62           S
ATOM   1298  CE  MET A 174       3.197  39.468 135.983  1.00 16.35           C
ATOM   1299  H   MET A 174       7.456  39.971 136.800  1.00 18.24           H
ATOM   1300  HA  MET A 174       6.958  39.645 139.356  1.00 17.20           H
ATOM   1301  HB2 MET A 174       5.629  38.616 137.094  1.00 18.18           H
ATOM   1302  HB3 MET A 174       5.158  38.242 138.560  1.00 18.18           H
ATOM   1303  HG2 MET A 174       4.809  40.590 138.953  1.00 14.74           H
ATOM   1304  HG3 MET A 174       5.064  40.807 137.416  1.00 14.74           H
ATOM   1305  HE1 MET A 174       2.315  39.297 135.617  1.00 19.61           H
ATOM   1306  HE2 MET A 174       3.601  40.219 135.533  1.00 19.61           H
ATOM   1307  HE3 MET A 174       3.764  38.691 135.882  1.00 19.61           H
ATOM   1308  N   ALA A 175       8.113  37.016 137.895  1.00 12.03           N
ATOM   1309  CA  ALA A 175       8.779  35.752 138.180  1.00 17.26           C
ATOM   1310  C   ALA A 175      10.066  35.975 138.962  1.00 14.31           C
ATOM   1311  O   ALA A 175      10.394  35.197 139.857  1.00 13.69           O
ATOM   1312  CB  ALA A 175       9.094  34.989 136.903  1.00 10.69           C
ATOM   1313  H   ALA A 175       8.049  37.191 137.072  1.00 14.43           H
ATOM   1314  HA  ALA A 175       8.181  35.199 138.715  1.00 20.71           H
ATOM   1315  HB1 ALA A 175       9.481  34.134 137.123  1.00 12.82           H
ATOM   1316  HB2 ALA A 175       8.272  34.869 136.410  1.00 12.82           H
ATOM   1317  HB3 ALA A 175       9.721  35.515 136.380  1.00 12.82           H
ATOM   1318  N   ASP A 176      10.775  37.060 138.672  1.00 15.81           N
ATOM   1319  CA  ASP A 176      11.976  37.395 139.424  1.00 11.75           C
ATOM   1320  C   ASP A 176      11.643  37.690 140.893  1.00 20.36           C
ATOM   1321  O   ASP A 176      12.291  37.176 141.822  1.00 17.54           O
ATOM   1322  CB  ASP A 176      12.661  38.591 138.766  1.00 13.12           C
ATOM   1323  CG  ASP A 176      13.946  38.960 139.441  1.00 15.46           C
ATOM   1324  OD1 ASP A 176      13.892  39.671 140.455  1.00 16.85           O
ATOM   1325  OD2 ASP A 176      15.000  38.479 138.988  1.00 17.48           O1-
ATOM   1326  H   ASP A 176      10.561  37.636 138.062  1.00 18.97           H
ATOM   1327  HA  ASP A 176      12.595  36.653 139.388  1.00 14.10           H
ATOM   1328  HB2 ASP A 176      12.869  38.368 137.846  1.00 15.74           H
ATOM   1329  HB3 ASP A 176      12.075  39.357 138.785  1.00 15.74           H
ATOM   1330  N   ALA A 177      10.606  38.489 141.117  1.00 14.19           N
ATOM   1331  CA  ALA A 177      10.189  38.855 142.462  1.00 15.04           C
ATOM   1332  C   ALA A 177       9.643  37.645 143.211  1.00 19.43           C
ATOM   1333  O   ALA A 177       9.850  37.508 144.419  1.00 15.46           O
ATOM   1334  CB  ALA A 177       9.149  39.972 142.383  1.00 14.35           C
ATOM   1335  H   ALA A 177      10.102  38.817 140.502  1.00 17.03           H
ATOM   1336  HA  ALA A 177      10.945  39.196 142.956  1.00 18.05           H
ATOM   1337  HB1 ALA A 177       8.883  40.215 143.283  1.00 17.22           H
ATOM   1338  HB2 ALA A 177       9.548  40.736 141.934  1.00 17.22           H
ATOM   1339  HB3 ALA A 177       8.384  39.660 141.874  1.00 17.22           H
ATOM   1340  N   PHE A 178       8.926  36.770 142.506  1.00 14.64           N
ATOM   1341  CA  PHE A 178       8.429  35.516 143.083  1.00 19.59           C
ATOM   1342  C   PHE A 178       9.574  34.619 143.526  1.00 19.57           C
ATOM   1343  O   PHE A 178       9.504  33.990 144.589  1.00 18.27           O
ATOM   1344  CB  PHE A 178       7.554  34.788 142.051  1.00 20.81           C
ATOM   1345  CG  PHE A 178       6.736  33.621 142.607  1.00 19.56           C
ATOM   1346  CD1 PHE A 178       5.516  33.847 143.199  1.00 19.70           C
ATOM   1347  CD2 PHE A 178       7.167  32.311 142.464  1.00 21.95           C
ATOM   1348  CE1 PHE A 178       4.731  32.805 143.681  1.00 23.47           C
ATOM   1349  CE2 PHE A 178       6.411  31.232 142.965  1.00 23.63           C
ATOM   1350  CZ  PHE A 178       5.189  31.477 143.576  1.00 20.09           C
ATOM   1351  H   PHE A 178       8.731  36.884 141.678  1.00 17.57           H
ATOM   1352  HA  PHE A 178       7.878  35.717 143.858  1.00 23.51           H
ATOM   1353  HB2 PHE A 178       6.938  35.429 141.661  1.00 24.98           H
ATOM   1354  HB3 PHE A 178       8.132  34.434 141.353  1.00 24.98           H
ATOM   1355  HD1 PHE A 178       5.218  34.720 143.272  1.00 23.63           H
ATOM   1356  HD2 PHE A 178       7.993  32.150 142.065  1.00 26.34           H
ATOM   1357  HE1 PHE A 178       3.916  33.004 144.089  1.00 28.16           H
ATOM   1358  HE2 PHE A 178       6.738  30.366 142.869  1.00 28.36           H
ATOM   1359  HZ  PHE A 178       4.669  30.778 143.898  1.00 24.11           H
ATOM   1360  N   ALA A 179      10.642  34.537 142.724  1.00 17.65           N
ATOM   1361  CA  ALA A 179      11.750  33.660 143.089  1.00 12.68           C
ATOM   1362  C   ALA A 179      12.490  34.162 144.326  1.00 23.11           C
ATOM   1363  O   ALA A 179      12.951  33.352 145.150  1.00 14.61           O
ATOM   1364  CB  ALA A 179      12.712  33.512 141.926  1.00 17.70           C
ATOM   1365  H   ALA A 179      10.745  34.976 141.987  1.00 21.18           H
ATOM   1366  HA  ALA A 179      11.397  32.783 143.297  1.00 15.22           H
ATOM   1367  HB1 ALA A 179      13.451  32.943 142.196  1.00 21.23           H
ATOM   1368  HB2 ALA A 179      12.231  33.115 141.184  1.00 21.23           H
ATOM   1369  HB3 ALA A 179      13.038  34.396 141.684  1.00 21.23           H
ATOM   1370  N   ASP A 180      12.633  35.486 144.456  1.00 17.61           N
ATOM   1371  CA  ASP A 180      13.457  36.103 145.486  1.00 15.33           C
ATOM   1372  C   ASP A 180      12.649  36.661 146.649  1.00 19.89           C
ATOM   1373  O   ASP A 180      13.213  37.322 147.521  1.00 16.96           O
ATOM   1374  CB  ASP A 180      14.311  37.225 144.904  1.00 11.61           C
ATOM   1375  CG  ASP A 180      15.599  36.721 144.280  1.00 17.14           C
ATOM   1376  OD1 ASP A 180      15.924  35.545 144.464  1.00 18.29           O
ATOM   1377  OD2 ASP A 180      16.310  37.508 143.578  1.00 18.34           O1-
ATOM   1378  H   ASP A 180      12.259  36.065 143.937  1.00 21.13           H
ATOM   1379  HA  ASP A 180      14.060  35.435 145.865  1.00 18.40           H
ATOM   1380  HB2 ASP A 180      13.790  37.752 144.281  1.00 13.94           H
ATOM   1381  HB3 ASP A 180      14.583  37.783 145.647  1.00 13.94           H
ATOM   1382  N   GLY A 181      11.346  36.443 146.658  1.00 16.93           N
ATOM   1383  CA  GLY A 181      10.475  36.918 147.706  1.00 17.66           C
ATOM   1384  C   GLY A 181      10.425  38.415 147.887  1.00 20.89           C
ATOM   1385  O   GLY A 181      10.607  38.895 149.012  1.00 19.63           O
ATOM   1386  H   GLY A 181      10.931  35.997 146.054  1.00 20.31           H
ATOM   1387  HA2 GLY A 181       9.565  36.628 147.520  1.00 21.19           H
ATOM   1388  HA3 GLY A 181      10.744  36.527 148.554  1.00 21.19           H
ATOM   1389  N   ILE A 182      10.142  39.162 146.834  1.00 18.30           N
ATOM   1390  CA  ILE A 182      10.145  40.621 146.885  1.00 13.59           C
ATOM   1391  C   ILE A 182       8.708  41.118 146.843  1.00 15.64           C
ATOM   1392  O   ILE A 182       7.951  40.699 145.968  1.00 18.72           O
ATOM   1393  CB  ILE A 182      10.971  41.235 145.747  1.00 18.51           C
ATOM   1394  CG1 ILE A 182      12.404  40.723 145.850  1.00 20.99           C
ATOM   1395  CG2 ILE A 182      10.908  42.761 145.803  1.00 15.88           C
ATOM   1396  CD1 ILE A 182      13.302  41.209 144.682  1.00 29.09           C
ATOM   1397  H   ILE A 182       9.946  38.847 146.058  1.00 21.96           H
ATOM   1398  HA  ILE A 182      10.552  40.886 147.717  1.00 16.31           H
ATOM   1399  HB  ILE A 182      10.596  40.941 144.905  1.00 22.21           H
ATOM   1400 HG12 ILE A 182      12.794  41.010 146.693  1.00 25.19           H
ATOM   1401 HG13 ILE A 182      12.380  39.755 145.814  1.00 25.19           H
ATOM   1402 HG21 ILE A 182      11.413  43.121 145.056  1.00 19.06           H
ATOM   1403 HG22 ILE A 182       9.982  43.049 145.744  1.00 19.06           H
ATOM   1404 HG23 ILE A 182      11.292  43.071 146.633  1.00 19.06           H
ATOM   1405 HD11 ILE A 182      14.195  40.844 144.793  1.00 34.91           H
ATOM   1406 HD12 ILE A 182      12.922  40.902 143.846  1.00 34.91           H
ATOM   1407 HD13 ILE A 182      13.340  42.179 144.690  1.00 34.91           H
ATOM   1408  N   PRO A 183       8.309  42.025 147.744  1.00 16.75           N
ATOM   1409  CA  PRO A 183       6.928  42.525 147.773  1.00 15.03           C
ATOM   1410  C   PRO A 183       6.681  43.450 146.597  1.00 20.67           C
ATOM   1411  O   PRO A 183       7.395  44.426 146.404  1.00 14.77           O
ATOM   1412  CB  PRO A 183       6.849  43.276 149.112  1.00 15.59           C
ATOM   1413  CG  PRO A 183       8.250  43.683 149.362  1.00 14.19           C
ATOM   1414  CD  PRO A 183       9.078  42.521 148.905  1.00 17.94           C
ATOM   1415  HA  PRO A 183       6.292  41.792 147.773  1.00 18.04           H
ATOM   1416  HB2 PRO A 183       6.278  44.055 149.035  1.00 18.70           H
ATOM   1417  HB3 PRO A 183       6.529  42.678 149.809  1.00 18.70           H
ATOM   1418  HG2 PRO A 183       8.451  44.466 148.822  1.00 17.03           H
ATOM   1419  HG3 PRO A 183       8.385  43.862 150.301  1.00 17.03           H
ATOM   1420  HD2 PRO A 183       9.971  42.803 148.656  1.00 21.53           H
ATOM   1421  HD3 PRO A 183       9.099  41.849 149.604  1.00 21.53           H
ATOM   1422  N   MET A 184       5.660  43.140 145.813  1.00 18.14           N
ATOM   1423  CA  MET A 184       5.365  43.913 144.622  1.00 21.09           C
ATOM   1424  C   MET A 184       3.874  43.806 144.362  1.00 17.40           C
ATOM   1425  O   MET A 184       3.314  42.717 144.492  1.00 19.52           O
ATOM   1426  CB  MET A 184       6.221  43.401 143.448  1.00 20.90           C
ATOM   1427  CG  MET A 184       6.089  44.171 142.152  1.00 33.75           C
ATOM   1428  SD  MET A 184       7.332  43.735 140.861  1.00 31.18           S
ATOM   1429  CE  MET A 184       6.759  42.151 140.392  1.00 30.50           C
ATOM   1430  H   MET A 184       5.123  42.483 145.953  1.00 21.76           H
ATOM   1431  HA  MET A 184       5.602  44.832 144.799  1.00 25.31           H
ATOM   1432  HB2 MET A 184       7.157  43.447 143.695  1.00 25.08           H
ATOM   1433  HB3 MET A 184       5.970  42.480 143.284  1.00 25.08           H
ATOM   1434  HG2 MET A 184       5.213  43.966 141.798  1.00 40.50           H
ATOM   1435  HG3 MET A 184       6.156  45.119 142.339  1.00 40.50           H
ATOM   1436  HE1 MET A 184       7.332  41.807 139.692  1.00 36.60           H
ATOM   1437  HE2 MET A 184       6.778  41.568 141.159  1.00 36.60           H
ATOM   1438  HE3 MET A 184       5.851  42.249 140.063  1.00 36.60           H
ATOM   1439  N   VAL A 185       3.224  44.941 144.091  1.00 18.64           N
ATOM   1440  CA  VAL A 185       1.828  44.956 143.690  1.00 12.88           C
ATOM   1441  C   VAL A 185       1.758  45.462 142.250  1.00 14.92           C
ATOM   1442  O   VAL A 185       2.020  46.643 141.987  1.00 14.66           O
ATOM   1443  CB  VAL A 185       0.972  45.825 144.614  1.00 16.46           C
ATOM   1444  CG1 VAL A 185      -0.469  45.727 144.205  1.00 17.74           C
ATOM   1445  CG2 VAL A 185       1.106  45.386 146.051  1.00 23.74           C
ATOM   1446  H   VAL A 185       3.575  45.727 144.128  1.00 22.37           H
ATOM   1447  HA  VAL A 185       1.481  44.048 143.712  1.00 15.45           H
ATOM   1448  HB  VAL A 185       1.263  46.746 144.537  1.00 19.75           H
ATOM   1449 HG11 VAL A 185      -0.982  46.312 144.790  1.00 21.29           H
ATOM   1450 HG12 VAL A 185      -0.577  46.020 143.286  1.00 21.29           H
ATOM   1451 HG13 VAL A 185      -0.765  44.811 144.303  1.00 21.29           H
ATOM   1452 HG21 VAL A 185       0.573  45.987 146.595  1.00 28.49           H
ATOM   1453 HG22 VAL A 185       0.789  44.475 146.143  1.00 28.49           H
ATOM   1454 HG23 VAL A 185       2.038  45.443 146.319  1.00 28.49           H
ATOM   1455  N   VAL A 186       1.347  44.588 141.334  1.00 14.10           N
ATOM   1456  CA  VAL A 186       1.289  44.880 139.902  1.00 16.73           C
ATOM   1457  C   VAL A 186      -0.161  45.096 139.526  1.00 12.00           C
ATOM   1458  O   VAL A 186      -0.999  44.210 139.704  1.00 17.05           O
ATOM   1459  CB  VAL A 186       1.909  43.751 139.072  1.00 14.05           C
ATOM   1460  CG1 VAL A 186       1.854  44.080 137.567  1.00 17.37           C
ATOM   1461  CG2 VAL A 186       3.332  43.507 139.497  1.00 13.00           C
ATOM   1462  H   VAL A 186       1.085  43.794 141.524  1.00 16.92           H
ATOM   1463  HA  VAL A 186       1.769  45.694 139.693  1.00 20.08           H
ATOM   1464  HB  VAL A 186       1.405  42.951 139.220  1.00 16.86           H
ATOM   1465 HG11 VAL A 186       2.262  43.354 137.066  1.00 20.84           H
ATOM   1466 HG12 VAL A 186       0.925  44.178 137.292  1.00 20.84           H
ATOM   1467 HG13 VAL A 186       2.335  44.904 137.410  1.00 20.84           H
ATOM   1468 HG21 VAL A 186       3.701  42.795 138.948  1.00 15.60           H
ATOM   1469 HG22 VAL A 186       3.849  44.321 139.379  1.00 15.60           H
ATOM   1470 HG23 VAL A 186       3.337  43.234 140.425  1.00 15.60           H
ATOM   1471  N   PHE A 187      -0.456  46.297 139.066  1.00 14.06           N
ATOM   1472  CA  PHE A 187      -1.745  46.674 138.532  1.00 12.24           C
ATOM   1473  C   PHE A 187      -1.653  46.686 137.008  1.00 14.34           C
ATOM   1474  O   PHE A 187      -0.829  47.410 136.446  1.00 15.14           O
ATOM   1475  CB  PHE A 187      -2.143  48.052 139.074  1.00 18.77           C
ATOM   1476  CG  PHE A 187      -2.444  48.060 140.541  1.00 14.25           C
ATOM   1477  CD1 PHE A 187      -1.508  48.497 141.455  1.00 16.37           C
ATOM   1478  CD2 PHE A 187      -3.665  47.612 141.013  1.00 14.65           C
ATOM   1479  CE1 PHE A 187      -1.788  48.513 142.808  1.00 18.52           C
ATOM   1480  CE2 PHE A 187      -3.954  47.630 142.386  1.00 18.97           C
ATOM   1481  CZ  PHE A 187      -3.010  48.076 143.264  1.00 16.48           C
ATOM   1482  H   PHE A 187       0.108  46.941 139.053  1.00 16.87           H
ATOM   1483  HA  PHE A 187      -2.392  46.020 138.815  1.00 14.68           H
ATOM   1484  HB2 PHE A 187      -1.413  48.675 138.918  1.00 22.52           H
ATOM   1485  HB3 PHE A 187      -2.936  48.361 138.611  1.00 22.52           H
ATOM   1486  HD1 PHE A 187      -0.679  48.795 141.158  1.00 19.65           H
ATOM   1487  HD2 PHE A 187      -4.304  47.317 140.411  1.00 17.58           H
ATOM   1488  HE1 PHE A 187      -1.141  48.811 143.403  1.00 22.22           H
ATOM   1489  HE2 PHE A 187      -4.775  47.333 142.693  1.00 22.76           H
ATOM   1490  HZ  PHE A 187      -3.187  48.079 144.174  1.00 19.78           H
ATOM   1491  N   THR A 188      -2.487  45.884 136.354  1.00 11.04           N
ATOM   1492  CA  THR A 188      -2.542  45.816 134.891  1.00 14.63           C
ATOM   1493  C   THR A 188      -3.926  46.231 134.403  1.00 14.30           C
ATOM   1494  O   THR A 188      -4.933  45.698 134.868  1.00 15.31           O
ATOM   1495  CB  THR A 188      -2.209  44.402 134.394  1.00 11.36           C
ATOM   1496  OG1 THR A 188      -3.088  43.468 135.024  1.00 13.53           O
ATOM   1497  CG2 THR A 188      -0.753  44.008 134.723  1.00 15.86           C
ATOM   1498  H   THR A 188      -3.037  45.357 136.749  1.00 13.25           H
ATOM   1499  HA  THR A 188      -1.886  46.422 134.523  1.00 17.55           H
ATOM   1500  HB  THR A 188      -2.325  44.365 133.436  1.00 13.63           H
ATOM   1501  HG1 THR A 188      -3.870  43.660 134.829  1.00 16.24           H
ATOM   1502 HG21 THR A 188      -0.579  43.110 134.398  1.00 19.03           H
ATOM   1503 HG22 THR A 188      -0.119  44.623 134.321  1.00 19.03           H
ATOM   1504 HG23 THR A 188      -0.621  44.018 135.689  1.00 19.03           H
ATOM   1505  N   GLY A 189      -3.980  47.193 133.477  1.00 11.42           N
ATOM   1506  CA  GLY A 189      -5.220  47.444 132.778  1.00 11.89           C
ATOM   1507  C   GLY A 189      -5.658  46.220 132.000  1.00 11.37           C
ATOM   1508  O   GLY A 189      -4.839  45.395 131.632  1.00 11.81           O
ATOM   1509  H   GLY A 189      -3.323  47.697 133.241  1.00 13.70           H
ATOM   1510  HA2 GLY A 189      -5.896  47.672 133.428  1.00 14.27           H
ATOM   1511  HA3 GLY A 189      -5.094  48.182 132.169  1.00 14.27           H
ATOM   1512  N   GLN A 190      -6.974  46.107 131.740  1.00  9.88           N
ATOM   1513  CA  GLN A 190      -7.554  44.993 130.988  1.00 14.60           C
ATOM   1514  C   GLN A 190      -8.622  45.504 130.006  1.00 13.50           C
ATOM   1515  O   GLN A 190      -9.273  46.498 130.355  1.00 16.72           O
ATOM   1516  CB  GLN A 190      -8.097  43.986 132.047  1.00 14.68           C
ATOM   1517  CG  GLN A 190      -8.816  42.812 131.443  1.00 15.65           C
ATOM   1518  CD  GLN A 190      -7.894  42.027 130.534  1.00 15.04           C
ATOM   1519  OE1 GLN A 190      -7.742  42.360 129.369  1.00 12.75           O
ATOM   1520  NE2 GLN A 190      -7.220  41.032 131.085  1.00 17.00           N
ATOM   1521  H   GLN A 190      -7.567  46.668 132.018  1.00 11.86           H
ATOM   1522  HA  GLN A 190      -6.848  44.566 130.484  1.00 17.52           H
ATOM   1523  HB2 GLN A 190      -7.345  43.644 132.552  1.00 17.62           H
ATOM   1524  HB3 GLN A 190      -8.697  44.448 132.644  1.00 17.62           H
ATOM   1525  HG2 GLN A 190      -9.114  42.230 132.158  1.00 18.79           H
ATOM   1526  HG3 GLN A 190      -9.571  43.123 130.917  1.00 18.79           H
ATOM   1527 HE21 GLN A 190      -7.309  40.859 131.926  1.00 20.40           H
ATOM   1528 HE22 GLN A 190      -6.690  40.557 130.603  1.00 20.40           H
ATOM   1529  N   VAL A 191      -8.813  44.872 128.807  1.00 14.43           N
ATOM   1530  CA  VAL A 191     -10.008  45.280 128.039  1.00 11.63           C
ATOM   1531  C   VAL A 191     -11.236  45.303 128.969  1.00 14.75           C
ATOM   1532  O   VAL A 191     -11.337  44.649 129.995  1.00 16.20           O
ATOM   1533  CB  VAL A 191     -10.218  44.311 126.841  1.00 14.43           C
ATOM   1534  CG1 VAL A 191      -8.916  44.213 126.040  1.00  8.99           C
ATOM   1535  CG2 VAL A 191     -10.685  42.934 127.313  1.00 15.50           C
ATOM   1536  H   VAL A 191      -8.457  43.907 128.639  1.00 17.32           H
ATOM   1537  HA  VAL A 191      -9.819  46.317 127.651  1.00 13.96           H
ATOM   1538  HB  VAL A 191     -11.013  44.750 126.184  1.00 17.31           H
ATOM   1539 HG11 VAL A 191      -9.058  43.643 125.101  1.00 10.79           H
ATOM   1540 HG12 VAL A 191      -8.511  45.196 125.759  1.00 10.79           H
ATOM   1541 HG13 VAL A 191      -8.120  43.690 126.597  1.00 10.79           H
ATOM   1542 HG21 VAL A 191     -10.810  42.219 126.480  1.00 18.60           H
ATOM   1543 HG22 VAL A 191      -9.968  42.468 128.007  1.00 18.60           H
ATOM   1544 HG23 VAL A 191     -11.657  42.980 127.833  1.00 18.60           H
ATOM   1545  N   PRO A 192     -12.248  46.215 128.629  1.00 14.57           N
ATOM   1546  CA  PRO A 192     -13.553  46.122 129.319  1.00 18.72           C
ATOM   1547  C   PRO A 192     -13.998  44.648 129.448  1.00 19.90           C
ATOM   1548  O   PRO A 192     -13.771  43.751 128.646  1.00 19.70           O
ATOM   1549  CB  PRO A 192     -14.556  46.919 128.460  1.00 23.09           C
ATOM   1550  CG  PRO A 192     -13.712  47.686 127.428  1.00 18.96           C
ATOM   1551  CD  PRO A 192     -12.373  46.933 127.333  1.00 16.10           C
ATOM   1552  HA  PRO A 192     -13.436  46.575 130.348  1.00 22.47           H
ATOM   1553  HB2 PRO A 192     -15.272  46.247 127.957  1.00 27.71           H
ATOM   1554  HB3 PRO A 192     -15.155  47.597 129.091  1.00 27.71           H
ATOM   1555  HG2 PRO A 192     -14.209  47.749 126.451  1.00 22.76           H
ATOM   1556  HG3 PRO A 192     -13.541  48.727 127.756  1.00 22.76           H
ATOM   1557  HD2 PRO A 192     -12.356  46.225 126.476  1.00 19.32           H
ATOM   1558  HD3 PRO A 192     -11.513  47.624 127.221  1.00 19.32           H
ATOM   1559  N   THR A 193     -14.785  44.472 130.569  1.00 16.09           N
ATOM   1560  CA  THR A 193     -15.425  43.190 130.949  1.00 21.81           C
ATOM   1561  C   THR A 193     -16.380  42.686 129.885  1.00 23.75           C
ATOM   1562  O   THR A 193     -16.559  41.478 129.747  1.00 29.96           O
ATOM   1563  CB  THR A 193     -16.246  43.250 132.265  1.00 23.77           C
ATOM   1564  OG1 THR A 193     -17.391  44.111 132.125  1.00 25.26           O
ATOM   1565  CG2 THR A 193     -15.437  43.672 133.458  1.00 25.42           C
ATOM   1566  H   THR A 193     -14.931  45.089 131.151  1.00 19.31           H
ATOM   1567  HA  THR A 193     -14.743  42.515 131.065  1.00 26.17           H
ATOM   1568  HB  THR A 193     -16.575  42.366 132.461  1.00 28.52           H
ATOM   1569  HG1 THR A 193     -17.136  44.900 132.007  1.00 30.31           H
ATOM   1570 HG21 THR A 193     -16.010  43.684 134.240  1.00 30.50           H
ATOM   1571 HG22 THR A 193     -14.709  43.046 133.613  1.00 30.50           H
ATOM   1572 HG23 THR A 193     -15.086  44.558 133.311  1.00 30.50           H
ATOM   1573  N   SER A 194     -17.033  43.584 129.159  1.00 29.45           N
ATOM   1574  CA  SER A 194     -17.858  43.198 128.024  1.00 23.27           C
ATOM   1575  C   SER A 194     -17.046  42.858 126.781  1.00 29.79           C
ATOM   1576  O   SER A 194     -17.630  42.618 125.721  1.00 37.15           O
ATOM   1577  CB  SER A 194     -18.812  44.320 127.677  1.00 26.56           C
ATOM   1578  OG  SER A 194     -18.088  45.445 127.189  1.00 41.68           O
ATOM   1579  H   SER A 194     -17.012  44.430 129.297  1.00 35.33           H
ATOM   1580  HA  SER A 194     -18.373  42.418 128.268  1.00 27.93           H
ATOM   1581  HB2 SER A 194     -19.434  44.014 126.999  1.00 31.87           H
ATOM   1582  HB3 SER A 194     -19.289  44.568 128.482  1.00 31.87           H
ATOM   1583  HG  SER A 194     -18.611  46.097 127.104  1.00 50.01           H
ATOM   1584  N   ALA A 195     -15.729  42.869 126.875  1.00 22.74           N
ATOM   1585  CA  ALA A 195     -14.875  42.448 125.788  1.00 23.08           C
ATOM   1586  C   ALA A 195     -14.015  41.258 126.153  1.00 17.73           C
ATOM   1587  O   ALA A 195     -13.407  40.671 125.252  1.00 24.44           O
ATOM   1588  CB  ALA A 195     -13.975  43.606 125.342  1.00 24.42           C
ATOM   1589  H   ALA A 195     -15.294  43.103 127.578  1.00 27.28           H
ATOM   1590  HA  ALA A 195     -15.410  42.190 125.020  1.00 27.69           H
ATOM   1591  HB1 ALA A 195     -13.449  43.345 124.577  1.00 29.30           H
ATOM   1592  HB2 ALA A 195     -14.545  44.354 125.108  1.00 29.30           H
ATOM   1593  HB3 ALA A 195     -13.403  43.854 126.089  1.00 29.30           H
ATOM   1594  N   ILE A 196     -13.939  40.891 127.439  1.00 19.93           N
ATOM   1595  CA  ILE A 196     -13.113  39.774 127.853  1.00 21.81           C
ATOM   1596  C   ILE A 196     -13.615  38.510 127.175  1.00 27.50           C
ATOM   1597  O   ILE A 196     -14.829  38.292 127.037  1.00 24.87           O
ATOM   1598  CB  ILE A 196     -13.112  39.646 129.388  1.00 24.87           C
ATOM   1599  CG1 ILE A 196     -12.343  40.818 130.003  1.00 24.95           C
ATOM   1600  CG2 ILE A 196     -12.452  38.345 129.803  1.00 30.39           C
ATOM   1601  CD1 ILE A 196     -12.379  40.876 131.462  1.00 29.73           C
ATOM   1602  H   ILE A 196     -14.347  41.272 128.087  1.00 23.92           H
ATOM   1603  HA  ILE A 196     -12.203  39.933 127.563  1.00 26.18           H
ATOM   1604  HB  ILE A 196     -14.026  39.650 129.711  1.00 29.84           H
ATOM   1605 HG12 ILE A 196     -11.410  40.755 129.742  1.00 29.94           H
ATOM   1606 HG13 ILE A 196     -12.731  41.646 129.670  1.00 29.94           H
ATOM   1607 HG21 ILE A 196     -12.462  38.280 130.767  1.00 36.47           H
ATOM   1608 HG22 ILE A 196     -12.938  37.595 129.427  1.00 36.47           H
ATOM   1609 HG23 ILE A 196     -11.538  38.345 129.481  1.00 36.47           H
ATOM   1610 HD11 ILE A 196     -11.899  41.664 131.754  1.00 35.68           H
ATOM   1611 HD12 ILE A 196     -13.302  40.915 131.755  1.00 35.68           H
ATOM   1612 HD13 ILE A 196     -11.955  40.077 131.811  1.00 35.68           H
ATOM   1613  N   GLY A 197     -12.669  37.687 126.719  1.00 21.76           N
ATOM   1614  CA  GLY A 197     -12.991  36.454 126.023  1.00 26.84           C
ATOM   1615  C   GLY A 197     -13.423  36.609 124.581  1.00 22.73           C
ATOM   1616  O   GLY A 197     -13.933  35.664 124.005  1.00 28.09           O
ATOM   1617  H   GLY A 197     -11.827  37.824 126.794  1.00 26.11           H
ATOM   1618  HA2 GLY A 197     -12.208  35.876 126.021  1.00 32.21           H
ATOM   1619  HA3 GLY A 197     -13.709  36.001 126.496  1.00 32.21           H
ATOM   1620  N   THR A 198     -13.231  37.774 123.968  1.00 22.51           N
ATOM   1621  CA  THR A 198     -13.616  37.964 122.589  1.00 16.83           C
ATOM   1622  C   THR A 198     -12.417  38.123 121.684  1.00 18.28           C
ATOM   1623  O   THR A 198     -12.590  38.388 120.487  1.00 22.05           O
ATOM   1624  CB  THR A 198     -14.540  39.174 122.445  1.00 22.00           C
ATOM   1625  OG1 THR A 198     -13.856  40.402 122.769  1.00 19.78           O
ATOM   1626  CG2 THR A 198     -15.732  38.968 123.346  1.00 23.92           C
ATOM   1627  H   THR A 198     -12.858  38.463 124.323  1.00 27.01           H
ATOM   1628  HA  THR A 198     -14.103  37.186 122.287  1.00 20.19           H
ATOM   1629  HB  THR A 198     -14.834  39.218 121.525  1.00 26.40           H
ATOM   1630  HG1 THR A 198     -13.563  40.383 123.549  1.00 23.74           H
ATOM   1631 HG21 THR A 198     -16.357  39.702 123.242  1.00 28.70           H
ATOM   1632 HG22 THR A 198     -16.166  38.135 123.118  1.00 28.70           H
ATOM   1633 HG23 THR A 198     -15.440  38.922 124.269  1.00 28.70           H
ATOM   1634  N   ASP A 199     -11.209  37.963 122.218  1.00 17.60           N
ATOM   1635  CA  ASP A 199     -10.005  38.384 121.519  1.00 17.26           C
ATOM   1636  C   ASP A 199     -10.049  39.888 121.229  1.00 14.41           C
ATOM   1637  O   ASP A 199      -9.772  40.298 120.083  1.00 13.88           O
ATOM   1638  CB  ASP A 199      -9.813  37.556 120.228  1.00 17.41           C
ATOM   1639  CG  ASP A 199      -9.907  36.042 120.472  1.00 24.00           C
ATOM   1640  OD1 ASP A 199      -9.144  35.490 121.279  1.00 24.85           O
ATOM   1641  OD2 ASP A 199     -10.770  35.390 119.854  1.00 24.67           O1-
ATOM   1642  H   ASP A 199     -11.063  37.630 122.994  1.00 21.12           H
ATOM   1643  HA  ASP A 199      -9.238  38.210 122.074  1.00 20.71           H
ATOM   1644  HB2 ASP A 199     -10.510  37.782 119.595  1.00 20.89           H
ATOM   1645  HB3 ASP A 199      -8.948  37.739 119.834  1.00 20.89           H
ATOM   1646  N   ALA A 200     -10.402  40.704 122.275  1.00 14.10           N
ATOM   1647  CA  ALA A 200     -10.503  42.150 122.072  1.00 13.67           C
ATOM   1648  C   ALA A 200      -9.112  42.756 121.799  1.00 15.36           C
ATOM   1649  O   ALA A 200      -8.023  42.220 121.958  1.00 14.10           O
ATOM   1650  CB  ALA A 200     -11.102  42.794 123.321  1.00 15.93           C
ATOM   1651  H   ALA A 200     -10.411  40.339 123.287  1.00 16.92           H
ATOM   1652  HA  ALA A 200     -11.157  42.353 121.170  1.00 16.40           H
ATOM   1653  HB1 ALA A 200     -11.444  43.814 123.104  1.00 19.11           H
ATOM   1654  HB2 ALA A 200     -11.956  42.198 123.703  1.00 19.11           H
ATOM   1655  HB3 ALA A 200     -10.379  42.829 124.153  1.00 19.11           H
ATOM   1656  N   PHE A 201      -9.184  44.101 121.423  1.00 20.48           N
ATOM   1657  CA  PHE A 201      -7.944  44.854 121.223  1.00  8.49           C
ATOM   1658  C   PHE A 201      -7.207  44.920 122.595  1.00 17.43           C
ATOM   1659  O   PHE A 201      -7.591  45.403 123.641  1.00 19.78           O
ATOM   1660  CB  PHE A 201      -8.224  46.273 120.733  1.00 17.60           C
ATOM   1661  CG  PHE A 201      -6.976  47.061 120.485  1.00 12.98           C
ATOM   1662  CD1 PHE A 201      -6.055  46.679 119.494  1.00 15.08           C
ATOM   1663  CD2 PHE A 201      -6.735  48.230 121.226  1.00 16.49           C
ATOM   1664  CE1 PHE A 201      -4.941  47.477 119.227  1.00 18.77           C
ATOM   1665  CE2 PHE A 201      -5.622  49.030 120.953  1.00 15.65           C
ATOM   1666  CZ  PHE A 201      -4.730  48.663 119.941  1.00 17.96           C
ATOM   1667  H   PHE A 201     -10.083  44.539 121.106  1.00 24.57           H
ATOM   1668  HA  PHE A 201      -7.314  44.316 120.459  1.00 10.19           H
ATOM   1669  HB2 PHE A 201      -8.847  46.197 119.796  1.00 21.12           H
ATOM   1670  HB3 PHE A 201      -8.884  46.784 121.463  1.00 21.12           H
ATOM   1671  HD1 PHE A 201      -6.221  45.767 118.915  1.00 18.09           H
ATOM   1672  HD2 PHE A 201      -7.411  48.503 122.037  1.00 19.79           H
ATOM   1673  HE1 PHE A 201      -4.233  47.178 118.442  1.00 22.53           H
ATOM   1674  HE2 PHE A 201      -5.455  49.934 121.544  1.00 18.78           H
ATOM   1675  HZ  PHE A 201      -3.869  49.286 119.712  1.00 21.56           H
ATOM   1676  N   GLN A 202      -5.940  44.379 122.430  1.00 12.77           N
ATOM   1677  CA  GLN A 202      -4.811  44.278 123.399  1.00 17.88           C
ATOM   1678  C   GLN A 202      -5.166  43.425 124.621  1.00 18.15           C
ATOM   1679  O   GLN A 202      -4.851  43.761 125.763  1.00 18.27           O
ATOM   1680  CB  GLN A 202      -4.280  45.647 123.846  1.00 17.76           C
ATOM   1681  CG  GLN A 202      -3.697  46.482 122.702  1.00 17.06           C
ATOM   1682  CD  GLN A 202      -2.907  47.679 123.170  1.00 21.80           C
ATOM   1683  OE1 GLN A 202      -3.385  48.508 123.932  1.00 24.25           O
ATOM   1684  NE2 GLN A 202      -1.688  47.782 122.693  1.00 21.72           N
ATOM   1685  H   GLN A 202      -5.698  44.024 121.688  1.00 15.32           H
ATOM   1686  HA  GLN A 202      -4.081  43.850 122.945  1.00 21.45           H
ATOM   1687  HB2 GLN A 202      -5.003  46.145 124.240  1.00 21.31           H
ATOM   1688  HB3 GLN A 202      -3.572  45.513 124.496  1.00 21.31           H
ATOM   1689  HG2 GLN A 202      -3.106  45.923 122.176  1.00 20.47           H
ATOM   1690  HG3 GLN A 202      -4.416  46.810 122.143  1.00 20.47           H
ATOM   1691 HE21 GLN A 202      -1.376  47.180 122.166  1.00 26.07           H
ATOM   1692 HE22 GLN A 202      -1.201  48.453 122.912  1.00 26.07           H
ATOM   1693  N   GLU A 203      -5.840  42.317 124.380  1.00 14.86           N
ATOM   1694  CA  GLU A 203      -6.349  41.467 125.440  1.00 13.04           C
ATOM   1695  C   GLU A 203      -5.414  40.286 125.647  1.00 16.09           C
ATOM   1696  O   GLU A 203      -4.986  39.651 124.688  1.00 16.12           O
ATOM   1697  CB  GLU A 203      -7.744  40.945 125.107  1.00 15.76           C
ATOM   1698  CG  GLU A 203      -8.267  39.988 126.185  1.00 18.65           C
ATOM   1699  CD  GLU A 203      -9.512  39.281 125.771  1.00 21.00           C
ATOM   1700  OE1 GLU A 203      -9.963  39.397 124.580  1.00 16.85           O
ATOM   1701  OE2 GLU A 203     -10.036  38.576 126.643  1.00 23.07           O1-
ATOM   1702  H   GLU A 203      -6.028  42.037 123.585  1.00 17.83           H
ATOM   1703  HA  GLU A 203      -6.405  41.982 126.255  1.00 15.65           H
ATOM   1704  HB2 GLU A 203      -8.370  41.681 125.021  1.00 18.91           H
ATOM   1705  HB3 GLU A 203      -7.692  40.461 124.269  1.00 18.91           H
ATOM   1706  HG2 GLU A 203      -7.596  39.309 126.367  1.00 22.38           H
ATOM   1707  HG3 GLU A 203      -8.444  40.477 127.004  1.00 22.38           H
ATOM   1708  N   ALA A 204      -5.114  39.995 126.901  1.00 18.69           N
ATOM   1709  CA  ALA A 204      -4.366  38.806 127.278  1.00 16.52           C
ATOM   1710  C   ALA A 204      -5.006  38.217 128.526  1.00 13.55           C
ATOM   1711  O   ALA A 204      -5.622  38.931 129.319  1.00 19.36           O
ATOM   1712  CB  ALA A 204      -2.906  39.113 127.544  1.00 16.49           C
ATOM   1713  H   ALA A 204      -5.382  40.460 127.577  1.00 22.42           H
ATOM   1714  HA  ALA A 204      -4.416  38.159 126.572  1.00 19.82           H
ATOM   1715  HB1 ALA A 204      -2.440  38.304 127.787  1.00 19.79           H
ATOM   1716  HB2 ALA A 204      -2.544  39.483 126.724  1.00 19.79           H
ATOM   1717  HB3 ALA A 204      -2.854  39.766 128.257  1.00 19.79           H
ATOM   1718  N   ASP A 205      -4.836  36.914 128.721  1.00 18.29           N
ATOM   1719  CA  ASP A 205      -5.281  36.269 129.951  1.00 17.19           C
ATOM   1720  C   ASP A 205      -4.186  36.439 130.994  1.00 16.04           C
ATOM   1721  O   ASP A 205      -3.382  35.543 131.255  1.00 16.56           O
ATOM   1722  CB  ASP A 205      -5.587  34.813 129.718  1.00 19.15           C
ATOM   1723  CG  ASP A 205      -6.157  34.138 130.957  1.00 17.59           C
ATOM   1724  OD1 ASP A 205      -6.351  34.793 132.013  1.00 22.12           O
ATOM   1725  OD2 ASP A 205      -6.427  32.950 130.869  1.00 26.62           O1-
ATOM   1726  H   ASP A 205      -4.458  36.373 128.164  1.00 21.94           H
ATOM   1727  HA  ASP A 205      -6.086  36.709 130.255  1.00 20.62           H
ATOM   1728  HB2 ASP A 205      -6.241  34.741 129.006  1.00 22.98           H
ATOM   1729  HB3 ASP A 205      -4.760  34.364 129.473  1.00 22.98           H
ATOM   1730  N   VAL A 206      -4.160  37.621 131.599  1.00 13.29           N
ATOM   1731  CA  VAL A 206      -3.069  37.982 132.510  1.00 16.58           C
ATOM   1732  C   VAL A 206      -3.167  37.203 133.824  1.00 14.86           C
ATOM   1733  O   VAL A 206      -2.149  36.807 134.407  1.00 12.42           O
ATOM   1734  CB  VAL A 206      -3.081  39.508 132.737  1.00 19.21           C
ATOM   1735  CG1 VAL A 206      -2.028  39.911 133.703  1.00 21.70           C
ATOM   1736  CG2 VAL A 206      -2.839  40.202 131.380  1.00 27.31           C
ATOM   1737  H   VAL A 206      -4.751  38.239 131.492  1.00 15.95           H
ATOM   1738  HA  VAL A 206      -2.219  37.765 132.089  1.00 19.90           H
ATOM   1739  HB  VAL A 206      -3.928  39.806 133.096  1.00 23.05           H
ATOM   1740 HG11 VAL A 206      -2.067  40.875 133.828  1.00 26.04           H
ATOM   1741 HG12 VAL A 206      -2.181  39.465 134.551  1.00 26.04           H
ATOM   1742 HG13 VAL A 206      -1.164  39.649 133.336  1.00 26.04           H
ATOM   1743 HG21 VAL A 206      -2.789  41.163 131.528  1.00 32.77           H
ATOM   1744 HG22 VAL A 206      -2.002  39.899 131.002  1.00 32.77           H
ATOM   1745 HG23 VAL A 206      -3.571  39.992 130.780  1.00 32.77           H
ATOM   1746  N   VAL A 207      -4.387  36.965 134.300  1.00 11.72           N
ATOM   1747  CA  VAL A 207      -4.563  36.169 135.502  1.00 14.87           C
ATOM   1748  C   VAL A 207      -4.001  34.762 135.306  1.00 14.19           C
ATOM   1749  O   VAL A 207      -3.314  34.222 136.189  1.00 17.16           O
ATOM   1750  CB  VAL A 207      -6.043  36.150 135.896  1.00 18.40           C
ATOM   1751  CG1 VAL A 207      -6.267  35.115 136.973  1.00 26.97           C
ATOM   1752  CG2 VAL A 207      -6.426  37.568 136.384  1.00 21.16           C
ATOM   1753  H   VAL A 207      -5.115  37.233 133.926  1.00 14.06           H
ATOM   1754  HA  VAL A 207      -4.066  36.585 136.224  1.00 17.84           H
ATOM   1755  HB  VAL A 207      -6.595  35.915 135.132  1.00 22.08           H
ATOM   1756 HG11 VAL A 207      -7.199  35.121 137.230  1.00 32.37           H
ATOM   1757 HG12 VAL A 207      -6.028  34.229 136.657  1.00 32.37           H
ATOM   1758 HG13 VAL A 207      -5.715  35.358 137.734  1.00 32.37           H
ATOM   1759 HG21 VAL A 207      -7.360  37.561 136.649  1.00 25.39           H
ATOM   1760 HG22 VAL A 207      -5.872  37.813 137.143  1.00 25.39           H
ATOM   1761 HG23 VAL A 207      -6.312  38.209 135.664  1.00 25.39           H
ATOM   1762  N   GLY A 208      -4.253  34.164 134.142  1.00 13.39           N
ATOM   1763  CA  GLY A 208      -3.685  32.856 133.846  1.00 14.08           C
ATOM   1764  C   GLY A 208      -2.188  32.885 133.635  1.00 13.50           C
ATOM   1765  O   GLY A 208      -1.453  32.064 134.186  1.00 15.13           O
ATOM   1766  H   GLY A 208      -4.732  34.492 133.519  1.00 16.06           H
ATOM   1767  HA2 GLY A 208      -3.865  32.254 134.579  1.00 16.90           H
ATOM   1768  HA3 GLY A 208      -4.078  32.509 133.035  1.00 16.90           H
ATOM   1769  N   ILE A 209      -1.718  33.813 132.815  1.00 14.31           N
ATOM   1770  CA  ILE A 209      -0.287  33.896 132.542  1.00 10.29           C
ATOM   1771  C   ILE A 209       0.488  34.033 133.853  1.00 10.93           C
ATOM   1772  O   ILE A 209       1.511  33.372 134.066  1.00 13.57           O
ATOM   1773  CB  ILE A 209       0.009  35.079 131.588  1.00 14.91           C
ATOM   1774  CG1 ILE A 209      -0.558  34.798 130.201  1.00 11.53           C
ATOM   1775  CG2 ILE A 209       1.499  35.337 131.495  1.00 16.16           C
ATOM   1776  CD1 ILE A 209      -0.457  35.951 129.257  1.00 14.13           C
ATOM   1777  H   ILE A 209      -2.206  34.409 132.422  1.00 17.18           H
ATOM   1778  HA  ILE A 209      -0.007  33.080 132.087  1.00 12.35           H
ATOM   1779  HB  ILE A 209      -0.411  35.876 131.937  1.00 17.89           H
ATOM   1780 HG12 ILE A 209      -0.089  34.046 129.814  1.00 13.84           H
ATOM   1781 HG13 ILE A 209      -1.495  34.585 130.296  1.00 13.84           H
ATOM   1782 HG21 ILE A 209       1.655  36.064 130.873  1.00 19.40           H
ATOM   1783 HG22 ILE A 209       1.846  35.574 132.369  1.00 19.40           H
ATOM   1784 HG23 ILE A 209       1.926  34.532 131.165  1.00 19.40           H
ATOM   1785 HD11 ILE A 209      -0.887  35.705 128.424  1.00 16.96           H
ATOM   1786 HD12 ILE A 209      -0.909  36.719 129.638  1.00 16.96           H
ATOM   1787 HD13 ILE A 209       0.482  36.156 129.101  1.00 16.96           H
ATOM   1788  N   SER A 210       0.014  34.875 134.754  1.00 13.07           N
ATOM   1789  CA  SER A 210       0.785  35.220 135.951  1.00 14.07           C
ATOM   1790  C   SER A 210       0.487  34.338 137.155  1.00 16.58           C
ATOM   1791  O   SER A 210       1.054  34.562 138.216  1.00 13.93           O
ATOM   1792  CB  SER A 210       0.531  36.675 136.351  1.00 11.64           C
ATOM   1793  OG  SER A 210      -0.773  36.884 136.812  1.00 12.82           O
ATOM   1794  H   SER A 210      -0.747  35.265 134.695  1.00 15.68           H
ATOM   1795  HA  SER A 210       1.722  35.117 135.746  1.00 16.88           H
ATOM   1796  HB2 SER A 210       1.140  36.883 137.076  1.00 13.96           H
ATOM   1797  HB3 SER A 210       0.709  37.247 135.588  1.00 13.96           H
ATOM   1798  HG  SER A 210      -1.328  36.773 136.189  1.00 15.39           H
ATOM   1799  N   ARG A 211      -0.376  33.338 137.012  1.00 15.71           N
ATOM   1800  CA  ARG A 211      -0.755  32.512 138.153  1.00 18.41           C
ATOM   1801  C   ARG A 211       0.467  31.894 138.840  1.00 22.85           C
ATOM   1802  O   ARG A 211       0.598  31.964 140.061  1.00 13.84           O
ATOM   1803  CB  ARG A 211      -1.745  31.448 137.693  1.00 20.29           C
ATOM   1804  CG  ARG A 211      -2.116  30.441 138.740  1.00 25.03           C
ATOM   1805  CD  ARG A 211      -3.574  30.136 138.648  0.77 30.98           C
ATOM   1806  NE  ARG A 211      -3.955  28.999 139.476  0.45 35.19           N
ATOM   1807  CZ  ARG A 211      -4.470  29.082 140.703  0.27 37.62           C
ATOM   1808  NH1 ARG A 211      -4.675  30.250 141.305  0.76 38.17           N
ATOM   1809  NH2 ARG A 211      -4.784  27.973 141.335  0.77 36.89           N1+
ATOM   1810  H   ARG A 211      -0.770  33.134 136.279  1.00 18.85           H
ATOM   1811  HA  ARG A 211      -1.197  33.068 138.806  1.00 22.09           H
ATOM   1812  HB2 ARG A 211      -2.564  31.890 137.420  1.00 24.35           H
ATOM   1813  HB3 ARG A 211      -1.356  30.969 136.946  0.64 24.35           H
ATOM   1814  HG2 ARG A 211      -1.624  29.624 138.595  0.37 30.04           H
ATOM   1815  HG3 ARG A 211      -1.927  30.792 139.618  1.00 30.04           H
ATOM   1816  HD2 ARG A 211      -4.050  30.906 138.979  0.60 37.18           H
ATOM   1817  HD3 ARG A 211      -3.822  29.955 137.727  1.00 37.18           H
ATOM   1818  HE  ARG A 211      -3.846  28.223 139.147  1.00 42.23           H
ATOM   1819 HH11 ARG A 211      -4.480  30.988 140.910  1.00 45.81           H
ATOM   1820 HH12 ARG A 211      -5.011  30.256 142.097  1.00 45.81           H
ATOM   1821 HH21 ARG A 211      -4.654  27.215 140.954  0.39 44.27           H
ATOM   1822 HH22 ARG A 211      -5.115  28.007 142.126  0.29 44.27           H
ATOM   1823  N   SER A 212       1.391  31.317 138.077  1.00 15.25           N
ATOM   1824  CA  SER A 212       2.545  30.657 138.686  1.00 17.33           C
ATOM   1825  C   SER A 212       3.654  31.607 139.124  1.00 18.65           C
ATOM   1826  O   SER A 212       4.634  31.150 139.724  1.00 17.70           O
ATOM   1827  CB  SER A 212       3.117  29.650 137.719  1.00 18.35           C
ATOM   1828  OG  SER A 212       3.591  30.380 136.616  1.00 17.08           O
ATOM   1829  H   SER A 212       1.371  31.281 137.223  1.00 18.30           H
ATOM   1830  HA  SER A 212       2.265  30.163 139.450  1.00 20.80           H
ATOM   1831  HB2 SER A 212       3.779  29.136 138.171  1.00 22.01           H
ATOM   1832  HB3 SER A 212       2.446  29.092 137.334  1.00 22.01           H
ATOM   1833  HG  SER A 212       3.081  30.260 135.960  1.00 20.49           H
ATOM   1834  N   CYS A 213       3.555  32.901 138.851  1.00 16.51           N
ATOM   1835  CA  CYS A 213       4.605  33.829 139.260  1.00 17.03           C
ATOM   1836  C   CYS A 213       4.058  34.923 140.157  1.00 17.00           C
ATOM   1837  O   CYS A 213       4.648  35.995 140.268  1.00 19.46           O
ATOM   1838  CB  CYS A 213       5.341  34.408 138.044  1.00 20.84           C
ATOM   1839  SG  CYS A 213       4.361  35.175 136.812  1.00 20.84           S
ATOM   1840  H   CYS A 213       2.886  33.264 138.455  1.00 19.81           H
ATOM   1841  HA  CYS A 213       5.257  33.351 139.796  1.00 20.43           H
ATOM   1842  HB2 CYS A 213       5.976  35.068 138.364  1.00 25.00           H
ATOM   1843  HB3 CYS A 213       5.805  33.674 137.609  1.00 25.00           H
ATOM   1844  HG  CYS A 213       5.099  35.614 135.983  1.00 25.00           H
ATOM   1845  N   THR A 214       2.946  34.645 140.839  1.00 16.59           N
ATOM   1846  CA  THR A 214       2.423  35.549 141.842  1.00 13.74           C
ATOM   1847  C   THR A 214       1.914  34.728 143.014  1.00 14.50           C
ATOM   1848  O   THR A 214       1.404  33.622 142.846  1.00 16.62           O
ATOM   1849  CB  THR A 214       1.286  36.435 141.314  1.00 15.77           C
ATOM   1850  OG1 THR A 214       0.246  35.619 140.786  1.00 17.34           O
ATOM   1851  CG2 THR A 214       1.744  37.383 140.226  1.00 18.36           C
ATOM   1852  H   THR A 214       2.476  33.931 140.745  1.00 19.91           H
ATOM   1853  HA  THR A 214       3.143  36.112 142.160  1.00 16.49           H
ATOM   1854  HB  THR A 214       0.942  36.969 142.040  1.00 18.92           H
ATOM   1855  HG1 THR A 214       0.562  35.108 140.198  1.00 20.81           H
ATOM   1856 HG21 THR A 214       0.995  37.892 139.884  1.00 22.04           H
ATOM   1857 HG22 THR A 214       2.418  37.993 140.563  1.00 22.04           H
ATOM   1858 HG23 THR A 214       2.126  36.863 139.501  1.00 22.04           H
ATOM   1859  N   LYS A 215       2.043  35.288 144.208  1.00 16.02           N
ATOM   1860  CA  LYS A 215       1.440  34.650 145.368  1.00 16.48           C
ATOM   1861  C   LYS A 215      -0.059  34.577 145.228  1.00 19.47           C
ATOM   1862  O   LYS A 215      -0.677  33.632 145.707  1.00 18.54           O
ATOM   1863  CB  LYS A 215       1.800  35.419 146.629  1.00 14.16           C
ATOM   1864  CG  LYS A 215       3.266  35.466 146.943  1.00 21.72           C
ATOM   1865  CD  LYS A 215       3.492  36.281 148.216  1.00 20.55           C
ATOM   1866  CE  LYS A 215       2.735  35.685 149.439  1.00 22.16           C
ATOM   1867  NZ  LYS A 215       3.035  36.487 150.659  1.00 25.92           N1+
ATOM   1868  H   LYS A 215       2.441  36.030 144.379  1.00 19.23           H
ATOM   1869  HA  LYS A 215       1.788  33.753 145.452  1.00 19.78           H
ATOM   1870  HB2 LYS A 215       1.487  36.334 146.551  1.00 16.99           H
ATOM   1871  HB3 LYS A 215       1.354  34.971 147.357  1.00 16.99           H
ATOM   1872  HG2 LYS A 215       3.612  34.568 147.080  1.00 26.07           H
ATOM   1873  HG3 LYS A 215       3.739  35.899 146.212  1.00 26.07           H
ATOM   1874  HD2 LYS A 215       4.445  36.283 148.414  1.00 24.66           H
ATOM   1875  HD3 LYS A 215       3.184  37.190 148.067  1.00 24.66           H
ATOM   1876  HE2 LYS A 215       1.774  35.707 149.297  1.00 26.60           H
ATOM   1877  HE3 LYS A 215       3.032  34.772 149.591  1.00 26.60           H
ATOM   1878  HZ1 LYS A 215       2.618  36.135 151.367  1.00 31.11           H
ATOM   1879  HZ2 LYS A 215       3.911  36.494 150.815  1.00 31.11           H
ATOM   1880  HZ3 LYS A 215       2.752  37.324 150.545  1.00 31.11           H
ATOM   1881  N   TRP A 216      -0.643  35.550 144.540  1.00 21.02           N
ATOM   1882  CA  TRP A 216      -2.077  35.679 144.401  1.00 15.26           C
ATOM   1883  C   TRP A 216      -2.349  36.714 143.314  1.00 14.35           C
ATOM   1884  O   TRP A 216      -1.552  37.638 143.107  1.00 14.92           O
ATOM   1885  CB  TRP A 216      -2.683  36.113 145.726  1.00 16.77           C
ATOM   1886  CG  TRP A 216      -4.100  36.427 145.790  1.00 18.36           C
ATOM   1887  CD1 TRP A 216      -5.109  35.556 146.007  1.00 23.88           C
ATOM   1888  CD2 TRP A 216      -4.706  37.733 145.711  1.00 18.93           C
ATOM   1889  NE1 TRP A 216      -6.307  36.221 146.080  1.00 26.26           N
ATOM   1890  CE2 TRP A 216      -6.091  37.559 145.907  1.00 21.49           C
ATOM   1891  CE3 TRP A 216      -4.212  39.021 145.516  1.00 24.23           C
ATOM   1892  CZ2 TRP A 216      -6.992  38.625 145.882  1.00 25.37           C
ATOM   1893  CZ3 TRP A 216      -5.106  40.090 145.487  1.00 26.94           C
ATOM   1894  CH2 TRP A 216      -6.476  39.887 145.681  1.00 24.30           C
ATOM   1895  H   TRP A 216      -0.202  36.173 144.133  1.00 25.22           H
ATOM   1896  HA  TRP A 216      -2.454  34.835 144.152  1.00 18.31           H
ATOM   1897  HB2 TRP A 216      -2.532  35.390 146.360  1.00 20.12           H
ATOM   1898  HB3 TRP A 216      -2.207  36.901 146.022  1.00 20.12           H
ATOM   1899  HD1 TRP A 216      -4.996  34.643 146.117  1.00 28.66           H
ATOM   1900  HE1 TRP A 216      -7.068  35.848 146.202  1.00 31.52           H
ATOM   1901  HE3 TRP A 216      -3.304  39.167 145.408  1.00 29.07           H
ATOM   1902  HZ2 TRP A 216      -7.904  38.490 145.990  1.00 30.44           H
ATOM   1903  HZ3 TRP A 216      -4.783  40.953 145.361  1.00 32.33           H
ATOM   1904  HH2 TRP A 216      -7.046  40.616 145.649  1.00 29.17           H
ATOM   1905  N   ASN A 217      -3.463  36.547 142.614  1.00 15.57           N
ATOM   1906  CA  ASN A 217      -3.874  37.526 141.636  1.00 17.53           C
ATOM   1907  C   ASN A 217      -5.378  37.479 141.540  1.00 17.60           C
ATOM   1908  O   ASN A 217      -6.021  36.575 142.061  1.00 16.24           O
ATOM   1909  CB  ASN A 217      -3.192  37.319 140.276  1.00 12.08           C
ATOM   1910  CG  ASN A 217      -3.554  35.977 139.586  1.00 17.98           C
ATOM   1911  OD1 ASN A 217      -4.590  35.394 139.839  1.00 15.97           O
ATOM   1912  ND2 ASN A 217      -2.713  35.540 138.687  1.00 16.08           N
ATOM   1913  H   ASN A 217      -3.982  35.879 142.668  1.00 18.68           H
ATOM   1914  HA  ASN A 217      -3.628  38.393 141.969  1.00 21.04           H
ATOM   1915  HB2 ASN A 217      -3.479  38.041 139.698  1.00 14.50           H
ATOM   1916  HB3 ASN A 217      -2.232  37.353 140.409  1.00 14.50           H
ATOM   1917 HD21 ASN A 217      -2.923  34.858 138.212  1.00 19.29           H
ATOM   1918 HD22 ASN A 217      -1.952  35.934 138.583  1.00 19.29           H
ATOM   1919  N   VAL A 218      -5.947  38.507 140.915  1.00 17.83           N
ATOM   1920  CA  VAL A 218      -7.398  38.619 140.801  1.00 13.41           C
ATOM   1921  C   VAL A 218      -7.736  39.579 139.669  1.00 15.97           C
ATOM   1922  O   VAL A 218      -6.945  40.454 139.307  1.00 17.20           O
ATOM   1923  CB  VAL A 218      -8.028  39.093 142.139  1.00 22.31           C
ATOM   1924  CG1 VAL A 218      -7.559  40.468 142.501  1.00 19.51           C
ATOM   1925  CG2 VAL A 218      -9.579  39.041 142.106  1.00 23.95           C
ATOM   1926  H   VAL A 218      -5.508  39.160 140.553  1.00 21.39           H
ATOM   1927  HA  VAL A 218      -7.748  37.747 140.587  1.00 16.09           H
ATOM   1928  HB  VAL A 218      -7.729  38.491 142.835  1.00 26.78           H
ATOM   1929 HG11 VAL A 218      -7.960  40.695 143.358  1.00 23.41           H
ATOM   1930 HG12 VAL A 218      -6.592  40.463 142.572  1.00 23.41           H
ATOM   1931 HG13 VAL A 218      -7.856  41.086 141.825  1.00 23.41           H
ATOM   1932 HG21 VAL A 218      -9.926  39.259 142.983  1.00 28.74           H
ATOM   1933 HG22 VAL A 218      -9.917  39.672 141.452  1.00 28.74           H
ATOM   1934 HG23 VAL A 218      -9.855  38.136 141.864  1.00 28.74           H
ATOM   1935  N   MET A 219      -8.937  39.447 139.146  1.00 18.49           N
ATOM   1936  CA  MET A 219      -9.503  40.444 138.253  1.00 22.56           C
ATOM   1937  C   MET A 219     -10.646  41.130 138.967  1.00 22.86           C
ATOM   1938  O   MET A 219     -11.596  40.466 139.383  1.00 24.62           O
ATOM   1939  CB  MET A 219      -9.998  39.824 136.958  1.00 19.16           C
ATOM   1940  CG  MET A 219     -10.370  40.902 135.939  1.00 28.33           C
ATOM   1941  SD  MET A 219     -11.099  40.176 134.495  1.00 30.86           S
ATOM   1942  CE  MET A 219     -12.789  40.119 135.071  1.00 38.30           C
ATOM   1943  H   MET A 219      -9.462  38.785 139.318  1.00 22.19           H
ATOM   1944  HA  MET A 219      -8.824  41.101 138.044  1.00 27.07           H
ATOM   1945  HB2 MET A 219      -9.293  39.274 136.578  1.00 23.00           H
ATOM   1946  HB3 MET A 219     -10.783  39.286 137.151  1.00 23.00           H
ATOM   1947  HG2 MET A 219     -11.016  41.519 136.325  1.00 33.99           H
ATOM   1948  HG3 MET A 219      -9.582  41.385 135.657  1.00 33.99           H
ATOM   1949  HE1 MET A 219     -13.339  39.739 134.376  1.00 45.96           H
ATOM   1950  HE2 MET A 219     -12.824  39.567 135.861  1.00 45.96           H
ATOM   1951  HE3 MET A 219     -13.096  41.013 135.285  1.00 45.96           H
ATOM   1952  N   VAL A 220     -10.547  42.449 139.115  1.00 21.23           N
ATOM   1953  CA  VAL A 220     -11.612  43.227 139.739  1.00 16.43           C
ATOM   1954  C   VAL A 220     -12.817  43.247 138.811  1.00 22.10           C
ATOM   1955  O   VAL A 220     -12.726  43.653 137.648  1.00 23.79           O
ATOM   1956  CB  VAL A 220     -11.144  44.651 140.060  1.00 23.30           C
ATOM   1957  CG1 VAL A 220     -12.206  45.394 140.793  1.00 19.08           C
ATOM   1958  CG2 VAL A 220      -9.890  44.598 140.884  1.00 14.75           C
ATOM   1959  H   VAL A 220      -9.859  42.912 138.877  1.00 25.48           H
ATOM   1960  HA  VAL A 220     -11.872  42.806 140.568  1.00 19.71           H
ATOM   1961  HB  VAL A 220     -10.952  45.123 139.237  1.00 27.96           H
ATOM   1962 HG11 VAL A 220     -11.886  46.295 140.963  1.00 22.90           H
ATOM   1963 HG12 VAL A 220     -13.005  45.414 140.247  1.00 22.90           H
ATOM   1964 HG13 VAL A 220     -12.379  44.950 141.629  1.00 22.90           H
ATOM   1965 HG21 VAL A 220      -9.620  45.515 141.059  1.00 17.71           H
ATOM   1966 HG22 VAL A 220     -10.080  44.139 141.711  1.00 17.71           H
ATOM   1967 HG23 VAL A 220      -9.199  44.126 140.403  1.00 17.71           H
ATOM   1968  N   LYS A 221     -13.953  42.800 139.316  1.00 21.80           N
ATOM   1969  CA  LYS A 221     -15.146  42.654 138.504  1.00 25.40           C
ATOM   1970  C   LYS A 221     -16.130  43.809 138.694  1.00 24.56           C
ATOM   1971  O   LYS A 221     -17.056  43.945 137.899  1.00 25.96           O
ATOM   1972  CB  LYS A 221     -15.794  41.285 138.815  1.00 27.14           C
ATOM   1973  H   LYS A 221     -14.052  42.549 140.135  1.00 26.16           H
ATOM   1974  HA  LYS A 221     -14.886  42.644 137.570  1.00 30.48           H
ATOM   1975  HB1 LYS A 221     -15.168  40.575 138.604  1.00 32.56           H
ATOM   1976  HB3 LYS A 221     -16.580  41.180 138.262  1.00 32.56           H
ATOM   1977  N   SER A 222     -15.931  44.671 139.691  1.00 25.16           N
ATOM   1978  CA  SER A 222     -16.789  45.835 139.847  1.00 25.60           C
ATOM   1979  C   SER A 222     -16.093  46.880 140.700  1.00 20.34           C
ATOM   1980  O   SER A 222     -15.219  46.571 141.508  1.00 23.04           O
ATOM   1981  CB  SER A 222     -18.124  45.456 140.480  1.00 28.52           C
ATOM   1982  OG  SER A 222     -17.879  45.156 141.833  1.00 33.86           O
ATOM   1983  H   SER A 222     -15.324  44.603 140.288  1.00 30.19           H
ATOM   1984  HA  SER A 222     -16.959  46.207 138.973  1.00 30.72           H
ATOM   1985  HB2 SER A 222     -18.739  46.202 140.421  1.00 34.22           H
ATOM   1986  HB3 SER A 222     -18.494  44.673 140.036  1.00 34.22           H
ATOM   1987  HG  SER A 222     -18.341  45.657 142.314  1.00 40.63           H
ATOM   1988  N   VAL A 223     -16.492  48.137 140.515  1.00 19.68           N
ATOM   1989  CA  VAL A 223     -15.846  49.201 141.275  1.00 26.31           C
ATOM   1990  C   VAL A 223     -16.070  49.011 142.774  1.00 26.52           C
ATOM   1991  O   VAL A 223     -15.205  49.357 143.585  1.00 25.31           O
ATOM   1992  CB  VAL A 223     -16.341  50.573 140.784  1.00 23.94           C
ATOM   1993  CG1 VAL A 223     -17.857  50.725 141.000  1.00 28.72           C
ATOM   1994  CG2 VAL A 223     -15.564  51.674 141.475  1.00 25.90           C
ATOM   1995  H   VAL A 223     -17.103  48.389 139.970  1.00 23.62           H
ATOM   1996  HA  VAL A 223     -14.888  49.151 141.106  1.00 31.57           H
ATOM   1997  HB  VAL A 223     -16.168  50.651 139.832  1.00 28.73           H
ATOM   1998 HG11 VAL A 223     -18.139  51.606 140.706  1.00 34.47           H
ATOM   1999 HG12 VAL A 223     -18.331  50.038 140.500  1.00 34.47           H
ATOM   2000 HG13 VAL A 223     -18.037  50.628 141.950  1.00 34.47           H
ATOM   2001 HG21 VAL A 223     -15.899  52.532 141.172  1.00 31.08           H
ATOM   2002 HG22 VAL A 223     -15.691  51.585 142.433  1.00 31.08           H
ATOM   2003 HG23 VAL A 223     -14.619  51.590 141.264  1.00 31.08           H
ATOM   2004  N   GLU A 224     -17.209  48.429 143.156  1.00 28.19           N
ATOM   2005  CA  GLU A 224     -17.512  48.182 144.570  1.00 32.67           C
ATOM   2006  C   GLU A 224     -16.434  47.368 145.251  1.00 24.51           C
ATOM   2007  O   GLU A 224     -16.183  47.557 146.443  1.00 30.66           O
ATOM   2008  CB  GLU A 224     -18.851  47.440 144.728  1.00 26.69           C
ATOM   2009  CG  GLU A 224     -20.099  48.265 144.432  1.00 38.09           C
ATOM   2010  CD  GLU A 224     -20.361  48.493 142.958  1.00 42.37           C
ATOM   2011  OE1 GLU A 224     -20.019  47.606 142.132  1.00 40.15           O
ATOM   2012  OE2 GLU A 224     -20.935  49.566 142.639  1.00 49.35           O1-
ATOM   2013  H   GLU A 224     -17.817  48.155 142.617  1.00 33.83           H
ATOM   2014  HA  GLU A 224     -17.576  49.032 145.029  1.00 39.21           H
ATOM   2015  HB2 GLU A 224     -18.858  46.667 144.145  1.00 32.03           H
ATOM   2016  HB3 GLU A 224     -18.909  47.146 145.642  1.00 32.03           H
ATOM   2017  HG2 GLU A 224     -20.876  47.798 144.780  1.00 45.71           H
ATOM   2018  HG3 GLU A 224     -20.013  49.138 144.845  1.00 45.71           H
ATOM   2019  N   GLU A 225     -15.804  46.436 144.542  1.00 28.30           N
ATOM   2020  CA  GLU A 225     -14.821  45.561 145.178  1.00 30.51           C
ATOM   2021  C   GLU A 225     -13.384  46.033 144.985  1.00 28.16           C
ATOM   2022  O   GLU A 225     -12.450  45.346 145.429  1.00 25.30           O
ATOM   2023  CB  GLU A 225     -14.986  44.120 144.685  1.00 29.47           C
ATOM   2024  CG  GLU A 225     -14.605  43.899 143.273  1.00 38.11           C
ATOM   2025  CD  GLU A 225     -14.592  42.418 142.871  1.00 42.63           C
ATOM   2026  OE1 GLU A 225     -14.083  41.598 143.659  1.00 50.99           O
ATOM   2027  OE2 GLU A 225     -15.062  42.068 141.766  1.00 45.72           O1-
ATOM   2028  H   GLU A 225     -15.926  46.283 143.709  1.00 33.96           H
ATOM   2029  HA  GLU A 225     -14.993  45.554 146.130  1.00 36.61           H
ATOM   2030  HB2 GLU A 225     -14.422  43.550 145.227  1.00 35.36           H
ATOM   2031  HB3 GLU A 225     -15.912  43.849 144.776  1.00 35.36           H
ATOM   2032  HG2 GLU A 225     -15.219  44.387 142.706  1.00 45.73           H
ATOM   2033  HG3 GLU A 225     -13.702  44.233 143.160  1.00 45.73           H
ATOM   2034  N   LEU A 226     -13.184  47.206 144.384  1.00 27.50           N
ATOM   2035  CA  LEU A 226     -11.825  47.690 144.150  1.00 22.05           C
ATOM   2036  C   LEU A 226     -11.069  47.950 145.449  1.00 25.45           C
ATOM   2037  O   LEU A 226      -9.910  47.511 145.570  1.00 23.47           O
ATOM   2038  CB  LEU A 226     -11.875  48.956 143.278  1.00 19.19           C
ATOM   2039  CG  LEU A 226     -10.520  49.507 142.880  1.00 26.33           C
ATOM   2040  CD1 LEU A 226      -9.683  48.455 142.131  1.00 24.15           C
ATOM   2041  CD2 LEU A 226     -10.726  50.711 141.992  1.00 28.42           C
ATOM   2042  H   LEU A 226     -13.807  47.725 144.109  1.00 33.00           H
ATOM   2043  HA  LEU A 226     -11.350  47.001 143.664  1.00 26.46           H
ATOM   2044  HB2 LEU A 226     -12.352  48.761 142.454  1.00 23.03           H
ATOM   2045  HB3 LEU A 226     -12.335  49.660 143.751  1.00 23.03           H
ATOM   2046  HG  LEU A 226     -10.036  49.786 143.667  1.00 31.60           H
ATOM   2047 HD11 LEU A 226      -8.842  48.856 141.862  1.00 28.99           H
ATOM   2048 HD12 LEU A 226      -9.505  47.707 142.718  1.00 28.99           H
ATOM   2049 HD13 LEU A 226     -10.180  48.154 141.353  1.00 28.99           H
ATOM   2050 HD21 LEU A 226      -9.864  51.071 141.731  1.00 34.10           H
ATOM   2051 HD22 LEU A 226     -11.227  50.434 141.210  1.00 34.10           H
ATOM   2052 HD23 LEU A 226     -11.225  51.379 142.489  1.00 34.10           H
ATOM   2053  N   PRO A 227     -11.633  48.658 146.432  1.00 23.40           N
ATOM   2054  CA  PRO A 227     -10.884  48.877 147.675  1.00 21.69           C
ATOM   2055  C   PRO A 227     -10.493  47.585 148.325  1.00 22.83           C
ATOM   2056  O   PRO A 227      -9.356  47.435 148.781  1.00 21.24           O
ATOM   2057  CB  PRO A 227     -11.872  49.676 148.528  1.00 26.41           C
ATOM   2058  CG  PRO A 227     -12.708  50.392 147.529  1.00 23.91           C
ATOM   2059  CD  PRO A 227     -12.922  49.364 146.453  1.00 23.61           C
ATOM   2060  HA  PRO A 227     -10.095  49.416 147.516  1.00 26.03           H
ATOM   2061  HB2 PRO A 227     -12.420  49.061 149.044  1.00 31.69           H
ATOM   2062  HB3 PRO A 227     -11.393  50.297 149.096  1.00 31.69           H
ATOM   2063  HG2 PRO A 227     -13.544  50.678 147.926  1.00 28.69           H
ATOM   2064  HG3 PRO A 227     -12.205  51.147 147.185  1.00 28.69           H
ATOM   2065  HD2 PRO A 227     -13.627  48.748 146.700  1.00 28.34           H
ATOM   2066  HD3 PRO A 227     -13.114  49.800 145.614  1.00 28.34           H
ATOM   2067  N   LEU A 228     -11.417  46.627 148.357  1.00 22.74           N
ATOM   2068  CA  LEU A 228     -11.134  45.343 148.975  1.00 24.43           C
ATOM   2069  C   LEU A 228      -9.976  44.648 148.276  1.00 22.02           C
ATOM   2070  O   LEU A 228      -8.989  44.254 148.910  1.00 24.17           O
ATOM   2071  CB  LEU A 228     -12.383  44.471 148.942  1.00 24.51           C
ATOM   2072  CG  LEU A 228     -12.171  43.011 149.367  1.00 27.91           C
ATOM   2073  CD1 LEU A 228     -11.765  42.925 150.824  1.00 30.69           C
ATOM   2074  CD2 LEU A 228     -13.417  42.182 149.106  1.00 27.21           C
ATOM   2075  H   LEU A 228     -12.208  46.697 148.034  1.00 27.28           H
ATOM   2076  HA  LEU A 228     -10.895  45.487 149.898  1.00 29.32           H
ATOM   2077  HB2 LEU A 228     -13.057  44.861 149.520  1.00 29.41           H
ATOM   2078  HB3 LEU A 228     -12.706  44.454 148.031  1.00 29.41           H
ATOM   2079  HG  LEU A 228     -11.466  42.624 148.839  1.00 33.50           H
ATOM   2080 HD11 LEU A 228     -11.658  41.994 151.069  1.00 36.83           H
ATOM   2081 HD12 LEU A 228     -10.927  43.401 150.949  1.00 36.83           H
ATOM   2082 HD13 LEU A 228     -12.459  43.332 151.363  1.00 36.83           H
ATOM   2083 HD21 LEU A 228     -13.256  41.269 149.391  1.00 32.65           H
ATOM   2084 HD22 LEU A 228     -14.145  42.564 149.617  1.00 32.65           H
ATOM   2085 HD23 LEU A 228     -13.634  42.207 148.158  1.00 32.65           H
ATOM   2086  N   ARG A 229     -10.078  44.481 146.956  1.00 19.78           N
ATOM   2087  CA  ARG A 229      -9.012  43.787 146.242  1.00 21.52           C
ATOM   2088  C   ARG A 229      -7.690  44.508 146.403  1.00 16.33           C
ATOM   2089  O   ARG A 229      -6.649  43.870 146.543  1.00 17.37           O
ATOM   2090  CB  ARG A 229      -9.362  43.639 144.777  1.00 22.94           C
ATOM   2091  CG  ARG A 229     -10.675  42.877 144.537  1.00 24.65           C
ATOM   2092  CD  ARG A 229     -10.678  41.565 145.273  1.00 23.75           C
ATOM   2093  NE  ARG A 229     -11.835  40.771 144.940  1.00 32.57           N
ATOM   2094  CZ  ARG A 229     -12.168  39.641 145.541  1.00 33.90           C
ATOM   2095  NH1 ARG A 229     -11.433  39.167 146.537  1.00 31.08           N
ATOM   2096  NH2 ARG A 229     -13.248  38.985 145.139  1.00 38.32           N1+
ATOM   2097  H   ARG A 229     -10.736  44.746 146.478  1.00 23.73           H
ATOM   2098  HA  ARG A 229      -8.891  42.902 146.628  1.00 25.83           H
ATOM   2099  HB2 ARG A 229      -9.450  44.527 144.391  1.00 27.52           H
ATOM   2100  HB3 ARG A 229      -8.638  43.165 144.336  1.00 27.52           H
ATOM   2101  HG2 ARG A 229     -11.421  43.396 144.860  1.00 29.58           H
ATOM   2102  HG3 ARG A 229     -10.775  42.701 143.586  1.00 29.58           H
ATOM   2103  HD2 ARG A 229      -9.888  41.053 145.036  1.00 28.50           H
ATOM   2104  HD3 ARG A 229     -10.719  41.737 146.227  1.00 28.50           H
ATOM   2105  HE  ARG A 229     -12.378  41.081 144.355  1.00 39.09           H
ATOM   2106 HH11 ARG A 229     -10.725  39.586 146.789  1.00 37.30           H
ATOM   2107 HH12 ARG A 229     -11.656  38.432 146.913  1.00 37.30           H
ATOM   2108 HH21 ARG A 229     -13.732  39.294 144.498  1.00 45.98           H
ATOM   2109 HH22 ARG A 229     -13.466  38.255 145.533  1.00 45.98           H
ATOM   2110  N   ILE A 230      -7.698  45.839 146.420  1.00 21.67           N
ATOM   2111  CA  ILE A 230      -6.436  46.538 146.644  1.00 20.00           C
ATOM   2112  C   ILE A 230      -5.888  46.212 148.017  1.00 21.50           C
ATOM   2113  O   ILE A 230      -4.682  45.975 148.171  1.00 21.41           O
ATOM   2114  CB  ILE A 230      -6.615  48.050 146.447  1.00 17.33           C
ATOM   2115  CG1 ILE A 230      -6.865  48.351 144.980  1.00 21.09           C
ATOM   2116  CG2 ILE A 230      -5.391  48.783 146.966  1.00 21.06           C
ATOM   2117  CD1 ILE A 230      -7.131  49.833 144.663  1.00 19.34           C
ATOM   2118  H   ILE A 230      -8.380  46.343 146.297  1.00 26.01           H
ATOM   2119  HA  ILE A 230      -5.773  46.220 146.006  1.00 23.99           H
ATOM   2120  HB  ILE A 230      -7.389  48.335 146.953  1.00 20.80           H
ATOM   2121 HG12 ILE A 230      -6.103  48.057 144.455  1.00 25.31           H
ATOM   2122 HG13 ILE A 230      -7.654  47.853 144.715  1.00 25.31           H
ATOM   2123 HG21 ILE A 230      -5.540  49.733 146.854  1.00 25.28           H
ATOM   2124 HG22 ILE A 230      -5.252  48.597 147.905  1.00 25.28           H
ATOM   2125 HG23 ILE A 230      -4.618  48.499 146.451  1.00 25.28           H
ATOM   2126 HD11 ILE A 230      -7.322  49.925 143.719  1.00 23.21           H
ATOM   2127 HD12 ILE A 230      -7.898  50.130 145.175  1.00 23.21           H
ATOM   2128 HD13 ILE A 230      -6.347  50.358 144.888  1.00 23.21           H
ATOM   2129  N   ASN A 231      -6.750  46.198 149.038  1.00 22.11           N
ATOM   2130  CA  ASN A 231      -6.273  45.925 150.397  1.00 24.88           C
ATOM   2131  C   ASN A 231      -5.767  44.500 150.533  1.00 18.86           C
ATOM   2132  O   ASN A 231      -4.736  44.263 151.168  1.00 23.46           O
ATOM   2133  CB  ASN A 231      -7.379  46.192 151.417  1.00 24.82           C
ATOM   2134  CG  ASN A 231      -7.591  47.660 151.672  1.00 25.03           C
ATOM   2135  OD1 ASN A 231      -6.645  48.454 151.700  1.00 27.45           O
ATOM   2136  ND2 ASN A 231      -8.853  48.036 151.824  1.00 30.08           N
ATOM   2137  H   ASN A 231      -7.584  46.359 148.979  1.00 26.53           H
ATOM   2138  HA  ASN A 231      -5.535  46.524 150.609  1.00 29.86           H
ATOM   2139  HB2 ASN A 231      -8.221  45.838 151.090  1.00 29.79           H
ATOM   2140  HB3 ASN A 231      -7.151  45.774 152.259  1.00 29.79           H
ATOM   2141 HD21 ASN A 231      -9.055  48.865 151.947  1.00 36.10           H
ATOM   2142 HD22 ASN A 231      -9.486  47.450 151.790  1.00 36.10           H
ATOM   2143  N   GLU A 232      -6.473  43.533 149.959  1.00 16.22           N
ATOM   2144  CA  GLU A 232      -5.972  42.155 149.982  1.00 21.88           C
ATOM   2145  C   GLU A 232      -4.602  42.054 149.327  1.00 22.38           C
ATOM   2146  O   GLU A 232      -3.700  41.369 149.838  1.00 21.40           O
ATOM   2147  CB  GLU A 232      -6.961  41.209 149.292  1.00 24.33           C
ATOM   2148  CG  GLU A 232      -8.352  41.181 149.959  1.00 25.25           C
ATOM   2149  CD  GLU A 232      -9.350  40.297 149.217  1.00 27.59           C
ATOM   2150  OE1 GLU A 232      -9.433  40.403 147.977  1.00 25.46           O
ATOM   2151  OE2 GLU A 232     -10.071  39.510 149.872  1.00 35.23           O1-
ATOM   2152  H   GLU A 232      -7.223  43.642 149.560  1.00 19.46           H
ATOM   2153  HA  GLU A 232      -5.901  41.878 150.907  1.00 26.25           H
ATOM   2154  HB2 GLU A 232      -7.074  41.490 148.368  1.00 29.19           H
ATOM   2155  HB3 GLU A 232      -6.605  40.309 149.320  1.00 29.19           H
ATOM   2156  HG2 GLU A 232      -8.280  40.872 150.871  1.00 30.30           H
ATOM   2157  HG3 GLU A 232      -8.715  42.080 149.950  1.00 30.30           H
ATOM   2158  N   ALA A 233      -4.432  42.728 148.188  1.00 24.02           N
ATOM   2159  CA  ALA A 233      -3.191  42.607 147.432  1.00 23.44           C
ATOM   2160  C   ALA A 233      -2.003  43.071 148.261  1.00 17.91           C
ATOM   2161  O   ALA A 233      -0.979  42.382 148.358  1.00 17.74           O
ATOM   2162  CB  ALA A 233      -3.278  43.429 146.141  1.00 15.57           C
ATOM   2163  H   ALA A 233      -5.015  43.252 147.843  1.00 28.83           H
ATOM   2164  HA  ALA A 233      -3.054  41.678 147.199  1.00 28.13           H
ATOM   2165  HB1 ALA A 233      -2.437  43.373 145.671  1.00 18.68           H
ATOM   2166  HB2 ALA A 233      -3.996  43.077 145.587  1.00 18.68           H
ATOM   2167  HB3 ALA A 233      -3.461  44.357 146.361  1.00 18.68           H
ATOM   2168  N   PHE A 234      -2.102  44.269 148.829  1.00 17.31           N
ATOM   2169  CA  PHE A 234      -0.990  44.807 149.608  1.00 22.68           C
ATOM   2170  C   PHE A 234      -0.723  43.931 150.821  1.00 23.58           C
ATOM   2171  O   PHE A 234       0.437  43.705 151.191  1.00 21.00           O
ATOM   2172  CB  PHE A 234      -1.281  46.252 150.052  1.00 20.67           C
ATOM   2173  CG  PHE A 234      -0.944  47.288 149.016  1.00 18.86           C
ATOM   2174  CD1 PHE A 234      -1.844  47.606 148.022  1.00 19.51           C
ATOM   2175  CD2 PHE A 234       0.282  47.937 149.031  1.00 21.64           C
ATOM   2176  CE1 PHE A 234      -1.534  48.537 147.050  1.00 23.46           C
ATOM   2177  CE2 PHE A 234       0.600  48.880 148.073  1.00 20.70           C
ATOM   2178  CZ  PHE A 234      -0.314  49.180 147.082  1.00 14.90           C
ATOM   2179  H   PHE A 234      -2.793  44.772 148.772  1.00 20.77           H
ATOM   2180  HA  PHE A 234      -0.196  44.818 149.054  1.00 27.22           H
ATOM   2181  HB2 PHE A 234      -2.219  46.332 150.276  1.00 24.81           H
ATOM   2182  HB3 PHE A 234      -0.742  46.443 150.834  1.00 24.81           H
ATOM   2183  HD1 PHE A 234      -2.658  47.167 147.993  1.00 23.41           H
ATOM   2184  HD2 PHE A 234       0.900  47.742 149.693  1.00 25.96           H
ATOM   2185  HE1 PHE A 234      -2.156  48.733 146.382  1.00 28.15           H
ATOM   2186  HE2 PHE A 234       1.421  49.301 148.110  1.00 24.84           H
ATOM   2187  HZ  PHE A 234      -0.113  49.809 146.431  1.00 17.88           H
ATOM   2188  N   GLU A 235      -1.787  43.416 151.441  1.00 20.91           N
ATOM   2189  CA  GLU A 235      -1.620  42.545 152.602  1.00 29.45           C
ATOM   2190  C   GLU A 235      -0.904  41.266 152.203  1.00 20.62           C
ATOM   2191  O   GLU A 235       0.076  40.862 152.839  1.00 24.13           O
ATOM   2192  CB  GLU A 235      -2.986  42.228 153.238  1.00 23.07           C
ATOM   2193  CG  GLU A 235      -2.915  41.352 154.529  1.00 38.19           C
ATOM   2194  CD  GLU A 235      -4.284  40.739 154.917  1.00 53.07           C
ATOM   2195  OE1 GLU A 235      -5.258  41.490 155.178  1.00 58.14           O
ATOM   2196  OE2 GLU A 235      -4.399  39.492 154.933  1.00 62.66           O1-
ATOM   2197  H   GLU A 235      -2.603  43.556 151.211  1.00 25.10           H
ATOM   2198  HA  GLU A 235      -1.076  42.999 153.266  1.00 35.34           H
ATOM   2199  HB2 GLU A 235      -3.411  43.068 153.472  1.00 27.69           H
ATOM   2200  HB3 GLU A 235      -3.545  41.769 152.594  1.00 27.69           H
ATOM   2201  HG2 GLU A 235      -2.311  40.615 154.368  1.00 45.83           H
ATOM   2202  HG3 GLU A 235      -2.596  41.889 155.272  1.00 45.83           H
ATOM   2203  N   ILE A 236      -1.368  40.618 151.132  1.00 22.44           N
ATOM   2204  CA  ILE A 236      -0.757  39.360 150.713  1.00 23.04           C
ATOM   2205  C   ILE A 236       0.695  39.571 150.300  1.00 21.79           C
ATOM   2206  O   ILE A 236       1.564  38.739 150.589  1.00 22.95           O
ATOM   2207  CB  ILE A 236      -1.595  38.739 149.581  1.00 26.29           C
ATOM   2208  CG1 ILE A 236      -2.935  38.269 150.136  1.00 20.19           C
ATOM   2209  CG2 ILE A 236      -0.852  37.574 148.956  1.00 20.24           C
ATOM   2210  CD1 ILE A 236      -3.925  37.788 149.089  1.00 23.50           C
ATOM   2211  H   ILE A 236      -2.021  40.874 150.640  1.00 26.93           H
ATOM   2212  HA  ILE A 236      -0.781  38.756 151.464  1.00 27.65           H
ATOM   2213  HB  ILE A 236      -1.762  39.422 148.912  1.00 31.55           H
ATOM   2214 HG12 ILE A 236      -2.785  37.547 150.757  1.00 24.23           H
ATOM   2215 HG13 ILE A 236      -3.344  39.021 150.582  1.00 24.23           H
ATOM   2216 HG21 ILE A 236      -1.396  37.194 148.254  1.00 24.29           H
ATOM   2217 HG22 ILE A 236      -0.011  37.876 148.588  1.00 24.29           H
ATOM   2218 HG23 ILE A 236      -0.689  36.915 149.648  1.00 24.29           H
ATOM   2219 HD11 ILE A 236      -4.767  37.550 149.511  1.00 28.20           H
ATOM   2220 HD12 ILE A 236      -4.073  38.500 148.451  1.00 28.20           H
ATOM   2221 HD13 ILE A 236      -3.550  37.011 148.644  1.00 28.20           H
ATOM   2222  N   ALA A 237       0.980  40.667 149.585  1.00 19.47           N
ATOM   2223  CA  ALA A 237       2.334  40.877 149.083  1.00 16.90           C
ATOM   2224  C   ALA A 237       3.333  41.075 150.202  1.00 20.93           C
ATOM   2225  O   ALA A 237       4.510  40.748 150.042  1.00 17.50           O
ATOM   2226  CB  ALA A 237       2.369  42.083 148.146  1.00 17.91           C
ATOM   2227  H   ALA A 237       0.424  41.293 149.386  1.00 23.36           H
ATOM   2228  HA  ALA A 237       2.611  40.096 148.593  1.00 20.28           H
ATOM   2229  HB1 ALA A 237       3.277  42.213 147.837  1.00 21.49           H
ATOM   2230  HB2 ALA A 237       1.773  41.907 147.400  1.00 21.49           H
ATOM   2231  HB3 ALA A 237       2.065  42.860 148.646  1.00 21.49           H
ATOM   2232  N   THR A 238       2.900  41.626 151.330  1.00 23.82           N
ATOM   2233  CA  THR A 238       3.806  41.949 152.430  1.00 23.66           C
ATOM   2234  C   THR A 238       3.762  40.951 153.590  1.00 24.41           C
ATOM   2235  O   THR A 238       4.550  41.088 154.517  1.00 31.23           O
ATOM   2236  CB  THR A 238       3.498  43.346 152.978  1.00 25.80           C
ATOM   2237  OG1 THR A 238       2.147  43.389 153.451  1.00 24.13           O
ATOM   2238  CG2 THR A 238       3.711  44.388 151.909  1.00 24.29           C
ATOM   2239  H   THR A 238       2.081  41.827 151.488  1.00 28.58           H
ATOM   2240  HA  THR A 238       4.715  41.958 152.091  1.00 28.39           H
ATOM   2241  HB  THR A 238       4.090  43.526 153.716  1.00 30.96           H
ATOM   2242  HG1 THR A 238       1.613  43.267 152.818  1.00 28.96           H
ATOM   2243 HG21 THR A 238       3.538  45.275 152.255  1.00 29.14           H
ATOM   2244 HG22 THR A 238       4.635  44.339 151.615  1.00 29.14           H
ATOM   2245 HG23 THR A 238       3.128  44.212 151.160  1.00 29.14           H
ATOM   2246  N   SER A 239       2.881  39.964 153.564  1.00 30.85           N
ATOM   2247  CA  SER A 239       2.736  39.002 154.651  1.00 26.51           C
ATOM   2248  C   SER A 239       3.536  37.735 154.340  1.00 32.99           C
ATOM   2249  O   SER A 239       4.001  37.531 153.218  1.00 19.49           O
ATOM   2250  CB  SER A 239       1.252  38.662 154.871  0.92 21.72           C
ATOM   2251  OG  SER A 239       0.697  38.006 153.732  0.52 28.72           O
ATOM   2252  H   SER A 239       2.337  39.820 152.920  1.00 37.02           H
ATOM   2253  HA  SER A 239       3.086  39.386 155.466  1.00 31.81           H
ATOM   2254  HB2 SER A 239       1.173  38.054 155.626  0.00 26.07           H
ATOM   2255  HB3 SER A 239       0.758  39.479 155.043  1.00 26.07           H
ATOM   2256  HG  SER A 239       0.814  38.466 153.042  0.00 34.46           H
ATOM   2257  N   GLY A 240       3.693  36.878 155.352  1.00 25.25           N
ATOM   2258  CA  GLY A 240       4.389  35.620 155.141  1.00 23.60           C
ATOM   2259  C   GLY A 240       5.767  35.836 154.549  1.00 18.88           C
ATOM   2260  O   GLY A 240       6.520  36.697 154.993  1.00 25.42           O
ATOM   2261  H   GLY A 240       3.405  36.995 156.145  1.00 30.30           H
ATOM   2262  HA2 GLY A 240       4.519  35.187 155.998  1.00 28.32           H
ATOM   2263  HA3 GLY A 240       3.869  35.037 154.569  1.00 28.32           H
ATOM   2264  N   ARG A 241       6.116  35.038 153.556  1.00 24.51           N
ATOM   2265  CA  ARG A 241       7.241  35.374 152.698  1.00 22.44           C
ATOM   2266  C   ARG A 241       6.780  36.419 151.699  1.00 15.23           C
ATOM   2267  O   ARG A 241       5.825  36.162 150.948  1.00 19.21           O
ATOM   2268  CB  ARG A 241       7.756  34.164 151.935  1.00 18.59           C
ATOM   2269  CG  ARG A 241       9.052  34.468 151.227  1.00 20.06           C
ATOM   2270  CD  ARG A 241       9.384  33.479 150.130  1.00 14.80           C
ATOM   2271  NE  ARG A 241      10.715  33.771 149.604  1.00 18.84           N
ATOM   2272  CZ  ARG A 241      11.192  33.305 148.454  1.00 22.17           C
ATOM   2273  NH1 ARG A 241      10.447  32.529 147.699  1.00 19.69           N
ATOM   2274  NH2 ARG A 241      12.422  33.620 148.062  1.00 16.73           N1+
ATOM   2275  H   ARG A 241       5.705  34.319 153.326  1.00 29.42           H
ATOM   2276  HA  ARG A 241       7.958  35.714 153.249  1.00 26.93           H
ATOM   2277  HB2 ARG A 241       7.898  33.424 152.547  1.00 22.30           H
ATOM   2278  HB3 ARG A 241       7.108  33.928 151.257  1.00 22.30           H
ATOM   2279  HG2 ARG A 241       9.013  35.354 150.838  1.00 24.07           H
ATOM   2280  HG3 ARG A 241       9.769  34.437 151.880  1.00 24.07           H
ATOM   2281  HD2 ARG A 241       9.391  32.580 150.485  1.00 17.76           H
ATOM   2282  HD3 ARG A 241       8.732  33.559 149.416  1.00 17.76           H
ATOM   2283  HE  ARG A 241      11.223  34.285 150.063  1.00 22.61           H
ATOM   2284 HH11 ARG A 241       9.643  32.318 147.941  1.00 23.62           H
ATOM   2285 HH12 ARG A 241      10.772  32.237 146.963  1.00 23.62           H
ATOM   2286 HH21 ARG A 241      12.916  34.125 148.554  1.00 20.07           H
ATOM   2287 HH22 ARG A 241      12.724  33.313 147.320  1.00 20.07           H
ATOM   2288  N   PRO A 242       7.376  37.608 151.656  1.00 15.73           N
ATOM   2289  CA  PRO A 242       6.896  38.627 150.713  1.00 21.93           C
ATOM   2290  C   PRO A 242       6.957  38.099 149.278  1.00 21.81           C
ATOM   2291  O   PRO A 242       7.727  37.192 148.959  1.00 19.88           O
ATOM   2292  CB  PRO A 242       7.852  39.808 150.943  1.00 21.16           C
ATOM   2293  CG  PRO A 242       8.305  39.634 152.407  1.00 21.31           C
ATOM   2294  CD  PRO A 242       8.475  38.121 152.502  1.00 21.23           C
ATOM   2295  HA  PRO A 242       5.989  38.897 150.938  1.00 26.31           H
ATOM   2296  HB2 PRO A 242       8.610  39.719 150.342  1.00 25.39           H
ATOM   2297  HB3 PRO A 242       7.402  40.651 150.798  1.00 25.39           H
ATOM   2298  HG2 PRO A 242       9.145  40.099 152.576  1.00 25.57           H
ATOM   2299  HG3 PRO A 242       7.607  39.954 153.003  1.00 25.57           H
ATOM   2300  HD2 PRO A 242       9.341  37.852 152.152  1.00 25.48           H
ATOM   2301  HD3 PRO A 242       8.365  37.842 153.424  1.00 25.48           H
ATOM   2302  N   GLY A 243       6.102  38.642 148.427  1.00 16.42           N
ATOM   2303  CA  GLY A 243       6.094  38.282 147.031  1.00 19.03           C
ATOM   2304  C   GLY A 243       5.213  39.183 146.173  1.00 17.87           C
ATOM   2305  O   GLY A 243       4.551  40.105 146.666  1.00 19.21           O
ATOM   2306  H   GLY A 243       5.518  39.227 148.638  1.00 19.71           H
ATOM   2307  HA2 GLY A 243       7.001  38.319 146.695  1.00 22.84           H
ATOM   2308  HA3 GLY A 243       5.773  37.371 146.940  1.00 22.84           H
ATOM   2309  N   PRO A 244       5.184  38.924 144.871  1.00 19.42           N
ATOM   2310  CA  PRO A 244       4.362  39.729 143.963  1.00 14.48           C
ATOM   2311  C   PRO A 244       2.932  39.240 143.895  1.00 15.43           C
ATOM   2312  O   PRO A 244       2.645  38.047 144.019  1.00 16.05           O
ATOM   2313  CB  PRO A 244       5.066  39.522 142.615  1.00 17.08           C
ATOM   2314  CG  PRO A 244       5.545  38.123 142.704  1.00 17.14           C
ATOM   2315  CD  PRO A 244       6.079  38.026 144.122  1.00 19.83           C
ATOM   2316  HA  PRO A 244       4.384  40.667 144.208  1.00 17.37           H
ATOM   2317  HB2 PRO A 244       4.441  39.646 141.890  1.00 20.50           H
ATOM   2318  HB3 PRO A 244       5.818  40.131 142.558  1.00 20.50           H
ATOM   2319  HG2 PRO A 244       4.796  37.523 142.589  1.00 20.57           H
ATOM   2320  HG3 PRO A 244       6.234  37.968 142.034  1.00 20.57           H
ATOM   2321  HD2 PRO A 244       5.996  37.118 144.457  1.00 23.79           H
ATOM   2322  HD3 PRO A 244       6.996  38.339 144.169  1.00 23.79           H
ATOM   2323  N   VAL A 245       2.030  40.199 143.699  1.00 13.58           N
ATOM   2324  CA  VAL A 245       0.621  39.924 143.449  1.00 15.85           C
ATOM   2325  C   VAL A 245       0.202  40.764 142.252  1.00 17.37           C
ATOM   2326  O   VAL A 245       0.793  41.803 141.980  1.00 12.79           O
ATOM   2327  CB  VAL A 245      -0.246  40.252 144.684  1.00 18.31           C
ATOM   2328  CG1 VAL A 245       0.201  39.423 145.910  1.00 15.48           C
ATOM   2329  CG2 VAL A 245      -0.122  41.723 145.025  1.00 16.34           C
ATOM   2330  H   VAL A 245       2.210  41.035 143.702  1.00 16.30           H
ATOM   2331  HA  VAL A 245       0.512  38.991 143.208  1.00 19.02           H
ATOM   2332  HB  VAL A 245      -1.172  40.052 144.477  1.00 21.98           H
ATOM   2333 HG11 VAL A 245      -0.343  39.679 146.664  1.00 18.57           H
ATOM   2334 HG12 VAL A 245       0.089  38.476 145.718  1.00 18.57           H
ATOM   2335 HG13 VAL A 245       1.130  39.612 146.096  1.00 18.57           H
ATOM   2336 HG21 VAL A 245      -0.653  41.902 145.815  1.00 19.60           H
ATOM   2337 HG22 VAL A 245       0.806  41.938 145.188  1.00 19.60           H
ATOM   2338 HG23 VAL A 245      -0.455  42.245 144.275  1.00 19.60           H
ATOM   2339  N   LEU A 246      -0.862  40.336 141.564  1.00  9.59           N
ATOM   2340  CA  LEU A 246      -1.336  41.058 140.396  1.00 12.80           C
ATOM   2341  C   LEU A 246      -2.819  41.330 140.525  1.00 12.33           C
ATOM   2342  O   LEU A 246      -3.596  40.447 140.886  1.00 15.42           O
ATOM   2343  CB  LEU A 246      -1.060  40.301 139.080  1.00 12.15           C
ATOM   2344  CG  LEU A 246      -1.484  41.008 137.789  1.00 15.87           C
ATOM   2345  CD1 LEU A 246      -0.522  40.655 136.652  1.00 15.80           C
ATOM   2346  CD2 LEU A 246      -2.870  40.629 137.419  1.00 14.16           C
ATOM   2347  H   LEU A 246      -1.332  39.649 141.744  1.00 11.50           H
ATOM   2348  HA  LEU A 246      -0.872  41.909 140.351  1.00 15.36           H
ATOM   2349  HB2 LEU A 246      -0.105  40.141 139.012  1.00 14.58           H
ATOM   2350  HB3 LEU A 246      -1.528  39.451 139.092  1.00 14.58           H
ATOM   2351  HG  LEU A 246      -1.458  41.964 137.916  1.00 19.05           H
ATOM   2352 HD11 LEU A 246      -0.783  41.128 135.849  1.00 18.96           H
ATOM   2353 HD12 LEU A 246       0.388  40.900 136.899  1.00 18.96           H
ATOM   2354 HD13 LEU A 246      -0.578  39.701 136.503  1.00 18.96           H
ATOM   2355 HD21 LEU A 246      -3.099  41.073 136.588  1.00 16.99           H
ATOM   2356 HD22 LEU A 246      -2.916  39.669 137.309  1.00 16.99           H
ATOM   2357 HD23 LEU A 246      -3.476  40.914 138.116  1.00 16.99           H
ATOM   2358  N   VAL A 247      -3.204  42.556 140.199  1.00 10.89           N
ATOM   2359  CA  VAL A 247      -4.597  42.988 140.212  1.00 13.62           C
ATOM   2360  C   VAL A 247      -4.923  43.499 138.810  1.00 11.81           C
ATOM   2361  O   VAL A 247      -4.380  44.520 138.384  1.00 11.35           O
ATOM   2362  CB  VAL A 247      -4.850  44.065 141.279  1.00 13.31           C
ATOM   2363  CG1 VAL A 247      -6.302  44.468 141.296  1.00 12.23           C
ATOM   2364  CG2 VAL A 247      -4.423  43.578 142.645  1.00 16.60           C
ATOM   2365  H   VAL A 247      -2.667  43.172 139.961  1.00 13.07           H
ATOM   2366  HA  VAL A 247      -5.176  42.231 140.393  1.00 16.35           H
ATOM   2367  HB  VAL A 247      -4.320  44.848 141.062  1.00 15.98           H
ATOM   2368 HG11 VAL A 247      -6.416  45.155 141.972  1.00 14.68           H
ATOM   2369 HG12 VAL A 247      -6.555  44.819 140.433  1.00 14.68           H
ATOM   2370 HG13 VAL A 247      -6.837  43.686 141.505  1.00 14.68           H
ATOM   2371 HG21 VAL A 247      -4.587  44.294 143.281  1.00 19.92           H
ATOM   2372 HG22 VAL A 247      -4.931  42.792 142.895  1.00 19.92           H
ATOM   2373 HG23 VAL A 247      -3.473  43.370 142.625  1.00 19.92           H
ATOM   2374  N   ASP A 248      -5.840  42.805 138.128  1.00 15.06           N
ATOM   2375  CA  ASP A 248      -6.279  43.074 136.771  1.00 16.35           C
ATOM   2376  C   ASP A 248      -7.485  44.019 136.809  1.00 20.65           C
ATOM   2377  O   ASP A 248      -8.491  43.752 137.487  1.00 16.85           O
ATOM   2378  CB  ASP A 248      -6.634  41.750 136.094  1.00 15.44           C
ATOM   2379  CG  ASP A 248      -6.457  41.767 134.579  1.00 16.01           C
ATOM   2380  OD1 ASP A 248      -5.608  42.527 134.053  1.00 15.25           O
ATOM   2381  OD2 ASP A 248      -7.187  40.996 133.892  1.00 18.36           O1-
ATOM   2382  H   ASP A 248      -6.238  42.120 138.452  1.00 18.07           H
ATOM   2383  HA  ASP A 248      -5.557  43.493 136.278  1.00 19.62           H
ATOM   2384  HB2 ASP A 248      -6.072  41.052 136.458  1.00 18.52           H
ATOM   2385  HB3 ASP A 248      -7.565  41.560 136.280  1.00 18.52           H
ATOM   2386  N   LEU A 249      -7.377  45.142 136.106  1.00 14.73           N
ATOM   2387  CA  LEU A 249      -8.342  46.239 136.225  1.00 14.25           C
ATOM   2388  C   LEU A 249      -9.046  46.483 134.910  1.00 13.00           C
ATOM   2389  O   LEU A 249      -8.551  47.257 134.078  1.00 12.89           O
ATOM   2390  CB  LEU A 249      -7.640  47.514 136.670  1.00 13.58           C
ATOM   2391  CG  LEU A 249      -6.935  47.472 138.006  1.00 19.54           C
ATOM   2392  CD1 LEU A 249      -6.194  48.760 138.250  1.00 20.64           C
ATOM   2393  CD2 LEU A 249      -7.960  47.256 139.112  1.00 16.06           C
ATOM   2394  H   LEU A 249      -6.738  45.309 135.549  1.00 17.67           H
ATOM   2395  HA  LEU A 249      -8.996  46.007 136.892  1.00 17.10           H
ATOM   2396  HB2 LEU A 249      -6.986  47.760 136.005  1.00 16.30           H
ATOM   2397  HB3 LEU A 249      -8.312  48.203 136.740  1.00 16.30           H
ATOM   2398  HG  LEU A 249      -6.300  46.743 138.005  1.00 23.45           H
ATOM   2399 HD11 LEU A 249      -5.761  48.718 139.116  1.00 24.77           H
ATOM   2400 HD12 LEU A 249      -5.534  48.892 137.549  1.00 24.77           H
ATOM   2401 HD13 LEU A 249      -6.838  49.485 138.239  1.00 24.77           H
ATOM   2402 HD21 LEU A 249      -7.501  47.253 139.970  1.00 19.28           H
ATOM   2403 HD22 LEU A 249      -8.607  47.970 139.085  1.00 19.28           H
ATOM   2404 HD23 LEU A 249      -8.402  46.401 138.966  1.00 19.28           H
ATOM   2405  N   PRO A 250     -10.208  45.893 134.680  1.00 13.40           N
ATOM   2406  CA  PRO A 250     -10.940  46.162 133.448  1.00 16.61           C
ATOM   2407  C   PRO A 250     -11.234  47.644 133.290  1.00 22.24           C
ATOM   2408  O   PRO A 250     -11.525  48.337 134.257  1.00 16.19           O
ATOM   2409  CB  PRO A 250     -12.219  45.339 133.606  1.00 15.26           C
ATOM   2410  CG  PRO A 250     -11.782  44.185 134.511  1.00 16.28           C
ATOM   2411  CD  PRO A 250     -10.899  44.887 135.507  1.00 14.77           C
ATOM   2412  HA  PRO A 250     -10.434  45.841 132.680  1.00 19.93           H
ATOM   2413  HB2 PRO A 250     -12.878  45.892 134.058  1.00 18.31           H
ATOM   2414  HB3 PRO A 250     -12.529  45.046 132.744  1.00 18.31           H
ATOM   2415  HG2 PRO A 250     -12.549  43.774 134.938  1.00 19.54           H
ATOM   2416  HG3 PRO A 250     -11.274  43.536 133.997  1.00 19.54           H
ATOM   2417  HD2 PRO A 250     -11.432  45.317 136.190  1.00 17.73           H
ATOM   2418  HD3 PRO A 250     -10.270  44.258 135.896  1.00 17.73           H
ATOM   2419  N   LYS A 251     -11.164  48.121 132.041  1.00 16.86           N
ATOM   2420  CA  LYS A 251     -11.315  49.548 131.771  1.00 18.55           C
ATOM   2421  C   LYS A 251     -12.681  50.067 132.220  1.00 20.46           C
ATOM   2422  O   LYS A 251     -12.792  51.205 132.685  1.00 18.86           O
ATOM   2423  CB  LYS A 251     -11.078  49.795 130.279  1.00 20.34           C
ATOM   2424  CG  LYS A 251     -11.108  51.227 129.817  1.00 22.84           C
ATOM   2425  CD  LYS A 251     -12.507  51.665 129.492  1.00 30.35           C
ATOM   2426  CE  LYS A 251     -12.551  53.041 128.811  1.00 40.38           C
ATOM   2427  NZ  LYS A 251     -13.975  53.466 128.544  1.00 43.97           N1+
ATOM   2428  H   LYS A 251     -11.016  47.650 131.337  1.00 20.23           H
ATOM   2429  HA  LYS A 251     -10.650  50.041 132.264  1.00 22.27           H
ATOM   2430  HB2 LYS A 251     -10.201  49.443 130.049  1.00 24.40           H
ATOM   2431  HB3 LYS A 251     -11.764  49.317 129.790  1.00 24.40           H
ATOM   2432  HG2 LYS A 251     -10.744  51.799 130.507  1.00 27.41           H
ATOM   2433  HG3 LYS A 251     -10.587  51.299 129.000  1.00 27.41           H
ATOM   2434  HD2 LYS A 251     -12.930  51.014 128.909  1.00 36.42           H
ATOM   2435  HD3 LYS A 251     -13.009  51.740 130.315  1.00 36.42           H
ATOM   2436  HE2 LYS A 251     -12.165  53.701 129.412  1.00 48.45           H
ATOM   2437  HE3 LYS A 251     -12.067  53.019 127.968  1.00 48.45           H
ATOM   2438  HZ1 LYS A 251     -14.054  54.345 128.660  1.00 52.77           H
ATOM   2439  HZ2 LYS A 251     -14.202  53.265 127.706  1.00 52.77           H
ATOM   2440  HZ3 LYS A 251     -14.533  53.056 129.106  1.00 52.77           H
ATOM   2441  N   ASP A 252     -13.746  49.271 132.052  1.00 17.89           N
ATOM   2442  CA  ASP A 252     -15.064  49.748 132.466  1.00 21.09           C
ATOM   2443  C   ASP A 252     -15.190  49.811 133.990  1.00 27.83           C
ATOM   2444  O   ASP A 252     -15.922  50.655 134.507  1.00 25.24           O
ATOM   2445  CB  ASP A 252     -16.179  48.895 131.834  1.00 22.24           C
ATOM   2446  CG  ASP A 252     -16.041  47.412 132.110  1.00 25.15           C
ATOM   2447  OD1 ASP A 252     -14.916  46.913 132.309  1.00 24.60           O
ATOM   2448  OD2 ASP A 252     -17.075  46.722 132.090  1.00 28.75           O1-
ATOM   2449  H   ASP A 252     -13.732  48.488 131.705  1.00 21.47           H
ATOM   2450  HA  ASP A 252     -15.166  50.647 132.121  1.00 25.31           H
ATOM   2451  HB2 ASP A 252     -17.032  49.199 132.166  1.00 26.69           H
ATOM   2452  HB3 ASP A 252     -16.149  49.017 130.874  1.00 26.69           H
ATOM   2453  N   VAL A 253     -14.414  49.008 134.718  1.00 22.40           N
ATOM   2454  CA  VAL A 253     -14.415  49.075 136.170  1.00 16.84           C
ATOM   2455  C   VAL A 253     -13.725  50.333 136.667  1.00 23.12           C
ATOM   2456  O   VAL A 253     -14.213  51.002 137.586  1.00 20.73           O
ATOM   2457  CB  VAL A 253     -13.760  47.819 136.756  1.00 22.63           C
ATOM   2458  CG1 VAL A 253     -13.568  47.958 138.265  1.00 24.56           C
ATOM   2459  CG2 VAL A 253     -14.596  46.612 136.428  1.00 24.59           C
ATOM   2460  H   VAL A 253     -13.867  48.429 134.394  1.00 26.88           H
ATOM   2461  HA  VAL A 253     -15.328  49.102 136.478  1.00 20.20           H
ATOM   2462  HB  VAL A 253     -12.891  47.714 136.343  1.00 27.16           H
ATOM   2463 HG11 VAL A 253     -13.179  47.137 138.605  1.00 29.48           H
ATOM   2464 HG12 VAL A 253     -12.986  48.705 138.464  1.00 29.48           H
ATOM   2465 HG13 VAL A 253     -14.440  48.101 138.660  1.00 29.48           H
ATOM   2466 HG21 VAL A 253     -14.174  45.828 136.816  1.00 29.51           H
ATOM   2467 HG22 VAL A 253     -15.485  46.735 136.792  1.00 29.51           H
ATOM   2468 HG23 VAL A 253     -14.643  46.521 135.461  1.00 29.51           H
ATOM   2469  N   THR A 254     -12.574  50.671 136.094  1.00 17.84           N
ATOM   2470  CA  THR A 254     -11.877  51.852 136.545  1.00 15.40           C
ATOM   2471  C   THR A 254     -12.522  53.136 136.037  1.00 20.83           C
ATOM   2472  O   THR A 254     -12.261  54.212 136.601  1.00 20.71           O
ATOM   2473  CB  THR A 254     -10.408  51.788 136.137  1.00 18.55           C
ATOM   2474  OG1 THR A 254     -10.311  51.719 134.719  1.00 17.54           O
ATOM   2475  CG2 THR A 254      -9.726  50.577 136.731  1.00 13.23           C
ATOM   2476  H   THR A 254     -12.183  50.253 135.453  1.00 21.41           H
ATOM   2477  HA  THR A 254     -11.908  51.857 137.517  1.00 18.48           H
ATOM   2478  HB  THR A 254      -9.943  52.571 136.474  1.00 22.26           H
ATOM   2479  HG1 THR A 254     -10.820  52.282 134.375  1.00 21.04           H
ATOM   2480 HG21 THR A 254      -8.796  50.547 136.452  1.00 15.88           H
ATOM   2481 HG22 THR A 254      -9.753  50.621 137.699  1.00 15.88           H
ATOM   2482 HG23 THR A 254     -10.171  49.773 136.425  1.00 15.88           H
ATOM   2483  N   ALA A 255     -13.348  53.063 135.003  1.00 17.14           N
ATOM   2484  CA  ALA A 255     -14.101  54.233 134.579  1.00 16.22           C
ATOM   2485  C   ALA A 255     -15.427  54.379 135.304  1.00 18.55           C
ATOM   2486  O   ALA A 255     -15.985  55.475 135.297  1.00 20.22           O
ATOM   2487  CB  ALA A 255     -14.369  54.199 133.060  1.00 17.01           C
ATOM   2488  H   ALA A 255     -13.501  52.354 134.540  1.00 20.57           H
ATOM   2489  HA  ALA A 255     -13.580  55.024 134.776  1.00 19.47           H
ATOM   2490  HB1 ALA A 255     -14.833  54.999 132.789  1.00 20.41           H
ATOM   2491  HB2 ALA A 255     -13.511  54.144 132.614  1.00 20.41           H
ATOM   2492  HB3 ALA A 255     -14.910  53.414 132.855  1.00 20.41           H
ATOM   2493  N   ALA A 256     -15.941  53.308 135.901  1.00 20.44           N
ATOM   2494  CA  ALA A 256     -17.226  53.316 136.581  1.00 21.46           C
ATOM   2495  C   ALA A 256     -17.210  54.206 137.824  1.00 23.02           C
ATOM   2496  O   ALA A 256     -16.204  54.309 138.526  1.00 21.29           O
ATOM   2497  CB  ALA A 256     -17.602  51.896 136.991  1.00 22.13           C
ATOM   2498  H   ALA A 256     -15.560  52.542 135.929  1.00 24.53           H
ATOM   2499  HA  ALA A 256     -17.901  53.645 135.971  1.00 25.76           H
ATOM   2500  HB1 ALA A 256     -18.449  51.904 137.461  1.00 26.55           H
ATOM   2501  HB2 ALA A 256     -17.676  51.347 136.197  1.00 26.55           H
ATOM   2502  HB3 ALA A 256     -16.915  51.541 137.574  1.00 26.55           H
ATOM   2503  N   ILE A 257     -18.360  54.808 138.131  1.00 22.64           N
ATOM   2504  CA  ILE A 257     -18.522  55.646 139.323  1.00 27.04           C
ATOM   2505  C   ILE A 257     -19.176  54.819 140.420  1.00 26.53           C
ATOM   2506  O   ILE A 257     -20.207  54.179 140.195  1.00 27.12           O
ATOM   2507  CB  ILE A 257     -19.351  56.904 139.027  1.00 26.27           C
ATOM   2508  CG1 ILE A 257     -18.607  57.810 138.064  1.00 29.44           C
ATOM   2509  CG2 ILE A 257     -19.581  57.696 140.309  1.00 33.57           C
ATOM   2510  CD1 ILE A 257     -19.445  58.933 137.532  1.00 30.02           C
ATOM   2511  H   ILE A 257     -19.075  54.727 137.668  1.00 27.17           H
ATOM   2512  HA  ILE A 257     -17.647  55.929 139.632  1.00 32.44           H
ATOM   2513  HB  ILE A 257     -20.204  56.646 138.652  1.00 31.53           H
ATOM   2514 HG12 ILE A 257     -17.825  58.177 138.508  1.00 35.33           H
ATOM   2515 HG13 ILE A 257     -18.335  57.272 137.297  1.00 35.33           H
ATOM   2516 HG21 ILE A 257     -20.101  58.487 140.100  1.00 40.28           H
ATOM   2517 HG22 ILE A 257     -20.064  57.154 140.950  1.00 40.28           H
ATOM   2518 HG23 ILE A 257     -18.722  57.960 140.670  1.00 40.28           H
ATOM   2519 HD11 ILE A 257     -18.917  59.428 136.884  1.00 36.03           H
ATOM   2520 HD12 ILE A 257     -20.237  58.571 137.111  1.00 36.03           H
ATOM   2521 HD13 ILE A 257     -19.700  59.519 138.261  1.00 36.03           H
ATOM   2522  N   LEU A 258     -18.587  54.843 141.612  1.00 28.13           N
ATOM   2523  CA  LEU A 258     -19.178  54.139 142.741  1.00 31.90           C
ATOM   2524  C   LEU A 258     -20.449  54.868 143.145  1.00 31.14           C
ATOM   2525  O   LEU A 258     -20.395  56.019 143.581  1.00 27.30           O
ATOM   2526  CB  LEU A 258     -18.209  54.066 143.911  1.00 27.91           C
ATOM   2527  CG  LEU A 258     -18.784  53.364 145.142  1.00 29.04           C
ATOM   2528  CD1 LEU A 258     -19.085  51.897 144.831  1.00 31.61           C
ATOM   2529  CD2 LEU A 258     -17.823  53.477 146.301  1.00 32.56           C
ATOM   2530  H   LEU A 258     -17.855  55.252 141.792  1.00 33.75           H
ATOM   2531  HA  LEU A 258     -19.421  53.242 142.467  1.00 38.28           H
ATOM   2532  HB2 LEU A 258     -17.413  53.587 143.641  1.00 33.49           H
ATOM   2533  HB3 LEU A 258     -17.979  54.974 144.177  1.00 33.49           H
ATOM   2534  HG  LEU A 258     -19.605  53.796 145.399  1.00 34.85           H
ATOM   2535 HD11 LEU A 258     -19.402  51.455 145.635  1.00 37.94           H
ATOM   2536 HD12 LEU A 258     -19.765  51.850 144.138  1.00 37.94           H
ATOM   2537 HD13 LEU A 258     -18.269  51.473 144.531  1.00 37.94           H
ATOM   2538 HD21 LEU A 258     -18.200  53.018 147.065  1.00 39.07           H
ATOM   2539 HD22 LEU A 258     -16.984  53.067 146.053  1.00 39.07           H
ATOM   2540 HD23 LEU A 258     -17.687  54.416 146.511  1.00 39.07           H
ATOM   2541  N   ARG A 259     -21.587  54.211 142.987  1.00 35.74           N
ATOM   2542  CA  ARG A 259     -22.869  54.811 143.319  1.00 46.60           C
ATOM   2543  C   ARG A 259     -23.338  54.439 144.718  1.00 43.93           C
ATOM   2544  O   ARG A 259     -23.881  55.289 145.415  1.00 45.10           O
ATOM   2545  CB  ARG A 259     -23.931  54.411 142.286  1.00 43.11           C
ATOM   2546  CG  ARG A 259     -24.218  55.516 141.242  1.00 56.03           C
ATOM   2547  CD  ARG A 259     -22.981  55.906 140.451  1.00 60.63           C
ATOM   2548  NE  ARG A 259     -23.150  57.096 139.600  1.00 57.98           N
ATOM   2549  CZ  ARG A 259     -23.239  58.344 140.061  1.00 62.70           C
ATOM   2550  NH1 ARG A 259     -23.231  58.606 141.381  1.00 61.37           N
ATOM   2551  NH2 ARG A 259     -23.342  59.342 139.194  1.00 61.97           N1+
ATOM   2552  H   ARG A 259     -21.648  53.409 142.691  1.00 42.88           H
ATOM   2553  HA  ARG A 259     -22.786  55.774 143.292  1.00 55.92           H
ATOM   2554  HB2 ARG A 259     -23.635  53.623 141.808  1.00 51.74           H
ATOM   2555  HB3 ARG A 259     -24.765  54.229 142.754  1.00 51.74           H
ATOM   2556  HG2 ARG A 259     -24.897  55.220 140.616  1.00 67.23           H
ATOM   2557  HG3 ARG A 259     -24.517  56.315 141.710  1.00 67.23           H
ATOM   2558  HD2 ARG A 259     -22.259  56.100 141.073  1.00 72.75           H
ATOM   2559  HD3 ARG A 259     -22.727  55.164 139.877  1.00 72.75           H
ATOM   2560  HE  ARG A 259     -23.083  56.993 138.753  1.00 69.58           H
ATOM   2561 HH11 ARG A 259     -23.158  57.964 141.950  1.00 73.65           H
ATOM   2562 HH12 ARG A 259     -23.303  59.419 141.657  1.00 73.65           H
ATOM   2563 HH21 ARG A 259     -23.353  59.179 138.349  1.00 74.37           H
ATOM   2564 HH22 ARG A 259     -23.421  60.151 139.477  1.00 74.37           H
ATOM   2565  N   ASN A 260     -23.096  53.207 145.158  1.00 49.51           N
ATOM   2566  CA  ASN A 260     -23.634  52.744 146.429  1.00 52.93           C
ATOM   2567  C   ASN A 260     -22.549  52.587 147.505  1.00 52.60           C
ATOM   2568  O   ASN A 260     -21.373  52.344 147.208  1.00 47.29           O
ATOM   2569  CB  ASN A 260     -24.356  51.401 146.236  1.00 54.69           C
ATOM   2570  CG  ASN A 260     -25.512  51.513 145.277  1.00 56.47           C
ATOM   2571  OD1 ASN A 260     -26.350  52.431 145.397  1.00 52.97           O
ATOM   2572  ND2 ASN A 260     -25.553  50.611 144.288  1.00 59.05           N
ATOM   2573  H   ASN A 260     -22.639  52.619 144.729  1.00 59.41           H
ATOM   2574  HA  ASN A 260     -24.298  53.386 146.714  1.00 63.52           H
ATOM   2575  HB2 ASN A 260     -23.745  50.735 145.882  1.00 65.63           H
ATOM   2576  HB3 ASN A 260     -24.720  51.100 147.086  1.00 65.63           H
ATOM   2577 HD21 ASN A 260     -26.203  50.620 143.718  1.00 70.86           H
ATOM   2578 HD22 ASN A 260     -24.924  50.029 144.207  1.00 70.86           H
ATOM   2579  N   PRO A 261     -22.934  52.690 148.771  1.00 59.22           N
ATOM   2580  CA  PRO A 261     -21.964  52.533 149.861  1.00 53.10           C
ATOM   2581  C   PRO A 261     -21.406  51.119 149.950  1.00 48.84           C
ATOM   2582  O   PRO A 261     -22.060  50.140 149.584  1.00 50.78           O
ATOM   2583  CB  PRO A 261     -22.793  52.878 151.102  1.00 58.20           C
ATOM   2584  CG  PRO A 261     -23.888  53.779 150.563  1.00 50.20           C
ATOM   2585  CD  PRO A 261     -24.240  53.167 149.259  1.00 54.31           C
ATOM   2586  HA  PRO A 261     -21.241  53.167 149.759  1.00 63.72           H
ATOM   2587  HB2 PRO A 261     -23.182  52.062 151.452  1.00 69.84           H
ATOM   2588  HB3 PRO A 261     -22.245  53.320 151.770  1.00 69.84           H
ATOM   2589  HG2 PRO A 261     -24.649  53.794 151.160  1.00 60.24           H
ATOM   2590  HG3 PRO A 261     -23.541  54.669 150.412  1.00 60.24           H
ATOM   2591  HD2 PRO A 261     -24.856  52.428 149.380  1.00 65.17           H
ATOM   2592  HD3 PRO A 261     -24.605  53.842 148.671  1.00 65.17           H
ATOM   2593  N   ILE A 262     -20.189  51.015 150.479  1.00 54.20           N
ATOM   2594  CA  ILE A 262     -19.515  49.717 150.551  1.00 59.41           C
ATOM   2595  C   ILE A 262     -19.094  49.432 151.987  1.00 56.56           C
ATOM   2596  O   ILE A 262     -18.753  50.367 152.726  1.00 55.95           O
ATOM   2597  CB  ILE A 262     -18.290  49.648 149.619  1.00 53.65           C
ATOM   2598  CG1 ILE A 262     -17.304  50.777 149.944  1.00 53.22           C
ATOM   2599  CG2 ILE A 262     -18.725  49.702 148.173  1.00 52.79           C
ATOM   2600  CD1 ILE A 262     -16.065  50.815 149.057  1.00 48.13           C
ATOM   2601  H   ILE A 262     -19.740  51.666 150.804  1.00 65.04           H
ATOM   2602  HA  ILE A 262     -20.142  49.043 150.256  1.00 71.30           H
ATOM   2603  HB  ILE A 262     -17.842  48.807 149.768  1.00 64.39           H
ATOM   2604 HG12 ILE A 262     -17.762  51.622 149.837  1.00 63.87           H
ATOM   2605 HG13 ILE A 262     -17.008  50.678 150.863  1.00 63.87           H
ATOM   2606 HG21 ILE A 262     -17.944  49.624 147.601  1.00 63.35           H
ATOM   2607 HG22 ILE A 262     -19.331  48.962 148.000  1.00 63.35           H
ATOM   2608 HG23 ILE A 262     -19.175  50.545 148.013  1.00 63.35           H
ATOM   2609 HD11 ILE A 262     -15.503  51.555 149.339  1.00 57.75           H
ATOM   2610 HD12 ILE A 262     -15.584  49.980 149.161  1.00 57.75           H
ATOM   2611 HD13 ILE A 262     -16.322  50.934 148.132  1.00 57.75           H
ATOM   2612  N   PRO A 263     -19.068  48.158 152.414  1.00 58.89           N
ATOM   2613  CA  PRO A 263     -18.603  47.759 153.750  1.00 61.73           C
ATOM   2614  C   PRO A 263     -17.193  48.266 154.092  1.00 58.40           C
ATOM   2615  O   PRO A 263     -17.046  49.059 155.041  1.00 63.98           O
ATOM   2616  CB  PRO A 263     -18.646  46.225 153.674  1.00 59.03           C
ATOM   2617  CG  PRO A 263     -19.753  45.948 152.690  1.00 59.47           C
ATOM   2618  CD  PRO A 263     -19.544  46.994 151.638  1.00 61.06           C
ATOM   2619  HA  PRO A 263     -19.228  48.050 154.431  1.00 74.07           H
ATOM   2620  HB2 PRO A 263     -18.848  45.839 154.538  1.00 70.83           H
ATOM   2621  HB3 PRO A 263     -17.806  45.888 153.334  1.00 70.83           H
ATOM   2622  HG2 PRO A 263     -20.612  46.069 153.119  1.00 71.36           H
ATOM   2623  HG3 PRO A 263     -19.676  45.054 152.323  1.00 71.36           H
ATOM   2624  HD2 PRO A 263     -18.856  46.700 151.018  1.00 73.27           H
ATOM   2625  HD3 PRO A 263     -20.379  47.177 151.182  1.00 73.27           H
ATOM   2626  HC  PRO A 263     -16.400  47.967 153.562  1.00 70.08           H
ATOM   2627  N   PHE A 284       2.779  26.070 170.538  1.00 51.78           N
ATOM   2628  CA  PHE A 284       3.442  24.938 169.850  1.00 60.77           C
ATOM   2629  C   PHE A 284       4.777  25.310 169.151  1.00 65.85           C
ATOM   2630  O   PHE A 284       5.680  24.475 168.923  1.00 53.65           O
ATOM   2631  CB  PHE A 284       2.538  24.329 168.776  1.00 64.48           C
ATOM   2632  CG  PHE A 284       3.238  23.268 167.946  1.00 64.51           C
ATOM   2633  CD1 PHE A 284       3.597  22.060 168.518  1.00 70.14           C
ATOM   2634  CD2 PHE A 284       3.575  23.489 166.612  1.00 67.47           C
ATOM   2635  CE1 PHE A 284       4.256  21.074 167.776  1.00 72.86           C
ATOM   2636  CE2 PHE A 284       4.231  22.507 165.859  1.00 68.26           C
ATOM   2637  CZ  PHE A 284       4.579  21.301 166.441  1.00 67.35           C
ATOM   2638  H1  PHE A 284       3.320  26.390 171.264  1.00 62.13           H
ATOM   2639  H2  PHE A 284       1.917  25.803 170.875  1.00 62.13           H
ATOM   2640  HA  PHE A 284       3.622  24.246 170.506  1.00 72.93           H
ATOM   2641  HB2 PHE A 284       2.279  25.040 168.166  1.00 77.38           H
ATOM   2642  HB3 PHE A 284       1.735  23.945 169.172  1.00 77.38           H
ATOM   2643  HD1 PHE A 284       3.387  21.903 169.408  1.00 84.16           H
ATOM   2644  HD2 PHE A 284       3.349  24.291 166.207  1.00 80.96           H
ATOM   2645  HE1 PHE A 284       4.480  20.273 168.180  1.00 87.43           H
ATOM   2646  HE2 PHE A 284       4.441  22.666 164.968  1.00 81.91           H
ATOM   2647  HZ  PHE A 284       5.015  20.646 165.947  1.00 80.82           H
ATOM   2648  N   VAL A 285       4.856  26.567 168.728  1.00 61.77           N
ATOM   2649  CA  VAL A 285       6.133  27.073 168.264  1.00 55.08           C
ATOM   2650  C   VAL A 285       7.089  27.145 169.436  1.00 51.40           C
ATOM   2651  O   VAL A 285       8.299  26.930 169.283  1.00 45.36           O
ATOM   2652  CB  VAL A 285       5.945  28.449 167.596  1.00 52.97           C
ATOM   2653  CG1 VAL A 285       7.263  29.013 167.158  1.00 50.45           C
ATOM   2654  CG2 VAL A 285       4.975  28.347 166.420  1.00 52.97           C
ATOM   2655  H   VAL A 285       4.203  27.129 168.708  1.00 74.13           H
ATOM   2656  HA  VAL A 285       6.488  26.455 167.606  1.00 66.09           H
ATOM   2657  HB  VAL A 285       5.570  29.061 168.245  1.00 63.56           H
ATOM   2658 HG11 VAL A 285       7.117  29.884 166.764  1.00 60.54           H
ATOM   2659 HG12 VAL A 285       7.849  29.097 167.926  1.00 60.54           H
ATOM   2660 HG13 VAL A 285       7.650  28.407 166.504  1.00 60.54           H
ATOM   2661 HG21 VAL A 285       4.866  29.229 166.032  1.00 63.56           H
ATOM   2662 HG22 VAL A 285       5.323  27.728 165.760  1.00 63.56           H
ATOM   2663 HG23 VAL A 285       4.116  28.034 166.752  1.00 63.56           H
ATOM   2664  N   MET A 286       6.551  27.443 170.623  1.00 54.35           N
ATOM   2665  CA  MET A 286       7.363  27.554 171.828  1.00 53.86           C
ATOM   2666  C   MET A 286       8.093  26.252 172.135  1.00 44.95           C
ATOM   2667  O   MET A 286       9.259  26.275 172.546  1.00 44.21           O
ATOM   2668  CB  MET A 286       6.473  27.963 173.002  1.00 55.58           C
ATOM   2669  CG  MET A 286       7.234  28.467 174.191  1.00 61.12           C
ATOM   2670  SD  MET A 286       8.033  30.060 173.893  1.00 74.49           S
ATOM   2671  CE  MET A 286       9.664  29.487 173.520  1.00 57.99           C
ATOM   2672  H   MET A 286       5.715  27.594 170.753  1.00 65.22           H
ATOM   2673  HA  MET A 286       8.012  28.255 171.680  1.00 64.63           H
ATOM   2674  HB2 MET A 286       5.864  28.666 172.720  1.00 66.70           H
ATOM   2675  HB3 MET A 286       5.973  27.182 173.291  1.00 66.70           H
ATOM   2676  HG2 MET A 286       6.628  28.551 174.944  1.00 73.34           H
ATOM   2677  HG3 MET A 286       7.932  27.826 174.400  1.00 73.34           H
ATOM   2678  HE1 MET A 286      10.254  30.247 173.378  1.00 69.59           H
ATOM   2679  HE2 MET A 286       9.967  28.930 174.247  1.00 69.59           H
ATOM   2680  HE3 MET A 286       9.597  28.961 172.719  1.00 69.59           H
ATOM   2681  N   GLN A 287       7.427  25.110 171.937  1.00 45.36           N
ATOM   2682  CA  GLN A 287       8.076  23.805 172.096  1.00 48.86           C
ATOM   2683  C   GLN A 287       9.300  23.683 171.201  1.00 50.75           C
ATOM   2684  O   GLN A 287      10.371  23.249 171.647  1.00 43.66           O
ATOM   2685  CB  GLN A 287       7.103  22.672 171.754  1.00 50.08           C
ATOM   2686  CG  GLN A 287       5.793  22.671 172.533  1.00 62.52           C
ATOM   2687  CD  GLN A 287       4.876  21.544 172.106  1.00 61.50           C
ATOM   2688  OE1 GLN A 287       5.203  20.789 171.189  1.00 63.45           O
ATOM   2689  NE2 GLN A 287       3.721  21.424 172.763  1.00 62.18           N
ATOM   2690  H   GLN A 287       6.606  25.067 171.702  1.00 54.44           H
ATOM   2691  HA  GLN A 287       8.366  23.698 173.011  1.00 58.63           H
ATOM   2692  HB2 GLN A 287       6.870  22.755 170.815  1.00 60.09           H
ATOM   2693  HB3 GLN A 287       7.544  21.817 171.900  1.00 60.09           H
ATOM   2694  HG2 GLN A 287       5.983  22.562 173.478  1.00 75.02           H
ATOM   2695  HG3 GLN A 287       5.331  23.511 172.376  1.00 75.02           H
ATOM   2696 HE21 GLN A 287       3.529  21.967 173.403  1.00 74.62           H
ATOM   2697 HE22 GLN A 287       3.165  20.806 172.547  1.00 74.62           H
ATOM   2698  N   SER A 288       9.141  24.024 169.913  1.00 46.25           N
ATOM   2699  CA  SER A 288      10.252  23.955 168.965  1.00 37.49           C
ATOM   2700  C   SER A 288      11.360  24.909 169.364  1.00 37.97           C
ATOM   2701  O   SER A 288      12.548  24.587 169.229  1.00 30.51           O
ATOM   2702  CB  SER A 288       9.749  24.274 167.556  1.00 44.05           C
ATOM   2703  OG  SER A 288       8.736  23.345 167.184  1.00 50.42           O
ATOM   2704  H   SER A 288       8.407  24.301 169.560  1.00 55.50           H
ATOM   2705  HA  SER A 288      10.624  23.060 168.952  1.00 44.98           H
ATOM   2706  HB2 SER A 288       9.385  25.176 167.537  1.00 52.86           H
ATOM   2707  HB3 SER A 288      10.491  24.206 166.930  1.00 52.86           H
ATOM   2708  HG  SER A 288       8.480  23.491 166.401  1.00 60.50           H
ATOM   2709  N   ILE A 289      10.993  26.088 169.873  1.00 34.32           N
ATOM   2710  CA  ILE A 289      12.008  27.041 170.308  1.00 36.24           C
ATOM   2711  C   ILE A 289      12.811  26.478 171.471  1.00 42.51           C
ATOM   2712  O   ILE A 289      14.035  26.666 171.547  1.00 38.66           O
ATOM   2713  CB  ILE A 289      11.352  28.376 170.687  1.00 41.45           C
ATOM   2714  CG1 ILE A 289      10.687  29.034 169.464  1.00 43.27           C
ATOM   2715  CG2 ILE A 289      12.390  29.291 171.297  1.00 35.72           C
ATOM   2716  CD1 ILE A 289       9.996  30.334 169.770  1.00 40.23           C
ATOM   2717  H   ILE A 289      10.180  26.348 169.975  1.00 41.19           H
ATOM   2718  HA  ILE A 289      12.621  27.203 169.575  1.00 43.48           H
ATOM   2719  HB  ILE A 289      10.671  28.173 171.331  1.00 49.74           H
ATOM   2720 HG12 ILE A 289      11.359  29.208 168.785  1.00 51.93           H
ATOM   2721 HG13 ILE A 289      10.017  28.426 169.115  1.00 51.93           H
ATOM   2722 HG21 ILE A 289      11.978  30.137 171.534  1.00 42.86           H
ATOM   2723 HG22 ILE A 289      12.773  28.888 172.088  1.00 42.86           H
ATOM   2724 HG23 ILE A 289      13.077  29.425 170.634  1.00 42.86           H
ATOM   2725 HD11 ILE A 289       9.563  30.652 168.962  1.00 48.27           H
ATOM   2726 HD12 ILE A 289       9.333  30.177 170.461  1.00 48.27           H
ATOM   2727 HD13 ILE A 289      10.648  30.984 170.068  1.00 48.27           H
ATOM   2728  N   ASN A 290      12.128  25.805 172.412  1.00 41.77           N
ATOM   2729  CA  ASN A 290      12.810  25.242 173.575  1.00 44.65           C
ATOM   2730  C   ASN A 290      13.781  24.152 173.152  1.00 40.41           C
ATOM   2731  O   ASN A 290      14.949  24.147 173.568  1.00 34.67           O
ATOM   2732  CB  ASN A 290      11.782  24.693 174.576  1.00 45.98           C
ATOM   2733  CG  ASN A 290      10.995  25.796 175.266  1.00 47.92           C
ATOM   2734  OD1 ASN A 290      11.556  26.839 175.644  1.00 41.47           O
ATOM   2735  ND2 ASN A 290       9.678  25.592 175.394  1.00 47.41           N
ATOM   2736  H   ASN A 290      11.287  25.652 172.391  1.00 50.13           H
ATOM   2737  HA  ASN A 290      13.319  25.942 174.017  1.00 53.58           H
ATOM   2738  HB2 ASN A 290      11.153  24.122 174.099  1.00 55.18           H
ATOM   2739  HB3 ASN A 290      12.239  24.180 175.261  1.00 55.18           H
ATOM   2740 HD21 ASN A 290       9.185  26.176 175.785  1.00 56.89           H
ATOM   2741 HD22 ASN A 290       9.322  24.878 175.061  1.00 56.89           H
ATOM   2742  N   LYS A 291      13.316  23.221 172.312  1.00 38.26           N
ATOM   2743  CA  LYS A 291      14.198  22.171 171.814  1.00 43.62           C
ATOM   2744  C   LYS A 291      15.355  22.759 171.018  1.00 40.64           C
ATOM   2745  O   LYS A 291      16.494  22.289 171.114  1.00 39.40           O
ATOM   2746  CB  LYS A 291      13.406  21.188 170.962  1.00 42.78           C
ATOM   2747  CG  LYS A 291      12.310  20.452 171.705  1.00 48.01           C
ATOM   2748  CD  LYS A 291      11.598  19.475 170.770  1.00 53.00           C
ATOM   2749  CE  LYS A 291      10.471  18.729 171.491  1.00 55.07           C
ATOM   2750  NZ  LYS A 291       9.751  17.774 170.569  1.00 60.10           N1+
ATOM   2751  H   LYS A 291      12.508  23.174 172.027  1.00 45.91           H
ATOM   2752  HA  LYS A 291      14.567  21.685 172.569  1.00 52.34           H
ATOM   2753  HB2 LYS A 291      12.997  21.678 170.232  1.00 51.34           H
ATOM   2754  HB3 LYS A 291      14.020  20.522 170.616  1.00 51.34           H
ATOM   2755  HG2 LYS A 291      12.690  19.954 172.447  1.00 57.61           H
ATOM   2756  HG3 LYS A 291      11.659  21.095 172.026  1.00 57.61           H
ATOM   2757  HD2 LYS A 291      11.209  19.966 170.028  1.00 63.60           H
ATOM   2758  HD3 LYS A 291      12.238  18.825 170.439  1.00 63.60           H
ATOM   2759  HE2 LYS A 291      10.846  18.219 172.227  1.00 66.08           H
ATOM   2760  HE3 LYS A 291       9.824  19.371 171.826  1.00 66.08           H
ATOM   2761  HZ1 LYS A 291       9.108  17.347 171.013  1.00 72.12           H
ATOM   2762  HZ2 LYS A 291       9.389  18.218 169.887  1.00 72.12           H
ATOM   2763  HZ3 LYS A 291      10.325  17.171 170.251  1.00 72.12           H
ATOM   2764  N   ALA A 292      15.088  23.809 170.246  1.00 44.95           N
ATOM   2765  CA  ALA A 292      16.149  24.450 169.478  1.00 43.23           C
ATOM   2766  C   ALA A 292      17.234  24.985 170.398  1.00 39.97           C
ATOM   2767  O   ALA A 292      18.433  24.815 170.140  1.00 35.38           O
ATOM   2768  CB  ALA A 292      15.556  25.579 168.631  1.00 43.10           C
ATOM   2769  H   ALA A 292      14.314  24.166 170.151  1.00 53.94           H
ATOM   2770  HA  ALA A 292      16.544  23.795 168.878  1.00 51.88           H
ATOM   2771  HB1 ALA A 292      16.259  25.989 168.108  1.00 51.72           H
ATOM   2772  HB2 ALA A 292      14.872  25.210 168.046  1.00 51.72           H
ATOM   2773  HB3 ALA A 292      15.161  26.236 169.228  1.00 51.72           H
ATOM   2774  N   ALA A 293      16.825  25.656 171.475  1.00 39.69           N
ATOM   2775  CA  ALA A 293      17.794  26.196 172.426  1.00 41.35           C
ATOM   2776  C   ALA A 293      18.648  25.091 173.037  1.00 39.77           C
ATOM   2777  O   ALA A 293      19.871  25.245 173.180  1.00 35.27           O
ATOM   2778  CB  ALA A 293      17.062  26.977 173.511  1.00 42.71           C
ATOM   2779  H   ALA A 293      16.003  25.808 171.663  1.00 47.63           H
ATOM   2780  HA  ALA A 293      18.386  26.814 171.960  1.00 49.62           H
ATOM   2781  HB1 ALA A 293      17.711  27.352 174.124  1.00 51.25           H
ATOM   2782  HB2 ALA A 293      16.552  27.694 173.096  1.00 51.25           H
ATOM   2783  HB3 ALA A 293      16.456  26.377 173.981  1.00 51.25           H
ATOM   2784  N   ASP A 294      18.023  23.964 173.388  1.00 39.98           N
ATOM   2785  CA  ASP A 294      18.774  22.858 173.975  1.00 45.78           C
ATOM   2786  C   ASP A 294      19.783  22.282 172.990  1.00 42.72           C
ATOM   2787  O   ASP A 294      20.916  21.955 173.376  1.00 43.04           O
ATOM   2788  CB  ASP A 294      17.816  21.762 174.448  1.00 44.68           C
ATOM   2789  CG  ASP A 294      16.929  22.216 175.591  1.00 47.86           C
ATOM   2790  OD1 ASP A 294      17.318  23.159 176.330  1.00 41.85           O
ATOM   2791  OD2 ASP A 294      15.845  21.613 175.741  1.00 46.87           O1-
ATOM   2792  H   ASP A 294      17.187  23.816 173.299  1.00 47.97           H
ATOM   2793  HA  ASP A 294      19.265  23.192 174.744  1.00 54.94           H
ATOM   2794  HB2 ASP A 294      17.244  21.482 173.713  1.00 53.62           H
ATOM   2795  HB3 ASP A 294      18.332  21.007 174.770  1.00 53.62           H
ATOM   2796  N   LEU A 295      19.387  22.141 171.715  1.00 39.41           N
ATOM   2797  CA  LEU A 295      20.302  21.597 170.717  1.00 35.48           C
ATOM   2798  C   LEU A 295      21.494  22.518 170.514  1.00 30.77           C
ATOM   2799  O   LEU A 295      22.640  22.061 170.399  1.00 32.35           O
ATOM   2800  CB  LEU A 295      19.563  21.374 169.405  1.00 43.61           C
ATOM   2801  CG  LEU A 295      19.622  19.991 168.775  1.00 45.03           C
ATOM   2802  CD1 LEU A 295      19.056  20.041 167.360  1.00 44.29           C
ATOM   2803  CD2 LEU A 295      21.025  19.479 168.742  1.00 49.84           C
ATOM   2804  H   LEU A 295      18.610  22.342 171.413  1.00 47.29           H
ATOM   2805  HA  LEU A 295      20.633  20.745 171.034  1.00 42.58           H
ATOM   2806  HB2 LEU A 295      18.619  21.574 169.548  1.00 52.34           H
ATOM   2807  HB3 LEU A 295      19.932  21.989 168.749  1.00 52.34           H
ATOM   2808  HG  LEU A 295      19.086  19.379 169.298  1.00 54.04           H
ATOM   2809 HD11 LEU A 295      19.104  19.157 166.963  1.00 53.15           H
ATOM   2810 HD12 LEU A 295      18.135  20.326 167.411  1.00 53.15           H
ATOM   2811 HD13 LEU A 295      19.571  20.675 166.838  1.00 53.15           H
ATOM   2812 HD21 LEU A 295      21.021  18.605 168.321  1.00 59.80           H
ATOM   2813 HD22 LEU A 295      21.557  20.098 168.214  1.00 59.80           H
ATOM   2814 HD23 LEU A 295      21.376  19.411 169.642  1.00 59.80           H
ATOM   2815  N   ILE A 296      21.252  23.822 170.512  1.00 33.74           N
ATOM   2816  CA  ILE A 296      22.340  24.781 170.366  1.00 39.05           C
ATOM   2817  C   ILE A 296      23.274  24.707 171.565  1.00 38.67           C
ATOM   2818  O   ILE A 296      24.498  24.642 171.413  1.00 34.65           O
ATOM   2819  CB  ILE A 296      21.774  26.201 170.170  1.00 34.19           C
ATOM   2820  CG1 ILE A 296      21.008  26.289 168.836  1.00 39.06           C
ATOM   2821  CG2 ILE A 296      22.896  27.236 170.222  1.00 33.90           C
ATOM   2822  CD1 ILE A 296      20.361  27.644 168.594  1.00 33.66           C
ATOM   2823  H   ILE A 296      20.476  24.176 170.594  1.00 40.48           H
ATOM   2824  HA  ILE A 296      22.854  24.553 169.578  1.00 46.86           H
ATOM   2825  HB  ILE A 296      21.161  26.387 170.893  1.00 41.02           H
ATOM   2826 HG12 ILE A 296      21.615  26.095 168.101  1.00 46.87           H
ATOM   2827 HG13 ILE A 296      20.296  25.628 168.856  1.00 46.87           H
ATOM   2828 HG21 ILE A 296      22.516  28.123 170.127  1.00 40.68           H
ATOM   2829 HG22 ILE A 296      23.370  27.178 171.067  1.00 40.68           H
ATOM   2830 HG23 ILE A 296      23.504  27.054 169.486  1.00 40.68           H
ATOM   2831 HD11 ILE A 296      19.854  27.605 167.772  1.00 40.40           H
ATOM   2832 HD12 ILE A 296      19.768  27.844 169.334  1.00 40.40           H
ATOM   2833 HD13 ILE A 296      21.049  28.323 168.529  1.00 40.40           H
ATOM   2834  N   ASN A 297      22.711  24.721 172.782  1.00 43.28           N
ATOM   2835  CA  ASN A 297      23.553  24.678 173.975  1.00 44.55           C
ATOM   2836  C   ASN A 297      24.358  23.392 174.056  1.00 39.58           C
ATOM   2837  O   ASN A 297      25.339  23.340 174.800  1.00 42.91           O
ATOM   2838  CB  ASN A 297      22.712  24.819 175.229  1.00 41.26           C
ATOM   2839  CG  ASN A 297      22.050  26.158 175.332  1.00 38.89           C
ATOM   2840  OD1 ASN A 297      22.633  27.176 174.982  1.00 38.74           O
ATOM   2841  ND2 ASN A 297      20.806  26.165 175.796  1.00 45.53           N
ATOM   2842  H   ASN A 297      21.867  24.740 172.939  1.00 51.93           H
ATOM   2843  HA  ASN A 297      24.183  25.416 173.948  1.00 53.46           H
ATOM   2844  HB2 ASN A 297      22.027  24.129 175.235  1.00 49.51           H
ATOM   2845  HB3 ASN A 297      23.295  24.724 175.999  1.00 49.51           H
ATOM   2846 HD21 ASN A 297      20.386  26.907 175.897  1.00 54.63           H
ATOM   2847 HD22 ASN A 297      20.414  25.416 175.971  1.00 54.63           H
ATOM   2848  N   LEU A 298      23.973  22.385 173.280  1.00 41.82           N
ATOM   2849  CA  LEU A 298      24.631  21.099 173.189  1.00 44.52           C
ATOM   2850  C   LEU A 298      25.638  20.991 172.033  1.00 45.48           C
ATOM   2851  O   LEU A 298      26.338  19.976 171.949  1.00 45.41           O
ATOM   2852  CB  LEU A 298      23.542  20.028 173.045  1.00 46.44           C
ATOM   2853  CG  LEU A 298      23.924  18.556 173.125  1.00 55.63           C
ATOM   2854  CD1 LEU A 298      24.434  18.249 174.536  1.00 49.66           C
ATOM   2855  CD2 LEU A 298      22.725  17.684 172.742  1.00 48.53           C
ATOM   2856  H   LEU A 298      23.290  22.429 172.760  1.00 50.18           H
ATOM   2857  HA  LEU A 298      25.109  20.940 174.018  1.00 53.42           H
ATOM   2858  HB2 LEU A 298      22.892  20.174 173.751  1.00 55.73           H
ATOM   2859  HB3 LEU A 298      23.117  20.157 172.181  1.00 55.73           H
ATOM   2860  HG  LEU A 298      24.639  18.378 172.499  1.00 66.76           H
ATOM   2861 HD11 LEU A 298      24.691  17.313 174.585  1.00 59.59           H
ATOM   2862 HD12 LEU A 298      25.209  18.806 174.723  1.00 59.59           H
ATOM   2863 HD13 LEU A 298      23.728  18.439 175.171  1.00 59.59           H
ATOM   2864 HD21 LEU A 298      22.989  16.752 172.806  1.00 58.24           H
ATOM   2865 HD22 LEU A 298      22.004  17.869 173.364  1.00 58.24           H
ATOM   2866 HD23 LEU A 298      22.450  17.889 171.836  1.00 58.24           H
ATOM   2867  N   ALA A 299      25.749  22.007 171.161  1.00 48.01           N
ATOM   2868  CA  ALA A 299      26.572  21.919 169.947  1.00 42.54           C
ATOM   2869  C   ALA A 299      28.044  22.260 170.186  1.00 40.13           C
ATOM   2870  O   ALA A 299      28.385  23.267 170.822  1.00 34.81           O
ATOM   2871  CB  ALA A 299      26.028  22.856 168.862  1.00 39.96           C
ATOM   2872  H   ALA A 299      25.336  22.756 171.242  1.00 57.61           H
ATOM   2873  HA  ALA A 299      26.521  21.016 169.600  1.00 51.05           H
ATOM   2874  HB1 ALA A 299      26.615  22.823 168.092  1.00 47.95           H
ATOM   2875  HB2 ALA A 299      25.131  22.590 168.606  1.00 47.95           H
ATOM   2876  HB3 ALA A 299      26.013  23.760 169.216  1.00 47.95           H
ATOM   2877  N   LYS A 300      28.923  21.457 169.586  1.00 37.46           N
ATOM   2878  CA  LYS A 300      30.357  21.691 169.680  1.00 46.39           C
ATOM   2879  C   LYS A 300      30.949  22.360 168.436  1.00 45.01           C
ATOM   2880  O   LYS A 300      32.040  22.948 168.531  1.00 37.53           O
ATOM   2881  CB  LYS A 300      31.076  20.357 169.963  1.00 42.19           C
ATOM   2882  H   LYS A 300      28.711  20.771 169.112  1.00 44.95           H
ATOM   2883  HA  LYS A 300      30.522  22.282 170.431  1.00 55.66           H
ATOM   2884  HB1 LYS A 300      30.673  19.953 170.748  1.00 50.63           H
ATOM   2885  HB3 LYS A 300      32.010  20.528 170.137  1.00 50.63           H
ATOM   2886  N   LYS A 301      30.268  22.304 167.277  1.00 42.37           N
ATOM   2887  CA  LYS A 301      30.752  22.941 166.047  1.00 41.46           C
ATOM   2888  C   LYS A 301      29.575  23.550 165.285  1.00 39.06           C
ATOM   2889  O   LYS A 301      29.184  23.086 164.204  1.00 33.91           O
ATOM   2890  CB  LYS A 301      31.533  21.930 165.206  1.00 43.00           C
ATOM   2891  CG  LYS A 301      32.888  21.575 165.863  1.00 49.90           C
ATOM   2892  CD  LYS A 301      33.732  20.667 165.030  1.00 41.05           C
ATOM   2893  CE  LYS A 301      33.066  19.342 164.857  1.00 48.94           C
ATOM   2894  NZ  LYS A 301      33.945  18.438 164.048  1.00 59.16           N1+
ATOM   2895  H   LYS A 301      29.521  21.890 167.173  1.00 50.85           H
ATOM   2896  HA  LYS A 301      31.358  23.657 166.291  1.00 49.76           H
ATOM   2897  HB2 LYS A 301      31.009  21.114 165.124  1.00 51.60           H
ATOM   2898  HB3 LYS A 301      31.717  22.315 164.337  1.00 51.60           H
ATOM   2899  HG2 LYS A 301      33.395  22.390 166.019  1.00 59.88           H
ATOM   2900  HG3 LYS A 301      32.726  21.124 166.709  1.00 59.88           H
ATOM   2901  HD2 LYS A 301      33.848  21.061 164.154  1.00 49.26           H
ATOM   2902  HD3 LYS A 301      34.592  20.527 165.459  1.00 49.26           H
ATOM   2903  HE2 LYS A 301      32.929  18.942 165.732  1.00 58.73           H
ATOM   2904  HE3 LYS A 301      32.220  19.451 164.396  1.00 58.73           H
ATOM   2905  HZ1 LYS A 301      33.555  17.643 163.953  1.00 70.99           H
ATOM   2906  HZ2 LYS A 301      34.086  18.789 163.242  1.00 70.99           H
ATOM   2907  HZ3 LYS A 301      34.729  18.330 164.459  1.00 70.99           H
ATOM   2908  N   PRO A 302      28.968  24.589 165.840  1.00 35.44           N
ATOM   2909  CA  PRO A 302      27.749  25.124 165.238  1.00 36.58           C
ATOM   2910  C   PRO A 302      28.062  26.129 164.147  1.00 32.43           C
ATOM   2911  O   PRO A 302      29.117  26.773 164.119  1.00 27.30           O
ATOM   2912  CB  PRO A 302      27.052  25.809 166.415  1.00 33.45           C
ATOM   2913  CG  PRO A 302      28.223  26.329 167.229  1.00 34.00           C
ATOM   2914  CD  PRO A 302      29.218  25.196 167.163  1.00 38.83           C
ATOM   2915  HA  PRO A 302      27.199  24.400 164.890  1.00 43.90           H
ATOM   2916  HB2 PRO A 302      26.486  26.528 166.098  1.00 40.14           H
ATOM   2917  HB3 PRO A 302      26.537  25.147 166.901  1.00 40.14           H
ATOM   2918  HG2 PRO A 302      28.589  27.125 166.817  1.00 40.80           H
ATOM   2919  HG3 PRO A 302      27.943  26.498 168.144  1.00 40.80           H
ATOM   2920  HD2 PRO A 302      30.128  25.525 167.253  1.00 46.60           H
ATOM   2921  HD3 PRO A 302      29.004  24.553 167.858  1.00 46.60           H
ATOM   2922  N   VAL A 303      27.100  26.280 163.251  1.00 36.40           N
ATOM   2923  CA  VAL A 303      27.224  27.264 162.190  1.00 34.69           C
ATOM   2924  C   VAL A 303      25.851  27.869 161.950  1.00 29.53           C
ATOM   2925  O   VAL A 303      24.840  27.153 161.877  1.00 22.95           O
ATOM   2926  CB  VAL A 303      27.835  26.645 160.915  1.00 30.90           C
ATOM   2927  CG1 VAL A 303      26.994  25.470 160.479  1.00 41.50           C
ATOM   2928  CG2 VAL A 303      27.946  27.680 159.828  1.00 31.92           C
ATOM   2929  H   VAL A 303      26.370  25.839 163.233  1.00 43.68           H
ATOM   2930  HA  VAL A 303      27.809  27.974 162.488  1.00 41.62           H
ATOM   2931  HB  VAL A 303      28.731  26.323 161.103  1.00 37.08           H
ATOM   2932 HG11 VAL A 303      27.387  25.063 159.691  1.00 49.80           H
ATOM   2933 HG12 VAL A 303      26.963  24.827 161.205  1.00 49.80           H
ATOM   2934 HG13 VAL A 303      26.095  25.782 160.288  1.00 49.80           H
ATOM   2935 HG21 VAL A 303      28.319  27.255 159.041  1.00 38.30           H
ATOM   2936 HG22 VAL A 303      27.069  28.040 159.628  1.00 38.30           H
ATOM   2937 HG23 VAL A 303      28.538  28.388 160.136  1.00 38.30           H
ATOM   2938  N   LEU A 304      25.812  29.194 161.893  1.00 24.94           N
ATOM   2939  CA  LEU A 304      24.623  29.920 161.477  1.00 27.14           C
ATOM   2940  C   LEU A 304      24.667  30.088 159.954  1.00 25.76           C
ATOM   2941  O   LEU A 304      25.624  30.661 159.414  1.00 21.60           O
ATOM   2942  CB  LEU A 304      24.568  31.275 162.177  1.00 28.71           C
ATOM   2943  CG  LEU A 304      23.861  31.322 163.522  1.00 26.55           C
ATOM   2944  CD1 LEU A 304      24.286  32.544 164.334  1.00 21.26           C
ATOM   2945  CD2 LEU A 304      22.361  31.288 163.281  1.00 24.75           C
ATOM   2946  H   LEU A 304      26.481  29.702 162.068  1.00 29.93           H
ATOM   2947  HA  LEU A 304      23.838  29.404 161.720  1.00 32.57           H
ATOM   2948  HB2 LEU A 304      25.491  31.541 162.338  1.00 34.45           H
ATOM   2949  HB3 LEU A 304      24.131  31.914 161.590  1.00 34.45           H
ATOM   2950  HG  LEU A 304      24.102  30.533 164.029  1.00 31.86           H
ATOM   2951 HD11 LEU A 304      23.829  32.528 165.187  1.00 25.52           H
ATOM   2952 HD12 LEU A 304      25.245  32.517 164.462  1.00 25.52           H
ATOM   2953 HD13 LEU A 304      24.041  33.346 163.845  1.00 25.52           H
ATOM   2954 HD21 LEU A 304      21.903  31.278 164.137  1.00 29.70           H
ATOM   2955 HD22 LEU A 304      22.110  32.073 162.774  1.00 29.70           H
ATOM   2956 HD23 LEU A 304      22.146  30.484 162.782  1.00 29.70           H
ATOM   2957  N   TYR A 305      23.647  29.556 159.284  1.00 27.27           N
ATOM   2958  CA  TYR A 305      23.462  29.588 157.832  1.00 28.14           C
ATOM   2959  C   TYR A 305      22.335  30.589 157.583  1.00 22.41           C
ATOM   2960  O   TYR A 305      21.164  30.246 157.739  1.00 24.38           O
ATOM   2961  CB  TYR A 305      23.150  28.172 157.314  1.00 27.59           C
ATOM   2962  CG  TYR A 305      22.424  28.083 155.995  1.00 27.70           C
ATOM   2963  CD1 TYR A 305      22.761  28.896 154.920  1.00 26.64           C
ATOM   2964  CD2 TYR A 305      21.401  27.173 155.817  1.00 26.60           C
ATOM   2965  CE1 TYR A 305      22.067  28.813 153.711  1.00 24.97           C
ATOM   2966  CE2 TYR A 305      20.712  27.082 154.622  1.00 30.89           C
ATOM   2967  CZ  TYR A 305      21.055  27.910 153.566  1.00 22.64           C
ATOM   2968  OH  TYR A 305      20.356  27.809 152.383  1.00 27.55           O
ATOM   2969  H   TYR A 305      23.001  29.141 159.671  1.00 32.72           H
ATOM   2970  HA  TYR A 305      24.265  29.901 157.404  1.00 33.77           H
ATOM   2971  HB2 TYR A 305      23.974  27.676 157.222  1.00 33.11           H
ATOM   2972  HB3 TYR A 305      22.579  27.743 157.973  1.00 33.11           H
ATOM   2973  HD1 TYR A 305      23.447  29.512 155.019  1.00 31.97           H
ATOM   2974  HD2 TYR A 305      21.160  26.623 156.518  1.00 31.92           H
ATOM   2975  HE1 TYR A 305      22.307  29.370 153.010  1.00 29.96           H
ATOM   2976  HE2 TYR A 305      20.023  26.470 154.536  1.00 37.07           H
ATOM   2977  HH  TYR A 305      20.695  28.316 151.811  1.00 33.06           H
ATOM   2978  N   VAL A 306      22.688  31.842 157.260  1.00 20.47           N
ATOM   2979  CA  VAL A 306      21.740  32.960 157.246  1.00 25.73           C
ATOM   2980  C   VAL A 306      21.400  33.412 155.820  1.00 28.74           C
ATOM   2981  O   VAL A 306      22.289  33.620 154.975  1.00 21.75           O
ATOM   2982  CB  VAL A 306      22.283  34.154 158.060  1.00 22.96           C
ATOM   2983  CG1 VAL A 306      21.317  35.313 158.019  1.00 25.46           C
ATOM   2984  CG2 VAL A 306      22.512  33.713 159.517  1.00 24.19           C
ATOM   2985  H   VAL A 306      23.490  32.069 157.062  1.00 24.56           H
ATOM   2986  HA  VAL A 306      20.919  32.660 157.665  1.00 30.87           H
ATOM   2987  HB  VAL A 306      23.121  34.456 157.674  1.00 27.56           H
ATOM   2988 HG11 VAL A 306      21.666  36.041 158.548  1.00 30.55           H
ATOM   2989 HG12 VAL A 306      21.201  35.609 157.100  1.00 30.55           H
ATOM   2990 HG13 VAL A 306      20.465  35.011 158.380  1.00 30.55           H
ATOM   2991 HG21 VAL A 306      22.810  34.482 160.032  1.00 29.02           H
ATOM   2992 HG22 VAL A 306      21.678  33.375 159.877  1.00 29.02           H
ATOM   2993 HG23 VAL A 306      23.189  33.016 159.541  1.00 29.02           H
ATOM   2994  N   GLY A 307      20.101  33.636 155.586  1.00 24.07           N
ATOM   2995  CA  GLY A 307      19.586  34.109 154.323  1.00 22.56           C
ATOM   2996  C   GLY A 307      18.748  35.372 154.384  1.00 24.63           C
ATOM   2997  O   GLY A 307      18.681  36.060 155.412  1.00 19.71           O
ATOM   2998  H   GLY A 307      19.495  33.523 156.173  1.00 28.88           H
ATOM   2999  HA2 GLY A 307      20.338  34.259 153.734  1.00 27.07           H
ATOM   3000  HA3 GLY A 307      19.037  33.403 153.954  1.00 27.07           H
ATOM   3001  N   ALA A 308      18.110  35.678 153.245  1.00 20.36           N
ATOM   3002  CA  ALA A 308      17.331  36.899 153.091  1.00 21.42           C
ATOM   3003  C   ALA A 308      16.234  37.040 154.131  1.00 14.65           C
ATOM   3004  O   ALA A 308      15.779  38.165 154.395  1.00 18.44           O
ATOM   3005  CB  ALA A 308      16.685  36.927 151.691  1.00 26.46           C
ATOM   3006  H   ALA A 308      18.140  35.180 152.543  1.00 24.44           H
ATOM   3007  HA  ALA A 308      17.931  37.662 153.177  1.00 25.70           H
ATOM   3008  HB1 ALA A 308      16.159  37.732 151.602  1.00 31.75           H
ATOM   3009  HB2 ALA A 308      17.387  36.908 151.023  1.00 31.75           H
ATOM   3010  HB3 ALA A 308      16.116  36.149 151.601  1.00 31.75           H
ATOM   3011  N   GLY A 309      15.777  35.939 154.711  1.00 17.42           N
ATOM   3012  CA  GLY A 309      14.677  36.033 155.656  1.00 17.93           C
ATOM   3013  C   GLY A 309      15.007  36.902 156.856  1.00 21.55           C
ATOM   3014  O   GLY A 309      14.122  37.560 157.400  1.00 19.32           O
ATOM   3015  H   GLY A 309      16.086  35.154 154.582  1.00 20.90           H
ATOM   3016  HA2 GLY A 309      13.897  36.400 155.218  1.00 21.52           H
ATOM   3017  HA3 GLY A 309      14.462  35.139 155.990  1.00 21.52           H
ATOM   3018  N   ILE A 310      16.278  36.923 157.274  1.00 21.22           N
ATOM   3019  CA  ILE A 310      16.681  37.735 158.411  1.00 21.51           C
ATOM   3020  C   ILE A 310      16.549  39.215 158.100  1.00 24.95           C
ATOM   3021  O   ILE A 310      16.443  40.027 159.024  1.00 22.16           O
ATOM   3022  CB  ILE A 310      18.125  37.434 158.865  1.00 20.84           C
ATOM   3023  CG1 ILE A 310      18.411  38.047 160.259  1.00 27.66           C
ATOM   3024  CG2 ILE A 310      19.135  38.031 157.913  1.00 24.29           C
ATOM   3025  CD1 ILE A 310      17.574  37.450 161.371  1.00 27.95           C
ATOM   3026  H   ILE A 310      16.927  36.474 156.923  1.00 25.46           H
ATOM   3027  HA  ILE A 310      16.093  37.529 159.145  1.00 25.81           H
ATOM   3028  HB  ILE A 310      18.251  36.476 158.907  1.00 25.01           H
ATOM   3029 HG12 ILE A 310      19.347  37.910 160.478  1.00 33.19           H
ATOM   3030 HG13 ILE A 310      18.228  38.998 160.227  1.00 33.19           H
ATOM   3031 HG21 ILE A 310      20.032  37.793 158.199  1.00 29.15           H
ATOM   3032 HG22 ILE A 310      18.962  37.668 157.030  1.00 29.15           H
ATOM   3033 HG23 ILE A 310      19.041  38.995 157.902  1.00 29.15           H
ATOM   3034 HD11 ILE A 310      17.823  37.880 162.202  1.00 33.54           H
ATOM   3035 HD12 ILE A 310      16.639  37.616 161.186  1.00 33.54           H
ATOM   3036 HD13 ILE A 310      17.738  36.496 161.428  1.00 33.54           H
ATOM   3037  N   LEU A 311      16.569  39.590 156.818  1.00 24.48           N
ATOM   3038  CA  LEU A 311      16.461  40.988 156.417  1.00 20.62           C
ATOM   3039  C   LEU A 311      15.014  41.449 156.313  1.00 25.08           C
ATOM   3040  O   LEU A 311      14.764  42.627 156.035  1.00 23.66           O
ATOM   3041  CB  LEU A 311      17.190  41.221 155.075  1.00 25.88           C
ATOM   3042  CG  LEU A 311      18.714  41.110 155.095  1.00 25.45           C
ATOM   3043  CD1 LEU A 311      19.275  40.983 153.674  1.00 29.46           C
ATOM   3044  CD2 LEU A 311      19.304  42.308 155.809  1.00 25.00           C
ATOM   3045  H   LEU A 311      16.650  39.042 156.164  1.00 29.37           H
ATOM   3046  HA  LEU A 311      16.881  41.551 157.083  1.00 24.75           H
ATOM   3047  HB2 LEU A 311      16.867  40.562 154.430  1.00 31.06           H
ATOM   3048  HB3 LEU A 311      16.981  42.108 154.748  1.00 31.06           H
ATOM   3049  HG  LEU A 311      18.968  40.314 155.582  1.00 30.54           H
ATOM   3050 HD11 LEU A 311      20.242  40.914 153.719  1.00 35.35           H
ATOM   3051 HD12 LEU A 311      18.910  40.192 153.247  1.00 35.35           H
ATOM   3052 HD13 LEU A 311      19.011  41.771 153.172  1.00 35.35           H
ATOM   3053 HD21 LEU A 311      20.272  42.231 155.814  1.00 30.00           H
ATOM   3054 HD22 LEU A 311      19.032  43.118 155.348  1.00 30.00           H
ATOM   3055 HD23 LEU A 311      18.971  42.323 156.722  1.00 30.00           H
ATOM   3056  N   ASN A 312      14.049  40.567 156.522  1.00 23.15           N
ATOM   3057  CA  ASN A 312      12.666  40.986 156.436  1.00 21.56           C
ATOM   3058  C   ASN A 312      12.134  41.562 157.732  1.00 32.51           C
ATOM   3059  O   ASN A 312      10.932  41.812 157.843  1.00 26.44           O
ATOM   3060  CB  ASN A 312      11.821  39.823 155.969  1.00 23.67           C
ATOM   3061  CG  ASN A 312      11.891  39.677 154.480  1.00 31.96           C
ATOM   3062  OD1 ASN A 312      12.285  40.614 153.790  1.00 22.19           O
ATOM   3063  ND2 ASN A 312      11.542  38.493 153.973  1.00 27.04           N
ATOM   3064  H   ASN A 312      14.162  39.740 156.723  1.00 27.78           H
ATOM   3065  HA  ASN A 312      12.606  41.690 155.776  1.00 25.87           H
ATOM   3066  HB2 ASN A 312      12.165  39.011 156.371  1.00 28.40           H
ATOM   3067  HB3 ASN A 312      10.890  39.961 156.221  1.00 28.40           H
ATOM   3068 HD21 ASN A 312      11.628  38.335 153.131  1.00 32.45           H
ATOM   3069 HD22 ASN A 312      11.211  37.909 154.496  1.00 32.45           H
ATOM   3070  N   HIS A 313      13.006  41.796 158.697  1.00 35.02           N
ATOM   3071  CA  HIS A 313      12.627  42.451 159.934  1.00 31.64           C
ATOM   3072  C   HIS A 313      13.713  43.463 160.240  1.00 27.88           C
ATOM   3073  O   HIS A 313      14.896  43.134 160.135  1.00 30.34           O
ATOM   3074  CB  HIS A 313      12.488  41.439 161.067  1.00 30.41           C
ATOM   3075  CG  HIS A 313      11.791  41.971 162.276  1.00 36.18           C
ATOM   3076  ND1 HIS A 313      12.304  43.006 163.033  1.00 34.85           N
ATOM   3077  CD2 HIS A 313      10.619  41.618 162.859  1.00 32.13           C
ATOM   3078  CE1 HIS A 313      11.477  43.264 164.032  1.00 33.13           C
ATOM   3079  NE2 HIS A 313      10.450  42.437 163.948  1.00 39.71           N
ATOM   3080  H   HIS A 313      13.844  41.597 158.653  1.00 42.02           H
ATOM   3081  HA  HIS A 313      11.784  42.919 159.814  1.00 37.97           H
ATOM   3082  HB2 HIS A 313      13.378  41.156 161.332  1.00 36.49           H
ATOM   3083  HB3 HIS A 313      11.980  40.681 160.736  1.00 36.49           H
ATOM   3084  HD2 HIS A 313      10.041  40.945 162.581  1.00 38.56           H
ATOM   3085  HE1 HIS A 313      11.595  43.915 164.684  1.00 39.75           H
ATOM   3086  HE2 HIS A 313       9.789  42.412 164.487  1.00 47.66           H
ATOM   3087  N   ALA A 314      13.309  44.685 160.590  1.00 29.45           N
ATOM   3088  CA  ALA A 314      14.264  45.742 160.926  1.00 32.46           C
ATOM   3089  C   ALA A 314      15.259  45.322 162.007  1.00 31.01           C
ATOM   3090  O   ALA A 314      16.395  45.804 162.017  1.00 28.72           O
ATOM   3091  CB  ALA A 314      13.523  46.997 161.400  1.00 28.00           C
ATOM   3092  H   ALA A 314      12.488  44.930 160.648  1.00 35.34           H
ATOM   3093  HA  ALA A 314      14.760  45.974 160.127  1.00 38.96           H
ATOM   3094  HB1 ALA A 314      14.165  47.684 161.625  1.00 33.59           H
ATOM   3095  HB2 ALA A 314      12.944  47.304 160.685  1.00 33.59           H
ATOM   3096  HB3 ALA A 314      12.997  46.761 162.183  1.00 33.59           H
ATOM   3097  N   ASP A 315      14.851  44.462 162.935  1.00 27.57           N
ATOM   3098  CA  ASP A 315      15.716  44.011 164.015  1.00 35.55           C
ATOM   3099  C   ASP A 315      16.473  42.721 163.709  1.00 36.86           C
ATOM   3100  O   ASP A 315      17.187  42.219 164.586  1.00 33.59           O
ATOM   3101  CB  ASP A 315      14.890  43.807 165.288  1.00 36.49           C
ATOM   3102  CG  ASP A 315      14.225  45.097 165.773  1.00 40.78           C
ATOM   3103  OD1 ASP A 315      14.827  46.189 165.614  1.00 40.61           O
ATOM   3104  OD2 ASP A 315      13.105  45.004 166.326  1.00 45.09           O1-
ATOM   3105  H   ASP A 315      14.068  44.136 162.972  1.00 33.08           H
ATOM   3106  HA  ASP A 315      16.378  44.698 164.185  1.00 42.65           H
ATOM   3107  HB2 ASP A 315      14.204  43.140 165.122  1.00 43.79           H
ATOM   3108  HB3 ASP A 315      15.484  43.506 165.993  1.00 43.79           H
ATOM   3109  N   GLY A 316      16.339  42.170 162.504  1.00 33.09           N
ATOM   3110  CA  GLY A 316      16.955  40.913 162.164  1.00 27.56           C
ATOM   3111  C   GLY A 316      18.452  40.885 162.392  1.00 32.08           C
ATOM   3112  O   GLY A 316      18.969  40.092 163.188  1.00 25.28           O
ATOM   3113  H   GLY A 316      15.884  42.517 161.867  1.00 39.71           H
ATOM   3114  HA2 GLY A 316      16.535  40.199 162.663  1.00 33.07           H
ATOM   3115  HA3 GLY A 316      16.801  40.748 161.222  1.00 33.07           H
ATOM   3116  N   PRO A 317      19.195  41.713 161.662  1.00 31.31           N
ATOM   3117  CA  PRO A 317      20.648  41.680 161.845  1.00 29.99           C
ATOM   3118  C   PRO A 317      21.064  41.952 163.286  1.00 35.43           C
ATOM   3119  O   PRO A 317      22.050  41.371 163.748  1.00 27.54           O
ATOM   3120  CB  PRO A 317      21.150  42.743 160.856  1.00 30.25           C
ATOM   3121  CG  PRO A 317      19.978  43.593 160.580  1.00 41.49           C
ATOM   3122  CD  PRO A 317      18.803  42.667 160.610  1.00 33.47           C
ATOM   3123  HA  PRO A 317      20.997  40.813 161.587  1.00 35.98           H
ATOM   3124  HB2 PRO A 317      21.879  43.254 161.245  1.00 36.30           H
ATOM   3125  HB3 PRO A 317      21.430  42.309 160.034  1.00 36.30           H
ATOM   3126  HG2 PRO A 317      19.903  44.257 161.288  1.00 49.79           H
ATOM   3127  HG3 PRO A 317      20.068  44.019 159.717  1.00 49.79           H
ATOM   3128  HD2 PRO A 317      17.998  43.142 160.862  1.00 40.16           H
ATOM   3129  HD3 PRO A 317      18.715  42.225 159.752  1.00 40.16           H
ATOM   3130  N   ARG A 318      20.322  42.778 164.025  1.00 32.44           N
ATOM   3131  CA  ARG A 318      20.673  43.042 165.421  1.00 38.18           C
ATOM   3132  C   ARG A 318      20.590  41.767 166.249  1.00 32.59           C
ATOM   3133  O   ARG A 318      21.539  41.401 166.956  1.00 24.16           O
ATOM   3134  CB  ARG A 318      19.756  44.121 166.017  1.00 35.29           C
ATOM   3135  CG  ARG A 318      20.291  44.736 167.315  1.00 44.93           C
ATOM   3136  CD  ARG A 318      19.234  45.622 168.030  1.00 45.15           C
ATOM   3137  NE  ARG A 318      18.170  44.799 168.621  1.00 52.26           N
ATOM   3138  CZ  ARG A 318      16.907  45.193 168.776  1.00 51.40           C
ATOM   3139  NH1 ARG A 318      16.533  46.418 168.407  1.00 59.80           N
ATOM   3140  NH2 ARG A 318      16.010  44.362 169.294  1.00 53.21           N1+
ATOM   3141  H   ARG A 318      19.614  43.183 163.750  1.00 38.93           H
ATOM   3142  HA  ARG A 318      21.585  43.373 165.458  1.00 45.81           H
ATOM   3143  HB2 ARG A 318      19.659  44.847 165.380  1.00 42.35           H
ATOM   3144  HB3 ARG A 318      18.888  43.726 166.203  1.00 42.35           H
ATOM   3145  HG2 ARG A 318      20.551  44.020 167.915  1.00 53.91           H
ATOM   3146  HG3 ARG A 318      21.056  45.294 167.101  1.00 53.91           H
ATOM   3147  HD2 ARG A 318      19.651  46.140 168.734  1.00 54.18           H
ATOM   3148  HD3 ARG A 318      18.827  46.205 167.367  1.00 54.18           H
ATOM   3149  HE  ARG A 318      18.343  43.974 168.771  1.00 62.72           H
ATOM   3150 HH11 ARG A 318      17.108  46.963 168.069  1.00 71.76           H
ATOM   3151 HH12 ARG A 318      15.717  46.664 168.522  1.00 71.76           H
ATOM   3152 HH21 ARG A 318      16.242  43.567 169.534  1.00 63.86           H
ATOM   3153 HH22 ARG A 318      15.197  44.622 169.402  1.00 63.86           H
ATOM   3154  N   LEU A 319      19.463  41.064 166.156  1.00 28.35           N
ATOM   3155  CA  LEU A 319      19.294  39.836 166.909  1.00 28.00           C
ATOM   3156  C   LEU A 319      20.200  38.726 166.407  1.00 37.13           C
ATOM   3157  O   LEU A 319      20.559  37.826 167.181  1.00 29.75           O
ATOM   3158  CB  LEU A 319      17.839  39.389 166.843  1.00 33.24           C
ATOM   3159  CG  LEU A 319      16.812  40.336 167.474  1.00 34.96           C
ATOM   3160  CD1 LEU A 319      15.493  39.634 167.574  1.00 35.11           C
ATOM   3161  CD2 LEU A 319      17.248  40.766 168.826  1.00 40.63           C
ATOM   3162  H   LEU A 319      18.793  41.278 165.670  1.00 34.02           H
ATOM   3163  HA  LEU A 319      19.543  40.008 167.831  1.00 33.60           H
ATOM   3164  HB2 LEU A 319      17.601  39.279 165.908  1.00 39.88           H
ATOM   3165  HB3 LEU A 319      17.755  38.538 167.298  1.00 39.88           H
ATOM   3166  HG  LEU A 319      16.714  41.120 166.921  1.00 41.95           H
ATOM   3167 HD11 LEU A 319      14.839  40.250 167.940  1.00 42.14           H
ATOM   3168 HD12 LEU A 319      15.222  39.355 166.684  1.00 42.14           H
ATOM   3169 HD13 LEU A 319      15.592  38.861 168.147  1.00 42.14           H
ATOM   3170 HD21 LEU A 319      16.562  41.348 169.188  1.00 48.75           H
ATOM   3171 HD22 LEU A 319      17.343  39.976 169.377  1.00 48.75           H
ATOM   3172 HD23 LEU A 319      18.087  41.249 168.767  1.00 48.75           H
ATOM   3173  N   LEU A 320      20.548  38.750 165.118  1.00 30.62           N
ATOM   3174  CA  LEU A 320      21.489  37.772 164.586  1.00 28.10           C
ATOM   3175  C   LEU A 320      22.853  37.962 165.222  1.00 32.40           C
ATOM   3176  O   LEU A 320      23.510  36.994 165.635  1.00 27.51           O
ATOM   3177  CB  LEU A 320      21.613  37.906 163.062  1.00 27.50           C
ATOM   3178  CG  LEU A 320      22.778  37.117 162.474  1.00 26.96           C
ATOM   3179  CD1 LEU A 320      22.610  35.640 162.760  1.00 24.31           C
ATOM   3180  CD2 LEU A 320      22.882  37.378 160.971  1.00 29.90           C
ATOM   3181  H   LEU A 320      20.265  39.321 164.541  1.00 36.75           H
ATOM   3182  HA  LEU A 320      21.169  36.878 164.781  1.00 33.72           H
ATOM   3183  HB2 LEU A 320      20.796  37.589 162.651  1.00 33.00           H
ATOM   3184  HB3 LEU A 320      21.768  38.843 162.841  1.00 33.00           H
ATOM   3185  HG  LEU A 320      23.612  37.402 162.865  1.00 32.35           H
ATOM   3186 HD11 LEU A 320      23.341  35.147 162.362  1.00 29.17           H
ATOM   3187 HD12 LEU A 320      22.600  35.489 163.715  1.00 29.17           H
ATOM   3188 HD13 LEU A 320      21.765  35.363 162.374  1.00 29.17           H
ATOM   3189 HD21 LEU A 320      23.610  36.856 160.597  1.00 35.88           H
ATOM   3190 HD22 LEU A 320      22.048  37.124 160.553  1.00 35.88           H
ATOM   3191 HD23 LEU A 320      23.049  38.328 160.821  1.00 35.88           H
ATOM   3192  N   LYS A 321      23.307  39.217 165.276  1.00 28.77           N
ATOM   3193  CA  LYS A 321      24.581  39.541 165.906  1.00 33.62           C
ATOM   3194  C   LYS A 321      24.571  39.167 167.388  1.00 37.91           C
ATOM   3195  O   LYS A 321      25.552  38.628 167.906  1.00 29.68           O
ATOM   3196  CB  LYS A 321      24.854  41.027 165.750  1.00 35.23           C
ATOM   3197  CG  LYS A 321      26.182  41.466 166.324  1.00 36.44           C
ATOM   3198  CD  LYS A 321      26.309  42.993 166.285  1.00 40.73           C
ATOM   3199  CE  LYS A 321      27.715  43.456 166.697  1.00 51.50           C
ATOM   3200  NZ  LYS A 321      28.145  42.853 167.995  1.00 53.05           N1+
ATOM   3201  H   LYS A 321      22.886  39.890 164.957  1.00 34.52           H
ATOM   3202  HA  LYS A 321      25.288  39.048 165.458  1.00 40.35           H
ATOM   3203  HB2 LYS A 321      24.852  41.250 164.806  1.00 42.28           H
ATOM   3204  HB3 LYS A 321      24.152  41.517 166.208  1.00 42.28           H
ATOM   3205  HG2 LYS A 321      26.267  41.162 167.240  1.00 43.72           H
ATOM   3206  HG3 LYS A 321      26.892  41.091 165.778  1.00 43.72           H
ATOM   3207  HD2 LYS A 321      26.142  43.304 165.382  1.00 48.87           H
ATOM   3208  HD3 LYS A 321      25.666  43.385 166.897  1.00 48.87           H
ATOM   3209  HE2 LYS A 321      28.350  43.173 166.018  1.00 61.80           H
ATOM   3210  HE3 LYS A 321      27.724  44.423 166.787  1.00 61.80           H
ATOM   3211  HZ1 LYS A 321      28.920  43.209 168.247  1.00 63.66           H
ATOM   3212  HZ2 LYS A 321      27.532  43.018 168.621  1.00 63.66           H
ATOM   3213  HZ3 LYS A 321      28.239  41.972 167.910  1.00 63.66           H
ATOM   3214  N   GLU A 322      23.457  39.448 168.072  1.00 33.74           N
ATOM   3215  CA  GLU A 322      23.306  39.107 169.484  1.00 37.30           C
ATOM   3216  C   GLU A 322      23.477  37.611 169.706  1.00 38.44           C
ATOM   3217  O   GLU A 322      24.282  37.189 170.542  1.00 41.84           O
ATOM   3218  CB  GLU A 322      21.926  39.573 169.976  1.00 39.90           C
ATOM   3219  CG  GLU A 322      21.766  39.626 171.468  1.00 48.31           C
ATOM   3220  CD  GLU A 322      20.388  40.107 171.918  1.00 48.39           C
ATOM   3221  OE1 GLU A 322      19.858  41.139 171.411  1.00 46.97           O
ATOM   3222  OE2 GLU A 322      19.842  39.421 172.798  1.00 49.24           O1-
ATOM   3223  H   GLU A 322      22.767  39.833 167.737  1.00 40.49           H
ATOM   3224  HA  GLU A 322      23.990  39.566 169.996  1.00 44.76           H
ATOM   3225  HB2 GLU A 322      21.754  40.461 169.628  1.00 47.87           H
ATOM   3226  HB3 GLU A 322      21.258  38.946 169.650  1.00 47.87           H
ATOM   3227  HG2 GLU A 322      21.885  38.729 171.817  1.00 57.98           H
ATOM   3228  HG3 GLU A 322      22.439  40.218 171.837  1.00 57.98           H
ATOM   3229  N   LEU A 323      22.730  36.788 168.964  1.00 35.60           N
ATOM   3230  CA  LEU A 323      22.888  35.340 169.087  1.00 33.71           C
ATOM   3231  C   LEU A 323      24.307  34.896 168.761  1.00 37.87           C
ATOM   3232  O   LEU A 323      24.906  34.102 169.498  1.00 37.55           O
ATOM   3233  CB  LEU A 323      21.888  34.627 168.195  1.00 28.51           C
ATOM   3234  CG  LEU A 323      22.002  33.109 168.079  1.00 35.16           C
ATOM   3235  CD1 LEU A 323      21.977  32.446 169.466  1.00 41.19           C
ATOM   3236  CD2 LEU A 323      20.858  32.563 167.221  1.00 35.87           C
ATOM   3237  H   LEU A 323      22.137  37.033 168.399  1.00 42.72           H
ATOM   3238  HA  LEU A 323      22.713  35.083 170.001  1.00 40.45           H
ATOM   3239  HB2 LEU A 323      20.996  34.828 168.518  1.00 34.22           H
ATOM   3240  HB3 LEU A 323      21.998  34.982 167.297  1.00 34.22           H
ATOM   3241  HG  LEU A 323      22.836  32.880 167.646  1.00 42.20           H
ATOM   3242 HD11 LEU A 323      22.048  31.483 169.364  1.00 49.43           H
ATOM   3243 HD12 LEU A 323      22.717  32.786 169.995  1.00 49.43           H
ATOM   3244 HD13 LEU A 323      21.137  32.664 169.892  1.00 49.43           H
ATOM   3245 HD21 LEU A 323      20.917  31.595 167.181  1.00 43.05           H
ATOM   3246 HD22 LEU A 323      20.014  32.823 167.623  1.00 43.05           H
ATOM   3247 HD23 LEU A 323      20.921  32.939 166.330  1.00 43.05           H
ATOM   3248  N   SER A 324      24.868  35.391 167.658  1.00 39.13           N
ATOM   3249  CA  SER A 324      26.226  34.998 167.279  1.00 36.83           C
ATOM   3250  C   SER A 324      27.222  35.313 168.391  1.00 41.01           C
ATOM   3251  O   SER A 324      28.128  34.522 168.667  1.00 31.24           O
ATOM   3252  CB  SER A 324      26.659  35.720 166.001  1.00 33.61           C
ATOM   3253  OG  SER A 324      27.988  35.379 165.654  1.00 23.65           O
ATOM   3254  H   SER A 324      24.488  35.945 167.123  1.00 46.95           H
ATOM   3255  HA  SER A 324      26.240  34.042 167.103  1.00 44.20           H
ATOM   3256  HB2 SER A 324      26.066  35.484 165.269  1.00 40.33           H
ATOM   3257  HB3 SER A 324      26.633  36.681 166.163  1.00 40.33           H
ATOM   3258  HG  SER A 324      28.025  34.567 165.471  1.00 28.38           H
ATOM   3259  N   ASP A 325      27.103  36.502 168.990  1.00 39.22           N
ATOM   3260  CA  ASP A 325      27.972  36.885 170.098  1.00 41.17           C
ATOM   3261  C   ASP A 325      27.707  36.019 171.328  1.00 42.36           C
ATOM   3262  O   ASP A 325      28.627  35.410 171.874  1.00 40.01           O
ATOM   3263  CB  ASP A 325      27.771  38.364 170.424  1.00 38.47           C
ATOM   3264  CG  ASP A 325      28.383  39.300 169.369  1.00 41.59           C
ATOM   3265  OD1 ASP A 325      28.067  40.513 169.397  1.00 39.76           O
ATOM   3266  OD2 ASP A 325      29.176  38.834 168.512  1.00 44.70           O1-
ATOM   3267  H   ASP A 325      26.526  37.098 168.773  1.00 47.07           H
ATOM   3268  HA  ASP A 325      28.895  36.754 169.834  1.00 49.41           H
ATOM   3269  HB2 ASP A 325      26.816  38.541 170.469  1.00 46.16           H
ATOM   3270  HB3 ASP A 325      28.194  38.541 171.274  1.00 46.16           H
ATOM   3271  N   ARG A 326      26.443  35.902 171.733  1.00 44.27           N
ATOM   3272  CA  ARG A 326      26.090  35.150 172.930  1.00 37.81           C
ATOM   3273  C   ARG A 326      26.626  33.723 172.884  1.00 44.02           C
ATOM   3274  O   ARG A 326      27.341  33.291 173.796  1.00 39.35           O
ATOM   3275  CB  ARG A 326      24.579  35.150 173.100  1.00 37.93           C
ATOM   3276  CG  ARG A 326      24.102  34.613 174.424  1.00 45.08           C
ATOM   3277  CD  ARG A 326      22.591  34.505 174.431  1.00 48.23           C
ATOM   3278  NE  ARG A 326      22.057  34.107 175.724  1.00 44.86           N
ATOM   3279  CZ  ARG A 326      21.921  34.927 176.757  1.00 49.07           C
ATOM   3280  NH1 ARG A 326      22.299  36.195 176.668  1.00 48.48           N
ATOM   3281  NH2 ARG A 326      21.419  34.467 177.891  1.00 57.39           N1+
ATOM   3282  H   ARG A 326      25.766  36.246 171.330  1.00 53.12           H
ATOM   3283  HA  ARG A 326      26.470  35.592 173.705  1.00 45.37           H
ATOM   3284  HB2 ARG A 326      24.263  36.066 173.021  1.00 45.51           H
ATOM   3285  HB3 ARG A 326      24.188  34.598 172.404  1.00 45.51           H
ATOM   3286  HG2 ARG A 326      24.479  33.733 174.580  1.00 54.10           H
ATOM   3287  HG3 ARG A 326      24.356  35.229 175.127  1.00 54.10           H
ATOM   3288  HD2 ARG A 326      22.203  35.361 174.192  1.00 57.87           H
ATOM   3289  HD3 ARG A 326      22.334  33.823 173.787  1.00 57.87           H
ATOM   3290  HE  ARG A 326      21.759  33.311 175.805  1.00 53.83           H
ATOM   3291 HH11 ARG A 326      22.632  36.490 175.931  1.00 58.18           H
ATOM   3292 HH12 ARG A 326      22.217  36.713 177.348  1.00 58.18           H
ATOM   3293 HH21 ARG A 326      21.174  33.644 177.955  1.00 68.87           H
ATOM   3294 HH22 ARG A 326      21.336  34.991 178.570  1.00 68.87           H
ATOM   3295  N   ALA A 327      26.283  32.965 171.835  1.00 36.64           N
ATOM   3296  CA  ALA A 327      26.710  31.571 171.727  1.00 35.11           C
ATOM   3297  C   ALA A 327      28.003  31.385 170.925  1.00 29.84           C
ATOM   3298  O   ALA A 327      28.366  30.246 170.617  1.00 32.88           O
ATOM   3299  CB  ALA A 327      25.609  30.704 171.120  1.00 33.37           C
ATOM   3300  H   ALA A 327      25.801  33.244 171.183  1.00 43.96           H
ATOM   3301  HA  ALA A 327      26.872  31.251 172.627  1.00 42.13           H
ATOM   3302  HB1 ALA A 327      25.916  29.786 171.083  1.00 40.05           H
ATOM   3303  HB2 ALA A 327      24.817  30.767 171.679  1.00 40.05           H
ATOM   3304  HB3 ALA A 327      25.417  31.032 170.230  1.00 40.05           H
ATOM   3305  N   GLN A 328      28.723  32.464 170.624  1.00 32.31           N
ATOM   3306  CA  GLN A 328      29.949  32.407 169.824  1.00 39.72           C
ATOM   3307  C   GLN A 328      29.807  31.469 168.618  1.00 42.99           C
ATOM   3308  O   GLN A 328      30.554  30.502 168.462  1.00 37.58           O
ATOM   3309  CB  GLN A 328      31.126  31.975 170.691  1.00 35.92           C
ATOM   3310  CG  GLN A 328      31.514  33.016 171.713  1.00 35.82           C
ATOM   3311  CD  GLN A 328      32.145  34.246 171.091  1.00 33.90           C
ATOM   3312  OE1 GLN A 328      33.227  34.170 170.511  1.00 43.37           O
ATOM   3313  NE2 GLN A 328      31.471  35.392 171.210  1.00 42.10           N
ATOM   3314  H   GLN A 328      28.525  33.264 170.871  1.00 38.77           H
ATOM   3315  HA  GLN A 328      30.141  33.293 169.478  1.00 47.66           H
ATOM   3316  HB2 GLN A 328      30.863  31.168 171.166  1.00 43.11           H
ATOM   3317  HB3 GLN A 328      31.898  31.791 170.132  1.00 43.11           H
ATOM   3318  HG2 GLN A 328      30.717  33.290 172.186  1.00 42.98           H
ATOM   3319  HG3 GLN A 328      32.141  32.626 172.341  1.00 42.98           H
ATOM   3320 HE21 GLN A 328      30.712  35.398 171.620  1.00 50.52           H
ATOM   3321 HE22 GLN A 328      31.790  36.123 170.894  1.00 50.52           H
ATOM   3322  N   ILE A 329      28.844  31.758 167.751  1.00 32.70           N
ATOM   3323  CA  ILE A 329      28.581  30.918 166.579  1.00 36.81           C
ATOM   3324  C   ILE A 329      29.045  31.660 165.335  1.00 34.07           C
ATOM   3325  O   ILE A 329      28.635  32.803 165.114  1.00 31.17           O
ATOM   3326  CB  ILE A 329      27.104  30.526 166.454  1.00 30.97           C
ATOM   3327  CG1 ILE A 329      26.641  29.831 167.749  1.00 35.89           C
ATOM   3328  CG2 ILE A 329      26.943  29.574 165.292  1.00 31.67           C
ATOM   3329  CD1 ILE A 329      25.180  29.562 167.775  1.00 31.40           C
ATOM   3330  H   ILE A 329      28.327  32.440 167.797  1.00 39.24           H
ATOM   3331  HA  ILE A 329      29.073  30.091 166.671  1.00 44.18           H
ATOM   3332  HB  ILE A 329      26.567  31.313 166.292  1.00 37.17           H
ATOM   3333 HG12 ILE A 329      27.105  28.987 167.844  1.00 43.07           H
ATOM   3334 HG13 ILE A 329      26.840  30.410 168.495  1.00 43.07           H
ATOM   3335 HG21 ILE A 329      26.015  29.308 165.205  1.00 38.01           H
ATOM   3336 HG22 ILE A 329      27.237  30.010 164.476  1.00 38.01           H
ATOM   3337 HG23 ILE A 329      27.496  28.795 165.468  1.00 38.01           H
ATOM   3338 HD11 ILE A 329      24.952  29.171 168.628  1.00 37.68           H
ATOM   3339 HD12 ILE A 329      24.704  30.396 167.656  1.00 37.68           H
ATOM   3340 HD13 ILE A 329      24.964  28.942 167.064  1.00 37.68           H
ATOM   3341  N   PRO A 330      29.899  31.054 164.506  1.00 33.18           N
ATOM   3342  CA  PRO A 330      30.262  31.674 163.228  1.00 31.43           C
ATOM   3343  C   PRO A 330      29.075  31.734 162.275  1.00 31.73           C
ATOM   3344  O   PRO A 330      28.198  30.854 162.265  1.00 25.39           O
ATOM   3345  CB  PRO A 330      31.349  30.733 162.695  1.00 33.05           C
ATOM   3346  CG  PRO A 330      30.918  29.406 163.225  1.00 35.08           C
ATOM   3347  CD  PRO A 330      30.479  29.705 164.624  1.00 34.12           C
ATOM   3348  HA  PRO A 330      30.643  32.555 163.358  1.00 37.72           H
ATOM   3349  HB2 PRO A 330      31.358  30.730 161.729  1.00 39.66           H
ATOM   3350  HB3 PRO A 330      32.213  30.980 163.056  1.00 39.66           H
ATOM   3351  HG2 PRO A 330      30.164  29.081 162.708  1.00 42.09           H
ATOM   3352  HG3 PRO A 330      31.656  28.770 163.211  1.00 42.09           H
ATOM   3353  HD2 PRO A 330      29.810  29.059 164.901  1.00 40.94           H
ATOM   3354  HD3 PRO A 330      31.249  29.714 165.212  1.00 40.94           H
ATOM   3355  N   VAL A 331      29.060  32.779 161.444  1.00 28.29           N
ATOM   3356  CA  VAL A 331      27.919  33.048 160.561  1.00 33.30           C
ATOM   3357  C   VAL A 331      28.359  33.049 159.108  1.00 27.40           C
ATOM   3358  O   VAL A 331      29.246  33.822 158.721  1.00 21.68           O
ATOM   3359  CB  VAL A 331      27.246  34.380 160.910  1.00 32.12           C
ATOM   3360  CG1 VAL A 331      26.198  34.710 159.869  1.00 29.02           C
ATOM   3361  CG2 VAL A 331      26.631  34.268 162.288  1.00 30.57           C
ATOM   3362  H   VAL A 331      29.693  33.355 161.391  1.00 33.95           H
ATOM   3363  HA  VAL A 331      27.262  32.345 160.664  1.00 39.96           H
ATOM   3364  HB  VAL A 331      27.904  35.096 160.924  1.00 38.54           H
ATOM   3365 HG11 VAL A 331      25.725  35.505 160.156  1.00 34.83           H
ATOM   3366 HG12 VAL A 331      26.622  34.866 159.010  1.00 34.83           H
ATOM   3367 HG13 VAL A 331      25.584  33.962 159.807  1.00 34.83           H
ATOM   3368 HG21 VAL A 331      26.186  35.100 162.509  1.00 36.69           H
ATOM   3369 HG22 VAL A 331      25.986  33.547 162.282  1.00 36.69           H
ATOM   3370 HG23 VAL A 331      27.328  34.082 162.937  1.00 36.69           H
ATOM   3371  N   THR A 332      27.704  32.225 158.298  1.00 24.96           N
ATOM   3372  CA  THR A 332      27.848  32.310 156.854  1.00 25.24           C
ATOM   3373  C   THR A 332      26.518  32.773 156.282  1.00 27.38           C
ATOM   3374  O   THR A 332      25.452  32.414 156.806  1.00 22.02           O
ATOM   3375  CB  THR A 332      28.267  30.985 156.212  1.00 27.99           C
ATOM   3376  OG1 THR A 332      28.301  31.126 154.770  1.00 21.94           O
ATOM   3377  CG2 THR A 332      27.293  29.878 156.560  1.00 27.92           C
ATOM   3378  H   THR A 332      27.163  31.618 158.575  1.00 29.96           H
ATOM   3379  HA  THR A 332      28.515  32.982 156.644  1.00 30.29           H
ATOM   3380  HB  THR A 332      29.150  30.743 156.540  1.00 33.59           H
ATOM   3381  HG1 THR A 332      28.914  31.651 154.541  1.00 26.33           H
ATOM   3382 HG21 THR A 332      27.598  29.034 156.205  1.00 33.50           H
ATOM   3383 HG22 THR A 332      27.233  29.811 157.528  1.00 33.50           H
ATOM   3384 HG23 THR A 332      26.415  30.080 156.200  1.00 33.50           H
ATOM   3385  N   THR A 333      26.578  33.567 155.199  1.00 25.04           N
ATOM   3386  CA  THR A 333      25.357  34.014 154.531  1.00 27.35           C
ATOM   3387  C   THR A 333      25.321  33.524 153.089  1.00 22.11           C
ATOM   3388  O   THR A 333      26.353  33.341 152.449  1.00 24.66           O
ATOM   3389  CB  THR A 333      25.194  35.538 154.537  1.00 26.10           C
ATOM   3390  OG1 THR A 333      26.144  36.147 153.639  1.00 19.50           O
ATOM   3391  CG2 THR A 333      25.326  36.125 155.969  1.00 24.85           C
ATOM   3392  H   THR A 333      27.306  33.858 154.845  1.00 30.05           H
ATOM   3393  HA  THR A 333      24.591  33.626 154.979  1.00 32.82           H
ATOM   3394  HB  THR A 333      24.306  35.739 154.219  1.00 31.32           H
ATOM   3395  HG1 THR A 333      26.074  35.818 152.875  1.00 23.40           H
ATOM   3396 HG21 THR A 333      25.198  37.084 155.960  1.00 29.82           H
ATOM   3397 HG22 THR A 333      24.658  35.725 156.552  1.00 29.82           H
ATOM   3398 HG23 THR A 333      26.209  35.925 156.325  1.00 29.82           H
ATOM   3399  N   THR A 334      24.110  33.304 152.596  1.00 25.67           N
ATOM   3400  CA  THR A 334      23.877  33.176 151.167  1.00 25.31           C
ATOM   3401  C   THR A 334      24.112  34.520 150.469  1.00 26.05           C
ATOM   3402  O   THR A 334      24.246  35.578 151.095  1.00 19.01           O
ATOM   3403  CB  THR A 334      22.440  32.775 150.896  1.00 23.62           C
ATOM   3404  OG1 THR A 334      21.633  33.903 151.260  1.00 23.41           O
ATOM   3405  CG2 THR A 334      22.009  31.536 151.683  1.00 20.29           C
ATOM   3406  H   THR A 334      23.394  33.252 153.074  1.00 30.80           H
ATOM   3407  HA  THR A 334      24.473  32.509 150.786  1.00 30.37           H
ATOM   3408  HB  THR A 334      22.338  32.586 149.955  1.00 28.35           H
ATOM   3409  HG1 THR A 334      20.834  33.726 151.113  1.00 28.09           H
ATOM   3410 HG21 THR A 334      21.095  31.290 151.468  1.00 24.35           H
ATOM   3411 HG22 THR A 334      22.593  30.784 151.485  1.00 24.35           H
ATOM   3412 HG23 THR A 334      22.070  31.728 152.633  1.00 24.35           H
ATOM   3413  N   LEU A 335      24.065  34.470 149.139  1.00 24.34           N
ATOM   3414  CA  LEU A 335      24.075  35.674 148.315  1.00 17.34           C
ATOM   3415  C   LEU A 335      23.069  36.705 148.808  1.00 13.97           C
ATOM   3416  O   LEU A 335      23.376  37.893 148.919  1.00 18.00           O
ATOM   3417  CB  LEU A 335      23.752  35.295 146.863  1.00 20.73           C
ATOM   3418  CG  LEU A 335      23.928  36.431 145.850  1.00 20.47           C
ATOM   3419  CD1 LEU A 335      25.416  36.655 145.601  1.00 19.00           C
ATOM   3420  CD2 LEU A 335      23.219  36.067 144.535  1.00 23.07           C
ATOM   3421  H   LEU A 335      24.013  33.734 148.691  1.00 29.21           H
ATOM   3422  HA  LEU A 335      24.959  36.076 148.348  1.00 20.81           H
ATOM   3423  HB2 LEU A 335      24.354  34.578 146.592  1.00 24.88           H
ATOM   3424  HB3 LEU A 335      22.829  34.982 146.806  1.00 24.88           H
ATOM   3425  HG  LEU A 335      23.540  37.240 146.207  1.00 24.57           H
ATOM   3426 HD11 LEU A 335      25.522  37.382 144.967  1.00 22.81           H
ATOM   3427 HD12 LEU A 335      25.846  36.897 146.442  1.00 22.81           H
ATOM   3428 HD13 LEU A 335      25.810  35.844 145.253  1.00 22.81           H
ATOM   3429 HD21 LEU A 335      23.323  36.808 143.912  1.00 27.68           H
ATOM   3430 HD22 LEU A 335      23.615  35.261 144.159  1.00 27.68           H
ATOM   3431 HD23 LEU A 335      22.274  35.926 144.709  1.00 27.68           H
ATOM   3432  N   GLN A 336      21.851  36.279 149.051  1.00 18.17           N
ATOM   3433  CA  GLN A 336      20.788  37.181 149.448  1.00 16.39           C
ATOM   3434  C   GLN A 336      20.826  37.523 150.926  1.00 20.93           C
ATOM   3435  O   GLN A 336      20.018  38.347 151.371  1.00 21.20           O
ATOM   3436  CB  GLN A 336      19.438  36.551 149.103  1.00 20.75           C
ATOM   3437  CG  GLN A 336      19.289  36.179 147.611  1.00 25.95           C
ATOM   3438  CD  GLN A 336      19.221  37.415 146.714  1.00 26.65           C
ATOM   3439  OE1 GLN A 336      19.803  38.451 147.025  1.00 25.98           O
ATOM   3440  NE2 GLN A 336      18.449  37.324 145.628  1.00 25.15           N
ATOM   3441  H   GLN A 336      21.602  35.460 148.972  1.00 21.80           H
ATOM   3442  HA  GLN A 336      20.886  38.014 148.971  1.00 19.67           H
ATOM   3443  HB2 GLN A 336      19.329  35.743 149.631  1.00 24.90           H
ATOM   3444  HB3 GLN A 336      18.748  37.194 149.321  1.00 24.90           H
ATOM   3445  HG2 GLN A 336      20.028  35.621 147.316  1.00 31.13           H
ATOM   3446  HG3 GLN A 336      18.451  35.704 147.503  1.00 31.13           H
ATOM   3447 HE21 GLN A 336      17.946  36.633 145.506  1.00 30.19           H
ATOM   3448 HE22 GLN A 336      18.432  37.972 145.064  1.00 30.19           H
ATOM   3449  N   GLY A 337      21.732  36.928 151.686  1.00 28.61           N
ATOM   3450  CA  GLY A 337      21.894  37.283 153.084  1.00 25.19           C
ATOM   3451  C   GLY A 337      22.999  38.305 153.260  1.00 27.51           C
ATOM   3452  O   GLY A 337      23.090  38.936 154.313  1.00 24.41           O
ATOM   3453  H   GLY A 337      22.278  36.315 151.427  1.00 34.33           H
ATOM   3454  HA2 GLY A 337      21.071  37.648 153.446  1.00 30.22           H
ATOM   3455  HA3 GLY A 337      22.138  36.499 153.597  1.00 30.22           H
ATOM   3456  N   LEU A 338      23.834  38.490 152.235  1.00 20.79           N
ATOM   3457  CA  LEU A 338      24.924  39.439 152.338  1.00 25.00           C
ATOM   3458  C   LEU A 338      24.414  40.786 152.805  1.00 25.70           C
ATOM   3459  O   LEU A 338      23.408  41.287 152.313  1.00 21.63           O
ATOM   3460  CB  LEU A 338      25.636  39.575 150.996  1.00 26.15           C
ATOM   3461  CG  LEU A 338      26.363  38.323 150.540  1.00 23.82           C
ATOM   3462  CD1 LEU A 338      26.862  38.532 149.115  1.00 21.92           C
ATOM   3463  CD2 LEU A 338      27.512  38.011 151.494  1.00 24.16           C
ATOM   3464  H   LEU A 338      23.801  38.068 151.493  1.00 24.94           H
ATOM   3465  HA  LEU A 338      25.564  39.118 152.995  1.00 30.00           H
ATOM   3466  HB2 LEU A 338      24.994  39.805 150.307  1.00 31.38           H
ATOM   3467  HB3 LEU A 338      26.313  40.266 151.063  1.00 31.38           H
ATOM   3468  HG  LEU A 338      25.748  37.580 150.542  1.00 28.59           H
ATOM   3469 HD11 LEU A 338      27.301  37.720 148.808  1.00 26.30           H
ATOM   3470 HD12 LEU A 338      26.091  38.714 148.557  1.00 26.30           H
ATOM   3471 HD13 LEU A 338      27.477  39.280 149.091  1.00 26.30           H
ATOM   3472 HD21 LEU A 338      27.971  37.215 151.175  1.00 28.99           H
ATOM   3473 HD22 LEU A 338      28.117  38.763 151.518  1.00 28.99           H
ATOM   3474 HD23 LEU A 338      27.151  37.837 152.373  1.00 28.99           H
ATOM   3475  N   GLY A 339      25.108  41.354 153.789  1.00 28.50           N
ATOM   3476  CA  GLY A 339      24.724  42.595 154.411  1.00 22.75           C
ATOM   3477  C   GLY A 339      24.016  42.431 155.743  1.00 28.75           C
ATOM   3478  O   GLY A 339      23.936  43.391 156.520  1.00 24.49           O
ATOM   3479  H   GLY A 339      25.813  41.007 154.124  1.00 34.20           H
ATOM   3480  HA2 GLY A 339      25.526  43.117 154.577  1.00 27.31           H
ATOM   3481  HA3 GLY A 339      24.155  43.095 153.808  1.00 27.31           H
ATOM   3482  N   SER A 340      23.493  41.246 156.024  1.00 26.01           N
ATOM   3483  CA  SER A 340      22.836  41.023 157.296  1.00 22.49           C
ATOM   3484  C   SER A 340      23.822  40.810 158.447  1.00 26.40           C
ATOM   3485  O   SER A 340      23.401  40.860 159.607  1.00 25.04           O
ATOM   3486  CB  SER A 340      21.918  39.811 157.206  1.00 19.51           C
ATOM   3487  OG  SER A 340      22.693  38.637 157.067  1.00 24.71           O
ATOM   3488  H   SER A 340      23.503  40.561 155.505  1.00 31.22           H
ATOM   3489  HA  SER A 340      22.284  41.799 157.500  1.00 26.98           H
ATOM   3490  HB2 SER A 340      21.373  39.764 158.006  1.00 23.42           H
ATOM   3491  HB3 SER A 340      21.349  39.913 156.432  1.00 23.42           H
ATOM   3492  HG  SER A 340      23.160  38.678 156.376  1.00 29.65           H
ATOM   3493  N   PHE A 341      25.104  40.567 158.158  1.00 29.67           N
ATOM   3494  CA  PHE A 341      26.133  40.296 159.165  1.00 28.93           C
ATOM   3495  C   PHE A 341      27.391  41.078 158.840  1.00 29.40           C
ATOM   3496  O   PHE A 341      27.812  41.122 157.685  1.00 31.86           O
ATOM   3497  CB  PHE A 341      26.475  38.799 159.222  1.00 30.10           C
ATOM   3498  CG  PHE A 341      27.275  38.395 160.447  1.00 33.42           C
ATOM   3499  CD1 PHE A 341      26.648  38.239 161.679  1.00 34.09           C
ATOM   3500  CD2 PHE A 341      28.645  38.171 160.366  1.00 30.93           C
ATOM   3501  CE1 PHE A 341      27.374  37.867 162.816  1.00 30.64           C
ATOM   3502  CE2 PHE A 341      29.376  37.798 161.496  1.00 36.41           C
ATOM   3503  CZ  PHE A 341      28.728  37.646 162.727  1.00 27.71           C
ATOM   3504  H   PHE A 341      25.407  40.545 157.351  1.00 35.61           H
ATOM   3505  HA  PHE A 341      25.824  40.576 160.040  1.00 34.72           H
ATOM   3506  HB2 PHE A 341      25.645  38.293 159.221  1.00 36.12           H
ATOM   3507  HB3 PHE A 341      26.999  38.569 158.441  1.00 36.12           H
ATOM   3508  HD1 PHE A 341      25.731  38.387 161.742  1.00 40.91           H
ATOM   3509  HD2 PHE A 341      29.076  38.270 159.555  1.00 37.11           H
ATOM   3510  HE1 PHE A 341      26.937  37.768 163.626  1.00 36.77           H
ATOM   3511  HE2 PHE A 341      30.292  37.651 161.428  1.00 43.69           H
ATOM   3512  HZ  PHE A 341      29.210  37.398 163.481  1.00 33.25           H
ATOM   3513  N   ASP A 342      28.002  41.694 159.855  1.00 26.62           N
ATOM   3514  CA  ASP A 342      29.224  42.481 159.646  1.00 29.97           C
ATOM   3515  C   ASP A 342      30.371  41.558 159.249  1.00 32.34           C
ATOM   3516  O   ASP A 342      30.823  40.740 160.053  1.00 31.03           O
ATOM   3517  CB  ASP A 342      29.562  43.259 160.915  1.00 39.94           C
ATOM   3518  CG  ASP A 342      30.637  44.286 160.706  1.00 39.38           C
ATOM   3519  OD1 ASP A 342      31.416  44.171 159.734  1.00 33.37           O
ATOM   3520  OD2 ASP A 342      30.706  45.210 161.545  1.00 46.60           O1-
ATOM   3521  H   ASP A 342      27.738  41.672 160.674  1.00 31.95           H
ATOM   3522  HA  ASP A 342      29.090  43.117 158.926  1.00 35.96           H
ATOM   3523  HB2 ASP A 342      28.767  43.715 161.232  1.00 47.92           H
ATOM   3524  HB3 ASP A 342      29.883  42.637 161.586  1.00 47.92           H
ATOM   3525  N   GLN A 343      30.837  41.665 158.003  1.00 26.41           N
ATOM   3526  CA  GLN A 343      31.929  40.807 157.554  1.00 31.21           C
ATOM   3527  C   GLN A 343      33.281  41.215 158.145  1.00 35.27           C
ATOM   3528  O   GLN A 343      34.239  40.445 158.027  1.00 27.39           O
ATOM   3529  CB  GLN A 343      32.010  40.790 156.023  1.00 27.69           C
ATOM   3530  CG  GLN A 343      30.773  40.244 155.325  1.00 33.85           C
ATOM   3531  CD  GLN A 343      31.022  39.918 153.847  1.00 30.30           C
ATOM   3532  OE1 GLN A 343      31.746  40.628 153.153  1.00 25.34           O
ATOM   3533  NE2 GLN A 343      30.434  38.826 153.379  1.00 24.28           N
ATOM   3534  H   GLN A 343      30.546  42.211 157.410  1.00 31.69           H
ATOM   3535  HA  GLN A 343      31.751  39.898 157.850  1.00 37.45           H
ATOM   3536  HB2 GLN A 343      32.167  41.694 155.708  1.00 33.22           H
ATOM   3537  HB3 GLN A 343      32.746  40.217 155.755  1.00 33.22           H
ATOM   3538  HG2 GLN A 343      30.481  39.434 155.767  1.00 40.62           H
ATOM   3539  HG3 GLN A 343      30.067  40.909 155.362  1.00 40.62           H
ATOM   3540 HE21 GLN A 343      29.954  38.334 153.897  1.00 29.14           H
ATOM   3541 HE22 GLN A 343      30.552  38.606 152.559  1.00 29.14           H
ATOM   3542  N   GLU A 344      33.368  42.383 158.791  1.00 33.49           N
ATOM   3543  CA  GLU A 344      34.543  42.741 159.576  1.00 41.52           C
ATOM   3544  C   GLU A 344      34.637  41.928 160.877  1.00 34.64           C
ATOM   3545  O   GLU A 344      35.711  41.846 161.474  1.00 34.28           O
ATOM   3546  CB  GLU A 344      34.524  44.239 159.921  1.00 34.59           C
ATOM   3547  CG  GLU A 344      34.404  45.204 158.765  1.00 45.77           C
ATOM   3548  CD  GLU A 344      35.670  45.372 157.983  1.00 52.26           C
ATOM   3549  OE1 GLU A 344      35.813  46.438 157.331  1.00 57.57           O
ATOM   3550  OE2 GLU A 344      36.508  44.445 158.011  1.00 58.66           O1-
ATOM   3551  H   GLU A 344      32.747  42.975 158.815  1.00 40.19           H
ATOM   3552  HA  GLU A 344      35.331  42.558 159.042  1.00 49.82           H
ATOM   3553  HB2 GLU A 344      33.747  44.395 160.478  1.00 41.51           H
ATOM   3554  HB3 GLU A 344      35.329  44.464 160.408  1.00 41.51           H
ATOM   3555  HG2 GLU A 344      33.715  44.887 158.160  1.00 54.93           H
ATOM   3556  HG3 GLU A 344      34.182  46.077 159.114  1.00 54.93           H
ATOM   3557  N   ASP A 345      33.549  41.319 161.314  1.00 30.31           N
ATOM   3558  CA  ASP A 345      33.567  40.585 162.558  1.00 26.98           C
ATOM   3559  C   ASP A 345      34.335  39.273 162.413  1.00 37.69           C
ATOM   3560  O   ASP A 345      34.141  38.542 161.434  1.00 40.32           O
ATOM   3561  CB  ASP A 345      32.153  40.294 163.049  1.00 32.09           C
ATOM   3562  CG  ASP A 345      32.141  39.620 164.428  1.00 38.30           C
ATOM   3563  OD1 ASP A 345      32.547  38.443 164.550  1.00 39.18           O
ATOM   3564  OD2 ASP A 345      31.754  40.289 165.397  1.00 43.47           O1-
ATOM   3565  H   ASP A 345      32.792  41.328 160.908  1.00 36.37           H
ATOM   3566  HA  ASP A 345      34.000  41.143 163.216  1.00 32.38           H
ATOM   3567  HB2 ASP A 345      31.673  41.133 163.129  1.00 38.51           H
ATOM   3568  HB3 ASP A 345      31.702  39.703 162.424  1.00 38.51           H
ATOM   3569  N   PRO A 346      35.171  38.925 163.396  1.00 41.45           N
ATOM   3570  CA  PRO A 346      35.930  37.668 163.307  1.00 37.18           C
ATOM   3571  C   PRO A 346      35.062  36.436 163.139  1.00 35.10           C
ATOM   3572  O   PRO A 346      35.549  35.422 162.631  1.00 37.83           O
ATOM   3573  CB  PRO A 346      36.695  37.647 164.643  1.00 40.72           C
ATOM   3574  CG  PRO A 346      36.879  39.105 164.966  1.00 41.89           C
ATOM   3575  CD  PRO A 346      35.566  39.721 164.578  1.00 42.53           C
ATOM   3576  HA  PRO A 346      36.565  37.709 162.573  1.00 44.62           H
ATOM   3577  HB2 PRO A 346      36.154  37.218 165.328  1.00 48.86           H
ATOM   3578  HB3 PRO A 346      37.546  37.190 164.538  1.00 48.86           H
ATOM   3579  HG2 PRO A 346      37.065  39.229 165.909  1.00 50.27           H
ATOM   3580  HG3 PRO A 346      37.595  39.469 164.417  1.00 50.27           H
ATOM   3581  HD2 PRO A 346      34.919  39.612 165.293  1.00 51.04           H
ATOM   3582  HD3 PRO A 346      35.697  40.652 164.346  1.00 51.04           H
ATOM   3583  N   LYS A 347      33.802  36.478 163.560  1.00 30.90           N
ATOM   3584  CA  LYS A 347      32.951  35.300 163.429  1.00 33.79           C
ATOM   3585  C   LYS A 347      32.315  35.163 162.037  1.00 32.21           C
ATOM   3586  O   LYS A 347      31.614  34.172 161.776  1.00 28.07           O
ATOM   3587  CB  LYS A 347      31.882  35.333 164.521  1.00 34.00           C
ATOM   3588  CG  LYS A 347      32.482  35.222 165.957  1.00 36.65           C
ATOM   3589  CD  LYS A 347      31.404  35.177 167.045  1.00 35.16           C
ATOM   3590  CE  LYS A 347      30.623  36.461 167.128  1.00 38.12           C
ATOM   3591  NZ  LYS A 347      31.506  37.638 167.349  1.00 43.77           N1+
ATOM   3592  H   LYS A 347      33.431  37.155 163.936  1.00 37.09           H
ATOM   3593  HA  LYS A 347      33.499  34.515 163.568  1.00 40.54           H
ATOM   3594  HB2 LYS A 347      31.423  36.185 164.455  1.00 40.80           H
ATOM   3595  HB3 LYS A 347      31.256  34.603 164.382  1.00 40.80           H
ATOM   3596  HG2 LYS A 347      33.010  34.408 166.016  1.00 43.99           H
ATOM   3597  HG3 LYS A 347      33.044  35.995 166.122  1.00 43.99           H
ATOM   3598  HD2 LYS A 347      30.775  34.472 166.833  1.00 42.19           H
ATOM   3599  HD3 LYS A 347      31.818  35.016 167.905  1.00 42.19           H
ATOM   3600  HE2 LYS A 347      30.145  36.597 166.295  1.00 45.74           H
ATOM   3601  HE3 LYS A 347      30.001  36.402 167.870  1.00 45.74           H
ATOM   3602  HZ1 LYS A 347      31.050  38.293 167.744  1.00 52.53           H
ATOM   3603  HZ2 LYS A 347      32.190  37.404 167.870  1.00 52.53           H
ATOM   3604  HZ3 LYS A 347      31.825  37.928 166.571  1.00 52.53           H
ATOM   3605  N   SER A 348      32.592  36.089 161.119  1.00 31.48           N
ATOM   3606  CA  SER A 348      32.035  36.020 159.768  1.00 33.79           C
ATOM   3607  C   SER A 348      32.741  34.962 158.942  1.00 24.83           C
ATOM   3608  O   SER A 348      33.957  35.034 158.750  1.00 28.07           O
ATOM   3609  CB  SER A 348      32.167  37.364 159.076  1.00 32.93           C
ATOM   3610  OG  SER A 348      31.901  37.206 157.720  1.00 32.20           O
ATOM   3611  H   SER A 348      33.112  36.760 161.242  1.00 37.77           H
ATOM   3612  HA  SER A 348      31.098  35.782 159.815  1.00 40.55           H
ATOM   3613  HB2 SER A 348      31.541  38.005 159.466  1.00 39.52           H
ATOM   3614  HB3 SER A 348      33.088  37.664 159.180  1.00 39.52           H
ATOM   3615  HG  SER A 348      32.614  37.263 157.285  1.00 38.64           H
ATOM   3616  N   LEU A 349      31.978  34.009 158.419  1.00 27.89           N
ATOM   3617  CA  LEU A 349      32.506  33.023 157.485  1.00 24.28           C
ATOM   3618  C   LEU A 349      32.410  33.478 156.029  1.00 29.06           C
ATOM   3619  O   LEU A 349      32.935  32.793 155.147  1.00 25.03           O
ATOM   3620  CB  LEU A 349      31.765  31.694 157.638  1.00 24.43           C
ATOM   3621  CG  LEU A 349      31.804  31.022 159.019  1.00 26.20           C
ATOM   3622  CD1 LEU A 349      30.863  29.805 159.063  1.00 23.17           C
ATOM   3623  CD2 LEU A 349      33.221  30.621 159.380  1.00 27.23           C
ATOM   3624  H   LEU A 349      31.142  33.919 158.580  1.00 33.47           H
ATOM   3625  HA  LEU A 349      33.440  32.862 157.684  1.00 29.13           H
ATOM   3626  HB2 LEU A 349      30.830  31.854 157.431  1.00 29.32           H
ATOM   3627  HB3 LEU A 349      32.131  31.055 157.008  1.00 29.32           H
ATOM   3628  HG  LEU A 349      31.511  31.660 159.684  1.00 31.44           H
ATOM   3629 HD11 LEU A 349      30.897  29.397 159.942  1.00 27.81           H
ATOM   3630 HD12 LEU A 349      29.958  30.088 158.872  1.00 27.81           H
ATOM   3631 HD13 LEU A 349      31.165  29.168 158.396  1.00 27.81           H
ATOM   3632 HD21 LEU A 349      33.221  30.202 160.253  1.00 32.68           H
ATOM   3633 HD22 LEU A 349      33.541  29.995 158.713  1.00 32.68           H
ATOM   3634 HD23 LEU A 349      33.780  31.415 159.392  1.00 32.68           H
ATOM   3635  N   ASP A 350      31.748  34.603 155.752  1.00 30.33           N
ATOM   3636  CA  ASP A 350      31.523  35.042 154.376  1.00 33.51           C
ATOM   3637  C   ASP A 350      30.494  34.134 153.717  1.00 25.98           C
ATOM   3638  O   ASP A 350      29.719  33.458 154.411  1.00 28.60           O
ATOM   3639  CB  ASP A 350      32.836  35.065 153.580  1.00 27.80           C
ATOM   3640  CG  ASP A 350      32.805  36.071 152.409  1.00 32.03           C
ATOM   3641  OD1 ASP A 350      32.341  35.724 151.288  1.00 29.85           O
ATOM   3642  OD2 ASP A 350      33.237  37.217 152.609  1.00 33.32           O1-
ATOM   3643  H   ASP A 350      31.408  35.128 156.343  1.00 36.39           H
ATOM   3644  HA  ASP A 350      31.176  35.946 154.385  1.00 40.21           H
ATOM   3645  HB2 ASP A 350      33.565  35.309 154.177  1.00 33.36           H
ATOM   3646  HB3 ASP A 350      32.983  34.182 153.212  1.00 33.36           H
ATOM   3647  N   MET A 351      30.460  34.112 152.386  1.00 27.24           N
ATOM   3648  CA  MET A 351      29.371  33.475 151.645  1.00 28.94           C
ATOM   3649  C   MET A 351      29.662  31.999 151.400  1.00 20.57           C
ATOM   3650  O   MET A 351      30.797  31.613 151.119  1.00 22.02           O
ATOM   3651  CB  MET A 351      29.153  34.192 150.299  1.00 26.27           C
ATOM   3652  CG  MET A 351      27.978  33.635 149.445  1.00 26.03           C
ATOM   3653  SD  MET A 351      27.714  34.518 147.858  1.00 21.99           S
ATOM   3654  CE  MET A 351      28.836  33.608 146.837  1.00 18.47           C
ATOM   3655  H   MET A 351      31.043  34.474 151.875  1.00 32.69           H
ATOM   3656  HA  MET A 351      28.565  33.552 152.167  1.00 34.73           H
ATOM   3657  HB2 MET A 351      28.946  35.118 150.482  1.00 31.52           H
ATOM   3658  HB3 MET A 351      29.966  34.133 149.775  1.00 31.52           H
ATOM   3659  HG2 MET A 351      28.183  32.710 149.224  1.00 31.24           H
ATOM   3660  HG3 MET A 351      27.157  33.685 149.954  1.00 31.24           H
ATOM   3661  HE1 MET A 351      28.814  33.973 145.936  1.00 22.17           H
ATOM   3662  HE2 MET A 351      29.737  33.684 147.184  1.00 22.17           H
ATOM   3663  HE3 MET A 351      28.551  32.678 146.829  1.00 22.17           H
ATOM   3664  N   LEU A 352      28.622  31.175 151.468  1.00 20.46           N
ATOM   3665  CA  LEU A 352      28.743  29.770 151.124  1.00 23.91           C
ATOM   3666  C   LEU A 352      28.136  29.479 149.741  1.00 24.53           C
ATOM   3667  O   LEU A 352      27.489  30.326 149.121  1.00 19.81           O
ATOM   3668  CB  LEU A 352      28.056  28.921 152.189  1.00 25.81           C
ATOM   3669  CG  LEU A 352      26.562  28.672 152.026  1.00 27.19           C
ATOM   3670  CD1 LEU A 352      26.075  27.695 153.059  1.00 26.74           C
ATOM   3671  CD2 LEU A 352      25.782  29.983 152.154  1.00 26.85           C
ATOM   3672  H   LEU A 352      27.834  31.409 151.707  1.00 24.55           H
ATOM   3673  HA  LEU A 352      29.680  29.543 151.097  1.00 28.70           H
ATOM   3674  HB2 LEU A 352      28.496  28.054 152.221  1.00 30.97           H
ATOM   3675  HB3 LEU A 352      28.175  29.379 153.033  1.00 30.97           H
ATOM   3676  HG  LEU A 352      26.402  28.285 151.159  1.00 32.62           H
ATOM   3677 HD11 LEU A 352      25.122  27.566 152.942  1.00 32.08           H
ATOM   3678 HD12 LEU A 352      26.552  26.857 152.935  1.00 32.08           H
ATOM   3679 HD13 LEU A 352      26.265  28.058 153.935  1.00 32.08           H
ATOM   3680 HD21 LEU A 352      24.833  29.803 152.080  1.00 32.22           H
ATOM   3681 HD22 LEU A 352      25.979  30.382 153.017  1.00 32.22           H
ATOM   3682 HD23 LEU A 352      26.060  30.587 151.445  1.00 32.22           H
ATOM   3683  N   GLY A 353      28.301  28.244 149.290  1.00 27.83           N
ATOM   3684  CA  GLY A 353      27.594  27.760 148.122  1.00 28.26           C
ATOM   3685  C   GLY A 353      28.493  27.511 146.923  1.00 27.32           C
ATOM   3686  O   GLY A 353      29.714  27.355 147.034  1.00 22.76           O
ATOM   3687  H   GLY A 353      28.804  27.658 149.668  1.00 33.39           H
ATOM   3688  HA2 GLY A 353      27.130  26.940 148.343  1.00 33.91           H
ATOM   3689  HA3 GLY A 353      26.929  28.414 147.862  1.00 33.91           H
ATOM   3690  N   MET A 354      27.850  27.478 145.746  1.00 32.49           N
ATOM   3691  CA  MET A 354      28.513  27.134 144.488  1.00 25.96           C
ATOM   3692  C   MET A 354      29.806  27.913 144.291  1.00 26.30           C
ATOM   3693  O   MET A 354      30.827  27.346 143.879  1.00 22.59           O
ATOM   3694  CB  MET A 354      27.551  27.397 143.324  1.00 24.98           C
ATOM   3695  CG  MET A 354      28.206  27.305 141.903  1.00 32.68           C
ATOM   3696  SD  MET A 354      26.966  27.403 140.581  1.00 26.94           S
ATOM   3697  CE  MET A 354      26.453  25.676 140.489  1.00 35.10           C
ATOM   3698  H   MET A 354      27.005  27.625 145.662  1.00 38.99           H
ATOM   3699  HA  MET A 354      28.723  26.187 144.497  1.00 31.15           H
ATOM   3700  HB2 MET A 354      26.815  26.765 143.370  1.00 29.98           H
ATOM   3701  HB3 MET A 354      27.211  28.303 143.421  1.00 29.98           H
ATOM   3702  HG2 MET A 354      28.850  28.024 141.773  1.00 39.21           H
ATOM   3703  HG3 MET A 354      28.649  26.441 141.822  1.00 39.21           H
ATOM   3704  HE1 MET A 354      25.810  25.570 139.772  1.00 42.11           H
ATOM   3705  HE2 MET A 354      27.226  25.125 140.304  1.00 42.11           H
ATOM   3706  HE3 MET A 354      26.058  25.418 141.334  1.00 42.11           H
ATOM   3707  N   HIS A 355      29.755  29.227 144.534  1.00 21.96           N
ATOM   3708  CA  HIS A 355      30.902  30.121 144.454  1.00 25.09           C
ATOM   3709  C   HIS A 355      31.241  30.768 145.797  1.00 23.97           C
ATOM   3710  O   HIS A 355      31.862  31.841 145.816  1.00 19.74           O
ATOM   3711  CB  HIS A 355      30.639  31.203 143.396  1.00 23.73           C
ATOM   3712  CG  HIS A 355      30.647  30.670 142.006  1.00 31.54           C
ATOM   3713  ND1 HIS A 355      31.763  30.083 141.447  1.00 29.44           N1+
ATOM   3714  CD2 HIS A 355      29.675  30.611 141.067  1.00 24.63           C
ATOM   3715  CE1 HIS A 355      31.480  29.701 140.215  1.00 32.59           C
ATOM   3716  NE2 HIS A 355      30.225  30.019 139.958  1.00 26.41           N
ATOM   3717  H   HIS A 355      29.031  29.632 144.754  1.00 26.35           H
ATOM   3718  HA  HIS A 355      31.678  29.609 144.176  1.00 30.11           H
ATOM   3719  HB2 HIS A 355      31.332  31.881 143.466  1.00 28.48           H
ATOM   3720  HB3 HIS A 355      29.774  31.606 143.567  1.00 28.48           H
ATOM   3721  HD1 HIS A 355      32.526  29.982 141.839  1.00 35.33           H
ATOM   3722  HD2 HIS A 355      28.803  30.930 141.151  1.00 29.56           H
ATOM   3723  HE1 HIS A 355      32.065  29.287 139.623  1.00 39.11           H
ATOM   3724  HE2 HIS A 355      29.821  29.865 139.216  1.00 31.70           H
ATOM   3725  N   GLY A 356      30.834  30.158 146.923  1.00 29.10           N
ATOM   3726  CA  GLY A 356      31.232  30.661 148.226  1.00 24.26           C
ATOM   3727  C   GLY A 356      32.685  30.346 148.534  1.00 25.10           C
ATOM   3728  O   GLY A 356      33.362  29.630 147.796  1.00 24.16           O
ATOM   3729  H   GLY A 356      30.342  29.460 146.961  1.00 34.92           H
ATOM   3730  HA2 GLY A 356      31.114  31.625 148.252  1.00 29.11           H
ATOM   3731  HA3 GLY A 356      30.673  30.259 148.919  1.00 29.11           H
ATOM   3732  N   CYS A 357      33.204  30.927 149.624  1.00 24.26           N
ATOM   3733  CA  CYS A 357      34.595  30.636 149.976  1.00 27.18           C
ATOM   3734  C   CYS A 357      34.718  29.244 150.601  1.00 24.43           C
ATOM   3735  O   CYS A 357      33.748  28.651 151.086  1.00 26.80           O
ATOM   3736  CB  CYS A 357      35.148  31.685 150.937  1.00 29.38           C
ATOM   3737  SG  CYS A 357      34.298  31.673 152.487  1.00 28.62           S
ATOM   3738  H   CYS A 357      32.797  31.483 150.142  1.00 29.11           H
ATOM   3739  HA  CYS A 357      35.139  30.661 149.175  1.00 32.62           H
ATOM   3740  HB2 CYS A 357      36.083  31.498 151.110  1.00 35.26           H
ATOM   3741  HB3 CYS A 357      35.046  32.575 150.560  1.00 35.26           H
ATOM   3742  HG  CYS A 357      34.672  32.596 153.156  1.00 34.35           H
ATOM   3743  N   ALA A 358      35.936  28.708 150.561  1.00 28.57           N
ATOM   3744  CA  ALA A 358      36.165  27.366 151.082  1.00 24.22           C
ATOM   3745  C   ALA A 358      35.842  27.289 152.564  1.00 29.99           C
ATOM   3746  O   ALA A 358      35.206  26.327 153.026  1.00 27.61           O
ATOM   3747  CB  ALA A 358      37.616  26.969 150.821  1.00 33.95           C
ATOM   3748  H   ALA A 358      36.633  29.088 150.236  1.00 34.28           H
ATOM   3749  HA  ALA A 358      35.588  26.738 150.631  1.00 29.07           H
ATOM   3750  HB1 ALA A 358      37.778  26.075 151.158  1.00 40.74           H
ATOM   3751  HB2 ALA A 358      37.798  27.012 149.873  1.00 40.74           H
ATOM   3752  HB3 ALA A 358      38.164  27.606 151.300  1.00 40.74           H
ATOM   3753  N   THR A 359      36.267  28.288 153.332  1.00 27.52           N
ATOM   3754  CA  THR A 359      36.016  28.273 154.774  1.00 35.65           C
ATOM   3755  C   THR A 359      34.534  28.066 155.082  1.00 34.87           C
ATOM   3756  O   THR A 359      34.158  27.145 155.820  1.00 29.62           O
ATOM   3757  CB  THR A 359      36.508  29.577 155.399  1.00 32.21           C
ATOM   3758  OG1 THR A 359      37.905  29.690 155.203  1.00 28.82           O
ATOM   3759  CG2 THR A 359      36.129  29.624 156.890  1.00 35.93           C
ATOM   3760  H   THR A 359      36.694  28.984 153.069  1.00 33.02           H
ATOM   3761  HA  THR A 359      36.505  27.537 155.190  1.00 42.78           H
ATOM   3762  HB  THR A 359      36.133  30.343 154.960  1.00 38.66           H
ATOM   3763  HG1 THR A 359      38.071  30.384 154.760  1.00 34.58           H
ATOM   3764 HG21 THR A 359      36.434  30.457 157.286  1.00 43.12           H
ATOM   3765 HG22 THR A 359      35.163  29.561 157.023  1.00 43.12           H
ATOM   3766 HG23 THR A 359      36.547  28.880 157.361  1.00 43.12           H
ATOM   3767  N   ALA A 360      33.674  28.911 154.503  1.00 30.88           N
ATOM   3768  CA  ALA A 360      32.238  28.779 154.719  1.00 24.99           C
ATOM   3769  C   ALA A 360      31.738  27.392 154.333  1.00 27.59           C
ATOM   3770  O   ALA A 360      30.943  26.782 155.064  1.00 24.38           O
ATOM   3771  CB  ALA A 360      31.495  29.859 153.919  1.00 30.62           C
ATOM   3772  H   ALA A 360      33.895  29.542 153.969  1.00 37.06           H
ATOM   3773  HA  ALA A 360      32.054  28.907 155.663  1.00 29.99           H
ATOM   3774  HB1 ALA A 360      30.544  29.781 154.071  1.00 36.75           H
ATOM   3775  HB2 ALA A 360      31.807  30.735 154.195  1.00 36.75           H
ATOM   3776  HB3 ALA A 360      31.688  29.723 152.975  1.00 36.75           H
ATOM   3777  N   ASN A 361      32.182  26.868 153.186  1.00 28.75           N
ATOM   3778  CA  ASN A 361      31.676  25.568 152.743  1.00 30.66           C
ATOM   3779  C   ASN A 361      32.192  24.427 153.622  1.00 28.52           C
ATOM   3780  O   ASN A 361      31.469  23.456 153.884  1.00 24.65           O
ATOM   3781  CB  ASN A 361      32.048  25.321 151.281  1.00 30.43           C
ATOM   3782  CG  ASN A 361      31.178  26.132 150.316  1.00 35.23           C
ATOM   3783  OD1 ASN A 361      30.064  26.551 150.673  1.00 24.39           O
ATOM   3784  ND2 ASN A 361      31.678  26.354 149.094  1.00 31.02           N
ATOM   3785  H   ASN A 361      32.745  27.234 152.654  1.00 34.50           H
ATOM   3786  HA  ASN A 361      30.709  25.568 152.799  1.00 36.79           H
ATOM   3787  HB2 ASN A 361      32.973  25.571 151.138  1.00 36.51           H
ATOM   3788  HB3 ASN A 361      31.915  24.376 151.074  1.00 36.51           H
ATOM   3789 HD21 ASN A 361      31.229  26.806 148.517  1.00 37.23           H
ATOM   3790 HD22 ASN A 361      32.466  26.067 148.891  1.00 37.23           H
ATOM   3791  N   LEU A 362      33.455  24.503 154.041  1.00 28.60           N
ATOM   3792  CA  LEU A 362      34.032  23.469 154.896  1.00 33.57           C
ATOM   3793  C   LEU A 362      33.397  23.483 156.276  1.00 30.69           C
ATOM   3794  O   LEU A 362      33.076  22.425 156.834  1.00 32.75           O
ATOM   3795  CB  LEU A 362      35.548  23.669 155.003  1.00 28.32           C
ATOM   3796  CG  LEU A 362      36.321  23.320 153.740  1.00 30.44           C
ATOM   3797  CD1 LEU A 362      37.761  23.793 153.843  1.00 35.92           C
ATOM   3798  CD2 LEU A 362      36.233  21.807 153.512  1.00 29.03           C
ATOM   3799  H   LEU A 362      33.993  25.145 153.841  1.00 34.32           H
ATOM   3800  HA  LEU A 362      33.859  22.601 154.495  1.00 40.29           H
ATOM   3801  HB2 LEU A 362      35.733  24.597 155.220  1.00 33.99           H
ATOM   3802  HB3 LEU A 362      35.887  23.092 155.696  1.00 33.99           H
ATOM   3803  HG  LEU A 362      35.923  23.772 152.986  1.00 36.52           H
ATOM   3804 HD11 LEU A 362      38.232  23.589 153.018  1.00 43.10           H
ATOM   3805 HD12 LEU A 362      37.776  24.753 153.996  1.00 43.10           H
ATOM   3806 HD13 LEU A 362      38.179  23.335 154.589  1.00 43.10           H
ATOM   3807 HD21 LEU A 362      36.740  21.584 152.714  1.00 34.83           H
ATOM   3808 HD22 LEU A 362      36.609  21.357 154.281  1.00 34.83           H
ATOM   3809 HD23 LEU A 362      35.308  21.544 153.388  1.00 34.83           H
ATOM   3810  N   ALA A 363      33.184  24.673 156.832  1.00 29.72           N
ATOM   3811  CA  ALA A 363      32.517  24.763 158.121  1.00 27.72           C
ATOM   3812  C   ALA A 363      31.135  24.131 158.069  1.00 34.03           C
ATOM   3813  O   ALA A 363      30.718  23.457 159.013  1.00 30.46           O
ATOM   3814  CB  ALA A 363      32.452  26.217 158.559  1.00 29.51           C
ATOM   3815  H   ALA A 363      33.407  25.423 156.489  1.00 35.67           H
ATOM   3816  HA  ALA A 363      33.040  24.272 158.775  1.00 33.27           H
ATOM   3817  HB1 ALA A 363      32.040  26.257 159.437  1.00 35.42           H
ATOM   3818  HB2 ALA A 363      33.354  26.575 158.603  1.00 35.42           H
ATOM   3819  HB3 ALA A 363      31.927  26.722 157.917  1.00 35.42           H
ATOM   3820  N   VAL A 364      30.424  24.298 156.950  1.00 34.42           N
ATOM   3821  CA  VAL A 364      29.080  23.743 156.828  1.00 30.20           C
ATOM   3822  C   VAL A 364      29.139  22.231 156.726  1.00 33.00           C
ATOM   3823  O   VAL A 364      28.229  21.528 157.184  1.00 31.95           O
ATOM   3824  CB  VAL A 364      28.366  24.349 155.600  1.00 30.05           C
ATOM   3825  CG1 VAL A 364      27.084  23.599 155.264  1.00 26.20           C
ATOM   3826  CG2 VAL A 364      28.080  25.783 155.828  1.00 27.59           C
ATOM   3827  H   VAL A 364      30.694  24.729 156.255  1.00 41.31           H
ATOM   3828  HA  VAL A 364      28.569  23.956 157.625  1.00 36.24           H
ATOM   3829  HB  VAL A 364      28.956  24.282 154.836  1.00 36.07           H
ATOM   3830 HG11 VAL A 364      26.679  24.025 154.497  1.00 31.44           H
ATOM   3831 HG12 VAL A 364      27.272  22.670 155.057  1.00 31.44           H
ATOM   3832 HG13 VAL A 364      26.490  23.660 156.029  1.00 31.44           H
ATOM   3833 HG21 VAL A 364      27.656  26.148 155.036  1.00 33.11           H
ATOM   3834 HG22 VAL A 364      27.501  25.876 156.594  1.00 33.11           H
ATOM   3835 HG23 VAL A 364      28.924  26.233 155.991  1.00 33.11           H
ATOM   3836  N   GLN A 365      30.183  21.709 156.078  1.00 34.82           N
ATOM   3837  CA  GLN A 365      30.330  20.267 155.888  1.00 39.37           C
ATOM   3838  C   GLN A 365      30.818  19.550 157.144  1.00 39.68           C
ATOM   3839  O   GLN A 365      30.562  18.347 157.287  1.00 33.11           O
ATOM   3840  CB  GLN A 365      31.296  19.982 154.728  1.00 35.06           C
ATOM   3841  CG  GLN A 365      30.768  20.415 153.325  1.00 37.84           C
ATOM   3842  CD  GLN A 365      29.507  19.655 152.908  1.00 36.81           C
ATOM   3843  OE1 GLN A 365      28.391  20.003 153.321  1.00 33.55           O
ATOM   3844  NE2 GLN A 365      29.676  18.611 152.085  1.00 35.35           N
ATOM   3845  H   GLN A 365      30.822  22.168 155.738  1.00 41.79           H
ATOM   3846  HA  GLN A 365      29.463  19.900 155.664  1.00 47.24           H
ATOM   3847  HB2 GLN A 365      32.132  20.453 154.895  1.00 42.07           H
ATOM   3848  HB3 GLN A 365      31.456  19.024 154.702  1.00 42.07           H
ATOM   3849  HG2 GLN A 365      30.557  21.360 153.345  1.00 45.41           H
ATOM   3850  HG3 GLN A 365      31.457  20.243 152.666  1.00 45.41           H
ATOM   3851 HE21 GLN A 365      30.459  18.426 151.777  1.00 42.43           H
ATOM   3852 HE22 GLN A 365      28.996  18.146 151.841  1.00 42.43           H
ATOM   3853  N   ASN A 366      31.505  20.263 158.044  1.00 33.76           N
ATOM   3854  CA  ASN A 366      32.010  19.700 159.290  1.00 38.27           C
ATOM   3855  C   ASN A 366      31.182  20.083 160.513  1.00 44.05           C
ATOM   3856  O   ASN A 366      31.515  19.675 161.624  1.00 42.53           O
ATOM   3857  CB  ASN A 366      33.464  20.136 159.498  1.00 39.52           C
ATOM   3858  CG  ASN A 366      34.390  19.506 158.483  1.00 41.11           C
ATOM   3859  OD1 ASN A 366      34.592  18.299 158.489  1.00 43.53           O
ATOM   3860  ND2 ASN A 366      34.915  20.315 157.576  1.00 42.96           N
ATOM   3861  H   ASN A 366      31.699  21.095 157.953  1.00 40.51           H
ATOM   3862  HA  ASN A 366      32.000  18.736 159.219  1.00 45.92           H
ATOM   3863  HB2 ASN A 366      33.527  21.102 159.411  1.00 47.42           H
ATOM   3864  HB3 ASN A 366      33.759  19.866 160.379  1.00 47.42           H
ATOM   3865 HD21 ASN A 366      35.403  19.990 156.946  1.00 51.56           H
ATOM   3866 HD22 ASN A 366      34.789  21.163 157.629  1.00 51.56           H
ATOM   3867  N   ALA A 367      30.129  20.867 160.344  1.00 40.22           N
ATOM   3868  CA  ALA A 367      29.377  21.336 161.492  1.00 39.27           C
ATOM   3869  C   ALA A 367      28.506  20.223 162.054  1.00 37.86           C
ATOM   3870  O   ALA A 367      27.914  19.431 161.312  1.00 35.22           O
ATOM   3871  CB  ALA A 367      28.512  22.540 161.109  1.00 38.60           C
ATOM   3872  H   ALA A 367      29.846  21.157 159.584  1.00 48.27           H
ATOM   3873  HA  ALA A 367      30.000  21.614 162.181  1.00 47.12           H
ATOM   3874  HB1 ALA A 367      27.988  22.803 161.878  1.00 46.32           H
ATOM   3875  HB2 ALA A 367      29.092  23.273 160.845  1.00 46.32           H
ATOM   3876  HB3 ALA A 367      27.927  22.297 160.376  1.00 46.32           H
ATOM   3877  N   ASP A 368      28.419  20.164 163.381  1.00 35.85           N
ATOM   3878  CA  ASP A 368      27.502  19.206 163.979  1.00 39.38           C
ATOM   3879  C   ASP A 368      26.092  19.756 164.054  1.00 35.32           C
ATOM   3880  O   ASP A 368      25.124  18.979 164.098  1.00 33.64           O
ATOM   3881  CB  ASP A 368      27.999  18.774 165.370  1.00 42.80           C
ATOM   3882  CG  ASP A 368      28.132  19.935 166.381  1.00 41.30           C
ATOM   3883  OD1 ASP A 368      28.355  19.617 167.572  1.00 47.87           O
ATOM   3884  OD2 ASP A 368      28.032  21.125 166.033  1.00 40.31           O1-
ATOM   3885  H   ASP A 368      28.859  20.650 163.930  1.00 43.02           H
ATOM   3886  HA  ASP A 368      27.471  18.414 163.414  1.00 47.26           H
ATOM   3887  HB2 ASP A 368      27.379  18.124 165.736  1.00 51.36           H
ATOM   3888  HB3 ASP A 368      28.873  18.374 165.263  1.00 51.36           H
ATOM   3889  N   LEU A 369      25.957  21.078 164.005  1.00 38.00           N
ATOM   3890  CA  LEU A 369      24.656  21.728 164.059  1.00 37.82           C
ATOM   3891  C   LEU A 369      24.631  22.897 163.082  1.00 34.46           C
ATOM   3892  O   LEU A 369      25.456  23.812 163.171  1.00 29.06           O
ATOM   3893  CB  LEU A 369      24.362  22.217 165.479  1.00 32.71           C
ATOM   3894  CG  LEU A 369      23.007  22.874 165.652  1.00 29.51           C
ATOM   3895  CD1 LEU A 369      21.863  21.875 165.370  1.00 32.03           C
ATOM   3896  CD2 LEU A 369      22.882  23.486 167.039  1.00 33.97           C
ATOM   3897  H   LEU A 369      26.615  21.626 163.949  1.00 45.59           H
ATOM   3898  HA  LEU A 369      23.973  21.090 163.796  1.00 45.39           H
ATOM   3899  HB2 LEU A 369      24.384  21.445 166.064  1.00 39.25           H
ATOM   3900  HB3 LEU A 369      25.055  22.853 165.745  1.00 39.25           H
ATOM   3901  HG  LEU A 369      22.934  23.590 165.009  1.00 35.41           H
ATOM   3902 HD11 LEU A 369      21.014  22.327 165.488  1.00 38.44           H
ATOM   3903 HD12 LEU A 369      21.939  21.550 164.457  1.00 38.44           H
ATOM   3904 HD13 LEU A 369      21.937  21.133 165.986  1.00 38.44           H
ATOM   3905 HD21 LEU A 369      22.027  23.931 167.125  1.00 40.76           H
ATOM   3906 HD22 LEU A 369      22.948  22.774 167.696  1.00 40.76           H
ATOM   3907 HD23 LEU A 369      23.609  24.121 167.167  1.00 40.76           H
ATOM   3908  N   ILE A 370      23.671  22.881 162.171  1.00 34.17           N
ATOM   3909  CA  ILE A 370      23.466  23.970 161.233  1.00 32.21           C
ATOM   3910  C   ILE A 370      22.207  24.700 161.681  1.00 28.76           C
ATOM   3911  O   ILE A 370      21.122  24.111 161.769  1.00 24.61           O
ATOM   3912  CB  ILE A 370      23.351  23.469 159.788  1.00 34.03           C
ATOM   3913  CG1 ILE A 370      24.704  22.928 159.331  1.00 30.47           C
ATOM   3914  CG2 ILE A 370      22.895  24.587 158.870  1.00 24.40           C
ATOM   3915  CD1 ILE A 370      24.661  22.323 157.968  1.00 44.04           C
ATOM   3916  H   ILE A 370      23.107  22.240 162.080  1.00 41.01           H
ATOM   3917  HA  ILE A 370      24.221  24.576 161.276  1.00 38.65           H
ATOM   3918  HB  ILE A 370      22.703  22.749 159.757  1.00 40.84           H
ATOM   3919 HG12 ILE A 370      25.353  23.647 159.329  1.00 36.56           H
ATOM   3920 HG13 ILE A 370      24.981  22.225 159.938  1.00 36.56           H
ATOM   3921 HG21 ILE A 370      22.812  24.253 157.967  1.00 29.28           H
ATOM   3922 HG22 ILE A 370      22.032  24.912 159.164  1.00 29.28           H
ATOM   3923 HG23 ILE A 370      23.557  25.298 158.918  1.00 29.28           H
ATOM   3924 HD11 ILE A 370      25.537  21.957 157.764  1.00 52.85           H
ATOM   3925 HD12 ILE A 370      23.992  21.619 157.952  1.00 52.85           H
ATOM   3926 HD13 ILE A 370      24.436  23.010 157.324  1.00 52.85           H
ATOM   3927  N   ILE A 371      22.346  25.973 161.987  1.00 22.66           N
ATOM   3928  CA  ILE A 371      21.223  26.805 162.389  1.00 25.50           C
ATOM   3929  C   ILE A 371      20.847  27.680 161.187  1.00 28.48           C
ATOM   3930  O   ILE A 371      21.499  28.694 160.920  1.00 23.64           O
ATOM   3931  CB  ILE A 371      21.568  27.633 163.622  1.00 24.75           C
ATOM   3932  CG1 ILE A 371      22.275  26.751 164.667  1.00 27.77           C
ATOM   3933  CG2 ILE A 371      20.325  28.279 164.170  1.00 24.89           C
ATOM   3934  CD1 ILE A 371      23.034  27.543 165.709  1.00 30.47           C
ATOM   3935  H   ILE A 371      23.089  26.404 161.959  1.00 27.19           H
ATOM   3936  HA  ILE A 371      20.469  26.245 162.615  1.00 30.60           H
ATOM   3937  HB  ILE A 371      22.176  28.335 163.356  1.00 29.70           H
ATOM   3938 HG12 ILE A 371      21.622  26.185 165.114  1.00 33.32           H
ATOM   3939 HG13 ILE A 371      22.946  26.204 164.237  1.00 33.32           H
ATOM   3940 HG21 ILE A 371      20.582  28.846 164.920  1.00 29.86           H
ATOM   3941 HG22 ILE A 371      19.922  28.828 163.478  1.00 29.86           H
ATOM   3942 HG23 ILE A 371      19.710  27.586 164.458  1.00 29.86           H
ATOM   3943 HD11 ILE A 371      23.447  26.926 166.332  1.00 36.57           H
ATOM   3944 HD12 ILE A 371      23.710  28.081 165.270  1.00 36.57           H
ATOM   3945 HD13 ILE A 371      22.406  28.116 166.179  1.00 36.57           H
ATOM   3946  N   ALA A 372      19.837  27.229 160.438  1.00 26.60           N
ATOM   3947  CA  ALA A 372      19.398  27.864 159.187  1.00 28.40           C
ATOM   3948  C   ALA A 372      18.376  28.949 159.498  1.00 24.94           C
ATOM   3949  O   ALA A 372      17.277  28.661 159.994  1.00 23.34           O
ATOM   3950  CB  ALA A 372      18.818  26.825 158.222  1.00 26.24           C
ATOM   3951  H   ALA A 372      19.395  26.514 160.630  1.00 31.92           H
ATOM   3952  HA  ALA A 372      20.156  28.277 158.757  1.00 34.07           H
ATOM   3953  HB1 ALA A 372      18.502  27.279 157.426  1.00 31.49           H
ATOM   3954  HB2 ALA A 372      19.503  26.181 157.978  1.00 31.49           H
ATOM   3955  HB3 ALA A 372      18.071  26.379 158.651  1.00 31.49           H
ATOM   3956  N   VAL A 373      18.721  30.195 159.177  1.00 20.94           N
ATOM   3957  CA  VAL A 373      17.887  31.339 159.523  1.00 22.30           C
ATOM   3958  C   VAL A 373      17.462  32.047 158.232  1.00 19.27           C
ATOM   3959  O   VAL A 373      18.253  32.765 157.611  1.00 17.03           O
ATOM   3960  CB  VAL A 373      18.610  32.293 160.490  1.00 23.75           C
ATOM   3961  CG1 VAL A 373      17.674  33.404 160.942  1.00 23.92           C
ATOM   3962  CG2 VAL A 373      19.144  31.514 161.717  1.00 29.94           C
ATOM   3963  H   VAL A 373      19.448  30.402 158.775  1.00 25.13           H
ATOM   3964  HA  VAL A 373      17.095  31.021 159.979  1.00 26.76           H
ATOM   3965  HB  VAL A 373      19.370  32.700 160.045  1.00 28.50           H
ATOM   3966 HG11 VAL A 373      18.153  34.010 161.529  1.00 28.70           H
ATOM   3967 HG12 VAL A 373      17.365  33.892 160.163  1.00 28.70           H
ATOM   3968 HG13 VAL A 373      16.915  33.009 161.404  1.00 28.70           H
ATOM   3969 HG21 VAL A 373      19.579  32.134 162.327  1.00 35.92           H
ATOM   3970 HG22 VAL A 373      18.401  31.088 162.171  1.00 35.92           H
ATOM   3971 HG23 VAL A 373      19.784  30.849 161.425  1.00 35.92           H
ATOM   3972  N   GLY A 374      16.200  31.904 157.873  1.00 21.88           N
ATOM   3973  CA  GLY A 374      15.687  32.614 156.724  1.00 26.53           C
ATOM   3974  C   GLY A 374      16.464  32.307 155.449  1.00 20.91           C
ATOM   3975  O   GLY A 374      16.893  33.217 154.747  1.00 23.22           O
ATOM   3976  H   GLY A 374      15.632  31.411 158.285  1.00 26.25           H
ATOM   3977  HA2 GLY A 374      14.744  32.388 156.618  1.00 31.83           H
ATOM   3978  HA3 GLY A 374      15.741  33.566 156.909  1.00 31.83           H
ATOM   3979  N   ALA A 375      16.651  31.022 155.157  1.00 17.32           N
ATOM   3980  CA  ALA A 375      17.360  30.544 153.980  1.00 22.78           C
ATOM   3981  C   ALA A 375      16.677  29.275 153.503  1.00 28.20           C
ATOM   3982  O   ALA A 375      16.276  28.454 154.325  1.00 25.87           O
ATOM   3983  CB  ALA A 375      18.831  30.269 154.273  1.00 23.86           C
ATOM   3984  H   ALA A 375      16.337  30.383 155.641  1.00 20.78           H
ATOM   3985  HA  ALA A 375      17.304  31.211 153.281  1.00 27.34           H
ATOM   3986  HB1 ALA A 375      19.255  29.976 153.453  1.00 28.64           H
ATOM   3987  HB2 ALA A 375      19.246  31.080 154.605  1.00 28.64           H
ATOM   3988  HB3 ALA A 375      18.882  29.567 154.945  1.00 28.64           H
ATOM   3989  N   ARG A 376      16.557  29.090 152.183  1.00 28.77           N
ATOM   3990  CA  ARG A 376      15.718  28.008 151.667  1.00 25.51           C
ATOM   3991  C   ARG A 376      16.488  26.819 151.096  1.00 27.07           C
ATOM   3992  O   ARG A 376      15.861  25.945 150.477  1.00 26.49           O
ATOM   3993  CB  ARG A 376      14.751  28.534 150.611  1.00 26.83           C
ATOM   3994  CG  ARG A 376      15.384  29.073 149.321  1.00 27.48           C
ATOM   3995  CD  ARG A 376      14.219  29.554 148.421  1.00 28.19           C
ATOM   3996  NE  ARG A 376      14.645  30.293 147.239  1.00 24.46           N
ATOM   3997  CZ  ARG A 376      14.834  29.763 146.039  1.00 25.55           C
ATOM   3998  NH1 ARG A 376      14.662  28.455 145.867  1.00 22.87           N
ATOM   3999  NH2 ARG A 376      15.211  30.552 145.022  1.00 23.58           N1+
ATOM   4000  H   ARG A 376      16.930  29.573 151.575  1.00 34.52           H
ATOM   4001  HA  ARG A 376      15.172  27.673 152.399  1.00 30.62           H
ATOM   4002  HB2 ARG A 376      14.182  27.788 150.353  1.00 32.20           H
ATOM   4003  HB3 ARG A 376      14.215  29.236 151.003  1.00 32.20           H
ATOM   4004  HG2 ARG A 376      15.952  29.829 149.537  1.00 32.98           H
ATOM   4005  HG3 ARG A 376      15.890  28.388 148.855  1.00 32.98           H
ATOM   4006  HD2 ARG A 376      13.670  28.800 148.137  1.00 33.83           H
ATOM   4007  HD3 ARG A 376      13.671  30.160 148.944  1.00 33.83           H
ATOM   4008  HE  ARG A 376      14.763  31.138 147.326  1.00 29.36           H
ATOM   4009 HH11 ARG A 376      14.423  27.962 146.527  1.00 27.44           H
ATOM   4010 HH12 ARG A 376      14.792  28.105 145.094  1.00 27.44           H
ATOM   4011 HH21 ARG A 376      15.331  31.395 145.136  1.00 28.29           H
ATOM   4012 HH22 ARG A 376      15.346  30.207 144.245  1.00 28.29           H
ATOM   4013  N   PHE A 377      17.804  26.728 151.332  1.00 26.97           N
ATOM   4014  CA  PHE A 377      18.610  25.599 150.868  1.00 26.11           C
ATOM   4015  C   PHE A 377      18.473  25.368 149.341  1.00 29.36           C
ATOM   4016  O   PHE A 377      18.186  24.259 148.885  1.00 24.39           O
ATOM   4017  CB  PHE A 377      18.227  24.307 151.614  1.00 28.51           C
ATOM   4018  CG  PHE A 377      18.392  24.341 153.119  1.00 35.22           C
ATOM   4019  CD1 PHE A 377      17.423  24.922 153.938  1.00 26.17           C
ATOM   4020  CD2 PHE A 377      19.476  23.718 153.727  1.00 33.84           C
ATOM   4021  CE1 PHE A 377      17.563  24.923 155.323  1.00 31.79           C
ATOM   4022  CE2 PHE A 377      19.627  23.729 155.109  1.00 33.45           C
ATOM   4023  CZ  PHE A 377      18.660  24.330 155.905  1.00 28.58           C
ATOM   4024  H   PHE A 377      18.253  27.309 151.786  1.00 32.36           H
ATOM   4025  HA  PHE A 377      19.542  25.795 151.063  1.00 31.33           H
ATOM   4026  HB2 PHE A 377      17.301  24.097 151.426  1.00 34.22           H
ATOM   4027  HB3 PHE A 377      18.807  23.601 151.289  1.00 34.22           H
ATOM   4028  HD1 PHE A 377      16.687  25.327 153.549  1.00 31.40           H
ATOM   4029  HD2 PHE A 377      20.123  23.315 153.200  1.00 40.61           H
ATOM   4030  HE1 PHE A 377      16.920  25.333 155.853  1.00 38.15           H
ATOM   4031  HE2 PHE A 377      20.362  23.321 155.500  1.00 40.14           H
ATOM   4032  HZ  PHE A 377      18.755  24.338 156.824  1.00 34.30           H
ATOM   4033  N   ASP A 378      18.657  26.418 148.533  1.00 32.95           N
ATOM   4034  CA  ASP A 378      18.509  26.284 147.071  1.00 37.81           C
ATOM   4035  C   ASP A 378      19.731  25.566 146.442  1.00 33.01           C
ATOM   4036  O   ASP A 378      20.749  25.323 147.131  1.00 25.81           O
ATOM   4037  CB  ASP A 378      18.318  27.669 146.462  1.00 32.91           C
ATOM   4038  CG  ASP A 378      19.541  28.453 146.558  1.00 36.60           C
ATOM   4039  OD1 ASP A 378      19.815  28.933 147.678  1.00 35.41           O
ATOM   4040  OD2 ASP A 378      20.250  28.518 145.519  1.00 37.79           O1-
ATOM   4041  H   ASP A 378      18.849  27.213 148.789  1.00 39.54           H
ATOM   4042  HA  ASP A 378      17.713  25.773 146.872  1.00 45.37           H
ATOM   4043  HB2 ASP A 378      18.062  27.608 145.525  1.00 39.50           H
ATOM   4044  HB3 ASP A 378      17.631  28.149 146.958  1.00 39.50           H
ATOM   4045  N   ASP A 379      19.641  25.213 145.106  1.00 25.09           N
ATOM   4046  CA  ASP A 379      20.674  24.370 144.500  1.00 22.96           C
ATOM   4047  C   ASP A 379      21.934  25.187 144.124  1.00 27.33           C
ATOM   4048  O   ASP A 379      22.941  24.564 143.728  1.00 29.72           O
ATOM   4049  CB  ASP A 379      20.092  23.563 143.341  1.00 30.62           C
ATOM   4050  CG  ASP A 379      19.515  24.405 142.211  1.00 30.52           C
ATOM   4051  OD1 ASP A 379      18.350  24.161 141.817  1.00 27.94           O
ATOM   4052  OD2 ASP A 379      20.251  25.276 141.665  1.00 31.71           O1-
ATOM   4053  H   ASP A 379      18.810  25.467 144.553  1.00 30.11           H
ATOM   4054  HA  ASP A 379      21.038  23.645 145.299  1.00 27.55           H
ATOM   4055  HB2 ASP A 379      20.861  22.893 142.910  1.00 36.74           H
ATOM   4056  HB3 ASP A 379      19.287  22.892 143.740  1.00 36.74           H
ATOM   4057  N   ARG A 380      21.938  26.544 144.309  1.00 23.28           N
ATOM   4058  CA  ARG A 380      23.162  27.366 144.191  1.00 26.66           C
ATOM   4059  C   ARG A 380      23.997  27.434 145.495  1.00 27.44           C
ATOM   4060  O   ARG A 380      25.096  27.989 145.492  1.00 28.89           O
ATOM   4061  CB  ARG A 380      22.763  28.814 143.865  1.00 26.97           C
ATOM   4062  CG  ARG A 380      22.002  28.965 142.552  1.00 28.81           C
ATOM   4063  CD  ARG A 380      22.734  28.375 141.346  1.00 25.43           C
ATOM   4064  NE  ARG A 380      22.327  26.949 141.148  1.00 25.09           N
ATOM   4065  CZ  ARG A 380      22.625  26.250 140.021  1.00 21.54           C
ATOM   4066  NH1 ARG A 380      23.611  26.718 139.119  1.00 22.42           N
ATOM   4067  NH2 ARG A 380      22.034  25.037 139.748  1.00 25.84           N1+
ATOM   4068  H   ARG A 380      21.100  27.068 144.727  1.00 27.94           H
ATOM   4069  HA  ARG A 380      23.830  26.937 143.397  1.00 31.99           H
ATOM   4070  HB2 ARG A 380      22.086  29.216 144.688  1.00 32.36           H
ATOM   4071  HB3 ARG A 380      23.670  29.449 143.868  1.00 32.36           H
ATOM   4072  HG2 ARG A 380      20.973  28.527 142.654  1.00 34.57           H
ATOM   4073  HG3 ARG A 380      21.787  30.048 142.366  1.00 34.57           H
ATOM   4074  HD2 ARG A 380      22.498  28.968 140.429  1.00 30.52           H
ATOM   4075  HD3 ARG A 380      23.840  28.402 141.498  1.00 30.52           H
ATOM   4076  HE  ARG A 380      21.602  26.551 141.822  1.00 30.11           H
ATOM   4077 HH11 ARG A 380      23.696  27.731 139.015  1.00 26.91           H
ATOM   4078 HH12 ARG A 380      23.616  26.233 138.208  1.00 26.91           H
ATOM   4079 HH21 ARG A 380      21.357  24.633 140.444  1.00 31.01           H
ATOM   4080 HH22 ARG A 380      22.471  24.384 139.098  1.00 31.01           H
ATOM   4081  N   VAL A 381      23.457  26.811 146.584  1.00 28.97           N
ATOM   4082  CA  VAL A 381      24.046  26.784 147.950  1.00 33.80           C
ATOM   4083  C   VAL A 381      24.393  25.362 148.405  1.00 29.31           C
ATOM   4084  O   VAL A 381      25.454  25.142 148.984  1.00 31.39           O
ATOM   4085  CB  VAL A 381      23.103  27.441 148.996  1.00 33.99           C
ATOM   4086  CG1 VAL A 381      23.615  27.224 150.461  1.00 31.50           C
ATOM   4087  CG2 VAL A 381      22.893  28.932 148.722  1.00 32.73           C
ATOM   4088  H   VAL A 381      22.701  26.397 146.561  1.00 34.76           H
ATOM   4089  HA  VAL A 381      24.882  27.285 147.952  1.00 40.56           H
ATOM   4090  HB  VAL A 381      22.236  27.002 148.960  1.00 40.78           H
ATOM   4091 HG11 VAL A 381      23.019  27.672 151.081  1.00 37.80           H
ATOM   4092 HG12 VAL A 381      23.650  26.279 150.683  1.00 37.80           H
ATOM   4093 HG13 VAL A 381      24.504  27.602 150.536  1.00 37.80           H
ATOM   4094 HG21 VAL A 381      22.328  29.302 149.419  1.00 39.27           H
ATOM   4095 HG22 VAL A 381      23.756  29.372 148.730  1.00 39.27           H
ATOM   4096 HG23 VAL A 381      22.467  29.027 147.856  1.00 39.27           H
ATOM   4097  N   THR A 382      23.448  24.410 148.280  1.00 29.08           N
ATOM   4098  CA  THR A 382      23.634  23.114 148.953  1.00 31.38           C
ATOM   4099  C   THR A 382      24.709  22.267 148.280  1.00 38.22           C
ATOM   4100  O   THR A 382      25.291  21.377 148.922  1.00 34.54           O
ATOM   4101  CB  THR A 382      22.320  22.300 149.023  1.00 32.67           C
ATOM   4102  OG1 THR A 382      21.825  22.006 147.715  1.00 29.13           O
ATOM   4103  CG2 THR A 382      21.235  23.024 149.823  1.00 31.23           C
ATOM   4104  H   THR A 382      22.699  24.492 147.861  1.00 34.90           H
ATOM   4105  HA  THR A 382      23.926  23.270 149.868  1.00 37.66           H
ATOM   4106  HB  THR A 382      22.499  21.460 149.476  1.00 39.21           H
ATOM   4107  HG1 THR A 382      22.410  21.611 147.269  1.00 34.95           H
ATOM   4108 HG21 THR A 382      20.420  22.498 149.820  1.00 37.48           H
ATOM   4109 HG22 THR A 382      21.530  23.139 150.743  1.00 37.48           H
ATOM   4110 HG23 THR A 382      21.053  23.892 149.435  1.00 37.48           H
ATOM   4111  N   GLY A 383      24.997  22.528 147.000  1.00 39.27           N
ATOM   4112  CA  GLY A 383      25.819  21.585 146.267  1.00 31.78           C
ATOM   4113  C   GLY A 383      25.057  20.274 146.129  1.00 29.50           C
ATOM   4114  O   GLY A 383      23.827  20.221 146.234  1.00 28.93           O
ATOM   4115  H   GLY A 383      24.692  23.194 146.550  1.00 47.13           H
ATOM   4116  HA2 GLY A 383      25.990  21.937 145.380  1.00 38.13           H
ATOM   4117  HA3 GLY A 383      26.661  21.438 146.726  1.00 38.13           H
ATOM   4118  N   ASN A 384      25.800  19.200 145.867  1.00 36.81           N
ATOM   4119  CA  ASN A 384      25.182  17.879 145.749  1.00 34.04           C
ATOM   4120  C   ASN A 384      24.419  17.545 147.033  1.00 36.25           C
ATOM   4121  O   ASN A 384      25.041  17.346 148.083  1.00 29.88           O
ATOM   4122  CB  ASN A 384      26.246  16.816 145.464  1.00 40.59           C
ATOM   4123  CG  ASN A 384      25.648  15.437 145.224  1.00 42.10           C
ATOM   4124  OD1 ASN A 384      24.648  15.064 145.835  1.00 40.18           O
ATOM   4125  ND2 ASN A 384      26.261  14.679 144.323  1.00 42.79           N
ATOM   4126  H   ASN A 384      26.651  19.204 145.756  1.00 44.17           H
ATOM   4127  HA  ASN A 384      24.553  17.873 145.014  1.00 40.85           H
ATOM   4128  HB2 ASN A 384      26.769  17.072 144.690  1.00 48.71           H
ATOM   4129  HB3 ASN A 384      26.823  16.742 146.244  1.00 48.71           H
ATOM   4130 HD21 ASN A 384      25.960  13.892 144.147  1.00 51.35           H
ATOM   4131 HD22 ASN A 384      26.944  14.988 143.906  1.00 51.35           H
ATOM   4132  N   ILE A 385      23.082  17.479 146.957  1.00 33.50           N
ATOM   4133  CA  ILE A 385      22.248  17.446 148.163  1.00 40.16           C
ATOM   4134  C   ILE A 385      22.593  16.237 149.028  1.00 36.07           C
ATOM   4135  O   ILE A 385      22.605  16.319 150.258  1.00 38.46           O
ATOM   4136  CB  ILE A 385      20.750  17.445 147.786  1.00 35.18           C
ATOM   4137  CG1 ILE A 385      20.374  18.688 146.953  1.00 47.29           C
ATOM   4138  CG2 ILE A 385      19.892  17.340 149.043  1.00 34.65           C
ATOM   4139  CD1 ILE A 385      18.905  18.693 146.386  1.00 46.65           C
ATOM   4140  H   ILE A 385      22.640  17.471 146.219  1.00 40.20           H
ATOM   4141  HA  ILE A 385      22.413  18.245 148.689  1.00 48.19           H
ATOM   4142  HB  ILE A 385      20.587  16.660 147.245  1.00 42.22           H
ATOM   4143 HG12 ILE A 385      20.480  19.481 147.508  1.00 56.74           H
ATOM   4144 HG13 ILE A 385      20.967  18.736 146.185  1.00 56.74           H
ATOM   4145 HG21 ILE A 385      18.959  17.288 148.780  1.00 41.59           H
ATOM   4146 HG22 ILE A 385      20.123  16.531 149.526  1.00 41.59           H
ATOM   4147 HG23 ILE A 385      20.042  18.121 149.600  1.00 41.59           H
ATOM   4148 HD11 ILE A 385      18.761  19.505 145.876  1.00 55.98           H
ATOM   4149 HD12 ILE A 385      18.784  17.916 145.815  1.00 55.98           H
ATOM   4150 HD13 ILE A 385      18.276  18.648 147.125  1.00 55.98           H
ATOM   4151  N   SER A 386      22.846  15.093 148.403  1.00 37.79           N
ATOM   4152  CA  SER A 386      23.140  13.891 149.166  1.00 44.66           C
ATOM   4153  C   SER A 386      24.457  14.015 149.924  1.00 45.63           C
ATOM   4154  O   SER A 386      24.638  13.334 150.940  1.00 43.36           O
ATOM   4155  CB  SER A 386      23.155  12.676 148.229  1.00 41.14           C
ATOM   4156  OG  SER A 386      24.190  12.785 147.268  1.00 48.17           O
ATOM   4157  H   SER A 386      22.849  14.984 147.552  1.00 45.35           H
ATOM   4158  HA  SER A 386      22.439  13.754 149.823  1.00 53.59           H
ATOM   4159  HB2 SER A 386      23.305  11.878 148.761  1.00 49.37           H
ATOM   4160  HB3 SER A 386      22.299  12.619 147.778  1.00 49.37           H
ATOM   4161  HG  SER A 386      24.140  13.524 146.876  1.00 57.81           H
ATOM   4162  N   LYS A 387      25.359  14.894 149.477  1.00 42.77           N
ATOM   4163  CA  LYS A 387      26.622  15.132 150.165  1.00 40.09           C
ATOM   4164  C   LYS A 387      26.566  16.324 151.112  1.00 39.07           C
ATOM   4165  O   LYS A 387      27.571  16.624 151.774  1.00 36.40           O
ATOM   4166  CB  LYS A 387      27.733  15.363 149.144  1.00 41.46           C
ATOM   4167  CG  LYS A 387      27.871  14.253 148.120  1.00 41.13           C
ATOM   4168  CD  LYS A 387      28.987  14.575 147.117  1.00 39.23           C
ATOM   4169  CE  LYS A 387      29.241  13.402 146.171  1.00 42.24           C
ATOM   4170  NZ  LYS A 387      30.327  13.686 145.201  1.00 43.68           N1+
ATOM   4171  H   LYS A 387      25.253  15.373 148.772  1.00 51.32           H
ATOM   4172  HA  LYS A 387      26.850  14.347 150.691  1.00 48.11           H
ATOM   4173  HB2 LYS A 387      27.534  16.183 148.659  1.00 49.75           H
ATOM   4174  HB3 LYS A 387      28.582  15.452 149.605  1.00 49.75           H
ATOM   4175  HG2 LYS A 387      28.094  13.428 148.578  1.00 49.36           H
ATOM   4176  HG3 LYS A 387      27.032  14.150 147.639  1.00 49.36           H
ATOM   4177  HD2 LYS A 387      28.735  15.350 146.592  1.00 47.08           H
ATOM   4178  HD3 LYS A 387      29.808  14.752 147.607  1.00 47.08           H
ATOM   4179  HE2 LYS A 387      29.501  12.626 146.690  1.00 50.69           H
ATOM   4180  HE3 LYS A 387      28.432  13.210 145.669  1.00 50.69           H
ATOM   4181  HZ1 LYS A 387      30.727  12.923 144.974  1.00 52.41           H
ATOM   4182  HZ2 LYS A 387      29.989  14.063 144.468  1.00 52.41           H
ATOM   4183  HZ3 LYS A 387      30.927  14.230 145.568  1.00 52.41           H
ATOM   4184  N   PHE A 388      25.428  17.013 151.183  1.00 33.68           N
ATOM   4185  CA  PHE A 388      25.347  18.255 151.935  1.00 39.42           C
ATOM   4186  C   PHE A 388      25.327  17.962 153.432  1.00 33.01           C
ATOM   4187  O   PHE A 388      24.618  17.064 153.876  1.00 33.92           O
ATOM   4188  CB  PHE A 388      24.096  19.022 151.517  1.00 37.65           C
ATOM   4189  CG  PHE A 388      23.826  20.224 152.336  1.00 31.57           C
ATOM   4190  CD1 PHE A 388      24.627  21.347 152.218  1.00 33.48           C
ATOM   4191  CD2 PHE A 388      22.761  20.241 153.231  1.00 35.30           C
ATOM   4192  CE1 PHE A 388      24.381  22.480 152.995  1.00 35.63           C
ATOM   4193  CE2 PHE A 388      22.507  21.359 154.008  1.00 34.08           C
ATOM   4194  CZ  PHE A 388      23.321  22.481 153.880  1.00 31.18           C
ATOM   4195  H   PHE A 388      24.696  16.791 150.799  1.00 40.41           H
ATOM   4196  HA  PHE A 388      26.121  18.809 151.744  1.00 47.30           H
ATOM   4197  HB2 PHE A 388      24.200  19.311 150.596  1.00 45.19           H
ATOM   4198  HB3 PHE A 388      23.328  18.435 151.598  1.00 45.19           H
ATOM   4199  HD1 PHE A 388      25.338  21.336 151.624  1.00 40.18           H
ATOM   4200  HD2 PHE A 388      22.219  19.494 153.311  1.00 42.36           H
ATOM   4201  HE1 PHE A 388      24.924  23.230 152.916  1.00 42.76           H
ATOM   4202  HE2 PHE A 388      21.788  21.358 154.600  1.00 40.90           H
ATOM   4203  HZ  PHE A 388      23.157  23.231 154.393  1.00 37.41           H
ATOM   4204  N   ALA A 389      26.114  18.728 154.183  1.00 32.75           N
ATOM   4205  CA  ALA A 389      26.147  18.679 155.648  1.00 38.24           C
ATOM   4206  C   ALA A 389      26.279  17.256 156.192  1.00 38.13           C
ATOM   4207  O   ALA A 389      25.417  16.791 156.943  1.00 31.13           O
ATOM   4208  CB  ALA A 389      24.917  19.365 156.233  1.00 34.66           C
ATOM   4209  H   ALA A 389      26.651  19.311 153.864  1.00 39.30           H
ATOM   4210  HA  ALA A 389      26.925  19.177 155.950  1.00 45.88           H
ATOM   4211  HB1 ALA A 389      24.970  19.287 157.200  1.00 41.59           H
ATOM   4212  HB2 ALA A 389      24.907  20.300 155.978  1.00 41.59           H
ATOM   4213  HB3 ALA A 389      24.123  18.922 155.910  1.00 41.59           H
ATOM   4214  N   PRO A 390      27.362  16.559 155.853  1.00 39.46           N
ATOM   4215  CA  PRO A 390      27.511  15.166 156.314  1.00 42.07           C
ATOM   4216  C   PRO A 390      27.681  15.039 157.823  1.00 41.58           C
ATOM   4217  O   PRO A 390      27.191  14.070 158.410  1.00 39.50           O
ATOM   4218  CB  PRO A 390      28.761  14.690 155.545  1.00 36.56           C
ATOM   4219  CG  PRO A 390      29.553  15.985 155.371  1.00 42.80           C
ATOM   4220  CD  PRO A 390      28.503  16.995 155.035  1.00 37.12           C
ATOM   4221  HA  PRO A 390      26.743  14.636 156.040  1.00 50.49           H
ATOM   4222  HB2 PRO A 390      29.260  14.052 156.077  1.00 43.87           H
ATOM   4223  HB3 PRO A 390      28.518  14.316 154.686  1.00 43.87           H
ATOM   4224  HG2 PRO A 390      29.976  16.221 156.218  1.00 51.36           H
ATOM   4225  HG3 PRO A 390      30.212  15.902 154.665  1.00 51.36           H
ATOM   4226  HD2 PRO A 390      28.778  17.885 155.299  1.00 44.54           H
ATOM   4227  HD3 PRO A 390      28.278  16.950 154.094  1.00 44.54           H
ATOM   4228  N   GLU A 391      28.354  15.992 158.474  1.00 42.93           N
ATOM   4229  CA  GLU A 391      28.545  15.912 159.926  1.00 37.03           C
ATOM   4230  C   GLU A 391      27.278  16.255 160.695  1.00 42.66           C
ATOM   4231  O   GLU A 391      27.047  15.713 161.783  1.00 41.50           O
ATOM   4232  CB  GLU A 391      29.671  16.841 160.362  1.00 34.62           C
ATOM   4233  CG  GLU A 391      31.056  16.307 160.110  1.00 46.45           C
ATOM   4234  CD  GLU A 391      31.347  15.036 160.923  1.00 52.25           C
ATOM   4235  OE1 GLU A 391      31.020  13.909 160.456  1.00 46.15           O
ATOM   4236  OE2 GLU A 391      31.890  15.195 162.047  1.00 50.82           O1-
ATOM   4237  H   GLU A 391      28.721  16.677 158.101  1.00 51.52           H
ATOM   4238  HA  GLU A 391      28.795  15.004 160.165  1.00 44.43           H
ATOM   4239  HB2 GLU A 391      29.590  17.674 159.872  1.00 41.54           H
ATOM   4240  HB3 GLU A 391      29.581  17.006 161.316  1.00 41.54           H
ATOM   4241  HG2 GLU A 391      31.168  16.122 159.163  1.00 55.74           H
ATOM   4242  HG3 GLU A 391      31.689  16.985 160.398  1.00 55.74           H
ATOM   4243  N   ALA A 392      26.464  17.167 160.169  1.00 41.92           N
ATOM   4244  CA  ALA A 392      25.186  17.449 160.808  1.00 38.97           C
ATOM   4245  C   ALA A 392      24.266  16.239 160.707  1.00 34.55           C
ATOM   4246  O   ALA A 392      23.491  15.960 161.625  1.00 36.29           O
ATOM   4247  CB  ALA A 392      24.530  18.680 160.175  1.00 40.28           C
ATOM   4248  H   ALA A 392      26.620  17.609 159.450  1.00 50.30           H
ATOM   4249  HA  ALA A 392      25.338  17.638 161.745  1.00 46.77           H
ATOM   4250  HB1 ALA A 392      23.706  18.891 160.629  1.00 48.34           H
ATOM   4251  HB2 ALA A 392      25.143  19.430 160.232  1.00 48.34           H
ATOM   4252  HB3 ALA A 392      24.351  18.476 159.239  1.00 48.34           H
ATOM   4253  N   ARG A 393      24.351  15.488 159.609  1.00 36.06           N
ATOM   4254  CA  ARG A 393      23.536  14.289 159.496  1.00 44.14           C
ATOM   4255  C   ARG A 393      24.001  13.221 160.488  1.00 51.17           C
ATOM   4256  O   ARG A 393      23.182  12.487 161.058  1.00 42.33           O
ATOM   4257  CB  ARG A 393      23.580  13.771 158.065  1.00 46.18           C
ATOM   4258  CG  ARG A 393      23.062  12.342 157.913  1.00 54.89           C
ATOM   4259  CD  ARG A 393      23.092  11.864 156.463  1.00 63.52           C
ATOM   4260  NE  ARG A 393      21.927  12.342 155.714  1.00 70.62           N
ATOM   4261  CZ  ARG A 393      20.674  11.945 155.947  1.00 74.88           C
ATOM   4262  NH1 ARG A 393      20.412  11.067 156.923  1.00 73.71           N
ATOM   4263  NH2 ARG A 393      19.676  12.436 155.215  1.00 73.15           N1+
ATOM   4264  H   ARG A 393      24.853  15.641 158.934  1.00 43.27           H
ATOM   4265  HA  ARG A 393      22.615  14.516 159.705  1.00 52.97           H
ATOM   4266  HB2 ARG A 393      23.038  14.352 157.503  1.00 55.42           H
ATOM   4267  HB3 ARG A 393      24.506  13.781 157.770  1.00 55.42           H
ATOM   4268  HG2 ARG A 393      23.612  11.734 158.431  1.00 65.87           H
ATOM   4269  HG3 ARG A 393      22.148  12.309 158.235  1.00 65.87           H
ATOM   4270  HD2 ARG A 393      23.897  12.198 156.030  1.00 76.23           H
ATOM   4271  HD3 ARG A 393      23.084  10.893 156.449  1.00 76.23           H
ATOM   4272  HE  ARG A 393      22.061  12.894 155.068  1.00 84.74           H
ATOM   4273 HH11 ARG A 393      21.049  10.743 157.404  1.00 88.45           H
ATOM   4274 HH12 ARG A 393      19.601  10.818 157.065  1.00 88.45           H
ATOM   4275 HH21 ARG A 393      19.841  13.003 154.588  1.00 87.78           H
ATOM   4276 HH22 ARG A 393      18.869  12.180 155.366  1.00 87.78           H
ATOM   4277  N   ARG A 394      25.315  13.118 160.704  1.00 48.33           N
ATOM   4278  CA  ARG A 394      25.820  12.173 161.693  1.00 51.69           C
ATOM   4279  C   ARG A 394      25.404  12.585 163.102  1.00 49.35           C
ATOM   4280  O   ARG A 394      24.920  11.757 163.881  1.00 50.47           O
ATOM   4281  CB  ARG A 394      27.336  12.076 161.565  1.00 50.87           C
ATOM   4282  CG  ARG A 394      27.950  10.826 162.200  1.00 53.26           C
ATOM   4283  CD  ARG A 394      29.416  10.633 161.775  1.00 52.72           C
ATOM   4284  NE  ARG A 394      30.295  11.663 162.337  1.00 53.99           N
ATOM   4285  CZ  ARG A 394      30.668  11.712 163.615  1.00 54.56           C
ATOM   4286  NH1 ARG A 394      30.229  10.794 164.471  1.00 50.83           N
ATOM   4287  NH2 ARG A 394      31.470  12.684 164.043  1.00 51.16           N1+
ATOM   4288  H   ARG A 394      25.919  13.575 160.303  1.00 57.99           H
ATOM   4289  HA  ARG A 394      25.443  11.297 161.518  1.00 62.03           H
ATOM   4290  HB2 ARG A 394      27.557  12.059 160.618  1.00 61.05           H
ATOM   4291  HB3 ARG A 394      27.733  12.859 161.983  1.00 61.05           H
ATOM   4292  HG2 ARG A 394      27.924  10.923 163.166  1.00 63.91           H
ATOM   4293  HG3 ARG A 394      27.448  10.042 161.927  1.00 63.91           H
ATOM   4294  HD2 ARG A 394      29.730   9.768 162.076  1.00 63.27           H
ATOM   4295  HD3 ARG A 394      29.477  10.691 160.806  1.00 63.27           H
ATOM   4296  HE  ARG A 394      30.611  12.257 161.804  1.00 64.79           H
ATOM   4297 HH11 ARG A 394      29.704  10.170 164.202  1.00 61.00           H
ATOM   4298 HH12 ARG A 394      30.468  10.839 165.297  1.00 61.00           H
ATOM   4299 HH21 ARG A 394      31.757  13.280 163.491  1.00 61.39           H
ATOM   4300 HH22 ARG A 394      31.708  12.719 164.870  1.00 61.39           H
ATOM   4301  N   ALA A 395      25.549  13.868 163.431  1.00 43.81           N
ATOM   4302  CA  ALA A 395      25.101  14.348 164.731  1.00 48.15           C
ATOM   4303  C   ALA A 395      23.611  14.112 164.915  1.00 47.48           C
ATOM   4304  O   ALA A 395      23.156  13.797 166.022  1.00 45.33           O
ATOM   4305  CB  ALA A 395      25.436  15.825 164.879  1.00 45.37           C
ATOM   4306  H   ALA A 395      25.874  14.472 162.917  1.00 52.57           H
ATOM   4307  HA  ALA A 395      25.579  13.865 165.422  1.00 57.78           H
ATOM   4308  HB1 ALA A 395      25.192  16.123 165.766  1.00 54.45           H
ATOM   4309  HB2 ALA A 395      26.393  15.940 164.743  1.00 54.45           H
ATOM   4310  HB3 ALA A 395      24.947  16.329 164.205  1.00 54.45           H
ATOM   4311  N   ALA A 396      22.838  14.219 163.838  1.00 44.31           N
ATOM   4312  CA  ALA A 396      21.409  13.973 163.951  1.00 42.02           C
ATOM   4313  C   ALA A 396      21.136  12.507 164.261  1.00 48.55           C
ATOM   4314  O   ALA A 396      20.261  12.193 165.074  1.00 48.92           O
ATOM   4315  CB  ALA A 396      20.706  14.395 162.665  1.00 44.14           C
ATOM   4316  H   ALA A 396      23.109  14.403 163.047  1.00 53.17           H
ATOM   4317  HA  ALA A 396      21.050  14.508 164.675  1.00 50.42           H
ATOM   4318  HB1 ALA A 396      19.750  14.258 162.757  1.00 52.97           H
ATOM   4319  HB2 ALA A 396      20.896  15.333 162.492  1.00 52.97           H
ATOM   4320  HB3 ALA A 396      21.048  13.850 161.936  1.00 52.97           H
ATOM   4321  N   ALA A 397      21.866  11.594 163.614  1.00 49.28           N
ATOM   4322  CA  ALA A 397      21.682  10.170 163.890  1.00 52.97           C
ATOM   4323  C   ALA A 397      22.062   9.817 165.332  1.00 50.02           C
ATOM   4324  O   ALA A 397      21.527   8.864 165.904  1.00 50.67           O
ATOM   4325  CB  ALA A 397      22.501   9.350 162.900  1.00 47.56           C
ATOM   4326  H   ALA A 397      22.465  11.774 163.025  1.00 59.14           H
ATOM   4327  HA  ALA A 397      20.748   9.950 163.757  1.00 63.56           H
ATOM   4328  HB1 ALA A 397      22.368   8.403 163.069  1.00 57.08           H
ATOM   4329  HB2 ALA A 397      22.214   9.561 161.992  1.00 57.08           H
ATOM   4330  HB3 ALA A 397      23.438   9.584 163.010  1.00 57.08           H
ATOM   4331  N   GLU A 398      22.947  10.591 165.939  1.00 47.98           N
ATOM   4332  CA  GLU A 398      23.361  10.401 167.315  1.00 51.02           C
ATOM   4333  C   GLU A 398      22.636  11.338 168.279  1.00 53.36           C
ATOM   4334  O   GLU A 398      23.059  11.474 169.431  1.00 49.73           O
ATOM   4335  CB  GLU A 398      24.866  10.611 167.411  1.00 52.70           C
ATOM   4336  CG  GLU A 398      25.673   9.542 166.707  1.00 52.93           C
ATOM   4337  CD  GLU A 398      27.157   9.862 166.681  1.00 58.31           C
ATOM   4338  OE1 GLU A 398      27.649  10.572 167.597  1.00 59.37           O
ATOM   4339  OE2 GLU A 398      27.829   9.407 165.731  1.00 61.46           O1-
ATOM   4340  H   GLU A 398      23.322  11.265 165.558  1.00 57.58           H
ATOM   4341  HA  GLU A 398      23.163   9.488 167.570  1.00 61.22           H
ATOM   4342  HB2 GLU A 398      25.078  11.459 166.986  1.00 63.24           H
ATOM   4343  HB3 GLU A 398      25.123  10.640 168.343  1.00 63.24           H
ATOM   4344  HG2 GLU A 398      25.559   8.704 167.179  1.00 63.52           H
ATOM   4345  HG3 GLU A 398      25.359   9.451 165.796  1.00 63.52           H
ATOM   4346  N   GLY A 399      21.572  12.006 167.828  1.00 51.35           N
ATOM   4347  CA  GLY A 399      20.792  12.890 168.679  1.00 47.10           C
ATOM   4348  C   GLY A 399      21.597  13.935 169.418  1.00 44.03           C
ATOM   4349  O   GLY A 399      21.219  14.341 170.518  1.00 56.50           O
ATOM   4350  H   GLY A 399      21.285  11.964 167.020  1.00 61.62           H
ATOM   4351  HA2 GLY A 399      20.158  13.365 168.118  1.00 56.52           H
ATOM   4352  HA3 GLY A 399      20.291  12.375 169.326  1.00 56.52           H
ATOM   4353  N   ARG A 400      22.691  14.406 168.821  1.00 46.64           N
ATOM   4354  CA  ARG A 400      23.512  15.443 169.427  1.00 43.19           C
ATOM   4355  C   ARG A 400      23.661  16.673 168.531  1.00 49.47           C
ATOM   4356  O   ARG A 400      24.454  17.575 168.855  1.00 43.94           O
ATOM   4357  CB  ARG A 400      24.887  14.869 169.770  1.00 50.20           C
ATOM   4358  CG  ARG A 400      25.617  14.307 168.577  1.00 50.97           C
ATOM   4359  CD  ARG A 400      26.998  13.777 168.950  1.00 50.41           C
ATOM   4360  NE  ARG A 400      27.645  13.154 167.794  1.00 60.83           N
ATOM   4361  CZ  ARG A 400      28.124  13.820 166.749  1.00 55.80           C
ATOM   4362  NH1 ARG A 400      28.043  15.146 166.707  1.00 53.44           N
ATOM   4363  NH2 ARG A 400      28.690  13.154 165.748  1.00 53.41           N1+
ATOM   4364  H   ARG A 400      22.975  14.148 168.051  1.00 55.96           H
ATOM   4365  HA  ARG A 400      23.099  15.725 170.257  1.00 51.83           H
ATOM   4366  HB2 ARG A 400      25.438  15.567 170.160  1.00 60.24           H
ATOM   4367  HB3 ARG A 400      24.766  14.144 170.400  1.00 60.24           H
ATOM   4368  HG2 ARG A 400      25.096  13.585 168.188  1.00 61.17           H
ATOM   4369  HG3 ARG A 400      25.736  15.015 167.924  1.00 61.17           H
ATOM   4370  HD2 ARG A 400      27.562  14.498 169.267  1.00 60.49           H
ATOM   4371  HD3 ARG A 400      26.900  13.095 169.634  1.00 60.49           H
ATOM   4372  HE  ARG A 400      27.779  12.302 167.816  1.00 73.00           H
ATOM   4373 HH11 ARG A 400      27.670  15.576 167.349  1.00 64.12           H
ATOM   4374 HH12 ARG A 400      28.351  15.570 166.025  1.00 64.12           H
ATOM   4375 HH21 ARG A 400      28.747  12.296 165.783  1.00 64.10           H
ATOM   4376 HH22 ARG A 400      29.005  13.584 165.073  1.00 64.10           H
ATOM   4377  N   GLY A 401      22.926  16.737 167.413  1.00 46.13           N
ATOM   4378  CA  GLY A 401      23.003  17.870 166.501  1.00 43.69           C
ATOM   4379  C   GLY A 401      22.063  17.731 165.321  1.00 43.16           C
ATOM   4380  O   GLY A 401      21.006  17.099 165.436  1.00 42.03           O
ATOM   4381  H   GLY A 401      22.366  16.134 167.166  1.00 55.35           H
ATOM   4382  HA2 GLY A 401      22.793  18.691 166.967  1.00 52.43           H
ATOM   4383  HA3 GLY A 401      23.907  17.944 166.163  1.00 52.43           H
ATOM   4384  N   GLY A 402      22.437  18.308 164.177  1.00 43.34           N
ATOM   4385  CA  GLY A 402      21.617  18.224 162.977  1.00 38.65           C
ATOM   4386  C   GLY A 402      21.310  19.579 162.360  1.00 31.71           C
ATOM   4387  O   GLY A 402      22.193  20.431 162.232  1.00 26.95           O
ATOM   4388  H   GLY A 402      23.165  18.754 164.078  1.00 52.01           H
ATOM   4389  HA2 GLY A 402      22.074  17.687 162.312  1.00 46.38           H
ATOM   4390  HA3 GLY A 402      20.777  17.793 163.184  1.00 46.38           H
ATOM   4391  N   ILE A 403      20.056  19.801 161.982  1.00 30.36           N
ATOM   4392  CA  ILE A 403      19.646  21.048 161.343  1.00 35.10           C
ATOM   4393  C   ILE A 403      18.434  21.638 162.064  1.00 33.25           C
ATOM   4394  O   ILE A 403      17.390  20.974 162.203  1.00 25.78           O
ATOM   4395  CB  ILE A 403      19.326  20.838 159.850  1.00 37.67           C
ATOM   4396  CG1 ILE A 403      20.573  20.314 159.117  1.00 31.96           C
ATOM   4397  CG2 ILE A 403      18.810  22.142 159.220  1.00 31.99           C
ATOM   4398  CD1 ILE A 403      20.319  20.056 157.647  1.00 38.87           C
ATOM   4399  H   ILE A 403      19.418  19.232 162.075  1.00 36.43           H
ATOM   4400  HA  ILE A 403      20.368  21.689 161.406  1.00 42.11           H
ATOM   4401  HB  ILE A 403      18.631  20.171 159.778  1.00 45.20           H
ATOM   4402 HG12 ILE A 403      21.293  20.961 159.197  1.00 38.35           H
ATOM   4403 HG13 ILE A 403      20.837  19.472 159.520  1.00 38.35           H
ATOM   4404 HG21 ILE A 403      18.592  21.976 158.290  1.00 38.39           H
ATOM   4405 HG22 ILE A 403      18.016  22.446 159.680  1.00 38.39           H
ATOM   4406 HG23 ILE A 403      19.513  22.809 159.286  1.00 38.39           H
ATOM   4407 HD11 ILE A 403      21.123  19.681 157.251  1.00 46.65           H
ATOM   4408 HD12 ILE A 403      19.586  19.425 157.564  1.00 46.65           H
ATOM   4409 HD13 ILE A 403      20.093  20.887 157.203  1.00 46.65           H
ATOM   4410  N   ILE A 404      18.560  22.909 162.447  1.00 31.29           N
ATOM   4411  CA  ILE A 404      17.461  23.732 162.944  1.00 34.10           C
ATOM   4412  C   ILE A 404      17.091  24.753 161.865  1.00 31.88           C
ATOM   4413  O   ILE A 404      17.963  25.488 161.388  1.00 26.05           O
ATOM   4414  CB  ILE A 404      17.870  24.458 164.235  1.00 29.92           C
ATOM   4415  CG1 ILE A 404      18.275  23.448 165.327  1.00 35.85           C
ATOM   4416  CG2 ILE A 404      16.747  25.363 164.723  1.00 31.85           C
ATOM   4417  CD1 ILE A 404      18.847  24.097 166.539  1.00 32.09           C
ATOM   4418  H   ILE A 404      19.305  23.329 162.427  1.00 37.55           H
ATOM   4419  HA  ILE A 404      16.692  23.170 163.133  1.00 40.93           H
ATOM   4420  HB  ILE A 404      18.641  25.012 164.033  1.00 35.90           H
ATOM   4421 HG12 ILE A 404      17.499  22.934 165.598  1.00 43.02           H
ATOM   4422 HG13 ILE A 404      18.962  22.859 164.972  1.00 43.02           H
ATOM   4423 HG21 ILE A 404      17.058  25.845 165.507  1.00 38.22           H
ATOM   4424 HG22 ILE A 404      16.514  26.004 164.035  1.00 38.22           H
ATOM   4425 HG23 ILE A 404      15.979  24.814 164.943  1.00 38.22           H
ATOM   4426 HD11 ILE A 404      19.119  23.407 167.163  1.00 38.51           H
ATOM   4427 HD12 ILE A 404      19.614  24.627 166.274  1.00 38.51           H
ATOM   4428 HD13 ILE A 404      18.176  24.663 166.947  1.00 38.51           H
ATOM   4429  N   HIS A 405      15.792  24.876 161.557  1.00 31.48           N
ATOM   4430  CA  HIS A 405      15.337  25.757 160.484  1.00 30.82           C
ATOM   4431  C   HIS A 405      14.294  26.758 160.953  1.00 24.24           C
ATOM   4432  O   HIS A 405      13.133  26.397 161.169  1.00 26.15           O
ATOM   4433  CB  HIS A 405      14.780  24.940 159.326  1.00 30.09           C
ATOM   4434  CG  HIS A 405      14.700  25.705 158.053  1.00 29.93           C
ATOM   4435  ND1 HIS A 405      14.060  25.226 156.936  1.00 31.85           N
ATOM   4436  CD2 HIS A 405      15.194  26.916 157.712  1.00 30.66           C
ATOM   4437  CE1 HIS A 405      14.161  26.107 155.961  1.00 30.55           C
ATOM   4438  NE2 HIS A 405      14.848  27.140 156.406  1.00 31.09           N
ATOM   4439  H   HIS A 405      15.160  24.457 161.949  1.00 37.77           H
ATOM   4440  HA  HIS A 405      16.095  26.266 160.162  1.00 36.98           H
ATOM   4441  HB2 HIS A 405      13.889  24.620 159.553  1.00 36.10           H
ATOM   4442  HB3 HIS A 405      15.374  24.193 159.163  1.00 36.10           H
ATOM   4443  HD2 HIS A 405      15.681  27.496 158.255  1.00 36.80           H
ATOM   4444  HE1 HIS A 405      13.806  26.013 155.110  1.00 36.66           H
ATOM   4445  HE2 HIS A 405      15.031  27.843 155.954  1.00 37.31           H
ATOM   4446  N   PHE A 406      14.693  28.028 161.041  1.00 26.02           N
ATOM   4447  CA  PHE A 406      13.766  29.131 161.296  1.00 22.07           C
ATOM   4448  C   PHE A 406      13.218  29.576 159.946  1.00 29.36           C
ATOM   4449  O   PHE A 406      13.920  30.253 159.183  1.00 21.01           O
ATOM   4450  CB  PHE A 406      14.487  30.289 161.978  1.00 22.19           C
ATOM   4451  CG  PHE A 406      14.936  30.012 163.388  1.00 32.20           C
ATOM   4452  CD1 PHE A 406      15.988  29.149 163.639  1.00 30.46           C
ATOM   4453  CD2 PHE A 406      14.322  30.642 164.458  1.00 34.33           C
ATOM   4454  CE1 PHE A 406      16.426  28.912 164.929  1.00 35.40           C
ATOM   4455  CE2 PHE A 406      14.747  30.422 165.760  1.00 34.91           C
ATOM   4456  CZ  PHE A 406      15.804  29.547 166.002  1.00 33.58           C
ATOM   4457  H   PHE A 406      15.501  28.289 160.932  1.00 31.22           H
ATOM   4458  HA  PHE A 406      13.027  28.827 161.850  1.00 26.49           H
ATOM   4459  HB2 PHE A 406      15.277  30.487 161.455  1.00 26.63           H
ATOM   4460  HB3 PHE A 406      13.896  31.056 161.983  1.00 26.63           H
ATOM   4461  HD1 PHE A 406      16.399  28.728 162.927  1.00 36.55           H
ATOM   4462  HD2 PHE A 406      13.622  31.230 164.298  1.00 41.20           H
ATOM   4463  HE1 PHE A 406      17.132  28.322 165.074  1.00 42.47           H
ATOM   4464  HE2 PHE A 406      14.321  30.856 166.458  1.00 41.90           H
ATOM   4465  HZ  PHE A 406      16.093  29.389 166.865  1.00 40.30           H
ATOM   4466  N   GLU A 407      11.965  29.213 159.663  1.00 25.90           N
ATOM   4467  CA  GLU A 407      11.345  29.395 158.351  1.00 28.16           C
ATOM   4468  C   GLU A 407       9.899  29.871 158.491  1.00 29.93           C
ATOM   4469  O   GLU A 407       9.119  29.290 159.248  1.00 25.56           O
ATOM   4470  CB  GLU A 407      11.386  28.080 157.553  1.00 25.93           C
ATOM   4471  CG  GLU A 407      10.575  28.075 156.262  1.00 29.26           C
ATOM   4472  CD  GLU A 407      11.002  29.180 155.302  1.00 26.21           C
ATOM   4473  OE1 GLU A 407      12.218  29.290 154.971  1.00 23.64           O
ATOM   4474  OE2 GLU A 407      10.120  29.963 154.923  1.00 18.66           O1-
ATOM   4475  H   GLU A 407      11.451  28.821 160.216  1.00 31.08           H
ATOM   4476  HA  GLU A 407      11.840  30.062 157.851  1.00 33.79           H
ATOM   4477  HB2 GLU A 407      12.308  27.885 157.310  1.00 31.12           H
ATOM   4478  HB3 GLU A 407      11.031  27.364 158.110  1.00 31.12           H
ATOM   4479  HG2 GLU A 407      10.674  27.224 155.810  1.00 35.12           H
ATOM   4480  HG3 GLU A 407       9.635  28.212 156.472  1.00 35.12           H
ATOM   4481  N   VAL A 408       9.532  30.906 157.730  1.00 25.93           N
ATOM   4482  CA  VAL A 408       8.183  31.450 157.789  1.00 26.31           C
ATOM   4483  C   VAL A 408       7.189  30.669 156.928  1.00 25.60           C
ATOM   4484  O   VAL A 408       5.987  30.682 157.220  1.00 29.39           O
ATOM   4485  CB  VAL A 408       8.204  32.941 157.409  1.00 31.74           C
ATOM   4486  CG1 VAL A 408       8.462  33.107 155.908  1.00 23.52           C
ATOM   4487  CG2 VAL A 408       6.900  33.603 157.835  1.00 32.51           C
ATOM   4488  H   VAL A 408      10.052  31.331 157.196  1.00 31.12           H
ATOM   4489  HA  VAL A 408       7.874  31.385 158.702  1.00 31.57           H
ATOM   4490  HB  VAL A 408       8.922  33.366 157.886  1.00 38.09           H
ATOM   4491 HG11 VAL A 408       8.484  34.052 155.702  1.00 28.23           H
ATOM   4492 HG12 VAL A 408       9.312  32.687 155.694  1.00 28.23           H
ATOM   4493 HG13 VAL A 408       7.753  32.675 155.406  1.00 28.23           H
ATOM   4494 HG21 VAL A 408       6.923  34.531 157.567  1.00 39.02           H
ATOM   4495 HG22 VAL A 408       6.157  33.146 157.405  1.00 39.02           H
ATOM   4496 HG23 VAL A 408       6.805  33.531 158.796  1.00 39.02           H
ATOM   4497  N   SER A 409       7.640  29.979 155.888  1.00 26.00           N
ATOM   4498  CA  SER A 409       6.741  29.262 154.985  1.00 27.96           C
ATOM   4499  C   SER A 409       6.804  27.766 155.236  1.00 31.50           C
ATOM   4500  O   SER A 409       7.860  27.147 155.001  1.00 32.30           O
ATOM   4501  CB  SER A 409       7.081  29.546 153.522  1.00 33.57           C
ATOM   4502  OG  SER A 409       6.971  30.930 153.259  1.00 41.20           O
ATOM   4503  H   SER A 409       8.467  29.895 155.690  1.00 31.20           H
ATOM   4504  HA  SER A 409       5.837  29.572 155.142  1.00 33.55           H
ATOM   4505  HB2 SER A 409       7.995  29.262 153.348  1.00 40.29           H
ATOM   4506  HB3 SER A 409       6.465  29.063 152.951  1.00 40.29           H
ATOM   4507  HG  SER A 409       6.186  31.193 153.377  1.00 49.44           H
ATOM   4508  N   PRO A 410       5.718  27.143 155.707  1.00 33.25           N
ATOM   4509  CA  PRO A 410       5.756  25.694 155.976  1.00 32.56           C
ATOM   4510  C   PRO A 410       6.112  24.876 154.753  1.00 32.66           C
ATOM   4511  O   PRO A 410       6.740  23.816 154.886  1.00 34.59           O
ATOM   4512  CB  PRO A 410       4.328  25.405 156.456  1.00 34.78           C
ATOM   4513  CG  PRO A 410       3.891  26.710 157.087  1.00 43.46           C
ATOM   4514  CD  PRO A 410       4.471  27.762 156.187  1.00 38.55           C
ATOM   4515  HA  PRO A 410       6.382  25.492 156.687  1.00 39.07           H
ATOM   4516  HB2 PRO A 410       3.768  25.216 155.687  1.00 41.74           H
ATOM   4517  HB3 PRO A 410       4.315  24.672 157.089  1.00 41.74           H
ATOM   4518  HG2 PRO A 410       2.924  26.769 157.108  1.00 52.15           H
ATOM   4519  HG3 PRO A 410       4.263  26.781 157.981  1.00 52.15           H
ATOM   4520  HD2 PRO A 410       3.875  27.933 155.442  1.00 46.26           H
ATOM   4521  HD3 PRO A 410       4.657  28.570 156.688  1.00 46.26           H
ATOM   4522  N   LYS A 411       5.742  25.346 153.559  1.00 32.34           N
ATOM   4523  CA  LYS A 411       6.100  24.625 152.341  1.00 39.46           C
ATOM   4524  C   LYS A 411       7.612  24.563 152.135  1.00 34.71           C
ATOM   4525  O   LYS A 411       8.092  23.699 151.396  1.00 32.92           O
ATOM   4526  CB  LYS A 411       5.424  25.274 151.128  1.00 34.34           C
ATOM   4527  H   LYS A 411       5.298  26.068 153.430  1.00 38.81           H
ATOM   4528  HA  LYS A 411       5.772  23.716 152.414  1.00 47.35           H
ATOM   4529  HB1 LYS A 411       4.464  25.257 151.255  1.00 41.21           H
ATOM   4530  HB3 LYS A 411       5.656  24.788 150.326  1.00 41.21           H
ATOM   4531  N   ASN A 412       8.380  25.456 152.755  1.00 34.23           N
ATOM   4532  CA  ASN A 412       9.821  25.429 152.580  1.00 31.31           C
ATOM   4533  C   ASN A 412      10.538  24.689 153.699  1.00 34.34           C
ATOM   4534  O   ASN A 412      11.767  24.668 153.721  1.00 34.75           O
ATOM   4535  CB  ASN A 412      10.355  26.846 152.431  1.00 27.93           C
ATOM   4536  CG  ASN A 412      10.302  27.330 150.972  1.00 32.58           C
ATOM   4537  OD1 ASN A 412       9.988  26.555 150.071  1.00 34.40           O
ATOM   4538  ND2 ASN A 412      10.630  28.601 150.743  1.00 34.94           N
ATOM   4539  H   ASN A 412       8.099  26.079 153.274  1.00 41.08           H
ATOM   4540  HA  ASN A 412      10.019  24.950 151.764  1.00 37.57           H
ATOM   4541  HB2 ASN A 412       9.830  27.444 152.982  1.00 33.51           H
ATOM   4542  HB3 ASN A 412      11.282  26.853 152.722  1.00 33.51           H
ATOM   4543 HD21 ASN A 412      10.617  28.920 149.945  1.00 41.92           H
ATOM   4544 HD22 ASN A 412      10.796  29.119 151.412  1.00 41.92           H
ATOM   4545  N   ILE A 413       9.797  24.045 154.604  1.00 38.65           N
ATOM   4546  CA  ILE A 413      10.371  23.250 155.689  1.00 36.45           C
ATOM   4547  C   ILE A 413      10.396  21.785 155.266  1.00 34.05           C
ATOM   4548  O   ILE A 413       9.372  21.232 154.849  1.00 32.07           O
ATOM   4549  CB  ILE A 413       9.573  23.433 156.992  1.00 38.95           C
ATOM   4550  CG1 ILE A 413       9.630  24.898 157.450  1.00 34.74           C
ATOM   4551  CG2 ILE A 413      10.131  22.522 158.072  1.00 37.90           C
ATOM   4552  CD1 ILE A 413       8.842  25.171 158.700  1.00 31.71           C
ATOM   4553  H   ILE A 413       8.935  24.059 154.617  1.00 46.38           H
ATOM   4554  HA  ILE A 413      11.283  23.536 155.850  1.00 43.74           H
ATOM   4555  HB  ILE A 413       8.650  23.196 156.822  1.00 46.74           H
ATOM   4556 HG12 ILE A 413      10.551  25.154 157.611  1.00 41.68           H
ATOM   4557 HG13 ILE A 413       9.246  25.450 156.748  1.00 41.68           H
ATOM   4558 HG21 ILE A 413       9.602  22.625 158.878  1.00 45.48           H
ATOM   4559 HG22 ILE A 413      10.079  21.600 157.776  1.00 45.48           H
ATOM   4560 HG23 ILE A 413      11.055  22.763 158.245  1.00 45.48           H
ATOM   4561 HD11 ILE A 413       8.903  26.116 158.909  1.00 38.05           H
ATOM   4562 HD12 ILE A 413       7.919  24.919 158.545  1.00 38.05           H
ATOM   4563 HD13 ILE A 413       9.203  24.649 159.428  1.00 38.05           H
ATOM   4564  N   ASN A 414      11.562  21.153 155.377  1.00 32.34           N
ATOM   4565  CA  ASN A 414      11.757  19.774 154.938  1.00 38.45           C
ATOM   4566  C   ASN A 414      11.490  19.588 153.448  1.00 37.04           C
ATOM   4567  O   ASN A 414      11.151  18.483 153.013  1.00 38.71           O
ATOM   4568  CB  ASN A 414      10.875  18.820 155.743  1.00 35.98           C
ATOM   4569  CG  ASN A 414      11.237  18.805 157.212  1.00 42.52           C
ATOM   4570  OD1 ASN A 414      12.406  18.943 157.593  1.00 41.38           O
ATOM   4571  ND2 ASN A 414      10.225  18.647 158.055  1.00 44.72           N
ATOM   4572  H   ASN A 414      12.271  21.512 155.711  1.00 38.80           H
ATOM   4573  HA  ASN A 414      12.683  19.523 155.095  1.00 46.14           H
ATOM   4574  HB2 ASN A 414       9.959  19.124 155.676  1.00 43.18           H
ATOM   4575  HB3 ASN A 414      10.953  17.921 155.383  1.00 43.18           H
ATOM   4576 HD21 ASN A 414      10.377  18.652 158.905  1.00 53.67           H
ATOM   4577 HD22 ASN A 414       9.428  18.516 157.759  1.00 53.67           H
ATOM   4578  N   LYS A 415      11.635  20.658 152.659  1.00 35.15           N
ATOM   4579  CA  LYS A 415      11.398  20.574 151.216  1.00 35.63           C
ATOM   4580  C   LYS A 415      12.602  19.990 150.502  1.00 32.16           C
ATOM   4581  O   LYS A 415      12.445  19.185 149.584  1.00 33.84           O
ATOM   4582  CB  LYS A 415      11.076  21.960 150.641  1.00 35.95           C
ATOM   4583  CG  LYS A 415      10.694  21.972 149.164  1.00 39.55           C
ATOM   4584  CD  LYS A 415      10.488  23.396 148.613  1.00 37.60           C
ATOM   4585  CE  LYS A 415      11.827  24.148 148.461  1.00 36.53           C
ATOM   4586  NZ  LYS A 415      11.682  25.546 147.913  1.00 33.54           N1+
ATOM   4587  H   LYS A 415      11.874  21.442 152.927  1.00 42.18           H
ATOM   4588  HA  LYS A 415      10.642  19.997 151.049  1.00 42.76           H
ATOM   4589  HB2 LYS A 415      10.323  22.332 151.135  1.00 43.14           H
ATOM   4590  HB3 LYS A 415      11.855  22.530 150.747  1.00 43.14           H
ATOM   4591  HG2 LYS A 415      11.407  21.560 148.650  1.00 47.46           H
ATOM   4592  HG3 LYS A 415       9.866  21.479 149.046  1.00 47.46           H
ATOM   4593  HD2 LYS A 415      10.073  23.335 147.739  1.00 45.12           H
ATOM   4594  HD3 LYS A 415       9.916  23.893 149.224  1.00 45.12           H
ATOM   4595  HE2 LYS A 415      12.222  24.233 149.345  1.00 43.84           H
ATOM   4596  HE3 LYS A 415      12.421  23.646 147.878  1.00 43.84           H
ATOM   4597  HZ1 LYS A 415      12.483  25.896 147.750  1.00 40.24           H
ATOM   4598  HZ2 LYS A 415      11.209  25.529 147.159  1.00 40.24           H
ATOM   4599  HZ3 LYS A 415      11.259  26.059 148.505  1.00 40.24           H
ATOM   4600  N   VAL A 416      13.798  20.389 150.923  1.00 33.86           N
ATOM   4601  CA  VAL A 416      15.047  19.967 150.314  1.00 32.05           C
ATOM   4602  C   VAL A 416      15.764  18.925 151.167  1.00 37.02           C
ATOM   4603  O   VAL A 416      16.219  17.903 150.658  1.00 37.45           O
ATOM   4604  CB  VAL A 416      15.959  21.194 150.064  1.00 34.36           C
ATOM   4605  CG1 VAL A 416      17.238  20.774 149.345  1.00 33.25           C
ATOM   4606  CG2 VAL A 416      15.232  22.289 149.276  1.00 37.43           C
ATOM   4607  H   VAL A 416      13.910  20.931 151.584  1.00 40.64           H
ATOM   4608  HA  VAL A 416      14.846  19.565 149.454  1.00 38.46           H
ATOM   4609  HB  VAL A 416      16.214  21.572 150.919  1.00 41.23           H
ATOM   4610 HG11 VAL A 416      17.806  21.548 149.212  1.00 39.90           H
ATOM   4611 HG12 VAL A 416      17.707  20.112 149.877  1.00 39.90           H
ATOM   4612 HG13 VAL A 416      16.998  20.396 148.485  1.00 39.90           H
ATOM   4613 HG21 VAL A 416      15.847  23.027 149.138  1.00 44.92           H
ATOM   4614 HG22 VAL A 416      14.945  21.932 148.419  1.00 44.92           H
ATOM   4615 HG23 VAL A 416      14.466  22.595 149.786  1.00 44.92           H
ATOM   4616  N   VAL A 417      15.937  19.200 152.455  1.00 37.68           N
ATOM   4617  CA  VAL A 417      16.638  18.292 153.349  1.00 43.34           C
ATOM   4618  C   VAL A 417      15.816  18.128 154.621  1.00 40.70           C
ATOM   4619  O   VAL A 417      15.135  19.055 155.071  1.00 38.68           O
ATOM   4620  CB  VAL A 417      18.064  18.792 153.671  1.00 46.58           C
ATOM   4621  CG1 VAL A 417      18.017  20.153 154.360  1.00 43.14           C
ATOM   4622  CG2 VAL A 417      18.781  17.765 154.537  1.00 52.74           C
ATOM   4623  H   VAL A 417      15.663  19.918 152.837  1.00 45.22           H
ATOM   4624  HA  VAL A 417      16.717  17.426 152.924  1.00 52.01           H
ATOM   4625  HB  VAL A 417      18.568  18.887 152.847  1.00 55.89           H
ATOM   4626 HG11 VAL A 417      18.923  20.442 154.547  1.00 51.77           H
ATOM   4627 HG12 VAL A 417      17.584  20.788 153.770  1.00 51.77           H
ATOM   4628 HG13 VAL A 417      17.514  20.075 155.184  1.00 51.77           H
ATOM   4629 HG21 VAL A 417      19.682  18.075 154.715  1.00 63.28           H
ATOM   4630 HG22 VAL A 417      18.294  17.663 155.369  1.00 63.28           H
ATOM   4631 HG23 VAL A 417      18.806  16.917 154.063  1.00 63.28           H
ATOM   4632  N   GLN A 418      15.863  16.928 155.192  1.00 42.19           N
ATOM   4633  CA  GLN A 418      15.142  16.662 156.431  1.00 43.34           C
ATOM   4634  C   GLN A 418      15.804  17.420 157.572  1.00 40.30           C
ATOM   4635  O   GLN A 418      17.025  17.365 157.734  1.00 42.00           O
ATOM   4636  CB  GLN A 418      15.109  15.160 156.717  1.00 43.02           C
ATOM   4637  H   GLN A 418      16.299  16.261 154.879  1.00 50.63           H
ATOM   4638  HA  GLN A 418      14.234  16.986 156.342  1.00 52.01           H
ATOM   4639  HB1 GLN A 418      14.628  14.728 155.999  1.00 51.62           H
ATOM   4640  HB3 GLN A 418      14.637  15.004 157.542  1.00 51.62           H
ATOM   4641  N   THR A 419      15.005  18.148 158.351  1.00 37.51           N
ATOM   4642  CA  THR A 419      15.512  18.883 159.500  1.00 43.07           C
ATOM   4643  C   THR A 419      15.090  18.215 160.802  1.00 38.86           C
ATOM   4644  O   THR A 419      14.114  17.459 160.857  1.00 37.76           O
ATOM   4645  CB  THR A 419      15.019  20.340 159.518  1.00 43.48           C
ATOM   4646  OG1 THR A 419      13.628  20.390 159.865  1.00 43.57           O
ATOM   4647  CG2 THR A 419      15.255  20.988 158.175  1.00 44.06           C
ATOM   4648  H   THR A 419      14.158  18.234 158.237  1.00 45.02           H
ATOM   4649  HA  THR A 419      16.480  18.889 159.467  1.00 51.69           H
ATOM   4650  HB  THR A 419      15.515  20.831 160.190  1.00 52.18           H
ATOM   4651  HG1 THR A 419      13.183  19.970 159.292  1.00 52.28           H
ATOM   4652 HG21 THR A 419      14.925  21.901 158.195  1.00 52.87           H
ATOM   4653 HG22 THR A 419      16.211  21.003 157.990  1.00 52.87           H
ATOM   4654 HG23 THR A 419      14.801  20.494 157.477  1.00 52.87           H
ATOM   4655  N   GLN A 420      15.828  18.540 161.861  1.00 35.94           N
ATOM   4656  CA  GLN A 420      15.537  17.984 163.175  1.00 41.37           C
ATOM   4657  C   GLN A 420      14.534  18.836 163.932  1.00 38.62           C
ATOM   4658  O   GLN A 420      13.611  18.304 164.546  1.00 38.64           O
ATOM   4659  CB  GLN A 420      16.822  17.846 163.990  1.00 38.17           C
ATOM   4660  CG  GLN A 420      17.644  16.605 163.619  1.00 41.93           C
ATOM   4661  CD  GLN A 420      18.035  16.557 162.145  1.00 40.66           C
ATOM   4662  OE1 GLN A 420      18.796  17.400 161.662  1.00 34.49           O
ATOM   4663  NE2 GLN A 420      17.534  15.552 161.433  1.00 37.83           N
ATOM   4664  H   GLN A 420      16.494  19.087 161.847  1.00 43.13           H
ATOM   4665  HA  GLN A 420      15.160  17.097 163.072  1.00 49.65           H
ATOM   4666  HB2 GLN A 420      17.378  18.632 163.863  1.00 45.80           H
ATOM   4667  HB3 GLN A 420      16.583  17.762 164.927  1.00 45.80           H
ATOM   4668  HG2 GLN A 420      18.464  16.609 164.142  1.00 50.32           H
ATOM   4669  HG3 GLN A 420      17.123  15.810 163.816  1.00 50.32           H
ATOM   4670 HE21 GLN A 420      17.056  14.950 161.821  1.00 45.40           H
ATOM   4671 HE22 GLN A 420      17.692  15.503 160.590  1.00 45.40           H
ATOM   4672  N   ILE A 421      14.692  20.155 163.881  1.00 35.68           N
ATOM   4673  CA  ILE A 421      13.807  21.090 164.552  1.00 31.36           C
ATOM   4674  C   ILE A 421      13.381  22.162 163.549  1.00 34.43           C
ATOM   4675  O   ILE A 421      14.225  22.788 162.899  1.00 33.23           O
ATOM   4676  CB  ILE A 421      14.488  21.721 165.780  1.00 36.81           C
ATOM   4677  CG1 ILE A 421      14.953  20.619 166.769  1.00 38.22           C
ATOM   4678  CG2 ILE A 421      13.535  22.678 166.468  1.00 31.27           C
ATOM   4679  CD1 ILE A 421      15.744  21.161 167.901  1.00 34.46           C
ATOM   4680  H   ILE A 421      15.332  20.539 163.451  1.00 42.82           H
ATOM   4681  HA  ILE A 421      13.015  20.622 164.861  1.00 37.63           H
ATOM   4682  HB  ILE A 421      15.268  22.216 165.491  1.00 44.17           H
ATOM   4683 HG12 ILE A 421      14.179  20.167 167.138  1.00 45.86           H
ATOM   4684 HG13 ILE A 421      15.522  19.986 166.301  1.00 45.86           H
ATOM   4685 HG21 ILE A 421      13.982  23.072 167.235  1.00 37.52           H
ATOM   4686 HG22 ILE A 421      13.272  23.383 165.859  1.00 37.52           H
ATOM   4687 HG23 ILE A 421      12.757  22.180 166.756  1.00 37.52           H
ATOM   4688 HD11 ILE A 421      16.058  20.415 168.435  1.00 41.35           H
ATOM   4689 HD12 ILE A 421      16.495  21.661 167.555  1.00 41.35           H
ATOM   4690 HD13 ILE A 421      15.183  21.736 168.438  1.00 41.35           H
ATOM   4691  N   ALA A 422      12.080  22.399 163.466  1.00 35.52           N
ATOM   4692  CA  ALA A 422      11.498  23.469 162.668  1.00 33.78           C
ATOM   4693  C   ALA A 422      10.860  24.505 163.585  1.00 38.64           C
ATOM   4694  O   ALA A 422       9.957  24.175 164.357  1.00 38.93           O
ATOM   4695  CB  ALA A 422      10.457  22.898 161.711  1.00 34.05           C
ATOM   4696  H   ALA A 422      11.492  21.950 163.901  1.00 42.63           H
ATOM   4697  HA  ALA A 422      12.200  23.903 162.159  1.00 40.54           H
ATOM   4698  HB1 ALA A 422      10.096  23.608 161.166  1.00 40.86           H
ATOM   4699  HB2 ALA A 422      10.905  22.243 161.152  1.00 40.86           H
ATOM   4700  HB3 ALA A 422       9.756  22.478 162.229  1.00 40.86           H
ATOM   4701  N   VAL A 423      11.309  25.753 163.476  1.00 33.12           N
ATOM   4702  CA  VAL A 423      10.710  26.894 164.167  1.00 30.13           C
ATOM   4703  C   VAL A 423       9.949  27.711 163.127  1.00 36.14           C
ATOM   4704  O   VAL A 423      10.555  28.501 162.395  1.00 31.52           O
ATOM   4705  CB  VAL A 423      11.771  27.753 164.865  1.00 34.54           C
ATOM   4706  CG1 VAL A 423      11.109  28.826 165.728  1.00 24.88           C
ATOM   4707  CG2 VAL A 423      12.729  26.889 165.660  1.00 29.15           C
ATOM   4708  H   VAL A 423      11.978  25.975 162.986  1.00 39.75           H
ATOM   4709  HA  VAL A 423      10.076  26.578 164.829  1.00 36.16           H
ATOM   4710  HB  VAL A 423      12.294  28.205 164.184  1.00 41.45           H
ATOM   4711 HG11 VAL A 423      11.806  29.363 166.138  1.00 29.85           H
ATOM   4712 HG12 VAL A 423      10.549  29.389 165.170  1.00 29.85           H
ATOM   4713 HG13 VAL A 423      10.569  28.396 166.406  1.00 29.85           H
ATOM   4714 HG21 VAL A 423      13.391  27.459 166.077  1.00 34.98           H
ATOM   4715 HG22 VAL A 423      12.231  26.405 166.336  1.00 34.98           H
ATOM   4716 HG23 VAL A 423      13.158  26.267 165.054  1.00 34.98           H
ATOM   4717  N   GLU A 424       8.619  27.573 163.093  1.00 35.78           N
ATOM   4718  CA  GLU A 424       7.792  28.292 162.130  1.00 32.38           C
ATOM   4719  C   GLU A 424       7.501  29.718 162.570  1.00 31.49           C
ATOM   4720  O   GLU A 424       7.214  29.985 163.742  1.00 33.07           O
ATOM   4721  CB  GLU A 424       6.462  27.576 161.902  1.00 39.23           C
ATOM   4722  CG  GLU A 424       6.589  26.176 161.317  1.00 47.05           C
ATOM   4723  CD  GLU A 424       5.237  25.572 160.926  1.00 50.76           C
ATOM   4724  OE1 GLU A 424       5.222  24.442 160.380  1.00 51.94           O
ATOM   4725  OE2 GLU A 424       4.199  26.237 161.144  1.00 52.69           O1-
ATOM   4726  H   GLU A 424       8.175  27.057 163.613  1.00 42.94           H
ATOM   4727  HA  GLU A 424       8.256  28.333 161.282  1.00 38.86           H
ATOM   4728  HB2 GLU A 424       5.995  27.503 162.749  1.00 47.08           H
ATOM   4729  HB3 GLU A 424       5.927  28.102 161.285  1.00 47.08           H
ATOM   4730  HG2 GLU A 424       7.120  26.235 160.506  1.00 56.47           H
ATOM   4731  HG3 GLU A 424       7.022  25.590 161.957  1.00 56.47           H
ATOM   4732  N   GLY A 425       7.529  30.627 161.606  1.00 30.61           N
ATOM   4733  CA  GLY A 425       7.170  32.018 161.805  1.00 29.19           C
ATOM   4734  C   GLY A 425       8.303  32.928 161.403  1.00 20.79           C
ATOM   4735  O   GLY A 425       9.320  32.505 160.838  1.00 31.39           O
ATOM   4736  H   GLY A 425       7.745  30.453 160.797  1.00 36.74           H
ATOM   4737  HA2 GLY A 425       6.376  32.248 161.294  1.00 35.03           H
ATOM   4738  HA3 GLY A 425       6.979  32.173 162.735  1.00 35.03           H
ATOM   4739  N   ASP A 426       8.124  34.206 161.704  1.00 21.84           N
ATOM   4740  CA  ASP A 426       9.181  35.172 161.464  1.00 23.97           C
ATOM   4741  C   ASP A 426      10.456  34.813 162.216  1.00 28.14           C
[truncated: 1,385,317 more chars]
