# Supplementary material for: High-throughput quantum-mechanics/molecular-mechanics (ONIOM) macromolecular crystallographic refinement with PHENIX/DivCon: the impact of mixed Hamiltonian methods on ligand and protein structure
Source: Acta Crystallogr D Struct Biol. 2018 Oct 29;74(Pt 11):1063–77. doi: 10.1107/S2059798318012913 (PMC6213575; doi:10.1107/S2059798318012913)
Supplement: Supplementary file 3 [file d-74-01063-sup3.gz › results_regionQM/1TOW-H_refine_001.pdb]

REMARK Date 2017-01-11 Time 00:52:56 EST -0500 (1484113976.11 s)
REMARK PHENIX refinement
REMARK 
REMARK ****************** INPUT FILES AND LABELS ******************************
REMARK Reflections:
REMARK   file name      : 1TOW.sf
REMARK   labels         : ['r1towsf,wavelength_id=1,_refln.F_meas_au,_refln.F_meas_sigma_au']
REMARK R-free flags:
REMARK   file name      : None
REMARK   label          : R-free-flags
REMARK   test_flag_value: 1
REMARK Model file name(s): 
REMARK   /scratch/oleg/2711185.gondor.quantumbioinc.com/1TOW-H.pdb
REMARK 
REMARK ******************** REFINEMENT SUMMARY: QUICK FACTS *******************
REMARK Start: r_work = 0.1905 r_free = 0.1892 bonds = 0.011 angles = 1.423
REMARK Final: r_work = 0.1630 r_free = 0.2076 bonds = 0.015 angles = 1.752
REMARK ************************************************************************
REMARK 
REMARK ****************** REFINEMENT STATISTICS STEP BY STEP ******************
REMARK leading digit, like 1_, means number of macro-cycle                     
REMARK 0    : statistics at the very beginning when nothing is done yet        
REMARK 1_bss: bulk solvent correction and/or (anisotropic) scaling             
REMARK 1_xyz: refinement of coordinates                                        
REMARK 1_adp: refinement of ADPs (Atomic Displacement Parameters)              
REMARK 1_occ: refinement of occupancies                                        
REMARK ------------------------------------------------------------------------
REMARK  stage       r-work r-free bonds angles b_min b_max b_ave n_water shift
REMARK       0    : 0.2598 0.2733 0.011  1.42   9.3  85.9  20.4 522      0.000
REMARK       1_bss: 0.1905 0.1892 0.011  1.42   9.3  85.8  20.3 522      0.000
REMARK 1_settarget: 0.1905 0.1892 0.011  1.42   9.3  85.8  20.3 522      0.000
REMARK       1_nqh: 0.1907 0.1888 0.011  1.42   9.3  85.8  20.3 522      0.004
REMARK    1_weight: 0.1907 0.1888 0.011  1.42   9.3  85.8  20.3 522      0.004
REMARK    1_checkH: 0.1916 0.1907 0.011  1.42   9.3  85.8  20.3 522      0.412
REMARK    1_xyzrec: 0.1851 0.2018 0.014  1.51   9.3  85.8  20.3 522      0.468
REMARK    1_checkH: 0.1852 0.2019 0.014  1.51   9.3  85.8  20.3 522      0.467
REMARK       1_adp: 0.1709 0.2006 0.014  1.51   8.9  80.8  20.6 522      0.467
REMARK   1_regHadp: 0.1693 0.1984 0.014  1.51   8.9  80.8  20.6 522      0.467
REMARK       2_bss: 0.1693 0.1976 0.014  1.51   8.9  80.8  20.6 522      0.467
REMARK 2_settarget: 0.1693 0.1976 0.014  1.51   8.9  80.8  20.6 522      0.467
REMARK 2_updatecdl: 0.1693 0.1976 0.014  1.51   8.9  80.8  20.6 522      0.467
REMARK       2_nqh: 0.1695 0.1974 0.014  1.51   8.9  80.8  20.6 522      0.470
REMARK    2_weight: 0.1695 0.1974 0.014  1.51   8.9  80.8  20.6 522      0.470
REMARK    2_checkH: 0.1695 0.1974 0.014  1.51   8.9  80.8  20.6 522      0.470
REMARK    2_xyzrec: 0.1671 0.2071 0.015  1.74   8.9  80.8  20.6 522      0.481
REMARK    2_checkH: 0.1672 0.2075 0.015  1.74   8.9  80.8  20.6 522      0.483
REMARK       2_adp: 0.1642 0.2066 0.015  1.74   7.9  75.8  20.6 522      0.483
REMARK   2_regHadp: 0.1645 0.2068 0.015  1.74   7.9  75.8  20.6 522      0.483
REMARK       3_bss: 0.1645 0.2071 0.015  1.74   7.9  75.8  20.6 522      0.483
REMARK 3_settarget: 0.1645 0.2071 0.015  1.74   7.9  75.8  20.6 522      0.483
REMARK 3_updatecdl: 0.1645 0.2071 0.015  1.74   7.9  75.8  20.6 522      0.483
REMARK       3_nqh: 0.1645 0.2071 0.015  1.74   7.9  75.8  20.6 522      0.483
REMARK    3_weight: 0.1645 0.2071 0.015  1.74   7.9  75.8  20.6 522      0.483
REMARK    3_checkH: 0.1645 0.2071 0.015  1.74   7.9  75.8  20.6 522      0.483
REMARK    3_xyzrec: 0.1632 0.2081 0.015  1.75   7.9  75.8  20.6 522      0.486
REMARK    3_checkH: 0.1633 0.2079 0.015  1.75   7.9  75.8  20.6 522      0.486
REMARK       3_adp: 0.1632 0.2079 0.015  1.75   7.8  75.7  20.6 522      0.486
REMARK   3_regHadp: 0.1632 0.2079 0.015  1.75   7.8  75.7  20.6 522      0.486
REMARK         end: 0.1630 0.2076 0.015  1.75   7.9  75.7  20.6 522      0.486
REMARK ------------------------------------------------------------------------
REMARK MODEL CONTENT.
REMARK  ELEMENT        ATOM RECORD COUNT   OCCUPANCY SUM
REMARK        C                      658          658.00
REMARK        H                     1399         1399.00
REMARK        O                      356          356.00
REMARK        N                      174          174.00
REMARK        S                        6            6.00
REMARK      O1-                       21           21.00
REMARK    TOTAL                     2614         2614.00
REMARK -----------------------------------------------------------------------
REMARK r_free_flags.md5.hexdigest 22f378c03798d82e73c93951705195fa
REMARK 
REMARK ---------------------------------------------------------------
REMARK  Atom Name   Residue Name    Residue ID     Chain     Charge  
REMARK ---------------------------------------------------------------
REMARK      C1           CRZ            501          A       0.6872  
REMARK     C10           CRZ            501          A      -0.2704  
REMARK     C11           CRZ            501          A      -0.0563  
REMARK     C12           CRZ            501          A      -0.2054  
REMARK     C13           CRZ            501          A      -0.0705  
REMARK     C14           CRZ            501          A      -0.0592  
REMARK     C15           CRZ            501          A      -0.2045  
REMARK     C16           CRZ            501          A      -0.0569  
REMARK     C17           CRZ            501          A      -0.3027  
REMARK      C2           CRZ            501          A      -0.4015  
REMARK      C3           CRZ            501          A      -0.2447  
REMARK      C4           CRZ            501          A      -0.1035  
REMARK      C6           CRZ            501          A       0.1489  
REMARK      C7           CRZ            501          A      -0.0975  
REMARK      C8           CRZ            501          A      -0.1093  
REMARK      C9           CRZ            501          A       0.1477  
REMARK      N5           CRZ            501          A       -0.274  
REMARK     O18           CRZ            501          A      -0.6428  
REMARK     O19           CRZ            501          A      -0.4784  
REMARK     H10           CRZ            501          A       0.1552  
REMARK     H11           CRZ            501          A       0.1405  
REMARK     H12           CRZ            501          A       0.1597  
REMARK     H13           CRZ            501          A       0.1562  
REMARK     H14           CRZ            501          A       0.155   
REMARK     H15           CRZ            501          A       0.1604  
REMARK     H16           CRZ            501          A       0.1372  
REMARK     H17           CRZ            501          A       0.1597  
REMARK     H19           CRZ            501          A       0.372   
REMARK     H21           CRZ            501          A       0.2019  
REMARK     H22           CRZ            501          A       0.2195  
REMARK     H31           CRZ            501          A       0.1546  
REMARK     H32           CRZ            501          A       0.1473  
REMARK     H41           CRZ            501          A       0.1717  
REMARK     H42           CRZ            501          A       0.1417  
REMARK ---------------------------------------------------------------
REMARK IF THIS FILE IS FOR PDB DEPOSITION: REMOVE ALL FROM THIS LINE UP.
REMARK   3
REMARK   3 REFINEMENT.
REMARK   3   PROGRAM     : PHENIX (1.11.1_2575: ???)
REMARK   3   AUTHORS     : Adams,Afonine,Bunkoczi,Burnley,Chen,Dar,Davis,
REMARK   3               : Draizen,Echols,Gildea,Gros,Grosse-Kunstleve,Headd,
REMARK   3               : Hintze,Hung,Ioerger,Liebschner,McCoy,McKee,Moriarty,
REMARK   3               : Oeffner,Poon,Read,Richardson,Richardson,Sacchettini,
REMARK   3               : Sauter,Sobolev,Storoni,Terwilliger,Williams,Zwart
REMARK   3
REMARK   3  REFINEMENT TARGET : ML
REMARK   3  
REMARK   3  DATA USED IN REFINEMENT.
REMARK   3   RESOLUTION RANGE HIGH (ANGSTROMS) : 2.000   
REMARK   3   RESOLUTION RANGE LOW  (ANGSTROMS) : 14.901  
REMARK   3   MIN(FOBS/SIGMA_FOBS)              : 1.38  
REMARK   3   COMPLETENESS FOR RANGE        (%) : 93.78 
REMARK   3   NUMBER OF REFLECTIONS             : 8127      
REMARK   3   NUMBER OF REFLECTIONS (NON-ANOMALOUS) : 8127      
REMARK   3  
REMARK   3  FIT TO DATA USED IN REFINEMENT.
REMARK   3   R VALUE     (WORKING + TEST SET) : 0.1676
REMARK   3   R VALUE            (WORKING SET) : 0.1630
REMARK   3   FREE R VALUE                     : 0.2076
REMARK   3   FREE R VALUE TEST SET SIZE   (%) : 10.00 
REMARK   3   FREE R VALUE TEST SET COUNT      : 813       
REMARK   3  
REMARK   3  FIT TO DATA USED IN REFINEMENT (IN BINS).
REMARK   3   BIN  RESOLUTION RANGE  COMPL.    NWORK NFREE   RWORK  RFREE  CCWORK CCFREE
REMARK   3     1 14.9014 -  3.6199    0.98     1345   150  0.1608 0.1872   0.946  0.927
REMARK   3     2  3.6199 -  2.8800    0.98     1287   143  0.1593 0.2020   0.942  0.892
REMARK   3     3  2.8800 -  2.5179    0.98     1270   141  0.1718 0.2211   0.929  0.859
REMARK   3     4  2.5179 -  2.2886    0.97     1240   138  0.1639 0.2241   0.932  0.876
REMARK   3     5  2.2886 -  2.1251    0.95     1197   132  0.1689 0.2304   0.932  0.866
REMARK   3     6  2.1251 -  2.0001    0.76      975   109  0.1557 0.2203   0.945  0.908
REMARK   3  
REMARK   3  BULK SOLVENT MODELLING.
REMARK   3   METHOD USED        : FLAT BULK SOLVENT MODEL
REMARK   3   SOLVENT RADIUS     : 1.11    
REMARK   3   SHRINKAGE RADIUS   : 0.90    
REMARK   3   GRID STEP FACTOR   : 4.00    
REMARK   3  
REMARK   3  ERROR ESTIMATES.
REMARK   3   COORDINATE ERROR (MAXIMUM-LIKELIHOOD BASED)     : 0.17    
REMARK   3   PHASE ERROR (DEGREES, MAXIMUM-LIKELIHOOD BASED) : 19.70   
REMARK   3  
REMARK   3  STRUCTURE FACTORS CALCULATION ALGORITHM : FFT
REMARK   3  
REMARK   3  RESTRAINTS LIBRARY
REMARK   3    GEOSTD + MON.LIB. + CDL v1.2
REMARK   3  
REMARK   3  DEVIATIONS FROM IDEAL VALUES.
REMARK   3                 RMSD     MAX  COUNT
REMARK   3   BOND      :  0.015   0.070   1056
REMARK   3   ANGLE     :  1.752  12.274   1421
REMARK   3   CHIRALITY :  0.092   0.358    163
REMARK   3   PLANARITY :  0.011   0.069    180
REMARK   3   DIHEDRAL  : 13.012 135.581    632
REMARK   3   MIN NONBONDED DISTANCE : 2.187 
REMARK   3  
REMARK   3  MOLPROBITY STATISTICS.
REMARK   3   ALL-ATOM CLASHSCORE : 4.78
REMARK   3   RAMACHANDRAN PLOT:
REMARK   3     OUTLIERS : 0.00  %
REMARK   3     ALLOWED  : 3.10  %
REMARK   3     FAVORED  : 96.90 %
REMARK   3   ROTAMER OUTLIERS : 1.74 %
REMARK   3   CBETA DEVIATIONS : 0
REMARK   3   PEPTIDE PLANE:
REMARK   3     CIS-PROLINE     : 0
REMARK   3     CIS-GENERAL     : 0
REMARK   3     TWISTED PROLINE : 0
REMARK   3     TWISTED GENERAL : 0
REMARK   3  
REMARK   3  ATOMIC DISPLACEMENT PARAMETERS.
REMARK   3   WILSON B : 19.13
REMARK   3   RMS(B_ISO_OR_EQUIVALENT_BONDED) : 4.24
REMARK   3   ATOMS          NUMBER OF ATOMS
REMARK   3                    ISO.  ANISO. 
REMARK   3    ALL         :   2614       0
REMARK   3    ALL (NO H)  :   1215       0
REMARK   3    SOLVENT     :    174       0
REMARK   3    NON-SOLVENT :   1041       0
REMARK   3    HYDROGENS   :   1399       0
REMARK   3
REMARK   3
REMARK   3   OTHER REFINEMENT REMARKS:
REMARK   3   XRAY REFINEMENT USING QUANTUM MECHANICAL FUNCTIONAL
REMARK   3   PROGRAM      :QuantumBio DivCon 6 build-7.1.1-b4015.17
REMARK   3   AUTHORS      :BORBULEVYCH O.Y., PLUMLEY J., 
REMARK   3                :MARTIN, R.I., WESTERHOFF L.M. 
REMARK   3
REMARK   3   REFERENCE     :BORBULEVYCH O.Y., PLUMLEY J.A.,
REMARK   3                 :MARTIN, R.I., MERZ, K.M.,  WESTERHOFF L.M.
REMARK   3                 :ACTA CRYSTLLOGRAPHICA SECTION D, 2014, 
REMARK   3                 :V. D70, pp. 1233-1247
REMARK   3   QM METHOD(HAMILTONIAN): PM6
REMARK   3   REGION QM REFINEMENT: 
REMARK   3      MAIN/BUFFER QM REGION RADII (A): 3.0 / 2.5
REMARK   3      LIGAND / STRAIN ENERGY: CRZ_A_501 / 3.74 KCAL/MOLE
REMARK   3
HELIX    1   1 PHE A   16  VAL A   23  1               Generated by MOE    8
HELIX    2   2 PHE A   27  MET A   35  1               Generated by MOE    9
SHEET    1       GLY A   6  GLU A  14                  Generated by MOE
SHEET    2       ASN A  39  ASN A  45                  Generated by MOE
SHEET    3       VAL A  48  GLU A  54                  Generated by MOE
SHEET    4       THR A  60  PHE A  64                  Generated by MOE
SHEET    5       PHE A  70  VAL A  73                  Generated by MOE
SHEET    6       LYS A  79  ASP A  87                  Generated by MOE
SHEET    7       VAL A  90  TRP A  97                  Generated by MOE
SHEET    8       LYS A 100  GLU A 109                  Generated by MOE
SHEET    9       LYS A 112  MET A 119                  Generated by MOE
SHEET   10       VAL A 122  ARG A 130                  Generated by MOE
CRYST1   72.050   53.045   31.782  90.00  90.00  90.00 P 21 21 2
SCALE1      0.013879  0.000000  0.000000        0.00000
SCALE2      0.000000  0.018852  0.000000        0.00000
SCALE3      0.000000  0.000000  0.031464        0.00000
ATOM      1  N   CYS A   1       4.519  -1.030  13.281  1.00 44.63           N
ATOM      2  CA  CYS A   1       4.582   0.011  12.270  1.00 49.14           C
ATOM      3  C   CYS A   1       3.831  -0.424  11.033  1.00 42.33           C
ATOM      4  O   CYS A   1       4.085  -1.499  10.502  1.00 46.97           O
ATOM      5  CB  CYS A   1       6.032   0.313  11.898  1.00 49.09           C
ATOM      6  SG  CYS A   1       6.411  -0.095  10.149  1.00 61.41           S
ATOM      7  H1  CYS A   1       4.931  -1.820  12.928  1.00 53.54           H
ATOM      8  H2  CYS A   1       3.595  -1.208  13.474  1.00 53.54           H
ATOM      9  HA  CYS A   1       4.171   0.826  12.604  1.00 58.96           H
ATOM     10  HB2 CYS A   1       6.617  -0.200  12.477  1.00 58.90           H
ATOM     11  HB3 CYS A   1       6.197   1.263  12.030  1.00 58.90           H
ATOM     12  HG  CYS A   1       6.301  -1.273   9.960  1.00 73.69           H
ATOM     13  N   ASP A   2       2.891   0.392  10.576  1.00 44.29           N
ATOM     14  CA  ASP A   2       2.312   0.141   9.266  1.00 40.78           C
ATOM     15  C   ASP A   2       1.604   1.372   8.669  1.00 44.45           C
ATOM     16  O   ASP A   2       1.038   1.303   7.568  1.00 32.55           O
ATOM     17  CB  ASP A   2       1.362  -1.072   9.326  1.00 45.10           C
ATOM     18  CG  ASP A   2       1.050  -1.593  10.788  1.00 56.76           C
ATOM     19  OD1 ASP A   2       1.771  -2.523  11.268  1.00 50.20           O
ATOM     20  OD2 ASP A   2       0.061  -1.122  11.428  1.00 53.96           O1-
ATOM     21  H   ASP A   2       2.564   1.061  11.001  1.00 53.14           H
ATOM     22  HA  ASP A   2       3.035  -0.101   8.667  1.00 48.93           H
ATOM     23  HB2 ASP A   2       0.570  -0.794   8.903  1.00 54.11           H
ATOM     24  HB3 ASP A   2       1.751  -1.811   8.826  1.00 54.11           H
ATOM     25  N   ALA A   3       1.601   2.509   9.381  1.00 43.46           N
ATOM     26  CA  ALA A   3       1.359   3.804   8.744  1.00 28.40           C
ATOM     27  C   ALA A   3       2.512   4.134   7.796  1.00 24.72           C
ATOM     28  O   ALA A   3       2.524   5.165   7.124  1.00 22.41           O
ATOM     29  CB  ALA A   3       1.224   4.898   9.792  1.00 34.21           C
ATOM     30  H   ALA A   3       1.698   2.549  10.237  1.00 52.15           H
ATOM     31  HA  ALA A   3       0.546   3.754   8.220  1.00 34.07           H
ATOM     32  HB1 ALA A   3       1.045   5.734   9.342  1.00 41.05           H
ATOM     33  HB2 ALA A   3       0.497   4.659  10.383  1.00 41.05           H
ATOM     34  HB3 ALA A   3       2.052   4.952  10.292  1.00 41.05           H
ATOM     35  N   PHE A   4       3.507   3.259   7.764  1.00 22.25           N
ATOM     36  CA  PHE A   4       4.647   3.358   6.876  1.00 23.60           C
ATOM     37  C   PHE A   4       4.431   2.601   5.580  1.00 16.98           C
ATOM     38  O   PHE A   4       5.228   2.763   4.647  1.00 14.49           O
ATOM     39  CB  PHE A   4       5.881   2.818   7.609  1.00 20.06           C
ATOM     40  CG  PHE A   4       6.326   3.694   8.759  1.00 21.27           C
ATOM     41  CD1 PHE A   4       7.241   4.709   8.561  1.00 19.76           C
ATOM     42  CD2 PHE A   4       5.840   3.500  10.028  1.00 24.44           C
ATOM     43  CE1 PHE A   4       7.633   5.489   9.589  1.00 20.57           C
ATOM     44  CE2 PHE A   4       6.258   4.306  11.078  1.00 20.23           C
ATOM     45  CZ  PHE A   4       7.132   5.283  10.855  1.00 22.56           C
ATOM     46  H   PHE A   4       3.562   2.564   8.262  1.00 26.70           H
ATOM     47  HA  PHE A   4       4.808   4.287   6.654  1.00 28.31           H
ATOM     48  HB2 PHE A   4       5.666   1.948   7.977  1.00 24.07           H
ATOM     49  HB3 PHE A   4       6.613   2.726   6.978  1.00 24.07           H
ATOM     50  HD1 PHE A   4       7.588   4.861   7.713  1.00 23.71           H
ATOM     51  HD2 PHE A   4       5.225   2.824  10.186  1.00 29.32           H
ATOM     52  HE1 PHE A   4       8.249   6.170   9.446  1.00 24.68           H
ATOM     53  HE2 PHE A   4       5.924   4.178  11.937  1.00 24.27           H
ATOM     54  HZ  PHE A   4       7.410   5.821  11.561  1.00 27.07           H
ATOM     55  N   VAL A   5       3.397   1.751   5.522  1.00 16.94           N
ATOM     56  CA  VAL A   5       3.200   0.886   4.365  1.00 15.80           C
ATOM     57  C   VAL A   5       2.974   1.727   3.115  1.00 14.82           C
ATOM     58  O   VAL A   5       2.202   2.700   3.103  1.00 15.84           O
ATOM     59  CB  VAL A   5       2.049  -0.108   4.622  1.00 19.95           C
ATOM     60  CG1 VAL A   5       1.621  -0.790   3.328  1.00 13.62           C
ATOM     61  CG2 VAL A   5       2.467  -1.161   5.631  1.00 19.99           C
ATOM     62  H   VAL A   5       2.817   1.638   6.144  1.00 20.33           H
ATOM     63  HA  VAL A   5       4.002   0.362   4.226  1.00 18.96           H
ATOM     64  HB  VAL A   5       1.282   0.362   4.988  1.00 23.93           H
ATOM     65 HG11 VAL A   5       0.907  -1.409   3.532  1.00 16.34           H
ATOM     66 HG12 VAL A   5       1.301  -0.135   2.692  1.00 16.34           H
ATOM     67 HG13 VAL A   5       2.378  -1.276   2.959  1.00 16.34           H
ATOM     68 HG21 VAL A   5       1.732  -1.779   5.766  1.00 23.98           H
ATOM     69 HG22 VAL A   5       3.241  -1.646   5.302  1.00 23.98           H
ATOM     70 HG23 VAL A   5       2.680  -0.730   6.473  1.00 23.98           H
ATOM     71  N   GLY A   6       3.633   1.343   2.049  1.00 14.50           N
ATOM     72  CA  GLY A   6       3.402   1.963   0.767  1.00 15.78           C
ATOM     73  C   GLY A   6       4.665   1.978  -0.068  1.00 17.36           C
ATOM     74  O   GLY A   6       5.676   1.357   0.269  1.00 10.62           O
ATOM     75  H   GLY A   6       4.233   0.726   2.043  1.00 17.39           H
ATOM     76  HA2 GLY A   6       2.726   1.467   0.291  1.00 18.93           H
ATOM     77  HA3 GLY A   6       3.095   2.872   0.902  1.00 18.93           H
ATOM     78  N   THR A   7       4.572   2.670  -1.195  1.00 13.59           N
ATOM     79  CA  THR A   7       5.714   2.895  -2.069  1.00 19.49           C
ATOM     80  C   THR A   7       6.039   4.388  -2.079  1.00 18.70           C
ATOM     81  O   THR A   7       5.163   5.217  -2.331  1.00 17.25           O
ATOM     82  CB  THR A   7       5.398   2.357  -3.461  1.00 19.63           C
ATOM     83  OG1 THR A   7       5.230   0.945  -3.338  1.00 21.71           O
ATOM     84  CG2 THR A   7       6.471   2.688  -4.454  1.00 20.92           C
ATOM     85  H   THR A   7       3.840   3.012  -1.487  1.00 16.30           H
ATOM     86  HA  THR A   7       6.483   2.408  -1.737  1.00 23.38           H
ATOM     87  HB  THR A   7       4.567   2.752  -3.781  1.00 23.55           H
ATOM     88  HG1 THR A   7       4.511   0.782  -2.936  1.00 26.04           H
ATOM     89 HG21 THR A   7       6.221   2.339  -5.326  1.00 25.09           H
ATOM     90 HG22 THR A   7       6.598   3.646  -4.524  1.00 25.09           H
ATOM     91 HG23 THR A   7       7.302   2.281  -4.171  1.00 25.09           H
ATOM     92  N   TRP A   8       7.300   4.714  -1.834  1.00 13.46           N
ATOM     93  CA  TRP A   8       7.729   6.062  -1.498  1.00 13.93           C
ATOM     94  C   TRP A   8       8.876   6.460  -2.409  1.00 19.06           C
ATOM     95  O   TRP A   8       9.788   5.661  -2.619  1.00 14.70           O
ATOM     96  CB  TRP A   8       8.149   6.129  -0.028  1.00 11.56           C
ATOM     97  CG  TRP A   8       7.121   5.736   0.956  1.00 11.19           C
ATOM     98  CD1 TRP A   8       6.902   4.489   1.472  1.00 14.67           C
ATOM     99  CD2 TRP A   8       6.136   6.589   1.543  1.00 11.82           C
ATOM    100  NE1 TRP A   8       5.843   4.518   2.365  1.00 14.86           N
ATOM    101  CE2 TRP A   8       5.362   5.803   2.423  1.00 16.77           C
ATOM    102  CE3 TRP A   8       5.839   7.944   1.414  1.00 14.77           C
ATOM    103  CZ2 TRP A   8       4.319   6.333   3.166  1.00 18.46           C
ATOM    104  CZ3 TRP A   8       4.811   8.467   2.147  1.00 18.51           C
ATOM    105  CH2 TRP A   8       4.056   7.663   3.013  1.00 20.81           C
ATOM    106  H   TRP A   8       7.946   4.151  -1.860  1.00 16.14           H
ATOM    107  HA  TRP A   8       7.001   6.686  -1.636  1.00 16.71           H
ATOM    108  HB2 TRP A   8       8.905   5.539   0.092  1.00 13.87           H
ATOM    109  HB3 TRP A   8       8.391   7.026   0.192  1.00 13.87           H
ATOM    110  HD1 TRP A   8       7.402   3.735   1.257  1.00 17.60           H
ATOM    111  HE1 TRP A   8       5.535   3.850   2.808  1.00 17.83           H
ATOM    112  HE3 TRP A   8       6.344   8.480   0.851  1.00 17.72           H
ATOM    113  HZ2 TRP A   8       3.812   5.804   3.734  1.00 22.15           H
ATOM    114  HZ3 TRP A   8       4.615   9.371   2.073  1.00 22.21           H
ATOM    115  HH2 TRP A   8       3.364   8.044   3.496  1.00 24.97           H
ATOM    116  N   LYS A   9       8.829   7.674  -2.975  1.00 12.03           N
ATOM    117  CA  LYS A   9       9.874   8.134  -3.875  1.00 13.46           C
ATOM    118  C   LYS A   9      10.674   9.270  -3.232  1.00 12.82           C
ATOM    119  O   LYS A   9      10.105  10.180  -2.629  1.00 14.26           O
ATOM    120  CB  LYS A   9       9.278   8.597  -5.213  1.00 20.39           C
ATOM    121  CG  LYS A   9      10.326   8.967  -6.253  1.00 20.78           C
ATOM    122  CD  LYS A   9       9.687   9.273  -7.595  1.00 37.79           C
ATOM    123  CE  LYS A   9      10.670   9.849  -8.628  1.00 46.77           C
ATOM    124  NZ  LYS A   9      10.263   9.619 -10.077  1.00 45.16           N1+
ATOM    125  H   LYS A   9       8.194   8.238  -2.863  1.00 14.43           H
ATOM    126  HA  LYS A   9      10.484   7.399  -4.058  1.00 16.15           H
ATOM    127  HB2 LYS A   9       8.726   7.889  -5.581  1.00 24.46           H
ATOM    128  HB3 LYS A   9       8.739   9.386  -5.066  1.00 24.46           H
ATOM    129  HG2 LYS A   9      10.814   9.751  -5.959  1.00 24.93           H
ATOM    130  HG3 LYS A   9      10.935   8.218  -6.378  1.00 24.93           H
ATOM    131  HD2 LYS A   9       9.364   8.453  -7.966  1.00 45.34           H
ATOM    132  HD3 LYS A   9       8.962   9.900  -7.478  1.00 45.34           H
ATOM    133  HE2 LYS A   9      10.782  10.802  -8.486  1.00 56.12           H
ATOM    134  HE3 LYS A   9      11.508   9.423  -8.495  1.00 56.12           H
ATOM    135  HZ1 LYS A   9      10.897   9.937 -10.619  1.00 54.19           H
ATOM    136  HZ2 LYS A   9      10.169   8.746 -10.238  1.00 54.19           H
ATOM    137  HZ3 LYS A   9       9.496  10.034 -10.259  1.00 54.19           H
ATOM    138  N   LEU A  10      11.997   9.222  -3.355  1.00 14.32           N
ATOM    139  CA  LEU A  10      12.823  10.286  -2.797  1.00 11.26           C
ATOM    140  C   LEU A  10      12.576  11.568  -3.587  1.00 12.33           C
ATOM    141  O   LEU A  10      12.717  11.570  -4.817  1.00 14.28           O
ATOM    142  CB  LEU A  10      14.300   9.921  -2.870  1.00 17.77           C
ATOM    143  CG  LEU A  10      15.293  11.010  -2.336  1.00 16.32           C
ATOM    144  CD1 LEU A  10      15.353  10.944  -0.837  1.00 19.97           C
ATOM    145  CD2 LEU A  10      16.690  10.856  -2.900  1.00 19.10           C
ATOM    146  H   LEU A  10      12.438   8.613  -3.767  1.00 17.18           H
ATOM    147  HA  LEU A  10      12.592  10.418  -1.866  1.00 13.51           H
ATOM    148  HB2 LEU A  10      14.436   9.109  -2.358  1.00 21.32           H
ATOM    149  HB3 LEU A  10      14.517   9.753  -3.801  1.00 21.32           H
ATOM    150  HG  LEU A  10      14.978  11.891  -2.584  1.00 19.58           H
ATOM    151 HD11 LEU A  10      15.970  11.626  -0.528  1.00 23.96           H
ATOM    152 HD12 LEU A  10      14.469  11.100  -0.465  1.00 23.96           H
ATOM    153 HD13 LEU A  10      15.678  10.060  -0.584  1.00 23.96           H
ATOM    154 HD21 LEU A  10      17.258  11.556  -2.551  1.00 22.92           H
ATOM    155 HD22 LEU A  10      17.041   9.996  -2.634  1.00 22.92           H
ATOM    156 HD23 LEU A  10      16.642  10.922  -3.869  1.00 22.92           H
ATOM    157  N   VAL A  11      12.220  12.657  -2.891  1.00 14.65           N
ATOM    158  CA  VAL A  11      12.035  13.953  -3.546  1.00 16.22           C
ATOM    159  C   VAL A  11      13.010  15.034  -3.055  1.00 14.91           C
ATOM    160  O   VAL A  11      13.174  16.050  -3.746  1.00 11.79           O
ATOM    161  CB  VAL A  11      10.571  14.469  -3.435  1.00 14.49           C
ATOM    162  CG1 VAL A  11       9.586  13.493  -4.101  1.00 13.59           C
ATOM    163  CG2 VAL A  11      10.154  14.763  -2.013  1.00 15.85           C
ATOM    164  H   VAL A  11      12.099  12.671  -2.036  1.00 17.57           H
ATOM    165  HA  VAL A  11      12.216  13.839  -4.489  1.00 19.46           H
ATOM    166  HB  VAL A  11      10.516  15.307  -3.918  1.00 17.38           H
ATOM    167 HG11 VAL A  11       8.693  13.854  -4.019  1.00 16.30           H
ATOM    168 HG12 VAL A  11       9.817  13.410  -5.038  1.00 16.30           H
ATOM    169 HG13 VAL A  11       9.642  12.630  -3.673  1.00 16.30           H
ATOM    170 HG21 VAL A  11       9.229  15.058  -2.006  1.00 19.02           H
ATOM    171 HG22 VAL A  11      10.234  13.950  -1.486  1.00 19.02           H
ATOM    172 HG23 VAL A  11      10.721  15.459  -1.647  1.00 19.02           H
ATOM    173  N   SER A  12      13.644  14.891  -1.888  1.00 16.50           N
ATOM    174  CA  SER A  12      14.715  15.807  -1.497  1.00 11.72           C
ATOM    175  C   SER A  12      15.710  15.123  -0.562  1.00 15.28           C
ATOM    176  O   SER A  12      15.406  14.129   0.114  1.00 13.72           O
ATOM    177  CB  SER A  12      14.146  17.047  -0.835  1.00 11.41           C
ATOM    178  OG  SER A  12      13.494  16.705   0.346  1.00 13.72           O
ATOM    179  H   SER A  12      13.468  14.286  -1.304  1.00 19.80           H
ATOM    180  HA  SER A  12      15.203  16.091  -2.289  1.00 14.06           H
ATOM    181  HB2 SER A  12      14.850  17.676  -0.624  1.00 13.68           H
ATOM    182  HB3 SER A  12      13.515  17.445  -1.457  1.00 13.68           H
ATOM    183  HG  SER A  12      14.038  16.734   0.985  1.00 16.46           H
ATOM    184  N   SER A  13      16.923  15.667  -0.538  1.00 15.27           N
ATOM    185  CA  SER A  13      17.980  15.102   0.289  1.00 13.87           C
ATOM    186  C   SER A  13      18.967  16.197   0.664  1.00 14.33           C
ATOM    187  O   SER A  13      19.386  16.966  -0.200  1.00 17.15           O
ATOM    188  CB  SER A  13      18.691  13.981  -0.455  1.00 10.50           C
ATOM    189  OG  SER A  13      19.797  13.441   0.248  1.00 15.97           O
ATOM    190  H   SER A  13      17.162  16.357  -0.990  1.00 18.31           H
ATOM    191  HA  SER A  13      17.602  14.725   1.100  1.00 16.64           H
ATOM    192  HB2 SER A  13      18.033  13.283  -0.600  1.00 12.60           H
ATOM    193  HB3 SER A  13      18.995  14.312  -1.314  1.00 12.60           H
ATOM    194  HG  SER A  13      20.407  13.238  -0.288  1.00 19.16           H
ATOM    195  N   GLU A  14      19.333  16.256   1.942  1.00 13.12           N
ATOM    196  CA  GLU A  14      20.298  17.218   2.438  1.00 13.03           C
ATOM    197  C   GLU A  14      21.410  16.501   3.180  1.00 12.97           C
ATOM    198  O   GLU A  14      21.151  15.702   4.081  1.00 11.19           O
ATOM    199  CB  GLU A  14      19.633  18.226   3.365  1.00 13.27           C
ATOM    200  CG  GLU A  14      18.676  19.217   2.667  1.00 15.47           C
ATOM    201  CD  GLU A  14      17.322  19.249   3.313  1.00 20.93           C
ATOM    202  OE1 GLU A  14      16.305  19.238   2.580  1.00 19.93           O
ATOM    203  OE2 GLU A  14      17.279  19.292   4.556  1.00 22.72           O1-
ATOM    204  H   GLU A  14      19.035  15.734   2.552  1.00 15.73           H
ATOM    205  HA  GLU A  14      20.700  17.689   1.692  1.00 15.63           H
ATOM    206  HB2 GLU A  14      19.121  17.729   4.019  1.00 15.92           H
ATOM    207  HB3 GLU A  14      20.312  18.732   3.826  1.00 15.92           H
ATOM    208  HG2 GLU A  14      19.041  20.113   2.711  1.00 18.56           H
ATOM    209  HG3 GLU A  14      18.544  18.948   1.740  1.00 18.56           H
ATOM    210  N   ASN A  15      22.637  16.843   2.829  1.00 12.69           N
ATOM    211  CA  ASN A  15      23.851  16.384   3.499  1.00 11.26           C
ATOM    212  C   ASN A  15      24.130  14.892   3.279  1.00 10.34           C
ATOM    213  O   ASN A  15      24.900  14.298   4.067  1.00 10.85           O
ATOM    214  CB  ASN A  15      23.795  16.704   5.000  1.00 15.28           C
ATOM    215  CG  ASN A  15      23.590  18.183   5.271  1.00 16.38           C
ATOM    216  OD1 ASN A  15      24.031  19.039   4.491  1.00 13.06           O
ATOM    217  ND2 ASN A  15      22.926  18.494   6.394  1.00 19.06           N
ATOM    218  H   ASN A  15      22.806  17.375   2.176  1.00 15.22           H
ATOM    219  HA  ASN A  15      24.609  16.881   3.146  1.00 13.50           H
ATOM    220  HB2 ASN A  15      23.062  16.217   5.413  1.00 18.33           H
ATOM    221  HB3 ASN A  15      24.636  16.449   5.409  1.00 18.33           H
ATOM    222 HD21 ASN A  15      22.789  19.316   6.600  1.00 22.86           H
ATOM    223 HD22 ASN A  15      22.658  17.871   6.925  1.00 22.86           H
ATOM    224  N   PHE A  16      23.527  14.247   2.243  1.00 13.99           N
ATOM    225  CA  PHE A  16      23.670  12.797   2.225  1.00 11.79           C
ATOM    226  C   PHE A  16      25.145  12.417   1.918  1.00 11.66           C
ATOM    227  O   PHE A  16      25.664  11.397   2.337  1.00 14.76           O
ATOM    228  CB  PHE A  16      22.728  12.187   1.207  1.00  9.93           C
ATOM    229  CG  PHE A  16      22.697  10.696   1.377  1.00 13.55           C
ATOM    230  CD1 PHE A  16      22.437  10.154   2.660  1.00 15.02           C
ATOM    231  CD2 PHE A  16      22.828   9.883   0.272  1.00 13.36           C
ATOM    232  CE1 PHE A  16      22.306   8.790   2.807  1.00 15.06           C
ATOM    233  CE2 PHE A  16      22.719   8.459   0.429  1.00 18.14           C
ATOM    234  CZ  PHE A  16      22.427   7.949   1.686  1.00 14.78           C
ATOM    235  H   PHE A  16      22.874  14.724   1.627  1.00 16.78           H
ATOM    236  HA  PHE A  16      23.496  12.387   3.274  1.00 14.14           H
ATOM    237  HB2 PHE A  16      21.702  12.604   1.361  1.00 11.92           H
ATOM    238  HB3 PHE A  16      23.029  12.463   0.182  1.00 11.92           H
ATOM    239  HD1 PHE A  16      22.303  10.806   3.529  1.00 18.02           H
ATOM    240  HD2 PHE A  16      23.034  10.304  -0.704  1.00 16.02           H
ATOM    241  HE1 PHE A  16      22.152   8.374   3.807  1.00 18.06           H
ATOM    242  HE2 PHE A  16      22.854   7.796  -0.418  1.00 21.76           H
ATOM    243  HZ  PHE A  16      22.381   6.869   1.833  1.00 17.73           H
ATOM    244  N   ASP A  17      25.835  13.254   1.100  1.00 11.57           N
ATOM    245  CA  ASP A  17      27.251  13.004   0.753  1.00 12.33           C
ATOM    246  C   ASP A  17      28.140  13.116   1.987  1.00 15.03           C
ATOM    247  O   ASP A  17      28.981  12.246   2.241  1.00 16.11           O
ATOM    248  CB  ASP A  17      27.763  13.964  -0.353  1.00 12.23           C
ATOM    249  CG  ASP A  17      29.204  13.612  -0.829  1.00 17.46           C
ATOM    250  OD1 ASP A  17      29.463  12.475  -1.299  1.00 21.76           O
ATOM    251  OD2 ASP A  17      30.111  14.446  -0.683  1.00 19.81           O1-
ATOM    252  H   ASP A  17      25.501  13.951   0.729  1.00 13.88           H
ATOM    253  HA  ASP A  17      27.346  12.104   0.402  1.00 14.78           H
ATOM    254  HB2 ASP A  17      27.190  13.912  -1.132  1.00 14.67           H
ATOM    255  HB3 ASP A  17      27.775  14.871  -0.018  1.00 14.67           H
ATOM    256  N   ASP A  18      27.997  14.202   2.752  1.00 15.81           N
ATOM    257  CA  ASP A  18      28.688  14.299   4.035  1.00 12.02           C
ATOM    258  C   ASP A  18      28.423  13.064   4.898  1.00 15.63           C
ATOM    259  O   ASP A  18      29.344  12.531   5.528  1.00 13.77           O
ATOM    260  CB  ASP A  18      28.274  15.572   4.770  1.00 16.92           C
ATOM    261  CG  ASP A  18      28.811  16.841   4.114  1.00 19.14           C
ATOM    262  OD1 ASP A  18      29.745  16.736   3.319  1.00 16.94           O
ATOM    263  OD2 ASP A  18      28.287  17.948   4.379  1.00 17.94           O1-
ATOM    264  H   ASP A  18      27.526  14.887   2.549  1.00 18.97           H
ATOM    265  HA  ASP A  18      29.639  14.346   3.872  1.00 14.42           H
ATOM    266  HB2 ASP A  18      27.305  15.631   4.761  1.00 20.29           H
ATOM    267  HB3 ASP A  18      28.599  15.529   5.681  1.00 20.29           H
ATOM    268  N   TYR A  19      27.174  12.574   4.915  1.00 15.34           N
ATOM    269  CA  TYR A  19      26.846  11.400   5.717  1.00 10.49           C
ATOM    270  C   TYR A  19      27.535  10.155   5.188  1.00 11.32           C
ATOM    271  O   TYR A  19      28.186   9.453   5.964  1.00 13.30           O
ATOM    272  CB  TYR A  19      25.333  11.162   5.800  1.00 10.83           C
ATOM    273  CG  TYR A  19      24.967   9.823   6.428  1.00 14.36           C
ATOM    274  CD1 TYR A  19      24.900   9.648   7.820  1.00 12.54           C
ATOM    275  CD2 TYR A  19      24.690   8.739   5.633  1.00 13.29           C
ATOM    276  CE1 TYR A  19      24.567   8.441   8.378  1.00 11.47           C
ATOM    277  CE2 TYR A  19      24.361   7.515   6.188  1.00 11.96           C
ATOM    278  CZ  TYR A  19      24.316   7.375   7.565  1.00 15.39           C
ATOM    279  OH  TYR A  19      24.006   6.142   8.109  1.00 16.55           O
ATOM    280  H   TYR A  19      26.508  12.923   4.504  1.00 18.41           H
ATOM    281  HA  TYR A  19      27.159  11.558   6.621  1.00 12.58           H
ATOM    282  HB2 TYR A  19      24.919  11.863   6.333  1.00 12.99           H
ATOM    283  HB3 TYR A  19      24.980  11.170   4.897  1.00 12.99           H
ATOM    284  HD1 TYR A  19      25.070  10.362   8.388  1.00 15.04           H
ATOM    285  HD2 TYR A  19      24.736   8.830   4.711  1.00 15.94           H
ATOM    286  HE1 TYR A  19      24.534   8.346   9.302  1.00 13.75           H
ATOM    287  HE2 TYR A  19      24.193   6.786   5.642  1.00 14.34           H
ATOM    288  HH  TYR A  19      23.985   6.193   8.947  1.00 19.85           H
ATOM    289  N   MET A  20      27.423   9.855   3.873  1.00 14.09           N
ATOM    290  CA  MET A  20      28.115   8.649   3.402  1.00 14.03           C
ATOM    291  C   MET A  20      29.589   8.654   3.774  1.00 14.63           C
ATOM    292  O   MET A  20      30.299   7.729   4.109  1.00 16.28           O
ATOM    293  CB  MET A  20      27.918   8.581   1.904  1.00 11.40           C
ATOM    294  CG  MET A  20      26.485   8.219   1.605  1.00  8.48           C
ATOM    295  SD  MET A  20      26.260   7.825  -0.142  1.00 13.96           S
ATOM    296  CE  MET A  20      26.268   9.449  -0.865  1.00 11.35           C
ATOM    297  H   MET A  20      26.929  10.481   3.223  1.00 16.90           H
ATOM    298  HA  MET A  20      27.707   7.743   3.952  1.00 16.84           H
ATOM    299  HB2 MET A  20      28.153   9.573   1.441  1.00 13.67           H
ATOM    300  HB3 MET A  20      28.639   7.847   1.485  1.00 13.67           H
ATOM    301  HG2 MET A  20      26.191   7.294   2.160  1.00 10.17           H
ATOM    302  HG3 MET A  20      25.753   8.992   1.940  1.00 10.17           H
ATOM    303  HE1 MET A  20      26.156   9.369  -1.954  1.00 13.62           H
ATOM    304  HE2 MET A  20      25.452  10.068  -0.462  1.00 13.62           H
ATOM    305  HE3 MET A  20      27.208   9.986  -0.666  1.00 13.62           H
ATOM    306  N   LYS A  21      30.166   9.865   3.564  1.00 12.03           N
ATOM    307  CA  LYS A  21      31.604  10.094   3.785  1.00 18.66           C
ATOM    308  C   LYS A  21      31.982   9.817   5.225  1.00 19.29           C
ATOM    309  O   LYS A  21      32.989   9.173   5.496  1.00 12.85           O
ATOM    310  CB  LYS A  21      32.023  11.534   3.440  1.00 14.27           C
ATOM    311  CG  LYS A  21      33.552  11.757   3.371  1.00 20.71           C
ATOM    312  CD  LYS A  21      33.952  13.182   2.998  1.00 16.57           C
ATOM    313  CE  LYS A  21      35.500  13.293   2.912  1.00 31.94           C
ATOM    314  NZ  LYS A  21      35.977  14.648   2.485  1.00 44.52           N1+
ATOM    315  H   LYS A  21      29.760  10.559   3.268  1.00 14.43           H
ATOM    316  HA  LYS A  21      32.121   9.503   3.219  1.00 22.39           H
ATOM    317  HB2 LYS A  21      31.642  11.805   2.590  1.00 17.12           H
ATOM    318  HB3 LYS A  21      31.711  12.118   4.150  1.00 17.12           H
ATOM    319  HG2 LYS A  21      33.945  11.569   4.236  1.00 24.85           H
ATOM    320  HG3 LYS A  21      33.926  11.170   2.701  1.00 24.85           H
ATOM    321  HD2 LYS A  21      33.573  13.419   2.137  1.00 19.88           H
ATOM    322  HD3 LYS A  21      33.645  13.802   3.683  1.00 19.88           H
ATOM    323  HE2 LYS A  21      35.884  13.102   3.782  1.00 38.32           H
ATOM    324  HE3 LYS A  21      35.821  12.650   2.260  1.00 38.32           H
ATOM    325  HZ1 LYS A  21      36.865  14.660   2.438  1.00 53.42           H
ATOM    326  HZ2 LYS A  21      35.642  14.843   1.683  1.00 53.42           H
ATOM    327  HZ3 LYS A  21      35.706  15.265   3.069  1.00 53.42           H
ATOM    328  N   GLU A  22      31.193  10.337   6.162  1.00 17.09           N
ATOM    329  CA  GLU A  22      31.406  10.090   7.585  1.00 17.42           C
ATOM    330  C   GLU A  22      31.248   8.616   7.933  1.00 15.09           C
ATOM    331  O   GLU A  22      31.887   8.119   8.860  1.00 16.13           O
ATOM    332  CB  GLU A  22      30.404  10.930   8.394  1.00 18.73           C
ATOM    333  CG  GLU A  22      30.838  11.238   9.775  1.00 23.31           C
ATOM    334  CD  GLU A  22      32.017  12.179   9.797  1.00 19.14           C
ATOM    335  OE1 GLU A  22      32.265  12.847   8.780  1.00 21.87           O
ATOM    336  OE2 GLU A  22      32.703  12.200  10.816  1.00 23.61           O1-
ATOM    337  H   GLU A  22      30.523  10.846   5.992  1.00 20.50           H
ATOM    338  HA  GLU A  22      32.302  10.356   7.827  1.00 20.90           H
ATOM    339  HB2 GLU A  22      30.263  11.776   7.944  1.00 22.46           H
ATOM    340  HB3 GLU A  22      29.567  10.449   8.456  1.00 22.46           H
ATOM    341  HG2 GLU A  22      30.110  11.656  10.262  1.00 27.96           H
ATOM    342  HG3 GLU A  22      31.108  10.416  10.211  1.00 27.96           H
ATOM    343  N   VAL A  23      30.379   7.905   7.223  1.00 12.82           N
ATOM    344  CA  VAL A  23      30.232   6.482   7.450  1.00 13.60           C
ATOM    345  C   VAL A  23      31.401   5.720   6.881  1.00 20.76           C
ATOM    346  O   VAL A  23      31.675   4.595   7.306  1.00 21.97           O
ATOM    347  CB  VAL A  23      28.909   5.982   6.825  1.00 13.85           C
ATOM    348  CG1 VAL A  23      28.890   4.497   6.715  1.00 22.15           C
ATOM    349  CG2 VAL A  23      27.765   6.461   7.647  1.00 16.22           C
ATOM    350  H   VAL A  23      29.862   8.225   6.616  1.00 15.38           H
ATOM    351  HA  VAL A  23      30.211   6.322   8.401  1.00 16.31           H
ATOM    352  HB  VAL A  23      28.799   6.344   5.930  1.00 16.61           H
ATOM    353 HG11 VAL A  23      28.035   4.237   6.339  1.00 26.58           H
ATOM    354 HG12 VAL A  23      29.598   4.194   6.124  1.00 26.58           H
ATOM    355 HG13 VAL A  23      28.994   4.115   7.598  1.00 26.58           H
ATOM    356 HG21 VAL A  23      26.947   6.151   7.232  1.00 19.46           H
ATOM    357 HG22 VAL A  23      27.842   6.112   8.547  1.00 19.46           H
ATOM    358 HG23 VAL A  23      27.768   7.430   7.662  1.00 19.46           H
ATOM    359  N   GLY A  24      32.071   6.279   5.900  1.00 18.25           N
ATOM    360  CA  GLY A  24      33.236   5.645   5.368  1.00 15.86           C
ATOM    361  C   GLY A  24      33.027   5.304   3.923  1.00 16.56           C
ATOM    362  O   GLY A  24      33.841   4.549   3.384  1.00 17.72           O
ATOM    363  H   GLY A  24      31.870   7.019   5.522  1.00 21.90           H
ATOM    364  HA2 GLY A  24      33.992   6.239   5.443  1.00 19.03           H
ATOM    365  HA3 GLY A  24      33.430   4.832   5.855  1.00 19.03           H
ATOM    366  N   VAL A  25      31.965   5.818   3.276  1.00 16.47           N
ATOM    367  CA  VAL A  25      31.730   5.398   1.905  1.00 18.75           C
ATOM    368  C   VAL A  25      32.782   6.184   1.134  1.00 18.69           C
ATOM    369  O   VAL A  25      33.070   7.371   1.109  1.00 19.50           O
ATOM    370  CB  VAL A  25      30.317   5.788   1.444  1.00 14.77           C
ATOM    371  CG1 VAL A  25      30.067   5.360   0.016  1.00 18.00           C
ATOM    372  CG2 VAL A  25      29.329   5.135   2.397  1.00 13.56           C
ATOM    373  H   VAL A  25      31.231   6.339   3.757  1.00 19.76           H
ATOM    374  HA  VAL A  25      31.873   4.269   1.817  1.00 22.49           H
ATOM    375  HB  VAL A  25      30.239   6.908   1.534  1.00 17.72           H
ATOM    376 HG11 VAL A  25      29.056   5.653  -0.285  1.00 21.60           H
ATOM    377 HG12 VAL A  25      30.780   5.843  -0.664  1.00 21.60           H
ATOM    378 HG13 VAL A  25      30.161   4.273  -0.095  1.00 21.60           H
ATOM    379 HG21 VAL A  25      28.311   5.429   2.112  1.00 16.26           H
ATOM    380 HG22 VAL A  25      29.410   4.034   2.384  1.00 16.26           H
ATOM    381 HG23 VAL A  25      29.483   5.425   3.446  1.00 16.26           H
ATOM    382  N   GLY A  26      33.396   5.318   0.288  1.00 22.42           N
ATOM    383  CA  GLY A  26      34.376   5.724  -0.700  1.00 22.80           C
ATOM    384  C   GLY A  26      33.776   6.538  -1.821  1.00 22.98           C
ATOM    385  O   GLY A  26      32.585   6.464  -2.112  1.00 18.86           O
ATOM    386  H   GLY A  26      33.249   4.465   0.275  1.00 26.89           H
ATOM    387  HA2 GLY A  26      35.120   6.188  -0.295  1.00 27.35           H
ATOM    388  HA3 GLY A  26      34.715   4.912  -1.122  1.00 27.35           H
ATOM    389  N   PHE A  27      34.643   7.300  -2.494  1.00 22.90           N
ATOM    390  CA  PHE A  27      34.169   8.337  -3.406  1.00 21.68           C
ATOM    391  C   PHE A  27      33.404   7.760  -4.589  1.00 25.18           C
ATOM    392  O   PHE A  27      32.429   8.367  -5.058  1.00 23.17           O
ATOM    393  CB  PHE A  27      35.325   9.167  -3.923  1.00 24.93           C
ATOM    394  CG  PHE A  27      34.915  10.248  -4.894  1.00 29.17           C
ATOM    395  CD1 PHE A  27      34.661  11.538  -4.441  1.00 31.53           C
ATOM    396  CD2 PHE A  27      34.817   9.996  -6.255  1.00 24.08           C
ATOM    397  CE1 PHE A  27      34.305  12.545  -5.322  1.00 33.45           C
ATOM    398  CE2 PHE A  27      34.443  11.011  -7.133  1.00 23.96           C
ATOM    399  CZ  PHE A  27      34.198  12.276  -6.666  1.00 33.82           C
ATOM    400  H   PHE A  27      35.495   7.221  -2.452  1.00 27.48           H
ATOM    401  HA  PHE A  27      33.574   8.922  -2.923  1.00 26.01           H
ATOM    402  HB2 PHE A  27      35.756   9.592  -3.166  1.00 29.91           H
ATOM    403  HB3 PHE A  27      35.949   8.580  -4.378  1.00 29.91           H
ATOM    404  HD1 PHE A  27      34.734  11.729  -3.535  1.00 37.83           H
ATOM    405  HD2 PHE A  27      34.980   9.145  -6.587  1.00 28.88           H
ATOM    406  HE1 PHE A  27      34.130  13.403  -5.009  1.00 40.13           H
ATOM    407  HE2 PHE A  27      34.369  10.840  -8.042  1.00 28.75           H
ATOM    408  HZ  PHE A  27      33.949  12.951  -7.256  1.00 40.58           H
ATOM    409  N   ALA A  28      33.858   6.624  -5.122  1.00 23.66           N
ATOM    410  CA  ALA A  28      33.216   6.074  -6.307  1.00 26.37           C
ATOM    411  C   ALA A  28      31.775   5.729  -6.006  1.00 18.47           C
ATOM    412  O   ALA A  28      30.884   5.983  -6.821  1.00 23.09           O
ATOM    413  CB  ALA A  28      33.952   4.832  -6.788  1.00 29.15           C
ATOM    414  H   ALA A  28      34.512   6.159  -4.817  1.00 28.39           H
ATOM    415  HA  ALA A  28      33.235   6.730  -7.021  1.00 31.63           H
ATOM    416  HB1 ALA A  28      33.494   4.496  -7.575  1.00 34.97           H
ATOM    417  HB2 ALA A  28      34.867   5.064  -7.008  1.00 34.97           H
ATOM    418  HB3 ALA A  28      33.937   4.167  -6.083  1.00 34.97           H
ATOM    419  N   THR A  29      31.541   5.139  -4.833  1.00 20.79           N
ATOM    420  CA  THR A  29      30.199   4.773  -4.422  1.00 23.81           C
ATOM    421  C   THR A  29      29.348   6.007  -4.124  1.00 19.03           C
ATOM    422  O   THR A  29      28.198   6.079  -4.571  1.00 16.25           O
ATOM    423  CB  THR A  29      30.307   3.848  -3.226  1.00 20.76           C
ATOM    424  OG1 THR A  29      31.017   2.694  -3.643  1.00 24.97           O
ATOM    425  CG2 THR A  29      28.964   3.428  -2.708  1.00 18.48           C
ATOM    426  H   THR A  29      32.148   4.944  -4.256  1.00 24.94           H
ATOM    427  HA  THR A  29      29.778   4.275  -5.136  1.00 28.57           H
ATOM    428  HB  THR A  29      30.793   4.289  -2.514  1.00 24.91           H
ATOM    429  HG1 THR A  29      31.844   2.845  -3.612  1.00 29.96           H
ATOM    430 HG21 THR A  29      29.072   2.844  -1.943  1.00 22.17           H
ATOM    431 HG22 THR A  29      28.434   4.194  -2.446  1.00 22.17           H
ATOM    432 HG23 THR A  29      28.490   2.945  -3.405  1.00 22.17           H
ATOM    433  N   ARG A  30      29.911   7.000  -3.407  1.00 20.23           N
ATOM    434  CA  ARG A  30      29.168   8.212  -3.068  1.00 18.08           C
ATOM    435  C   ARG A  30      28.656   8.903  -4.320  1.00 21.49           C
ATOM    436  O   ARG A  30      27.541   9.449  -4.345  1.00 15.00           O
ATOM    437  CB  ARG A  30      30.055   9.176  -2.271  1.00 14.78           C
ATOM    438  CG  ARG A  30      30.396   8.737  -0.919  1.00 13.20           C
ATOM    439  CD  ARG A  30      30.816   9.861   0.006  1.00 21.51           C
ATOM    440  NE  ARG A  30      31.623  10.892  -0.647  1.00 28.37           N
ATOM    441  CZ  ARG A  30      32.951  10.897  -0.694  1.00 24.70           C
ATOM    442  NH1 ARG A  30      33.647   9.924  -0.155  1.00 25.72           N
ATOM    443  NH2 ARG A  30      33.576  11.879  -1.307  1.00 33.27           N1+
ATOM    444  H   ARG A  30      30.715   6.992  -3.110  1.00 24.27           H
ATOM    445  HA  ARG A  30      28.407   7.975  -2.521  1.00 21.69           H
ATOM    446  HB2 ARG A  30      30.891   9.288  -2.744  1.00 17.73           H
ATOM    447  HB3 ARG A  30      29.604  10.031  -2.202  1.00 17.73           H
ATOM    448  HG2 ARG A  30      29.621   8.310  -0.525  1.00 15.84           H
ATOM    449  HG3 ARG A  30      31.136   8.114  -0.966  1.00 15.84           H
ATOM    450  HD2 ARG A  30      30.024  10.290   0.366  1.00 25.81           H
ATOM    451  HD3 ARG A  30      31.337   9.483   0.734  1.00 25.81           H
ATOM    452  HE  ARG A  30      31.209  11.553  -1.009  1.00 34.04           H
ATOM    453 HH11 ARG A  30      33.252   9.275   0.245  1.00 30.86           H
ATOM    454 HH12 ARG A  30      34.503   9.937  -0.203  1.00 30.86           H
ATOM    455 HH21 ARG A  30      33.123  12.515  -1.666  1.00 39.91           H
ATOM    456 HH22 ARG A  30      34.434  11.880  -1.349  1.00 39.91           H
ATOM    457  N   LYS A  31      29.487   8.927  -5.360  1.00 23.77           N
ATOM    458  CA  LYS A  31      29.116   9.551  -6.615  1.00 22.23           C
ATOM    459  C   LYS A  31      27.783   9.003  -7.131  1.00 18.61           C
ATOM    460  O   LYS A  31      26.857   9.757  -7.438  1.00 29.97           O
ATOM    461  CB  LYS A  31      30.257   9.316  -7.612  1.00 21.94           C
ATOM    462  CG  LYS A  31      29.919   9.565  -9.067  1.00 27.85           C
ATOM    463  CD  LYS A  31      30.438  10.899  -9.534  1.00 34.30           C
ATOM    464  CE  LYS A  31      29.861  11.291 -10.895  1.00 30.54           C
ATOM    465  NZ  LYS A  31      30.552  12.520 -11.457  1.00 36.07           N1+
ATOM    466  H   LYS A  31      30.279   8.596  -5.359  1.00 28.52           H
ATOM    467  HA  LYS A  31      29.019  10.504  -6.485  1.00 26.67           H
ATOM    468  HB2 LYS A  31      30.991   9.904  -7.381  1.00 26.33           H
ATOM    469  HB3 LYS A  31      30.540   8.391  -7.526  1.00 26.33           H
ATOM    470  HG2 LYS A  31      30.337   8.869  -9.600  1.00 33.42           H
ATOM    471  HG3 LYS A  31      28.962   9.557  -9.212  1.00 33.42           H
ATOM    472  HD2 LYS A  31      30.177  11.570  -8.888  1.00 41.15           H
ATOM    473  HD3 LYS A  31      31.405  10.852  -9.613  1.00 41.15           H
ATOM    474  HE2 LYS A  31      29.991  10.555 -11.518  1.00 36.64           H
ATOM    475  HE3 LYS A  31      28.914  11.487 -10.806  1.00 36.64           H
ATOM    476  HZ1 LYS A  31      30.228  12.712 -12.262  1.00 43.28           H
ATOM    477  HZ2 LYS A  31      30.422  13.218 -10.930  1.00 43.28           H
ATOM    478  HZ3 LYS A  31      31.427  12.369 -11.522  1.00 43.28           H
ATOM    479  N   VAL A  32      27.671   7.685  -7.240  1.00 21.95           N
ATOM    480  CA  VAL A  32      26.450   7.111  -7.793  1.00 20.86           C
ATOM    481  C   VAL A  32      25.309   7.106  -6.753  1.00 20.08           C
ATOM    482  O   VAL A  32      24.180   7.489  -7.083  1.00 24.35           O
ATOM    483  CB  VAL A  32      26.782   5.710  -8.352  1.00 17.31           C
ATOM    484  CG1 VAL A  32      25.631   5.116  -9.069  1.00 24.09           C
ATOM    485  CG2 VAL A  32      27.951   5.788  -9.306  1.00 20.25           C
ATOM    486  H   VAL A  32      28.265   7.109  -6.998  1.00 26.33           H
ATOM    487  HA  VAL A  32      26.169   7.657  -8.541  1.00 25.02           H
ATOM    488  HB  VAL A  32      27.035   5.118  -7.629  1.00 20.76           H
ATOM    489 HG11 VAL A  32      25.886   4.236  -9.392  1.00 28.90           H
ATOM    490 HG12 VAL A  32      24.890   5.040  -8.451  1.00 28.90           H
ATOM    491 HG13 VAL A  32      25.391   5.680  -9.820  1.00 28.90           H
ATOM    492 HG21 VAL A  32      28.129   4.897  -9.643  1.00 24.30           H
ATOM    493 HG22 VAL A  32      27.726   6.377 -10.039  1.00 24.30           H
ATOM    494 HG23 VAL A  32      28.734   6.115  -8.841  1.00 24.30           H
ATOM    495  N   ALA A  33      25.584   6.719  -5.480  1.00 18.27           N
ATOM    496  CA  ALA A  33      24.532   6.651  -4.474  1.00 17.01           C
ATOM    497  C   ALA A  33      23.811   7.977  -4.314  1.00 18.73           C
ATOM    498  O   ALA A  33      22.636   8.172  -4.038  1.00 21.97           O
ATOM    499  CB  ALA A  33      25.192   6.252  -3.179  1.00 17.54           C
ATOM    500  H   ALA A  33      26.530   6.373  -5.224  1.00 21.92           H
ATOM    501  HA  ALA A  33      23.729   5.927  -4.819  1.00 20.40           H
ATOM    502  HB1 ALA A  33      24.454   6.253  -2.366  1.00 21.04           H
ATOM    503  HB2 ALA A  33      25.602   5.232  -3.279  1.00 21.04           H
ATOM    504  HB3 ALA A  33      26.036   6.899  -2.904  1.00 21.04           H
ATOM    505  N   GLY A  34      24.665   9.023  -4.447  1.00 17.96           N
ATOM    506  CA  GLY A  34      24.263  10.403  -4.209  1.00 21.12           C
ATOM    507  C   GLY A  34      23.349  10.950  -5.280  1.00 23.76           C
ATOM    508  O   GLY A  34      22.466  11.763  -5.001  1.00 26.36           O
ATOM    509  H   GLY A  34      25.490   8.956  -4.672  1.00 21.55           H
ATOM    510  HA2 GLY A  34      23.831  10.502  -3.352  1.00 25.34           H
ATOM    511  HA3 GLY A  34      25.054  10.973  -4.226  1.00 25.34           H
ATOM    512  N   MET A  35      23.572  10.550  -6.527  1.00 30.62           N
ATOM    513  CA  MET A  35      22.620  10.882  -7.565  1.00 34.92           C
ATOM    514  C   MET A  35      21.359  10.042  -7.433  1.00 25.75           C
ATOM    515  O   MET A  35      20.392  10.338  -8.143  1.00 23.77           O
ATOM    516  CB  MET A  35      23.252  10.692  -8.967  1.00 31.11           C
ATOM    517  CG  MET A  35      24.451  11.600  -9.319  1.00 43.99           C
ATOM    518  SD  MET A  35      25.244  11.197 -10.930  1.00 46.86           S
ATOM    519  CE  MET A  35      26.215   9.721 -10.545  1.00 44.21           C
ATOM    520  H   MET A  35      24.231  10.069  -6.797  1.00 36.74           H
ATOM    521  HA  MET A  35      22.367  11.812  -7.492  1.00 41.90           H
ATOM    522  HB2 MET A  35      23.579   9.781  -9.030  1.00 37.33           H
ATOM    523  HB3 MET A  35      22.580  10.841  -9.654  1.00 37.33           H
ATOM    524  HG2 MET A  35      24.147  12.521  -9.366  1.00 52.78           H
ATOM    525  HG3 MET A  35      25.127  11.511  -8.626  1.00 52.78           H
ATOM    526  HE1 MET A  35      26.673   9.422 -11.347  1.00 53.05           H
ATOM    527  HE2 MET A  35      26.864   9.936  -9.857  1.00 53.05           H
ATOM    528  HE3 MET A  35      25.614   9.025 -10.232  1.00 53.05           H
ATOM    529  N   ALA A  36      21.340   8.993  -6.580  1.00 27.55           N
ATOM    530  CA  ALA A  36      20.194   8.082  -6.678  1.00 20.71           C
ATOM    531  C   ALA A  36      19.016   8.859  -6.045  1.00 20.58           C
ATOM    532  O   ALA A  36      18.945   9.594  -5.063  1.00 20.22           O
ATOM    533  CB  ALA A  36      20.558   6.832  -5.913  1.00 18.14           C
ATOM    534  H   ALA A  36      22.137   8.713  -6.012  1.00 33.06           H
ATOM    535  HA  ALA A  36      19.985   7.835  -7.773  1.00 24.84           H
ATOM    536  HB1 ALA A  36      19.712   6.139  -5.889  1.00 21.76           H
ATOM    537  HB2 ALA A  36      21.400   6.322  -6.394  1.00 21.76           H
ATOM    538  HB3 ALA A  36      20.852   7.097  -4.883  1.00 21.76           H
ATOM    539  N   LYS A  37      17.881   8.596  -6.750  1.00 19.35           N
ATOM    540  CA  LYS A  37      16.505   8.879  -6.308  1.00 20.27           C
ATOM    541  C   LYS A  37      15.754   7.548  -6.131  1.00 17.98           C
ATOM    542  O   LYS A  37      14.958   7.136  -6.999  1.00 15.43           O
ATOM    543  CB  LYS A  37      15.781   9.812  -7.288  1.00 28.90           C
ATOM    544  CG  LYS A  37      16.421  11.243  -7.371  1.00 27.24           C
ATOM    545  CD  LYS A  37      15.997  11.993  -8.650  1.00 42.10           C
ATOM    546  CE  LYS A  37      15.851  13.550  -8.460  1.00 47.92           C
ATOM    547  NZ  LYS A  37      15.539  14.306  -9.788  1.00 34.37           N1+
ATOM    548  H   LYS A  37      17.883   8.222  -7.526  1.00 23.21           H
ATOM    549  HA  LYS A  37      16.528   9.344  -5.463  1.00 24.31           H
ATOM    550  HB2 LYS A  37      15.785   9.429  -8.181  1.00 34.68           H
ATOM    551  HB3 LYS A  37      14.859   9.924  -6.997  1.00 34.68           H
ATOM    552  HG2 LYS A  37      16.124  11.767  -6.610  1.00 32.68           H
ATOM    553  HG3 LYS A  37      17.385  11.161  -7.369  1.00 32.68           H
ATOM    554  HD2 LYS A  37      16.673  11.839  -9.330  1.00 50.52           H
ATOM    555  HD3 LYS A  37      15.147  11.635  -8.949  1.00 50.52           H
ATOM    556  HE2 LYS A  37      15.125  13.727  -7.837  1.00 57.49           H
ATOM    557  HE3 LYS A  37      16.683  13.896  -8.097  1.00 57.49           H
ATOM    558  HZ1 LYS A  37      15.380  15.166  -9.649  1.00 41.24           H
ATOM    559  HZ2 LYS A  37      16.217  14.219 -10.361  1.00 41.24           H
ATOM    560  HZ3 LYS A  37      14.811  13.951 -10.161  1.00 41.24           H
ATOM    561  N   PRO A  38      15.996   6.837  -5.027  1.00 18.82           N
ATOM    562  CA  PRO A  38      15.359   5.512  -4.849  1.00 18.33           C
ATOM    563  C   PRO A  38      13.861   5.701  -4.603  1.00 18.20           C
ATOM    564  O   PRO A  38      13.177   6.609  -4.160  1.00 16.61           O
ATOM    565  CB  PRO A  38      16.041   5.006  -3.558  1.00 18.52           C
ATOM    566  CG  PRO A  38      16.457   6.277  -2.807  1.00 25.30           C
ATOM    567  CD  PRO A  38      16.830   7.270  -3.893  1.00 17.78           C
ATOM    568  HA  PRO A  38      15.553   4.879  -5.764  1.00 21.98           H
ATOM    569  HB2 PRO A  38      15.383   4.355  -2.967  1.00 22.22           H
ATOM    570  HB3 PRO A  38      16.949   4.416  -3.828  1.00 22.22           H
ATOM    571  HG2 PRO A  38      15.594   6.653  -2.208  1.00 30.35           H
ATOM    572  HG3 PRO A  38      17.302   6.109  -2.116  1.00 30.35           H
ATOM    573  HD2 PRO A  38      16.576   8.322  -3.619  1.00 21.34           H
ATOM    574  HD3 PRO A  38      17.892   7.239  -4.213  1.00 21.34           H
ATOM    575  N   ASN A  39      13.297   4.494  -4.869  1.00 14.10           N
ATOM    576  CA  ASN A  39      11.943   4.103  -4.487  1.00 13.76           C
ATOM    577  C   ASN A  39      12.016   3.142  -3.309  1.00 19.84           C
ATOM    578  O   ASN A  39      12.680   2.106  -3.390  1.00 22.21           O
ATOM    579  CB  ASN A  39      11.181   3.440  -5.644  1.00 20.46           C
ATOM    580  CG  ASN A  39      10.711   4.437  -6.677  1.00 26.26           C
ATOM    581  OD1 ASN A  39       9.933   5.323  -6.363  1.00 26.47           O
ATOM    582  ND2 ASN A  39      11.192   4.306  -7.912  1.00 28.96           N
ATOM    583  H   ASN A  39      13.697   3.863  -5.301  1.00 16.91           H
ATOM    584  HA  ASN A  39      11.448   4.883  -4.213  1.00 16.50           H
ATOM    585  HB2 ASN A  39      11.734   2.771  -6.080  1.00 24.54           H
ATOM    586  HB3 ASN A  39      10.385   3.016  -5.284  1.00 24.54           H
ATOM    587 HD21 ASN A  39      10.971   4.865  -8.522  1.00 34.75           H
ATOM    588 HD22 ASN A  39      11.742   3.664  -8.096  1.00 34.75           H
ATOM    589  N   MET A  40      11.328   3.478  -2.224  1.00 14.18           N
ATOM    590  CA  MET A  40      11.341   2.682  -1.013  1.00  9.92           C
ATOM    591  C   MET A  40       9.975   2.018  -0.854  1.00 13.05           C
ATOM    592  O   MET A  40       8.943   2.699  -0.861  1.00 15.91           O
ATOM    593  CB  MET A  40      11.699   3.546   0.194  1.00 13.40           C
ATOM    594  CG  MET A  40      11.555   2.833   1.526  1.00 19.84           C
ATOM    595  SD  MET A  40      12.185   3.721   2.946  1.00 21.33           S
ATOM    596  CE  MET A  40      11.206   5.188   2.894  1.00 26.34           C
ATOM    597  H   MET A  40      10.839   4.179  -2.163  1.00 17.01           H
ATOM    598  HA  MET A  40      12.021   2.001  -1.094  1.00 11.89           H
ATOM    599  HB2 MET A  40      12.622   3.820   0.109  1.00 16.08           H
ATOM    600  HB3 MET A  40      11.120   4.324   0.202  1.00 16.08           H
ATOM    601  HG2 MET A  40      10.611   2.674   1.695  1.00 23.80           H
ATOM    602  HG3 MET A  40      12.019   1.981   1.472  1.00 23.80           H
ATOM    603  HE1 MET A  40      11.450   5.764   3.636  1.00 31.61           H
ATOM    604  HE2 MET A  40      11.367   5.646   2.053  1.00 31.61           H
ATOM    605  HE3 MET A  40      10.271   4.932   2.961  1.00 31.61           H
ATOM    606  N   ILE A  41       9.954   0.692  -0.758  1.00 15.57           N
ATOM    607  CA  ILE A  41       8.690  -0.058  -0.674  1.00  9.43           C
ATOM    608  C   ILE A  41       8.645  -0.751   0.673  1.00 14.10           C
ATOM    609  O   ILE A  41       9.446  -1.664   0.937  1.00 10.88           O
ATOM    610  CB  ILE A  41       8.530  -1.083  -1.796  1.00 12.01           C
ATOM    611  CG1 ILE A  41       8.739  -0.434  -3.154  1.00 21.32           C
ATOM    612  CG2 ILE A  41       7.133  -1.733  -1.730  1.00 15.62           C
ATOM    613  CD1 ILE A  41       9.289  -1.353  -4.183  1.00 24.54           C
ATOM    614  H   ILE A  41      10.659   0.200  -0.758  1.00 18.67           H
ATOM    615  HA  ILE A  41       7.946   0.556  -0.715  1.00 11.31           H
ATOM    616  HB  ILE A  41       9.203  -1.772  -1.670  1.00 14.40           H
ATOM    617 HG12 ILE A  41       7.883  -0.116  -3.476  1.00 25.58           H
ATOM    618 HG13 ILE A  41       9.361   0.304  -3.070  1.00 25.58           H
ATOM    619 HG21 ILE A  41       7.055  -2.376  -2.452  1.00 18.74           H
ATOM    620 HG22 ILE A  41       7.027  -2.185  -0.880  1.00 18.74           H
ATOM    621 HG23 ILE A  41       6.458  -1.045  -1.827  1.00 18.74           H
ATOM    622 HD11 ILE A  41       9.401  -0.853  -5.006  1.00 29.44           H
ATOM    623 HD12 ILE A  41      10.154  -1.680  -3.883  1.00 29.44           H
ATOM    624 HD13 ILE A  41       8.678  -2.095  -4.326  1.00 29.44           H
ATOM    625  N   ILE A  42       7.711  -0.317   1.517  1.00 17.65           N
ATOM    626  CA  ILE A  42       7.547  -0.817   2.869  1.00  8.54           C
ATOM    627  C   ILE A  42       6.274  -1.648   2.928  1.00 10.24           C
ATOM    628  O   ILE A  42       5.192  -1.180   2.554  1.00 10.26           O
ATOM    629  CB  ILE A  42       7.490   0.316   3.905  1.00 13.23           C
ATOM    630  CG1 ILE A  42       8.809   1.120   3.845  1.00 19.59           C
ATOM    631  CG2 ILE A  42       7.224  -0.268   5.277  1.00 15.02           C
ATOM    632  CD1 ILE A  42       8.851   2.328   4.671  1.00 16.96           C
ATOM    633  H   ILE A  42       7.144   0.299   1.319  1.00 21.17           H
ATOM    634  HA  ILE A  42       8.304  -1.382   3.082  1.00 10.25           H
ATOM    635  HB  ILE A  42       6.753   0.902   3.680  1.00 15.87           H
ATOM    636 HG12 ILE A  42       9.531   0.554   4.140  1.00 23.50           H
ATOM    637 HG13 ILE A  42       8.977   1.393   2.927  1.00 23.50           H
ATOM    638 HG21 ILE A  42       7.198   0.448   5.930  1.00 18.02           H
ATOM    639 HG22 ILE A  42       6.373  -0.736   5.283  1.00 18.02           H
ATOM    640 HG23 ILE A  42       7.941  -0.884   5.499  1.00 18.02           H
ATOM    641 HD11 ILE A  42       9.717   2.760   4.571  1.00 20.35           H
ATOM    642 HD12 ILE A  42       8.146   2.922   4.360  1.00 20.35           H
ATOM    643 HD13 ILE A  42       8.702   2.097   5.602  1.00 20.35           H
ATOM    644  N   SER A  43       6.395  -2.838   3.486  1.00 11.81           N
ATOM    645  CA  SER A  43       5.266  -3.747   3.667  1.00 10.94           C
ATOM    646  C   SER A  43       5.406  -4.451   5.008  1.00 13.61           C
ATOM    647  O   SER A  43       6.474  -4.440   5.624  1.00 11.80           O
ATOM    648  CB  SER A  43       5.184  -4.750   2.511  1.00 12.99           C
ATOM    649  OG  SER A  43       6.341  -5.551   2.409  1.00 12.42           O
ATOM    650  H   SER A  43       7.140  -3.159   3.760  1.00 14.17           H
ATOM    651  HA  SER A  43       4.438  -3.243   3.672  1.00 13.12           H
ATOM    652  HB2 SER A  43       4.409  -5.319   2.639  1.00 15.58           H
ATOM    653  HB3 SER A  43       5.079  -4.241   1.691  1.00 15.58           H
ATOM    654  HG  SER A  43       7.017  -5.081   2.285  1.00 14.89           H
ATOM    655  N   VAL A  44       4.306  -5.081   5.459  1.00 14.35           N
ATOM    656  CA  VAL A  44       4.248  -5.773   6.743  1.00 13.54           C
ATOM    657  C   VAL A  44       3.441  -7.047   6.562  1.00 15.28           C
ATOM    658  O   VAL A  44       2.352  -7.030   5.986  1.00 18.62           O
ATOM    659  CB  VAL A  44       3.642  -4.916   7.879  1.00 16.98           C
ATOM    660  CG1 VAL A  44       3.841  -5.591   9.224  1.00 24.70           C
ATOM    661  CG2 VAL A  44       4.291  -3.536   7.937  1.00 30.63           C
ATOM    662  H   VAL A  44       3.577  -5.126   5.035  1.00 17.21           H
ATOM    663  HA  VAL A  44       5.154  -6.013   6.998  1.00 16.25           H
ATOM    664  HB  VAL A  44       2.689  -4.798   7.736  1.00 20.37           H
ATOM    665 HG11 VAL A  44       3.468  -5.032   9.920  1.00 29.64           H
ATOM    666 HG12 VAL A  44       3.401  -6.454   9.218  1.00 29.64           H
ATOM    667 HG13 VAL A  44       4.792  -5.705   9.378  1.00 29.64           H
ATOM    668 HG21 VAL A  44       3.899  -3.050   8.680  1.00 36.75           H
ATOM    669 HG22 VAL A  44       5.245  -3.633   8.081  1.00 36.75           H
ATOM    670 HG23 VAL A  44       4.123  -3.057   7.109  1.00 36.75           H
ATOM    671  N   ASN A  45       3.983  -8.153   7.044  1.00 21.55           N
ATOM    672  CA  ASN A  45       3.315  -9.453   7.051  1.00 24.73           C
ATOM    673  C   ASN A  45       3.409  -9.944   8.497  1.00 21.75           C
ATOM    674  O   ASN A  45       4.417 -10.509   8.916  1.00 19.78           O
ATOM    675  CB  ASN A  45       3.991 -10.400   6.047  1.00 24.61           C
ATOM    676  CG  ASN A  45       3.807  -9.946   4.600  1.00 27.33           C
ATOM    677  OD1 ASN A  45       4.739  -9.448   3.963  1.00 36.85           O
ATOM    678  ND2 ASN A  45       2.606 -10.099   4.088  1.00 23.79           N
ATOM    679  H   ASN A  45       4.784  -8.187   7.360  1.00 25.85           H
ATOM    680  HA  ASN A  45       2.382  -9.349   6.807  1.00 29.67           H
ATOM    681  HB2 ASN A  45       4.947 -10.407   6.214  1.00 29.52           H
ATOM    682  HB3 ASN A  45       3.634 -11.299   6.144  1.00 29.52           H
ATOM    683 HD21 ASN A  45       2.447  -9.889   3.271  1.00 28.54           H
ATOM    684 HD22 ASN A  45       1.966 -10.399   4.584  1.00 28.54           H
ATOM    685  N   GLY A  46       2.389  -9.664   9.285  1.00 24.00           N
ATOM    686  CA  GLY A  46       2.424 -10.006  10.686  1.00 25.99           C
ATOM    687  C   GLY A  46       3.479  -9.231  11.459  1.00 18.72           C
ATOM    688  O   GLY A  46       3.490  -8.001  11.454  1.00 20.26           O
ATOM    689  H   GLY A  46       1.673  -9.266   9.032  1.00 28.79           H
ATOM    690  HA2 GLY A  46       1.554  -9.826  11.075  1.00 31.18           H
ATOM    691  HA3 GLY A  46       2.615 -10.953  10.767  1.00 31.18           H
ATOM    692  N   ASP A  47       4.382  -9.920  12.129  1.00 24.32           N
ATOM    693  CA  ASP A  47       5.401  -9.185  12.859  1.00 24.77           C
ATOM    694  C   ASP A  47       6.686  -8.996  12.049  1.00 15.27           C
ATOM    695  O   ASP A  47       7.657  -8.438  12.569  1.00 17.85           O
ATOM    696  CB  ASP A  47       5.662  -9.842  14.218  1.00 34.13           C
ATOM    697  CG  ASP A  47       5.757 -11.319  14.149  1.00 34.47           C
ATOM    698  OD1 ASP A  47       6.611 -11.809  13.375  1.00 40.81           O
ATOM    699  OD2 ASP A  47       4.990 -11.969  14.904  1.00 24.83           O1-
ATOM    700  H   ASP A  47       4.440 -10.778  12.162  1.00 29.18           H
ATOM    701  HA  ASP A  47       5.055  -8.305  13.055  1.00 29.71           H
ATOM    702  HB2 ASP A  47       6.484  -9.493  14.596  1.00 40.94           H
ATOM    703  HB3 ASP A  47       4.909  -9.646  14.802  1.00 40.94           H
ATOM    704  N   VAL A  48       6.694  -9.377  10.774  1.00 20.43           N
ATOM    705  CA  VAL A  48       7.841  -9.172   9.892  1.00 15.88           C
ATOM    706  C   VAL A  48       7.573  -7.949   9.026  1.00 19.26           C
ATOM    707  O   VAL A  48       6.581  -7.905   8.286  1.00 17.72           O
ATOM    708  CB  VAL A  48       8.117 -10.408   9.022  1.00 17.22           C
ATOM    709  CG1 VAL A  48       9.317 -10.183   8.156  1.00 13.01           C
ATOM    710  CG2 VAL A  48       8.290 -11.667   9.875  1.00 17.79           C
ATOM    711  H   VAL A  48       6.033  -9.762  10.385  1.00 24.51           H
ATOM    712  HA  VAL A  48       8.631  -8.992  10.420  1.00 19.05           H
ATOM    713  HB  VAL A  48       7.361 -10.546   8.433  1.00 20.66           H
ATOM    714 HG11 VAL A  48       9.489 -10.983   7.637  1.00 15.61           H
ATOM    715 HG12 VAL A  48       9.161  -9.435   7.560  1.00 15.61           H
ATOM    716 HG13 VAL A  48      10.081  -9.999   8.726  1.00 15.61           H
ATOM    717 HG21 VAL A  48       8.459 -12.422   9.294  1.00 21.34           H
ATOM    718 HG22 VAL A  48       9.035 -11.547  10.483  1.00 21.34           H
ATOM    719 HG23 VAL A  48       7.475 -11.823  10.378  1.00 21.34           H
ATOM    720  N   ILE A  49       8.472  -6.968   9.109  1.00 12.76           N
ATOM    721  CA  ILE A  49       8.442  -5.763   8.290  1.00 17.72           C
ATOM    722  C   ILE A  49       9.524  -5.873   7.214  1.00 13.10           C
ATOM    723  O   ILE A  49      10.673  -6.203   7.519  1.00 11.48           O
ATOM    724  CB  ILE A  49       8.658  -4.508   9.151  1.00 11.30           C
ATOM    725  CG1 ILE A  49       7.524  -4.340  10.153  1.00 17.73           C
ATOM    726  CG2 ILE A  49       8.804  -3.255   8.283  1.00 15.24           C
ATOM    727  CD1 ILE A  49       7.867  -3.379  11.305  1.00 23.96           C
ATOM    728  H   ILE A  49       9.133  -6.987   9.659  1.00 15.30           H
ATOM    729  HA  ILE A  49       7.575  -5.691   7.865  1.00 21.25           H
ATOM    730  HB  ILE A  49       9.486  -4.633   9.645  1.00 13.56           H
ATOM    731 HG12 ILE A  49       6.758  -3.989   9.688  1.00 21.27           H
ATOM    732 HG13 ILE A  49       7.319  -5.202  10.539  1.00 21.27           H
ATOM    733 HG21 ILE A  49       8.937  -2.492   8.867  1.00 18.28           H
ATOM    734 HG22 ILE A  49       9.569  -3.337   7.692  1.00 18.28           H
ATOM    735 HG23 ILE A  49       7.997  -3.145   7.761  1.00 18.28           H
ATOM    736 HD11 ILE A  49       7.105  -3.321  11.899  1.00 28.75           H
ATOM    737 HD12 ILE A  49       8.632  -3.723  11.796  1.00 28.75           H
ATOM    738 HD13 ILE A  49       8.078  -2.502  10.947  1.00 28.75           H
ATOM    739  N   THR A  50       9.167  -5.556   5.971  1.00 10.20           N
ATOM    740  CA  THR A  50      10.097  -5.543   4.847  1.00 11.67           C
ATOM    741  C   THR A  50      10.265  -4.114   4.314  1.00 11.39           C
ATOM    742  O   THR A  50       9.274  -3.444   4.007  1.00  9.89           O
ATOM    743  CB  THR A  50       9.599  -6.487   3.743  1.00  9.06           C
ATOM    744  OG1 THR A  50       9.496  -7.846   4.228  1.00 10.58           O
ATOM    745  CG2 THR A  50      10.559  -6.533   2.593  1.00 12.16           C
ATOM    746  H   THR A  50       8.369  -5.328   5.751  1.00 12.23           H
ATOM    747  HA  THR A  50      10.961  -5.859   5.141  1.00 14.00           H
ATOM    748  HB  THR A  50       8.742  -6.179   3.418  1.00 10.87           H
ATOM    749  HG1 THR A  50      10.250  -8.128   4.464  1.00 12.68           H
ATOM    750 HG21 THR A  50      10.223  -7.132   1.912  1.00 14.59           H
ATOM    751 HG22 THR A  50      10.678  -5.655   2.204  1.00 14.59           H
ATOM    752 HG23 THR A  50      11.415  -6.870   2.909  1.00 14.59           H
ATOM    753  N   ILE A  51      11.513  -3.646   4.198  1.00 11.47           N
ATOM    754  CA  ILE A  51      11.830  -2.371   3.550  1.00 15.90           C
ATOM    755  C   ILE A  51      12.788  -2.641   2.397  1.00 14.02           C
ATOM    756  O   ILE A  51      13.920  -3.105   2.606  1.00 12.98           O
ATOM    757  CB  ILE A  51      12.429  -1.344   4.520  1.00 14.12           C
ATOM    758  CG1 ILE A  51      11.421  -1.017   5.624  1.00 15.26           C
ATOM    759  CG2 ILE A  51      12.842  -0.096   3.762  1.00 11.84           C
ATOM    760  CD1 ILE A  51      12.034  -0.391   6.898  1.00 15.28           C
ATOM    761  H   ILE A  51      12.210  -4.047   4.503  1.00 13.76           H
ATOM    762  HA  ILE A  51      11.017  -1.983   3.191  1.00 19.07           H
ATOM    763  HB  ILE A  51      13.227  -1.722   4.922  1.00 16.94           H
ATOM    764 HG12 ILE A  51      10.806  -0.362   5.283  1.00 18.30           H
ATOM    765 HG13 ILE A  51      10.937  -1.817   5.874  1.00 18.30           H
ATOM    766 HG21 ILE A  51      13.193   0.557   4.381  1.00 14.20           H
ATOM    767 HG22 ILE A  51      13.534  -0.325   3.126  1.00 14.20           H
ATOM    768 HG23 ILE A  51      12.070   0.272   3.301  1.00 14.20           H
ATOM    769 HD11 ILE A  51      11.321  -0.205   7.529  1.00 18.33           H
ATOM    770 HD12 ILE A  51      12.651  -1.029   7.291  1.00 18.33           H
ATOM    771 HD13 ILE A  51      12.498   0.428   6.678  1.00 18.33           H
ATOM    772  N   LYS A  52      12.325  -2.345   1.190  1.00 11.02           N
ATOM    773  CA  LYS A  52      13.073  -2.463  -0.046  1.00 11.37           C
ATOM    774  C   LYS A  52      13.545  -1.076  -0.448  1.00 14.15           C
ATOM    775  O   LYS A  52      12.799  -0.110  -0.240  1.00 13.41           O
ATOM    776  CB  LYS A  52      12.176  -3.038  -1.156  1.00 12.10           C
ATOM    777  CG  LYS A  52      11.571  -4.404  -0.900  1.00 18.45           C
ATOM    778  CD  LYS A  52      10.765  -4.867  -2.067  1.00 16.64           C
ATOM    779  CE  LYS A  52      10.228  -6.297  -1.877  1.00 16.61           C
ATOM    780  NZ  LYS A  52       9.559  -6.770  -3.111  1.00 18.83           N1+
ATOM    781  H   LYS A  52      11.526  -2.052   1.060  1.00 13.22           H
ATOM    782  HA  LYS A  52      13.840  -3.036   0.083  1.00 13.64           H
ATOM    783  HB2 LYS A  52      11.431  -2.428  -1.289  1.00 14.52           H
ATOM    784  HB3 LYS A  52      12.692  -3.106  -1.974  1.00 14.52           H
ATOM    785  HG2 LYS A  52      12.296  -5.034  -0.762  1.00 22.13           H
ATOM    786  HG3 LYS A  52      10.991  -4.375  -0.122  1.00 22.13           H
ATOM    787  HD2 LYS A  52      10.012  -4.272  -2.202  1.00 19.97           H
ATOM    788  HD3 LYS A  52      11.338  -4.863  -2.853  1.00 19.97           H
ATOM    789  HE2 LYS A  52      10.969  -6.898  -1.687  1.00 19.93           H
ATOM    790  HE3 LYS A  52       9.585  -6.317  -1.155  1.00 19.93           H
ATOM    791  HZ1 LYS A  52       9.030  -7.459  -2.930  1.00 22.59           H
ATOM    792  HZ2 LYS A  52       9.075  -6.116  -3.466  1.00 22.59           H
ATOM    793  HZ3 LYS A  52      10.173  -7.031  -3.706  1.00 22.59           H
ATOM    794  N   SER A  53      14.743  -0.965  -1.070  1.00 15.48           N
ATOM    795  CA  SER A  53      15.089   0.287  -1.719  1.00 12.64           C
ATOM    796  C   SER A  53      15.640  -0.152  -3.095  1.00 15.41           C
ATOM    797  O   SER A  53      16.575  -0.897  -3.315  1.00 16.21           O
ATOM    798  CB  SER A  53      16.161   0.958  -0.840  1.00 17.34           C
ATOM    799  OG  SER A  53      16.583   2.098  -1.598  1.00 18.25           O
ATOM    800  H   SER A  53      15.380  -1.758  -1.245  1.00 18.57           H
ATOM    801  HA  SER A  53      14.179   0.955  -1.832  1.00 15.17           H
ATOM    802  HB2 SER A  53      15.761   1.280   0.138  1.00 20.80           H
ATOM    803  HB3 SER A  53      17.051   0.316  -0.735  1.00 20.80           H
ATOM    804  HG  SER A  53      16.213   2.907  -1.095  1.00 21.89           H
ATOM    805  N   GLU A  54      14.966   0.432  -4.105  1.00 11.61           N
ATOM    806  CA  GLU A  54      15.208   0.210  -5.533  1.00 13.61           C
ATOM    807  C   GLU A  54      15.718   1.490  -6.179  1.00 13.01           C
ATOM    808  O   GLU A  54      15.074   2.531  -6.083  1.00 14.31           O
ATOM    809  CB  GLU A  54      13.930  -0.257  -6.295  1.00 12.46           C
ATOM    810  CG  GLU A  54      13.329  -1.548  -5.689  1.00 21.01           C
ATOM    811  CD  GLU A  54      12.079  -2.081  -6.366  1.00 26.31           C
ATOM    812  OE1 GLU A  54      11.527  -1.414  -7.270  1.00 26.60           O
ATOM    813  OE2 GLU A  54      11.657  -3.203  -5.963  1.00 33.37           O1-
ATOM    814  H   GLU A  54      14.359   1.026  -3.968  1.00 13.92           H
ATOM    815  HA  GLU A  54      15.889  -0.471  -5.631  1.00 16.32           H
ATOM    816  HB2 GLU A  54      13.260   0.442  -6.246  1.00 14.95           H
ATOM    817  HB3 GLU A  54      14.140  -0.435  -7.226  1.00 14.95           H
ATOM    818  HG2 GLU A  54      13.999  -2.252  -5.717  1.00 25.20           H
ATOM    819  HG3 GLU A  54      13.086  -1.362  -4.768  1.00 25.20           H
ATOM    820  N   SER A  55      16.870   1.410  -6.834  1.00 12.91           N
ATOM    821  CA  SER A  55      17.381   2.507  -7.638  1.00 13.93           C
ATOM    822  C   SER A  55      18.378   1.939  -8.621  1.00 12.13           C
ATOM    823  O   SER A  55      18.825   0.796  -8.487  1.00 13.40           O
ATOM    824  CB  SER A  55      18.051   3.588  -6.787  1.00 17.59           C
ATOM    825  OG  SER A  55      19.271   3.121  -6.209  1.00 12.24           O
ATOM    826  H   SER A  55      17.368   0.715  -6.850  1.00 15.48           H
ATOM    827  HA  SER A  55      16.656   2.902  -8.147  1.00 16.71           H
ATOM    828  HB2 SER A  55      18.247   4.344  -7.358  1.00 21.11           H
ATOM    829  HB3 SER A  55      17.438   3.845  -6.081  1.00 21.11           H
ATOM    830  HG  SER A  55      19.092   2.471  -5.697  1.00 14.68           H
ATOM    831  N   THR A  56      18.730   2.758  -9.623  1.00 14.84           N
ATOM    832  CA  THR A  56      19.793   2.340 -10.524  1.00 20.75           C
ATOM    833  C   THR A  56      21.139   2.200  -9.807  1.00 16.23           C
ATOM    834  O   THR A  56      21.990   1.447 -10.308  1.00 18.05           O
ATOM    835  CB  THR A  56      19.927   3.301 -11.718  1.00 18.11           C
ATOM    836  OG1 THR A  56      20.336   4.592 -11.281  1.00 21.82           O
ATOM    837  CG2 THR A  56      18.567   3.480 -12.436  1.00 22.95           C
ATOM    838  H   THR A  56      18.371   3.520  -9.803  1.00 17.80           H
ATOM    839  HA  THR A  56      19.556   1.467 -10.885  1.00 24.89           H
ATOM    840  HB  THR A  56      20.583   2.950 -12.329  1.00 21.73           H
ATOM    841  HG1 THR A  56      20.334   4.617 -10.441  1.00 26.18           H
ATOM    842 HG21 THR A  56      18.661   4.110 -13.170  1.00 27.53           H
ATOM    843 HG22 THR A  56      18.218   2.644 -12.781  1.00 27.53           H
ATOM    844 HG23 THR A  56      17.931   3.854 -11.808  1.00 27.53           H
ATOM    845  N   PHE A  57      21.378   2.884  -8.658  1.00 15.09           N
ATOM    846  CA  PHE A  57      22.663   2.628  -7.981  1.00 16.77           C
ATOM    847  C   PHE A  57      22.823   1.144  -7.476  1.00 19.76           C
ATOM    848  O   PHE A  57      23.736   0.377  -7.659  1.00 18.89           O
ATOM    849  CB  PHE A  57      22.655   3.628  -6.814  1.00 13.65           C
ATOM    850  CG  PHE A  57      23.605   3.239  -5.735  1.00 14.93           C
ATOM    851  CD1 PHE A  57      24.909   2.854  -6.100  1.00 14.50           C
ATOM    852  CD2 PHE A  57      23.172   3.160  -4.404  1.00 15.80           C
ATOM    853  CE1 PHE A  57      25.787   2.430  -5.108  1.00 21.51           C
ATOM    854  CE2 PHE A  57      24.092   2.805  -3.414  1.00 16.86           C
ATOM    855  CZ  PHE A  57      25.383   2.432  -3.776  1.00 13.11           C
ATOM    856  H   PHE A  57      20.666   3.454  -8.197  1.00 18.10           H
ATOM    857  HA  PHE A  57      23.500   2.735  -8.718  1.00 20.12           H
ATOM    858  HB2 PHE A  57      22.926   4.621  -7.230  1.00 16.37           H
ATOM    859  HB3 PHE A  57      21.627   3.712  -6.382  1.00 16.37           H
ATOM    860  HD1 PHE A  57      25.233   2.871  -7.141  1.00 17.39           H
ATOM    861  HD2 PHE A  57      22.140   3.365  -4.139  1.00 18.95           H
ATOM    862  HE1 PHE A  57      26.807   2.130  -5.365  1.00 25.80           H
ATOM    863  HE2 PHE A  57      23.781   2.752  -2.371  1.00 20.23           H
ATOM    864  HZ  PHE A  57      26.118   2.117  -3.026  1.00 15.73           H
ATOM    865  N   LYS A  58      21.755   0.740  -6.725  1.00 14.53           N
ATOM    866  CA  LYS A  58      21.639  -0.548  -6.024  1.00 19.13           C
ATOM    867  C   LYS A  58      20.195  -0.860  -5.595  1.00 15.72           C
ATOM    868  O   LYS A  58      19.421   0.040  -5.282  1.00 16.14           O
ATOM    869  CB  LYS A  58      22.564  -0.569  -4.788  1.00 24.05           C
ATOM    870  CG  LYS A  58      22.992  -1.974  -4.332  1.00 24.02           C
ATOM    871  CD  LYS A  58      24.197  -1.970  -3.392  1.00 31.23           C
ATOM    872  CE  LYS A  58      24.530  -3.397  -2.876  1.00 36.37           C
ATOM    873  NZ  LYS A  58      25.482  -3.472  -1.665  1.00 35.37           N1+
ATOM    874  H   LYS A  58      21.059   1.234  -6.600  1.00 17.43           H
ATOM    875  HA  LYS A  58      21.921  -1.258  -6.618  1.00 22.95           H
ATOM    876  HB2 LYS A  58      23.366  -0.067  -4.992  1.00 28.86           H
ATOM    877  HB3 LYS A  58      22.093  -0.156  -4.046  1.00 28.86           H
ATOM    878  HG2 LYS A  58      22.252  -2.380  -3.849  1.00 28.82           H
ATOM    879  HG3 LYS A  58      23.220  -2.514  -5.106  1.00 28.82           H
ATOM    880  HD2 LYS A  58      24.967  -1.636  -3.881  1.00 37.47           H
ATOM    881  HD3 LYS A  58      24.002  -1.403  -2.630  1.00 37.47           H
ATOM    882  HE2 LYS A  58      23.700  -3.832  -2.624  1.00 43.64           H
ATOM    883  HE3 LYS A  58      24.944  -3.890  -3.604  1.00 43.64           H
ATOM    884  HZ1 LYS A  58      26.175  -4.005  -1.843  1.00 42.43           H
ATOM    885  HZ2 LYS A  58      25.789  -2.657  -1.476  1.00 42.43           H
ATOM    886  HZ3 LYS A  58      25.055  -3.787  -0.950  1.00 42.43           H
ATOM    887  N   ASN A  59      19.825  -2.152  -5.611  1.00 14.64           N
ATOM    888  CA  ASN A  59      18.632  -2.644  -4.929  1.00 14.88           C
ATOM    889  C   ASN A  59      19.014  -3.246  -3.579  1.00 17.36           C
ATOM    890  O   ASN A  59      19.926  -4.075  -3.498  1.00 18.41           O
ATOM    891  CB  ASN A  59      17.886  -3.681  -5.783  1.00 19.39           C
ATOM    892  CG  ASN A  59      17.198  -3.057  -7.019  1.00 24.17           C
ATOM    893  OD1 ASN A  59      17.274  -1.842  -7.255  1.00 20.01           O
ATOM    894  ND2 ASN A  59      16.500  -3.889  -7.781  1.00 29.87           N
ATOM    895  H   ASN A  59      20.244  -2.769  -6.034  1.00 17.56           H
ATOM    896  HA  ASN A  59      18.029  -1.903  -4.774  1.00 17.85           H
ATOM    897  HB2 ASN A  59      18.498  -4.365  -6.087  1.00 23.26           H
ATOM    898  HB3 ASN A  59      17.187  -4.085  -5.243  1.00 23.26           H
ATOM    899 HD21 ASN A  59      16.100  -3.592  -8.482  1.00 35.83           H
ATOM    900 HD22 ASN A  59      16.420  -4.719  -7.570  1.00 35.83           H
ATOM    901  N   THR A  60      18.327  -2.833  -2.512  1.00 13.17           N
ATOM    902  CA  THR A  60      18.548  -3.445  -1.203  1.00 15.92           C
ATOM    903  C   THR A  60      17.224  -3.806  -0.552  1.00 17.26           C
ATOM    904  O   THR A  60      16.174  -3.253  -0.865  1.00 16.22           O
ATOM    905  CB  THR A  60      19.316  -2.569  -0.204  1.00 14.96           C
ATOM    906  OG1 THR A  60      18.517  -1.438   0.158  1.00 16.31           O
ATOM    907  CG2 THR A  60      20.663  -2.122  -0.735  1.00 19.20           C
ATOM    908  H   THR A  60      17.743  -2.204  -2.518  1.00 15.80           H
ATOM    909  HA  THR A  60      19.060  -4.251  -1.323  1.00 19.10           H
ATOM    910  HB  THR A  60      19.479  -3.089   0.597  1.00 17.94           H
ATOM    911  HG1 THR A  60      18.968  -0.907   0.624  1.00 19.57           H
ATOM    912 HG21 THR A  60      21.099  -1.569  -0.066  1.00 23.04           H
ATOM    913 HG22 THR A  60      21.221  -2.892  -0.909  1.00 23.04           H
ATOM    914 HG23 THR A  60      20.554  -1.609  -1.551  1.00 23.04           H
ATOM    915  N   GLU A  61      17.296  -4.735   0.394  1.00 12.53           N
ATOM    916  CA  GLU A  61      16.102  -5.170   1.099  1.00 10.64           C
ATOM    917  C   GLU A  61      16.477  -5.654   2.482  1.00 12.96           C
ATOM    918  O   GLU A  61      17.456  -6.392   2.631  1.00 14.87           O
ATOM    919  CB  GLU A  61      15.408  -6.295   0.331  1.00  9.19           C
ATOM    920  CG  GLU A  61      14.217  -6.896   1.052  1.00 17.06           C
ATOM    921  CD  GLU A  61      13.458  -7.886   0.175  1.00 15.05           C
ATOM    922  OE1 GLU A  61      13.230  -7.595  -1.023  1.00 10.64           O
ATOM    923  OE2 GLU A  61      13.096  -8.958   0.707  1.00 13.32           O1-
ATOM    924  H   GLU A  61      18.015  -5.126   0.641  1.00 15.03           H
ATOM    925  HA  GLU A  61      15.492  -4.421   1.192  1.00 12.76           H
ATOM    926  HB2 GLU A  61      15.098  -5.948  -0.522  1.00 11.02           H
ATOM    927  HB3 GLU A  61      16.049  -7.002   0.172  1.00 11.02           H
ATOM    928  HG2 GLU A  61      14.526  -7.365   1.842  1.00 20.46           H
ATOM    929  HG3 GLU A  61      13.602  -6.188   1.309  1.00 20.46           H
ATOM    930  N   ILE A  62      15.698  -5.243   3.493  1.00 12.20           N
ATOM    931  CA  ILE A  62      15.795  -5.817   4.832  1.00 16.01           C
ATOM    932  C   ILE A  62      14.420  -6.281   5.287  1.00 14.75           C
ATOM    933  O   ILE A  62      13.410  -5.609   5.061  1.00 12.50           O
ATOM    934  CB  ILE A  62      16.409  -4.840   5.872  1.00 16.32           C
ATOM    935  CG1 ILE A  62      15.653  -3.517   5.937  1.00 15.80           C
ATOM    936  CG2 ILE A  62      17.901  -4.620   5.563  1.00 14.93           C
ATOM    937  CD1 ILE A  62      16.042  -2.574   7.098  1.00 13.87           C
ATOM    938  H   ILE A  62      15.122  -4.608   3.429  1.00 14.64           H
ATOM    939  HA  ILE A  62      16.363  -6.598   4.793  1.00 19.21           H
ATOM    940  HB  ILE A  62      16.332  -5.255   6.745  1.00 19.58           H
ATOM    941 HG12 ILE A  62      15.815  -3.037   5.112  1.00 18.95           H
ATOM    942 HG13 ILE A  62      14.709  -3.712   6.029  1.00 18.95           H
ATOM    943 HG21 ILE A  62      18.266  -3.999   6.207  1.00 17.92           H
ATOM    944 HG22 ILE A  62      18.375  -5.466   5.617  1.00 17.92           H
ATOM    945 HG23 ILE A  62      17.996  -4.253   4.673  1.00 17.92           H
ATOM    946 HD11 ILE A  62      15.501  -1.771   7.058  1.00 16.63           H
ATOM    947 HD12 ILE A  62      15.879  -3.021   7.943  1.00 16.63           H
ATOM    948 HD13 ILE A  62      16.980  -2.341   7.025  1.00 16.63           H
ATOM    949  N   SER A  63      14.394  -7.426   5.955  1.00 13.21           N
ATOM    950  CA  SER A  63      13.210  -7.937   6.642  1.00 13.19           C
ATOM    951  C   SER A  63      13.551  -8.168   8.111  1.00 15.15           C
ATOM    952  O   SER A  63      14.602  -8.741   8.428  1.00 17.94           O
ATOM    953  CB  SER A  63      12.710  -9.237   5.997  1.00 17.34           C
ATOM    954  OG  SER A  63      12.043  -8.978   4.794  1.00 18.50           O
ATOM    955  H   SER A  63      15.074  -7.944   6.021  1.00 15.85           H
ATOM    956  HA  SER A  63      12.509  -7.275   6.593  1.00 15.82           H
ATOM    957  HB2 SER A  63      13.472  -9.821   5.828  1.00 20.81           H
ATOM    958  HB3 SER A  63      12.079  -9.668   6.593  1.00 20.81           H
ATOM    959  HG  SER A  63      12.568  -8.597   4.255  1.00 22.19           H
ATOM    960  N   PHE A  64      12.691  -7.700   9.010  1.00 12.64           N
ATOM    961  CA  PHE A  64      13.062  -7.728  10.414  1.00 11.97           C
ATOM    962  C   PHE A  64      11.805  -7.774  11.269  1.00 14.46           C
ATOM    963  O   PHE A  64      10.688  -7.477  10.810  1.00 17.14           O
ATOM    964  CB  PHE A  64      13.918  -6.501  10.774  1.00 11.86           C
ATOM    965  CG  PHE A  64      13.263  -5.207  10.424  1.00 11.39           C
ATOM    966  CD1 PHE A  64      13.290  -4.727   9.126  1.00 13.64           C
ATOM    967  CD2 PHE A  64      12.573  -4.495  11.364  1.00 12.02           C
ATOM    968  CE1 PHE A  64      12.667  -3.546   8.806  1.00 11.36           C
ATOM    969  CE2 PHE A  64      11.933  -3.324  11.035  1.00 12.37           C
ATOM    970  CZ  PHE A  64      11.980  -2.863   9.755  1.00 13.80           C
ATOM    971  H   PHE A  64      11.912  -7.381   8.842  1.00 15.16           H
ATOM    972  HA  PHE A  64      13.581  -8.528  10.598  1.00 14.36           H
ATOM    973  HB2 PHE A  64      14.093  -6.497  11.726  1.00 14.23           H
ATOM    974  HB3 PHE A  64      14.752  -6.553  10.291  1.00 14.23           H
ATOM    975  HD1 PHE A  64      13.750  -5.195   8.468  1.00 16.36           H
ATOM    976  HD2 PHE A  64      12.526  -4.820  12.231  1.00 14.42           H
ATOM    977  HE1 PHE A  64      12.692  -3.226   7.933  1.00 13.63           H
ATOM    978  HE2 PHE A  64      11.465  -2.847  11.681  1.00 14.84           H
ATOM    979  HZ  PHE A  64      11.558  -2.067   9.530  1.00 16.56           H
ATOM    980  N   ILE A  65      12.014  -8.174  12.519  1.00 12.35           N
ATOM    981  CA  ILE A  65      11.051  -8.028  13.606  1.00 12.29           C
ATOM    982  C   ILE A  65      11.554  -6.925  14.531  1.00 12.84           C
ATOM    983  O   ILE A  65      12.741  -6.887  14.862  1.00 15.44           O
ATOM    984  CB  ILE A  65      10.881  -9.354  14.365  1.00 14.33           C
ATOM    985  CG1 ILE A  65      10.243 -10.407  13.445  1.00 16.72           C
ATOM    986  CG2 ILE A  65      10.082  -9.158  15.656  1.00 17.50           C
ATOM    987  CD1 ILE A  65      10.317 -11.816  13.972  1.00 27.47           C
ATOM    988  H   ILE A  65      12.744  -8.543  12.775  1.00 14.82           H
ATOM    989  HA  ILE A  65      10.189  -7.763  13.253  1.00 14.75           H
ATOM    990  HB  ILE A  65      11.757  -9.676  14.623  1.00 17.19           H
ATOM    991 HG12 ILE A  65       9.296 -10.197  13.360  1.00 20.06           H
ATOM    992 HG13 ILE A  65      10.666 -10.384  12.574  1.00 20.06           H
ATOM    993 HG21 ILE A  65       9.982 -10.021  16.089  1.00 21.00           H
ATOM    994 HG22 ILE A  65      10.565  -8.564  16.249  1.00 21.00           H
ATOM    995 HG23 ILE A  65       9.206  -8.796  15.450  1.00 21.00           H
ATOM    996 HD11 ILE A  65       9.878 -12.407  13.338  1.00 32.95           H
ATOM    997 HD12 ILE A  65      11.246 -12.070  14.069  1.00 32.95           H
ATOM    998 HD13 ILE A  65       9.863 -11.865  14.827  1.00 32.95           H
ATOM    999  N   LEU A  66      10.658  -6.027  14.929  1.00 15.14           N
ATOM   1000  CA  LEU A  66      10.976  -4.979  15.895  1.00 13.29           C
ATOM   1001  C   LEU A  66      11.606  -5.562  17.156  1.00 16.38           C
ATOM   1002  O   LEU A  66      11.094  -6.527  17.739  1.00 13.59           O
ATOM   1003  CB  LEU A  66       9.707  -4.204  16.257  1.00 14.70           C
ATOM   1004  CG  LEU A  66       9.024  -3.455  15.130  1.00 12.73           C
ATOM   1005  CD1 LEU A  66       7.681  -2.916  15.645  1.00 17.53           C
ATOM   1006  CD2 LEU A  66       9.924  -2.301  14.632  1.00 15.14           C
ATOM   1007  H   LEU A  66       9.849  -5.997  14.644  1.00 18.16           H
ATOM   1008  HA  LEU A  66      11.612  -4.370  15.493  1.00 15.94           H
ATOM   1009  HB2 LEU A  66       9.057  -4.809  16.638  1.00 17.63           H
ATOM   1010  HB3 LEU A  66       9.946  -3.545  16.925  1.00 17.63           H
ATOM   1011  HG  LEU A  66       8.849  -4.051  14.388  1.00 15.27           H
ATOM   1012 HD11 LEU A  66       7.238  -2.429  14.933  1.00 21.03           H
ATOM   1013 HD12 LEU A  66       7.129  -3.650  15.939  1.00 21.03           H
ATOM   1014 HD13 LEU A  66       7.855  -2.314  16.386  1.00 21.03           H
ATOM   1015 HD21 LEU A  66       9.456  -1.816  13.934  1.00 18.17           H
ATOM   1016 HD22 LEU A  66      10.116  -1.706  15.376  1.00 18.17           H
ATOM   1017 HD23 LEU A  66      10.748  -2.660  14.283  1.00 18.17           H
ATOM   1018  N   GLY A  67      12.771  -5.020  17.510  1.00 14.65           N
ATOM   1019  CA  GLY A  67      13.465  -5.352  18.719  1.00 12.42           C
ATOM   1020  C   GLY A  67      14.338  -6.572  18.622  1.00 17.38           C
ATOM   1021  O   GLY A  67      14.820  -7.032  19.653  1.00 17.19           O
ATOM   1022  H   GLY A  67      13.170  -4.413  17.052  1.00 17.57           H
ATOM   1023  HA2 GLY A  67      14.034  -4.604  18.956  1.00 14.90           H
ATOM   1024  HA3 GLY A  67      12.823  -5.469  19.441  1.00 14.90           H
ATOM   1025  N   GLN A  68      14.519  -7.138  17.425  1.00 18.76           N
ATOM   1026  CA  GLN A  68      15.316  -8.340  17.217  1.00 17.08           C
ATOM   1027  C   GLN A  68      16.485  -8.013  16.293  1.00 17.32           C
ATOM   1028  O   GLN A  68      16.296  -7.733  15.104  1.00 17.12           O
ATOM   1029  CB  GLN A  68      14.461  -9.461  16.653  1.00 19.24           C
ATOM   1030  CG  GLN A  68      15.286 -10.686  16.384  1.00 17.05           C
ATOM   1031  CD  GLN A  68      14.563 -11.694  15.540  1.00 29.15           C
ATOM   1032  OE1 GLN A  68      14.964 -11.951  14.412  1.00 30.47           O
ATOM   1033  NE2 GLN A  68      13.479 -12.262  16.076  1.00 23.79           N
ATOM   1034  H   GLN A  68      14.173  -6.841  16.699  1.00 22.51           H
ATOM   1035  HA  GLN A  68      15.676  -8.639  18.064  1.00 20.49           H
ATOM   1036  HB2 GLN A  68      13.778  -9.694  17.301  1.00 23.08           H
ATOM   1037  HB3 GLN A  68      14.037  -9.169  15.832  1.00 23.08           H
ATOM   1038  HG2 GLN A  68      16.080 -10.446  15.890  1.00 20.46           H
ATOM   1039  HG3 GLN A  68      15.525 -11.101  17.228  1.00 20.46           H
ATOM   1040 HE21 GLN A  68      13.255 -12.060  16.888  1.00 28.54           H
ATOM   1041 HE22 GLN A  68      12.989 -12.788  15.624  1.00 28.54           H
ATOM   1042  N   GLU A  69      17.696  -8.077  16.830  1.00 20.35           N
ATOM   1043  CA  GLU A  69      18.890  -7.779  16.050  1.00 18.09           C
ATOM   1044  C   GLU A  69      19.038  -8.730  14.868  1.00 18.82           C
ATOM   1045  O   GLU A  69      18.706  -9.903  14.954  1.00 13.69           O
ATOM   1046  CB  GLU A  69      20.121  -7.873  16.943  1.00 25.30           C
ATOM   1047  CG  GLU A  69      21.420  -7.380  16.291  1.00 24.95           C
ATOM   1048  CD  GLU A  69      22.604  -7.463  17.245  1.00 21.61           C
ATOM   1049  OE1 GLU A  69      23.019  -8.577  17.604  1.00 27.83           O
ATOM   1050  OE2 GLU A  69      23.090  -6.407  17.660  1.00 37.00           O1-
ATOM   1051  H   GLU A  69      17.853  -8.301  17.644  1.00 24.41           H
ATOM   1052  HA  GLU A  69      18.816  -6.878  15.705  1.00 21.71           H
ATOM   1053  HB2 GLU A  69      19.959  -7.337  17.737  1.00 30.35           H
ATOM   1054  HB3 GLU A  69      20.252  -8.799  17.190  1.00 30.35           H
ATOM   1055  HG2 GLU A  69      21.603  -7.911  15.499  1.00 29.94           H
ATOM   1056  HG3 GLU A  69      21.312  -6.447  16.048  1.00 29.94           H
ATOM   1057  N   PHE A  70      19.570  -8.215  13.756  1.00 12.71           N
ATOM   1058  CA  PHE A  70      19.762  -9.018  12.556  1.00 17.37           C
ATOM   1059  C   PHE A  70      20.982  -8.482  11.836  1.00 18.27           C
ATOM   1060  O   PHE A  70      21.365  -7.327  12.023  1.00 16.79           O
ATOM   1061  CB  PHE A  70      18.520  -9.012  11.636  1.00 17.55           C
ATOM   1062  CG  PHE A  70      18.137  -7.630  11.083  1.00 13.76           C
ATOM   1063  CD1 PHE A  70      17.480  -6.690  11.864  1.00 17.70           C
ATOM   1064  CD2 PHE A  70      18.428  -7.290   9.774  1.00 17.03           C
ATOM   1065  CE1 PHE A  70      17.143  -5.440  11.340  1.00 15.51           C
ATOM   1066  CE2 PHE A  70      18.079  -6.053   9.261  1.00 16.52           C
ATOM   1067  CZ  PHE A  70      17.440  -5.143  10.058  1.00  9.91           C
ATOM   1068  H   PHE A  70      19.836  -7.403  13.669  1.00 15.24           H
ATOM   1069  HA  PHE A  70      19.945  -9.936  12.810  1.00 20.84           H
ATOM   1070  HB2 PHE A  70      18.694  -9.606  10.888  1.00 21.06           H
ATOM   1071  HB3 PHE A  70      17.767  -9.340  12.145  1.00 21.06           H
ATOM   1072  HD1 PHE A  70      17.273  -6.882  12.750  1.00 21.23           H
ATOM   1073  HD2 PHE A  70      18.859  -7.902   9.227  1.00 20.43           H
ATOM   1074  HE1 PHE A  70      16.705  -4.809  11.865  1.00 18.61           H
ATOM   1075  HE2 PHE A  70      18.276  -5.841   8.380  1.00 19.82           H
ATOM   1076  HZ  PHE A  70      17.205  -4.314   9.717  1.00 11.88           H
ATOM   1077  N   ASP A  71      21.594  -9.348  11.025  1.00 13.66           N
ATOM   1078  CA  ASP A  71      22.719  -8.978  10.172  1.00 25.54           C
ATOM   1079  C   ASP A  71      22.223  -8.303   8.906  1.00 19.28           C
ATOM   1080  O   ASP A  71      21.341  -8.834   8.224  1.00 19.24           O
ATOM   1081  CB  ASP A  71      23.532 -10.208   9.771  1.00 22.11           C
ATOM   1082  CG  ASP A  71      24.083 -10.958  10.953  1.00 24.20           C
ATOM   1083  OD1 ASP A  71      24.728 -10.319  11.781  1.00 18.55           O
ATOM   1084  OD2 ASP A  71      23.885 -12.193  11.036  1.00 29.25           O1-
ATOM   1085  H   ASP A  71      21.375 -10.173  10.949  1.00 16.38           H
ATOM   1086  HA  ASP A  71      23.300  -8.360  10.645  1.00 30.65           H
ATOM   1087  HB2 ASP A  71      22.987 -10.806   9.236  1.00 26.52           H
ATOM   1088  HB3 ASP A  71      24.296  -9.909   9.255  1.00 26.52           H
ATOM   1089  N   GLU A  72      22.829  -7.162   8.564  1.00 14.86           N
ATOM   1090  CA  GLU A  72      22.482  -6.412   7.365  1.00 14.16           C
ATOM   1091  C   GLU A  72      23.728  -6.178   6.516  1.00 14.58           C
ATOM   1092  O   GLU A  72      24.805  -5.881   7.039  1.00 15.35           O
ATOM   1093  CB  GLU A  72      21.801  -5.061   7.762  1.00 17.62           C
ATOM   1094  CG  GLU A  72      21.692  -4.052   6.664  1.00 17.49           C
ATOM   1095  CD  GLU A  72      20.850  -2.833   7.005  1.00 15.86           C
ATOM   1096  OE1 GLU A  72      20.629  -2.553   8.216  1.00 10.27           O
ATOM   1097  OE2 GLU A  72      20.458  -2.116   6.037  1.00 14.15           O1-
ATOM   1098  H   GLU A  72      23.459  -6.797   9.023  1.00 17.83           H
ATOM   1099  HA  GLU A  72      21.860  -6.927   6.833  1.00 16.98           H
ATOM   1100  HB2 GLU A  72      20.906  -5.252   8.076  1.00 21.14           H
ATOM   1101  HB3 GLU A  72      22.319  -4.654   8.478  1.00 21.14           H
ATOM   1102  HG2 GLU A  72      22.587  -3.729   6.469  1.00 20.98           H
ATOM   1103  HG3 GLU A  72      21.304  -4.464   5.887  1.00 20.98           H
ATOM   1104  N   VAL A  73      23.584  -6.341   5.205  1.00 18.24           N
ATOM   1105  CA  VAL A  73      24.550  -5.838   4.230  1.00 12.07           C
ATOM   1106  C   VAL A  73      23.995  -4.533   3.686  1.00 14.07           C
ATOM   1107  O   VAL A  73      22.918  -4.504   3.073  1.00 13.21           O
ATOM   1108  CB  VAL A  73      24.809  -6.856   3.109  1.00 12.24           C
ATOM   1109  CG1 VAL A  73      25.692  -6.290   2.027  1.00 16.64           C
ATOM   1110  CG2 VAL A  73      25.476  -8.149   3.714  1.00 17.22           C
ATOM   1111  H   VAL A  73      22.922  -6.750   4.843  1.00 21.88           H
ATOM   1112  HA  VAL A  73      25.392  -5.657   4.669  1.00 14.48           H
ATOM   1113  HB  VAL A  73      23.959  -7.093   2.708  1.00 14.68           H
ATOM   1114 HG11 VAL A  73      25.836  -6.965   1.347  1.00 19.96           H
ATOM   1115 HG12 VAL A  73      25.264  -5.516   1.634  1.00 19.96           H
ATOM   1116 HG13 VAL A  73      26.541  -6.040   2.420  1.00 19.96           H
ATOM   1117 HG21 VAL A  73      25.633  -8.782   2.999  1.00 20.65           H
ATOM   1118 HG22 VAL A  73      26.317  -7.912   4.130  1.00 20.65           H
ATOM   1119 HG23 VAL A  73      24.881  -8.535   4.374  1.00 20.65           H
ATOM   1120  N   THR A  74      24.706  -3.452   3.933  1.00 15.33           N
ATOM   1121  CA  THR A  74      24.200  -2.144   3.565  1.00 15.87           C
ATOM   1122  C   THR A  74      24.471  -1.890   2.093  1.00 12.62           C
ATOM   1123  O   THR A  74      25.191  -2.633   1.436  1.00 15.01           O
ATOM   1124  CB  THR A  74      24.827  -1.047   4.417  1.00  8.58           C
ATOM   1125  OG1 THR A  74      26.256  -0.999   4.230  1.00 13.21           O
ATOM   1126  CG2 THR A  74      24.571  -1.216   5.891  1.00 11.48           C
ATOM   1127  H   THR A  74      25.476  -3.449   4.306  1.00 18.39           H
ATOM   1128  HA  THR A  74      23.243  -2.123   3.701  1.00 19.03           H
ATOM   1129  HB  THR A  74      24.431  -0.207   4.145  1.00 10.29           H
ATOM   1130  HG1 THR A  74      26.487  -0.250   3.927  1.00 15.85           H
ATOM   1131 HG21 THR A  74      24.995  -0.488   6.375  1.00 13.77           H
ATOM   1132 HG22 THR A  74      23.620  -1.212   6.081  1.00 13.77           H
ATOM   1133 HG23 THR A  74      24.960  -2.050   6.192  1.00 13.77           H
ATOM   1134  N   ALA A  75      23.853  -0.836   1.567  1.00 17.61           N
ATOM   1135  CA  ALA A  75      24.111  -0.446   0.183  1.00 20.84           C
ATOM   1136  C   ALA A  75      25.595  -0.234  -0.129  1.00 17.04           C
ATOM   1137  O   ALA A  75      25.986  -0.436  -1.282  1.00 17.00           O
ATOM   1138  CB  ALA A  75      23.335   0.823  -0.172  1.00 19.62           C
ATOM   1139  H   ALA A  75      23.277  -0.343   1.978  1.00 21.13           H
ATOM   1140  HA  ALA A  75      23.777  -1.144  -0.402  1.00 25.01           H
ATOM   1141  HB1 ALA A  75      23.524   1.053  -1.096  1.00 23.54           H
ATOM   1142  HB2 ALA A  75      22.381   0.665  -0.066  1.00 23.54           H
ATOM   1143  HB3 ALA A  75      23.612   1.546   0.408  1.00 23.54           H
ATOM   1144  N   ASP A  76      26.414   0.247   0.835  1.00 14.75           N
ATOM   1145  CA  ASP A  76      27.835   0.502   0.590  1.00 12.49           C
ATOM   1146  C   ASP A  76      28.775  -0.620   1.070  1.00 19.36           C
ATOM   1147  O   ASP A  76      29.972  -0.579   1.251  1.00 21.42           O
ATOM   1148  CB  ASP A  76      28.260   1.734   1.365  1.00 17.28           C
ATOM   1149  CG  ASP A  76      27.931   1.729   2.830  1.00 17.67           C
ATOM   1150  OD1 ASP A  76      26.747   1.462   3.231  1.00 15.54           O
ATOM   1151  OD2 ASP A  76      28.814   2.081   3.646  1.00 15.15           O1-
ATOM   1152  H   ASP A  76      26.045   0.535   1.777  1.00 17.69           H
ATOM   1153  HA  ASP A  76      27.996   0.561  -0.527  1.00 14.98           H
ATOM   1154  HB2 ASP A  76      29.361   1.857   1.218  1.00 20.73           H
ATOM   1155  HB3 ASP A  76      27.764   2.619   0.903  1.00 20.73           H
ATOM   1156  N   ASP A  77      28.099  -1.771   1.295  1.00 21.19           N
ATOM   1157  CA  ASP A  77      28.706  -3.065   1.565  1.00 17.75           C
ATOM   1158  C   ASP A  77      29.279  -3.144   2.974  1.00 19.26           C
ATOM   1159  O   ASP A  77      30.224  -3.907   3.196  1.00 22.41           O
ATOM   1160  CB  ASP A  77      29.796  -3.398   0.534  1.00 18.20           C
ATOM   1161  CG  ASP A  77      29.230  -3.654  -0.847  1.00 31.34           C
ATOM   1162  OD1 ASP A  77      28.278  -4.467  -0.960  1.00 44.05           O
ATOM   1163  OD2 ASP A  77      29.721  -3.028  -1.816  1.00 38.30           O1-
ATOM   1164  H   ASP A  77      27.245  -1.840   1.281  1.00 25.43           H
ATOM   1165  HA  ASP A  77      28.028  -3.755   1.476  1.00 21.30           H
ATOM   1166  HB2 ASP A  77      30.411  -2.652   0.470  1.00 21.83           H
ATOM   1167  HB3 ASP A  77      30.282  -4.195   0.807  1.00 21.83           H
ATOM   1168  N   ARG A  78      28.716  -2.413   3.955  1.00 15.17           N
ATOM   1169  CA  ARG A  78      29.139  -2.704   5.307  1.00 13.46           C
ATOM   1170  C   ARG A  78      28.218  -3.904   5.676  1.00 19.63           C
ATOM   1171  O   ARG A  78      27.064  -4.158   5.395  1.00 18.14           O
ATOM   1172  CB  ARG A  78      28.824  -1.532   6.214  1.00 13.73           C
ATOM   1173  CG  ARG A  78      29.836  -0.414   6.132  1.00 18.31           C
ATOM   1174  CD  ARG A  78      29.302   0.818   6.851  1.00 18.37           C
ATOM   1175  NE  ARG A  78      28.152   1.396   6.117  1.00 14.74           N
ATOM   1176  CZ  ARG A  78      26.967   1.784   6.643  1.00  9.57           C
ATOM   1177  NH1 ARG A  78      26.668   1.656   7.992  1.00 11.71           N
ATOM   1178  NH2 ARG A  78      25.933   2.129   5.798  1.00 14.48           N1+
ATOM   1179  H   ARG A  78      27.917  -1.796   3.801  1.00 18.19           H
ATOM   1180  HA  ARG A  78      30.235  -2.984   5.318  1.00 16.15           H
ATOM   1181  HB2 ARG A  78      27.804  -1.155   5.917  1.00 16.47           H
ATOM   1182  HB3 ARG A  78      28.720  -1.885   7.259  1.00 16.47           H
ATOM   1183  HG2 ARG A  78      30.802  -0.723   6.590  1.00 21.97           H
ATOM   1184  HG3 ARG A  78      30.061  -0.171   5.066  1.00 21.97           H
ATOM   1185  HD2 ARG A  78      29.018   0.569   7.897  1.00 22.04           H
ATOM   1186  HD3 ARG A  78      30.102   1.603   6.879  1.00 22.04           H
ATOM   1187  HE  ARG A  78      28.339   1.557   5.023  1.00 17.69           H
ATOM   1188 HH11 ARG A  78      27.394   1.419   8.650  1.00 14.04           H
ATOM   1189 HH12 ARG A  78      25.804   2.000   8.368  1.00 14.04           H
ATOM   1190 HH21 ARG A  78      26.113   2.208   4.765  1.00 17.37           H
ATOM   1191 HH22 ARG A  78      25.073   2.551   6.158  1.00 17.37           H
ATOM   1192  N   LYS A  79      28.883  -4.722   6.537  1.00 12.69           N
ATOM   1193  CA  LYS A  79      28.256  -5.815   7.285  1.00 18.74           C
ATOM   1194  C   LYS A  79      28.044  -5.358   8.727  1.00 17.47           C
ATOM   1195  O   LYS A  79      28.989  -5.284   9.523  1.00 23.44           O
ATOM   1196  CB  LYS A  79      29.093  -7.092   7.248  1.00 21.90           C
ATOM   1197  CG  LYS A  79      29.239  -7.667   5.851  1.00 22.92           C
ATOM   1198  CD  LYS A  79      30.505  -8.482   5.723  1.00 30.01           C
ATOM   1199  CE  LYS A  79      30.463  -9.361   4.483  1.00 33.08           C
ATOM   1200  NZ  LYS A  79      31.634 -10.306   4.560  1.00 47.47           N1+
ATOM   1201  H   LYS A  79      29.718  -4.641   6.725  1.00 15.22           H
ATOM   1202  HA  LYS A  79      27.395  -6.025   6.901  1.00 22.49           H
ATOM   1203  HB2 LYS A  79      29.979  -6.917   7.614  1.00 26.28           H
ATOM   1204  HB3 LYS A  79      28.651  -7.765   7.792  1.00 26.28           H
ATOM   1205  HG2 LYS A  79      28.486  -8.241   5.663  1.00 27.50           H
ATOM   1206  HG3 LYS A  79      29.285  -6.944   5.212  1.00 27.50           H
ATOM   1207  HD2 LYS A  79      31.260  -7.878   5.635  1.00 36.01           H
ATOM   1208  HD3 LYS A  79      30.629  -9.047   6.501  1.00 36.01           H
ATOM   1209  HE2 LYS A  79      29.633  -9.861   4.455  1.00 39.68           H
ATOM   1210  HE3 LYS A  79      30.557  -8.810   3.687  1.00 39.68           H
ATOM   1211  HZ1 LYS A  79      31.637 -10.834   3.842  1.00 56.96           H
ATOM   1212  HZ2 LYS A  79      32.401  -9.853   4.588  1.00 56.96           H
ATOM   1213  HZ3 LYS A  79      31.572 -10.812   5.290  1.00 56.96           H
ATOM   1214  N   VAL A  80      26.801  -5.082   9.065  1.00 13.57           N
ATOM   1215  CA  VAL A  80      26.463  -4.422  10.306  1.00 15.90           C
ATOM   1216  C   VAL A  80      25.475  -5.283  11.075  1.00 13.50           C
ATOM   1217  O   VAL A  80      24.732  -6.097  10.508  1.00 12.45           O
ATOM   1218  CB  VAL A  80      25.850  -3.030  10.037  1.00 19.10           C
ATOM   1219  CG1 VAL A  80      26.773  -2.186   9.184  1.00 17.33           C
ATOM   1220  CG2 VAL A  80      24.476  -3.189   9.362  1.00 16.58           C
ATOM   1221  H   VAL A  80      26.119  -5.266   8.578  1.00 16.27           H
ATOM   1222  HA  VAL A  80      27.264  -4.309  10.843  1.00 19.08           H
ATOM   1223  HB  VAL A  80      25.721  -2.572  10.882  1.00 22.92           H
ATOM   1224 HG11 VAL A  80      26.375  -1.313   9.026  1.00 20.79           H
ATOM   1225 HG12 VAL A  80      27.618  -2.077   9.651  1.00 20.79           H
ATOM   1226 HG13 VAL A  80      26.922  -2.633   8.337  1.00 20.79           H
ATOM   1227 HG21 VAL A  80      24.130  -2.300   9.182  1.00 19.89           H
ATOM   1228 HG22 VAL A  80      24.583  -3.666   8.524  1.00 19.89           H
ATOM   1229 HG23 VAL A  80      23.865  -3.667   9.941  1.00 19.89           H
ATOM   1230  N   LYS A  81      25.392  -5.003  12.368  1.00 11.16           N
ATOM   1231  CA  LYS A  81      24.365  -5.545  13.242  1.00 13.62           C
ATOM   1232  C   LYS A  81      23.281  -4.484  13.410  1.00 13.91           C
ATOM   1233  O   LYS A  81      23.541  -3.420  13.973  1.00 13.05           O
ATOM   1234  CB  LYS A  81      24.968  -5.920  14.597  1.00 16.61           C
ATOM   1235  CG  LYS A  81      26.000  -6.984  14.530  1.00 18.74           C
ATOM   1236  CD  LYS A  81      25.394  -8.322  14.257  1.00 16.39           C
ATOM   1237  CE  LYS A  81      26.425  -9.421  14.362  1.00 24.57           C
ATOM   1238  NZ  LYS A  81      25.781 -10.769  14.216  1.00 28.67           N1+
ATOM   1239  H   LYS A  81      25.918  -4.454  12.766  1.00 13.39           H
ATOM   1240  HA  LYS A  81      23.974  -6.334  12.839  1.00 16.34           H
ATOM   1241  HB2 LYS A  81      25.404  -5.142  14.980  1.00 19.92           H
ATOM   1242  HB3 LYS A  81      24.260  -6.221  15.185  1.00 19.92           H
ATOM   1243  HG2 LYS A  81      26.630  -6.774  13.824  1.00 22.48           H
ATOM   1244  HG3 LYS A  81      26.453  -7.040  15.385  1.00 22.48           H
ATOM   1245  HD2 LYS A  81      24.699  -8.504  14.908  1.00 19.67           H
ATOM   1246  HD3 LYS A  81      25.034  -8.337  13.357  1.00 19.67           H
ATOM   1247  HE2 LYS A  81      27.084  -9.312  13.660  1.00 29.47           H
ATOM   1248  HE3 LYS A  81      26.853  -9.370  15.230  1.00 29.47           H
ATOM   1249  HZ1 LYS A  81      26.404 -11.405  14.229  1.00 34.40           H
ATOM   1250  HZ2 LYS A  81      25.203 -10.907  14.883  1.00 34.40           H
ATOM   1251  HZ3 LYS A  81      25.347 -10.816  13.441  1.00 34.40           H
ATOM   1252  N   SER A  82      22.064  -4.781  12.964  1.00 13.65           N
ATOM   1253  CA  SER A  82      20.986  -3.795  12.946  1.00 14.30           C
ATOM   1254  C   SER A  82      19.903  -4.143  13.951  1.00 12.77           C
ATOM   1255  O   SER A  82      19.557  -5.313  14.131  1.00 14.34           O
ATOM   1256  CB  SER A  82      20.364  -3.691  11.570  1.00 10.64           C
ATOM   1257  OG  SER A  82      21.328  -3.139  10.676  1.00 12.11           O
ATOM   1258  H   SER A  82      21.834  -5.554  12.672  1.00 16.38           H
ATOM   1259  HA  SER A  82      21.351  -2.924  13.158  1.00 17.16           H
ATOM   1260  HB2 SER A  82      20.120  -4.587  11.279  1.00 12.76           H
ATOM   1261  HB3 SER A  82      19.567  -3.142  11.603  1.00 12.76           H
ATOM   1262  HG  SER A  82      21.013  -3.129   9.897  1.00 14.53           H
ATOM   1263  N   THR A  83      19.402  -3.126  14.637  1.00 11.09           N
ATOM   1264  CA  THR A  83      18.214  -3.279  15.470  1.00 10.41           C
ATOM   1265  C   THR A  83      17.261  -2.129  15.204  1.00 15.87           C
ATOM   1266  O   THR A  83      17.668  -0.958  15.172  1.00 11.22           O
ATOM   1267  CB  THR A  83      18.610  -3.350  16.943  1.00 11.57           C
ATOM   1268  OG1 THR A  83      19.662  -4.315  17.045  1.00 12.15           O
ATOM   1269  CG2 THR A  83      17.452  -3.804  17.805  1.00 16.75           C
ATOM   1270  H   THR A  83      19.728  -2.330  14.624  1.00 13.30           H
ATOM   1271  HA  THR A  83      17.759  -4.096  15.221  1.00 12.49           H
ATOM   1272  HB  THR A  83      18.916  -2.485  17.255  1.00 13.88           H
ATOM   1273  HG1 THR A  83      19.959  -4.383  17.808  1.00 14.57           H
ATOM   1274 HG21 THR A  83      17.723  -3.816  18.734  1.00 20.10           H
ATOM   1275 HG22 THR A  83      16.685  -3.227  17.701  1.00 20.10           H
ATOM   1276 HG23 THR A  83      17.199  -4.706  17.550  1.00 20.10           H
ATOM   1277  N   ILE A  84      15.990  -2.466  15.019  1.00 10.67           N
ATOM   1278  CA  ILE A  84      14.963  -1.494  14.689  1.00 12.38           C
ATOM   1279  C   ILE A  84      13.821  -1.632  15.694  1.00 15.20           C
ATOM   1280  O   ILE A  84      13.326  -2.738  15.930  1.00 12.41           O
ATOM   1281  CB  ILE A  84      14.467  -1.702  13.241  1.00 10.92           C
ATOM   1282  CG1 ILE A  84      15.672  -1.686  12.268  1.00  7.88           C
ATOM   1283  CG2 ILE A  84      13.413  -0.696  12.891  1.00 15.77           C
ATOM   1284  CD1 ILE A  84      15.322  -1.893  10.834  1.00  9.49           C
ATOM   1285  H   ILE A  84      15.699  -3.271  15.054  1.00 12.80           H
ATOM   1286  HA  ILE A  84      15.338  -0.611  14.765  1.00 14.85           H
ATOM   1287  HB  ILE A  84      14.051  -2.579  13.191  1.00 13.10           H
ATOM   1288 HG12 ILE A  84      16.117  -0.834  12.343  1.00  9.45           H
ATOM   1289 HG13 ILE A  84      16.286  -2.386  12.517  1.00  9.45           H
ATOM   1290 HG21 ILE A  84      13.116  -0.832  11.981  1.00 18.92           H
ATOM   1291 HG22 ILE A  84      12.656  -0.783  13.491  1.00 18.92           H
ATOM   1292 HG23 ILE A  84      13.814   0.182  12.993  1.00 18.92           H
ATOM   1293 HD11 ILE A  84      16.122  -1.881  10.290  1.00 11.38           H
ATOM   1294 HD12 ILE A  84      14.869  -2.750  10.741  1.00 11.38           H
ATOM   1295 HD13 ILE A  84      14.722  -1.182  10.544  1.00 11.38           H
ATOM   1296  N   THR A  85      13.404  -0.509  16.268  1.00 14.74           N
ATOM   1297  CA  THR A  85      12.288  -0.434  17.200  1.00 17.24           C
ATOM   1298  C   THR A  85      11.324   0.662  16.744  1.00 14.23           C
ATOM   1299  O   THR A  85      11.662   1.489  15.905  1.00 13.95           O
ATOM   1300  CB  THR A  85      12.798  -0.157  18.640  1.00 24.58           C
ATOM   1301  OG1 THR A  85      13.575   1.038  18.654  1.00 23.84           O
ATOM   1302  CG2 THR A  85      13.659  -1.283  19.146  1.00 17.65           C
ATOM   1303  H   THR A  85      13.780   0.250  16.129  1.00 17.68           H
ATOM   1304  HA  THR A  85      11.810  -1.279  17.203  1.00 20.68           H
ATOM   1305  HB  THR A  85      12.045  -0.067  19.242  1.00 29.49           H
ATOM   1306  HG1 THR A  85      13.514   1.427  17.914  1.00 28.60           H
ATOM   1307 HG21 THR A  85      13.950  -1.090  20.052  1.00 21.17           H
ATOM   1308 HG22 THR A  85      13.158  -2.114  19.153  1.00 21.17           H
ATOM   1309 HG23 THR A  85      14.444  -1.387  18.582  1.00 21.17           H
ATOM   1310  N   LEU A  86      10.119   0.663  17.314  1.00 17.14           N
ATOM   1311  CA  LEU A  86       9.104   1.683  17.048  1.00 23.06           C
ATOM   1312  C   LEU A  86       8.858   2.482  18.328  1.00 30.24           C
ATOM   1313  O   LEU A  86       8.357   1.937  19.315  1.00 30.65           O
ATOM   1314  CB  LEU A  86       7.798   1.050  16.558  1.00 22.52           C
ATOM   1315  CG  LEU A  86       6.753   1.972  15.928  1.00 24.68           C
ATOM   1316  CD1 LEU A  86       7.270   2.603  14.676  1.00 20.54           C
ATOM   1317  CD2 LEU A  86       5.475   1.188  15.661  1.00 36.68           C
ATOM   1318  H   LEU A  86       9.853   0.068  17.871  1.00 20.56           H
ATOM   1319  HA  LEU A  86       9.434   2.284  16.363  1.00 27.67           H
ATOM   1320  HB2 LEU A  86       8.012   0.366  15.904  1.00 27.01           H
ATOM   1321  HB3 LEU A  86       7.367   0.634  17.321  1.00 27.01           H
ATOM   1322  HG  LEU A  86       6.548   2.685  16.549  1.00 29.61           H
ATOM   1323 HD11 LEU A  86       6.573   3.148  14.284  1.00 24.64           H
ATOM   1324 HD12 LEU A  86       8.050   3.142  14.875  1.00 24.64           H
ATOM   1325 HD13 LEU A  86       7.513   1.891  14.060  1.00 24.64           H
ATOM   1326 HD21 LEU A  86       4.826   1.778  15.245  1.00 44.01           H
ATOM   1327 HD22 LEU A  86       5.672   0.442  15.073  1.00 44.01           H
ATOM   1328 HD23 LEU A  86       5.126   0.857  16.504  1.00 44.01           H
ATOM   1329  N   ASP A  87       9.172   3.777  18.283  1.00 22.09           N
ATOM   1330  CA  ASP A  87       9.355   4.645  19.449  1.00 29.40           C
ATOM   1331  C   ASP A  87       8.498   5.881  19.186  1.00 24.69           C
ATOM   1332  O   ASP A  87       8.904   6.733  18.397  1.00 21.44           O
ATOM   1333  CB  ASP A  87      10.852   5.001  19.590  1.00 33.40           C
ATOM   1334  CG  ASP A  87      11.203   5.751  20.870  1.00 37.17           C
ATOM   1335  OD1 ASP A  87      12.416   5.909  21.132  1.00 47.36           O
ATOM   1336  OD2 ASP A  87      10.312   6.165  21.620  1.00 41.60           O1-
ATOM   1337  H   ASP A  87       9.297   4.197  17.544  1.00 26.50           H
ATOM   1338  HA  ASP A  87       9.044   4.204  20.253  1.00 35.28           H
ATOM   1339  HB2 ASP A  87      11.367   4.177  19.597  1.00 40.07           H
ATOM   1340  HB3 ASP A  87      11.123   5.559  18.846  1.00 40.07           H
ATOM   1341  N   GLY A  88       7.306   5.959  19.778  1.00 23.61           N
ATOM   1342  CA  GLY A  88       6.435   7.115  19.579  1.00 27.28           C
ATOM   1343  C   GLY A  88       6.042   7.334  18.134  1.00 25.87           C
ATOM   1344  O   GLY A  88       5.976   8.478  17.672  1.00 23.98           O
ATOM   1345  H   GLY A  88       6.986   5.367  20.308  1.00 28.33           H
ATOM   1346  HA2 GLY A  88       5.624   6.986  20.094  1.00 32.73           H
ATOM   1347  HA3 GLY A  88       6.868   7.920  19.905  1.00 32.73           H
ATOM   1348  N   GLY A  89       5.789   6.260  17.403  1.00 23.24           N
ATOM   1349  CA  GLY A  89       5.518   6.377  15.993  1.00 21.61           C
ATOM   1350  C   GLY A  89       6.732   6.548  15.096  1.00 23.62           C
ATOM   1351  O   GLY A  89       6.552   6.720  13.888  1.00 22.74           O
ATOM   1352  H   GLY A  89       5.771   5.454  17.704  1.00 27.88           H
ATOM   1353  HA2 GLY A  89       5.046   5.575  15.717  1.00 25.93           H
ATOM   1354  HA3 GLY A  89       4.941   7.137  15.847  1.00 25.93           H
ATOM   1355  N   VAL A  90       7.949   6.501  15.640  1.00 20.99           N
ATOM   1356  CA  VAL A  90       9.184   6.642  14.874  1.00 18.04           C
ATOM   1357  C   VAL A  90       9.885   5.294  14.788  1.00 19.98           C
ATOM   1358  O   VAL A  90      10.095   4.631  15.814  1.00 17.70           O
ATOM   1359  CB  VAL A  90      10.100   7.681  15.515  1.00 19.33           C
ATOM   1360  CG1 VAL A  90      11.390   7.815  14.704  1.00 21.47           C
ATOM   1361  CG2 VAL A  90       9.366   9.013  15.606  1.00 30.87           C
ATOM   1362  H   VAL A  90       8.089   6.398  16.483  1.00 25.19           H
ATOM   1363  HA  VAL A  90       8.979   6.938  13.976  1.00 21.64           H
ATOM   1364  HB  VAL A  90      10.319   7.395  16.412  1.00 23.19           H
ATOM   1365 HG11 VAL A  90      11.945   8.496  15.109  1.00 25.76           H
ATOM   1366 HG12 VAL A  90      11.857   6.966  14.707  1.00 25.76           H
ATOM   1367 HG13 VAL A  90      11.158   8.063  13.796  1.00 25.76           H
ATOM   1368 HG21 VAL A  90       9.960   9.682  15.981  1.00 37.04           H
ATOM   1369 HG22 VAL A  90       9.099   9.280  14.711  1.00 37.04           H
ATOM   1370 HG23 VAL A  90       8.583   8.908  16.167  1.00 37.04           H
ATOM   1371  N   LEU A  91      10.220   4.879  13.562  1.00 15.24           N
ATOM   1372  CA  LEU A  91      11.031   3.678  13.330  1.00 17.89           C
ATOM   1373  C   LEU A  91      12.503   4.051  13.532  1.00 14.64           C
ATOM   1374  O   LEU A  91      13.071   4.824  12.750  1.00 18.08           O
ATOM   1375  CB  LEU A  91      10.806   3.106  11.927  1.00 15.51           C
ATOM   1376  CG  LEU A  91       9.711   2.078  11.637  1.00 26.45           C
ATOM   1377  CD1 LEU A  91       9.752   1.663  10.169  1.00 23.44           C
ATOM   1378  CD2 LEU A  91       9.867   0.858  12.519  1.00 20.44           C
ATOM   1379  H   LEU A  91       9.988   5.287  12.844  1.00 18.28           H
ATOM   1380  HA  LEU A  91      10.777   3.005  13.980  1.00 21.46           H
ATOM   1381  HB2 LEU A  91      10.622   3.859  11.346  1.00 18.60           H
ATOM   1382  HB3 LEU A  91      11.633   2.691  11.639  1.00 18.60           H
ATOM   1383  HG  LEU A  91       8.840   2.473  11.803  1.00 31.73           H
ATOM   1384 HD11 LEU A  91       9.064   0.998  10.003  1.00 28.12           H
ATOM   1385 HD12 LEU A  91       9.595   2.441   9.610  1.00 28.12           H
ATOM   1386 HD13 LEU A  91      10.626   1.290   9.975  1.00 28.12           H
ATOM   1387 HD21 LEU A  91       9.166   0.225  12.290  1.00 24.53           H
ATOM   1388 HD22 LEU A  91      10.737   0.466  12.356  1.00 24.53           H
ATOM   1389 HD23 LEU A  91       9.779   1.119  13.448  1.00 24.53           H
ATOM   1390  N   VAL A  92      13.124   3.512  14.578  1.00 13.12           N
ATOM   1391  CA  VAL A  92      14.497   3.842  14.944  1.00 10.63           C
ATOM   1392  C   VAL A  92      15.369   2.654  14.569  1.00 13.88           C
ATOM   1393  O   VAL A  92      15.200   1.557  15.113  1.00 16.26           O
ATOM   1394  CB  VAL A  92      14.603   4.173  16.441  1.00 12.21           C
ATOM   1395  CG1 VAL A  92      16.053   4.448  16.821  1.00 19.00           C
ATOM   1396  CG2 VAL A  92      13.660   5.392  16.808  1.00 20.90           C
ATOM   1397  H   VAL A  92      12.765   2.935  15.105  1.00 15.73           H
ATOM   1398  HA  VAL A  92      14.808   4.606  14.438  1.00 12.75           H
ATOM   1399  HB  VAL A  92      14.299   3.409  16.948  1.00 14.65           H
ATOM   1400 HG11 VAL A  92      16.102   4.660  17.763  1.00 22.80           H
ATOM   1401 HG12 VAL A  92      16.601   3.674  16.622  1.00 22.80           H
ATOM   1402 HG13 VAL A  92      16.356   5.210  16.300  1.00 22.80           H
ATOM   1403 HG21 VAL A  92      13.755   5.590  17.751  1.00 25.07           H
ATOM   1404 HG22 VAL A  92      13.921   6.166  16.283  1.00 25.07           H
ATOM   1405 HG23 VAL A  92      12.740   5.164  16.609  1.00 25.07           H
ATOM   1406  N   HIS A  93      16.312   2.882  13.657  1.00 16.78           N
ATOM   1407  CA  HIS A  93      17.155   1.837  13.082  1.00 13.74           C
ATOM   1408  C   HIS A  93      18.610   2.156  13.384  1.00 16.03           C
ATOM   1409  O   HIS A  93      19.151   3.143  12.875  1.00 15.07           O
ATOM   1410  CB  HIS A  93      16.912   1.745  11.590  1.00 14.60           C
ATOM   1411  CG  HIS A  93      17.780   0.753  10.879  1.00 12.18           C
ATOM   1412  ND1 HIS A  93      17.755   0.617   9.508  1.00 11.51           N
ATOM   1413  CD2 HIS A  93      18.682  -0.156  11.334  1.00 12.88           C
ATOM   1414  CE1 HIS A  93      18.586  -0.345   9.150  1.00 12.42           C
ATOM   1415  NE2 HIS A  93      19.163  -0.827  10.237  1.00 10.14           N
ATOM   1416  H   HIS A  93      16.484   3.663  13.344  1.00 20.13           H
ATOM   1417  HA  HIS A  93      16.932   0.981  13.479  1.00 16.48           H
ATOM   1418  HB2 HIS A  93      17.051   2.620  11.202  1.00 17.51           H
ATOM   1419  HB3 HIS A  93      15.993   1.481  11.449  1.00 17.51           H
ATOM   1420  HD2 HIS A  93      18.922  -0.312  12.219  1.00 15.45           H
ATOM   1421  HE1 HIS A  93      18.753  -0.620   8.280  1.00 14.89           H
ATOM   1422  HE2 HIS A  93      19.754  -1.446  10.254  1.00 12.16           H
ATOM   1423  N   VAL A  94      19.251   1.309  14.192  1.00 15.08           N
ATOM   1424  CA  VAL A  94      20.655   1.478  14.563  1.00 15.48           C
ATOM   1425  C   VAL A  94      21.462   0.382  13.899  1.00 11.40           C
ATOM   1426  O   VAL A  94      21.084  -0.797  13.961  1.00 12.06           O
ATOM   1427  CB  VAL A  94      20.858   1.456  16.090  1.00 14.91           C
ATOM   1428  CG1 VAL A  94      22.308   1.824  16.451  1.00 12.11           C
ATOM   1429  CG2 VAL A  94      19.967   2.447  16.698  1.00 29.42           C
ATOM   1430  H   VAL A  94      18.895   0.607  14.531  1.00 18.09           H
ATOM   1431  HA  VAL A  94      20.975   2.330  14.230  1.00 18.57           H
ATOM   1432  HB  VAL A  94      20.636   0.579  16.454  1.00 17.89           H
ATOM   1433 HG11 VAL A  94      22.410   1.830  17.415  1.00 14.52           H
ATOM   1434 HG12 VAL A  94      22.897   1.157  16.065  1.00 14.52           H
ATOM   1435 HG13 VAL A  94      22.518   2.698  16.097  1.00 14.52           H
ATOM   1436 HG21 VAL A  94      20.118   2.417  17.639  1.00 35.30           H
ATOM   1437 HG22 VAL A  94      20.188   3.327  16.346  1.00 35.30           H
ATOM   1438 HG23 VAL A  94      19.043   2.223  16.499  1.00 35.30           H
ATOM   1439  N   GLN A  95      22.554   0.780  13.250  1.00 10.38           N
ATOM   1440  CA  GLN A  95      23.532  -0.128  12.665  1.00 13.87           C
ATOM   1441  C   GLN A  95      24.824  -0.022  13.447  1.00 13.51           C
ATOM   1442  O   GLN A  95      25.323   1.085  13.678  1.00 12.13           O
ATOM   1443  CB  GLN A  95      23.764   0.192  11.181  1.00 15.50           C
ATOM   1444  CG  GLN A  95      22.503   0.030  10.284  1.00 13.70           C
ATOM   1445  CD  GLN A  95      22.702   0.605   8.914  1.00 10.58           C
ATOM   1446  OE1 GLN A  95      23.500   1.486   8.736  1.00 10.04           O
ATOM   1447  NE2 GLN A  95      21.984   0.107   7.948  1.00 11.45           N
ATOM   1448  H   GLN A  95      22.754   1.606  13.117  1.00 12.44           H
ATOM   1449  HA  GLN A  95      23.206  -1.040  12.729  1.00 16.64           H
ATOM   1450  HB2 GLN A  95      24.046   1.117  11.118  1.00 18.59           H
ATOM   1451  HB3 GLN A  95      24.456  -0.392  10.834  1.00 18.59           H
ATOM   1452  HG2 GLN A  95      22.289  -0.906  10.192  1.00 16.43           H
ATOM   1453  HG3 GLN A  95      21.763   0.506  10.697  1.00 16.43           H
ATOM   1454 HE21 GLN A  95      21.418  -0.515   8.115  1.00 13.74           H
ATOM   1455 HE22 GLN A  95      22.071   0.403   7.153  1.00 13.74           H
ATOM   1456  N   LYS A  96      25.369  -1.168  13.858  1.00 15.74           N
ATOM   1457  CA  LYS A  96      26.610  -1.216  14.618  1.00 16.18           C
ATOM   1458  C   LYS A  96      27.650  -2.082  13.912  1.00 15.81           C
ATOM   1459  O   LYS A  96      27.340  -3.181  13.450  1.00 15.25           O
ATOM   1460  CB  LYS A  96      26.354  -1.739  16.024  1.00 14.76           C
ATOM   1461  CG  LYS A  96      25.534  -0.799  16.898  1.00 19.64           C
ATOM   1462  CD  LYS A  96      25.288  -1.370  18.284  1.00 19.82           C
ATOM   1463  CE  LYS A  96      24.256  -0.531  19.019  1.00 23.11           C
ATOM   1464  NZ  LYS A  96      23.822  -1.208  20.240  1.00 27.04           N1+
ATOM   1465  H   LYS A  96      25.032  -1.945  13.713  1.00 18.88           H
ATOM   1466  HA  LYS A  96      26.967  -0.320  14.695  1.00 19.41           H
ATOM   1467  HB2 LYS A  96      25.889  -2.587  15.980  1.00 17.71           H
ATOM   1468  HB3 LYS A  96      27.218  -1.850  16.451  1.00 17.71           H
ATOM   1469  HG2 LYS A  96      26.002   0.044  16.984  1.00 23.56           H
ATOM   1470  HG3 LYS A  96      24.667  -0.653  16.486  1.00 23.56           H
ATOM   1471  HD2 LYS A  96      24.944  -2.272  18.201  1.00 23.78           H
ATOM   1472  HD3 LYS A  96      26.113  -1.362  18.791  1.00 23.78           H
ATOM   1473  HE2 LYS A  96      24.644   0.320  19.265  1.00 27.72           H
ATOM   1474  HE3 LYS A  96      23.485  -0.401  18.449  1.00 27.72           H
ATOM   1475  HZ1 LYS A  96      23.216  -0.717  20.667  1.00 32.45           H
ATOM   1476  HZ2 LYS A  96      23.469  -2.001  20.033  1.00 32.45           H
ATOM   1477  HZ3 LYS A  96      24.523  -1.340  20.773  1.00 32.45           H
ATOM   1478  N   TRP A  97      28.874  -1.567  13.803  1.00 12.27           N
ATOM   1479  CA  TRP A  97      29.941  -2.272  13.105  1.00 12.64           C
ATOM   1480  C   TRP A  97      31.265  -1.643  13.495  1.00 17.77           C
ATOM   1481  O   TRP A  97      31.405  -0.413  13.501  1.00 15.39           O
ATOM   1482  CB  TRP A  97      29.754  -2.257  11.580  1.00 11.75           C
ATOM   1483  CG  TRP A  97      30.193  -1.003  10.878  1.00 18.03           C
ATOM   1484  CD1 TRP A  97      31.258  -0.868  10.031  1.00 19.11           C
ATOM   1485  CD2 TRP A  97      29.572   0.300  10.949  1.00 15.19           C
ATOM   1486  NE1 TRP A  97      31.336   0.428   9.576  1.00 13.02           N
ATOM   1487  CE2 TRP A  97      30.321   1.162  10.124  1.00 11.34           C
ATOM   1488  CE3 TRP A  97      28.458   0.809  11.616  1.00 13.40           C
ATOM   1489  CZ2 TRP A  97      30.015   2.501   9.974  1.00 10.96           C
ATOM   1490  CZ3 TRP A  97      28.158   2.145  11.472  1.00 11.99           C
ATOM   1491  CH2 TRP A  97      28.940   2.979  10.665  1.00 16.23           C
ATOM   1492  H   TRP A  97      29.103  -0.798  14.102  1.00 14.72           H
ATOM   1493  HA  TRP A  97      29.948  -3.196  13.392  1.00 15.16           H
ATOM   1494  HB2 TRP A  97      30.259  -2.999  11.208  1.00 14.09           H
ATOM   1495  HB3 TRP A  97      28.809  -2.387  11.400  1.00 14.09           H
ATOM   1496  HD1 TRP A  97      31.846  -1.549   9.792  1.00 22.92           H
ATOM   1497  HE1 TRP A  97      31.944   0.735   9.047  1.00 15.62           H
ATOM   1498  HE3 TRP A  97      27.953   0.268  12.174  1.00 16.08           H
ATOM   1499  HZ2 TRP A  97      30.528   3.053   9.430  1.00 13.14           H
ATOM   1500  HZ3 TRP A  97      27.428   2.500  11.919  1.00 14.39           H
ATOM   1501  HH2 TRP A  97      28.703   3.869  10.563  1.00 19.47           H
ATOM   1502  N   ASP A  98      32.228  -2.491  13.852  1.00 19.85           N
ATOM   1503  CA  ASP A  98      33.576  -2.031  14.172  1.00 15.52           C
ATOM   1504  C   ASP A  98      33.570  -0.968  15.264  1.00 22.30           C
ATOM   1505  O   ASP A  98      34.324   0.010  15.209  1.00 19.80           O
ATOM   1506  CB  ASP A  98      34.276  -1.497  12.927  1.00 16.05           C
ATOM   1507  CG  ASP A  98      34.674  -2.586  11.979  1.00 22.52           C
ATOM   1508  OD1 ASP A  98      34.759  -3.745  12.422  1.00 23.36           O
ATOM   1509  OD2 ASP A  98      34.897  -2.281  10.793  1.00 22.55           O1-
ATOM   1510  H   ASP A  98      32.126  -3.343  13.914  1.00 23.81           H
ATOM   1511  HA  ASP A  98      34.095  -2.779  14.505  1.00 18.62           H
ATOM   1512  HB2 ASP A  98      33.676  -0.900  12.457  1.00 19.26           H
ATOM   1513  HB3 ASP A  98      35.079  -1.024  13.197  1.00 19.26           H
ATOM   1514  N   GLY A  99      32.738  -1.170  16.279  1.00 17.69           N
ATOM   1515  CA  GLY A  99      32.698  -0.248  17.390  1.00 20.30           C
ATOM   1516  C   GLY A  99      32.138   1.104  17.040  1.00 21.97           C
ATOM   1517  O   GLY A  99      32.152   1.996  17.882  1.00 24.91           O
ATOM   1518  H   GLY A  99      32.194  -1.834  16.347  1.00 21.22           H
ATOM   1519  HA2 GLY A  99      32.165  -0.619  18.111  1.00 24.35           H
ATOM   1520  HA3 GLY A  99      33.600  -0.119  17.717  1.00 24.35           H
ATOM   1521  N   LYS A 100      31.677   1.280  15.814  1.00 16.41           N
ATOM   1522  CA  LYS A 100      30.971   2.463  15.363  1.00 16.54           C
ATOM   1523  C   LYS A 100      29.467   2.185  15.326  1.00 18.94           C
ATOM   1524  O   LYS A 100      29.004   1.033  15.325  1.00 15.77           O
ATOM   1525  CB  LYS A 100      31.459   2.856  13.977  1.00 15.14           C
ATOM   1526  CG  LYS A 100      32.940   3.121  13.874  1.00 17.20           C
ATOM   1527  CD  LYS A 100      33.334   3.616  12.475  1.00 22.76           C
ATOM   1528  CE  LYS A 100      33.597   2.528  11.521  1.00 22.89           C
ATOM   1529  NZ  LYS A 100      34.440   2.978  10.382  1.00 20.57           N1+
ATOM   1530  H   LYS A 100      31.749   0.689  15.192  1.00 19.69           H
ATOM   1531  HA  LYS A 100      31.148   3.199  15.960  1.00 19.84           H
ATOM   1532  HB2 LYS A 100      31.274   2.117  13.375  1.00 18.16           H
ATOM   1533  HB3 LYS A 100      30.980   3.643  13.688  1.00 18.16           H
ATOM   1534  HG2 LYS A 100      33.187   3.806  14.514  1.00 20.64           H
ATOM   1535  HG3 LYS A 100      33.428   2.307  14.062  1.00 20.64           H
ATOM   1536  HD2 LYS A 100      32.619   4.157  12.107  1.00 27.31           H
ATOM   1537  HD3 LYS A 100      34.152   4.131  12.546  1.00 27.31           H
ATOM   1538  HE2 LYS A 100      34.061   1.804  11.970  1.00 27.46           H
ATOM   1539  HE3 LYS A 100      32.754   2.207  11.163  1.00 27.46           H
ATOM   1540  HZ1 LYS A 100      34.585   2.290   9.824  1.00 24.67           H
ATOM   1541  HZ2 LYS A 100      34.041   3.629   9.929  1.00 24.67           H
ATOM   1542  HZ3 LYS A 100      35.229   3.259  10.679  1.00 24.67           H
ATOM   1543  N   SER A 101      28.708   3.269  15.239  1.00 16.64           N
ATOM   1544  CA  SER A 101      27.263   3.219  15.221  1.00 17.79           C
ATOM   1545  C   SER A 101      26.718   4.333  14.323  1.00 15.88           C
ATOM   1546  O   SER A 101      27.264   5.429  14.300  1.00 13.76           O
ATOM   1547  CB  SER A 101      26.764   3.363  16.659  1.00 21.11           C
ATOM   1548  OG  SER A 101      25.481   3.897  16.680  1.00 29.97           O
ATOM   1549  H   SER A 101      29.024   4.068  15.214  1.00 19.96           H
ATOM   1550  HA  SER A 101      26.982   2.363  14.872  1.00 21.34           H
ATOM   1551  HB2 SER A 101      26.773   2.501  17.098  1.00 25.33           H
ATOM   1552  HB3 SER A 101      27.341   3.982  17.135  1.00 25.33           H
ATOM   1553  HG  SER A 101      25.561   4.710  16.863  1.00 35.96           H
ATOM   1554  N   THR A 102      25.605   4.058  13.632  1.00 12.17           N
ATOM   1555  CA  THR A 102      24.837   5.071  12.914  1.00 11.06           C
ATOM   1556  C   THR A 102      23.339   4.803  13.088  1.00 13.25           C
ATOM   1557  O   THR A 102      22.906   3.659  13.274  1.00  9.61           O
ATOM   1558  CB  THR A 102      25.225   5.125  11.412  1.00 10.60           C
ATOM   1559  OG1 THR A 102      24.521   6.201  10.761  1.00 16.56           O
ATOM   1560  CG2 THR A 102      24.961   3.792  10.689  1.00 15.66           C
ATOM   1561  H   THR A 102      25.270   3.271  13.560  1.00 14.60           H
ATOM   1562  HA  THR A 102      25.032   5.934  13.311  1.00 13.27           H
ATOM   1563  HB  THR A 102      26.178   5.297  11.353  1.00 12.71           H
ATOM   1564  HG1 THR A 102      24.655   6.917  11.183  1.00 19.86           H
ATOM   1565 HG21 THR A 102      25.240   3.856   9.766  1.00 18.78           H
ATOM   1566 HG22 THR A 102      25.446   3.077  11.121  1.00 18.78           H
ATOM   1567 HG23 THR A 102      24.015   3.599  10.726  1.00 18.78           H
ATOM   1568  N   THR A 103      22.538   5.862  13.078  1.00 11.67           N
ATOM   1569  CA  THR A 103      21.097   5.700  13.315  1.00 12.38           C
ATOM   1570  C   THR A 103      20.278   6.246  12.146  1.00 13.55           C
ATOM   1571  O   THR A 103      20.563   7.353  11.670  1.00 11.79           O
ATOM   1572  CB  THR A 103      20.729   6.359  14.664  1.00 16.71           C
ATOM   1573  OG1 THR A 103      21.417   5.671  15.709  1.00 19.27           O
ATOM   1574  CG2 THR A 103      19.303   6.210  15.006  1.00 17.06           C
ATOM   1575  H   THR A 103      22.800   6.672  12.961  1.00 14.00           H
ATOM   1576  HA  THR A 103      20.901   4.757  13.391  1.00 14.86           H
ATOM   1577  HB  THR A 103      20.962   7.301  14.672  1.00 20.05           H
ATOM   1578  HG1 THR A 103      22.246   5.694  15.579  1.00 23.11           H
ATOM   1579 HG21 THR A 103      19.141   6.617  15.870  1.00 20.47           H
ATOM   1580 HG22 THR A 103      18.751   6.637  14.339  1.00 20.47           H
ATOM   1581 HG23 THR A 103      19.086   5.267  15.060  1.00 20.47           H
ATOM   1582  N   ILE A 104      19.284   5.463  11.657  1.00 12.98           N
ATOM   1583  CA  ILE A 104      18.376   5.949  10.628  1.00  9.98           C
ATOM   1584  C   ILE A 104      17.003   5.866  11.299  1.00 15.04           C
ATOM   1585  O   ILE A 104      16.436   4.929  11.852  1.00 16.57           O
ATOM   1586  CB  ILE A 104      18.449   5.041   9.424  1.00 13.22           C
ATOM   1587  CG1 ILE A 104      19.891   4.955   8.925  1.00 16.43           C
ATOM   1588  CG2 ILE A 104      17.481   5.485   8.370  1.00 11.46           C
ATOM   1589  CD1 ILE A 104      20.041   3.964   7.775  1.00 23.14           C
ATOM   1590  H   ILE A 104      19.136   4.518  12.027  1.00 15.57           H
ATOM   1591  HA  ILE A 104      18.665   7.020  10.339  1.00 11.97           H
ATOM   1592  HB  ILE A 104      18.129   4.014   9.784  1.00 15.86           H
ATOM   1593 HG12 ILE A 104      20.220   5.972   8.602  1.00 19.71           H
ATOM   1594 HG13 ILE A 104      20.582   4.674   9.750  1.00 19.71           H
ATOM   1595 HG21 ILE A 104      17.505   4.842   7.489  1.00 13.75           H
ATOM   1596 HG22 ILE A 104      16.457   5.514   8.756  1.00 13.75           H
ATOM   1597 HG23 ILE A 104      17.704   6.524   8.047  1.00 13.75           H
ATOM   1598 HD11 ILE A 104      21.082   3.947   7.420  1.00 27.76           H
ATOM   1599 HD12 ILE A 104      19.766   2.948   8.081  1.00 27.76           H
ATOM   1600 HD13 ILE A 104      19.411   4.257   6.928  1.00 27.76           H
ATOM   1601  N   LYS A 105      16.420   7.087  11.340  1.00 14.26           N
ATOM   1602  CA  LYS A 105      15.068   7.326  11.854  1.00 15.11           C
ATOM   1603  C   LYS A 105      14.105   7.596  10.703  1.00 16.15           C
ATOM   1604  O   LYS A 105      14.316   8.512   9.895  1.00 14.85           O
ATOM   1605  CB  LYS A 105      15.000   8.493  12.835  1.00 16.74           C
ATOM   1606  CG  LYS A 105      15.761   8.310  14.126  1.00 19.10           C
ATOM   1607  CD  LYS A 105      15.394   9.405  15.109  1.00 25.87           C
ATOM   1608  CE  LYS A 105      16.480   9.659  16.122  1.00 29.35           C
ATOM   1609  NZ  LYS A 105      16.256   8.979  17.396  1.00 41.34           N1+
ATOM   1610  H   LYS A 105      16.816   7.810  11.096  1.00 17.10           H
ATOM   1611  HA  LYS A 105      14.773   6.534  12.322  1.00 18.13           H
ATOM   1612  HB2 LYS A 105      15.310   9.309  12.406  1.00 20.08           H
ATOM   1613  HB3 LYS A 105      14.068   8.598  13.080  1.00 20.08           H
ATOM   1614  HG2 LYS A 105      15.502   7.469  14.524  1.00 22.91           H
ATOM   1615  HG3 LYS A 105      16.713   8.332  13.960  1.00 22.91           H
ATOM   1616  HD2 LYS A 105      15.228  10.239  14.632  1.00 31.04           H
ATOM   1617  HD3 LYS A 105      14.593   9.148  15.596  1.00 31.04           H
ATOM   1618  HE2 LYS A 105      17.327   9.361  15.762  1.00 35.22           H
ATOM   1619  HE3 LYS A 105      16.504  10.611  16.310  1.00 35.22           H
ATOM   1620  HZ1 LYS A 105      16.930   9.143  17.951  1.00 49.60           H
ATOM   1621  HZ2 LYS A 105      15.499   9.267  17.769  1.00 49.60           H
ATOM   1622  HZ3 LYS A 105      16.197   8.100  17.262  1.00 49.60           H
ATOM   1623  N   ARG A 106      13.033   6.817  10.639  1.00 13.95           N
ATOM   1624  CA  ARG A 106      12.008   7.018   9.629  1.00 15.60           C
ATOM   1625  C   ARG A 106      10.720   7.418  10.337  1.00 18.68           C
ATOM   1626  O   ARG A 106      10.302   6.749  11.294  1.00 14.86           O
ATOM   1627  CB  ARG A 106      11.863   5.762   8.778  1.00 20.61           C
ATOM   1628  CG  ARG A 106      13.193   5.293   8.077  1.00 15.59           C
ATOM   1629  CD  ARG A 106      13.027   3.962   7.334  1.00 24.32           C
ATOM   1630  NE  ARG A 106      14.219   3.505   6.591  1.00 24.80           N
ATOM   1631  CZ  ARG A 106      15.201   2.789   7.113  1.00 23.46           C
ATOM   1632  NH1 ARG A 106      15.168   2.465   8.389  1.00 25.12           N
ATOM   1633  NH2 ARG A 106      16.237   2.399   6.372  1.00 28.92           N1+
ATOM   1634  H   ARG A 106      12.876   6.163  11.172  1.00 16.73           H
ATOM   1635  HA  ARG A 106      12.276   7.747   9.048  1.00 18.71           H
ATOM   1636  HB2 ARG A 106      11.571   5.040   9.353  1.00 24.73           H
ATOM   1637  HB3 ARG A 106      11.203   5.939   8.091  1.00 24.73           H
ATOM   1638  HG2 ARG A 106      13.458   5.956   7.417  1.00 18.70           H
ATOM   1639  HG3 ARG A 106      13.892   5.192   8.741  1.00 18.70           H
ATOM   1640  HD2 ARG A 106      12.793   3.275   7.975  1.00 29.18           H
ATOM   1641  HD3 ARG A 106      12.311   4.057   6.691  1.00 29.18           H
ATOM   1642  HE  ARG A 106      14.303   3.752   5.773  1.00 29.75           H
ATOM   1643 HH11 ARG A 106      14.505   2.703   8.881  1.00 30.14           H
ATOM   1644 HH12 ARG A 106      15.809   2.001   8.725  1.00 30.14           H
ATOM   1645 HH21 ARG A 106      16.278   2.610   5.541  1.00 34.70           H
ATOM   1646 HH22 ARG A 106      16.875   1.943   6.726  1.00 34.70           H
ATOM   1647  N   LYS A 107      10.151   8.564   9.934  1.00 20.81           N
ATOM   1648  CA  LYS A 107       8.928   9.063  10.548  1.00 18.13           C
ATOM   1649  C   LYS A 107       7.944   9.584   9.511  1.00 20.77           C
ATOM   1650  O   LYS A 107       8.324  10.011   8.419  1.00 23.78           O
ATOM   1651  CB  LYS A 107       9.230  10.148  11.582  1.00 21.53           C
ATOM   1652  CG  LYS A 107       9.649  11.497  11.036  1.00 23.75           C
ATOM   1653  CD  LYS A 107      10.384  12.313  12.097  1.00 31.55           C
ATOM   1654  CE  LYS A 107      11.889  11.929  12.187  1.00 37.55           C
ATOM   1655  NZ  LYS A 107      12.566  12.465  13.438  1.00 43.27           N1+
ATOM   1656  H   LYS A 107      10.457   9.073   9.310  1.00 24.97           H
ATOM   1657  HA  LYS A 107       8.494   8.328  11.003  1.00 21.75           H
ATOM   1658  HB2 LYS A 107       8.437  10.280  12.126  1.00 25.82           H
ATOM   1659  HB3 LYS A 107       9.954   9.828  12.142  1.00 25.82           H
ATOM   1660  HG2 LYS A 107      10.243  11.366  10.284  1.00 28.50           H
ATOM   1661  HG3 LYS A 107       8.860  11.993  10.768  1.00 28.50           H
ATOM   1662  HD2 LYS A 107      10.314  13.256  11.879  1.00 37.86           H
ATOM   1663  HD3 LYS A 107       9.980  12.137  12.962  1.00 37.86           H
ATOM   1664  HE2 LYS A 107      11.966  10.962  12.200  1.00 45.05           H
ATOM   1665  HE3 LYS A 107      12.355  12.287  11.412  1.00 45.05           H
ATOM   1666  HZ1 LYS A 107      13.425  12.228  13.448  1.00 51.92           H
ATOM   1667  HZ2 LYS A 107      12.511  13.354  13.455  1.00 51.92           H
ATOM   1668  HZ3 LYS A 107      12.168  12.140  14.166  1.00 51.92           H
ATOM   1669  N   ARG A 108       6.662   9.489   9.858  1.00 22.32           N
ATOM   1670  CA  ARG A 108       5.577  10.022   9.042  1.00 24.20           C
ATOM   1671  C   ARG A 108       5.323  11.451   9.463  1.00 20.86           C
ATOM   1672  O   ARG A 108       5.206  11.737  10.655  1.00 28.41           O
ATOM   1673  CB  ARG A 108       4.301   9.201   9.206  1.00 23.76           C
ATOM   1674  CG  ARG A 108       4.339   7.808   8.653  1.00 27.86           C
ATOM   1675  CD  ARG A 108       4.576   7.741   7.143  1.00 27.85           C
ATOM   1676  NE  ARG A 108       4.299   8.999   6.473  1.00 42.02           N
ATOM   1677  CZ  ARG A 108       3.098   9.396   6.077  1.00 23.85           C
ATOM   1678  NH1 ARG A 108       2.025   8.656   6.258  1.00 26.24           N
ATOM   1679  NH2 ARG A 108       2.981  10.557   5.494  1.00 30.04           N1+
ATOM   1680  H   ARG A 108       6.389   9.121  10.587  1.00 26.78           H
ATOM   1681  HA  ARG A 108       5.832  10.027   8.112  1.00 29.04           H
ATOM   1682  HB2 ARG A 108       4.129   9.114  10.156  1.00 28.51           H
ATOM   1683  HB3 ARG A 108       3.562   9.669   8.789  1.00 28.51           H
ATOM   1684  HG2 ARG A 108       5.048   7.307   9.088  1.00 33.43           H
ATOM   1685  HG3 ARG A 108       3.481   7.384   8.829  1.00 33.43           H
ATOM   1686  HD2 ARG A 108       5.493   7.507   6.977  1.00 33.42           H
ATOM   1687  HD3 ARG A 108       3.992   7.065   6.759  1.00 33.42           H
ATOM   1688  HE  ARG A 108       4.970   9.495   6.269  1.00 50.41           H
ATOM   1689 HH11 ARG A 108       2.091   7.893   6.644  1.00 31.48           H
ATOM   1690 HH12 ARG A 108       1.258   8.938   5.993  1.00 31.48           H
ATOM   1691 HH21 ARG A 108       3.672  11.048   5.363  1.00 36.04           H
ATOM   1692 HH22 ARG A 108       2.206  10.805   5.235  1.00 36.04           H
ATOM   1693  N   GLU A 109       5.289  12.352   8.489  1.00 24.18           N
ATOM   1694  CA  GLU A 109       5.052  13.768   8.737  1.00 21.91           C
ATOM   1695  C   GLU A 109       4.185  14.286   7.596  1.00 31.49           C
ATOM   1696  O   GLU A 109       4.662  14.386   6.461  1.00 24.70           O
ATOM   1697  CB  GLU A 109       6.363  14.558   8.819  1.00 29.09           C
ATOM   1698  CG  GLU A 109       6.168  16.061   9.057  1.00 24.79           C
ATOM   1699  CD  GLU A 109       7.468  16.865   9.009  1.00 34.66           C
ATOM   1700  OE1 GLU A 109       8.474  16.415   9.582  1.00 29.73           O
ATOM   1701  OE2 GLU A 109       7.473  17.956   8.396  1.00 39.41           O1-
ATOM   1702  H   GLU A 109       5.401  12.163   7.661  1.00 29.02           H
ATOM   1703  HA  GLU A 109       4.578  13.868   9.577  1.00 26.28           H
ATOM   1704  HB2 GLU A 109       6.895  14.204   9.549  1.00 34.90           H
ATOM   1705  HB3 GLU A 109       6.844  14.455   7.984  1.00 34.90           H
ATOM   1706  HG2 GLU A 109       5.581  16.421   8.375  1.00 29.74           H
ATOM   1707  HG3 GLU A 109       5.782  16.190   9.938  1.00 29.74           H
ATOM   1708  N   ASP A 110       2.932  14.629   7.894  1.00 21.96           N
ATOM   1709  CA  ASP A 110       1.967  15.041   6.885  1.00 28.03           C
ATOM   1710  C   ASP A 110       1.865  13.857   5.930  1.00 21.77           C
ATOM   1711  O   ASP A 110       1.603  12.735   6.381  1.00 26.86           O
ATOM   1712  CB  ASP A 110       2.370  16.342   6.230  1.00 31.27           C
ATOM   1713  CG  ASP A 110       2.460  17.499   7.202  1.00 35.33           C
ATOM   1714  OD1 ASP A 110       1.585  17.640   8.082  1.00 36.82           O
ATOM   1715  OD2 ASP A 110       3.418  18.282   7.068  1.00 42.75           O1-
ATOM   1716  H   ASP A 110       2.608  14.623   8.692  1.00 26.35           H
ATOM   1717  HA  ASP A 110       1.108  15.161   7.312  1.00 33.63           H
ATOM   1718  HB2 ASP A 110       3.233  16.227   5.809  1.00 37.51           H
ATOM   1719  HB3 ASP A 110       1.700  16.553   5.563  1.00 37.51           H
ATOM   1720  N   ASP A 111       2.064  14.053   4.634  1.00 24.64           N
ATOM   1721  CA  ASP A 111       2.057  12.932   3.705  1.00 30.44           C
ATOM   1722  C   ASP A 111       3.479  12.617   3.247  1.00 31.86           C
ATOM   1723  O   ASP A 111       3.687  12.041   2.175  1.00 29.97           O
ATOM   1724  CB  ASP A 111       1.104  13.220   2.534  1.00 36.84           C
ATOM   1725  CG  ASP A 111       1.368  14.546   1.904  1.00 34.09           C
ATOM   1726  OD1 ASP A 111       2.455  15.056   2.206  1.00 28.76           O
ATOM   1727  OD2 ASP A 111       0.512  15.090   1.165  1.00 32.31           O1-
ATOM   1728  H   ASP A 111       2.223  14.815   4.271  1.00 29.56           H
ATOM   1729  HA  ASP A 111       1.706  12.158   4.155  1.00 36.52           H
ATOM   1730  HB2 ASP A 111       1.195  12.524   1.864  1.00 44.20           H
ATOM   1731  HB3 ASP A 111       0.190  13.229   2.868  1.00 44.20           H
ATOM   1732  N   LYS A 112       4.469  13.021   4.038  1.00 25.33           N
ATOM   1733  CA  LYS A 112       5.860  12.687   3.790  1.00 27.97           C
ATOM   1734  C   LYS A 112       6.322  11.505   4.639  1.00 23.71           C
ATOM   1735  O   LYS A 112       5.804  11.234   5.727  1.00 24.13           O
ATOM   1736  CB  LYS A 112       6.763  13.870   4.104  1.00 23.82           C
ATOM   1737  CG  LYS A 112       6.404  15.198   3.501  1.00 31.77           C
ATOM   1738  CD  LYS A 112       7.324  16.274   4.081  1.00 30.42           C
ATOM   1739  CE  LYS A 112       7.152  17.635   3.406  1.00 38.72           C
ATOM   1740  NZ  LYS A 112       8.282  18.534   3.768  1.00 42.93           N1+
ATOM   1741  H   LYS A 112       4.358  13.511   4.734  1.00 30.38           H
ATOM   1742  HA  LYS A 112       5.966  12.459   2.857  1.00 33.56           H
ATOM   1743  HB2 LYS A 112       6.765  14.000   5.064  1.00 28.58           H
ATOM   1744  HB3 LYS A 112       7.657  13.653   3.803  1.00 28.58           H
ATOM   1745  HG2 LYS A 112       6.537  15.173   2.540  1.00 38.12           H
ATOM   1746  HG3 LYS A 112       5.483  15.419   3.719  1.00 38.12           H
ATOM   1747  HD2 LYS A 112       7.125  16.385   5.025  1.00 36.50           H
ATOM   1748  HD3 LYS A 112       8.247  15.999   3.967  1.00 36.50           H
ATOM   1749  HE2 LYS A 112       7.157  17.515   2.444  1.00 46.46           H
ATOM   1750  HE3 LYS A 112       6.322  18.047   3.697  1.00 46.46           H
ATOM   1751  HZ1 LYS A 112       8.189  19.325   3.369  1.00 51.51           H
ATOM   1752  HZ2 LYS A 112       8.303  18.655   4.650  1.00 51.51           H
ATOM   1753  HZ3 LYS A 112       9.055  18.171   3.511  1.00 51.51           H
ATOM   1754  N   LEU A 113       7.329  10.808   4.143  1.00 22.28           N
ATOM   1755  CA  LEU A 113       8.106   9.895   4.967  1.00 14.89           C
ATOM   1756  C   LEU A 113       9.498  10.507   5.087  1.00 18.02           C
ATOM   1757  O   LEU A 113      10.193  10.676   4.079  1.00 15.33           O
ATOM   1758  CB  LEU A 113       8.133   8.494   4.358  1.00 21.31           C
ATOM   1759  CG  LEU A 113       8.723   7.344   5.182  1.00 23.12           C
ATOM   1760  CD1 LEU A 113       8.405   7.449   6.636  1.00 30.67           C
ATOM   1761  CD2 LEU A 113       8.182   6.007   4.645  1.00 23.35           C
ATOM   1762  H   LEU A 113       7.582  10.840   3.322  1.00 26.72           H
ATOM   1763  HA  LEU A 113       7.706   9.837   5.845  1.00 17.86           H
ATOM   1764  HB2 LEU A 113       7.218   8.252   4.145  1.00 25.56           H
ATOM   1765  HB3 LEU A 113       8.640   8.539   3.534  1.00 25.56           H
ATOM   1766  HG  LEU A 113       9.689   7.352   5.086  1.00 27.73           H
ATOM   1767 HD11 LEU A 113       8.790   6.684   7.091  1.00 36.79           H
ATOM   1768 HD12 LEU A 113       8.783   8.267   6.988  1.00 36.79           H
ATOM   1769 HD13 LEU A 113       7.449   7.448   6.748  1.00 36.79           H
ATOM   1770 HD21 LEU A 113       8.557   5.281   5.167  1.00 28.01           H
ATOM   1771 HD22 LEU A 113       7.215   6.000   4.725  1.00 28.01           H
ATOM   1772 HD23 LEU A 113       8.438   5.913   3.715  1.00 28.01           H
ATOM   1773  N   VAL A 114       9.884  10.883   6.301  1.00 18.12           N
ATOM   1774  CA  VAL A 114      11.109  11.647   6.528  1.00 17.19           C
ATOM   1775  C   VAL A 114      12.150  10.701   7.118  1.00 15.22           C
ATOM   1776  O   VAL A 114      11.876   9.993   8.095  1.00 13.41           O
ATOM   1777  CB  VAL A 114      10.865  12.875   7.431  1.00 17.94           C
ATOM   1778  CG1 VAL A 114      12.163  13.668   7.671  1.00 17.81           C
ATOM   1779  CG2 VAL A 114       9.819  13.763   6.837  1.00 17.29           C
ATOM   1780  H   VAL A 114       9.448  10.702   7.020  1.00 21.74           H
ATOM   1781  HA  VAL A 114      11.435  11.970   5.677  1.00 20.62           H
ATOM   1782  HB  VAL A 114      10.530  12.582   8.293  1.00 21.52           H
ATOM   1783 HG11 VAL A 114      11.961  14.446   8.214  1.00 21.37           H
ATOM   1784 HG12 VAL A 114      12.797  13.099   8.130  1.00 21.37           H
ATOM   1785 HG13 VAL A 114      12.528  13.945   6.818  1.00 21.37           H
ATOM   1786 HG21 VAL A 114       9.698  14.536   7.408  1.00 20.74           H
ATOM   1787 HG22 VAL A 114      10.117  14.038   5.955  1.00 20.74           H
ATOM   1788 HG23 VAL A 114       8.981  13.275   6.758  1.00 20.74           H
ATOM   1789  N   VAL A 115      13.332  10.685   6.512  1.00 15.34           N
ATOM   1790  CA  VAL A 115      14.417   9.787   6.887  1.00 10.69           C
ATOM   1791  C   VAL A 115      15.601  10.620   7.357  1.00 13.71           C
ATOM   1792  O   VAL A 115      16.174  11.403   6.586  1.00 14.87           O
ATOM   1793  CB  VAL A 115      14.815   8.873   5.726  1.00 12.77           C
ATOM   1794  CG1 VAL A 115      15.913   7.886   6.161  1.00 11.50           C
ATOM   1795  CG2 VAL A 115      13.614   8.142   5.195  1.00 18.92           C
ATOM   1796  H   VAL A 115      13.524  11.192   5.848  1.00 18.40           H
ATOM   1797  HA  VAL A 115      14.133   9.229   7.623  1.00 12.83           H
ATOM   1798  HB  VAL A 115      15.174   9.425   5.015  1.00 15.32           H
ATOM   1799 HG11 VAL A 115      16.138   7.320   5.408  1.00 13.79           H
ATOM   1800 HG12 VAL A 115      16.698   8.380   6.448  1.00 13.79           H
ATOM   1801 HG13 VAL A 115      15.573   7.352   6.894  1.00 13.79           H
ATOM   1802 HG21 VAL A 115      13.895   7.562   4.470  1.00 22.70           H
ATOM   1803 HG22 VAL A 115      13.218   7.615   5.905  1.00 22.70           H
ATOM   1804 HG23 VAL A 115      12.972   8.793   4.865  1.00 22.70           H
ATOM   1805  N   GLU A 116      15.959  10.473   8.619  1.00 13.61           N
ATOM   1806  CA  GLU A 116      17.070  11.214   9.189  1.00 11.02           C
ATOM   1807  C   GLU A 116      18.236  10.272   9.393  1.00 15.64           C
ATOM   1808  O   GLU A 116      18.088   9.300  10.163  1.00 11.77           O
ATOM   1809  CB  GLU A 116      16.657  11.839  10.515  1.00 15.44           C
ATOM   1810  CG  GLU A 116      17.782  12.677  11.163  1.00 19.22           C
ATOM   1811  CD  GLU A 116      17.523  12.986  12.599  1.00 19.76           C
ATOM   1812  OE1 GLU A 116      17.593  12.060  13.419  1.00 17.66           O
ATOM   1813  OE2 GLU A 116      17.250  14.163  12.905  1.00 27.72           O1-
ATOM   1814  H   GLU A 116      15.563   9.953   9.177  1.00 16.33           H
ATOM   1815  HA  GLU A 116      17.360  11.910   8.586  1.00 13.22           H
ATOM   1816  HB2 GLU A 116      15.906  12.428  10.350  1.00 18.52           H
ATOM   1817  HB3 GLU A 116      16.386  11.147  11.138  1.00 18.52           H
ATOM   1818  HG2 GLU A 116      18.623  12.202  11.106  1.00 23.05           H
ATOM   1819  HG3 GLU A 116      17.846  13.522  10.695  1.00 23.05           H
ATOM   1820  N   CYS A 117      19.398  10.554   8.737  1.00 14.86           N
ATOM   1821  CA  CYS A 117      20.535   9.666   8.896  1.00  8.54           C
ATOM   1822  C   CYS A 117      21.623  10.505   9.618  1.00 11.68           C
ATOM   1823  O   CYS A 117      22.084  11.573   9.289  1.00 12.37           O
ATOM   1824  CB  CYS A 117      21.133   9.236   7.558  1.00 14.42           C
ATOM   1825  SG  CYS A 117      19.858   8.422   6.576  1.00 14.91           S
ATOM   1826  H   CYS A 117      19.542  11.431   8.211  1.00 17.82           H
ATOM   1827  HA  CYS A 117      20.228   8.767   9.529  1.00 10.24           H
ATOM   1828  HB2 CYS A 117      21.495  10.147   7.026  1.00 17.30           H
ATOM   1829  HB3 CYS A 117      21.993   8.557   7.724  1.00 17.30           H
ATOM   1830  HG  CYS A 117      20.618   7.601   5.819  1.00 17.89           H
ATOM   1831  N   VAL A 118      22.096   9.877  10.726  1.00  9.47           N
ATOM   1832  CA  VAL A 118      23.050  10.471  11.680  1.00 13.55           C
ATOM   1833  C   VAL A 118      24.318   9.611  11.774  1.00 11.97           C
ATOM   1834  O   VAL A 118      24.251   8.406  12.066  1.00 12.21           O
ATOM   1835  CB  VAL A 118      22.442  10.660  13.098  1.00 13.26           C
ATOM   1836  CG1 VAL A 118      23.528  11.144  14.129  1.00 14.58           C
ATOM   1837  CG2 VAL A 118      21.270  11.640  13.126  1.00 15.95           C
ATOM   1838  H   VAL A 118      21.853   9.089  10.974  1.00 11.35           H
ATOM   1839  HA  VAL A 118      23.315  11.342  11.362  1.00 16.25           H
ATOM   1840  HB  VAL A 118      22.109   9.805  13.413  1.00 15.90           H
ATOM   1841 HG11 VAL A 118      23.104  11.281  14.992  1.00 17.49           H
ATOM   1842 HG12 VAL A 118      24.219  10.473  14.214  1.00 17.49           H
ATOM   1843 HG13 VAL A 118      23.908  11.974  13.815  1.00 17.49           H
ATOM   1844 HG21 VAL A 118      20.971  11.733  14.043  1.00 19.14           H
ATOM   1845 HG22 VAL A 118      21.561  12.502  12.794  1.00 19.14           H
ATOM   1846 HG23 VAL A 118      20.549  11.291  12.581  1.00 19.14           H
ATOM   1847  N   MET A 119      25.472  10.243  11.583  1.00 12.84           N
ATOM   1848  CA  MET A 119      26.778   9.628  11.832  1.00 14.25           C
ATOM   1849  C   MET A 119      27.671  10.673  12.479  1.00 18.06           C
ATOM   1850  O   MET A 119      27.977  11.688  11.848  1.00 13.69           O
ATOM   1851  CB  MET A 119      27.425   9.119  10.536  1.00 16.10           C
ATOM   1852  CG  MET A 119      28.741   8.447  10.698  1.00 13.20           C
ATOM   1853  SD  MET A 119      28.659   7.016  11.775  1.00 15.66           S
ATOM   1854  CE  MET A 119      30.416   6.586  11.838  1.00 22.16           C
ATOM   1855  H   MET A 119      25.526  11.053  11.306  1.00 15.40           H
ATOM   1856  HA  MET A 119      26.669   8.878  12.430  1.00 17.09           H
ATOM   1857  HB2 MET A 119      26.818   8.483  10.122  1.00 19.32           H
ATOM   1858  HB3 MET A 119      27.576   9.870   9.937  1.00 19.32           H
ATOM   1859  HG2 MET A 119      29.042   8.150   9.826  1.00 15.84           H
ATOM   1860  HG3 MET A 119      29.378   9.067  11.070  1.00 15.84           H
ATOM   1861  HE1 MET A 119      30.527   5.816  12.416  1.00 26.59           H
ATOM   1862  HE2 MET A 119      30.723   6.370  10.942  1.00 26.59           H
ATOM   1863  HE3 MET A 119      30.920   7.332  12.186  1.00 26.59           H
ATOM   1864  N   LYS A 120      28.107  10.413  13.716  1.00 12.89           N
ATOM   1865  CA  LYS A 120      28.912  11.363  14.471  1.00 15.92           C
ATOM   1866  C   LYS A 120      28.233  12.725  14.456  1.00 14.35           C
ATOM   1867  O   LYS A 120      27.099  12.855  14.932  1.00 16.31           O
ATOM   1868  CB  LYS A 120      30.336  11.424  13.901  1.00 15.69           C
ATOM   1869  CG  LYS A 120      31.112  10.127  14.076  1.00 20.52           C
ATOM   1870  CD  LYS A 120      32.492  10.149  13.358  1.00 22.74           C
ATOM   1871  CE  LYS A 120      33.441  11.199  13.997  1.00 30.46           C
ATOM   1872  NZ  LYS A 120      34.764  11.297  13.301  1.00 40.16           N1+
ATOM   1873  H   LYS A 120      27.952   9.679  14.140  1.00 15.46           H
ATOM   1874  HA  LYS A 120      28.964  11.060  15.391  1.00 19.09           H
ATOM   1875  HB2 LYS A 120      30.297  11.625  12.956  1.00 18.82           H
ATOM   1876  HB3 LYS A 120      30.822  12.122  14.362  1.00 18.82           H
ATOM   1877  HG2 LYS A 120      31.277  10.000  15.023  1.00 24.61           H
ATOM   1878  HG3 LYS A 120      30.596   9.388  13.722  1.00 24.61           H
ATOM   1879  HD2 LYS A 120      32.910   9.278  13.422  1.00 27.28           H
ATOM   1880  HD3 LYS A 120      32.368  10.385  12.425  1.00 27.28           H
ATOM   1881  HE2 LYS A 120      33.025  12.077  13.968  1.00 36.54           H
ATOM   1882  HE3 LYS A 120      33.610  10.953  14.922  1.00 36.54           H
ATOM   1883  HZ1 LYS A 120      35.282  11.899  13.706  1.00 48.19           H
ATOM   1884  HZ2 LYS A 120      35.176  10.505  13.327  1.00 48.19           H
ATOM   1885  HZ3 LYS A 120      34.650  11.537  12.451  1.00 48.19           H
ATOM   1886  N   GLY A 121      28.891  13.741  13.907  1.00 11.21           N
ATOM   1887  CA  GLY A 121      28.351  15.081  13.953  1.00 12.17           C
ATOM   1888  C   GLY A 121      27.578  15.472  12.718  1.00 14.85           C
ATOM   1889  O   GLY A 121      27.184  16.637  12.599  1.00 16.10           O
ATOM   1890  H   GLY A 121      29.644  13.686  13.502  1.00 13.45           H
ATOM   1891  HA2 GLY A 121      27.778  15.179  14.728  1.00 14.60           H
ATOM   1892  HA3 GLY A 121      29.081  15.709  14.051  1.00 14.60           H
ATOM   1893  N   VAL A 122      27.321  14.509  11.820  1.00  9.88           N
ATOM   1894  CA  VAL A 122      26.672  14.750  10.542  1.00 16.45           C
ATOM   1895  C   VAL A 122      25.242  14.243  10.585  1.00 12.82           C
ATOM   1896  O   VAL A 122      24.986  13.089  10.950  1.00 13.88           O
ATOM   1897  CB  VAL A 122      27.449  14.090   9.394  1.00 16.33           C
ATOM   1898  CG1 VAL A 122      26.755  14.361   8.094  1.00 16.93           C
ATOM   1899  CG2 VAL A 122      28.867  14.611   9.331  1.00 22.50           C
ATOM   1900  H   VAL A 122      27.530  13.685  11.935  1.00 11.85           H
ATOM   1901  HA  VAL A 122      26.647  15.704  10.384  1.00 19.74           H
ATOM   1902  HB  VAL A 122      27.482  13.133   9.553  1.00 19.59           H
ATOM   1903 HG11 VAL A 122      27.266  13.938   7.389  1.00 20.31           H
ATOM   1904 HG12 VAL A 122      25.857  13.992   8.120  1.00 20.31           H
ATOM   1905 HG13 VAL A 122      26.718  15.319   7.952  1.00 20.31           H
ATOM   1906 HG21 VAL A 122      29.313  14.187   8.585  1.00 27.00           H
ATOM   1907 HG22 VAL A 122      28.847  15.571   9.213  1.00 27.00           H
ATOM   1908 HG23 VAL A 122      29.327  14.392  10.157  1.00 27.00           H
ATOM   1909  N   THR A 123      24.309  15.091  10.177  1.00 10.65           N
ATOM   1910  CA  THR A 123      22.900  14.745  10.098  1.00 17.96           C
ATOM   1911  C   THR A 123      22.433  14.974   8.665  1.00 12.84           C
ATOM   1912  O   THR A 123      22.566  16.074   8.123  1.00 14.98           O
ATOM   1913  CB  THR A 123      22.052  15.567  11.085  1.00 16.37           C
ATOM   1914  OG1 THR A 123      22.496  15.381  12.439  1.00 16.84           O
ATOM   1915  CG2 THR A 123      20.618  15.124  11.050  1.00 14.61           C
ATOM   1916  H   THR A 123      24.467  15.901   9.939  1.00 12.78           H
ATOM   1917  HA  THR A 123      22.785  13.809  10.313  1.00 21.55           H
ATOM   1918  HB  THR A 123      22.097  16.510  10.847  1.00 19.63           H
ATOM   1919  HG1 THR A 123      23.315  15.573  12.498  1.00 20.20           H
ATOM   1920 HG21 THR A 123      20.103  15.653  11.681  1.00 17.53           H
ATOM   1921 HG22 THR A 123      20.250  15.232  10.164  1.00 17.53           H
ATOM   1922 HG23 THR A 123      20.575  14.193  11.309  1.00 17.53           H
ATOM   1923  N   SER A 124      21.916  13.929   8.043  1.00 14.01           N
ATOM   1924  CA  SER A 124      21.338  14.029   6.707  1.00 14.23           C
ATOM   1925  C   SER A 124      19.829  13.798   6.769  1.00 17.59           C
ATOM   1926  O   SER A 124      19.359  12.849   7.406  1.00 13.78           O
ATOM   1927  CB  SER A 124      22.004  13.036   5.752  1.00 10.37           C
ATOM   1928  OG  SER A 124      21.256  12.919   4.560  1.00 13.78           O
ATOM   1929  H   SER A 124      21.910  13.134   8.370  1.00 16.81           H
ATOM   1930  HA  SER A 124      21.490  14.925   6.366  1.00 17.07           H
ATOM   1931  HB2 SER A 124      22.887  13.372   5.537  1.00 12.44           H
ATOM   1932  HB3 SER A 124      22.068  12.163   6.171  1.00 12.44           H
ATOM   1933  HG  SER A 124      21.192  13.682   4.212  1.00 16.53           H
ATOM   1934  N   THR A 125      19.067  14.657   6.108  1.00 10.82           N
ATOM   1935  CA  THR A 125      17.613  14.508   6.076  1.00 11.26           C
ATOM   1936  C   THR A 125      17.093  14.248   4.664  1.00 15.53           C
ATOM   1937  O   THR A 125      17.443  14.985   3.734  1.00 12.24           O
ATOM   1938  CB  THR A 125      16.923  15.750   6.657  1.00 19.49           C
ATOM   1939  OG1 THR A 125      17.503  16.030   7.932  1.00 19.75           O
ATOM   1940  CG2 THR A 125      15.419  15.491   6.856  1.00 16.24           C
ATOM   1941  H   THR A 125      19.378  15.332   5.682  1.00 12.97           H
ATOM   1942  HA  THR A 125      17.375  13.749   6.627  1.00 13.51           H
ATOM   1943  HB  THR A 125      17.030  16.506   6.058  1.00 23.38           H
ATOM   1944  HG1 THR A 125      18.316  16.221   7.835  1.00 23.70           H
ATOM   1945 HG21 THR A 125      14.995  16.278   7.221  1.00 19.48           H
ATOM   1946 HG22 THR A 125      15.002  15.260   6.014  1.00 19.48           H
ATOM   1947 HG23 THR A 125      15.300  14.758   7.485  1.00 19.48           H
ATOM   1948  N   ARG A 126      16.258  13.194   4.507  1.00 18.06           N
ATOM   1949  CA  ARG A 126      15.826  12.786   3.161  1.00 13.71           C
ATOM   1950  C   ARG A 126      14.332  12.579   3.379  1.00 16.85           C
ATOM   1951  O   ARG A 126      13.784  12.013   4.297  1.00 14.82           O
ATOM   1952  CB  ARG A 126      16.492  11.496   2.708  1.00 19.16           C
ATOM   1953  CG  ARG A 126      17.944  11.772   2.313  1.00 17.85           C
ATOM   1954  CD  ARG A 126      18.863  10.567   2.479  1.00 16.09           C
ATOM   1955  NE  ARG A 126      18.566   9.569   1.437  1.00 12.19           N
ATOM   1956  CZ  ARG A 126      19.072   9.564   0.172  1.00 13.97           C
ATOM   1957  NH1 ARG A 126      19.629  10.686  -0.404  1.00 16.36           N
ATOM   1958  NH2 ARG A 126      18.916   8.439  -0.594  1.00 16.58           N1+
ATOM   1959  H   ARG A 126      15.990  12.563   5.298  1.00 21.67           H
ATOM   1960  HA  ARG A 126      16.051  13.612   2.408  1.00 16.45           H
ATOM   1961  HB2 ARG A 126      16.420  10.743   3.520  1.00 22.99           H
ATOM   1962  HB3 ARG A 126      15.909  11.073   1.859  1.00 22.99           H
ATOM   1963  HG2 ARG A 126      17.952  12.101   1.243  1.00 21.41           H
ATOM   1964  HG3 ARG A 126      18.361  12.634   2.870  1.00 21.41           H
ATOM   1965  HD2 ARG A 126      19.930  10.879   2.434  1.00 19.31           H
ATOM   1966  HD3 ARG A 126      18.707  10.087   3.480  1.00 19.31           H
ATOM   1967  HE  ARG A 126      18.069   8.722   1.780  1.00 14.62           H
ATOM   1968 HH11 ARG A 126      19.829  11.499   0.186  1.00 19.63           H
ATOM   1969 HH12 ARG A 126      20.016  10.642  -1.350  1.00 19.63           H
ATOM   1970 HH21 ARG A 126      18.452   7.609  -0.248  1.00 19.89           H
ATOM   1971 HH22 ARG A 126      19.210   8.436  -1.591  1.00 19.89           H
ATOM   1972  N   VAL A 127      13.594  13.176   2.403  1.00 10.96           N
ATOM   1973  CA  VAL A 127      12.123  13.153   2.362  1.00 14.06           C
ATOM   1974  C   VAL A 127      11.631  12.277   1.207  1.00 14.00           C
ATOM   1975  O   VAL A 127      11.987  12.537   0.042  1.00 14.66           O
ATOM   1976  CB  VAL A 127      11.543  14.578   2.245  1.00 13.54           C
ATOM   1977  CG1 VAL A 127      10.036  14.562   2.097  1.00 11.46           C
ATOM   1978  CG2 VAL A 127      11.951  15.386   3.441  1.00 18.18           C
ATOM   1979  H   VAL A 127      13.934  13.600   1.733  1.00 13.15           H
ATOM   1980  HA  VAL A 127      11.792  12.773   3.187  1.00 16.87           H
ATOM   1981  HB  VAL A 127      11.897  15.030   1.461  1.00 16.25           H
ATOM   1982 HG11 VAL A 127       9.702  15.473   2.101  1.00 13.74           H
ATOM   1983 HG12 VAL A 127       9.793  14.145   1.257  1.00 13.74           H
ATOM   1984 HG13 VAL A 127       9.659  14.076   2.847  1.00 13.74           H
ATOM   1985 HG21 VAL A 127      11.546  16.268   3.387  1.00 21.81           H
ATOM   1986 HG22 VAL A 127      11.650  14.929   4.241  1.00 21.81           H
ATOM   1987 HG23 VAL A 127      12.918  15.472   3.449  1.00 21.81           H
ATOM   1988  N   TYR A 128      10.743  11.289   1.517  1.00 14.64           N
ATOM   1989  CA  TYR A 128      10.024  10.628   0.438  1.00  8.31           C
ATOM   1990  C   TYR A 128       8.534  11.129   0.574  1.00 14.40           C
ATOM   1991  O   TYR A 128       7.945  11.390   1.607  1.00 16.28           O
ATOM   1992  CB  TYR A 128      10.109   9.139   0.712  1.00 12.80           C
ATOM   1993  CG  TYR A 128      11.536   8.585   0.592  1.00 10.81           C
ATOM   1994  CD1 TYR A 128      12.524   8.810   1.549  1.00 13.12           C
ATOM   1995  CD2 TYR A 128      11.860   7.710  -0.454  1.00 18.80           C
ATOM   1996  CE1 TYR A 128      13.774   8.195   1.462  1.00 11.50           C
ATOM   1997  CE2 TYR A 128      13.105   7.073  -0.567  1.00 14.38           C
ATOM   1998  CZ  TYR A 128      14.053   7.338   0.404  1.00 13.63           C
ATOM   1999  OH  TYR A 128      15.254   6.607   0.325  1.00 17.54           O
ATOM   2000  H   TYR A 128      10.322  11.238   2.449  1.00 17.56           H
ATOM   2001  HA  TYR A 128      10.472  10.869  -0.572  1.00  9.97           H
ATOM   2002  HB2 TYR A 128       9.738   8.975   1.744  1.00 15.36           H
ATOM   2003  HB3 TYR A 128       9.427   8.589   0.030  1.00 15.36           H
ATOM   2004  HD1 TYR A 128      12.339   9.483   2.389  1.00 15.74           H
ATOM   2005  HD2 TYR A 128      11.100   7.463  -1.208  1.00 22.55           H
ATOM   2006  HE1 TYR A 128      14.536   8.415   2.213  1.00 13.79           H
ATOM   2007  HE2 TYR A 128      13.308   6.399  -1.400  1.00 17.25           H
ATOM   2008  HH  TYR A 128      15.923   6.972   0.967  1.00 21.05           H
ATOM   2009  N   GLU A 129       7.888  10.981  -0.608  1.00 10.93           N
ATOM   2010  CA  GLU A 129       6.438  11.109  -0.804  1.00 14.52           C
ATOM   2011  C   GLU A 129       5.876   9.934  -1.622  1.00 15.69           C
ATOM   2012  O   GLU A 129       6.586   9.299  -2.407  1.00 14.59           O
ATOM   2013  CB  GLU A 129       6.110  12.426  -1.507  1.00 10.99           C
ATOM   2014  CG  GLU A 129       6.528  13.606  -0.641  1.00 23.12           C
ATOM   2015  CD  GLU A 129       6.179  14.960  -1.224  1.00 26.43           C
ATOM   2016  OE1 GLU A 129       5.543  15.009  -2.287  1.00 26.06           O
ATOM   2017  OE2 GLU A 129       6.566  15.966  -0.594  1.00 25.91           O1-
ATOM   2018  H   GLU A 129       8.291  10.806  -1.346  1.00 13.11           H
ATOM   2019  HA  GLU A 129       6.010  11.113   0.063  1.00 17.41           H
ATOM   2020  HB2 GLU A 129       6.572  12.465  -2.357  1.00 13.18           H
ATOM   2021  HB3 GLU A 129       5.157  12.481  -1.653  1.00 13.18           H
ATOM   2022  HG2 GLU A 129       6.096  13.529   0.225  1.00 27.73           H
ATOM   2023  HG3 GLU A 129       7.493  13.573  -0.530  1.00 27.73           H
ATOM   2024  N   ARG A 130       4.577   9.657  -1.451  1.00 13.99           N
ATOM   2025  CA  ARG A 130       3.974   8.476  -2.073  1.00 17.85           C
ATOM   2026  C   ARG A 130       4.089   8.524  -3.599  1.00 13.54           C
ATOM   2027  O   ARG A 130       3.926   9.571  -4.233  1.00 18.15           O
ATOM   2028  CB  ARG A 130       2.502   8.305  -1.659  1.00 22.26           C
ATOM   2029  CG  ARG A 130       2.311   7.954  -0.206  1.00 20.68           C
ATOM   2030  CD  ARG A 130       0.918   7.520   0.128  1.00 18.92           C
ATOM   2031  NE  ARG A 130       0.803   7.203   1.547  1.00 22.47           N
ATOM   2032  CZ  ARG A 130       0.948   5.994   2.071  1.00 23.82           C
ATOM   2033  NH1 ARG A 130       1.173   4.935   1.300  1.00 29.74           N
ATOM   2034  NH2 ARG A 130       0.821   5.836   3.379  1.00 37.20           N1+
ATOM   2035  H   ARG A 130       4.039  10.108  -0.959  1.00 16.79           H
ATOM   2036  HA  ARG A 130       4.443   7.682  -1.763  1.00 21.41           H
ATOM   2037  HB2 ARG A 130       2.016   9.125  -1.834  1.00 26.71           H
ATOM   2038  HB3 ARG A 130       2.112   7.577  -2.175  1.00 26.71           H
ATOM   2039  HG2 ARG A 130       2.909   7.228   0.029  1.00 24.81           H
ATOM   2040  HG3 ARG A 130       2.500   8.733   0.334  1.00 24.81           H
ATOM   2041  HD2 ARG A 130       0.306   8.247  -0.054  1.00 22.70           H
ATOM   2042  HD3 ARG A 130       0.677   6.740  -0.391  1.00 22.70           H
ATOM   2043  HE  ARG A 130       0.604   7.840   2.085  1.00 26.96           H
ATOM   2044 HH11 ARG A 130       1.246   5.029   0.449  1.00 35.68           H
ATOM   2045 HH12 ARG A 130       1.248   4.152   1.650  1.00 35.68           H
ATOM   2046 HH21 ARG A 130       0.668   6.508   3.890  1.00 44.64           H
ATOM   2047 HH22 ARG A 130       0.901   5.047   3.719  1.00 44.64           H
ATOM   2048  N   ALA A 131       4.401   7.371  -4.179  1.00 15.97           N
ATOM   2049  CA  ALA A 131       4.568   7.266  -5.612  1.00 19.45           C
ATOM   2050  C   ALA A 131       3.227   7.524  -6.292  1.00 28.28           C
ATOM   2051  O   ALA A 131       2.179   7.371  -5.654  1.00 29.11           O
ATOM   2052  CB  ALA A 131       5.099   5.915  -5.993  1.00 31.03           C
ATOM   2053  OXT ALA A 131       3.189   7.892  -7.475  1.00 31.96           O1-
ATOM   2054  H   ALA A 131       4.494   6.624  -3.760  1.00 19.15           H
ATOM   2055  HA  ALA A 131       5.198   7.940  -5.907  1.00 23.34           H
ATOM   2056  HB1 ALA A 131       5.206   5.887  -6.957  1.00 37.23           H
ATOM   2057  HB2 ALA A 131       5.960   5.793  -5.562  1.00 37.23           H
ATOM   2058  HB3 ALA A 131       4.476   5.228  -5.705  1.00 37.23           H
TER
HETATM 2059  C1  CRZ A 501      17.897   6.456   2.792  1.00 15.47           C
HETATM 2060  C10 CRZ A 501      23.304   4.235   3.305  1.00 18.35           C
HETATM 2061  C11 CRZ A 501      24.659   4.177   3.030  1.00 14.20           C
HETATM 2062  C12 CRZ A 501      25.192   4.348   1.732  1.00 12.34           C
HETATM 2063  C13 CRZ A 501      24.344   4.517   0.654  1.00 22.22           C
HETATM 2064  C14 CRZ A 501      21.761   4.870  -1.374  1.00 14.69           C
HETATM 2065  C15 CRZ A 501      20.502   4.983  -1.957  1.00 23.37           C
HETATM 2066  C16 CRZ A 501      19.344   4.788  -1.189  1.00 22.34           C
HETATM 2067  C17 CRZ A 501      19.371   4.548   0.187  1.00 16.16           C
HETATM 2068  C2  CRZ A 501      19.317   6.576   3.207  1.00  8.43           C
HETATM 2069  C3  CRZ A 501      19.820   5.405   4.079  1.00 12.16           C
HETATM 2070  C4  CRZ A 501      20.120   4.124   3.267  1.00 15.97           C
HETATM 2071  C6  CRZ A 501      20.637   4.500   0.785  1.00 20.84           C
HETATM 2072  C7  CRZ A 501      21.839   4.653  -0.003  1.00 15.38           C
HETATM 2073  C8  CRZ A 501      22.959   4.506   0.888  1.00 18.86           C
HETATM 2074  C9  CRZ A 501      22.440   4.353   2.204  1.00 18.99           C
HETATM 2075  N5  CRZ A 501      21.013   4.368   2.135  1.00 14.15           N
HETATM 2076  O18 CRZ A 501      17.329   7.204   2.011  1.00 16.76           O
HETATM 2077  O19 CRZ A 501      17.230   5.396   3.278  1.00 16.14           O
HETATM 2078  H10 CRZ A 501      22.940   4.108   4.317  1.00 22.02           H
HETATM 2079  H11 CRZ A 501      25.358   4.044   3.859  1.00 17.03           H
HETATM 2080  H12 CRZ A 501      26.269   4.420   1.597  1.00 14.81           H
HETATM 2081  H13 CRZ A 501      24.718   4.715  -0.348  1.00 26.66           H
HETATM 2082  H14 CRZ A 501      22.676   4.948  -1.967  1.00 17.62           H
HETATM 2083  H15 CRZ A 501      20.424   5.166  -3.029  1.00 28.04           H
HETATM 2084  H16 CRZ A 501      18.374   4.844  -1.696  1.00 26.80           H
HETATM 2085  H17 CRZ A 501      18.462   4.442   0.761  1.00 19.38           H
HETATM 2086  H19 CRZ A 501      16.275   5.303   2.923  1.00 19.36           H
HETATM 2087  H21 CRZ A 501      19.464   7.538   3.744  1.00 10.11           H
HETATM 2088  H22 CRZ A 501      19.950   6.674   2.290  1.00 10.11           H
HETATM 2089  H31 CRZ A 501      19.082   5.193   4.865  1.00 14.59           H
HETATM 2090  H32 CRZ A 501      20.755   5.719   4.596  1.00 14.59           H
HETATM 2091  H41 CRZ A 501      19.161   3.671   2.896  1.00 19.15           H
HETATM 2092  H42 CRZ A 501      20.576   3.373   3.956  1.00 19.15           H
HETATM 2093  O   HOH A 502      -2.652   5.754  -0.561  1.00 33.77           O
HETATM 2094  H1  HOH A 502      -2.234   6.316  -0.102  1.00 40.52           H
HETATM 2095  H2  HOH A 502      -2.473   5.923  -1.367  1.00 40.52           H
HETATM 2096  O   HOH A 503      -1.788   3.736   1.117  1.00 20.40           O
HETATM 2097  H1  HOH A 503      -2.369   3.865   1.714  1.00 24.47           H
HETATM 2098  H2  HOH A 503      -2.066   4.164   0.440  1.00 24.47           H
HETATM 2099  O   HOH A 504      -1.892   4.494   3.704  1.00 16.77           O
HETATM 2100  H1  HOH A 504      -2.392   4.503   4.358  1.00 20.11           H
HETATM 2101  H2  HOH A 504      -1.131   4.330   4.011  1.00 20.11           H
HETATM 2102  O   HOH A 505       0.837   9.146   9.230  1.00 33.67           O
HETATM 2103  H1  HOH A 505       0.744   9.920   8.912  1.00 40.40           H
HETATM 2104  H2  HOH A 505       1.094   9.241  10.020  1.00 40.40           H
HETATM 2105  O   HOH A 506       0.396   3.707   4.907  1.00 20.76           O
HETATM 2106  H1  HOH A 506       0.123   3.451   5.664  1.00 24.90           H
HETATM 2107  H2  HOH A 506       0.926   3.106   4.640  1.00 24.90           H
HETATM 2108  O   HOH A 507       1.074  -6.533  11.649  1.00 33.14           O
HETATM 2109  H1  HOH A 507       1.767  -7.004  11.597  1.00 39.77           H
HETATM 2110  H2  HOH A 507       1.318  -5.734  11.591  1.00 39.77           H
HETATM 2111  O   HOH A 508       1.162   1.937  -1.890  1.00 33.84           O
HETATM 2112  H1  HOH A 508       0.485   1.501  -1.671  1.00 40.60           H
HETATM 2113  H2  HOH A 508       1.449   1.606  -2.605  1.00 40.60           H
HETATM 2114  O   HOH A 509       0.839  11.846   8.548  1.00 42.69           O
HETATM 2115  H1  HOH A 509       0.848  12.444   9.133  1.00 51.22           H
HETATM 2116  H2  HOH A 509       1.135  12.187   7.842  1.00 51.22           H
HETATM 2117  O   HOH A 510      -2.768   7.879   0.699  1.00 38.34           O
HETATM 2118  H1  HOH A 510      -3.418   7.350   0.716  1.00 46.00           H
HETATM 2119  H2  HOH A 510      -3.020   8.567   0.296  1.00 46.00           H
HETATM 2120  O   HOH A 511       2.150   4.117  -1.324  1.00 22.04           O
HETATM 2121  H1  HOH A 511       1.532   3.559  -1.468  1.00 26.44           H
HETATM 2122  H2  HOH A 511       2.225   4.561  -2.039  1.00 26.44           H
HETATM 2123  O   HOH A 512       2.205   5.306  -3.987  1.00 33.21           O
HETATM 2124  H1  HOH A 512       2.280   6.010  -4.437  1.00 39.85           H
HETATM 2125  H2  HOH A 512       1.473   4.963  -4.198  1.00 39.85           H
HETATM 2126  O   HOH A 513       3.033  11.650  -0.189  1.00 23.61           O
HETATM 2127  H1  HOH A 513       2.948  12.439  -0.471  1.00 28.33           H
HETATM 2128  H2  HOH A 513       3.268  11.715   0.616  1.00 28.33           H
HETATM 2129  O   HOH A 514       2.946  14.010  -4.977  1.00 50.53           O
HETATM 2130  H1  HOH A 514       3.098  14.489  -4.305  1.00 60.63           H
HETATM 2131  H2  HOH A 514       2.419  13.409  -4.720  1.00 60.63           H
HETATM 2132  O   HOH A 515       3.777  -1.823   0.249  1.00 19.20           O
HETATM 2133  H1  HOH A 515       3.071  -1.894   0.689  1.00 23.04           H
HETATM 2134  H2  HOH A 515       4.369  -1.551   0.789  1.00 23.04           H
HETATM 2135  O   HOH A 516       3.290  -0.111  -1.983  1.00 18.72           O
HETATM 2136  H1  HOH A 516       3.074  -0.749  -2.488  1.00 22.45           H
HETATM 2137  H2  HOH A 516       3.643  -0.465  -1.309  1.00 22.45           H
HETATM 2138  O   HOH A 517       3.163  17.312   2.994  1.00 32.87           O
HETATM 2139  H1  HOH A 517       2.586  17.918   2.921  1.00 39.44           H
HETATM 2140  H2  HOH A 517       2.874  16.650   2.576  1.00 39.44           H
HETATM 2141  O   HOH A 518       4.059  -3.168  13.313  1.00 31.60           O
HETATM 2142  H1  HOH A 518       3.291  -3.260  12.981  1.00 37.91           H
HETATM 2143  H2  HOH A 518       3.949  -2.908  14.097  1.00 37.91           H
HETATM 2144  O   HOH A 519       4.413  16.980   0.737  1.00 42.45           O
HETATM 2145  H1  HOH A 519       4.978  16.627   0.229  1.00 50.93           H
HETATM 2146  H2  HOH A 519       3.985  16.348   1.089  1.00 50.93           H
HETATM 2147  O   HOH A 520       4.947 -12.831   8.789  1.00 32.39           O
HETATM 2148  H1  HOH A 520       4.698 -12.034   8.786  1.00 38.87           H
HETATM 2149  H2  HOH A 520       5.565 -12.889   9.342  1.00 38.87           H
HETATM 2150  O   HOH A 521       5.053  -5.411  12.740  1.00 37.87           O
HETATM 2151  H1  HOH A 521       4.381  -5.759  12.370  1.00 45.44           H
HETATM 2152  H2  HOH A 521       4.776  -4.742  13.158  1.00 45.44           H
HETATM 2153  O   HOH A 522       4.648  -4.235  -1.493  1.00 19.30           O
HETATM 2154  H1  HOH A 522       4.378  -3.540  -1.105  1.00 23.16           H
HETATM 2155  H2  HOH A 522       5.356  -4.458  -1.104  1.00 23.16           H
HETATM 2156  O   HOH A 523       5.677  -0.755  -5.495  1.00 28.83           O
HETATM 2157  H1  HOH A 523       5.357  -0.256  -4.971  1.00 34.59           H
HETATM 2158  H2  HOH A 523       5.799  -0.287  -6.163  1.00 34.59           H
HETATM 2159  O   HOH A 524       5.852  13.890  -4.761  1.00 38.28           O
HETATM 2160  H1  HOH A 524       5.125  13.494  -4.894  1.00 45.93           H
HETATM 2161  H2  HOH A 524       5.805  14.236  -3.999  1.00 45.93           H
HETATM 2162  O   HOH A 525       5.483   1.707  19.936  1.00 45.81           O
HETATM 2163  H1  HOH A 525       5.315   0.932  20.213  1.00 54.97           H
HETATM 2164  H2  HOH A 525       6.316   1.782  19.924  1.00 54.97           H
HETATM 2165  O   HOH A 526       6.088   8.763  12.414  1.00 33.51           O
HETATM 2166  H1  HOH A 526       5.915   9.342  12.996  1.00 40.21           H
HETATM 2167  H2  HOH A 526       6.089   8.019  12.808  1.00 40.21           H
HETATM 2168  O   HOH A 527       6.512  19.412   6.126  1.00 50.30           O
HETATM 2169  H1  HOH A 527       5.680  19.472   6.023  1.00 60.35           H
HETATM 2170  H2  HOH A 527       6.634  19.008   6.849  1.00 60.35           H
HETATM 2171  O   HOH A 528       6.870  -9.202   1.431  1.00 25.60           O
HETATM 2172  H1  HOH A 528       7.460  -9.608   1.870  1.00 30.71           H
HETATM 2173  H2  HOH A 528       6.740  -9.646   0.732  1.00 30.71           H
HETATM 2174  O   HOH A 529       6.774   3.721  -8.376  1.00 36.85           O
HETATM 2175  H1  HOH A 529       7.087   3.017  -8.709  1.00 44.21           H
HETATM 2176  H2  HOH A 529       7.395   4.073  -7.933  1.00 44.21           H
HETATM 2177  O   HOH A 530       6.958  -8.006  -1.271  1.00 23.54           O
HETATM 2178  H1  HOH A 530       6.175  -7.930  -1.580  1.00 28.24           H
HETATM 2179  H2  HOH A 530       6.870  -7.911  -0.435  1.00 28.24           H
HETATM 2180  O   HOH A 531       7.142  -5.451  -1.291  1.00 18.39           O
HETATM 2181  H1  HOH A 531       6.831  -5.125  -2.000  1.00 22.06           H
HETATM 2182  H2  HOH A 531       7.076  -6.285  -1.364  1.00 22.06           H
HETATM 2183  O   HOH A 532       7.020  -1.206  -9.550  1.00 56.73           O
HETATM 2184  H1  HOH A 532       7.131  -1.762 -10.168  1.00 68.07           H
HETATM 2185  H2  HOH A 532       7.759  -1.136  -9.155  1.00 68.07           H
HETATM 2186  O   HOH A 533       7.073  21.525   4.175  1.00 41.73           O
HETATM 2187  H1  HOH A 533       6.981  21.025   4.840  1.00 50.07           H
HETATM 2188  H2  HOH A 533       6.707  22.255   4.355  1.00 50.07           H
HETATM 2189  O   HOH A 534       7.324  -8.490   5.684  1.00 22.05           O
HETATM 2190  H1  HOH A 534       7.973  -8.178   5.259  1.00 26.45           H
HETATM 2191  H2  HOH A 534       7.249  -8.022   6.379  1.00 26.45           H
HETATM 2192  O   HOH A 535       7.816  -6.494  14.376  1.00 16.79           O
HETATM 2193  H1  HOH A 535       7.025  -6.379  14.647  1.00 20.14           H
HETATM 2194  H2  HOH A 535       7.784  -7.127  13.825  1.00 20.14           H
HETATM 2195  O   HOH A 536       8.063  -5.671  19.632  1.00 44.79           O
HETATM 2196  H1  HOH A 536       7.611  -5.920  20.294  1.00 53.75           H
HETATM 2197  H2  HOH A 536       8.084  -6.307  19.098  1.00 53.75           H
HETATM 2198  O   HOH A 537       7.900  -4.812  -4.329  1.00 37.55           O
HETATM 2199  H1  HOH A 537       7.244  -4.873  -4.841  1.00 45.05           H
HETATM 2200  H2  HOH A 537       8.460  -4.307  -4.707  1.00 45.05           H
HETATM 2201  O   HOH A 538       6.501   8.878  -9.086  1.00 75.74           O
HETATM 2202  H1  HOH A 538       5.925   8.272  -9.088  1.00 90.88           H
HETATM 2203  H2  HOH A 538       6.260   9.445  -8.517  1.00 90.88           H
HETATM 2204  O   HOH A 539       7.473  11.358  -6.713  1.00 35.36           O
HETATM 2205  H1  HOH A 539       6.940  11.011  -6.168  1.00 42.43           H
HETATM 2206  H2  HOH A 539       7.456  12.187  -6.577  1.00 42.43           H
HETATM 2207  O   HOH A 540       8.427  -7.493  18.098  1.00 21.72           O
HETATM 2208  H1  HOH A 540       8.331  -8.034  17.468  1.00 26.06           H
HETATM 2209  H2  HOH A 540       9.223  -7.217  18.047  1.00 26.06           H
HETATM 2210  O   HOH A 541       8.426  -4.298   1.001  1.00 16.95           O
HETATM 2211  H1  HOH A 541       8.840  -3.589   1.133  1.00 20.34           H
HETATM 2212  H2  HOH A 541       7.821  -4.128   0.436  1.00 20.34           H
HETATM 2213  O   HOH A 542       8.208   6.822  23.095  1.00 39.22           O
HETATM 2214  H1  HOH A 542       8.509   6.795  23.877  1.00 47.06           H
HETATM 2215  H2  HOH A 542       8.862   6.692  22.583  1.00 47.06           H
HETATM 2216  O   HOH A 543       8.444  17.582   0.033  1.00 25.78           O
HETATM 2217  H1  HOH A 543       7.818  17.021  -0.056  1.00 30.93           H
HETATM 2218  H2  HOH A 543       8.502  17.982  -0.701  1.00 30.93           H
HETATM 2219  O   HOH A 544       9.217 -10.004   2.589  1.00 17.94           O
HETATM 2220  H1  HOH A 544       9.136  -9.365   3.132  1.00 21.52           H
HETATM 2221  H2  HOH A 544       9.393  -9.666   1.843  1.00 21.52           H
HETATM 2222  O   HOH A 545       9.636  -1.491  19.130  1.00 26.50           O
HETATM 2223  H1  HOH A 545       9.610  -2.327  19.245  1.00 31.79           H
HETATM 2224  H2  HOH A 545       9.108  -1.157  19.687  1.00 31.79           H
HETATM 2225  O   HOH A 546       9.797   2.099  21.256  1.00 44.00           O
HETATM 2226  H1  HOH A 546       9.218   1.972  20.668  1.00 52.79           H
HETATM 2227  H2  HOH A 546       9.602   2.816  21.640  1.00 52.79           H
HETATM 2228  O   HOH A 547       9.710  -0.519  21.627  1.00 38.99           O
HETATM 2229  H1  HOH A 547       9.618   0.308  21.536  1.00 46.78           H
HETATM 2230  H2  HOH A 547      10.515  -0.658  21.818  1.00 46.78           H
HETATM 2231  O   HOH A 548      10.878 -10.417   0.186  1.00  9.00           O
HETATM 2232  H1  HOH A 548      10.864 -11.020   0.765  1.00 10.80           H
HETATM 2233  H2  HOH A 548      11.575  -9.978   0.319  1.00 10.80           H
HETATM 2234  O   HOH A 549      10.649  -4.254  20.418  1.00 46.33           O
HETATM 2235  H1  HOH A 549      10.056  -4.812  20.213  1.00 55.60           H
HETATM 2236  H2  HOH A 549      10.722  -4.277  21.254  1.00 55.60           H
HETATM 2237  O   HOH A 550      11.042  17.978   0.828  1.00 22.77           O
HETATM 2238  H1  HOH A 550      11.050  18.494   1.494  1.00 27.32           H
HETATM 2239  H2  HOH A 550      10.224  17.889   0.623  1.00 27.32           H
HETATM 2240  O   HOH A 551      11.518  17.602   9.479  1.00 43.70           O
HETATM 2241  H1  HOH A 551      10.827  17.148   9.334  1.00 52.44           H
HETATM 2242  H2  HOH A 551      11.276  18.408   9.474  1.00 52.44           H
HETATM 2243  O   HOH A 552      11.649  19.807   3.670  1.00 49.27           O
HETATM 2244  H1  HOH A 552      12.451  20.015   3.531  1.00 59.11           H
HETATM 2245  H2  HOH A 552      11.254  20.530   3.845  1.00 59.11           H
HETATM 2246  O   HOH A 553      12.639 -14.684  14.237  1.00 25.27           O
HETATM 2247  H1  HOH A 553      11.849 -14.417  14.230  1.00 30.32           H
HETATM 2248  H2  HOH A 553      13.058 -14.184  14.758  1.00 30.32           H
HETATM 2249  O   HOH A 554      12.842 -12.696   2.216  1.00 19.93           O
HETATM 2250  H1  HOH A 554      12.881 -13.521   2.109  1.00 23.90           H
HETATM 2251  H2  HOH A 554      13.110 -12.350   1.498  1.00 23.90           H
HETATM 2252  O   HOH A 555      12.987   8.180  -8.478  1.00 35.23           O
HETATM 2253  H1  HOH A 555      13.443   7.940  -9.137  1.00 42.27           H
HETATM 2254  H2  HOH A 555      13.360   7.878  -7.789  1.00 42.27           H
HETATM 2255  O   HOH A 556      12.457  16.137  -6.420  1.00 20.35           O
HETATM 2256  H1  HOH A 556      12.192  16.931  -6.436  1.00 24.41           H
HETATM 2257  H2  HOH A 556      12.663  15.982  -5.618  1.00 24.41           H
HETATM 2258  O   HOH A 557      13.049  -7.151  22.142  1.00 26.97           O
HETATM 2259  H1  HOH A 557      13.685  -7.030  21.611  1.00 32.36           H
HETATM 2260  H2  HOH A 557      12.939  -7.983  22.198  1.00 32.36           H
HETATM 2261  O   HOH A 558      13.549  11.099  17.537  1.00 45.00           O
HETATM 2262  H1  HOH A 558      13.856  11.880  17.465  1.00 54.00           H
HETATM 2263  H2  HOH A 558      12.911  11.124  18.079  1.00 54.00           H
HETATM 2264  O   HOH A 559      13.703  -9.985   3.118  1.00 23.49           O
HETATM 2265  H1  HOH A 559      13.570  -9.624   2.376  1.00 28.18           H
HETATM 2266  H2  HOH A 559      13.823 -10.804   2.977  1.00 28.18           H
HETATM 2267  O   HOH A 560      13.873  -6.258  -2.892  1.00 29.48           O
HETATM 2268  H1  HOH A 560      13.601  -6.852  -2.370  1.00 35.37           H
HETATM 2269  H2  HOH A 560      14.638  -6.480  -3.138  1.00 35.37           H
HETATM 2270  O   HOH A 561      14.136  20.561   3.759  1.00 27.25           O
HETATM 2271  H1  HOH A 561      14.723  20.148   3.320  1.00 32.70           H
HETATM 2272  H2  HOH A 561      14.273  20.386   4.566  1.00 32.70           H
HETATM 2273  O   HOH A 562      14.222 -13.455  11.656  1.00 41.07           O
HETATM 2274  H1  HOH A 562      13.594 -13.888  12.010  1.00 49.28           H
HETATM 2275  H2  HOH A 562      14.870 -13.979  11.595  1.00 49.28           H
HETATM 2276  O   HOH A 563      13.963 -11.504   0.084  1.00 13.96           O
HETATM 2277  H1  HOH A 563      14.676 -11.315  -0.331  1.00 16.75           H
HETATM 2278  H2  HOH A 563      13.586 -10.769   0.241  1.00 16.75           H
HETATM 2279  O   HOH A 564      14.599  -5.377  -6.311  1.00 39.17           O
HETATM 2280  H1  HOH A 564      13.902  -5.018  -6.614  1.00 47.00           H
HETATM 2281  H2  HOH A 564      14.446  -5.558  -5.507  1.00 47.00           H
HETATM 2282  O   HOH A 565      14.333   3.486  10.563  1.00 15.78           O
HETATM 2283  H1  HOH A 565      15.088   3.865  10.593  1.00 18.93           H
HETATM 2284  H2  HOH A 565      13.941   3.707  11.274  1.00 18.93           H
HETATM 2285  O   HOH A 566      14.633  18.471  -4.019  1.00 17.73           O
HETATM 2286  H1  HOH A 566      14.249  17.719  -3.965  1.00 21.27           H
HETATM 2287  H2  HOH A 566      15.109  18.533  -3.332  1.00 21.27           H
HETATM 2288  O   HOH A 567      14.933  19.719   5.990  1.00 34.68           O
HETATM 2289  H1  HOH A 567      15.695  19.723   5.642  1.00 41.61           H
HETATM 2290  H2  HOH A 567      14.778  18.918   6.204  1.00 41.61           H
HETATM 2291  O   HOH A 568      14.879  -8.985  12.975  1.00 12.92           O
HETATM 2292  H1  HOH A 568      15.240  -9.588  12.512  1.00 15.50           H
HETATM 2293  H2  HOH A 568      15.379  -8.876  13.641  1.00 15.50           H
HETATM 2294  O   HOH A 569      15.217  -5.198  14.652  1.00 11.93           O
HETATM 2295  H1  HOH A 569      14.420  -5.429  14.524  1.00 14.31           H
HETATM 2296  H2  HOH A 569      15.687  -5.876  14.503  1.00 14.31           H
HETATM 2297  O   HOH A 570      14.943  -3.979  -3.896  1.00 27.51           O
HETATM 2298  H1  HOH A 570      15.464  -3.630  -3.336  1.00 33.01           H
HETATM 2299  H2  HOH A 570      14.511  -4.568  -3.481  1.00 33.01           H
HETATM 2300  O   HOH A 571      14.999   4.347   3.996  1.00 49.08           O
HETATM 2301  H1  HOH A 571      14.304   5.003   3.873  1.00 58.88           H
HETATM 2302  H2  HOH A 571      14.743   3.575   3.457  1.00 58.88           H
HETATM 2303  O   HOH A 572      15.802  -9.893  10.337  1.00 32.44           O
HETATM 2304  H1  HOH A 572      16.305  -9.234  10.465  1.00 38.92           H
HETATM 2305  H2  HOH A 572      15.269  -9.663   9.726  1.00 38.92           H
HETATM 2306  O   HOH A 573      15.593  -3.594 -10.624  1.00 27.77           O
HETATM 2307  H1  HOH A 573      14.855  -3.664 -11.025  1.00 33.32           H
HETATM 2308  H2  HOH A 573      15.654  -2.794 -10.387  1.00 33.32           H
HETATM 2309  O   HOH A 574      15.435   4.019   0.008  1.00 18.39           O
HETATM 2310  H1  HOH A 574      15.261   3.875  -0.789  1.00 22.06           H
HETATM 2311  H2  HOH A 574      15.173   4.811   0.105  1.00 22.06           H
HETATM 2312  O   HOH A 575      15.816  15.654  10.031  1.00 31.59           O
HETATM 2313  H1  HOH A 575      16.221  15.737   9.301  1.00 37.90           H
HETATM 2314  H2  HOH A 575      16.396  15.748  10.633  1.00 37.90           H
HETATM 2315  O   HOH A 576      15.328  16.814   2.466  1.00 16.37           O
HETATM 2316  H1  HOH A 576      15.946  17.368   2.606  1.00 19.63           H
HETATM 2317  H2  HOH A 576      14.842  17.147   1.872  1.00 19.63           H
HETATM 2318  O   HOH A 577      16.021 -11.162   7.277  1.00 36.10           O
HETATM 2319  H1  HOH A 577      15.322 -11.503   6.959  1.00 43.31           H
HETATM 2320  H2  HOH A 577      15.772 -10.508   7.745  1.00 43.31           H
HETATM 2321  O   HOH A 578      16.249  -0.932  -9.689  1.00 18.01           O
HETATM 2322  H1  HOH A 578      16.936  -0.912 -10.175  1.00 21.60           H
HETATM 2323  H2  HOH A 578      16.508  -1.149  -8.922  1.00 21.60           H
HETATM 2324  O   HOH A 579      16.494   0.621  17.540  1.00 17.80           O
HETATM 2325  H1  HOH A 579      17.167   0.128  17.491  1.00 21.35           H
HETATM 2326  H2  HOH A 579      16.356   0.916  16.761  1.00 21.35           H
HETATM 2327  O   HOH A 580      16.127  14.624  15.070  1.00 23.37           O
HETATM 2328  H1  HOH A 580      16.673  15.175  15.400  1.00 28.04           H
HETATM 2329  H2  HOH A 580      16.449  14.392  14.334  1.00 28.04           H
HETATM 2330  O   HOH A 581      16.374  19.998   0.118  1.00 19.24           O
HETATM 2331  H1  HOH A 581      16.322  20.817   0.285  1.00 23.08           H
HETATM 2332  H2  HOH A 581      16.200  19.597   0.837  1.00 23.08           H
HETATM 2333  O   HOH A 582      16.940  -8.941   5.701  1.00 16.52           O
HETATM 2334  H1  HOH A 582      17.230  -9.088   4.930  1.00 19.82           H
HETATM 2335  H2  HOH A 582      17.317  -9.487   6.217  1.00 19.82           H
HETATM 2336  O   HOH A 583      16.563  -1.710   2.447  1.00 20.34           O
HETATM 2337  H1  HOH A 583      16.934  -1.800   1.699  1.00 24.40           H
HETATM 2338  H2  HOH A 583      15.941  -2.276   2.474  1.00 24.40           H
HETATM 2339  O   HOH A 584      16.301  15.112  -4.996  1.00 35.25           O
HETATM 2340  H1  HOH A 584      16.632  14.646  -4.386  1.00 42.29           H
HETATM 2341  H2  HOH A 584      15.609  15.463  -4.675  1.00 42.29           H
HETATM 2342  O   HOH A 585      16.872  18.251  -2.042  1.00 18.28           O
HETATM 2343  H1  HOH A 585      17.704  18.355  -2.018  1.00 21.94           H
HETATM 2344  H2  HOH A 585      16.547  18.788  -1.488  1.00 21.94           H
HETATM 2345  O   HOH A 586      17.851 -12.132  13.863  1.00 30.49           O
HETATM 2346  H1  HOH A 586      18.390 -12.220  13.225  1.00 36.58           H
HETATM 2347  H2  HOH A 586      18.192 -11.577  14.390  1.00 36.58           H
HETATM 2348  O   HOH A 587      17.074   2.176   2.561  1.00 36.12           O
HETATM 2349  H1  HOH A 587      17.466   1.380   2.191  1.00 43.34           H
HETATM 2350  H2  HOH A 587      16.459   2.498   1.889  1.00 43.34           H
HETATM 2351  O   HOH A 588      16.992   5.099  -9.816  1.00 26.73           O
HETATM 2352  H1  HOH A 588      16.841   5.095 -10.645  1.00 32.06           H
HETATM 2353  H2  HOH A 588      16.277   4.843  -9.454  1.00 32.06           H
HETATM 2354  O   HOH A 589      17.521 -12.063  10.425  1.00 36.65           O
HETATM 2355  H1  HOH A 589      16.987 -11.419  10.475  1.00 43.97           H
HETATM 2356  H2  HOH A 589      17.421 -12.398   9.663  1.00 43.97           H
HETATM 2357  O   HOH A 590      17.772  -8.704  19.951  1.00 34.51           O
HETATM 2358  H1  HOH A 590      17.115  -8.261  20.238  1.00 41.41           H
HETATM 2359  H2  HOH A 590      18.328  -8.732  20.577  1.00 41.41           H
HETATM 2360  O   HOH A 591      18.034  -0.485 -12.102  1.00 16.99           O
HETATM 2361  H1  HOH A 591      18.709  -0.967 -11.949  1.00 20.39           H
HETATM 2362  H2  HOH A 591      17.634  -0.841 -12.745  1.00 20.39           H
HETATM 2363  O   HOH A 592      17.933   7.105  -9.042  1.00 24.37           O
HETATM 2364  H1  HOH A 592      17.268   6.711  -9.358  1.00 29.24           H
HETATM 2365  H2  HOH A 592      18.593   6.865  -9.505  1.00 29.24           H
HETATM 2366  O   HOH A 593      18.172  12.099  16.241  1.00 29.47           O
HETATM 2367  H1  HOH A 593      18.379  12.904  16.385  1.00 35.35           H
HETATM 2368  H2  HOH A 593      18.083  12.026  15.410  1.00 35.35           H
HETATM 2369  O   HOH A 594      18.623   1.989  -3.696  1.00 14.81           O
HETATM 2370  H1  HOH A 594      17.901   2.263  -3.415  1.00 17.76           H
HETATM 2371  H2  HOH A 594      18.541   1.175  -3.880  1.00 17.76           H
HETATM 2372  O   HOH A 595      18.697   9.590  13.183  1.00 21.98           O
HETATM 2373  H1  HOH A 595      18.724   9.347  12.378  1.00 26.37           H
HETATM 2374  H2  HOH A 595      18.441  10.388  13.182  1.00 26.37           H
HETATM 2375  O   HOH A 596      18.884  13.136  -7.907  1.00 35.30           O
HETATM 2376  H1  HOH A 596      19.452  13.227  -7.296  1.00 42.35           H
HETATM 2377  H2  HOH A 596      19.039  12.391  -8.265  1.00 42.35           H
HETATM 2378  O   HOH A 597      18.208  14.042  -3.986  1.00 29.75           O
HETATM 2379  H1  HOH A 597      18.354  14.671  -4.520  1.00 35.69           H
HETATM 2380  H2  HOH A 597      18.753  13.435  -4.188  1.00 35.69           H
HETATM 2381  O   HOH A 598      19.212  -9.969   8.537  1.00 61.82           O
HETATM 2382  H1  HOH A 598      19.385 -10.727   8.828  1.00 74.18           H
HETATM 2383  H2  HOH A 598      19.944  -9.578   8.425  1.00 74.18           H
HETATM 2384  O   HOH A 599      19.142   0.187   5.815  1.00 29.04           O
HETATM 2385  H1  HOH A 599      19.603  -0.512   5.882  1.00 34.84           H
HETATM 2386  H2  HOH A 599      18.648   0.094   5.142  1.00 34.84           H
HETATM 2387  O   HOH A 600      19.441  11.418 -10.925  1.00 39.75           O
HETATM 2388  H1  HOH A 600      19.822  11.089 -11.597  1.00 47.70           H
HETATM 2389  H2  HOH A 600      19.751  11.019 -10.255  1.00 47.70           H
HETATM 2390  O   HOH A 601      19.676  12.253  -4.720  1.00 28.79           O
HETATM 2391  H1  HOH A 601      20.442  12.070  -5.005  1.00 34.54           H
HETATM 2392  H2  HOH A 601      19.200  11.572  -4.876  1.00 34.54           H
HETATM 2393  O   HOH A 602      19.518  16.718  -3.063  1.00 29.84           O
HETATM 2394  H1  HOH A 602      19.732  16.786  -2.253  1.00 35.80           H
HETATM 2395  H2  HOH A 602      19.166  15.963  -3.150  1.00 35.80           H
HETATM 2396  O   HOH A 603      18.903  19.556   6.423  1.00 28.10           O
HETATM 2397  H1  HOH A 603      18.442  19.398   5.739  1.00 33.71           H
HETATM 2398  H2  HOH A 603      18.430  19.316   7.076  1.00 33.71           H
HETATM 2399  O   HOH A 604      19.691  -8.463   6.254  1.00 25.96           O
HETATM 2400  H1  HOH A 604      19.001  -8.073   6.530  1.00 31.15           H
HETATM 2401  H2  HOH A 604      20.210  -8.521   6.909  1.00 31.15           H
HETATM 2402  O   HOH A 605      20.304  -4.825   2.864  1.00 33.16           O
HETATM 2403  H1  HOH A 605      21.135  -4.981   2.844  1.00 39.79           H
HETATM 2404  H2  HOH A 605      19.957  -5.459   3.291  1.00 39.79           H
HETATM 2405  O   HOH A 606      20.078  -4.924  19.813  1.00 26.62           O
HETATM 2406  H1  HOH A 606      19.570  -4.572  19.264  1.00 31.93           H
HETATM 2407  H2  HOH A 606      20.349  -5.650  19.484  1.00 31.93           H
HETATM 2408  O   HOH A 607      19.675   0.933   0.972  1.00 17.57           O
HETATM 2409  H1  HOH A 607      19.769   1.838   0.671  1.00 21.08           H
HETATM 2410  H2  HOH A 607      20.504   0.686   1.435  1.00 21.08           H
HETATM 2411  O   HOH A 608      20.462   9.120  -2.899  1.00 20.65           O
HETATM 2412  H1  HOH A 608      21.219   8.864  -3.156  1.00 24.78           H
HETATM 2413  H2  HOH A 608      20.085   9.463  -3.564  1.00 24.78           H
HETATM 2414  O   HOH A 609      19.778  17.296   7.864  1.00 20.51           O
HETATM 2415  H1  HOH A 609      19.604  17.894   7.295  1.00 24.61           H
HETATM 2416  H2  HOH A 609      20.604  17.154   7.807  1.00 24.61           H
HETATM 2417  O   HOH A 610      20.307  -1.572  -9.045  1.00 25.45           O
HETATM 2418  H1  HOH A 610      19.892  -0.872  -8.836  1.00 30.53           H
HETATM 2419  H2  HOH A 610      19.994  -2.185  -8.551  1.00 30.53           H
HETATM 2420  O   HOH A 611      20.278   1.683  -1.545  1.00 24.81           O
HETATM 2421  H1  HOH A 611      19.780   1.126  -1.148  1.00 29.76           H
HETATM 2422  H2  HOH A 611      20.008   1.705  -2.342  1.00 29.76           H
HETATM 2423  O   HOH A 612      20.430   5.833  -9.290  1.00 30.15           O
HETATM 2424  H1  HOH A 612      20.423   5.093  -9.664  1.00 36.18           H
HETATM 2425  H2  HOH A 612      21.234   6.083  -9.283  1.00 36.18           H
HETATM 2426  O   HOH A 613      20.583  -2.280   3.547  1.00 19.34           O
HETATM 2427  H1  HOH A 613      20.579  -2.225   4.387  1.00 23.20           H
HETATM 2428  H2  HOH A 613      21.022  -2.975   3.359  1.00 23.20           H
HETATM 2429  O   HOH A 614      21.332  -3.909  -7.116  1.00 25.10           O
HETATM 2430  H1  HOH A 614      21.603  -3.937  -7.907  1.00 30.12           H
HETATM 2431  H2  HOH A 614      21.373  -4.693  -6.812  1.00 30.12           H
HETATM 2432  O   HOH A 615      21.459   0.178   2.822  1.00 19.81           O
HETATM 2433  H1  HOH A 615      21.124   0.830   3.450  1.00 23.77           H
HETATM 2434  H2  HOH A 615      21.038  -0.673   3.036  1.00 23.77           H
HETATM 2435  O   HOH A 616      21.825   1.547   5.378  1.00 19.39           O
HETATM 2436  H1  HOH A 616      22.309   2.282   5.799  1.00 23.26           H
HETATM 2437  H2  HOH A 616      20.960   1.536   5.805  1.00 23.26           H
HETATM 2438  O   HOH A 617      22.798 -13.839   9.394  1.00 34.64           O
HETATM 2439  H1  HOH A 617      23.017 -13.338  10.026  1.00 41.56           H
HETATM 2440  H2  HOH A 617      23.483 -14.287   9.197  1.00 41.56           H
HETATM 2441  O   HOH A 618      22.325  -3.427  16.449  1.00 18.84           O
HETATM 2442  H1  HOH A 618      22.881  -3.334  15.812  1.00 22.60           H
HETATM 2443  H2  HOH A 618      22.528  -4.148  16.826  1.00 22.60           H
HETATM 2444  O   HOH A 619      22.452 -10.958  17.115  1.00 33.49           O
HETATM 2445  H1  HOH A 619      21.640 -11.034  17.307  1.00 40.18           H
HETATM 2446  H2  HOH A 619      22.624 -10.135  17.103  1.00 40.18           H
HETATM 2447  O   HOH A 620      22.687   7.297  -9.132  1.00 34.98           O
HETATM 2448  H1  HOH A 620      22.385   8.080  -9.085  1.00 41.96           H
HETATM 2449  H2  HOH A 620      23.200   7.197  -8.473  1.00 41.96           H
HETATM 2450  O   HOH A 621      13.332 -12.520   8.015  1.00 28.72           O
HETATM 2451  H1  HOH A 621      12.701 -13.006   7.751  1.00 34.46           H
HETATM 2452  H2  HOH A 621      13.370 -12.587   8.847  1.00 34.46           H
HETATM 2453  O   HOH A 622      23.288  -2.042  -9.016  1.00 44.88           O
HETATM 2454  H1  HOH A 622      23.554  -1.403  -8.544  1.00 53.85           H
HETATM 2455  H2  HOH A 622      22.642  -1.757  -9.469  1.00 53.85           H
HETATM 2456  O   HOH A 623      23.509   3.399   6.837  1.00 12.38           O
HETATM 2457  H1  HOH A 623      23.550   4.372   7.017  1.00 14.85           H
HETATM 2458  H2  HOH A 623      23.306   3.010   7.698  1.00 14.85           H
HETATM 2459  O   HOH A 624      23.570   4.609 -11.917  1.00 34.23           O
HETATM 2460  H1  HOH A 624      23.641   3.792 -11.741  1.00 41.07           H
HETATM 2461  H2  HOH A 624      23.116   4.950 -11.299  1.00 41.07           H
HETATM 2462  O   HOH A 625      23.905   5.929  16.391  1.00 30.45           O
HETATM 2463  H1  HOH A 625      24.419   6.405  16.858  1.00 36.54           H
HETATM 2464  H2  HOH A 625      24.378   5.382  15.976  1.00 36.54           H
HETATM 2465  O   HOH A 626      24.236 -13.348  13.662  1.00 46.93           O
HETATM 2466  H1  HOH A 626      24.061 -12.984  12.926  1.00 56.30           H
HETATM 2467  H2  HOH A 626      23.538 -13.744  13.891  1.00 56.30           H
HETATM 2468  O   HOH A 627      24.424  17.646  12.486  1.00 16.51           O
HETATM 2469  H1  HOH A 627      25.191  17.318  12.339  1.00 19.81           H
HETATM 2470  H2  HOH A 627      24.451  17.920  13.282  1.00 19.81           H
HETATM 2471  O   HOH A 628      25.777  -8.088  18.599  1.00 37.44           O
HETATM 2472  H1  HOH A 628      25.111  -8.376  18.181  1.00 44.93           H
HETATM 2473  H2  HOH A 628      25.535  -7.374  18.971  1.00 44.93           H
HETATM 2474  O   HOH A 629      26.004   7.220  18.992  1.00 36.49           O
HETATM 2475  H1  HOH A 629      26.112   8.049  18.966  1.00 43.78           H
HETATM 2476  H2  HOH A 629      26.366   6.952  19.699  1.00 43.78           H
HETATM 2477  O   HOH A 630      25.702  13.993  -3.297  1.00 20.88           O
HETATM 2478  H1  HOH A 630      26.256  13.367  -3.158  1.00 25.05           H
HETATM 2479  H2  HOH A 630      26.153  14.606  -3.654  1.00 25.05           H
HETATM 2480  O   HOH A 631       9.940  16.304  -6.741  1.00 27.53           O
HETATM 2481  H1  HOH A 631      10.690  15.935  -6.688  1.00 33.03           H
HETATM 2482  H2  HOH A 631       9.376  15.674  -6.706  1.00 33.03           H
HETATM 2483  O   HOH A 632      26.276  11.598  16.921  1.00 17.73           O
HETATM 2484  H1  HOH A 632      26.483  12.046  16.240  1.00 21.27           H
HETATM 2485  H2  HOH A 632      25.881  12.124  17.436  1.00 21.27           H
HETATM 2486  O   HOH A 633      26.618  16.624   1.709  1.00 16.64           O
HETATM 2487  H1  HOH A 633      27.114  16.613   1.029  1.00 19.96           H
HETATM 2488  H2  HOH A 633      26.893  17.249   2.194  1.00 19.96           H
HETATM 2489  O   HOH A 634      26.449 -13.207  11.147  1.00 49.94           O
HETATM 2490  H1  HOH A 634      25.688 -12.863  11.073  1.00 59.92           H
HETATM 2491  H2  HOH A 634      26.431 -13.692  11.830  1.00 59.92           H
HETATM 2492  O   HOH A 635      27.360  11.931  -3.194  1.00 20.64           O
HETATM 2493  H1  HOH A 635      27.916  12.025  -2.579  1.00 24.76           H
HETATM 2494  H2  HOH A 635      27.520  11.193  -3.569  1.00 24.76           H
HETATM 2495  O   HOH A 636      26.855  18.209   6.594  1.00 22.99           O
HETATM 2496  H1  HOH A 636      26.147  18.568   6.326  1.00 27.59           H
HETATM 2497  H2  HOH A 636      27.396  18.253   5.952  1.00 27.59           H
HETATM 2498  O   HOH A 637      27.369   7.930  15.159  1.00 25.28           O
HETATM 2499  H1  HOH A 637      26.820   7.977  15.795  1.00 30.32           H
HETATM 2500  H2  HOH A 637      27.328   7.150  14.857  1.00 30.32           H
HETATM 2501  O   HOH A 638      28.007  18.384   9.847  1.00 34.30           O
HETATM 2502  H1  HOH A 638      27.239  18.589  10.123  1.00 41.16           H
HETATM 2503  H2  HOH A 638      27.971  18.421   9.010  1.00 41.16           H
HETATM 2504  O   HOH A 639      28.663  -4.815  15.826  1.00 31.90           O
HETATM 2505  H1  HOH A 639      27.976  -4.490  15.469  1.00 38.27           H
HETATM 2506  H2  HOH A 639      29.212  -4.189  15.904  1.00 38.27           H
HETATM 2507  O   HOH A 640      29.445  -6.300  13.890  1.00 40.74           O
HETATM 2508  H1  HOH A 640      30.008  -5.856  14.324  1.00 48.89           H
HETATM 2509  H2  HOH A 640      28.796  -5.788  13.743  1.00 48.89           H
HETATM 2510  O   HOH A 641      29.366   5.970  18.276  1.00 39.16           O
HETATM 2511  H1  HOH A 641      30.117   5.944  18.651  1.00 46.99           H
HETATM 2512  H2  HOH A 641      29.480   5.744  17.481  1.00 46.99           H
HETATM 2513  O   HOH A 642      29.511  -0.616  17.268  1.00 24.86           O
HETATM 2514  H1  HOH A 642      29.419  -0.027  17.856  1.00 29.83           H
HETATM 2515  H2  HOH A 642      29.327  -0.254  16.534  1.00 29.83           H
HETATM 2516  O   HOH A 643      29.992   5.914  15.665  1.00 18.32           O
HETATM 2517  H1  HOH A 643      30.539   6.370  16.123  1.00 21.98           H
HETATM 2518  H2  HOH A 643      29.307   6.400  15.590  1.00 21.98           H
HETATM 2519  O   HOH A 644      30.471  -3.195  16.733  1.00 25.60           O
HETATM 2520  H1  HOH A 644      30.101  -2.472  16.950  1.00 30.71           H
HETATM 2521  H2  HOH A 644      30.217  -3.765  17.295  1.00 30.71           H
HETATM 2522  O   HOH A 645      30.797   0.766  -1.131  1.00 36.32           O
HETATM 2523  H1  HOH A 645      30.501   0.577  -1.893  1.00 43.58           H
HETATM 2524  H2  HOH A 645      30.527   0.163  -0.614  1.00 43.58           H
HETATM 2525  O   HOH A 646      31.135  16.610  11.543  1.00 33.04           O
HETATM 2526  H1  HOH A 646      31.206  16.767  10.720  1.00 39.64           H
HETATM 2527  H2  HOH A 646      30.802  17.304  11.887  1.00 39.64           H
HETATM 2528  O   HOH A 647      31.423  -5.706  10.554  1.00 22.07           O
HETATM 2529  H1  HOH A 647      31.424  -6.447  10.152  1.00 26.48           H
HETATM 2530  H2  HOH A 647      30.668  -5.364  10.410  1.00 26.48           H
HETATM 2531  O   HOH A 648      31.414  14.311  12.459  1.00 17.46           O
HETATM 2532  H1  HOH A 648      31.355  15.091  12.157  1.00 20.95           H
HETATM 2533  H2  HOH A 648      31.866  13.870  11.912  1.00 20.95           H
HETATM 2534  O   HOH A 649      31.812  -5.236  13.203  1.00 27.89           O
HETATM 2535  H1  HOH A 649      32.593  -5.391  12.935  1.00 33.46           H
HETATM 2536  H2  HOH A 649      31.364  -5.928  13.045  1.00 33.46           H
HETATM 2537  O   HOH A 650      31.952  -3.952   6.940  1.00 19.82           O
HETATM 2538  H1  HOH A 650      32.450  -4.004   7.617  1.00 23.78           H
HETATM 2539  H2  HOH A 650      32.430  -3.645   6.321  1.00 23.78           H
HETATM 2540  O   HOH A 651      31.762  16.502   7.978  1.00 46.18           O
HETATM 2541  H1  HOH A 651      31.967  15.688   7.944  1.00 55.42           H
HETATM 2542  H2  HOH A 651      32.131  16.873   7.323  1.00 55.42           H
HETATM 2543  O   HOH A 652      32.241  -1.013   2.760  1.00 29.37           O
HETATM 2544  H1  HOH A 652      31.959  -0.622   3.448  1.00 35.24           H
HETATM 2545  H2  HOH A 652      31.697  -0.840   2.147  1.00 35.24           H
HETATM 2546  O   HOH A 653      32.574   2.024   0.059  1.00 35.51           O
HETATM 2547  H1  HOH A 653      32.247   1.530  -0.533  1.00 42.61           H
HETATM 2548  H2  HOH A 653      32.558   1.584   0.775  1.00 42.61           H
HETATM 2549  O   HOH A 654      32.297   8.913  17.766  1.00 36.42           O
HETATM 2550  H1  HOH A 654      32.025   9.233  18.492  1.00 43.70           H
HETATM 2551  H2  HOH A 654      32.987   8.468  17.947  1.00 43.70           H
HETATM 2552  O   HOH A 655      32.609  14.416  -1.589  1.00 43.95           O
HETATM 2553  H1  HOH A 655      31.843  14.358  -1.251  1.00 52.74           H
HETATM 2554  H2  HOH A 655      32.625  15.127  -2.037  1.00 52.74           H
HETATM 2555  O   HOH A 656      32.724   2.256   7.618  1.00 23.83           O
HETATM 2556  H1  HOH A 656      32.703   2.024   6.810  1.00 28.58           H
HETATM 2557  H2  HOH A 656      32.460   3.053   7.638  1.00 28.58           H
HETATM 2558  O   HOH A 657      33.426   5.274  17.370  1.00 45.99           O
HETATM 2559  H1  HOH A 657      34.003   4.917  16.879  1.00 55.19           H
HETATM 2560  H2  HOH A 657      33.000   4.656  17.745  1.00 55.19           H
HETATM 2561  O   HOH A 658      32.956  14.784  14.248  1.00 31.33           O
HETATM 2562  H1  HOH A 658      33.293  15.524  14.031  1.00 37.59           H
HETATM 2563  H2  HOH A 658      32.369  14.613  13.678  1.00 37.59           H
HETATM 2564  O   HOH A 659      32.930  18.214   5.484  1.00 45.62           O
HETATM 2565  H1  HOH A 659      32.349  17.737   5.114  1.00 54.74           H
HETATM 2566  H2  HOH A 659      32.676  19.009   5.403  1.00 54.74           H
HETATM 2567  O   HOH A 660      33.254  -4.096   9.253  1.00 32.10           O
HETATM 2568  H1  HOH A 660      32.751  -4.350   9.872  1.00 38.51           H
HETATM 2569  H2  HOH A 660      33.738  -3.483   9.562  1.00 38.51           H
HETATM 2570  O   HOH A 661      33.251  -2.456   4.691  1.00 47.73           O
HETATM 2571  H1  HOH A 661      33.845  -1.946   4.396  1.00 57.27           H
HETATM 2572  H2  HOH A 661      32.791  -2.696   4.027  1.00 57.27           H
HETATM 2573  O   HOH A 662      33.732   3.311  -3.456  1.00 28.64           O
HETATM 2574  H1  HOH A 662      34.280   2.866  -3.915  1.00 34.36           H
HETATM 2575  H2  HOH A 662      33.858   3.099  -2.655  1.00 34.36           H
HETATM 2576  O   HOH A 663      33.988   6.679  11.498  1.00 28.02           O
HETATM 2577  H1  HOH A 663      33.473   7.139  11.009  1.00 33.62           H
HETATM 2578  H2  HOH A 663      34.735   7.069  11.457  1.00 33.62           H
HETATM 2579  O   HOH A 664      33.919   9.517   9.882  1.00 37.10           O
HETATM 2580  H1  HOH A 664      33.374   9.040   9.459  1.00 44.51           H
HETATM 2581  H2  HOH A 664      33.688  10.313   9.751  1.00 44.51           H
HETATM 2582  O   HOH A 665      33.681  -1.179   6.779  1.00 36.19           O
HETATM 2583  H1  HOH A 665      33.445  -1.803   6.275  1.00 43.42           H
HETATM 2584  H2  HOH A 665      33.371  -1.340   7.540  1.00 43.42           H
HETATM 2585  O   HOH A 666      34.671  -0.339   9.357  1.00 26.34           O
HETATM 2586  H1  HOH A 666      35.234  -0.598   8.794  1.00 31.60           H
HETATM 2587  H2  HOH A 666      34.608  -0.938   9.938  1.00 31.60           H
HETATM 2588  O   HOH A 667      35.189  -6.118  10.887  1.00 43.58           O
HETATM 2589  H1  HOH A 667      35.207  -5.485  11.436  1.00 52.29           H
HETATM 2590  H2  HOH A 667      35.119  -5.767  10.124  1.00 52.29           H
HETATM 2591  O   HOH A 668      35.220   1.663   1.900  1.00 47.53           O
HETATM 2592  H1  HOH A 668      34.897   2.366   2.234  1.00 57.03           H
HETATM 2593  H2  HOH A 668      35.104   1.719   1.071  1.00 57.03           H
HETATM 2594  O   HOH A 669      35.396   2.354  16.224  1.00 25.91           O
HETATM 2595  H1  HOH A 669      35.067   1.662  15.879  1.00 31.09           H
HETATM 2596  H2  HOH A 669      34.844   2.616  16.801  1.00 31.09           H
HETATM 2597  O   HOH A 670      35.480  15.546   6.941  1.00 38.42           O
HETATM 2598  H1  HOH A 670      34.888  15.058   7.287  1.00 46.09           H
HETATM 2599  H2  HOH A 670      35.555  16.221   7.433  1.00 46.09           H
HETATM 2600  O   HOH A 671      35.848   3.149   6.855  1.00 43.27           O
HETATM 2601  H1  HOH A 671      35.559   2.362   6.815  1.00 51.92           H
HETATM 2602  H2  HOH A 671      36.089   3.354   6.077  1.00 51.92           H
HETATM 2603  O   HOH A 672      36.521   5.658  -4.804  1.00 28.63           O
HETATM 2604  H1  HOH A 672      37.059   5.095  -4.482  1.00 34.35           H
HETATM 2605  H2  HOH A 672      36.919   6.039  -5.435  1.00 34.35           H
HETATM 2606  O   HOH A 673      37.082   4.281   3.899  1.00 38.99           O
HETATM 2607  H1  HOH A 673      36.347   4.195   3.503  1.00 46.78           H
HETATM 2608  H2  HOH A 673      37.131   5.081   4.142  1.00 46.78           H
HETATM 2609  O   HOH A 674      38.051   5.183  -0.469  1.00 46.37           O
HETATM 2610  H1  HOH A 674      37.790   4.851   0.257  1.00 55.63           H
HETATM 2611  H2  HOH A 674      38.880   5.041  -0.511  1.00 55.63           H
HETATM 2612  O   HOH A 675      36.989   6.610   3.782  1.00 49.17           O
HETATM 2613  H1  HOH A 675      36.293   6.935   3.439  1.00 59.00           H
HETATM 2614  H2  HOH A 675      37.519   7.249   3.900  1.00 59.00           H
TER
END
