# Supplementary material for: High-throughput quantum-mechanics/molecular-mechanics (ONIOM) macromolecular crystallographic refinement with PHENIX/DivCon: the impact of mixed Hamiltonian methods on ligand and protein structure
Source: Acta Crystallogr D Struct Biol. 2018 Oct 29;74(Pt 11):1063–77. doi: 10.1107/S2059798318012913 (PMC6213575; doi:10.1107/S2059798318012913)
Supplement: Supplementary file 3 [file d-74-01063-sup3.gz › results_regionQM/1TT1-H_refine_001.pdb]

REMARK Date 2017-02-07 Time 17:47:13 EST -0500 (1486507633.02 s)
REMARK PHENIX refinement
REMARK 
REMARK ****************** INPUT FILES AND LABELS ******************************
REMARK Reflections:
REMARK   file name      : 1TT1.mtz
REMARK   labels         : ['F-obs,SIGF-obs']
REMARK R-free flags:
REMARK   file name      : 1TT1.mtz
REMARK   label          : R-free-flags
REMARK   test_flag_value: 1
REMARK Model file name(s): 
REMARK   /scratch/oleg/2712259.gondor.quantumbioinc.com/1TT1-H.pdb
REMARK 
REMARK ******************** REFINEMENT SUMMARY: QUICK FACTS *******************
REMARK Start: r_work = 0.1773 r_free = 0.1700 bonds = 0.010 angles = 1.342
REMARK Final: r_work = 0.1544 r_free = 0.1930 bonds = 0.014 angles = 1.449
REMARK ************************************************************************
REMARK 
REMARK ****************** REFINEMENT STATISTICS STEP BY STEP ******************
REMARK leading digit, like 1_, means number of macro-cycle                     
REMARK 0    : statistics at the very beginning when nothing is done yet        
REMARK 1_bss: bulk solvent correction and/or (anisotropic) scaling             
REMARK 1_xyz: refinement of coordinates                                        
REMARK 1_adp: refinement of ADPs (Atomic Displacement Parameters)              
REMARK 1_occ: refinement of occupancies                                        
REMARK ------------------------------------------------------------------------
REMARK  stage       r-work r-free bonds angles b_min b_max b_ave n_water shift
REMARK       0    : 0.2533 0.2492 0.010  1.34   6.5  59.1  18.7 1260      0.000
REMARK       1_bss: 0.1773 0.1700 0.010  1.34   7.8  60.5  20.1 1260      0.000
REMARK 1_settarget: 0.1773 0.1700 0.010  1.34   7.8  60.5  20.1 1260      0.000
REMARK       1_nqh: 0.1773 0.1700 0.010  1.34   7.8  60.5  20.1 1260      0.000
REMARK    1_weight: 0.1773 0.1700 0.010  1.34   7.8  60.5  20.1 1260      0.000
REMARK    1_checkH: 0.1779 0.1710 0.010  1.34   7.8  60.5  20.1 1260      0.386
REMARK    1_xyzrec: 0.1693 0.1868 0.014  1.44   7.8  60.5  20.1 1260      0.463
REMARK    1_checkH: 0.1694 0.1866 0.014  1.44   7.8  60.5  20.1 1260      0.463
REMARK       1_adp: 0.1634 0.1929 0.014  1.44   8.0  62.5  20.2 1260      0.463
REMARK   1_regHadp: 0.1630 0.1929 0.014  1.44   8.0  62.5  20.2 1260      0.463
REMARK       2_bss: 0.1630 0.1926 0.014  1.44   7.9  62.4  20.1 1260      0.463
REMARK 2_settarget: 0.1630 0.1926 0.014  1.44   7.9  62.4  20.1 1260      0.463
REMARK 2_updatecdl: 0.1630 0.1926 0.015  1.44   7.9  62.4  20.1 1260      0.463
REMARK       2_nqh: 0.1630 0.1926 0.015  1.44   7.9  62.4  20.1 1260      0.463
REMARK    2_weight: 0.1630 0.1926 0.015  1.44   7.9  62.4  20.1 1260      0.463
REMARK    2_checkH: 0.1630 0.1926 0.015  1.44   7.9  62.4  20.1 1260      0.463
REMARK    2_xyzrec: 0.1595 0.1911 0.013  1.40   7.9  62.4  20.1 1260      0.479
REMARK    2_checkH: 0.1596 0.1911 0.013  1.40   7.9  62.4  20.1 1260      0.480
REMARK       2_adp: 0.1567 0.1894 0.013  1.40   7.5  71.2  20.2 1260      0.480
REMARK   2_regHadp: 0.1567 0.1894 0.013  1.40   7.5  71.2  20.2 1260      0.480
REMARK       3_bss: 0.1565 0.1892 0.013  1.40   7.5  71.2  20.2 1260      0.480
REMARK 3_settarget: 0.1565 0.1892 0.013  1.40   7.5  71.2  20.2 1260      0.480
REMARK 3_updatecdl: 0.1565 0.1892 0.013  1.41   7.5  71.2  20.2 1260      0.480
REMARK       3_nqh: 0.1565 0.1892 0.013  1.41   7.5  71.2  20.2 1260      0.480
REMARK    3_weight: 0.1565 0.1892 0.013  1.41   7.5  71.2  20.2 1260      0.480
REMARK    3_checkH: 0.1565 0.1892 0.013  1.41   7.5  71.2  20.2 1260      0.480
REMARK    3_xyzrec: 0.1545 0.1931 0.014  1.45   7.5  71.2  20.2 1260      0.491
REMARK    3_checkH: 0.1546 0.1931 0.014  1.45   7.5  71.2  20.2 1260      0.491
REMARK       3_adp: 0.1546 0.1931 0.014  1.45   7.5  71.2  20.2 1260      0.491
REMARK   3_regHadp: 0.1546 0.1931 0.014  1.45   7.5  71.2  20.2 1260      0.491
REMARK         end: 0.1544 0.1930 0.014  1.45   7.6  71.2  20.2 1260      0.491
REMARK ------------------------------------------------------------------------
REMARK MODEL CONTENT.
REMARK  ELEMENT        ATOM RECORD COUNT   OCCUPANCY SUM
REMARK        C                     2592         2588.00
REMARK        H                     4926         4926.00
REMARK        O                     1118         1116.00
REMARK        N                      670          668.00
REMARK        S                       22           22.00
REMARK      O1-                       72           72.00
REMARK    TOTAL                     9400         9392.00
REMARK -----------------------------------------------------------------------
REMARK r_free_flags.md5.hexdigest 94f0e928e31507ce05c8b715c6fde118
REMARK 
REMARK ---------------------------------------------------------------
REMARK  Atom Name   Residue Name    Residue ID     Chain     Charge  
REMARK ---------------------------------------------------------------
REMARK      N            KAI            998          A      -0.1076  
REMARK      CA           KAI            998          A      -0.2393  
REMARK      C            KAI            998          A       0.7098  
REMARK      O            KAI            998          A      -0.8057  
REMARK      CB           KAI            998          A       0.0053  
REMARK     CB1           KAI            998          A      -0.4992  
REMARK      CG           KAI            998          A      -0.1889  
REMARK     CG1           KAI            998          A       0.7593  
REMARK     CG2           KAI            998          A       0.1772  
REMARK      CD           KAI            998          A      -0.2014  
REMARK     CD1           KAI            998          A      -0.4645  
REMARK     OD1           KAI            998          A      -0.8161  
REMARK     CD2           KAI            998          A      -0.5331  
REMARK     OD2           KAI            998          A      -0.7404  
REMARK     OXT           KAI            998          A      -0.7095  
REMARK      H1           KAI            998          A       0.337   
REMARK      H2           KAI            998          A       0.2826  
REMARK      HA           KAI            998          A       0.2229  
REMARK      HB           KAI            998          A       0.1695  
REMARK     HB1           KAI            998          A       0.1987  
REMARK     HB1           KAI            998          A       0.1964  
REMARK      HG           KAI            998          A       0.1639  
REMARK     HD1           KAI            998          A       0.1604  
REMARK     HD1           KAI            998          A       0.1642  
REMARK     HD1           KAI            998          A       0.1524  
REMARK     HD2           KAI            998          A       0.1992  
REMARK     HD2           KAI            998          A       0.1738  
REMARK     HD2           KAI            998          A       0.1659  
REMARK     HD2           KAI            998          A       0.189   
REMARK      N            KAI            999          B       -0.086  
REMARK      CA           KAI            999          B      -0.2402  
REMARK      C            KAI            999          B       0.7078  
REMARK      O            KAI            999          B      -0.8004  
REMARK      CB           KAI            999          B       0.0054  
REMARK     CB1           KAI            999          B      -0.4983  
REMARK      CG           KAI            999          B      -0.1942  
REMARK     CG1           KAI            999          B       0.7619  
REMARK     CG2           KAI            999          B       0.2094  
REMARK      CD           KAI            999          B      -0.2132  
REMARK     CD1           KAI            999          B      -0.5004  
REMARK     OD1           KAI            999          B      -0.8126  
REMARK     CD2           KAI            999          B      -0.5419  
REMARK     OD2           KAI            999          B      -0.7551  
REMARK     OXT           KAI            999          B      -0.7049  
REMARK      H1           KAI            999          B       0.3277  
REMARK      H2           KAI            999          B       0.2877  
REMARK      HA           KAI            999          B       0.2256  
REMARK      HB           KAI            999          B       0.1691  
REMARK     HB1           KAI            999          B       0.1942  
REMARK     HB1           KAI            999          B       0.1996  
REMARK      HG           KAI            999          B       0.1687  
REMARK     HD1           KAI            999          B       0.1753  
REMARK     HD1           KAI            999          B       0.1779  
REMARK     HD1           KAI            999          B       0.1371  
REMARK     HD2           KAI            999          B       0.2045  
REMARK     HD2           KAI            999          B       0.1823  
REMARK     HD2           KAI            999          B       0.1634  
REMARK     HD2           KAI            999          B       0.1894  
REMARK ---------------------------------------------------------------
REMARK IF THIS FILE IS FOR PDB DEPOSITION: REMOVE ALL FROM THIS LINE UP.
REMARK   3
REMARK   3 REFINEMENT.
REMARK   3   PROGRAM     : PHENIX (1.11.1_2575: ???)
REMARK   3   AUTHORS     : Adams,Afonine,Bunkoczi,Burnley,Chen,Dar,Davis,
REMARK   3               : Draizen,Echols,Gildea,Gros,Grosse-Kunstleve,Headd,
REMARK   3               : Hintze,Hung,Ioerger,Liebschner,McCoy,McKee,Moriarty,
REMARK   3               : Oeffner,Poon,Read,Richardson,Richardson,Sacchettini,
REMARK   3               : Sauter,Sobolev,Storoni,Terwilliger,Williams,Zwart
REMARK   3
REMARK   3  REFINEMENT TARGET : ML
REMARK   3  
REMARK   3  DATA USED IN REFINEMENT.
REMARK   3   RESOLUTION RANGE HIGH (ANGSTROMS) : 1.931   
REMARK   3   RESOLUTION RANGE LOW  (ANGSTROMS) : 24.952  
REMARK   3   MIN(FOBS/SIGMA_FOBS)              : 1.35  
REMARK   3   COMPLETENESS FOR RANGE        (%) : 99.32 
REMARK   3   NUMBER OF REFLECTIONS             : 41038     
REMARK   3   NUMBER OF REFLECTIONS (NON-ANOMALOUS) : 41038     
REMARK   3  
REMARK   3  FIT TO DATA USED IN REFINEMENT.
REMARK   3   R VALUE     (WORKING + TEST SET) : 0.1563
REMARK   3   R VALUE            (WORKING SET) : 0.1544
REMARK   3   FREE R VALUE                     : 0.1930
REMARK   3   FREE R VALUE TEST SET SIZE   (%) : 4.87  
REMARK   3   FREE R VALUE TEST SET COUNT      : 1999      
REMARK   3  
REMARK   3  FIT TO DATA USED IN REFINEMENT (IN BINS).
REMARK   3   BIN  RESOLUTION RANGE  COMPL.    NWORK NFREE   RWORK  RFREE  CCWORK CCFREE
REMARK   3     1 24.9544 -  4.6437    1.00     2853   145  0.1411 0.1547   0.953  0.946
REMARK   3     2  4.6437 -  3.6897    1.00     2827   145  0.1259 0.1608   0.961  0.936
REMARK   3     3  3.6897 -  3.2244    1.00     2807   144  0.1522 0.1768   0.937  0.914
REMARK   3     4  3.2244 -  2.9301    1.00     2816   144  0.1670 0.2075   0.925  0.877
REMARK   3     5  2.9301 -  2.7203    1.00     2808   144  0.1647 0.2025   0.927  0.854
REMARK   3     6  2.7203 -  2.5601    1.00     2803   144  0.1567 0.1889   0.935  0.883
REMARK   3     7  2.5601 -  2.4320    1.00     2810   144  0.1550 0.2067   0.933  0.877
REMARK   3     8  2.4320 -  2.3262    1.00     2777   142  0.1569 0.2162   0.942  0.887
REMARK   3     9  2.3262 -  2.2367    1.00     2788   143  0.1550 0.2053   0.941  0.891
REMARK   3    10  2.2367 -  2.1596    1.00     2805   144  0.1555 0.2095   0.937  0.897
REMARK   3    11  2.1596 -  2.0921    1.00     2802   143  0.1558 0.1981   0.940  0.907
REMARK   3    12  2.0921 -  2.0323    1.00     2781   143  0.1613 0.2106   0.935  0.896
REMARK   3    13  2.0323 -  1.9788    1.00     2794   143  0.1855 0.2369   0.917  0.884
REMARK   3    14  1.9788 -  1.9306    0.92     2568   131  0.2212 0.2778   0.881  0.820
REMARK   3  
REMARK   3  BULK SOLVENT MODELLING.
REMARK   3   METHOD USED        : FLAT BULK SOLVENT MODEL
REMARK   3   SOLVENT RADIUS     : 1.11    
REMARK   3   SHRINKAGE RADIUS   : 0.90    
REMARK   3   GRID STEP FACTOR   : 4.00    
REMARK   3  
REMARK   3  ERROR ESTIMATES.
REMARK   3   COORDINATE ERROR (MAXIMUM-LIKELIHOOD BASED)     : 0.19    
REMARK   3   PHASE ERROR (DEGREES, MAXIMUM-LIKELIHOOD BASED) : 18.88   
REMARK   3  
REMARK   3  STRUCTURE FACTORS CALCULATION ALGORITHM : FFT
REMARK   3  
REMARK   3  RESTRAINTS LIBRARY
REMARK   3    GEOSTD + MON.LIB. + CDL v1.2
REMARK   3  
REMARK   3  DEVIATIONS FROM IDEAL VALUES.
REMARK   3                 RMSD     MAX  COUNT
REMARK   3   BOND      :  0.014   0.160   4130
REMARK   3   ANGLE     :  1.449  13.011   5568
REMARK   3   CHIRALITY :  0.071   0.309    620
REMARK   3   PLANARITY :  0.007   0.058    696
REMARK   3   DIHEDRAL  : 14.205 162.204   2478
REMARK   3   MIN NONBONDED DISTANCE : 2.022 
REMARK   3  
REMARK   3  MOLPROBITY STATISTICS.
REMARK   3   ALL-ATOM CLASHSCORE : 3.45
REMARK   3   RAMACHANDRAN PLOT:
REMARK   3     OUTLIERS : 0.00  %
REMARK   3     ALLOWED  : 2.01  %
REMARK   3     FAVORED  : 97.99 %
REMARK   3   ROTAMER OUTLIERS : 2.27 %
REMARK   3   CBETA DEVIATIONS : 0
REMARK   3   PEPTIDE PLANE:
REMARK   3     CIS-PROLINE     : 2
REMARK   3     CIS-GENERAL     : 0
REMARK   3     TWISTED PROLINE : 0
REMARK   3     TWISTED GENERAL : 0
REMARK   3  
REMARK   3  ATOMIC DISPLACEMENT PARAMETERS.
REMARK   3   WILSON B : 16.47
REMARK   3   RMS(B_ISO_OR_EQUIVALENT_BONDED) : 4.26
REMARK   3   ATOMS          NUMBER OF ATOMS
REMARK   3                    ISO.  ANISO. 
REMARK   3    ALL         :   9400       0
REMARK   3    ALL (NO H)  :   4474       0
REMARK   3    SOLVENT     :    420       0
REMARK   3    NON-SOLVENT :   4054       0
REMARK   3    HYDROGENS   :   4926       0
REMARK   3
REMARK   3
REMARK   3   OTHER REFINEMENT REMARKS:
REMARK   3   XRAY REFINEMENT USING QUANTUM MECHANICAL FUNCTIONAL
REMARK   3   PROGRAM      :QuantumBio DivCon 6 build-7.1.1-b4015.17
REMARK   3   AUTHORS      :BORBULEVYCH O.Y., PLUMLEY J., 
REMARK   3                :MARTIN, R.I., WESTERHOFF L.M. 
REMARK   3
REMARK   3   REFERENCE     :BORBULEVYCH O.Y., PLUMLEY J.A.,
REMARK   3                 :MARTIN, R.I., MERZ, K.M.,  WESTERHOFF L.M.
REMARK   3                 :ACTA CRYSTLLOGRAPHICA SECTION D, 2014, 
REMARK   3                 :V. D70, pp. 1233-1247
REMARK   3   QM METHOD(HAMILTONIAN): PM6
REMARK   3   REGION QM REFINEMENT: 
REMARK   3      MAIN/BUFFER QM REGION RADII (A): 3.0 / 2.5
REMARK   3      LIGAND / STRAIN ENERGY: KAI_A_998 / 23.2 KCAL/MOLE
REMARK   3      LIGAND / STRAIN ENERGY: KAI_B_999 / 22.03 KCAL/MOLE
REMARK   3
HELIX    1   1 GLY A   28  ARG A   31  5               Generated by MOE    4
HELIX    2   2 TYR A   35  LEU A   47  1               Generated by MOE   13
HELIX    3   3 GLY A   73  ILE A   79  1               Generated by MOE    7
HELIX    4   4 TYR A   94  GLU A   97  1               Generated by MOE    4
HELIX    5   5 ALA A  124  ALA A  128  1               Generated by MOE    5
HELIX    6   6 ALA A  142  LYS A  149  1               Generated by MOE    8
HELIX    7   7 SER A  153  SER A  164  1               Generated by MOE   12
HELIX    8   8 ARG A  166  VAL A  169  1               Generated by MOE    4
HELIX    9   9 ASN A  174  THR A  183  1               Generated by MOE   10
HELIX   10  10 SER A  192  ARG A  201  1               Generated by MOE   10
HELIX   11  11 TYR A  227  GLU A  240  1               Generated by MOE   14
HELIX   12  12 LYS A  243  TRP A  252  1               Generated by MOE   10
HELIX   13  13 GLY B   28  ARG B   31  5               Generated by MOE    4
HELIX   14  14 TYR B   35  LEU B   47  1               Generated by MOE   13
HELIX   15  15 GLY B   73  ILE B   79  1               Generated by MOE    7
HELIX   16  16 TYR B   94  GLU B   97  1               Generated by MOE    4
HELIX   17  17 ALA B  124  ALA B  128  1               Generated by MOE    5
HELIX   18  18 ALA B  142  LYS B  149  1               Generated by MOE    8
HELIX   19  19 SER B  153  SER B  164  1               Generated by MOE   12
HELIX   20  20 ARG B  166  VAL B  169  1               Generated by MOE    4
HELIX   21  21 ASN B  174  THR B  183  1               Generated by MOE   10
HELIX   22  22 SER B  192  ARG B  201  1               Generated by MOE   10
HELIX   23  23 TYR B  227  GLU B  240  1               Generated by MOE   14
HELIX   24  24 LYS B  243  TRP B  252  1               Generated by MOE   10
SHEET    1       LEU A   6  THR A  10                  Generated by MOE
SHEET    2       LEU A  18  PHE A  19                  Generated by MOE
SHEET    3       PHE A  32  GLU A  33                  Generated by MOE
SHEET    4       TYR A  51  LEU A  55                  Generated by MOE
SHEET    5       LEU A  85  ALA A  86                  Generated by MOE
SHEET    6       ILE A 100  PHE A 102                  Generated by MOE
SHEET    7       MET A 107  LEU A 109                  Generated by MOE
SHEET    8       ILE A 111  ARG A 116                  Generated by MOE
SHEET    9       GLU A 134  GLY A 136                  Generated by MOE
SHEET   10       TYR A 186  PHE A 188                  Generated by MOE
SHEET   11       LEU A 189  GLU A 191                  Generated by MOE
SHEET   12       LEU A 205  ILE A 208                  Generated by MOE
SHEET   13       LYS A 215  TYR A 217                  Generated by MOE
SHEET   14       GLY A 220  PRO A 222                  Generated by MOE
SHEET   15       LEU B   6  THR B  10                  Generated by MOE
SHEET   16       LEU B  18  PHE B  19                  Generated by MOE
SHEET   17       PHE B  32  GLU B  33                  Generated by MOE
SHEET   18       TYR B  51  LEU B  55                  Generated by MOE
SHEET   19       LEU B  85  ALA B  86                  Generated by MOE
SHEET   20       ILE B 100  PHE B 102                  Generated by MOE
SHEET   21       MET B 107  LEU B 109                  Generated by MOE
SHEET   22       ILE B 111  ARG B 116                  Generated by MOE
SHEET   23       GLU B 134  GLY B 136                  Generated by MOE
SHEET   24       TYR B 186  PHE B 188                  Generated by MOE
SHEET   25       LEU B 189  GLU B 191                  Generated by MOE
SHEET   26       LEU B 205  ILE B 208                  Generated by MOE
SHEET   27       LYS B 215  TYR B 217                  Generated by MOE
SHEET   28       GLY B 220  PRO B 222                  Generated by MOE
CRYST1   46.682  106.228   57.665  90.00 101.38  90.00 P 1 21 1
SCALE1      0.021422  0.000000  0.004312        0.00000
SCALE2      0.000000  0.009414  0.000000        0.00000
SCALE3      0.000000  0.000000  0.017689        0.00000
ATOM      1  N   ASN A   3       0.633 -28.789   9.736  1.00 45.42           N
ATOM      2  CA  ASN A   3       1.323 -27.688  10.424  1.00 53.37           C
ATOM      3  C   ASN A   3       0.640 -27.319  11.746  1.00 41.46           C
ATOM      4  O   ASN A   3      -0.538 -26.940  11.732  1.00 45.40           O
ATOM      5  CB  ASN A   3       1.350 -26.431   9.552  0.00 43.97           C
ATOM      6  CG  ASN A   3       1.819 -26.699   8.143  0.00 43.85           C
ATOM      7  OD1 ASN A   3       2.909 -27.227   7.925  0.00 43.68           O
ATOM      8  ND2 ASN A   3       0.992 -26.331   7.171  0.00 41.88           N
ATOM      9  H1  ASN A   3       1.076 -28.988   8.910  1.00 54.50           H
ATOM     10  H2  ASN A   3      -0.276 -28.535   9.551  1.00 54.50           H
ATOM     11  HA  ASN A   3       2.238 -27.952  10.610  1.00 64.04           H
ATOM     12  HB2 ASN A   3       1.949 -25.785   9.957  1.00 52.76           H
ATOM     13  HB3 ASN A   3       0.451 -26.068   9.504  1.00 52.76           H
ATOM     14 HD21 ASN A   3       1.223 -26.429   6.348  1.00 50.25           H
ATOM     15 HD22 ASN A   3       0.225 -25.987   7.367  1.00 50.25           H
ATOM     16  N   ARG A   4       1.362 -27.369  12.870  1.00 44.98           N
ATOM     17  CA  ARG A   4       0.769 -26.955  14.145  1.00 44.14           C
ATOM     18  C   ARG A   4       0.353 -25.479  14.119  1.00 30.10           C
ATOM     19  O   ARG A   4       0.892 -24.655  13.362  1.00 31.00           O
ATOM     20  CB  ARG A   4       1.737 -27.175  15.307  1.00 40.03           C
ATOM     21  CG  ARG A   4       2.797 -26.069  15.440  1.00 43.68           C
ATOM     22  CD  ARG A   4       3.714 -26.278  16.632  1.00 49.51           C
ATOM     23  NE  ARG A   4       4.735 -25.231  16.718  1.00 49.20           N
ATOM     24  CZ  ARG A   4       4.550 -24.017  17.243  1.00 48.68           C
ATOM     25  NH1 ARG A   4       3.375 -23.643  17.740  1.00 35.15           N
ATOM     26  NH2 ARG A   4       5.556 -23.156  17.259  1.00 48.84           N1+
ATOM     27  H   ARG A   4       2.178 -27.638  12.923  1.00 53.97           H
ATOM     28  HA  ARG A   4      -0.025 -27.489  14.319  1.00 52.96           H
ATOM     29  HB2 ARG A   4       1.232 -27.204  16.135  1.00 48.03           H
ATOM     30  HB3 ARG A   4       2.197 -28.016  15.171  1.00 48.03           H
ATOM     31  HG2 ARG A   4       3.341 -26.049  14.635  1.00 52.41           H
ATOM     32  HG3 ARG A   4       2.366 -25.212  15.574  1.00 52.41           H
ATOM     33  HD2 ARG A   4       3.193 -26.276  17.449  1.00 59.41           H
ATOM     34  HD3 ARG A   4       4.172 -27.128  16.528  1.00 59.41           H
ATOM     35  HE  ARG A   4       5.499 -25.392  16.358  1.00 59.03           H
ATOM     36 HH11 ARG A   4       2.710 -24.189  17.740  1.00 42.17           H
ATOM     37 HH12 ARG A   4       3.282 -22.856  18.073  1.00 42.17           H
ATOM     38 HH21 ARG A   4       6.321 -23.380  16.938  1.00 58.60           H
ATOM     39 HH22 ARG A   4       5.443 -22.373  17.594  1.00 58.60           H
ATOM     40  N   SER A   5      -0.619 -25.150  14.968  1.00 24.71           N
ATOM     41  CA  SER A   5      -1.095 -23.778  15.059  1.00 23.57           C
ATOM     42  C   SER A   5      -0.086 -22.930  15.810  1.00 21.35           C
ATOM     43  O   SER A   5       0.591 -23.402  16.731  1.00 20.37           O
ATOM     44  CB  SER A   5      -2.453 -23.724  15.748  1.00 24.04           C
ATOM     45  OG  SER A   5      -3.407 -24.372  14.903  1.00 31.09           O
ATOM     46  H   SER A   5      -1.018 -25.700  15.498  1.00 29.65           H
ATOM     47  HA  SER A   5      -1.195 -23.409  14.167  1.00 28.27           H
ATOM     48  HB2 SER A   5      -2.399 -24.178  16.602  1.00 28.83           H
ATOM     49  HB3 SER A   5      -2.709 -22.798  15.888  1.00 28.83           H
ATOM     50  HG  SER A   5      -4.169 -24.349  15.255  1.00 37.30           H
ATOM     51  N   LEU A   6       0.053 -21.686  15.375  1.00 15.84           N
ATOM     52  CA  LEU A   6       0.878 -20.748  16.110  1.00 14.93           C
ATOM     53  C   LEU A   6       0.156 -20.322  17.378  1.00 15.86           C
ATOM     54  O   LEU A   6      -1.079 -20.255  17.428  1.00 17.97           O
ATOM     55  CB  LEU A   6       1.197 -19.515  15.275  1.00 14.58           C
ATOM     56  CG  LEU A   6       1.829 -19.749  13.896  1.00 20.11           C
ATOM     57  CD1 LEU A   6       2.271 -18.407  13.279  1.00 15.73           C
ATOM     58  CD2 LEU A   6       2.971 -20.709  13.998  1.00 20.46           C
ATOM     59  H   LEU A   6      -0.320 -21.365  14.672  1.00 19.00           H
ATOM     60  HA  LEU A   6       1.712 -21.179  16.357  1.00 17.91           H
ATOM     61  HB2 LEU A   6       0.372 -19.026  15.138  1.00 17.49           H
ATOM     62  HB3 LEU A   6       1.810 -18.964  15.789  1.00 17.49           H
ATOM     63  HG  LEU A   6       1.168 -20.148  13.309  1.00 24.12           H
ATOM     64 HD11 LEU A   6       2.620 -18.561  12.388  1.00 18.86           H
ATOM     65 HD12 LEU A   6       1.508 -17.808  13.236  1.00 18.86           H
ATOM     66 HD13 LEU A   6       2.962 -18.017  13.837  1.00 18.86           H
ATOM     67 HD21 LEU A   6       3.339 -20.833  13.108  1.00 24.54           H
ATOM     68 HD22 LEU A   6       3.640 -20.346  14.594  1.00 24.54           H
ATOM     69 HD23 LEU A   6       2.652 -21.559  14.337  1.00 24.54           H
ATOM     70  N   ILE A   7       0.940 -20.081  18.421  1.00 12.99           N
ATOM     71  CA  ILE A   7       0.459 -19.448  19.646  1.00 13.89           C
ATOM     72  C   ILE A   7       0.746 -17.960  19.535  1.00 11.33           C
ATOM     73  O   ILE A   7       1.897 -17.546  19.335  1.00 12.69           O
ATOM     74  CB  ILE A   7       1.118 -20.038  20.901  1.00 15.75           C
ATOM     75  CG1 ILE A   7       0.900 -21.550  20.964  1.00 17.74           C
ATOM     76  CG2 ILE A   7       0.563 -19.365  22.140  1.00 15.02           C
ATOM     77  CD1 ILE A   7      -0.492 -21.931  21.021  1.00 24.77           C
ATOM     78  H   ILE A   7       1.776 -20.280  18.441  1.00 15.59           H
ATOM     79  HA  ILE A   7      -0.502 -19.557  19.715  1.00 16.66           H
ATOM     80  HB  ILE A   7       2.073 -19.863  20.866  1.00 18.89           H
ATOM     81 HG12 ILE A   7       1.281 -21.964  20.172  1.00 21.28           H
ATOM     82 HG13 ILE A   7       1.333 -21.900  21.757  1.00 21.28           H
ATOM     83 HG21 ILE A   7       0.923 -19.807  22.927  1.00 18.02           H
ATOM     84 HG22 ILE A   7       0.830 -18.435  22.141  1.00 18.02           H
ATOM     85 HG23 ILE A   7      -0.406 -19.432  22.132  1.00 18.02           H
ATOM     86 HD11 ILE A   7      -0.544 -22.899  20.999  1.00 29.72           H
ATOM     87 HD12 ILE A   7      -0.883 -21.598  21.843  1.00 29.72           H
ATOM     88 HD13 ILE A   7      -0.958 -21.566  20.255  1.00 29.72           H
ATOM     89  N   VAL A   8      -0.314 -17.172  19.604  1.00 10.96           N
ATOM     90  CA  VAL A   8      -0.251 -15.716  19.513  1.00 11.31           C
ATOM     91  C   VAL A   8      -0.617 -15.114  20.869  1.00 10.85           C
ATOM     92  O   VAL A   8      -1.750 -15.251  21.340  1.00 13.19           O
ATOM     93  CB  VAL A   8      -1.179 -15.199  18.410  1.00  9.15           C
ATOM     94  CG1 VAL A   8      -1.114 -13.672  18.363  1.00  9.44           C
ATOM     95  CG2 VAL A   8      -0.815 -15.816  17.068  1.00 11.46           C
ATOM     96  H   VAL A   8      -1.116 -17.466  19.689  1.00 13.15           H
ATOM     97  HA  VAL A   8       0.647 -15.426  19.293  1.00 13.56           H
ATOM     98  HB  VAL A   8      -2.086 -15.466  18.604  1.00 10.98           H
ATOM     99 HG11 VAL A   8      -1.627 -13.347  17.605  1.00 11.33           H
ATOM    100 HG12 VAL A   8      -1.479 -13.307  19.185  1.00 11.33           H
ATOM    101 HG13 VAL A   8      -0.187 -13.410  18.267  1.00 11.33           H
ATOM    102 HG21 VAL A   8      -1.411 -15.465  16.391  1.00 13.74           H
ATOM    103 HG22 VAL A   8       0.102 -15.589  16.852  1.00 13.74           H
ATOM    104 HG23 VAL A   8      -0.909 -16.782  17.112  1.00 13.74           H
ATOM    105  N   THR A   9       0.318 -14.400  21.468  1.00 10.42           N
ATOM    106  CA  THR A   9       0.039 -13.736  22.729  1.00 12.54           C
ATOM    107  C   THR A   9      -0.359 -12.286  22.462  1.00 10.71           C
ATOM    108  O   THR A   9       0.105 -11.652  21.512  1.00 10.85           O
ATOM    109  CB  THR A   9       1.239 -13.838  23.674  1.00 10.16           C
ATOM    110  OG1 THR A   9       0.918 -13.254  24.923  1.00 11.08           O
ATOM    111  CG2 THR A   9       2.464 -13.122  23.113  1.00 11.37           C
ATOM    112  H   THR A   9       1.112 -14.276  21.163  1.00 12.50           H
ATOM    113  HA  THR A   9      -0.712 -14.174  23.164  1.00 15.04           H
ATOM    114  HB  THR A   9       1.460 -14.774  23.812  1.00 12.19           H
ATOM    115  HG1 THR A   9       1.520 -13.432  25.476  1.00 13.29           H
ATOM    116 HG21 THR A   9       3.178 -13.151  23.767  1.00 13.63           H
ATOM    117 HG22 THR A   9       2.764 -13.559  22.299  1.00 13.63           H
ATOM    118 HG23 THR A   9       2.254 -12.193  22.920  1.00 13.63           H
ATOM    119  N   THR A  10      -1.284 -11.798  23.272  1.00  9.46           N
ATOM    120  CA  THR A  10      -1.758 -10.452  23.161  1.00 10.07           C
ATOM    121  C   THR A  10      -2.220 -10.021  24.541  1.00 11.91           C
ATOM    122  O   THR A  10      -2.008 -10.730  25.526  1.00 10.50           O
ATOM    123  CB  THR A  10      -2.856 -10.364  22.101  1.00 11.32           C
ATOM    124  OG1 THR A  10      -3.209  -8.992  21.928  1.00 11.96           O
ATOM    125  CG2 THR A  10      -4.068 -11.174  22.514  1.00 10.89           C
ATOM    126  H   THR A  10      -1.647 -12.237  23.912  1.00 11.34           H
ATOM    127  HA  THR A  10      -1.022  -9.879  22.898  1.00 12.07           H
ATOM    128  HB  THR A  10      -2.520 -10.710  21.260  1.00 13.58           H
ATOM    129  HG1 THR A  10      -3.030  -8.753  21.148  1.00 14.34           H
ATOM    130 HG21 THR A  10      -4.788 -11.039  21.881  1.00 13.06           H
ATOM    131 HG22 THR A  10      -3.836 -12.115  22.538  1.00 13.06           H
ATOM    132 HG23 THR A  10      -4.380 -10.897  23.392  1.00 13.06           H
ATOM    133  N   ILE A  11      -2.836  -8.842  24.621  1.00  9.96           N
ATOM    134  CA  ILE A  11      -3.267  -8.301  25.906  1.00  9.69           C
ATOM    135  C   ILE A  11      -4.507  -7.448  25.688  1.00  9.85           C
ATOM    136  O   ILE A  11      -4.709  -6.870  24.611  1.00 11.63           O
ATOM    137  CB  ILE A  11      -2.107  -7.511  26.559  1.00 12.69           C
ATOM    138  CG1 ILE A  11      -2.441  -7.108  28.001  1.00 13.88           C
ATOM    139  CG2 ILE A  11      -1.752  -6.318  25.708  1.00 11.03           C
ATOM    140  CD1 ILE A  11      -1.246  -6.495  28.734  1.00 14.33           C
ATOM    141  H   ILE A  11      -3.015  -8.340  23.949  1.00 11.95           H
ATOM    142  HA  ILE A  11      -3.503  -9.027  26.505  1.00 11.62           H
ATOM    143  HB  ILE A  11      -1.327  -8.087  26.592  1.00 15.22           H
ATOM    144 HG12 ILE A  11      -3.166  -6.463  28.006  1.00 16.65           H
ATOM    145 HG13 ILE A  11      -2.695  -7.905  28.490  1.00 16.65           H
ATOM    146 HG21 ILE A  11      -0.910  -5.948  26.020  1.00 13.23           H
ATOM    147 HG22 ILE A  11      -1.657  -6.612  24.787  1.00 13.23           H
ATOM    148 HG23 ILE A  11      -2.457  -5.657  25.779  1.00 13.23           H
ATOM    149 HD11 ILE A  11      -1.483  -6.341  29.663  1.00 17.18           H
ATOM    150 HD12 ILE A  11      -0.497  -7.113  28.677  1.00 17.18           H
ATOM    151 HD13 ILE A  11      -1.010  -5.658  28.306  1.00 17.18           H
ATOM    152  N   LEU A  12      -5.359  -7.379  26.716  1.00 10.16           N
ATOM    153  CA  LEU A  12      -6.561  -6.564  26.617  1.00 11.46           C
ATOM    154  C   LEU A  12      -6.165  -5.091  26.596  1.00 10.83           C
ATOM    155  O   LEU A  12      -5.423  -4.626  27.464  1.00 13.76           O
ATOM    156  CB  LEU A  12      -7.517  -6.839  27.778  1.00 13.68           C
ATOM    157  CG  LEU A  12      -8.198  -8.222  27.759  1.00 11.28           C
ATOM    158  CD1 LEU A  12      -8.697  -8.550  29.186  1.00 13.00           C
ATOM    159  CD2 LEU A  12      -9.376  -8.329  26.744  1.00 11.35           C
ATOM    160  H   LEU A  12      -5.258  -7.777  27.470  1.00 12.19           H
ATOM    161  HA  LEU A  12      -7.015  -6.777  25.786  1.00 13.74           H
ATOM    162  HB2 LEU A  12      -7.021  -6.770  28.609  1.00 16.41           H
ATOM    163  HB3 LEU A  12      -8.215  -6.164  27.760  1.00 16.41           H
ATOM    164  HG  LEU A  12      -7.538  -8.892  27.511  1.00 13.53           H
ATOM    165 HD11 LEU A  12      -9.055  -9.452  29.209  1.00 15.59           H
ATOM    166 HD12 LEU A  12      -7.948  -8.476  29.800  1.00 15.59           H
ATOM    167 HD13 LEU A  12      -9.390  -7.919  29.432  1.00 15.59           H
ATOM    168 HD21 LEU A  12      -9.722  -9.234  26.753  1.00 13.61           H
ATOM    169 HD22 LEU A  12     -10.075  -7.710  27.006  1.00 13.61           H
ATOM    170 HD23 LEU A  12      -9.053  -8.117  25.852  1.00 13.61           H
ATOM    171  N   GLU A  13      -6.647  -4.370  25.589  1.00 11.61           N
ATOM    172  CA  GLU A  13      -6.429  -2.928  25.455  1.00 16.06           C
ATOM    173  C   GLU A  13      -7.346  -2.368  24.376  1.00 10.95           C
ATOM    174  O   GLU A  13      -7.199  -2.676  23.190  1.00  9.70           O
ATOM    175  CB  GLU A  13      -4.970  -2.596  25.125  1.00 11.89           C
ATOM    176  CG  GLU A  13      -4.722  -1.081  24.970  1.00 13.56           C
ATOM    177  CD  GLU A  13      -4.761  -0.330  26.319  1.00 12.61           C
ATOM    178  OE1 GLU A  13      -4.983   0.907  26.336  1.00 14.02           O
ATOM    179  OE2 GLU A  13      -4.523  -0.976  27.356  1.00 12.20           O1-
ATOM    180  H   GLU A  13      -7.126  -4.703  24.951  1.00 13.92           H
ATOM    181  HA  GLU A  13      -6.668  -2.492  26.289  1.00 19.27           H
ATOM    182  HB2 GLU A  13      -4.409  -2.936  25.840  1.00 14.26           H
ATOM    183  HB3 GLU A  13      -4.725  -3.024  24.289  1.00 14.26           H
ATOM    184  HG2 GLU A  13      -3.844  -0.947  24.581  1.00 16.27           H
ATOM    185  HG3 GLU A  13      -5.396  -0.694  24.390  1.00 16.27           H
ATOM    186  N   GLU A  14      -8.315  -1.580  24.803  1.00 11.63           N
ATOM    187  CA  GLU A  14      -9.276  -1.010  23.885  1.00 13.35           C
ATOM    188  C   GLU A  14      -8.604   0.068  23.027  1.00 12.86           C
ATOM    189  O   GLU A  14      -7.829   0.878  23.540  1.00 10.69           O
ATOM    190  CB  GLU A  14     -10.456  -0.405  24.651  1.00 13.91           C
ATOM    191  CG  GLU A  14     -11.521   0.138  23.685  1.00 23.92           C
ATOM    192  CD  GLU A  14     -12.738   0.695  24.382  1.00 30.08           C
ATOM    193  OE1 GLU A  14     -13.814   0.772  23.741  1.00 30.78           O
ATOM    194  OE2 GLU A  14     -12.602   1.082  25.557  1.00 28.75           O1-
ATOM    195  H   GLU A  14      -8.439  -1.358  25.624  1.00 13.95           H
ATOM    196  HA  GLU A  14      -9.612  -1.719  23.318  1.00 16.02           H
ATOM    197  HB2 GLU A  14     -10.865  -1.087  25.203  1.00 16.68           H
ATOM    198  HB3 GLU A  14     -10.140   0.326  25.205  1.00 16.68           H
ATOM    199  HG2 GLU A  14     -11.137   0.859  23.161  1.00 28.69           H
ATOM    200  HG3 GLU A  14     -11.818  -0.573  23.093  1.00 28.69           H
ATOM    201  N   PRO A  15      -8.862   0.099  21.713  1.00 11.26           N
ATOM    202  CA  PRO A  15      -9.722  -0.734  20.901  1.00 11.60           C
ATOM    203  C   PRO A  15      -8.956  -1.807  20.105  1.00  9.93           C
ATOM    204  O   PRO A  15      -9.432  -2.254  19.057  1.00  9.98           O
ATOM    205  CB  PRO A  15     -10.331   0.284  19.967  1.00 11.42           C
ATOM    206  CG  PRO A  15      -9.197   1.154  19.670  1.00 13.97           C
ATOM    207  CD  PRO A  15      -8.405   1.268  20.926  1.00 13.70           C
ATOM    208  HA  PRO A  15     -10.420  -1.136  21.434  1.00 13.92           H
ATOM    209  HB2 PRO A  15     -10.666  -0.143  19.166  1.00 13.69           H
ATOM    210  HB3 PRO A  15     -11.026   0.777  20.430  1.00 13.69           H
ATOM    211  HG2 PRO A  15      -8.664   0.757  18.968  1.00 16.76           H
ATOM    212  HG3 PRO A  15      -9.523   2.028  19.403  1.00 16.76           H
ATOM    213  HD2 PRO A  15      -7.455   1.226  20.742  1.00 16.44           H
ATOM    214  HD3 PRO A  15      -8.639   2.088  21.379  1.00 16.44           H
ATOM    215  N   TYR A  16      -7.774  -2.186  20.599  1.00 10.63           N
ATOM    216  CA  TYR A  16      -6.926  -3.165  19.932  1.00  9.90           C
ATOM    217  C   TYR A  16      -7.417  -4.583  20.179  1.00 12.35           C
ATOM    218  O   TYR A  16      -7.444  -5.417  19.256  1.00 12.78           O
ATOM    219  CB  TYR A  16      -5.477  -3.028  20.425  1.00 13.37           C
ATOM    220  CG  TYR A  16      -4.869  -1.682  20.095  1.00 12.05           C
ATOM    221  CD1 TYR A  16      -4.916  -0.648  21.000  1.00 13.11           C
ATOM    222  CD2 TYR A  16      -4.305  -1.443  18.848  1.00 15.45           C
ATOM    223  CE1 TYR A  16      -4.384   0.571  20.708  1.00 15.01           C
ATOM    224  CE2 TYR A  16      -3.780  -0.210  18.533  1.00 19.34           C
ATOM    225  CZ  TYR A  16      -3.830   0.796  19.473  1.00 12.76           C
ATOM    226  OH  TYR A  16      -3.294   2.012  19.158  1.00 16.82           O
ATOM    227  H   TYR A  16      -7.443  -1.889  21.338  1.00 12.75           H
ATOM    228  HA  TYR A  16      -6.940  -3.004  18.973  1.00 11.87           H
ATOM    229  HB2 TYR A  16      -5.464  -3.124  21.391  1.00 16.04           H
ATOM    230  HB3 TYR A  16      -4.936  -3.721  20.014  1.00 16.04           H
ATOM    231  HD1 TYR A  16      -5.287  -0.787  21.839  1.00 15.73           H
ATOM    232  HD2 TYR A  16      -4.283  -2.129  18.221  1.00 18.54           H
ATOM    233  HE1 TYR A  16      -4.423   1.247  21.342  1.00 18.00           H
ATOM    234  HE2 TYR A  16      -3.399  -0.060  17.700  1.00 23.20           H
ATOM    235  HH  TYR A  16      -3.899   2.591  19.133  1.00 20.18           H
ATOM    236  N   VAL A  17      -7.754  -4.883  21.436  1.00 10.37           N
ATOM    237  CA  VAL A  17      -8.144  -6.223  21.850  1.00 10.06           C
ATOM    238  C   VAL A  17      -9.193  -6.076  22.933  1.00  9.03           C
ATOM    239  O   VAL A  17      -8.950  -5.430  23.959  1.00 11.69           O
ATOM    240  CB  VAL A  17      -6.942  -7.046  22.362  1.00 12.18           C
ATOM    241  CG1 VAL A  17      -7.391  -8.399  22.747  1.00 13.17           C
ATOM    242  CG2 VAL A  17      -5.867  -7.156  21.323  1.00 12.09           C
ATOM    243  H   VAL A  17      -7.769  -4.310  22.074  1.00 12.44           H
ATOM    244  HA  VAL A  17      -8.550  -6.695  21.107  1.00 12.07           H
ATOM    245  HB  VAL A  17      -6.565  -6.616  23.146  1.00 14.60           H
ATOM    246 HG11 VAL A  17      -6.635  -8.887  23.106  1.00 15.80           H
ATOM    247 HG12 VAL A  17      -8.095  -8.340  23.413  1.00 15.80           H
ATOM    248 HG13 VAL A  17      -7.723  -8.842  21.951  1.00 15.80           H
ATOM    249 HG21 VAL A  17      -5.169  -7.738  21.652  1.00 14.50           H
ATOM    250 HG22 VAL A  17      -6.262  -7.525  20.520  1.00 14.50           H
ATOM    251 HG23 VAL A  17      -5.509  -6.272  21.141  1.00 14.50           H
ATOM    252  N   LEU A  18     -10.364  -6.662  22.702  1.00 12.61           N
ATOM    253  CA  LEU A  18     -11.455  -6.691  23.661  1.00 12.45           C
ATOM    254  C   LEU A  18     -12.098  -8.050  23.632  1.00 12.22           C
ATOM    255  O   LEU A  18     -12.016  -8.766  22.639  1.00 15.96           O
ATOM    256  CB  LEU A  18     -12.626  -5.730  23.358  1.00 20.13           C
ATOM    257  CG  LEU A  18     -12.534  -4.280  22.946  1.00 28.00           C
ATOM    258  CD1 LEU A  18     -11.785  -3.562  23.997  1.00 32.84           C
ATOM    259  CD2 LEU A  18     -11.918  -4.141  21.593  1.00 22.08           C
ATOM    260  H   LEU A  18     -10.550  -7.063  21.966  1.00 15.12           H
ATOM    261  HA  LEU A  18     -11.122  -6.522  24.557  1.00 14.94           H
ATOM    262  HB2 LEU A  18     -13.148  -6.142  22.648  1.00 24.15           H
ATOM    263  HB3 LEU A  18     -13.174  -5.725  24.155  1.00 24.15           H
ATOM    264  HG  LEU A  18     -13.424  -3.895  22.903  1.00 33.59           H
ATOM    265 HD11 LEU A  18     -11.685  -2.637  23.734  1.00 39.40           H
ATOM    266 HD12 LEU A  18     -12.278  -3.622  24.830  1.00 39.40           H
ATOM    267 HD13 LEU A  18     -10.916  -3.982  24.100  1.00 39.40           H
ATOM    268 HD21 LEU A  18     -11.865  -3.200  21.373  1.00 26.49           H
ATOM    269 HD22 LEU A  18     -11.025  -4.523  21.608  1.00 26.49           H
ATOM    270 HD23 LEU A  18     -12.471  -4.604  20.947  1.00 26.49           H
ATOM    271  N   PHE A  19     -12.869  -8.337  24.685  1.00 10.95           N
ATOM    272  CA  PHE A  19     -13.766  -9.480  24.640  1.00 13.92           C
ATOM    273  C   PHE A  19     -15.003  -9.123  23.818  1.00 14.38           C
ATOM    274  O   PHE A  19     -15.693  -8.147  24.105  1.00 14.53           O
ATOM    275  CB  PHE A  19     -14.182  -9.920  26.038  1.00 12.11           C
ATOM    276  CG  PHE A  19     -13.063 -10.508  26.846  1.00 16.99           C
ATOM    277  CD1 PHE A  19     -12.784 -10.029  28.107  1.00 15.97           C
ATOM    278  CD2 PHE A  19     -12.303 -11.552  26.342  1.00 14.16           C
ATOM    279  CE1 PHE A  19     -11.755 -10.568  28.857  1.00 14.56           C
ATOM    280  CE2 PHE A  19     -11.248 -12.081  27.091  1.00 14.09           C
ATOM    281  CZ  PHE A  19     -10.991 -11.596  28.334  1.00 12.20           C
ATOM    282  H   PHE A  19     -12.893  -7.891  25.419  1.00 13.13           H
ATOM    283  HA  PHE A  19     -13.314 -10.211  24.197  1.00 16.70           H
ATOM    284  HB2 PHE A  19     -14.518  -9.150  26.520  1.00 14.52           H
ATOM    285  HB3 PHE A  19     -14.882 -10.589  25.958  1.00 14.52           H
ATOM    286  HD1 PHE A  19     -13.290  -9.337  28.458  1.00 19.16           H
ATOM    287  HD2 PHE A  19     -12.476 -11.875  25.487  1.00 16.99           H
ATOM    288  HE1 PHE A  19     -11.576 -10.236  29.707  1.00 17.47           H
ATOM    289  HE2 PHE A  19     -10.737 -12.779  26.750  1.00 16.91           H
ATOM    290  HZ  PHE A  19     -10.301 -11.960  28.837  1.00 14.63           H
ATOM    291  N   LYS A  20     -15.268  -9.913  22.799  1.00 15.85           N
ATOM    292  CA  LYS A  20     -16.464  -9.737  21.992  1.00 20.28           C
ATOM    293  C   LYS A  20     -17.688 -10.107  22.817  1.00 22.10           C
ATOM    294  O   LYS A  20     -17.661 -11.059  23.593  1.00 19.99           O
ATOM    295  CB  LYS A  20     -16.374 -10.606  20.737  1.00 18.74           C
ATOM    296  CG  LYS A  20     -17.493 -10.395  19.740  1.00 22.25           C
ATOM    297  CD  LYS A  20     -17.584 -11.522  18.706  1.00 31.86           C
ATOM    298  CE  LYS A  20     -16.382 -11.582  17.786  1.00 32.41           C
ATOM    299  NZ  LYS A  20     -16.448 -12.761  16.852  1.00 38.02           N1+
ATOM    300  H   LYS A  20     -14.768 -10.570  22.554  1.00 19.01           H
ATOM    301  HA  LYS A  20     -16.545  -8.810  21.728  1.00 24.33           H
ATOM    302  HB2 LYS A  20     -15.534 -10.403  20.294  1.00 22.48           H
ATOM    303  HB3 LYS A  20     -16.387 -11.538  21.002  1.00 22.48           H
ATOM    304  HG2 LYS A  20     -18.335 -10.372  20.221  1.00 26.69           H
ATOM    305  HG3 LYS A  20     -17.348  -9.559  19.268  1.00 26.69           H
ATOM    306  HD2 LYS A  20     -17.642 -12.372  19.164  1.00 38.22           H
ATOM    307  HD3 LYS A  20     -18.369 -11.387  18.153  1.00 38.22           H
ATOM    308  HE2 LYS A  20     -16.353 -10.771  17.254  1.00 38.89           H
ATOM    309  HE3 LYS A  20     -15.573 -11.663  18.315  1.00 38.89           H
ATOM    310  HZ1 LYS A  20     -15.720 -12.784  16.340  1.00 45.61           H
ATOM    311  HZ2 LYS A  20     -16.497 -13.521  17.315  1.00 45.61           H
ATOM    312  HZ3 LYS A  20     -17.167 -12.692  16.331  1.00 45.61           H
ATOM    313  N   LYS A  21     -18.758  -9.337  22.662  1.00 26.94           N
ATOM    314  CA  LYS A  21     -20.021  -9.599  23.341  1.00 29.19           C
ATOM    315  C   LYS A  21     -20.965 -10.295  22.368  1.00 32.27           C
ATOM    316  O   LYS A  21     -20.965 -10.007  21.167  1.00 32.40           O
ATOM    317  CB  LYS A  21     -20.626  -8.297  23.881  1.00 30.60           C
ATOM    318  CG  LYS A  21     -19.618  -7.500  24.725  1.00 37.27           C
ATOM    319  CD  LYS A  21     -20.057  -6.083  25.084  1.00 39.24           C
ATOM    320  CE  LYS A  21     -21.064  -6.084  26.213  1.00 59.80           C
ATOM    321  NZ  LYS A  21     -21.450  -4.705  26.673  1.00 62.56           N1+
ATOM    322  H   LYS A  21     -18.774  -8.638  22.160  1.00 32.32           H
ATOM    323  HA  LYS A  21     -19.872 -10.193  24.094  1.00 35.02           H
ATOM    324  HB2 LYS A  21     -20.920  -7.741  23.142  1.00 36.71           H
ATOM    325  HB3 LYS A  21     -21.376  -8.513  24.449  1.00 36.71           H
ATOM    326  HG2 LYS A  21     -19.455  -7.977  25.552  1.00 44.71           H
ATOM    327  HG3 LYS A  21     -18.786  -7.420  24.230  1.00 44.71           H
ATOM    328  HD2 LYS A  21     -19.283  -5.574  25.375  1.00 47.08           H
ATOM    329  HD3 LYS A  21     -20.459  -5.662  24.309  1.00 47.08           H
ATOM    330  HE2 LYS A  21     -21.868  -6.537  25.914  1.00 71.75           H
ATOM    331  HE3 LYS A  21     -20.680  -6.554  26.971  1.00 71.75           H
ATOM    332  HZ1 LYS A  21     -22.044  -4.760  27.335  1.00 75.07           H
ATOM    333  HZ2 LYS A  21     -20.732  -4.266  26.965  1.00 75.07           H
ATOM    334  HZ3 LYS A  21     -21.812  -4.249  25.999  1.00 75.07           H
ATOM    335  N   SER A  22     -21.714 -11.263  22.881  1.00 32.87           N
ATOM    336  CA  SER A  22     -22.586 -12.080  22.056  1.00 29.99           C
ATOM    337  C   SER A  22     -23.762 -12.571  22.894  1.00 39.65           C
ATOM    338  O   SER A  22     -23.684 -12.688  24.127  1.00 32.61           O
ATOM    339  CB  SER A  22     -21.852 -13.283  21.444  1.00 37.16           C
ATOM    340  OG  SER A  22     -22.634 -13.910  20.428  1.00 39.82           O
ATOM    341  H   SER A  22     -21.730 -11.468  23.715  1.00 39.44           H
ATOM    342  HA  SER A  22     -22.930 -11.539  21.332  1.00 35.98           H
ATOM    343  HB2 SER A  22     -21.025 -12.970  21.052  1.00 44.58           H
ATOM    344  HB3 SER A  22     -21.663 -13.926  22.143  1.00 44.58           H
ATOM    345  HG  SER A  22     -22.200 -14.526  20.055  1.00 47.78           H
ATOM    346  N   ASP A  23     -24.867 -12.820  22.191  1.00 37.95           N
ATOM    347  CA  ASP A  23     -26.054 -13.432  22.767  1.00 50.96           C
ATOM    348  C   ASP A  23     -25.877 -14.930  22.974  1.00 52.01           C
ATOM    349  O   ASP A  23     -26.555 -15.517  23.821  1.00 46.19           O
ATOM    350  CB  ASP A  23     -27.254 -13.164  21.843  1.00 43.79           C
ATOM    351  CG  ASP A  23     -27.231 -14.018  20.538  1.00 49.73           C
ATOM    352  OD1 ASP A  23     -26.490 -13.694  19.572  1.00 48.78           O
ATOM    353  OD2 ASP A  23     -27.972 -15.031  20.484  1.00 54.90           O1-
ATOM    354  H   ASP A  23     -24.951 -12.631  21.354  1.00 45.54           H
ATOM    355  HA  ASP A  23     -26.232 -13.027  23.632  1.00 61.15           H
ATOM    356  HB2 ASP A  23     -28.068 -13.372  22.324  1.00 52.54           H
ATOM    357  HB3 ASP A  23     -27.246 -12.224  21.597  1.00 52.54           H
ATOM    358  N   LYS A  24     -24.967 -15.538  22.222  1.00 51.68           N
ATOM    359  CA  LYS A  24     -24.669 -16.951  22.139  1.00 41.64           C
ATOM    360  C   LYS A  24     -23.231 -17.177  22.617  1.00 41.99           C
ATOM    361  O   LYS A  24     -22.404 -16.260  22.537  1.00 34.37           O
ATOM    362  CB  LYS A  24     -24.857 -17.402  20.683  1.00 43.00           C
ATOM    363  CG  LYS A  24     -24.961 -18.901  20.444  1.00 53.59           C
ATOM    364  CD  LYS A  24     -23.584 -19.525  20.196  1.00 56.46           C
ATOM    365  CE  LYS A  24     -23.625 -21.051  20.092  1.00 58.37           C
ATOM    366  NZ  LYS A  24     -22.272 -21.616  19.857  1.00 62.01           N1+
ATOM    367  H   LYS A  24     -24.449 -15.090  21.702  1.00 62.00           H
ATOM    368  HA  LYS A  24     -25.280 -17.448  22.703  1.00 49.96           H
ATOM    369  HB2 LYS A  24     -25.683 -17.010  20.359  1.00 51.59           H
ATOM    370  HB3 LYS A  24     -24.116 -17.065  20.153  1.00 51.59           H
ATOM    371  HG2 LYS A  24     -25.359 -19.322  21.223  1.00 64.30           H
ATOM    372  HG3 LYS A  24     -25.511 -19.057  19.660  1.00 64.30           H
ATOM    373  HD2 LYS A  24     -23.210 -19.169  19.375  1.00 67.74           H
ATOM    374  HD3 LYS A  24     -23.016 -19.306  20.944  1.00 67.74           H
ATOM    375  HE2 LYS A  24     -23.960 -21.419  20.925  1.00 70.04           H
ATOM    376  HE3 LYS A  24     -24.195 -21.313  19.352  1.00 70.04           H
ATOM    377  HZ1 LYS A  24     -22.257 -22.474  20.089  1.00 74.40           H
ATOM    378  HZ2 LYS A  24     -22.049 -21.541  18.998  1.00 74.40           H
ATOM    379  HZ3 LYS A  24     -21.676 -21.175  20.352  1.00 74.40           H
ATOM    380  N   PRO A  25     -22.913 -18.341  23.186  1.00 44.14           N
ATOM    381  CA  PRO A  25     -21.525 -18.580  23.589  1.00 31.66           C
ATOM    382  C   PRO A  25     -20.579 -18.431  22.410  1.00 32.89           C
ATOM    383  O   PRO A  25     -20.882 -18.837  21.287  1.00 28.37           O
ATOM    384  CB  PRO A  25     -21.557 -20.013  24.127  1.00 39.20           C
ATOM    385  CG  PRO A  25     -22.937 -20.142  24.672  1.00 38.47           C
ATOM    386  CD  PRO A  25     -23.793 -19.436  23.648  1.00 37.23           C
ATOM    387  HA  PRO A  25     -21.262 -17.974  24.298  1.00 37.98           H
ATOM    388  HB2 PRO A  25     -21.409 -20.644  23.405  1.00 47.03           H
ATOM    389  HB3 PRO A  25     -20.896 -20.119  24.829  1.00 47.03           H
ATOM    390  HG2 PRO A  25     -23.181 -21.077  24.753  1.00 46.16           H
ATOM    391  HG3 PRO A  25     -22.991 -19.689  25.528  1.00 46.16           H
ATOM    392  HD2 PRO A  25     -24.005 -20.039  22.918  1.00 44.67           H
ATOM    393  HD3 PRO A  25     -24.591 -19.078  24.067  1.00 44.67           H
ATOM    394  N   LEU A  26     -19.442 -17.799  22.676  1.00 22.09           N
ATOM    395  CA  LEU A  26     -18.340 -17.669  21.738  1.00 25.22           C
ATOM    396  C   LEU A  26     -17.193 -18.583  22.142  1.00 25.69           C
ATOM    397  O   LEU A  26     -16.915 -18.754  23.333  1.00 19.84           O
ATOM    398  CB  LEU A  26     -17.829 -16.229  21.711  1.00 17.97           C
ATOM    399  CG  LEU A  26     -18.829 -15.210  21.209  1.00 24.94           C
ATOM    400  CD1 LEU A  26     -18.231 -13.836  21.313  1.00 23.52           C
ATOM    401  CD2 LEU A  26     -19.201 -15.507  19.777  1.00 26.14           C
ATOM    402  H   LEU A  26     -19.284 -17.421  23.430  1.00 26.50           H
ATOM    403  HA  LEU A  26     -18.626 -17.925  20.849  1.00 30.26           H
ATOM    404  HB2 LEU A  26     -17.569 -15.973  22.608  1.00 21.56           H
ATOM    405  HB3 LEU A  26     -17.061 -16.191  21.118  1.00 21.56           H
ATOM    406  HG  LEU A  26     -19.628 -15.246  21.760  1.00 29.92           H
ATOM    407 HD11 LEU A  26     -18.849 -13.194  20.932  1.00 28.22           H
ATOM    408 HD12 LEU A  26     -18.069 -13.632  22.248  1.00 28.22           H
ATOM    409 HD13 LEU A  26     -17.396 -13.825  20.818  1.00 28.22           H
ATOM    410 HD21 LEU A  26     -19.820 -14.825  19.468  1.00 31.36           H
ATOM    411 HD22 LEU A  26     -18.395 -15.497  19.237  1.00 31.36           H
ATOM    412 HD23 LEU A  26     -19.626 -16.377  19.725  1.00 31.36           H
ATOM    413  N   TYR A  27     -16.485 -19.113  21.137  1.00 20.46           N
ATOM    414  CA  TYR A  27     -15.424 -20.080  21.366  1.00 21.60           C
ATOM    415  C   TYR A  27     -14.125 -19.674  20.681  1.00 19.38           C
ATOM    416  O   TYR A  27     -14.122 -19.076  19.600  1.00 20.61           O
ATOM    417  CB  TYR A  27     -15.833 -21.459  20.869  1.00 33.09           C
ATOM    418  CG  TYR A  27     -17.112 -21.938  21.498  1.00 30.54           C
ATOM    419  CD1 TYR A  27     -18.297 -21.917  20.781  1.00 32.53           C
ATOM    420  CD2 TYR A  27     -17.146 -22.369  22.828  1.00 29.42           C
ATOM    421  CE1 TYR A  27     -19.480 -22.344  21.347  1.00 37.11           C
ATOM    422  CE2 TYR A  27     -18.326 -22.797  23.402  1.00 38.44           C
ATOM    423  CZ  TYR A  27     -19.495 -22.784  22.655  1.00 33.92           C
ATOM    424  OH  TYR A  27     -20.695 -23.208  23.203  1.00 34.14           O
ATOM    425  H   TYR A  27     -16.607 -18.922  20.306  1.00 24.54           H
ATOM    426  HA  TYR A  27     -15.247 -20.140  22.319  1.00 25.92           H
ATOM    427  HB2 TYR A  27     -15.963 -21.421  19.908  1.00 39.70           H
ATOM    428  HB3 TYR A  27     -15.130 -22.092  21.088  1.00 39.70           H
ATOM    429  HD1 TYR A  27     -18.288 -21.625  19.899  1.00 39.03           H
ATOM    430  HD2 TYR A  27     -16.362 -22.383  23.328  1.00 35.29           H
ATOM    431  HE1 TYR A  27     -20.262 -22.333  20.850  1.00 44.53           H
ATOM    432  HE2 TYR A  27     -18.333 -23.091  24.283  1.00 46.12           H
ATOM    433  HH  TYR A  27     -20.575 -23.487  23.987  1.00 40.96           H
ATOM    434  N   GLY A  28     -13.020 -20.037  21.322  1.00 16.60           N
ATOM    435  CA  GLY A  28     -11.708 -19.901  20.726  1.00 17.98           C
ATOM    436  C   GLY A  28     -11.418 -18.461  20.378  1.00 16.37           C
ATOM    437  O   GLY A  28     -11.737 -17.532  21.133  1.00 12.66           O
ATOM    438  H   GLY A  28     -13.010 -20.362  22.118  1.00 19.91           H
ATOM    439  HA2 GLY A  28     -11.039 -20.218  21.355  1.00 21.57           H
ATOM    440  HA3 GLY A  28     -11.654 -20.436  19.918  1.00 21.57           H
ATOM    441  N   ASN A  29     -10.858 -18.267  19.183  1.00 15.73           N
ATOM    442  CA  ASN A  29     -10.471 -16.935  18.745  1.00 14.23           C
ATOM    443  C   ASN A  29     -11.665 -16.007  18.548  1.00 15.89           C
ATOM    444  O   ASN A  29     -11.490 -14.783  18.564  1.00 14.98           O
ATOM    445  CB  ASN A  29      -9.665 -17.057  17.465  1.00 18.17           C
ATOM    446  CG  ASN A  29      -8.375 -17.828  17.669  1.00 16.16           C
ATOM    447  OD1 ASN A  29      -7.881 -17.926  18.782  1.00 14.73           O
ATOM    448  ND2 ASN A  29      -7.850 -18.401  16.603  1.00 15.84           N
ATOM    449  H   ASN A  29     -10.699 -18.884  18.610  1.00 18.87           H
ATOM    450  HA  ASN A  29      -9.896 -16.545  19.419  1.00 17.07           H
ATOM    451  HB2 ASN A  29     -10.196 -17.541  16.815  1.00 21.79           H
ATOM    452  HB3 ASN A  29      -9.448 -16.174  17.138  1.00 21.79           H
ATOM    453 HD21 ASN A  29      -7.138 -18.878  16.680  1.00 19.00           H
ATOM    454 HD22 ASN A  29      -8.220 -18.305  15.836  1.00 19.00           H
ATOM    455  N   ASP A  30     -12.881 -16.550  18.386  1.00 11.65           N
ATOM    456  CA  ASP A  30     -14.058 -15.693  18.226  1.00 14.07           C
ATOM    457  C   ASP A  30     -14.425 -14.922  19.490  1.00 17.95           C
ATOM    458  O   ASP A  30     -15.287 -14.037  19.417  1.00 14.98           O
ATOM    459  CB  ASP A  30     -15.288 -16.516  17.805  1.00 21.86           C
ATOM    460  CG  ASP A  30     -15.397 -16.697  16.318  1.00 37.55           C
ATOM    461  OD1 ASP A  30     -15.470 -15.671  15.597  1.00 57.23           O
ATOM    462  OD2 ASP A  30     -15.431 -17.871  15.878  1.00 42.64           O1-
ATOM    463  H   ASP A  30     -13.041 -17.392  18.359  1.00 13.98           H
ATOM    464  HA  ASP A  30     -13.867 -15.044  17.533  1.00 16.88           H
ATOM    465  HB2 ASP A  30     -15.229 -17.402  18.203  1.00 26.22           H
ATOM    466  HB3 ASP A  30     -16.099 -16.066  18.093  1.00 26.22           H
ATOM    467  N   ARG A  31     -13.839 -15.248  20.646  1.00 12.86           N
ATOM    468  CA  ARG A  31     -14.146 -14.529  21.886  1.00 13.74           C
ATOM    469  C   ARG A  31     -13.492 -13.159  21.936  1.00 15.22           C
ATOM    470  O   ARG A  31     -13.788 -12.379  22.852  1.00 13.73           O
ATOM    471  CB  ARG A  31     -13.702 -15.336  23.123  1.00 13.17           C
ATOM    472  CG  ARG A  31     -14.403 -16.671  23.283  1.00 16.23           C
ATOM    473  CD  ARG A  31     -13.690 -17.665  24.236  1.00 17.92           C
ATOM    474  NE  ARG A  31     -12.315 -17.898  23.825  1.00 17.22           N
ATOM    475  CZ  ARG A  31     -11.356 -18.373  24.618  1.00 17.15           C
ATOM    476  NH1 ARG A  31     -11.615 -18.686  25.889  1.00 22.55           N
ATOM    477  NH2 ARG A  31     -10.130 -18.510  24.150  1.00 16.66           N1+
ATOM    478  H   ARG A  31     -13.271 -15.886  20.736  1.00 15.43           H
ATOM    479  HA  ARG A  31     -15.108 -14.403  21.938  1.00 16.48           H
ATOM    480  HB2 ARG A  31     -12.750 -15.505  23.063  1.00 15.80           H
ATOM    481  HB3 ARG A  31     -13.891 -14.799  23.910  1.00 15.80           H
ATOM    482  HG2 ARG A  31     -15.291 -16.508  23.637  1.00 19.47           H
ATOM    483  HG3 ARG A  31     -14.467 -17.091  22.412  1.00 19.47           H
ATOM    484  HD2 ARG A  31     -13.682 -17.301  25.134  1.00 21.49           H
ATOM    485  HD3 ARG A  31     -14.157 -18.515  24.226  1.00 21.49           H
ATOM    486  HE  ARG A  31     -12.090 -17.650  23.032  1.00 20.65           H
ATOM    487 HH11 ARG A  31     -12.409 -18.587  26.207  1.00 27.05           H
ATOM    488 HH12 ARG A  31     -10.988 -18.990  26.394  1.00 27.05           H
ATOM    489 HH21 ARG A  31      -9.962 -18.307  23.331  1.00 19.98           H
ATOM    490 HH22 ARG A  31      -9.506 -18.821  24.652  1.00 19.98           H
ATOM    491  N   PHE A  32     -12.618 -12.855  20.986  1.00 14.76           N
ATOM    492  CA  PHE A  32     -11.882 -11.600  20.953  1.00 14.39           C
ATOM    493  C   PHE A  32     -12.252 -10.785  19.728  1.00 14.34           C
ATOM    494  O   PHE A  32     -12.559 -11.331  18.662  1.00 13.46           O
ATOM    495  CB  PHE A  32     -10.372 -11.840  20.918  1.00 12.93           C
ATOM    496  CG  PHE A  32      -9.862 -12.748  22.020  1.00 12.88           C
ATOM    497  CD1 PHE A  32      -9.848 -14.107  21.851  1.00 15.65           C
ATOM    498  CD2 PHE A  32      -9.398 -12.233  23.198  1.00 17.18           C
ATOM    499  CE1 PHE A  32      -9.365 -14.957  22.849  1.00 17.72           C
ATOM    500  CE2 PHE A  32      -8.932 -13.066  24.195  1.00 15.60           C
ATOM    501  CZ  PHE A  32      -8.919 -14.438  24.011  1.00 12.17           C
ATOM    502  H   PHE A  32     -12.421 -13.384  20.333  1.00 17.70           H
ATOM    503  HA  PHE A  32     -12.103 -11.077  21.740  1.00 17.26           H
ATOM    504  HB2 PHE A  32     -10.144 -12.245  20.068  1.00 15.51           H
ATOM    505  HB3 PHE A  32      -9.925 -10.985  21.000  1.00 15.51           H
ATOM    506  HD1 PHE A  32     -10.159 -14.466  21.051  1.00 18.77           H
ATOM    507  HD2 PHE A  32      -9.401 -11.312  23.327  1.00 20.61           H
ATOM    508  HE1 PHE A  32      -9.367 -15.879  22.722  1.00 21.26           H
ATOM    509  HE2 PHE A  32      -8.617 -12.700  24.988  1.00 18.71           H
ATOM    510  HZ  PHE A  32      -8.605 -15.001  24.677  1.00 14.60           H
ATOM    511  N   GLU A  33     -12.174  -9.466  19.882  1.00 12.70           N
ATOM    512  CA  GLU A  33     -12.321  -8.561  18.757  1.00 16.83           C
ATOM    513  C   GLU A  33     -11.461  -7.315  19.000  1.00 14.27           C
ATOM    514  O   GLU A  33     -10.903  -7.108  20.085  1.00 12.73           O
ATOM    515  CB  GLU A  33     -13.793  -8.174  18.512  1.00 13.72           C
ATOM    516  CG  GLU A  33     -14.399  -7.319  19.605  1.00 15.56           C
ATOM    517  CD  GLU A  33     -15.833  -6.927  19.315  1.00 21.94           C
ATOM    518  OE1 GLU A  33     -16.375  -7.351  18.283  1.00 25.71           O
ATOM    519  OE2 GLU A  33     -16.413  -6.219  20.136  1.00 23.29           O1-
ATOM    520  H   GLU A  33     -12.040  -9.071  20.633  1.00 15.23           H
ATOM    521  HA  GLU A  33     -11.996  -9.004  17.954  1.00 20.18           H
ATOM    522  HB2 GLU A  33     -13.854  -7.672  17.683  1.00 16.46           H
ATOM    523  HB3 GLU A  33     -14.314  -8.987  18.435  1.00 16.46           H
ATOM    524  HG2 GLU A  33     -14.391  -7.836  20.426  1.00 18.67           H
ATOM    525  HG3 GLU A  33     -13.886  -6.503  19.722  1.00 18.67           H
ATOM    526  N   GLY A  34     -11.313  -6.527  17.939  1.00 13.56           N
ATOM    527  CA  GLY A  34     -10.549  -5.292  17.949  1.00 11.29           C
ATOM    528  C   GLY A  34      -9.613  -5.177  16.775  1.00 11.26           C
ATOM    529  O   GLY A  34      -9.473  -6.074  15.942  1.00 11.60           O
ATOM    530  H   GLY A  34     -11.661  -6.697  17.173  1.00 16.27           H
ATOM    531  HA2 GLY A  34     -11.152  -4.535  17.935  1.00 13.54           H
ATOM    532  HA3 GLY A  34     -10.014  -5.241  18.754  1.00 13.54           H
ATOM    533  N   TYR A  35      -8.934  -4.025  16.724  1.00  8.12           N
ATOM    534  CA  TYR A  35      -7.995  -3.731  15.651  1.00 10.22           C
ATOM    535  C   TYR A  35      -6.979  -4.869  15.482  1.00 12.24           C
ATOM    536  O   TYR A  35      -6.779  -5.388  14.373  1.00 10.95           O
ATOM    537  CB  TYR A  35      -7.293  -2.397  15.932  1.00 10.67           C
ATOM    538  CG  TYR A  35      -6.232  -2.036  14.917  1.00  9.09           C
ATOM    539  CD1 TYR A  35      -6.509  -1.172  13.854  1.00 13.30           C
ATOM    540  CD2 TYR A  35      -4.956  -2.596  14.998  1.00 12.26           C
ATOM    541  CE1 TYR A  35      -5.525  -0.852  12.916  1.00 15.30           C
ATOM    542  CE2 TYR A  35      -3.980  -2.295  14.060  1.00 14.83           C
ATOM    543  CZ  TYR A  35      -4.253  -1.428  13.034  1.00 15.27           C
ATOM    544  OH  TYR A  35      -3.241  -1.182  12.152  1.00 15.68           O
ATOM    545  H   TYR A  35      -8.990  -3.412  17.322  1.00  9.74           H
ATOM    546  HA  TYR A  35      -8.478  -3.637  14.817  1.00 12.26           H
ATOM    547  HB2 TYR A  35      -7.958  -1.690  15.930  1.00 12.80           H
ATOM    548  HB3 TYR A  35      -6.864  -2.448  16.805  1.00 12.80           H
ATOM    549  HD1 TYR A  35      -7.354  -0.788  13.775  1.00 15.96           H
ATOM    550  HD2 TYR A  35      -4.750  -3.178  15.696  1.00 14.70           H
ATOM    551  HE1 TYR A  35      -5.720  -0.280  12.215  1.00 18.36           H
ATOM    552  HE2 TYR A  35      -3.138  -2.670  14.132  1.00 17.79           H
ATOM    553  HH  TYR A  35      -2.616  -0.783  12.547  1.00 18.81           H
ATOM    554  N   CYS A  36      -6.331  -5.273  16.589  1.00 10.82           N
ATOM    555  CA  CYS A  36      -5.286  -6.290  16.488  1.00 10.33           C
ATOM    556  C   CYS A  36      -5.866  -7.650  16.134  1.00 11.71           C
ATOM    557  O   CYS A  36      -5.167  -8.481  15.558  1.00 13.13           O
ATOM    558  CB  CYS A  36      -4.493  -6.355  17.788  1.00 10.25           C
ATOM    559  SG  CYS A  36      -3.262  -5.026  17.916  1.00 14.60           S
ATOM    560  H   CYS A  36      -6.475  -4.983  17.389  1.00 12.98           H
ATOM    561  HA  CYS A  36      -4.674  -6.047  15.779  1.00 12.39           H
ATOM    562  HB2 CYS A  36      -5.099  -6.282  18.542  1.00 12.29           H
ATOM    563  HB3 CYS A  36      -4.027  -7.203  17.825  1.00 12.29           H
ATOM    564  HG  CYS A  36      -2.967  -4.875  19.069  1.00 17.51           H
ATOM    565  N   ILE A  37      -7.114  -7.915  16.515  1.00 12.50           N
ATOM    566  CA  ILE A  37      -7.730  -9.192  16.184  1.00 13.82           C
ATOM    567  C   ILE A  37      -8.036  -9.259  14.696  1.00 12.03           C
ATOM    568  O   ILE A  37      -7.822 -10.293  14.057  1.00 11.42           O
ATOM    569  CB  ILE A  37      -8.991  -9.402  17.040  1.00 11.10           C
ATOM    570  CG1 ILE A  37      -8.628  -9.231  18.512  1.00 12.40           C
ATOM    571  CG2 ILE A  37      -9.604 -10.791  16.798  1.00 15.38           C
ATOM    572  CD1 ILE A  37      -7.476 -10.105  18.968  1.00 14.01           C
ATOM    573  H   ILE A  37      -7.624  -7.376  16.947  1.00 14.99           H
ATOM    574  HA  ILE A  37      -7.097  -9.901  16.380  1.00 16.58           H
ATOM    575  HB  ILE A  37      -9.644  -8.727  16.797  1.00 13.31           H
ATOM    576 HG12 ILE A  37      -8.390  -8.308  18.671  1.00 14.88           H
ATOM    577 HG13 ILE A  37      -9.401  -9.464  19.044  1.00 14.88           H
ATOM    578 HG21 ILE A  37     -10.372 -10.905  17.379  1.00 18.45           H
ATOM    579 HG22 ILE A  37      -9.882 -10.866  15.868  1.00 18.45           H
ATOM    580 HG23 ILE A  37      -8.942 -11.467  17.004  1.00 18.45           H
ATOM    581 HD11 ILE A  37      -7.351  -9.977  19.923  1.00 16.81           H
ATOM    582 HD12 ILE A  37      -7.677 -11.036  18.788  1.00 16.81           H
ATOM    583 HD13 ILE A  37      -6.672  -9.837  18.501  1.00 16.81           H
ATOM    584  N   ASP A  38      -8.530  -8.156  14.116  1.00 11.84           N
ATOM    585  CA  ASP A  38      -8.723  -8.091  12.672  1.00 11.56           C
ATOM    586  C   ASP A  38      -7.396  -8.154  11.940  1.00 13.41           C
ATOM    587  O   ASP A  38      -7.280  -8.793  10.883  1.00 13.76           O
ATOM    588  CB  ASP A  38      -9.445  -6.797  12.290  1.00 15.70           C
ATOM    589  CG  ASP A  38     -10.928  -6.822  12.633  1.00 15.80           C
ATOM    590  OD1 ASP A  38     -11.462  -7.877  13.035  1.00 14.83           O
ATOM    591  OD2 ASP A  38     -11.560  -5.764  12.484  1.00 14.69           O1-
ATOM    592  H   ASP A  38      -8.770  -7.446  14.532  1.00 14.20           H
ATOM    593  HA  ASP A  38      -9.265  -8.838  12.389  1.00 13.87           H
ATOM    594  HB2 ASP A  38      -9.027  -6.063  12.769  1.00 18.83           H
ATOM    595  HB3 ASP A  38      -9.363  -6.656  11.331  1.00 18.83           H
ATOM    596  N   LEU A  39      -6.394  -7.459  12.463  1.00 12.98           N
ATOM    597  CA  LEU A  39      -5.056  -7.517  11.885  1.00 15.14           C
ATOM    598  C   LEU A  39      -4.556  -8.955  11.817  1.00 12.20           C
ATOM    599  O   LEU A  39      -4.119  -9.433  10.763  1.00  9.94           O
ATOM    600  CB  LEU A  39      -4.103  -6.660  12.714  1.00 12.07           C
ATOM    601  CG  LEU A  39      -2.611  -6.732  12.319  1.00 13.00           C
ATOM    602  CD1 LEU A  39      -2.378  -6.234  10.931  1.00 16.73           C
ATOM    603  CD2 LEU A  39      -1.766  -5.933  13.305  1.00 17.08           C
ATOM    604  H   LEU A  39      -6.471  -6.943  13.145  1.00 15.57           H
ATOM    605  HA  LEU A  39      -5.080  -7.155  10.981  1.00 18.16           H
ATOM    606  HB2 LEU A  39      -4.390  -5.734  12.655  1.00 14.47           H
ATOM    607  HB3 LEU A  39      -4.164  -6.957  13.637  1.00 14.47           H
ATOM    608  HG  LEU A  39      -2.307  -7.650  12.350  1.00 15.59           H
ATOM    609 HD11 LEU A  39      -1.426  -6.250  10.753  1.00 20.07           H
ATOM    610 HD12 LEU A  39      -2.844  -6.812  10.307  1.00 20.07           H
ATOM    611 HD13 LEU A  39      -2.715  -5.328  10.856  1.00 20.07           H
ATOM    612 HD21 LEU A  39      -0.829  -6.013  13.059  1.00 20.48           H
ATOM    613 HD22 LEU A  39      -2.036  -5.003  13.275  1.00 20.48           H
ATOM    614 HD23 LEU A  39      -1.908  -6.292  14.193  1.00 20.48           H
ATOM    615  N   LEU A  40      -4.588  -9.639  12.961  1.00 13.81           N
ATOM    616  CA  LEU A  40      -4.104 -11.012  13.072  1.00  9.58           C
ATOM    617  C   LEU A  40      -4.825 -11.936  12.110  1.00 10.95           C
ATOM    618  O   LEU A  40      -4.202 -12.824  11.521  1.00  8.45           O
ATOM    619  CB  LEU A  40      -4.281 -11.497  14.510  1.00  9.80           C
ATOM    620  CG  LEU A  40      -3.983 -12.993  14.833  1.00 11.50           C
ATOM    621  CD1 LEU A  40      -2.582 -13.413  14.419  1.00 12.24           C
ATOM    622  CD2 LEU A  40      -4.172 -13.252  16.307  1.00 10.39           C
ATOM    623  H   LEU A  40      -4.887  -9.316  13.697  1.00 16.56           H
ATOM    624  HA  LEU A  40      -3.160 -11.037  12.867  1.00 11.49           H
ATOM    625  HB2 LEU A  40      -3.707 -10.963  15.080  1.00 11.75           H
ATOM    626  HB3 LEU A  40      -5.202 -11.324  14.757  1.00 11.75           H
ATOM    627  HG  LEU A  40      -4.612 -13.553  14.349  1.00 13.80           H
ATOM    628 HD11 LEU A  40      -2.476 -14.361  14.584  1.00 14.68           H
ATOM    629 HD12 LEU A  40      -2.455 -13.227  13.475  1.00 14.68           H
ATOM    630 HD13 LEU A  40      -1.937 -12.908  14.938  1.00 14.68           H
ATOM    631 HD21 LEU A  40      -3.988 -14.185  16.494  1.00 12.46           H
ATOM    632 HD22 LEU A  40      -3.559 -12.689  16.796  1.00 12.46           H
ATOM    633 HD23 LEU A  40      -5.084 -13.033  16.550  1.00 12.46           H
ATOM    634  N   ARG A  41      -6.142 -11.741  11.930  1.00 10.93           N
ATOM    635  CA  ARG A  41      -6.894 -12.598  11.020  1.00 10.65           C
ATOM    636  C   ARG A  41      -6.415 -12.414   9.576  1.00 13.65           C
ATOM    637  O   ARG A  41      -6.207 -13.396   8.847  1.00 12.76           O
ATOM    638  CB  ARG A  41      -8.405 -12.327  11.156  1.00 14.15           C
ATOM    639  CG  ARG A  41      -9.293 -13.233  10.293  1.00 16.94           C
ATOM    640  CD  ARG A  41     -10.777 -12.819  10.310  1.00 21.35           C
ATOM    641  NE  ARG A  41     -11.350 -12.806  11.656  1.00 33.15           N
ATOM    642  CZ  ARG A  41     -11.703 -11.706  12.325  1.00 33.08           C
ATOM    643  NH1 ARG A  41     -11.564 -10.509  11.775  1.00 26.80           N
ATOM    644  NH2 ARG A  41     -12.203 -11.809  13.554  1.00 39.39           N1+
ATOM    645  H   ARG A  41      -6.608 -11.128  12.311  1.00 13.11           H
ATOM    646  HA  ARG A  41      -6.731 -13.521  11.272  1.00 12.78           H
ATOM    647  HB2 ARG A  41      -8.664 -12.455  12.083  1.00 16.98           H
ATOM    648  HB3 ARG A  41      -8.587 -11.410  10.892  1.00 16.98           H
ATOM    649  HG2 ARG A  41      -8.982 -13.200   9.375  1.00 20.32           H
ATOM    650  HG3 ARG A  41      -9.235 -14.144  10.627  1.00 20.32           H
ATOM    651  HD2 ARG A  41     -10.866 -11.943   9.909  1.00 25.61           H
ATOM    652  HD3 ARG A  41     -11.281 -13.462   9.788  1.00 25.61           H
ATOM    653  HE  ARG A  41     -11.414 -13.561  12.068  1.00 39.77           H
ATOM    654 HH11 ARG A  41     -11.237 -10.426  10.986  1.00 32.15           H
ATOM    655 HH12 ARG A  41     -11.791  -9.809  12.215  1.00 32.15           H
ATOM    656 HH21 ARG A  41     -12.301 -12.581  13.920  1.00 47.26           H
ATOM    657 HH22 ARG A  41     -12.434 -11.098  13.982  1.00 47.26           H
ATOM    658  N   GLU A  42      -6.183 -11.174   9.161  1.00 10.26           N
ATOM    659  CA  GLU A  42      -5.648 -10.946   7.824  1.00 12.06           C
ATOM    660  C   GLU A  42      -4.241 -11.503   7.698  1.00 15.59           C
ATOM    661  O   GLU A  42      -3.890 -12.068   6.663  1.00 14.88           O
ATOM    662  CB  GLU A  42      -5.661  -9.460   7.467  1.00 11.34           C
ATOM    663  CG  GLU A  42      -7.055  -8.860   7.393  1.00 16.92           C
ATOM    664  CD  GLU A  42      -7.962  -9.642   6.491  1.00 28.85           C
ATOM    665  OE1 GLU A  42      -7.768  -9.609   5.248  1.00 23.53           O
ATOM    666  OE2 GLU A  42      -8.858 -10.316   7.039  1.00 27.17           O1-
ATOM    667  H   GLU A  42      -6.319 -10.466   9.630  1.00 12.31           H
ATOM    668  HA  GLU A  42      -6.201 -11.423   7.188  1.00 14.46           H
ATOM    669  HB2 GLU A  42      -5.153  -8.953   8.120  1.00 13.60           H
ATOM    670  HB3 GLU A  42      -5.254  -9.355   6.597  1.00 13.60           H
ATOM    671  HG2 GLU A  42      -7.455  -8.834   8.274  1.00 20.29           H
ATOM    672  HG3 GLU A  42      -6.994  -7.964   7.028  1.00 20.29           H
ATOM    673  N   LEU A  43      -3.426 -11.382   8.744  1.00 11.35           N
ATOM    674  CA  LEU A  43      -2.103 -11.986   8.682  1.00 11.74           C
ATOM    675  C   LEU A  43      -2.216 -13.482   8.404  1.00 11.60           C
ATOM    676  O   LEU A  43      -1.452 -14.043   7.612  1.00 12.75           O
ATOM    677  CB  LEU A  43      -1.344 -11.759   9.993  1.00 12.88           C
ATOM    678  CG  LEU A  43      -1.032 -10.315  10.406  1.00  9.74           C
ATOM    679  CD1 LEU A  43      -0.238 -10.252  11.724  1.00 13.71           C
ATOM    680  CD2 LEU A  43      -0.263  -9.579   9.296  1.00 13.68           C
ATOM    681  H   LEU A  43      -3.614 -10.987   9.482  1.00 13.62           H
ATOM    682  HA  LEU A  43      -1.600 -11.575   7.963  1.00 14.08           H
ATOM    683  HB2 LEU A  43      -1.876 -12.144  10.707  1.00 15.45           H
ATOM    684  HB3 LEU A  43      -0.494 -12.225   9.940  1.00 15.45           H
ATOM    685  HG  LEU A  43      -1.869  -9.849  10.553  1.00 11.68           H
ATOM    686 HD11 LEU A  43      -0.020  -9.327  11.932  1.00 16.44           H
ATOM    687 HD12 LEU A  43      -0.779 -10.631  12.434  1.00 16.44           H
ATOM    688 HD13 LEU A  43       0.576 -10.768  11.615  1.00 16.44           H
ATOM    689 HD21 LEU A  43      -0.145  -8.650   9.555  1.00 16.41           H
ATOM    690 HD22 LEU A  43       0.603  -9.998   9.180  1.00 16.41           H
ATOM    691 HD23 LEU A  43      -0.768  -9.623   8.471  1.00 16.41           H
ATOM    692  N   SER A  44      -3.177 -14.141   9.039  1.00 10.51           N
ATOM    693  CA  SER A  44      -3.220 -15.596   8.964  1.00 12.47           C
ATOM    694  C   SER A  44      -3.635 -16.069   7.563  1.00 12.82           C
ATOM    695  O   SER A  44      -3.099 -17.064   7.060  1.00 12.32           O
ATOM    696  CB  SER A  44      -4.154 -16.147  10.047  1.00 12.68           C
ATOM    697  OG  SER A  44      -5.524 -15.961   9.748  1.00 11.31           O
ATOM    698  H   SER A  44      -3.808 -13.774   9.490  1.00 12.61           H
ATOM    699  HA  SER A  44      -2.332 -15.935   9.150  1.00 14.95           H
ATOM    700  HB2 SER A  44      -4.007 -17.098  10.138  1.00 15.21           H
ATOM    701  HB3 SER A  44      -3.951 -15.701  10.882  1.00 15.21           H
ATOM    702  HG  SER A  44      -5.686 -15.142   9.659  1.00 13.57           H
ATOM    703  N   THR A  45      -4.529 -15.330   6.895  1.00 11.89           N
ATOM    704  CA  THR A  45      -5.003 -15.730   5.574  1.00 13.36           C
ATOM    705  C   THR A  45      -4.046 -15.294   4.466  1.00 12.58           C
ATOM    706  O   THR A  45      -3.897 -15.991   3.464  1.00  9.35           O
ATOM    707  CB  THR A  45      -6.417 -15.196   5.335  1.00 15.22           C
ATOM    708  OG1 THR A  45      -6.418 -13.762   5.411  1.00 13.91           O
ATOM    709  CG2 THR A  45      -7.409 -15.782   6.330  1.00 15.30           C
ATOM    710  H   THR A  45      -4.871 -14.598   7.180  1.00 14.26           H
ATOM    711  HA  THR A  45      -5.035 -16.696   5.549  1.00 16.03           H
ATOM    712  HB  THR A  45      -6.672 -15.494   4.448  1.00 18.25           H
ATOM    713  HG1 THR A  45      -6.892 -13.485   6.059  1.00 16.68           H
ATOM    714 HG21 THR A  45      -8.292 -15.421   6.160  1.00 18.35           H
ATOM    715 HG22 THR A  45      -7.439 -16.752   6.261  1.00 18.35           H
ATOM    716 HG23 THR A  45      -7.143 -15.541   7.228  1.00 18.35           H
ATOM    717  N   ILE A  46      -3.341 -14.190   4.654  1.00  9.98           N
ATOM    718  CA  ILE A  46      -2.288 -13.818   3.722  1.00 12.19           C
ATOM    719  C   ILE A  46      -1.157 -14.825   3.759  1.00 15.43           C
ATOM    720  O   ILE A  46      -0.615 -15.194   2.708  1.00 11.43           O
ATOM    721  CB  ILE A  46      -1.772 -12.399   4.021  1.00  8.63           C
ATOM    722  CG1 ILE A  46      -2.891 -11.373   3.772  1.00 18.84           C
ATOM    723  CG2 ILE A  46      -0.484 -12.105   3.203  1.00 11.22           C
ATOM    724  CD1 ILE A  46      -2.499  -9.944   4.250  1.00 13.59           C
ATOM    725  H   ILE A  46      -3.464 -13.648   5.303  1.00 11.97           H
ATOM    726  HA  ILE A  46      -2.661 -13.824   2.828  1.00 14.62           H
ATOM    727  HB  ILE A  46      -1.543 -12.360   4.967  1.00 10.35           H
ATOM    728 HG12 ILE A  46      -3.080 -11.332   2.819  1.00 22.60           H
ATOM    729 HG13 ILE A  46      -3.689 -11.652   4.249  1.00 22.60           H
ATOM    730 HG21 ILE A  46      -0.202 -11.191   3.355  1.00 13.46           H
ATOM    731 HG22 ILE A  46       0.222 -12.710   3.481  1.00 13.46           H
ATOM    732 HG23 ILE A  46      -0.670 -12.230   2.260  1.00 13.46           H
ATOM    733 HD11 ILE A  46      -3.257  -9.351   4.138  1.00 16.30           H
ATOM    734 HD12 ILE A  46      -2.230  -9.974   5.184  1.00 16.30           H
ATOM    735 HD13 ILE A  46      -1.759  -9.640   3.702  1.00 16.30           H
ATOM    736  N   LEU A  47      -0.812 -15.328   4.953  1.00  9.96           N
ATOM    737  CA  LEU A  47       0.378 -16.146   5.111  1.00 10.67           C
ATOM    738  C   LEU A  47       0.083 -17.621   5.278  1.00 10.33           C
ATOM    739  O   LEU A  47       1.022 -18.418   5.290  1.00 12.40           O
ATOM    740  CB  LEU A  47       1.213 -15.657   6.304  1.00 12.16           C
ATOM    741  CG  LEU A  47       1.710 -14.229   6.118  1.00 13.48           C
ATOM    742  CD1 LEU A  47       2.454 -13.725   7.355  1.00 12.03           C
ATOM    743  CD2 LEU A  47       2.611 -14.149   4.884  1.00 11.90           C
ATOM    744  H   LEU A  47      -1.258 -15.208   5.675  1.00 11.95           H
ATOM    745  HA  LEU A  47       0.911 -16.066   4.308  1.00 12.79           H
ATOM    746  HB2 LEU A  47       0.656 -15.685   7.100  1.00 14.59           H
ATOM    747  HB3 LEU A  47       1.984 -16.236   6.411  1.00 14.59           H
ATOM    748  HG  LEU A  47       0.945 -13.650   5.977  1.00 16.17           H
ATOM    749 HD11 LEU A  47       2.774 -12.822   7.197  1.00 14.43           H
ATOM    750 HD12 LEU A  47       1.839 -13.730   8.105  1.00 14.43           H
ATOM    751 HD13 LEU A  47       3.200 -14.318   7.534  1.00 14.43           H
ATOM    752 HD21 LEU A  47       3.004 -13.262   4.840  1.00 14.28           H
ATOM    753 HD22 LEU A  47       3.312 -14.819   4.946  1.00 14.28           H
ATOM    754 HD23 LEU A  47       2.076 -14.307   4.093  1.00 14.28           H
ATOM    755  N   GLY A  48      -1.177 -18.000   5.423  1.00 15.52           N
ATOM    756  CA  GLY A  48      -1.547 -19.397   5.470  1.00 13.36           C
ATOM    757  C   GLY A  48      -1.251 -20.121   6.761  1.00 18.31           C
ATOM    758  O   GLY A  48      -0.892 -21.300   6.734  1.00 14.42           O
ATOM    759  H   GLY A  48      -1.843 -17.460   5.486  1.00 18.61           H
ATOM    760  HA2 GLY A  48      -2.502 -19.466   5.300  1.00 16.02           H
ATOM    761  HA3 GLY A  48      -1.078 -19.870   4.765  1.00 16.02           H
ATOM    762  N   PHE A  49      -1.397 -19.469   7.898  1.00 15.14           N
ATOM    763  CA  PHE A  49      -1.213 -20.170   9.163  1.00 19.01           C
ATOM    764  C   PHE A  49      -2.502 -20.198   9.961  1.00 11.84           C
ATOM    765  O   PHE A  49      -3.429 -19.419   9.733  1.00 15.29           O
ATOM    766  CB  PHE A  49      -0.087 -19.582  10.024  1.00 11.58           C
ATOM    767  CG  PHE A  49      -0.284 -18.172  10.478  1.00 13.38           C
ATOM    768  CD1 PHE A  49      -1.019 -17.887  11.615  1.00 19.06           C
ATOM    769  CD2 PHE A  49       0.383 -17.135   9.841  1.00 14.08           C
ATOM    770  CE1 PHE A  49      -1.162 -16.593  12.062  1.00 13.13           C
ATOM    771  CE2 PHE A  49       0.255 -15.846  10.266  1.00 13.11           C
ATOM    772  CZ  PHE A  49      -0.521 -15.555  11.391  1.00 12.89           C
ATOM    773  H   PHE A  49      -1.608 -18.638   7.964  1.00 18.16           H
ATOM    774  HA  PHE A  49      -0.971 -21.089   8.979  1.00 22.80           H
ATOM    775  HB2 PHE A  49      -0.004 -20.123  10.823  1.00 13.89           H
ATOM    776  HB3 PHE A  49       0.734 -19.617   9.518  1.00 13.89           H
ATOM    777  HD1 PHE A  49      -1.455 -18.578  12.066  1.00 22.87           H
ATOM    778  HD2 PHE A  49       0.897 -17.318   9.087  1.00 16.89           H
ATOM    779  HE1 PHE A  49      -1.684 -16.420  12.814  1.00 15.75           H
ATOM    780  HE2 PHE A  49       0.695 -15.165   9.806  1.00 15.72           H
ATOM    781  HZ  PHE A  49      -0.608 -14.681  11.685  1.00 15.47           H
ATOM    782  N   THR A  50      -2.557 -21.168  10.872  1.00 16.71           N
ATOM    783  CA  THR A  50      -3.606 -21.258  11.870  1.00 14.83           C
ATOM    784  C   THR A  50      -3.017 -20.848  13.206  1.00 16.69           C
ATOM    785  O   THR A  50      -1.799 -20.921  13.407  1.00 16.78           O
ATOM    786  CB  THR A  50      -4.176 -22.676  11.982  1.00 18.18           C
ATOM    787  OG1 THR A  50      -3.136 -23.596  12.360  1.00 19.77           O
ATOM    788  CG2 THR A  50      -4.768 -23.090  10.663  1.00 22.80           C
ATOM    789  H   THR A  50      -1.969 -21.793  10.932  1.00 20.04           H
ATOM    790  HA  THR A  50      -4.324 -20.649  11.646  1.00 17.78           H
ATOM    791  HB  THR A  50      -4.876 -22.686  12.654  1.00 21.81           H
ATOM    792  HG1 THR A  50      -3.196 -23.779  13.177  1.00 23.71           H
ATOM    793 HG21 THR A  50      -5.134 -23.983  10.743  1.00 27.35           H
ATOM    794 HG22 THR A  50      -5.473 -22.473  10.406  1.00 27.35           H
ATOM    795 HG23 THR A  50      -4.082 -23.088   9.975  1.00 27.35           H
ATOM    796  N   TYR A  51      -3.884 -20.440  14.130  1.00 15.35           N
ATOM    797  CA  TYR A  51      -3.364 -19.824  15.349  1.00 12.60           C
ATOM    798  C   TYR A  51      -4.376 -19.930  16.476  1.00 11.15           C
ATOM    799  O   TYR A  51      -5.573 -20.081  16.256  1.00 13.27           O
ATOM    800  CB  TYR A  51      -2.990 -18.360  15.090  1.00  9.69           C
ATOM    801  CG  TYR A  51      -4.142 -17.481  14.700  1.00 13.49           C
ATOM    802  CD1 TYR A  51      -4.834 -16.718  15.638  1.00 14.28           C
ATOM    803  CD2 TYR A  51      -4.559 -17.427  13.388  1.00 12.73           C
ATOM    804  CE1 TYR A  51      -5.915 -15.911  15.259  1.00 12.50           C
ATOM    805  CE2 TYR A  51      -5.596 -16.624  13.003  1.00 14.25           C
ATOM    806  CZ  TYR A  51      -6.281 -15.865  13.925  1.00 16.12           C
ATOM    807  OH  TYR A  51      -7.335 -15.070  13.464  1.00 13.61           O
ATOM    808  H   TYR A  51      -4.741 -20.496  14.078  1.00 18.42           H
ATOM    809  HA  TYR A  51      -2.563 -20.294  15.622  1.00 15.12           H
ATOM    810  HB2 TYR A  51      -2.612 -17.984  15.901  1.00 11.62           H
ATOM    811  HB3 TYR A  51      -2.342 -18.326  14.373  1.00 11.62           H
ATOM    812  HD1 TYR A  51      -4.582 -16.748  16.532  1.00 17.13           H
ATOM    813  HD2 TYR A  51      -4.102 -17.923  12.751  1.00 15.27           H
ATOM    814  HE1 TYR A  51      -6.369 -15.401  15.892  1.00 15.00           H
ATOM    815  HE2 TYR A  51      -5.849 -16.598  12.111  1.00 17.09           H
ATOM    816  HH  TYR A  51      -7.693 -14.666  14.106  1.00 16.32           H
ATOM    817  N   GLU A  52      -3.870 -19.856  17.691  1.00 12.89           N
ATOM    818  CA  GLU A  52      -4.699 -19.709  18.882  1.00 11.48           C
ATOM    819  C   GLU A  52      -4.273 -18.449  19.610  1.00 13.08           C
ATOM    820  O   GLU A  52      -3.089 -18.290  19.922  1.00 15.78           O
ATOM    821  CB  GLU A  52      -4.565 -20.902  19.821  1.00 13.19           C
ATOM    822  CG  GLU A  52      -5.554 -20.835  20.967  1.00 13.85           C
ATOM    823  CD  GLU A  52      -5.261 -21.853  22.086  1.00 23.43           C
ATOM    824  OE1 GLU A  52      -6.182 -22.119  22.896  1.00 21.96           O
ATOM    825  OE2 GLU A  52      -4.116 -22.363  22.161  1.00 22.47           O1-
ATOM    826  H   GLU A  52      -3.028 -19.885  17.857  1.00 15.47           H
ATOM    827  HA  GLU A  52      -5.631 -19.614  18.642  1.00 13.77           H
ATOM    828  HB2 GLU A  52      -4.711 -21.723  19.333  1.00 15.82           H
ATOM    829  HB3 GLU A  52      -3.670 -20.892  20.194  1.00 15.82           H
ATOM    830  HG2 GLU A  52      -5.534 -19.949  21.360  1.00 16.61           H
ATOM    831  HG3 GLU A  52      -6.439 -21.009  20.610  1.00 16.61           H
ATOM    832  N   ILE A  53      -5.237 -17.565  19.886  1.00 12.92           N
ATOM    833  CA  ILE A  53      -5.008 -16.385  20.713  1.00 11.82           C
ATOM    834  C   ILE A  53      -4.922 -16.794  22.175  1.00 15.84           C
ATOM    835  O   ILE A  53      -5.778 -17.540  22.668  1.00 14.03           O
ATOM    836  CB  ILE A  53      -6.135 -15.362  20.490  1.00 10.59           C
ATOM    837  CG1 ILE A  53      -6.107 -14.868  19.041  1.00 10.33           C
ATOM    838  CG2 ILE A  53      -5.980 -14.161  21.398  1.00 13.08           C
ATOM    839  CD1 ILE A  53      -7.390 -14.245  18.606  1.00 16.53           C
ATOM    840  H   ILE A  53      -6.043 -17.621  19.607  1.00 15.49           H
ATOM    841  HA  ILE A  53      -4.158 -15.976  20.478  1.00 14.18           H
ATOM    842  HB  ILE A  53      -6.990 -15.782  20.668  1.00 12.70           H
ATOM    843 HG12 ILE A  53      -5.405 -14.207  18.953  1.00 12.39           H
ATOM    844 HG13 ILE A  53      -5.928 -15.616  18.452  1.00 12.39           H
ATOM    845 HG21 ILE A  53      -6.672 -13.522  21.176  1.00 15.69           H
ATOM    846 HG22 ILE A  53      -6.077 -14.437  22.324  1.00 15.69           H
ATOM    847 HG23 ILE A  53      -5.109 -13.760  21.254  1.00 15.69           H
ATOM    848 HD11 ILE A  53      -7.323 -14.005  17.669  1.00 19.83           H
ATOM    849 HD12 ILE A  53      -8.118 -14.871  18.736  1.00 19.83           H
ATOM    850 HD13 ILE A  53      -7.535 -13.446  19.141  1.00 19.83           H
ATOM    851  N   ARG A  54      -3.905 -16.274  22.884  1.00  9.70           N
ATOM    852  CA  ARG A  54      -3.823 -16.326  24.336  1.00 14.39           C
ATOM    853  C   ARG A  54      -3.513 -14.956  24.907  1.00 12.18           C
ATOM    854  O   ARG A  54      -2.937 -14.097  24.226  1.00 13.89           O
ATOM    855  CB  ARG A  54      -2.735 -17.293  24.805  1.00 20.50           C
ATOM    856  CG  ARG A  54      -3.060 -18.710  24.431  1.00 22.89           C
ATOM    857  CD  ARG A  54      -1.941 -19.642  24.762  1.00 25.07           C
ATOM    858  NE  ARG A  54      -2.323 -21.003  24.419  1.00 20.02           N
ATOM    859  CZ  ARG A  54      -1.637 -22.076  24.762  1.00 25.30           C
ATOM    860  NH1 ARG A  54      -0.516 -21.946  25.458  1.00 21.83           N
ATOM    861  NH2 ARG A  54      -2.091 -23.274  24.418  1.00 24.43           N1+
ATOM    862  H   ARG A  54      -3.222 -15.889  22.528  1.00 11.64           H
ATOM    863  HA  ARG A  54      -4.675 -16.615  24.697  1.00 17.26           H
ATOM    864  HB2 ARG A  54      -1.889 -17.040  24.397  1.00 24.59           H
ATOM    865  HB3 ARG A  54      -2.662 -17.249  25.774  1.00 24.59           H
ATOM    866  HG2 ARG A  54      -3.842 -18.994  24.929  1.00 27.46           H
ATOM    867  HG3 ARG A  54      -3.228 -18.766  23.478  1.00 27.46           H
ATOM    868  HD2 ARG A  54      -1.148 -19.401  24.258  1.00 30.07           H
ATOM    869  HD3 ARG A  54      -1.765 -19.601  25.714  1.00 30.07           H
ATOM    870  HE  ARG A  54      -3.020 -21.113  23.930  1.00 24.01           H
ATOM    871 HH11 ARG A  54      -0.228 -21.166  25.686  1.00 26.19           H
ATOM    872 HH12 ARG A  54      -0.070 -22.646  25.679  1.00 26.19           H
ATOM    873 HH21 ARG A  54      -2.820 -23.345  23.969  1.00 29.31           H
ATOM    874 HH22 ARG A  54      -1.647 -23.977  24.632  1.00 29.31           H
ATOM    875  N   LEU A  55      -3.957 -14.732  26.149  1.00  9.47           N
ATOM    876  CA  LEU A  55      -3.652 -13.488  26.845  1.00 13.82           C
ATOM    877  C   LEU A  55      -2.378 -13.664  27.660  1.00 10.97           C
ATOM    878  O   LEU A  55      -2.286 -14.576  28.482  1.00 12.31           O
ATOM    879  CB  LEU A  55      -4.811 -13.054  27.751  1.00 12.28           C
ATOM    880  CG  LEU A  55      -6.091 -12.664  27.032  1.00 12.77           C
ATOM    881  CD1 LEU A  55      -7.264 -12.624  28.000  1.00 12.39           C
ATOM    882  CD2 LEU A  55      -5.886 -11.351  26.288  1.00 10.19           C
ATOM    883  H   LEU A  55      -4.444 -15.263  26.589  1.00 11.36           H
ATOM    884  HA  LEU A  55      -3.487 -12.787  26.192  1.00 16.57           H
ATOM    885  HB2 LEU A  55      -5.021 -13.778  28.356  1.00 14.72           H
ATOM    886  HB3 LEU A  55      -4.531 -12.277  28.260  1.00 14.72           H
ATOM    887  HG  LEU A  55      -6.291 -13.347  26.368  1.00 15.32           H
ATOM    888 HD11 LEU A  55      -8.069 -12.398  27.508  1.00 14.86           H
ATOM    889 HD12 LEU A  55      -7.360 -13.507  28.395  1.00 14.86           H
ATOM    890 HD13 LEU A  55      -7.091 -11.967  28.693  1.00 14.86           H
ATOM    891 HD21 LEU A  55      -6.720 -11.107  25.849  1.00 12.22           H
ATOM    892 HD22 LEU A  55      -5.629 -10.666  26.926  1.00 12.22           H
ATOM    893 HD23 LEU A  55      -5.188 -11.456  25.622  1.00 12.22           H
ATOM    894  N   VAL A  56      -1.426 -12.757  27.460  1.00 13.51           N
ATOM    895  CA  VAL A  56      -0.161 -12.764  28.186  1.00 11.59           C
ATOM    896  C   VAL A  56      -0.420 -13.008  29.665  1.00 12.45           C
ATOM    897  O   VAL A  56      -1.213 -12.323  30.308  1.00 11.40           O
ATOM    898  CB  VAL A  56       0.642 -11.475  27.930  1.00 11.12           C
ATOM    899  CG1 VAL A  56      -0.105 -10.209  28.390  1.00  8.30           C
ATOM    900  CG2 VAL A  56       2.019 -11.575  28.566  1.00 10.27           C
ATOM    901  H   VAL A  56      -1.491 -12.120  26.892  1.00 16.20           H
ATOM    902  HA  VAL A  56       0.373 -13.507  27.864  1.00 13.90           H
ATOM    903  HB  VAL A  56       0.780 -11.397  26.972  1.00 13.33           H
ATOM    904 HG11 VAL A  56       0.405  -9.430  28.120  1.00  9.95           H
ATOM    905 HG12 VAL A  56      -0.976 -10.193  27.963  1.00  9.95           H
ATOM    906 HG13 VAL A  56      -0.199 -10.225  29.357  1.00  9.95           H
ATOM    907 HG21 VAL A  56       2.504 -10.756  28.388  1.00 12.32           H
ATOM    908 HG22 VAL A  56       1.925 -11.714  29.523  1.00 12.32           H
ATOM    909 HG23 VAL A  56       2.487 -12.326  28.174  1.00 12.32           H
ATOM    910  N   GLU A  57       0.222 -14.035  30.208  1.00 13.51           N
ATOM    911  CA  GLU A  57      -0.191 -14.537  31.507  1.00 16.50           C
ATOM    912  C   GLU A  57       0.034 -13.502  32.608  1.00 14.42           C
ATOM    913  O   GLU A  57      -0.781 -13.380  33.528  1.00 15.14           O
ATOM    914  CB  GLU A  57       0.567 -15.831  31.805  1.00 14.54           C
ATOM    915  CG  GLU A  57       0.267 -16.418  33.195  1.00 21.29           C
ATOM    916  CD  GLU A  57      -1.014 -17.221  33.211  1.00 28.91           C
ATOM    917  OE1 GLU A  57      -1.595 -17.457  32.113  1.00 22.15           O
ATOM    918  OE2 GLU A  57      -1.439 -17.592  34.324  1.00 32.99           O1-
ATOM    919  H   GLU A  57       0.885 -14.451  29.850  1.00 16.20           H
ATOM    920  HA  GLU A  57      -1.138 -14.746  31.474  1.00 19.80           H
ATOM    921  HB2 GLU A  57       0.324 -16.489  31.133  1.00 17.44           H
ATOM    922  HB3 GLU A  57       1.520 -15.653  31.755  1.00 17.44           H
ATOM    923  HG2 GLU A  57       0.988 -17.021  33.447  1.00 25.54           H
ATOM    924  HG3 GLU A  57       0.184 -15.718  33.856  1.00 25.54           H
ATOM    925  N   ASP A  58       1.143 -12.764  32.542  1.00 14.36           N
ATOM    926  CA  ASP A  58       1.502 -11.826  33.591  1.00 11.74           C
ATOM    927  C   ASP A  58       0.994 -10.423  33.340  1.00 14.01           C
ATOM    928  O   ASP A  58       1.307  -9.535  34.126  1.00 12.45           O
ATOM    929  CB  ASP A  58       3.020 -11.787  33.804  1.00 13.76           C
ATOM    930  CG  ASP A  58       3.785 -11.046  32.704  1.00 14.45           C
ATOM    931  OD1 ASP A  58       3.194 -10.625  31.695  1.00 12.33           O
ATOM    932  OD2 ASP A  58       5.020 -10.899  32.875  1.00 13.36           O1-
ATOM    933  H   ASP A  58       1.702 -12.798  31.890  1.00 17.23           H
ATOM    934  HA  ASP A  58       1.095 -12.135  34.413  1.00 14.09           H
ATOM    935  HB2 ASP A  58       3.205 -11.329  34.638  1.00 16.50           H
ATOM    936  HB3 ASP A  58       3.349 -12.699  33.836  1.00 16.50           H
ATOM    937  N   GLY A  59       0.226 -10.210  32.278  1.00 11.32           N
ATOM    938  CA  GLY A  59      -0.389  -8.920  32.019  1.00 15.63           C
ATOM    939  C   GLY A  59       0.538  -7.761  31.674  1.00 13.51           C
ATOM    940  O   GLY A  59       0.158  -6.609  31.909  1.00 13.09           O
ATOM    941  H   GLY A  59       0.037 -10.809  31.692  1.00 13.57           H
ATOM    942  HA2 GLY A  59      -1.034  -9.019  31.302  1.00 18.75           H
ATOM    943  HA3 GLY A  59      -0.885  -8.665  32.810  1.00 18.75           H
ATOM    944  N   LYS A  60       1.716  -8.015  31.089  1.00 12.22           N
ATOM    945  CA  LYS A  60       2.723  -6.980  30.824  1.00 11.67           C
ATOM    946  C   LYS A  60       3.179  -6.983  29.357  1.00 12.61           C
ATOM    947  O   LYS A  60       3.087  -8.032  28.690  1.00 11.41           O
ATOM    948  CB  LYS A  60       3.941  -7.181  31.720  1.00 13.79           C
ATOM    949  CG  LYS A  60       3.679  -7.208  33.273  1.00 18.90           C
ATOM    950  CD  LYS A  60       3.726  -5.877  33.931  1.00 33.17           C
ATOM    951  CE  LYS A  60       3.619  -6.024  35.484  1.00 36.60           C
ATOM    952  NZ  LYS A  60       4.753  -6.802  36.091  1.00 39.59           N1+
ATOM    953  H   LYS A  60       1.973  -8.797  30.851  1.00 14.65           H
ATOM    954  HA  LYS A  60       2.338  -6.114  31.024  1.00 14.00           H
ATOM    955  HB2 LYS A  60       4.351  -8.026  31.466  1.00 16.54           H
ATOM    956  HB3 LYS A  60       4.562  -6.460  31.530  1.00 16.54           H
ATOM    957  HG2 LYS A  60       2.806  -7.592  33.441  1.00 22.67           H
ATOM    958  HG3 LYS A  60       4.367  -7.744  33.689  1.00 22.67           H
ATOM    959  HD2 LYS A  60       4.559  -5.427  33.716  1.00 39.79           H
ATOM    960  HD3 LYS A  60       2.969  -5.354  33.622  1.00 39.79           H
ATOM    961  HE2 LYS A  60       3.603  -5.140  35.886  1.00 43.91           H
ATOM    962  HE3 LYS A  60       2.797  -6.495  35.696  1.00 43.91           H
ATOM    963  HZ1 LYS A  60       4.765  -6.689  36.973  1.00 47.50           H
ATOM    964  HZ2 LYS A  60       4.662  -7.668  35.914  1.00 47.50           H
ATOM    965  HZ3 LYS A  60       5.530  -6.520  35.759  1.00 47.50           H
ATOM    966  N   TYR A  61       3.656  -5.817  28.826  1.00 13.49           N
ATOM    967  CA  TYR A  61       3.984  -5.786  27.375  1.00  9.83           C
ATOM    968  C   TYR A  61       5.371  -6.457  27.168  1.00 11.59           C
ATOM    969  O   TYR A  61       5.709  -7.345  26.418  1.00 15.53           O
ATOM    970  CB  TYR A  61       3.928  -4.328  26.906  1.00  8.89           C
ATOM    971  CG  TYR A  61       2.499  -3.961  26.604  1.00 10.14           C
ATOM    972  CD1 TYR A  61       1.540  -3.758  27.609  1.00 10.65           C
ATOM    973  CD2 TYR A  61       2.126  -3.849  25.256  1.00 12.52           C
ATOM    974  CE1 TYR A  61       0.209  -3.499  27.275  1.00  9.91           C
ATOM    975  CE2 TYR A  61       0.818  -3.534  24.900  1.00 13.11           C
ATOM    976  CZ  TYR A  61      -0.127  -3.365  25.918  1.00  9.82           C
ATOM    977  OH  TYR A  61      -1.446  -3.089  25.629  1.00 12.15           O
ATOM    978  H   TYR A  61       3.555  -4.914  29.333  1.00 16.18           H
ATOM    979  HA  TYR A  61       3.237  -6.419  26.809  1.00 11.79           H
ATOM    980  HB2 TYR A  61       4.366  -3.623  27.646  1.00 10.66           H
ATOM    981  HB3 TYR A  61       4.573  -4.181  26.010  1.00 10.66           H
ATOM    982  HD1 TYR A  61       1.810  -3.807  28.663  1.00 12.77           H
ATOM    983  HD2 TYR A  61       2.873  -3.980  24.468  1.00 15.02           H
ATOM    984  HE1 TYR A  61      -0.553  -3.379  28.039  1.00 11.88           H
ATOM    985  HE2 TYR A  61       0.559  -3.407  23.847  1.00 15.73           H
ATOM    986  HH  TYR A  61      -1.561  -2.845  24.662  1.00 14.58           H
ATOM    987  N   GLY A  62       6.282  -5.904  28.043  1.00 12.65           N
ATOM    988  CA  GLY A  62       7.692  -6.271  28.162  1.00 14.36           C
ATOM    989  C   GLY A  62       8.712  -5.201  28.575  1.00 13.96           C
ATOM    990  O   GLY A  62       9.001  -4.249  27.826  1.00 12.73           O
ATOM    991  H   GLY A  62       6.076  -5.286  28.598  1.00 15.17           H
ATOM    992  HA2 GLY A  62       7.759  -6.997  28.805  1.00 17.22           H
ATOM    993  HA3 GLY A  62       7.983  -6.615  27.303  1.00 17.22           H
ATOM    994  N   ALA A  63       9.292  -5.373  29.773  1.00 12.25           N
ATOM    995  CA  ALA A  63      10.362  -4.524  30.292  1.00 14.18           C
ATOM    996  C   ALA A  63      11.365  -5.397  31.038  1.00 15.99           C
ATOM    997  O   ALA A  63      11.063  -6.520  31.443  1.00 13.73           O
ATOM    998  CB  ALA A  63       9.837  -3.440  31.241  1.00 16.88           C
ATOM    999  H   ALA A  63       9.064  -5.991  30.322  1.00 14.69           H
ATOM   1000  HA  ALA A  63      10.826  -4.088  29.558  1.00 17.01           H
ATOM   1001  HB1 ALA A  63      10.576  -2.886  31.533  1.00 20.25           H
ATOM   1002  HB2 ALA A  63       9.184  -2.895  30.780  1.00 20.25           H
ATOM   1003  HB3 ALA A  63       9.424  -3.874  32.004  1.00 20.25           H
ATOM   1004  N   GLN A  64      12.557  -4.856  31.233  1.00 17.37           N
ATOM   1005  CA  GLN A  64      13.634  -5.547  31.918  1.00 14.74           C
ATOM   1006  C   GLN A  64      13.784  -4.999  33.336  1.00 20.24           C
ATOM   1007  O   GLN A  64      13.841  -3.784  33.545  1.00 16.56           O
ATOM   1008  CB  GLN A  64      14.943  -5.386  31.137  1.00 21.33           C
ATOM   1009  CG  GLN A  64      16.140  -6.095  31.762  1.00 23.16           C
ATOM   1010  CD  GLN A  64      17.351  -6.132  30.829  1.00 22.18           C
ATOM   1011  OE1 GLN A  64      17.673  -5.144  30.189  1.00 26.87           O
ATOM   1012  NE2 GLN A  64      18.010  -7.278  30.756  1.00 22.20           N
ATOM   1013  H   GLN A  64      12.768  -4.064  30.980  1.00 20.84           H
ATOM   1014  HA  GLN A  64      13.420  -6.486  31.979  1.00 17.69           H
ATOM   1015  HB2 GLN A  64      14.819  -5.738  30.241  1.00 25.59           H
ATOM   1016  HB3 GLN A  64      15.165  -4.444  31.089  1.00 25.59           H
ATOM   1017  HG2 GLN A  64      16.392  -5.636  32.577  1.00 27.79           H
ATOM   1018  HG3 GLN A  64      15.890  -7.013  31.964  1.00 27.79           H
ATOM   1019 HE21 GLN A  64      17.750  -7.957  31.217  1.00 26.63           H
ATOM   1020 HE22 GLN A  64      18.701  -7.339  30.250  1.00 26.63           H
ATOM   1021  N   ASP A  65      13.815  -5.899  34.303  1.00 19.91           N
ATOM   1022  CA  ASP A  65      13.923  -5.506  35.705  1.00 22.95           C
ATOM   1023  C   ASP A  65      15.248  -4.791  35.971  1.00 23.00           C
ATOM   1024  O   ASP A  65      16.323  -5.276  35.603  1.00 23.28           O
ATOM   1025  CB  ASP A  65      13.770  -6.749  36.583  1.00 23.65           C
ATOM   1026  CG  ASP A  65      13.725  -6.438  38.076  1.00 27.09           C
ATOM   1027  OD1 ASP A  65      14.687  -5.879  38.629  1.00 25.02           O
ATOM   1028  OD2 ASP A  65      12.714  -6.784  38.694  1.00 29.68           O1-
ATOM   1029  H   ASP A  65      13.767  -6.749  34.169  1.00 23.88           H
ATOM   1030  HA  ASP A  65      13.202  -4.893  35.919  1.00 27.53           H
ATOM   1031  HB2 ASP A  65      12.945  -7.203  36.348  1.00 28.37           H
ATOM   1032  HB3 ASP A  65      14.525  -7.336  36.422  1.00 28.37           H
ATOM   1033  N   ASP A  66      15.157  -3.615  36.600  1.00 29.80           N
ATOM   1034  CA  ASP A  66      16.348  -2.845  36.969  1.00 30.54           C
ATOM   1035  C   ASP A  66      17.296  -3.638  37.867  1.00 21.05           C
ATOM   1036  O   ASP A  66      18.520  -3.494  37.772  1.00 29.53           O
ATOM   1037  CB  ASP A  66      15.926  -1.570  37.697  1.00 36.87           C
ATOM   1038  CG  ASP A  66      15.143  -0.635  36.813  1.00 43.33           C
ATOM   1039  OD1 ASP A  66      15.518  -0.514  35.612  1.00 39.75           O
ATOM   1040  OD2 ASP A  66      14.165  -0.032  37.319  1.00 37.35           O1-
ATOM   1041  H   ASP A  66      14.412  -3.246  36.829  1.00 35.76           H
ATOM   1042  HA  ASP A  66      16.835  -2.598  36.165  1.00 36.64           H
ATOM   1043  HB2 ASP A  66      15.371  -1.803  38.461  1.00 44.23           H
ATOM   1044  HB3 ASP A  66      16.721  -1.105  37.996  1.00 44.23           H
ATOM   1045  N   VAL A  67      16.752  -4.467  38.747  1.00 20.84           N
ATOM   1046  CA  VAL A  67      17.590  -5.153  39.727  1.00 30.32           C
ATOM   1047  C   VAL A  67      18.211  -6.418  39.137  1.00 23.29           C
ATOM   1048  O   VAL A  67      19.437  -6.561  39.112  1.00 19.47           O
ATOM   1049  CB  VAL A  67      16.772  -5.461  40.992  1.00 29.27           C
ATOM   1050  CG1 VAL A  67      17.563  -6.395  41.929  1.00 28.85           C
ATOM   1051  CG2 VAL A  67      16.432  -4.171  41.674  1.00 29.05           C
ATOM   1052  H   VAL A  67      15.911  -4.647  38.805  1.00 25.00           H
ATOM   1053  HA  VAL A  67      18.326  -4.563  39.982  1.00 36.38           H
ATOM   1054  HB  VAL A  67      15.944  -5.906  40.749  1.00 35.12           H
ATOM   1055 HG11 VAL A  67      17.055  -6.518  42.743  1.00 34.62           H
ATOM   1056 HG12 VAL A  67      17.704  -7.256  41.504  1.00 34.62           H
ATOM   1057 HG13 VAL A  67      18.420  -5.982  42.129  1.00 34.62           H
ATOM   1058 HG21 VAL A  67      15.942  -4.367  42.489  1.00 34.86           H
ATOM   1059 HG22 VAL A  67      17.250  -3.687  41.881  1.00 34.86           H
ATOM   1060 HG23 VAL A  67      15.881  -3.639  41.073  1.00 34.86           H
ATOM   1061  N   ASN A  68      17.378  -7.363  38.687  1.00 22.16           N
ATOM   1062  CA  ASN A  68      17.831  -8.706  38.333  1.00 23.74           C
ATOM   1063  C   ASN A  68      17.910  -8.955  36.833  1.00 19.69           C
ATOM   1064  O   ASN A  68      18.244 -10.084  36.432  1.00 18.92           O
ATOM   1065  CB  ASN A  68      16.907  -9.762  38.959  1.00 19.80           C
ATOM   1066  CG  ASN A  68      15.476  -9.634  38.489  1.00 26.35           C
ATOM   1067  OD1 ASN A  68      15.194  -9.322  37.325  1.00 22.83           O
ATOM   1068  ND2 ASN A  68      14.561  -9.819  39.414  1.00 36.89           N
ATOM   1069  H   ASN A  68      16.535  -7.245  38.574  1.00 26.59           H
ATOM   1070  HA  ASN A  68      18.721  -8.840  38.699  1.00 28.48           H
ATOM   1071  HB2 ASN A  68      17.215 -10.647  38.720  1.00 23.75           H
ATOM   1072  HB3 ASN A  68      16.906  -9.654  39.923  1.00 23.75           H
ATOM   1073 HD21 ASN A  68      13.727  -9.728  39.220  1.00 44.26           H
ATOM   1074 HD22 ASN A  68      14.802 -10.003  40.222  1.00 44.26           H
ATOM   1075  N   GLY A  69      17.615  -7.951  36.002  1.00 14.94           N
ATOM   1076  CA  GLY A  69      17.730  -8.067  34.556  1.00 25.93           C
ATOM   1077  C   GLY A  69      16.734  -8.980  33.871  1.00 20.02           C
ATOM   1078  O   GLY A  69      16.873  -9.250  32.667  1.00 23.92           O
ATOM   1079  H   GLY A  69      17.335  -7.180  36.258  1.00 17.92           H
ATOM   1080  HA2 GLY A  69      17.609  -7.187  34.163  1.00 31.11           H
ATOM   1081  HA3 GLY A  69      18.622  -8.375  34.332  1.00 31.11           H
ATOM   1082  N   GLN A  70      15.743  -9.479  34.578  1.00 19.08           N
ATOM   1083  CA  GLN A  70      14.785 -10.381  33.956  1.00 19.79           C
ATOM   1084  C   GLN A  70      13.784  -9.579  33.115  1.00 18.56           C
ATOM   1085  O   GLN A  70      13.334  -8.503  33.517  1.00 15.95           O
ATOM   1086  CB  GLN A  70      14.060 -11.193  35.026  1.00 21.25           C
ATOM   1087  CG  GLN A  70      14.948 -12.226  35.733  1.00 26.41           C
ATOM   1088  CD  GLN A  70      15.333 -13.372  34.807  1.00 28.77           C
ATOM   1089  OE1 GLN A  70      14.523 -14.264  34.541  1.00 40.47           O
ATOM   1090  NE2 GLN A  70      16.555 -13.353  34.321  1.00 26.96           N
ATOM   1091  H   GLN A  70      15.600  -9.317  35.411  1.00 22.89           H
ATOM   1092  HA  GLN A  70      15.257 -10.996  33.375  1.00 23.74           H
ATOM   1093  HB2 GLN A  70      13.706 -10.592  35.699  1.00 25.49           H
ATOM   1094  HB3 GLN A  70      13.332 -11.679  34.607  1.00 25.49           H
ATOM   1095  HG2 GLN A  70      15.759 -11.792  36.044  1.00 31.69           H
ATOM   1096  HG3 GLN A  70      14.458 -12.602  36.481  1.00 31.69           H
ATOM   1097 HE21 GLN A  70      17.160 -12.919  34.751  1.00 32.34           H
ATOM   1098 HE22 GLN A  70      16.761 -13.782  33.607  1.00 32.34           H
ATOM   1099  N   TRP A  71      13.499 -10.083  31.922  1.00 15.94           N
ATOM   1100  CA  TRP A  71      12.427  -9.562  31.084  1.00 16.41           C
ATOM   1101  C   TRP A  71      11.079 -10.150  31.488  1.00 18.27           C
ATOM   1102  O   TRP A  71      10.995 -11.277  31.987  1.00 16.88           O
ATOM   1103  CB  TRP A  71      12.720  -9.883  29.616  1.00 15.93           C
ATOM   1104  CG  TRP A  71      13.708  -8.944  29.006  1.00 13.82           C
ATOM   1105  CD1 TRP A  71      15.067  -9.086  28.974  1.00 17.31           C
ATOM   1106  CD2 TRP A  71      13.418  -7.706  28.362  1.00 13.81           C
ATOM   1107  NE1 TRP A  71      15.632  -8.020  28.340  1.00 19.01           N
ATOM   1108  CE2 TRP A  71      14.641  -7.155  27.953  1.00 20.44           C
ATOM   1109  CE3 TRP A  71      12.242  -7.001  28.096  1.00 18.25           C
ATOM   1110  CZ2 TRP A  71      14.723  -5.943  27.292  1.00 20.20           C
ATOM   1111  CZ3 TRP A  71      12.327  -5.790  27.427  1.00 14.35           C
ATOM   1112  CH2 TRP A  71      13.552  -5.280  27.029  1.00 17.56           C
ATOM   1113  H   TRP A  71      13.932 -10.732  31.564  1.00 19.12           H
ATOM   1114  HA  TRP A  71      12.375  -8.596  31.184  1.00 19.69           H
ATOM   1115  HB2 TRP A  71      13.081 -10.779  29.552  1.00 19.11           H
ATOM   1116  HB3 TRP A  71      11.893  -9.823  29.110  1.00 19.11           H
ATOM   1117  HD1 TRP A  71      15.538  -9.803  29.321  1.00 20.77           H
ATOM   1118  HE1 TRP A  71      16.473  -7.909  28.202  1.00 22.80           H
ATOM   1119  HE3 TRP A  71      11.417  -7.346  28.353  1.00 21.89           H
ATOM   1120  HZ2 TRP A  71      15.545  -5.598  27.027  1.00 24.24           H
ATOM   1121  HZ3 TRP A  71      11.549  -5.319  27.232  1.00 17.21           H
ATOM   1122  HH2 TRP A  71      13.583  -4.465  26.583  1.00 21.07           H
ATOM   1123  N   ASN A  72      10.007  -9.377  31.250  1.00 15.72           N
ATOM   1124  CA  ASN A  72       8.654  -9.834  31.528  1.00 14.54           C
ATOM   1125  C   ASN A  72       7.760  -9.668  30.290  1.00 12.89           C
ATOM   1126  O   ASN A  72       8.214  -9.348  29.180  1.00 11.55           O
ATOM   1127  CB  ASN A  72       8.061  -9.118  32.760  1.00 14.91           C
ATOM   1128  CG  ASN A  72       7.931  -7.604  32.583  1.00 13.79           C
ATOM   1129  OD1 ASN A  72       7.900  -7.077  31.475  1.00 13.29           O
ATOM   1130  ND2 ASN A  72       7.836  -6.902  33.700  1.00 18.62           N
ATOM   1131  H   ASN A  72      10.043  -8.586  30.921  1.00 18.86           H
ATOM   1132  HA  ASN A  72       8.681 -10.775  31.743  1.00 17.44           H
ATOM   1133  HB2 ASN A  72       7.173  -9.462  32.945  1.00 17.88           H
ATOM   1134  HB3 ASN A  72       8.639  -9.266  33.520  1.00 17.88           H
ATOM   1135 HD21 ASN A  72       7.696  -6.048  33.664  1.00 22.34           H
ATOM   1136 HD22 ASN A  72       7.908  -7.287  34.463  1.00 22.34           H
ATOM   1137  N   GLY A  73       6.477  -9.987  30.486  1.00 11.72           N
ATOM   1138  CA  GLY A  73       5.444  -9.687  29.531  1.00 13.13           C
ATOM   1139  C   GLY A  73       5.511 -10.501  28.244  1.00 13.25           C
ATOM   1140  O   GLY A  73       6.058 -11.622  28.176  1.00 10.32           O
ATOM   1141  H   GLY A  73       6.183 -10.399  31.185  1.00 14.06           H
ATOM   1142  HA2 GLY A  73       4.589  -9.856  29.950  1.00 15.75           H
ATOM   1143  HA3 GLY A  73       5.494  -8.745  29.309  1.00 15.75           H
ATOM   1144  N   MET A  74       4.918  -9.913  27.195  1.00 15.07           N
ATOM   1145  CA  MET A  74       4.918 -10.582  25.903  1.00 11.33           C
ATOM   1146  C   MET A  74       6.342 -10.756  25.386  1.00 12.65           C
ATOM   1147  O   MET A  74       6.662 -11.777  24.747  1.00 12.64           O
ATOM   1148  CB  MET A  74       4.042  -9.813  24.914  1.00  9.80           C
ATOM   1149  CG  MET A  74       2.578  -9.816  25.283  1.00  9.84           C
ATOM   1150  SD  MET A  74       1.542  -8.930  24.129  1.00 11.28           S
ATOM   1151  CE  MET A  74       1.753  -7.277  24.788  1.00 10.84           C
ATOM   1152  H   MET A  74       4.526  -9.148  27.204  1.00 18.07           H
ATOM   1153  HA  MET A  74       4.527 -11.463  26.019  1.00 13.59           H
ATOM   1154  HB2 MET A  74       4.333  -8.885  24.881  1.00 11.75           H
ATOM   1155  HB3 MET A  74       4.117 -10.215  24.035  1.00 11.75           H
ATOM   1156  HG2 MET A  74       2.258 -10.732  25.314  1.00 11.80           H
ATOM   1157  HG3 MET A  74       2.465  -9.403  26.156  1.00 11.80           H
ATOM   1158  HE1 MET A  74       1.285  -6.649  24.209  1.00 13.00           H
ATOM   1159  HE2 MET A  74       1.385  -7.233  25.684  1.00 13.00           H
ATOM   1160  HE3 MET A  74       2.699  -7.073  24.811  1.00 13.00           H
ATOM   1161  N   VAL A  75       7.219  -9.785  25.677  1.00 15.31           N
ATOM   1162  CA  VAL A  75       8.612  -9.909  25.250  1.00 10.99           C
ATOM   1163  C   VAL A  75       9.222 -11.165  25.843  1.00 13.18           C
ATOM   1164  O   VAL A  75       9.859 -11.959  25.132  1.00 13.44           O
ATOM   1165  CB  VAL A  75       9.418  -8.643  25.610  1.00 15.20           C
ATOM   1166  CG1 VAL A  75      10.921  -8.861  25.316  1.00 15.83           C
ATOM   1167  CG2 VAL A  75       8.897  -7.410  24.815  1.00 12.53           C
ATOM   1168  H   VAL A  75       7.041  -9.076  26.129  1.00 18.36           H
ATOM   1169  HA  VAL A  75       8.643 -10.009  24.289  1.00 13.18           H
ATOM   1170  HB  VAL A  75       9.318  -8.451  26.553  1.00 18.23           H
ATOM   1171 HG11 VAL A  75      11.402  -8.049  25.538  1.00 18.98           H
ATOM   1172 HG12 VAL A  75      11.259  -9.595  25.852  1.00 18.98           H
ATOM   1173 HG13 VAL A  75      11.034  -9.053  24.372  1.00 18.98           H
ATOM   1174 HG21 VAL A  75       9.402  -6.625  25.079  1.00 15.03           H
ATOM   1175 HG22 VAL A  75       9.020  -7.576  23.870  1.00 15.03           H
ATOM   1176 HG23 VAL A  75       7.954  -7.282  25.007  1.00 15.03           H
ATOM   1177  N   ARG A  76       8.967 -11.414  27.134  1.00 12.84           N
ATOM   1178  CA  ARG A  76       9.525 -12.598  27.778  1.00 11.67           C
ATOM   1179  C   ARG A  76       8.904 -13.887  27.233  1.00 15.22           C
ATOM   1180  O   ARG A  76       9.598 -14.900  27.107  1.00 13.78           O
ATOM   1181  CB  ARG A  76       9.353 -12.496  29.302  1.00 12.91           C
ATOM   1182  CG  ARG A  76       9.892 -13.711  30.085  1.00 16.80           C
ATOM   1183  CD  ARG A  76      11.400 -13.945  29.858  1.00 18.32           C
ATOM   1184  NE  ARG A  76      11.947 -15.054  30.661  1.00 15.70           N
ATOM   1185  CZ  ARG A  76      12.310 -14.948  31.929  1.00 25.51           C
ATOM   1186  NH1 ARG A  76      12.182 -13.795  32.559  1.00 16.48           N
ATOM   1187  NH2 ARG A  76      12.822 -15.994  32.559  1.00 20.44           N1+
ATOM   1188  H   ARG A  76       8.473 -10.932  27.646  1.00 15.40           H
ATOM   1189  HA  ARG A  76      10.472 -12.627  27.582  1.00 13.99           H
ATOM   1190  HB2 ARG A  76       9.822 -11.707  29.621  1.00 15.49           H
ATOM   1191  HB3 ARG A  76       8.408 -12.420  29.515  1.00 15.49           H
ATOM   1192  HG2 ARG A  76       9.756 -13.538  31.029  1.00 20.15           H
ATOM   1193  HG3 ARG A  76       9.412 -14.513  29.818  1.00 20.15           H
ATOM   1194  HD2 ARG A  76      11.542 -14.170  28.923  1.00 21.98           H
ATOM   1195  HD3 ARG A  76      11.892 -13.139  30.072  1.00 21.98           H
ATOM   1196  HE  ARG A  76      12.227 -15.748  30.235  1.00 18.84           H
ATOM   1197 HH11 ARG A  76      11.859 -13.112  32.149  1.00 19.77           H
ATOM   1198 HH12 ARG A  76      12.414 -13.728  33.381  1.00 19.77           H
ATOM   1199 HH21 ARG A  76      12.905 -16.747  32.154  1.00 24.53           H
ATOM   1200 HH22 ARG A  76      13.049 -15.929  33.384  1.00 24.53           H
ATOM   1201  N   GLU A  77       7.595 -13.889  26.924  1.00 13.93           N
ATOM   1202  CA  GLU A  77       6.982 -15.112  26.396  1.00 13.11           C
ATOM   1203  C   GLU A  77       7.592 -15.472  25.044  1.00 13.60           C
ATOM   1204  O   GLU A  77       7.773 -16.659  24.731  1.00 18.30           O
ATOM   1205  CB  GLU A  77       5.445 -14.965  26.299  1.00 14.74           C
ATOM   1206  CG  GLU A  77       4.696 -14.965  27.665  1.00 15.54           C
ATOM   1207  CD  GLU A  77       3.157 -15.149  27.544  1.00 21.65           C
ATOM   1208  OE1 GLU A  77       2.636 -14.979  26.418  1.00 20.09           O
ATOM   1209  OE2 GLU A  77       2.476 -15.461  28.575  1.00 17.46           O1-
ATOM   1210  H   GLU A  77       7.063 -13.218  27.011  1.00 16.71           H
ATOM   1211  HA  GLU A  77       7.170 -15.843  27.006  1.00 15.73           H
ATOM   1212  HB2 GLU A  77       5.234 -14.129  25.857  1.00 17.68           H
ATOM   1213  HB3 GLU A  77       5.094 -15.701  25.778  1.00 17.68           H
ATOM   1214  HG2 GLU A  77       5.042 -15.692  28.212  1.00 18.64           H
ATOM   1215  HG3 GLU A  77       4.864 -14.112  28.096  1.00 18.64           H
ATOM   1216  N   LEU A  78       7.931 -14.460  24.233  1.00 12.06           N
ATOM   1217  CA  LEU A  78       8.637 -14.694  22.976  1.00 13.98           C
ATOM   1218  C   LEU A  78      10.056 -15.202  23.242  1.00 16.59           C
ATOM   1219  O   LEU A  78      10.511 -16.159  22.613  1.00 16.69           O
ATOM   1220  CB  LEU A  78       8.686 -13.415  22.125  1.00 14.06           C
ATOM   1221  CG  LEU A  78       7.339 -12.862  21.620  1.00 14.39           C
ATOM   1222  CD1 LEU A  78       7.539 -11.534  20.913  1.00 10.66           C
ATOM   1223  CD2 LEU A  78       6.694 -13.851  20.719  1.00 12.01           C
ATOM   1224  H   LEU A  78       7.772 -13.631  24.396  1.00 14.46           H
ATOM   1225  HA  LEU A  78       8.171 -15.373  22.466  1.00 16.77           H
ATOM   1226  HB2 LEU A  78       9.125 -12.716  22.632  1.00 16.86           H
ATOM   1227  HB3 LEU A  78       9.219 -13.603  21.338  1.00 16.86           H
ATOM   1228  HG  LEU A  78       6.743 -12.715  22.371  1.00 17.26           H
ATOM   1229 HD11 LEU A  78       6.681 -11.202  20.604  1.00 12.79           H
ATOM   1230 HD12 LEU A  78       7.930 -10.907  21.540  1.00 12.79           H
ATOM   1231 HD13 LEU A  78       8.135 -11.659  20.158  1.00 12.79           H
ATOM   1232 HD21 LEU A  78       5.840 -13.498  20.431  1.00 14.41           H
ATOM   1233 HD22 LEU A  78       7.275 -13.991  19.956  1.00 14.41           H
ATOM   1234 HD23 LEU A  78       6.554 -14.683  21.195  1.00 14.41           H
ATOM   1235  N   ILE A  79      10.787 -14.541  24.141  1.00 16.43           N
ATOM   1236  CA  ILE A  79      12.151 -14.985  24.461  1.00 15.92           C
ATOM   1237  C   ILE A  79      12.154 -16.462  24.807  1.00 19.99           C
ATOM   1238  O   ILE A  79      13.024 -17.223  24.377  1.00 23.59           O
ATOM   1239  CB  ILE A  79      12.732 -14.168  25.630  1.00 19.44           C
ATOM   1240  CG1 ILE A  79      12.989 -12.738  25.198  1.00 17.37           C
ATOM   1241  CG2 ILE A  79      14.028 -14.843  26.154  1.00 20.08           C
ATOM   1242  CD1 ILE A  79      13.509 -11.860  26.284  1.00 18.47           C
ATOM   1243  H   ILE A  79      10.519 -13.842  24.561  1.00 19.70           H
ATOM   1244  HA  ILE A  79      12.723 -14.847  23.687  1.00 19.10           H
ATOM   1245  HB  ILE A  79      12.077 -14.161  26.348  1.00 23.32           H
ATOM   1246 HG12 ILE A  79      13.644 -12.744  24.483  1.00 20.84           H
ATOM   1247 HG13 ILE A  79      12.163 -12.352  24.872  1.00 20.84           H
ATOM   1248 HG21 ILE A  79      14.420 -14.283  26.840  1.00 24.08           H
ATOM   1249 HG22 ILE A  79      13.819 -15.710  26.534  1.00 24.08           H
ATOM   1250 HG23 ILE A  79      14.651 -14.948  25.418  1.00 24.08           H
ATOM   1251 HD11 ILE A  79      13.537 -10.941  25.971  1.00 22.16           H
ATOM   1252 HD12 ILE A  79      12.923 -11.938  27.051  1.00 22.16           H
ATOM   1253 HD13 ILE A  79      14.403 -12.147  26.521  1.00 22.16           H
ATOM   1254  N   ASP A  80      11.204 -16.874  25.632  1.00 18.29           N
ATOM   1255  CA  ASP A  80      11.156 -18.239  26.129  1.00 24.21           C
ATOM   1256  C   ASP A  80      10.403 -19.179  25.205  1.00 25.87           C
ATOM   1257  O   ASP A  80      10.092 -20.301  25.618  1.00 17.27           O
ATOM   1258  CB  ASP A  80      10.513 -18.275  27.513  1.00 22.40           C
ATOM   1259  CG  ASP A  80      11.408 -17.667  28.612  1.00 19.91           C
ATOM   1260  OD1 ASP A  80      12.633 -17.500  28.410  1.00 25.20           O
ATOM   1261  OD2 ASP A  80      10.841 -17.392  29.663  1.00 23.79           O1-
ATOM   1262  H   ASP A  80      10.571 -16.372  25.924  1.00 21.94           H
ATOM   1263  HA  ASP A  80      12.063 -18.569  26.201  1.00 29.04           H
ATOM   1264  HB2 ASP A  80       9.678 -17.777  27.497  1.00 26.88           H
ATOM   1265  HB3 ASP A  80      10.347 -19.201  27.755  1.00 26.88           H
ATOM   1266  N   HIS A  81      10.072 -18.737  23.987  1.00 25.11           N
ATOM   1267  CA  HIS A  81       9.368 -19.562  22.992  1.00 19.11           C
ATOM   1268  C   HIS A  81       8.088 -20.159  23.567  1.00 23.79           C
ATOM   1269  O   HIS A  81       7.700 -21.287  23.253  1.00 25.56           O
ATOM   1270  CB  HIS A  81      10.289 -20.647  22.431  1.00 20.34           C
ATOM   1271  CG  HIS A  81      11.455 -20.090  21.688  1.00 26.52           C
ATOM   1272  ND1 HIS A  81      11.364 -19.669  20.381  1.00 48.85           N
ATOM   1273  CD2 HIS A  81      12.721 -19.814  22.081  1.00 43.73           C
ATOM   1274  CE1 HIS A  81      12.532 -19.189  19.989  1.00 43.15           C
ATOM   1275  NE2 HIS A  81      13.371 -19.262  21.000  1.00 33.59           N
ATOM   1276  H   HIS A  81      10.253 -17.944  23.704  1.00 30.12           H
ATOM   1277  HA  HIS A  81       9.115 -18.991  22.248  1.00 22.92           H
ATOM   1278  HB2 HIS A  81       9.781 -21.206  21.824  1.00 24.40           H
ATOM   1279  HB3 HIS A  81      10.628 -21.180  23.165  1.00 24.40           H
ATOM   1280  HD2 HIS A  81      13.090 -19.985  22.920  1.00 52.46           H
ATOM   1281  HE1 HIS A  81      12.729 -18.850  19.144  1.00 51.77           H
ATOM   1282  HE2 HIS A  81      14.193 -19.015  20.980  1.00 40.30           H
ATOM   1283  N   LYS A  82       7.411 -19.386  24.418  1.00 17.08           N
ATOM   1284  CA  LYS A  82       6.078 -19.769  24.874  1.00 17.74           C
ATOM   1285  C   LYS A  82       4.980 -19.301  23.915  1.00 15.44           C
ATOM   1286  O   LYS A  82       3.857 -19.810  23.973  1.00 15.45           O
ATOM   1287  CB  LYS A  82       5.810 -19.209  26.275  1.00 23.46           C
ATOM   1288  CG  LYS A  82       6.743 -19.699  27.394  1.00 27.23           C
ATOM   1289  CD  LYS A  82       6.208 -19.168  28.774  1.00 24.56           C
ATOM   1290  CE  LYS A  82       7.233 -19.253  29.958  1.00 45.90           C
ATOM   1291  NZ  LYS A  82       8.240 -18.089  30.045  1.00 49.87           N1+
ATOM   1292  H   LYS A  82       7.704 -18.646  24.749  1.00 20.49           H
ATOM   1293  HA  LYS A  82       6.043 -20.739  24.919  1.00 21.28           H
ATOM   1294  HB2 LYS A  82       5.890 -18.243  26.239  1.00 28.15           H
ATOM   1295  HB3 LYS A  82       4.903 -19.442  26.527  1.00 28.15           H
ATOM   1296  HG2 LYS A  82       6.763 -20.668  27.406  1.00 32.67           H
ATOM   1297  HG3 LYS A  82       7.632 -19.341  27.242  1.00 32.67           H
ATOM   1298  HD2 LYS A  82       5.961 -18.236  28.668  1.00 29.47           H
ATOM   1299  HD3 LYS A  82       5.425 -19.681  29.021  1.00 29.47           H
ATOM   1300  HE2 LYS A  82       6.732 -19.261  30.791  1.00 55.07           H
ATOM   1301  HE3 LYS A  82       7.738 -20.077  29.879  1.00 55.07           H
ATOM   1302  HZ1 LYS A  82       8.459 -17.934  30.894  1.00 59.84           H
ATOM   1303  HZ2 LYS A  82       8.980 -18.285  29.593  1.00 59.84           H
ATOM   1304  HZ3 LYS A  82       7.888 -17.346  29.705  1.00 59.84           H
ATOM   1305  N   ALA A  83       5.296 -18.354  23.033  1.00 16.30           N
ATOM   1306  CA  ALA A  83       4.406 -17.895  21.974  1.00 17.25           C
ATOM   1307  C   ALA A  83       5.219 -17.776  20.697  1.00 12.90           C
ATOM   1308  O   ALA A  83       6.426 -17.521  20.733  1.00 11.17           O
ATOM   1309  CB  ALA A  83       3.757 -16.519  22.324  1.00 16.40           C
ATOM   1310  H   ALA A  83       6.053 -17.946  23.029  1.00 19.55           H
ATOM   1311  HA  ALA A  83       3.698 -18.542  21.822  1.00 20.70           H
ATOM   1312  HB1 ALA A  83       3.178 -16.247  21.595  1.00 19.68           H
ATOM   1313  HB2 ALA A  83       3.234 -16.598  23.140  1.00 19.68           H
ATOM   1314  HB3 ALA A  83       4.464 -15.861  22.452  1.00 19.68           H
ATOM   1315  N   ASP A  84       4.550 -17.903  19.561  1.00 13.61           N
ATOM   1316  CA  ASP A  84       5.231 -17.675  18.287  1.00 15.96           C
ATOM   1317  C   ASP A  84       5.204 -16.211  17.848  1.00 12.36           C
ATOM   1318  O   ASP A  84       6.138 -15.730  17.181  1.00 11.25           O
ATOM   1319  CB  ASP A  84       4.581 -18.525  17.200  1.00 15.77           C
ATOM   1320  CG  ASP A  84       4.689 -20.006  17.485  1.00 18.15           C
ATOM   1321  OD1 ASP A  84       5.800 -20.522  17.369  1.00 17.14           O
ATOM   1322  OD2 ASP A  84       3.698 -20.627  17.883  1.00 16.08           O1-
ATOM   1323  H   ASP A  84       3.722 -18.124  19.499  1.00 16.32           H
ATOM   1324  HA  ASP A  84       6.159 -17.951  18.368  1.00 19.14           H
ATOM   1325  HB2 ASP A  84       3.641 -18.295  17.129  1.00 18.91           H
ATOM   1326  HB3 ASP A  84       5.037 -18.348  16.364  1.00 18.91           H
ATOM   1327  N   LEU A  85       4.101 -15.535  18.124  1.00 12.40           N
ATOM   1328  CA  LEU A  85       3.902 -14.155  17.741  1.00 11.93           C
ATOM   1329  C   LEU A  85       3.289 -13.402  18.922  1.00 10.58           C
ATOM   1330  O   LEU A  85       2.556 -13.980  19.725  1.00 12.12           O
ATOM   1331  CB  LEU A  85       2.951 -14.031  16.541  1.00 12.20           C
ATOM   1332  CG  LEU A  85       3.284 -14.772  15.250  1.00 10.19           C
ATOM   1333  CD1 LEU A  85       2.022 -14.737  14.355  1.00 13.53           C
ATOM   1334  CD2 LEU A  85       4.498 -14.135  14.591  1.00 10.41           C
ATOM   1335  H   LEU A  85       3.434 -15.869  18.550  1.00 14.88           H
ATOM   1336  HA  LEU A  85       4.754 -13.756  17.506  1.00 14.31           H
ATOM   1337  HB2 LEU A  85       2.078 -14.344  16.826  1.00 14.63           H
ATOM   1338  HB3 LEU A  85       2.884 -13.089  16.310  1.00 14.63           H
ATOM   1339  HG  LEU A  85       3.504 -15.694  15.448  1.00 12.22           H
ATOM   1340 HD11 LEU A  85       2.205 -15.216  13.530  1.00 16.23           H
ATOM   1341 HD12 LEU A  85       1.291 -15.168  14.827  1.00 16.23           H
ATOM   1342 HD13 LEU A  85       1.788 -13.813  14.159  1.00 16.23           H
ATOM   1343 HD21 LEU A  85       4.736 -14.649  13.804  1.00 12.48           H
ATOM   1344 HD22 LEU A  85       4.302 -13.216  14.347  1.00 12.48           H
ATOM   1345 HD23 LEU A  85       5.232 -14.151  15.224  1.00 12.48           H
ATOM   1346  N   ALA A  86       3.589 -12.106  18.997  1.00 10.57           N
ATOM   1347  CA  ALA A  86       2.883 -11.151  19.847  1.00 11.40           C
ATOM   1348  C   ALA A  86       2.240 -10.105  18.951  1.00 10.75           C
ATOM   1349  O   ALA A  86       2.940  -9.419  18.199  1.00 11.64           O
ATOM   1350  CB  ALA A  86       3.821 -10.480  20.847  1.00 10.59           C
ATOM   1351  H   ALA A  86       4.228 -11.742  18.549  1.00 12.68           H
ATOM   1352  HA  ALA A  86       2.185 -11.607  20.340  1.00 13.68           H
ATOM   1353  HB1 ALA A  86       3.299  -9.909  21.427  1.00 12.70           H
ATOM   1354  HB2 ALA A  86       4.257 -11.167  21.373  1.00 12.70           H
ATOM   1355  HB3 ALA A  86       4.476  -9.951  20.368  1.00 12.70           H
ATOM   1356  N   VAL A  87       0.920  -9.978  19.038  1.00 10.55           N
ATOM   1357  CA  VAL A  87       0.144  -9.053  18.207  1.00 13.78           C
ATOM   1358  C   VAL A  87      -0.678  -8.209  19.174  1.00 10.14           C
ATOM   1359  O   VAL A  87      -1.677  -8.678  19.723  1.00 12.71           O
ATOM   1360  CB  VAL A  87      -0.765  -9.760  17.192  1.00 12.19           C
ATOM   1361  CG1 VAL A  87      -1.458  -8.701  16.293  1.00 12.62           C
ATOM   1362  CG2 VAL A  87       0.030 -10.695  16.325  1.00 14.21           C
ATOM   1363  H   VAL A  87       0.442 -10.413  19.602  1.00 12.65           H
ATOM   1364  HA  VAL A  87       0.742  -8.462  17.717  1.00 16.52           H
ATOM   1365  HB  VAL A  87      -1.444 -10.267  17.664  1.00 14.62           H
ATOM   1366 HG11 VAL A  87      -2.078  -9.150  15.697  1.00 15.13           H
ATOM   1367 HG12 VAL A  87      -1.934  -8.064  16.848  1.00 15.13           H
ATOM   1368 HG13 VAL A  87      -0.776  -8.245  15.773  1.00 15.13           H
ATOM   1369 HG21 VAL A  87      -0.574 -11.109  15.688  1.00 17.04           H
ATOM   1370 HG22 VAL A  87       0.716 -10.191  15.853  1.00 17.04           H
ATOM   1371 HG23 VAL A  87       0.437 -11.378  16.880  1.00 17.04           H
ATOM   1372  N   ALA A  88      -0.265  -6.990  19.374  1.00 10.44           N
ATOM   1373  CA  ALA A  88      -0.734  -6.096  20.420  1.00 11.83           C
ATOM   1374  C   ALA A  88      -0.264  -4.681  20.071  1.00 10.31           C
ATOM   1375  O   ALA A  88       0.538  -4.540  19.141  1.00 10.08           O
ATOM   1376  CB  ALA A  88      -0.189  -6.568  21.768  1.00 11.95           C
ATOM   1377  H   ALA A  88       0.331  -6.631  18.876  1.00 12.52           H
ATOM   1378  HA  ALA A  88      -1.702  -6.110  20.451  1.00 14.19           H
ATOM   1379  HB1 ALA A  88      -0.504  -5.987  22.474  1.00 14.34           H
ATOM   1380  HB2 ALA A  88      -0.493  -7.476  21.937  1.00 14.34           H
ATOM   1381  HB3 ALA A  88       0.781  -6.553  21.732  1.00 14.34           H
ATOM   1382  N   PRO A  89      -0.715  -3.598  20.790  1.00  9.61           N
ATOM   1383  CA  PRO A  89      -0.118  -2.231  20.633  1.00 12.18           C
ATOM   1384  C   PRO A  89       1.258  -2.242  21.363  1.00 12.50           C
ATOM   1385  O   PRO A  89       1.487  -1.616  22.390  1.00 10.30           O
ATOM   1386  CB  PRO A  89      -1.110  -1.294  21.337  1.00 12.62           C
ATOM   1387  CG  PRO A  89      -1.892  -2.183  22.321  1.00 10.44           C
ATOM   1388  CD  PRO A  89      -1.865  -3.603  21.731  1.00 10.19           C
ATOM   1389  HA  PRO A  89       0.024  -1.972  19.553  1.00 14.61           H
ATOM   1390  HB2 PRO A  89      -0.595  -0.452  21.843  1.00 15.13           H
ATOM   1391  HB3 PRO A  89      -1.792  -0.824  20.602  1.00 15.13           H
ATOM   1392  HG2 PRO A  89      -1.427  -2.157  23.331  1.00 12.52           H
ATOM   1393  HG3 PRO A  89      -2.927  -1.816  22.446  1.00 12.52           H
ATOM   1394  HD2 PRO A  89      -1.737  -4.384  22.510  1.00 12.23           H
ATOM   1395  HD3 PRO A  89      -2.795  -3.833  21.166  1.00 12.23           H
ATOM   1396  N   LEU A  90       2.203  -3.060  20.788  1.00  9.77           N
ATOM   1397  CA  LEU A  90       3.524  -3.302  21.398  1.00 11.21           C
ATOM   1398  C   LEU A  90       4.504  -2.385  20.647  1.00 13.04           C
ATOM   1399  O   LEU A  90       4.830  -2.500  19.476  1.00 13.81           O
ATOM   1400  CB  LEU A  90       3.940  -4.756  21.201  1.00 12.07           C
ATOM   1401  CG  LEU A  90       5.316  -5.117  21.805  1.00 11.49           C
ATOM   1402  CD1 LEU A  90       5.378  -4.936  23.322  1.00 10.19           C
ATOM   1403  CD2 LEU A  90       5.614  -6.578  21.430  1.00 12.34           C
ATOM   1404  H   LEU A  90       2.028  -3.546  19.883  1.00 11.71           H
ATOM   1405  HA  LEU A  90       3.486  -3.043  22.498  1.00 13.44           H
ATOM   1406  HB2 LEU A  90       3.163  -5.422  21.621  1.00 14.48           H
ATOM   1407  HB3 LEU A  90       3.967  -4.989  20.107  1.00 14.48           H
ATOM   1408  HG  LEU A  90       6.087  -4.458  21.332  1.00 13.78           H
ATOM   1409 HD11 LEU A  90       6.382  -5.158  23.704  1.00 12.22           H
ATOM   1410 HD12 LEU A  90       5.134  -3.908  23.616  1.00 12.22           H
ATOM   1411 HD13 LEU A  90       4.684  -5.611  23.838  1.00 12.22           H
ATOM   1412 HD21 LEU A  90       6.592  -6.895  21.802  1.00 14.80           H
ATOM   1413 HD22 LEU A  90       4.867  -7.264  21.848  1.00 14.80           H
ATOM   1414 HD23 LEU A  90       5.622  -6.728  20.344  1.00 14.80           H
ATOM   1415  N   ALA A  91       5.011  -1.396  21.477  1.00 10.36           N
ATOM   1416  CA  ALA A  91       5.966  -0.419  20.954  1.00 11.29           C
ATOM   1417  C   ALA A  91       7.290  -1.190  20.703  1.00 10.77           C
ATOM   1418  O   ALA A  91       7.965  -1.937  21.395  1.00 12.69           O
ATOM   1419  CB  ALA A  91       6.252   0.761  21.867  1.00 11.81           C
ATOM   1420  H   ALA A  91       4.645  -1.237  22.439  1.00 12.42           H
ATOM   1421  HA  ALA A  91       5.560  -0.020  19.967  1.00 13.54           H
ATOM   1422  HB1 ALA A  91       6.954   1.449  21.387  1.00 14.16           H
ATOM   1423  HB2 ALA A  91       5.329   1.329  22.096  1.00 14.16           H
ATOM   1424  HB3 ALA A  91       6.667   0.456  22.838  1.00 14.16           H
ATOM   1425  N   ILE A  92       7.710  -0.822  19.464  1.00 10.52           N
ATOM   1426  CA  ILE A  92       9.004  -1.126  18.838  1.00 12.28           C
ATOM   1427  C   ILE A  92      10.037  -0.161  19.404  1.00 14.02           C
ATOM   1428  O   ILE A  92      10.034   1.029  19.065  1.00 13.68           O
ATOM   1429  CB  ILE A  92       8.981  -0.999  17.297  1.00 17.17           C
ATOM   1430  CG1 ILE A  92       7.945  -1.896  16.588  1.00 18.05           C
ATOM   1431  CG2 ILE A  92      10.387  -1.354  16.732  1.00 15.65           C
ATOM   1432  CD1 ILE A  92       7.934  -1.724  15.054  1.00 15.07           C
ATOM   1433  H   ILE A  92       7.214  -0.372  18.924  1.00 12.62           H
ATOM   1434  HA  ILE A  92       9.276  -2.030  19.063  1.00 14.73           H
ATOM   1435  HB  ILE A  92       8.779  -0.076  17.070  1.00 20.60           H
ATOM   1436 HG12 ILE A  92       8.144  -2.823  16.791  1.00 21.66           H
ATOM   1437 HG13 ILE A  92       7.057  -1.670  16.908  1.00 21.66           H
ATOM   1438 HG21 ILE A  92      10.415  -1.194  15.777  1.00 18.78           H
ATOM   1439 HG22 ILE A  92      11.068  -0.813  17.157  1.00 18.78           H
ATOM   1440 HG23 ILE A  92      10.559  -2.291  16.910  1.00 18.78           H
ATOM   1441 HD11 ILE A  92       7.189  -2.216  14.677  1.00 18.07           H
ATOM   1442 HD12 ILE A  92       7.838  -0.784  14.844  1.00 18.07           H
ATOM   1443 HD13 ILE A  92       8.762  -2.072  14.685  1.00 18.07           H
ATOM   1444  N   THR A  93      10.968  -0.686  20.187  1.00 13.58           N
ATOM   1445  CA  THR A  93      11.925   0.141  20.904  1.00 13.98           C
ATOM   1446  C   THR A  93      13.289  -0.519  20.842  1.00 14.81           C
ATOM   1447  O   THR A  93      13.398  -1.742  20.773  1.00 12.40           O
ATOM   1448  CB  THR A  93      11.526   0.326  22.384  1.00 12.63           C
ATOM   1449  OG1 THR A  93      11.654  -0.924  23.065  1.00 11.46           O
ATOM   1450  CG2 THR A  93      10.075   0.873  22.528  1.00 14.99           C
ATOM   1451  H   THR A  93      11.061  -1.532  20.317  1.00 16.29           H
ATOM   1452  HA  THR A  93      11.995   1.008  20.484  1.00 16.77           H
ATOM   1453  HB  THR A  93      12.132   0.965  22.794  1.00 15.14           H
ATOM   1454  HG1 THR A  93      11.385  -0.852  23.858  1.00 13.75           H
ATOM   1455 HG21 THR A  93       9.848   1.004  23.464  1.00 17.98           H
ATOM   1456 HG22 THR A  93       9.996   1.722  22.059  1.00 17.98           H
ATOM   1457 HG23 THR A  93       9.437   0.248  22.144  1.00 17.98           H
ATOM   1458  N   TYR A  94      14.329   0.317  20.921  1.00 15.14           N
ATOM   1459  CA  TYR A  94      15.708  -0.170  20.891  1.00 15.47           C
ATOM   1460  C   TYR A  94      15.949  -1.267  21.937  1.00 16.99           C
ATOM   1461  O   TYR A  94      16.542  -2.313  21.633  1.00 14.92           O
ATOM   1462  CB  TYR A  94      16.660   1.013  21.085  1.00 19.62           C
ATOM   1463  CG  TYR A  94      18.102   0.632  20.970  1.00 31.08           C
ATOM   1464  CD1 TYR A  94      18.700   0.475  19.726  1.00 32.81           C
ATOM   1465  CD2 TYR A  94      18.879   0.409  22.110  1.00 38.75           C
ATOM   1466  CE1 TYR A  94      20.036   0.111  19.608  1.00 37.47           C
ATOM   1467  CE2 TYR A  94      20.217   0.044  22.003  1.00 40.12           C
ATOM   1468  CZ  TYR A  94      20.788  -0.109  20.745  1.00 39.69           C
ATOM   1469  OH  TYR A  94      22.109  -0.474  20.629  1.00 52.52           O
ATOM   1470  H   TYR A  94      14.256   1.173  20.988  1.00 18.16           H
ATOM   1471  HA  TYR A  94      15.890  -0.548  20.016  1.00 18.56           H
ATOM   1472  HB2 TYR A  94      16.476   1.681  20.407  1.00 23.54           H
ATOM   1473  HB3 TYR A  94      16.520   1.388  21.968  1.00 23.54           H
ATOM   1474  HD1 TYR A  94      18.198   0.616  18.957  1.00 39.37           H
ATOM   1475  HD2 TYR A  94      18.498   0.506  22.952  1.00 46.50           H
ATOM   1476  HE1 TYR A  94      20.421   0.008  18.767  1.00 44.95           H
ATOM   1477  HE2 TYR A  94      20.722  -0.103  22.769  1.00 48.13           H
ATOM   1478  HH  TYR A  94      22.444  -0.592  21.391  1.00 63.01           H
ATOM   1479  N   VAL A  95      15.491  -1.062  23.183  1.00 21.00           N
ATOM   1480  CA  VAL A  95      15.729  -2.080  24.214  1.00 15.77           C
ATOM   1481  C   VAL A  95      15.021  -3.407  23.896  1.00 15.50           C
ATOM   1482  O   VAL A  95      15.588  -4.477  24.177  1.00 14.91           O
ATOM   1483  CB  VAL A  95      15.366  -1.564  25.631  1.00 19.77           C
ATOM   1484  CG1 VAL A  95      16.357  -0.471  26.106  1.00 25.88           C
ATOM   1485  CG2 VAL A  95      13.975  -1.049  25.708  1.00 19.33           C
ATOM   1486  H   VAL A  95      15.074  -0.360  23.449  1.00 25.19           H
ATOM   1487  HA  VAL A  95      16.680  -2.269  24.218  1.00 18.91           H
ATOM   1488  HB  VAL A  95      15.435  -2.302  26.256  1.00 23.71           H
ATOM   1489 HG11 VAL A  95      16.111  -0.189  27.001  1.00 31.04           H
ATOM   1490 HG12 VAL A  95      17.254  -0.839  26.115  1.00 31.04           H
ATOM   1491 HG13 VAL A  95      16.311   0.287  25.502  1.00 31.04           H
ATOM   1492 HG21 VAL A  95      13.806  -0.761  26.618  1.00 23.19           H
ATOM   1493 HG22 VAL A  95      13.877  -0.295  25.106  1.00 23.19           H
ATOM   1494 HG23 VAL A  95      13.364  -1.762  25.466  1.00 23.19           H
ATOM   1495  N   ARG A  96      13.764  -3.398  23.358  1.00 16.16           N
ATOM   1496  CA  ARG A  96      13.095  -4.701  23.142  1.00 10.61           C
ATOM   1497  C   ARG A  96      13.745  -5.524  22.007  1.00 14.97           C
ATOM   1498  O   ARG A  96      13.852  -6.737  21.987  1.00 17.27           O
ATOM   1499  CB  ARG A  96      11.632  -4.394  22.813  1.00 14.07           C
ATOM   1500  CG  ARG A  96      10.903  -4.051  24.115  1.00 11.34           C
ATOM   1501  CD  ARG A  96       9.464  -3.636  23.797  1.00 14.16           C
ATOM   1502  NE  ARG A  96       8.757  -3.371  25.071  1.00 12.85           N
ATOM   1503  CZ  ARG A  96       7.634  -2.569  25.158  1.00 12.06           C
ATOM   1504  NH1 ARG A  96       7.085  -2.001  24.043  1.00 13.40           N
ATOM   1505  NH2 ARG A  96       6.998  -2.443  26.389  1.00 10.27           N1+
ATOM   1506  H   ARG A  96      13.291  -2.541  23.038  1.00 19.39           H
ATOM   1507  HA  ARG A  96      13.206  -5.327  24.076  1.00 12.73           H
ATOM   1508  HB2 ARG A  96      11.560  -3.548  22.088  1.00 16.88           H
ATOM   1509  HB3 ARG A  96      11.155  -5.256  22.304  1.00 16.88           H
ATOM   1510  HG2 ARG A  96      10.919  -4.930  24.792  1.00 13.60           H
ATOM   1511  HG3 ARG A  96      11.434  -3.240  24.655  1.00 13.60           H
ATOM   1512  HD2 ARG A  96       9.462  -2.735  23.127  1.00 16.98           H
ATOM   1513  HD3 ARG A  96       8.925  -4.445  23.248  1.00 16.98           H
ATOM   1514  HE  ARG A  96       9.222  -3.656  25.943  1.00 15.42           H
ATOM   1515 HH11 ARG A  96       7.386  -2.271  23.089  1.00 16.08           H
ATOM   1516 HH12 ARG A  96       6.101  -1.611  24.104  1.00 16.08           H
ATOM   1517 HH21 ARG A  96       7.565  -2.512  27.233  1.00 12.32           H
ATOM   1518 HH22 ARG A  96       6.218  -1.714  26.468  1.00 12.32           H
ATOM   1519  N   GLU A  97      14.181  -4.717  20.984  1.00 16.27           N
ATOM   1520  CA  GLU A  97      14.845  -5.137  19.741  1.00 17.12           C
ATOM   1521  C   GLU A  97      16.144  -5.856  20.008  1.00 19.92           C
ATOM   1522  O   GLU A  97      16.590  -6.636  19.164  1.00 18.65           O
ATOM   1523  CB  GLU A  97      15.181  -3.947  18.814  1.00 21.69           C
ATOM   1524  CG  GLU A  97      14.022  -3.388  18.021  1.00 21.03           C
ATOM   1525  CD  GLU A  97      14.378  -2.148  17.204  1.00 26.31           C
ATOM   1526  OE1 GLU A  97      15.111  -1.250  17.669  1.00 29.26           O
ATOM   1527  OE2 GLU A  97      13.880  -2.049  16.086  1.00 26.17           O1-
ATOM   1528  H   GLU A  97      14.089  -3.862  21.009  1.00 19.51           H
ATOM   1529  HA  GLU A  97      14.261  -5.730  19.245  1.00 20.54           H
ATOM   1530  HB2 GLU A  97      15.575  -3.224  19.327  1.00 26.02           H
ATOM   1531  HB3 GLU A  97      15.830  -4.260  18.165  1.00 26.02           H
ATOM   1532  HG2 GLU A  97      13.696  -4.071  17.416  1.00 25.22           H
ATOM   1533  HG3 GLU A  97      13.317  -3.135  18.641  1.00 25.22           H
ATOM   1534  N   LYS A  98      16.754  -5.616  21.170  1.00 24.91           N
ATOM   1535  CA  LYS A  98      17.912  -6.393  21.577  1.00 25.91           C
ATOM   1536  C   LYS A  98      17.571  -7.830  21.960  1.00 19.77           C
ATOM   1537  O   LYS A  98      18.478  -8.660  21.945  1.00 24.17           O
ATOM   1538  CB  LYS A  98      18.615  -5.696  22.746  1.00 27.09           C
ATOM   1539  CG  LYS A  98      19.110  -4.277  22.442  1.00 28.86           C
ATOM   1540  CD  LYS A  98      20.223  -4.204  21.383  1.00 38.21           C
ATOM   1541  CE  LYS A  98      19.703  -4.132  19.899  1.00 54.95           C
ATOM   1542  NZ  LYS A  98      18.760  -2.991  19.597  1.00 37.18           N1+
ATOM   1543  H   LYS A  98      16.520  -5.010  21.735  1.00 29.89           H
ATOM   1544  HA  LYS A  98      18.537  -6.450  20.840  1.00 31.09           H
ATOM   1545  HB2 LYS A  98      17.988  -5.644  23.485  1.00 32.51           H
ATOM   1546  HB3 LYS A  98      19.384  -6.226  23.009  1.00 32.51           H
ATOM   1547  HG2 LYS A  98      18.364  -3.745  22.128  1.00 34.62           H
ATOM   1548  HG3 LYS A  98      19.462  -3.898  23.261  1.00 34.62           H
ATOM   1549  HD2 LYS A  98      20.749  -3.404  21.553  1.00 45.84           H
ATOM   1550  HD3 LYS A  98      20.785  -4.990  21.472  1.00 45.84           H
ATOM   1551  HE2 LYS A  98      20.467  -4.038  19.308  1.00 65.94           H
ATOM   1552  HE3 LYS A  98      19.238  -4.950  19.676  1.00 65.94           H
ATOM   1553  HZ1 LYS A  98      18.492  -3.038  18.749  1.00 44.61           H
ATOM   1554  HZ2 LYS A  98      18.047  -3.034  20.129  1.00 44.61           H
ATOM   1555  HZ3 LYS A  98      19.166  -2.212  19.728  1.00 44.61           H
ATOM   1556  N   VAL A  99      16.319  -8.152  22.311  1.00 21.15           N
ATOM   1557  CA  VAL A  99      15.971  -9.495  22.784  1.00 21.54           C
ATOM   1558  C   VAL A  99      14.875 -10.169  21.966  1.00 16.63           C
ATOM   1559  O   VAL A  99      14.718 -11.391  22.085  1.00 16.24           O
ATOM   1560  CB  VAL A  99      15.555  -9.489  24.275  1.00 21.32           C
ATOM   1561  CG1 VAL A  99      16.737  -9.293  25.209  1.00 22.27           C
ATOM   1562  CG2 VAL A  99      14.496  -8.426  24.530  1.00 19.90           C
ATOM   1563  H   VAL A  99      15.658  -7.605  22.293  1.00 25.37           H
ATOM   1564  HA  VAL A  99      16.754 -10.061  22.707  1.00 25.84           H
ATOM   1565  HB  VAL A  99      15.169 -10.351  24.487  1.00 25.57           H
ATOM   1566 HG11 VAL A  99      16.408  -9.274  26.121  1.00 26.72           H
ATOM   1567 HG12 VAL A  99      17.351 -10.036  25.097  1.00 26.72           H
ATOM   1568 HG13 VAL A  99      17.173  -8.452  24.992  1.00 26.72           H
ATOM   1569 HG21 VAL A  99      14.200  -8.494  25.453  1.00 23.87           H
ATOM   1570 HG22 VAL A  99      14.881  -7.551  24.364  1.00 23.87           H
ATOM   1571 HG23 VAL A  99      13.748  -8.582  23.931  1.00 23.87           H
ATOM   1572  N   ILE A 100      14.070  -9.434  21.195  1.00 17.79           N
ATOM   1573  CA  ILE A 100      13.130 -10.005  20.236  1.00 16.82           C
ATOM   1574  C   ILE A 100      13.272  -9.256  18.916  1.00 11.97           C
ATOM   1575  O   ILE A 100      13.918  -8.211  18.840  1.00 13.17           O
ATOM   1576  CB  ILE A 100      11.660  -9.945  20.719  1.00 15.34           C
ATOM   1577  CG1 ILE A 100      11.199  -8.484  20.931  1.00 11.77           C
ATOM   1578  CG2 ILE A 100      11.493 -10.743  21.981  1.00 14.05           C
ATOM   1579  CD1 ILE A 100       9.671  -8.290  21.052  1.00 16.03           C
ATOM   1580  H   ILE A 100      14.051  -8.576  21.218  1.00 21.34           H
ATOM   1581  HA  ILE A 100      13.367 -10.930  20.071  1.00 20.18           H
ATOM   1582  HB  ILE A 100      11.100 -10.350  20.038  1.00 18.40           H
ATOM   1583 HG12 ILE A 100      11.606  -8.137  21.738  1.00 14.11           H
ATOM   1584 HG13 ILE A 100      11.474  -7.952  20.170  1.00 14.11           H
ATOM   1585 HG21 ILE A 100      10.565 -10.692  22.262  1.00 16.86           H
ATOM   1586 HG22 ILE A 100      11.738 -11.668  21.808  1.00 16.86           H
ATOM   1587 HG23 ILE A 100      12.069 -10.367  22.664  1.00 16.86           H
ATOM   1588 HD11 ILE A 100       9.506  -7.360  21.271  1.00 19.22           H
ATOM   1589 HD12 ILE A 100       9.240  -8.516  20.212  1.00 19.22           H
ATOM   1590 HD13 ILE A 100       9.326  -8.852  21.764  1.00 19.22           H
ATOM   1591  N   ASP A 101      12.628  -9.801  17.877  1.00 12.01           N
ATOM   1592  CA  ASP A 101      12.527  -9.172  16.571  1.00 13.52           C
ATOM   1593  C   ASP A 101      11.113  -8.635  16.359  1.00 13.87           C
ATOM   1594  O   ASP A 101      10.138  -9.144  16.926  1.00 14.83           O
ATOM   1595  CB  ASP A 101      12.848 -10.158  15.446  1.00 13.30           C
ATOM   1596  CG  ASP A 101      14.330 -10.482  15.327  1.00 20.64           C
ATOM   1597  OD1 ASP A 101      15.173  -9.679  15.769  1.00 18.30           O
ATOM   1598  OD2 ASP A 101      14.640 -11.526  14.717  1.00 18.37           O1-
ATOM   1599  H   ASP A 101      12.243 -10.571  17.907  1.00 14.41           H
ATOM   1600  HA  ASP A 101      13.156  -8.431  16.527  1.00 16.22           H
ATOM   1601  HB2 ASP A 101      12.372 -10.985  15.617  1.00 15.96           H
ATOM   1602  HB3 ASP A 101      12.562  -9.776  14.603  1.00 15.96           H
ATOM   1603  N   PHE A 102      11.023  -7.593  15.558  1.00 12.05           N
ATOM   1604  CA  PHE A 102       9.763  -6.941  15.227  1.00 11.27           C
ATOM   1605  C   PHE A 102       9.596  -6.876  13.715  1.00 11.64           C
ATOM   1606  O   PHE A 102      10.559  -6.606  12.991  1.00 12.34           O
ATOM   1607  CB  PHE A 102       9.689  -5.498  15.726  1.00 12.16           C
ATOM   1608  CG  PHE A 102       9.568  -5.336  17.195  1.00 13.24           C
ATOM   1609  CD1 PHE A 102      10.700  -5.126  17.961  1.00 15.90           C
ATOM   1610  CD2 PHE A 102       8.330  -5.291  17.808  1.00 13.92           C
ATOM   1611  CE1 PHE A 102      10.606  -4.932  19.296  1.00 15.63           C
ATOM   1612  CE2 PHE A 102       8.233  -5.101  19.169  1.00 14.47           C
ATOM   1613  CZ  PHE A 102       9.373  -4.917  19.906  1.00 13.81           C
ATOM   1614  H   PHE A 102      11.705  -7.234  15.181  1.00 14.45           H
ATOM   1615  HA  PHE A 102       9.033  -7.445  15.608  1.00 13.52           H
ATOM   1616  HB2 PHE A 102      10.489  -5.031  15.446  1.00 14.59           H
ATOM   1617  HB3 PHE A 102       8.906  -5.083  15.335  1.00 14.59           H
ATOM   1618  HD1 PHE A 102      11.536  -5.130  17.555  1.00 19.07           H
ATOM   1619  HD2 PHE A 102       7.560  -5.418  17.305  1.00 16.69           H
ATOM   1620  HE1 PHE A 102      11.379  -4.807  19.797  1.00 18.75           H
ATOM   1621  HE2 PHE A 102       7.400  -5.093  19.581  1.00 17.35           H
ATOM   1622  HZ  PHE A 102       9.320  -4.788  20.827  1.00 16.57           H
ATOM   1623  N   SER A 103       8.358  -7.066  13.256  1.00 14.25           N
ATOM   1624  CA  SER A 103       7.981  -6.711  11.898  1.00 11.31           C
ATOM   1625  C   SER A 103       8.123  -5.214  11.685  1.00 14.38           C
ATOM   1626  O   SER A 103       8.272  -4.428  12.625  1.00 13.56           O
ATOM   1627  CB  SER A 103       6.524  -7.068  11.617  1.00 12.35           C
ATOM   1628  OG  SER A 103       5.680  -6.266  12.442  1.00 10.84           O
ATOM   1629  H   SER A 103       7.716  -7.402  13.721  1.00 17.10           H
ATOM   1630  HA  SER A 103       8.551  -7.174  11.272  1.00 13.56           H
ATOM   1631  HB2 SER A 103       6.324  -6.891  10.687  1.00 14.81           H
ATOM   1632  HB3 SER A 103       6.386  -8.006  11.806  1.00 14.81           H
ATOM   1633  HG  SER A 103       5.746  -5.460  12.224  1.00 13.00           H
ATOM   1634  N   LYS A 104       8.047  -4.806  10.428  1.00 12.95           N
ATOM   1635  CA  LYS A 104       7.835  -3.385  10.177  1.00 15.17           C
ATOM   1636  C   LYS A 104       6.562  -2.941  10.898  1.00 13.95           C
ATOM   1637  O   LYS A 104       5.695  -3.756  11.192  1.00 10.77           O
ATOM   1638  CB  LYS A 104       7.743  -3.104   8.688  1.00 14.16           C
ATOM   1639  CG  LYS A 104       9.079  -3.255   7.950  1.00 19.81           C
ATOM   1640  CD  LYS A 104       9.080  -2.522   6.590  1.00 25.99           C
ATOM   1641  CE  LYS A 104      10.504  -2.394   6.048  1.00 37.62           C
ATOM   1642  NZ  LYS A 104      10.650  -1.272   5.068  1.00 54.30           N1+
ATOM   1643  H   LYS A 104       8.113  -5.309   9.732  1.00 15.53           H
ATOM   1644  HA  LYS A 104       8.582  -2.885  10.541  1.00 18.20           H
ATOM   1645  HB2 LYS A 104       7.109  -3.719   8.287  1.00 16.99           H
ATOM   1646  HB3 LYS A 104       7.439  -2.193   8.564  1.00 16.99           H
ATOM   1647  HG2 LYS A 104       9.794  -2.890   8.495  1.00 23.76           H
ATOM   1648  HG3 LYS A 104       9.234  -4.198   7.785  1.00 23.76           H
ATOM   1649  HD2 LYS A 104       8.550  -3.016   5.947  1.00 31.18           H
ATOM   1650  HD3 LYS A 104       8.717  -1.628   6.709  1.00 31.18           H
ATOM   1651  HE2 LYS A 104      11.110  -2.227   6.788  1.00 45.13           H
ATOM   1652  HE3 LYS A 104      10.746  -3.222   5.605  1.00 45.13           H
ATOM   1653  HZ1 LYS A 104      11.512  -1.107   4.922  1.00 65.16           H
ATOM   1654  HZ2 LYS A 104      10.266  -1.494   4.298  1.00 65.16           H
ATOM   1655  HZ3 LYS A 104      10.266  -0.533   5.382  1.00 65.16           H
ATOM   1656  N   PRO A 105       6.440  -1.665  11.230  1.00 13.69           N
ATOM   1657  CA  PRO A 105       5.277  -1.235  12.003  1.00 15.94           C
ATOM   1658  C   PRO A 105       3.978  -1.306  11.207  1.00 16.99           C
ATOM   1659  O   PRO A 105       3.932  -0.999  10.010  1.00 11.67           O
ATOM   1660  CB  PRO A 105       5.623   0.207  12.391  1.00 11.68           C
ATOM   1661  CG  PRO A 105       6.625   0.646  11.414  1.00 15.98           C
ATOM   1662  CD  PRO A 105       7.414  -0.568  11.046  1.00 15.14           C
ATOM   1663  HA  PRO A 105       5.197  -1.771  12.807  1.00 19.13           H
ATOM   1664  HB2 PRO A 105       4.828   0.756  12.343  1.00 14.00           H
ATOM   1665  HB3 PRO A 105       5.994   0.217  13.284  1.00 14.00           H
ATOM   1666  HG2 PRO A 105       6.185   1.018  10.632  1.00 19.17           H
ATOM   1667  HG3 PRO A 105       7.205   1.302  11.828  1.00 19.17           H
ATOM   1668  HD2 PRO A 105       7.710  -0.509  10.127  1.00 18.16           H
ATOM   1669  HD3 PRO A 105       8.164  -0.679  11.651  1.00 18.16           H
ATOM   1670  N   PHE A 106       2.913  -1.715  11.890  1.00 12.01           N
ATOM   1671  CA  PHE A 106       1.581  -1.586  11.319  1.00 13.57           C
ATOM   1672  C   PHE A 106       0.885  -0.299  11.722  1.00 13.43           C
ATOM   1673  O   PHE A 106      -0.173   0.005  11.164  1.00 12.57           O
ATOM   1674  CB  PHE A 106       0.717  -2.772  11.697  1.00 13.73           C
ATOM   1675  CG  PHE A 106       0.565  -3.011  13.191  1.00 12.51           C
ATOM   1676  CD1 PHE A 106      -0.331  -2.267  13.941  1.00 14.00           C
ATOM   1677  CD2 PHE A 106       1.256  -4.032  13.808  1.00 10.42           C
ATOM   1678  CE1 PHE A 106      -0.495  -2.494  15.282  1.00 13.46           C
ATOM   1679  CE2 PHE A 106       1.112  -4.281  15.163  1.00 10.34           C
ATOM   1680  CZ  PHE A 106       0.223  -3.534  15.907  1.00 12.28           C
ATOM   1681  H   PHE A 106       2.932  -2.069  12.668  1.00 14.40           H
ATOM   1682  HA  PHE A 106       1.653  -1.576  10.353  1.00 16.28           H
ATOM   1683  HB2 PHE A 106      -0.166  -2.628  11.320  1.00 16.47           H
ATOM   1684  HB3 PHE A 106       1.116  -3.568  11.316  1.00 16.47           H
ATOM   1685  HD1 PHE A 106      -0.813  -1.584  13.532  1.00 16.79           H
ATOM   1686  HD2 PHE A 106       1.843  -4.542  13.304  1.00 12.49           H
ATOM   1687  HE1 PHE A 106      -1.093  -1.969  15.763  1.00 16.15           H
ATOM   1688  HE2 PHE A 106       1.595  -4.964  15.567  1.00 12.40           H
ATOM   1689  HZ  PHE A 106       0.128  -3.693  16.819  1.00 14.72           H
ATOM   1690  N   MET A 107       1.478   0.479  12.623  1.00 11.76           N
ATOM   1691  CA  MET A 107       0.904   1.748  13.057  1.00 11.83           C
ATOM   1692  C   MET A 107       2.027   2.630  13.575  1.00 13.75           C
ATOM   1693  O   MET A 107       2.973   2.136  14.175  1.00 10.74           O
ATOM   1694  CB  MET A 107      -0.141   1.542  14.156  1.00 13.16           C
ATOM   1695  CG  MET A 107      -1.037   2.745  14.411  1.00 24.04           C
ATOM   1696  SD  MET A 107      -2.241   2.416  15.688  1.00 22.85           S
ATOM   1697  CE  MET A 107      -3.261   1.245  14.915  1.00 16.57           C
ATOM   1698  H   MET A 107       2.228   0.290  12.995  1.00 14.10           H
ATOM   1699  HA  MET A 107       0.474   2.172  12.298  1.00 14.19           H
ATOM   1700  HB2 MET A 107      -0.714   0.798  13.913  1.00 15.79           H
ATOM   1701  HB3 MET A 107       0.325   1.346  14.981  1.00 15.79           H
ATOM   1702  HG2 MET A 107      -0.493   3.490  14.704  1.00 28.83           H
ATOM   1703  HG3 MET A 107      -1.517   2.975  13.597  1.00 28.83           H
ATOM   1704  HE1 MET A 107      -3.964   0.992  15.530  1.00 19.88           H
ATOM   1705  HE2 MET A 107      -3.635   1.650  14.117  1.00 19.88           H
ATOM   1706  HE3 MET A 107      -2.724   0.474  14.686  1.00 19.88           H
ATOM   1707  N   THR A 108       1.939   3.929  13.309  1.00  9.91           N
ATOM   1708  CA  THR A 108       2.925   4.882  13.790  1.00 14.34           C
ATOM   1709  C   THR A 108       2.242   5.818  14.783  1.00 14.24           C
ATOM   1710  O   THR A 108       1.025   6.010  14.748  1.00 14.37           O
ATOM   1711  CB  THR A 108       3.554   5.690  12.643  1.00 15.04           C
ATOM   1712  OG1 THR A 108       2.524   6.287  11.855  1.00 22.51           O
ATOM   1713  CG2 THR A 108       4.432   4.822  11.776  1.00 16.16           C
ATOM   1714  H   THR A 108       1.304   4.282  12.853  1.00 11.89           H
ATOM   1715  HA  THR A 108       3.637   4.415  14.259  1.00 17.21           H
ATOM   1716  HB  THR A 108       4.109   6.392  13.014  1.00 18.05           H
ATOM   1717  HG1 THR A 108       1.806   6.316  12.289  1.00 27.00           H
ATOM   1718 HG21 THR A 108       4.801   5.357  11.059  1.00 19.39           H
ATOM   1719 HG22 THR A 108       5.164   4.457  12.299  1.00 19.39           H
ATOM   1720 HG23 THR A 108       3.922   4.091  11.391  1.00 19.39           H
ATOM   1721  N   LEU A 109       3.028   6.366  15.694  1.00 13.91           N
ATOM   1722  CA  LEU A 109       2.468   7.108  16.822  1.00 15.59           C
ATOM   1723  C   LEU A 109       3.613   7.823  17.516  1.00 11.49           C
ATOM   1724  O   LEU A 109       4.773   7.715  17.105  1.00 13.40           O
ATOM   1725  CB  LEU A 109       1.737   6.169  17.796  1.00 11.01           C
ATOM   1726  CG  LEU A 109       2.607   5.038  18.345  1.00 15.36           C
ATOM   1727  CD1 LEU A 109       2.440   4.929  19.847  1.00 17.23           C
ATOM   1728  CD2 LEU A 109       2.298   3.682  17.662  1.00 15.84           C
ATOM   1729  H   LEU A 109       3.887   6.329  15.683  1.00 16.69           H
ATOM   1730  HA  LEU A 109       1.842   7.775  16.499  1.00 18.70           H
ATOM   1731  HB2 LEU A 109       1.430   6.683  18.558  1.00 13.21           H
ATOM   1732  HB3 LEU A 109       0.974   5.771  17.341  1.00 13.21           H
ATOM   1733  HG  LEU A 109       3.540   5.242  18.177  1.00 18.42           H
ATOM   1734 HD11 LEU A 109       3.048   4.255  20.189  1.00 20.67           H
ATOM   1735 HD12 LEU A 109       2.630   5.791  20.256  1.00 20.67           H
ATOM   1736 HD13 LEU A 109       1.519   4.673  20.023  1.00 20.67           H
ATOM   1737 HD21 LEU A 109       2.849   2.994  18.070  1.00 19.01           H
ATOM   1738 HD22 LEU A 109       1.357   3.468  17.780  1.00 19.01           H
ATOM   1739 HD23 LEU A 109       2.509   3.755  16.716  1.00 19.01           H
ATOM   1740  N   GLY A 110       3.285   8.540  18.591  1.00 14.57           N
ATOM   1741  CA  GLY A 110       4.322   9.102  19.436  1.00 10.48           C
ATOM   1742  C   GLY A 110       3.805   9.382  20.830  1.00 10.67           C
ATOM   1743  O   GLY A 110       2.605   9.431  21.060  1.00 10.18           O
ATOM   1744  H   GLY A 110       2.484   8.726  18.837  1.00 17.48           H
ATOM   1745  HA2 GLY A 110       5.054   8.477  19.503  1.00 12.57           H
ATOM   1746  HA3 GLY A 110       4.655   9.926  19.042  1.00 12.57           H
ATOM   1747  N   ILE A 111       4.738   9.540  21.769  1.00 12.20           N
ATOM   1748  CA  ILE A 111       4.397   9.952  23.126  1.00 11.40           C
ATOM   1749  C   ILE A 111       3.831  11.366  23.093  1.00 11.43           C
ATOM   1750  O   ILE A 111       4.302  12.219  22.337  1.00 12.12           O
ATOM   1751  CB  ILE A 111       5.641   9.856  24.025  1.00 13.69           C
ATOM   1752  CG1 ILE A 111       6.076   8.398  24.205  1.00 11.68           C
ATOM   1753  CG2 ILE A 111       5.386  10.445  25.421  1.00 12.89           C
ATOM   1754  CD1 ILE A 111       7.520   8.277  24.700  1.00 12.03           C
ATOM   1755  H   ILE A 111       5.579   9.408  21.645  1.00 14.63           H
ATOM   1756  HA  ILE A 111       3.720   9.360  23.485  1.00 13.67           H
ATOM   1757  HB  ILE A 111       6.363  10.353  23.610  1.00 16.42           H
ATOM   1758 HG12 ILE A 111       5.503   7.984  24.869  1.00 14.00           H
ATOM   1759 HG13 ILE A 111       6.007   7.925  23.359  1.00 14.00           H
ATOM   1760 HG21 ILE A 111       6.166  10.284  25.977  1.00 15.46           H
ATOM   1761 HG22 ILE A 111       5.227  11.400  25.344  1.00 15.46           H
ATOM   1762 HG23 ILE A 111       4.609  10.011  25.806  1.00 15.46           H
ATOM   1763 HD11 ILE A 111       7.790   7.346  24.679  1.00 14.43           H
ATOM   1764 HD12 ILE A 111       8.104   8.801  24.129  1.00 14.43           H
ATOM   1765 HD13 ILE A 111       7.562   8.613  25.607  1.00 14.43           H
ATOM   1766  N   SER A 112       2.786  11.616  23.880  1.00 13.71           N
ATOM   1767  CA  SER A 112       2.331  12.983  24.131  1.00 15.34           C
ATOM   1768  C   SER A 112       1.701  13.033  25.523  1.00 13.57           C
ATOM   1769  O   SER A 112       1.860  12.111  26.333  1.00 11.74           O
ATOM   1770  CB  SER A 112       1.377  13.458  23.027  1.00 11.47           C
ATOM   1771  OG  SER A 112       1.171  14.872  23.078  1.00 11.60           O
ATOM   1772  H   SER A 112       2.305  11.018  24.261  1.00 16.45           H
ATOM   1773  HA  SER A 112       3.096  13.579  24.132  1.00 18.40           H
ATOM   1774  HB2 SER A 112       1.763  13.226  22.170  1.00 13.75           H
ATOM   1775  HB3 SER A 112       0.523  13.009  23.129  1.00 13.75           H
ATOM   1776  HG  SER A 112       1.851  15.266  22.786  1.00 13.91           H
ATOM   1777  N   ILE A 113       0.998  14.129  25.791  1.00 14.81           N
ATOM   1778  CA  ILE A 113       0.474  14.464  27.113  1.00 10.68           C
ATOM   1779  C   ILE A 113      -1.049  14.529  27.046  1.00 14.18           C
ATOM   1780  O   ILE A 113      -1.613  15.227  26.187  1.00 11.74           O
ATOM   1781  CB  ILE A 113       1.028  15.818  27.603  1.00 16.01           C
ATOM   1782  CG1 ILE A 113       2.538  15.772  27.740  1.00 16.47           C
ATOM   1783  CG2 ILE A 113       0.405  16.193  28.922  1.00 13.10           C
ATOM   1784  CD1 ILE A 113       3.124  17.175  27.819  1.00 14.31           C
ATOM   1785  H   ILE A 113       0.822  14.728  25.201  1.00 17.76           H
ATOM   1786  HA  ILE A 113       0.730  13.774  27.750  1.00 12.81           H
ATOM   1787  HB  ILE A 113       0.812  16.503  26.947  1.00 19.21           H
ATOM   1788 HG12 ILE A 113       2.776  15.285  28.547  1.00 19.76           H
ATOM   1789 HG13 ILE A 113       2.918  15.333  26.959  1.00 19.76           H
ATOM   1790 HG21 ILE A 113       0.809  17.014  29.236  1.00 15.71           H
ATOM   1791 HG22 ILE A 113      -0.548  16.324  28.803  1.00 15.71           H
ATOM   1792 HG23 ILE A 113       0.573  15.481  29.559  1.00 15.71           H
ATOM   1793 HD11 ILE A 113       4.092  17.116  27.790  1.00 17.17           H
ATOM   1794 HD12 ILE A 113       2.799  17.687  27.063  1.00 17.17           H
ATOM   1795 HD13 ILE A 113       2.838  17.597  28.643  1.00 17.17           H
ATOM   1796  N   LEU A 114      -1.697  13.818  27.966  1.00 12.79           N
ATOM   1797  CA  LEU A 114      -3.130  13.878  28.209  1.00 15.94           C
ATOM   1798  C   LEU A 114      -3.383  14.720  29.462  1.00 13.88           C
ATOM   1799  O   LEU A 114      -2.791  14.462  30.510  1.00 14.01           O
ATOM   1800  CB  LEU A 114      -3.694  12.474  28.414  1.00 13.62           C
ATOM   1801  CG  LEU A 114      -5.208  12.439  28.622  1.00 14.85           C
ATOM   1802  CD1 LEU A 114      -5.905  12.759  27.313  1.00 14.86           C
ATOM   1803  CD2 LEU A 114      -5.687  11.074  29.190  1.00 22.15           C
ATOM   1804  H   LEU A 114      -1.304  13.266  28.492  1.00 15.34           H
ATOM   1805  HA  LEU A 114      -3.581  14.279  27.450  1.00 19.12           H
ATOM   1806  HB2 LEU A 114      -3.496  11.937  27.627  1.00 16.33           H
ATOM   1807  HB3 LEU A 114      -3.270  12.083  29.197  1.00 16.33           H
ATOM   1808  HG  LEU A 114      -5.456  13.121  29.262  1.00 17.81           H
ATOM   1809 HD11 LEU A 114      -6.863  12.723  27.448  1.00 17.83           H
ATOM   1810 HD12 LEU A 114      -5.645  13.643  27.019  1.00 17.83           H
ATOM   1811 HD13 LEU A 114      -5.642  12.101  26.648  1.00 17.83           H
ATOM   1812 HD21 LEU A 114      -6.653  11.092  29.291  1.00 26.57           H
ATOM   1813 HD22 LEU A 114      -5.435  10.362  28.579  1.00 26.57           H
ATOM   1814 HD23 LEU A 114      -5.267  10.927  30.052  1.00 26.57           H
ATOM   1815  N   TYR A 115      -4.271  15.697  29.358  1.00 16.35           N
ATOM   1816  CA  TYR A 115      -4.560  16.582  30.477  1.00 12.57           C
ATOM   1817  C   TYR A 115      -5.999  17.063  30.350  1.00 13.45           C
ATOM   1818  O   TYR A 115      -6.664  16.871  29.329  1.00 14.71           O
ATOM   1819  CB  TYR A 115      -3.551  17.738  30.495  1.00 13.14           C
ATOM   1820  CG  TYR A 115      -3.430  18.540  31.786  1.00 14.67           C
ATOM   1821  CD1 TYR A 115      -3.228  17.921  33.000  1.00 13.00           C
ATOM   1822  CD2 TYR A 115      -3.455  19.945  31.760  1.00 15.26           C
ATOM   1823  CE1 TYR A 115      -3.089  18.644  34.159  1.00 14.91           C
ATOM   1824  CE2 TYR A 115      -3.309  20.689  32.926  1.00 15.83           C
ATOM   1825  CZ  TYR A 115      -3.116  20.029  34.122  1.00 19.23           C
ATOM   1826  OH  TYR A 115      -2.972  20.759  35.276  1.00 19.57           O
ATOM   1827  H   TYR A 115      -4.721  15.869  28.644  1.00 19.61           H
ATOM   1828  HA  TYR A 115      -4.486  16.091  31.307  1.00 15.08           H
ATOM   1829  HB2 TYR A 115      -2.672  17.370  30.320  1.00 15.76           H
ATOM   1830  HB3 TYR A 115      -3.782  18.361  29.785  1.00 15.76           H
ATOM   1831  HD1 TYR A 115      -3.201  16.995  33.038  1.00 15.60           H
ATOM   1832  HD2 TYR A 115      -3.577  20.385  30.949  1.00 18.30           H
ATOM   1833  HE1 TYR A 115      -2.960  18.204  34.964  1.00 17.89           H
ATOM   1834  HE2 TYR A 115      -3.334  21.619  32.900  1.00 18.99           H
ATOM   1835  HH  TYR A 115      -3.397  20.396  35.906  1.00 23.47           H
ATOM   1836  N   ARG A 116      -6.490  17.700  31.401  1.00 13.28           N
ATOM   1837  CA  ARG A 116      -7.765  18.376  31.269  1.00 16.91           C
ATOM   1838  C   ARG A 116      -7.603  19.632  30.421  1.00 15.10           C
ATOM   1839  O   ARG A 116      -6.507  20.188  30.283  1.00 16.02           O
ATOM   1840  CB  ARG A 116      -8.325  18.755  32.639  1.00 18.15           C
ATOM   1841  CG  ARG A 116      -7.449  19.691  33.405  1.00 20.81           C
ATOM   1842  CD  ARG A 116      -8.067  19.978  34.797  1.00 29.13           C
ATOM   1843  NE  ARG A 116      -7.294  20.984  35.500  1.00 29.03           N
ATOM   1844  CZ  ARG A 116      -6.215  20.733  36.238  1.00 38.61           C
ATOM   1845  NH1 ARG A 116      -5.765  19.484  36.366  1.00 32.09           N
ATOM   1846  NH2 ARG A 116      -5.573  21.738  36.840  1.00 31.07           N1+
ATOM   1847  H   ARG A 116      -6.111  17.758  32.168  1.00 15.93           H
ATOM   1848  HA  ARG A 116      -8.401  17.792  30.829  1.00 20.29           H
ATOM   1849  HB2 ARG A 116      -9.182  19.190  32.522  1.00 21.78           H
ATOM   1850  HB3 ARG A 116      -8.425  17.951  33.171  1.00 21.78           H
ATOM   1851  HG2 ARG A 116      -6.576  19.287  33.530  1.00 24.96           H
ATOM   1852  HG3 ARG A 116      -7.365  20.529  32.924  1.00 24.96           H
ATOM   1853  HD2 ARG A 116      -8.965  20.327  34.677  1.00 34.94           H
ATOM   1854  HD3 ARG A 116      -8.095  19.168  35.331  1.00 34.94           H
ATOM   1855  HE  ARG A 116      -7.498  21.807  35.360  1.00 34.83           H
ATOM   1856 HH11 ARG A 116      -6.174  18.832  35.978  1.00 38.50           H
ATOM   1857 HH12 ARG A 116      -5.066  19.328  36.843  1.00 38.50           H
ATOM   1858 HH21 ARG A 116      -5.860  22.546  36.758  1.00 37.28           H
ATOM   1859 HH22 ARG A 116      -4.875  21.577  37.317  1.00 37.28           H
ATOM   1860  N   LYS A 117      -8.717  20.065  29.842  1.00 15.44           N
ATOM   1861  CA  LYS A 117      -8.787  21.343  29.164  1.00 16.93           C
ATOM   1862  C   LYS A 117      -8.805  22.480  30.182  1.00 27.28           C
ATOM   1863  O   LYS A 117      -8.897  22.269  31.386  1.00 20.73           O
ATOM   1864  CB  LYS A 117     -10.033  21.409  28.293  1.00 21.42           C
ATOM   1865  CG  LYS A 117     -10.024  20.460  27.112  1.00 19.70           C
ATOM   1866  CD  LYS A 117     -11.331  20.512  26.362  1.00 27.35           C
ATOM   1867  CE  LYS A 117     -11.276  19.669  25.099  1.00 26.02           C
ATOM   1868  NZ  LYS A 117     -12.555  19.653  24.344  1.00 25.52           N1+
ATOM   1869  H   LYS A 117      -9.456  19.626  29.825  1.00 18.52           H
ATOM   1870  HA  LYS A 117      -8.013  21.444  28.591  1.00 20.31           H
ATOM   1871  HB2 LYS A 117     -10.801  21.189  28.843  1.00 25.70           H
ATOM   1872  HB3 LYS A 117     -10.120  22.311  27.950  1.00 25.70           H
ATOM   1873  HG2 LYS A 117      -9.318  20.711  26.496  1.00 23.63           H
ATOM   1874  HG3 LYS A 117      -9.883  19.557  27.433  1.00 23.63           H
ATOM   1875  HD2 LYS A 117     -12.041  20.165  26.925  1.00 32.81           H
ATOM   1876  HD3 LYS A 117     -11.519  21.427  26.104  1.00 32.81           H
ATOM   1877  HE2 LYS A 117     -10.592  20.027  24.512  1.00 31.21           H
ATOM   1878  HE3 LYS A 117     -11.059  18.756  25.343  1.00 31.21           H
ATOM   1879  HZ1 LYS A 117     -12.431  19.246  23.563  1.00 30.62           H
ATOM   1880  HZ2 LYS A 117     -13.174  19.212  24.805  1.00 30.62           H
ATOM   1881  HZ3 LYS A 117     -12.836  20.485  24.197  1.00 30.62           H
ATOM   1882  N   GLY A 118      -8.698  23.706  29.676  1.00 21.96           N
ATOM   1883  CA  GLY A 118      -8.932  24.891  30.477  1.00 19.31           C
ATOM   1884  C   GLY A 118      -7.734  25.449  31.210  1.00 17.04           C
ATOM   1885  O   GLY A 118      -7.912  26.311  32.076  1.00 18.15           O
ATOM   1886  H   GLY A 118      -8.498  23.868  28.854  1.00 26.34           H
ATOM   1887  HA2 GLY A 118      -9.292  25.583  29.903  1.00 23.16           H
ATOM   1888  HA3 GLY A 118      -9.600  24.685  31.147  1.00 23.16           H
ATOM   1889  N   THR A 119      -6.519  24.982  30.916  1.00 18.93           N
ATOM   1890  CA  THR A 119      -5.352  25.498  31.614  1.00 15.85           C
ATOM   1891  C   THR A 119      -4.360  26.084  30.630  1.00 16.52           C
ATOM   1892  O   THR A 119      -4.436  25.802  29.439  1.00 16.23           O
ATOM   1893  CB  THR A 119      -4.633  24.415  32.416  1.00 20.52           C
ATOM   1894  OG1 THR A 119      -3.798  23.639  31.540  1.00 17.90           O
ATOM   1895  CG2 THR A 119      -5.652  23.526  33.178  1.00 17.37           C
ATOM   1896  H   THR A 119      -6.350  24.378  30.332  1.00 22.71           H
ATOM   1897  HA  THR A 119      -5.633  26.200  32.222  1.00 19.02           H
ATOM   1898  HB  THR A 119      -4.066  24.839  33.074  1.00 24.62           H
ATOM   1899  HG1 THR A 119      -4.257  23.338  30.904  1.00 21.47           H
ATOM   1900 HG21 THR A 119      -5.179  22.910  33.754  1.00 20.84           H
ATOM   1901 HG22 THR A 119      -6.239  24.070  33.723  1.00 20.84           H
ATOM   1902 HG23 THR A 119      -6.189  23.018  32.551  1.00 20.84           H
ATOM   1903  N   PRO A 120      -3.364  26.835  31.100  1.00 24.28           N
ATOM   1904  CA  PRO A 120      -2.301  27.273  30.200  1.00 22.75           C
ATOM   1905  C   PRO A 120      -1.219  26.233  29.925  1.00 20.78           C
ATOM   1906  O   PRO A 120      -0.342  26.508  29.098  1.00 21.66           O
ATOM   1907  CB  PRO A 120      -1.727  28.497  30.930  1.00 23.59           C
ATOM   1908  CG  PRO A 120      -1.930  28.170  32.394  1.00 21.77           C
ATOM   1909  CD  PRO A 120      -3.264  27.465  32.437  1.00 26.16           C
ATOM   1910  HA  PRO A 120      -2.689  27.557  29.353  1.00 27.29           H
ATOM   1911  HB2 PRO A 120      -0.787  28.594  30.708  1.00 28.30           H
ATOM   1912  HB3 PRO A 120      -2.228  29.288  30.668  1.00 28.30           H
ATOM   1913  HG2 PRO A 120      -1.229  27.577  32.705  1.00 26.11           H
ATOM   1914  HG3 PRO A 120      -1.949  28.978  32.926  1.00 26.11           H
ATOM   1915  HD2 PRO A 120      -3.259  26.800  33.141  1.00 31.38           H
ATOM   1916  HD3 PRO A 120      -3.980  28.105  32.572  1.00 31.38           H
ATOM   1917  N   ILE A 121      -1.272  25.035  30.517  1.00 19.39           N
ATOM   1918  CA  ILE A 121      -0.224  24.044  30.280  1.00 14.11           C
ATOM   1919  C   ILE A 121      -0.204  23.679  28.800  1.00 14.39           C
ATOM   1920  O   ILE A 121      -1.220  23.266  28.232  1.00 17.48           O
ATOM   1921  CB  ILE A 121      -0.465  22.798  31.151  1.00 18.52           C
ATOM   1922  CG1 ILE A 121      -0.362  23.119  32.635  1.00 21.58           C
ATOM   1923  CG2 ILE A 121       0.506  21.701  30.784  1.00 17.27           C
ATOM   1924  CD1 ILE A 121       1.037  23.568  33.102  1.00 21.05           C
ATOM   1925  H   ILE A 121      -1.905  24.766  31.040  1.00 23.27           H
ATOM   1926  HA  ILE A 121       0.641  24.422  30.506  1.00 16.92           H
ATOM   1927  HB  ILE A 121      -1.363  22.477  30.981  1.00 22.22           H
ATOM   1928 HG12 ILE A 121      -0.990  23.834  32.832  1.00 25.88           H
ATOM   1929 HG13 ILE A 121      -0.597  22.326  33.143  1.00 25.88           H
ATOM   1930 HG21 ILE A 121       0.332  20.935  31.353  1.00 20.72           H
ATOM   1931 HG22 ILE A 121       0.379  21.451  29.860  1.00 20.72           H
ATOM   1932 HG23 ILE A 121       1.413  22.014  30.919  1.00 20.72           H
ATOM   1933 HD11 ILE A 121       0.999  23.765  34.049  1.00 25.25           H
ATOM   1934 HD12 ILE A 121       1.676  22.859  32.941  1.00 25.25           H
ATOM   1935 HD13 ILE A 121       1.297  24.362  32.614  1.00 25.25           H
ATOM   1936  N   ASP A 122       0.959  23.797  28.177  1.00 15.05           N
ATOM   1937  CA  ASP A 122       1.055  23.725  26.729  1.00 18.97           C
ATOM   1938  C   ASP A 122       2.170  22.842  26.210  1.00 16.12           C
ATOM   1939  O   ASP A 122       2.295  22.708  24.987  1.00 16.39           O
ATOM   1940  CB  ASP A 122       1.263  25.132  26.127  1.00 27.00           C
ATOM   1941  CG  ASP A 122       0.490  25.339  24.822  1.00 26.19           C
ATOM   1942  OD1 ASP A 122       0.793  26.311  24.081  1.00 33.23           O
ATOM   1943  OD2 ASP A 122      -0.438  24.540  24.547  1.00 25.28           O1-
ATOM   1944  H   ASP A 122       1.711  23.915  28.572  1.00 18.06           H
ATOM   1945  HA  ASP A 122       0.229  23.354  26.379  1.00 22.75           H
ATOM   1946  HB2 ASP A 122       0.952  25.792  26.768  1.00 32.39           H
ATOM   1947  HB3 ASP A 122       2.210  25.270  25.935  1.00 32.39           H
ATOM   1948  N   SER A 123       2.982  22.245  27.071  1.00 14.55           N
ATOM   1949  CA  SER A 123       4.139  21.482  26.605  1.00 16.44           C
ATOM   1950  C   SER A 123       4.703  20.678  27.773  1.00 14.03           C
ATOM   1951  O   SER A 123       4.367  20.914  28.931  1.00 14.63           O
ATOM   1952  CB  SER A 123       5.236  22.383  26.062  1.00 20.20           C
ATOM   1953  OG  SER A 123       5.881  22.998  27.161  1.00 16.63           O
ATOM   1954  H   SER A 123       2.883  22.262  27.925  1.00 17.46           H
ATOM   1955  HA  SER A 123       3.862  20.878  25.897  1.00 19.72           H
ATOM   1956  HB2 SER A 123       5.879  21.853  25.570  1.00 24.23           H
ATOM   1957  HB3 SER A 123       4.837  23.055  25.491  1.00 24.23           H
ATOM   1958  HG  SER A 123       6.522  23.464  26.890  1.00 19.95           H
ATOM   1959  N   ALA A 124       5.569  19.717  27.441  1.00 13.60           N
ATOM   1960  CA  ALA A 124       6.289  18.961  28.461  1.00 15.11           C
ATOM   1961  C   ALA A 124       7.147  19.886  29.313  1.00 20.81           C
ATOM   1962  O   ALA A 124       7.279  19.687  30.526  1.00 15.32           O
ATOM   1963  CB  ALA A 124       7.155  17.893  27.793  1.00 12.66           C
ATOM   1964  H   ALA A 124       5.752  19.481  26.638  1.00 16.31           H
ATOM   1965  HA  ALA A 124       5.657  18.506  29.042  1.00 18.12           H
ATOM   1966  HB1 ALA A 124       7.626  17.381  28.472  1.00 15.18           H
ATOM   1967  HB2 ALA A 124       6.580  17.311  27.275  1.00 15.18           H
ATOM   1968  HB3 ALA A 124       7.795  18.327  27.205  1.00 15.18           H
ATOM   1969  N   ASP A 125       7.769  20.885  28.685  1.00 19.18           N
ATOM   1970  CA  ASP A 125       8.577  21.841  29.438  1.00 18.79           C
ATOM   1971  C   ASP A 125       7.763  22.484  30.543  1.00 15.81           C
ATOM   1972  O   ASP A 125       8.263  22.676  31.658  1.00 20.27           O
ATOM   1973  CB  ASP A 125       9.140  22.928  28.512  1.00 22.93           C
ATOM   1974  CG  ASP A 125      10.239  22.421  27.589  1.00 36.84           C
ATOM   1975  OD1 ASP A 125      11.134  21.684  28.058  1.00 49.88           O
ATOM   1976  OD2 ASP A 125      10.208  22.776  26.382  1.00 52.95           O1-
ATOM   1977  H   ASP A 125       7.733  21.027  27.837  1.00 23.00           H
ATOM   1978  HA  ASP A 125       9.321  21.373  29.850  1.00 22.54           H
ATOM   1979  HB2 ASP A 125       8.425  23.289  27.962  1.00 27.51           H
ATOM   1980  HB3 ASP A 125       9.533  23.630  29.062  1.00 27.51           H
ATOM   1981  N   ASP A 126       6.504  22.822  30.258  1.00 16.93           N
ATOM   1982  CA  ASP A 126       5.657  23.423  31.280  1.00 19.16           C
ATOM   1983  C   ASP A 126       5.514  22.505  32.493  1.00 25.84           C
ATOM   1984  O   ASP A 126       5.505  22.975  33.636  1.00 17.20           O
ATOM   1985  CB  ASP A 126       4.279  23.767  30.708  1.00 19.36           C
ATOM   1986  CG  ASP A 126       4.322  24.926  29.746  1.00 22.51           C
ATOM   1987  OD1 ASP A 126       5.315  25.689  29.783  1.00 22.25           O
ATOM   1988  OD2 ASP A 126       3.353  25.071  28.964  1.00 19.23           O1-
ATOM   1989  H   ASP A 126       6.125  22.716  29.495  1.00 20.31           H
ATOM   1990  HA  ASP A 126       6.067  24.248  31.580  1.00 22.99           H
ATOM   1991  HB2 ASP A 126       3.930  23.006  30.221  1.00 23.22           H
ATOM   1992  HB3 ASP A 126       3.681  24.004  31.437  1.00 23.22           H
ATOM   1993  N   LEU A 127       5.395  21.188  32.267  1.00 17.76           N
ATOM   1994  CA  LEU A 127       5.298  20.248  33.379  1.00 16.10           C
ATOM   1995  C   LEU A 127       6.628  20.111  34.099  1.00 15.99           C
ATOM   1996  O   LEU A 127       6.677  20.065  35.343  1.00 17.72           O
ATOM   1997  CB  LEU A 127       4.833  18.873  32.878  1.00 13.61           C
ATOM   1998  CG  LEU A 127       3.438  18.806  32.286  1.00 14.41           C
ATOM   1999  CD1 LEU A 127       3.135  17.430  31.727  1.00 17.82           C
ATOM   2000  CD2 LEU A 127       2.469  19.098  33.341  1.00 20.74           C
ATOM   2001  H   LEU A 127       5.366  20.823  31.488  1.00 21.30           H
ATOM   2002  HA  LEU A 127       4.650  20.578  34.019  1.00 19.31           H
ATOM   2003  HB2 LEU A 127       5.455  18.571  32.197  1.00 16.33           H
ATOM   2004  HB3 LEU A 127       4.850  18.251  33.620  1.00 16.33           H
ATOM   2005  HG  LEU A 127       3.349  19.458  31.573  1.00 17.28           H
ATOM   2006 HD11 LEU A 127       2.230  17.434  31.377  1.00 21.37           H
ATOM   2007 HD12 LEU A 127       3.767  17.223  31.018  1.00 21.37           H
ATOM   2008 HD13 LEU A 127       3.210  16.778  32.442  1.00 21.37           H
ATOM   2009 HD21 LEU A 127       1.577  18.986  32.977  1.00 24.89           H
ATOM   2010 HD22 LEU A 127       2.608  18.476  34.074  1.00 24.89           H
ATOM   2011 HD23 LEU A 127       2.594  20.007  33.644  1.00 24.89           H
ATOM   2012  N   ALA A 128       7.713  20.046  33.324  1.00 21.67           N
ATOM   2013  CA  ALA A 128       9.013  19.700  33.870  1.00 17.64           C
ATOM   2014  C   ALA A 128       9.512  20.764  34.834  1.00 21.67           C
ATOM   2015  O   ALA A 128      10.227  20.443  35.781  1.00 18.73           O
ATOM   2016  CB  ALA A 128      10.022  19.501  32.743  1.00 20.69           C
ATOM   2017  H   ALA A 128       7.721  20.212  32.479  1.00 25.99           H
ATOM   2018  HA  ALA A 128       8.941  18.864  34.355  1.00 21.16           H
ATOM   2019  HB1 ALA A 128      10.885  19.288  33.132  1.00 24.82           H
ATOM   2020  HB2 ALA A 128       9.727  18.770  32.175  1.00 24.82           H
ATOM   2021  HB3 ALA A 128      10.085  20.319  32.224  1.00 24.82           H
ATOM   2022  N   LYS A 129       9.131  22.020  34.629  1.00 24.00           N
ATOM   2023  CA  LYS A 129       9.706  23.115  35.397  1.00 26.99           C
ATOM   2024  C   LYS A 129       8.891  23.449  36.641  1.00 25.16           C
ATOM   2025  O   LYS A 129       9.109  24.505  37.235  1.00 30.05           O
ATOM   2026  CB  LYS A 129       9.868  24.363  34.493  1.00 30.42           C
ATOM   2027  CG  LYS A 129       8.558  24.970  34.007  1.00 31.74           C
ATOM   2028  CD  LYS A 129       8.754  26.276  33.181  1.00 39.56           C
ATOM   2029  CE  LYS A 129       7.415  26.824  32.601  1.00 45.97           C
ATOM   2030  NZ  LYS A 129       6.307  27.068  33.619  1.00 50.23           N1+
ATOM   2031  H   LYS A 129       8.526  22.263  34.067  1.00 28.79           H
ATOM   2032  HA  LYS A 129      10.593  22.857  35.697  1.00 32.38           H
ATOM   2033  HB2 LYS A 129      10.339  25.052  34.990  1.00 36.49           H
ATOM   2034  HB3 LYS A 129      10.385  24.127  33.708  1.00 36.49           H
ATOM   2035  HG2 LYS A 129       8.106  24.323  33.444  1.00 38.08           H
ATOM   2036  HG3 LYS A 129       8.006  25.183  34.775  1.00 38.08           H
ATOM   2037  HD2 LYS A 129       9.129  26.964  33.753  1.00 47.47           H
ATOM   2038  HD3 LYS A 129       9.353  26.100  32.440  1.00 47.47           H
ATOM   2039  HE2 LYS A 129       7.591  27.668  32.156  1.00 55.16           H
ATOM   2040  HE3 LYS A 129       7.074  26.190  31.949  1.00 55.16           H
ATOM   2041  HZ1 LYS A 129       5.708  27.639  33.287  1.00 60.27           H
ATOM   2042  HZ2 LYS A 129       5.891  26.305  33.810  1.00 60.27           H
ATOM   2043  HZ3 LYS A 129       6.640  27.412  34.368  1.00 60.27           H
ATOM   2044  N   GLN A 130       7.964  22.580  37.048  1.00 21.76           N
ATOM   2045  CA  GLN A 130       7.141  22.814  38.223  1.00 28.57           C
ATOM   2046  C   GLN A 130       6.880  21.486  38.916  1.00 28.32           C
ATOM   2047  O   GLN A 130       7.234  20.413  38.416  1.00 22.16           O
ATOM   2048  CB  GLN A 130       5.823  23.507  37.862  1.00 30.86           C
ATOM   2049  CG  GLN A 130       4.940  22.744  36.860  1.00 21.73           C
ATOM   2050  CD  GLN A 130       4.125  21.631  37.490  1.00 19.91           C
ATOM   2051  OE1 GLN A 130       3.259  21.876  38.334  1.00 20.57           O
ATOM   2052  NE2 GLN A 130       4.390  20.391  37.066  1.00 20.84           N
ATOM   2053  H   GLN A 130       7.801  21.834  36.660  1.00 26.11           H
ATOM   2054  HA  GLN A 130       7.623  23.388  38.836  1.00 34.27           H
ATOM   2055  HB2 GLN A 130       5.309  23.637  38.671  1.00 37.03           H
ATOM   2056  HB3 GLN A 130       6.034  24.366  37.467  1.00 37.03           H
ATOM   2057  HG2 GLN A 130       4.318  23.358  36.444  1.00 26.07           H
ATOM   2058  HG3 GLN A 130       5.513  22.346  36.186  1.00 26.07           H
ATOM   2059 HE21 GLN A 130       5.076  20.238  36.564  1.00 25.00           H
ATOM   2060 HE22 GLN A 130       3.870  19.743  37.291  1.00 25.00           H
ATOM   2061  N   THR A 131       6.233  21.568  40.080  1.00 28.86           N
ATOM   2062  CA  THR A 131       5.947  20.387  40.881  1.00 29.96           C
ATOM   2063  C   THR A 131       4.512  20.265  41.354  1.00 31.70           C
ATOM   2064  O   THR A 131       4.126  19.183  41.804  1.00 34.88           O
ATOM   2065  CB  THR A 131       6.844  20.356  42.116  1.00 33.11           C
ATOM   2066  OG1 THR A 131       8.175  20.714  41.737  1.00 45.52           O
ATOM   2067  CG2 THR A 131       6.870  18.993  42.639  1.00 48.58           C
ATOM   2068  H   THR A 131       5.949  22.305  40.428  1.00 34.62           H
ATOM   2069  HA  THR A 131       6.141  19.601  40.347  1.00 35.94           H
ATOM   2070  HB  THR A 131       6.515  20.964  42.798  1.00 39.72           H
ATOM   2071  HG1 THR A 131       8.719  20.430  42.310  1.00 54.62           H
ATOM   2072 HG21 THR A 131       7.522  18.929  43.350  1.00 58.28           H
ATOM   2073 HG22 THR A 131       5.994  18.746  42.972  1.00 58.28           H
ATOM   2074 HG23 THR A 131       7.121  18.391  41.933  1.00 58.28           H
ATOM   2075  N   LYS A 132       3.716  21.320  41.281  1.00 24.68           N
ATOM   2076  CA  LYS A 132       2.361  21.278  41.800  1.00 26.61           C
ATOM   2077  C   LYS A 132       1.511  20.257  41.052  1.00 31.20           C
ATOM   2078  O   LYS A 132       0.795  19.454  41.667  1.00 26.84           O
ATOM   2079  CB  LYS A 132       1.779  22.690  41.708  1.00 22.94           C
ATOM   2080  CG  LYS A 132       0.270  22.807  41.840  1.00 41.88           C
ATOM   2081  CD  LYS A 132      -0.243  22.192  43.129  1.00 48.12           C
ATOM   2082  CE  LYS A 132      -1.749  22.406  43.277  1.00 48.33           C
ATOM   2083  NZ  LYS A 132      -2.088  23.873  43.213  1.00 45.18           N1+
ATOM   2084  H   LYS A 132       3.945  22.082  40.955  1.00 29.61           H
ATOM   2085  HA  LYS A 132       2.387  21.020  42.731  1.00 31.92           H
ATOM   2086  HB2 LYS A 132       2.184  23.229  42.402  1.00 27.53           H
ATOM   2087  HB3 LYS A 132       2.021  23.052  40.839  1.00 27.53           H
ATOM   2088  HG2 LYS A 132       0.027  23.746  41.836  1.00 50.25           H
ATOM   2089  HG3 LYS A 132      -0.155  22.350  41.097  1.00 50.25           H
ATOM   2090  HD2 LYS A 132      -0.062  21.240  43.130  1.00 57.73           H
ATOM   2091  HD3 LYS A 132       0.199  22.623  43.878  1.00 57.73           H
ATOM   2092  HE2 LYS A 132      -2.214  21.943  42.561  1.00 57.99           H
ATOM   2093  HE3 LYS A 132      -2.032  22.064  44.139  1.00 57.99           H
ATOM   2094  HZ1 LYS A 132      -2.930  24.003  43.470  1.00 54.21           H
ATOM   2095  HZ2 LYS A 132      -1.549  24.333  43.751  1.00 54.21           H
ATOM   2096  HZ3 LYS A 132      -1.987  24.174  42.381  1.00 54.21           H
ATOM   2097  N   ILE A 133       1.541  20.308  39.721  1.00 21.26           N
ATOM   2098  CA  ILE A 133       0.857  19.329  38.874  1.00 20.36           C
ATOM   2099  C   ILE A 133       1.713  18.072  38.832  1.00 18.54           C
ATOM   2100  O   ILE A 133       2.852  18.111  38.363  1.00 17.74           O
ATOM   2101  CB  ILE A 133       0.661  19.879  37.454  1.00 16.96           C
ATOM   2102  CG1 ILE A 133      -0.074  21.223  37.506  1.00 22.68           C
ATOM   2103  CG2 ILE A 133      -0.037  18.850  36.545  1.00 17.39           C
ATOM   2104  CD1 ILE A 133      -0.099  21.953  36.176  1.00 31.85           C
ATOM   2105  H   ILE A 133       1.970  20.907  39.280  1.00 25.50           H
ATOM   2106  HA  ILE A 133      -0.014  19.113  39.246  1.00 24.42           H
ATOM   2107  HB  ILE A 133       1.542  20.035  37.080  1.00 20.35           H
ATOM   2108 HG12 ILE A 133      -0.992  21.068  37.784  1.00 27.21           H
ATOM   2109 HG13 ILE A 133       0.368  21.804  38.142  1.00 27.21           H
ATOM   2110 HG21 ILE A 133      -0.168  19.242  35.669  1.00 20.86           H
ATOM   2111 HG22 ILE A 133       0.524  18.063  36.464  1.00 20.86           H
ATOM   2112 HG23 ILE A 133      -0.895  18.617  36.931  1.00 20.86           H
ATOM   2113 HD11 ILE A 133      -0.579  22.788  36.288  1.00 38.21           H
ATOM   2114 HD12 ILE A 133       0.813  22.129  35.899  1.00 38.21           H
ATOM   2115 HD13 ILE A 133      -0.549  21.401  35.516  1.00 38.21           H
ATOM   2116  N   GLU A 134       1.177  16.957  39.303  1.00 17.97           N
ATOM   2117  CA  GLU A 134       1.957  15.744  39.166  1.00 16.29           C
ATOM   2118  C   GLU A 134       1.717  15.125  37.787  1.00 18.85           C
ATOM   2119  O   GLU A 134       0.709  15.399  37.124  1.00 16.19           O
ATOM   2120  CB  GLU A 134       1.615  14.753  40.268  1.00 17.83           C
ATOM   2121  CG  GLU A 134       1.942  15.286  41.674  1.00 21.49           C
ATOM   2122  CD  GLU A 134       1.834  14.192  42.720  1.00 28.63           C
ATOM   2123  OE1 GLU A 134       0.782  13.526  42.700  1.00 20.85           O
ATOM   2124  OE2 GLU A 134       2.815  13.991  43.503  1.00 28.08           O1-
ATOM   2125  H   GLU A 134       0.404  16.875  39.669  1.00 21.55           H
ATOM   2126  HA  GLU A 134       2.905  15.953  39.236  1.00 19.54           H
ATOM   2127  HB2 GLU A 134       0.664  14.539  40.231  1.00 21.39           H
ATOM   2128  HB3 GLU A 134       2.144  13.951  40.124  1.00 21.39           H
ATOM   2129  HG2 GLU A 134       2.844  15.645  41.686  1.00 25.78           H
ATOM   2130  HG3 GLU A 134       1.305  15.982  41.897  1.00 25.78           H
ATOM   2131  N   TYR A 135       2.662  14.278  37.374  1.00 14.33           N
ATOM   2132  CA  TYR A 135       2.611  13.610  36.081  1.00 17.54           C
ATOM   2133  C   TYR A 135       3.320  12.261  36.127  1.00 16.38           C
ATOM   2134  O   TYR A 135       4.209  12.024  36.948  1.00 17.34           O
ATOM   2135  CB  TYR A 135       3.232  14.491  34.994  1.00 12.36           C
ATOM   2136  CG  TYR A 135       4.632  15.006  35.295  1.00 18.07           C
ATOM   2137  CD1 TYR A 135       5.747  14.239  34.992  1.00 16.02           C
ATOM   2138  CD2 TYR A 135       4.841  16.260  35.855  1.00 14.76           C
ATOM   2139  CE1 TYR A 135       7.024  14.684  35.256  1.00 17.45           C
ATOM   2140  CE2 TYR A 135       6.136  16.716  36.119  1.00 17.41           C
ATOM   2141  CZ  TYR A 135       7.215  15.922  35.810  1.00 16.85           C
ATOM   2142  OH  TYR A 135       8.500  16.329  36.039  1.00 22.34           O
ATOM   2143  H   TYR A 135       3.364  14.087  37.823  1.00 17.19           H
ATOM   2144  HA  TYR A 135       1.682  13.456  35.853  1.00 21.04           H
ATOM   2145  HB2 TYR A 135       3.304  13.955  34.188  1.00 14.83           H
ATOM   2146  HB3 TYR A 135       2.649  15.252  34.837  1.00 14.83           H
ATOM   2147  HD1 TYR A 135       5.625  13.396  34.618  1.00 19.21           H
ATOM   2148  HD2 TYR A 135       4.111  16.800  36.067  1.00 17.71           H
ATOM   2149  HE1 TYR A 135       7.757  14.154  35.049  1.00 20.93           H
ATOM   2150  HE2 TYR A 135       6.271  17.556  36.497  1.00 20.89           H
ATOM   2151  HH  TYR A 135       8.496  17.042  36.485  1.00 26.80           H
ATOM   2152  N   GLY A 136       2.955  11.390  35.195  1.00 15.44           N
ATOM   2153  CA  GLY A 136       3.494  10.038  35.191  1.00 14.25           C
ATOM   2154  C   GLY A 136       3.075   9.301  33.933  1.00 13.35           C
ATOM   2155  O   GLY A 136       2.585   9.911  32.983  1.00 14.89           O
ATOM   2156  H   GLY A 136       2.409  11.558  34.553  1.00 18.52           H
ATOM   2157  HA2 GLY A 136       4.464  10.076  35.234  1.00 17.09           H
ATOM   2158  HA3 GLY A 136       3.158   9.551  35.963  1.00 17.09           H
ATOM   2159  N   ALA A 137       3.249   7.972  33.957  1.00 12.98           N
ATOM   2160  CA  ALA A 137       3.055   7.091  32.787  1.00 13.78           C
ATOM   2161  C   ALA A 137       2.713   5.670  33.249  1.00 12.83           C
ATOM   2162  O   ALA A 137       2.820   5.379  34.456  1.00 14.88           O
ATOM   2163  CB  ALA A 137       4.320   7.060  31.937  1.00 13.61           C
ATOM   2164  H   ALA A 137       3.498   7.551  34.665  1.00 15.57           H
ATOM   2165  HA  ALA A 137       2.327   7.427  32.237  1.00 16.53           H
ATOM   2166  HB1 ALA A 137       4.200   6.429  31.211  1.00 16.32           H
ATOM   2167  HB2 ALA A 137       4.481   7.953  31.590  1.00 16.32           H
ATOM   2168  HB3 ALA A 137       5.066   6.787  32.496  1.00 16.32           H
ATOM   2169  N   VAL A 138       2.372   4.751  32.306  1.00 11.28           N
ATOM   2170  CA  VAL A 138       2.273   3.374  32.764  1.00 12.81           C
ATOM   2171  C   VAL A 138       3.715   2.961  33.139  1.00 11.41           C
ATOM   2172  O   VAL A 138       4.745   3.060  32.471  1.00 16.17           O
ATOM   2173  CB  VAL A 138       1.671   2.432  31.708  1.00 14.55           C
ATOM   2174  CG1 VAL A 138       1.625   1.026  32.319  1.00 15.79           C
ATOM   2175  CG2 VAL A 138       0.297   2.948  31.290  1.00 12.09           C
ATOM   2176  H   VAL A 138       2.335   4.941  31.292  1.00 13.53           H
ATOM   2177  HA  VAL A 138       1.616   3.363  33.689  1.00 15.36           H
ATOM   2178  HB  VAL A 138       2.338   2.417  30.808  1.00 17.45           H
ATOM   2179 HG11 VAL A 138       1.214   0.290  31.628  1.00 18.94           H
ATOM   2180 HG12 VAL A 138       2.630   0.659  32.599  1.00 18.94           H
ATOM   2181 HG13 VAL A 138       1.012   0.992  33.226  1.00 18.94           H
ATOM   2182 HG21 VAL A 138      -0.177   2.301  30.546  1.00 14.50           H
ATOM   2183 HG22 VAL A 138      -0.391   3.031  32.143  1.00 14.50           H
ATOM   2184 HG23 VAL A 138       0.363   3.950  30.838  1.00 14.50           H
ATOM   2185  N   GLU A 139       3.746   2.450  34.387  1.00 14.17           N
ATOM   2186  CA  GLU A 139       4.959   1.975  35.058  1.00 16.68           C
ATOM   2187  C   GLU A 139       5.631   0.929  34.205  1.00 17.08           C
ATOM   2188  O   GLU A 139       5.026  -0.074  33.823  1.00 13.40           O
ATOM   2189  CB  GLU A 139       4.676   1.380  36.442  1.00 19.89           C
ATOM   2190  CG  GLU A 139       5.983   0.906  37.099  1.00 18.13           C
ATOM   2191  CD  GLU A 139       5.836   0.385  38.530  1.00 32.07           C
ATOM   2192  OE1 GLU A 139       4.837  -0.281  38.839  1.00 29.95           O
ATOM   2193  OE2 GLU A 139       6.748   0.627  39.338  1.00 28.92           O1-
ATOM   2194  H   GLU A 139       3.040   2.367  34.868  1.00 16.99           H
ATOM   2195  HA  GLU A 139       5.576   2.719  35.176  1.00 20.01           H
ATOM   2196  HB2 GLU A 139       4.268   2.051  37.012  1.00 23.86           H
ATOM   2197  HB3 GLU A 139       4.091   0.607  36.352  1.00 23.86           H
ATOM   2198  HG2 GLU A 139       6.348   0.171  36.581  1.00 21.74           H
ATOM   2199  HG3 GLU A 139       6.620   1.638  37.105  1.00 21.74           H
ATOM   2200  N   ASP A 140       6.863   1.196  33.854  1.00 19.18           N
ATOM   2201  CA  ASP A 140       7.640   0.321  33.002  1.00 20.16           C
ATOM   2202  C   ASP A 140       7.027   0.068  31.612  1.00 19.64           C
ATOM   2203  O   ASP A 140       7.556  -0.822  30.935  1.00 23.30           O
ATOM   2204  CB  ASP A 140       7.917  -1.033  33.698  1.00 22.93           C
ATOM   2205  CG  ASP A 140       8.763  -0.893  34.989  1.00 31.77           C
ATOM   2206  OD1 ASP A 140       8.531  -1.678  35.927  1.00 38.39           O
ATOM   2207  OD2 ASP A 140       9.639   0.002  35.079  1.00 34.73           O1-
ATOM   2208  H   ASP A 140       7.284   1.902  34.096  1.00 23.01           H
ATOM   2209  HA  ASP A 140       8.508   0.740  32.863  1.00 24.18           H
ATOM   2210  HB2 ASP A 140       7.072  -1.447  33.935  1.00 27.51           H
ATOM   2211  HB3 ASP A 140       8.409  -1.609  33.096  1.00 27.51           H
ATOM   2212  N   GLY A 141       6.015   0.846  31.091  1.00 17.52           N
ATOM   2213  CA  GLY A 141       5.800   0.739  29.651  1.00 19.03           C
ATOM   2214  C   GLY A 141       6.923   1.441  28.894  1.00 15.60           C
ATOM   2215  O   GLY A 141       7.914   1.982  29.356  1.00 15.55           O
ATOM   2216  H   GLY A 141       5.675   1.705  31.557  1.00 21.02           H
ATOM   2217  HA2 GLY A 141       5.774  -0.337  29.353  1.00 22.82           H
ATOM   2218  HA3 GLY A 141       4.824   1.216  29.377  1.00 22.82           H
ATOM   2219  N   ALA A 142       6.717   1.382  27.505  1.00 13.45           N
ATOM   2220  CA  ALA A 142       7.626   2.087  26.599  1.00 13.75           C
ATOM   2221  C   ALA A 142       7.736   3.600  26.917  1.00 12.22           C
ATOM   2222  O   ALA A 142       8.836   4.137  26.769  1.00 16.62           O
ATOM   2223  CB  ALA A 142       7.184   1.905  25.151  1.00 12.49           C
ATOM   2224  H   ALA A 142       5.778   1.144  27.137  1.00 16.13           H
ATOM   2225  HA  ALA A 142       8.664   1.674  26.760  1.00 16.50           H
ATOM   2226  HB1 ALA A 142       7.917   2.321  24.455  1.00 14.98           H
ATOM   2227  HB2 ALA A 142       7.050   0.841  24.913  1.00 14.98           H
ATOM   2228  HB3 ALA A 142       6.215   2.398  24.970  1.00 14.98           H
ATOM   2229  N   THR A 143       6.621   4.314  27.266  1.00 11.93           N
ATOM   2230  CA  THR A 143       6.698   5.780  27.482  1.00  9.17           C
ATOM   2231  C   THR A 143       7.712   6.140  28.600  1.00 11.09           C
ATOM   2232  O   THR A 143       8.654   6.913  28.576  1.00 14.02           O
ATOM   2233  CB  THR A 143       5.260   6.296  27.791  1.00 12.07           C
ATOM   2234  OG1 THR A 143       4.535   6.076  26.565  1.00 14.03           O
ATOM   2235  CG2 THR A 143       5.258   7.791  28.087  1.00 10.75           C
ATOM   2236  H   THR A 143       5.721   3.849  27.541  1.00 14.31           H
ATOM   2237  HA  THR A 143       7.062   6.274  26.542  1.00 11.00           H
ATOM   2238  HB  THR A 143       4.788   5.704  28.614  1.00 14.48           H
ATOM   2239  HG1 THR A 143       3.690   5.529  26.775  1.00 16.83           H
ATOM   2240 HG21 THR A 143       4.225   8.138  28.244  1.00 12.90           H
ATOM   2241 HG22 THR A 143       5.818   8.034  28.997  1.00 12.90           H
ATOM   2242 HG23 THR A 143       5.675   8.381  27.263  1.00 12.90           H
ATOM   2243  N   MET A 144       7.452   5.447  29.746  1.00 14.59           N
ATOM   2244  CA  MET A 144       8.266   5.592  30.956  1.00 13.75           C
ATOM   2245  C   MET A 144       9.716   5.259  30.672  1.00 16.50           C
ATOM   2246  O   MET A 144      10.628   5.981  31.090  1.00 16.24           O
ATOM   2247  CB  MET A 144       7.766   4.685  32.085  1.00 12.67           C
ATOM   2248  CG  MET A 144       8.412   5.039  33.445  1.00 17.98           C
ATOM   2249  SD  MET A 144       8.878   3.687  34.569  1.00 20.75           S
ATOM   2250  CE  MET A 144      10.332   2.977  33.753  1.00 18.52           C
ATOM   2251  H   MET A 144       6.807   4.887  29.842  1.00 17.50           H
ATOM   2252  HA  MET A 144       8.212   6.506  31.266  1.00 16.50           H
ATOM   2253  HB2 MET A 144       6.804   4.762  32.169  1.00 15.20           H
ATOM   2254  HB3 MET A 144       8.011   3.768  31.881  1.00 15.20           H
ATOM   2255  HG2 MET A 144       9.226   5.539  33.274  1.00 21.57           H
ATOM   2256  HG3 MET A 144       7.799   5.614  33.934  1.00 21.57           H
ATOM   2257  HE1 MET A 144      10.634   2.211  34.263  1.00 22.21           H
ATOM   2258  HE2 MET A 144      10.087   2.693  32.860  1.00 22.21           H
ATOM   2259  HE3 MET A 144      11.037   3.640  33.711  1.00 22.21           H
ATOM   2260  N   THR A 145       9.949   4.161  29.962  1.00 16.44           N
ATOM   2261  CA  THR A 145      11.315   3.774  29.632  1.00 14.73           C
ATOM   2262  C   THR A 145      11.988   4.818  28.739  1.00 18.90           C
ATOM   2263  O   THR A 145      13.181   5.105  28.906  1.00 16.84           O
ATOM   2264  CB  THR A 145      11.297   2.395  28.983  1.00 18.91           C
ATOM   2265  OG1 THR A 145      10.728   1.446  29.902  1.00 21.41           O
ATOM   2266  CG2 THR A 145      12.685   1.927  28.611  1.00 22.09           C
ATOM   2267  H   THR A 145       9.343   3.629  29.668  1.00 19.72           H
ATOM   2268  HA  THR A 145      11.827   3.719  30.452  1.00 17.67           H
ATOM   2269  HB  THR A 145      10.761   2.429  28.176  1.00 22.68           H
ATOM   2270  HG1 THR A 145       9.930   1.642  30.066  1.00 25.68           H
ATOM   2271 HG21 THR A 145      12.627   1.055  28.194  1.00 26.50           H
ATOM   2272 HG22 THR A 145      13.097   2.550  27.991  1.00 26.50           H
ATOM   2273 HG23 THR A 145      13.239   1.854  29.403  1.00 26.50           H
ATOM   2274  N   PHE A 146      11.239   5.422  27.804  1.00 13.12           N
ATOM   2275  CA  PHE A 146      11.766   6.561  27.052  1.00 15.19           C
ATOM   2276  C   PHE A 146      12.322   7.654  27.983  1.00 17.13           C
ATOM   2277  O   PHE A 146      13.411   8.182  27.758  1.00 15.49           O
ATOM   2278  CB  PHE A 146      10.680   7.158  26.156  1.00 15.51           C
ATOM   2279  CG  PHE A 146      11.050   8.497  25.590  1.00 16.98           C
ATOM   2280  CD1 PHE A 146      11.686   8.576  24.374  1.00 18.35           C
ATOM   2281  CD2 PHE A 146      10.779   9.668  26.272  1.00 16.07           C
ATOM   2282  CE1 PHE A 146      12.029   9.796  23.843  1.00 21.80           C
ATOM   2283  CE2 PHE A 146      11.146  10.868  25.763  1.00 18.31           C
ATOM   2284  CZ  PHE A 146      11.768  10.938  24.545  1.00 18.05           C
ATOM   2285  H   PHE A 146      10.434   5.202  27.597  1.00 15.73           H
ATOM   2286  HA  PHE A 146      12.488   6.253  26.480  1.00 18.22           H
ATOM   2287  HB2 PHE A 146      10.526   6.561  25.407  1.00 18.61           H
ATOM   2288  HB3 PHE A 146       9.864   7.261  26.665  1.00 18.61           H
ATOM   2289  HD1 PHE A 146      11.866   7.793  23.904  1.00 22.01           H
ATOM   2290  HD2 PHE A 146      10.365   9.638  27.104  1.00 19.28           H
ATOM   2291  HE1 PHE A 146      12.464   9.841  23.020  1.00 26.16           H
ATOM   2292  HE2 PHE A 146      10.957  11.647  26.234  1.00 21.97           H
ATOM   2293  HZ  PHE A 146      12.005  11.765  24.195  1.00 21.65           H
ATOM   2294  N   PHE A 147      11.564   8.046  29.011  1.00 15.32           N
ATOM   2295  CA  PHE A 147      12.057   9.098  29.902  1.00 17.00           C
ATOM   2296  C   PHE A 147      13.252   8.598  30.701  1.00 17.44           C
ATOM   2297  O   PHE A 147      14.243   9.310  30.864  1.00 18.16           O
ATOM   2298  CB  PHE A 147      10.933   9.584  30.820  1.00 14.77           C
ATOM   2299  CG  PHE A 147       9.937  10.435  30.121  1.00 14.04           C
ATOM   2300  CD1 PHE A 147       8.825   9.875  29.519  1.00 13.93           C
ATOM   2301  CD2 PHE A 147      10.151  11.796  30.007  1.00 18.61           C
ATOM   2302  CE1 PHE A 147       7.903  10.669  28.846  1.00 18.35           C
ATOM   2303  CE2 PHE A 147       9.242  12.600  29.318  1.00 20.63           C
ATOM   2304  CZ  PHE A 147       8.117  12.014  28.729  1.00 15.63           C
ATOM   2305  H   PHE A 147      10.790   7.734  29.207  1.00 18.38           H
ATOM   2306  HA  PHE A 147      12.349   9.857  29.370  1.00 20.39           H
ATOM   2307  HB2 PHE A 147      10.471   8.818  31.193  1.00 17.72           H
ATOM   2308  HB3 PHE A 147      11.308  10.121  31.537  1.00 17.72           H
ATOM   2309  HD1 PHE A 147       8.679   8.959  29.583  1.00 16.71           H
ATOM   2310  HD2 PHE A 147      10.909  12.176  30.394  1.00 22.33           H
ATOM   2311  HE1 PHE A 147       7.154  10.282  28.450  1.00 22.01           H
ATOM   2312  HE2 PHE A 147       9.386  13.516  29.253  1.00 24.75           H
ATOM   2313  HZ  PHE A 147       7.496  12.540  28.282  1.00 18.75           H
ATOM   2314  N   LYS A 148      13.204   7.342  31.129  1.00 17.39           N
ATOM   2315  CA  LYS A 148      14.295   6.790  31.922  1.00 18.96           C
ATOM   2316  C   LYS A 148      15.616   6.801  31.158  1.00 20.09           C
ATOM   2317  O   LYS A 148      16.672   7.065  31.732  1.00 19.98           O
ATOM   2318  CB  LYS A 148      13.933   5.372  32.351  1.00 16.18           C
ATOM   2319  CG  LYS A 148      15.010   4.656  33.138  1.00 20.21           C
ATOM   2320  CD  LYS A 148      14.441   3.369  33.585  1.00 27.35           C
ATOM   2321  CE  LYS A 148      15.352   2.589  34.411  1.00 33.94           C
ATOM   2322  NZ  LYS A 148      14.580   1.348  34.590  1.00 54.11           N1+
ATOM   2323  H   LYS A 148      12.560   6.795  30.968  1.00 20.86           H
ATOM   2324  HA  LYS A 148      14.409   7.331  32.719  1.00 22.74           H
ATOM   2325  HB2 LYS A 148      13.147   5.416  32.914  1.00 19.40           H
ATOM   2326  HB3 LYS A 148      13.740   4.845  31.561  1.00 19.40           H
ATOM   2327  HG2 LYS A 148      15.791   4.490  32.588  1.00 24.24           H
ATOM   2328  HG3 LYS A 148      15.244   5.181  33.918  1.00 24.24           H
ATOM   2329  HD2 LYS A 148      13.636   3.531  34.101  1.00 32.82           H
ATOM   2330  HD3 LYS A 148      14.228   2.832  32.803  1.00 32.82           H
ATOM   2331  HE2 LYS A 148      16.178   2.406  33.936  1.00 40.72           H
ATOM   2332  HE3 LYS A 148      15.504   3.024  35.265  1.00 40.72           H
ATOM   2333  HZ1 LYS A 148      15.118   0.710  34.878  1.00 64.92           H
ATOM   2334  HZ2 LYS A 148      13.928   1.482  35.181  1.00 64.92           H
ATOM   2335  HZ3 LYS A 148      14.221   1.094  33.817  1.00 64.92           H
ATOM   2336  N   LYS A 149      15.581   6.521  29.870  1.00 14.66           N
ATOM   2337  CA  LYS A 149      16.775   6.485  29.043  1.00 17.84           C
ATOM   2338  C   LYS A 149      17.138   7.835  28.424  1.00 17.50           C
ATOM   2339  O   LYS A 149      18.192   7.953  27.794  1.00 19.84           O
ATOM   2340  CB  LYS A 149      16.578   5.444  27.929  1.00 25.50           C
ATOM   2341  CG  LYS A 149      17.193   4.083  28.211  1.00 40.30           C
ATOM   2342  CD  LYS A 149      16.566   3.407  29.363  1.00 36.11           C
ATOM   2343  CE  LYS A 149      17.464   2.294  29.882  1.00 44.91           C
ATOM   2344  NZ  LYS A 149      17.817   1.336  28.822  1.00 50.18           N1+
ATOM   2345  H   LYS A 149      14.854   6.349  29.443  1.00 17.58           H
ATOM   2346  HA  LYS A 149      17.522   6.198  29.590  1.00 21.40           H
ATOM   2347  HB2 LYS A 149      15.628   5.302  27.801  1.00 30.59           H
ATOM   2348  HB3 LYS A 149      16.973   5.786  27.110  1.00 30.59           H
ATOM   2349  HG2 LYS A 149      17.075   3.510  27.440  1.00 48.36           H
ATOM   2350  HG3 LYS A 149      18.136   4.189  28.411  1.00 48.36           H
ATOM   2351  HD2 LYS A 149      16.432   4.048  30.078  1.00 43.33           H
ATOM   2352  HD3 LYS A 149      15.719   3.026  29.089  1.00 43.33           H
ATOM   2353  HE2 LYS A 149      18.288   2.676  30.226  1.00 53.88           H
ATOM   2354  HE3 LYS A 149      17.005   1.811  30.586  1.00 53.88           H
ATOM   2355  HZ1 LYS A 149      18.037   0.554  29.185  1.00 60.21           H
ATOM   2356  HZ2 LYS A 149      17.119   1.217  28.285  1.00 60.21           H
ATOM   2357  HZ3 LYS A 149      18.502   1.643  28.345  1.00 60.21           H
ATOM   2358  N   SER A 150      16.311   8.861  28.570  1.00 17.80           N
ATOM   2359  CA  SER A 150      16.522  10.065  27.781  1.00 21.39           C
ATOM   2360  C   SER A 150      17.707  10.869  28.309  1.00 26.14           C
ATOM   2361  O   SER A 150      17.921  10.974  29.520  1.00 23.25           O
ATOM   2362  CB  SER A 150      15.258  10.936  27.780  1.00 22.27           C
ATOM   2363  OG  SER A 150      15.439  12.105  27.015  1.00 25.18           O
ATOM   2364  H   SER A 150      15.638   8.888  29.102  1.00 21.35           H
ATOM   2365  HA  SER A 150      16.720   9.808  26.865  1.00 25.66           H
ATOM   2366  HB2 SER A 150      14.525  10.432  27.394  1.00 26.72           H
ATOM   2367  HB3 SER A 150      15.045  11.190  28.691  1.00 26.72           H
ATOM   2368  HG  SER A 150      16.156  12.051  26.578  1.00 30.21           H
ATOM   2369  N   LYS A 151      18.479  11.427  27.380  1.00 26.19           N
ATOM   2370  CA  LYS A 151      19.540  12.387  27.679  1.00 27.56           C
ATOM   2371  C   LYS A 151      19.124  13.833  27.420  1.00 29.71           C
ATOM   2372  O   LYS A 151      19.935  14.750  27.602  1.00 29.97           O
ATOM   2373  CB  LYS A 151      20.787  12.047  26.862  1.00 31.30           C
ATOM   2374  CG  LYS A 151      21.258  10.598  27.051  1.00 34.69           C
ATOM   2375  CD  LYS A 151      22.384  10.225  26.078  1.00 47.55           C
ATOM   2376  CE  LYS A 151      22.755   8.739  26.159  1.00 52.90           C
ATOM   2377  NZ  LYS A 151      23.015   8.310  27.568  1.00 52.06           N1+
ATOM   2378  H   LYS A 151      18.407  11.248  26.542  1.00 31.42           H
ATOM   2379  HA  LYS A 151      19.774  12.316  28.615  1.00 33.06           H
ATOM   2380  HB2 LYS A 151      20.581  12.167  25.920  1.00 37.55           H
ATOM   2381  HB3 LYS A 151      21.506  12.641  27.128  1.00 37.55           H
ATOM   2382  HG2 LYS A 151      21.583  10.482  27.956  1.00 41.62           H
ATOM   2383  HG3 LYS A 151      20.512  10.000  26.881  1.00 41.62           H
ATOM   2384  HD2 LYS A 151      22.108  10.416  25.166  1.00 57.05           H
ATOM   2385  HD3 LYS A 151      23.178  10.737  26.296  1.00 57.05           H
ATOM   2386  HE2 LYS A 151      22.025   8.206  25.804  1.00 63.48           H
ATOM   2387  HE3 LYS A 151      23.560   8.582  25.639  1.00 63.48           H
ATOM   2388  HZ1 LYS A 151      23.309   7.469  27.581  1.00 62.47           H
ATOM   2389  HZ2 LYS A 151      23.625   8.837  27.942  1.00 62.47           H
ATOM   2390  HZ3 LYS A 151      22.263   8.359  28.043  1.00 62.47           H
ATOM   2391  N   ILE A 152      17.883  14.060  27.025  1.00 21.29           N
ATOM   2392  CA  ILE A 152      17.360  15.408  26.823  1.00 21.58           C
ATOM   2393  C   ILE A 152      17.042  15.999  28.190  1.00 25.05           C
ATOM   2394  O   ILE A 152      16.328  15.377  28.984  1.00 23.49           O
ATOM   2395  CB  ILE A 152      16.105  15.357  25.934  1.00 21.51           C
ATOM   2396  CG1 ILE A 152      16.389  14.657  24.594  1.00 28.47           C
ATOM   2397  CG2 ILE A 152      15.556  16.709  25.685  1.00 24.38           C
ATOM   2398  CD1 ILE A 152      17.403  15.316  23.770  1.00 40.45           C
ATOM   2399  H   ILE A 152      17.315  13.443  26.865  1.00 25.54           H
ATOM   2400  HA  ILE A 152      18.035  15.957  26.398  1.00 25.88           H
ATOM   2401  HB  ILE A 152      15.428  14.849  26.403  1.00 25.81           H
ATOM   2402 HG12 ILE A 152      16.698  13.756  24.767  1.00 34.15           H
ATOM   2403 HG13 ILE A 152      15.573  14.628  24.072  1.00 34.15           H
ATOM   2404 HG21 ILE A 152      14.761  16.615  25.140  1.00 29.25           H
ATOM   2405 HG22 ILE A 152      15.328  17.114  26.536  1.00 29.25           H
ATOM   2406 HG23 ILE A 152      16.216  17.248  25.227  1.00 29.25           H
ATOM   2407 HD11 ILE A 152      17.503  14.805  22.951  1.00 48.53           H
ATOM   2408 HD12 ILE A 152      17.115  16.217  23.563  1.00 48.53           H
ATOM   2409 HD13 ILE A 152      18.240  15.332  24.257  1.00 48.53           H
ATOM   2410  N   SER A 153      17.558  17.205  28.472  1.00 26.66           N
ATOM   2411  CA  SER A 153      17.491  17.748  29.835  1.00 27.38           C
ATOM   2412  C   SER A 153      16.067  17.793  30.365  1.00 22.27           C
ATOM   2413  O   SER A 153      15.810  17.424  31.515  1.00 22.46           O
ATOM   2414  CB  SER A 153      18.070  19.155  29.885  1.00 32.21           C
ATOM   2415  OG  SER A 153      17.261  20.016  29.112  1.00 43.45           O
ATOM   2416  H   SER A 153      17.942  17.721  27.905  1.00 31.98           H
ATOM   2417  HA  SER A 153      18.012  17.187  30.431  1.00 32.85           H
ATOM   2418  HB2 SER A 153      18.065  19.465  30.806  1.00 38.64           H
ATOM   2419  HB3 SER A 153      18.971  19.147  29.533  1.00 38.64           H
ATOM   2420  HG  SER A 153      17.212  19.718  28.326  1.00 52.14           H
ATOM   2421  N   THR A 154      15.135  18.290  29.545  1.00 25.36           N
ATOM   2422  CA  THR A 154      13.726  18.360  29.928  1.00 23.54           C
ATOM   2423  C   THR A 154      13.194  16.997  30.348  1.00 20.59           C
ATOM   2424  O   THR A 154      12.494  16.874  31.360  1.00 18.98           O
ATOM   2425  CB  THR A 154      12.908  18.906  28.758  1.00 26.01           C
ATOM   2426  OG1 THR A 154      13.293  20.254  28.495  1.00 27.95           O
ATOM   2427  CG2 THR A 154      11.403  18.850  29.037  1.00 26.78           C
ATOM   2428  H   THR A 154      15.296  18.596  28.757  1.00 30.42           H
ATOM   2429  HA  THR A 154      13.628  18.962  30.684  1.00 28.24           H
ATOM   2430  HB  THR A 154      13.090  18.370  27.972  1.00 31.21           H
ATOM   2431  HG1 THR A 154      12.621  20.755  28.537  1.00 33.54           H
ATOM   2432 HG21 THR A 154      10.921  19.235  28.288  1.00 32.13           H
ATOM   2433 HG22 THR A 154      11.104  17.934  29.153  1.00 32.13           H
ATOM   2434 HG23 THR A 154      11.191  19.354  29.839  1.00 32.13           H
ATOM   2435  N   TYR A 155      13.506  15.962  29.570  1.00 19.43           N
ATOM   2436  CA  TYR A 155      12.943  14.646  29.826  1.00 16.09           C
ATOM   2437  C   TYR A 155      13.683  13.942  30.960  1.00 19.66           C
ATOM   2438  O   TYR A 155      13.065  13.208  31.732  1.00 18.45           O
ATOM   2439  CB  TYR A 155      12.955  13.815  28.538  1.00 17.40           C
ATOM   2440  CG  TYR A 155      12.252  14.496  27.392  1.00 19.24           C
ATOM   2441  CD1 TYR A 155      12.635  14.268  26.073  1.00 20.06           C
ATOM   2442  CD2 TYR A 155      11.201  15.375  27.625  1.00 21.00           C
ATOM   2443  CE1 TYR A 155      12.000  14.893  25.038  1.00 14.60           C
ATOM   2444  CE2 TYR A 155      10.565  15.991  26.597  1.00 22.86           C
ATOM   2445  CZ  TYR A 155      10.973  15.745  25.298  1.00 18.37           C
ATOM   2446  OH  TYR A 155      10.299  16.370  24.276  1.00 19.22           O
ATOM   2447  H   TYR A 155      14.045  15.997  28.902  1.00 23.31           H
ATOM   2448  HA  TYR A 155      12.022  14.755  30.098  1.00 19.31           H
ATOM   2449  HB2 TYR A 155      13.869  13.645  28.266  1.00 20.87           H
ATOM   2450  HB3 TYR A 155      12.499  12.978  28.703  1.00 20.87           H
ATOM   2451  HD1 TYR A 155      13.335  13.684  25.892  1.00 24.06           H
ATOM   2452  HD2 TYR A 155      10.928  15.542  28.499  1.00 25.19           H
ATOM   2453  HE1 TYR A 155      12.262  14.727  24.163  1.00 17.52           H
ATOM   2454  HE2 TYR A 155       9.861  16.575  26.765  1.00 27.42           H
ATOM   2455  HH  TYR A 155       9.720  15.843  23.967  1.00 23.06           H
ATOM   2456  N   ASP A 156      14.990  14.186  31.099  1.00 21.57           N
ATOM   2457  CA  ASP A 156      15.725  13.687  32.253  1.00 19.48           C
ATOM   2458  C   ASP A 156      15.197  14.296  33.545  1.00 21.15           C
ATOM   2459  O   ASP A 156      15.163  13.639  34.594  1.00 23.82           O
ATOM   2460  CB  ASP A 156      17.214  13.988  32.094  1.00 34.29           C
ATOM   2461  CG  ASP A 156      17.998  13.634  33.327  1.00 41.53           C
ATOM   2462  OD1 ASP A 156      18.347  12.443  33.487  1.00 55.57           O
ATOM   2463  OD2 ASP A 156      18.238  14.543  34.157  1.00 48.17           O1-
ATOM   2464  H   ASP A 156      15.463  14.642  30.549  1.00 25.88           H
ATOM   2465  HA  ASP A 156      15.619  12.725  32.312  1.00 23.36           H
ATOM   2466  HB2 ASP A 156      17.575  13.477  31.350  1.00 41.14           H
ATOM   2467  HB3 ASP A 156      17.329  14.942  31.940  1.00 41.14           H
ATOM   2468  N   LYS A 157      14.769  15.549  33.493  1.00 22.74           N
ATOM   2469  CA  LYS A 157      14.226  16.173  34.695  1.00 21.87           C
ATOM   2470  C   LYS A 157      12.885  15.548  35.056  1.00 20.75           C
ATOM   2471  O   LYS A 157      12.595  15.279  36.228  1.00 19.85           O
ATOM   2472  CB  LYS A 157      14.089  17.680  34.462  1.00 22.11           C
ATOM   2473  CG  LYS A 157      14.001  18.539  35.734  1.00 37.72           C
ATOM   2474  CD  LYS A 157      13.952  20.037  35.345  1.00 38.29           C
ATOM   2475  CE  LYS A 157      14.100  21.014  36.534  1.00 49.92           C
ATOM   2476  NZ  LYS A 157      13.042  20.841  37.545  1.00 49.91           N1+
ATOM   2477  H   LYS A 157      14.776  16.047  32.794  1.00 27.28           H
ATOM   2478  HA  LYS A 157      14.840  16.029  35.433  1.00 26.24           H
ATOM   2479  HB2 LYS A 157      14.864  17.983  33.964  1.00 26.53           H
ATOM   2480  HB3 LYS A 157      13.287  17.839  33.940  1.00 26.53           H
ATOM   2481  HG2 LYS A 157      13.195  18.314  36.226  1.00 45.26           H
ATOM   2482  HG3 LYS A 157      14.786  18.385  36.283  1.00 45.26           H
ATOM   2483  HD2 LYS A 157      14.671  20.220  34.719  1.00 45.94           H
ATOM   2484  HD3 LYS A 157      13.096  20.218  34.925  1.00 45.94           H
ATOM   2485  HE2 LYS A 157      14.955  20.872  36.969  1.00 59.89           H
ATOM   2486  HE3 LYS A 157      14.040  21.925  36.204  1.00 59.89           H
ATOM   2487  HZ1 LYS A 157      13.084  21.495  38.147  1.00 59.88           H
ATOM   2488  HZ2 LYS A 157      12.244  20.861  37.150  1.00 59.88           H
ATOM   2489  HZ3 LYS A 157      13.140  20.058  37.957  1.00 59.88           H
ATOM   2490  N   MET A 158      12.057  15.318  34.047  1.00 18.20           N
ATOM   2491  CA  MET A 158      10.776  14.655  34.243  1.00 16.64           C
ATOM   2492  C   MET A 158      10.960  13.248  34.789  1.00 15.38           C
ATOM   2493  O   MET A 158      10.183  12.799  35.643  1.00 15.11           O
ATOM   2494  CB  MET A 158      10.020  14.629  32.911  1.00 19.24           C
ATOM   2495  CG  MET A 158       9.598  16.012  32.489  1.00 21.92           C
ATOM   2496  SD  MET A 158       8.772  16.173  30.914  1.00 17.19           S
ATOM   2497  CE  MET A 158       7.227  15.362  31.206  1.00 17.79           C
ATOM   2498  H   MET A 158      12.216  15.542  33.231  1.00 21.83           H
ATOM   2499  HA  MET A 158      10.251  15.166  34.879  1.00 19.96           H
ATOM   2500  HB2 MET A 158      10.593  14.265  32.219  1.00 23.08           H
ATOM   2501  HB3 MET A 158       9.229  14.079  33.008  1.00 23.08           H
ATOM   2502  HG2 MET A 158       8.992  16.356  33.166  1.00 26.29           H
ATOM   2503  HG3 MET A 158      10.392  16.568  32.453  1.00 26.29           H
ATOM   2504  HE1 MET A 158       6.703  15.396  30.390  1.00 21.33           H
ATOM   2505  HE2 MET A 158       7.396  14.441  31.455  1.00 21.33           H
ATOM   2506  HE3 MET A 158       6.761  15.823  31.921  1.00 21.33           H
ATOM   2507  N   TRP A 159      11.979  12.538  34.313  1.00 16.78           N
ATOM   2508  CA  TRP A 159      12.231  11.201  34.832  1.00 14.10           C
ATOM   2509  C   TRP A 159      12.646  11.234  36.300  1.00 18.94           C
ATOM   2510  O   TRP A 159      12.191  10.404  37.091  1.00 17.41           O
ATOM   2511  CB  TRP A 159      13.300  10.487  34.010  1.00 17.26           C
ATOM   2512  CG  TRP A 159      13.714   9.205  34.656  1.00 15.56           C
ATOM   2513  CD1 TRP A 159      14.972   8.869  35.039  1.00 20.16           C
ATOM   2514  CD2 TRP A 159      12.874   8.093  35.006  1.00 21.71           C
ATOM   2515  NE1 TRP A 159      14.979   7.623  35.600  1.00 23.29           N
ATOM   2516  CE2 TRP A 159      13.706   7.120  35.593  1.00 17.17           C
ATOM   2517  CE3 TRP A 159      11.495   7.824  34.883  1.00 20.82           C
ATOM   2518  CZ2 TRP A 159      13.223   5.901  36.069  1.00 16.04           C
ATOM   2519  CZ3 TRP A 159      11.018   6.596  35.351  1.00 20.86           C
ATOM   2520  CH2 TRP A 159      11.884   5.655  35.938  1.00 18.96           C
ATOM   2521  H   TRP A 159      12.529  12.798  33.704  1.00 20.13           H
ATOM   2522  HA  TRP A 159      11.413  10.693  34.779  1.00 16.91           H
ATOM   2523  HB2 TRP A 159      12.951  10.285  33.130  1.00 20.71           H
ATOM   2524  HB3 TRP A 159      14.086  11.050  33.942  1.00 20.71           H
ATOM   2525  HD1 TRP A 159      15.724   9.406  34.929  1.00 24.19           H
ATOM   2526  HE1 TRP A 159      15.673   7.220  35.909  1.00 27.94           H
ATOM   2527  HE3 TRP A 159      10.913   8.440  34.502  1.00 24.97           H
ATOM   2528  HZ2 TRP A 159      13.794   5.276  36.453  1.00 19.24           H
ATOM   2529  HZ3 TRP A 159      10.111   6.400  35.282  1.00 25.02           H
ATOM   2530  HH2 TRP A 159      11.542   4.847  36.240  1.00 22.74           H
ATOM   2531  N   ALA A 160      13.512  12.165  36.689  1.00 19.93           N
ATOM   2532  CA  ALA A 160      13.841  12.295  38.114  1.00 16.71           C
ATOM   2533  C   ALA A 160      12.599  12.511  38.964  1.00 20.17           C
ATOM   2534  O   ALA A 160      12.475  11.960  40.068  1.00 20.81           O
ATOM   2535  CB  ALA A 160      14.810  13.443  38.313  1.00 20.95           C
ATOM   2536  H   ALA A 160      13.917  12.717  36.166  1.00 23.91           H
ATOM   2537  HA  ALA A 160      14.273  11.481  38.421  1.00 20.04           H
ATOM   2538  HB1 ALA A 160      15.084  13.472  39.244  1.00 25.14           H
ATOM   2539  HB2 ALA A 160      15.580  13.292  37.743  1.00 25.14           H
ATOM   2540  HB3 ALA A 160      14.365  14.268  38.062  1.00 25.14           H
ATOM   2541  N   PHE A 161      11.665  13.312  38.471  1.00 19.40           N
ATOM   2542  CA  PHE A 161      10.435  13.542  39.209  1.00 18.94           C
ATOM   2543  C   PHE A 161       9.643  12.251  39.360  1.00 21.20           C
ATOM   2544  O   PHE A 161       9.271  11.856  40.473  1.00 17.83           O
ATOM   2545  CB  PHE A 161       9.621  14.620  38.489  1.00 22.20           C
ATOM   2546  CG  PHE A 161       8.284  14.865  39.086  1.00 20.56           C
ATOM   2547  CD1 PHE A 161       8.100  15.912  39.955  1.00 24.48           C
ATOM   2548  CD2 PHE A 161       7.201  14.044  38.782  1.00 21.41           C
ATOM   2549  CE1 PHE A 161       6.868  16.138  40.513  1.00 27.72           C
ATOM   2550  CE2 PHE A 161       5.960  14.273  39.340  1.00 24.10           C
ATOM   2551  CZ  PHE A 161       5.796  15.320  40.207  1.00 26.19           C
ATOM   2552  H   PHE A 161      11.723  13.732  37.725  1.00 23.27           H
ATOM   2553  HA  PHE A 161      10.653  13.854  40.098  1.00 22.73           H
ATOM   2554  HB2 PHE A 161      10.113  15.458  38.512  1.00 26.64           H
ATOM   2555  HB3 PHE A 161       9.482  14.345  37.565  1.00 26.64           H
ATOM   2556  HD1 PHE A 161       8.816  16.467  40.168  1.00 29.37           H
ATOM   2557  HD2 PHE A 161       7.311  13.329  38.197  1.00 25.68           H
ATOM   2558  HE1 PHE A 161       6.750  16.843  41.097  1.00 33.25           H
ATOM   2559  HE2 PHE A 161       5.240  13.722  39.134  1.00 28.92           H
ATOM   2560  HZ  PHE A 161       4.965  15.483  40.589  1.00 31.42           H
ATOM   2561  N   MET A 162       9.385  11.571  38.242  1.00 17.87           N
ATOM   2562  CA  MET A 162       8.589  10.350  38.277  1.00 15.99           C
ATOM   2563  C   MET A 162       9.272   9.270  39.094  1.00 19.96           C
ATOM   2564  O   MET A 162       8.622   8.570  39.884  1.00 20.72           O
ATOM   2565  CB  MET A 162       8.357   9.825  36.852  1.00 16.40           C
ATOM   2566  CG  MET A 162       7.465  10.714  36.005  1.00 23.24           C
ATOM   2567  SD  MET A 162       7.128  10.010  34.377  1.00 25.44           S
ATOM   2568  CE  MET A 162       8.473  10.635  33.431  1.00 17.29           C
ATOM   2569  H   MET A 162       9.671  11.791  37.463  1.00 21.44           H
ATOM   2570  HA  MET A 162       7.732  10.548  38.682  1.00 19.18           H
ATOM   2571  HB2 MET A 162       9.217   9.749  36.406  1.00 19.68           H
ATOM   2572  HB3 MET A 162       7.940   8.952  36.907  1.00 19.68           H
ATOM   2573  HG2 MET A 162       6.616  10.834  36.461  1.00 27.89           H
ATOM   2574  HG3 MET A 162       7.906  11.570  35.882  1.00 27.89           H
ATOM   2575  HE1 MET A 162       8.349  10.364  32.509  1.00 20.75           H
ATOM   2576  HE2 MET A 162       8.467  11.605  33.484  1.00 20.75           H
ATOM   2577  HE3 MET A 162       9.304  10.281  33.779  1.00 20.75           H
ATOM   2578  N   SER A 163      10.583   9.118  38.914  1.00 17.54           N
ATOM   2579  CA  SER A 163      11.325   8.084  39.625  1.00 19.96           C
ATOM   2580  C   SER A 163      11.244   8.308  41.128  1.00 20.25           C
ATOM   2581  O   SER A 163      11.016   7.366  41.899  1.00 18.56           O
ATOM   2582  CB  SER A 163      12.787   8.082  39.162  1.00 22.24           C
ATOM   2583  OG  SER A 163      13.484   6.982  39.742  1.00 26.57           O
ATOM   2584  H   SER A 163      11.067   9.611  38.399  1.00 21.04           H
ATOM   2585  HA  SER A 163      10.933   7.215  39.428  1.00 23.95           H
ATOM   2586  HB2 SER A 163      12.815   8.014  38.196  1.00 26.68           H
ATOM   2587  HB3 SER A 163      13.207   8.915  39.440  1.00 26.68           H
ATOM   2588  HG  SER A 163      13.151   6.262  39.465  1.00 31.87           H
ATOM   2589  N   SER A 164      11.436   9.558  41.554  1.00 19.25           N
ATOM   2590  CA  SER A 164      11.403   9.909  42.975  1.00 29.20           C
ATOM   2591  C   SER A 164      10.014   9.763  43.589  1.00 29.07           C
ATOM   2592  O   SER A 164       9.903   9.692  44.819  1.00 25.11           O
ATOM   2593  CB  SER A 164      11.915  11.342  43.188  1.00 22.73           C
ATOM   2594  OG  SER A 164      11.015  12.352  42.756  1.00 22.10           O
ATOM   2595  H   SER A 164      11.605  10.218  41.032  1.00 23.10           H
ATOM   2596  HA  SER A 164      12.002   9.312  43.450  1.00 35.03           H
ATOM   2597  HB2 SER A 164      12.059  11.460  44.136  1.00 27.27           H
ATOM   2598  HB3 SER A 164      12.758  11.462  42.719  1.00 27.27           H
ATOM   2599  HG  SER A 164      10.896  12.306  41.928  1.00 26.51           H
ATOM   2600  N   ARG A 165       8.955   9.740  42.770  1.00 20.48           N
ATOM   2601  CA  ARG A 165       7.587   9.602  43.243  1.00 16.07           C
ATOM   2602  C   ARG A 165       6.894   8.409  42.595  1.00 15.40           C
ATOM   2603  O   ARG A 165       5.678   8.397  42.444  1.00 18.18           O
ATOM   2604  CB  ARG A 165       6.799  10.883  42.987  1.00 15.42           C
ATOM   2605  CG  ARG A 165       7.498  12.082  43.438  1.00 18.12           C
ATOM   2606  CD  ARG A 165       6.567  13.220  43.357  1.00 23.87           C
ATOM   2607  NE  ARG A 165       7.259  14.435  43.716  1.00 22.75           N
ATOM   2608  CZ  ARG A 165       6.647  15.570  43.972  1.00 25.15           C
ATOM   2609  NH1 ARG A 165       5.327  15.627  43.907  1.00 24.92           N
ATOM   2610  NH2 ARG A 165       7.364  16.646  44.265  1.00 22.80           N1+
ATOM   2611  H   ARG A 165       9.012   9.812  41.915  1.00 24.57           H
ATOM   2612  HA  ARG A 165       7.600   9.446  44.200  1.00 19.27           H
ATOM   2613  HB2 ARG A 165       6.630  10.982  42.039  1.00 18.49           H
ATOM   2614  HB3 ARG A 165       5.955  10.840  43.463  1.00 18.49           H
ATOM   2615  HG2 ARG A 165       7.787  11.986  44.357  1.00 21.74           H
ATOM   2616  HG3 ARG A 165       8.255  12.257  42.858  1.00 21.74           H
ATOM   2617  HD2 ARG A 165       6.246  13.313  42.446  1.00 28.63           H
ATOM   2618  HD3 ARG A 165       5.823  13.082  43.965  1.00 28.63           H
ATOM   2619  HE  ARG A 165       8.099  14.380  43.895  1.00 27.29           H
ATOM   2620 HH11 ARG A 165       4.866  14.927  43.710  1.00 29.90           H
ATOM   2621 HH12 ARG A 165       4.928  16.370  44.076  1.00 29.90           H
ATOM   2622 HH21 ARG A 165       8.223  16.595  44.307  1.00 27.35           H
ATOM   2623 HH22 ARG A 165       6.961  17.383  44.443  1.00 27.35           H
ATOM   2624  N   ARG A 166       7.688   7.389  42.260  1.00 18.91           N
ATOM   2625  CA  ARG A 166       7.271   6.195  41.528  1.00 20.80           C
ATOM   2626  C   ARG A 166       5.902   5.648  41.944  1.00 17.99           C
ATOM   2627  O   ARG A 166       4.991   5.521  41.118  1.00 18.39           O
ATOM   2628  CB  ARG A 166       8.372   5.141  41.718  1.00 25.20           C
ATOM   2629  CG  ARG A 166       8.331   4.058  40.735  1.00 40.21           C
ATOM   2630  CD  ARG A 166       9.490   3.107  40.881  1.00 26.17           C
ATOM   2631  NE  ARG A 166       9.399   2.181  39.770  1.00 39.77           N
ATOM   2632  CZ  ARG A 166      10.128   2.259  38.669  1.00 28.00           C
ATOM   2633  NH1 ARG A 166      11.071   3.186  38.542  1.00 31.51           N
ATOM   2634  NH2 ARG A 166       9.935   1.368  37.713  1.00 42.26           N1+
ATOM   2635  H   ARG A 166       8.526   7.372  42.456  1.00 22.69           H
ATOM   2636  HA  ARG A 166       7.231   6.397  40.580  1.00 24.95           H
ATOM   2637  HB2 ARG A 166       9.237   5.572  41.631  1.00 30.23           H
ATOM   2638  HB3 ARG A 166       8.293   4.739  42.597  1.00 30.23           H
ATOM   2639  HG2 ARG A 166       7.505   3.557  40.836  1.00 48.24           H
ATOM   2640  HG3 ARG A 166       8.379   4.448  39.848  1.00 48.24           H
ATOM   2641  HD2 ARG A 166      10.331   3.588  40.861  1.00 31.39           H
ATOM   2642  HD3 ARG A 166       9.398   2.610  41.708  1.00 31.39           H
ATOM   2643  HE  ARG A 166       8.921   1.474  39.880  1.00 47.72           H
ATOM   2644 HH11 ARG A 166      11.197   3.766  39.162  1.00 37.80           H
ATOM   2645 HH12 ARG A 166      11.546   3.217  37.826  1.00 37.80           H
ATOM   2646 HH21 ARG A 166       9.331   0.762  37.806  1.00 50.70           H
ATOM   2647 HH22 ARG A 166      10.415   1.393  36.999  1.00 50.70           H
ATOM   2648  N   GLN A 167       5.727   5.295  43.219  1.00 12.38           N
ATOM   2649  CA  GLN A 167       4.476   4.645  43.605  1.00 15.10           C
ATOM   2650  C   GLN A 167       3.297   5.595  43.543  1.00 19.05           C
ATOM   2651  O   GLN A 167       2.154   5.144  43.392  1.00 14.71           O
ATOM   2652  CB  GLN A 167       4.598   4.041  45.014  1.00 20.64           C
ATOM   2653  CG  GLN A 167       5.747   3.009  45.113  1.00 25.41           C
ATOM   2654  CD  GLN A 167       5.750   2.229  46.432  1.00 41.00           C
ATOM   2655  OE1 GLN A 167       4.752   2.205  47.149  1.00 38.64           O
ATOM   2656  NE2 GLN A 167       6.867   1.568  46.736  1.00 42.56           N
ATOM   2657  H   GLN A 167       6.291   5.417  43.852  1.00 14.85           H
ATOM   2658  HA  GLN A 167       4.294   3.922  42.987  1.00 18.11           H
ATOM   2659  HB2 GLN A 167       4.792   4.751  45.648  1.00 24.76           H
ATOM   2660  HB3 GLN A 167       3.763   3.608  45.247  1.00 24.76           H
ATOM   2661  HG2 GLN A 167       5.661   2.366  44.387  1.00 30.48           H
ATOM   2662  HG3 GLN A 167       6.594   3.481  45.049  1.00 30.48           H
ATOM   2663 HE21 GLN A 167       7.539   1.581  46.202  1.00 51.07           H
ATOM   2664 HE22 GLN A 167       6.907   1.119  47.469  1.00 51.07           H
ATOM   2665  N   SER A 168       3.559   6.900  43.631  1.00 17.33           N
ATOM   2666  CA  SER A 168       2.489   7.880  43.636  1.00 16.89           C
ATOM   2667  C   SER A 168       2.040   8.270  42.231  1.00 15.96           C
ATOM   2668  O   SER A 168       0.849   8.512  42.012  1.00 19.07           O
ATOM   2669  CB  SER A 168       2.936   9.133  44.392  1.00 20.63           C
ATOM   2670  OG  SER A 168       3.099   8.861  45.774  1.00 26.41           O
ATOM   2671  H   SER A 168       4.347   7.239  43.685  1.00 20.79           H
ATOM   2672  HA  SER A 168       1.721   7.502  44.092  1.00 20.26           H
ATOM   2673  HB2 SER A 168       3.779   9.452  44.024  1.00 24.75           H
ATOM   2674  HB3 SER A 168       2.255   9.818  44.288  1.00 24.75           H
ATOM   2675  HG  SER A 168       3.028   9.566  46.226  1.00 31.68           H
ATOM   2676  N   VAL A 169       2.959   8.374  41.272  1.00 16.13           N
ATOM   2677  CA  VAL A 169       2.622   8.949  39.973  1.00 22.30           C
ATOM   2678  C   VAL A 169       2.658   7.956  38.823  1.00 19.11           C
ATOM   2679  O   VAL A 169       2.028   8.225  37.791  1.00 19.95           O
ATOM   2680  CB  VAL A 169       3.517  10.164  39.647  1.00 17.00           C
ATOM   2681  CG1 VAL A 169       3.354  11.246  40.746  1.00 22.58           C
ATOM   2682  CG2 VAL A 169       4.973   9.747  39.470  1.00 16.40           C
ATOM   2683  H   VAL A 169       3.781   8.125  41.348  1.00 19.34           H
ATOM   2684  HA  VAL A 169       1.711   9.278  40.008  1.00 26.75           H
ATOM   2685  HB  VAL A 169       3.227  10.559  38.810  1.00 20.40           H
ATOM   2686 HG11 VAL A 169       3.904  12.011  40.513  1.00 27.09           H
ATOM   2687 HG12 VAL A 169       2.421  11.510  40.789  1.00 27.09           H
ATOM   2688 HG13 VAL A 169       3.637  10.885  41.600  1.00 27.09           H
ATOM   2689 HG21 VAL A 169       5.508  10.535  39.291  1.00 19.67           H
ATOM   2690 HG22 VAL A 169       5.281   9.317  40.283  1.00 19.67           H
ATOM   2691 HG23 VAL A 169       5.037   9.132  38.727  1.00 19.67           H
ATOM   2692  N   LEU A 170       3.367   6.844  38.935  1.00 18.26           N
ATOM   2693  CA  LEU A 170       3.280   5.828  37.896  1.00 16.17           C
ATOM   2694  C   LEU A 170       2.067   4.939  38.158  1.00 20.85           C
ATOM   2695  O   LEU A 170       1.715   4.672  39.309  1.00 18.96           O
ATOM   2696  CB  LEU A 170       4.556   4.993  37.825  1.00 15.07           C
ATOM   2697  CG  LEU A 170       5.870   5.729  37.538  1.00 16.88           C
ATOM   2698  CD1 LEU A 170       6.982   4.740  37.337  1.00 20.97           C
ATOM   2699  CD2 LEU A 170       5.810   6.702  36.337  1.00 20.60           C
ATOM   2700  H   LEU A 170       3.896   6.652  39.584  1.00 21.91           H
ATOM   2701  HA  LEU A 170       3.159   6.273  37.042  1.00 19.40           H
ATOM   2702  HB2 LEU A 170       4.668   4.524  38.664  1.00 18.08           H
ATOM   2703  HB3 LEU A 170       4.436   4.343  37.120  1.00 18.08           H
ATOM   2704  HG  LEU A 170       6.093   6.257  38.319  1.00 20.24           H
ATOM   2705 HD11 LEU A 170       7.809   5.227  37.193  1.00 25.16           H
ATOM   2706 HD12 LEU A 170       7.053   4.188  38.132  1.00 25.16           H
ATOM   2707 HD13 LEU A 170       6.787   4.185  36.566  1.00 25.16           H
ATOM   2708 HD21 LEU A 170       6.675   7.124  36.220  1.00 24.72           H
ATOM   2709 HD22 LEU A 170       5.578   6.201  35.540  1.00 24.72           H
ATOM   2710 HD23 LEU A 170       5.134   7.374  36.515  1.00 24.72           H
ATOM   2711  N   VAL A 171       1.407   4.505  37.082  1.00 15.28           N
ATOM   2712  CA  VAL A 171       0.143   3.789  37.175  1.00 17.58           C
ATOM   2713  C   VAL A 171       0.259   2.451  36.436  1.00 15.71           C
ATOM   2714  O   VAL A 171       1.240   2.176  35.746  1.00 15.40           O
ATOM   2715  CB  VAL A 171      -1.034   4.628  36.632  1.00 16.52           C
ATOM   2716  CG1 VAL A 171      -1.148   5.973  37.348  1.00 23.06           C
ATOM   2717  CG2 VAL A 171      -0.893   4.868  35.148  1.00 18.65           C
ATOM   2718  H   VAL A 171       1.688   4.614  36.277  1.00 18.33           H
ATOM   2719  HA  VAL A 171      -0.046   3.597  38.105  1.00 21.09           H
ATOM   2720  HB  VAL A 171      -1.861   4.149  36.784  1.00 19.82           H
ATOM   2721 HG11 VAL A 171      -1.899   6.460  36.968  1.00 27.67           H
ATOM   2722 HG12 VAL A 171      -1.295   5.825  38.296  1.00 27.67           H
ATOM   2723 HG13 VAL A 171      -0.332   6.478  37.211  1.00 27.67           H
ATOM   2724 HG21 VAL A 171      -1.671   5.368  34.849  1.00 22.38           H
ATOM   2725 HG22 VAL A 171      -0.085   5.382  34.984  1.00 22.38           H
ATOM   2726 HG23 VAL A 171      -0.852   4.017  34.680  1.00 22.38           H
ATOM   2727  N   LYS A 172      -0.777   1.624  36.579  1.00 20.31           N
ATOM   2728  CA  LYS A 172      -0.774   0.257  36.046  1.00 19.59           C
ATOM   2729  C   LYS A 172      -1.413   0.099  34.665  1.00 15.99           C
ATOM   2730  O   LYS A 172      -1.257  -0.976  34.068  1.00 16.87           O
ATOM   2731  CB  LYS A 172      -1.513  -0.685  37.002  1.00 24.96           C
ATOM   2732  CG  LYS A 172      -1.070  -0.616  38.441  1.00 28.39           C
ATOM   2733  CD  LYS A 172      -0.170  -1.770  38.805  1.00 42.84           C
ATOM   2734  CE  LYS A 172       1.227  -1.640  38.195  1.00 48.35           C
ATOM   2735  NZ  LYS A 172       2.172  -2.672  38.752  1.00 53.76           N1+
ATOM   2736  H   LYS A 172      -1.502   1.833  36.996  1.00 24.37           H
ATOM   2737  HA  LYS A 172       0.144  -0.053  35.981  1.00 23.50           H
ATOM   2738  HB2 LYS A 172      -2.461  -0.480  36.975  1.00 29.95           H
ATOM   2739  HB3 LYS A 172      -1.367  -1.593  36.696  1.00 29.95           H
ATOM   2740  HG2 LYS A 172      -0.587   0.209  38.600  1.00 34.06           H
ATOM   2741  HG3 LYS A 172      -1.853  -0.657  39.009  1.00 34.06           H
ATOM   2742  HD2 LYS A 172      -0.068  -1.788  39.770  1.00 51.40           H
ATOM   2743  HD3 LYS A 172      -0.567  -2.600  38.498  1.00 51.40           H
ATOM   2744  HE2 LYS A 172       1.178  -1.754  37.233  1.00 58.01           H
ATOM   2745  HE3 LYS A 172       1.586  -0.763  38.410  1.00 58.01           H
ATOM   2746  HZ1 LYS A 172       2.913  -2.695  38.262  1.00 64.50           H
ATOM   2747  HZ2 LYS A 172       2.390  -2.465  39.591  1.00 64.50           H
ATOM   2748  HZ3 LYS A 172       1.796  -3.479  38.739  1.00 64.50           H
ATOM   2749  N   SER A 173      -2.141   1.102  34.148  1.00 17.34           N
ATOM   2750  CA  SER A 173      -2.954   0.977  32.928  1.00 13.64           C
ATOM   2751  C   SER A 173      -3.212   2.373  32.352  1.00 15.35           C
ATOM   2752  O   SER A 173      -3.172   3.347  33.114  1.00 15.21           O
ATOM   2753  CB  SER A 173      -4.286   0.291  33.250  1.00 14.39           C
ATOM   2754  OG  SER A 173      -5.022   1.100  34.144  1.00 15.92           O
ATOM   2755  H   SER A 173      -2.173   1.890  34.496  1.00 20.80           H
ATOM   2756  HA  SER A 173      -2.477   0.452  32.267  1.00 16.36           H
ATOM   2757  HB2 SER A 173      -4.796   0.182  32.434  1.00 17.26           H
ATOM   2758  HB3 SER A 173      -4.118  -0.571  33.654  1.00 17.26           H
ATOM   2759  HG  SER A 173      -5.817   0.836  34.192  1.00 19.09           H
ATOM   2760  N   ASN A 174      -3.497   2.484  31.019  1.00 15.17           N
ATOM   2761  CA  ASN A 174      -3.863   3.812  30.488  1.00 14.98           C
ATOM   2762  C   ASN A 174      -5.014   4.465  31.294  1.00 15.70           C
ATOM   2763  O   ASN A 174      -5.169   5.635  31.525  1.00 18.83           O
ATOM   2764  CB  ASN A 174      -4.306   3.569  29.040  1.00 15.61           C
ATOM   2765  CG  ASN A 174      -3.061   3.558  28.190  1.00 14.50           C
ATOM   2766  OD1 ASN A 174      -2.120   4.313  28.416  1.00 12.76           O
ATOM   2767  ND2 ASN A 174      -3.024   2.648  27.146  1.00 13.77           N
ATOM   2768  H   ASN A 174      -3.573   1.677  30.389  1.00 18.20           H
ATOM   2769  HA  ASN A 174      -2.973   4.510  30.554  1.00 17.96           H
ATOM   2770  HB2 ASN A 174      -4.957   2.681  28.946  1.00 18.72           H
ATOM   2771  HB3 ASN A 174      -4.959   4.420  28.709  1.00 18.72           H
ATOM   2772 HD21 ASN A 174      -2.260   2.679  26.451  1.00 16.51           H
ATOM   2773 HD22 ASN A 174      -3.839   2.134  26.866  1.00 16.51           H
ATOM   2774  N   GLU A 175      -5.949   3.528  31.662  1.00 17.21           N
ATOM   2775  CA  GLU A 175      -7.255   3.838  32.249  1.00 20.70           C
ATOM   2776  C   GLU A 175      -7.107   4.424  33.647  1.00 16.56           C
ATOM   2777  O   GLU A 175      -7.779   5.399  34.007  1.00 18.87           O
ATOM   2778  CB  GLU A 175      -8.118   2.582  32.303  1.00 23.52           C
ATOM   2779  CG  GLU A 175      -9.501   2.845  32.886  1.00 31.31           C
ATOM   2780  CD  GLU A 175     -10.299   3.886  32.078  1.00 34.99           C
ATOM   2781  OE1 GLU A 175     -10.212   3.867  30.835  1.00 36.06           O
ATOM   2782  OE2 GLU A 175     -11.010   4.726  32.684  1.00 43.87           O1-
ATOM   2783  H   GLU A 175      -5.825   2.687  31.572  1.00 20.65           H
ATOM   2784  HA  GLU A 175      -7.709   4.486  31.686  1.00 24.83           H
ATOM   2785  HB2 GLU A 175      -8.229   2.233  31.405  1.00 28.21           H
ATOM   2786  HB3 GLU A 175      -7.677   1.918  32.855  1.00 28.21           H
ATOM   2787  HG2 GLU A 175     -10.002   2.016  32.875  1.00 37.56           H
ATOM   2788  HG3 GLU A 175      -9.409   3.163  33.796  1.00 37.56           H
ATOM   2789  N   GLU A 176      -6.203   3.850  34.430  1.00 17.63           N
ATOM   2790  CA  GLU A 176      -5.780   4.454  35.683  1.00 18.27           C
ATOM   2791  C   GLU A 176      -5.265   5.876  35.457  1.00 17.25           C
ATOM   2792  O   GLU A 176      -5.615   6.802  36.194  1.00 11.85           O
ATOM   2793  CB  GLU A 176      -4.702   3.566  36.295  1.00 19.20           C
ATOM   2794  CG  GLU A 176      -4.428   3.711  37.758  1.00 25.18           C
ATOM   2795  CD  GLU A 176      -3.620   2.493  38.256  1.00 23.32           C
ATOM   2796  OE1 GLU A 176      -4.111   1.347  38.104  1.00 41.21           O
ATOM   2797  OE2 GLU A 176      -2.495   2.685  38.756  1.00 34.45           O1-
ATOM   2798  H   GLU A 176      -5.801   3.112  34.245  1.00 21.15           H
ATOM   2799  HA  GLU A 176      -6.529   4.487  36.295  1.00 21.92           H
ATOM   2800  HB2 GLU A 176      -4.964   2.642  36.156  1.00 23.03           H
ATOM   2801  HB3 GLU A 176      -3.869   3.741  35.830  1.00 23.03           H
ATOM   2802  HG2 GLU A 176      -3.892   4.506  37.900  1.00 30.21           H
ATOM   2803  HG3 GLU A 176      -5.269   3.772  38.242  1.00 30.21           H
ATOM   2804  N   GLY A 177      -4.411   6.058  34.446  1.00 13.27           N
ATOM   2805  CA  GLY A 177      -3.913   7.397  34.133  1.00 17.44           C
ATOM   2806  C   GLY A 177      -5.025   8.351  33.730  1.00 16.19           C
ATOM   2807  O   GLY A 177      -5.066   9.493  34.182  1.00 18.32           O
ATOM   2808  H   GLY A 177      -4.117   5.433  33.937  1.00 15.92           H
ATOM   2809  HA2 GLY A 177      -3.447   7.768  34.901  1.00 20.92           H
ATOM   2810  HA3 GLY A 177      -3.284   7.332  33.400  1.00 20.92           H
ATOM   2811  N   ILE A 178      -5.963   7.872  32.917  1.00 10.33           N
ATOM   2812  CA  ILE A 178      -7.085   8.678  32.457  1.00 16.70           C
ATOM   2813  C   ILE A 178      -7.955   9.089  33.628  1.00 22.80           C
ATOM   2814  O   ILE A 178      -8.355  10.251  33.748  1.00 18.73           O
ATOM   2815  CB  ILE A 178      -7.887   7.893  31.413  1.00 19.78           C
ATOM   2816  CG1 ILE A 178      -7.031   7.687  30.161  1.00 16.19           C
ATOM   2817  CG2 ILE A 178      -9.201   8.595  31.068  1.00 24.04           C
ATOM   2818  CD1 ILE A 178      -7.531   6.559  29.305  1.00 18.05           C
ATOM   2819  H   ILE A 178      -5.972   7.071  32.613  1.00 12.39           H
ATOM   2820  HA  ILE A 178      -6.756   9.482  32.026  1.00 20.03           H
ATOM   2821  HB  ILE A 178      -8.096   7.023  31.796  1.00 23.73           H
ATOM   2822 HG12 ILE A 178      -7.056   8.498  29.630  1.00 19.42           H
ATOM   2823 HG13 ILE A 178      -6.120   7.493  30.421  1.00 19.42           H
ATOM   2824 HG21 ILE A 178      -9.665   8.069  30.397  1.00 28.85           H
ATOM   2825 HG22 ILE A 178      -9.756   8.661  31.861  1.00 28.85           H
ATOM   2826 HG23 ILE A 178      -9.009   9.477  30.720  1.00 28.85           H
ATOM   2827 HD11 ILE A 178      -6.920   6.440  28.562  1.00 21.65           H
ATOM   2828 HD12 ILE A 178      -7.576   5.755  29.840  1.00 21.65           H
ATOM   2829 HD13 ILE A 178      -8.419   6.782  28.976  1.00 21.65           H
ATOM   2830  N   GLN A 179      -8.269   8.141  34.514  1.00 20.88           N
ATOM   2831  CA  GLN A 179      -9.134   8.473  35.638  1.00 19.69           C
ATOM   2832  C   GLN A 179      -8.478   9.521  36.511  1.00 21.70           C
ATOM   2833  O   GLN A 179      -9.135  10.445  37.003  1.00 25.25           O
ATOM   2834  CB  GLN A 179      -9.470   7.201  36.435  1.00 24.54           C
ATOM   2835  CG  GLN A 179     -10.940   7.084  36.817  1.00 38.62           C
ATOM   2836  CD  GLN A 179     -11.893   7.504  35.705  1.00 35.24           C
ATOM   2837  OE1 GLN A 179     -12.730   8.390  35.900  1.00 50.44           O
ATOM   2838  NE2 GLN A 179     -11.770   6.874  34.538  1.00 36.71           N
ATOM   2839  H   GLN A 179      -7.996   7.325  34.488  1.00 25.05           H
ATOM   2840  HA  GLN A 179      -9.942   8.871  35.291  1.00 23.62           H
ATOM   2841  HB2 GLN A 179      -9.249   6.422  35.902  1.00 29.44           H
ATOM   2842  HB3 GLN A 179      -8.951   7.189  37.256  1.00 29.44           H
ATOM   2843  HG2 GLN A 179     -11.130   6.156  37.022  1.00 46.33           H
ATOM   2844  HG3 GLN A 179     -11.117   7.640  37.592  1.00 46.33           H
ATOM   2845 HE21 GLN A 179     -11.189   6.244  34.450  1.00 44.04           H
ATOM   2846 HE22 GLN A 179     -12.271   7.088  33.872  1.00 44.04           H
ATOM   2847  N   ARG A 180      -7.174   9.378  36.698  1.00 15.81           N
ATOM   2848  CA  ARG A 180      -6.356  10.288  37.478  1.00 18.41           C
ATOM   2849  C   ARG A 180      -6.352  11.707  36.889  1.00 22.56           C
ATOM   2850  O   ARG A 180      -6.418  12.704  37.626  1.00 18.81           O
ATOM   2851  CB  ARG A 180      -4.974   9.648  37.514  1.00 20.55           C
ATOM   2852  CG  ARG A 180      -3.929  10.273  38.314  1.00 30.82           C
ATOM   2853  CD  ARG A 180      -3.916   9.783  39.695  1.00 34.03           C
ATOM   2854  NE  ARG A 180      -2.820  10.446  40.376  1.00 36.80           N
ATOM   2855  CZ  ARG A 180      -1.699   9.861  40.762  1.00 28.04           C
ATOM   2856  NH1 ARG A 180      -1.506   8.542  40.575  1.00 31.02           N
ATOM   2857  NH2 ARG A 180      -0.772  10.620  41.339  1.00 32.20           N1+
ATOM   2858  H   ARG A 180      -6.721   8.728  36.363  1.00 18.97           H
ATOM   2859  HA  ARG A 180      -6.699  10.341  38.381  1.00 22.08           H
ATOM   2860  HB2 ARG A 180      -5.080   8.743  37.852  1.00 24.65           H
ATOM   2861  HB3 ARG A 180      -4.638   9.603  36.605  1.00 24.65           H
ATOM   2862  HG2 ARG A 180      -3.070  10.042  37.936  1.00 36.98           H
ATOM   2863  HG3 ARG A 180      -4.063  11.233  38.327  1.00 36.98           H
ATOM   2864  HD2 ARG A 180      -4.748  10.037  40.126  1.00 40.83           H
ATOM   2865  HD3 ARG A 180      -3.799   8.821  39.701  1.00 40.83           H
ATOM   2866  HE  ARG A 180      -2.966  11.242  40.672  1.00 44.15           H
ATOM   2867 HH11 ARG A 180      -2.111   8.067  40.194  1.00 37.22           H
ATOM   2868 HH12 ARG A 180      -0.777   8.169  40.835  1.00 37.22           H
ATOM   2869 HH21 ARG A 180      -0.916  11.459  41.455  1.00 38.63           H
ATOM   2870 HH22 ARG A 180      -0.039  10.267  41.614  1.00 38.63           H
ATOM   2871  N   VAL A 181      -6.299  11.819  35.563  1.00 18.62           N
ATOM   2872  CA  VAL A 181      -6.425  13.124  34.919  1.00 15.73           C
ATOM   2873  C   VAL A 181      -7.825  13.696  35.128  1.00 19.57           C
ATOM   2874  O   VAL A 181      -7.998  14.914  35.247  1.00 18.77           O
ATOM   2875  CB  VAL A 181      -6.098  13.009  33.412  1.00 16.38           C
ATOM   2876  CG1 VAL A 181      -6.359  14.340  32.735  1.00 16.16           C
ATOM   2877  CG2 VAL A 181      -4.624  12.548  33.175  1.00 16.27           C
ATOM   2878  H   VAL A 181      -6.196  11.162  35.019  1.00 22.33           H
ATOM   2879  HA  VAL A 181      -5.790  13.743  35.325  1.00 18.87           H
ATOM   2880  HB  VAL A 181      -6.686  12.343  33.012  1.00 19.65           H
ATOM   2881 HG11 VAL A 181      -6.115  14.263  31.800  1.00 19.39           H
ATOM   2882 HG12 VAL A 181      -7.301  14.561  32.801  1.00 19.39           H
ATOM   2883 HG13 VAL A 181      -5.824  15.026  33.168  1.00 19.39           H
ATOM   2884 HG21 VAL A 181      -4.466  12.467  32.220  1.00 19.52           H
ATOM   2885 HG22 VAL A 181      -4.023  13.209  33.555  1.00 19.52           H
ATOM   2886 HG23 VAL A 181      -4.478  11.690  33.601  1.00 19.52           H
ATOM   2887  N   LEU A 182      -8.850  12.849  35.151  1.00 22.36           N
ATOM   2888  CA  LEU A 182     -10.201  13.363  35.300  1.00 26.76           C
ATOM   2889  C   LEU A 182     -10.515  13.818  36.717  1.00 27.38           C
ATOM   2890  O   LEU A 182     -11.423  14.639  36.891  1.00 30.47           O
ATOM   2891  CB  LEU A 182     -11.214  12.318  34.866  1.00 20.92           C
ATOM   2892  CG  LEU A 182     -11.310  12.049  33.367  1.00 26.05           C
ATOM   2893  CD1 LEU A 182     -12.069  10.758  33.106  1.00 32.45           C
ATOM   2894  CD2 LEU A 182     -11.962  13.225  32.619  1.00 31.51           C
ATOM   2895  H   LEU A 182      -8.795  11.995  35.078  1.00 26.83           H
ATOM   2896  HA  LEU A 182     -10.309  14.131  34.721  1.00 32.10           H
ATOM   2897  HB2 LEU A 182     -10.986  11.482  35.297  1.00 25.10           H
ATOM   2898  HB3 LEU A 182     -12.090  12.607  35.163  1.00 25.10           H
ATOM   2899  HG  LEU A 182     -10.414  11.933  33.021  1.00 31.25           H
ATOM   2900 HD11 LEU A 182     -12.116  10.609  32.149  1.00 38.93           H
ATOM   2901 HD12 LEU A 182     -11.604  10.023  33.536  1.00 38.93           H
ATOM   2902 HD13 LEU A 182     -12.966  10.836  33.469  1.00 38.93           H
ATOM   2903 HD21 LEU A 182     -12.033  13.004  31.678  1.00 37.80           H
ATOM   2904 HD22 LEU A 182     -12.846  13.383  32.983  1.00 37.80           H
ATOM   2905 HD23 LEU A 182     -11.413  14.015  32.734  1.00 37.80           H
ATOM   2906  N   THR A 183      -9.783  13.343  37.720  1.00 29.66           N
ATOM   2907  CA  THR A 183     -10.200  13.527  39.103  1.00 29.76           C
ATOM   2908  C   THR A 183      -9.247  14.356  39.933  1.00 30.99           C
ATOM   2909  O   THR A 183      -9.693  14.968  40.902  1.00 39.65           O
ATOM   2910  CB  THR A 183     -10.403  12.171  39.803  1.00 26.99           C
ATOM   2911  OG1 THR A 183      -9.145  11.481  39.952  1.00 32.10           O
ATOM   2912  CG2 THR A 183     -11.395  11.341  39.037  1.00 26.84           C
ATOM   2913  H   THR A 183      -9.038  12.929  37.627  1.00 35.58           H
ATOM   2914  HA  THR A 183     -11.054  13.986  39.117  1.00 35.71           H
ATOM   2915  HB  THR A 183     -10.777  12.325  40.685  1.00 32.38           H
ATOM   2916  HG1 THR A 183      -8.848  11.254  39.200  1.00 38.51           H
ATOM   2917 HG21 THR A 183     -11.551  10.503  39.497  1.00 32.20           H
ATOM   2918 HG22 THR A 183     -12.237  11.820  38.964  1.00 32.20           H
ATOM   2919 HG23 THR A 183     -11.065  11.153  38.148  1.00 32.20           H
ATOM   2920  N   SER A 184      -7.961  14.413  39.585  1.00 30.84           N
ATOM   2921  CA  SER A 184      -6.975  15.163  40.352  1.00 28.93           C
ATOM   2922  C   SER A 184      -6.156  16.055  39.423  1.00 29.08           C
ATOM   2923  O   SER A 184      -6.353  16.062  38.211  1.00 27.96           O
ATOM   2924  CB  SER A 184      -6.050  14.225  41.125  1.00 26.53           C
ATOM   2925  OG  SER A 184      -5.198  13.501  40.264  1.00 29.99           O
ATOM   2926  H   SER A 184      -7.634  14.015  38.897  1.00 37.01           H
ATOM   2927  HA  SER A 184      -7.432  15.731  40.991  1.00 34.71           H
ATOM   2928  HB2 SER A 184      -5.505  14.751  41.729  1.00 31.83           H
ATOM   2929  HB3 SER A 184      -6.598  13.602  41.626  1.00 31.83           H
ATOM   2930  HG  SER A 184      -5.654  12.986  39.783  1.00 35.98           H
ATOM   2931  N   ASP A 185      -5.190  16.789  39.994  1.00 21.69           N
ATOM   2932  CA  ASP A 185      -4.362  17.702  39.208  1.00 24.78           C
ATOM   2933  C   ASP A 185      -3.143  16.938  38.697  1.00 20.72           C
ATOM   2934  O   ASP A 185      -2.028  17.002  39.242  1.00 17.58           O
ATOM   2935  CB  ASP A 185      -3.966  18.934  40.012  1.00 25.60           C
ATOM   2936  CG  ASP A 185      -3.415  20.028  39.119  1.00 30.55           C
ATOM   2937  OD1 ASP A 185      -3.581  19.916  37.869  1.00 21.99           O
ATOM   2938  OD2 ASP A 185      -2.783  20.975  39.642  1.00 28.47           O1-
ATOM   2939  H   ASP A 185      -4.989  16.770  40.827  1.00 26.02           H
ATOM   2940  HA  ASP A 185      -4.879  18.002  38.445  1.00 29.72           H
ATOM   2941  HB2 ASP A 185      -4.746  19.281  40.472  1.00 30.71           H
ATOM   2942  HB3 ASP A 185      -3.274  18.696  40.649  1.00 30.71           H
ATOM   2943  N   TYR A 186      -3.363  16.235  37.585  1.00 20.20           N
ATOM   2944  CA  TYR A 186      -2.431  15.229  37.090  1.00 20.32           C
ATOM   2945  C   TYR A 186      -2.440  15.254  35.567  1.00 13.02           C
ATOM   2946  O   TYR A 186      -3.506  15.378  34.959  1.00 15.10           O
ATOM   2947  CB  TYR A 186      -2.853  13.840  37.595  1.00 20.42           C
ATOM   2948  CG  TYR A 186      -1.983  12.658  37.182  1.00 17.45           C
ATOM   2949  CD1 TYR A 186      -0.801  12.348  37.876  1.00 16.30           C
ATOM   2950  CD2 TYR A 186      -2.377  11.822  36.146  1.00 15.64           C
ATOM   2951  CE1 TYR A 186      -0.024  11.251  37.521  1.00 19.65           C
ATOM   2952  CE2 TYR A 186      -1.620  10.717  35.789  1.00 16.80           C
ATOM   2953  CZ  TYR A 186      -0.443  10.434  36.475  1.00 15.57           C
ATOM   2954  OH  TYR A 186       0.329   9.361  36.116  1.00 15.49           O
ATOM   2955  H   TYR A 186      -4.063  16.327  37.092  1.00 24.23           H
ATOM   2956  HA  TYR A 186      -1.532  15.420  37.404  1.00 24.38           H
ATOM   2957  HB2 TYR A 186      -2.859  13.869  38.568  1.00 24.49           H
ATOM   2958  HB3 TYR A 186      -3.752  13.662  37.267  1.00 24.49           H
ATOM   2959  HD1 TYR A 186      -0.529  12.891  38.578  1.00 19.55           H
ATOM   2960  HD2 TYR A 186      -3.167  12.000  35.692  1.00 18.76           H
ATOM   2961  HE1 TYR A 186       0.761  11.063  37.977  1.00 23.57           H
ATOM   2962  HE2 TYR A 186      -1.896  10.178  35.084  1.00 20.16           H
ATOM   2963  HH  TYR A 186       0.806   9.117  36.767  1.00 18.58           H
ATOM   2964  N   ALA A 187      -1.255  15.124  34.979  1.00 15.78           N
ATOM   2965  CA  ALA A 187      -1.071  14.970  33.534  1.00 15.15           C
ATOM   2966  C   ALA A 187      -0.487  13.597  33.226  1.00 13.62           C
ATOM   2967  O   ALA A 187       0.432  13.143  33.900  1.00 15.16           O
ATOM   2968  CB  ALA A 187      -0.145  16.066  32.983  1.00 11.40           C
ATOM   2969  H   ALA A 187      -0.514  15.134  35.413  1.00 18.93           H
ATOM   2970  HA  ALA A 187      -1.928  15.048  33.086  1.00 18.18           H
ATOM   2971  HB1 ALA A 187      -0.055  15.955  32.024  1.00 13.68           H
ATOM   2972  HB2 ALA A 187      -0.540  16.929  33.183  1.00 13.68           H
ATOM   2973  HB3 ALA A 187       0.723  15.996  33.407  1.00 13.68           H
ATOM   2974  N   PHE A 188      -0.960  12.950  32.167  1.00 16.01           N
ATOM   2975  CA  PHE A 188      -0.563  11.575  31.897  1.00 15.65           C
ATOM   2976  C   PHE A 188       0.183  11.482  30.569  1.00 15.32           C
ATOM   2977  O   PHE A 188      -0.347  11.878  29.532  1.00 14.66           O
ATOM   2978  CB  PHE A 188      -1.796  10.683  31.889  1.00 13.70           C
ATOM   2979  CG  PHE A 188      -1.485   9.216  31.768  1.00 13.32           C
ATOM   2980  CD1 PHE A 188      -0.574   8.601  32.614  1.00 16.92           C
ATOM   2981  CD2 PHE A 188      -2.141   8.450  30.851  1.00 15.26           C
ATOM   2982  CE1 PHE A 188      -0.322   7.257  32.501  1.00 16.53           C
ATOM   2983  CE2 PHE A 188      -1.872   7.087  30.734  1.00 15.85           C
ATOM   2984  CZ  PHE A 188      -0.977   6.515  31.544  1.00 11.30           C
ATOM   2985  H   PHE A 188      -1.514  13.277  31.598  1.00 19.21           H
ATOM   2986  HA  PHE A 188       0.034  11.269  32.597  1.00 18.77           H
ATOM   2987  HB2 PHE A 188      -2.280  10.823  32.717  1.00 16.43           H
ATOM   2988  HB3 PHE A 188      -2.350  10.934  31.134  1.00 16.43           H
ATOM   2989  HD1 PHE A 188      -0.126   9.100  33.258  1.00 20.30           H
ATOM   2990  HD2 PHE A 188      -2.753   8.852  30.281  1.00 18.31           H
ATOM   2991  HE1 PHE A 188       0.298   6.851  33.067  1.00 19.83           H
ATOM   2992  HE2 PHE A 188      -2.315   6.578  30.095  1.00 19.02           H
ATOM   2993  HZ  PHE A 188      -0.806   5.607  31.477  1.00 13.55           H
ATOM   2994  N   LEU A 189       1.397  10.947  30.607  1.00 12.96           N
ATOM   2995  CA  LEU A 189       2.204  10.746  29.412  1.00 17.63           C
ATOM   2996  C   LEU A 189       1.758   9.425  28.792  1.00 16.76           C
ATOM   2997  O   LEU A 189       1.809   8.383  29.460  1.00 12.54           O
ATOM   2998  CB  LEU A 189       3.697  10.703  29.767  1.00 15.54           C
ATOM   2999  CG  LEU A 189       4.429  11.988  30.178  1.00 28.42           C
ATOM   3000  CD1 LEU A 189       4.647  12.905  28.975  1.00 22.27           C
ATOM   3001  CD2 LEU A 189       3.664  12.753  31.188  1.00 30.42           C
ATOM   3002  H   LEU A 189       1.773  10.667  31.329  1.00 15.54           H
ATOM   3003  HA  LEU A 189       2.056  11.473  28.783  1.00 21.15           H
ATOM   3004  HB2 LEU A 189       3.817  10.082  30.501  1.00 18.64           H
ATOM   3005  HB3 LEU A 189       4.170  10.357  28.992  1.00 18.64           H
ATOM   3006  HG  LEU A 189       5.293  11.759  30.564  1.00 34.10           H
ATOM   3007 HD11 LEU A 189       5.118  13.698  29.281  1.00 26.72           H
ATOM   3008 HD12 LEU A 189       5.170  12.439  28.302  1.00 26.72           H
ATOM   3009 HD13 LEU A 189       3.781  13.154  28.613  1.00 26.72           H
ATOM   3010 HD21 LEU A 189       4.184  13.530  31.442  1.00 36.49           H
ATOM   3011 HD22 LEU A 189       2.819  13.038  30.803  1.00 36.49           H
ATOM   3012 HD23 LEU A 189       3.509  12.184  31.961  1.00 36.49           H
ATOM   3013  N   MET A 190       1.287   9.452  27.545  1.00 13.46           N
ATOM   3014  CA  MET A 190       0.685   8.243  26.988  1.00 12.63           C
ATOM   3015  C   MET A 190       0.817   8.228  25.474  1.00 12.68           C
ATOM   3016  O   MET A 190       1.185   9.247  24.872  1.00 12.36           O
ATOM   3017  CB  MET A 190      -0.779   8.088  27.419  1.00 18.98           C
ATOM   3018  CG  MET A 190      -1.701   9.135  27.061  1.00 16.11           C
ATOM   3019  SD  MET A 190      -3.491   8.707  27.315  1.00 24.82           S
ATOM   3020  CE  MET A 190      -3.900   7.760  26.052  1.00 23.08           C
ATOM   3021  H   MET A 190       1.312  10.140  27.027  1.00 16.14           H
ATOM   3022  HA  MET A 190       1.174   7.476  27.345  1.00 15.15           H
ATOM   3023  HB2 MET A 190      -1.132   7.274  27.026  1.00 22.77           H
ATOM   3024  HB3 MET A 190      -0.797   8.011  28.386  1.00 22.77           H
ATOM   3025  HG2 MET A 190      -1.490   9.901  27.620  1.00 19.32           H
ATOM   3026  HG3 MET A 190      -1.559   9.351  26.129  1.00 19.32           H
ATOM   3027  HE1 MET A 190      -4.851   7.622  26.125  1.00 27.69           H
ATOM   3028  HE2 MET A 190      -3.674   8.239  25.249  1.00 27.69           H
ATOM   3029  HE3 MET A 190      -3.400   6.938  26.131  1.00 27.69           H
ATOM   3030  N   GLU A 191       0.491   7.068  24.852  1.00  9.93           N
ATOM   3031  CA  GLU A 191       0.682   6.995  23.415  1.00 12.25           C
ATOM   3032  C   GLU A 191      -0.580   7.651  22.792  1.00  9.35           C
ATOM   3033  O   GLU A 191      -1.749   7.650  23.098  1.00 13.91           O
ATOM   3034  CB  GLU A 191       0.965   5.558  22.972  1.00 11.14           C
ATOM   3035  CG  GLU A 191       2.315   5.140  23.561  1.00 10.14           C
ATOM   3036  CD  GLU A 191       2.592   3.662  23.388  1.00 12.26           C
ATOM   3037  OE1 GLU A 191       1.586   2.865  23.319  1.00 10.93           O
ATOM   3038  OE2 GLU A 191       3.759   3.219  23.390  1.00 14.84           O1-
ATOM   3039  H   GLU A 191       0.071   6.248  25.354  1.00 11.91           H
ATOM   3040  HA  GLU A 191       1.589   7.631  23.154  1.00 14.69           H
ATOM   3041  HB2 GLU A 191       0.165   4.865  23.315  1.00 13.36           H
ATOM   3042  HB3 GLU A 191       0.973   5.481  21.868  1.00 13.36           H
ATOM   3043  HG2 GLU A 191       3.146   5.746  23.160  1.00 12.17           H
ATOM   3044  HG3 GLU A 191       2.336   5.339  24.668  1.00 12.17           H
ATOM   3045  N   SER A 192      -0.145   8.401  21.723  1.00 12.85           N
ATOM   3046  CA  SER A 192      -0.950   9.394  20.977  1.00 14.24           C
ATOM   3047  C   SER A 192      -2.133   8.765  20.260  1.00 10.50           C
ATOM   3048  O   SER A 192      -3.198   9.383  20.133  1.00 13.43           O
ATOM   3049  CB  SER A 192      -0.090  10.151  19.941  1.00 11.64           C
ATOM   3050  OG  SER A 192       0.406   9.380  18.835  1.00 10.15           O
ATOM   3051  H   SER A 192       0.653   8.339  21.407  1.00 15.41           H
ATOM   3052  HA  SER A 192      -1.295  10.059  21.598  1.00 17.08           H
ATOM   3053  HB2 SER A 192      -0.641  10.853  19.566  1.00 13.96           H
ATOM   3054  HB3 SER A 192       0.669  10.545  20.394  1.00 13.96           H
ATOM   3055  HG  SER A 192      -0.207   8.934  18.473  1.00 12.17           H
ATOM   3056  N   THR A 193      -1.973   7.548  19.776  1.00  9.89           N
ATOM   3057  CA  THR A 193      -3.123   6.857  19.206  1.00 13.15           C
ATOM   3058  C   THR A 193      -4.151   6.494  20.285  1.00 14.70           C
ATOM   3059  O   THR A 193      -5.354   6.430  20.002  1.00 13.73           O
ATOM   3060  CB  THR A 193      -2.627   5.621  18.449  1.00 15.54           C
ATOM   3061  OG1 THR A 193      -1.572   4.989  19.190  1.00 14.53           O
ATOM   3062  CG2 THR A 193      -2.048   6.026  17.143  1.00 16.02           C
ATOM   3063  H   THR A 193      -1.228   7.112  19.762  1.00 11.86           H
ATOM   3064  HA  THR A 193      -3.554   7.450  18.577  1.00 15.77           H
ATOM   3065  HB  THR A 193      -3.354   4.994  18.301  1.00 18.64           H
ATOM   3066  HG1 THR A 193      -1.870   4.357  19.651  1.00 17.43           H
ATOM   3067 HG21 THR A 193      -1.718   5.237  16.683  1.00 19.22           H
ATOM   3068 HG22 THR A 193      -2.722   6.460  16.592  1.00 19.22           H
ATOM   3069 HG23 THR A 193      -1.311   6.639  17.281  1.00 19.22           H
ATOM   3070  N   THR A 194      -3.712   6.267  21.526  1.00 12.59           N
ATOM   3071  CA  THR A 194      -4.673   6.105  22.619  1.00 10.75           C
ATOM   3072  C   THR A 194      -5.279   7.448  23.011  1.00 15.10           C
ATOM   3073  O   THR A 194      -6.485   7.539  23.260  1.00 12.37           O
ATOM   3074  CB  THR A 194      -4.016   5.430  23.830  1.00 14.17           C
ATOM   3075  OG1 THR A 194      -3.500   4.141  23.449  1.00 14.86           O
ATOM   3076  CG2 THR A 194      -5.020   5.225  24.975  1.00 16.06           C
ATOM   3077  H   THR A 194      -2.884   6.205  21.750  1.00 15.10           H
ATOM   3078  HA  THR A 194      -5.403   5.544  22.322  1.00 12.89           H
ATOM   3079  HB  THR A 194      -3.304   6.002  24.151  1.00 17.00           H
ATOM   3080  HG1 THR A 194      -3.299   4.149  22.634  1.00 17.82           H
ATOM   3081 HG21 THR A 194      -4.542   5.043  25.798  1.00 19.26           H
ATOM   3082 HG22 THR A 194      -5.583   6.002  25.099  1.00 19.26           H
ATOM   3083 HG23 THR A 194      -5.594   4.473  24.770  1.00 19.26           H
ATOM   3084  N   ILE A 195      -4.469   8.507  23.054  1.00 14.15           N
ATOM   3085  CA  ILE A 195      -5.007   9.847  23.323  1.00 14.10           C
ATOM   3086  C   ILE A 195      -6.135  10.177  22.362  1.00 13.03           C
ATOM   3087  O   ILE A 195      -7.174  10.692  22.770  1.00 15.60           O
ATOM   3088  CB  ILE A 195      -3.904  10.914  23.242  1.00 10.12           C
ATOM   3089  CG1 ILE A 195      -2.872  10.690  24.315  1.00 14.70           C
ATOM   3090  CG2 ILE A 195      -4.495  12.334  23.341  1.00 18.75           C
ATOM   3091  CD1 ILE A 195      -1.756  11.633  24.226  1.00 12.17           C
ATOM   3092  H   ILE A 195      -3.621   8.477  22.935  1.00 16.97           H
ATOM   3093  HA  ILE A 195      -5.370   9.871  24.221  1.00 16.92           H
ATOM   3094  HB  ILE A 195      -3.466  10.835  22.379  1.00 12.13           H
ATOM   3095 HG12 ILE A 195      -3.277  10.773  25.192  1.00 17.63           H
ATOM   3096 HG13 ILE A 195      -2.500   9.801  24.202  1.00 17.63           H
ATOM   3097 HG21 ILE A 195      -3.783  12.985  23.255  1.00 22.50           H
ATOM   3098 HG22 ILE A 195      -5.137  12.469  22.625  1.00 22.50           H
ATOM   3099 HG23 ILE A 195      -4.927  12.439  24.201  1.00 22.50           H
ATOM   3100 HD11 ILE A 195      -1.101  11.398  24.899  1.00 14.60           H
ATOM   3101 HD12 ILE A 195      -1.365  11.566  23.345  1.00 14.60           H
ATOM   3102 HD13 ILE A 195      -2.085  12.528  24.388  1.00 14.60           H
ATOM   3103  N   GLU A 196      -5.930   9.910  21.065  1.00 12.21           N
ATOM   3104  CA  GLU A 196      -6.942  10.178  20.047  1.00 15.42           C
ATOM   3105  C   GLU A 196      -8.250   9.475  20.380  1.00 18.40           C
ATOM   3106  O   GLU A 196      -9.338  10.054  20.265  1.00 19.86           O
ATOM   3107  CB  GLU A 196      -6.386   9.708  18.689  1.00 19.08           C
ATOM   3108  CG  GLU A 196      -7.185   9.973  17.445  1.00 31.49           C
ATOM   3109  CD  GLU A 196      -6.585   9.232  16.247  1.00 30.19           C
ATOM   3110  OE1 GLU A 196      -5.405   8.745  16.340  1.00 34.93           O
ATOM   3111  OE2 GLU A 196      -7.301   9.130  15.235  1.00 38.26           O1-
ATOM   3112  H   GLU A 196      -5.209   9.565  20.753  1.00 14.64           H
ATOM   3113  HA  GLU A 196      -7.114  11.128  19.999  1.00 18.49           H
ATOM   3114  HB2 GLU A 196      -5.518  10.122  18.554  1.00 22.89           H
ATOM   3115  HB3 GLU A 196      -6.272   8.744  18.726  1.00 22.89           H
ATOM   3116  HG2 GLU A 196      -8.104   9.686  17.566  1.00 37.78           H
ATOM   3117  HG3 GLU A 196      -7.158  10.923  17.255  1.00 37.78           H
ATOM   3118  N   PHE A 197      -8.162   8.211  20.793  1.00 16.95           N
ATOM   3119  CA  PHE A 197      -9.360   7.442  21.128  1.00 17.68           C
ATOM   3120  C   PHE A 197     -10.097   8.079  22.301  1.00 14.98           C
ATOM   3121  O   PHE A 197     -11.322   8.267  22.265  1.00 19.30           O
ATOM   3122  CB  PHE A 197      -8.946   6.000  21.458  1.00 14.53           C
ATOM   3123  CG  PHE A 197     -10.090   5.048  21.577  1.00 17.84           C
ATOM   3124  CD1 PHE A 197     -10.667   4.477  20.448  1.00 19.59           C
ATOM   3125  CD2 PHE A 197     -10.587   4.721  22.819  1.00 18.37           C
ATOM   3126  CE1 PHE A 197     -11.730   3.602  20.555  1.00 17.28           C
ATOM   3127  CE2 PHE A 197     -11.641   3.858  22.937  1.00 18.94           C
ATOM   3128  CZ  PHE A 197     -12.221   3.296  21.800  1.00 16.79           C
ATOM   3129  H   PHE A 197      -7.423   7.784  20.906  1.00 20.34           H
ATOM   3130  HA  PHE A 197      -9.959   7.422  20.366  1.00 21.21           H
ATOM   3131  HB2 PHE A 197      -8.353   5.675  20.761  1.00 17.43           H
ATOM   3132  HB3 PHE A 197      -8.494   6.002  22.312  1.00 17.43           H
ATOM   3133  HD1 PHE A 197     -10.336   4.690  19.606  1.00 23.51           H
ATOM   3134  HD2 PHE A 197     -10.209   5.103  23.576  1.00 22.04           H
ATOM   3135  HE1 PHE A 197     -12.108   3.228  19.793  1.00 20.73           H
ATOM   3136  HE2 PHE A 197     -11.967   3.648  23.782  1.00 22.72           H
ATOM   3137  HZ  PHE A 197     -12.931   2.703  21.881  1.00 20.14           H
ATOM   3138  N   VAL A 198      -9.338   8.453  23.326  1.00 13.97           N
ATOM   3139  CA  VAL A 198      -9.868   8.923  24.605  1.00 15.64           C
ATOM   3140  C   VAL A 198     -10.474  10.314  24.472  1.00 18.66           C
ATOM   3141  O   VAL A 198     -11.568  10.575  24.983  1.00 19.52           O
ATOM   3142  CB  VAL A 198      -8.731   8.889  25.648  1.00 18.95           C
ATOM   3143  CG1 VAL A 198      -9.106   9.640  26.906  1.00 30.70           C
ATOM   3144  CG2 VAL A 198      -8.371   7.437  25.970  1.00 29.34           C
ATOM   3145  H   VAL A 198      -8.478   8.442  23.299  1.00 16.76           H
ATOM   3146  HA  VAL A 198     -10.569   8.325  24.904  1.00 18.76           H
ATOM   3147  HB  VAL A 198      -7.941   9.311  25.282  1.00 22.74           H
ATOM   3148 HG11 VAL A 198      -8.390   9.537  27.552  1.00 36.83           H
ATOM   3149 HG12 VAL A 198      -9.221  10.580  26.700  1.00 36.83           H
ATOM   3150 HG13 VAL A 198      -9.929   9.268  27.258  1.00 36.83           H
ATOM   3151 HG21 VAL A 198      -7.631   7.431  26.600  1.00 35.20           H
ATOM   3152 HG22 VAL A 198      -9.142   6.992  26.356  1.00 35.20           H
ATOM   3153 HG23 VAL A 198      -8.113   6.988  25.149  1.00 35.20           H
ATOM   3154  N   THR A 199      -9.797  11.221  23.759  1.00 16.93           N
ATOM   3155  CA  THR A 199     -10.291  12.594  23.658  1.00 20.88           C
ATOM   3156  C   THR A 199     -11.528  12.677  22.779  1.00 19.51           C
ATOM   3157  O   THR A 199     -12.379  13.548  22.989  1.00 19.17           O
ATOM   3158  CB  THR A 199      -9.215  13.543  23.113  1.00 16.92           C
ATOM   3159  OG1 THR A 199      -8.778  13.099  21.820  1.00 18.11           O
ATOM   3160  CG2 THR A 199      -8.023  13.657  24.072  1.00 18.43           C
ATOM   3161  H   THR A 199      -9.074  11.065  23.327  1.00 20.31           H
ATOM   3162  HA  THR A 199     -10.532  12.908  24.544  1.00 25.05           H
ATOM   3163  HB  THR A 199      -9.603  14.427  23.018  1.00 20.29           H
ATOM   3164  HG1 THR A 199      -8.274  12.434  21.902  1.00 21.73           H
ATOM   3165 HG21 THR A 199      -7.373  14.291  23.726  1.00 22.11           H
ATOM   3166 HG22 THR A 199      -8.325  13.951  24.948  1.00 22.11           H
ATOM   3167 HG23 THR A 199      -7.592  12.792  24.161  1.00 22.11           H
ATOM   3168  N   GLN A 200     -11.653  11.790  21.798  1.00 20.58           N
ATOM   3169  CA  GLN A 200     -12.885  11.753  21.024  1.00 26.58           C
ATOM   3170  C   GLN A 200     -14.090  11.381  21.876  1.00 22.86           C
ATOM   3171  O   GLN A 200     -15.218  11.760  21.544  1.00 28.67           O
ATOM   3172  CB  GLN A 200     -12.764  10.770  19.878  1.00 22.36           C
ATOM   3173  CG  GLN A 200     -14.042  10.679  19.062  1.00 39.03           C
ATOM   3174  CD  GLN A 200     -13.851   9.954  17.740  1.00 46.52           C
ATOM   3175  OE1 GLN A 200     -14.510   8.932  17.461  1.00 51.47           O
ATOM   3176  NE2 GLN A 200     -12.952  10.484  16.909  1.00 51.93           N
ATOM   3177  H   GLN A 200     -11.053  11.218  21.568  1.00 24.69           H
ATOM   3178  HA  GLN A 200     -13.047  12.635  20.646  1.00 31.89           H
ATOM   3179  HB2 GLN A 200     -12.045  11.054  19.292  1.00 26.82           H
ATOM   3180  HB3 GLN A 200     -12.579   9.890  20.244  1.00 26.82           H
ATOM   3181  HG2 GLN A 200     -14.704  10.187  19.568  1.00 46.83           H
ATOM   3182  HG3 GLN A 200     -14.361  11.573  18.871  1.00 46.83           H
ATOM   3183 HE21 GLN A 200     -12.547  11.213  17.127  1.00 62.30           H
ATOM   3184 HE22 GLN A 200     -12.781  10.106  16.155  1.00 62.30           H
ATOM   3185  N   ARG A 201     -13.885  10.624  22.947  1.00 20.83           N
ATOM   3186  CA  ARG A 201     -14.984  10.103  23.750  1.00 23.08           C
ATOM   3187  C   ARG A 201     -15.170  10.846  25.066  1.00 28.92           C
ATOM   3188  O   ARG A 201     -16.142  10.569  25.774  1.00 28.42           O
ATOM   3189  CB  ARG A 201     -14.779   8.605  24.016  1.00 20.85           C
ATOM   3190  CG  ARG A 201     -14.828   7.836  22.700  1.00 23.59           C
ATOM   3191  CD  ARG A 201     -14.323   6.415  22.745  1.00 21.12           C
ATOM   3192  NE  ARG A 201     -14.595   5.807  21.428  1.00 16.49           N
ATOM   3193  CZ  ARG A 201     -13.949   6.095  20.304  1.00 24.72           C
ATOM   3194  NH1 ARG A 201     -12.942   6.951  20.308  1.00 21.10           N
ATOM   3195  NH2 ARG A 201     -14.296   5.504  19.166  1.00 23.93           N1+
ATOM   3196  H   ARG A 201     -13.107  10.383  23.227  1.00 24.99           H
ATOM   3197  HA  ARG A 201     -15.804  10.181  23.237  1.00 27.68           H
ATOM   3198  HB2 ARG A 201     -13.916   8.459  24.434  1.00 25.01           H
ATOM   3199  HB3 ARG A 201     -15.484   8.281  24.592  1.00 25.01           H
ATOM   3200  HG2 ARG A 201     -15.744   7.816  22.387  1.00 28.30           H
ATOM   3201  HG3 ARG A 201     -14.284   8.308  22.048  1.00 28.30           H
ATOM   3202  HD2 ARG A 201     -13.370   6.406  22.917  1.00 25.34           H
ATOM   3203  HD3 ARG A 201     -14.798   5.918  23.431  1.00 25.34           H
ATOM   3204  HE  ARG A 201     -15.050   5.076  21.425  1.00 19.78           H
ATOM   3205 HH11 ARG A 201     -12.703   7.341  21.039  1.00 25.31           H
ATOM   3206 HH12 ARG A 201     -12.525   7.119  19.573  1.00 25.31           H
ATOM   3207 HH21 ARG A 201     -14.946   4.940  19.155  1.00 28.71           H
ATOM   3208 HH22 ARG A 201     -13.868   5.679  18.439  1.00 28.71           H
ATOM   3209  N   ASN A 202     -14.288  11.796  25.401  1.00 24.11           N
ATOM   3210  CA  ASN A 202     -14.416  12.575  26.640  1.00 23.07           C
ATOM   3211  C   ASN A 202     -14.034  14.019  26.334  1.00 26.11           C
ATOM   3212  O   ASN A 202     -12.846  14.340  26.247  1.00 21.10           O
ATOM   3213  CB  ASN A 202     -13.542  12.014  27.748  1.00 27.77           C
ATOM   3214  CG  ASN A 202     -13.845  12.654  29.112  1.00 31.70           C
ATOM   3215  OD1 ASN A 202     -14.017  13.874  29.235  1.00 28.86           O
ATOM   3216  ND2 ASN A 202     -13.927  11.824  30.129  1.00 30.87           N
ATOM   3217  H   ASN A 202     -13.606  12.008  24.921  1.00 28.93           H
ATOM   3218  HA  ASN A 202     -15.339  12.564  26.937  1.00 27.68           H
ATOM   3219  HB2 ASN A 202     -13.696  11.061  27.819  1.00 33.31           H
ATOM   3220  HB3 ASN A 202     -12.611  12.179  27.527  1.00 33.31           H
ATOM   3221 HD21 ASN A 202     -14.063  12.133  30.921  1.00 37.03           H
ATOM   3222 HD22 ASN A 202     -13.836  10.976  30.000  1.00 37.03           H
ATOM   3223  N   CYS A 203     -15.040  14.886  26.207  1.00 24.23           N
ATOM   3224  CA  CYS A 203     -14.812  16.259  25.785  1.00 27.01           C
ATOM   3225  C   CYS A 203     -14.052  17.079  26.827  1.00 18.38           C
ATOM   3226  O   CYS A 203     -13.638  18.200  26.511  1.00 29.27           O
ATOM   3227  CB  CYS A 203     -16.156  16.943  25.467  1.00 32.96           C
ATOM   3228  SG  CYS A 203     -17.288  17.096  26.900  1.00 41.30           S
ATOM   3229  H   CYS A 203     -15.864  14.703  26.372  1.00 29.07           H
ATOM   3230  HA  CYS A 203     -14.285  16.251  24.969  1.00 32.40           H
ATOM   3231  HB2 CYS A 203     -15.986  17.835  25.128  1.00 39.54           H
ATOM   3232  HB3 CYS A 203     -16.612  16.422  24.788  1.00 39.54           H
ATOM   3233  HG  CYS A 203     -17.928  16.088  27.037  1.00 49.55           H
ATOM   3234  N   ASN A 204     -13.859  16.562  28.031  1.00 20.43           N
ATOM   3235  CA  ASN A 204     -13.083  17.232  29.074  1.00 25.52           C
ATOM   3236  C   ASN A 204     -11.581  17.031  28.927  1.00 26.46           C
ATOM   3237  O   ASN A 204     -10.818  17.665  29.655  1.00 25.79           O
ATOM   3238  CB  ASN A 204     -13.502  16.727  30.462  1.00 29.79           C
ATOM   3239  CG  ASN A 204     -14.958  16.891  30.708  1.00 34.95           C
ATOM   3240  OD1 ASN A 204     -15.500  17.966  30.517  1.00 36.90           O
ATOM   3241  ND2 ASN A 204     -15.623  15.803  31.087  1.00 35.12           N
ATOM   3242  H   ASN A 204     -14.172  15.799  28.275  1.00 24.51           H
ATOM   3243  HA  ASN A 204     -13.268  18.182  29.039  1.00 30.61           H
ATOM   3244  HB2 ASN A 204     -13.299  15.782  30.535  1.00 35.74           H
ATOM   3245  HB3 ASN A 204     -13.023  17.224  31.146  1.00 35.74           H
ATOM   3246 HD21 ASN A 204     -16.462  15.849  31.263  1.00 42.13           H
ATOM   3247 HD22 ASN A 204     -15.209  15.050  31.156  1.00 42.13           H
ATOM   3248  N   LEU A 205     -11.138  16.156  28.031  1.00 24.42           N
ATOM   3249  CA  LEU A 205      -9.733  15.794  27.916  1.00 20.35           C
ATOM   3250  C   LEU A 205      -9.147  16.328  26.614  1.00 14.91           C
ATOM   3251  O   LEU A 205      -9.847  16.519  25.630  1.00 18.55           O
ATOM   3252  CB  LEU A 205      -9.542  14.272  27.961  1.00 18.49           C
ATOM   3253  CG  LEU A 205      -9.342  13.555  29.313  1.00 24.60           C
ATOM   3254  CD1 LEU A 205      -9.773  14.387  30.481  1.00 30.59           C
ATOM   3255  CD2 LEU A 205     -10.047  12.213  29.270  1.00 26.32           C
ATOM   3256  H   LEU A 205     -11.643  15.753  27.464  1.00 29.30           H
ATOM   3257  HA  LEU A 205      -9.239  16.197  28.646  1.00 24.41           H
ATOM   3258  HB2 LEU A 205     -10.309  13.860  27.530  1.00 22.18           H
ATOM   3259  HB3 LEU A 205      -8.755  14.069  27.430  1.00 22.18           H
ATOM   3260  HG  LEU A 205      -8.397  13.375  29.443  1.00 29.51           H
ATOM   3261 HD11 LEU A 205      -9.662  13.863  31.289  1.00 36.71           H
ATOM   3262 HD12 LEU A 205      -9.224  15.183  30.535  1.00 36.71           H
ATOM   3263 HD13 LEU A 205     -10.705  14.627  30.362  1.00 36.71           H
ATOM   3264 HD21 LEU A 205      -9.920  11.769  30.121  1.00 31.57           H
ATOM   3265 HD22 LEU A 205     -10.991  12.360  29.104  1.00 31.57           H
ATOM   3266 HD23 LEU A 205      -9.667  11.679  28.556  1.00 31.57           H
ATOM   3267  N   THR A 206      -7.840  16.557  26.624  1.00 16.45           N
ATOM   3268  CA  THR A 206      -7.188  17.079  25.448  1.00 15.69           C
ATOM   3269  C   THR A 206      -5.757  16.596  25.417  1.00 13.41           C
ATOM   3270  O   THR A 206      -5.153  16.325  26.457  1.00 17.28           O
ATOM   3271  CB  THR A 206      -7.227  18.616  25.413  1.00 16.49           C
ATOM   3272  OG1 THR A 206      -6.629  19.068  24.200  1.00 16.09           O
ATOM   3273  CG2 THR A 206      -6.472  19.211  26.577  1.00 19.58           C
ATOM   3274  H   THR A 206      -7.316  16.420  27.292  1.00 19.73           H
ATOM   3275  HA  THR A 206      -7.630  16.735  24.657  1.00 18.83           H
ATOM   3276  HB  THR A 206      -8.143  18.922  25.444  1.00 19.78           H
ATOM   3277  HG1 THR A 206      -5.791  19.041  24.281  1.00 19.31           H
ATOM   3278 HG21 THR A 206      -6.508  20.177  26.524  1.00 23.49           H
ATOM   3279 HG22 THR A 206      -6.876  18.922  27.410  1.00 23.49           H
ATOM   3280 HG23 THR A 206      -5.541  18.938  26.567  1.00 23.49           H
ATOM   3281  N   GLN A 207      -5.204  16.522  24.212  1.00 15.51           N
ATOM   3282  CA  GLN A 207      -3.760  16.397  24.099  1.00 12.19           C
ATOM   3283  C   GLN A 207      -3.113  17.738  24.396  1.00 15.58           C
ATOM   3284  O   GLN A 207      -3.671  18.794  24.086  1.00 15.35           O
ATOM   3285  CB  GLN A 207      -3.372  15.916  22.702  1.00 13.12           C
ATOM   3286  CG  GLN A 207      -1.897  15.691  22.536  1.00 14.55           C
ATOM   3287  CD  GLN A 207      -1.556  15.028  21.214  1.00 21.60           C
ATOM   3288  OE1 GLN A 207      -2.058  13.946  20.899  1.00 20.61           O
ATOM   3289  NE2 GLN A 207      -0.699  15.674  20.436  1.00 14.04           N
ATOM   3290  H   GLN A 207      -5.623  16.564  23.461  1.00 18.61           H
ATOM   3291  HA  GLN A 207      -3.437  15.769  24.759  1.00 14.62           H
ATOM   3292  HB2 GLN A 207      -3.819  15.076  22.527  1.00 15.74           H
ATOM   3293  HB3 GLN A 207      -3.651  16.583  22.056  1.00 15.74           H
ATOM   3294  HG2 GLN A 207      -1.450  16.552  22.560  1.00 17.45           H
ATOM   3295  HG3 GLN A 207      -1.571  15.128  23.255  1.00 17.45           H
ATOM   3296 HE21 GLN A 207      -0.347  16.413  20.702  1.00 16.84           H
ATOM   3297 HE22 GLN A 207      -0.496  15.353  19.665  1.00 16.84           H
ATOM   3298  N   ILE A 208      -1.923  17.693  24.999  1.00 14.38           N
ATOM   3299  CA  ILE A 208      -1.131  18.893  25.276  1.00 15.36           C
ATOM   3300  C   ILE A 208       0.166  18.829  24.489  1.00 11.68           C
ATOM   3301  O   ILE A 208       0.944  17.881  24.639  1.00 13.80           O
ATOM   3302  CB  ILE A 208      -0.819  19.051  26.779  1.00 14.96           C
ATOM   3303  CG1 ILE A 208      -2.101  19.231  27.597  1.00 13.57           C
ATOM   3304  CG2 ILE A 208       0.151  20.202  26.983  1.00 18.78           C
ATOM   3305  CD1 ILE A 208      -2.976  20.453  27.221  1.00 17.84           C
ATOM   3306  H   ILE A 208      -1.551  16.968  25.273  1.00 17.25           H
ATOM   3307  HA  ILE A 208      -1.613  19.674  24.974  1.00 18.43           H
ATOM   3308  HB  ILE A 208      -0.391  18.242  27.091  1.00 17.95           H
ATOM   3309 HG12 ILE A 208      -2.641  18.431  27.498  1.00 16.27           H
ATOM   3310 HG13 ILE A 208      -1.852  19.332  28.526  1.00 16.27           H
ATOM   3311 HG21 ILE A 208       0.255  20.360  27.931  1.00 22.52           H
ATOM   3312 HG22 ILE A 208       1.014  19.986  26.598  1.00 22.52           H
ATOM   3313 HG23 ILE A 208      -0.216  20.990  26.551  1.00 22.52           H
ATOM   3314 HD11 ILE A 208      -3.708  20.523  27.853  1.00 21.40           H
ATOM   3315 HD12 ILE A 208      -2.444  21.263  27.248  1.00 21.40           H
ATOM   3316 HD13 ILE A 208      -3.328  20.327  26.327  1.00 21.40           H
ATOM   3317  N   GLY A 209       0.434  19.871  23.707  1.00 14.84           N
ATOM   3318  CA  GLY A 209       1.631  19.892  22.906  1.00 16.31           C
ATOM   3319  C   GLY A 209       1.579  18.878  21.765  1.00 13.82           C
ATOM   3320  O   GLY A 209       0.537  18.303  21.410  1.00 15.49           O
ATOM   3321  H   GLY A 209      -0.065  20.565  23.620  1.00 17.80           H
ATOM   3322  HA2 GLY A 209       1.752  20.777  22.521  1.00 19.57           H
ATOM   3323  HA3 GLY A 209       2.398  19.683  23.472  1.00 19.57           H
ATOM   3324  N   GLY A 210       2.754  18.684  21.183  1.00 12.68           N
ATOM   3325  CA  GLY A 210       2.950  17.801  20.054  1.00 11.41           C
ATOM   3326  C   GLY A 210       3.464  16.454  20.496  1.00 10.11           C
ATOM   3327  O   GLY A 210       3.318  16.051  21.654  1.00 13.32           O
ATOM   3328  H   GLY A 210       3.481  19.065  21.444  1.00 15.21           H
ATOM   3329  HA2 GLY A 210       2.119  17.667  19.576  1.00 13.68           H
ATOM   3330  HA3 GLY A 210       3.601  18.189  19.455  1.00 13.68           H
ATOM   3331  N   LEU A 211       4.046  15.732  19.552  1.00 13.20           N
ATOM   3332  CA  LEU A 211       4.610  14.422  19.822  1.00 11.90           C
ATOM   3333  C   LEU A 211       6.032  14.585  20.344  1.00 17.84           C
ATOM   3334  O   LEU A 211       6.819  15.373  19.815  1.00 17.67           O
ATOM   3335  CB  LEU A 211       4.568  13.540  18.564  1.00  9.94           C
ATOM   3336  CG  LEU A 211       3.150  13.271  18.022  1.00 14.97           C
ATOM   3337  CD1 LEU A 211       3.200  12.167  17.013  1.00 23.85           C
ATOM   3338  CD2 LEU A 211       2.184  12.920  19.083  1.00 16.44           C
ATOM   3339  H   LEU A 211       4.113  15.973  18.732  1.00 15.84           H
ATOM   3340  HA  LEU A 211       4.102  13.984  20.517  1.00 14.27           H
ATOM   3341  HB2 LEU A 211       5.077  13.969  17.859  1.00 11.92           H
ATOM   3342  HB3 LEU A 211       4.964  12.675  18.767  1.00 11.92           H
ATOM   3343  HG  LEU A 211       2.809  14.066  17.577  1.00 17.96           H
ATOM   3344 HD11 LEU A 211       2.312  12.028  16.650  1.00 28.61           H
ATOM   3345 HD12 LEU A 211       3.817  12.416  16.307  1.00 28.61           H
ATOM   3346 HD13 LEU A 211       3.509  11.360  17.455  1.00 28.61           H
ATOM   3347 HD21 LEU A 211       1.329  12.729  18.669  1.00 19.72           H
ATOM   3348 HD22 LEU A 211       2.507  12.134  19.556  1.00 19.72           H
ATOM   3349 HD23 LEU A 211       2.095  13.668  19.692  1.00 19.72           H
ATOM   3350  N   ILE A 212       6.332  13.850  21.406  1.00 11.55           N
ATOM   3351  CA  ILE A 212       7.610  13.907  22.103  1.00 13.13           C
ATOM   3352  C   ILE A 212       8.604  12.941  21.478  1.00 15.17           C
ATOM   3353  O   ILE A 212       9.821  13.128  21.600  1.00 14.10           O
ATOM   3354  CB  ILE A 212       7.343  13.576  23.596  1.00 16.06           C
ATOM   3355  CG1 ILE A 212       6.626  14.752  24.277  1.00 17.37           C
ATOM   3356  CG2 ILE A 212       8.608  13.105  24.316  1.00 16.72           C
ATOM   3357  CD1 ILE A 212       6.154  14.440  25.701  1.00 17.14           C
ATOM   3358  H   ILE A 212       5.782  13.295  21.760  1.00 13.86           H
ATOM   3359  HA  ILE A 212       7.975  14.802  22.047  1.00 15.74           H
ATOM   3360  HB  ILE A 212       6.726  12.826  23.616  1.00 19.26           H
ATOM   3361 HG12 ILE A 212       7.231  15.507  24.323  1.00 20.83           H
ATOM   3362 HG13 ILE A 212       5.843  14.988  23.755  1.00 20.83           H
ATOM   3363 HG21 ILE A 212       8.404  12.975  25.254  1.00 20.05           H
ATOM   3364 HG22 ILE A 212       8.901  12.261  23.938  1.00 20.05           H
ATOM   3365 HG23 ILE A 212       9.299  13.776  24.208  1.00 20.05           H
ATOM   3366 HD11 ILE A 212       5.678  15.211  26.046  1.00 20.56           H
ATOM   3367 HD12 ILE A 212       5.567  13.664  25.677  1.00 20.56           H
ATOM   3368 HD13 ILE A 212       6.927  14.243  26.257  1.00 20.56           H
ATOM   3369  N   ASP A 213       8.108  11.887  20.837  1.00 12.90           N
ATOM   3370  CA  ASP A 213       8.969  11.025  20.044  1.00 13.56           C
ATOM   3371  C   ASP A 213       8.158  10.507  18.860  1.00 15.35           C
ATOM   3372  O   ASP A 213       7.008  10.899  18.638  1.00 16.56           O
ATOM   3373  CB  ASP A 213       9.577   9.883  20.894  1.00 13.27           C
ATOM   3374  CG  ASP A 213       8.596   8.735  21.173  1.00 15.05           C
ATOM   3375  OD1 ASP A 213       7.352   8.904  21.017  1.00 16.65           O
ATOM   3376  OD2 ASP A 213       9.107   7.646  21.552  1.00 20.11           O1-
ATOM   3377  H   ASP A 213       7.279  11.647  20.863  1.00 15.47           H
ATOM   3378  HA  ASP A 213       9.706  11.553  19.693  1.00 16.27           H
ATOM   3379  HB2 ASP A 213      10.337   9.511  20.409  1.00 15.92           H
ATOM   3380  HB3 ASP A 213       9.873  10.241  21.745  1.00 15.92           H
ATOM   3381  N   SER A 214       8.792   9.664  18.073  1.00 15.62           N
ATOM   3382  CA  SER A 214       8.155   9.035  16.933  1.00 17.98           C
ATOM   3383  C   SER A 214       8.478   7.560  17.017  1.00 18.65           C
ATOM   3384  O   SER A 214       9.652   7.210  17.148  1.00 18.11           O
ATOM   3385  CB  SER A 214       8.664   9.637  15.621  1.00 23.60           C
ATOM   3386  OG  SER A 214       7.985   9.043  14.537  1.00 43.58           O
ATOM   3387  H   SER A 214       9.611   9.427  18.184  1.00 18.73           H
ATOM   3388  HA  SER A 214       7.196   9.155  16.977  1.00 21.57           H
ATOM   3389  HB2 SER A 214       8.507  10.592  15.621  1.00 28.32           H
ATOM   3390  HB3 SER A 214       9.613   9.473  15.550  1.00 28.32           H
ATOM   3391  HG  SER A 214       7.377   8.541  14.831  1.00 52.28           H
ATOM   3392  N   LYS A 215       7.440   6.704  16.989  1.00 17.27           N
ATOM   3393  CA  LYS A 215       7.627   5.265  17.104  1.00 13.47           C
ATOM   3394  C   LYS A 215       6.491   4.543  16.376  1.00 14.62           C
ATOM   3395  O   LYS A 215       5.655   5.160  15.719  1.00 12.64           O
ATOM   3396  CB  LYS A 215       7.694   4.832  18.573  1.00 18.58           C
ATOM   3397  CG  LYS A 215       6.521   5.360  19.432  1.00 16.06           C
ATOM   3398  CD  LYS A 215       6.267   4.533  20.672  1.00 20.08           C
ATOM   3399  CE  LYS A 215       7.480   4.322  21.533  1.00 15.93           C
ATOM   3400  NZ  LYS A 215       7.776   5.459  22.473  1.00 15.05           N1+
ATOM   3401  H   LYS A 215       6.614   6.938  16.909  1.00 20.71           H
ATOM   3402  HA  LYS A 215       8.464   5.032  16.682  1.00 16.16           H
ATOM   3403  HB2 LYS A 215       7.686   3.863  18.615  1.00 22.29           H
ATOM   3404  HB3 LYS A 215       8.524   5.162  18.955  1.00 22.29           H
ATOM   3405  HG2 LYS A 215       6.721   6.260  19.729  1.00 19.27           H
ATOM   3406  HG3 LYS A 215       5.709   5.346  18.907  1.00 19.27           H
ATOM   3407  HD2 LYS A 215       5.588   4.966  21.214  1.00 24.09           H
ATOM   3408  HD3 LYS A 215       5.958   3.654  20.390  1.00 24.09           H
ATOM   3409  HE2 LYS A 215       7.316   3.533  22.074  1.00 19.11           H
ATOM   3410  HE3 LYS A 215       8.258   4.170  20.977  1.00 19.11           H
ATOM   3411  HZ1 LYS A 215       8.487   5.263  22.972  1.00 18.05           H
ATOM   3412  HZ2 LYS A 215       7.947   6.198  22.007  1.00 18.05           H
ATOM   3413  HZ3 LYS A 215       7.080   5.598  23.010  1.00 18.05           H
ATOM   3414  N   GLY A 216       6.479   3.218  16.458  1.00 12.95           N
ATOM   3415  CA  GLY A 216       5.404   2.450  15.836  1.00 15.59           C
ATOM   3416  C   GLY A 216       5.050   1.219  16.647  1.00 13.54           C
ATOM   3417  O   GLY A 216       5.838   0.807  17.504  1.00 12.30           O
ATOM   3418  H   GLY A 216       7.093   2.753  16.840  1.00 15.54           H
ATOM   3419  HA2 GLY A 216       4.608   3.001  15.761  1.00 18.70           H
ATOM   3420  HA3 GLY A 216       5.688   2.164  14.950  1.00 18.70           H
ATOM   3421  N   TYR A 217       3.866   0.607  16.348  1.00 12.40           N
ATOM   3422  CA  TYR A 217       3.594  -0.726  16.876  1.00 11.07           C
ATOM   3423  C   TYR A 217       3.905  -1.660  15.688  1.00 10.20           C
ATOM   3424  O   TYR A 217       3.657  -1.499  14.508  1.00 12.75           O
ATOM   3425  CB  TYR A 217       2.126  -0.932  17.241  1.00 11.32           C
ATOM   3426  CG  TYR A 217       1.651   0.031  18.278  1.00  9.35           C
ATOM   3427  CD1 TYR A 217       0.370   0.596  18.133  1.00 13.19           C
ATOM   3428  CD2 TYR A 217       2.437   0.359  19.389  1.00 11.18           C
ATOM   3429  CE1 TYR A 217      -0.156   1.407  19.127  1.00 10.52           C
ATOM   3430  CE2 TYR A 217       1.940   1.194  20.390  1.00 11.85           C
ATOM   3431  CZ  TYR A 217       0.634   1.692  20.265  1.00 12.46           C
ATOM   3432  OH  TYR A 217       0.036   2.427  21.226  1.00 13.17           O
ATOM   3433  H   TYR A 217       3.257   0.929  15.579  1.00 14.87           H
ATOM   3434  HA  TYR A 217       4.257  -0.927  17.777  1.00 13.27           H
ATOM   3435  HB2 TYR A 217       1.488  -0.866  16.328  1.00 13.57           H
ATOM   3436  HB3 TYR A 217       1.996  -1.978  17.610  1.00 13.57           H
ATOM   3437  HD1 TYR A 217      -0.222   0.389  17.237  1.00 15.82           H
ATOM   3438  HD2 TYR A 217       3.449  -0.045  19.479  1.00 13.41           H
ATOM   3439  HE1 TYR A 217      -1.140   1.857  19.026  1.00 12.62           H
ATOM   3440  HE2 TYR A 217       2.544   1.466  21.251  1.00 14.21           H
ATOM   3441  HH  TYR A 217       0.667   2.689  22.027  1.00 15.79           H
ATOM   3442  N   GLY A 218       4.548  -2.764  16.155  1.00  9.17           N
ATOM   3443  CA  GLY A 218       4.880  -3.916  15.322  1.00 10.07           C
ATOM   3444  C   GLY A 218       4.581  -5.266  15.966  1.00  9.78           C
ATOM   3445  O   GLY A 218       4.398  -5.394  17.188  1.00 10.64           O
ATOM   3446  H   GLY A 218       4.815  -2.841  16.968  1.00 11.00           H
ATOM   3447  HA2 GLY A 218       4.402  -3.851  14.483  1.00 12.08           H
ATOM   3448  HA3 GLY A 218       5.829  -3.908  15.128  1.00 12.08           H
ATOM   3449  N   VAL A 219       4.544  -6.292  15.114  1.00 11.19           N
ATOM   3450  CA  VAL A 219       4.372  -7.677  15.565  1.00 11.36           C
ATOM   3451  C   VAL A 219       5.712  -8.175  16.113  1.00 12.36           C
ATOM   3452  O   VAL A 219       6.761  -7.971  15.496  1.00 12.07           O
ATOM   3453  CB  VAL A 219       3.860  -8.569  14.414  1.00 13.97           C
ATOM   3454  CG1 VAL A 219       3.789 -10.048  14.822  1.00 11.78           C
ATOM   3455  CG2 VAL A 219       2.454  -8.127  13.967  1.00 12.31           C
ATOM   3456  H   VAL A 219       4.624  -6.213  14.262  1.00 13.42           H
ATOM   3457  HA  VAL A 219       3.717  -7.711  16.277  1.00 13.63           H
ATOM   3458  HB  VAL A 219       4.453  -8.493  13.651  1.00 16.76           H
ATOM   3459 HG11 VAL A 219       3.393 -10.541  14.088  1.00 14.12           H
ATOM   3460 HG12 VAL A 219       4.675 -10.398  15.009  1.00 14.12           H
ATOM   3461 HG13 VAL A 219       3.220 -10.131  15.603  1.00 14.12           H
ATOM   3462 HG21 VAL A 219       2.151  -8.714  13.253  1.00 14.77           H
ATOM   3463 HG22 VAL A 219       1.850  -8.195  14.722  1.00 14.77           H
ATOM   3464 HG23 VAL A 219       2.488  -7.211  13.649  1.00 14.77           H
ATOM   3465  N   GLY A 220       5.690  -8.796  17.287  1.00 12.46           N
ATOM   3466  CA  GLY A 220       6.900  -9.351  17.882  1.00 13.27           C
ATOM   3467  C   GLY A 220       7.020 -10.837  17.566  1.00 11.70           C
ATOM   3468  O   GLY A 220       6.017 -11.547  17.521  1.00 10.49           O
ATOM   3469  H   GLY A 220       4.978  -8.897  17.763  1.00 14.95           H
ATOM   3470  HA2 GLY A 220       7.682  -8.903  17.529  1.00 15.91           H
ATOM   3471  HA3 GLY A 220       6.872  -9.230  18.840  1.00 15.91           H
ATOM   3472  N   THR A 221       8.253 -11.279  17.343  1.00  8.51           N
ATOM   3473  CA  THR A 221       8.617 -12.675  17.200  1.00 12.92           C
ATOM   3474  C   THR A 221       9.848 -12.959  18.054  1.00 11.91           C
ATOM   3475  O   THR A 221      10.603 -12.043  18.390  1.00 10.10           O
ATOM   3476  CB  THR A 221       8.923 -13.055  15.734  1.00 17.33           C
ATOM   3477  OG1 THR A 221      10.180 -12.512  15.333  1.00 15.42           O
ATOM   3478  CG2 THR A 221       7.839 -12.507  14.820  1.00 16.13           C
ATOM   3479  H   THR A 221       8.933 -10.751  17.286  1.00 10.21           H
ATOM   3480  HA  THR A 221       7.879 -13.223  17.522  1.00 15.50           H
ATOM   3481  HB  THR A 221       8.952 -14.018  15.636  1.00 20.79           H
ATOM   3482  HG1 THR A 221      10.817 -12.984  15.616  1.00 18.50           H
ATOM   3483 HG21 THR A 221       7.993 -12.787  13.905  1.00 19.35           H
ATOM   3484 HG22 THR A 221       6.963 -12.823  15.099  1.00 19.35           H
ATOM   3485 HG23 THR A 221       7.841 -11.537  14.850  1.00 19.35           H
ATOM   3486  N   PRO A 222      10.095 -14.225  18.380  1.00 13.41           N
ATOM   3487  CA  PRO A 222      11.401 -14.576  18.965  1.00 18.74           C
ATOM   3488  C   PRO A 222      12.478 -14.164  17.995  1.00 16.65           C
ATOM   3489  O   PRO A 222      12.265 -14.136  16.778  1.00 14.97           O
ATOM   3490  CB  PRO A 222      11.342 -16.101  19.146  1.00 16.94           C
ATOM   3491  CG  PRO A 222       9.859 -16.448  19.084  1.00 19.16           C
ATOM   3492  CD  PRO A 222       9.286 -15.409  18.101  1.00 12.79           C
ATOM   3493  HA  PRO A 222      11.539 -14.143  19.823  1.00 22.48           H
ATOM   3494  HB2 PRO A 222      11.827 -16.521  18.419  1.00 20.32           H
ATOM   3495  HB3 PRO A 222      11.727 -16.347  20.001  1.00 20.32           H
ATOM   3496  HG2 PRO A 222       9.739 -17.350  18.750  1.00 22.98           H
ATOM   3497  HG3 PRO A 222       9.473 -16.351  19.972  1.00 22.98           H
ATOM   3498  HD2 PRO A 222       9.430 -15.692  17.184  1.00 15.34           H
ATOM   3499  HD3 PRO A 222       8.350 -15.232  18.281  1.00 15.34           H
ATOM   3500  N   MET A 223      13.624 -13.774  18.546  1.00 17.80           N
ATOM   3501  CA  MET A 223      14.680 -13.254  17.699  1.00 16.84           C
ATOM   3502  C   MET A 223      15.138 -14.368  16.786  1.00 19.63           C
ATOM   3503  O   MET A 223      15.210 -15.520  17.195  1.00 16.66           O
ATOM   3504  CB  MET A 223      15.867 -12.734  18.514  1.00 19.52           C
ATOM   3505  CG  MET A 223      16.789 -11.880  17.671  1.00 28.93           C
ATOM   3506  SD  MET A 223      18.139 -11.154  18.586  1.00 37.56           S
ATOM   3507  CE  MET A 223      17.175 -10.099  19.603  1.00 35.06           C
ATOM   3508  H   MET A 223      13.807 -13.809  19.385  1.00 21.35           H
ATOM   3509  HA  MET A 223      14.325 -12.525  17.166  1.00 20.20           H
ATOM   3510  HB2 MET A 223      15.538 -12.201  19.252  1.00 23.41           H
ATOM   3511  HB3 MET A 223      16.384 -13.485  18.842  1.00 23.41           H
ATOM   3512  HG2 MET A 223      17.162 -12.421  16.959  1.00 34.71           H
ATOM   3513  HG3 MET A 223      16.274 -11.146  17.292  1.00 34.71           H
ATOM   3514  HE1 MET A 223      17.786  -9.566  20.117  1.00 42.06           H
ATOM   3515  HE2 MET A 223      16.609  -9.535  19.054  1.00 42.06           H
ATOM   3516  HE3 MET A 223      16.644 -10.654  20.189  1.00 42.06           H
ATOM   3517  N   GLY A 224      15.405 -14.025  15.537  1.00 22.29           N
ATOM   3518  CA  GLY A 224      15.773 -15.015  14.548  1.00 20.56           C
ATOM   3519  C   GLY A 224      14.620 -15.786  13.951  1.00 21.26           C
ATOM   3520  O   GLY A 224      14.856 -16.611  13.073  1.00 21.74           O
ATOM   3521  H   GLY A 224      15.375 -13.218  15.242  1.00 26.74           H
ATOM   3522  HA2 GLY A 224      16.241 -14.578  13.820  1.00 24.67           H
ATOM   3523  HA3 GLY A 224      16.379 -15.650  14.956  1.00 24.67           H
ATOM   3524  N   SER A 225      13.380 -15.537  14.364  1.00 14.36           N
ATOM   3525  CA  SER A 225      12.268 -16.303  13.808  1.00 19.00           C
ATOM   3526  C   SER A 225      12.125 -16.056  12.308  1.00 14.86           C
ATOM   3527  O   SER A 225      12.163 -14.898  11.868  1.00 15.89           O
ATOM   3528  CB  SER A 225      10.952 -15.938  14.493  1.00 18.50           C
ATOM   3529  OG  SER A 225       9.842 -16.451  13.770  1.00 16.93           O
ATOM   3530  H   SER A 225      13.158 -14.947  14.945  1.00 17.22           H
ATOM   3531  HA  SER A 225      12.443 -17.245  13.958  1.00 22.80           H
ATOM   3532  HB2 SER A 225      10.949 -16.310  15.391  1.00 22.19           H
ATOM   3533  HB3 SER A 225      10.873 -14.970  14.534  1.00 22.19           H
ATOM   3534  HG  SER A 225       9.117 -16.246  14.143  1.00 20.31           H
ATOM   3535  N   PRO A 226      11.877 -17.108  11.508  1.00 17.39           N
ATOM   3536  CA  PRO A 226      11.541 -16.907  10.092  1.00 18.07           C
ATOM   3537  C   PRO A 226      10.207 -16.191   9.855  1.00 23.40           C
ATOM   3538  O   PRO A 226      10.004 -15.635   8.764  1.00 20.05           O
ATOM   3539  CB  PRO A 226      11.499 -18.344   9.548  1.00 18.02           C
ATOM   3540  CG  PRO A 226      11.074 -19.154  10.680  1.00 21.11           C
ATOM   3541  CD  PRO A 226      11.712 -18.523  11.898  1.00 20.70           C
ATOM   3542  HA  PRO A 226      12.248 -16.415   9.648  1.00 21.67           H
ATOM   3543  HB2 PRO A 226      10.856 -18.399   8.824  1.00 21.61           H
ATOM   3544  HB3 PRO A 226      12.385 -18.614   9.258  1.00 21.61           H
ATOM   3545  HG2 PRO A 226      10.107 -19.129  10.759  1.00 25.32           H
ATOM   3546  HG3 PRO A 226      11.384 -20.065  10.562  1.00 25.32           H
ATOM   3547  HD2 PRO A 226      11.119 -18.605  12.661  1.00 24.84           H
ATOM   3548  HD3 PRO A 226      12.574 -18.928  12.073  1.00 24.84           H
ATOM   3549  N   TYR A 227       9.307 -16.146  10.846  1.00 17.17           N
ATOM   3550  CA  TYR A 227       8.028 -15.479  10.632  1.00 12.75           C
ATOM   3551  C   TYR A 227       8.144 -13.959  10.556  1.00 12.37           C
ATOM   3552  O   TYR A 227       7.257 -13.320   9.989  1.00 14.52           O
ATOM   3553  CB  TYR A 227       7.030 -15.866  11.731  1.00 16.76           C
ATOM   3554  CG  TYR A 227       6.610 -17.329  11.702  1.00 30.48           C
ATOM   3555  CD1 TYR A 227       7.359 -18.283  12.383  1.00 39.38           C
ATOM   3556  CD2 TYR A 227       5.478 -17.756  11.002  1.00 41.00           C
ATOM   3557  CE1 TYR A 227       7.012 -19.631  12.384  1.00 37.02           C
ATOM   3558  CE2 TYR A 227       5.116 -19.107  10.997  1.00 42.67           C
ATOM   3559  CZ  TYR A 227       5.903 -20.042  11.706  1.00 44.86           C
ATOM   3560  OH  TYR A 227       5.619 -21.405  11.743  1.00 59.81           O
ATOM   3561  H   TYR A 227       9.414 -16.494  11.626  1.00 20.60           H
ATOM   3562  HA  TYR A 227       7.669 -15.790   9.785  1.00 15.29           H
ATOM   3563  HB2 TYR A 227       7.425 -15.690  12.602  1.00 20.10           H
ATOM   3564  HB3 TYR A 227       6.229 -15.330  11.621  1.00 20.10           H
ATOM   3565  HD1 TYR A 227       8.117 -18.009  12.847  1.00 47.25           H
ATOM   3566  HD2 TYR A 227       4.953 -17.140  10.540  1.00 49.19           H
ATOM   3567  HE1 TYR A 227       7.531 -20.253  12.846  1.00 44.41           H
ATOM   3568  HE2 TYR A 227       4.360 -19.387  10.532  1.00 51.20           H
ATOM   3569  HH  TYR A 227       4.911 -21.571  11.324  1.00 71.77           H
ATOM   3570  N   ARG A 228       9.217 -13.361  11.087  1.00 17.30           N
ATOM   3571  CA  ARG A 228       9.278 -11.906  11.159  1.00 12.44           C
ATOM   3572  C   ARG A 228       9.189 -11.274   9.775  1.00 15.15           C
ATOM   3573  O   ARG A 228       8.407 -10.345   9.554  1.00 13.48           O
ATOM   3574  CB  ARG A 228      10.557 -11.444  11.862  1.00 14.85           C
ATOM   3575  CG  ARG A 228      10.597  -9.935  12.056  1.00 12.00           C
ATOM   3576  CD  ARG A 228      11.336  -9.183  10.922  1.00 16.11           C
ATOM   3577  NE  ARG A 228      12.776  -9.443  10.975  1.00 18.30           N
ATOM   3578  CZ  ARG A 228      13.624  -8.835  11.797  1.00 17.93           C
ATOM   3579  NH1 ARG A 228      13.194  -7.876  12.611  1.00 17.83           N
ATOM   3580  NH2 ARG A 228      14.917  -9.151  11.769  1.00 22.59           N1+
ATOM   3581  H   ARG A 228       9.909 -13.766  11.400  1.00 20.75           H
ATOM   3582  HA  ARG A 228       8.523 -11.583  11.676  1.00 14.92           H
ATOM   3583  HB2 ARG A 228      10.595 -11.854  12.739  1.00 17.82           H
ATOM   3584  HB3 ARG A 228      11.334 -11.691  11.330  1.00 17.82           H
ATOM   3585  HG2 ARG A 228       9.686  -9.603  12.093  1.00 14.39           H
ATOM   3586  HG3 ARG A 228      11.053  -9.744  12.891  1.00 14.39           H
ATOM   3587  HD2 ARG A 228      11.011  -9.484  10.063  1.00 19.33           H
ATOM   3588  HD3 ARG A 228      11.188  -8.229  11.011  1.00 19.33           H
ATOM   3589  HE  ARG A 228      13.095 -10.044  10.447  1.00 21.95           H
ATOM   3590 HH11 ARG A 228      12.362  -7.664  12.629  1.00 21.39           H
ATOM   3591 HH12 ARG A 228      13.747  -7.472  13.130  1.00 21.39           H
ATOM   3592 HH21 ARG A 228      15.196  -9.766  11.235  1.00 27.11           H
ATOM   3593 HH22 ARG A 228      15.474  -8.748  12.289  1.00 27.11           H
ATOM   3594  N   ASP A 229       9.996 -11.758   8.830  1.00 17.18           N
ATOM   3595  CA  ASP A 229       9.968 -11.192   7.494  1.00 15.16           C
ATOM   3596  C   ASP A 229       8.668 -11.513   6.785  1.00 12.82           C
ATOM   3597  O   ASP A 229       8.212 -10.729   5.960  1.00 12.94           O
ATOM   3598  CB  ASP A 229      11.192 -11.688   6.719  1.00 18.40           C
ATOM   3599  CG  ASP A 229      12.482 -10.977   7.180  1.00 23.77           C
ATOM   3600  OD1 ASP A 229      12.389  -9.909   7.845  1.00 20.02           O
ATOM   3601  OD2 ASP A 229      13.577 -11.478   6.902  1.00 22.97           O1-
ATOM   3602  H   ASP A 229      10.557 -12.398   8.939  1.00 20.61           H
ATOM   3603  HA  ASP A 229      10.020 -10.225   7.550  1.00 18.18           H
ATOM   3604  HB2 ASP A 229      11.305 -12.638   6.869  1.00 22.08           H
ATOM   3605  HB3 ASP A 229      11.071 -11.508   5.774  1.00 22.08           H
ATOM   3606  N   LYS A 230       8.023 -12.614   7.146  1.00 11.96           N
ATOM   3607  CA  LYS A 230       6.768 -12.959   6.500  1.00 10.00           C
ATOM   3608  C   LYS A 230       5.652 -12.027   6.963  1.00 12.20           C
ATOM   3609  O   LYS A 230       4.817 -11.593   6.154  1.00 11.04           O
ATOM   3610  CB  LYS A 230       6.447 -14.425   6.774  1.00 11.17           C
ATOM   3611  CG  LYS A 230       7.546 -15.346   6.205  1.00 12.28           C
ATOM   3612  CD  LYS A 230       7.265 -16.811   6.415  1.00 13.62           C
ATOM   3613  CE  LYS A 230       8.405 -17.675   5.887  1.00 20.92           C
ATOM   3614  NZ  LYS A 230       7.995 -19.107   5.918  1.00 18.51           N1+
ATOM   3615  H   LYS A 230       8.273 -13.153   7.768  1.00 14.34           H
ATOM   3616  HA  LYS A 230       6.866 -12.854   5.539  1.00 11.99           H
ATOM   3617  HB2 LYS A 230       6.390 -14.575   7.733  1.00 13.39           H
ATOM   3618  HB3 LYS A 230       5.605 -14.662   6.350  1.00 13.39           H
ATOM   3619  HG2 LYS A 230       7.627 -15.192   5.250  1.00 14.73           H
ATOM   3620  HG3 LYS A 230       8.384 -15.141   6.644  1.00 14.73           H
ATOM   3621  HD2 LYS A 230       7.171 -16.983   7.366  1.00 16.34           H
ATOM   3622  HD3 LYS A 230       6.452 -17.057   5.949  1.00 16.34           H
ATOM   3623  HE2 LYS A 230       8.602 -17.438   4.966  1.00 25.09           H
ATOM   3624  HE3 LYS A 230       9.191 -17.559   6.446  1.00 25.09           H
ATOM   3625  HZ1 LYS A 230       8.658 -19.621   5.622  1.00 22.20           H
ATOM   3626  HZ2 LYS A 230       7.798 -19.340   6.755  1.00 22.20           H
ATOM   3627  HZ3 LYS A 230       7.280 -19.233   5.406  1.00 22.20           H
ATOM   3628  N   ILE A 231       5.627 -11.716   8.267  1.00 14.72           N
ATOM   3629  CA  ILE A 231       4.651 -10.769   8.810  1.00 12.11           C
ATOM   3630  C   ILE A 231       4.829  -9.397   8.168  1.00 11.08           C
ATOM   3631  O   ILE A 231       3.854  -8.709   7.824  1.00 11.64           O
ATOM   3632  CB  ILE A 231       4.792 -10.689  10.340  1.00 10.41           C
ATOM   3633  CG1 ILE A 231       4.528 -12.050  10.999  1.00 13.30           C
ATOM   3634  CG2 ILE A 231       3.864  -9.620  10.923  1.00  9.95           C
ATOM   3635  CD1 ILE A 231       3.079 -12.526  10.995  1.00 14.97           C
ATOM   3636  H   ILE A 231       6.166 -12.036   8.855  1.00 17.66           H
ATOM   3637  HA  ILE A 231       3.755 -11.081   8.610  1.00 14.52           H
ATOM   3638  HB  ILE A 231       5.705 -10.432  10.529  1.00 12.48           H
ATOM   3639 HG12 ILE A 231       5.052 -12.717  10.537  1.00 15.96           H
ATOM   3640 HG13 ILE A 231       4.806 -12.009  11.929  1.00 15.96           H
ATOM   3641 HG21 ILE A 231       3.891  -9.668  11.891  1.00 11.94           H
ATOM   3642 HG22 ILE A 231       4.160  -8.743  10.629  1.00 11.94           H
ATOM   3643 HG23 ILE A 231       2.961  -9.790  10.608  1.00 11.94           H
ATOM   3644 HD11 ILE A 231       3.033 -13.383  11.449  1.00 17.96           H
ATOM   3645 HD12 ILE A 231       2.516 -11.889  11.463  1.00 17.96           H
ATOM   3646 HD13 ILE A 231       2.785 -12.619  10.074  1.00 17.96           H
ATOM   3647  N   THR A 232       6.080  -8.952   8.046  1.00 11.87           N
ATOM   3648  CA  THR A 232       6.346  -7.714   7.330  1.00 12.19           C
ATOM   3649  C   THR A 232       5.728  -7.725   5.941  1.00 13.15           C
ATOM   3650  O   THR A 232       5.082  -6.751   5.550  1.00 11.26           O
ATOM   3651  CB  THR A 232       7.852  -7.441   7.260  1.00 12.65           C
ATOM   3652  OG1 THR A 232       8.308  -7.040   8.559  1.00 13.43           O
ATOM   3653  CG2 THR A 232       8.178  -6.342   6.251  1.00 11.51           C
ATOM   3654  H   THR A 232       6.777  -9.341   8.363  1.00 14.23           H
ATOM   3655  HA  THR A 232       5.941  -6.984   7.816  1.00 14.63           H
ATOM   3656  HB  THR A 232       8.305  -8.250   6.982  1.00 15.17           H
ATOM   3657  HG1 THR A 232       9.139  -6.915   8.547  1.00 16.11           H
ATOM   3658 HG21 THR A 232       9.116  -6.111   6.329  1.00 13.81           H
ATOM   3659 HG22 THR A 232       8.018  -6.648   5.345  1.00 13.81           H
ATOM   3660 HG23 THR A 232       7.645  -5.546   6.423  1.00 13.81           H
ATOM   3661  N   ILE A 233       5.917  -8.809   5.170  1.00 11.03           N
ATOM   3662  CA  ILE A 233       5.326  -8.861   3.823  1.00 10.59           C
ATOM   3663  C   ILE A 233       3.813  -8.652   3.896  1.00 11.09           C
ATOM   3664  O   ILE A 233       3.228  -7.891   3.108  1.00  9.81           O
ATOM   3665  CB  ILE A 233       5.676 -10.194   3.132  1.00 13.47           C
ATOM   3666  CG1 ILE A 233       7.179 -10.313   2.868  1.00 16.16           C
ATOM   3667  CG2 ILE A 233       4.908 -10.332   1.818  1.00 16.29           C
ATOM   3668  CD1 ILE A 233       7.616 -11.686   2.302  1.00 14.54           C
ATOM   3669  H   ILE A 233       6.372  -9.503   5.396  1.00 13.22           H
ATOM   3670  HA  ILE A 233       5.686  -8.150   3.273  1.00 12.70           H
ATOM   3671  HB  ILE A 233       5.415 -10.913   3.729  1.00 16.15           H
ATOM   3672 HG12 ILE A 233       7.433  -9.633   2.221  1.00 19.38           H
ATOM   3673 HG13 ILE A 233       7.656 -10.173   3.700  1.00 19.38           H
ATOM   3674 HG21 ILE A 233       5.100 -11.197   1.430  1.00 19.55           H
ATOM   3675 HG22 ILE A 233       3.955 -10.262   1.976  1.00 19.55           H
ATOM   3676 HG23 ILE A 233       5.188  -9.628   1.214  1.00 19.55           H
ATOM   3677 HD11 ILE A 233       8.576 -11.681   2.156  1.00 17.44           H
ATOM   3678 HD12 ILE A 233       7.386 -12.384   2.938  1.00 17.44           H
ATOM   3679 HD13 ILE A 233       7.160 -11.840   1.459  1.00 17.44           H
ATOM   3680  N   ALA A 234       3.157  -9.315   4.846  1.00 10.05           N
ATOM   3681  CA  ALA A 234       1.706  -9.192   4.966  1.00 14.17           C
ATOM   3682  C   ALA A 234       1.291  -7.776   5.388  1.00 12.93           C
ATOM   3683  O   ALA A 234       0.297  -7.245   4.881  1.00 10.61           O
ATOM   3684  CB  ALA A 234       1.170 -10.240   5.948  1.00 11.70           C
ATOM   3685  H   ALA A 234       3.524  -9.841   5.418  1.00 12.05           H
ATOM   3686  HA  ALA A 234       1.302  -9.375   4.102  1.00 17.00           H
ATOM   3687  HB1 ALA A 234       0.201 -10.199   5.954  1.00 14.04           H
ATOM   3688  HB2 ALA A 234       1.458 -11.118   5.659  1.00 14.04           H
ATOM   3689  HB3 ALA A 234       1.518 -10.056   6.835  1.00 14.04           H
ATOM   3690  N   ILE A 235       2.040  -7.151   6.304  1.00 12.77           N
ATOM   3691  CA  ILE A 235       1.737  -5.785   6.740  1.00 11.67           C
ATOM   3692  C   ILE A 235       1.877  -4.801   5.589  1.00 10.82           C
ATOM   3693  O   ILE A 235       1.012  -3.947   5.379  1.00  9.67           O
ATOM   3694  CB  ILE A 235       2.630  -5.384   7.933  1.00  8.68           C
ATOM   3695  CG1 ILE A 235       2.240  -6.202   9.167  1.00 11.61           C
ATOM   3696  CG2 ILE A 235       2.520  -3.881   8.210  1.00 12.87           C
ATOM   3697  CD1 ILE A 235       3.128  -5.993  10.329  1.00 16.10           C
ATOM   3698  H   ILE A 235       2.719  -7.504   6.693  1.00 15.31           H
ATOM   3699  HA  ILE A 235       0.822  -5.763   7.047  1.00 14.00           H
ATOM   3700  HB  ILE A 235       3.549  -5.591   7.702  1.00 10.40           H
ATOM   3701 HG12 ILE A 235       1.340  -5.972   9.432  1.00 13.92           H
ATOM   3702 HG13 ILE A 235       2.280  -7.146   8.940  1.00 13.92           H
ATOM   3703 HG21 ILE A 235       3.040  -3.662   8.996  1.00 15.44           H
ATOM   3704 HG22 ILE A 235       2.878  -3.397   7.452  1.00 15.44           H
ATOM   3705 HG23 ILE A 235       1.589  -3.644   8.354  1.00 15.44           H
ATOM   3706 HD11 ILE A 235       2.834  -6.570  11.052  1.00 19.31           H
ATOM   3707 HD12 ILE A 235       4.035  -6.221  10.069  1.00 19.31           H
ATOM   3708 HD13 ILE A 235       3.087  -5.065  10.606  1.00 19.31           H
ATOM   3709  N   LEU A 236       2.949  -4.910   4.804  1.00 15.62           N
ATOM   3710  CA  LEU A 236       3.061  -4.016   3.657  1.00 13.53           C
ATOM   3711  C   LEU A 236       1.977  -4.265   2.630  1.00 12.67           C
ATOM   3712  O   LEU A 236       1.565  -3.324   1.948  1.00 14.34           O
ATOM   3713  CB  LEU A 236       4.429  -4.121   2.990  1.00 11.94           C
ATOM   3714  CG  LEU A 236       5.635  -3.689   3.859  1.00 18.47           C
ATOM   3715  CD1 LEU A 236       6.965  -4.038   3.200  1.00 20.47           C
ATOM   3716  CD2 LEU A 236       5.568  -2.209   4.088  1.00 27.59           C
ATOM   3717  H   LEU A 236       3.593  -5.465   4.913  1.00 18.74           H
ATOM   3718  HA  LEU A 236       2.947  -3.109   3.970  1.00 16.22           H
ATOM   3719  HB2 LEU A 236       4.564  -5.037   2.716  1.00 14.32           H
ATOM   3720  HB3 LEU A 236       4.415  -3.553   2.207  1.00 14.32           H
ATOM   3721  HG  LEU A 236       5.604  -4.132   4.721  1.00 22.16           H
ATOM   3722 HD11 LEU A 236       7.686  -3.715   3.763  1.00 24.56           H
ATOM   3723 HD12 LEU A 236       7.023  -5.001   3.102  1.00 24.56           H
ATOM   3724 HD13 LEU A 236       7.011  -3.613   2.329  1.00 24.56           H
ATOM   3725 HD21 LEU A 236       6.375  -1.930   4.550  1.00 33.10           H
ATOM   3726 HD22 LEU A 236       5.502  -1.757   3.233  1.00 33.10           H
ATOM   3727 HD23 LEU A 236       4.790  -2.010   4.631  1.00 33.10           H
ATOM   3728  N   GLN A 237       1.530  -5.504   2.455  1.00 11.51           N
ATOM   3729  CA  GLN A 237       0.396  -5.721   1.569  1.00  9.85           C
ATOM   3730  C   GLN A 237      -0.872  -5.067   2.119  1.00 12.09           C
ATOM   3731  O   GLN A 237      -1.624  -4.421   1.377  1.00 13.48           O
ATOM   3732  CB  GLN A 237       0.174  -7.207   1.339  1.00 14.34           C
ATOM   3733  CG  GLN A 237      -1.021  -7.464   0.429  1.00 17.73           C
ATOM   3734  CD  GLN A 237      -1.156  -8.920   0.067  1.00 15.98           C
ATOM   3735  OE1 GLN A 237      -2.163  -9.572   0.365  1.00 19.34           O
ATOM   3736  NE2 GLN A 237      -0.138  -9.436  -0.572  1.00 12.17           N
ATOM   3737  H   GLN A 237       1.857  -6.210   2.812  1.00 13.80           H
ATOM   3738  HA  GLN A 237       0.598  -5.319   0.711  1.00 11.81           H
ATOM   3739  HB2 GLN A 237       0.957  -7.588   0.911  1.00 17.20           H
ATOM   3740  HB3 GLN A 237       0.010  -7.642   2.191  1.00 17.20           H
ATOM   3741  HG2 GLN A 237      -1.837  -7.184   0.877  1.00 21.27           H
ATOM   3742  HG3 GLN A 237      -0.897  -6.961  -0.394  1.00 21.27           H
ATOM   3743 HE21 GLN A 237       0.351  -8.937  -1.075  1.00 14.59           H
ATOM   3744 HE22 GLN A 237       0.052 -10.266  -0.472  1.00 14.59           H
ATOM   3745  N   LEU A 238      -1.141  -5.226   3.419  1.00 10.12           N
ATOM   3746  CA  LEU A 238      -2.315  -4.586   3.990  1.00  9.95           C
ATOM   3747  C   LEU A 238      -2.247  -3.063   3.832  1.00 12.59           C
ATOM   3748  O   LEU A 238      -3.266  -2.417   3.573  1.00 11.77           O
ATOM   3749  CB  LEU A 238      -2.445  -4.968   5.449  1.00 10.04           C
ATOM   3750  CG  LEU A 238      -2.817  -6.411   5.774  1.00  9.99           C
ATOM   3751  CD1 LEU A 238      -2.562  -6.717   7.232  1.00 16.72           C
ATOM   3752  CD2 LEU A 238      -4.269  -6.702   5.365  1.00 13.98           C
ATOM   3753  H   LEU A 238      -0.679  -5.693   3.973  1.00 12.13           H
ATOM   3754  HA  LEU A 238      -3.105  -4.904   3.526  1.00 11.94           H
ATOM   3755  HB2 LEU A 238      -1.588  -4.799   5.872  1.00 12.04           H
ATOM   3756  HB3 LEU A 238      -3.124  -4.396   5.840  1.00 12.04           H
ATOM   3757  HG  LEU A 238      -2.250  -7.003   5.257  1.00 11.98           H
ATOM   3758 HD11 LEU A 238      -2.748  -7.661   7.387  1.00 20.06           H
ATOM   3759 HD12 LEU A 238      -1.631  -6.521   7.431  1.00 20.06           H
ATOM   3760 HD13 LEU A 238      -3.145  -6.166   7.783  1.00 20.06           H
ATOM   3761 HD21 LEU A 238      -4.453  -7.640   5.525  1.00 16.77           H
ATOM   3762 HD22 LEU A 238      -4.873  -6.151   5.887  1.00 16.77           H
ATOM   3763 HD23 LEU A 238      -4.370  -6.507   4.420  1.00 16.77           H
ATOM   3764  N   GLN A 239      -1.056  -2.481   3.988  1.00 12.69           N
ATOM   3765  CA  GLN A 239      -0.865  -1.047   3.755  1.00 10.69           C
ATOM   3766  C   GLN A 239      -1.223  -0.664   2.324  1.00 15.36           C
ATOM   3767  O   GLN A 239      -2.048   0.234   2.090  1.00 15.32           O
ATOM   3768  CB  GLN A 239       0.581  -0.669   4.063  1.00 12.08           C
ATOM   3769  CG  GLN A 239       1.004   0.739   3.677  1.00 18.76           C
ATOM   3770  CD  GLN A 239       0.212   1.784   4.418  1.00 27.62           C
ATOM   3771  OE1 GLN A 239      -0.207   1.565   5.569  1.00 25.65           O
ATOM   3772  NE2 GLN A 239      -0.003   2.936   3.771  1.00 21.88           N
ATOM   3773  H   GLN A 239      -0.341  -2.900   4.216  1.00 15.22           H
ATOM   3774  HA  GLN A 239      -1.442  -0.544   4.349  1.00 12.82           H
ATOM   3775  HB2 GLN A 239       0.716  -0.748   5.018  1.00 14.49           H
ATOM   3776  HB3 GLN A 239       1.156  -1.296   3.596  1.00 14.49           H
ATOM   3777  HG2 GLN A 239       1.937   0.863   3.919  1.00 22.50           H
ATOM   3778  HG3 GLN A 239       0.887   0.878   2.724  1.00 22.50           H
ATOM   3779 HE21 GLN A 239       0.309   3.051   2.977  1.00 26.24           H
ATOM   3780 HE22 GLN A 239      -0.462   3.564   4.144  1.00 26.24           H
ATOM   3781  N   GLU A 240      -0.619  -1.335   1.337  1.00 13.82           N
ATOM   3782  CA  GLU A 240      -0.878  -0.938  -0.052  1.00 10.30           C
ATOM   3783  C   GLU A 240      -2.332  -1.174  -0.462  1.00 18.15           C
ATOM   3784  O   GLU A 240      -2.844  -0.467  -1.338  1.00 19.91           O
ATOM   3785  CB  GLU A 240       0.066  -1.654  -1.025  1.00 14.08           C
ATOM   3786  CG  GLU A 240      -0.256  -3.112  -1.302  1.00 21.85           C
ATOM   3787  CD  GLU A 240       0.797  -3.779  -2.219  1.00 28.33           C
ATOM   3788  OE1 GLU A 240       0.944  -5.037  -2.166  1.00 21.16           O
ATOM   3789  OE2 GLU A 240       1.466  -3.013  -2.969  1.00 25.07           O1-
ATOM   3790  H   GLU A 240      -0.068  -1.988   1.441  1.00 16.58           H
ATOM   3791  HA  GLU A 240      -0.710   0.012  -0.139  1.00 12.36           H
ATOM   3792  HB2 GLU A 240       0.031  -1.201  -1.880  1.00 16.89           H
ATOM   3793  HB3 GLU A 240       0.963  -1.613  -0.659  1.00 16.89           H
ATOM   3794  HG2 GLU A 240      -0.274  -3.592  -0.457  1.00 26.21           H
ATOM   3795  HG3 GLU A 240      -1.120  -3.176  -1.738  1.00 26.21           H
ATOM   3796  N   GLU A 241      -3.009  -2.164   0.125  1.00 12.49           N
ATOM   3797  CA  GLU A 241      -4.408  -2.399  -0.210  1.00 15.10           C
ATOM   3798  C   GLU A 241      -5.383  -1.501   0.552  1.00 19.28           C
ATOM   3799  O   GLU A 241      -6.593  -1.618   0.345  1.00 18.95           O
ATOM   3800  CB  GLU A 241      -4.749  -3.865   0.027  1.00 15.80           C
ATOM   3801  CG  GLU A 241      -3.923  -4.774  -0.879  1.00 15.37           C
ATOM   3802  CD  GLU A 241      -4.461  -6.182  -0.958  1.00 22.56           C
ATOM   3803  OE1 GLU A 241      -5.635  -6.386  -0.608  1.00 30.86           O
ATOM   3804  OE2 GLU A 241      -3.718  -7.091  -1.401  1.00 22.33           O1-
ATOM   3805  H   GLU A 241      -2.684  -2.703   0.708  1.00 14.98           H
ATOM   3806  HA  GLU A 241      -4.528  -2.214  -1.158  1.00 18.12           H
ATOM   3807  HB2 GLU A 241      -4.572  -4.086   0.955  1.00 18.95           H
ATOM   3808  HB3 GLU A 241      -5.687  -4.007  -0.167  1.00 18.95           H
ATOM   3809  HG2 GLU A 241      -3.935  -4.407  -1.776  1.00 18.43           H
ATOM   3810  HG3 GLU A 241      -3.010  -4.812  -0.556  1.00 18.43           H
ATOM   3811  N   GLY A 242      -4.897  -0.626   1.416  1.00 13.18           N
ATOM   3812  CA  GLY A 242      -5.746   0.291   2.157  1.00 18.94           C
ATOM   3813  C   GLY A 242      -6.357  -0.305   3.397  1.00 19.11           C
ATOM   3814  O   GLY A 242      -7.147   0.362   4.073  1.00 12.37           O
ATOM   3815  H   GLY A 242      -4.063  -0.550   1.604  1.00 15.81           H
ATOM   3816  HA2 GLY A 242      -5.226   1.059   2.441  1.00 22.71           H
ATOM   3817  HA3 GLY A 242      -6.456   0.595   1.578  1.00 22.71           H
ATOM   3818  N   LYS A 243      -5.996  -1.538   3.733  1.00 16.81           N
ATOM   3819  CA  LYS A 243      -6.683  -2.232   4.805  1.00 16.19           C
ATOM   3820  C   LYS A 243      -6.273  -1.743   6.187  1.00 14.03           C
ATOM   3821  O   LYS A 243      -7.111  -1.748   7.094  1.00 12.34           O
ATOM   3822  CB  LYS A 243      -6.499  -3.741   4.621  1.00 18.24           C
ATOM   3823  CG  LYS A 243      -7.480  -4.227   3.533  1.00 26.30           C
ATOM   3824  CD  LYS A 243      -7.165  -5.562   2.918  1.00 37.23           C
ATOM   3825  CE  LYS A 243      -8.231  -5.902   1.843  1.00 31.19           C
ATOM   3826  NZ  LYS A 243      -7.788  -7.041   1.010  1.00 53.57           N1+
ATOM   3827  H   LYS A 243      -5.368  -1.989   3.360  1.00 20.16           H
ATOM   3828  HA  LYS A 243      -7.626  -2.051   4.715  1.00 19.42           H
ATOM   3829  HB2 LYS A 243      -5.594  -3.923   4.323  1.00 21.88           H
ATOM   3830  HB3 LYS A 243      -6.682  -4.211   5.453  1.00 21.88           H
ATOM   3831  HG2 LYS A 243      -8.368  -4.293   3.922  1.00 31.56           H
ATOM   3832  HG3 LYS A 243      -7.489  -3.578   2.812  1.00 31.56           H
ATOM   3833  HD2 LYS A 243      -6.293  -5.522   2.493  1.00 44.67           H
ATOM   3834  HD3 LYS A 243      -7.180  -6.252   3.602  1.00 44.67           H
ATOM   3835  HE2 LYS A 243      -9.066  -6.151   2.271  1.00 37.42           H
ATOM   3836  HE3 LYS A 243      -8.367  -5.137   1.262  1.00 37.42           H
ATOM   3837  HZ1 LYS A 243      -8.485  -7.430   0.620  1.00 64.28           H
ATOM   3838  HZ2 LYS A 243      -7.217  -6.763   0.384  1.00 64.28           H
ATOM   3839  HZ3 LYS A 243      -7.375  -7.628   1.524  1.00 64.28           H
ATOM   3840  N   LEU A 244      -5.020  -1.313   6.390  1.00 12.35           N
ATOM   3841  CA  LEU A 244      -4.653  -0.789   7.698  1.00 16.16           C
ATOM   3842  C   LEU A 244      -5.418   0.492   7.986  1.00 16.72           C
ATOM   3843  O   LEU A 244      -5.858   0.732   9.122  1.00 14.77           O
ATOM   3844  CB  LEU A 244      -3.137  -0.539   7.766  1.00 14.90           C
ATOM   3845  CG  LEU A 244      -2.240  -1.761   7.593  1.00 13.37           C
ATOM   3846  CD1 LEU A 244      -0.782  -1.423   7.709  1.00 19.21           C
ATOM   3847  CD2 LEU A 244      -2.598  -2.833   8.593  1.00 13.34           C
ATOM   3848  H   LEU A 244      -4.382  -1.328   5.818  1.00 14.81           H
ATOM   3849  HA  LEU A 244      -4.896  -1.430   8.386  1.00 19.39           H
ATOM   3850  HB2 LEU A 244      -2.888   0.101   7.077  1.00 17.87           H
ATOM   3851  HB3 LEU A 244      -2.931  -0.159   8.638  1.00 17.87           H
ATOM   3852  HG  LEU A 244      -2.387  -2.123   6.704  1.00 16.04           H
ATOM   3853 HD11 LEU A 244      -0.274  -2.247   7.675  1.00 23.04           H
ATOM   3854 HD12 LEU A 244      -0.536  -0.847   6.966  1.00 23.04           H
ATOM   3855 HD13 LEU A 244      -0.623  -0.974   8.553  1.00 23.04           H
ATOM   3856 HD21 LEU A 244      -2.017  -3.590   8.436  1.00 16.01           H
ATOM   3857 HD22 LEU A 244      -2.472  -2.483   9.489  1.00 16.01           H
ATOM   3858 HD23 LEU A 244      -3.522  -3.101   8.465  1.00 16.01           H
ATOM   3859  N   HIS A 245      -5.573   1.329   6.967  1.00 16.06           N
ATOM   3860  CA  HIS A 245      -6.344   2.553   7.133  1.00 19.09           C
ATOM   3861  C   HIS A 245      -7.805   2.253   7.450  1.00 14.86           C
ATOM   3862  O   HIS A 245      -8.409   2.887   8.323  1.00 14.15           O
ATOM   3863  CB  HIS A 245      -6.227   3.376   5.868  1.00 22.15           C
ATOM   3864  CG  HIS A 245      -7.040   4.617   5.903  1.00 29.09           C
ATOM   3865  ND1 HIS A 245      -6.961   5.520   6.937  1.00 31.95           N
ATOM   3866  CD2 HIS A 245      -7.963   5.099   5.042  1.00 35.27           C
ATOM   3867  CE1 HIS A 245      -7.790   6.521   6.700  1.00 36.08           C
ATOM   3868  NE2 HIS A 245      -8.407   6.290   5.558  1.00 26.33           N
ATOM   3869  H   HIS A 245      -5.252   1.211   6.178  1.00 19.27           H
ATOM   3870  HA  HIS A 245      -5.976   3.074   7.863  1.00 22.90           H
ATOM   3871  HB2 HIS A 245      -6.531   2.846   5.115  1.00 26.57           H
ATOM   3872  HB3 HIS A 245      -5.301   3.630   5.749  1.00 26.57           H
ATOM   3873  HD2 HIS A 245      -8.232   4.703   4.243  1.00 42.32           H
ATOM   3874  HE1 HIS A 245      -7.923   7.264   7.246  1.00 43.28           H
ATOM   3875  HE2 HIS A 245      -8.999   6.797   5.198  1.00 31.59           H
ATOM   3876  N   MET A 246      -8.389   1.277   6.765  1.00 15.93           N
ATOM   3877  CA  MET A 246      -9.774   0.925   7.044  1.00 16.88           C
ATOM   3878  C   MET A 246      -9.919   0.340   8.447  1.00 16.58           C
ATOM   3879  O   MET A 246     -10.897   0.632   9.129  1.00 14.86           O
ATOM   3880  CB  MET A 246     -10.313  -0.055   6.000  1.00 16.65           C
ATOM   3881  CG  MET A 246     -10.496   0.494   4.574  1.00 31.19           C
ATOM   3882  SD  MET A 246     -11.262  -0.749   3.461  1.00 52.69           S
ATOM   3883  CE  MET A 246      -9.839  -1.451   2.583  1.00 47.20           C
ATOM   3884  H   MET A 246      -8.009   0.810   6.153  1.00 19.11           H
ATOM   3885  HA  MET A 246     -10.310   1.728   6.995  1.00 20.25           H
ATOM   3886  HB2 MET A 246      -9.713  -0.815   5.953  1.00 19.97           H
ATOM   3887  HB3 MET A 246     -11.186  -0.353   6.298  1.00 19.97           H
ATOM   3888  HG2 MET A 246     -11.069   1.279   4.601  1.00 37.42           H
ATOM   3889  HG3 MET A 246      -9.627   0.733   4.210  1.00 37.42           H
ATOM   3890  HE1 MET A 246     -10.151  -2.065   1.901  1.00 56.63           H
ATOM   3891  HE2 MET A 246      -9.325  -0.738   2.172  1.00 56.63           H
ATOM   3892  HE3 MET A 246      -9.287  -1.930   3.220  1.00 56.63           H
ATOM   3893  N   MET A 247      -8.967  -0.494   8.894  1.00 17.09           N
ATOM   3894  CA  MET A 247      -9.022  -1.019  10.259  1.00 14.38           C
ATOM   3895  C   MET A 247      -8.945   0.090  11.306  1.00 12.85           C
ATOM   3896  O   MET A 247      -9.650   0.045  12.315  1.00 13.20           O
ATOM   3897  CB  MET A 247      -7.895  -2.035  10.484  1.00 10.20           C
ATOM   3898  CG  MET A 247      -8.031  -3.329   9.691  1.00 22.03           C
ATOM   3899  SD  MET A 247      -6.577  -4.392   9.949  1.00 23.85           S
ATOM   3900  CE  MET A 247      -6.996  -5.807   8.951  1.00 35.68           C
ATOM   3901  H   MET A 247      -8.308  -0.787   8.429  1.00 20.50           H
ATOM   3902  HA  MET A 247      -9.864  -1.488  10.374  1.00 17.25           H
ATOM   3903  HB2 MET A 247      -7.043  -1.623  10.255  1.00 12.23           H
ATOM   3904  HB3 MET A 247      -7.903  -2.289  11.420  1.00 12.23           H
ATOM   3905  HG2 MET A 247      -8.819  -3.811   9.978  1.00 26.43           H
ATOM   3906  HG3 MET A 247      -8.089  -3.109   8.752  1.00 26.43           H
ATOM   3907  HE1 MET A 247      -6.282  -6.461   9.008  1.00 42.81           H
ATOM   3908  HE2 MET A 247      -7.824  -6.188   9.283  1.00 42.81           H
ATOM   3909  HE3 MET A 247      -7.109  -5.520   8.032  1.00 42.81           H
ATOM   3910  N   LYS A 248      -8.064   1.065  11.108  1.00 15.19           N
ATOM   3911  CA  LYS A 248      -7.993   2.192  12.020  1.00 16.21           C
ATOM   3912  C   LYS A 248      -9.318   2.943  12.053  1.00 16.08           C
ATOM   3913  O   LYS A 248      -9.846   3.256  13.129  1.00 14.90           O
ATOM   3914  CB  LYS A 248      -6.860   3.102  11.581  1.00 16.74           C
ATOM   3915  CG  LYS A 248      -6.582   4.312  12.468  1.00 25.55           C
ATOM   3916  CD  LYS A 248      -5.927   3.928  13.729  1.00 26.69           C
ATOM   3917  CE  LYS A 248      -4.821   4.916  14.129  1.00 35.49           C
ATOM   3918  NZ  LYS A 248      -5.246   6.330  14.259  1.00 24.80           N1+
ATOM   3919  H   LYS A 248      -7.502   1.098  10.457  1.00 18.22           H
ATOM   3920  HA  LYS A 248      -7.806   1.870  12.914  1.00 19.45           H
ATOM   3921  HB2 LYS A 248      -6.052   2.574  11.524  1.00 20.08           H
ATOM   3922  HB3 LYS A 248      -7.083   3.439  10.699  1.00 20.08           H
ATOM   3923  HG2 LYS A 248      -5.982   4.923  12.009  1.00 30.65           H
ATOM   3924  HG3 LYS A 248      -7.413   4.763  12.683  1.00 30.65           H
ATOM   3925  HD2 LYS A 248      -6.593   3.921  14.433  1.00 32.03           H
ATOM   3926  HD3 LYS A 248      -5.532   3.047  13.625  1.00 32.03           H
ATOM   3927  HE2 LYS A 248      -4.478   4.642  14.995  1.00 42.58           H
ATOM   3928  HE3 LYS A 248      -4.111   4.877  13.469  1.00 42.58           H
ATOM   3929  HZ1 LYS A 248      -4.579   6.825  14.579  1.00 29.75           H
ATOM   3930  HZ2 LYS A 248      -5.494   6.652  13.468  1.00 29.75           H
ATOM   3931  HZ3 LYS A 248      -5.936   6.376  14.815  1.00 29.75           H
ATOM   3932  N   GLU A 249      -9.860   3.255  10.876  1.00 15.71           N
ATOM   3933  CA  GLU A 249     -11.134   3.977  10.804  1.00 17.14           C
ATOM   3934  C   GLU A 249     -12.227   3.211  11.532  1.00 17.44           C
ATOM   3935  O   GLU A 249     -13.006   3.785  12.309  1.00 16.57           O
ATOM   3936  CB  GLU A 249     -11.562   4.194   9.350  1.00 20.50           C
ATOM   3937  CG  GLU A 249     -10.775   5.187   8.482  1.00 33.45           C
ATOM   3938  CD  GLU A 249     -11.237   5.134   6.994  1.00 40.27           C
ATOM   3939  OE1 GLU A 249     -11.428   4.003   6.440  1.00 43.15           O
ATOM   3940  OE2 GLU A 249     -11.427   6.218   6.384  1.00 45.49           O1-
ATOM   3941  H   GLU A 249      -9.510   3.060  10.116  1.00 18.85           H
ATOM   3942  HA  GLU A 249     -11.036   4.839  11.232  1.00 20.56           H
ATOM   3943  HB2 GLU A 249     -11.528   3.332   8.904  1.00 24.59           H
ATOM   3944  HB3 GLU A 249     -12.482   4.508   9.362  1.00 24.59           H
ATOM   3945  HG2 GLU A 249     -10.911   6.089   8.819  1.00 40.13           H
ATOM   3946  HG3 GLU A 249      -9.832   4.961   8.515  1.00 40.13           H
ATOM   3947  N   LYS A 250     -12.298   1.903  11.281  1.00 14.49           N
ATOM   3948  CA  LYS A 250     -13.311   1.055  11.899  1.00 14.05           C
ATOM   3949  C   LYS A 250     -13.277   1.147  13.421  1.00 19.18           C
ATOM   3950  O   LYS A 250     -14.318   1.314  14.068  1.00 14.21           O
ATOM   3951  CB  LYS A 250     -13.112  -0.401  11.450  1.00 12.73           C
ATOM   3952  CG  LYS A 250     -13.980  -1.389  12.200  1.00 15.79           C
ATOM   3953  CD  LYS A 250     -13.785  -2.797  11.637  1.00 17.75           C
ATOM   3954  CE  LYS A 250     -14.693  -3.822  12.325  1.00 21.33           C
ATOM   3955  NZ  LYS A 250     -14.367  -5.223  11.939  1.00 22.61           N1+
ATOM   3956  H   LYS A 250     -11.768   1.486  10.752  1.00 17.39           H
ATOM   3957  HA  LYS A 250     -14.188   1.339  11.602  1.00 16.86           H
ATOM   3958  HB2 LYS A 250     -13.319  -0.480  10.509  1.00 15.26           H
ATOM   3959  HB3 LYS A 250     -12.187  -0.652  11.585  1.00 15.26           H
ATOM   3960  HG2 LYS A 250     -13.730  -1.398  13.135  1.00 18.94           H
ATOM   3961  HG3 LYS A 250     -14.913  -1.142  12.106  1.00 18.94           H
ATOM   3962  HD2 LYS A 250     -13.994  -2.795  10.689  1.00 21.29           H
ATOM   3963  HD3 LYS A 250     -12.861  -3.064  11.768  1.00 21.29           H
ATOM   3964  HE2 LYS A 250     -14.583  -3.750  13.286  1.00 25.59           H
ATOM   3965  HE3 LYS A 250     -15.615  -3.643  12.078  1.00 25.59           H
ATOM   3966  HZ1 LYS A 250     -14.838  -5.789  12.441  1.00 27.13           H
ATOM   3967  HZ2 LYS A 250     -14.566  -5.361  11.081  1.00 27.13           H
ATOM   3968  HZ3 LYS A 250     -13.499  -5.380  12.061  1.00 27.13           H
ATOM   3969  N   TRP A 251     -12.092   0.985  14.019  1.00 14.60           N
ATOM   3970  CA  TRP A 251     -12.003   0.833  15.463  1.00 12.92           C
ATOM   3971  C   TRP A 251     -11.855   2.151  16.200  1.00 15.54           C
ATOM   3972  O   TRP A 251     -12.105   2.199  17.403  1.00 15.60           O
ATOM   3973  CB  TRP A 251     -10.850  -0.129  15.803  1.00 16.94           C
ATOM   3974  CG  TRP A 251     -11.259  -1.519  15.424  1.00 12.51           C
ATOM   3975  CD1 TRP A 251     -10.917  -2.212  14.308  1.00 14.12           C
ATOM   3976  CD2 TRP A 251     -12.150  -2.354  16.161  1.00 13.34           C
ATOM   3977  NE1 TRP A 251     -11.533  -3.448  14.315  1.00 12.47           N
ATOM   3978  CE2 TRP A 251     -12.291  -3.550  15.448  1.00 10.81           C
ATOM   3979  CE3 TRP A 251     -12.823  -2.208  17.374  1.00 11.93           C
ATOM   3980  CZ2 TRP A 251     -13.099  -4.587  15.898  1.00 14.67           C
ATOM   3981  CZ3 TRP A 251     -13.617  -3.225  17.814  1.00 15.53           C
ATOM   3982  CH2 TRP A 251     -13.750  -4.406  17.086  1.00 14.00           C
ATOM   3983  H   TRP A 251     -11.337   0.956  13.614  1.00 17.51           H
ATOM   3984  HA  TRP A 251     -12.820   0.426  15.781  1.00 15.50           H
ATOM   3985  HB2 TRP A 251     -10.056   0.110  15.293  1.00 20.32           H
ATOM   3986  HB3 TRP A 251     -10.669  -0.106  16.757  1.00 20.32           H
ATOM   3987  HD1 TRP A 251     -10.355  -1.900  13.637  1.00 16.94           H
ATOM   3988  HE1 TRP A 251     -11.458  -4.047  13.703  1.00 14.96           H
ATOM   3989  HE3 TRP A 251     -12.748  -1.423  17.862  1.00 14.31           H
ATOM   3990  HZ2 TRP A 251     -13.183  -5.379  15.415  1.00 17.59           H
ATOM   3991  HZ3 TRP A 251     -14.069  -3.135  18.622  1.00 18.63           H
ATOM   3992  HH2 TRP A 251     -14.289  -5.085  17.423  1.00 16.80           H
ATOM   3993  N   TRP A 252     -11.497   3.228  15.515  1.00 14.21           N
ATOM   3994  CA  TRP A 252     -11.478   4.526  16.173  1.00 16.69           C
ATOM   3995  C   TRP A 252     -12.736   5.361  15.892  1.00 24.93           C
ATOM   3996  O   TRP A 252     -13.051   6.262  16.678  1.00 25.75           O
ATOM   3997  CB  TRP A 252     -10.231   5.304  15.749  1.00 18.41           C
ATOM   3998  CG  TRP A 252      -9.017   5.066  16.593  1.00 17.29           C
ATOM   3999  CD1 TRP A 252      -8.409   5.966  17.413  1.00 14.90           C
ATOM   4000  CD2 TRP A 252      -8.233   3.861  16.674  1.00 12.21           C
ATOM   4001  NE1 TRP A 252      -7.293   5.412  17.976  1.00 11.12           N
ATOM   4002  CE2 TRP A 252      -7.182   4.112  17.573  1.00 12.74           C
ATOM   4003  CE3 TRP A 252      -8.328   2.603  16.085  1.00 15.72           C
ATOM   4004  CZ2 TRP A 252      -6.218   3.155  17.893  1.00 13.64           C
ATOM   4005  CZ3 TRP A 252      -7.380   1.636  16.411  1.00 11.82           C
ATOM   4006  CH2 TRP A 252      -6.332   1.928  17.306  1.00 11.43           C
ATOM   4007  H   TRP A 252     -11.265   3.232  14.684  1.00 17.05           H
ATOM   4008  HA  TRP A 252     -11.416   4.383  17.134  1.00 20.02           H
ATOM   4009  HB2 TRP A 252     -10.006   5.049  14.840  1.00 22.08           H
ATOM   4010  HB3 TRP A 252     -10.423   6.251  15.783  1.00 22.08           H
ATOM   4011  HD1 TRP A 252      -8.684   6.841  17.538  1.00 17.88           H
ATOM   4012  HE1 TRP A 252      -6.769   5.804  18.533  1.00 13.34           H
ATOM   4013  HE3 TRP A 252      -9.021   2.407  15.496  1.00 18.86           H
ATOM   4014  HZ2 TRP A 252      -5.527   3.352  18.482  1.00 16.36           H
ATOM   4015  HZ3 TRP A 252      -7.440   0.793  16.023  1.00 14.17           H
ATOM   4016  HH2 TRP A 252      -5.711   1.275  17.507  1.00 13.71           H
ATOM   4017  N   ARG A 253     -13.482   5.037  14.837  1.00 29.25           N
ATOM   4018  CA  ARG A 253     -14.730   5.720  14.439  1.00 31.84           C
ATOM   4019  C   ARG A 253     -14.324   6.918  13.626  1.00 39.59           C
ATOM   4020  O   ARG A 253     -14.699   7.029  12.461  1.00 48.55           O
ATOM   4021  CB  ARG A 253     -15.615   6.129  15.639  1.00 38.55           C
ATOM   4022  CG  ARG A 253     -15.993   4.973  16.573  1.00 37.07           C
ATOM   4023  CD  ARG A 253     -16.771   3.895  15.817  1.00 51.77           C
ATOM   4024  NE  ARG A 253     -17.210   2.775  16.653  1.00 60.42           N
ATOM   4025  CZ  ARG A 253     -18.239   1.981  16.340  1.00 65.14           C
ATOM   4026  NH1 ARG A 253     -18.936   2.191  15.222  1.00 62.20           N
ATOM   4027  NH2 ARG A 253     -18.590   0.979  17.140  1.00 57.40           N1+
ATOM   4028  H   ARG A 253     -13.285   4.386  14.308  1.00 35.09           H
ATOM   4029  HA  ARG A 253     -15.256   5.131  13.870  1.00 38.21           H
ATOM   4030  HB2 ARG A 253     -16.443   6.492  15.296  1.00 46.25           H
ATOM   4031  HB3 ARG A 253     -15.169   6.809  16.164  1.00 46.25           H
ATOM   4032  HG2 ARG A 253     -16.551   5.305  17.295  1.00 44.48           H
ATOM   4033  HG3 ARG A 253     -15.188   4.566  16.932  1.00 44.48           H
ATOM   4034  HD2 ARG A 253     -16.227   3.536  15.099  1.00 62.12           H
ATOM   4035  HD3 ARG A 253     -17.570   4.309  15.454  1.00 62.12           H
ATOM   4036  HE  ARG A 253     -16.849   2.681  17.430  1.00 72.49           H
ATOM   4037 HH11 ARG A 253     -19.600   1.674  15.032  1.00 74.63           H
ATOM   4038 HH12 ARG A 253     -18.726   2.835  14.691  1.00 74.63           H
ATOM   4039 HH21 ARG A 253     -19.258   0.476  16.928  1.00 68.87           H
ATOM   4040 HH22 ARG A 253     -18.152   0.830  17.866  1.00 68.87           H
ATOM   4041  HC  ARG A 253     -13.727   7.621  14.012  1.00 47.50           H
TER
ATOM   4042  N   ASN B   3      -1.788  55.762  19.224  1.00 38.95           N
ATOM   4043  CA  ASN B   3      -0.941  54.596  18.941  1.00 59.93           C
ATOM   4044  C   ASN B   3      -0.985  54.204  17.466  1.00 45.34           C
ATOM   4045  O   ASN B   3      -2.057  53.815  16.973  1.00 50.41           O
ATOM   4046  CB  ASN B   3      -1.391  53.378  19.752  0.00 46.33           C
ATOM   4047  CG  ASN B   3      -1.488  53.656  21.230  0.00 45.40           C
ATOM   4048  OD1 ASN B   3      -0.492  53.969  21.882  0.00 45.53           O
ATOM   4049  ND2 ASN B   3      -2.689  53.507  21.777  0.00 41.72           N
ATOM   4050  H1  ASN B   3      -1.753  55.972  20.158  1.00 46.73           H
ATOM   4051  H2  ASN B   3      -2.696  55.568  18.976  1.00 46.73           H
ATOM   4052  HA  ASN B   3      -0.022  54.803  19.181  1.00 71.91           H
ATOM   4053  HB2 ASN B   3      -0.762  52.652  19.618  1.00 55.59           H
ATOM   4054  HB3 ASN B   3      -2.272  53.109  19.445  1.00 55.59           H
ATOM   4055 HD21 ASN B   3      -2.784  53.574  22.630  1.00 50.06           H
ATOM   4056 HD22 ASN B   3      -3.370  53.329  21.276  1.00 50.06           H
ATOM   4057  N   ARG B   4       0.147  54.250  16.759  1.00 43.67           N
ATOM   4058  CA  ARG B   4       0.129  53.832  15.355  1.00 47.57           C
ATOM   4059  C   ARG B   4      -0.203  52.341  15.228  1.00 33.28           C
ATOM   4060  O   ARG B   4       0.105  51.526  16.105  1.00 30.92           O
ATOM   4061  CB  ARG B   4       1.469  54.110  14.680  1.00 36.96           C
ATOM   4062  CG  ARG B   4       2.567  53.114  15.086  1.00 50.10           C
ATOM   4063  CD  ARG B   4       3.821  53.208  14.213  1.00 46.59           C
ATOM   4064  NE  ARG B   4       4.796  52.177  14.597  1.00 55.57           N
ATOM   4065  CZ  ARG B   4       4.771  50.899  14.201  1.00 51.41           C
ATOM   4066  NH1 ARG B   4       3.826  50.439  13.388  1.00 41.85           N
ATOM   4067  NH2 ARG B   4       5.708  50.064  14.623  1.00 49.16           N1+
ATOM   4068  H   ARG B   4       0.913  54.519  17.051  1.00 52.40           H
ATOM   4069  HA  ARG B   4      -0.552  54.333  14.877  1.00 57.08           H
ATOM   4070  HB2 ARG B   4       1.355  54.061  13.718  1.00 44.35           H
ATOM   4071  HB3 ARG B   4       1.761  55.000  14.934  1.00 44.35           H
ATOM   4072  HG2 ARG B   4       2.818  53.280  16.009  1.00 60.11           H
ATOM   4073  HG3 ARG B   4       2.245  52.205  14.993  1.00 60.11           H
ATOM   4074  HD2 ARG B   4       3.588  53.095  13.277  1.00 55.90           H
ATOM   4075  HD3 ARG B   4       4.233  54.075  14.355  1.00 55.90           H
ATOM   4076  HE  ARG B   4       5.425  52.408  15.138  1.00 66.68           H
ATOM   4077 HH11 ARG B   4       3.206  50.964  13.106  1.00 50.22           H
ATOM   4078 HH12 ARG B   4       3.829  49.614  13.150  1.00 50.22           H
ATOM   4079 HH21 ARG B   4       6.330  50.340  15.148  1.00 58.99           H
ATOM   4080 HH22 ARG B   4       5.694  49.243  14.369  1.00 58.99           H
ATOM   4081  N   SER B   5      -0.813  51.982  14.104  1.00 31.20           N
ATOM   4082  CA  SER B   5      -1.190  50.595  13.876  1.00 26.03           C
ATOM   4083  C   SER B   5       0.028  49.742  13.565  1.00 21.18           C
ATOM   4084  O   SER B   5       0.982  50.193  12.932  1.00 20.39           O
ATOM   4085  CB  SER B   5      -2.195  50.512  12.731  1.00 30.30           C
ATOM   4086  OG  SER B   5      -3.404  51.156  13.114  1.00 37.06           O
ATOM   4087  H   SER B   5      -1.016  52.516  13.461  1.00 37.43           H
ATOM   4088  HA  SER B   5      -1.612  50.245  14.680  1.00 31.23           H
ATOM   4089  HB2 SER B   5      -1.825  50.958  11.954  1.00 36.36           H
ATOM   4090  HB3 SER B   5      -2.369  49.581  12.523  1.00 36.36           H
ATOM   4091  HG  SER B   5      -3.969  51.097  12.493  1.00 44.47           H
ATOM   4092  N   LEU B   6      -0.004  48.491  14.012  1.00 15.28           N
ATOM   4093  CA  LEU B   6       1.063  47.588  13.646  1.00 14.74           C
ATOM   4094  C   LEU B   6       0.918  47.219  12.182  1.00 15.57           C
ATOM   4095  O   LEU B   6      -0.192  47.187  11.636  1.00 15.42           O
ATOM   4096  CB  LEU B   6       1.043  46.317  14.522  1.00 13.68           C
ATOM   4097  CG  LEU B   6       1.184  46.563  16.050  1.00 17.77           C
ATOM   4098  CD1 LEU B   6       1.339  45.231  16.774  1.00 16.94           C
ATOM   4099  CD2 LEU B   6       2.336  47.452  16.358  1.00 17.67           C
ATOM   4100  H   LEU B   6      -0.620  48.151  14.503  1.00 18.33           H
ATOM   4101  HA  LEU B   6       1.918  48.036  13.763  1.00 17.68           H
ATOM   4102  HB2 LEU B   6       0.197  45.860  14.395  1.00 16.41           H
ATOM   4103  HB3 LEU B   6       1.765  45.733  14.238  1.00 16.41           H
ATOM   4104  HG  LEU B   6       0.387  47.002  16.388  1.00 21.32           H
ATOM   4105 HD11 LEU B   6       1.443  45.403  17.725  1.00 20.32           H
ATOM   4106 HD12 LEU B   6       0.543  44.698  16.619  1.00 20.32           H
ATOM   4107 HD13 LEU B   6       2.124  44.768  16.436  1.00 20.32           H
ATOM   4108 HD21 LEU B   6       2.388  47.569  17.319  1.00 21.20           H
ATOM   4109 HD22 LEU B   6       3.146  47.035  16.023  1.00 21.20           H
ATOM   4110 HD23 LEU B   6       2.195  48.313  15.934  1.00 21.20           H
ATOM   4111  N   ILE B   7       2.053  46.938  11.546  1.00 11.80           N
ATOM   4112  CA  ILE B   7       2.075  46.296  10.232  1.00 13.43           C
ATOM   4113  C   ILE B   7       2.289  44.803  10.454  1.00 11.82           C
ATOM   4114  O   ILE B   7       3.299  44.388  11.026  1.00 11.77           O
ATOM   4115  CB  ILE B   7       3.170  46.887   9.327  1.00 15.14           C
ATOM   4116  CG1 ILE B   7       2.991  48.393   9.154  1.00 18.15           C
ATOM   4117  CG2 ILE B   7       3.243  46.144   7.965  1.00 13.94           C
ATOM   4118  CD1 ILE B   7       1.692  48.802   8.561  1.00 23.29           C
ATOM   4119  H   ILE B   7       2.831  47.118  11.855  1.00 14.16           H
ATOM   4120  HA  ILE B   7       1.218  46.408   9.793  1.00 16.11           H
ATOM   4121  HB  ILE B   7       4.021  46.750   9.774  1.00 18.16           H
ATOM   4122 HG12 ILE B   7       3.053  48.817  10.023  1.00 21.77           H
ATOM   4123 HG13 ILE B   7       3.698  48.734   8.583  1.00 21.77           H
ATOM   4124 HG21 ILE B   7       3.935  46.551   7.417  1.00 16.72           H
ATOM   4125 HG22 ILE B   7       3.450  45.211   8.118  1.00 16.72           H
ATOM   4126 HG23 ILE B   7       2.383  46.211   7.523  1.00 16.72           H
ATOM   4127 HD11 ILE B   7       1.664  49.771   8.507  1.00 27.94           H
ATOM   4128 HD12 ILE B   7       1.609  48.420   7.675  1.00 27.94           H
ATOM   4129 HD13 ILE B   7       0.974  48.491   9.132  1.00 27.94           H
ATOM   4130  N   VAL B   8       1.327  43.999  10.020  1.00  9.30           N
ATOM   4131  CA  VAL B   8       1.384  42.555  10.142  1.00 10.40           C
ATOM   4132  C   VAL B   8       1.571  41.953   8.747  1.00 13.49           C
ATOM   4133  O   VAL B   8       0.701  42.079   7.876  1.00 11.42           O
ATOM   4134  CB  VAL B   8       0.128  42.005  10.817  1.00 10.50           C
ATOM   4135  CG1 VAL B   8       0.255  40.502  10.987  1.00 11.38           C
ATOM   4136  CG2 VAL B   8      -0.103  42.638  12.152  1.00 14.39           C
ATOM   4137  H   VAL B   8       0.609  44.273   9.641  1.00 11.15           H
ATOM   4138  HA  VAL B   8       2.143  42.294  10.678  1.00 12.47           H
ATOM   4139  HB  VAL B   8      -0.637  42.197  10.254  1.00 12.59           H
ATOM   4140 HG11 VAL B   8      -0.541  40.171  11.428  1.00 13.65           H
ATOM   4141 HG12 VAL B   8       0.354  40.078  10.120  1.00 13.65           H
ATOM   4142 HG13 VAL B   8       1.030  40.331  11.538  1.00 13.65           H
ATOM   4143 HG21 VAL B   8      -0.877  42.216  12.557  1.00 17.26           H
ATOM   4144 HG22 VAL B   8       0.676  42.497  12.713  1.00 17.26           H
ATOM   4145 HG23 VAL B   8      -0.264  43.589  12.043  1.00 17.26           H
ATOM   4146  N   THR B   9       2.700  41.290   8.540  1.00  8.83           N
ATOM   4147  CA  THR B   9       2.957  40.623   7.280  1.00 12.03           C
ATOM   4148  C   THR B   9       2.500  39.168   7.373  1.00  9.37           C
ATOM   4149  O   THR B   9       2.619  38.514   8.419  1.00 11.52           O
ATOM   4150  CB  THR B   9       4.436  40.730   6.906  1.00 10.88           C
ATOM   4151  OG1 THR B   9       4.651  40.169   5.623  1.00  9.80           O
ATOM   4152  CG2 THR B   9       5.357  39.995   7.918  1.00 13.03           C
ATOM   4153  H   THR B   9       3.336  41.205   9.107  1.00 10.59           H
ATOM   4154  HA  THR B   9       2.449  41.058   6.574  1.00 14.43           H
ATOM   4155  HB  THR B   9       4.688  41.664   6.877  1.00 13.05           H
ATOM   4156  HG1 THR B   9       5.475  40.151   5.461  1.00 11.76           H
ATOM   4157 HG21 THR B   9       6.285  40.136   7.673  1.00 15.63           H
ATOM   4158 HG22 THR B   9       5.210  40.333   8.816  1.00 15.63           H
ATOM   4159 HG23 THR B   9       5.172  39.044   7.915  1.00 15.63           H
ATOM   4160  N   THR B  10       1.933  38.681   6.275  1.00 10.46           N
ATOM   4161  CA  THR B  10       1.476  37.322   6.181  1.00 11.97           C
ATOM   4162  C   THR B  10       1.617  36.898   4.724  1.00 14.08           C
ATOM   4163  O   THR B  10       2.204  37.623   3.917  1.00 10.82           O
ATOM   4164  CB  THR B  10       0.040  37.221   6.691  1.00 12.24           C
ATOM   4165  OG1 THR B  10      -0.302  35.857   6.817  1.00 11.14           O
ATOM   4166  CG2 THR B  10      -0.921  37.919   5.729  1.00 12.77           C
ATOM   4167  H   THR B  10       1.805  39.124   5.550  1.00 12.54           H
ATOM   4168  HA  THR B  10       2.043  36.762   6.729  1.00 14.36           H
ATOM   4169  HB  THR B  10      -0.020  37.644   7.564  1.00 14.69           H
ATOM   4170  HG1 THR B  10      -0.429  35.677   7.626  1.00 13.36           H
ATOM   4171 HG21 THR B  10      -1.830  37.816   6.047  1.00 15.32           H
ATOM   4172 HG22 THR B  10      -0.715  38.866   5.676  1.00 15.32           H
ATOM   4173 HG23 THR B  10      -0.850  37.528   4.843  1.00 15.32           H
ATOM   4174  N   ILE B  11       1.080  35.716   4.393  1.00 10.84           N
ATOM   4175  CA  ILE B  11       1.204  35.146   3.058  1.00 10.51           C
ATOM   4176  C   ILE B  11      -0.014  34.269   2.792  1.00 12.67           C
ATOM   4177  O   ILE B  11      -0.596  33.675   3.707  1.00 11.30           O
ATOM   4178  CB  ILE B  11       2.533  34.355   2.920  1.00 11.87           C
ATOM   4179  CG1 ILE B  11       2.816  33.966   1.467  1.00 15.08           C
ATOM   4180  CG2 ILE B  11       2.527  33.091   3.840  1.00 12.39           C
ATOM   4181  CD1 ILE B  11       4.275  33.477   1.253  1.00 15.19           C
ATOM   4182  H   ILE B  11       0.635  35.221   4.933  1.00 13.00           H
ATOM   4183  HA  ILE B  11       1.213  35.868   2.406  1.00 12.61           H
ATOM   4184  HB  ILE B  11       3.261  34.930   3.208  1.00 14.24           H
ATOM   4185 HG12 ILE B  11       2.213  33.251   1.210  1.00 18.08           H
ATOM   4186 HG13 ILE B  11       2.676  34.739   0.901  1.00 18.08           H
ATOM   4187 HG21 ILE B  11       3.409  32.688   3.810  1.00 14.86           H
ATOM   4188 HG22 ILE B  11       2.328  33.363   4.750  1.00 14.86           H
ATOM   4189 HG23 ILE B  11       1.860  32.459   3.532  1.00 14.86           H
ATOM   4190 HD11 ILE B  11       4.433  33.358   0.305  1.00 18.22           H
ATOM   4191 HD12 ILE B  11       4.893  34.138   1.607  1.00 18.22           H
ATOM   4192 HD13 ILE B  11       4.396  32.631   1.713  1.00 18.22           H
ATOM   4193  N   LEU B  12      -0.407  34.200   1.528  1.00 10.12           N
ATOM   4194  CA  LEU B  12      -1.555  33.398   1.174  1.00 10.60           C
ATOM   4195  C   LEU B  12      -1.184  31.930   1.320  1.00  9.63           C
ATOM   4196  O   LEU B  12      -0.175  31.481   0.787  1.00 14.17           O
ATOM   4197  CB  LEU B  12      -2.012  33.690  -0.257  1.00 16.28           C
ATOM   4198  CG  LEU B  12      -2.592  35.082  -0.542  1.00 14.30           C
ATOM   4199  CD1 LEU B  12      -2.572  35.402  -2.059  1.00 12.63           C
ATOM   4200  CD2 LEU B  12      -4.016  35.187  -0.021  1.00 13.54           C
ATOM   4201  H   LEU B  12      -0.020  34.600   0.873  1.00 12.13           H
ATOM   4202  HA  LEU B  12      -2.273  33.613   1.789  1.00 12.71           H
ATOM   4203  HB2 LEU B  12      -1.259  33.558  -0.855  1.00 19.53           H
ATOM   4204  HB3 LEU B  12      -2.700  33.048  -0.483  1.00 19.53           H
ATOM   4205  HG  LEU B  12      -2.050  35.747  -0.087  1.00 17.16           H
ATOM   4206 HD11 LEU B  12      -2.987  36.267  -2.204  1.00 15.14           H
ATOM   4207 HD12 LEU B  12      -1.650  35.416  -2.369  1.00 15.14           H
ATOM   4208 HD13 LEU B  12      -3.061  34.713  -2.535  1.00 15.14           H
ATOM   4209 HD21 LEU B  12      -4.373  36.066  -0.224  1.00 16.24           H
ATOM   4210 HD22 LEU B  12      -4.546  34.505  -0.462  1.00 16.24           H
ATOM   4211 HD23 LEU B  12      -4.018  35.048   0.938  1.00 16.24           H
ATOM   4212  N   GLU B  13      -1.982  31.205   2.082  1.00 10.54           N
ATOM   4213  CA  GLU B  13      -1.827  29.766   2.265  1.00 14.18           C
ATOM   4214  C   GLU B  13      -3.097  29.198   2.892  1.00 12.68           C
ATOM   4215  O   GLU B  13      -3.411  29.498   4.042  1.00 10.85           O
ATOM   4216  CB  GLU B  13      -0.622  29.431   3.155  1.00 12.39           C
ATOM   4217  CG  GLU B  13      -0.422  27.931   3.405  1.00 14.26           C
ATOM   4218  CD  GLU B  13       0.012  27.165   2.158  1.00 13.48           C
ATOM   4219  OE1 GLU B  13      -0.252  25.921   2.070  1.00 14.37           O
ATOM   4220  OE2 GLU B  13       0.638  27.800   1.276  1.00 11.02           O1-
ATOM   4221  H   GLU B  13      -2.644  31.539   2.526  1.00 12.64           H
ATOM   4222  HA  GLU B  13      -1.705  29.343   1.402  1.00 17.01           H
ATOM   4223  HB2 GLU B  13       0.185  29.775   2.740  1.00 14.86           H
ATOM   4224  HB3 GLU B  13      -0.750  29.855   4.018  1.00 14.86           H
ATOM   4225  HG2 GLU B  13       0.267  27.824   4.077  1.00 17.11           H
ATOM   4226  HG3 GLU B  13      -1.249  27.540   3.720  1.00 17.11           H
ATOM   4227  N   GLU B  14      -3.834  28.407   2.133  1.00 10.90           N
ATOM   4228  CA  GLU B  14      -5.064  27.819   2.633  1.00 13.67           C
ATOM   4229  C   GLU B  14      -4.753  26.756   3.692  1.00 11.57           C
ATOM   4230  O   GLU B  14      -3.823  25.952   3.515  1.00 12.02           O
ATOM   4231  CB  GLU B  14      -5.849  27.177   1.491  1.00 16.40           C
ATOM   4232  CG  GLU B  14      -7.182  26.603   1.954  1.00 25.70           C
ATOM   4233  CD  GLU B  14      -8.028  26.078   0.778  1.00 35.65           C
ATOM   4234  OE1 GLU B  14      -9.262  25.959   0.934  1.00 26.01           O
ATOM   4235  OE2 GLU B  14      -7.450  25.777  -0.291  1.00 29.84           O1-
ATOM   4236  H   GLU B  14      -3.647  28.196   1.320  1.00 13.07           H
ATOM   4237  HA  GLU B  14      -5.606  28.524   3.019  1.00 16.40           H
ATOM   4238  HB2 GLU B  14      -6.018  27.837   0.804  1.00 19.67           H
ATOM   4239  HB3 GLU B  14      -5.322  26.448   1.127  1.00 19.67           H
ATOM   4240  HG2 GLU B  14      -7.015  25.871   2.569  1.00 30.84           H
ATOM   4241  HG3 GLU B  14      -7.692  27.294   2.405  1.00 30.84           H
ATOM   4242  N   PRO B  15      -5.517  26.704   4.796  1.00 10.50           N
ATOM   4243  CA  PRO B  15      -6.649  27.533   5.226  1.00 12.89           C
ATOM   4244  C   PRO B  15      -6.256  28.634   6.249  1.00 12.57           C
ATOM   4245  O   PRO B  15      -7.107  29.101   7.004  1.00 11.28           O
ATOM   4246  CB  PRO B  15      -7.547  26.514   5.897  1.00 12.40           C
ATOM   4247  CG  PRO B  15      -6.554  25.684   6.637  1.00 12.55           C
ATOM   4248  CD  PRO B  15      -5.367  25.550   5.703  1.00 12.71           C
ATOM   4249  HA  PRO B  15      -7.115  27.928   4.475  1.00 15.46           H
ATOM   4250  HB2 PRO B  15      -8.180  26.947   6.492  1.00 14.87           H
ATOM   4251  HB3 PRO B  15      -7.997  25.987   5.225  1.00 14.87           H
ATOM   4252  HG2 PRO B  15      -6.295  26.147   7.448  1.00 15.05           H
ATOM   4253  HG3 PRO B  15      -6.924  24.810   6.836  1.00 15.05           H
ATOM   4254  HD2 PRO B  15      -4.535  25.606   6.197  1.00 15.24           H
ATOM   4255  HD3 PRO B  15      -5.434  24.728   5.195  1.00 15.24           H
ATOM   4256  N   TYR B  16      -4.973  28.983   6.279  1.00  9.69           N
ATOM   4257  CA  TYR B  16      -4.461  30.009   7.176  1.00 11.17           C
ATOM   4258  C   TYR B  16      -4.845  31.411   6.726  1.00 11.49           C
ATOM   4259  O   TYR B  16      -5.202  32.267   7.552  1.00 12.51           O
ATOM   4260  CB  TYR B  16      -2.932  29.874   7.256  1.00 10.90           C
ATOM   4261  CG  TYR B  16      -2.514  28.541   7.818  1.00 12.70           C
ATOM   4262  CD1 TYR B  16      -2.197  27.492   6.982  1.00 12.49           C
ATOM   4263  CD2 TYR B  16      -2.464  28.327   9.188  1.00 12.24           C
ATOM   4264  CE1 TYR B  16      -1.819  26.259   7.472  1.00 14.68           C
ATOM   4265  CE2 TYR B  16      -2.089  27.065   9.707  1.00 15.41           C
ATOM   4266  CZ  TYR B  16      -1.789  26.027   8.827  1.00 11.75           C
ATOM   4267  OH  TYR B  16      -1.442  24.776   9.292  1.00 14.23           O
ATOM   4268  H   TYR B  16      -4.364  28.630   5.779  1.00 11.62           H
ATOM   4269  HA  TYR B  16      -4.808  29.867   8.066  1.00 13.39           H
ATOM   4270  HB2 TYR B  16      -2.546  29.935   6.367  1.00 13.07           H
ATOM   4271  HB3 TYR B  16      -2.559  30.573   7.809  1.00 13.07           H
ATOM   4272  HD1 TYR B  16      -2.240  27.619   6.063  1.00 14.98           H
ATOM   4273  HD2 TYR B  16      -2.695  29.031   9.763  1.00 14.68           H
ATOM   4274  HE1 TYR B  16      -1.616  25.589   6.866  1.00 17.61           H
ATOM   4275  HE2 TYR B  16      -2.060  26.959  10.625  1.00 18.49           H
ATOM   4276  HH  TYR B  16      -1.346  24.252   8.642  1.00 17.07           H
ATOM   4277  N   VAL B  17      -4.661  31.702   5.433  1.00 10.25           N
ATOM   4278  CA  VAL B  17      -4.838  33.046   4.896  1.00  9.93           C
ATOM   4279  C   VAL B  17      -5.381  32.901   3.495  1.00  9.96           C
ATOM   4280  O   VAL B  17      -4.745  32.264   2.642  1.00 10.38           O
ATOM   4281  CB  VAL B  17      -3.525  33.868   4.873  1.00 14.19           C
ATOM   4282  CG1 VAL B  17      -3.804  35.241   4.322  1.00 14.62           C
ATOM   4283  CG2 VAL B  17      -2.956  33.994   6.209  1.00 12.87           C
ATOM   4284  H   VAL B  17      -4.430  31.119   4.843  1.00 12.29           H
ATOM   4285  HA  VAL B  17      -5.495  33.522   5.424  1.00 11.91           H
ATOM   4286  HB  VAL B  17      -2.868  33.433   4.313  1.00 17.02           H
ATOM   4287 HG11 VAL B  17      -2.984  35.757   4.364  1.00 17.54           H
ATOM   4288 HG12 VAL B  17      -4.103  35.173   3.403  1.00 17.54           H
ATOM   4289 HG13 VAL B  17      -4.489  35.662   4.862  1.00 17.54           H
ATOM   4290 HG21 VAL B  17      -2.160  34.540   6.154  1.00 15.43           H
ATOM   4291 HG22 VAL B  17      -3.611  34.422   6.781  1.00 15.43           H
ATOM   4292 HG23 VAL B  17      -2.734  33.113   6.547  1.00 15.43           H
ATOM   4293  N   LEU B  18      -6.577  33.446   3.274  1.00 11.14           N
ATOM   4294  CA  LEU B  18      -7.239  33.438   1.980  1.00 16.68           C
ATOM   4295  C   LEU B  18      -7.905  34.778   1.750  1.00 12.54           C
ATOM   4296  O   LEU B  18      -8.231  35.503   2.691  1.00 16.79           O
ATOM   4297  CB  LEU B  18      -8.404  32.407   1.851  1.00 18.29           C
ATOM   4298  CG  LEU B  18      -8.430  30.943   2.216  1.00 27.73           C
ATOM   4299  CD1 LEU B  18      -7.377  30.249   1.434  1.00 32.84           C
ATOM   4300  CD2 LEU B  18      -8.279  30.777   3.709  1.00 21.06           C
ATOM   4301  H   LEU B  18      -7.036  33.830   3.892  1.00 13.36           H
ATOM   4302  HA  LEU B  18      -6.585  33.295   1.278  1.00 20.01           H
ATOM   4303  HB2 LEU B  18      -9.149  32.775   2.354  1.00 21.94           H
ATOM   4304  HB3 LEU B  18      -8.651  32.417   0.916  1.00 21.94           H
ATOM   4305  HG  LEU B  18      -9.283  30.566   1.956  1.00 33.27           H
ATOM   4306 HD11 LEU B  18      -7.400  29.309   1.653  1.00 39.40           H
ATOM   4307 HD12 LEU B  18      -7.553  30.375   0.489  1.00 39.40           H
ATOM   4308 HD13 LEU B  18      -6.516  30.632   1.663  1.00 39.40           H
ATOM   4309 HD21 LEU B  18      -8.303  29.831   3.923  1.00 25.26           H
ATOM   4310 HD22 LEU B  18      -7.428  31.154   3.983  1.00 25.26           H
ATOM   4311 HD23 LEU B  18      -9.008  31.238   4.155  1.00 25.26           H
ATOM   4312  N   PHE B  19      -8.208  35.048   0.486  1.00 10.24           N
ATOM   4313  CA  PHE B  19      -9.048  36.187   0.162  1.00 14.33           C
ATOM   4314  C   PHE B  19     -10.510  35.851   0.418  1.00 19.43           C
ATOM   4315  O   PHE B  19     -11.025  34.843  -0.067  1.00 17.89           O
ATOM   4316  CB  PHE B  19      -8.860  36.623  -1.290  1.00 15.66           C
ATOM   4317  CG  PHE B  19      -7.526  37.243  -1.569  1.00 15.21           C
ATOM   4318  CD1 PHE B  19      -6.757  36.766  -2.589  1.00 13.29           C
ATOM   4319  CD2 PHE B  19      -7.046  38.310  -0.816  1.00 17.85           C
ATOM   4320  CE1 PHE B  19      -5.533  37.306  -2.887  1.00  9.75           C
ATOM   4321  CE2 PHE B  19      -5.787  38.877  -1.112  1.00 15.84           C
ATOM   4322  CZ  PHE B  19      -5.032  38.360  -2.157  1.00 12.49           C
ATOM   4323  H   PHE B  19      -7.954  34.584  -0.191  1.00 12.28           H
ATOM   4324  HA  PHE B  19      -8.811  36.920   0.748  1.00 17.19           H
ATOM   4325  HB2 PHE B  19      -8.938  35.842  -1.857  1.00 18.78           H
ATOM   4326  HB3 PHE B  19      -9.545  37.273  -1.512  1.00 18.78           H
ATOM   4327  HD1 PHE B  19      -7.076  36.051  -3.092  1.00 15.94           H
ATOM   4328  HD2 PHE B  19      -7.561  38.649  -0.118  1.00 21.41           H
ATOM   4329  HE1 PHE B  19      -5.037  36.950  -3.591  1.00 11.70           H
ATOM   4330  HE2 PHE B  19      -5.464  39.590  -0.609  1.00 19.00           H
ATOM   4331  HZ  PHE B  19      -4.199  38.720  -2.366  1.00 14.99           H
ATOM   4332  N   LYS B  20     -11.157  36.706   1.192  1.00 18.62           N
ATOM   4333  CA  LYS B  20     -12.555  36.528   1.554  1.00 26.05           C
ATOM   4334  C   LYS B  20     -13.420  36.911   0.360  1.00 24.66           C
ATOM   4335  O   LYS B  20     -13.167  37.914  -0.317  1.00 20.69           O
ATOM   4336  CB  LYS B  20     -12.895  37.391   2.783  1.00 17.85           C
ATOM   4337  CG  LYS B  20     -14.363  37.337   3.276  1.00 24.54           C
ATOM   4338  CD  LYS B  20     -14.600  38.224   4.507  1.00 35.64           C
ATOM   4339  CE  LYS B  20     -16.007  38.031   5.068  1.00 46.80           C
ATOM   4340  NZ  LYS B  20     -16.397  36.578   5.212  1.00 44.28           N1+
ATOM   4341  H   LYS B  20     -10.799  37.416   1.524  1.00 22.33           H
ATOM   4342  HA  LYS B  20     -12.715  35.597   1.781  1.00 31.26           H
ATOM   4343  HB2 LYS B  20     -12.326  37.113   3.516  1.00 21.42           H
ATOM   4344  HB3 LYS B  20     -12.708  38.317   2.563  1.00 21.42           H
ATOM   4345  HG2 LYS B  20     -14.945  37.658   2.571  1.00 29.44           H
ATOM   4346  HG3 LYS B  20     -14.588  36.424   3.513  1.00 29.44           H
ATOM   4347  HD2 LYS B  20     -13.961  38.002   5.204  1.00 42.76           H
ATOM   4348  HD3 LYS B  20     -14.504  39.155   4.251  1.00 42.76           H
ATOM   4349  HE2 LYS B  20     -16.059  38.457   5.939  1.00 56.15           H
ATOM   4350  HE3 LYS B  20     -16.637  38.445   4.458  1.00 56.15           H
ATOM   4351  HZ1 LYS B  20     -17.179  36.508   5.630  1.00 53.13           H
ATOM   4352  HZ2 LYS B  20     -16.463  36.196   4.410  1.00 53.13           H
ATOM   4353  HZ3 LYS B  20     -15.780  36.143   5.685  1.00 53.13           H
ATOM   4354  N   LYS B  21     -14.434  36.105   0.094  1.00 31.00           N
ATOM   4355  CA  LYS B  21     -15.294  36.312  -1.059  1.00 29.78           C
ATOM   4356  C   LYS B  21     -16.607  36.938  -0.630  1.00 42.91           C
ATOM   4357  O   LYS B  21     -17.108  36.722   0.485  1.00 36.12           O
ATOM   4358  CB  LYS B  21     -15.538  34.994  -1.788  1.00 30.77           C
ATOM   4359  CG  LYS B  21     -14.259  34.227  -1.999  1.00 38.86           C
ATOM   4360  CD  LYS B  21     -14.469  32.828  -2.530  1.00 51.29           C
ATOM   4361  CE  LYS B  21     -14.950  32.851  -3.947  1.00 51.70           C
ATOM   4362  NZ  LYS B  21     -14.890  31.491  -4.539  1.00 63.75           N1+
ATOM   4363  H   LYS B  21     -14.645  35.421   0.570  1.00 37.19           H
ATOM   4364  HA  LYS B  21     -14.865  36.918  -1.681  1.00 35.73           H
ATOM   4365  HB2 LYS B  21     -16.143  34.448  -1.259  1.00 36.92           H
ATOM   4366  HB3 LYS B  21     -15.922  35.177  -2.656  1.00 36.92           H
ATOM   4367  HG2 LYS B  21     -13.701  34.706  -2.631  1.00 46.62           H
ATOM   4368  HG3 LYS B  21     -13.797  34.137  -1.150  1.00 46.62           H
ATOM   4369  HD2 LYS B  21     -13.626  32.345  -2.507  1.00 61.54           H
ATOM   4370  HD3 LYS B  21     -15.132  32.372  -1.988  1.00 61.54           H
ATOM   4371  HE2 LYS B  21     -15.868  33.161  -3.971  1.00 62.03           H
ATOM   4372  HE3 LYS B  21     -14.377  33.434  -4.469  1.00 62.03           H
ATOM   4373  HZ1 LYS B  21     -15.160  31.515  -5.387  1.00 76.49           H
ATOM   4374  HZ2 LYS B  21     -14.056  31.177  -4.507  1.00 76.49           H
ATOM   4375  HZ3 LYS B  21     -15.421  30.939  -4.084  1.00 76.49           H
ATOM   4376  N   SER B  22     -17.148  37.741  -1.536  1.00 47.51           N
ATOM   4377  CA  SER B  22     -18.378  38.472  -1.294  1.00 38.99           C
ATOM   4378  C   SER B  22     -18.798  39.101  -2.614  1.00 50.38           C
ATOM   4379  O   SER B  22     -18.037  39.138  -3.587  1.00 45.46           O
ATOM   4380  CB  SER B  22     -18.198  39.521  -0.199  1.00 41.21           C
ATOM   4381  OG  SER B  22     -19.426  40.130   0.147  1.00 55.06           O
ATOM   4382  H   SER B  22     -16.812  37.877  -2.319  1.00 57.00           H
ATOM   4383  HA  SER B  22     -19.072  37.859  -1.016  1.00 46.79           H
ATOM   4384  HB2 SER B  22     -17.845  39.079   0.589  1.00 49.45           H
ATOM   4385  HB3 SER B  22     -17.578  40.204  -0.501  1.00 49.45           H
ATOM   4386  HG  SER B  22     -19.317  40.647   0.800  1.00 66.06           H
ATOM   4387  N   ASP B  23     -20.041  39.561  -2.640  1.00 56.39           N
ATOM   4388  CA  ASP B  23     -20.564  40.334  -3.759  1.00 61.49           C
ATOM   4389  C   ASP B  23     -20.311  41.815  -3.535  1.00 51.44           C
ATOM   4390  O   ASP B  23     -19.957  42.542  -4.472  1.00 54.43           O
ATOM   4391  CB  ASP B  23     -22.069  40.078  -3.911  1.00 64.63           C
ATOM   4392  CG  ASP B  23     -22.877  40.628  -2.723  1.00 68.86           C
ATOM   4393  OD1 ASP B  23     -22.623  40.185  -1.576  1.00 64.69           O
ATOM   4394  OD2 ASP B  23     -23.732  41.529  -2.923  1.00 71.20           O1-
ATOM   4395  H   ASP B  23     -20.609  39.441  -2.005  1.00 67.66           H
ATOM   4396  HA  ASP B  23     -20.121  40.066  -4.580  1.00 73.78           H
ATOM   4397  HB2 ASP B  23     -22.386  40.511  -4.718  1.00 77.55           H
ATOM   4398  HB3 ASP B  23     -22.225  39.122  -3.962  1.00 77.55           H
ATOM   4399  N   LYS B  24     -20.488  42.236  -2.281  1.00 48.51           N
ATOM   4400  CA  LYS B  24     -20.222  43.586  -1.829  1.00 47.31           C
ATOM   4401  C   LYS B  24     -18.706  43.820  -1.733  1.00 48.31           C
ATOM   4402  O   LYS B  24     -17.939  42.888  -1.461  1.00 34.50           O
ATOM   4403  CB  LYS B  24     -20.910  43.777  -0.471  1.00 51.39           C
ATOM   4404  CG  LYS B  24     -21.029  45.198   0.052  1.00 53.97           C
ATOM   4405  CD  LYS B  24     -19.927  45.491   1.075  1.00 61.46           C
ATOM   4406  CE  LYS B  24     -19.828  46.978   1.481  1.00 52.26           C
ATOM   4407  NZ  LYS B  24     -19.533  47.903   0.325  1.00 49.43           N1+
ATOM   4408  H   LYS B  24     -20.777  41.726  -1.651  1.00 58.20           H
ATOM   4409  HA  LYS B  24     -20.610  44.208  -2.458  1.00 56.77           H
ATOM   4410  HB2 LYS B  24     -21.814  43.432  -0.548  1.00 61.66           H
ATOM   4411  HB3 LYS B  24     -20.432  43.259   0.195  1.00 61.66           H
ATOM   4412  HG2 LYS B  24     -20.954  45.824  -0.685  1.00 64.76           H
ATOM   4413  HG3 LYS B  24     -21.887  45.301   0.494  1.00 64.76           H
ATOM   4414  HD2 LYS B  24     -20.080  44.964   1.875  1.00 73.74           H
ATOM   4415  HD3 LYS B  24     -19.089  45.232   0.672  1.00 73.74           H
ATOM   4416  HE2 LYS B  24     -20.666  47.254   1.887  1.00 62.71           H
ATOM   4417  HE3 LYS B  24     -19.106  47.073   2.122  1.00 62.71           H
ATOM   4418  HZ1 LYS B  24     -19.446  48.739   0.618  1.00 59.31           H
ATOM   4419  HZ2 LYS B  24     -18.779  47.661  -0.083  1.00 59.31           H
ATOM   4420  HZ3 LYS B  24     -20.200  47.876  -0.264  1.00 59.31           H
ATOM   4421  N   PRO B  25     -18.240  45.041  -1.999  1.00 37.01           N
ATOM   4422  CA  PRO B  25     -16.803  45.314  -1.874  1.00 38.74           C
ATOM   4423  C   PRO B  25     -16.304  45.151  -0.446  1.00 35.12           C
ATOM   4424  O   PRO B  25     -16.963  45.550   0.519  1.00 32.65           O
ATOM   4425  CB  PRO B  25     -16.681  46.769  -2.347  1.00 38.95           C
ATOM   4426  CG  PRO B  25     -17.828  46.921  -3.299  1.00 40.56           C
ATOM   4427  CD  PRO B  25     -18.937  46.167  -2.648  1.00 41.33           C
ATOM   4428  HA  PRO B  25     -16.294  44.736  -2.462  1.00 46.48           H
ATOM   4429  HB2 PRO B  25     -16.781  47.371  -1.593  1.00 46.73           H
ATOM   4430  HB3 PRO B  25     -15.830  46.903  -2.793  1.00 46.73           H
ATOM   4431  HG2 PRO B  25     -18.060  47.856  -3.400  1.00 48.66           H
ATOM   4432  HG3 PRO B  25     -17.599  46.520  -4.152  1.00 48.66           H
ATOM   4433  HD2 PRO B  25     -19.373  46.729  -1.989  1.00 49.59           H
ATOM   4434  HD3 PRO B  25     -19.556  45.852  -3.322  1.00 49.59           H
ATOM   4435  N   LEU B  26     -15.106  44.589  -0.323  1.00 25.37           N
ATOM   4436  CA  LEU B  26     -14.469  44.377   0.970  1.00 23.27           C
ATOM   4437  C   LEU B  26     -13.266  45.292   1.118  1.00 24.88           C
ATOM   4438  O   LEU B  26     -12.506  45.479   0.169  1.00 21.82           O
ATOM   4439  CB  LEU B  26     -14.024  42.927   1.122  1.00 19.55           C
ATOM   4440  CG  LEU B  26     -15.180  41.929   1.227  1.00 30.60           C
ATOM   4441  CD1 LEU B  26     -14.686  40.504   1.106  1.00 32.83           C
ATOM   4442  CD2 LEU B  26     -15.917  42.128   2.527  1.00 34.81           C
ATOM   4443  H   LEU B  26     -14.632  44.323  -0.991  1.00 30.44           H
ATOM   4444  HA  LEU B  26     -15.087  44.590   1.683  1.00 27.91           H
ATOM   4445  HB2 LEU B  26     -13.495  42.687   0.346  1.00 23.45           H
ATOM   4446  HB3 LEU B  26     -13.490  42.854   1.927  1.00 23.45           H
ATOM   4447  HG  LEU B  26     -15.805  42.085   0.500  1.00 36.72           H
ATOM   4448 HD11 LEU B  26     -15.441  39.898   1.176  1.00 39.39           H
ATOM   4449 HD12 LEU B  26     -14.251  40.390   0.246  1.00 39.39           H
ATOM   4450 HD13 LEU B  26     -14.055  40.332   1.824  1.00 39.39           H
ATOM   4451 HD21 LEU B  26     -16.629  41.473   2.585  1.00 41.77           H
ATOM   4452 HD22 LEU B  26     -15.294  42.007   3.261  1.00 41.77           H
ATOM   4453 HD23 LEU B  26     -16.292  43.021   2.552  1.00 41.77           H
ATOM   4454  N   TYR B  27     -13.068  45.826   2.319  1.00 21.57           N
ATOM   4455  CA  TYR B  27     -12.032  46.825   2.526  1.00 22.10           C
ATOM   4456  C   TYR B  27     -11.077  46.438   3.643  1.00 21.85           C
ATOM   4457  O   TYR B  27     -11.466  45.842   4.656  1.00 20.35           O
ATOM   4458  CB  TYR B  27     -12.656  48.195   2.829  1.00 32.25           C
ATOM   4459  CG  TYR B  27     -13.599  48.659   1.741  1.00 30.05           C
ATOM   4460  CD1 TYR B  27     -14.966  48.536   1.893  1.00 31.81           C
ATOM   4461  CD2 TYR B  27     -13.118  49.199   0.560  1.00 38.28           C
ATOM   4462  CE1 TYR B  27     -15.833  48.945   0.914  1.00 34.39           C
ATOM   4463  CE2 TYR B  27     -13.987  49.620  -0.439  1.00 38.07           C
ATOM   4464  CZ  TYR B  27     -15.342  49.493  -0.251  1.00 36.08           C
ATOM   4465  OH  TYR B  27     -16.228  49.908  -1.224  1.00 36.04           O
ATOM   4466  H   TYR B  27     -13.522  45.629   3.023  1.00 25.87           H
ATOM   4467  HA  TYR B  27     -11.502  46.905   1.717  1.00 26.51           H
ATOM   4468  HB2 TYR B  27     -13.152  48.146   3.663  1.00 38.69           H
ATOM   4469  HB3 TYR B  27     -11.945  48.850   2.902  1.00 38.69           H
ATOM   4470  HD1 TYR B  27     -15.301  48.169   2.678  1.00 38.16           H
ATOM   4471  HD2 TYR B  27     -12.200  49.290   0.441  1.00 45.92           H
ATOM   4472  HE1 TYR B  27     -16.749  48.856   1.041  1.00 41.26           H
ATOM   4473  HE2 TYR B  27     -13.654  49.991  -1.225  1.00 45.67           H
ATOM   4474  HH  TYR B  27     -15.810  50.153  -1.909  1.00 43.24           H
ATOM   4475  N   GLY B  28      -9.817  46.801   3.439  1.00 18.89           N
ATOM   4476  CA  GLY B  28      -8.839  46.716   4.504  1.00 13.94           C
ATOM   4477  C   GLY B  28      -8.647  45.283   4.933  1.00 12.91           C
ATOM   4478  O   GLY B  28      -8.587  44.352   4.113  1.00 12.66           O
ATOM   4479  H   GLY B  28      -9.504  47.082   2.690  1.00 22.66           H
ATOM   4480  HA2 GLY B  28      -7.990  47.074   4.208  1.00 16.72           H
ATOM   4481  HA3 GLY B  28      -9.142  47.224   5.269  1.00 16.72           H
ATOM   4482  N   ASN B  29      -8.588  45.094   6.244  1.00 16.35           N
ATOM   4483  CA  ASN B  29      -8.346  43.773   6.801  1.00 16.22           C
ATOM   4484  C   ASN B  29      -9.508  42.814   6.543  1.00 15.83           C
ATOM   4485  O   ASN B  29      -9.319  41.596   6.615  1.00 12.76           O
ATOM   4486  CB  ASN B  29      -8.091  43.915   8.295  1.00 19.40           C
ATOM   4487  CG  ASN B  29      -6.817  44.655   8.597  1.00 13.48           C
ATOM   4488  OD1 ASN B  29      -5.877  44.659   7.807  1.00 17.37           O
ATOM   4489  ND2 ASN B  29      -6.777  45.276   9.749  1.00 15.78           N
ATOM   4490  H   ASN B  29      -8.703  45.708   6.833  1.00 19.61           H
ATOM   4491  HA  ASN B  29      -7.548  43.405   6.393  1.00 19.46           H
ATOM   4492  HB2 ASN B  29      -8.819  44.425   8.686  1.00 23.27           H
ATOM   4493  HB3 ASN B  29      -8.032  43.035   8.702  1.00 23.27           H
ATOM   4494 HD21 ASN B  29      -6.118  45.796   9.937  1.00 18.93           H
ATOM   4495 HD22 ASN B  29      -7.418  45.169  10.312  1.00 18.93           H
ATOM   4496  N   ASP B  30     -10.701  43.333   6.245  1.00 14.69           N
ATOM   4497  CA  ASP B  30     -11.855  42.488   5.941  1.00 16.20           C
ATOM   4498  C   ASP B  30     -11.696  41.726   4.618  1.00 15.24           C
ATOM   4499  O   ASP B  30     -12.463  40.798   4.362  1.00 15.26           O
ATOM   4500  CB  ASP B  30     -13.132  43.357   5.930  1.00 21.88           C
ATOM   4501  CG  ASP B  30     -14.408  42.544   6.141  1.00 38.40           C
ATOM   4502  OD1 ASP B  30     -15.496  43.140   6.043  1.00 47.72           O
ATOM   4503  OD2 ASP B  30     -14.341  41.321   6.427  1.00 45.78           O1-
ATOM   4504  H   ASP B  30     -10.865  44.178   6.219  1.00 17.63           H
ATOM   4505  HA  ASP B  30     -11.956  41.835   6.652  1.00 19.43           H
ATOM   4506  HB2 ASP B  30     -13.089  43.994   6.661  1.00 26.25           H
ATOM   4507  HB3 ASP B  30     -13.200  43.833   5.086  1.00 26.25           H
ATOM   4508  N   ARG B  31     -10.699  42.063   3.792  1.00 15.09           N
ATOM   4509  CA  ARG B  31     -10.518  41.340   2.543  1.00 13.83           C
ATOM   4510  C   ARG B  31      -9.910  39.960   2.754  1.00 15.67           C
ATOM   4511  O   ARG B  31      -9.905  39.163   1.810  1.00 15.22           O
ATOM   4512  CB  ARG B  31      -9.630  42.125   1.557  1.00 13.40           C
ATOM   4513  CG  ARG B  31     -10.204  43.469   1.091  1.00 15.73           C
ATOM   4514  CD  ARG B  31      -9.151  44.425   0.465  1.00 17.72           C
ATOM   4515  NE  ARG B  31      -8.087  44.711   1.414  1.00 16.51           N
ATOM   4516  CZ  ARG B  31      -6.932  45.299   1.117  1.00 20.34           C
ATOM   4517  NH1 ARG B  31      -6.669  45.683  -0.122  1.00 19.20           N
ATOM   4518  NH2 ARG B  31      -6.021  45.487   2.068  1.00 17.89           N1+
ATOM   4519  H   ARG B  31     -10.124  42.684   3.932  1.00 18.10           H
ATOM   4520  HA  ARG B  31     -11.392  41.215   2.145  1.00 16.59           H
ATOM   4521  HB2 ARG B  31      -8.773  42.296   1.980  1.00 16.07           H
ATOM   4522  HB3 ARG B  31      -9.500  41.573   0.771  1.00 16.07           H
ATOM   4523  HG2 ARG B  31     -10.884  43.294   0.420  1.00 18.87           H
ATOM   4524  HG3 ARG B  31     -10.605  43.913   1.856  1.00 18.87           H
ATOM   4525  HD2 ARG B  31      -8.762  44.001  -0.315  1.00 21.26           H
ATOM   4526  HD3 ARG B  31      -9.566  45.265   0.211  1.00 21.26           H
ATOM   4527  HE  ARG B  31      -8.169  44.386   2.207  1.00 19.81           H
ATOM   4528 HH11 ARG B  31      -7.250  45.560  -0.742  1.00 23.03           H
ATOM   4529 HH12 ARG B  31      -5.918  46.061  -0.309  1.00 23.03           H
ATOM   4530 HH21 ARG B  31      -6.189  45.237   2.873  1.00 21.46           H
ATOM   4531 HH22 ARG B  31      -5.271  45.868   1.887  1.00 21.46           H
ATOM   4532  N   PHE B  32      -9.424  39.661   3.957  1.00 12.65           N
ATOM   4533  CA  PHE B  32      -8.732  38.410   4.277  1.00 12.13           C
ATOM   4534  C   PHE B  32      -9.527  37.564   5.268  1.00 13.37           C
ATOM   4535  O   PHE B  32     -10.257  38.085   6.113  1.00 13.27           O
ATOM   4536  CB  PHE B  32      -7.361  38.686   4.914  1.00 12.78           C
ATOM   4537  CG  PHE B  32      -6.480  39.569   4.092  1.00 14.07           C
ATOM   4538  CD1 PHE B  32      -6.500  40.931   4.253  1.00 11.78           C
ATOM   4539  CD2 PHE B  32      -5.653  39.033   3.137  1.00 16.18           C
ATOM   4540  CE1 PHE B  32      -5.658  41.756   3.480  1.00 14.18           C
ATOM   4541  CE2 PHE B  32      -4.821  39.848   2.385  1.00 13.57           C
ATOM   4542  CZ  PHE B  32      -4.831  41.206   2.560  1.00 15.16           C
ATOM   4543  H   PHE B  32      -9.490  40.194   4.628  1.00 15.17           H
ATOM   4544  HA  PHE B  32      -8.597  37.895   3.466  1.00 14.55           H
ATOM   4545  HB2 PHE B  32      -7.496  39.123   5.768  1.00 15.33           H
ATOM   4546  HB3 PHE B  32      -6.904  37.846   5.055  1.00 15.33           H
ATOM   4547  HD1 PHE B  32      -7.053  41.308   4.896  1.00 14.12           H
ATOM   4548  HD2 PHE B  32      -5.628  38.111   3.017  1.00 19.41           H
ATOM   4549  HE1 PHE B  32      -5.664  42.680   3.601  1.00 17.01           H
ATOM   4550  HE2 PHE B  32      -4.263  39.469   1.747  1.00 16.27           H
ATOM   4551  HZ  PHE B  32      -4.283  41.749   2.038  1.00 18.18           H
ATOM   4552  N   GLU B  33      -9.348  36.250   5.179  1.00 12.23           N
ATOM   4553  CA  GLU B  33      -9.937  35.344   6.147  1.00 15.11           C
ATOM   4554  C   GLU B  33      -9.028  34.124   6.270  1.00 12.29           C
ATOM   4555  O   GLU B  33      -8.104  33.902   5.470  1.00 13.93           O
ATOM   4556  CB  GLU B  33     -11.383  34.930   5.771  1.00 12.30           C
ATOM   4557  CG  GLU B  33     -11.457  34.086   4.492  1.00 18.45           C
ATOM   4558  CD  GLU B  33     -12.855  33.608   4.177  1.00 19.56           C
ATOM   4559  OE1 GLU B  33     -13.818  34.005   4.866  1.00 28.57           O
ATOM   4560  OE2 GLU B  33     -12.976  32.816   3.252  1.00 25.27           O1-
ATOM   4561  H   GLU B  33      -8.893  35.863   4.562  1.00 14.67           H
ATOM   4562  HA  GLU B  33      -9.977  35.787   7.014  1.00 18.13           H
ATOM   4563  HB2 GLU B  33     -11.758  34.405   6.492  1.00 14.75           H
ATOM   4564  HB3 GLU B  33     -11.922  35.719   5.630  1.00 14.75           H
ATOM   4565  HG2 GLU B  33     -11.176  34.643   3.748  1.00 22.14           H
ATOM   4566  HG3 GLU B  33     -10.880  33.308   4.563  1.00 22.14           H
ATOM   4567  N   GLY B  34      -9.310  33.341   7.303  1.00 11.33           N
ATOM   4568  CA  GLY B  34      -8.571  32.119   7.568  1.00 13.80           C
ATOM   4569  C   GLY B  34      -8.129  31.973   9.007  1.00 12.06           C
ATOM   4570  O   GLY B  34      -8.330  32.858   9.847  1.00 12.43           O
ATOM   4571  H   GLY B  34      -9.943  33.499   7.871  1.00 13.59           H
ATOM   4572  HA2 GLY B  34      -9.124  31.357   7.346  1.00 16.56           H
ATOM   4573  HA3 GLY B  34      -7.782  32.097   7.006  1.00 16.56           H
ATOM   4574  N   TYR B  35      -7.481  30.854   9.294  1.00  9.44           N
ATOM   4575  CA  TYR B  35      -7.125  30.569  10.675  1.00 12.24           C
ATOM   4576  C   TYR B  35      -6.248  31.690  11.242  1.00 10.48           C
ATOM   4577  O   TYR B  35      -6.477  32.175  12.355  1.00 12.18           O
ATOM   4578  CB  TYR B  35      -6.426  29.221  10.739  1.00 11.31           C
ATOM   4579  CG  TYR B  35      -5.798  28.884  12.072  1.00  9.35           C
ATOM   4580  CD1 TYR B  35      -6.459  28.055  12.978  1.00 10.54           C
ATOM   4581  CD2 TYR B  35      -4.567  29.382  12.426  1.00 14.84           C
ATOM   4582  CE1 TYR B  35      -5.904  27.724  14.181  1.00 12.18           C
ATOM   4583  CE2 TYR B  35      -4.010  29.067  13.653  1.00 13.44           C
ATOM   4584  CZ  TYR B  35      -4.683  28.242  14.519  1.00 12.58           C
ATOM   4585  OH  TYR B  35      -4.118  27.935  15.728  1.00 19.10           O
ATOM   4586  H   TYR B  35      -7.237  30.269   8.719  1.00 11.32           H
ATOM   4587  HA  TYR B  35      -7.932  30.501  11.206  1.00 14.68           H
ATOM   4588  HB2 TYR B  35      -7.090  28.539  10.556  1.00 13.56           H
ATOM   4589  HB3 TYR B  35      -5.727  29.193  10.061  1.00 13.56           H
ATOM   4590  HD1 TYR B  35      -7.289  27.703  12.751  1.00 12.64           H
ATOM   4591  HD2 TYR B  35      -4.114  29.941  11.838  1.00 17.80           H
ATOM   4592  HE1 TYR B  35      -6.365  27.177  14.771  1.00 14.61           H
ATOM   4593  HE2 TYR B  35      -3.178  29.405  13.886  1.00 16.12           H
ATOM   4594  HH  TYR B  35      -4.623  27.411  16.146  1.00 22.92           H
ATOM   4595  N   CYS B  36      -5.246  32.124  10.470  1.00 12.41           N
ATOM   4596  CA  CYS B  36      -4.305  33.122  10.969  1.00 11.38           C
ATOM   4597  C   CYS B  36      -4.948  34.484  11.066  1.00 13.54           C
ATOM   4598  O   CYS B  36      -4.487  35.334  11.838  1.00  9.95           O
ATOM   4599  CB  CYS B  36      -3.073  33.177  10.082  1.00 10.61           C
ATOM   4600  SG  CYS B  36      -1.929  31.860  10.374  1.00 15.03           S
ATOM   4601  H   CYS B  36      -5.095  31.859   9.666  1.00 14.88           H
ATOM   4602  HA  CYS B  36      -4.017  32.878  11.858  1.00 13.65           H
ATOM   4603  HB2 CYS B  36      -3.340  33.125   9.153  1.00 12.72           H
ATOM   4604  HB3 CYS B  36      -2.613  34.010  10.251  1.00 12.72           H
ATOM   4605  HG  CYS B  36      -0.946  32.322  10.881  1.00 18.03           H
ATOM   4606  N   ILE B  37      -5.976  34.725  10.257  1.00 11.39           N
ATOM   4607  CA  ILE B  37      -6.686  35.996  10.300  1.00 13.98           C
ATOM   4608  C   ILE B  37      -7.548  36.071  11.552  1.00 13.50           C
ATOM   4609  O   ILE B  37      -7.588  37.104  12.230  1.00 10.08           O
ATOM   4610  CB  ILE B  37      -7.521  36.172   9.022  1.00 13.06           C
ATOM   4611  CG1 ILE B  37      -6.618  36.051   7.784  1.00 12.52           C
ATOM   4612  CG2 ILE B  37      -8.309  37.530   9.077  1.00 15.37           C
ATOM   4613  CD1 ILE B  37      -5.456  37.019   7.729  1.00 14.53           C
ATOM   4614  H   ILE B  37      -6.282  34.165   9.677  1.00 13.66           H
ATOM   4615  HA  ILE B  37      -6.042  36.720  10.339  1.00 16.77           H
ATOM   4616  HB  ILE B  37      -8.165  35.446   8.989  1.00 15.66           H
ATOM   4617 HG12 ILE B  37      -6.249  35.154   7.737  1.00 15.01           H
ATOM   4618 HG13 ILE B  37      -7.164  36.212   7.002  1.00 15.01           H
ATOM   4619 HG21 ILE B  37      -8.854  37.613   8.278  1.00 18.43           H
ATOM   4620 HG22 ILE B  37      -8.881  37.561   9.861  1.00 18.43           H
ATOM   4621 HG23 ILE B  37      -7.670  38.258   9.103  1.00 18.43           H
ATOM   4622 HD11 ILE B  37      -4.988  36.898   6.887  1.00 17.42           H
ATOM   4623 HD12 ILE B  37      -5.790  37.926   7.792  1.00 17.42           H
ATOM   4624 HD13 ILE B  37      -4.854  36.832   8.464  1.00 17.42           H
ATOM   4625  N   ASP B  38      -8.253  34.970  11.875  1.00 12.76           N
ATOM   4626  CA  ASP B  38      -8.956  34.868  13.151  1.00 12.88           C
ATOM   4627  C   ASP B  38      -7.994  34.941  14.335  1.00 11.48           C
ATOM   4628  O   ASP B  38      -8.308  35.556  15.354  1.00 12.12           O
ATOM   4629  CB  ASP B  38      -9.741  33.557  13.236  1.00 16.14           C
ATOM   4630  CG  ASP B  38     -10.961  33.524  12.302  1.00 12.29           C
ATOM   4631  OD1 ASP B  38     -11.318  34.559  11.704  1.00 15.10           O
ATOM   4632  OD2 ASP B  38     -11.571  32.449  12.193  1.00 13.97           O1-
ATOM   4633  H   ASP B  38      -8.346  34.278  11.374  1.00 15.30           H
ATOM   4634  HA  ASP B  38      -9.576  35.609  13.226  1.00 15.45           H
ATOM   4635  HB2 ASP B  38      -9.146  32.834  12.985  1.00 19.36           H
ATOM   4636  HB3 ASP B  38     -10.057  33.434  14.148  1.00 19.36           H
ATOM   4637  N   LEU B  39      -6.848  34.262  14.252  1.00 14.87           N
ATOM   4638  CA  LEU B  39      -5.849  34.365  15.326  1.00 13.97           C
ATOM   4639  C   LEU B  39      -5.457  35.816  15.569  1.00 13.22           C
ATOM   4640  O   LEU B  39      -5.425  36.306  16.714  1.00 10.62           O
ATOM   4641  CB  LEU B  39      -4.593  33.557  14.957  1.00 12.70           C
ATOM   4642  CG  LEU B  39      -3.420  33.529  15.960  1.00 14.24           C
ATOM   4643  CD1 LEU B  39      -3.879  33.007  17.285  1.00 16.77           C
ATOM   4644  CD2 LEU B  39      -2.262  32.674  15.396  1.00 17.33           C
ATOM   4645  H   LEU B  39      -6.639  33.740  13.601  1.00 17.83           H
ATOM   4646  HA  LEU B  39      -6.224  34.007  16.152  1.00 16.75           H
ATOM   4647  HB2 LEU B  39      -4.834  32.639  14.758  1.00 15.24           H
ATOM   4648  HB3 LEU B  39      -4.232  33.948  14.143  1.00 15.24           H
ATOM   4649  HG  LEU B  39      -3.085  34.427  16.100  1.00 17.08           H
ATOM   4650 HD11 LEU B  39      -3.119  32.961  17.886  1.00 20.12           H
ATOM   4651 HD12 LEU B  39      -4.552  33.606  17.644  1.00 20.12           H
ATOM   4652 HD13 LEU B  39      -4.253  32.122  17.152  1.00 20.12           H
ATOM   4653 HD21 LEU B  39      -1.506  32.719  16.005  1.00 20.79           H
ATOM   4654 HD22 LEU B  39      -2.558  31.752  15.304  1.00 20.79           H
ATOM   4655 HD23 LEU B  39      -2.002  33.025  14.529  1.00 20.79           H
ATOM   4656  N   LEU B  40      -5.090  36.498  14.489  1.00 12.29           N
ATOM   4657  CA  LEU B  40      -4.612  37.867  14.588  1.00 11.42           C
ATOM   4658  C   LEU B  40      -5.675  38.773  15.191  1.00 10.84           C
ATOM   4659  O   LEU B  40      -5.362  39.617  16.034  1.00 13.00           O
ATOM   4660  CB  LEU B  40      -4.188  38.345  13.208  1.00  9.98           C
ATOM   4661  CG  LEU B  40      -3.755  39.806  13.028  1.00 10.24           C
ATOM   4662  CD1 LEU B  40      -2.637  40.181  13.967  1.00 10.83           C
ATOM   4663  CD2 LEU B  40      -3.365  40.015  11.554  1.00 13.57           C
ATOM   4664  H   LEU B  40      -5.115  36.186  13.688  1.00 14.74           H
ATOM   4665  HA  LEU B  40      -3.830  37.895  15.165  1.00 13.70           H
ATOM   4666  HB2 LEU B  40      -3.440  37.788  12.931  1.00 11.97           H
ATOM   4667  HB3 LEU B  40      -4.931  38.197  12.603  1.00 11.97           H
ATOM   4668  HG  LEU B  40      -4.512  40.377  13.220  1.00 12.28           H
ATOM   4669 HD11 LEU B  40      -2.452  41.127  13.860  1.00 12.99           H
ATOM   4670 HD12 LEU B  40      -2.913  39.999  14.879  1.00 12.99           H
ATOM   4671 HD13 LEU B  40      -1.848  39.662  13.749  1.00 12.99           H
ATOM   4672 HD21 LEU B  40      -3.102  40.941  11.416  1.00 16.27           H
ATOM   4673 HD22 LEU B  40      -2.631  39.423  11.341  1.00 16.27           H
ATOM   4674 HD23 LEU B  40      -4.124  39.802  10.989  1.00 16.27           H
ATOM   4675  N   ARG B  41      -6.939  38.589  14.807  1.00  8.91           N
ATOM   4676  CA  ARG B  41      -7.984  39.445  15.346  1.00 11.02           C
ATOM   4677  C   ARG B  41      -8.051  39.299  16.856  1.00 10.61           C
ATOM   4678  O   ARG B  41      -8.059  40.291  17.592  1.00 10.94           O
ATOM   4679  CB  ARG B  41      -9.331  39.115  14.710  1.00 13.58           C
ATOM   4680  CG  ARG B  41     -10.500  39.982  15.196  1.00 19.57           C
ATOM   4681  CD  ARG B  41     -11.839  39.525  14.599  1.00 23.11           C
ATOM   4682  NE  ARG B  41     -11.837  39.596  13.128  1.00 25.72           N
ATOM   4683  CZ  ARG B  41     -11.791  38.550  12.299  1.00 29.98           C
ATOM   4684  NH1 ARG B  41     -11.752  37.313  12.771  1.00 26.19           N
ATOM   4685  NH2 ARG B  41     -11.782  38.743  10.985  1.00 30.02           N1+
ATOM   4686  H   ARG B  41      -7.213  37.985  14.264  1.00 10.68           H
ATOM   4687  HA  ARG B  41      -7.768  40.365  15.144  1.00 13.22           H
ATOM   4688  HB2 ARG B  41      -9.267  39.226  13.749  1.00 16.29           H
ATOM   4689  HB3 ARG B  41      -9.550  38.196  14.923  1.00 16.29           H
ATOM   4690  HG2 ARG B  41     -10.566  39.922  16.161  1.00 23.47           H
ATOM   4691  HG3 ARG B  41     -10.356  40.904  14.928  1.00 23.47           H
ATOM   4692  HD2 ARG B  41     -12.024  38.616  14.881  1.00 27.73           H
ATOM   4693  HD3 ARG B  41     -12.535  40.118  14.926  1.00 27.73           H
ATOM   4694  HE  ARG B  41     -11.846  40.378  12.771  1.00 30.85           H
ATOM   4695 HH11 ARG B  41     -11.754  37.171  13.618  1.00 31.43           H
ATOM   4696 HH12 ARG B  41     -11.720  36.649  12.228  1.00 31.43           H
ATOM   4697 HH21 ARG B  41     -11.807  39.541  10.664  1.00 36.02           H
ATOM   4698 HH22 ARG B  41     -11.755  38.067  10.455  1.00 36.02           H
ATOM   4699  N   GLU B  42      -8.056  38.058  17.342  1.00 13.30           N
ATOM   4700  CA  GLU B  42      -8.089  37.831  18.782  1.00 13.99           C
ATOM   4701  C   GLU B  42      -6.838  38.387  19.464  1.00 14.67           C
ATOM   4702  O   GLU B  42      -6.912  38.897  20.589  1.00 12.79           O
ATOM   4703  CB  GLU B  42      -8.230  36.336  19.089  1.00 14.22           C
ATOM   4704  CG  GLU B  42      -9.513  35.689  18.625  1.00 19.31           C
ATOM   4705  CD  GLU B  42     -10.735  36.483  19.013  1.00 27.47           C
ATOM   4706  OE1 GLU B  42     -11.024  36.543  20.234  1.00 22.60           O
ATOM   4707  OE2 GLU B  42     -11.389  37.067  18.105  1.00 21.92           O1-
ATOM   4708  H   GLU B  42      -8.026  37.343  16.862  1.00 15.95           H
ATOM   4709  HA  GLU B  42      -8.860  38.294  19.149  1.00 16.78           H
ATOM   4710  HB2 GLU B  42      -7.503  35.861  18.659  1.00 17.06           H
ATOM   4711  HB3 GLU B  42      -8.177  36.214  20.048  1.00 17.06           H
ATOM   4712  HG2 GLU B  42      -9.497  35.592  17.661  1.00 23.17           H
ATOM   4713  HG3 GLU B  42      -9.588  34.815  19.040  1.00 23.17           H
ATOM   4714  N   LEU B  43      -5.671  38.284  18.813  1.00 11.12           N
ATOM   4715  CA  LEU B  43      -4.467  38.838  19.424  1.00 11.29           C
ATOM   4716  C   LEU B  43      -4.640  40.327  19.618  1.00 11.02           C
ATOM   4717  O   LEU B  43      -4.281  40.877  20.669  1.00 11.35           O
ATOM   4718  CB  LEU B  43      -3.225  38.585  18.571  1.00 12.06           C
ATOM   4719  CG  LEU B  43      -2.752  37.147  18.310  1.00 11.36           C
ATOM   4720  CD1 LEU B  43      -1.580  37.162  17.335  1.00 17.05           C
ATOM   4721  CD2 LEU B  43      -2.376  36.436  19.596  1.00 13.67           C
ATOM   4722  H   LEU B  43      -5.561  37.923  18.041  1.00 13.34           H
ATOM   4723  HA  LEU B  43      -4.336  38.420  20.285  1.00 13.54           H
ATOM   4724  HB2 LEU B  43      -3.381  38.984  17.701  1.00 14.47           H
ATOM   4725  HB3 LEU B  43      -2.483  39.042  18.996  1.00 14.47           H
ATOM   4726  HG  LEU B  43      -3.468  36.643  17.896  1.00 13.62           H
ATOM   4727 HD11 LEU B  43      -1.223  36.263  17.244  1.00 20.45           H
ATOM   4728 HD12 LEU B  43      -1.898  37.480  16.473  1.00 20.45           H
ATOM   4729 HD13 LEU B  43      -0.894  37.754  17.682  1.00 20.45           H
ATOM   4730 HD21 LEU B  43      -2.114  35.525  19.387  1.00 16.40           H
ATOM   4731 HD22 LEU B  43      -1.638  36.899  20.021  1.00 16.40           H
ATOM   4732 HD23 LEU B  43      -3.149  36.428  20.182  1.00 16.40           H
ATOM   4733  N   SER B  44      -5.245  40.981  18.636  1.00 12.13           N
ATOM   4734  CA  SER B  44      -5.367  42.434  18.676  1.00 12.29           C
ATOM   4735  C   SER B  44      -6.302  42.906  19.800  1.00 10.70           C
ATOM   4736  O   SER B  44      -6.065  43.958  20.422  1.00 13.87           O
ATOM   4737  CB  SER B  44      -5.830  42.933  17.301  1.00 12.78           C
ATOM   4738  OG  SER B  44      -7.218  42.704  17.048  1.00 12.50           O
ATOM   4739  H   SER B  44      -5.596  40.609  17.944  1.00 14.55           H
ATOM   4740  HA  SER B  44      -4.491  42.803  18.858  1.00 14.74           H
ATOM   4741  HB2 SER B  44      -5.666  43.887  17.235  1.00 15.33           H
ATOM   4742  HB3 SER B  44      -5.307  42.465  16.636  1.00 15.33           H
ATOM   4743  HG  SER B  44      -7.372  41.881  16.998  1.00 15.00           H
ATOM   4744  N   THR B  45      -7.359  42.152  20.083  1.00 10.04           N
ATOM   4745  CA  THR B  45      -8.327  42.561  21.093  1.00 12.17           C
ATOM   4746  C   THR B  45      -7.876  42.147  22.487  1.00 11.87           C
ATOM   4747  O   THR B  45      -8.144  42.853  23.462  1.00 11.48           O
ATOM   4748  CB  THR B  45      -9.720  41.995  20.782  1.00 16.78           C
ATOM   4749  OG1 THR B  45      -9.673  40.565  20.675  1.00 14.92           O
ATOM   4750  CG2 THR B  45     -10.316  42.601  19.452  1.00 12.98           C
ATOM   4751  H   THR B  45      -7.534  41.399  19.711  1.00 12.04           H
ATOM   4752  HA  THR B  45      -8.398  43.523  21.073  1.00 14.60           H
ATOM   4753  HB  THR B  45     -10.305  42.244  21.513  1.00 20.13           H
ATOM   4754  HG1 THR B  45      -8.886  40.300  20.803  1.00 17.89           H
ATOM   4755 HG21 THR B  45     -11.193  42.222  19.267  1.00 15.57           H
ATOM   4756 HG22 THR B  45     -10.402  43.568  19.523  1.00 15.57           H
ATOM   4757 HG23 THR B  45      -9.732  42.397  18.702  1.00 15.57           H
ATOM   4758  N   ILE B  46      -7.184  41.018  22.610  1.00 12.26           N
ATOM   4759  CA  ILE B  46      -6.579  40.656  23.889  1.00 15.98           C
ATOM   4760  C   ILE B  46      -5.535  41.684  24.306  1.00 11.78           C
ATOM   4761  O   ILE B  46      -5.437  42.042  25.489  1.00 10.08           O
ATOM   4762  CB  ILE B  46      -5.972  39.244  23.812  1.00 10.41           C
ATOM   4763  CG1 ILE B  46      -7.093  38.215  23.677  1.00 15.12           C
ATOM   4764  CG2 ILE B  46      -5.099  38.986  25.035  1.00 11.11           C
ATOM   4765  CD1 ILE B  46      -6.591  36.822  23.305  1.00 12.69           C
ATOM   4766  H   ILE B  46      -7.072  40.444  21.981  1.00 14.71           H
ATOM   4767  HA  ILE B  46      -7.274  40.651  24.571  1.00 19.17           H
ATOM   4768  HB  ILE B  46      -5.408  39.192  23.023  1.00 12.48           H
ATOM   4769 HG12 ILE B  46      -7.571  38.146  24.521  1.00 18.13           H
ATOM   4770 HG13 ILE B  46      -7.700  38.508  22.981  1.00 18.13           H
ATOM   4771 HG21 ILE B  46      -4.764  38.079  24.999  1.00 13.33           H
ATOM   4772 HG22 ILE B  46      -4.354  39.605  25.053  1.00 13.33           H
ATOM   4773 HG23 ILE B  46      -5.640  39.105  25.829  1.00 13.33           H
ATOM   4774 HD11 ILE B  46      -7.355  36.244  23.167  1.00 15.22           H
ATOM   4775 HD12 ILE B  46      -6.065  36.873  22.492  1.00 15.22           H
ATOM   4776 HD13 ILE B  46      -6.047  36.484  24.035  1.00 15.22           H
ATOM   4777  N   LEU B  47      -4.737  42.180  23.343  1.00 11.88           N
ATOM   4778  CA  LEU B  47      -3.587  43.032  23.655  1.00 13.09           C
ATOM   4779  C   LEU B  47      -3.825  44.508  23.372  1.00 14.64           C
ATOM   4780  O   LEU B  47      -2.986  45.335  23.739  1.00 16.16           O
ATOM   4781  CB  LEU B  47      -2.363  42.563  22.862  1.00 10.88           C
ATOM   4782  CG  LEU B  47      -1.947  41.118  23.148  1.00 10.19           C
ATOM   4783  CD1 LEU B  47      -0.739  40.654  22.269  1.00 12.51           C
ATOM   4784  CD2 LEU B  47      -1.624  40.999  24.602  1.00  9.67           C
ATOM   4785  H   LEU B  47      -4.847  42.027  22.507  1.00 14.25           H
ATOM   4786  HA  LEU B  47      -3.390  42.960  24.607  1.00 15.70           H
ATOM   4787  HB2 LEU B  47      -2.569  42.640  21.918  1.00 13.05           H
ATOM   4788  HB3 LEU B  47      -1.610  43.129  23.079  1.00 13.05           H
ATOM   4789  HG  LEU B  47      -2.696  40.528  22.972  1.00 12.22           H
ATOM   4790 HD11 LEU B  47      -0.497  39.749  22.519  1.00 15.00           H
ATOM   4791 HD12 LEU B  47      -1.002  40.677  21.336  1.00 15.00           H
ATOM   4792 HD13 LEU B  47       0.018  41.240  22.411  1.00 15.00           H
ATOM   4793 HD21 LEU B  47      -1.295  40.105  24.783  1.00 11.59           H
ATOM   4794 HD22 LEU B  47      -0.948  41.654  24.833  1.00 11.59           H
ATOM   4795 HD23 LEU B  47      -2.425  41.159  25.118  1.00 11.59           H
ATOM   4796  N   GLY B  48      -4.910  44.846  22.691  1.00 15.68           N
ATOM   4797  CA  GLY B  48      -5.270  46.230  22.488  1.00 13.71           C
ATOM   4798  C   GLY B  48      -4.460  46.956  21.439  1.00 17.25           C
ATOM   4799  O   GLY B  48      -4.131  48.125  21.633  1.00 17.47           O
ATOM   4800  H   GLY B  48      -5.455  44.286  22.330  1.00 18.81           H
ATOM   4801  HA2 GLY B  48      -6.199  46.281  22.218  1.00 16.44           H
ATOM   4802  HA3 GLY B  48      -5.176  46.705  23.327  1.00 16.44           H
ATOM   4803  N   PHE B  49      -4.145  46.310  20.322  1.00 16.67           N
ATOM   4804  CA  PHE B  49      -3.485  46.993  19.222  1.00 15.75           C
ATOM   4805  C   PHE B  49      -4.376  47.009  17.983  1.00 16.22           C
ATOM   4806  O   PHE B  49      -5.301  46.205  17.823  1.00 14.76           O
ATOM   4807  CB  PHE B  49      -2.091  46.387  18.920  1.00 10.97           C
ATOM   4808  CG  PHE B  49      -2.087  44.962  18.418  1.00 12.87           C
ATOM   4809  CD1 PHE B  49      -2.345  44.685  17.092  1.00 13.37           C
ATOM   4810  CD2 PHE B  49      -1.731  43.921  19.253  1.00 14.12           C
ATOM   4811  CE1 PHE B  49      -2.333  43.396  16.624  1.00 12.37           C
ATOM   4812  CE2 PHE B  49      -1.688  42.620  18.791  1.00 13.86           C
ATOM   4813  CZ  PHE B  49      -1.993  42.352  17.479  1.00 13.37           C
ATOM   4814  H   PHE B  49      -4.304  45.476  20.181  1.00 20.00           H
ATOM   4815  HA  PHE B  49      -3.340  47.914  19.472  1.00 18.89           H
ATOM   4816  HB2 PHE B  49      -1.665  46.932  18.241  1.00 13.16           H
ATOM   4817  HB3 PHE B  49      -1.569  46.405  19.732  1.00 13.16           H
ATOM   4818  HD1 PHE B  49      -2.580  45.378  16.519  1.00 16.03           H
ATOM   4819  HD2 PHE B  49      -1.532  44.095  20.146  1.00 16.93           H
ATOM   4820  HE1 PHE B  49      -2.527  43.227  15.731  1.00 14.83           H
ATOM   4821  HE2 PHE B  49      -1.469  41.925  19.370  1.00 16.63           H
ATOM   4822  HZ  PHE B  49      -1.971  41.478  17.164  1.00 16.03           H
ATOM   4823  N   THR B  50      -4.123  47.994  17.130  1.00 14.47           N
ATOM   4824  CA  THR B  50      -4.710  48.015  15.800  1.00 15.14           C
ATOM   4825  C   THR B  50      -3.623  47.662  14.792  1.00 13.95           C
[truncated: 361,570 more chars]
