# Supplementary material for: High-throughput quantum-mechanics/molecular-mechanics (ONIOM) macromolecular crystallographic refinement with PHENIX/DivCon: the impact of mixed Hamiltonian methods on ligand and protein structure
Source: Acta Crystallogr D Struct Biol. 2018 Oct 29;74(Pt 11):1063–77. doi: 10.1107/S2059798318012913 (PMC6213575; doi:10.1107/S2059798318012913)
Supplement: Supplementary file 3 [file d-74-01063-sup3.gz › results_regionQM/1TZ8-H_refine_001.pdb]

REMARK Date 2017-01-11 Time 01:51:16 EST -0500 (1484117476.81 s)
REMARK PHENIX refinement
REMARK 
REMARK ****************** INPUT FILES AND LABELS ******************************
REMARK Reflections:
REMARK   file name      : 1TZ8.sf
REMARK   labels         : ['r1tz8sf,wavelength_id=1,_refln.intensity_meas,_refln.intensity_sigma']
REMARK R-free flags:
REMARK   file name      : 1TZ8.sf
REMARK   label          : r1tz8sf,wavelength_id=1,_refln.status
REMARK   test_flag_value: 0
REMARK Model file name(s): 
REMARK   /scratch/oleg/2711187.gondor.quantumbioinc.com/1TZ8-H.pdb
REMARK 
REMARK ******************** REFINEMENT SUMMARY: QUICK FACTS *******************
REMARK Start: r_work = 0.1967 r_free = 0.2171 bonds = 0.011 angles = 1.481
REMARK Final: r_work = 0.1822 r_free = 0.2091 bonds = 0.011 angles = 1.314
REMARK ************************************************************************
REMARK 
REMARK ****************** REFINEMENT STATISTICS STEP BY STEP ******************
REMARK leading digit, like 1_, means number of macro-cycle                     
REMARK 0    : statistics at the very beginning when nothing is done yet        
REMARK 1_bss: bulk solvent correction and/or (anisotropic) scaling             
REMARK 1_xyz: refinement of coordinates                                        
REMARK 1_adp: refinement of ADPs (Atomic Displacement Parameters)              
REMARK 1_occ: refinement of occupancies                                        
REMARK ------------------------------------------------------------------------
REMARK  stage       r-work r-free bonds angles b_min b_max b_ave n_water shift
REMARK       0    : 0.3230 0.3155 0.011  1.48  11.1  61.0  27.1 966      0.000
REMARK       1_bss: 0.1967 0.2171 0.011  1.48  10.5  60.4  26.6 966      0.000
REMARK 1_settarget: 0.1967 0.2171 0.011  1.48  10.5  60.4  26.6 966      0.000
REMARK       1_nqh: 0.1967 0.2170 0.011  1.48  10.5  60.4  26.6 966      0.002
REMARK    1_weight: 0.1967 0.2170 0.011  1.48  10.5  60.4  26.6 966      0.002
REMARK    1_checkH: 0.1969 0.2173 0.011  1.48  10.5  60.4  26.6 966      0.363
REMARK    1_xyzrec: 0.1948 0.2182 0.012  1.36  10.5  60.4  26.6 966      0.430
REMARK    1_checkH: 0.1948 0.2181 0.012  1.36  10.5  60.4  26.6 966      0.430
REMARK       1_adp: 0.1864 0.2146 0.012  1.36  10.3  61.0  27.1 966      0.430
REMARK   1_regHadp: 0.1857 0.2139 0.012  1.36  10.3  61.0  27.1 966      0.430
REMARK       1_occ: 0.1856 0.2143 0.012  1.36  10.3  61.0  27.1 966      0.430
REMARK       2_bss: 0.1856 0.2145 0.012  1.36  10.2  61.0  27.0 966      0.430
REMARK 2_settarget: 0.1856 0.2145 0.012  1.36  10.2  61.0  27.0 966      0.430
REMARK 2_updatecdl: 0.1856 0.2145 0.012  1.36  10.2  61.0  27.0 966      0.430
REMARK       2_nqh: 0.1857 0.2143 0.012  1.36  10.2  61.0  27.0 966      0.432
REMARK    2_weight: 0.1857 0.2143 0.012  1.36  10.2  61.0  27.0 966      0.432
REMARK    2_checkH: 0.1857 0.2144 0.012  1.36  10.2  61.0  27.0 966      0.432
REMARK    2_xyzrec: 0.1851 0.2108 0.012  1.34  10.2  61.0  27.0 966      0.448
REMARK    2_checkH: 0.1851 0.2110 0.012  1.34  10.2  61.0  27.0 966      0.447
REMARK       2_adp: 0.1837 0.2102 0.012  1.34  10.1  66.5  27.2 966      0.447
REMARK   2_regHadp: 0.1841 0.2104 0.012  1.34  10.1  66.5  27.2 966      0.447
REMARK       2_occ: 0.1840 0.2103 0.012  1.34  10.1  66.5  27.2 966      0.447
REMARK       3_bss: 0.1839 0.2102 0.012  1.34  10.1  66.5  27.2 966      0.447
REMARK 3_settarget: 0.1839 0.2102 0.012  1.34  10.1  66.5  27.2 966      0.447
REMARK 3_updatecdl: 0.1839 0.2102 0.012  1.34  10.1  66.5  27.2 966      0.447
REMARK       3_nqh: 0.1839 0.2102 0.012  1.34  10.1  66.5  27.2 966      0.447
REMARK    3_weight: 0.1839 0.2102 0.012  1.34  10.1  66.5  27.2 966      0.447
REMARK    3_checkH: 0.1839 0.2102 0.012  1.34  10.1  66.5  27.2 966      0.448
REMARK    3_xyzrec: 0.1822 0.2088 0.011  1.31  10.1  66.5  27.2 966      0.456
REMARK    3_checkH: 0.1822 0.2088 0.011  1.31  10.1  66.5  27.2 966      0.456
REMARK       3_adp: 0.1822 0.2088 0.011  1.31  10.1  66.5  27.2 966      0.456
REMARK   3_regHadp: 0.1822 0.2088 0.011  1.31  10.1  66.5  27.2 966      0.456
REMARK       3_occ: 0.1822 0.2087 0.011  1.31  10.1  66.5  27.2 966      0.456
REMARK         end: 0.1822 0.2091 0.011  1.31  10.1  66.5  27.1 966      0.456
REMARK ------------------------------------------------------------------------
REMARK MODEL CONTENT.
REMARK  ELEMENT        ATOM RECORD COUNT   OCCUPANCY SUM
REMARK        C                     2299         2280.25
REMARK        H                     4048         4018.51
REMARK        O                      935          929.80
REMARK        N                      553          553.00
REMARK        S                        6            5.80
REMARK      O1-                       37           37.00
REMARK    TOTAL                     7878         7824.37
REMARK -----------------------------------------------------------------------
REMARK r_free_flags.md5.hexdigest 3074fb3894db88ddb43d6d9ededf1342
REMARK 
REMARK ---------------------------------------------------------------
REMARK  Atom Name   Residue Name    Residue ID     Chain     Charge  
REMARK ---------------------------------------------------------------
REMARK      C1           DES            128          B      -0.0673  
REMARK      C2           DES            128          B      -0.3462  
REMARK      C3           DES            128          B       0.3001  
REMARK      C4           DES            128          B      -0.2805  
REMARK      C5           DES            128          B      -0.0758  
REMARK      C6           DES            128          B      -0.0331  
REMARK      C7           DES            128          B       -0.059  
REMARK      C8           DES            128          B      -0.2467  
REMARK      C9           DES            128          B      -0.4551  
REMARK     CP1           DES            128          B      -0.0663  
REMARK     CP2           DES            128          B      -0.3019  
REMARK     CP3           DES            128          B       0.3344  
REMARK     CP4           DES            128          B      -0.3403  
REMARK     CP5           DES            128          B      -0.0535  
REMARK     CP6           DES            128          B       -0.08   
REMARK     CP7           DES            128          B       0.0012  
REMARK     CP8           DES            128          B      -0.2517  
REMARK     CP9           DES            128          B      -0.4612  
REMARK      O3           DES            128          B      -0.5113  
REMARK     OP3           DES            128          B      -0.5697  
REMARK      H1           DES            128          B       0.1543  
REMARK      H2           DES            128          B       0.1662  
REMARK      H4           DES            128          B       0.1777  
REMARK      H5           DES            128          B       0.1574  
REMARK     H81           DES            128          B       0.1494  
REMARK     H82           DES            128          B       0.1421  
REMARK     H91           DES            128          B       0.153   
REMARK     H92           DES            128          B       0.1608  
REMARK     H93           DES            128          B       0.1498  
REMARK     HO3           DES            128          B       0.3291  
REMARK     HP1           DES            128          B       0.1476  
REMARK     HP2           DES            128          B       0.1866  
REMARK     HP4           DES            128          B       0.1852  
REMARK     HP5           DES            128          B       0.1546  
REMARK     HOP           DES            128          B       0.3747  
REMARK     HP8           DES            128          B       0.1448  
REMARK     HP8           DES            128          B       0.1393  
REMARK     HP9           DES            128          B       0.1636  
REMARK     HP9           DES            128          B       0.1526  
REMARK     HP9           DES            128          B       0.1586  
REMARK      C1           DES            129          C       -0.067  
REMARK      C2           DES            129          C      -0.3306  
REMARK      C3           DES            129          C       0.297   
REMARK      C4           DES            129          C      -0.2784  
REMARK      C5           DES            129          C      -0.0791  
REMARK      C6           DES            129          C      -0.0316  
REMARK      C7           DES            129          C      -0.0682  
REMARK      C8           DES            129          C      -0.2331  
REMARK      C9           DES            129          C      -0.4542  
REMARK     CP1           DES            129          C      -0.0606  
REMARK     CP2           DES            129          C      -0.2961  
REMARK     CP3           DES            129          C       0.3028  
REMARK     CP4           DES            129          C      -0.3389  
REMARK     CP5           DES            129          C      -0.0493  
REMARK     CP6           DES            129          C      -0.0638  
REMARK     CP7           DES            129          C       0.0067  
REMARK     CP8           DES            129          C      -0.2448  
REMARK     CP9           DES            129          C      -0.4523  
REMARK      O3           DES            129          C      -0.5227  
REMARK     OP3           DES            129          C       -0.504  
REMARK      H1           DES            129          C       0.1558  
REMARK      H2           DES            129          C       0.1669  
REMARK      H4           DES            129          C       0.171   
REMARK      H5           DES            129          C       0.1594  
REMARK     H81           DES            129          C       0.1481  
REMARK     H82           DES            129          C        0.14   
REMARK     H91           DES            129          C       0.1499  
REMARK     H92           DES            129          C       0.1603  
REMARK     H93           DES            129          C       0.145   
REMARK     HO3           DES            129          C       0.3256  
REMARK     HP1           DES            129          C       0.1556  
REMARK     HP2           DES            129          C       0.182   
REMARK     HP4           DES            129          C       0.1746  
REMARK     HP5           DES            129          C       0.1542  
REMARK     HOP           DES            129          C       0.3359  
REMARK     HP8           DES            129          C       0.1443  
REMARK     HP8           DES            129          C       0.1478  
REMARK     HP9           DES            129          C       0.1491  
REMARK     HP9           DES            129          C       0.149   
REMARK     HP9           DES            129          C       0.1581  
REMARK      C1           DES            128          D      -0.0641  
REMARK      C2           DES            128          D      -0.3432  
REMARK      C3           DES            128          D       0.3092  
REMARK      C4           DES            128          D      -0.2902  
REMARK      C5           DES            128          D      -0.0724  
REMARK      C6           DES            128          D      -0.0423  
REMARK      C7           DES            128          D       -0.038  
REMARK      C8           DES            128          D      -0.2521  
REMARK      C9           DES            128          D      -0.4525  
REMARK     CP1           DES            128          D      -0.0726  
REMARK     CP2           DES            128          D      -0.2709  
REMARK     CP3           DES            128          D       0.3226  
REMARK     CP4           DES            128          D      -0.3619  
REMARK     CP5           DES            128          D      -0.0563  
REMARK     CP6           DES            128          D      -0.0712  
REMARK     CP7           DES            128          D      -0.0153  
REMARK     CP8           DES            128          D      -0.2412  
REMARK     CP9           DES            128          D      -0.4499  
REMARK      O3           DES            128          D      -0.5035  
REMARK     OP3           DES            128          D      -0.4752  
REMARK      H1           DES            128          D       0.1512  
REMARK      H2           DES            128          D       0.1714  
REMARK      H4           DES            128          D       0.1689  
REMARK      H5           DES            128          D       0.1579  
REMARK     H81           DES            128          D       0.1463  
REMARK     H82           DES            128          D       0.146   
REMARK     H91           DES            128          D       0.1482  
REMARK     H92           DES            128          D       0.1581  
REMARK     H93           DES            128          D       0.1518  
REMARK     HO3           DES            128          D       0.336   
REMARK     HP1           DES            128          D       0.1493  
REMARK     HP2           DES            128          D       0.1956  
REMARK     HP4           DES            128          D       0.1655  
REMARK     HP5           DES            128          D       0.1502  
REMARK     HOP           DES            128          D       0.3118  
REMARK     HP8           DES            128          D       0.1422  
REMARK     HP8           DES            128          D       0.1423  
REMARK     HP9           DES            128          D       0.1488  
REMARK     HP9           DES            128          D       0.1501  
REMARK     HP9           DES            128          D       0.1519  
REMARK ---------------------------------------------------------------
REMARK IF THIS FILE IS FOR PDB DEPOSITION: REMOVE ALL FROM THIS LINE UP.
REMARK   3
REMARK   3 REFINEMENT.
REMARK   3   PROGRAM     : PHENIX (1.11.1_2575: ???)
REMARK   3   AUTHORS     : Adams,Afonine,Bunkoczi,Burnley,Chen,Dar,Davis,
REMARK   3               : Draizen,Echols,Gildea,Gros,Grosse-Kunstleve,Headd,
REMARK   3               : Hintze,Hung,Ioerger,Liebschner,McCoy,McKee,Moriarty,
REMARK   3               : Oeffner,Poon,Read,Richardson,Richardson,Sacchettini,
REMARK   3               : Sauter,Sobolev,Storoni,Terwilliger,Williams,Zwart
REMARK   3
REMARK   3  REFINEMENT TARGET : ML
REMARK   3  
REMARK   3  DATA USED IN REFINEMENT.
REMARK   3   RESOLUTION RANGE HIGH (ANGSTROMS) : 1.850   
REMARK   3   RESOLUTION RANGE LOW  (ANGSTROMS) : 41.372  
REMARK   3   MIN(FOBS/SIGMA_FOBS)              : 1.36  
REMARK   3   COMPLETENESS FOR RANGE        (%) : 99.21 
REMARK   3   NUMBER OF REFLECTIONS             : 46564     
REMARK   3   NUMBER OF REFLECTIONS (NON-ANOMALOUS) : 46564     
REMARK   3  
REMARK   3  FIT TO DATA USED IN REFINEMENT.
REMARK   3   R VALUE     (WORKING + TEST SET) : 0.1836
REMARK   3   R VALUE            (WORKING SET) : 0.1822
REMARK   3   FREE R VALUE                     : 0.2091
REMARK   3   FREE R VALUE TEST SET SIZE   (%) : 5.05  
REMARK   3   FREE R VALUE TEST SET COUNT      : 2353      
REMARK   3  
REMARK   3  FIT TO DATA USED IN REFINEMENT (IN BINS).
REMARK   3   BIN  RESOLUTION RANGE  COMPL.    NWORK NFREE   RWORK  RFREE  CCWORK CCFREE
REMARK   3     1 41.3819 -  4.7546    0.99     2652   148  0.1868 0.1878   0.920  0.921
REMARK   3     2  4.7546 -  3.7747    1.00     2618   156  0.1469 0.1544   0.944  0.921
REMARK   3     3  3.7747 -  3.2978    1.00     2598   172  0.1612 0.1806   0.933  0.898
REMARK   3     4  3.2978 -  2.9964    1.00     2633   116  0.1841 0.1995   0.915  0.899
REMARK   3     5  2.9964 -  2.7817    1.00     2591   158  0.1877 0.2289   0.911  0.862
REMARK   3     6  2.7817 -  2.6177    1.00     2634   138  0.1903 0.2496   0.906  0.830
REMARK   3     7  2.6177 -  2.4866    0.99     2598   128  0.1928 0.2265   0.910  0.868
REMARK   3     8  2.4866 -  2.3784    0.99     2617   131  0.1947 0.2448   0.902  0.848
REMARK   3     9  2.3784 -  2.2868    0.99     2618   132  0.1989 0.2949   0.905  0.816
REMARK   3    10  2.2868 -  2.2079    0.99     2559   145  0.1837 0.2391   0.920  0.884
REMARK   3    11  2.2079 -  2.1389    0.99     2643   119  0.1928 0.2607   0.912  0.854
REMARK   3    12  2.1389 -  2.0777    0.99     2586   143  0.1908 0.1931   0.910  0.894
REMARK   3    13  2.0777 -  2.0230    0.99     2587   128  0.1904 0.2053   0.915  0.899
REMARK   3    14  2.0230 -  1.9737    0.99     2587   124  0.1932 0.2438   0.916  0.837
REMARK   3    15  1.9737 -  1.9288    0.99     2566   166  0.2054 0.2317   0.903  0.842
REMARK   3    16  1.9288 -  1.8878    0.99     2594   121  0.2073 0.2551   0.905  0.839
REMARK   3    17  1.8878 -  1.8500    0.98     2530   128  0.2397 0.2900   0.879  0.796
REMARK   3  
REMARK   3  BULK SOLVENT MODELLING.
REMARK   3   METHOD USED        : FLAT BULK SOLVENT MODEL
REMARK   3   SOLVENT RADIUS     : 1.11    
REMARK   3   SHRINKAGE RADIUS   : 0.90    
REMARK   3   GRID STEP FACTOR   : 4.00    
REMARK   3  
REMARK   3  ERROR ESTIMATES.
REMARK   3   COORDINATE ERROR (MAXIMUM-LIKELIHOOD BASED)     : 0.19    
REMARK   3   PHASE ERROR (DEGREES, MAXIMUM-LIKELIHOOD BASED) : 23.61   
REMARK   3  
REMARK   3  STRUCTURE FACTORS CALCULATION ALGORITHM : FFT
REMARK   3  
REMARK   3  RESTRAINTS LIBRARY
REMARK   3    GEOSTD + MON.LIB. + CDL v1.2
REMARK   3  
REMARK   3  DEVIATIONS FROM IDEAL VALUES.
REMARK   3                 RMSD     MAX  COUNT
REMARK   3   BOND      :  0.011   0.082   3599
REMARK   3   ANGLE     :  1.314   9.937   4904
REMARK   3   CHIRALITY :  0.086   0.353    557
REMARK   3   PLANARITY :  0.033   0.405    609
REMARK   3   DIHEDRAL  :  9.849  61.007   2045
REMARK   3   MIN NONBONDED DISTANCE : 2.213 
REMARK   3  
REMARK   3  MOLPROBITY STATISTICS.
REMARK   3   ALL-ATOM CLASHSCORE : 4.53
REMARK   3   RAMACHANDRAN PLOT:
REMARK   3     OUTLIERS : 0.00  %
REMARK   3     ALLOWED  : 1.77  %
REMARK   3     FAVORED  : 98.23 %
REMARK   3   ROTAMER OUTLIERS : 1.51 %
REMARK   3   CBETA DEVIATIONS : 0
REMARK   3   PEPTIDE PLANE:
REMARK   3     CIS-PROLINE     : 0
REMARK   3     CIS-GENERAL     : 0
REMARK   3     TWISTED PROLINE : 0
REMARK   3     TWISTED GENERAL : 0
REMARK   3  
REMARK   3  ATOMIC DISPLACEMENT PARAMETERS.
REMARK   3   WILSON B : 20.00
REMARK   3   RMS(B_ISO_OR_EQUIVALENT_BONDED) : 4.33
REMARK   3   ATOMS          NUMBER OF ATOMS
REMARK   3                    ISO.  ANISO. 
REMARK   3    ALL         :   7878       0
REMARK   3    ALL (NO H)  :   3830       0
REMARK   3    SOLVENT     :    322       0
REMARK   3    NON-SOLVENT :   3508       0
REMARK   3    HYDROGENS   :   4048       0
REMARK   3
REMARK   3
REMARK   3   OTHER REFINEMENT REMARKS:
REMARK   3   XRAY REFINEMENT USING QUANTUM MECHANICAL FUNCTIONAL
REMARK   3   PROGRAM      :QuantumBio DivCon 6 build-7.1.1-b4015.17
REMARK   3   AUTHORS      :BORBULEVYCH O.Y., PLUMLEY J., 
REMARK   3                :MARTIN, R.I., WESTERHOFF L.M. 
REMARK   3
REMARK   3   REFERENCE     :BORBULEVYCH O.Y., PLUMLEY J.A.,
REMARK   3                 :MARTIN, R.I., MERZ, K.M.,  WESTERHOFF L.M.
REMARK   3                 :ACTA CRYSTLLOGRAPHICA SECTION D, 2014, 
REMARK   3                 :V. D70, pp. 1233-1247
REMARK   3   QM METHOD(HAMILTONIAN): PM6
REMARK   3   REGION QM REFINEMENT: 
REMARK   3      MAIN/BUFFER QM REGION RADII (A): 3.0 / 2.5
REMARK   3      LIGAND / STRAIN ENERGY: DES_B_128 / 3.98 KCAL/MOLE
REMARK   3      LIGAND / STRAIN ENERGY: DES_C_129 / 0.82 KCAL/MOLE
REMARK   3      LIGAND / STRAIN ENERGY: DES_D_128 / 0.28 KCAL/MOLE
REMARK   3
HELIX    1   1 THR A   75  ALA A   81  1               Generated by MOE    7
HELIX    2   2 THR B   75  ALA B   81  1               Generated by MOE    7
HELIX    3   3 THR C   75  ALA C   81  1               Generated by MOE    7
HELIX    4   4 THR D   75  ALA D   81  1               Generated by MOE    7
SHEET    1       LEU A  12  ASP A  18                  Generated by MOE
SHEET    2       SER A  23  PRO A  24                  Generated by MOE
SHEET    3       ALA A  29  LYS A  35                  Generated by MOE
SHEET    4       TRP A  41  LYS A  48                  Generated by MOE
SHEET    5       GLU A  54  LEU A  55                  Generated by MOE
SHEET    6       GLY A  67  ILE A  73                  Generated by MOE
SHEET    7       ALA A  91  ALA A  97                  Generated by MOE
SHEET    8       ARG A 104  ARG A 104                  Generated by MOE
SHEET    9       TYR A 105  LEU A 111                  Generated by MOE
SHEET   10       SER A 112  SER A 112                  Generated by MOE
SHEET   11       SER A 115  THR A 123                  Generated by MOE
SHEET   12       LEU B  12  ASP B  18                  Generated by MOE
SHEET   13       SER B  23  PRO B  24                  Generated by MOE
SHEET   14       ALA B  29  LYS B  35                  Generated by MOE
SHEET   15       TRP B  41  LYS B  48                  Generated by MOE
SHEET   16       GLU B  54  LEU B  55                  Generated by MOE
SHEET   17       GLY B  67  ILE B  73                  Generated by MOE
SHEET   18       ALA B  91  ALA B  97                  Generated by MOE
SHEET   19       ARG B 104  ARG B 104                  Generated by MOE
SHEET   20       TYR B 105  LEU B 111                  Generated by MOE
SHEET   21       SER B 112  SER B 112                  Generated by MOE
SHEET   22       SER B 115  THR B 123                  Generated by MOE
SHEET   23       LEU C  12  ASP C  18                  Generated by MOE
SHEET   24       SER C  23  PRO C  24                  Generated by MOE
SHEET   25       ALA C  29  LYS C  35                  Generated by MOE
SHEET   26       TRP C  41  LYS C  48                  Generated by MOE
SHEET   27       GLU C  54  LEU C  55                  Generated by MOE
SHEET   28       GLY C  67  ILE C  73                  Generated by MOE
SHEET   29       ALA C  91  ALA C  97                  Generated by MOE
SHEET   30       ARG C 104  ARG C 104                  Generated by MOE
SHEET   31       TYR C 105  LEU C 111                  Generated by MOE
SHEET   32       SER C 112  SER C 112                  Generated by MOE
SHEET   33       SER C 115  THR C 123                  Generated by MOE
SHEET   34       LEU D  12  ASP D  18                  Generated by MOE
SHEET   35       SER D  23  PRO D  24                  Generated by MOE
SHEET   36       ALA D  29  LYS D  35                  Generated by MOE
SHEET   37       TRP D  41  LYS D  48                  Generated by MOE
SHEET   38       GLU D  54  LEU D  55                  Generated by MOE
SHEET   39       GLY D  67  ILE D  73                  Generated by MOE
SHEET   40       ALA D  91  ALA D  97                  Generated by MOE
SHEET   41       ARG D 104  ARG D 104                  Generated by MOE
SHEET   42       TYR D 105  LEU D 111                  Generated by MOE
SHEET   43       SER D 112  SER D 112                  Generated by MOE
SHEET   44       SER D 115  THR D 123                  Generated by MOE
CRYST1   74.271   96.961   81.717  90.00 107.94  90.00 C 1 2 1
SCALE1      0.013464  0.000000  0.004359        0.00000
SCALE2      0.000000  0.010313  0.000000        0.00000
SCALE3      0.000000  0.000000  0.012863        0.00000
ATOM      1  CA  CYS A  10       2.417  48.962  32.975  1.00 48.75           C
ATOM      2  C   CYS A  10       3.024  49.333  34.337  1.00 45.03           C
ATOM      3  O   CYS A  10       3.233  50.502  34.642  1.00 48.67           O
ATOM      4  CB  CYS A  10       2.783  49.990  31.894  1.00 55.53           C
ATOM      5  SG  CYS A  10       4.422  49.768  31.101  0.80 55.76           S1-
ATOM      6  HB2 CYS A  10       2.769  50.870  32.302  1.00 66.64           H
ATOM      7  HB3 CYS A  10       2.116  49.947  31.190  1.00 66.64           H
ATOM      8  N   PRO A  11       3.294  48.320  35.163  1.00 45.42           N
ATOM      9  CA  PRO A  11       3.906  48.558  36.474  1.00 39.55           C
ATOM     10  C   PRO A  11       5.426  48.611  36.488  1.00 36.98           C
ATOM     11  O   PRO A  11       6.002  48.825  37.565  1.00 32.69           O
ATOM     12  CB  PRO A  11       3.425  47.343  37.276  1.00 43.03           C
ATOM     13  CG  PRO A  11       3.418  46.254  36.270  1.00 37.64           C
ATOM     14  CD  PRO A  11       2.937  46.899  34.986  1.00 41.06           C
ATOM     15  HA  PRO A  11       3.552  49.368  36.871  1.00 47.47           H
ATOM     16  HB2 PRO A  11       4.048  47.150  37.994  1.00 51.64           H
ATOM     17  HB3 PRO A  11       2.535  47.502  37.627  1.00 51.64           H
ATOM     18  HG2 PRO A  11       4.316  45.906  36.163  1.00 45.17           H
ATOM     19  HG3 PRO A  11       2.807  45.558  36.552  1.00 45.17           H
ATOM     20  HD2 PRO A  11       3.401  46.529  34.218  1.00 49.27           H
ATOM     21  HD3 PRO A  11       1.976  46.798  34.903  1.00 49.27           H
ATOM     22  N   LEU A  12       6.085  48.369  35.360  1.00 30.49           N
ATOM     23  CA  LEU A  12       7.539  48.426  35.259  1.00 27.50           C
ATOM     24  C   LEU A  12       7.892  49.195  33.993  1.00 30.23           C
ATOM     25  O   LEU A  12       7.580  48.737  32.893  1.00 30.33           O
ATOM     26  CB  LEU A  12       8.166  47.035  35.226  1.00 31.97           C
ATOM     27  CG  LEU A  12       9.681  47.028  35.180  1.00 28.02           C
ATOM     28  CD1 LEU A  12      10.284  47.911  36.327  1.00 33.29           C
ATOM     29  CD2 LEU A  12      10.193  45.617  35.275  1.00 29.92           C
ATOM     30  H   LEU A  12       5.700  48.166  34.618  1.00 36.60           H
ATOM     31  HA  LEU A  12       7.884  48.904  36.026  1.00 33.00           H
ATOM     32  HB2 LEU A  12       7.895  46.548  36.019  1.00 38.37           H
ATOM     33  HB3 LEU A  12       7.852  46.572  34.434  1.00 38.37           H
ATOM     34  HG  LEU A  12       9.966  47.399  34.330  1.00 33.62           H
ATOM     35 HD11 LEU A  12      11.251  47.843  36.300  1.00 39.95           H
ATOM     36 HD12 LEU A  12      10.021  48.836  36.202  1.00 39.95           H
ATOM     37 HD13 LEU A  12       9.955  47.588  37.182  1.00 39.95           H
ATOM     38 HD21 LEU A  12      11.162  45.637  35.252  1.00 35.91           H
ATOM     39 HD22 LEU A  12       9.887  45.227  36.105  1.00 35.91           H
ATOM     40 HD23 LEU A  12       9.856  45.107  34.523  1.00 35.91           H
ATOM     41  N   MET A  13       8.529  50.365  34.157  1.00 24.44           N
ATOM     42  CA  MET A  13       8.948  51.211  33.054  1.00 27.05           C
ATOM     43  C   MET A  13      10.413  51.582  33.227  1.00 23.46           C
ATOM     44  O   MET A  13      10.861  51.878  34.340  1.00 24.32           O
ATOM     45  CB  MET A  13       8.087  52.461  32.977  1.00 26.89           C
ATOM     46  CG  MET A  13       8.036  53.068  31.581  1.00 43.15           C
ATOM     47  SD  MET A  13       9.341  54.267  31.286  1.00 48.73           S
ATOM     48  CE  MET A  13       8.614  55.702  32.063  1.00 45.02           C
ATOM     49  H   MET A  13       8.734  50.692  34.926  1.00 29.33           H
ATOM     50  HA  MET A  13       8.841  50.722  32.221  1.00 32.47           H
ATOM     51  HB2 MET A  13       7.183  52.231  33.238  1.00 32.28           H
ATOM     52  HB3 MET A  13       8.442  53.125  33.585  1.00 32.28           H
ATOM     53  HG2 MET A  13       8.121  52.366  30.917  1.00 51.79           H
ATOM     54  HG3 MET A  13       7.188  53.529  31.474  1.00 51.79           H
ATOM     55  HE1 MET A  13       9.230  56.450  31.990  1.00 54.02           H
ATOM     56  HE2 MET A  13       7.778  55.917  31.618  1.00 54.02           H
ATOM     57  HE3 MET A  13       8.452  55.490  32.995  1.00 54.02           H
ATOM     58  N   VAL A  14      11.164  51.531  32.134  1.00 20.54           N
ATOM     59  CA  VAL A  14      12.598  51.807  32.153  1.00 23.48           C
ATOM     60  C   VAL A  14      12.868  52.954  31.190  1.00 23.31           C
ATOM     61  O   VAL A  14      12.354  52.932  30.063  1.00 21.19           O
ATOM     62  CB  VAL A  14      13.402  50.553  31.785  1.00 20.36           C
ATOM     63  CG1 VAL A  14      14.907  50.857  31.698  1.00 22.48           C
ATOM     64  CG2 VAL A  14      13.132  49.470  32.770  1.00 25.76           C
ATOM     65  H   VAL A  14      10.865  51.321  31.358  1.00 24.66           H
ATOM     66  HA  VAL A  14      12.858  52.088  33.043  1.00 28.18           H
ATOM     67  HB  VAL A  14      13.117  50.220  30.920  1.00 24.43           H
ATOM     68 HG11 VAL A  14      15.386  50.036  31.500  1.00 26.99           H
ATOM     69 HG12 VAL A  14      15.070  51.510  31.001  1.00 26.99           H
ATOM     70 HG13 VAL A  14      15.205  51.202  32.552  1.00 26.99           H
ATOM     71 HG21 VAL A  14      13.650  48.687  32.527  1.00 30.92           H
ATOM     72 HG22 VAL A  14      13.386  49.776  33.656  1.00 30.92           H
ATOM     73 HG23 VAL A  14      12.185  49.268  32.751  1.00 30.92           H
ATOM     74  N   LYS A  15      13.636  53.977  31.639  1.00 18.64           N
ATOM     75  CA  LYS A  15      13.834  55.138  30.771  1.00 19.85           C
ATOM     76  C   LYS A  15      15.349  55.349  30.880  1.00 17.50           C
ATOM     77  O   LYS A  15      15.989  55.396  31.918  1.00 20.82           O
ATOM     78  CB  LYS A  15      13.052  56.349  31.298  1.00 21.81           C
ATOM     79  CG  LYS A  15      13.419  57.635  30.563  1.00 36.37           C
ATOM     80  CD  LYS A  15      12.207  58.572  30.492  1.00 43.06           C
ATOM     81  CE  LYS A  15      12.388  59.618  29.382  1.00 43.17           C
ATOM     82  NZ  LYS A  15      11.032  60.119  28.953  1.00 46.72           N1+
ATOM     83  H   LYS A  15      14.054  54.010  32.592  1.00 22.38           H
ATOM     84  HA  LYS A  15      13.511  54.887  29.711  1.00 23.82           H
ATOM     85  HB2 LYS A  15      11.970  56.119  31.201  1.00 26.18           H
ATOM     86  HB3 LYS A  15      13.228  56.467  32.387  1.00 26.18           H
ATOM     87  HG2 LYS A  15      14.267  58.134  31.076  1.00 43.65           H
ATOM     88  HG3 LYS A  15      13.786  57.406  29.539  1.00 43.65           H
ATOM     89  HD2 LYS A  15      11.289  57.969  30.309  1.00 51.68           H
ATOM     90  HD3 LYS A  15      12.046  59.062  31.472  1.00 51.68           H
ATOM     91  HE2 LYS A  15      13.041  60.450  29.729  1.00 51.81           H
ATOM     92  HE3 LYS A  15      12.892  59.166  28.494  1.00 51.81           H
ATOM     93  HZ1 LYS A  15      11.109  60.791  28.186  1.00 56.06           H
ATOM     94  HZ2 LYS A  15      10.292  59.145  28.588  1.00 56.06           H
ATOM     95  HZ3 LYS A  15      10.554  60.592  29.731  1.00 56.06           H
ATOM     96  N   VAL A  16      15.920  55.500  29.660  1.00 16.19           N
ATOM     97  CA  VAL A  16      17.366  55.589  29.432  1.00 15.18           C
ATOM     98  C   VAL A  16      17.722  56.853  28.637  1.00 17.66           C
ATOM     99  O   VAL A  16      17.282  57.002  27.475  1.00 17.26           O
ATOM    100  CB  VAL A  16      17.873  54.335  28.717  1.00 15.11           C
ATOM    101  CG1 VAL A  16      19.400  54.328  28.624  1.00 18.49           C
ATOM    102  CG2 VAL A  16      17.374  53.041  29.446  1.00 19.12           C
ATOM    103  H   VAL A  16      15.468  55.569  28.935  1.00 19.43           H
ATOM    104  HA  VAL A  16      17.819  55.652  30.291  1.00 18.22           H
ATOM    105  HB  VAL A  16      17.520  54.324  27.814  1.00 18.13           H
ATOM    106 HG11 VAL A  16      19.687  53.510  28.188  1.00 22.19           H
ATOM    107 HG12 VAL A  16      19.703  55.093  28.106  1.00 22.19           H
ATOM    108 HG13 VAL A  16      19.760  54.368  29.524  1.00 22.19           H
ATOM    109 HG21 VAL A  16      17.728  52.274  28.971  1.00 22.95           H
ATOM    110 HG22 VAL A  16      17.703  53.037  30.358  1.00 22.95           H
ATOM    111 HG23 VAL A  16      16.404  53.020  29.442  1.00 22.95           H
ATOM    112  N   LEU A  17      18.582  57.723  29.226  1.00 15.55           N
ATOM    113  CA  LEU A  17      19.026  58.940  28.529  1.00 11.95           C
ATOM    114  C   LEU A  17      20.559  58.826  28.399  1.00 14.60           C
ATOM    115  O   LEU A  17      21.334  58.210  29.115  1.00 14.27           O
ATOM    116  CB  LEU A  17      18.624  60.184  29.309  1.00 12.44           C
ATOM    117  CG  LEU A  17      17.084  60.388  29.293  1.00 20.72           C
ATOM    118  CD1 LEU A  17      16.700  61.639  30.085  1.00 36.27           C
ATOM    119  CD2 LEU A  17      16.577  60.569  27.854  1.00 19.80           C
ATOM    120  H   LEU A  17      19.023  57.549  30.147  1.00 18.66           H
ATOM    121  HA  LEU A  17      18.550  58.968  27.501  1.00 14.34           H
ATOM    122  HB2 LEU A  17      18.979  60.114  30.356  1.00 14.93           H
ATOM    123  HB3 LEU A  17      19.121  61.078  28.878  1.00 14.93           H
ATOM    124  HG  LEU A  17      16.596  59.499  29.762  1.00 24.86           H
ATOM    125 HD11 LEU A  17      15.625  61.842  30.023  1.00 43.53           H
ATOM    126 HD12 LEU A  17      16.944  61.513  31.148  1.00 43.53           H
ATOM    127 HD13 LEU A  17      17.232  62.525  29.720  1.00 43.53           H
ATOM    128 HD21 LEU A  17      15.499  60.740  27.821  1.00 23.76           H
ATOM    129 HD22 LEU A  17      17.063  61.427  27.377  1.00 23.76           H
ATOM    130 HD23 LEU A  17      16.790  59.680  27.241  1.00 23.76           H
ATOM    131  N   ASP A  18      20.984  59.561  27.323  1.00 11.54           N
ATOM    132  CA  ASP A  18      22.361  59.698  26.872  1.00 13.51           C
ATOM    133  C   ASP A  18      22.868  61.091  27.262  1.00 14.17           C
ATOM    134  O   ASP A  18      22.396  62.113  26.716  1.00 12.54           O
ATOM    135  CB  ASP A  18      22.436  59.476  25.351  1.00 17.68           C
ATOM    136  CG  ASP A  18      23.834  59.664  24.758  1.00 18.09           C
ATOM    137  OD1 ASP A  18      24.679  60.399  25.314  1.00 13.85           O
ATOM    138  OD2 ASP A  18      24.107  59.033  23.692  1.00 18.46           O1-
ATOM    139  H   ASP A  18      20.452  60.036  26.848  1.00 13.85           H
ATOM    140  HA  ASP A  18      22.906  59.026  27.315  1.00 16.22           H
ATOM    141  HB2 ASP A  18      22.135  58.572  25.154  1.00 21.22           H
ATOM    142  HB3 ASP A  18      21.857  60.118  24.911  1.00 21.22           H
ATOM    143  N   ALA A  19      23.826  61.118  28.202  1.00 14.41           N
ATOM    144  CA  ALA A  19      24.362  62.350  28.806  1.00 11.45           C
ATOM    145  C   ALA A  19      25.398  63.027  27.930  1.00 17.58           C
ATOM    146  O   ALA A  19      25.733  64.199  28.175  1.00 15.65           O
ATOM    147  CB  ALA A  19      24.996  62.040  30.153  1.00 11.96           C
ATOM    148  H   ALA A  19      24.196  60.411  28.515  1.00 17.30           H
ATOM    149  HA  ALA A  19      23.640  62.979  28.952  1.00 13.74           H
ATOM    150  HB1 ALA A  19      25.303  62.858  30.574  1.00 14.35           H
ATOM    151  HB2 ALA A  19      24.343  61.599  30.714  1.00 14.35           H
ATOM    152  HB3 ALA A  19      25.756  61.453  30.008  1.00 14.35           H
ATOM    153  N   VAL A  20      25.938  62.288  26.956  1.00 13.95           N
ATOM    154  CA  VAL A  20      26.929  62.818  26.024  1.00 15.05           C
ATOM    155  C   VAL A  20      26.257  63.591  24.887  1.00 14.47           C
ATOM    156  O   VAL A  20      26.726  64.663  24.499  1.00 18.33           O
ATOM    157  CB  VAL A  20      27.798  61.668  25.484  1.00 15.52           C
ATOM    158  CG1 VAL A  20      28.739  62.137  24.383  1.00 21.79           C
ATOM    159  CG2 VAL A  20      28.602  61.042  26.596  1.00 19.89           C
ATOM    160  H   VAL A  20      25.747  61.462  26.824  1.00 16.74           H
ATOM    161  HA  VAL A  20      27.509  63.431  26.500  1.00 18.07           H
ATOM    162  HB  VAL A  20      27.214  60.988  25.116  1.00 18.62           H
ATOM    163 HG11 VAL A  20      29.272  61.383  24.086  1.00 26.15           H
ATOM    164 HG12 VAL A  20      28.233  62.493  23.639  1.00 26.15           H
ATOM    165 HG13 VAL A  20      29.316  62.823  24.754  1.00 26.15           H
ATOM    166 HG21 VAL A  20      29.133  60.327  26.214  1.00 23.87           H
ATOM    167 HG22 VAL A  20      29.179  61.712  26.991  1.00 23.87           H
ATOM    168 HG23 VAL A  20      27.996  60.693  27.268  1.00 23.87           H
ATOM    169  N   ARG A  21      25.179  63.055  24.336  1.00 18.55           N
ATOM    170  CA  ARG A  21      24.528  63.649  23.174  1.00 18.64           C
ATOM    171  C   ARG A  21      23.288  64.445  23.535  1.00 16.78           C
ATOM    172  O   ARG A  21      22.774  65.185  22.684  1.00 15.82           O
ATOM    173  CB  ARG A  21      24.178  62.542  22.185  1.00 18.31           C
ATOM    174  CG  ARG A  21      25.420  61.746  21.799  1.00 17.11           C
ATOM    175  CD  ARG A  21      25.198  60.814  20.586  1.00 20.02           C
ATOM    176  NE  ARG A  21      24.209  59.786  20.858  1.00 16.36           N
ATOM    177  CZ  ARG A  21      23.503  59.155  19.932  1.00 20.37           C
ATOM    178  NH1 ARG A  21      23.655  59.481  18.655  1.00 22.02           N
ATOM    179  NH2 ARG A  21      22.613  58.239  20.291  1.00 20.52           N1+
ATOM    180  H   ARG A  21      24.802  62.331  24.618  1.00 22.27           H
ATOM    181  HA  ARG A  21      25.151  64.251  22.739  1.00 22.37           H
ATOM    182  HB2 ARG A  21      23.532  61.935  22.585  1.00 21.97           H
ATOM    183  HB3 ARG A  21      23.809  62.947  21.388  1.00 21.97           H
ATOM    184  HG2 ARG A  21      26.120  62.378  21.574  1.00 20.54           H
ATOM    185  HG3 ARG A  21      25.692  61.206  22.556  1.00 20.54           H
ATOM    186  HD2 ARG A  21      24.879  61.350  19.847  1.00 24.03           H
ATOM    187  HD3 ARG A  21      26.030  60.377  20.352  1.00 24.03           H
ATOM    188  HE  ARG A  21      24.020  59.628  21.682  1.00 19.63           H
ATOM    189 HH11 ARG A  21      24.224  60.078  18.421  1.00 26.42           H
ATOM    190 HH12 ARG A  21      23.189  59.073  18.058  1.00 26.42           H
ATOM    191 HH21 ARG A  21      22.517  58.033  21.121  1.00 24.62           H
ATOM    192 HH22 ARG A  21      22.148  57.826  19.695  1.00 24.62           H
ATOM    193  N   GLY A  22      22.809  64.311  24.768  1.00 13.30           N
ATOM    194  CA  GLY A  22      21.608  64.967  25.225  1.00 13.57           C
ATOM    195  C   GLY A  22      20.387  64.470  24.501  1.00 18.12           C
ATOM    196  O   GLY A  22      19.589  65.251  23.959  1.00 16.15           O
ATOM    197  H   GLY A  22      23.171  63.823  25.368  1.00 15.97           H
ATOM    198  HA2 GLY A  22      21.498  64.800  26.170  1.00 16.29           H
ATOM    199  HA3 GLY A  22      21.667  65.922  25.082  1.00 16.29           H
ATOM    200  N   SER A  23      20.229  63.159  24.491  1.00 17.19           N
ATOM    201  CA  SER A  23      19.172  62.554  23.694  1.00 20.07           C
ATOM    202  C   SER A  23      18.662  61.317  24.412  1.00 17.69           C
ATOM    203  O   SER A  23      19.368  60.740  25.242  1.00 16.23           O
ATOM    204  CB  SER A  23      19.707  62.177  22.310  1.00 22.26           C
ATOM    205  OG  SER A  23      20.562  61.058  22.418  1.00 29.65           O
ATOM    206  H   SER A  23      20.726  62.604  24.914  1.00 20.63           H
ATOM    207  HA  SER A  23      18.438  63.181  23.602  1.00 24.08           H
ATOM    208  HB2 SER A  23      18.965  61.955  21.730  1.00 26.72           H
ATOM    209  HB3 SER A  23      20.211  62.926  21.948  1.00 26.72           H
ATOM    210  HG  SER A  23      20.103  60.354  22.427  1.00 35.58           H
ATOM    211  N   PRO A  24      17.462  60.851  24.071  1.00 16.34           N
ATOM    212  CA  PRO A  24      17.099  59.492  24.473  1.00 21.26           C
ATOM    213  C   PRO A  24      18.065  58.488  23.877  1.00 17.88           C
ATOM    214  O   PRO A  24      18.694  58.720  22.831  1.00 17.10           O
ATOM    215  CB  PRO A  24      15.673  59.311  23.940  1.00 19.92           C
ATOM    216  CG  PRO A  24      15.469  60.343  22.981  1.00 26.13           C
ATOM    217  CD  PRO A  24      16.443  61.469  23.214  1.00 17.94           C
ATOM    218  HA  PRO A  24      17.100  59.393  25.419  1.00 25.52           H
ATOM    219  HB2 PRO A  24      15.606  58.444  23.514  1.00 23.91           H
ATOM    220  HB3 PRO A  24      15.033  59.397  24.668  1.00 23.91           H
ATOM    221  HG2 PRO A  24      15.598  59.966  22.095  1.00 31.36           H
ATOM    222  HG3 PRO A  24      14.561  60.671  23.088  1.00 31.36           H
ATOM    223  HD2 PRO A  24      16.839  61.742  22.375  1.00 21.54           H
ATOM    224  HD3 PRO A  24      16.010  62.207  23.667  1.00 21.54           H
ATOM    225  N   ALA A  25      18.203  57.367  24.565  1.00 15.23           N
ATOM    226  CA  ALA A  25      19.013  56.259  24.080  1.00 18.48           C
ATOM    227  C   ALA A  25      18.069  55.240  23.462  1.00 20.04           C
ATOM    228  O   ALA A  25      17.297  54.583  24.168  1.00 18.65           O
ATOM    229  CB  ALA A  25      19.840  55.624  25.201  1.00 16.62           C
ATOM    230  H   ALA A  25      17.836  57.221  25.330  1.00 18.28           H
ATOM    231  HA  ALA A  25      19.621  56.595  23.403  1.00 22.18           H
ATOM    232  HB1 ALA A  25      20.390  54.923  24.819  1.00 19.94           H
ATOM    233  HB2 ALA A  25      20.402  56.307  25.600  1.00 19.94           H
ATOM    234  HB3 ALA A  25      19.243  55.264  25.874  1.00 19.94           H
ATOM    235  N   ILE A  26      18.128  55.107  22.187  1.00 20.03           N
ATOM    236  CA  ILE A  26      17.158  54.284  21.480  1.00 23.29           C
ATOM    237  C   ILE A  26      17.747  52.914  21.188  1.00 23.24           C
ATOM    238  O   ILE A  26      18.963  52.735  21.021  1.00 24.69           O
ATOM    239  CB  ILE A  26      16.692  54.981  20.184  1.00 27.41           C
ATOM    240  CG1 ILE A  26      17.750  54.848  19.100  1.00 33.07           C
ATOM    241  CG2 ILE A  26      16.338  56.435  20.486  1.00 28.47           C
ATOM    242  H   ILE A  26      18.721  55.477  21.686  1.00 24.04           H
ATOM    243  HA  ILE A  26      16.376  54.165  22.045  1.00 27.95           H
ATOM    244  HB  ILE A  26      15.891  54.532  19.863  1.00 32.89           H
ATOM    245 HG11 ILE A  26      18.563  55.281  19.404  1.00 39.69           H
ATOM    246 HG13 ILE A  26      17.422  55.290  18.299  1.00 39.69           H
ATOM    247 HG21 ILE A  26      15.645  56.459  21.167  1.00 34.17           H
ATOM    248 HG22 ILE A  26      17.132  56.890  20.811  1.00 34.17           H
ATOM    249 HG23 ILE A  26      16.015  56.869  19.677  1.00 34.17           H
ATOM    250  N   ASN A  27      16.858  51.918  21.146  1.00 25.29           N
ATOM    251  CA  ASN A  27      17.204  50.540  20.824  1.00 28.09           C
ATOM    252  C   ASN A  27      18.165  49.908  21.815  1.00 30.47           C
ATOM    253  O   ASN A  27      18.963  49.052  21.442  1.00 27.12           O
ATOM    254  CB  ASN A  27      17.772  50.436  19.410  1.00 35.70           C
ATOM    255  CG  ASN A  27      16.724  50.104  18.425  1.00 40.02           C
ATOM    256  OD1 ASN A  27      15.808  49.339  18.730  1.00 35.49           O
ATOM    257  ND2 ASN A  27      16.819  50.682  17.236  1.00 40.56           N
ATOM    258  H   ASN A  27      16.019  52.027  21.294  1.00 30.35           H
ATOM    259  HA  ASN A  27      16.393  50.012  20.863  1.00 33.71           H
ATOM    260  HB2 ASN A  27      18.167  51.281  19.145  1.00 42.85           H
ATOM    261  HB3 ASN A  27      18.437  49.734  19.371  1.00 42.85           H
ATOM    262 HD21 ASN A  27      16.222  50.539  16.633  1.00 48.68           H
ATOM    263 HD22 ASN A  27      17.482  51.205  17.068  1.00 48.68           H
ATOM    264  N   VAL A  28      18.073  50.283  23.083  1.00 27.98           N
ATOM    265  CA  VAL A  28      18.916  49.704  24.125  1.00 19.89           C
ATOM    266  C   VAL A  28      18.245  48.450  24.674  1.00 21.68           C
ATOM    267  O   VAL A  28      17.086  48.489  25.115  1.00 22.72           O
ATOM    268  CB  VAL A  28      19.182  50.723  25.251  1.00 22.46           C
ATOM    269  CG1 VAL A  28      20.135  50.124  26.299  1.00 21.87           C
ATOM    270  CG2 VAL A  28      19.776  51.991  24.662  1.00 20.64           C
ATOM    271  H   VAL A  28      17.520  50.876  23.368  1.00 33.58           H
ATOM    272  HA  VAL A  28      19.769  49.454  23.735  1.00 23.87           H
ATOM    273  HB  VAL A  28      18.347  50.955  25.693  1.00 26.95           H
ATOM    274 HG11 VAL A  28      20.278  50.783  26.997  1.00 26.24           H
ATOM    275 HG12 VAL A  28      19.733  49.328  26.686  1.00 26.24           H
ATOM    276 HG13 VAL A  28      20.982  49.898  25.880  1.00 26.24           H
ATOM    277 HG21 VAL A  28      19.906  52.630  25.381  1.00 24.77           H
ATOM    278 HG22 VAL A  28      20.632  51.767  24.258  1.00 24.77           H
ATOM    279 HG23 VAL A  28      19.174  52.358  23.992  1.00 24.77           H
ATOM    280  N   ALA A  29      18.984  47.348  24.684  1.00 24.23           N
ATOM    281  CA  ALA A  29      18.428  46.100  25.185  1.00 28.60           C
ATOM    282  C   ALA A  29      18.288  46.146  26.699  1.00 28.85           C
ATOM    283  O   ALA A  29      19.191  46.596  27.407  1.00 30.01           O
ATOM    284  CB  ALA A  29      19.300  44.918  24.764  1.00 32.25           C
ATOM    285  H   ALA A  29      19.797  47.301  24.406  1.00 29.08           H
ATOM    286  HA  ALA A  29      17.547  45.972  24.802  1.00 34.32           H
ATOM    287  HB1 ALA A  29      18.912  44.102  25.111  1.00 38.71           H
ATOM    288  HB2 ALA A  29      19.342  44.879  23.795  1.00 38.71           H
ATOM    289  HB3 ALA A  29      20.190  45.037  25.128  1.00 38.71           H
ATOM    290  N   VAL A  30      17.139  45.691  27.193  1.00 22.46           N
ATOM    291  CA  VAL A  30      16.862  45.598  28.616  1.00 23.99           C
ATOM    292  C   VAL A  30      16.386  44.173  28.907  1.00 30.11           C
ATOM    293  O   VAL A  30      15.405  43.714  28.304  1.00 31.46           O
ATOM    294  CB  VAL A  30      15.798  46.614  29.063  1.00 22.14           C
ATOM    295  CG1 VAL A  30      15.461  46.447  30.528  1.00 27.80           C
ATOM    296  CG2 VAL A  30      16.238  48.082  28.770  1.00 22.13           C
ATOM    297  H   VAL A  30      16.486  45.419  26.707  1.00 26.96           H
ATOM    298  HA  VAL A  30      17.679  45.763  29.106  1.00 28.80           H
ATOM    299  HB  VAL A  30      14.993  46.441  28.555  1.00 26.57           H
ATOM    300 HG11 VAL A  30      14.815  47.127  30.775  1.00 33.36           H
ATOM    301 HG12 VAL A  30      15.084  45.567  30.683  1.00 33.36           H
ATOM    302 HG13 VAL A  30      16.271  46.555  31.051  1.00 33.36           H
ATOM    303 HG21 VAL A  30      15.527  48.685  29.046  1.00 26.56           H
ATOM    304 HG22 VAL A  30      17.047  48.273  29.271  1.00 26.56           H
ATOM    305 HG23 VAL A  30      16.414  48.186  27.820  1.00 26.56           H
ATOM    306  N   HIS A  31      17.061  43.489  29.834  1.00 27.00           N
ATOM    307  CA  HIS A  31      16.676  42.150  30.295  1.00 31.13           C
ATOM    308  C   HIS A  31      16.388  42.186  31.792  1.00 31.01           C
ATOM    309  O   HIS A  31      17.230  42.635  32.587  1.00 31.56           O
ATOM    310  CB  HIS A  31      17.767  41.125  29.970  1.00 28.13           C
ATOM    311  CG  HIS A  31      18.078  41.028  28.510  1.00 34.43           C
ATOM    312  ND1 HIS A  31      17.471  40.116  27.669  1.00 40.20           N
ATOM    313  CD2 HIS A  31      18.938  41.729  27.738  1.00 29.26           C
ATOM    314  CE1 HIS A  31      17.948  40.266  26.445  1.00 34.61           C
ATOM    315  NE2 HIS A  31      18.839  41.239  26.462  1.00 42.69           N
ATOM    316  H   HIS A  31      17.774  43.786  30.212  1.00 32.40           H
ATOM    317  HA  HIS A  31      15.863  41.877  29.843  1.00 37.36           H
ATOM    318  HB2 HIS A  31      17.477  40.253  30.275  1.00 33.76           H
ATOM    319  HB3 HIS A  31      18.582  41.377  30.430  1.00 33.76           H
ATOM    320  HD2 HIS A  31      19.487  42.407  28.015  1.00 35.12           H
ATOM    321  HE1 HIS A  31      17.704  39.776  25.694  1.00 41.54           H
ATOM    322  HE2 HIS A  31      19.288  41.522  25.784  1.00 51.23           H
ATOM    323  N   VAL A  32      15.187  41.751  32.165  1.00 24.13           N
ATOM    324  CA  VAL A  32      14.751  41.659  33.550  1.00 24.63           C
ATOM    325  C   VAL A  32      14.779  40.205  33.985  1.00 34.22           C
ATOM    326  O   VAL A  32      14.470  39.288  33.216  1.00 31.59           O
ATOM    327  CB  VAL A  32      13.334  42.231  33.761  1.00 24.74           C
ATOM    328  CG1 VAL A  32      13.001  42.330  35.244  1.00 24.60           C
ATOM    329  CG2 VAL A  32      13.182  43.584  33.090  1.00 28.63           C
ATOM    330  H   VAL A  32      14.582  41.513  31.607  1.00 28.96           H
ATOM    331  HA  VAL A  32      15.360  42.155  34.111  1.00 29.55           H
ATOM    332  HB  VAL A  32      12.695  41.628  33.354  1.00 29.69           H
ATOM    333 HG11 VAL A  32      12.110  42.704  35.335  1.00 29.53           H
ATOM    334 HG12 VAL A  32      13.039  41.452  35.646  1.00 29.53           H
ATOM    335 HG13 VAL A  32      13.649  42.910  35.671  1.00 29.53           H
ATOM    336 HG21 VAL A  32      12.292  43.926  33.269  1.00 34.36           H
ATOM    337 HG22 VAL A  32      13.848  44.192  33.451  1.00 34.36           H
ATOM    338 HG23 VAL A  32      13.311  43.474  32.134  1.00 34.36           H
ATOM    339  N   PHE A  33      15.102  40.013  35.250  1.00 25.49           N
ATOM    340  CA  PHE A  33      15.136  38.710  35.902  1.00 30.42           C
ATOM    341  C   PHE A  33      14.429  38.782  37.250  1.00 38.50           C
ATOM    342  O   PHE A  33      14.369  39.845  37.879  1.00 34.14           O
ATOM    343  CB  PHE A  33      16.561  38.246  36.108  1.00 26.97           C
ATOM    344  CG  PHE A  33      17.377  38.209  34.844  1.00 35.32           C
ATOM    345  CD1 PHE A  33      18.001  39.363  34.365  1.00 34.89           C
ATOM    346  CD2 PHE A  33      17.511  37.022  34.113  1.00 39.97           C
ATOM    347  CE1 PHE A  33      18.758  39.337  33.198  1.00 32.19           C
ATOM    348  CE2 PHE A  33      18.262  36.982  32.946  1.00 31.70           C
ATOM    349  CZ  PHE A  33      18.890  38.140  32.480  1.00 34.28           C
ATOM    350  H   PHE A  33      15.312  40.656  35.779  1.00 30.59           H
ATOM    351  HA  PHE A  33      14.679  38.058  35.348  1.00 36.51           H
ATOM    352  HB2 PHE A  33      16.996  38.840  36.739  1.00 32.37           H
ATOM    353  HB3 PHE A  33      16.535  37.353  36.481  1.00 32.37           H
ATOM    354  HD1 PHE A  33      17.920  40.157  34.839  1.00 41.88           H
ATOM    355  HD2 PHE A  33      17.100  36.246  34.418  1.00 47.97           H
ATOM    356  HE1 PHE A  33      19.169  40.112  32.894  1.00 38.63           H
ATOM    357  HE2 PHE A  33      18.343  36.188  32.475  1.00 38.05           H
ATOM    358  HZ  PHE A  33      19.390  38.116  31.697  1.00 41.14           H
ATOM    359  N   ARG A  34      13.883  37.640  37.687  1.00 32.78           N
ATOM    360  CA  ARG A  34      13.351  37.462  39.032  1.00 32.34           C
ATOM    361  C   ARG A  34      14.230  36.472  39.778  1.00 43.38           C
ATOM    362  O   ARG A  34      14.624  35.443  39.220  1.00 34.62           O
ATOM    363  CB  ARG A  34      11.921  36.917  39.031  1.00 38.33           C
ATOM    364  CG  ARG A  34      10.966  37.660  39.943  1.00 41.84           C
ATOM    365  CD  ARG A  34       9.935  36.792  40.657  1.00 47.16           C
ATOM    366  NE  ARG A  34       8.978  36.143  39.755  1.00 54.44           N
ATOM    367  CZ  ARG A  34       8.101  35.212  40.137  1.00 55.05           C
ATOM    368  NH1 ARG A  34       8.039  34.808  41.407  1.00 51.57           N
ATOM    369  NH2 ARG A  34       7.283  34.676  39.242  1.00 54.96           N1+
ATOM    370  H   ARG A  34      13.811  36.935  37.202  1.00 39.34           H
ATOM    371  HA  ARG A  34      13.363  38.306  39.504  1.00 38.81           H
ATOM    372  HB2 ARG A  34      11.569  36.969  38.130  1.00 46.00           H
ATOM    373  HB3 ARG A  34      11.943  35.994  39.328  1.00 46.00           H
ATOM    374  HG2 ARG A  34      11.462  38.164  40.607  1.00 50.21           H
ATOM    375  HG3 ARG A  34      10.461  38.247  39.375  1.00 50.21           H
ATOM    376  HD2 ARG A  34      10.399  36.096  41.149  1.00 56.60           H
ATOM    377  HD3 ARG A  34       9.431  37.354  41.270  1.00 56.60           H
ATOM    378  HE  ARG A  34       8.859  36.501  38.982  1.00 65.33           H
ATOM    379 HH11 ARG A  34       8.568  35.148  41.996  1.00 61.89           H
ATOM    380 HH12 ARG A  34       7.468  34.207  41.640  1.00 61.89           H
ATOM    381 HH21 ARG A  34       7.315  34.932  38.421  1.00 65.96           H
ATOM    382 HH22 ARG A  34       6.714  34.077  39.485  1.00 65.96           H
ATOM    383  N   LYS A  35      14.511  36.768  41.041  1.00 31.90           N
ATOM    384  CA  LYS A  35      15.387  35.916  41.831  1.00 43.05           C
ATOM    385  C   LYS A  35      14.638  34.647  42.243  1.00 40.15           C
ATOM    386  O   LYS A  35      13.473  34.701  42.655  1.00 34.51           O
ATOM    387  CB  LYS A  35      15.882  36.673  43.067  1.00 37.92           C
ATOM    388  CG  LYS A  35      16.712  35.855  44.054  1.00 47.63           C
ATOM    389  CD  LYS A  35      18.178  36.282  44.090  1.00 47.36           C
ATOM    390  H   LYS A  35      14.192  37.443  41.468  1.00 38.29           H
ATOM    391  HA  LYS A  35      16.159  35.669  41.296  1.00 51.67           H
ATOM    392  HB2 LYS A  35      15.109  37.012  43.545  1.00 45.50           H
ATOM    393  HB3 LYS A  35      16.435  37.411  42.775  1.00 45.50           H
ATOM    394  HG2 LYS A  35      16.684  34.918  43.809  1.00 57.17           H
ATOM    395  HG3 LYS A  35      16.345  35.978  44.944  1.00 57.17           H
ATOM    396  HD1 LYS A  35      18.560  36.175  43.206  1.00 56.84           H
ATOM    397  HD3 LYS A  35      18.230  37.209  44.368  1.00 56.84           H
ATOM    398  N   ALA A  36      15.304  33.505  42.118  1.00 39.37           N
ATOM    399  CA  ALA A  36      14.698  32.224  42.459  1.00 48.46           C
ATOM    400  C   ALA A  36      15.170  31.756  43.833  1.00 50.85           C
ATOM    401  O   ALA A  36      16.208  32.183  44.345  1.00 53.09           O
ATOM    402  CB  ALA A  36      15.029  31.171  41.395  1.00 48.79           C
ATOM    403  H   ALA A  36      16.114  33.442  41.836  1.00 47.25           H
ATOM    404  HA  ALA A  36      13.735  32.327  42.491  1.00 58.16           H
ATOM    405  HB1 ALA A  36      14.636  30.326  41.665  1.00 58.55           H
ATOM    406  HB2 ALA A  36      14.655  31.453  40.546  1.00 58.55           H
ATOM    407  HB3 ALA A  36      15.992  31.081  41.323  1.00 58.55           H
ATOM    408  N   ALA A  37      14.391  30.852  44.429  1.00 61.70           N
ATOM    409  CA  ALA A  37      14.708  30.361  45.767  1.00 61.67           C
ATOM    410  C   ALA A  37      16.036  29.612  45.835  1.00 53.43           C
ATOM    411  CB  ALA A  37      13.585  29.463  46.268  1.00 51.64           C
ATOM    412  H   ALA A  37      13.677  30.513  44.083  1.00 74.05           H
ATOM    413  HA  ALA A  37      14.766  31.121  46.366  1.00 74.01           H
ATOM    414  HB1 ALA A  37      13.813  29.151  47.157  1.00 61.98           H
ATOM    415  HB2 ALA A  37      12.762  29.975  46.298  1.00 61.98           H
ATOM    416  HB3 ALA A  37      13.490  28.713  45.659  1.00 61.98           H
ATOM    417  N   ASP A  38      16.690  29.367  44.702  1.00 52.31           N
ATOM    418  CA  ASP A  38      18.054  28.862  44.675  1.00 48.24           C
ATOM    419  C   ASP A  38      19.087  29.968  44.480  1.00 55.76           C
ATOM    420  O   ASP A  38      20.257  29.670  44.208  1.00 51.39           O
ATOM    421  CB  ASP A  38      18.206  27.813  43.572  1.00 57.20           C
ATOM    422  CG  ASP A  38      17.489  28.198  42.286  1.00 61.66           C
ATOM    423  OD1 ASP A  38      17.934  29.158  41.607  1.00 52.50           O
ATOM    424  OD2 ASP A  38      16.482  27.523  41.960  1.00 62.21           O1-
ATOM    425  H   ASP A  38      16.349  29.491  43.923  1.00 62.77           H
ATOM    426  HA  ASP A  38      18.243  28.434  45.524  1.00 57.89           H
ATOM    427  HB2 ASP A  38      19.147  27.697  43.369  1.00 68.64           H
ATOM    428  HB3 ASP A  38      17.829  26.976  43.884  1.00 68.64           H
ATOM    429  N   ASP A  39      18.679  31.232  44.613  1.00 57.37           N
ATOM    430  CA  ASP A  39      19.539  32.396  44.383  1.00 58.41           C
ATOM    431  C   ASP A  39      20.039  32.470  42.937  1.00 53.72           C
ATOM    432  O   ASP A  39      21.058  33.119  42.662  1.00 53.48           O
ATOM    433  CB  ASP A  39      20.719  32.424  45.372  1.00 56.67           C
ATOM    434  CG  ASP A  39      20.321  32.940  46.747  1.00 42.47           C
ATOM    435  H   ASP A  39      17.878  31.450  44.841  1.00 68.85           H
ATOM    436  HA  ASP A  39      19.014  33.196  44.544  1.00 70.10           H
ATOM    437  HB2 ASP A  39      21.069  31.526  45.484  1.00 68.00           H
ATOM    438  HB3 ASP A  39      21.413  33.006  45.023  1.00 68.00           H
ATOM    439  N   THR A  40      19.334  31.820  42.007  1.00 48.21           N
ATOM    440  CA  THR A  40      19.590  31.934  40.578  1.00 49.40           C
ATOM    441  C   THR A  40      18.636  32.975  40.000  1.00 41.16           C
ATOM    442  O   THR A  40      17.604  33.293  40.593  1.00 46.08           O
ATOM    443  CB  THR A  40      19.404  30.586  39.863  1.00 47.36           C
ATOM    444  H   THR A  40      18.672  31.300  42.186  1.00 57.85           H
ATOM    445  HA  THR A  40      20.502  32.232  40.435  1.00 59.29           H
ATOM    446  N   TRP A  41      18.995  33.516  38.840  1.00 46.19           N
ATOM    447  CA  TRP A  41      18.257  34.622  38.236  1.00 42.92           C
ATOM    448  C   TRP A  41      17.434  34.102  37.059  1.00 37.21           C
ATOM    449  O   TRP A  41      17.983  33.785  35.997  1.00 42.67           O
ATOM    450  CB  TRP A  41      19.221  35.724  37.794  1.00 43.19           C
ATOM    451  CG  TRP A  41      19.727  36.589  38.921  1.00 43.00           C
ATOM    452  CD1 TRP A  41      21.001  36.660  39.394  1.00 46.44           C
ATOM    453  CD2 TRP A  41      18.954  37.501  39.707  1.00 35.66           C
ATOM    454  NE1 TRP A  41      21.073  37.569  40.425  1.00 45.76           N
ATOM    455  CE2 TRP A  41      19.827  38.098  40.634  1.00 42.51           C
ATOM    456  CE3 TRP A  41      17.610  37.877  39.714  1.00 36.26           C
ATOM    457  CZ2 TRP A  41      19.398  39.042  41.556  1.00 29.94           C
ATOM    458  CZ3 TRP A  41      17.192  38.824  40.631  1.00 36.34           C
ATOM    459  CH2 TRP A  41      18.083  39.388  41.538  1.00 30.74           C
ATOM    460  H   TRP A  41      19.678  33.264  38.380  1.00 55.43           H
ATOM    461  HA  TRP A  41      17.644  34.996  38.889  1.00 51.50           H
ATOM    462  HB2 TRP A  41      19.992  35.318  37.369  1.00 51.83           H
ATOM    463  HB3 TRP A  41      18.765  36.303  37.162  1.00 51.83           H
ATOM    464  HD1 TRP A  41      21.720  36.173  39.068  1.00 55.73           H
ATOM    465  HE1 TRP A  41      21.782  37.769  40.868  1.00 54.92           H
ATOM    466  HE3 TRP A  41      17.011  37.507  39.107  1.00 43.51           H
ATOM    467  HZ2 TRP A  41      19.987  39.423  42.163  1.00 35.93           H
ATOM    468  HZ3 TRP A  41      16.298  39.083  40.650  1.00 43.61           H
ATOM    469  HH2 TRP A  41      17.774  40.019  42.144  1.00 36.90           H
ATOM    470  N   GLU A  42      16.117  34.063  37.227  1.00 35.77           N
ATOM    471  CA  GLU A  42      15.288  33.502  36.160  1.00 39.27           C
ATOM    472  C   GLU A  42      14.823  34.596  35.205  1.00 40.75           C
ATOM    473  O   GLU A  42      14.338  35.641  35.657  1.00 37.21           O
ATOM    474  CB  GLU A  42      14.074  32.780  36.735  1.00 46.10           C
ATOM    475  H   GLU A  42      15.691  34.347  37.920  1.00 42.93           H
ATOM    476  HA  GLU A  42      15.813  32.852  35.671  1.00 47.13           H
ATOM    477  HB1 GLU A  42      14.378  32.045  37.292  1.00 55.33           H
ATOM    478  HB3 GLU A  42      13.539  32.436  36.004  1.00 55.33           H
ATOM    479  N   PRO A  43      14.936  34.388  33.895  1.00 41.51           N
ATOM    480  CA  PRO A  43      14.371  35.346  32.938  1.00 37.57           C
ATOM    481  C   PRO A  43      12.930  35.708  33.259  1.00 42.21           C
ATOM    482  O   PRO A  43      12.068  34.842  33.416  1.00 38.10           O
ATOM    483  CB  PRO A  43      14.488  34.605  31.603  1.00 42.18           C
ATOM    484  CG  PRO A  43      15.709  33.761  31.765  1.00 42.40           C
ATOM    485  CD  PRO A  43      15.754  33.361  33.225  1.00 42.74           C
ATOM    486  HA  PRO A  43      14.907  36.153  32.903  1.00 45.09           H
ATOM    487  HB2 PRO A  43      13.704  34.052  31.462  1.00 50.62           H
ATOM    488  HB3 PRO A  43      14.599  35.240  30.880  1.00 50.62           H
ATOM    489  HG2 PRO A  43      15.634  32.972  31.204  1.00 50.88           H
ATOM    490  HG3 PRO A  43      16.495  34.273  31.528  1.00 50.88           H
ATOM    491  HD2 PRO A  43      15.364  32.482  33.351  1.00 51.30           H
ATOM    492  HD3 PRO A  43      16.666  33.396  33.557  1.00 51.30           H
ATOM    493  N   PHE A  44      12.670  37.012  33.347  1.00 30.51           N
ATOM    494  CA  PHE A  44      11.343  37.532  33.616  1.00 29.58           C
ATOM    495  C   PHE A  44      10.726  38.272  32.443  1.00 35.31           C
ATOM    496  O   PHE A  44       9.524  38.121  32.207  1.00 33.94           O
ATOM    497  CB  PHE A  44      11.378  38.464  34.831  1.00 25.51           C
ATOM    498  CG  PHE A  44      10.039  38.938  35.234  1.00 30.90           C
ATOM    499  CD1 PHE A  44       9.184  38.117  35.948  1.00 33.98           C
ATOM    500  CD2 PHE A  44       9.609  40.189  34.874  1.00 30.28           C
ATOM    501  CE1 PHE A  44       7.920  38.553  36.305  1.00 27.43           C
ATOM    502  CE2 PHE A  44       8.358  40.628  35.225  1.00 32.55           C
ATOM    503  CZ  PHE A  44       7.505  39.796  35.948  1.00 40.44           C
ATOM    504  H   PHE A  44      13.265  37.626  33.256  1.00 36.62           H
ATOM    505  HA  PHE A  44      10.757  36.791  33.833  1.00 35.50           H
ATOM    506  HB2 PHE A  44      11.772  37.994  35.581  1.00 30.62           H
ATOM    507  HB3 PHE A  44      11.909  39.245  34.610  1.00 30.62           H
ATOM    508  HD1 PHE A  44       9.464  37.265  36.191  1.00 40.79           H
ATOM    509  HD2 PHE A  44      10.174  40.741  34.387  1.00 36.34           H
ATOM    510  HE1 PHE A  44       7.353  38.000  36.793  1.00 32.93           H
ATOM    511  HE2 PHE A  44       8.080  41.478  34.979  1.00 39.06           H
ATOM    512  HZ  PHE A  44       6.657  40.091  36.193  1.00 48.53           H
ATOM    513  N   ALA A  45      11.497  39.089  31.711  1.00 31.64           N
ATOM    514  CA  ALA A  45      10.966  39.852  30.584  1.00 31.75           C
ATOM    515  C   ALA A  45      12.107  40.612  29.910  1.00 32.01           C
ATOM    516  O   ALA A  45      13.182  40.779  30.484  1.00 29.70           O
ATOM    517  CB  ALA A  45       9.876  40.819  31.029  1.00 32.30           C
ATOM    518  H   ALA A  45      12.337  39.217  31.852  1.00 37.97           H
ATOM    519  HA  ALA A  45      10.581  39.237  29.939  1.00 38.11           H
ATOM    520  HB1 ALA A  45       9.545  41.302  30.256  1.00 38.77           H
ATOM    521  HB2 ALA A  45       9.156  40.321  31.440  1.00 38.77           H
ATOM    522  HB3 ALA A  45      10.255  41.437  31.671  1.00 38.77           H
ATOM    523  N   SER A  46      11.875  41.053  28.676  1.00 32.17           N
ATOM    524  CA  SER A  46      12.919  41.772  27.967  1.00 34.75           C
ATOM    525  C   SER A  46      12.303  42.621  26.866  1.00 36.14           C
ATOM    526  O   SER A  46      11.127  42.473  26.514  1.00 29.15           O
ATOM    527  CB  SER A  46      13.961  40.813  27.403  1.00 34.20           C
ATOM    528  OG  SER A  46      13.390  39.998  26.397  1.00 38.29           O
ATOM    529  H   SER A  46      11.140  40.961  28.242  1.00 38.61           H
ATOM    530  HA  SER A  46      13.364  42.361  28.597  1.00 41.71           H
ATOM    531  HB2 SER A  46      14.691  41.324  27.024  1.00 41.04           H
ATOM    532  HB3 SER A  46      14.285  40.255  28.125  1.00 41.04           H
ATOM    533  HG  SER A  46      13.991  39.535  26.037  1.00 45.95           H
ATOM    534  N   GLY A  47      13.129  43.517  26.327  1.00 22.94           N
ATOM    535  CA  GLY A  47      12.688  44.486  25.335  1.00 31.93           C
ATOM    536  C   GLY A  47      13.840  45.390  24.941  1.00 31.81           C
ATOM    537  O   GLY A  47      14.971  45.222  25.402  1.00 26.62           O
ATOM    538  H   GLY A  47      13.961  43.582  26.525  1.00 27.53           H
ATOM    539  HA2 GLY A  47      12.373  44.020  24.548  1.00 38.32           H
ATOM    540  HA3 GLY A  47      11.968  45.028  25.696  1.00 38.32           H
ATOM    541  N   LYS A  48      13.542  46.342  24.042  1.00 27.78           N
ATOM    542  CA  LYS A  48      14.459  47.412  23.677  1.00 25.62           C
ATOM    543  C   LYS A  48      13.780  48.763  23.861  1.00 29.36           C
ATOM    544  O   LYS A  48      12.568  48.884  23.687  1.00 28.11           O
ATOM    545  CB  LYS A  48      14.934  47.292  22.228  1.00 33.66           C
ATOM    546  CG  LYS A  48      15.690  46.006  21.946  1.00 35.90           C
ATOM    547  CD  LYS A  48      16.739  46.191  20.851  1.00 42.20           C
ATOM    548  H   LYS A  48      12.793  46.385  23.625  1.00 33.34           H
ATOM    549  HA  LYS A  48      15.236  47.370  24.254  1.00 30.75           H
ATOM    550  HB2 LYS A  48      15.528  48.032  22.035  1.00 40.39           H
ATOM    551  HB3 LYS A  48      14.159  47.326  21.646  1.00 40.39           H
ATOM    552  HG2 LYS A  48      15.059  45.336  21.645  1.00 43.08           H
ATOM    553  HG3 LYS A  48      16.133  45.709  22.756  1.00 43.08           H
ATOM    554  HD1 LYS A  48      16.314  46.569  20.066  1.00 50.65           H
ATOM    555  HD3 LYS A  48      17.432  46.788  21.174  1.00 50.65           H
ATOM    556  N   THR A  49      14.568  49.797  24.195  1.00 22.48           N
ATOM    557  CA  THR A  49      13.988  51.117  24.323  1.00 22.21           C
ATOM    558  C   THR A  49      13.553  51.650  22.967  1.00 20.30           C
ATOM    559  O   THR A  49      14.168  51.381  21.930  1.00 22.53           O
ATOM    560  CB  THR A  49      14.980  52.123  24.932  1.00 20.14           C
ATOM    561  OG1 THR A  49      16.103  52.260  24.062  1.00 20.69           O
ATOM    562  CG2 THR A  49      15.443  51.651  26.313  1.00 19.45           C
ATOM    563  H   THR A  49      15.415  49.755  24.341  1.00 26.98           H
ATOM    564  HA  THR A  49      13.209  51.057  24.901  1.00 26.65           H
ATOM    565  HB  THR A  49      14.546  52.984  25.021  1.00 24.17           H
ATOM    566  HG1 THR A  49      16.676  52.751  24.420  1.00 24.84           H
ATOM    567 HG21 THR A  49      16.051  52.302  26.698  1.00 23.34           H
ATOM    568 HG22 THR A  49      14.676  51.559  26.901  1.00 23.34           H
ATOM    569 HG23 THR A  49      15.901  50.799  26.246  1.00 23.34           H
ATOM    570  N   SER A  50      12.504  52.449  23.014  1.00 22.67           N
ATOM    571  CA  SER A  50      11.916  53.129  21.865  1.00 22.45           C
ATOM    572  C   SER A  50      12.712  54.378  21.484  1.00 25.56           C
ATOM    573  O   SER A  50      13.754  54.692  22.064  1.00 19.70           O
ATOM    574  CB  SER A  50      10.481  53.510  22.203  1.00 23.31           C
ATOM    575  OG  SER A  50      10.462  54.661  23.026  1.00 28.67           O
ATOM    576  H   SER A  50      12.085  52.614  23.747  1.00 27.21           H
ATOM    577  HA  SER A  50      11.899  52.519  21.113  1.00 26.95           H
ATOM    578  HB2 SER A  50      10.003  53.712  21.385  1.00 27.97           H
ATOM    579  HB3 SER A  50      10.053  52.775  22.669  1.00 27.97           H
ATOM    580  HG  SER A  50      10.171  54.455  23.784  1.00 34.41           H
ATOM    581  N   GLU A  51      12.177  55.150  20.520  1.00 23.82           N
ATOM    582  CA  GLU A  51      12.808  56.392  20.088  1.00 24.36           C
ATOM    583  C   GLU A  51      12.765  57.483  21.159  1.00 25.26           C
ATOM    584  O   GLU A  51      13.507  58.466  21.062  1.00 21.26           O
ATOM    585  CB  GLU A  51      12.128  56.916  18.811  1.00 29.18           C
ATOM    586  CG  GLU A  51      12.423  56.070  17.584  1.00 33.80           C
ATOM    587  H   GLU A  51      11.442  54.973  20.117  1.00 28.59           H
ATOM    588  HA  GLU A  51      13.734  56.205  19.869  1.00 29.23           H
ATOM    589  HB2 GLU A  51      12.449  57.813  18.637  1.00 35.03           H
ATOM    590  HB3 GLU A  51      11.166  56.933  18.949  1.00 35.03           H
ATOM    591  HG1 GLU A  51      12.059  55.181  17.717  1.00 40.57           H
ATOM    592  HG3 GLU A  51      12.011  56.480  16.807  1.00 40.57           H
ATOM    593  N   SER A  52      11.896  57.359  22.155  1.00 21.24           N
ATOM    594  CA  SER A  52      11.908  58.271  23.281  1.00 26.12           C
ATOM    595  C   SER A  52      12.766  57.754  24.432  1.00 21.46           C
ATOM    596  O   SER A  52      12.813  58.395  25.490  1.00 20.54           O
ATOM    597  CB  SER A  52      10.490  58.512  23.752  1.00 26.68           C
ATOM    598  OG  SER A  52       9.982  57.345  24.333  1.00 34.27           O
ATOM    599  H   SER A  52      11.300  56.741  22.209  1.00 25.49           H
ATOM    600  HA  SER A  52      12.273  59.125  22.999  1.00 31.35           H
ATOM    601  HB2 SER A  52      10.486  59.232  24.402  1.00 32.02           H
ATOM    602  HB3 SER A  52       9.941  58.744  22.988  1.00 32.02           H
ATOM    603  HG  SER A  52      10.151  56.685  23.842  1.00 41.13           H
ATOM    604  N   GLY A  53      13.453  56.638  24.224  1.00 18.45           N
ATOM    605  CA  GLY A  53      14.339  56.058  25.203  1.00 22.65           C
ATOM    606  C   GLY A  53      13.629  55.222  26.242  1.00 20.70           C
ATOM    607  O   GLY A  53      14.223  54.921  27.277  1.00 18.88           O
ATOM    608  H   GLY A  53      13.412  56.175  23.496  1.00 22.15           H
ATOM    609  HA2 GLY A  53      14.996  55.505  24.749  1.00 27.18           H
ATOM    610  HA3 GLY A  53      14.809  56.775  25.658  1.00 27.18           H
ATOM    611  N   GLU A  54      12.362  54.886  26.019  1.00 20.82           N
ATOM    612  CA  GLU A  54      11.499  54.302  27.032  1.00 20.53           C
ATOM    613  C   GLU A  54      11.144  52.877  26.664  1.00 24.59           C
ATOM    614  O   GLU A  54      11.096  52.510  25.489  1.00 23.05           O
ATOM    615  CB  GLU A  54      10.218  55.116  27.205  1.00 21.46           C
ATOM    616  CG  GLU A  54      10.438  56.467  27.851  1.00 34.70           C
ATOM    617  CD  GLU A  54       9.133  57.234  28.102  1.00 43.36           C
ATOM    618  OE1 GLU A  54       8.036  56.681  27.911  1.00 40.65           O
ATOM    619  OE2 GLU A  54       9.208  58.414  28.500  1.00 43.23           O1-
ATOM    620  H   GLU A  54      11.970  54.991  25.262  1.00 24.99           H
ATOM    621  HA  GLU A  54      11.970  54.285  27.878  1.00 24.64           H
ATOM    622  HB2 GLU A  54       9.808  55.258  26.338  1.00 25.75           H
ATOM    623  HB3 GLU A  54       9.610  54.616  27.769  1.00 25.75           H
ATOM    624  HG2 GLU A  54      10.874  56.334  28.707  1.00 41.64           H
ATOM    625  HG3 GLU A  54      11.001  57.007  27.276  1.00 41.64           H
ATOM    626  N   LEU A  55      10.893  52.076  27.689  1.00 25.35           N
ATOM    627  CA  LEU A  55      10.506  50.688  27.503  1.00 23.58           C
ATOM    628  C   LEU A  55       9.373  50.407  28.470  1.00 31.63           C
ATOM    629  O   LEU A  55       9.571  50.430  29.693  1.00 29.41           O
ATOM    630  CB  LEU A  55      11.688  49.757  27.716  1.00 24.34           C
ATOM    631  CG  LEU A  55      11.375  48.270  27.706  1.00 27.31           C
ATOM    632  CD1 LEU A  55      10.540  47.907  26.459  1.00 34.03           C
ATOM    633  CD2 LEU A  55      12.665  47.529  27.727  1.00 30.41           C
ATOM    634  H   LEU A  55      10.941  52.315  28.512  1.00 30.42           H
ATOM    635  HA  LEU A  55      10.177  50.568  26.600  1.00 28.30           H
ATOM    636  HB2 LEU A  55      12.331  49.922  27.008  1.00 29.21           H
ATOM    637  HB3 LEU A  55      12.093  49.968  28.572  1.00 29.21           H
ATOM    638  HG  LEU A  55      10.870  48.035  28.499  1.00 32.78           H
ATOM    639 HD11 LEU A  55      10.402  46.946  26.449  1.00 40.85           H
ATOM    640 HD12 LEU A  55       9.682  48.358  26.503  1.00 40.85           H
ATOM    641 HD13 LEU A  55      11.020  48.181  25.661  1.00 40.85           H
ATOM    642 HD21 LEU A  55      12.487  46.578  27.686  1.00 36.49           H
ATOM    643 HD22 LEU A  55      13.199  47.800  26.962  1.00 36.49           H
ATOM    644 HD23 LEU A  55      13.134  47.745  28.548  1.00 36.49           H
ATOM    645  N   HIS A  56       8.182  50.220  27.907  1.00 33.23           N
ATOM    646  CA  HIS A  56       6.944  49.899  28.605  1.00 37.81           C
ATOM    647  C   HIS A  56       6.545  48.465  28.275  1.00 40.64           C
ATOM    648  O   HIS A  56       7.092  47.833  27.365  1.00 43.60           O
ATOM    649  CB  HIS A  56       5.806  50.838  28.178  1.00 46.79           C
ATOM    650  CG  HIS A  56       6.157  52.281  28.236  1.00 43.05           C
ATOM    651  ND1 HIS A  56       5.619  53.142  29.167  1.00 50.10           N1+
ATOM    652  CD2 HIS A  56       6.992  53.022  27.471  1.00 47.93           C
ATOM    653  CE1 HIS A  56       6.116  54.354  28.978  1.00 49.25           C
ATOM    654  NE2 HIS A  56       6.951  54.308  27.954  1.00 50.37           N
ATOM    655  H   HIS A  56       8.065  50.273  27.056  1.00 39.88           H
ATOM    656  HA  HIS A  56       7.069  49.986  29.563  1.00 45.37           H
ATOM    657  HB2 HIS A  56       5.036  50.695  28.752  1.00 56.15           H
ATOM    658  HB3 HIS A  56       5.573  50.646  27.256  1.00 56.15           H
ATOM    659  HD1 HIS A  56       5.052  52.927  29.780  1.00 60.12           H
ATOM    660  HD2 HIS A  56       7.505  52.713  26.756  1.00 57.52           H
ATOM    661  HE1 HIS A  56       5.912  55.114  29.476  1.00 59.10           H
ATOM    662  HE2 HIS A  56       7.398  54.974  27.640  1.00 60.44           H
ATOM    663  N   GLY A  57       5.557  47.960  29.004  1.00 43.29           N
ATOM    664  CA  GLY A  57       5.016  46.658  28.659  1.00 36.30           C
ATOM    665  C   GLY A  57       5.942  45.495  28.906  1.00 40.10           C
ATOM    666  O   GLY A  57       5.779  44.436  28.289  1.00 38.73           O
ATOM    667  H   GLY A  57       5.195  48.343  29.686  1.00 51.95           H
ATOM    668  HA2 GLY A  57       4.205  46.506  29.168  1.00 43.56           H
ATOM    669  HA3 GLY A  57       4.790  46.658  27.716  1.00 43.56           H
ATOM    670  N   LEU A  58       6.917  45.650  29.797  1.00 29.31           N
ATOM    671  CA  LEU A  58       7.729  44.512  30.167  1.00 32.43           C
ATOM    672  C   LEU A  58       6.892  43.453  30.856  1.00 24.50           C
ATOM    673  O   LEU A  58       7.175  42.264  30.716  1.00 35.16           O
ATOM    674  CB  LEU A  58       8.867  44.953  31.084  1.00 27.84           C
ATOM    675  CG  LEU A  58      10.022  45.615  30.351  1.00 27.57           C
ATOM    676  CD1 LEU A  58      10.968  46.274  31.348  1.00 31.25           C
ATOM    677  CD2 LEU A  58      10.743  44.565  29.527  1.00 33.88           C
ATOM    678  H   LEU A  58       7.113  46.383  30.199  1.00 35.17           H
ATOM    679  HA  LEU A  58       8.100  44.114  29.367  1.00 38.92           H
ATOM    680  HB2 LEU A  58       8.520  45.586  31.735  1.00 33.42           H
ATOM    681  HB3 LEU A  58       9.223  44.173  31.535  1.00 33.42           H
ATOM    682  HG  LEU A  58       9.671  46.290  29.750  1.00 33.09           H
ATOM    683 HD11 LEU A  58      11.712  46.671  30.868  1.00 37.51           H
ATOM    684 HD12 LEU A  58      10.482  46.956  31.837  1.00 37.51           H
ATOM    685 HD13 LEU A  58      11.299  45.598  31.961  1.00 37.51           H
ATOM    686 HD21 LEU A  58      11.529  44.964  29.124  1.00 40.66           H
ATOM    687 HD22 LEU A  58      11.003  43.836  30.111  1.00 40.66           H
ATOM    688 HD23 LEU A  58      10.150  44.239  28.832  1.00 40.66           H
ATOM    689  N   THR A  59       5.867  43.866  31.589  1.00 29.73           N
ATOM    690  CA  THR A  59       5.160  42.954  32.472  1.00 30.54           C
ATOM    691  C   THR A  59       3.798  43.520  32.823  1.00 33.28           C
ATOM    692  O   THR A  59       3.462  44.661  32.504  1.00 34.87           O
ATOM    693  CB  THR A  59       5.934  42.668  33.757  1.00 36.61           C
ATOM    694  OG1 THR A  59       5.377  41.499  34.376  1.00 33.92           O
ATOM    695  CG2 THR A  59       5.838  43.838  34.753  1.00 36.23           C
ATOM    696  H   THR A  59       5.557  44.670  31.586  1.00 35.68           H
ATOM    697  HA  THR A  59       5.027  42.115  32.008  1.00 36.66           H
ATOM    698  HB  THR A  59       6.867  42.516  33.547  1.00 43.94           H
ATOM    699  HG1 THR A  59       5.730  41.378  35.127  1.00 40.71           H
ATOM    700 HG21 THR A  59       6.447  43.694  35.494  1.00 43.48           H
ATOM    701 HG22 THR A  59       6.070  44.672  34.313  1.00 43.48           H
ATOM    702 HG23 THR A  59       4.936  43.908  35.103  1.00 43.48           H
ATOM    703  N   THR A  60       3.027  42.692  33.516  1.00 43.25           N
ATOM    704  CA  THR A  60       1.659  42.995  33.883  1.00 37.90           C
ATOM    705  C   THR A  60       1.552  42.989  35.399  1.00 40.30           C
ATOM    706  O   THR A  60       2.344  42.338  36.091  1.00 40.63           O
ATOM    707  CB  THR A  60       0.673  41.961  33.289  1.00 44.31           C
ATOM    708  OG1 THR A  60       1.049  40.633  33.697  1.00 45.31           O
ATOM    709  CG2 THR A  60       0.678  42.027  31.770  1.00 42.75           C
ATOM    710  H   THR A  60       3.290  41.922  33.795  1.00 51.90           H
ATOM    711  HA  THR A  60       1.422  43.877  33.557  1.00 45.49           H
ATOM    712  HB  THR A  60      -0.226  42.152  33.604  1.00 53.18           H
ATOM    713  HG1 THR A  60       0.528  40.072  33.353  1.00 54.37           H
ATOM    714 HG21 THR A  60       0.014  41.418  31.413  1.00 51.31           H
ATOM    715 HG22 THR A  60       0.467  42.929  31.481  1.00 51.31           H
ATOM    716 HG23 THR A  60       1.551  41.777  31.427  1.00 51.31           H
ATOM    717  N   GLU A  61       0.553  43.716  35.905  1.00 36.60           N
ATOM    718  CA  GLU A  61       0.311  43.746  37.340  1.00 45.43           C
ATOM    719  C   GLU A  61       0.084  42.350  37.923  1.00 46.72           C
ATOM    720  O   GLU A  61       0.270  42.173  39.131  1.00 47.75           O
ATOM    721  CB  GLU A  61      -0.873  44.672  37.652  1.00 45.66           C
ATOM    722  H   GLU A  61       0.015  44.205  35.441  1.00 43.93           H
ATOM    723  HA  GLU A  61       1.095  44.119  37.774  1.00 54.52           H
ATOM    724  HB1 GLU A  61      -0.691  45.552  37.287  1.00 54.79           H
ATOM    725  HB3 GLU A  61      -0.971  44.736  38.614  1.00 54.79           H
ATOM    726  N   GLU A  62      -0.244  41.333  37.100  1.00 40.76           N
ATOM    727  CA  GLU A  62      -0.535  40.007  37.639  1.00 41.42           C
ATOM    728  C   GLU A  62       0.676  39.077  37.629  1.00 39.68           C
ATOM    729  O   GLU A  62       0.763  38.172  38.476  1.00 43.51           O
ATOM    730  CB  GLU A  62      -1.691  39.371  36.855  1.00 50.62           C
ATOM    731  CG  GLU A  62      -2.986  40.223  36.855  1.00 51.53           C
ATOM    732  CD  GLU A  62      -3.099  41.139  35.633  1.00 45.72           C
ATOM    733  H   GLU A  62      -0.294  41.386  36.241  1.00 48.92           H
ATOM    734  HA  GLU A  62      -0.823  40.099  38.561  1.00 49.71           H
ATOM    735  HB2 GLU A  62      -1.411  39.267  35.932  1.00 60.75           H
ATOM    736  HB3 GLU A  62      -1.893  38.502  37.235  1.00 60.75           H
ATOM    737  HG2 GLU A  62      -3.756  39.632  36.869  1.00 61.84           H
ATOM    738  HG3 GLU A  62      -2.988  40.784  37.648  1.00 61.84           H
ATOM    739  N   GLU A  63       1.608  39.272  36.688  1.00 37.36           N
ATOM    740  CA  GLU A  63       2.876  38.548  36.694  1.00 37.68           C
ATOM    741  C   GLU A  63       3.887  39.168  37.651  1.00 38.33           C
ATOM    742  O   GLU A  63       4.877  38.507  38.005  1.00 36.42           O
ATOM    743  CB  GLU A  63       3.489  38.528  35.285  1.00 40.81           C
ATOM    744  H   GLU A  63       1.527  39.826  36.031  1.00 44.84           H
ATOM    745  HA  GLU A  63       2.724  37.628  36.971  1.00 45.22           H
ATOM    746  HB1 GLU A  63       2.860  38.143  34.656  1.00 48.97           H
ATOM    747  HB3 GLU A  63       4.308  38.010  35.299  1.00 48.97           H
ATOM    748  N   PHE A  64       3.664  40.422  38.047  1.00 44.10           N
ATOM    749  CA  PHE A  64       4.649  41.209  38.796  1.00 35.16           C
ATOM    750  C   PHE A  64       4.338  41.093  40.285  1.00 33.44           C
ATOM    751  O   PHE A  64       3.857  42.023  40.940  1.00 33.13           O
ATOM    752  CB  PHE A  64       4.627  42.662  38.324  1.00 40.40           C
ATOM    753  CG  PHE A  64       5.882  43.462  38.661  1.00 33.28           C
ATOM    754  CD1 PHE A  64       7.143  42.892  38.569  1.00 34.16           C
ATOM    755  CD2 PHE A  64       5.789  44.798  38.999  1.00 39.22           C
ATOM    756  CE1 PHE A  64       8.275  43.631  38.864  1.00 33.75           C
ATOM    757  CE2 PHE A  64       6.928  45.540  39.281  1.00 28.24           C
ATOM    758  CZ  PHE A  64       8.156  44.963  39.205  1.00 26.96           C
ATOM    759  H   PHE A  64       2.930  40.847  37.897  1.00 52.93           H
ATOM    760  HA  PHE A  64       5.528  40.831  38.640  1.00 42.20           H
ATOM    761  HB2 PHE A  64       4.530  42.668  37.357  1.00 48.49           H
ATOM    762  HB3 PHE A  64       3.868  43.110  38.733  1.00 48.49           H
ATOM    763  HD1 PHE A  64       7.228  41.996  38.337  1.00 41.00           H
ATOM    764  HD2 PHE A  64       4.953  45.201  39.053  1.00 47.06           H
ATOM    765  HE1 PHE A  64       9.114  43.237  38.808  1.00 40.50           H
ATOM    766  HE2 PHE A  64       6.852  46.432  39.520  1.00 33.89           H
ATOM    767  HZ  PHE A  64       8.916  45.463  39.400  1.00 32.35           H
ATOM    768  N   VAL A  65       4.616  39.893  40.799  1.00 32.55           N
ATOM    769  CA  VAL A  65       4.387  39.565  42.200  1.00 31.37           C
ATOM    770  C   VAL A  65       5.591  40.016  43.008  1.00 32.77           C
ATOM    771  O   VAL A  65       6.637  40.339  42.438  1.00 31.50           O
ATOM    772  CB  VAL A  65       4.140  38.052  42.376  1.00 35.39           C
ATOM    773  CG1 VAL A  65       2.838  37.647  41.709  1.00 35.63           C
ATOM    774  CG2 VAL A  65       5.306  37.249  41.797  1.00 32.91           C
ATOM    775  H   VAL A  65       4.948  39.245  40.342  1.00 39.06           H
ATOM    776  HA  VAL A  65       3.608  40.045  42.517  1.00 37.65           H
ATOM    777  HB  VAL A  65       4.065  37.845  43.323  1.00 42.48           H
ATOM    778 HG11 VAL A  65       2.701  36.696  41.854  1.00 42.76           H
ATOM    779 HG12 VAL A  65       2.111  38.148  42.111  1.00 42.76           H
ATOM    780 HG13 VAL A  65       2.892  37.835  40.758  1.00 42.76           H
ATOM    781 HG21 VAL A  65       5.153  36.309  41.976  1.00 39.50           H
ATOM    782 HG22 VAL A  65       5.358  37.396  40.839  1.00 39.50           H
ATOM    783 HG23 VAL A  65       6.132  37.532  42.220  1.00 39.50           H
ATOM    784  N   GLU A  66       5.460  40.012  44.338  1.00 34.30           N
ATOM    785  CA  GLU A  66       6.591  40.289  45.209  1.00 32.37           C
ATOM    786  C   GLU A  66       7.798  39.469  44.785  1.00 43.94           C
ATOM    787  O   GLU A  66       7.663  38.330  44.333  1.00 38.09           O
ATOM    788  CB  GLU A  66       6.239  39.976  46.669  1.00 39.46           C
ATOM    789  CG  GLU A  66       7.247  40.485  47.728  1.00 42.24           C
ATOM    790  CD  GLU A  66       8.468  39.578  47.955  1.00 50.99           C
ATOM    791  OE1 GLU A  66       8.385  38.370  47.657  1.00 53.11           O
ATOM    792  OE2 GLU A  66       9.523  40.070  48.443  1.00 54.61           O1-
ATOM    793  H   GLU A  66       4.723  39.862  44.753  1.00 41.16           H
ATOM    794  HA  GLU A  66       6.814  41.227  45.136  1.00 38.85           H
ATOM    795  HB2 GLU A  66       5.382  40.386  46.862  1.00 47.36           H
ATOM    796  HB3 GLU A  66       6.170  39.013  46.767  1.00 47.36           H
ATOM    797  HG2 GLU A  66       7.575  41.353  47.449  1.00 50.69           H
ATOM    798  HG3 GLU A  66       6.783  40.566  48.577  1.00 50.69           H
ATOM    799  N   GLY A  67       8.978  40.062  44.925  1.00 33.34           N
ATOM    800  CA  GLY A  67      10.213  39.365  44.631  1.00 28.19           C
ATOM    801  C   GLY A  67      11.368  40.335  44.526  1.00 33.18           C
ATOM    802  O   GLY A  67      11.201  41.550  44.650  1.00 32.43           O
ATOM    803  H   GLY A  67       9.086  40.874  45.189  1.00 40.02           H
ATOM    804  HA2 GLY A  67      10.407  38.735  45.338  1.00 33.84           H
ATOM    805  HA3 GLY A  67      10.126  38.886  43.791  1.00 33.84           H
ATOM    806  N   ILE A  68      12.553  39.767  44.313  1.00 31.51           N
ATOM    807  CA  ILE A  68      13.754  40.535  44.007  1.00 31.70           C
ATOM    808  C   ILE A  68      13.991  40.472  42.507  1.00 35.99           C
ATOM    809  O   ILE A  68      14.143  39.383  41.930  1.00 32.31           O
ATOM    810  CB  ILE A  68      14.973  40.014  44.779  1.00 33.89           C
ATOM    811  CG1 ILE A  68      14.768  40.188  46.289  1.00 33.31           C
ATOM    812  CG2 ILE A  68      16.230  40.737  44.330  1.00 34.73           C
ATOM    813  CD1 ILE A  68      15.820  39.475  47.126  1.00 34.01           C
ATOM    814  H   ILE A  68      12.690  38.921  44.345  1.00 37.82           H
ATOM    815  HA  ILE A  68      13.611  41.462  44.259  1.00 38.04           H
ATOM    816  HB  ILE A  68      15.077  39.070  44.586  1.00 40.67           H
ATOM    817 HG12 ILE A  68      14.813  41.132  46.504  1.00 39.98           H
ATOM    818 HG13 ILE A  68      13.898  39.839  46.536  1.00 39.98           H
ATOM    819 HG21 ILE A  68      16.985  40.408  44.840  1.00 41.67           H
ATOM    820 HG22 ILE A  68      16.379  40.578  43.390  1.00 41.67           H
ATOM    821 HG23 ILE A  68      16.114  41.688  44.490  1.00 41.67           H
ATOM    822 HD11 ILE A  68      15.638  39.648  48.063  1.00 40.82           H
ATOM    823 HD12 ILE A  68      15.773  38.523  46.948  1.00 40.82           H
ATOM    824 HD13 ILE A  68      16.699  39.809  46.895  1.00 40.82           H
ATOM    825  N   TYR A  69      14.034  41.643  41.873  1.00 28.14           N
ATOM    826  CA  TYR A  69      14.151  41.756  40.429  1.00 26.03           C
ATOM    827  C   TYR A  69      15.491  42.382  40.072  1.00 30.94           C
ATOM    828  O   TYR A  69      16.018  43.217  40.823  1.00 25.51           O
ATOM    829  CB  TYR A  69      12.991  42.580  39.847  1.00 26.18           C
ATOM    830  CG  TYR A  69      11.638  41.889  39.957  1.00 30.02           C
ATOM    831  CD1 TYR A  69      10.909  41.929  41.134  1.00 29.10           C
ATOM    832  CD2 TYR A  69      11.098  41.181  38.886  1.00 33.95           C
ATOM    833  CE1 TYR A  69       9.680  41.301  41.253  1.00 31.67           C
ATOM    834  CE2 TYR A  69       9.852  40.551  38.990  1.00 34.00           C
ATOM    835  CZ  TYR A  69       9.159  40.596  40.183  1.00 39.14           C
ATOM    836  OH  TYR A  69       7.933  39.972  40.325  1.00 39.85           O
ATOM    837  H   TYR A  69      13.991  42.403  42.272  1.00 33.77           H
ATOM    838  HA  TYR A  69      14.120  40.871  40.036  1.00 31.25           H
ATOM    839  HB2 TYR A  69      12.931  43.425  40.320  1.00 31.41           H
ATOM    840  HB3 TYR A  69      13.173  42.739  38.908  1.00 31.41           H
ATOM    841  HD1 TYR A  69      11.250  42.391  41.865  1.00 34.92           H
ATOM    842  HD2 TYR A  69      11.567  41.140  38.086  1.00 40.75           H
ATOM    843  HE1 TYR A  69       9.213  41.342  42.055  1.00 38.01           H
ATOM    844  HE2 TYR A  69       9.506  40.077  38.270  1.00 40.81           H
ATOM    845  HH  TYR A  69       7.679  40.005  41.125  1.00 47.82           H
ATOM    846  N   LYS A  70      16.051  41.935  38.948  1.00 22.79           N
ATOM    847  CA  LYS A  70      17.248  42.502  38.346  1.00 24.96           C
ATOM    848  C   LYS A  70      16.893  43.069  36.979  1.00 30.83           C
ATOM    849  O   LYS A  70      16.374  42.352  36.106  1.00 28.99           O
ATOM    850  CB  LYS A  70      18.380  41.473  38.208  1.00 24.59           C
ATOM    851  CG  LYS A  70      19.701  42.125  37.804  1.00 27.94           C
ATOM    852  CD  LYS A  70      20.808  41.220  37.299  1.00 34.96           C
ATOM    853  CE  LYS A  70      21.091  40.049  38.196  1.00 38.02           C
ATOM    854  H   LYS A  70      15.740  41.273  38.503  1.00 27.36           H
ATOM    855  HA  LYS A  70      17.564  43.233  38.899  1.00 29.95           H
ATOM    856  HB2 LYS A  70      18.144  40.823  37.526  1.00 29.51           H
ATOM    857  HB3 LYS A  70      18.507  41.025  39.058  1.00 29.51           H
ATOM    858  HG2 LYS A  70      20.053  42.599  38.567  1.00 33.53           H
ATOM    859  HG3 LYS A  70      19.518  42.762  37.097  1.00 33.53           H
ATOM    860  HD2 LYS A  70      21.624  41.741  37.236  1.00 41.96           H
ATOM    861  HD3 LYS A  70      20.568  40.879  36.423  1.00 41.96           H
ATOM    862  HE1 LYS A  70      20.294  39.497  38.224  1.00 45.62           H
ATOM    863  HE3 LYS A  70      21.823  39.540  37.813  1.00 45.62           H
ATOM    864  N   VAL A  71      17.187  44.352  36.786  1.00 24.79           N
ATOM    865  CA  VAL A  71      17.076  45.012  35.489  1.00 21.70           C
ATOM    866  C   VAL A  71      18.480  45.218  34.953  1.00 25.33           C
ATOM    867  O   VAL A  71      19.275  45.946  35.560  1.00 22.03           O
ATOM    868  CB  VAL A  71      16.350  46.363  35.596  1.00 21.19           C
ATOM    869  CG1 VAL A  71      16.360  47.071  34.236  1.00 26.00           C
ATOM    870  CG2 VAL A  71      14.937  46.165  36.091  1.00 24.81           C
ATOM    871  H   VAL A  71      17.468  44.870  37.410  1.00 29.75           H
ATOM    872  HA  VAL A  71      16.589  44.450  34.868  1.00 26.04           H
ATOM    873  HB  VAL A  71      16.823  46.918  36.232  1.00 25.43           H
ATOM    874 HG11 VAL A  71      15.804  47.864  34.292  1.00 31.20           H
ATOM    875 HG12 VAL A  71      17.270  47.320  34.020  1.00 31.20           H
ATOM    876 HG13 VAL A  71      16.014  46.473  33.556  1.00 31.20           H
ATOM    877 HG21 VAL A  71      14.505  47.029  36.168  1.00 29.78           H
ATOM    878 HG22 VAL A  71      14.454  45.606  35.462  1.00 29.78           H
ATOM    879 HG23 VAL A  71      14.969  45.733  36.957  1.00 29.78           H
ATOM    880  N   GLU A  72      18.778  44.608  33.811  1.00 22.32           N
ATOM    881  CA  GLU A  72      20.065  44.750  33.143  1.00 24.64           C
ATOM    882  C   GLU A  72      19.871  45.529  31.857  1.00 26.70           C
ATOM    883  O   GLU A  72      19.079  45.133  30.998  1.00 25.17           O
ATOM    884  CB  GLU A  72      20.703  43.402  32.814  1.00 27.17           C
ATOM    885  CG  GLU A  72      21.672  42.951  33.845  1.00 41.37           C
ATOM    886  CD  GLU A  72      22.465  41.741  33.417  1.00 41.30           C
ATOM    887  OE1 GLU A  72      22.769  41.609  32.203  1.00 46.98           O
ATOM    888  OE2 GLU A  72      22.783  40.938  34.319  1.00 45.43           O1-
ATOM    889  H   GLU A  72      18.231  44.098  33.387  1.00 26.78           H
ATOM    890  HA  GLU A  72      20.671  45.242  33.721  1.00 29.58           H
ATOM    891  HB2 GLU A  72      20.002  42.734  32.748  1.00 32.60           H
ATOM    892  HB3 GLU A  72      21.178  43.475  31.972  1.00 32.60           H
ATOM    893  HG2 GLU A  72      22.296  43.673  34.031  1.00 49.65           H
ATOM    894  HG3 GLU A  72      21.183  42.720  34.652  1.00 49.65           H
ATOM    895  N   ILE A  73      20.651  46.587  31.706  1.00 23.38           N
ATOM    896  CA  ILE A  73      20.584  47.499  30.571  1.00 23.92           C
ATOM    897  C   ILE A  73      21.887  47.341  29.802  1.00 23.52           C
ATOM    898  O   ILE A  73      22.973  47.546  30.363  1.00 24.55           O
ATOM    899  CB  ILE A  73      20.386  48.954  31.056  1.00 20.24           C
ATOM    900  CG1 ILE A  73      19.100  49.088  31.888  1.00 22.87           C
ATOM    901  CG2 ILE A  73      20.348  49.899  29.910  1.00 20.52           C
ATOM    902  CD1 ILE A  73      18.943  50.446  32.551  1.00 24.17           C
ATOM    903  H   ILE A  73      21.258  46.801  32.272  1.00 28.06           H
ATOM    904  HA  ILE A  73      19.845  47.259  29.990  1.00 28.71           H
ATOM    905  HB  ILE A  73      21.141  49.188  31.619  1.00 24.29           H
ATOM    906 HG12 ILE A  73      18.334  48.965  31.305  1.00 27.45           H
ATOM    907 HG13 ILE A  73      19.097  48.413  32.582  1.00 27.45           H
ATOM    908 HG21 ILE A  73      20.245  50.802  30.246  1.00 24.63           H
ATOM    909 HG22 ILE A  73      21.175  49.830  29.406  1.00 24.63           H
ATOM    910 HG23 ILE A  73      19.594  49.668  29.344  1.00 24.63           H
ATOM    911 HD11 ILE A  73      18.178  50.415  33.148  1.00 29.01           H
ATOM    912 HD12 ILE A  73      19.747  50.659  33.051  1.00 29.01           H
ATOM    913 HD13 ILE A  73      18.796  51.117  31.865  1.00 29.01           H
ATOM    914  N   ASP A  74      21.794  46.985  28.515  1.00 18.61           N
ATOM    915  CA  ASP A  74      22.971  46.711  27.677  1.00 21.18           C
ATOM    916  C   ASP A  74      23.577  48.014  27.141  1.00 19.99           C
ATOM    917  O   ASP A  74      23.458  48.404  25.964  1.00 18.27           O
ATOM    918  CB  ASP A  74      22.616  45.757  26.542  1.00 24.00           C
ATOM    919  CG  ASP A  74      23.839  45.362  25.722  1.00 29.98           C
ATOM    920  OD1 ASP A  74      24.990  45.693  26.134  1.00 28.39           O
ATOM    921  OD2 ASP A  74      23.643  44.749  24.640  1.00 32.36           O1-
ATOM    922  H   ASP A  74      21.047  46.884  28.105  1.00 22.33           H
ATOM    923  HA  ASP A  74      23.642  46.280  28.227  1.00 25.42           H
ATOM    924  HB2 ASP A  74      22.224  44.953  26.919  1.00 28.80           H
ATOM    925  HB3 ASP A  74      21.981  46.184  25.948  1.00 28.80           H
ATOM    926  N   THR A  75      24.288  48.677  28.045  1.00 20.93           N
ATOM    927  CA  THR A  75      24.943  49.932  27.738  1.00 19.26           C
ATOM    928  C   THR A  75      26.139  49.731  26.824  1.00 16.12           C
ATOM    929  O   THR A  75      26.438  50.590  25.999  1.00 16.46           O
ATOM    930  CB  THR A  75      25.351  50.614  29.053  1.00 18.12           C
ATOM    931  OG1 THR A  75      26.256  49.771  29.787  1.00 19.20           O
ATOM    932  CG2 THR A  75      24.159  50.825  29.897  1.00 18.89           C
ATOM    933  H   THR A  75      24.386  48.423  28.861  1.00 25.12           H
ATOM    934  HA  THR A  75      24.309  50.505  27.288  1.00 23.12           H
ATOM    935  HB  THR A  75      25.761  51.473  28.869  1.00 21.75           H
ATOM    936  HG1 THR A  75      27.042  50.042  29.695  1.00 23.05           H
ATOM    937 HG21 THR A  75      24.400  51.353  30.674  1.00 22.67           H
ATOM    938 HG22 THR A  75      23.478  51.295  29.388  1.00 22.67           H
ATOM    939 HG23 THR A  75      23.810  49.974  30.197  1.00 22.67           H
ATOM    940  N   LYS A  76      26.801  48.574  26.898  1.00 19.03           N
ATOM    941  CA  LYS A  76      27.999  48.378  26.096  1.00 19.48           C
ATOM    942  C   LYS A  76      27.688  48.398  24.603  1.00 20.91           C
ATOM    943  O   LYS A  76      28.379  49.070  23.838  1.00 19.83           O
ATOM    944  CB  LYS A  76      28.695  47.068  26.485  1.00 19.64           C
ATOM    945  CG  LYS A  76      30.067  46.906  25.889  1.00 23.18           C
ATOM    946  CD  LYS A  76      30.599  45.494  26.199  1.00 32.43           C
ATOM    947  CE  LYS A  76      32.086  45.380  25.967  1.00 41.04           C
ATOM    948  NZ  LYS A  76      32.536  43.979  26.312  1.00 34.58           N1+
ATOM    949  H   LYS A  76      26.589  47.918  27.411  1.00 22.84           H
ATOM    950  HA  LYS A  76      28.604  49.108  26.284  1.00 23.38           H
ATOM    951  HB2 LYS A  76      28.784  47.052  27.449  1.00 23.58           H
ATOM    952  HB3 LYS A  76      28.150  46.322  26.186  1.00 23.58           H
ATOM    953  HG2 LYS A  76      30.013  47.017  24.928  1.00 27.82           H
ATOM    954  HG3 LYS A  76      30.672  47.559  26.269  1.00 27.82           H
ATOM    955  HD2 LYS A  76      30.426  45.285  27.130  1.00 38.92           H
ATOM    956  HD3 LYS A  76      30.154  44.849  25.627  1.00 38.92           H
ATOM    957  HE2 LYS A  76      32.285  45.556  25.034  1.00 49.25           H
ATOM    958  HE3 LYS A  76      32.554  46.009  26.539  1.00 49.25           H
ATOM    959  HZ1 LYS A  76      33.356  43.836  25.993  1.00 41.50           H
ATOM    960  HZ2 LYS A  76      32.545  43.871  27.196  1.00 41.50           H
ATOM    961  HZ3 LYS A  76      31.979  43.384  25.953  1.00 41.50           H
ATOM    962  N   SER A  77      26.647  47.665  24.174  1.00 23.03           N
ATOM    963  CA  SER A  77      26.265  47.652  22.764  1.00 25.72           C
ATOM    964  C   SER A  77      25.895  49.055  22.283  1.00 20.47           C
ATOM    965  O   SER A  77      26.261  49.446  21.179  1.00 19.24           O
ATOM    966  CB  SER A  77      25.093  46.696  22.537  1.00 28.31           C
ATOM    967  OG  SER A  77      25.416  45.376  22.985  1.00 32.57           O
ATOM    968  H   SER A  77      26.150  47.175  24.681  1.00 27.65           H
ATOM    969  HA  SER A  77      27.020  47.344  22.232  1.00 30.87           H
ATOM    970  HB2 SER A  77      24.322  47.017  23.031  1.00 33.97           H
ATOM    971  HB3 SER A  77      24.893  46.674  21.588  1.00 33.97           H
ATOM    972  HG  SER A  77      24.779  45.065  23.434  1.00 39.09           H
ATOM    973  N   TYR A  78      25.193  49.827  23.129  1.00 20.86           N
ATOM    974  CA  TYR A  78      24.802  51.197  22.779  1.00 16.61           C
ATOM    975  C   TYR A  78      26.011  52.051  22.413  1.00 17.86           C
ATOM    976  O   TYR A  78      26.042  52.693  21.349  1.00 19.30           O
ATOM    977  CB  TYR A  78      24.002  51.786  23.932  1.00 18.25           C
ATOM    978  CG  TYR A  78      23.601  53.238  23.696  1.00 20.92           C
ATOM    979  CD1 TYR A  78      22.556  53.557  22.858  1.00 17.44           C
ATOM    980  CD2 TYR A  78      24.322  54.286  24.279  1.00 15.63           C
ATOM    981  CE1 TYR A  78      22.213  54.855  22.609  1.00 16.38           C
ATOM    982  CE2 TYR A  78      23.986  55.599  24.053  1.00 16.38           C
ATOM    983  CZ  TYR A  78      22.925  55.887  23.221  1.00 17.67           C
ATOM    984  OH  TYR A  78      22.576  57.170  22.960  1.00 17.85           O
ATOM    985  H   TYR A  78      24.925  49.580  23.910  1.00 25.04           H
ATOM    986  HA  TYR A  78      24.222  51.182  22.004  1.00 19.93           H
ATOM    987  HB2 TYR A  78      23.198  51.255  24.055  1.00 21.90           H
ATOM    988  HB3 TYR A  78      24.553  51.749  24.729  1.00 21.90           H
ATOM    989  HD1 TYR A  78      22.074  52.875  22.451  1.00 20.94           H
ATOM    990  HD2 TYR A  78      25.030  54.082  24.838  1.00 18.76           H
ATOM    991  HE1 TYR A  78      21.498  55.041  22.049  1.00 19.66           H
ATOM    992  HE2 TYR A  78      24.471  56.283  24.450  1.00 19.66           H
ATOM    993  HH  TYR A  78      23.164  57.689  23.261  1.00 21.42           H
ATOM    994  N   TRP A  79      27.016  52.097  23.283  1.00 18.15           N
ATOM    995  CA  TRP A  79      28.187  52.930  23.024  1.00 20.24           C
ATOM    996  C   TRP A  79      29.003  52.420  21.843  1.00 18.80           C
ATOM    997  O   TRP A  79      29.503  53.210  21.038  1.00 18.82           O
ATOM    998  CB  TRP A  79      29.072  53.010  24.278  1.00 18.94           C
ATOM    999  CG  TRP A  79      28.386  53.755  25.369  1.00 15.31           C
ATOM   1000  CD1 TRP A  79      27.969  53.253  26.572  1.00 15.31           C
ATOM   1001  CD2 TRP A  79      27.981  55.130  25.340  1.00 15.62           C
ATOM   1002  NE1 TRP A  79      27.342  54.249  27.299  1.00 16.36           N
ATOM   1003  CE2 TRP A  79      27.336  55.407  26.562  1.00 14.91           C
ATOM   1004  CE3 TRP A  79      28.102  56.152  24.397  1.00 15.46           C
ATOM   1005  CZ2 TRP A  79      26.829  56.671  26.871  1.00 14.01           C
ATOM   1006  CZ3 TRP A  79      27.598  57.405  24.699  1.00 15.12           C
ATOM   1007  CH2 TRP A  79      26.962  57.656  25.911  1.00 14.94           C
ATOM   1008  H   TRP A  79      27.032  51.672  24.031  1.00 21.79           H
ATOM   1009  HA  TRP A  79      27.888  53.824  22.810  1.00 24.29           H
ATOM   1010  HB2 TRP A  79      29.279  52.110  24.583  1.00 22.74           H
ATOM   1011  HB3 TRP A  79      29.885  53.494  24.060  1.00 22.74           H
ATOM   1012  HD1 TRP A  79      28.087  52.382  26.858  1.00 18.37           H
ATOM   1013  HE1 TRP A  79      27.007  54.153  28.084  1.00 19.64           H
ATOM   1014  HE3 TRP A  79      28.522  55.992  23.585  1.00 18.55           H
ATOM   1015  HZ2 TRP A  79      26.403  56.839  27.679  1.00 16.81           H
ATOM   1016  HZ3 TRP A  79      27.681  58.092  24.080  1.00 18.15           H
ATOM   1017  HH2 TRP A  79      26.638  58.510  26.081  1.00 17.93           H
ATOM   1018  N   LYS A  80      29.182  51.107  21.746  1.00 23.03           N
ATOM   1019  CA  LYS A  80      30.047  50.574  20.697  1.00 25.73           C
ATOM   1020  C   LYS A  80      29.494  50.885  19.309  1.00 22.27           C
ATOM   1021  O   LYS A  80      30.249  51.222  18.404  1.00 25.87           O
ATOM   1022  CB  LYS A  80      30.224  49.073  20.875  1.00 22.74           C
ATOM   1023  CG  LYS A  80      31.183  48.747  21.984  1.00 26.60           C
ATOM   1024  CD  LYS A  80      31.489  47.271  22.092  1.00 31.31           C
ATOM   1025  CE  LYS A  80      32.504  46.798  21.036  1.00 41.94           C
ATOM   1026  NZ  LYS A  80      33.380  45.667  21.515  1.00 48.85           N1+
ATOM   1027  H   LYS A  80      28.820  50.521  22.262  1.00 27.64           H
ATOM   1028  HA  LYS A  80      30.920  50.996  20.774  1.00 30.88           H
ATOM   1029  HB2 LYS A  80      29.361  48.682  21.090  1.00 27.30           H
ATOM   1030  HB3 LYS A  80      30.563  48.697  20.049  1.00 27.30           H
ATOM   1031  HG2 LYS A  80      32.017  49.219  21.829  1.00 31.93           H
ATOM   1032  HG3 LYS A  80      30.790  49.031  22.823  1.00 31.93           H
ATOM   1033  HD2 LYS A  80      31.862  47.098  22.971  1.00 37.57           H
ATOM   1034  HD3 LYS A  80      30.668  46.766  21.969  1.00 37.57           H
ATOM   1035  HE2 LYS A  80      32.017  46.479  20.259  1.00 50.33           H
ATOM   1036  HE3 LYS A  80      33.079  47.536  20.789  1.00 50.33           H
ATOM   1037  HZ1 LYS A  80      33.940  45.420  20.867  1.00 58.62           H
ATOM   1038  HZ2 LYS A  80      33.858  45.932  22.221  1.00 58.62           H
ATOM   1039  HZ3 LYS A  80      32.880  44.969  21.750  1.00 58.62           H
ATOM   1040  N   ALA A  81      28.181  50.832  19.147  1.00 27.07           N
ATOM   1041  CA  ALA A  81      27.579  51.253  17.877  1.00 30.20           C
ATOM   1042  C   ALA A  81      27.872  52.709  17.536  1.00 35.08           C
ATOM   1043  O   ALA A  81      27.860  53.090  16.356  1.00 26.14           O
ATOM   1044  CB  ALA A  81      26.077  51.011  17.935  1.00 29.11           C
ATOM   1045  H   ALA A  81      27.624  50.549  19.742  1.00 32.49           H
ATOM   1046  HA  ALA A  81      27.943  50.708  17.165  1.00 36.24           H
ATOM   1047  HB1 ALA A  81      25.693  51.327  17.105  1.00 34.94           H
ATOM   1048  HB2 ALA A  81      25.909  50.062  18.047  1.00 34.94           H
ATOM   1049  HB3 ALA A  81      25.698  51.504  18.680  1.00 34.94           H
ATOM   1050  N   LEU A  82      28.107  53.561  18.536  1.00 23.78           N
ATOM   1051  CA  LEU A  82      28.460  54.936  18.267  1.00 21.39           C
ATOM   1052  C   LEU A  82      29.952  55.104  18.108  1.00 23.49           C
ATOM   1053  O   LEU A  82      30.441  56.232  18.020  1.00 27.46           O
ATOM   1054  CB  LEU A  82      27.945  55.857  19.398  1.00 27.03           C
ATOM   1055  CG  LEU A  82      26.466  55.718  19.803  1.00 23.46           C
ATOM   1056  CD1 LEU A  82      26.125  56.634  20.994  1.00 21.05           C
ATOM   1057  CD2 LEU A  82      25.509  56.034  18.640  1.00 20.85           C
ATOM   1058  H   LEU A  82      28.066  53.358  19.368  1.00 28.54           H
ATOM   1059  HA  LEU A  82      28.031  55.210  17.440  1.00 25.68           H
ATOM   1060  HB2 LEU A  82      28.474  55.677  20.193  1.00 32.44           H
ATOM   1061  HB3 LEU A  82      28.085  56.779  19.132  1.00 32.44           H
ATOM   1062  HG  LEU A  82      26.305  54.804  20.072  1.00 28.16           H
ATOM   1063 HD11 LEU A  82      25.178  56.563  21.193  1.00 25.26           H
ATOM   1064 HD12 LEU A  82      26.645  56.360  21.765  1.00 25.26           H
ATOM   1065 HD13 LEU A  82      26.343  57.550  20.760  1.00 25.26           H
ATOM   1066 HD21 LEU A  82      24.595  55.960  18.959  1.00 25.03           H
ATOM   1067 HD22 LEU A  82      25.680  56.940  18.332  1.00 25.03           H
ATOM   1068 HD23 LEU A  82      25.670  55.404  17.918  1.00 25.03           H
ATOM   1069  N   GLY A  83      30.701  54.004  18.126  1.00 25.40           N
ATOM   1070  CA  GLY A  83      32.135  54.071  17.965  1.00 25.21           C
ATOM   1071  C   GLY A  83      32.903  54.300  19.245  1.00 21.73           C
ATOM   1072  O   GLY A  83      34.071  54.699  19.180  1.00 21.93           O
ATOM   1073  H   GLY A  83      30.398  53.206  18.235  1.00 30.48           H
ATOM   1074  HA2 GLY A  83      32.443  53.236  17.577  1.00 30.26           H
ATOM   1075  HA3 GLY A  83      32.361  54.793  17.358  1.00 30.26           H
ATOM   1076  N   ILE A  84      32.269  54.102  20.393  1.00 25.77           N
ATOM   1077  CA  ILE A  84      32.857  54.393  21.700  1.00 26.14           C
ATOM   1078  C   ILE A  84      33.089  53.081  22.431  1.00 20.54           C
ATOM   1079  O   ILE A  84      32.191  52.231  22.514  1.00 21.56           O
ATOM   1080  CB  ILE A  84      31.955  55.352  22.504  1.00 21.94           C
ATOM   1081  CG1 ILE A  84      31.981  56.747  21.861  1.00 19.97           C
ATOM   1082  CG2 ILE A  84      32.397  55.416  23.983  1.00 24.36           C
ATOM   1083  CD1 ILE A  84      30.884  57.753  22.347  1.00 22.23           C
ATOM   1084  H   ILE A  84      31.465  53.793  20.446  1.00 30.93           H
ATOM   1085  HA  ILE A  84      33.718  54.827  21.586  1.00 31.37           H
ATOM   1086  HB  ILE A  84      31.046  55.017  22.460  1.00 26.34           H
ATOM   1087 HG12 ILE A  84      32.843  57.154  22.041  1.00 23.97           H
ATOM   1088 HG13 ILE A  84      31.870  56.643  20.905  1.00 23.97           H
ATOM   1089 HG21 ILE A  84      31.896  56.117  24.430  1.00 29.24           H
ATOM   1090 HG22 ILE A  84      32.221  54.564  24.417  1.00 29.24           H
ATOM   1091 HG23 ILE A  84      33.346  55.618  24.019  1.00 29.24           H
ATOM   1092 HD11 ILE A  84      31.066  58.630  21.971  1.00 26.68           H
ATOM   1093 HD12 ILE A  84      30.013  57.441  22.053  1.00 26.68           H
ATOM   1094 HD13 ILE A  84      30.912  57.803  23.315  1.00 26.68           H
ATOM   1095  N   SER A  85      34.300  52.921  22.984  1.00 25.92           N
ATOM   1096  CA  SER A  85      34.596  51.758  23.811  1.00 25.84           C
ATOM   1097  C   SER A  85      34.354  52.092  25.283  1.00 21.36           C
ATOM   1098  O   SER A  85      35.193  52.749  25.916  1.00 21.77           O
ATOM   1099  CB  SER A  85      36.030  51.287  23.580  1.00 33.32           C
ATOM   1100  OG  SER A  85      36.285  50.118  24.346  1.00 38.90           O
ATOM   1101  H   SER A  85      34.965  53.452  22.881  1.00 31.11           H
ATOM   1102  HA  SER A  85      34.010  51.031  23.547  1.00 31.01           H
ATOM   1103  HB2 SER A  85      36.149  51.082  22.638  1.00 39.99           H
ATOM   1104  HB3 SER A  85      36.643  51.989  23.848  1.00 39.99           H
ATOM   1105  HG  SER A  85      35.563  49.728  24.528  1.00 46.68           H
ATOM   1106  N   PRO A  86      33.219  51.681  25.846  1.00 22.02           N
ATOM   1107  CA  PRO A  86      32.802  52.148  27.167  1.00 20.67           C
ATOM   1108  C   PRO A  86      33.406  51.308  28.287  1.00 18.38           C
ATOM   1109  O   PRO A  86      33.981  50.247  28.061  1.00 17.54           O
ATOM   1110  CB  PRO A  86      31.287  51.936  27.130  1.00 17.54           C
ATOM   1111  CG  PRO A  86      31.164  50.639  26.404  1.00 20.12           C
ATOM   1112  CD  PRO A  86      32.253  50.696  25.328  1.00 18.00           C
ATOM   1113  HA  PRO A  86      33.004  53.088  27.291  1.00 24.81           H
ATOM   1114  HB2 PRO A  86      30.923  51.868  28.023  1.00 21.05           H
ATOM   1115  HB3 PRO A  86      30.862  52.654  26.635  1.00 21.05           H
ATOM   1116  HG2 PRO A  86      31.323  49.914  27.023  1.00 24.15           H
ATOM   1117  HG3 PRO A  86      30.284  50.566  26.004  1.00 24.15           H
ATOM   1118  HD2 PRO A  86      32.681  49.832  25.238  1.00 21.60           H
ATOM   1119  HD3 PRO A  86      31.883  51.000  24.487  1.00 21.60           H
ATOM   1120  N   PHE A  87      33.189  51.777  29.506  1.00 18.07           N
ATOM   1121  CA  PHE A  87      33.702  51.085  30.693  1.00 17.33           C
ATOM   1122  C   PHE A  87      32.911  49.837  31.076  1.00 22.38           C
ATOM   1123  O   PHE A  87      33.498  48.777  31.332  1.00 20.19           O
ATOM   1124  CB  PHE A  87      33.704  52.035  31.891  1.00 16.99           C
ATOM   1125  CG  PHE A  87      34.331  51.418  33.126  1.00 15.97           C
ATOM   1126  CD1 PHE A  87      35.696  51.241  33.199  1.00 19.93           C
ATOM   1127  CD2 PHE A  87      33.555  51.019  34.174  1.00 16.80           C
ATOM   1128  CE1 PHE A  87      36.282  50.683  34.356  1.00 17.68           C
ATOM   1129  CE2 PHE A  87      34.127  50.463  35.324  1.00 22.95           C
ATOM   1130  CZ  PHE A  87      35.482  50.297  35.396  1.00 19.28           C
ATOM   1131  H   PHE A  87      32.752  52.500  29.676  1.00 21.69           H
ATOM   1132  HA  PHE A  87      34.617  50.820  30.517  1.00 20.80           H
ATOM   1133  HB2 PHE A  87      34.199  52.834  31.659  1.00 20.39           H
ATOM   1134  HB3 PHE A  87      32.787  52.267  32.106  1.00 20.39           H
ATOM   1135  HD1 PHE A  87      36.233  51.515  32.495  1.00 23.92           H
ATOM   1136  HD2 PHE A  87      32.634  51.132  34.135  1.00 20.16           H
ATOM   1137  HE1 PHE A  87      37.203  50.572  34.406  1.00 21.22           H
ATOM   1138  HE2 PHE A  87      33.588  50.196  36.033  1.00 27.55           H
ATOM   1139  HZ  PHE A  87      35.858  49.921  36.163  1.00 23.13           H
ATOM   1140  N   HIS A  88      31.604  49.967  31.236  1.00 18.06           N
ATOM   1141  CA  HIS A  88      30.792  48.945  31.864  1.00 16.78           C
ATOM   1142  C   HIS A  88      30.343  47.898  30.856  1.00 19.66           C
ATOM   1143  O   HIS A  88      30.113  48.193  29.673  1.00 19.14           O
ATOM   1144  CB  HIS A  88      29.546  49.558  32.518  1.00 19.59           C
ATOM   1145  CG  HIS A  88      29.849  50.576  33.593  1.00 19.98           C
ATOM   1146  ND1 HIS A  88      30.031  51.917  33.321  1.00 18.73           N
ATOM   1147  CD2 HIS A  88      30.005  50.438  34.934  1.00 23.10           C
ATOM   1148  CE1 HIS A  88      30.276  52.557  34.453  1.00 22.56           C
ATOM   1149  NE2 HIS A  88      30.254  51.683  35.449  1.00 19.46           N
ATOM   1150  H   HIS A  88      31.158  50.652  30.980  1.00 21.68           H
ATOM   1151  HA  HIS A  88      31.320  48.514  32.550  1.00 20.13           H
ATOM   1152  HB2 HIS A  88      29.010  48.850  32.905  1.00 23.51           H
ATOM   1153  HB3 HIS A  88      29.035  50.007  31.829  1.00 23.51           H
ATOM   1154  HD2 HIS A  88      29.937  49.651  35.424  1.00 27.73           H
ATOM   1155  HE1 HIS A  88      30.431  53.470  34.539  1.00 27.08           H
ATOM   1156  HE2 HIS A  88      30.393  51.857  36.276  1.00 23.36           H
ATOM   1157  N   GLU A  89      30.207  46.660  31.349  1.00 19.03           N
ATOM   1158  CA  GLU A  89      29.584  45.603  30.552  1.00 22.38           C
ATOM   1159  C   GLU A  89      28.097  45.853  30.379  1.00 23.86           C
ATOM   1160  O   GLU A  89      27.529  45.550  29.323  1.00 28.87           O
ATOM   1161  CB  GLU A  89      29.796  44.235  31.213  1.00 25.75           C
ATOM   1162  CG  GLU A  89      31.179  43.676  31.040  1.00 24.89           C
ATOM   1163  CD  GLU A  89      31.587  43.521  29.594  1.00 28.79           C
ATOM   1164  OE1 GLU A  89      30.907  42.773  28.867  1.00 34.58           O
ATOM   1165  OE2 GLU A  89      32.578  44.167  29.174  1.00 32.15           O1-
ATOM   1166  H   GLU A  89      30.474  46.416  32.127  1.00 22.85           H
ATOM   1167  HA  GLU A  89      29.993  45.594  29.672  1.00 26.86           H
ATOM   1168  HB2 GLU A  89      29.626  44.310  32.166  1.00 30.91           H
ATOM   1169  HB3 GLU A  89      29.172  43.604  30.826  1.00 30.91           H
ATOM   1170  HG2 GLU A  89      31.818  44.265  31.471  1.00 29.87           H
ATOM   1171  HG3 GLU A  89      31.208  42.799  31.453  1.00 29.87           H
ATOM   1172  N   HIS A  90      27.451  46.355  31.419  1.00 24.25           N
ATOM   1173  CA  HIS A  90      26.045  46.724  31.406  1.00 24.61           C
ATOM   1174  C   HIS A  90      25.788  47.531  32.671  1.00 22.89           C
ATOM   1175  O   HIS A  90      26.684  47.731  33.492  1.00 25.13           O
ATOM   1176  CB  HIS A  90      25.139  45.498  31.307  1.00 29.30           C
ATOM   1177  CG  HIS A  90      25.515  44.392  32.241  1.00 36.89           C
ATOM   1178  ND1 HIS A  90      25.328  44.470  33.603  1.00 46.39           N
ATOM   1179  CD2 HIS A  90      26.071  43.182  32.003  1.00 44.57           C
ATOM   1180  CE1 HIS A  90      25.738  43.346  34.162  1.00 42.53           C
ATOM   1181  NE2 HIS A  90      26.199  42.552  33.214  1.00 46.74           N
ATOM   1182  H   HIS A  90      27.826  46.510  32.181  1.00 29.11           H
ATOM   1183  HA  HIS A  90      25.874  47.287  30.634  1.00 29.54           H
ATOM   1184  HB2 HIS A  90      25.202  45.148  30.408  1.00 35.17           H
ATOM   1185  HB3 HIS A  90      24.223  45.757  31.501  1.00 35.17           H
ATOM   1186  HD2 HIS A  90      26.320  42.839  31.175  1.00 53.49           H
ATOM   1187  HE1 HIS A  90      25.717  43.151  35.070  1.00 51.04           H
ATOM   1188  HE2 HIS A  90      26.527  41.768  33.335  1.00 56.09           H
ATOM   1189  N   ALA A  91      24.569  48.026  32.804  1.00 23.10           N
ATOM   1190  CA  ALA A  91      24.119  48.696  33.999  1.00 21.61           C
ATOM   1191  C   ALA A  91      23.057  47.830  34.646  1.00 28.74           C
ATOM   1192  O   ALA A  91      22.177  47.303  33.958  1.00 28.76           O
ATOM   1193  CB  ALA A  91      23.551  50.095  33.699  1.00 26.82           C
ATOM   1194  H   ALA A  91      23.964  47.975  32.198  1.00 27.73           H
ATOM   1195  HA  ALA A  91      24.864  48.785  34.614  1.00 25.94           H
ATOM   1196  HB1 ALA A  91      23.303  50.512  34.539  1.00 32.19           H
ATOM   1197  HB2 ALA A  91      24.231  50.620  33.250  1.00 32.19           H
ATOM   1198  HB3 ALA A  91      22.768  50.010  33.131  1.00 32.19           H
ATOM   1199  N   GLU A  92      23.148  47.672  35.964  1.00 26.78           N
ATOM   1200  CA  GLU A  92      22.272  46.776  36.698  1.00 29.68           C
ATOM   1201  C   GLU A  92      21.511  47.539  37.765  1.00 29.37           C
ATOM   1202  O   GLU A  92      22.072  48.384  38.475  1.00 28.22           O
ATOM   1203  CB  GLU A  92      23.059  45.613  37.367  1.00 33.11           C
ATOM   1204  CG  GLU A  92      24.066  44.909  36.468  1.00 36.84           C
ATOM   1205  H   GLU A  92      23.717  48.079  36.462  1.00 32.14           H
ATOM   1206  HA  GLU A  92      21.627  46.392  36.086  1.00 35.62           H
ATOM   1207  HB2 GLU A  92      22.421  44.944  37.661  1.00 39.73           H
ATOM   1208  HB3 GLU A  92      23.539  45.964  38.135  1.00 39.73           H
ATOM   1209  HG1 GLU A  92      24.775  45.531  36.235  1.00 44.22           H
ATOM   1210  HG3 GLU A  92      24.436  44.147  36.942  1.00 44.22           H
ATOM   1211  N   VAL A  93      20.229  47.222  37.888  1.00 24.33           N
ATOM   1212  CA  VAL A  93      19.397  47.750  38.947  1.00 18.11           C
ATOM   1213  C   VAL A  93      18.758  46.555  39.642  1.00 27.95           C
ATOM   1214  O   VAL A  93      17.933  45.864  39.039  1.00 21.23           O
ATOM   1215  CB  VAL A  93      18.324  48.704  38.436  1.00 22.26           C
ATOM   1216  CG1 VAL A  93      17.574  49.274  39.610  1.00 24.01           C
ATOM   1217  CG2 VAL A  93      18.941  49.827  37.579  1.00 23.29           C
ATOM   1218  H   VAL A  93      19.811  46.689  37.360  1.00 29.20           H
ATOM   1219  HA  VAL A  93      19.951  48.222  39.584  1.00 21.74           H
ATOM   1220  HB  VAL A  93      17.697  48.207  37.890  1.00 26.71           H
ATOM   1221 HG11 VAL A  93      16.926  49.914  39.277  1.00 28.82           H
ATOM   1222 HG12 VAL A  93      17.121  48.565  40.093  1.00 28.82           H
ATOM   1223 HG13 VAL A  93      18.212  49.715  40.191  1.00 28.82           H
ATOM   1224 HG21 VAL A  93      18.228  50.396  37.252  1.00 27.95           H
ATOM   1225 HG22 VAL A  93      19.544  50.339  38.137  1.00 27.95           H
ATOM   1226 HG23 VAL A  93      19.425  49.433  36.837  1.00 27.95           H
ATOM   1227  N   VAL A  94      19.103  46.327  40.906  1.00 22.35           N
ATOM   1228  CA  VAL A  94      18.552  45.203  41.678  1.00 25.39           C
ATOM   1229  C   VAL A  94      17.744  45.738  42.846  1.00 26.83           C
ATOM   1230  O   VAL A  94      18.275  46.477  43.689  1.00 26.23           O
ATOM   1231  CB  VAL A  94      19.643  44.259  42.189  1.00 28.97           C
ATOM   1232  CG1 VAL A  94      18.987  43.082  42.872  1.00 28.37           C
ATOM   1233  CG2 VAL A  94      20.537  43.804  41.074  1.00 32.22           C
ATOM   1234  H   VAL A  94      19.664  46.806  41.341  1.00 26.82           H
ATOM   1235  HA  VAL A  94      17.956  44.687  41.115  1.00 30.47           H
ATOM   1236  HB  VAL A  94      20.183  44.727  42.848  1.00 34.77           H
ATOM   1237 HG11 VAL A  94      19.681  42.496  43.209  1.00 34.05           H
ATOM   1238 HG12 VAL A  94      18.433  43.392  43.607  1.00 34.05           H
ATOM   1239 HG13 VAL A  94      18.437  42.616  42.220  1.00 34.05           H
ATOM   1240 HG21 VAL A  94      21.203  43.195  41.430  1.00 38.67           H
ATOM   1241 HG22 VAL A  94      19.986  43.346  40.429  1.00 38.67           H
ATOM   1242 HG23 VAL A  94      20.971  44.570  40.668  1.00 38.67           H
ATOM   1243  N   PHE A  95      16.482  45.309  42.937  1.00 23.20           N
ATOM   1244  CA  PHE A  95      15.568  45.817  43.942  1.00 22.99           C
ATOM   1245  C   PHE A  95      14.509  44.786  44.310  1.00 27.38           C
ATOM   1246  O   PHE A  95      14.122  43.939  43.504  1.00 27.21           O
ATOM   1247  CB  PHE A  95      14.854  47.096  43.465  1.00 20.65           C
ATOM   1248  CG  PHE A  95      14.009  46.918  42.245  1.00 20.11           C
ATOM   1249  CD1 PHE A  95      14.591  46.689  41.021  1.00 22.21           C
ATOM   1250  CD2 PHE A  95      12.634  47.044  42.314  1.00 21.54           C
ATOM   1251  CE1 PHE A  95      13.814  46.554  39.879  1.00 28.45           C
ATOM   1252  CE2 PHE A  95      11.838  46.902  41.151  1.00 23.33           C
ATOM   1253  CZ  PHE A  95      12.438  46.651  39.954  1.00 21.75           C
ATOM   1254  H   PHE A  95      16.136  44.720  42.418  1.00 27.84           H
ATOM   1255  HA  PHE A  95      16.075  46.032  44.737  1.00 27.59           H
ATOM   1256  HB2 PHE A  95      14.277  47.419  44.174  1.00 24.78           H
ATOM   1257  HB3 PHE A  95      15.525  47.766  43.258  1.00 24.78           H
ATOM   1258  HD1 PHE A  95      15.515  46.616  40.961  1.00 26.65           H
ATOM   1259  HD2 PHE A  95      12.228  47.210  43.133  1.00 25.85           H
ATOM   1260  HE1 PHE A  95      14.222  46.388  39.061  1.00 34.14           H
ATOM   1261  HE2 PHE A  95      10.913  46.977  41.200  1.00 28.00           H
ATOM   1262  HZ  PHE A  95      11.923  46.564  39.184  1.00 26.11           H
ATOM   1263  N   THR A  96      13.992  44.930  45.524  1.00 24.58           N
ATOM   1264  CA  THR A  96      12.793  44.228  45.966  1.00 29.11           C
ATOM   1265  C   THR A  96      11.559  44.995  45.511  1.00 27.88           C
ATOM   1266  O   THR A  96      11.460  46.206  45.717  1.00 25.37           O
ATOM   1267  CB  THR A  96      12.807  44.068  47.492  1.00 32.90           C
ATOM   1268  OG1 THR A  96      13.925  43.261  47.866  1.00 29.05           O
ATOM   1269  CG2 THR A  96      11.530  43.436  48.001  1.00 34.90           C
ATOM   1270  H   THR A  96      14.333  45.437  46.128  1.00 29.50           H
ATOM   1271  HA  THR A  96      12.774  43.348  45.561  1.00 34.94           H
ATOM   1272  HB  THR A  96      12.899  44.941  47.902  1.00 39.49           H
ATOM   1273  HG1 THR A  96      14.045  43.308  48.694  1.00 34.86           H
ATOM   1274 HG21 THR A  96      11.566  43.372  48.966  1.00 41.88           H
ATOM   1275 HG22 THR A  96      10.760  43.971  47.754  1.00 41.88           H
ATOM   1276 HG23 THR A  96      11.429  42.546  47.630  1.00 41.88           H
ATOM   1277  N   ALA A  97      10.624  44.299  44.862  1.00 22.53           N
ATOM   1278  CA  ALA A  97       9.416  44.934  44.369  1.00 20.74           C
ATOM   1279  C   ALA A  97       8.173  44.310  44.966  1.00 28.07           C
ATOM   1280  O   ALA A  97       8.146  43.122  45.294  1.00 31.66           O
ATOM   1281  CB  ALA A  97       9.306  44.866  42.842  1.00 24.08           C
ATOM   1282  H   ALA A  97      10.677  43.459  44.685  1.00 27.04           H
ATOM   1283  HA  ALA A  97       9.424  45.868  44.632  1.00 24.90           H
ATOM   1284  HB1 ALA A  97       8.495  45.320  42.566  1.00 28.91           H
ATOM   1285  HB2 ALA A  97      10.076  45.307  42.456  1.00 28.91           H
ATOM   1286  HB3 ALA A  97       9.280  43.937  42.563  1.00 28.91           H
ATOM   1287  N   ASN A  98       7.160  45.157  45.109  1.00 23.68           N
ATOM   1288  CA  ASN A  98       5.815  44.834  45.562  1.00 35.67           C
ATOM   1289  C   ASN A  98       5.788  44.192  46.958  1.00 41.11           C
ATOM   1290  O   ASN A  98       4.754  43.642  47.358  1.00 34.52           O
ATOM   1291  CB  ASN A  98       5.112  43.948  44.526  1.00 28.22           C
ATOM   1292  CG  ASN A  98       5.266  44.496  43.128  1.00 32.37           C
ATOM   1293  OD1 ASN A  98       4.766  45.589  42.823  1.00 34.65           O
ATOM   1294  ND2 ASN A  98       6.007  43.773  42.283  1.00 33.36           N
ATOM   1295  H   ASN A  98       7.239  45.993  44.933  1.00 28.42           H
ATOM   1296  HA  ASN A  98       5.314  45.665  45.611  1.00 42.81           H
ATOM   1297  HB2 ASN A  98       5.503  43.060  44.547  1.00 33.87           H
ATOM   1298  HB3 ASN A  98       4.164  43.910  44.729  1.00 33.87           H
ATOM   1299 HD21 ASN A  98       6.142  44.051  41.478  1.00 40.04           H
ATOM   1300 HD22 ASN A  98       6.358  43.029  42.542  1.00 40.04           H
ATOM   1301  N   ASP A  99       6.883  44.288  47.724  1.00 33.76           N
ATOM   1302  CA  ASP A  99       6.903  43.766  49.089  1.00 39.19           C
ATOM   1303  C   ASP A  99       5.867  44.436  49.994  1.00 42.31           C
ATOM   1304  O   ASP A  99       5.513  43.864  51.036  1.00 45.03           O
ATOM   1305  CB  ASP A  99       8.311  43.922  49.684  1.00 38.24           C
ATOM   1306  CG  ASP A  99       8.727  45.376  49.838  1.00 45.60           C
ATOM   1307  H   ASP A  99       7.629  44.635  47.477  1.00 40.52           H
ATOM   1308  HA  ASP A  99       6.700  42.818  49.064  1.00 47.03           H
ATOM   1309  HB2 ASP A  99       8.331  43.517  50.565  1.00 45.89           H
ATOM   1310  HB3 ASP A  99       8.952  43.485  49.104  1.00 45.89           H
ATOM   1311  N   SER A 100       5.371  45.624  49.632  1.00 34.70           N
ATOM   1312  CA  SER A 100       4.315  46.312  50.371  1.00 40.54           C
ATOM   1313  C   SER A 100       3.021  46.397  49.562  1.00 43.47           C
ATOM   1314  O   SER A 100       2.215  47.318  49.744  1.00 44.36           O
ATOM   1315  CB  SER A 100       4.762  47.718  50.785  1.00 38.31           C
ATOM   1316  OG  SER A 100       5.840  47.685  51.699  1.00 37.27           O
ATOM   1317  H   SER A 100       5.639  46.060  48.942  1.00 41.64           H
ATOM   1318  HA  SER A 100       4.125  45.808  51.177  1.00 48.65           H
ATOM   1319  HB2 SER A 100       5.052  48.197  49.991  1.00 45.98           H
ATOM   1320  HB3 SER A 100       4.014  48.182  51.194  1.00 45.98           H
ATOM   1321  HG  SER A 100       6.048  48.466  51.925  1.00 44.73           H
ATOM   1322  N   GLY A 101       2.808  45.439  48.666  1.00 44.52           N
ATOM   1323  CA  GLY A 101       1.655  45.471  47.804  1.00 44.35           C
ATOM   1324  C   GLY A 101       2.034  46.052  46.459  1.00 47.15           C
ATOM   1325  O   GLY A 101       3.137  46.579  46.278  1.00 43.97           O
ATOM   1326  H   GLY A 101       3.326  44.764  48.538  1.00 53.43           H
ATOM   1327  HA2 GLY A 101       1.330  44.565  47.678  1.00 53.22           H
ATOM   1328  HA3 GLY A 101       0.953  46.012  48.200  1.00 53.22           H
ATOM   1329  N   PRO A 102       1.130  45.955  45.487  1.00 42.27           N
ATOM   1330  CA  PRO A 102       1.444  46.404  44.124  1.00 39.95           C
ATOM   1331  C   PRO A 102       1.878  47.864  44.045  1.00 31.87           C
ATOM   1332  O   PRO A 102       1.235  48.766  44.592  1.00 34.77           O
ATOM   1333  CB  PRO A 102       0.127  46.173  43.380  1.00 41.09           C
ATOM   1334  CG  PRO A 102      -0.475  44.965  44.088  1.00 39.01           C
ATOM   1335  CD  PRO A 102      -0.131  45.192  45.543  1.00 49.51           C
ATOM   1336  HA  PRO A 102       2.134  45.839  43.739  1.00 47.95           H
ATOM   1337  HB2 PRO A 102      -0.447  46.949  43.483  1.00 49.31           H
ATOM   1338  HB3 PRO A 102       0.299  45.988  42.443  1.00 49.31           H
ATOM   1339  HG2 PRO A 102      -1.437  44.949  43.960  1.00 46.82           H
ATOM   1340  HG3 PRO A 102      -0.065  44.149  43.755  1.00 46.82           H
ATOM   1341  HD2 PRO A 102      -0.824  45.711  45.982  1.00 59.42           H
ATOM   1342  HD3 PRO A 102       0.011  44.340  45.983  1.00 59.42           H
ATOM   1343  N   ARG A 103       2.961  48.104  43.314  1.00 35.82           N
ATOM   1344  CA  ARG A 103       3.362  49.471  43.009  1.00 29.45           C
ATOM   1345  C   ARG A 103       3.767  49.572  41.549  1.00 27.44           C
ATOM   1346  O   ARG A 103       4.041  48.564  40.885  1.00 28.13           O
ATOM   1347  CB  ARG A 103       4.538  49.943  43.870  1.00 33.23           C
ATOM   1348  CG  ARG A 103       4.318  49.876  45.360  1.00 32.63           C
ATOM   1349  CD  ARG A 103       3.431  50.985  45.869  1.00 35.77           C
ATOM   1350  NE  ARG A 103       3.329  50.956  47.328  1.00 44.40           N
ATOM   1351  CZ  ARG A 103       2.374  50.331  48.012  1.00 48.20           C
ATOM   1352  NH1 ARG A 103       1.410  49.668  47.384  1.00 44.61           N
ATOM   1353  NH2 ARG A 103       2.374  50.381  49.338  1.00 48.69           N1+
ATOM   1354  H   ARG A 103       3.480  47.497  42.990  1.00 42.99           H
ATOM   1355  HA  ARG A 103       2.612  50.069  43.157  1.00 35.34           H
ATOM   1356  HB2 ARG A 103       5.307  49.387  43.667  1.00 39.88           H
ATOM   1357  HB3 ARG A 103       4.739  50.864  43.644  1.00 39.88           H
ATOM   1358  HG2 ARG A 103       3.896  49.031  45.575  1.00 39.16           H
ATOM   1359  HG3 ARG A 103       5.175  49.947  45.811  1.00 39.16           H
ATOM   1360  HD2 ARG A 103       3.815  51.838  45.615  1.00 42.93           H
ATOM   1361  HD3 ARG A 103       2.543  50.899  45.487  1.00 42.93           H
ATOM   1362  HE  ARG A 103       3.936  51.368  47.778  1.00 53.28           H
ATOM   1363 HH11 ARG A 103       1.395  49.628  46.526  1.00 53.54           H
ATOM   1364 HH12 ARG A 103       0.800  49.270  47.840  1.00 53.54           H
ATOM   1365 HH21 ARG A 103       2.993  50.811  49.754  1.00 58.43           H
ATOM   1366 HH22 ARG A 103       1.756  49.977  49.782  1.00 58.43           H
ATOM   1367  N   ARG A 104       3.860  50.817  41.081  1.00 30.44           N
ATOM   1368  CA  ARG A 104       4.391  51.130  39.759  1.00 34.70           C
ATOM   1369  C   ARG A 104       5.811  51.691  39.904  1.00 26.09           C
ATOM   1370  O   ARG A 104       6.063  52.533  40.764  1.00 26.11           O
ATOM   1371  CB  ARG A 104       3.471  52.125  39.035  1.00 34.14           C
ATOM   1372  CG  ARG A 104       2.125  51.520  38.521  1.00 44.40           C
ATOM   1373  CD  ARG A 104       1.216  52.561  37.821  1.00 38.71           C
ATOM   1374  H   ARG A 104       3.609  51.513  41.522  1.00 36.54           H
ATOM   1375  HA  ARG A 104       4.444  50.317  39.233  1.00 41.65           H
ATOM   1376  HB2 ARG A 104       3.944  52.477  38.263  1.00 40.97           H
ATOM   1377  HB3 ARG A 104       3.253  52.848  39.645  1.00 40.97           H
ATOM   1378  HG2 ARG A 104       1.635  51.159  39.277  1.00 53.29           H
ATOM   1379  HG3 ARG A 104       2.309  50.815  37.882  1.00 53.29           H
ATOM   1380  HD1 ARG A 104       0.985  53.258  38.456  1.00 46.45           H
ATOM   1381  HD3 ARG A 104       1.693  52.945  37.070  1.00 46.45           H
ATOM   1382  N   TYR A 105       6.740  51.158  39.117  1.00 26.25           N
ATOM   1383  CA  TYR A 105       8.154  51.491  39.224  1.00 25.18           C
ATOM   1384  C   TYR A 105       8.617  52.131  37.930  1.00 20.33           C
ATOM   1385  O   TYR A 105       8.353  51.602  36.847  1.00 25.78           O
ATOM   1386  CB  TYR A 105       8.998  50.257  39.486  1.00 22.11           C
ATOM   1387  CG  TYR A 105       8.680  49.610  40.823  1.00 23.60           C
ATOM   1388  CD1 TYR A 105       7.593  48.758  40.950  1.00 27.70           C
ATOM   1389  CD2 TYR A 105       9.416  49.907  41.963  1.00 23.48           C
ATOM   1390  CE1 TYR A 105       7.276  48.176  42.169  1.00 26.01           C
ATOM   1391  CE2 TYR A 105       9.105  49.341  43.186  1.00 24.37           C
ATOM   1392  CZ  TYR A 105       8.034  48.474  43.291  1.00 30.14           C
ATOM   1393  OH  TYR A 105       7.715  47.908  44.513  1.00 27.07           O
ATOM   1394  H   TYR A 105       6.572  50.587  38.497  1.00 31.51           H
ATOM   1395  HA  TYR A 105       8.290  52.119  39.951  1.00 30.22           H
ATOM   1396  HB2 TYR A 105       8.827  49.622  38.776  1.00 26.54           H
ATOM   1397  HB3 TYR A 105       9.932  50.510  39.484  1.00 26.54           H
ATOM   1398  HD1 TYR A 105       7.085  48.557  40.200  1.00 33.25           H
ATOM   1399  HD2 TYR A 105      10.139  50.483  41.902  1.00 28.17           H
ATOM   1400  HE1 TYR A 105       6.550  47.603  42.231  1.00 31.22           H
ATOM   1401  HE2 TYR A 105       9.619  49.546  43.932  1.00 29.25           H
ATOM   1402  HH  TYR A 105       7.945  48.419  45.137  1.00 32.49           H
ATOM   1403  N   THR A 106       9.319  53.252  38.043  1.00 22.63           N
ATOM   1404  CA  THR A 106      10.041  53.828  36.916  1.00 18.75           C
ATOM   1405  C   THR A 106      11.507  53.848  37.288  1.00 20.22           C
ATOM   1406  O   THR A 106      11.879  54.418  38.327  1.00 20.19           O
ATOM   1407  CB  THR A 106       9.561  55.234  36.566  1.00 28.71           C
ATOM   1408  OG1 THR A 106       8.187  55.203  36.192  1.00 31.35           O
ATOM   1409  CG2 THR A 106      10.355  55.796  35.390  1.00 28.97           C
ATOM   1410  H   THR A 106       9.391  53.705  38.773  1.00 27.15           H
ATOM   1411  HA  THR A 106       9.939  53.262  36.136  1.00 22.51           H
ATOM   1412  HB  THR A 106       9.674  55.819  37.330  1.00 34.46           H
ATOM   1413  HG1 THR A 106       7.926  55.978  35.992  1.00 37.62           H
ATOM   1414 HG21 THR A 106      10.014  56.674  35.165  1.00 34.77           H
ATOM   1415 HG22 THR A 106      11.296  55.872  35.608  1.00 34.77           H
ATOM   1416 HG23 THR A 106      10.254  55.217  34.620  1.00 34.77           H
ATOM   1417  N   ILE A 107      12.311  53.179  36.479  1.00 19.75           N
ATOM   1418  CA  ILE A 107      13.755  53.092  36.640  1.00 21.61           C
ATOM   1419  C   ILE A 107      14.340  54.008  35.559  1.00 24.77           C
ATOM   1420  O   ILE A 107      14.221  53.652  34.375  1.00 21.81           O
ATOM   1421  CB  ILE A 107      14.249  51.648  36.452  1.00 19.15           C
ATOM   1422  CG1 ILE A 107      13.637  50.604  37.434  1.00 23.13           C
ATOM   1423  CG2 ILE A 107      15.758  51.604  36.490  1.00 22.08           C
ATOM   1424  CD1 ILE A 107      13.312  51.112  38.784  1.00 24.32           C
ATOM   1425  H   ILE A 107      12.029  52.745  35.792  1.00 23.71           H
ATOM   1426  HA  ILE A 107      14.023  53.412  37.514  1.00 25.93           H
ATOM   1427  HB  ILE A 107      13.976  51.367  35.563  1.00 22.98           H
ATOM   1428 HG12 ILE A 107      12.816  50.264  37.049  1.00 27.76           H
ATOM   1429 HG13 ILE A 107      14.263  49.871  37.544  1.00 27.76           H
ATOM   1430 HG21 ILE A 107      16.051  50.682  36.416  1.00 26.50           H
ATOM   1431 HG22 ILE A 107      16.112  52.113  35.746  1.00 26.50           H
ATOM   1432 HG23 ILE A 107      16.057  51.993  37.329  1.00 26.50           H
ATOM   1433 HD11 ILE A 107      12.989  50.369  39.320  1.00 29.19           H
ATOM   1434 HD12 ILE A 107      14.109  51.492  39.186  1.00 29.19           H
ATOM   1435 HD13 ILE A 107      12.622  51.789  38.709  1.00 29.19           H
ATOM   1436  N   ALA A 108      14.994  55.149  35.923  1.00 22.36           N
ATOM   1437  CA  ALA A 108      15.688  55.965  34.911  1.00 19.88           C
ATOM   1438  C   ALA A 108      17.202  55.710  35.067  1.00 20.13           C
ATOM   1439  O   ALA A 108      17.772  55.533  36.153  1.00 18.17           O
ATOM   1440  CB  ALA A 108      15.380  57.434  35.116  1.00 20.50           C
ATOM   1441  H   ALA A 108      15.209  55.369  36.907  1.00 26.83           H
ATOM   1442  HA  ALA A 108      15.349  55.633  33.872  1.00 23.87           H
ATOM   1443  HB1 ALA A 108      15.855  58.044  34.335  1.00 24.61           H
ATOM   1444  HB2 ALA A 108      14.299  57.615  35.062  1.00 24.61           H
ATOM   1445  HB3 ALA A 108      15.732  57.805  36.084  1.00 24.61           H
ATOM   1446  N   ALA A 109      17.879  55.643  33.886  1.00 14.06           N
ATOM   1447  CA  ALA A 109      19.336  55.459  33.830  1.00 14.93           C
ATOM   1448  C   ALA A 109      19.794  56.580  32.876  1.00 17.78           C
ATOM   1449  O   ALA A 109      19.261  56.804  31.796  1.00 14.08           O
ATOM   1450  CB  ALA A 109      19.727  54.105  33.275  1.00 16.50           C
ATOM   1451  H   ALA A 109      17.406  55.658  32.958  1.00 16.88           H
ATOM   1452  HA  ALA A 109      19.773  55.591  34.873  1.00 17.92           H
ATOM   1453  HB1 ALA A 109      20.820  54.006  33.221  1.00 19.80           H
ATOM   1454  HB2 ALA A 109      19.342  53.295  33.908  1.00 19.80           H
ATOM   1455  HB3 ALA A 109      19.327  53.933  32.262  1.00 19.80           H
ATOM   1456  N   LEU A 110      20.823  57.324  33.386  1.00 16.73           N
ATOM   1457  CA  LEU A 110      21.524  58.382  32.654  1.00 10.75           C
ATOM   1458  C   LEU A 110      22.936  57.798  32.451  1.00 10.65           C
ATOM   1459  O   LEU A 110      23.711  57.349  33.291  1.00 13.22           O
ATOM   1460  CB  LEU A 110      21.637  59.651  33.503  1.00 12.69           C
ATOM   1461  CG  LEU A 110      22.404  60.794  32.796  1.00 13.90           C
ATOM   1462  CD1 LEU A 110      21.721  61.212  31.494  1.00 17.34           C
ATOM   1463  CD2 LEU A 110      22.472  61.984  33.760  1.00 17.55           C
ATOM   1464  H   LEU A 110      21.259  57.089  34.301  1.00 20.08           H
ATOM   1465  HA  LEU A 110      21.001  58.579  31.675  1.00 12.91           H
ATOM   1466  HB2 LEU A 110      20.620  60.007  33.775  1.00 15.23           H
ATOM   1467  HB3 LEU A 110      22.128  59.413  34.466  1.00 15.23           H
ATOM   1468  HG  LEU A 110      23.442  60.444  32.566  1.00 16.68           H
ATOM   1469 HD11 LEU A 110      22.219  62.085  31.046  1.00 20.82           H
ATOM   1470 HD12 LEU A 110      21.742  60.417  30.738  1.00 20.82           H
ATOM   1471 HD13 LEU A 110      20.675  61.492  31.652  1.00 20.82           H
ATOM   1472 HD21 LEU A 110      23.104  62.788  33.356  1.00 21.06           H
ATOM   1473 HD22 LEU A 110      21.477  62.401  33.949  1.00 21.06           H
ATOM   1474 HD23 LEU A 110      22.890  61.707  34.732  1.00 21.06           H
ATOM   1475  N   LEU A 111      23.262  57.745  31.136  1.00 11.22           N
ATOM   1476  CA  LEU A 111      24.432  57.017  30.612  1.00 10.59           C
ATOM   1477  C   LEU A 111      25.541  57.921  30.063  1.00 12.94           C
ATOM   1478  O   LEU A 111      25.277  58.804  29.247  1.00 13.37           O
ATOM   1479  CB  LEU A 111      24.019  56.079  29.484  1.00 12.90           C
ATOM   1480  CG  LEU A 111      22.963  55.005  29.699  1.00 12.93           C
ATOM   1481  CD1 LEU A 111      22.995  54.110  28.485  1.00 16.76           C
ATOM   1482  CD2 LEU A 111      23.214  54.187  30.952  1.00 15.44           C
ATOM   1483  H   LEU A 111      22.784  58.093  30.516  1.00 13.47           H
ATOM   1484  HA  LEU A 111      24.805  56.474  31.323  1.00 12.71           H
ATOM   1485  HB2 LEU A 111      23.698  56.631  28.746  1.00 15.49           H
ATOM   1486  HB3 LEU A 111      24.813  55.618  29.175  1.00 15.49           H
ATOM   1487  HG  LEU A 111      22.090  55.424  29.761  1.00 15.52           H
ATOM   1488 HD11 LEU A 111      22.345  53.399  28.598  1.00 20.12           H
ATOM   1489 HD12 LEU A 111      22.799  54.635  27.694  1.00 20.12           H
ATOM   1490 HD13 LEU A 111      23.884  53.725  28.418  1.00 20.12           H
ATOM   1491 HD21 LEU A 111      22.543  53.489  31.013  1.00 18.53           H
ATOM   1492 HD22 LEU A 111      24.103  53.797  30.912  1.00 18.53           H
ATOM   1493 HD23 LEU A 111      23.149  54.774  31.726  1.00 18.53           H
ATOM   1494  N   SER A 112      26.788  57.625  30.432  1.00 13.09           N
ATOM   1495  CA  SER A 112      27.995  58.146  29.803  1.00 11.18           C
ATOM   1496  C   SER A 112      28.966  57.003  29.589  1.00 11.53           C
ATOM   1497  O   SER A 112      28.809  55.918  30.170  1.00 14.42           O
ATOM   1498  CB  SER A 112      28.667  59.235  30.659  1.00 14.41           C
ATOM   1499  OG  SER A 112      27.828  60.373  30.828  1.00 20.00           O
ATOM   1500  H   SER A 112      26.964  57.089  31.073  1.00 15.71           H
ATOM   1501  HA  SER A 112      27.754  58.529  28.944  1.00 13.43           H
ATOM   1502  HB2 SER A 112      28.861  58.862  31.527  1.00 17.30           H
ATOM   1503  HB3 SER A 112      29.480  59.521  30.219  1.00 17.30           H
ATOM   1504  HG  SER A 112      27.625  60.451  31.635  1.00 24.00           H
ATOM   1505  N   PRO A 113      30.007  57.196  28.789  1.00 14.44           N
ATOM   1506  CA  PRO A 113      30.904  56.051  28.542  1.00 11.97           C
ATOM   1507  C   PRO A 113      31.523  55.449  29.811  1.00 15.59           C
ATOM   1508  O   PRO A 113      31.610  54.226  29.915  1.00 16.72           O
ATOM   1509  CB  PRO A 113      31.950  56.629  27.616  1.00 12.88           C
ATOM   1510  CG  PRO A 113      31.155  57.596  26.747  1.00 13.63           C
ATOM   1511  CD  PRO A 113      30.206  58.263  27.770  1.00 11.75           C
ATOM   1512  HA  PRO A 113      30.410  55.366  28.066  1.00 14.37           H
ATOM   1513  HB2 PRO A 113      32.621  57.095  28.139  1.00 15.47           H
ATOM   1514  HB3 PRO A 113      32.345  55.911  27.090  1.00 15.47           H
ATOM   1515  HG2 PRO A 113      31.757  58.234  26.338  1.00 16.36           H
ATOM   1516  HG3 PRO A 113      30.645  57.099  26.085  1.00 16.36           H
ATOM   1517  HD2 PRO A 113      30.638  59.040  28.163  1.00 14.10           H
ATOM   1518  HD3 PRO A 113      29.356  58.481  27.358  1.00 14.10           H
ATOM   1519  N   TYR A 114      31.892  56.260  30.806  1.00 14.31           N
ATOM   1520  CA  TYR A 114      32.495  55.739  32.025  1.00 14.02           C
ATOM   1521  C   TYR A 114      31.659  55.929  33.280  1.00 18.15           C
ATOM   1522  O   TYR A 114      32.186  55.747  34.388  1.00 17.13           O
ATOM   1523  CB  TYR A 114      33.868  56.376  32.224  1.00 14.30           C
ATOM   1524  CG  TYR A 114      34.927  55.831  31.331  1.00 19.50           C
ATOM   1525  CD1 TYR A 114      34.985  56.219  29.997  1.00 20.31           C
ATOM   1526  CD2 TYR A 114      35.844  54.870  31.784  1.00 18.55           C
ATOM   1527  CE1 TYR A 114      35.916  55.708  29.146  1.00 21.43           C
ATOM   1528  CE2 TYR A 114      36.813  54.354  30.916  1.00 21.89           C
ATOM   1529  CZ  TYR A 114      36.821  54.772  29.595  1.00 24.89           C
ATOM   1530  OH  TYR A 114      37.744  54.312  28.697  1.00 26.24           O
ATOM   1531  H   TYR A 114      31.818  57.115  30.785  1.00 17.17           H
ATOM   1532  HA  TYR A 114      32.628  54.780  31.929  1.00 16.83           H
ATOM   1533  HB2 TYR A 114      33.792  57.325  32.035  1.00 17.17           H
ATOM   1534  HB3 TYR A 114      34.143  56.235  33.145  1.00 17.17           H
ATOM   1535  HD1 TYR A 114      34.375  56.842  29.678  1.00 24.37           H
ATOM   1536  HD2 TYR A 114      35.820  54.591  32.668  1.00 22.27           H
ATOM   1537  HE1 TYR A 114      35.943  55.993  28.261  1.00 25.72           H
ATOM   1538  HE2 TYR A 114      37.429  53.726  31.213  1.00 26.28           H
ATOM   1539  HH  TYR A 114      37.991  53.541  28.922  1.00 31.49           H
ATOM   1540  N   SER A 115      30.383  56.255  33.155  1.00 15.14           N
ATOM   1541  CA  SER A 115      29.564  56.518  34.322  1.00 13.06           C
ATOM   1542  C   SER A 115      28.122  56.144  34.002  1.00 17.08           C
ATOM   1543  O   SER A 115      27.671  56.247  32.853  1.00 14.81           O
ATOM   1544  CB  SER A 115      29.642  58.008  34.750  1.00 12.99           C
ATOM   1545  OG  SER A 115      28.905  58.821  33.860  0.62 19.36           O
ATOM   1546  H   SER A 115      29.968  56.333  32.406  1.00 18.18           H
ATOM   1547  HA  SER A 115      29.879  55.965  35.053  1.00 15.68           H
ATOM   1548  HB2 SER A 115      29.276  58.129  35.643  1.00 15.59           H
ATOM   1549  HB3 SER A 115      30.566  58.296  34.715  1.00 15.59           H
ATOM   1550  HG  SER A 115      28.234  59.127  34.258  1.00 23.24           H
ATOM   1551  N   TYR A 116      27.369  55.759  35.023  1.00 15.13           N
ATOM   1552  CA  TYR A 116      25.922  55.713  34.847  1.00 17.93           C
ATOM   1553  C   TYR A 116      25.246  56.114  36.138  1.00 16.72           C
ATOM   1554  O   TYR A 116      25.813  55.884  37.222  1.00 16.69           O
ATOM   1555  CB  TYR A 116      25.443  54.344  34.343  1.00 22.26           C
ATOM   1556  CG  TYR A 116      25.447  53.151  35.282  1.00 20.67           C
ATOM   1557  CD1 TYR A 116      24.403  52.935  36.147  1.00 21.37           C
ATOM   1558  CD2 TYR A 116      26.473  52.211  35.253  1.00 23.92           C
ATOM   1559  CE1 TYR A 116      24.362  51.842  36.971  1.00 18.87           C
ATOM   1560  CE2 TYR A 116      26.447  51.082  36.099  1.00 27.76           C
ATOM   1561  CZ  TYR A 116      25.388  50.911  36.957  1.00 26.88           C
ATOM   1562  OH  TYR A 116      25.308  49.806  37.802  1.00 31.28           O
ATOM   1563  H   TYR A 116      27.650  55.524  35.798  1.00 18.16           H
ATOM   1564  HA  TYR A 116      25.674  56.367  34.180  1.00 21.51           H
ATOM   1565  HB2 TYR A 116      24.528  54.458  34.045  1.00 26.72           H
ATOM   1566  HB3 TYR A 116      25.992  54.107  33.581  1.00 26.72           H
ATOM   1567  HD1 TYR A 116      23.704  53.545  36.170  1.00 25.65           H
ATOM   1568  HD2 TYR A 116      27.186  52.332  34.670  1.00 28.71           H
ATOM   1569  HE1 TYR A 116      23.641  51.728  37.546  1.00 22.65           H
ATOM   1570  HE2 TYR A 116      27.139  50.463  36.080  1.00 33.31           H
ATOM   1571  HH  TYR A 116      25.886  49.241  37.581  1.00 37.54           H
ATOM   1572  N   SER A 117      24.099  56.816  36.013  1.00 15.71           N
ATOM   1573  CA  SER A 117      23.418  57.252  37.216  1.00 14.74           C
ATOM   1574  C   SER A 117      22.024  56.699  36.958  1.00 17.16           C
ATOM   1575  O   SER A 117      21.379  56.634  35.916  1.00 18.45           O
ATOM   1576  CB  SER A 117      23.421  58.780  37.343  1.00 20.56           C
ATOM   1577  OG  SER A 117      22.742  59.036  38.575  0.51 20.05           O
ATOM   1578  H   SER A 117      23.654  57.030  35.087  1.00 18.86           H
ATOM   1579  HA  SER A 117      23.911  56.811  38.142  1.00 17.69           H
ATOM   1580  HB2 SER A 117      24.462  59.154  37.425  1.00 24.67           H
ATOM   1581  HB3 SER A 117      22.889  59.271  36.504  1.00 24.67           H
ATOM   1582  HG  SER A 117      22.298  59.935  38.546  1.00 24.07           H
ATOM   1583  N   THR A 118      21.507  56.140  38.072  1.00 13.16           N
ATOM   1584  CA  THR A 118      20.171  55.532  38.041  1.00 14.29           C
ATOM   1585  C   THR A 118      19.275  56.001  39.182  1.00 21.28           C
ATOM   1586  O   THR A 118      19.746  56.156  40.334  1.00 19.80           O
ATOM   1587  CB  THR A 118      20.289  53.993  38.002  1.00 19.34           C
ATOM   1588  OG1 THR A 118      19.011  53.426  37.697  1.00 20.96           O
ATOM   1589  CG2 THR A 118      20.810  53.392  39.309  1.00 21.50           C
ATOM   1590  H   THR A 118      21.898  56.091  38.830  1.00 15.79           H
ATOM   1591  HA  THR A 118      19.730  55.796  37.221  1.00 17.15           H
ATOM   1592  HB  THR A 118      20.916  53.761  37.302  1.00 23.21           H
ATOM   1593  HG1 THR A 118      18.655  53.874  37.082  1.00 25.16           H
ATOM   1594 HG21 THR A 118      20.868  52.427  39.225  1.00 25.81           H
ATOM   1595 HG22 THR A 118      21.693  53.737  39.511  1.00 25.81           H
ATOM   1596 HG23 THR A 118      20.199  53.608  40.028  1.00 25.81           H
ATOM   1597  N   THR A 119      17.976  56.239  38.879  1.00 18.17           N
ATOM   1598  CA  THR A 119      17.099  56.514  39.995  1.00 17.20           C
ATOM   1599  C   THR A 119      15.854  55.701  39.678  1.00 17.84           C
ATOM   1600  O   THR A 119      15.492  55.151  38.653  1.00 18.89           O
ATOM   1601  CB  THR A 119      16.852  58.039  40.208  1.00 21.87           C
ATOM   1602  OG1 THR A 119      16.371  58.133  41.556  1.00 20.97           O
ATOM   1603  CG2 THR A 119      15.849  58.649  39.258  1.00 18.81           C
ATOM   1604  H   THR A 119      17.561  56.107  37.928  1.00 21.81           H
ATOM   1605  HA  THR A 119      17.579  56.155  40.974  1.00 20.64           H
ATOM   1606  HB  THR A 119      17.846  58.558  40.175  1.00 26.25           H
ATOM   1607  HG1 THR A 119      15.877  58.976  41.735  1.00 25.16           H
ATOM   1608 HG21 THR A 119      15.817  59.740  39.369  1.00 22.57           H
ATOM   1609 HG22 THR A 119      16.090  58.424  38.212  1.00 22.57           H
ATOM   1610 HG23 THR A 119      14.834  58.285  39.459  1.00 22.57           H
ATOM   1611  N   ALA A 120      15.098  55.642  40.798  1.00 18.24           N
ATOM   1612  CA  ALA A 120      13.799  54.962  40.866  1.00 20.27           C
ATOM   1613  C   ALA A 120      12.710  55.897  41.374  1.00 19.64           C
ATOM   1614  O   ALA A 120      12.891  56.599  42.378  1.00 17.63           O
ATOM   1615  CB  ALA A 120      13.859  53.711  41.759  1.00 21.89           C
ATOM   1616  H   ALA A 120      15.326  56.001  41.544  1.00 21.89           H
ATOM   1617  HA  ALA A 120      13.543  54.671  39.980  1.00 24.33           H
ATOM   1618  HB1 ALA A 120      12.989  53.282  41.739  1.00 26.27           H
ATOM   1619  HB2 ALA A 120      14.535  53.102  41.417  1.00 26.27           H
ATOM   1620  HB3 ALA A 120      14.077  53.965  42.672  1.00 26.27           H
ATOM   1621  N   VAL A 121      11.578  55.905  40.678  1.00 20.03           N
ATOM   1622  CA  VAL A 121      10.344  56.513  41.161  1.00 18.37           C
ATOM   1623  C   VAL A 121       9.348  55.388  41.446  1.00 19.01           C
ATOM   1624  O   VAL A 121       9.069  54.571  40.564  1.00 26.43           O
ATOM   1625  CB  VAL A 121       9.747  57.495  40.148  1.00 27.93           C
ATOM   1626  CG1 VAL A 121       8.440  58.050  40.704  1.00 25.53           C
ATOM   1627  CG2 VAL A 121      10.738  58.634  39.820  1.00 33.49           C
ATOM   1628  H   VAL A 121      11.503  55.557  39.895  1.00 24.04           H
ATOM   1629  HA  VAL A 121      10.513  56.987  41.989  1.00 22.05           H
ATOM   1630  HB  VAL A 121       9.550  57.017  39.326  1.00 33.52           H
ATOM   1631 HG11 VAL A 121       8.094  58.709  40.084  1.00 30.64           H
ATOM   1632 HG12 VAL A 121       7.795  57.334  40.816  1.00 30.64           H
ATOM   1633 HG13 VAL A 121       8.622  58.461  41.562  1.00 30.64           H
ATOM   1634 HG21 VAL A 121      10.320  59.241  39.189  1.00 40.19           H
ATOM   1635 HG22 VAL A 121      10.956  59.108  40.639  1.00 40.19           H
ATOM   1636 HG23 VAL A 121      11.542  58.256  39.426  1.00 40.19           H
ATOM   1637  N   VAL A 122       8.835  55.340  42.665  1.00 25.57           N
ATOM   1638  CA  VAL A 122       7.877  54.319  43.079  1.00 26.46           C
ATOM   1639  C   VAL A 122       6.570  55.008  43.421  1.00 24.44           C
ATOM   1640  O   VAL A 122       6.542  55.875  44.305  1.00 28.67           O
ATOM   1641  CB  VAL A 122       8.387  53.533  44.284  1.00 24.97           C
ATOM   1642  CG1 VAL A 122       7.394  52.424  44.629  1.00 30.96           C
ATOM   1643  CG2 VAL A 122       9.761  53.004  43.998  1.00 23.02           C
ATOM   1644  H   VAL A 122       9.032  55.895  43.291  1.00 30.69           H
ATOM   1645  HA  VAL A 122       7.725  53.696  42.351  1.00 31.75           H
ATOM   1646  HB  VAL A 122       8.444  54.133  45.040  1.00 29.97           H
ATOM   1647 HG11 VAL A 122       7.731  51.928  45.391  1.00 37.16           H
ATOM   1648 HG12 VAL A 122       6.534  52.818  44.850  1.00 37.16           H
ATOM   1649 HG13 VAL A 122       7.297  51.839  43.861  1.00 37.16           H
ATOM   1650 HG21 VAL A 122      10.029  52.436  44.734  1.00 27.62           H
ATOM   1651 HG22 VAL A 122       9.739  52.498  43.171  1.00 27.62           H
ATOM   1652 HG23 VAL A 122      10.374  53.750  43.915  1.00 27.62           H
ATOM   1653  N   THR A 123       5.477  54.589  42.765  1.00 28.99           N
ATOM   1654  CA  THR A 123       4.171  55.191  43.004  1.00 31.26           C
ATOM   1655  C   THR A 123       3.139  54.123  43.331  1.00 31.09           C
ATOM   1656  O   THR A 123       3.306  52.944  43.001  1.00 30.84           O
ATOM   1657  CB  THR A 123       3.687  56.022  41.813  1.00 34.15           C
ATOM   1658  OG1 THR A 123       3.524  55.177  40.665  1.00 44.52           O
ATOM   1659  CG2 THR A 123       4.688  57.101  41.494  1.00 34.98           C
ATOM   1660  H   THR A 123       5.471  53.956  42.179  1.00 34.80           H
ATOM   1661  HA  THR A 123       4.236  55.785  43.766  1.00 37.52           H
ATOM   1662  HB  THR A 123       2.843  56.447  42.034  1.00 40.98           H
ATOM   1663  HG1 THR A 123       4.265  54.842  40.456  1.00 53.43           H
ATOM   1664 HG21 THR A 123       4.354  57.656  40.774  1.00 41.98           H
ATOM   1665 HG22 THR A 123       4.844  57.658  42.271  1.00 41.98           H
ATOM   1666 HG23 THR A 123       5.525  56.695  41.218  1.00 41.98           H
ATOM   1667  N   ASN A 124       2.089  54.558  44.019  1.00 33.08           N
ATOM   1668  CA  ASN A 124       0.988  53.696  44.450  1.00 42.39           C
ATOM   1669  C   ASN A 124      -0.323  54.011  43.704  1.00 37.48           C
ATOM   1670  O   ASN A 124      -0.886  53.149  42.999  1.00 46.59           O
ATOM   1671  CB  ASN A 124       0.773  53.848  45.967  1.00 44.45           C
ATOM   1672  CG  ASN A 124      -0.005  52.700  46.551  1.00 47.83           C
ATOM   1673  OD1 ASN A 124      -0.756  52.024  45.842  1.00 46.28           O
ATOM   1674  ND2 ASN A 124       0.173  52.459  47.846  1.00 47.12           N
ATOM   1675  H   ASN A 124       1.995  55.377  44.263  1.00 39.70           H
ATOM   1676  HA  ASN A 124       1.221  52.770  44.274  1.00 50.88           H
ATOM   1677  HB2 ASN A 124       0.273  54.662  46.139  1.00 53.34           H
ATOM   1678  HB3 ASN A 124       1.634  53.886  46.415  1.00 53.34           H
ATOM   1679 HD21 ASN A 124      -0.256  51.817  48.229  1.00 56.55           H
ATOM   1680 HD22 ASN A 124       0.718  52.944  48.302  1.00 56.55           H
ATOM   1681  HC  ASN A 124      -0.743  54.917  43.772  1.00 44.98           H
TER
ATOM   1682  CA  CYS B  10       6.316  72.186  25.327  1.00 38.16           C
ATOM   1683  C   CYS B  10       7.740  72.363  24.788  1.00 36.73           C
ATOM   1684  O   CYS B  10       8.500  71.412  24.752  1.00 40.20           O
ATOM   1685  N   PRO B  11       8.092  73.583  24.362  1.00 31.46           N
ATOM   1686  CA  PRO B  11       9.496  73.852  23.977  1.00 29.98           C
ATOM   1687  C   PRO B  11      10.468  73.804  25.153  1.00 25.31           C
ATOM   1688  O   PRO B  11      11.663  73.560  24.946  1.00 23.79           O
ATOM   1689  CB  PRO B  11       9.438  75.256  23.369  1.00 36.04           C
ATOM   1690  CG  PRO B  11       8.193  75.848  23.912  1.00 35.49           C
ATOM   1691  CD  PRO B  11       7.228  74.748  24.169  1.00 33.60           C
ATOM   1692  HA  PRO B  11       9.787  73.233  23.292  1.00 35.98           H
ATOM   1693  HB2 PRO B  11      10.214  75.764  23.650  1.00 43.26           H
ATOM   1694  HB3 PRO B  11       9.396  75.198  22.404  1.00 43.26           H
ATOM   1695  HG2 PRO B  11       8.401  76.307  24.742  1.00 42.60           H
ATOM   1696  HG3 PRO B  11       7.828  76.469  23.264  1.00 42.60           H
ATOM   1697  HD2 PRO B  11       6.722  74.918  24.976  1.00 40.33           H
ATOM   1698  HD3 PRO B  11       6.652  74.618  23.402  1.00 40.33           H
ATOM   1699  N   LEU B  12      10.006  74.069  26.375  1.00 26.01           N
ATOM   1700  CA  LEU B  12      10.853  73.998  27.561  1.00 23.87           C
ATOM   1701  C   LEU B  12      10.101  73.241  28.642  1.00 22.02           C
ATOM   1702  O   LEU B  12       9.001  73.642  29.017  1.00 25.35           O
ATOM   1703  CB  LEU B  12      11.246  75.398  28.053  1.00 23.73           C
ATOM   1704  CG  LEU B  12      12.086  75.485  29.337  1.00 28.53           C
ATOM   1705  CD1 LEU B  12      13.371  74.696  29.180  1.00 22.40           C
ATOM   1706  CD2 LEU B  12      12.383  76.949  29.750  1.00 28.52           C
ATOM   1707  H   LEU B  12       9.194  74.295  26.544  1.00 31.21           H
ATOM   1708  HA  LEU B  12      11.660  73.504  27.343  1.00 28.65           H
ATOM   1709  HB2 LEU B  12      11.749  75.835  27.349  1.00 28.48           H
ATOM   1710  HB3 LEU B  12      10.430  75.896  28.222  1.00 28.48           H
ATOM   1711  HG  LEU B  12      11.586  75.071  30.058  1.00 34.24           H
ATOM   1712 HD11 LEU B  12      13.899  74.808  29.986  1.00 26.88           H
ATOM   1713 HD12 LEU B  12      13.159  73.759  29.053  1.00 26.88           H
ATOM   1714 HD13 LEU B  12      13.860  75.034  28.415  1.00 26.88           H
ATOM   1715 HD21 LEU B  12      12.911  76.952  30.563  1.00 34.23           H
ATOM   1716 HD22 LEU B  12      12.877  77.380  29.036  1.00 34.23           H
ATOM   1717 HD23 LEU B  12      11.547  77.412  29.902  1.00 34.23           H
ATOM   1718  N   MET B  13      10.681  72.144  29.140  1.00 23.59           N
ATOM   1719  CA  MET B  13      10.106  71.437  30.282  1.00 22.24           C
ATOM   1720  C   MET B  13      11.199  71.199  31.315  1.00 15.65           C
ATOM   1721  O   MET B  13      12.332  70.883  30.953  1.00 18.12           O
ATOM   1722  CB  MET B  13       9.477  70.119  29.846  1.00 21.53           C
ATOM   1723  CG  MET B  13       8.499  69.551  30.882  1.00 31.99           C
ATOM   1724  SD  MET B  13       9.349  68.321  31.855  1.00 34.74           S
ATOM   1725  CE  MET B  13       9.515  66.954  30.706  1.00 28.58           C
ATOM   1726  H   MET B  13      11.402  71.786  28.827  1.00 28.31           H
ATOM   1727  HA  MET B  13       9.410  71.984  30.681  1.00 26.70           H
ATOM   1728  HB2 MET B  13       8.991  70.260  29.020  1.00 25.84           H
ATOM   1729  HB3 MET B  13      10.178  69.467  29.697  1.00 25.84           H
ATOM   1730  HG2 MET B  13       8.189  70.257  31.472  1.00 38.39           H
ATOM   1731  HG3 MET B  13       7.755  69.120  30.438  1.00 38.39           H
ATOM   1732  HE1 MET B  13       9.899  66.188  31.164  1.00 34.30           H
ATOM   1733  HE2 MET B  13       8.636  66.729  30.368  1.00 34.30           H
ATOM   1734  HE3 MET B  13      10.091  67.220  29.970  1.00 34.30           H
ATOM   1735  N   VAL B  14      10.861  71.365  32.592  1.00 19.91           N
ATOM   1736  CA  VAL B  14      11.791  71.124  33.702  1.00 17.76           C
ATOM   1737  C   VAL B  14      11.236  69.962  34.516  1.00 21.16           C
ATOM   1738  O   VAL B  14      10.044  69.994  34.868  1.00 21.17           O
ATOM   1739  CB  VAL B  14      11.950  72.382  34.554  1.00 13.54           C
ATOM   1740  CG1 VAL B  14      12.869  72.156  35.761  1.00 17.63           C
ATOM   1741  CG2 VAL B  14      12.484  73.507  33.708  1.00 23.44           C
ATOM   1742  H   VAL B  14      10.086  71.635  32.844  1.00 23.90           H
ATOM   1743  HA  VAL B  14      12.667  70.882  33.368  1.00 21.32           H
ATOM   1744  HB  VAL B  14      11.076  72.635  34.888  1.00 16.25           H
ATOM   1745 HG11 VAL B  14      12.947  72.985  36.254  1.00 21.16           H
ATOM   1746 HG12 VAL B  14      12.489  71.472  36.331  1.00 21.16           H
ATOM   1747 HG13 VAL B  14      13.744  71.884  35.443  1.00 21.16           H
ATOM   1748 HG21 VAL B  14      12.619  74.286  34.271  1.00 28.14           H
ATOM   1749 HG22 VAL B  14      13.333  73.225  33.336  1.00 28.14           H
ATOM   1750 HG23 VAL B  14      11.855  73.710  32.996  1.00 28.14           H
ATOM   1751  N   LYS B  15      12.074  68.921  34.780  1.00 15.14           N
ATOM   1752  CA  LYS B  15      11.561  67.755  35.506  1.00 16.44           C
ATOM   1753  C   LYS B  15      12.611  67.558  36.622  1.00 14.00           C
ATOM   1754  O   LYS B  15      13.815  67.534  36.428  1.00 16.82           O
ATOM   1755  CB  LYS B  15      11.519  66.509  34.635  1.00 18.28           C
ATOM   1756  CG  LYS B  15      10.839  65.378  35.414  1.00 25.69           C
ATOM   1757  CD  LYS B  15      10.632  64.135  34.554  1.00 33.74           C
ATOM   1758  CE  LYS B  15       9.713  63.119  35.266  1.00 27.55           C
ATOM   1759  NZ  LYS B  15       8.568  62.794  34.338  1.00 48.97           N1+
ATOM   1760  H   LYS B  15      13.070  68.898  34.490  1.00 18.18           H
ATOM   1761  HA  LYS B  15      10.531  67.997  35.921  1.00 19.73           H
ATOM   1762  HB2 LYS B  15      10.955  66.728  33.701  1.00 21.94           H
ATOM   1763  HB3 LYS B  15      12.537  66.220  34.310  1.00 21.94           H
ATOM   1764  HG2 LYS B  15      11.442  65.122  36.309  1.00 30.84           H
ATOM   1765  HG3 LYS B  15       9.862  65.740  35.805  1.00 30.84           H
ATOM   1766  HD2 LYS B  15      10.209  64.434  33.568  1.00 40.49           H
ATOM   1767  HD3 LYS B  15      11.607  63.668  34.311  1.00 40.49           H
ATOM   1768  HE2 LYS B  15      10.287  62.216  35.560  1.00 33.06           H
ATOM   1769  HE3 LYS B  15       9.295  63.541  36.208  1.00 33.06           H
ATOM   1770  HZ1 LYS B  15       7.840  62.253  34.809  1.00 58.77           H
ATOM   1771  HZ2 LYS B  15       8.058  63.926  33.806  1.00 58.77           H
ATOM   1772  HZ3 LYS B  15       8.893  62.248  33.534  1.00 58.77           H
ATOM   1773  N   VAL B  16      12.041  67.429  37.846  1.00 13.53           N
ATOM   1774  CA  VAL B  16      12.778  67.372  39.117  1.00 14.72           C
ATOM   1775  C   VAL B  16      12.371  66.101  39.897  1.00 16.12           C
ATOM   1776  O   VAL B  16      11.175  65.920  40.208  1.00 15.62           O
ATOM   1777  CB  VAL B  16      12.529  68.644  39.950  1.00 14.14           C
ATOM   1778  CG1 VAL B  16      13.434  68.711  41.189  1.00 15.15           C
ATOM   1779  CG2 VAL B  16      12.777  69.891  39.109  1.00 17.70           C
ATOM   1780  H   VAL B  16      11.191  67.374  37.968  1.00 16.24           H
ATOM   1781  HA  VAL B  16      13.727  67.328  38.923  1.00 17.67           H
ATOM   1782  HB  VAL B  16      11.608  68.667  40.247  1.00 16.97           H
ATOM   1783 HG11 VAL B  16      13.237  69.514  41.695  1.00 18.18           H
ATOM   1784 HG12 VAL B  16      13.294  67.930  41.746  1.00 18.18           H
ATOM   1785 HG13 VAL B  16      14.358  68.740  40.889  1.00 18.18           H
ATOM   1786 HG21 VAL B  16      12.667  70.671  39.672  1.00 21.25           H
ATOM   1787 HG22 VAL B  16      13.684  69.854  38.774  1.00 21.25           H
ATOM   1788 HG23 VAL B  16      12.148  69.925  38.374  1.00 21.25           H
ATOM   1789  N   LEU B  17      13.351  65.239  40.244  1.00 16.25           N
ATOM   1790  CA  LEU B  17      12.998  64.104  41.110  1.00 15.81           C
ATOM   1791  C   LEU B  17      13.798  64.327  42.419  1.00 14.30           C
ATOM   1792  O   LEU B  17      14.811  64.994  42.552  1.00 12.88           O
ATOM   1793  CB  LEU B  17      13.411  62.799  40.430  1.00 12.28           C
ATOM   1794  CG  LEU B  17      12.602  62.509  39.133  1.00 20.82           C
ATOM   1795  CD1 LEU B  17      13.074  61.167  38.558  1.00 27.15           C
ATOM   1796  CD2 LEU B  17      11.100  62.482  39.409  1.00 25.83           C
ATOM   1797  H   LEU B  17      14.359  65.433  40.110  1.00 19.50           H
ATOM   1798  HA  LEU B  17      11.885  64.110  41.316  1.00 18.97           H
ATOM   1799  HB2 LEU B  17      14.490  62.849  40.172  1.00 14.75           H
ATOM   1800  HB3 LEU B  17      13.309  61.944  41.127  1.00 14.75           H
ATOM   1801  HG  LEU B  17      12.807  63.314  38.384  1.00 24.99           H
ATOM   1802 HD11 LEU B  17      12.514  60.901  37.657  1.00 32.59           H
ATOM   1803 HD12 LEU B  17      14.139  61.195  38.292  1.00 32.59           H
ATOM   1804 HD13 LEU B  17      12.937  60.357  39.286  1.00 32.59           H
ATOM   1805 HD21 LEU B  17      10.526  62.213  38.520  1.00 31.00           H
ATOM   1806 HD22 LEU B  17      10.856  61.763  40.198  1.00 31.00           H
ATOM   1807 HD23 LEU B  17      10.738  63.469  39.740  1.00 31.00           H
ATOM   1808  N   ASP B  18      13.256  63.582  43.431  1.00 14.39           N
ATOM   1809  CA  ASP B  18      13.712  63.520  44.826  1.00 14.12           C
ATOM   1810  C   ASP B  18      14.319  62.136  45.074  1.00 17.57           C
ATOM   1811  O   ASP B  18      13.605  61.118  45.010  1.00 15.12           O
ATOM   1812  CB  ASP B  18      12.534  63.793  45.760  1.00 15.92           C
ATOM   1813  CG  ASP B  18      12.882  63.720  47.231  1.00 15.85           C
ATOM   1814  OD1 ASP B  18      13.739  62.923  47.643  1.00 14.94           O
ATOM   1815  OD2 ASP B  18      12.263  64.482  48.003  1.00 17.69           O1-
ATOM   1816  H   ASP B  18      12.580  63.071  43.300  1.00 17.27           H
ATOM   1817  HA  ASP B  18      14.394  64.191  44.977  1.00 16.95           H
ATOM   1818  HB2 ASP B  18      12.196  64.685  45.595  1.00 19.11           H
ATOM   1819  HB3 ASP B  18      11.838  63.140  45.584  1.00 19.11           H
ATOM   1820  N   ALA B  19      15.638  62.102  45.323  1.00 12.07           N
ATOM   1821  CA  ALA B  19      16.381  60.849  45.466  1.00 12.25           C
ATOM   1822  C   ALA B  19      16.323  60.266  46.869  1.00 12.09           C
ATOM   1823  O   ALA B  19      16.767  59.120  47.053  1.00 16.16           O
ATOM   1824  CB  ALA B  19      17.858  61.030  45.095  1.00 12.47           C
ATOM   1825  H   ALA B  19      16.125  62.804  45.418  1.00 14.49           H
ATOM   1826  HA  ALA B  19      16.005  60.193  44.853  1.00 14.70           H
ATOM   1827  HB1 ALA B  19      18.304  60.173  45.177  1.00 14.97           H
ATOM   1828  HB2 ALA B  19      17.926  61.343  44.179  1.00 14.97           H
ATOM   1829  HB3 ALA B  19      18.270  61.670  45.695  1.00 14.97           H
ATOM   1830  N   VAL B  20      15.809  61.014  47.847  1.00 14.22           N
ATOM   1831  CA  VAL B  20      15.671  60.497  49.212  1.00 16.36           C
ATOM   1832  C   VAL B  20      14.405  59.645  49.342  1.00 18.99           C
ATOM   1833  O   VAL B  20      14.408  58.581  49.997  1.00 17.39           O
ATOM   1834  CB  VAL B  20      15.660  61.677  50.201  1.00 19.97           C
ATOM   1835  CG1 VAL B  20      15.380  61.204  51.606  1.00 18.23           C
ATOM   1836  CG2 VAL B  20      16.995  62.441  50.164  1.00 15.06           C
ATOM   1837  H   VAL B  20      15.515  61.818  47.748  1.00 17.07           H
ATOM   1838  HA  VAL B  20      16.432  59.934  49.413  1.00 19.64           H
ATOM   1839  HB  VAL B  20      14.955  62.300  49.959  1.00 23.97           H
ATOM   1840 HG11 VAL B  20      15.406  61.963  52.203  1.00 21.89           H
ATOM   1841 HG12 VAL B  20      14.503  60.801  51.637  1.00 21.89           H
ATOM   1842 HG13 VAL B  20      16.058  60.561  51.857  1.00 21.89           H
ATOM   1843 HG21 VAL B  20      16.966  63.159  50.815  1.00 18.08           H
ATOM   1844 HG22 VAL B  20      17.707  61.824  50.390  1.00 18.08           H
ATOM   1845 HG23 VAL B  20      17.139  62.800  49.275  1.00 18.08           H
ATOM   1846  N   ARG B  21      13.311  60.118  48.748  1.00 20.66           N
ATOM   1847  CA  ARG B  21      11.986  59.511  48.829  1.00 21.54           C
ATOM   1848  C   ARG B  21      11.621  58.687  47.594  1.00 26.88           C
ATOM   1849  O   ARG B  21      10.693  57.874  47.654  1.00 26.08           O
ATOM   1850  CB  ARG B  21      10.946  60.627  49.046  1.00 25.73           C
ATOM   1851  CG  ARG B  21      10.685  60.973  50.469  1.00 37.93           C
ATOM   1852  CD  ARG B  21      10.006  62.338  50.570  1.00 47.08           C
ATOM   1853  NE  ARG B  21      10.890  63.298  51.200  1.00 40.55           N
ATOM   1854  CZ  ARG B  21      12.103  63.602  50.739  1.00 31.42           C
ATOM   1855  H   ARG B  21      13.312  60.842  48.284  1.00 24.80           H
ATOM   1856  HA  ARG B  21      11.949  58.930  49.602  1.00 25.85           H
ATOM   1857  HB2 ARG B  21      11.260  61.433  48.608  1.00 30.88           H
ATOM   1858  HB3 ARG B  21      10.107  60.341  48.656  1.00 30.88           H
ATOM   1859  HG2 ARG B  21      10.104  60.304  50.864  1.00 45.52           H
ATOM   1860  HG3 ARG B  21      11.528  61.010  50.946  1.00 45.52           H
ATOM   1861  HD2 ARG B  21       9.771  62.667  49.685  1.00 56.50           H
ATOM   1862  HD3 ARG B  21       9.214  62.259  51.122  1.00 56.50           H
ATOM   1863  HE  ARG B  21      10.559  63.794  51.821  1.00 48.66           H
ATOM   1864  N   GLY B  22      12.346  58.830  46.491  1.00 18.53           N
ATOM   1865  CA  GLY B  22      12.019  58.118  45.282  1.00 20.57           C
ATOM   1866  C   GLY B  22      10.686  58.566  44.712  1.00 30.56           C
ATOM   1867  O   GLY B  22       9.814  57.737  44.388  1.00 22.58           O
ATOM   1868  H   GLY B  22      13.035  59.335  46.430  1.00 22.25           H
ATOM   1869  HA2 GLY B  22      12.708  58.269  44.621  1.00 24.69           H
ATOM   1870  HA3 GLY B  22      11.959  57.169  45.463  1.00 24.69           H
ATOM   1871  N   SER B  23      10.510  59.879  44.595  1.00 22.34           N
ATOM   1872  CA  SER B  23       9.263  60.437  44.113  1.00 21.06           C
ATOM   1873  C   SER B  23       9.551  61.682  43.305  1.00 21.67           C
ATOM   1874  O   SER B  23      10.646  62.259  43.401  1.00 16.11           O
ATOM   1875  CB  SER B  23       8.339  60.770  45.277  1.00 24.97           C
ATOM   1876  OG  SER B  23       8.912  61.791  46.048  1.00 39.31           O
ATOM   1877  H   SER B  23      11.096  60.473  44.803  1.00 26.81           H
ATOM   1878  HA  SER B  23       8.824  59.792  43.534  1.00 25.27           H
ATOM   1879  HB2 SER B  23       7.485  61.079  44.947  1.00 29.97           H
ATOM   1880  HB3 SER B  23       8.227  59.976  45.827  1.00 29.97           H
ATOM   1881  HG  SER B  23       8.447  61.916  46.737  1.00 47.17           H
ATOM   1882  N   PRO B  24       8.590  62.152  42.523  1.00 20.66           N
ATOM   1883  CA  PRO B  24       8.705  63.496  41.967  1.00 19.87           C
ATOM   1884  C   PRO B  24       8.868  64.517  43.081  1.00 21.15           C
ATOM   1885  O   PRO B  24       8.434  64.305  44.222  1.00 19.03           O
ATOM   1886  CB  PRO B  24       7.399  63.689  41.186  1.00 24.43           C
ATOM   1887  CG  PRO B  24       6.511  62.590  41.560  1.00 30.49           C
ATOM   1888  CD  PRO B  24       7.312  61.503  42.184  1.00 24.70           C
ATOM   1889  HA  PRO B  24       9.458  63.553  41.364  1.00 23.85           H
ATOM   1890  HB2 PRO B  24       7.010  64.542  41.437  1.00 29.32           H
ATOM   1891  HB3 PRO B  24       7.580  63.660  40.232  1.00 29.32           H
ATOM   1892  HG2 PRO B  24       5.858  62.921  42.195  1.00 36.59           H
ATOM   1893  HG3 PRO B  24       6.068  62.261  40.761  1.00 36.59           H
ATOM   1894  HD2 PRO B  24       6.871  61.194  42.982  1.00 29.64           H
ATOM   1895  HD3 PRO B  24       7.455  60.779  41.554  1.00 29.64           H
ATOM   1896  N   ALA B  25       9.577  65.605  42.759  1.00 18.50           N
ATOM   1897  CA  ALA B  25       9.782  66.709  43.686  1.00 17.68           C
ATOM   1898  C   ALA B  25       8.695  67.735  43.412  1.00 23.52           C
ATOM   1899  O   ALA B  25       8.717  68.420  42.386  1.00 20.34           O
ATOM   1900  CB  ALA B  25      11.162  67.333  43.532  1.00 18.19           C
ATOM   1901  H   ALA B  25       9.961  65.725  41.997  1.00 22.20           H
ATOM   1902  HA  ALA B  25       9.686  66.382  44.591  1.00 21.22           H
ATOM   1903  HB1 ALA B  25      11.291  67.982  44.248  1.00 21.83           H
ATOM   1904  HB2 ALA B  25      11.828  66.625  43.581  1.00 21.83           H
ATOM   1905  HB3 ALA B  25      11.218  67.766  42.667  1.00 21.83           H
ATOM   1906  N   ILE B  26       7.733  67.811  44.302  1.00 22.21           N
ATOM   1907  CA  ILE B  26       6.488  68.510  44.032  1.00 21.94           C
ATOM   1908  C   ILE B  26       6.564  69.907  44.628  1.00 20.14           C
ATOM   1909  O   ILE B  26       7.110  70.112  45.727  1.00 22.39           O
ATOM   1910  CB  ILE B  26       5.287  67.721  44.589  1.00 22.72           C
ATOM   1911  CG1 ILE B  26       5.173  66.378  43.888  1.00 23.78           C
ATOM   1912  CG2 ILE B  26       3.995  68.495  44.402  1.00 31.12           C
ATOM   1913  CD1 ILE B  26       4.383  65.369  44.680  1.00 33.62           C
ATOM   1914  H   ILE B  26       7.774  67.461  45.086  1.00 26.65           H
ATOM   1915  HA  ILE B  26       6.377  68.587  43.070  1.00 26.33           H
ATOM   1916  HB  ILE B  26       5.425  67.574  45.538  1.00 27.27           H
ATOM   1917 HG12 ILE B  26       4.747  66.504  43.029  1.00 28.53           H
ATOM   1918 HG13 ILE B  26       6.063  66.015  43.754  1.00 28.53           H
ATOM   1919 HG21 ILE B  26       3.256  67.930  44.676  1.00 37.34           H
ATOM   1920 HG22 ILE B  26       4.020  69.292  44.956  1.00 37.34           H
ATOM   1921 HG23 ILE B  26       3.894  68.738  43.468  1.00 37.34           H
ATOM   1922 HD11 ILE B  26       4.280  64.565  44.149  1.00 40.34           H
ATOM   1923 HD12 ILE B  26       4.877  65.166  45.491  1.00 40.34           H
ATOM   1924 HD13 ILE B  26       3.514  65.736  44.904  1.00 40.34           H
ATOM   1925  N   ASN B  27       6.022  70.880  43.894  1.00 20.71           N
ATOM   1926  CA  ASN B  27       5.935  72.273  44.331  1.00 21.85           C
ATOM   1927  C   ASN B  27       7.294  72.947  44.434  1.00 20.52           C
ATOM   1928  O   ASN B  27       7.498  73.824  45.278  1.00 23.87           O
ATOM   1929  CB  ASN B  27       5.206  72.396  45.658  1.00 29.40           C
ATOM   1930  CG  ASN B  27       3.922  73.110  45.515  1.00 42.97           C
ATOM   1931  OD1 ASN B  27       3.899  74.329  45.381  1.00 40.02           O
ATOM   1932  ND2 ASN B  27       2.821  72.353  45.521  1.00 51.68           N
ATOM   1933  H   ASN B  27       5.686  70.751  43.113  1.00 24.86           H
ATOM   1934  HA  ASN B  27       5.419  72.764  43.673  1.00 26.23           H
ATOM   1935  HB2 ASN B  27       5.003  71.512  45.995  1.00 35.29           H
ATOM   1936  HB3 ASN B  27       5.746  72.886  46.296  1.00 35.29           H
ATOM   1937 HD21 ASN B  27       2.042  72.711  45.435  1.00 62.02           H
ATOM   1938 HD22 ASN B  27       2.888  71.500  45.622  1.00 62.02           H
ATOM   1939  N   VAL B  28       8.239  72.547  43.598  1.00 21.65           N
ATOM   1940  CA  VAL B  28       9.547  73.184  43.621  1.00 17.28           C
ATOM   1941  C   VAL B  28       9.460  74.425  42.749  1.00 16.78           C
ATOM   1942  O   VAL B  28       9.023  74.339  41.596  1.00 18.58           O
ATOM   1943  CB  VAL B  28      10.631  72.219  43.114  1.00 20.81           C
ATOM   1944  CG1 VAL B  28      11.978  72.877  43.096  1.00 15.78           C
ATOM   1945  CG2 VAL B  28      10.644  70.907  43.992  1.00 19.25           C
ATOM   1946  H   VAL B  28       8.146  71.932  43.003  1.00 25.99           H
ATOM   1947  HA  VAL B  28       9.768  73.444  44.528  1.00 20.74           H
ATOM   1948  HB  VAL B  28      10.417  71.974  42.198  1.00 24.98           H
ATOM   1949 HG11 VAL B  28      12.636  72.236  42.791  1.00 18.94           H
ATOM   1950 HG12 VAL B  28      11.953  73.633  42.488  1.00 18.94           H
ATOM   1951 HG13 VAL B  28      12.199  73.181  43.990  1.00 18.94           H
ATOM   1952 HG21 VAL B  28      11.313  70.299  43.640  1.00 23.10           H
ATOM   1953 HG22 VAL B  28      10.878  71.160  44.897  1.00 23.10           H
ATOM   1954 HG23 VAL B  28       9.772  70.479  43.974  1.00 23.10           H
ATOM   1955  N   ALA B  29       9.869  75.562  43.291  1.00 21.65           N
ATOM   1956  CA  ALA B  29       9.837  76.804  42.525  1.00 25.33           C
ATOM   1957  C   ALA B  29      10.962  76.791  41.514  1.00 19.28           C
ATOM   1958  O   ALA B  29      12.089  76.401  41.816  1.00 21.14           O
ATOM   1959  CB  ALA B  29       9.993  78.037  43.417  1.00 20.93           C
ATOM   1960  H   ALA B  29      10.176  75.640  44.092  1.00 25.98           H
ATOM   1961  HA  ALA B  29       8.989  76.876  42.057  1.00 30.40           H
ATOM   1962  HB1 ALA B  29      10.030  78.825  42.853  1.00 25.12           H
ATOM   1963  HB2 ALA B  29       9.229  78.098  44.011  1.00 25.12           H
ATOM   1964  HB3 ALA B  29      10.817  77.968  43.925  1.00 25.12           H
ATOM   1965  N   VAL B  30      10.646  77.234  40.314  1.00 16.74           N
ATOM   1966  CA  VAL B  30      11.590  77.351  39.223  1.00 17.53           C
ATOM   1967  C   VAL B  30      11.447  78.752  38.645  1.00 22.04           C
ATOM   1968  O   VAL B  30      10.346  79.136  38.243  1.00 22.49           O
ATOM   1969  CB  VAL B  30      11.305  76.310  38.145  1.00 21.54           C
ATOM   1970  CG1 VAL B  30      12.238  76.483  36.936  1.00 18.95           C
ATOM   1971  CG2 VAL B  30      11.409  74.896  38.734  1.00 18.70           C
ATOM   1972  H   VAL B  30       9.852  77.472  40.104  1.00 20.10           H
ATOM   1973  HA  VAL B  30      12.493  77.236  39.563  1.00 21.04           H
ATOM   1974  HB  VAL B  30      10.395  76.435  37.836  1.00 25.86           H
ATOM   1975 HG11 VAL B  30      12.102  75.732  36.338  1.00 22.75           H
ATOM   1976 HG12 VAL B  30      12.028  77.308  36.471  1.00 22.75           H
ATOM   1977 HG13 VAL B  30      13.158  76.504  37.244  1.00 22.75           H
ATOM   1978 HG21 VAL B  30      11.260  74.251  38.024  1.00 22.44           H
ATOM   1979 HG22 VAL B  30      12.297  74.790  39.113  1.00 22.44           H
ATOM   1980 HG23 VAL B  30      10.736  74.788  39.424  1.00 22.44           H
ATOM   1981  N   HIS B  31      12.536  79.500  38.606  1.00 19.96           N
ATOM   1982  CA  HIS B  31      12.574  80.786  37.927  1.00 22.37           C
ATOM   1983  C   HIS B  31      13.534  80.720  36.754  1.00 23.34           C
ATOM   1984  O   HIS B  31      14.678  80.271  36.907  1.00 20.54           O
ATOM   1985  CB  HIS B  31      13.003  81.905  38.867  1.00 22.25           C
ATOM   1986  CG  HIS B  31      12.178  81.986  40.114  1.00 27.06           C
ATOM   1987  ND1 HIS B  31      11.068  82.801  40.236  1.00 34.23           N
ATOM   1988  CD2 HIS B  31      12.289  81.325  41.288  1.00 27.62           C
ATOM   1989  CE1 HIS B  31      10.546  82.649  41.446  1.00 28.15           C
ATOM   1990  NE2 HIS B  31      11.264  81.754  42.100  1.00 36.27           N
ATOM   1991  H   HIS B  31      13.280  79.289  38.983  1.00 23.96           H
ATOM   1992  HA  HIS B  31      11.690  80.990  37.587  1.00 26.85           H
ATOM   1993  HB2 HIS B  31      12.924  82.748  38.395  1.00 26.70           H
ATOM   1994  HB3 HIS B  31      13.926  81.767  39.130  1.00 26.70           H
ATOM   1995  HD2 HIS B  31      12.934  80.712  41.503  1.00 33.15           H
ATOM   1996  HE1 HIS B  31       9.797  83.082  41.777  1.00 33.78           H
ATOM   1997  HE2 HIS B  31      11.120  81.486  42.905  1.00 43.53           H
ATOM   1998  N   VAL B  32      13.082  81.217  35.598  1.00 19.54           N
ATOM   1999  CA  VAL B  32      13.861  81.204  34.369  1.00 17.90           C
ATOM   2000  C   VAL B  32      14.178  82.646  34.005  1.00 25.65           C
ATOM   2001  O   VAL B  32      13.327  83.536  34.132  1.00 22.86           O
ATOM   2002  CB  VAL B  32      13.124  80.514  33.220  1.00 16.37           C
ATOM   2003  CG1 VAL B  32      14.029  80.437  31.987  1.00 20.56           C
ATOM   2004  CG2 VAL B  32      12.592  79.137  33.659  1.00 20.42           C
ATOM   2005  H   VAL B  32      12.305  81.572  35.505  1.00 23.46           H
ATOM   2006  HA  VAL B  32      14.690  80.733  34.523  1.00 21.48           H
ATOM   2007  HB  VAL B  32      12.351  81.049  32.973  1.00 19.65           H
ATOM   2008 HG11 VAL B  32      13.530  80.028  31.265  1.00 24.67           H
ATOM   2009 HG12 VAL B  32      14.312  81.329  31.729  1.00 24.67           H
ATOM   2010 HG13 VAL B  32      14.806  79.899  32.200  1.00 24.67           H
ATOM   2011 HG21 VAL B  32      12.146  78.710  32.913  1.00 24.51           H
ATOM   2012 HG22 VAL B  32      13.342  78.591  33.946  1.00 24.51           H
ATOM   2013 HG23 VAL B  32      11.972  79.258  34.394  1.00 24.51           H
ATOM   2014  N   PHE B  33      15.409  82.873  33.596  1.00 22.75           N
ATOM   2015  CA  PHE B  33      15.889  84.190  33.210  1.00 24.28           C
ATOM   2016  C   PHE B  33      16.529  84.097  31.843  1.00 23.68           C
ATOM   2017  O   PHE B  33      17.023  83.042  31.432  1.00 19.99           O
ATOM   2018  CB  PHE B  33      16.910  84.741  34.180  1.00 19.87           C
ATOM   2019  CG  PHE B  33      16.456  84.746  35.600  1.00 26.74           C
ATOM   2020  CD1 PHE B  33      16.492  83.581  36.347  1.00 21.36           C
ATOM   2021  CD2 PHE B  33      15.998  85.910  36.191  1.00 28.36           C
ATOM   2022  CE1 PHE B  33      16.098  83.573  37.636  1.00 25.90           C
ATOM   2023  CE2 PHE B  33      15.581  85.914  37.507  1.00 26.03           C
ATOM   2024  CZ  PHE B  33      15.625  84.741  38.236  1.00 31.18           C
ATOM   2025  H   PHE B  33      16.006  82.258  33.534  1.00 27.30           H
ATOM   2026  HA  PHE B  33      15.146  84.808  33.162  1.00 29.14           H
ATOM   2027  HB2 PHE B  33      17.720  84.207  34.135  1.00 23.85           H
ATOM   2028  HB3 PHE B  33      17.112  85.657  33.930  1.00 23.85           H
ATOM   2029  HD1 PHE B  33      16.802  82.801  35.957  1.00 25.64           H
ATOM   2030  HD2 PHE B  33      15.967  86.696  35.696  1.00 34.04           H
ATOM   2031  HE1 PHE B  33      16.128  82.780  38.120  1.00 31.08           H
ATOM   2032  HE2 PHE B  33      15.274  86.700  37.901  1.00 31.24           H
ATOM   2033  HZ  PHE B  33      15.351  84.732  39.125  1.00 37.42           H
ATOM   2034  N   ARG B  34      16.518  85.213  31.129  1.00 23.83           N
ATOM   2035  CA  ARG B  34      17.188  85.307  29.841  1.00 21.63           C
ATOM   2036  C   ARG B  34      18.144  86.478  29.903  1.00 29.33           C
ATOM   2037  O   ARG B  34      17.779  87.556  30.391  1.00 32.55           O
ATOM   2038  CB  ARG B  34      16.197  85.495  28.701  1.00 23.18           C
ATOM   2039  CG  ARG B  34      16.841  85.509  27.322  1.00 23.16           C
ATOM   2040  CD  ARG B  34      15.845  85.818  26.183  1.00 29.94           C
ATOM   2041  NE  ARG B  34      16.537  85.869  24.874  1.00 36.84           N
ATOM   2042  CZ  ARG B  34      17.214  86.924  24.401  1.00 34.23           C
ATOM   2043  NH1 ARG B  34      17.300  88.042  25.116  1.00 38.35           N
ATOM   2044  NH2 ARG B  34      17.832  86.852  23.221  1.00 27.62           N1+
ATOM   2045  H   ARG B  34      16.121  85.936  31.368  1.00 28.60           H
ATOM   2046  HA  ARG B  34      17.704  84.505  29.676  1.00 25.96           H
ATOM   2047  HB2 ARG B  34      15.555  84.771  28.725  1.00 27.82           H
ATOM   2048  HB3 ARG B  34      15.747  86.342  28.834  1.00 27.82           H
ATOM   2049  HG2 ARG B  34      17.540  86.181  27.313  1.00 27.80           H
ATOM   2050  HG3 ARG B  34      17.224  84.635  27.153  1.00 27.80           H
ATOM   2051  HD2 ARG B  34      15.181  85.110  26.148  1.00 35.93           H
ATOM   2052  HD3 ARG B  34      15.414  86.670  26.348  1.00 35.93           H
ATOM   2053  HE  ARG B  34      16.479  85.174  24.364  1.00 44.21           H
ATOM   2054 HH11 ARG B  34      16.913  88.093  25.885  1.00 46.03           H
ATOM   2055 HH12 ARG B  34      17.736  88.719  24.811  1.00 46.03           H
ATOM   2056 HH21 ARG B  34      17.781  86.132  22.752  1.00 33.15           H
ATOM   2057 HH22 ARG B  34      18.260  87.532  22.918  1.00 33.15           H
ATOM   2058  N   LYS B  35      19.359  86.253  29.438  1.00 25.44           N
ATOM   2059  CA  LYS B  35      20.390  87.265  29.480  1.00 24.91           C
ATOM   2060  C   LYS B  35      20.018  88.421  28.566  1.00 27.53           C
ATOM   2061  O   LYS B  35      19.682  88.217  27.400  1.00 21.90           O
ATOM   2062  CB  LYS B  35      21.721  86.667  29.062  1.00 24.05           C
ATOM   2063  CG  LYS B  35      22.920  87.441  29.600  1.00 33.08           C
ATOM   2064  CD  LYS B  35      24.144  86.569  29.602  1.00 38.96           C
ATOM   2065  CE  LYS B  35      25.388  87.340  29.983  1.00 46.16           C
ATOM   2066  NZ  LYS B  35      26.610  86.496  29.802  1.00 49.99           N1+
ATOM   2067  H   LYS B  35      19.615  85.510  29.090  1.00 30.54           H
ATOM   2068  HA  LYS B  35      20.475  87.594  30.387  1.00 29.90           H
ATOM   2069  HB2 LYS B  35      21.773  85.765  29.405  1.00 28.87           H
ATOM   2070  HB3 LYS B  35      21.765  86.652  28.092  1.00 28.87           H
ATOM   2071  HG2 LYS B  35      23.094  88.216  29.041  1.00 39.71           H
ATOM   2072  HG3 LYS B  35      22.749  87.714  30.514  1.00 39.71           H
ATOM   2073  HD2 LYS B  35      24.023  85.854  30.248  1.00 46.76           H
ATOM   2074  HD3 LYS B  35      24.277  86.200  28.714  1.00 46.76           H
ATOM   2075  HE2 LYS B  35      25.466  88.122  29.414  1.00 55.39           H
ATOM   2076  HE3 LYS B  35      25.330  87.605  30.915  1.00 55.39           H
ATOM   2077  HZ1 LYS B  35      27.337  86.965  30.012  1.00 59.99           H
ATOM   2078  HZ2 LYS B  35      26.567  85.777  30.324  1.00 59.99           H
ATOM   2079  HZ3 LYS B  35      26.673  86.233  28.953  1.00 59.99           H
ATOM   2080  N   ALA B  36      20.080  89.631  29.107  1.00 36.41           N
ATOM   2081  CA  ALA B  36      19.721  90.827  28.366  1.00 36.57           C
ATOM   2082  C   ALA B  36      20.953  91.432  27.712  1.00 35.35           C
ATOM   2083  O   ALA B  36      22.096  91.116  28.064  1.00 38.19           O
ATOM   2084  CB  ALA B  36      19.065  91.855  29.294  1.00 32.26           C
ATOM   2085  H   ALA B  36      20.332  89.788  29.914  1.00 43.69           H
ATOM   2086  HA  ALA B  36      19.080  90.601  27.673  1.00 43.89           H
ATOM   2087  HB1 ALA B  36      18.872  92.656  28.782  1.00 38.71           H
ATOM   2088  HB2 ALA B  36      18.242  91.490  29.658  1.00 38.71           H
ATOM   2089  HB3 ALA B  36      19.685  92.063  30.011  1.00 38.71           H
ATOM   2090  N   ALA B  37      20.696  92.329  26.753  1.00 44.96           N
ATOM   2091  CA  ALA B  37      21.771  93.015  26.039  1.00 47.27           C
ATOM   2092  C   ALA B  37      22.776  93.639  27.002  1.00 46.86           C
ATOM   2093  O   ALA B  37      23.987  93.607  26.750  1.00 55.17           O
ATOM   2094  CB  ALA B  37      21.180  94.078  25.109  1.00 36.05           C
ATOM   2095  H   ALA B  37      19.903  92.552  26.498  1.00 53.96           H
ATOM   2096  HA  ALA B  37      22.246  92.371  25.489  1.00 56.73           H
ATOM   2097  HB1 ALA B  37      21.903  94.518  24.638  1.00 43.27           H
ATOM   2098  HB2 ALA B  37      20.586  93.647  24.473  1.00 43.27           H
ATOM   2099  HB3 ALA B  37      20.684  94.722  25.639  1.00 43.27           H
ATOM   2100  N   ASP B  38      22.299  94.193  28.125  1.00 45.11           N
ATOM   2101  CA  ASP B  38      23.195  94.789  29.114  1.00 49.35           C
ATOM   2102  C   ASP B  38      23.870  93.753  29.995  1.00 46.53           C
ATOM   2103  O   ASP B  38      24.449  94.113  31.027  1.00 45.51           O
ATOM   2104  CB  ASP B  38      22.441  95.812  29.981  1.00 45.44           C
ATOM   2105  CG  ASP B  38      21.372  95.188  30.883  1.00 58.02           C
ATOM   2106  OD1 ASP B  38      21.224  93.944  30.915  1.00 49.09           O
ATOM   2107  OD2 ASP B  38      20.669  95.968  31.576  1.00 58.58           O1-
ATOM   2108  H   ASP B  38      21.464  94.239  28.332  1.00 54.14           H
ATOM   2109  HA  ASP B  38      23.896  95.267  28.646  1.00 59.23           H
ATOM   2110  HB2 ASP B  38      23.078  96.273  30.548  1.00 54.54           H
ATOM   2111  HB3 ASP B  38      21.993  96.442  29.395  1.00 54.54           H
ATOM   2112  N   ASP B  39      23.807  92.479  29.610  1.00 49.42           N
ATOM   2113  CA  ASP B  39      24.387  91.385  30.376  1.00 44.29           C
ATOM   2114  C   ASP B  39      23.721  91.219  31.742  1.00 39.29           C
ATOM   2115  O   ASP B  39      24.299  90.616  32.643  1.00 43.55           O
ATOM   2116  CB  ASP B  39      25.902  91.566  30.524  1.00 42.08           C
ATOM   2117  CG  ASP B  39      26.692  90.553  29.707  1.00 44.89           C
ATOM   2118  H   ASP B  39      23.418  92.212  28.892  1.00 59.31           H
ATOM   2119  HA  ASP B  39      24.244  90.564  29.880  1.00 53.15           H
ATOM   2120  HB2 ASP B  39      26.144  92.450  30.206  1.00 50.50           H
ATOM   2121  HB3 ASP B  39      26.154  91.468  31.454  1.00 50.50           H
ATOM   2122  N   THR B  40      22.513  91.750  31.918  1.00 39.33           N
ATOM   2123  CA  THR B  40      21.693  91.474  33.090  1.00 41.74           C
ATOM   2124  C   THR B  40      20.873  90.208  32.851  1.00 34.20           C
ATOM   2125  O   THR B  40      20.590  89.839  31.714  1.00 36.54           O
ATOM   2126  CB  THR B  40      20.737  92.637  33.386  1.00 33.38           C
ATOM   2127  H   THR B  40      22.135  92.284  31.360  1.00 47.20           H
ATOM   2128  HA  THR B  40      22.267  91.338  33.860  1.00 50.09           H
ATOM   2129  N   TRP B  41      20.448  89.571  33.940  1.00 33.54           N
ATOM   2130  CA  TRP B  41      19.500  88.463  33.851  1.00 32.44           C
ATOM   2131  C   TRP B  41      18.073  89.002  33.971  1.00 31.81           C
ATOM   2132  O   TRP B  41      17.637  89.387  35.059  1.00 37.72           O
ATOM   2133  CB  TRP B  41      19.789  87.424  34.932  1.00 30.58           C
ATOM   2134  CG  TRP B  41      20.994  86.568  34.637  1.00 33.23           C
ATOM   2135  CD1 TRP B  41      22.175  86.561  35.309  1.00 34.63           C
ATOM   2136  CD2 TRP B  41      21.123  85.608  33.588  1.00 27.08           C
ATOM   2137  NE1 TRP B  41      23.030  85.650  34.751  1.00 35.77           N
ATOM   2138  CE2 TRP B  41      22.411  85.057  33.684  1.00 34.34           C
ATOM   2139  CE3 TRP B  41      20.277  85.163  32.580  1.00 23.81           C
ATOM   2140  CZ2 TRP B  41      22.878  84.089  32.803  1.00 27.20           C
ATOM   2141  CZ3 TRP B  41      20.749  84.170  31.699  1.00 27.54           C
ATOM   2142  CH2 TRP B  41      22.038  83.662  31.820  1.00 27.20           C
ATOM   2143  H   TRP B  41      20.704  89.747  34.742  1.00 40.25           H
ATOM   2144  HA  TRP B  41      19.591  88.031  32.989  1.00 38.93           H
ATOM   2145  HB2 TRP B  41      19.951  87.887  35.770  1.00 36.70           H
ATOM   2146  HB3 TRP B  41      19.020  86.840  35.027  1.00 36.70           H
ATOM   2147  HD1 TRP B  41      22.374  87.091  36.046  1.00 41.56           H
ATOM   2148  HE1 TRP B  41      23.832  85.490  35.016  1.00 42.92           H
ATOM   2149  HE3 TRP B  41      19.422  85.514  32.494  1.00 28.57           H
ATOM   2150  HZ2 TRP B  41      23.731  83.733  32.890  1.00 32.65           H
ATOM   2151  HZ3 TRP B  41      20.206  83.862  31.013  1.00 33.05           H
ATOM   2152  HH2 TRP B  41      22.327  83.005  31.228  1.00 32.64           H
ATOM   2153  N   GLU B  42      17.332  88.972  32.869  1.00 28.95           N
ATOM   2154  CA  GLU B  42      15.956  89.457  32.842  1.00 35.30           C
ATOM   2155  C   GLU B  42      14.986  88.342  33.214  1.00 32.27           C
ATOM   2156  O   GLU B  42      14.966  87.301  32.542  1.00 28.96           O
ATOM   2157  CB  GLU B  42      15.607  89.990  31.455  1.00 34.38           C
ATOM   2158  H   GLU B  42      17.609  88.673  32.110  1.00 34.75           H
ATOM   2159  HA  GLU B  42      15.872  90.184  33.476  1.00 42.36           H
ATOM   2160  HB1 GLU B  42      16.170  90.757  31.267  1.00 41.26           H
ATOM   2161  HB3 GLU B  42      14.676  90.262  31.439  1.00 41.26           H
ATOM   2162  N   PRO B  43      14.142  88.518  34.237  1.00 29.19           N
ATOM   2163  CA  PRO B  43      13.112  87.511  34.515  1.00 29.50           C
ATOM   2164  C   PRO B  43      12.340  87.156  33.262  1.00 36.39           C
ATOM   2165  O   PRO B  43      11.848  88.025  32.540  1.00 35.47           O
ATOM   2166  CB  PRO B  43      12.221  88.198  35.550  1.00 37.56           C
ATOM   2167  CG  PRO B  43      13.132  89.146  36.250  1.00 39.93           C
ATOM   2168  CD  PRO B  43      14.102  89.625  35.206  1.00 37.39           C
ATOM   2169  HA  PRO B  43      13.500  86.712  34.899  1.00 35.40           H
ATOM   2170  HB2 PRO B  43      11.509  88.676  35.097  1.00 45.07           H
ATOM   2171  HB3 PRO B  43      11.861  87.542  36.166  1.00 45.07           H
ATOM   2172  HG2 PRO B  43      12.611  89.892  36.586  1.00 47.92           H
ATOM   2173  HG3 PRO B  43      13.591  88.694  36.974  1.00 47.92           H
ATOM   2174  HD2 PRO B  43      13.761  90.429  34.782  1.00 44.88           H
ATOM   2175  HD3 PRO B  43      14.982  89.766  35.589  1.00 44.88           H
ATOM   2176  N   PHE B  44      12.250  85.861  32.989  1.00 25.90           N
ATOM   2177  CA  PHE B  44      11.638  85.368  31.767  1.00 29.20           C
ATOM   2178  C   PHE B  44      10.390  84.539  32.014  1.00 36.10           C
ATOM   2179  O   PHE B  44       9.429  84.642  31.247  1.00 32.80           O
ATOM   2180  CB  PHE B  44      12.662  84.542  30.986  1.00 28.57           C
ATOM   2181  CG  PHE B  44      12.154  84.012  29.694  1.00 29.53           C
ATOM   2182  CD1 PHE B  44      12.072  84.828  28.594  1.00 32.60           C
ATOM   2183  CD2 PHE B  44      11.795  82.680  29.562  1.00 25.76           C
ATOM   2184  CE1 PHE B  44      11.617  84.340  27.388  1.00 26.56           C
ATOM   2185  CE2 PHE B  44      11.337  82.188  28.366  1.00 28.98           C
ATOM   2186  CZ  PHE B  44      11.237  83.029  27.272  1.00 32.46           C
ATOM   2187  H   PHE B  44      12.539  85.240  33.504  1.00 31.09           H
ATOM   2188  HA  PHE B  44      11.390  86.123  31.212  1.00 35.05           H
ATOM   2189  HB2 PHE B  44      13.433  85.103  30.803  1.00 34.29           H
ATOM   2190  HB3 PHE B  44      12.929  83.786  31.535  1.00 34.29           H
ATOM   2191  HD1 PHE B  44      12.316  85.721  28.666  1.00 39.13           H
ATOM   2192  HD2 PHE B  44      11.850  82.115  30.297  1.00 30.91           H
ATOM   2193  HE1 PHE B  44      11.552  84.910  26.654  1.00 31.88           H
ATOM   2194  HE2 PHE B  44      11.087  81.296  28.291  1.00 34.78           H
ATOM   2195  HZ  PHE B  44      10.933  82.700  26.455  1.00 38.96           H
ATOM   2196  N   ALA B  45      10.388  83.708  33.060  1.00 28.56           N
ATOM   2197  CA  ALA B  45       9.225  82.899  33.409  1.00 25.51           C
ATOM   2198  C   ALA B  45       9.427  82.326  34.805  1.00 26.79           C
ATOM   2199  O   ALA B  45      10.515  82.411  35.383  1.00 25.79           O
ATOM   2200  CB  ALA B  45       8.985  81.786  32.396  1.00 33.11           C
ATOM   2201  H   ALA B  45      11.063  83.591  33.582  1.00 34.28           H
ATOM   2202  HA  ALA B  45       8.437  83.469  33.424  1.00 30.61           H
ATOM   2203  HB1 ALA B  45       8.224  81.259  32.685  1.00 39.73           H
ATOM   2204  HB2 ALA B  45       8.811  82.184  31.528  1.00 39.73           H
ATOM   2205  HB3 ALA B  45       9.777  81.228  32.355  1.00 39.73           H
ATOM   2206  N   SER B  46       8.343  81.793  35.361  1.00 28.16           N
ATOM   2207  CA  SER B  46       8.379  81.215  36.692  1.00 24.65           C
ATOM   2208  C   SER B  46       7.161  80.320  36.879  1.00 34.60           C
ATOM   2209  O   SER B  46       6.125  80.502  36.238  1.00 32.41           O
ATOM   2210  CB  SER B  46       8.437  82.295  37.767  1.00 26.65           C
ATOM   2211  OG  SER B  46       7.389  83.212  37.568  1.00 48.86           O
ATOM   2212  H   SER B  46       7.572  81.750  34.983  1.00 33.80           H
ATOM   2213  HA  SER B  46       9.169  80.661  36.769  1.00 29.59           H
ATOM   2214  HB2 SER B  46       8.337  81.886  38.641  1.00 31.99           H
ATOM   2215  HB3 SER B  46       9.287  82.759  37.714  1.00 31.99           H
ATOM   2216  HG  SER B  46       7.463  83.846  38.114  1.00 58.64           H
ATOM   2217  N   GLY B  47       7.320  79.332  37.748  1.00 24.32           N
ATOM   2218  CA  GLY B  47       6.314  78.308  37.942  1.00 25.62           C
ATOM   2219  C   GLY B  47       6.775  77.402  39.062  1.00 24.10           C
ATOM   2220  O   GLY B  47       7.822  77.633  39.667  1.00 21.94           O
ATOM   2221  H   GLY B  47       8.011  79.238  38.250  1.00 29.18           H
ATOM   2222  HA2 GLY B  47       5.472  78.718  38.194  1.00 30.75           H
ATOM   2223  HA3 GLY B  47       6.201  77.788  37.130  1.00 30.75           H
ATOM   2224  N   LYS B  48       5.945  76.397  39.358  1.00 22.66           N
ATOM   2225  CA  LYS B  48       6.210  75.411  40.400  1.00 22.98           C
ATOM   2226  C   LYS B  48       5.951  74.034  39.826  1.00 27.39           C
ATOM   2227  O   LYS B  48       4.998  73.833  39.066  1.00 22.92           O
ATOM   2228  CB  LYS B  48       5.347  75.596  41.652  1.00 28.65           C
ATOM   2229  CG  LYS B  48       5.692  76.854  42.454  1.00 27.47           C
ATOM   2230  CD  LYS B  48       4.882  76.984  43.705  1.00 37.11           C
ATOM   2231  CE  LYS B  48       5.692  77.708  44.737  1.00 34.21           C
ATOM   2232  H   LYS B  48       5.209  76.252  38.942  1.00 27.20           H
ATOM   2233  HA  LYS B  48       7.137  75.464  40.666  1.00 27.58           H
ATOM   2234  HB2 LYS B  48       5.488  74.836  42.236  1.00 34.39           H
ATOM   2235  HB3 LYS B  48       4.415  75.642  41.393  1.00 34.39           H
ATOM   2236  HG2 LYS B  48       5.524  77.635  41.904  1.00 32.97           H
ATOM   2237  HG3 LYS B  48       6.625  76.824  42.714  1.00 32.97           H
ATOM   2238  HD2 LYS B  48       4.652  76.106  44.042  1.00 44.54           H
ATOM   2239  HD3 LYS B  48       4.083  77.500  43.524  1.00 44.54           H
ATOM   2240  HE1 LYS B  48       5.926  78.584  44.392  1.00 41.06           H
ATOM   2241  HE3 LYS B  48       5.166  77.798  45.546  1.00 41.06           H
ATOM   2242  N   THR B  49       6.795  73.073  40.189  1.00 23.44           N
ATOM   2243  CA  THR B  49       6.600  71.741  39.642  1.00 23.58           C
ATOM   2244  C   THR B  49       5.258  71.188  40.113  1.00 22.40           C
ATOM   2245  O   THR B  49       4.781  71.490  41.211  1.00 23.69           O
ATOM   2246  CB  THR B  49       7.730  70.784  40.054  1.00 25.09           C
ATOM   2247  OG1 THR B  49       7.833  70.772  41.473  1.00 22.08           O
ATOM   2248  CG2 THR B  49       9.050  71.220  39.476  1.00 25.26           C
ATOM   2249  H   THR B  49       7.463  73.172  40.718  1.00 28.14           H
ATOM   2250  HA  THR B  49       6.585  71.797  38.674  1.00 28.30           H
ATOM   2251  HB  THR B  49       7.541  69.889  39.731  1.00 30.12           H
ATOM   2252  HG1 THR B  49       8.424  70.225  41.704  1.00 26.50           H
ATOM   2253 HG21 THR B  49       9.736  70.576  39.714  1.00 30.31           H
ATOM   2254 HG22 THR B  49       8.989  71.270  38.508  1.00 30.31           H
ATOM   2255 HG23 THR B  49       9.295  72.095  39.819  1.00 30.31           H
ATOM   2256  N   SER B  50       4.660  70.383  39.259  1.00 22.53           N
ATOM   2257  CA  SER B  50       3.378  69.749  39.526  1.00 27.75           C
ATOM   2258  C   SER B  50       3.553  68.509  40.400  1.00 28.56           C
ATOM   2259  O   SER B  50       4.647  68.185  40.863  1.00 22.61           O
ATOM   2260  CB  SER B  50       2.725  69.371  38.218  1.00 25.96           C
ATOM   2261  OG  SER B  50       3.413  68.268  37.639  1.00 31.32           O
ATOM   2262  H   SER B  50       4.985  70.185  38.488  1.00 27.04           H
ATOM   2263  HA  SER B  50       2.800  70.374  39.992  1.00 33.30           H
ATOM   2264  HB2 SER B  50       1.807  69.123  38.402  1.00 31.15           H
ATOM   2265  HB3 SER B  50       2.760  70.125  37.609  1.00 31.15           H
ATOM   2266  HG  SER B  50       4.228  68.452  37.557  1.00 37.58           H
ATOM   2267  N   GLU B  51       2.456  67.774  40.606  1.00 30.79           N
ATOM   2268  CA  GLU B  51       2.517  66.531  41.359  1.00 33.87           C
ATOM   2269  C   GLU B  51       3.358  65.482  40.654  1.00 26.20           C
ATOM   2270  O   GLU B  51       3.780  64.515  41.292  1.00 25.20           O
ATOM   2271  CB  GLU B  51       1.110  65.974  41.605  1.00 33.79           C
ATOM   2272  CG  GLU B  51       0.271  66.843  42.549  1.00 39.57           C
ATOM   2273  H   GLU B  51       1.672  67.981  40.323  1.00 36.95           H
ATOM   2274  HA  GLU B  51       2.904  66.715  42.226  1.00 40.65           H
ATOM   2275  HB2 GLU B  51       1.193  65.099  42.013  1.00 40.56           H
ATOM   2276  HB3 GLU B  51       0.645  65.899  40.756  1.00 40.56           H
ATOM   2277  HG1 GLU B  51       0.112  67.702  42.127  1.00 47.49           H
ATOM   2278  HG3 GLU B  51      -0.575  66.398  42.715  1.00 47.49           H
ATOM   2279  N   SER B  52       3.603  65.632  39.359  1.00 23.32           N
ATOM   2280  CA  SER B  52       4.482  64.705  38.671  1.00 23.43           C
ATOM   2281  C   SER B  52       5.914  65.195  38.645  1.00 20.14           C
ATOM   2282  O   SER B  52       6.761  64.561  38.007  1.00 21.34           O
ATOM   2283  CB  SER B  52       4.006  64.456  37.242  1.00 28.84           C
ATOM   2284  OG  SER B  52       4.060  65.637  36.460  1.00 35.29           O
ATOM   2285  H   SER B  52       3.282  66.260  38.864  1.00 27.99           H
ATOM   2286  HA  SER B  52       4.466  63.857  39.145  1.00 28.12           H
ATOM   2287  HB2 SER B  52       4.587  63.791  36.839  1.00 34.61           H
ATOM   2288  HB3 SER B  52       3.094  64.130  37.262  1.00 34.61           H
ATOM   2289  HG  SER B  52       3.554  66.225  36.783  1.00 42.35           H
ATOM   2290  N   GLY B  53       6.192  66.309  39.308  1.00 21.68           N
ATOM   2291  CA  GLY B  53       7.534  66.868  39.328  1.00 22.57           C
ATOM   2292  C   GLY B  53       7.904  67.606  38.073  1.00 23.97           C
ATOM   2293  O   GLY B  53       9.081  67.910  37.864  1.00 18.09           O
ATOM   2294  H   GLY B  53       5.613  66.773  39.749  1.00 26.03           H
ATOM   2295  HA2 GLY B  53       7.608  67.495  40.064  1.00 27.09           H
ATOM   2296  HA3 GLY B  53       8.176  66.149  39.465  1.00 27.09           H
ATOM   2297  N   GLU B  54       6.924  67.930  37.250  1.00 24.88           N
ATOM   2298  CA  GLU B  54       7.155  68.519  35.951  1.00 23.79           C
ATOM   2299  C   GLU B  54       6.561  69.911  35.896  1.00 27.78           C
ATOM   2300  O   GLU B  54       5.558  70.225  36.544  1.00 26.30           O
ATOM   2301  CB  GLU B  54       6.545  67.664  34.854  1.00 24.23           C
ATOM   2302  CG  GLU B  54       7.173  66.329  34.711  1.00 29.57           C
ATOM   2303  CD  GLU B  54       6.683  65.573  33.479  1.00 32.81           C
ATOM   2304  OE1 GLU B  54       5.597  65.862  32.938  1.00 39.96           O
ATOM   2305  OE2 GLU B  54       7.418  64.676  33.045  1.00 49.90           O1-
ATOM   2306  H   GLU B  54       6.092  67.808  37.423  1.00 29.86           H
ATOM   2307  HA  GLU B  54       8.110  68.586  35.791  1.00 28.55           H
ATOM   2308  HB2 GLU B  54       5.606  67.528  35.050  1.00 29.08           H
ATOM   2309  HB3 GLU B  54       6.650  68.126  34.008  1.00 29.08           H
ATOM   2310  HG2 GLU B  54       8.132  66.449  34.617  1.00 35.49           H
ATOM   2311  HG3 GLU B  54       6.986  65.793  35.500  1.00 35.49           H
ATOM   2312  N   LEU B  55       7.200  70.743  35.099  1.00 23.80           N
ATOM   2313  CA  LEU B  55       6.768  72.117  34.913  1.00 26.11           C
ATOM   2314  C   LEU B  55       6.768  72.337  33.412  1.00 29.47           C
ATOM   2315  O   LEU B  55       7.838  72.362  32.792  1.00 26.32           O
ATOM   2316  CB  LEU B  55       7.688  73.079  35.641  1.00 25.28           C
ATOM   2317  CG  LEU B  55       7.458  74.573  35.460  1.00 28.25           C
ATOM   2318  CD1 LEU B  55       6.013  74.919  35.737  1.00 30.61           C
ATOM   2319  CD2 LEU B  55       8.365  75.320  36.402  1.00 28.54           C
ATOM   2320  H   LEU B  55       7.899  70.531  34.644  1.00 28.56           H
ATOM   2321  HA  LEU B  55       5.867  72.230  35.255  1.00 31.34           H
ATOM   2322  HB2 LEU B  55       7.602  72.901  36.589  1.00 30.33           H
ATOM   2323  HB3 LEU B  55       8.596  72.887  35.364  1.00 30.33           H
ATOM   2324  HG  LEU B  55       7.670  74.828  34.550  1.00 33.91           H
ATOM   2325 HD11 LEU B  55       5.897  75.879  35.661  1.00 36.74           H
ATOM   2326 HD12 LEU B  55       5.447  74.466  35.093  1.00 36.74           H
ATOM   2327 HD13 LEU B  55       5.786  74.630  36.637  1.00 36.74           H
ATOM   2328 HD21 LEU B  55       8.201  76.271  36.310  1.00 34.25           H
ATOM   2329 HD22 LEU B  55       8.176  75.042  37.311  1.00 34.25           H
ATOM   2330 HD23 LEU B  55       9.286  75.116  36.177  1.00 34.25           H
ATOM   2331  N   HIS B  56       5.568  72.352  32.833  1.00 33.97           N
ATOM   2332  CA  HIS B  56       5.331  72.646  31.432  1.00 36.86           C
ATOM   2333  C   HIS B  56       4.764  74.064  31.325  1.00 33.02           C
ATOM   2334  O   HIS B  56       4.385  74.695  32.318  1.00 39.06           O
ATOM   2335  CB  HIS B  56       4.341  71.650  30.795  1.00 36.41           C
ATOM   2336  CG  HIS B  56       4.611  70.208  31.103  1.00 43.35           C
ATOM   2337  ND1 HIS B  56       5.109  69.327  30.164  1.00 44.04           N
ATOM   2338  CD2 HIS B  56       4.424  69.485  32.236  1.00 46.46           C
ATOM   2339  CE1 HIS B  56       5.234  68.127  30.710  1.00 40.81           C
ATOM   2340  NE2 HIS B  56       4.823  68.195  31.965  1.00 48.54           N
ATOM   2341  H   HIS B  56       4.841  72.182  33.262  1.00 40.77           H
ATOM   2342  HA  HIS B  56       6.170  72.601  30.949  1.00 44.24           H
ATOM   2343  HB2 HIS B  56       4.371  71.752  29.830  1.00 43.69           H
ATOM   2344  HB3 HIS B  56       3.449  71.849  31.119  1.00 43.69           H
ATOM   2345  HD2 HIS B  56       4.094  69.798  33.050  1.00 55.75           H
ATOM   2346  HE1 HIS B  56       5.553  67.364  30.283  1.00 48.98           H
ATOM   2347  HE2 HIS B  56       4.808  67.542  32.524  1.00 58.26           H
ATOM   2348  N   GLY B  57       4.706  74.562  30.103  1.00 35.74           N
ATOM   2349  CA  GLY B  57       4.056  75.841  29.876  1.00 34.85           C
ATOM   2350  C   GLY B  57       4.824  77.049  30.358  1.00 38.17           C
ATOM   2351  O   GLY B  57       4.213  78.076  30.677  1.00 43.27           O
ATOM   2352  H   GLY B  57       5.038  74.189  29.400  1.00 42.89           H
ATOM   2353  HA2 GLY B  57       3.893  75.955  28.926  1.00 41.83           H
ATOM   2354  HA3 GLY B  57       3.200  75.838  30.332  1.00 41.83           H
ATOM   2355  N   LEU B  58       6.152  76.968  30.426  1.00 35.56           N
ATOM   2356  CA  LEU B  58       6.921  78.144  30.821  1.00 33.04           C
ATOM   2357  C   LEU B  58       7.004  79.165  29.693  1.00 30.64           C
ATOM   2358  O   LEU B  58       7.171  80.361  29.956  1.00 35.34           O
ATOM   2359  CB  LEU B  58       8.324  77.735  31.257  1.00 32.16           C
ATOM   2360  CG  LEU B  58       8.412  77.088  32.638  1.00 34.03           C
ATOM   2361  CD1 LEU B  58       9.821  76.573  32.928  1.00 36.35           C
ATOM   2362  CD2 LEU B  58       7.966  78.050  33.706  1.00 33.88           C
ATOM   2363  H   LEU B  58       6.620  76.267  30.250  1.00 42.67           H
ATOM   2364  HA  LEU B  58       6.480  78.569  31.569  1.00 39.66           H
ATOM   2365  HB2 LEU B  58       8.668  77.096  30.612  1.00 38.60           H
ATOM   2366  HB3 LEU B  58       8.884  78.527  31.263  1.00 38.60           H
ATOM   2367  HG  LEU B  58       7.809  76.331  32.663  1.00 40.84           H
ATOM   2368 HD11 LEU B  58       9.834  76.172  33.811  1.00 43.62           H
ATOM   2369 HD12 LEU B  58      10.062  75.909  32.261  1.00 43.62           H
ATOM   2370 HD13 LEU B  58      10.443  77.317  32.896  1.00 43.62           H
ATOM   2371 HD21 LEU B  58       8.123  77.643  34.571  1.00 40.66           H
ATOM   2372 HD22 LEU B  58       8.476  78.872  33.630  1.00 40.66           H
ATOM   2373 HD23 LEU B  58       7.019  78.230  33.595  1.00 40.66           H
ATOM   2374  N   THR B  59       6.883  78.717  28.452  1.00 29.10           N
ATOM   2375  CA  THR B  59       7.063  79.573  27.283  1.00 33.08           C
ATOM   2376  C   THR B  59       6.429  78.893  26.072  1.00 29.50           C
ATOM   2377  O   THR B  59       5.927  77.765  26.144  1.00 35.12           O
ATOM   2378  CB  THR B  59       8.545  79.868  27.035  1.00 32.78           C
ATOM   2379  OG1 THR B  59       8.689  80.757  25.921  1.00 33.56           O
ATOM   2380  CG2 THR B  59       9.288  78.582  26.722  1.00 28.89           C
ATOM   2381  H   THR B  59       6.684  77.903  28.253  1.00 34.93           H
ATOM   2382  HA  THR B  59       6.615  80.419  27.438  1.00 39.71           H
ATOM   2383  HB  THR B  59       8.939  80.272  27.824  1.00 39.34           H
ATOM   2384  HG1 THR B  59       9.451  81.109  25.938  1.00 40.27           H
ATOM   2385 HG21 THR B  59      10.233  78.773  26.609  1.00 34.67           H
ATOM   2386 HG22 THR B  59       9.181  77.942  27.446  1.00 34.67           H
ATOM   2387 HG23 THR B  59       8.949  78.188  25.902  1.00 34.67           H
ATOM   2388  N   THR B  60       6.425  79.614  24.959  1.00 35.82           N
ATOM   2389  CA  THR B  60       5.902  79.135  23.696  1.00 37.19           C
ATOM   2390  C   THR B  60       7.045  79.083  22.700  1.00 30.95           C
ATOM   2391  O   THR B  60       8.097  79.701  22.906  1.00 29.78           O
ATOM   2392  CB  THR B  60       4.806  80.056  23.151  1.00 40.95           C
ATOM   2393  OG1 THR B  60       5.404  81.296  22.747  1.00 36.39           O
ATOM   2394  CG2 THR B  60       3.770  80.317  24.216  1.00 40.27           C
ATOM   2395  H   THR B  60       6.734  80.415  24.913  1.00 42.99           H
ATOM   2396  HA  THR B  60       5.533  78.244  23.804  1.00 44.63           H
ATOM   2397  HB  THR B  60       4.371  79.639  22.392  1.00 49.14           H
ATOM   2398  HG1 THR B  60       4.810  81.827  22.482  1.00 43.67           H
ATOM   2399 HG21 THR B  60       3.060  80.868  23.853  1.00 48.33           H
ATOM   2400 HG22 THR B  60       3.392  79.479  24.524  1.00 48.33           H
ATOM   2401 HG23 THR B  60       4.175  80.775  24.969  1.00 48.33           H
ATOM   2402  N   GLU B  61       6.821  78.347  21.612  1.00 30.81           N
ATOM   2403  CA  GLU B  61       7.850  78.229  20.583  1.00 36.79           C
ATOM   2404  C   GLU B  61       8.276  79.601  20.089  1.00 31.67           C
ATOM   2405  O   GLU B  61       9.469  79.862  19.896  1.00 29.13           O
ATOM   2406  CB  GLU B  61       7.348  77.385  19.419  1.00 37.92           C
ATOM   2407  CG  GLU B  61       8.450  76.578  18.727  1.00 47.01           C
ATOM   2408  H   GLU B  61       6.094  77.910  21.453  1.00 36.98           H
ATOM   2409  HA  GLU B  61       8.628  77.790  20.959  1.00 44.15           H
ATOM   2410  HB2 GLU B  61       6.955  77.973  18.756  1.00 45.50           H
ATOM   2411  HB3 GLU B  61       6.680  76.764  19.749  1.00 45.50           H
ATOM   2412  HG1 GLU B  61       8.814  75.937  19.359  1.00 56.42           H
ATOM   2413  HG3 GLU B  61       8.074  76.111  17.964  1.00 56.42           H
ATOM   2414  N   GLU B  62       7.315  80.506  19.906  1.00 42.90           N
ATOM   2415  CA  GLU B  62       7.649  81.800  19.314  1.00 39.15           C
ATOM   2416  C   GLU B  62       8.335  82.696  20.331  1.00 32.55           C
ATOM   2417  O   GLU B  62       9.231  83.466  19.972  1.00 33.43           O
ATOM   2418  CB  GLU B  62       6.401  82.493  18.725  1.00 43.48           C
ATOM   2419  CG  GLU B  62       5.007  81.915  19.116  1.00 42.57           C
ATOM   2420  CD  GLU B  62       4.475  80.909  18.083  1.00 43.96           C
ATOM   2421  H   GLU B  62       6.498  80.386  20.129  1.00 51.49           H
ATOM   2422  HA  GLU B  62       8.279  81.664  18.591  1.00 46.98           H
ATOM   2423  HB2 GLU B  62       6.415  83.427  18.992  1.00 52.18           H
ATOM   2424  HB3 GLU B  62       6.464  82.442  17.758  1.00 52.18           H
ATOM   2425  HG2 GLU B  62       5.041  81.485  19.986  1.00 51.09           H
ATOM   2426  HG3 GLU B  62       4.372  82.648  19.169  1.00 51.09           H
ATOM   2427  N   GLU B  63       7.953  82.590  21.613  1.00 27.22           N
ATOM   2428  CA  GLU B  63       8.602  83.363  22.660  1.00 29.60           C
ATOM   2429  C   GLU B  63       9.987  82.838  23.020  1.00 24.86           C
ATOM   2430  O   GLU B  63      10.807  83.591  23.567  1.00 26.92           O
ATOM   2431  CB  GLU B  63       7.746  83.352  23.925  1.00 35.40           C
ATOM   2432  CG  GLU B  63       6.465  84.150  23.815  1.00 36.98           C
ATOM   2433  CD  GLU B  63       5.539  83.868  24.973  1.00 43.38           C
ATOM   2434  OE1 GLU B  63       5.579  82.739  25.487  1.00 43.53           O
ATOM   2435  OE2 GLU B  63       4.793  84.773  25.386  1.00 54.95           O1-
ATOM   2436  H   GLU B  63       7.315  82.086  21.896  1.00 32.67           H
ATOM   2437  HA  GLU B  63       8.690  84.281  22.365  1.00 35.52           H
ATOM   2438  HB2 GLU B  63       7.498  82.437  24.120  1.00 42.48           H
ATOM   2439  HB3 GLU B  63       8.261  83.716  24.662  1.00 42.48           H
ATOM   2440  HG2 GLU B  63       6.678  85.098  23.822  1.00 44.37           H
ATOM   2441  HG3 GLU B  63       6.006  83.913  22.991  1.00 44.37           H
ATOM   2442  N   PHE B  64      10.256  81.562  22.769  1.00 29.09           N
ATOM   2443  CA  PHE B  64      11.512  80.953  23.217  1.00 27.04           C
ATOM   2444  C   PHE B  64      12.586  81.204  22.148  1.00 25.98           C
ATOM   2445  O   PHE B  64      12.989  80.320  21.393  1.00 23.27           O
ATOM   2446  CB  PHE B  64      11.273  79.475  23.509  1.00 29.95           C
ATOM   2447  CG  PHE B  64      12.342  78.816  24.360  1.00 27.52           C
ATOM   2448  CD1 PHE B  64      13.058  79.533  25.287  1.00 26.29           C
ATOM   2449  CD2 PHE B  64      12.607  77.458  24.208  1.00 30.48           C
ATOM   2450  CE1 PHE B  64      14.031  78.919  26.045  1.00 33.19           C
ATOM   2451  CE2 PHE B  64      13.577  76.848  24.958  1.00 29.57           C
ATOM   2452  CZ  PHE B  64      14.288  77.572  25.869  1.00 25.62           C
ATOM   2453  H   PHE B  64       9.732  81.024  22.345  1.00 34.92           H
ATOM   2454  HA  PHE B  64      11.792  81.400  24.032  1.00 32.45           H
ATOM   2455  HB2 PHE B  64      10.435  79.396  23.991  1.00 35.94           H
ATOM   2456  HB3 PHE B  64      11.210  78.994  22.666  1.00 35.94           H
ATOM   2457  HD1 PHE B  64      12.895  80.439  25.403  1.00 31.55           H
ATOM   2458  HD2 PHE B  64      12.133  76.961  23.583  1.00 36.57           H
ATOM   2459  HE1 PHE B  64      14.512  79.411  26.669  1.00 39.83           H
ATOM   2460  HE2 PHE B  64      13.747  75.942  24.847  1.00 35.48           H
ATOM   2461  HZ  PHE B  64      14.938  77.154  26.385  1.00 30.74           H
ATOM   2462  N   VAL B  65      13.037  82.468  22.090  1.00 24.42           N
ATOM   2463  CA  VAL B  65      13.971  82.910  21.049  1.00 30.45           C
ATOM   2464  C   VAL B  65      15.409  82.504  21.378  1.00 28.97           C
ATOM   2465  O   VAL B  65      15.722  82.137  22.519  1.00 23.12           O
ATOM   2466  CB  VAL B  65      13.897  84.443  20.825  1.00 28.56           C
ATOM   2467  CG1 VAL B  65      12.484  84.867  20.378  1.00 27.37           C
ATOM   2468  CG2 VAL B  65      14.350  85.245  22.076  1.00 25.88           C
ATOM   2469  H   VAL B  65      12.816  83.089  22.641  1.00 29.31           H
ATOM   2470  HA  VAL B  65      13.724  82.477  20.216  1.00 36.55           H
ATOM   2471  HB  VAL B  65      14.505  84.678  20.106  1.00 34.28           H
ATOM   2472 HG11 VAL B  65      12.497  85.817  20.186  1.00 32.84           H
ATOM   2473 HG12 VAL B  65      12.236  84.372  19.583  1.00 32.84           H
ATOM   2474 HG13 VAL B  65      11.856  84.684  21.096  1.00 32.84           H
ATOM   2475 HG21 VAL B  65      14.227  86.189  21.911  1.00 31.06           H
ATOM   2476 HG22 VAL B  65      13.808  84.968  22.831  1.00 31.06           H
ATOM   2477 HG23 VAL B  65      15.286  85.068  22.255  1.00 31.06           H
ATOM   2478  N   GLU B  66      16.292  82.590  20.373  1.00 25.18           N
ATOM   2479  CA  GLU B  66      17.725  82.427  20.592  1.00 22.99           C
ATOM   2480  C   GLU B  66      18.177  83.229  21.798  1.00 27.18           C
ATOM   2481  O   GLU B  66      17.709  84.343  22.029  1.00 24.77           O
ATOM   2482  CB  GLU B  66      18.486  82.868  19.340  1.00 27.38           C
ATOM   2483  CG  GLU B  66      19.967  82.562  19.342  1.00 35.51           C
ATOM   2484  CD  GLU B  66      20.613  82.828  17.960  1.00 42.57           C
ATOM   2485  H   GLU B  66      16.085  82.719  19.552  1.00 30.22           H
ATOM   2486  HA  GLU B  66      17.919  81.492  20.755  1.00 27.60           H
ATOM   2487  HB2 GLU B  66      18.098  82.416  18.574  1.00 32.86           H
ATOM   2488  HB3 GLU B  66      18.393  83.829  19.232  1.00 32.86           H
ATOM   2489  HG2 GLU B  66      20.405  83.117  20.008  1.00 42.62           H
ATOM   2490  HG3 GLU B  66      20.093  81.624  19.559  1.00 42.62           H
ATOM   2491  N   GLY B  67      19.062  82.657  22.602  1.00 21.50           N
ATOM   2492  CA  GLY B  67      19.617  83.420  23.701  1.00 24.27           C
ATOM   2493  C   GLY B  67      20.248  82.511  24.732  1.00 22.13           C
ATOM   2494  O   GLY B  67      20.321  81.301  24.555  1.00 16.97           O
ATOM   2495  H   GLY B  67      19.353  81.854  22.527  1.00 25.80           H
ATOM   2496  HA2 GLY B  67      20.290  84.029  23.368  1.00 29.13           H
ATOM   2497  HA3 GLY B  67      18.904  83.925  24.126  1.00 29.13           H
ATOM   2498  N   ILE B  68      20.702  83.133  25.814  1.00 21.78           N
ATOM   2499  CA  ILE B  68      21.265  82.409  26.958  1.00 19.93           C
ATOM   2500  C   ILE B  68      20.287  82.493  28.109  1.00 21.56           C
ATOM   2501  O   ILE B  68      19.919  83.596  28.565  1.00 21.27           O
ATOM   2502  CB  ILE B  68      22.625  82.959  27.382  1.00 21.69           C
ATOM   2503  CG1 ILE B  68      23.617  82.930  26.225  1.00 24.80           C
ATOM   2504  CG2 ILE B  68      23.185  82.120  28.568  1.00 24.86           C
ATOM   2505  CD1 ILE B  68      24.854  83.725  26.521  1.00 28.99           C
ATOM   2506  H   ILE B  68      20.695  83.985  25.921  1.00 26.13           H
ATOM   2507  HA  ILE B  68      21.375  81.475  26.717  1.00 23.92           H
ATOM   2508  HB  ILE B  68      22.506  83.876  27.666  1.00 26.04           H
ATOM   2509 HG12 ILE B  68      23.888  82.012  26.072  1.00 29.77           H
ATOM   2510 HG13 ILE B  68      23.204  83.288  25.424  1.00 29.77           H
ATOM   2511 HG21 ILE B  68      24.047  82.474  28.835  1.00 29.83           H
ATOM   2512 HG22 ILE B  68      22.570  82.165  29.318  1.00 29.83           H
ATOM   2513 HG23 ILE B  68      23.279  81.198  28.277  1.00 29.83           H
ATOM   2514 HD11 ILE B  68      25.449  83.667  25.756  1.00 34.79           H
ATOM   2515 HD12 ILE B  68      24.604  84.650  26.678  1.00 34.79           H
ATOM   2516 HD13 ILE B  68      25.291  83.365  27.306  1.00 34.79           H
ATOM   2517  N   TYR B  69      19.900  81.317  28.609  1.00 18.98           N
ATOM   2518  CA  TYR B  69      18.876  81.170  29.616  1.00 18.68           C
ATOM   2519  C   TYR B  69      19.463  80.565  30.883  1.00 17.90           C
ATOM   2520  O   TYR B  69      20.444  79.816  30.851  1.00 16.67           O
ATOM   2521  CB  TYR B  69      17.760  80.295  29.118  1.00 17.82           C
ATOM   2522  CG  TYR B  69      16.987  80.932  27.983  1.00 18.04           C
ATOM   2523  CD1 TYR B  69      17.423  80.804  26.671  1.00 18.59           C
ATOM   2524  CD2 TYR B  69      15.827  81.646  28.225  1.00 23.23           C
ATOM   2525  CE1 TYR B  69      16.710  81.410  25.603  1.00 22.05           C
ATOM   2526  CE2 TYR B  69      15.092  82.223  27.168  1.00 22.91           C
ATOM   2527  CZ  TYR B  69      15.555  82.118  25.879  1.00 29.63           C
ATOM   2528  OH  TYR B  69      14.843  82.697  24.848  1.00 26.86           O
ATOM   2529  H   TYR B  69      20.229  80.565  28.355  1.00 22.78           H
ATOM   2530  HA  TYR B  69      18.505  82.042  29.827  1.00 22.42           H
ATOM   2531  HB2 TYR B  69      18.139  79.466  28.787  1.00 21.39           H
ATOM   2532  HB3 TYR B  69      17.149  80.111  29.851  1.00 21.39           H
ATOM   2533  HD1 TYR B  69      18.203  80.337  26.491  1.00 22.32           H
ATOM   2534  HD2 TYR B  69      15.517  81.733  29.096  1.00 27.88           H
ATOM   2535  HE1 TYR B  69      17.002  81.323  24.726  1.00 26.47           H
ATOM   2536  HE2 TYR B  69      14.323  82.709  27.346  1.00 27.49           H
ATOM   2537  HH  TYR B  69      15.200  82.493  24.118  1.00 32.24           H
ATOM   2538  N   LYS B  70      18.873  80.956  31.992  1.00 20.10           N
ATOM   2539  CA  LYS B  70      19.198  80.439  33.312  1.00 17.53           C
ATOM   2540  C   LYS B  70      17.916  79.877  33.886  1.00 20.38           C
ATOM   2541  O   LYS B  70      16.907  80.595  34.015  1.00 17.31           O
ATOM   2542  CB  LYS B  70      19.745  81.527  34.224  1.00 20.09           C
ATOM   2543  CG  LYS B  70      20.026  81.018  35.646  1.00 21.46           C
ATOM   2544  CD  LYS B  70      20.401  82.097  36.598  1.00 32.85           C
ATOM   2545  CE  LYS B  70      21.640  82.796  36.192  1.00 34.18           C
ATOM   2546  NZ  LYS B  70      22.190  83.529  37.389  1.00 49.38           N1+
ATOM   2547  H   LYS B  70      18.249  81.544  32.005  1.00 24.13           H
ATOM   2548  HA  LYS B  70      19.850  79.726  33.239  1.00 21.04           H
ATOM   2549  HB2 LYS B  70      20.564  81.876  33.840  1.00 24.11           H
ATOM   2550  HB3 LYS B  70      19.088  82.237  34.281  1.00 24.11           H
ATOM   2551  HG2 LYS B  70      19.232  80.589  36.000  1.00 25.75           H
ATOM   2552  HG3 LYS B  70      20.760  80.383  35.622  1.00 25.75           H
ATOM   2553  HD2 LYS B  70      19.687  82.750  36.641  1.00 39.42           H
ATOM   2554  HD3 LYS B  70      20.552  81.710  37.470  1.00 39.42           H
ATOM   2555  HE2 LYS B  70      22.293  82.152  35.885  1.00 41.02           H
ATOM   2556  HE3 LYS B  70      21.424  83.437  35.496  1.00 41.02           H
ATOM   2557  HZ1 LYS B  70      22.871  84.047  37.142  1.00 59.26           H
ATOM   2558  HZ2 LYS B  70      21.555  84.036  37.753  1.00 59.26           H
ATOM   2559  HZ3 LYS B  70      22.476  82.946  37.998  1.00 59.26           H
ATOM   2560  N   VAL B  71      17.962  78.607  34.250  1.00 14.58           N
ATOM   2561  CA  VAL B  71      16.871  77.947  34.945  1.00 12.96           C
ATOM   2562  C   VAL B  71      17.324  77.772  36.377  1.00 21.18           C
ATOM   2563  O   VAL B  71      18.277  77.025  36.630  1.00 14.96           O
ATOM   2564  CB  VAL B  71      16.527  76.600  34.308  1.00 14.18           C
ATOM   2565  CG1 VAL B  71      15.489  75.863  35.155  1.00 14.88           C
ATOM   2566  CG2 VAL B  71      16.084  76.798  32.874  1.00 17.04           C
ATOM   2567  H   VAL B  71      18.637  78.100  34.102  1.00 17.50           H
ATOM   2568  HA  VAL B  71      16.080  78.504  34.932  1.00 15.56           H
ATOM   2569  HB  VAL B  71      17.330  76.059  34.301  1.00 17.02           H
ATOM   2570 HG11 VAL B  71      15.217  75.067  34.671  1.00 17.86           H
ATOM   2571 HG12 VAL B  71      15.889  75.612  36.001  1.00 17.86           H
ATOM   2572 HG13 VAL B  71      14.722  76.438  35.308  1.00 17.86           H
ATOM   2573 HG21 VAL B  71      15.892  75.933  32.477  1.00 20.45           H
ATOM   2574 HG22 VAL B  71      15.288  77.349  32.869  1.00 20.45           H
ATOM   2575 HG23 VAL B  71      16.795  77.236  32.380  1.00 20.45           H
ATOM   2576  N   GLU B  72      16.656  78.453  37.315  1.00 15.99           N
ATOM   2577  CA  GLU B  72      17.045  78.437  38.717  1.00 15.99           C
ATOM   2578  C   GLU B  72      16.039  77.591  39.473  1.00 19.99           C
ATOM   2579  O   GLU B  72      14.845  77.891  39.471  1.00 17.90           O
ATOM   2580  CB  GLU B  72      17.109  79.840  39.312  1.00 21.96           C
ATOM   2581  CG  GLU B  72      17.595  79.840  40.730  1.00 30.50           C
ATOM   2582  CD  GLU B  72      17.770  81.236  41.288  1.00 38.38           C
ATOM   2583  OE1 GLU B  72      17.441  82.212  40.565  1.00 42.40           O
ATOM   2584  OE2 GLU B  72      18.221  81.343  42.454  1.00 43.71           O1-
ATOM   2585  H   GLU B  72      15.961  78.925  37.157  1.00 19.19           H
ATOM   2586  HA  GLU B  72      17.923  78.030  38.804  1.00 19.19           H
ATOM   2587  HB2 GLU B  72      17.723  80.380  38.790  1.00 26.35           H
ATOM   2588  HB3 GLU B  72      16.224  80.237  39.299  1.00 26.35           H
ATOM   2589  HG2 GLU B  72      16.952  79.375  41.291  1.00 36.60           H
ATOM   2590  HG3 GLU B  72      18.455  79.390  40.765  1.00 36.60           H
ATOM   2591  N   ILE B  73      16.508  76.509  40.080  1.00 15.49           N
ATOM   2592  CA  ILE B  73      15.632  75.592  40.800  1.00 15.45           C
ATOM   2593  C   ILE B  73      15.816  75.853  42.297  1.00 17.43           C
ATOM   2594  O   ILE B  73      16.936  75.787  42.810  1.00 15.82           O
ATOM   2595  CB  ILE B  73      15.938  74.124  40.427  1.00 16.01           C
ATOM   2596  CG1 ILE B  73      15.811  73.950  38.931  1.00 15.85           C
ATOM   2597  CG2 ILE B  73      15.001  73.161  41.164  1.00 14.02           C
ATOM   2598  CD1 ILE B  73      16.142  72.590  38.453  1.00 21.70           C
ATOM   2599  H   ILE B  73      17.332  76.274  40.069  1.00 18.59           H
ATOM   2600  HA  ILE B  73      14.711  75.772  40.562  1.00 18.55           H
ATOM   2601  HB  ILE B  73      16.853  73.917  40.675  1.00 19.22           H
ATOM   2602 HG12 ILE B  73      14.900  74.143  38.668  1.00 19.03           H
ATOM   2603 HG13 ILE B  73      16.416  74.567  38.495  1.00 19.03           H
ATOM   2604 HG21 ILE B  73      15.283  72.248  40.984  1.00 16.83           H
ATOM   2605 HG22 ILE B  73      15.040  73.326  42.121  1.00 16.83           H
ATOM   2606 HG23 ILE B  73      14.096  73.284  40.838  1.00 16.83           H
ATOM   2607 HD11 ILE B  73      16.060  72.576  37.486  1.00 26.04           H
ATOM   2608 HD12 ILE B  73      17.052  72.378  38.712  1.00 26.04           H
ATOM   2609 HD13 ILE B  73      15.526  71.951  38.844  1.00 26.04           H
ATOM   2610  N   ASP B  74      14.719  76.160  43.005  1.00 14.60           N
ATOM   2611  CA  ASP B  74      14.791  76.559  44.401  1.00 14.39           C
ATOM   2612  C   ASP B  74      14.810  75.298  45.245  1.00 17.61           C
ATOM   2613  O   ASP B  74      13.820  74.912  45.877  1.00 17.11           O
ATOM   2614  CB  ASP B  74      13.632  77.483  44.784  1.00 18.77           C
ATOM   2615  CG  ASP B  74      13.721  77.977  46.238  1.00 21.65           C
ATOM   2616  OD1 ASP B  74      14.735  77.722  46.942  1.00 20.02           O
ATOM   2617  OD2 ASP B  74      12.738  78.625  46.700  1.00 23.25           O1-
ATOM   2618  H   ASP B  74      13.920  76.136  42.701  1.00 17.52           H
ATOM   2619  HA  ASP B  74      15.624  77.040  44.528  1.00 17.27           H
ATOM   2620  HB2 ASP B  74      13.640  78.259  44.203  1.00 22.53           H
ATOM   2621  HB3 ASP B  74      12.799  77.001  44.673  1.00 22.53           H
ATOM   2622  N   THR B  75      15.980  74.659  45.240  1.00 16.32           N
ATOM   2623  CA  THR B  75      16.192  73.434  46.010  1.00 13.89           C
ATOM   2624  C   THR B  75      16.222  73.688  47.514  1.00 16.54           C
ATOM   2625  O   THR B  75      15.777  72.829  48.284  1.00 16.38           O
ATOM   2626  CB  THR B  75      17.480  72.746  45.568  1.00 10.08           C
ATOM   2627  OG1 THR B  75      18.622  73.595  45.774  1.00 14.23           O
ATOM   2628  CG2 THR B  75      17.394  72.375  44.118  1.00 14.73           C
ATOM   2629  H   THR B  75      16.669  74.919  44.802  1.00 19.58           H
ATOM   2630  HA  THR B  75      15.459  72.824  45.813  1.00 16.67           H
ATOM   2631  HB  THR B  75      17.592  71.940  46.092  1.00 12.10           H
ATOM   2632  HG1 THR B  75      18.708  73.766  46.592  1.00 17.08           H
ATOM   2633 HG21 THR B  75      18.174  71.855  43.872  1.00 17.68           H
ATOM   2634 HG22 THR B  75      16.597  71.839  43.971  1.00 17.68           H
ATOM   2635 HG23 THR B  75      17.350  73.170  43.562  1.00 17.68           H
ATOM   2636  N   LYS B  76      16.725  74.847  47.953  1.00 13.89           N
ATOM   2637  CA  LYS B  76      16.833  75.104  49.387  1.00 17.99           C
ATOM   2638  C   LYS B  76      15.456  75.146  50.048  1.00 18.42           C
ATOM   2639  O   LYS B  76      15.241  74.545  51.104  1.00 18.13           O
ATOM   2640  CB  LYS B  76      17.593  76.403  49.619  1.00 21.58           C
ATOM   2641  CG  LYS B  76      17.855  76.729  51.094  1.00 20.52           C
ATOM   2642  CD  LYS B  76      18.618  78.043  51.244  1.00 28.55           C
ATOM   2643  CE  LYS B  76      19.091  78.253  52.685  1.00 30.21           C
ATOM   2644  NZ  LYS B  76      19.936  79.492  52.847  1.00 30.94           N1+
ATOM   2645  H   LYS B  76      17.006  75.481  47.449  1.00 16.67           H
ATOM   2646  HA  LYS B  76      17.339  74.387  49.801  1.00 21.60           H
ATOM   2647  HB2 LYS B  76      18.451  76.350  49.171  1.00 25.90           H
ATOM   2648  HB3 LYS B  76      17.074  77.134  49.243  1.00 25.90           H
ATOM   2649  HG2 LYS B  76      17.008  76.809  51.558  1.00 24.63           H
ATOM   2650  HG3 LYS B  76      18.391  76.020  51.484  1.00 24.63           H
ATOM   2651  HD2 LYS B  76      19.396  78.026  50.668  1.00 34.27           H
ATOM   2652  HD3 LYS B  76      18.032  78.781  51.009  1.00 34.27           H
ATOM   2653  HE2 LYS B  76      18.316  78.338  53.263  1.00 36.25           H
ATOM   2654  HE3 LYS B  76      19.626  77.488  52.957  1.00 36.25           H
ATOM   2655  HZ1 LYS B  76      20.201  79.575  53.693  1.00 37.13           H
ATOM   2656  HZ2 LYS B  76      20.655  79.442  52.326  1.00 37.13           H
ATOM   2657  HZ3 LYS B  76      19.464  80.214  52.620  1.00 37.13           H
ATOM   2658  N   SER B  77      14.512  75.856  49.443  1.00 18.70           N
ATOM   2659  CA  SER B  77      13.164  75.928  49.995  1.00 19.44           C
ATOM   2660  C   SER B  77      12.503  74.556  50.022  1.00 18.64           C
ATOM   2661  O   SER B  77      11.758  74.232  50.955  1.00 20.91           O
ATOM   2662  CB  SER B  77      12.307  76.918  49.178  1.00 23.75           C
ATOM   2663  OG  SER B  77      12.759  78.256  49.313  1.00 21.27           O
ATOM   2664  H   SER B  77      14.622  76.293  48.710  1.00 22.45           H
ATOM   2665  HA  SER B  77      13.224  76.255  50.904  1.00 23.33           H
ATOM   2666  HB2 SER B  77      12.346  76.666  48.243  1.00 28.51           H
ATOM   2667  HB3 SER B  77      11.390  76.872  49.490  1.00 28.51           H
ATOM   2668  HG  SER B  77      12.893  78.595  48.557  1.00 25.53           H
ATOM   2669  N   TYR B  78      12.766  73.732  49.008  1.00 18.78           N
ATOM   2670  CA  TYR B  78      12.209  72.388  48.978  1.00 14.56           C
ATOM   2671  C   TYR B  78      12.672  71.587  50.187  1.00 15.90           C
ATOM   2672  O   TYR B  78      11.858  70.976  50.887  1.00 16.47           O
ATOM   2673  CB  TYR B  78      12.617  71.693  47.682  1.00 15.11           C
ATOM   2674  CG  TYR B  78      12.130  70.273  47.548  1.00 16.72           C
ATOM   2675  CD1 TYR B  78      10.814  70.003  47.205  1.00 16.33           C
ATOM   2676  CD2 TYR B  78      12.986  69.197  47.777  1.00 17.35           C
ATOM   2677  CE1 TYR B  78      10.362  68.725  47.073  1.00 19.08           C
ATOM   2678  CE2 TYR B  78      12.533  67.892  47.654  1.00 16.14           C
ATOM   2679  CZ  TYR B  78      11.215  67.669  47.333  1.00 16.95           C
ATOM   2680  OH  TYR B  78      10.727  66.403  47.197  1.00 17.18           O
ATOM   2681  H   TYR B  78      13.265  73.922  48.332  1.00 22.54           H
ATOM   2682  HA  TYR B  78      11.243  72.448  49.014  1.00 17.48           H
ATOM   2683  HB2 TYR B  78      12.260  72.195  46.931  1.00 18.14           H
ATOM   2684  HB3 TYR B  78      13.587  71.681  47.639  1.00 18.14           H
ATOM   2685  HD1 TYR B  78      10.231  70.712  47.051  1.00 19.60           H
ATOM   2686  HD2 TYR B  78      13.872  69.359  48.013  1.00 20.82           H
ATOM   2687  HE1 TYR B  78       9.472  68.565  46.853  1.00 22.91           H
ATOM   2688  HE2 TYR B  78      13.104  67.176  47.816  1.00 19.37           H
ATOM   2689  HH  TYR B  78      11.297  65.846  47.464  1.00 20.62           H
ATOM   2690  N   TRP B  79      13.980  71.583  50.449  1.00 15.97           N
ATOM   2691  CA  TRP B  79      14.506  70.737  51.534  1.00 17.83           C
ATOM   2692  C   TRP B  79      14.146  71.316  52.899  1.00 16.23           C
ATOM   2693  O   TRP B  79      13.797  70.571  53.822  1.00 16.76           O
ATOM   2694  CB  TRP B  79      16.025  70.562  51.423  1.00 14.70           C
ATOM   2695  CG  TRP B  79      16.443  69.746  50.246  1.00 14.11           C
ATOM   2696  CD1 TRP B  79      17.219  70.162  49.166  1.00 14.84           C
ATOM   2697  CD2 TRP B  79      16.118  68.379  49.990  1.00 14.25           C
ATOM   2698  NE1 TRP B  79      17.380  69.128  48.274  1.00 14.86           N
ATOM   2699  CE2 TRP B  79      16.716  68.026  48.749  1.00 12.63           C
ATOM   2700  CE3 TRP B  79      15.367  67.406  50.681  1.00 15.24           C
ATOM   2701  CZ2 TRP B  79      16.576  66.773  48.191  1.00 12.58           C
ATOM   2702  CZ3 TRP B  79      15.241  66.148  50.123  1.00 17.02           C
ATOM   2703  CH2 TRP B  79      15.845  65.839  48.893  1.00 15.92           C
ATOM   2704  H   TRP B  79      14.569  72.054  50.036  1.00 19.17           H
ATOM   2705  HA  TRP B  79      14.102  69.859  51.452  1.00 21.40           H
ATOM   2706  HB2 TRP B  79      16.452  71.430  51.362  1.00 17.64           H
ATOM   2707  HB3 TRP B  79      16.339  70.119  52.224  1.00 17.64           H
ATOM   2708  HD1 TRP B  79      17.581  71.009  49.056  1.00 17.81           H
ATOM   2709  HE1 TRP B  79      17.821  69.161  47.536  1.00 17.83           H
ATOM   2710  HE3 TRP B  79      14.953  67.602  51.488  1.00 18.29           H
ATOM   2711  HZ2 TRP B  79      16.984  66.559  47.387  1.00 15.10           H
ATOM   2712  HZ3 TRP B  79      14.746  65.494  50.564  1.00 20.43           H
ATOM   2713  HH2 TRP B  79      15.748  64.983  48.543  1.00 19.11           H
ATOM   2714  N   LYS B  80      14.195  72.646  53.043  1.00 19.33           N
ATOM   2715  CA  LYS B  80      13.848  73.252  54.330  1.00 18.17           C
ATOM   2716  C   LYS B  80      12.391  72.985  54.697  1.00 18.03           C
ATOM   2717  O   LYS B  80      12.078  72.775  55.879  1.00 19.59           O
ATOM   2718  CB  LYS B  80      14.134  74.766  54.323  1.00 21.46           C
ATOM   2719  CG  LYS B  80      15.634  75.104  54.365  1.00 21.42           C
ATOM   2720  CD  LYS B  80      15.937  76.583  54.428  1.00 25.11           C
ATOM   2721  CE  LYS B  80      15.799  77.167  55.847  1.00 29.24           C
ATOM   2722  NZ  LYS B  80      16.530  78.483  55.963  1.00 44.27           N1+
ATOM   2723  H   LYS B  80      14.423  73.201  52.430  1.00 23.20           H
ATOM   2724  HA  LYS B  80      14.411  72.850  55.010  1.00 21.81           H
ATOM   2725  HB2 LYS B  80      13.771  75.151  53.508  1.00 25.76           H
ATOM   2726  HB3 LYS B  80      13.711  75.175  55.093  1.00 25.76           H
ATOM   2727  HG2 LYS B  80      16.028  74.695  55.150  1.00 25.71           H
ATOM   2728  HG3 LYS B  80      16.050  74.762  53.559  1.00 25.71           H
ATOM   2729  HD2 LYS B  80      16.854  76.714  54.141  1.00 30.14           H
ATOM   2730  HD3 LYS B  80      15.326  77.060  53.844  1.00 30.14           H
ATOM   2731  HE2 LYS B  80      14.860  77.316  56.041  1.00 35.10           H
ATOM   2732  HE3 LYS B  80      16.181  76.549  56.489  1.00 35.10           H
ATOM   2733  HZ1 LYS B  80      16.433  78.812  56.784  1.00 53.12           H
ATOM   2734  HZ2 LYS B  80      17.398  78.373  55.797  1.00 53.12           H
ATOM   2735  HZ3 LYS B  80      16.195  79.067  55.380  1.00 53.12           H
ATOM   2736  N   ALA B  81      11.500  72.938  53.708  1.00 20.15           N
ATOM   2737  CA  ALA B  81      10.100  72.621  53.972  1.00 23.55           C
ATOM   2738  C   ALA B  81       9.949  71.202  54.510  1.00 25.46           C
ATOM   2739  O   ALA B  81       8.962  70.896  55.191  1.00 21.72           O
ATOM   2740  CB  ALA B  81       9.274  72.794  52.698  1.00 20.65           C
ATOM   2741  H   ALA B  81      11.679  73.076  52.881  1.00 24.18           H
ATOM   2742  HA  ALA B  81       9.758  73.234  54.638  1.00 28.27           H
ATOM   2743  HB1 ALA B  81       8.358  72.541  52.880  1.00 24.79           H
ATOM   2744  HB2 ALA B  81       9.313  73.719  52.410  1.00 24.79           H
ATOM   2745  HB3 ALA B  81       9.641  72.218  52.010  1.00 24.79           H
ATOM   2746  N   LEU B  82      10.897  70.322  54.203  1.00 20.37           N
ATOM   2747  CA  LEU B  82      10.893  68.957  54.717  1.00 21.78           C
ATOM   2748  C   LEU B  82      11.645  68.821  56.038  1.00 17.98           C
ATOM   2749  O   LEU B  82      11.804  67.696  56.539  1.00 19.66           O
ATOM   2750  CB  LEU B  82      11.504  67.998  53.678  1.00 17.06           C
ATOM   2751  CG  LEU B  82      10.762  67.925  52.347  1.00 16.42           C
ATOM   2752  CD1 LEU B  82      11.533  67.196  51.261  1.00 17.20           C
ATOM   2753  CD2 LEU B  82       9.420  67.246  52.516  1.00 21.70           C
ATOM   2754  H   LEU B  82      11.570  70.497  53.700  1.00 24.45           H
ATOM   2755  HA  LEU B  82       9.978  68.679  54.867  1.00 26.14           H
ATOM   2756  HB2 LEU B  82      12.409  68.288  53.485  1.00 20.48           H
ATOM   2757  HB3 LEU B  82      11.521  67.100  54.048  1.00 20.48           H
ATOM   2758  HG  LEU B  82      10.597  68.827  52.037  1.00 19.71           H
ATOM   2759 HD11 LEU B  82      10.984  67.138  50.465  1.00 20.65           H
ATOM   2760 HD12 LEU B  82      12.339  67.704  51.079  1.00 20.65           H
ATOM   2761 HD13 LEU B  82      11.765  66.306  51.568  1.00 20.65           H
ATOM   2762 HD21 LEU B  82       8.961  67.226  51.662  1.00 26.05           H
ATOM   2763 HD22 LEU B  82       9.561  66.340  52.840  1.00 26.05           H
ATOM   2764 HD23 LEU B  82       8.895  67.754  53.152  1.00 26.05           H
ATOM   2765  N   GLY B  83      12.156  69.912  56.581  1.00 17.53           N
ATOM   2766  CA  GLY B  83      12.880  69.871  57.833  1.00 21.11           C
ATOM   2767  C   GLY B  83      14.355  69.591  57.703  1.00 25.61           C
ATOM   2768  O   GLY B  83      14.997  69.249  58.708  1.00 19.18           O
ATOM   2769  H   GLY B  83      12.092  70.700  56.243  1.00 21.04           H
ATOM   2770  HA2 GLY B  83      12.773  70.719  58.294  1.00 25.34           H
ATOM   2771  HA3 GLY B  83      12.498  69.166  58.379  1.00 25.34           H
ATOM   2772  N   ILE B  84      14.902  69.705  56.483  1.00 19.67           N
ATOM   2773  CA  ILE B  84      16.295  69.409  56.166  1.00 18.56           C
ATOM   2774  C   ILE B  84      17.038  70.711  55.876  1.00 21.12           C
ATOM   2775  O   ILE B  84      16.533  71.579  55.149  1.00 20.30           O
ATOM   2776  CB  ILE B  84      16.334  68.453  54.955  1.00 18.87           C
ATOM   2777  CG1 ILE B  84      15.767  67.072  55.366  1.00 20.85           C
ATOM   2778  CG2 ILE B  84      17.731  68.329  54.398  1.00 18.20           C
ATOM   2779  CD1 ILE B  84      15.537  66.132  54.211  1.00 20.50           C
ATOM   2780  H   ILE B  84      14.453  69.952  55.792  1.00 23.60           H
ATOM   2781  HA  ILE B  84      16.718  68.967  56.914  1.00 22.27           H
ATOM   2782  HB  ILE B  84      15.763  68.823  54.266  1.00 22.65           H
ATOM   2783 HG12 ILE B  84      16.389  66.641  55.973  1.00 25.03           H
ATOM   2784 HG13 ILE B  84      14.918  67.204  55.814  1.00 25.03           H
ATOM   2785 HG21 ILE B  84      17.735  67.654  53.700  1.00 21.85           H
ATOM   2786 HG22 ILE B  84      18.012  69.176  54.020  1.00 21.85           H
ATOM   2787 HG23 ILE B  84      18.330  68.070  55.118  1.00 21.85           H
ATOM   2788 HD11 ILE B  84      15.170  65.300  54.545  1.00 24.61           H
ATOM   2789 HD12 ILE B  84      14.909  66.534  53.589  1.00 24.61           H
ATOM   2790 HD13 ILE B  84      16.382  65.959  53.770  1.00 24.61           H
ATOM   2791  N   SER B  85      18.248  70.854  56.433  1.00 18.43           N
ATOM   2792  CA  SER B  85      19.108  71.965  56.048  1.00 22.17           C
ATOM   2793  C   SER B  85      20.025  71.496  54.915  1.00 15.19           C
ATOM   2794  O   SER B  85      20.945  70.707  55.175  1.00 15.67           O
ATOM   2795  CB  SER B  85      19.929  72.455  57.235  1.00 22.58           C
ATOM   2796  OG  SER B  85      20.759  73.517  56.826  1.00 30.25           O
ATOM   2797  H   SER B  85      18.591  70.324  57.014  1.00 22.12           H
ATOM   2798  HA  SER B  85      18.568  72.705  55.729  1.00 26.60           H
ATOM   2799  HB2 SER B  85      19.334  72.775  57.931  1.00 27.10           H
ATOM   2800  HB3 SER B  85      20.480  71.725  57.569  1.00 27.10           H
ATOM   2801  HG  SER B  85      21.457  73.218  56.462  1.00 36.31           H
ATOM   2802  N   PRO B  86      19.787  71.884  53.681  1.00 17.01           N
ATOM   2803  CA  PRO B  86      20.567  71.334  52.564  1.00 14.54           C
ATOM   2804  C   PRO B  86      21.864  72.105  52.350  1.00 17.84           C
ATOM   2805  O   PRO B  86      22.114  73.143  52.961  1.00 15.47           O
ATOM   2806  CB  PRO B  86      19.632  71.515  51.382  1.00 13.09           C
ATOM   2807  CG  PRO B  86      18.945  72.784  51.688  1.00 13.93           C
ATOM   2808  CD  PRO B  86      18.757  72.817  53.194  1.00 19.33           C
ATOM   2809  HA  PRO B  86      20.756  70.390  52.685  1.00 17.45           H
ATOM   2810  HB2 PRO B  86      20.139  71.576  50.561  1.00 15.71           H
ATOM   2811  HB3 PRO B  86      19.002  70.780  51.338  1.00 15.71           H
ATOM   2812  HG2 PRO B  86      19.518  73.512  51.411  1.00 16.72           H
ATOM   2813  HG3 PRO B  86      18.093  72.826  51.224  1.00 16.72           H
ATOM   2814  HD2 PRO B  86      18.922  73.707  53.543  1.00 23.20           H
ATOM   2815  HD3 PRO B  86      17.871  72.500  53.426  1.00 23.20           H
ATOM   2816  N   PHE B  87      22.695  71.559  51.468  1.00 15.79           N
ATOM   2817  CA  PHE B  87      23.984  72.180  51.202  1.00 17.58           C
ATOM   2818  C   PHE B  87      23.839  73.403  50.305  1.00 15.17           C
ATOM   2819  O   PHE B  87      24.456  74.445  50.570  1.00 14.20           O
ATOM   2820  CB  PHE B  87      24.947  71.180  50.562  1.00 15.03           C
ATOM   2821  CG  PHE B  87      26.317  71.732  50.297  1.00 14.31           C
ATOM   2822  CD1 PHE B  87      27.249  71.852  51.315  1.00 16.73           C
ATOM   2823  CD2 PHE B  87      26.662  72.149  49.025  1.00 13.17           C
ATOM   2824  CE1 PHE B  87      28.502  72.357  51.048  1.00 19.19           C
ATOM   2825  CE2 PHE B  87      27.909  72.642  48.759  1.00 18.15           C
ATOM   2826  CZ  PHE B  87      28.831  72.753  49.778  1.00 16.90           C
ATOM   2827  H   PHE B  87      22.544  70.844  51.019  1.00 18.95           H
ATOM   2828  HA  PHE B  87      24.361  72.457  52.050  1.00 21.10           H
ATOM   2829  HB2 PHE B  87      25.046  70.411  51.146  1.00 18.04           H
ATOM   2830  HB3 PHE B  87      24.584  70.909  49.699  1.00 18.04           H
ATOM   2831  HD1 PHE B  87      27.033  71.583  52.177  1.00 20.09           H
ATOM   2832  HD2 PHE B  87      26.044  72.073  48.337  1.00 15.80           H
ATOM   2833  HE1 PHE B  87      29.126  72.436  51.732  1.00 23.03           H
ATOM   2834  HE2 PHE B  87      28.131  72.917  47.902  1.00 21.78           H
ATOM   2835  HZ  PHE B  87      29.676  73.102  49.602  1.00 20.28           H
ATOM   2836  N   HIS B  88      23.091  73.265  49.205  1.00 14.63           N
ATOM   2837  CA  HIS B  88      23.117  74.243  48.136  1.00 18.25           C
ATOM   2838  C   HIS B  88      22.095  75.336  48.393  1.00 15.55           C
ATOM   2839  O   HIS B  88      20.995  75.083  48.890  1.00 13.45           O
ATOM   2840  CB  HIS B  88      22.838  73.585  46.772  1.00 18.96           C
ATOM   2841  CG  HIS B  88      23.848  72.545  46.384  1.00 16.68           C
ATOM   2842  ND1 HIS B  88      23.679  71.209  46.661  1.00 17.44           N
ATOM   2843  CD2 HIS B  88      25.067  72.658  45.803  1.00 18.10           C
ATOM   2844  CE1 HIS B  88      24.736  70.535  46.242  1.00 13.83           C
ATOM   2845  NE2 HIS B  88      25.592  71.390  45.701  1.00 17.32           N
ATOM   2846  H   HIS B  88      22.554  72.605  49.059  1.00 17.56           H
ATOM   2847  HA  HIS B  88      24.002  74.637  48.096  1.00 21.90           H
ATOM   2848  HB2 HIS B  88      22.848  74.274  46.086  1.00 22.76           H
ATOM   2849  HB3 HIS B  88      21.972  73.150  46.802  1.00 22.76           H
ATOM   2850  HD2 HIS B  88      25.467  73.438  45.505  1.00 21.72           H
ATOM   2851  HE1 HIS B  88      24.852  69.617  46.300  1.00 16.60           H
ATOM   2852  HE2 HIS B  88      26.355  71.191  45.364  1.00 20.79           H
ATOM   2853  N   GLU B  89      22.450  76.562  48.005  1.00 16.74           N
ATOM   2854  CA  GLU B  89      21.458  77.644  48.015  1.00 16.22           C
ATOM   2855  C   GLU B  89      20.362  77.466  46.965  1.00 20.82           C
ATOM   2856  O   GLU B  89      19.229  77.926  47.163  1.00 19.70           O
ATOM   2857  CB  GLU B  89      22.164  78.985  47.804  1.00 24.11           C
ATOM   2858  CG  GLU B  89      22.952  79.401  48.996  1.00 22.03           C
ATOM   2859  CD  GLU B  89      22.056  79.818  50.167  1.00 22.20           C
ATOM   2860  OE1 GLU B  89      21.262  80.782  50.058  1.00 29.94           O
ATOM   2861  OE2 GLU B  89      22.139  79.139  51.175  1.00 30.94           O1-
ATOM   2862  H   GLU B  89      23.241  76.780  47.741  1.00 20.09           H
ATOM   2863  HA  GLU B  89      21.032  77.657  48.886  1.00 19.47           H
ATOM   2864  HB2 GLU B  89      22.768  78.914  47.046  1.00 28.93           H
ATOM   2865  HB3 GLU B  89      21.496  79.668  47.630  1.00 28.93           H
ATOM   2866  HG2 GLU B  89      23.498  78.653  49.286  1.00 26.44           H
ATOM   2867  HG3 GLU B  89      23.518  80.152  48.758  1.00 26.44           H
ATOM   2868  N   HIS B  90      20.687  76.840  45.837  1.00 17.16           N
ATOM   2869  CA  HIS B  90      19.774  76.596  44.742  1.00 19.06           C
ATOM   2870  C   HIS B  90      20.554  75.778  43.733  1.00 15.30           C
ATOM   2871  O   HIS B  90      21.738  75.486  43.945  1.00 16.96           O
ATOM   2872  CB  HIS B  90      19.256  77.902  44.126  1.00 24.45           C
ATOM   2873  CG  HIS B  90      20.342  78.873  43.773  1.00 24.45           C
ATOM   2874  ND1 HIS B  90      21.322  78.590  42.843  1.00 38.65           N
ATOM   2875  CD2 HIS B  90      20.617  80.109  44.243  1.00 29.63           C
ATOM   2876  CE1 HIS B  90      22.151  79.614  42.755  1.00 29.59           C
ATOM   2877  NE2 HIS B  90      21.742  80.550  43.592  1.00 36.04           N
ATOM   2878  H   HIS B  90      21.477  76.539  45.672  1.00 20.60           H
ATOM   2879  HA  HIS B  90      19.017  76.073  45.052  1.00 22.88           H
ATOM   2880  HB2 HIS B  90      18.672  78.338  44.759  1.00 29.35           H
ATOM   2881  HB3 HIS B  90      18.766  77.691  43.315  1.00 29.35           H
ATOM   2882  HD2 HIS B  90      20.130  80.575  44.887  1.00 35.56           H
ATOM   2883  HE1 HIS B  90      22.889  79.667  42.195  1.00 35.52           H
ATOM   2884  HE2 HIS B  90      22.118  81.313  43.711  1.00 43.25           H
ATOM   2885  N   ALA B  91      19.907  75.392  42.651  1.00 15.35           N
ATOM   2886  CA  ALA B  91      20.554  74.693  41.556  1.00 12.39           C
ATOM   2887  C   ALA B  91      20.243  75.468  40.288  1.00 18.91           C
ATOM   2888  O   ALA B  91      19.075  75.665  39.960  1.00 20.08           O
ATOM   2889  CB  ALA B  91      20.033  73.271  41.393  1.00 14.69           C
ATOM   2890  H   ALA B  91      19.067  75.531  42.520  1.00 18.42           H
ATOM   2891  HA  ALA B  91      21.511  74.670  41.683  1.00 14.87           H
ATOM   2892  HB1 ALA B  91      20.485  72.867  40.635  1.00 17.63           H
ATOM   2893  HB2 ALA B  91      20.214  72.765  42.200  1.00 17.63           H
ATOM   2894  HB3 ALA B  91      19.079  73.300  41.230  1.00 17.63           H
ATOM   2895  N   GLU B  92      21.276  75.857  39.568  1.00 18.55           N
ATOM   2896  CA  GLU B  92      21.124  76.634  38.350  1.00 21.91           C
ATOM   2897  C   GLU B  92      21.633  75.853  37.150  1.00 19.47           C
ATOM   2898  O   GLU B  92      22.632  75.135  37.227  1.00 22.09           O
ATOM   2899  CB  GLU B  92      21.869  77.966  38.463  1.00 24.91           C
ATOM   2900  CG  GLU B  92      21.094  78.982  39.314  1.00 38.30           C
ATOM   2901  CD  GLU B  92      21.697  80.391  39.310  1.00 48.44           C
ATOM   2902  OE1 GLU B  92      22.587  80.681  38.460  1.00 50.52           O
ATOM   2903  OE2 GLU B  92      21.256  81.209  40.153  1.00 44.04           O1-
ATOM   2904  H   GLU B  92      22.092  75.688  39.770  1.00 22.27           H
ATOM   2905  HA  GLU B  92      20.184  76.826  38.212  1.00 26.29           H
ATOM   2906  HB2 GLU B  92      22.732  77.817  38.884  1.00 29.90           H
ATOM   2907  HB3 GLU B  92      21.992  78.341  37.575  1.00 29.90           H
ATOM   2908  HG2 GLU B  92      20.191  79.052  38.964  1.00 45.97           H
ATOM   2909  HG3 GLU B  92      21.072  78.669  40.233  1.00 45.97           H
ATOM   2910  N   VAL B  93      20.918  75.984  36.047  1.00 13.69           N
ATOM   2911  CA  VAL B  93      21.294  75.418  34.768  1.00 11.54           C
ATOM   2912  C   VAL B  93      21.308  76.568  33.779  1.00 16.65           C
ATOM   2913  O   VAL B  93      20.282  77.227  33.603  1.00 16.51           O
ATOM   2914  CB  VAL B  93      20.314  74.328  34.332  1.00 16.49           C
ATOM   2915  CG1 VAL B  93      20.773  73.673  33.081  1.00 21.63           C
ATOM   2916  CG2 VAL B  93      20.147  73.242  35.481  1.00 22.42           C
ATOM   2917  H   VAL B  93      20.166  76.395  36.017  1.00 16.43           H
ATOM   2918  HA  VAL B  93      22.184  75.035  34.813  1.00 13.85           H
ATOM   2919  HB  VAL B  93      19.450  74.735  34.161  1.00 19.79           H
ATOM   2920 HG11 VAL B  93      20.117  73.006  32.814  1.00 25.96           H
ATOM   2921 HG12 VAL B  93      20.869  74.342  32.385  1.00 25.96           H
ATOM   2922 HG13 VAL B  93      21.627  73.252  33.257  1.00 25.96           H
ATOM   2923 HG21 VAL B  93      19.527  72.556  35.185  1.00 26.91           H
ATOM   2924 HG22 VAL B  93      21.013  72.848  35.666  1.00 26.91           H
ATOM   2925 HG23 VAL B  93      19.804  73.677  36.279  1.00 26.91           H
ATOM   2926  N   VAL B  94      22.464  76.822  33.173  1.00 16.84           N
ATOM   2927  CA  VAL B  94      22.675  77.961  32.266  1.00 13.49           C
ATOM   2928  C   VAL B  94      23.119  77.427  30.909  1.00 15.76           C
ATOM   2929  O   VAL B  94      24.084  76.647  30.821  1.00 16.03           O
ATOM   2930  CB  VAL B  94      23.718  78.945  32.814  1.00 15.45           C
ATOM   2931  CG1 VAL B  94      23.849  80.124  31.879  1.00 16.72           C
ATOM   2932  CG2 VAL B  94      23.340  79.389  34.210  1.00 22.80           C
ATOM   2933  H   VAL B  94      23.164  76.334  33.279  1.00 20.21           H
ATOM   2934  HA  VAL B  94      21.840  78.437  32.165  1.00 16.19           H
ATOM   2935  HB  VAL B  94      24.582  78.505  32.864  1.00 18.55           H
ATOM   2936 HG11 VAL B  94      24.503  80.741  32.241  1.00 20.07           H
ATOM   2937 HG12 VAL B  94      24.140  79.817  31.006  1.00 20.07           H
ATOM   2938 HG13 VAL B  94      22.986  80.558  31.799  1.00 20.07           H
ATOM   2939 HG21 VAL B  94      24.009  80.013  34.531  1.00 27.37           H
ATOM   2940 HG22 VAL B  94      22.466  79.812  34.182  1.00 27.37           H
ATOM   2941 HG23 VAL B  94      23.312  78.612  34.792  1.00 27.37           H
ATOM   2942  N   PHE B  95      22.424  77.842  29.855  1.00 15.66           N
ATOM   2943  CA  PHE B  95      22.674  77.275  28.535  1.00 14.54           C
ATOM   2944  C   PHE B  95      22.210  78.226  27.442  1.00 15.47           C
ATOM   2945  O   PHE B  95      21.277  79.012  27.642  1.00 16.94           O
ATOM   2946  CB  PHE B  95      21.938  75.941  28.354  1.00 13.05           C
ATOM   2947  CG  PHE B  95      20.470  76.027  28.646  1.00 17.53           C
ATOM   2948  CD1 PHE B  95      20.016  76.060  29.953  1.00 16.94           C
ATOM   2949  CD2 PHE B  95      19.545  76.061  27.619  1.00 16.04           C
ATOM   2950  CE1 PHE B  95      18.667  76.133  30.239  1.00 19.71           C
ATOM   2951  CE2 PHE B  95      18.171  76.129  27.904  1.00 17.21           C
ATOM   2952  CZ  PHE B  95      17.743  76.189  29.193  1.00 21.22           C
ATOM   2953  H   PHE B  95      21.804  78.434  29.878  1.00 18.80           H
ATOM   2954  HA  PHE B  95      23.627  77.129  28.441  1.00 17.46           H
ATOM   2955  HB2 PHE B  95      22.055  75.637  27.443  1.00 15.66           H
ATOM   2956  HB3 PHE B  95      22.308  75.300  28.981  1.00 15.66           H
ATOM   2957  HD1 PHE B  95      20.629  76.039  30.648  1.00 20.34           H
ATOM   2958  HD2 PHE B  95      19.839  76.027  26.739  1.00 19.26           H
ATOM   2959  HE1 PHE B  95      18.379  76.163  31.122  1.00 23.66           H
ATOM   2960  HE2 PHE B  95      17.554  76.157  27.212  1.00 20.66           H
ATOM   2961  HZ  PHE B  95      16.833  76.230  29.377  1.00 25.47           H
ATOM   2962  N   THR B  96      22.874  78.131  26.289  1.00 18.94           N
ATOM   2963  CA  THR B  96      22.359  78.724  25.055  1.00 23.77           C
ATOM   2964  C   THR B  96      21.248  77.845  24.493  1.00 24.11           C
ATOM   2965  O   THR B  96      21.354  76.613  24.504  1.00 19.83           O
ATOM   2966  CB  THR B  96      23.484  78.870  24.029  1.00 27.57           C
ATOM   2967  OG1 THR B  96      24.535  79.702  24.551  1.00 24.42           O
ATOM   2968  CG2 THR B  96      22.943  79.488  22.755  1.00 24.35           C
ATOM   2969  H   THR B  96      23.628  77.727  26.191  1.00 22.74           H
ATOM   2970  HA  THR B  96      21.998  79.601  25.243  1.00 28.53           H
ATOM   2971  HB  THR B  96      23.844  77.992  23.822  1.00 33.08           H
ATOM   2972  HG1 THR B  96      25.264  79.520  24.173  1.00 29.31           H
ATOM   2973 HG21 THR B  96      23.655  79.549  22.102  1.00 29.22           H
ATOM   2974 HG22 THR B  96      22.222  78.954  22.388  1.00 29.22           H
ATOM   2975 HG23 THR B  96      22.612  80.377  22.950  1.00 29.22           H
ATOM   2976  N   ALA B  97      20.162  78.475  24.014  1.00 16.23           N
ATOM   2977  CA  ALA B  97      19.047  77.746  23.427  1.00 16.39           C
ATOM   2978  C   ALA B  97      18.660  78.355  22.088  1.00 19.58           C
ATOM   2979  O   ALA B  97      18.840  79.550  21.872  1.00 24.95           O
ATOM   2980  CB  ALA B  97      17.818  77.745  24.306  1.00 21.78           C
ATOM   2981  H   ALA B  97      20.051  79.324  24.034  1.00 19.48           H
ATOM   2982  HA  ALA B  97      19.307  76.823  23.281  1.00 19.67           H
ATOM   2983  HB1 ALA B  97      17.095  77.314  23.828  1.00 26.14           H
ATOM   2984  HB2 ALA B  97      18.012  77.251  25.117  1.00 26.14           H
ATOM   2985  HB3 ALA B  97      17.581  78.661  24.521  1.00 26.14           H
ATOM   2986  N   ASN B  98      18.170  77.494  21.193  1.00 23.60           N
ATOM   2987  CA  ASN B  98      17.532  77.899  19.936  1.00 27.67           C
ATOM   2988  C   ASN B  98      18.450  78.698  19.029  1.00 28.85           C
ATOM   2989  O   ASN B  98      17.978  79.544  18.260  1.00 28.11           O
ATOM   2990  CB  ASN B  98      16.267  78.699  20.216  1.00 25.30           C
ATOM   2991  CG  ASN B  98      15.378  78.023  21.221  1.00 23.83           C
ATOM   2992  OD1 ASN B  98      14.804  76.961  20.950  1.00 32.41           O
ATOM   2993  ND2 ASN B  98      15.253  78.641  22.384  1.00 30.79           N
ATOM   2994  H   ASN B  98      18.190  76.639  21.291  1.00 28.33           H
ATOM   2995  HA  ASN B  98      17.271  77.101  19.451  1.00 33.21           H
ATOM   2996  HB2 ASN B  98      16.516  79.569  20.565  1.00 30.36           H
ATOM   2997  HB3 ASN B  98      15.764  78.794  19.390  1.00 30.36           H
ATOM   2998 HD21 ASN B  98      14.698  78.350  22.973  1.00 36.96           H
ATOM   2999 HD22 ASN B  98      15.729  79.340  22.552  1.00 36.96           H
ATOM   3000  N   ASP B  99      19.752  78.434  19.076  1.00 24.25           N
ATOM   3001  CA  ASP B  99      20.688  79.127  18.197  1.00 31.51           C
ATOM   3002  C   ASP B  99      20.994  78.346  16.919  1.00 28.69           C
ATOM   3003  O   ASP B  99      21.745  78.841  16.075  1.00 34.22           O
ATOM   3004  CB  ASP B  99      21.982  79.459  18.948  1.00 34.28           C
ATOM   3005  CG  ASP B  99      22.745  78.222  19.383  1.00 35.37           C
ATOM   3006  OD1 ASP B  99      22.102  77.179  19.642  1.00 33.05           O
ATOM   3007  OD2 ASP B  99      23.988  78.305  19.470  1.00 37.54           O1-
ATOM   3008  H   ASP B  99      20.115  77.859  19.600  1.00 29.11           H
ATOM   3009  HA  ASP B  99      20.293  79.970  17.923  1.00 37.82           H
ATOM   3010  HB2 ASP B  99      22.556  79.983  18.370  1.00 41.14           H
ATOM   3011  HB3 ASP B  99      21.765  79.975  19.740  1.00 41.14           H
ATOM   3012  N   SER B 100      20.389  77.182  16.737  1.00 29.35           N
ATOM   3013  CA  SER B 100      20.513  76.404  15.506  1.00 34.75           C
ATOM   3014  C   SER B 100      19.167  75.832  15.100  1.00 36.65           C
ATOM   3015  O   SER B 100      19.068  74.676  14.679  1.00 34.91           O
ATOM   3016  CB  SER B 100      21.528  75.269  15.664  1.00 45.69           C
ATOM   3017  OG  SER B 100      22.816  75.784  15.972  1.00 46.15           O
ATOM   3018  H   SER B 100      19.888  76.806  17.329  1.00 35.23           H
ATOM   3019  HA  SER B 100      20.821  76.990  14.794  1.00 41.71           H
ATOM   3020  HB2 SER B 100      21.241  74.684  16.386  1.00 54.83           H
ATOM   3021  HB3 SER B 100      21.570  74.769  14.834  1.00 54.83           H
ATOM   3022  HG  SER B 100      23.364  75.152  16.068  1.00 55.38           H
ATOM   3023  N   GLY B 101      18.117  76.638  15.206  1.00 30.11           N
ATOM   3024  CA  GLY B 101      16.790  76.188  14.893  1.00 29.44           C
ATOM   3025  C   GLY B 101      16.002  75.877  16.144  1.00 29.35           C
ATOM   3026  O   GLY B 101      16.530  75.854  17.260  1.00 30.00           O
ATOM   3027  H   GLY B 101      18.159  77.458  15.456  1.00 36.13           H
ATOM   3028  HA2 GLY B 101      16.325  76.882  14.407  1.00 35.34           H
ATOM   3029  HA3 GLY B 101      16.825  75.393  14.339  1.00 35.34           H
ATOM   3030  N   PRO B 102      14.713  75.639  15.980  1.00 27.16           N
ATOM   3031  CA  PRO B 102      13.869  75.365  17.144  1.00 31.89           C
ATOM   3032  C   PRO B 102      14.141  73.978  17.704  1.00 27.87           C
ATOM   3033  O   PRO B 102      14.309  73.015  16.961  1.00 21.77           O
ATOM   3034  CB  PRO B 102      12.449  75.459  16.581  1.00 31.64           C
ATOM   3035  CG  PRO B 102      12.627  75.147  15.105  1.00 33.56           C
ATOM   3036  CD  PRO B 102      13.936  75.771  14.744  1.00 29.67           C
ATOM   3037  HA  PRO B 102      14.000  76.039  17.829  1.00 38.27           H
ATOM   3038  HB2 PRO B 102      11.886  74.794  17.005  1.00 37.97           H
ATOM   3039  HB3 PRO B 102      12.091  76.352  16.710  1.00 37.97           H
ATOM   3040  HG2 PRO B 102      12.663  74.187  14.972  1.00 40.27           H
ATOM   3041  HG3 PRO B 102      11.900  75.539  14.596  1.00 40.27           H
ATOM   3042  HD2 PRO B 102      14.365  75.285  14.021  1.00 35.61           H
ATOM   3043  HD3 PRO B 102      13.819  76.706  14.528  1.00 35.61           H
ATOM   3044  N   ARG B 103      14.129  73.880  19.024  1.00 24.40           N
ATOM   3045  CA  ARG B 103      14.294  72.598  19.695  1.00 28.57           C
ATOM   3046  C   ARG B 103      13.330  72.486  20.870  1.00 23.94           C
ATOM   3047  O   ARG B 103      12.742  73.468  21.320  1.00 29.85           O
ATOM   3048  CB  ARG B 103      15.731  72.425  20.191  1.00 29.29           C
ATOM   3049  CG  ARG B 103      16.763  72.448  19.115  1.00 33.60           C
ATOM   3050  CD  ARG B 103      16.855  71.146  18.345  1.00 26.86           C
ATOM   3051  NE  ARG B 103      18.077  71.214  17.564  1.00 31.93           N
ATOM   3052  CZ  ARG B 103      18.206  71.903  16.436  1.00 37.60           C
ATOM   3053  NH1 ARG B 103      17.170  72.562  15.934  1.00 35.80           N
ATOM   3054  NH2 ARG B 103      19.373  71.939  15.811  1.00 38.43           N1+
ATOM   3055  H   ARG B 103      14.041  74.548  19.555  1.00 29.28           H
ATOM   3056  HA  ARG B 103      14.100  71.880  19.072  1.00 34.29           H
ATOM   3057  HB2 ARG B 103      15.942  73.157  20.785  1.00 35.15           H
ATOM   3058  HB3 ARG B 103      15.804  71.578  20.661  1.00 35.15           H
ATOM   3059  HG2 ARG B 103      16.553  73.154  18.485  1.00 40.33           H
ATOM   3060  HG3 ARG B 103      17.630  72.620  19.515  1.00 40.33           H
ATOM   3061  HD2 ARG B 103      16.907  70.395  18.958  1.00 32.24           H
ATOM   3062  HD3 ARG B 103      16.094  71.055  17.752  1.00 32.24           H
ATOM   3063  HE  ARG B 103      18.745  70.736  17.822  1.00 38.33           H
ATOM   3064 HH11 ARG B 103      16.409  72.556  16.338  1.00 42.96           H
ATOM   3065 HH12 ARG B 103      17.262  73.006  15.203  1.00 42.96           H
ATOM   3066 HH21 ARG B 103      20.048  71.510  16.127  1.00 46.13           H
ATOM   3067 HH22 ARG B 103      19.444  72.380  15.081  1.00 46.13           H
ATOM   3068  N   ARG B 104      13.156  71.260  21.343  1.00 21.61           N
ATOM   3069  CA  ARG B 104      12.430  70.987  22.568  1.00 21.68           C
ATOM   3070  C   ARG B 104      13.487  70.656  23.606  1.00 18.94           C
ATOM   3071  O   ARG B 104      14.361  69.832  23.340  1.00 17.91           O
ATOM   3072  CB  ARG B 104      11.440  69.836  22.411  1.00 27.20           C
ATOM   3073  CG  ARG B 104      10.217  70.153  21.522  1.00 37.01           C
ATOM   3074  H   ARG B 104      13.461  70.551  20.960  1.00 25.94           H
ATOM   3075  HA  ARG B 104      11.943  71.775  22.852  1.00 26.02           H
ATOM   3076  HB2 ARG B 104      11.109  69.600  23.291  1.00 32.65           H
ATOM   3077  HB3 ARG B 104      11.901  69.074  22.025  1.00 32.65           H
ATOM   3078  HG1 ARG B 104      10.521  70.349  20.622  1.00 44.42           H
ATOM   3079  HG3 ARG B 104       9.623  69.386  21.508  1.00 44.42           H
ATOM   3080  N   TYR B 105      13.454  71.361  24.729  1.00 20.94           N
ATOM   3081  CA  TYR B 105      14.433  71.189  25.794  1.00 19.69           C
ATOM   3082  C   TYR B 105      13.740  70.610  27.016  1.00 19.16           C
ATOM   3083  O   TYR B 105      12.756  71.176  27.502  1.00 19.42           O
ATOM   3084  CB  TYR B 105      15.098  72.531  26.144  1.00 21.71           C
ATOM   3085  CG  TYR B 105      15.917  73.142  25.041  1.00 21.96           C
ATOM   3086  CD1 TYR B 105      15.315  73.869  24.017  1.00 24.17           C
ATOM   3087  CD2 TYR B 105      17.288  73.021  25.019  1.00 19.58           C
ATOM   3088  CE1 TYR B 105      16.073  74.437  23.007  1.00 25.87           C
ATOM   3089  CE2 TYR B 105      18.048  73.584  24.008  1.00 21.48           C
ATOM   3090  CZ  TYR B 105      17.436  74.289  23.000  1.00 21.20           C
ATOM   3091  OH  TYR B 105      18.193  74.834  21.990  1.00 23.41           O
ATOM   3092  H   TYR B 105      12.859  71.960  24.902  1.00 25.13           H
ATOM   3093  HA  TYR B 105      15.118  70.562  25.513  1.00 23.63           H
ATOM   3094  HB2 TYR B 105      14.411  73.178  26.364  1.00 26.05           H
ATOM   3095  HB3 TYR B 105      15.682  72.415  26.905  1.00 26.05           H
ATOM   3096  HD1 TYR B 105      14.391  73.970  24.005  1.00 29.01           H
ATOM   3097  HD2 TYR B 105      17.714  72.543  25.692  1.00 23.50           H
ATOM   3098  HE1 TYR B 105      15.655  74.907  22.327  1.00 31.05           H
ATOM   3099  HE2 TYR B 105      18.970  73.484  24.006  1.00 25.79           H
ATOM   3100  HH  TYR B 105      18.997  74.593  22.029  1.00 28.10           H
ATOM   3101  N   THR B 106      14.288  69.522  27.547  1.00 16.64           N
ATOM   3102  CA  THR B 106      13.916  69.006  28.856  1.00 17.33           C
ATOM   3103  C   THR B 106      15.136  69.164  29.750  1.00 17.67           C
ATOM   3104  O   THR B 106      16.218  68.670  29.415  1.00 15.20           O
ATOM   3105  CB  THR B 106      13.500  67.537  28.807  1.00 23.98           C
ATOM   3106  OG1 THR B 106      12.294  67.366  28.069  1.00 22.01           O
ATOM   3107  CG2 THR B 106      13.241  67.012  30.211  1.00 19.37           C
ATOM   3108  H   THR B 106      14.895  69.057  27.158  1.00 19.97           H
ATOM   3109  HA  THR B 106      13.187  69.529  29.222  1.00 20.80           H
ATOM   3110  HB  THR B 106      14.207  67.015  28.402  1.00 28.78           H
ATOM   3111  HG1 THR B 106      12.420  67.535  27.252  1.00 26.42           H
ATOM   3112 HG21 THR B 106      12.990  66.078  30.154  1.00 23.25           H
ATOM   3113 HG22 THR B 106      14.034  67.091  30.766  1.00 23.25           H
ATOM   3114 HG23 THR B 106      12.520  67.514  30.624  1.00 23.25           H
ATOM   3115  N   ILE B 107      14.966  69.855  30.867  1.00 14.88           N
ATOM   3116  CA  ILE B 107      16.016  70.045  31.854  1.00 15.57           C
ATOM   3117  C   ILE B 107      15.628  69.114  33.004  1.00 13.12           C
ATOM   3118  O   ILE B 107      14.622  69.393  33.655  1.00 14.28           O
ATOM   3119  CB  ILE B 107      16.095  71.516  32.302  1.00 21.27           C
ATOM   3120  CG1 ILE B 107      16.350  72.477  31.137  1.00 21.83           C
ATOM   3121  CG2 ILE B 107      17.159  71.714  33.383  1.00 18.09           C
ATOM   3122  CD1 ILE B 107      17.585  72.148  30.345  1.00 16.85           C
ATOM   3123  H   ILE B 107      14.229  70.236  31.089  1.00 17.86           H
ATOM   3124  HA  ILE B 107      16.878  69.779  31.499  1.00 18.69           H
ATOM   3125  HB  ILE B 107      15.236  71.759  32.678  1.00 25.53           H
ATOM   3126 HG12 ILE B 107      15.591  72.463  30.530  1.00 26.20           H
ATOM   3127 HG13 ILE B 107      16.465  73.370  31.499  1.00 26.20           H
ATOM   3128 HG21 ILE B 107      17.195  72.656  33.602  1.00 21.71           H
ATOM   3129 HG22 ILE B 107      16.910  71.205  34.171  1.00 21.71           H
ATOM   3130 HG23 ILE B 107      18.020  71.416  33.049  1.00 21.71           H
ATOM   3131 HD11 ILE B 107      17.716  72.836  29.672  1.00 20.23           H
ATOM   3132 HD12 ILE B 107      18.349  72.131  30.942  1.00 20.23           H
ATOM   3133 HD13 ILE B 107      17.468  71.284  29.923  1.00 20.23           H
ATOM   3134  N   ALA B 108      16.376  68.011  33.267  1.00 12.78           N
ATOM   3135  CA  ALA B 108      15.942  67.103  34.340  1.00 14.64           C
ATOM   3136  C   ALA B 108      16.941  67.360  35.480  1.00 13.10           C
ATOM   3137  O   ALA B 108      18.141  67.558  35.246  1.00 14.43           O
ATOM   3138  CB  ALA B 108      16.047  65.674  33.839  1.00 18.04           C
ATOM   3139  H   ALA B 108      17.300  67.821  32.864  1.00 15.35           H
ATOM   3140  HA  ALA B 108      14.884  67.353  34.665  1.00 17.57           H
ATOM   3141  HB1 ALA B 108      15.784  64.956  34.637  1.00 21.65           H
ATOM   3142  HB2 ALA B 108      15.365  65.519  32.994  1.00 21.65           H
ATOM   3143  HB3 ALA B 108      17.065  65.423  33.509  1.00 21.65           H
ATOM   3144  N   ALA B 109      16.463  67.278  36.762  1.00 12.20           N
ATOM   3145  CA  ALA B 109      17.363  67.505  37.905  1.00 14.36           C
ATOM   3146  C   ALA B 109      16.922  66.471  38.964  1.00 14.19           C
ATOM   3147  O   ALA B 109      15.749  66.262  39.230  1.00 14.21           O
ATOM   3148  CB  ALA B 109      17.229  68.919  38.471  1.00 12.92           C
ATOM   3149  H   ALA B 109      15.449  67.216  36.989  1.00 14.64           H
ATOM   3150  HA  ALA B 109      18.435  67.332  37.575  1.00 17.23           H
ATOM   3151  HB1 ALA B 109      17.784  69.020  39.409  1.00 15.51           H
ATOM   3152  HB2 ALA B 109      17.619  69.654  37.756  1.00 15.51           H
ATOM   3153  HB3 ALA B 109      16.182  69.183  38.669  1.00 15.51           H
ATOM   3154  N   LEU B 110      17.956  65.748  39.503  1.00 11.19           N
ATOM   3155  CA  LEU B 110      17.814  64.705  40.530  1.00 12.45           C
ATOM   3156  C   LEU B 110      18.520  65.343  41.747  1.00 12.63           C
ATOM   3157  O   LEU B 110      19.648  65.819  41.798  1.00 12.63           O
ATOM   3158  CB  LEU B 110      18.510  63.402  40.121  1.00 12.64           C
ATOM   3159  CG  LEU B 110      18.434  62.302  41.204  1.00 14.43           C
ATOM   3160  CD1 LEU B 110      16.990  61.863  41.432  1.00 15.45           C
ATOM   3161  CD2 LEU B 110      19.336  61.124  40.817  1.00 15.75           C
ATOM   3162  H   LEU B 110      18.938  65.991  39.285  1.00 13.43           H
ATOM   3163  HA  LEU B 110      16.718  64.520  40.733  1.00 14.95           H
ATOM   3164  HB2 LEU B 110      18.041  63.030  39.184  1.00 15.17           H
ATOM   3165  HB3 LEU B 110      19.569  63.600  39.866  1.00 15.17           H
ATOM   3166  HG  LEU B 110      18.825  62.718  42.172  1.00 17.32           H
ATOM   3167 HD11 LEU B 110      16.930  61.035  42.157  1.00 18.55           H
ATOM   3168 HD12 LEU B 110      16.374  62.675  41.841  1.00 18.55           H
ATOM   3169 HD13 LEU B 110      16.520  61.510  40.509  1.00 18.55           H
ATOM   3170 HD21 LEU B 110      19.357  60.368  41.611  1.00 18.90           H
ATOM   3171 HD22 LEU B 110      18.982  60.621  39.910  1.00 18.90           H
ATOM   3172 HD23 LEU B 110      20.368  61.433  40.635  1.00 18.90           H
ATOM   3173  N   LEU B 111      17.675  65.461  42.810  1.00 10.72           N
ATOM   3174  CA  LEU B 111      18.004  66.185  44.044  1.00 10.75           C
ATOM   3175  C   LEU B 111      18.241  65.270  45.239  1.00 11.39           C
ATOM   3176  O   LEU B 111      17.407  64.412  45.567  1.00 11.31           O
ATOM   3177  CB  LEU B 111      16.897  67.157  44.471  1.00 12.48           C
ATOM   3178  CG  LEU B 111      16.394  68.179  43.429  1.00 11.92           C
ATOM   3179  CD1 LEU B 111      15.429  69.181  44.091  1.00 13.87           C
ATOM   3180  CD2 LEU B 111      17.584  68.870  42.841  1.00 12.79           C
ATOM   3181  H   LEU B 111      16.879  65.144  42.827  1.00 12.86           H
ATOM   3182  HA  LEU B 111      18.809  66.699  43.891  1.00 12.90           H
ATOM   3183  HB2 LEU B 111      16.133  66.641  44.787  1.00 14.98           H
ATOM   3184  HB3 LEU B 111      17.241  67.671  45.215  1.00 14.98           H
ATOM   3185  HG  LEU B 111      15.926  67.713  42.720  1.00 14.30           H
ATOM   3186 HD11 LEU B 111      15.213  69.881  43.458  1.00 16.65           H
ATOM   3187 HD12 LEU B 111      14.620  68.721  44.362  1.00 16.65           H
ATOM   3188 HD13 LEU B 111      15.872  69.550  44.871  1.00 16.65           H
ATOM   3189 HD21 LEU B 111      17.276  69.571  42.246  1.00 15.35           H
ATOM   3190 HD22 LEU B 111      18.116  69.250  43.556  1.00 15.35           H
ATOM   3191 HD23 LEU B 111      18.109  68.224  42.346  1.00 15.35           H
ATOM   3192  N   SER B 112      19.297  65.577  45.970  1.00 10.08           N
ATOM   3193  CA  SER B 112      19.564  65.078  47.310  1.00 12.13           C
ATOM   3194  C   SER B 112      20.020  66.276  48.169  1.00 13.97           C
ATOM   3195  O   SER B 112      20.417  67.302  47.624  1.00 11.52           O
ATOM   3196  CB  SER B 112      20.660  64.005  47.289  1.00 12.19           C
ATOM   3197  OG  SER B 112      20.232  62.848  46.623  1.00 17.55           O
ATOM   3198  H   SER B 112      19.904  66.120  45.696  1.00 12.10           H
ATOM   3199  HA  SER B 112      18.753  64.709  47.682  1.00 14.56           H
ATOM   3200  HB2 SER B 112      21.437  64.357  46.836  1.00 14.63           H
ATOM   3201  HB3 SER B 112      20.881  63.756  48.205  1.00 14.63           H
ATOM   3202  HG  SER B 112      20.858  62.293  46.609  1.00 21.07           H
ATOM   3203  N   PRO B 113      19.953  66.143  49.496  1.00 11.84           N
ATOM   3204  CA  PRO B 113      20.349  67.314  50.316  1.00 11.85           C
ATOM   3205  C   PRO B 113      21.742  67.877  50.051  1.00 13.35           C
ATOM   3206  O   PRO B 113      21.930  69.105  50.126  1.00 13.81           O
ATOM   3207  CB  PRO B 113      20.196  66.780  51.751  1.00 12.23           C
ATOM   3208  CG  PRO B 113      18.983  65.836  51.603  1.00 13.25           C
ATOM   3209  CD  PRO B 113      19.184  65.170  50.301  1.00 13.00           C
ATOM   3210  HA  PRO B 113      19.706  68.025  50.184  1.00 14.22           H
ATOM   3211  HB2 PRO B 113      20.989  66.278  52.006  1.00 14.68           H
ATOM   3212  HB3 PRO B 113      20.021  67.504  52.371  1.00 14.68           H
ATOM   3213  HG2 PRO B 113      18.979  65.184  52.320  1.00 15.90           H
ATOM   3214  HG3 PRO B 113      18.161  66.350  51.601  1.00 15.90           H
ATOM   3215  HD2 PRO B 113      19.708  64.366  50.426  1.00 15.60           H
ATOM   3216  HD3 PRO B 113      18.325  64.973  49.898  1.00 15.60           H
ATOM   3217  N   TYR B 114      22.729  67.049  49.746  1.00 10.47           N
ATOM   3218  CA  TYR B 114      24.078  67.527  49.506  1.00 12.75           C
ATOM   3219  C   TYR B 114      24.524  67.346  48.065  1.00 12.03           C
ATOM   3220  O   TYR B 114      25.732  67.437  47.780  1.00 13.92           O
ATOM   3221  CB  TYR B 114      25.068  66.838  50.452  1.00 14.95           C
ATOM   3222  CG  TYR B 114      25.108  67.461  51.819  1.00 15.03           C
ATOM   3223  CD1 TYR B 114      24.028  67.362  52.675  1.00 19.64           C
ATOM   3224  CD2 TYR B 114      26.215  68.215  52.241  1.00 15.50           C
ATOM   3225  CE1 TYR B 114      24.063  67.962  53.946  1.00 24.41           C
ATOM   3226  CE2 TYR B 114      26.234  68.837  53.509  1.00 17.48           C
ATOM   3227  CZ  TYR B 114      25.162  68.688  54.337  1.00 25.83           C
ATOM   3228  OH  TYR B 114      25.173  69.289  55.573  1.00 29.72           O
ATOM   3229  H   TYR B 114      22.637  66.195  49.706  1.00 12.56           H
ATOM   3230  HA  TYR B 114      24.108  68.478  49.704  1.00 15.31           H
ATOM   3231  HB2 TYR B 114      24.819  65.905  50.558  1.00 17.94           H
ATOM   3232  HB3 TYR B 114      25.959  66.917  50.078  1.00 17.94           H
ATOM   3233  HD1 TYR B 114      23.287  66.869  52.420  1.00 23.57           H
ATOM   3234  HD2 TYR B 114      26.943  68.310  51.679  1.00 18.61           H
ATOM   3235  HE1 TYR B 114      23.338  67.882  54.518  1.00 29.29           H
ATOM   3236  HE2 TYR B 114      26.978  69.323  53.782  1.00 20.98           H
ATOM   3237  HH  TYR B 114      24.471  69.090  55.992  1.00 35.67           H
ATOM   3238  N   SER B 115      23.589  67.083  47.152  1.00 11.59           N
ATOM   3239  CA  SER B 115      23.958  66.709  45.796  1.00 12.10           C
ATOM   3240  C   SER B 115      22.825  67.015  44.832  1.00 10.46           C
ATOM   3241  O   SER B 115      21.654  66.795  45.152  1.00 13.68           O
ATOM   3242  CB  SER B 115      24.277  65.210  45.734  1.00 17.31           C
ATOM   3243  OG  SER B 115      24.734  64.834  44.458  0.85 14.12           O
ATOM   3244  H   SER B 115      22.741  67.107  47.295  1.00 13.91           H
ATOM   3245  HA  SER B 115      24.747  67.197  45.518  1.00 14.52           H
ATOM   3246  HB2 SER B 115      24.944  64.987  46.402  1.00 20.78           H
ATOM   3247  HB3 SER B 115      23.460  64.713  45.896  1.00 20.78           H
ATOM   3248  HG  SER B 115      24.532  64.031  44.332  0.00 16.95           H
ATOM   3249  N   TYR B 116      23.173  67.417  43.611  1.00 14.30           N
ATOM   3250  CA  TYR B 116      22.173  67.353  42.558  1.00 12.56           C
ATOM   3251  C   TYR B 116      22.820  67.000  41.232  1.00 13.02           C
ATOM   3252  O   TYR B 116      24.016  67.264  41.015  1.00 11.36           O
ATOM   3253  CB  TYR B 116      21.384  68.639  42.420  1.00 13.97           C
ATOM   3254  CG  TYR B 116      22.195  69.834  42.004  1.00 12.82           C
ATOM   3255  CD1 TYR B 116      22.789  70.625  42.964  1.00 18.09           C
ATOM   3256  CD2 TYR B 116      22.352  70.184  40.680  1.00 15.06           C
ATOM   3257  CE1 TYR B 116      23.521  71.710  42.619  1.00 19.02           C
ATOM   3258  CE2 TYR B 116      23.075  71.290  40.310  1.00 22.29           C
ATOM   3259  CZ  TYR B 116      23.650  72.070  41.309  1.00 20.45           C
ATOM   3260  OH  TYR B 116      24.399  73.183  41.011  1.00 31.12           O
ATOM   3261  H   TYR B 116      23.943  67.725  43.380  1.00 17.16           H
ATOM   3262  HA  TYR B 116      21.556  66.640  42.773  1.00 15.07           H
ATOM   3263  HB2 TYR B 116      20.674  68.515  41.773  1.00 16.77           H
ATOM   3264  HB3 TYR B 116      20.995  68.844  43.280  1.00 16.77           H
ATOM   3265  HD1 TYR B 116      22.690  70.404  43.860  1.00 21.71           H
ATOM   3266  HD2 TYR B 116      21.953  69.665  40.018  1.00 18.08           H
ATOM   3267  HE1 TYR B 116      23.899  72.232  43.283  1.00 22.83           H
ATOM   3268  HE2 TYR B 116      23.168  71.516  39.412  1.00 26.75           H
ATOM   3269  HH  TYR B 116      24.386  73.330  40.182  1.00 37.35           H
ATOM   3270  N   SER B 117      21.994  66.389  40.353  1.00 13.23           N
ATOM   3271  CA  SER B 117      22.503  65.889  39.104  1.00 15.43           C
ATOM   3272  C   SER B 117      21.444  66.380  38.111  1.00 13.56           C
ATOM   3273  O   SER B 117      20.229  66.383  38.229  1.00 18.70           O
ATOM   3274  CB  SER B 117      22.587  64.351  39.176  1.00 21.71           C
ATOM   3275  OG  SER B 117      23.059  63.934  37.882  0.67 20.34           O
ATOM   3276  H   SER B 117      21.017  66.122  40.585  1.00 15.88           H
ATOM   3277  HA  SER B 117      23.547  66.253  38.854  1.00 18.52           H
ATOM   3278  HB2 SER B 117      23.292  63.979  39.963  1.00 26.05           H
ATOM   3279  HB3 SER B 117      21.585  63.879  39.349  1.00 26.05           H
ATOM   3280  HG  SER B 117      24.018  63.735  37.988  0.00 24.41           H
ATOM   3281  N   THR B 118      21.998  66.943  37.014  1.00 12.03           N
ATOM   3282  CA  THR B 118      21.136  67.516  35.968  1.00 13.84           C
ATOM   3283  C   THR B 118      21.532  67.029  34.586  1.00 16.01           C
ATOM   3284  O   THR B 118      22.744  66.896  34.292  1.00 12.59           O
ATOM   3285  CB  THR B 118      21.116  69.076  36.011  1.00 16.74           C
ATOM   3286  OG1 THR B 118      20.138  69.555  35.098  1.00 14.71           O
ATOM   3287  CG2 THR B 118      22.406  69.721  35.637  1.00 13.98           C
ATOM   3288  H   THR B 118      22.840  66.989  36.854  1.00 14.44           H
ATOM   3289  HA  THR B 118      20.226  67.206  36.104  1.00 16.61           H
ATOM   3290  HB  THR B 118      20.886  69.353  36.910  1.00 20.09           H
ATOM   3291  HG1 THR B 118      19.477  69.032  35.092  1.00 17.66           H
ATOM   3292 HG21 THR B 118      22.313  70.677  35.721  1.00 16.78           H
ATOM   3293 HG22 THR B 118      23.116  69.426  36.231  1.00 16.78           H
ATOM   3294 HG23 THR B 118      22.628  69.500  34.720  1.00 16.78           H
ATOM   3295  N   THR B 119      20.508  66.772  33.741  1.00 12.42           N
ATOM   3296  CA  THR B 119      20.857  66.545  32.346  1.00 13.39           C
ATOM   3297  C   THR B 119      19.824  67.369  31.587  1.00 11.68           C
ATOM   3298  O   THR B 119      18.752  67.825  31.934  1.00 16.31           O
ATOM   3299  CB  THR B 119      20.801  65.012  32.039  1.00 12.27           C
ATOM   3300  OG1 THR B 119      21.528  64.848  30.822  1.00 15.89           O
ATOM   3301  CG2 THR B 119      19.390  64.458  31.991  1.00 14.50           C
ATOM   3302  H   THR B 119      19.505  66.968  33.964  1.00 14.91           H
ATOM   3303  HA  THR B 119      21.924  66.874  32.130  1.00 16.07           H
ATOM   3304  HB  THR B 119      21.425  64.495  32.818  1.00 14.73           H
ATOM   3305  HG1 THR B 119      21.036  64.289  30.155  1.00 19.07           H
ATOM   3306 HG21 THR B 119      19.406  63.370  31.838  1.00 17.40           H
ATOM   3307 HG22 THR B 119      18.852  64.661  32.927  1.00 17.40           H
ATOM   3308 HG23 THR B 119      18.798  64.883  31.170  1.00 17.40           H
ATOM   3309  N   ALA B 120      20.230  67.502  30.302  1.00 16.17           N
ATOM   3310  CA  ALA B 120      19.409  68.082  29.239  1.00 12.21           C
ATOM   3311  C   ALA B 120      19.106  67.081  28.132  1.00 12.93           C
ATOM   3312  O   ALA B 120      19.996  66.359  27.635  1.00 12.91           O
ATOM   3313  CB  ALA B 120      20.085  69.299  28.610  1.00 12.57           C
ATOM   3314  H   ALA B 120      21.008  67.264  30.023  1.00 19.41           H
ATOM   3315  HA  ALA B 120      18.558  68.364  29.600  1.00 14.65           H
ATOM   3316  HB1 ALA B 120      19.511  69.652  27.913  1.00 15.09           H
ATOM   3317  HB2 ALA B 120      20.215  69.972  29.297  1.00 15.09           H
ATOM   3318  HB3 ALA B 120      20.938  69.036  28.223  1.00 15.09           H
ATOM   3319  N   VAL B 121      17.852  67.055  27.729  1.00 13.70           N
ATOM   3320  CA  VAL B 121      17.425  66.270  26.572  1.00 16.06           C
ATOM   3321  C   VAL B 121      16.936  67.271  25.536  1.00 17.96           C
ATOM   3322  O   VAL B 121      16.013  68.052  25.819  1.00 18.66           O
ATOM   3323  CB  VAL B 121      16.314  65.281  26.932  1.00 17.55           C
ATOM   3324  CG1 VAL B 121      16.018  64.347  25.762  1.00 19.75           C
ATOM   3325  CG2 VAL B 121      16.691  64.454  28.115  1.00 21.26           C
ATOM   3326  H   VAL B 121      17.219  67.494  28.112  1.00 16.44           H
ATOM   3327  HA  VAL B 121      18.175  65.785  26.203  1.00 19.28           H
ATOM   3328  HB  VAL B 121      15.509  65.776  27.147  1.00 21.07           H
ATOM   3329 HG11 VAL B 121      15.262  63.787  25.995  1.00 23.71           H
ATOM   3330 HG12 VAL B 121      15.809  64.869  24.967  1.00 23.71           H
ATOM   3331 HG13 VAL B 121      16.803  63.799  25.605  1.00 23.71           H
ATOM   3332 HG21 VAL B 121      15.962  63.840  28.303  1.00 25.52           H
ATOM   3333 HG22 VAL B 121      17.496  63.960  27.900  1.00 25.52           H
ATOM   3334 HG23 VAL B 121      16.845  65.041  28.871  1.00 25.52           H
ATOM   3335  N   VAL B 122      17.574  67.278  24.374  1.00 14.11           N
ATOM   3336  CA  VAL B 122      17.327  68.282  23.344  1.00 15.17           C
ATOM   3337  C   VAL B 122      16.924  67.533  22.090  1.00 19.64           C
ATOM   3338  O   VAL B 122      17.717  66.749  21.558  1.00 18.88           O
ATOM   3339  CB  VAL B 122      18.549  69.172  23.088  1.00 19.30           C
ATOM   3340  CG1 VAL B 122      18.219  70.275  22.078  1.00 23.04           C
ATOM   3341  CG2 VAL B 122      19.048  69.814  24.385  1.00 20.00           C
ATOM   3342  H   VAL B 122      18.176  66.705  24.153  1.00 16.94           H
ATOM   3343  HA  VAL B 122      16.592  68.853  23.618  1.00 18.21           H
ATOM   3344  HB  VAL B 122      19.258  68.621  22.725  1.00 23.16           H
ATOM   3345 HG11 VAL B 122      19.017  70.802  21.913  1.00 27.66           H
ATOM   3346 HG12 VAL B 122      17.914  69.873  21.248  1.00 27.66           H
ATOM   3347 HG13 VAL B 122      17.522  70.839  22.445  1.00 27.66           H
ATOM   3348 HG21 VAL B 122      19.867  70.297  24.202  1.00 24.01           H
ATOM   3349 HG22 VAL B 122      18.367  70.419  24.714  1.00 24.01           H
ATOM   3350 HG23 VAL B 122      19.212  69.111  25.031  1.00 24.01           H
ATOM   3351  N   THR B 123      15.692  67.771  21.620  1.00 19.07           N
ATOM   3352  CA  THR B 123      15.169  67.077  20.455  1.00 19.68           C
ATOM   3353  C   THR B 123      14.535  68.077  19.488  1.00 24.85           C
ATOM   3354  O   THR B 123      14.280  69.236  19.823  1.00 19.80           O
ATOM   3355  CB  THR B 123      14.139  66.026  20.850  1.00 20.02           C
ATOM   3356  OG1 THR B 123      13.041  66.655  21.497  1.00 23.22           O
ATOM   3357  CG2 THR B 123      14.740  64.981  21.819  1.00 26.52           C
ATOM   3358  H   THR B 123      15.134  68.332  21.966  1.00 22.89           H
ATOM   3359  HA  THR B 123      15.896  66.619  20.002  1.00 23.62           H
ATOM   3360  HB  THR B 123      13.834  65.567  20.052  1.00 24.03           H
ATOM   3361  HG1 THR B 123      13.207  66.769  22.310  1.00 27.86           H
ATOM   3362 HG21 THR B 123      14.063  64.332  22.071  1.00 31.82           H
ATOM   3363 HG22 THR B 123      15.475  64.511  21.395  1.00 31.82           H
ATOM   3364 HG23 THR B 123      15.061  65.425  22.619  1.00 31.82           H
ATOM   3365  N   ASN B 124      14.313  67.598  18.276  1.00 30.26           N
ATOM   3366  CA  ASN B 124      13.495  68.291  17.265  1.00 34.14           C
ATOM   3367  C   ASN B 124      11.991  68.287  17.596  1.00 39.18           C
ATOM   3368  O   ASN B 124      11.264  69.244  17.301  1.00 45.09           O
ATOM   3369  CB  ASN B 124      13.699  67.629  15.910  1.00 36.56           C
ATOM   3370  CG  ASN B 124      14.865  68.216  15.139  1.00 44.62           C
ATOM   3371  OD1 ASN B 124      15.872  68.620  15.715  1.00 50.47           O
ATOM   3372  ND2 ASN B 124      14.725  68.271  13.820  1.00 49.58           N
ATOM   3373  H   ASN B 124      14.639  66.852  18.003  1.00 36.32           H
ATOM   3374  HA  ASN B 124      13.789  69.213  17.195  1.00 40.97           H
ATOM   3375  HB2 ASN B 124      12.893  67.752  15.386  1.00 43.88           H
ATOM   3376  HB3 ASN B 124      13.868  66.681  16.039  1.00 43.88           H
ATOM   3377 HD21 ASN B 124      15.356  68.594  13.333  1.00 59.50           H
ATOM   3378 HD22 ASN B 124      14.002  67.981  13.449  1.00 59.50           H
ATOM   3379  HC  ASN B 124      11.565  67.508  18.056  1.00 47.02           H
TER
ATOM   3380  N   CYS C  10      28.306  35.369  -7.666  1.00 46.56           N1+
ATOM   3381  CA  CYS C  10      29.592  35.359  -8.443  1.00 42.61           C
ATOM   3382  C   CYS C  10      29.808  36.595  -9.331  1.00 34.73           C
ATOM   3383  O   CYS C  10      30.863  37.208  -9.261  1.00 44.00           O
ATOM   3384  CB  CYS C  10      29.690  34.092  -9.311  1.00 40.31           C
ATOM   3385  H1  CYS C  10      28.222  36.145  -7.235  1.00 55.88           H
ATOM   3386  H2  CYS C  10      28.320  34.704  -7.068  1.00 55.88           H
ATOM   3387  H3  CYS C  10      27.614  35.254  -8.213  1.00 55.88           H
ATOM   3388  HA  CYS C  10      30.327  35.333  -7.806  1.00 51.13           H
ATOM   3389  HB1 CYS C  10      29.555  33.314  -8.749  1.00 48.38           H
ATOM   3390  HB3 CYS C  10      30.576  34.057  -9.708  1.00 48.38           H
ATOM   3391  N   PRO C  11      28.848  36.953 -10.195  1.00 27.33           N
ATOM   3392  CA  PRO C  11      29.083  38.093 -11.084  1.00 27.57           C
ATOM   3393  C   PRO C  11      28.831  39.453 -10.454  1.00 21.71           C
ATOM   3394  O   PRO C  11      29.313  40.454 -11.002  1.00 20.92           O
ATOM   3395  CB  PRO C  11      28.093  37.851 -12.231  1.00 33.02           C
ATOM   3396  CG  PRO C  11      27.006  37.136 -11.602  1.00 32.80           C
ATOM   3397  CD  PRO C  11      27.645  36.221 -10.612  1.00 29.18           C
ATOM   3398  HA  PRO C  11      29.987  38.063 -11.419  1.00 33.09           H
ATOM   3399  HB2 PRO C  11      27.784  38.696 -12.589  1.00 39.63           H
ATOM   3400  HB3 PRO C  11      28.506  37.313 -12.925  1.00 39.63           H
ATOM   3401  HG2 PRO C  11      26.428  37.770 -11.153  1.00 39.37           H
ATOM   3402  HG3 PRO C  11      26.517  36.633 -12.269  1.00 39.37           H
ATOM   3403  HD2 PRO C  11      27.055  36.103  -9.855  1.00 35.02           H
ATOM   3404  HD3 PRO C  11      27.880  35.376 -11.026  1.00 35.02           H
ATOM   3405  N   LEU C  12      28.070  39.523  -9.364  1.00 18.82           N
ATOM   3406  CA  LEU C  12      27.807  40.781  -8.674  1.00 22.99           C
ATOM   3407  C   LEU C  12      28.027  40.574  -7.189  1.00 26.55           C
ATOM   3408  O   LEU C  12      27.432  39.676  -6.595  1.00 22.48           O
ATOM   3409  CB  LEU C  12      26.385  41.276  -8.940  1.00 18.14           C
ATOM   3410  CG  LEU C  12      26.026  42.575  -8.218  1.00 28.90           C
ATOM   3411  CD1 LEU C  12      26.979  43.718  -8.654  1.00 21.44           C
ATOM   3412  CD2 LEU C  12      24.598  42.963  -8.497  1.00 25.55           C
ATOM   3413  H   LEU C  12      27.690  38.847  -8.999  1.00 22.58           H
ATOM   3414  HA  LEU C  12      28.438  41.446  -8.991  1.00 27.59           H
ATOM   3415  HB2 LEU C  12      26.290  41.436  -9.891  1.00 21.77           H
ATOM   3416  HB3 LEU C  12      25.756  40.592  -8.663  1.00 21.77           H
ATOM   3417  HG  LEU C  12      26.121  42.442  -7.263  1.00 34.68           H
ATOM   3418 HD11 LEU C  12      26.679  44.545  -8.242  1.00 25.73           H
ATOM   3419 HD12 LEU C  12      27.880  43.510  -8.363  1.00 25.73           H
ATOM   3420 HD13 LEU C  12      26.952  43.817  -9.620  1.00 25.73           H
ATOM   3421 HD21 LEU C  12      24.400  43.795  -8.039  1.00 30.66           H
ATOM   3422 HD22 LEU C  12      24.476  43.074  -9.453  1.00 30.66           H
ATOM   3423 HD23 LEU C  12      24.023  42.256  -8.166  1.00 30.66           H
ATOM   3424  N   MET C  13      28.911  41.367  -6.598  1.00 15.00           N
ATOM   3425  CA  MET C  13      29.152  41.308  -5.165  1.00 15.35           C
ATOM   3426  C   MET C  13      29.054  42.734  -4.650  1.00 17.04           C
ATOM   3427  O   MET C  13      29.601  43.656  -5.274  1.00 17.14           O
ATOM   3428  CB  MET C  13      30.501  40.659  -4.885  1.00 19.22           C
ATOM   3429  CG  MET C  13      31.383  41.339  -3.897  1.00 39.72           C
ATOM   3430  SD  MET C  13      30.926  40.913  -2.214  1.00 49.64           S
ATOM   3431  CE  MET C  13      32.560  40.415  -1.668  1.00 43.96           C
ATOM   3432  H   MET C  13      29.383  41.961  -7.003  1.00 18.00           H
ATOM   3433  HA  MET C  13      28.465  40.772  -4.741  1.00 18.42           H
ATOM   3434  HB2 MET C  13      30.333  39.769  -4.537  1.00 23.07           H
ATOM   3435  HB3 MET C  13      30.999  40.589  -5.716  1.00 23.07           H
ATOM   3436  HG2 MET C  13      32.294  41.034  -4.036  1.00 47.67           H
ATOM   3437  HG3 MET C  13      31.343  42.299  -4.011  1.00 47.67           H
ATOM   3438  HE1 MET C  13      32.519  40.153  -0.741  1.00 52.76           H
ATOM   3439  HE2 MET C  13      32.845  39.663  -2.208  1.00 52.76           H
ATOM   3440  HE3 MET C  13      33.180  41.154  -1.776  1.00 52.76           H
ATOM   3441  N   VAL C  14      28.304  42.905  -3.557  1.00 14.98           N
ATOM   3442  CA  VAL C  14      28.156  44.179  -2.852  1.00 12.67           C
ATOM   3443  C   VAL C  14      28.715  44.010  -1.453  1.00 16.78           C
ATOM   3444  O   VAL C  14      28.350  43.067  -0.740  1.00 14.98           O
ATOM   3445  CB  VAL C  14      26.687  44.638  -2.810  1.00 12.67           C
ATOM   3446  CG1 VAL C  14      26.525  45.935  -2.004  1.00 15.17           C
ATOM   3447  CG2 VAL C  14      26.152  44.822  -4.237  1.00 20.54           C
ATOM   3448  H   VAL C  14      27.854  42.271  -3.192  1.00 17.98           H
ATOM   3449  HA  VAL C  14      28.678  44.857  -3.310  1.00 15.21           H
ATOM   3450  HB  VAL C  14      26.148  43.952  -2.394  1.00 15.21           H
ATOM   3451 HG11 VAL C  14      25.611  46.246  -2.070  1.00 18.20           H
ATOM   3452 HG12 VAL C  14      26.752  45.780  -1.074  1.00 18.20           H
ATOM   3453 HG13 VAL C  14      27.120  46.600  -2.378  1.00 18.20           H
ATOM   3454 HG21 VAL C  14      25.227  45.114  -4.200  1.00 24.65           H
ATOM   3455 HG22 VAL C  14      26.687  45.494  -4.686  1.00 24.65           H
ATOM   3456 HG23 VAL C  14      26.216  43.979  -4.708  1.00 24.65           H
ATOM   3457  N   LYS C  15      29.584  44.940  -1.051  1.00 13.06           N
ATOM   3458  CA  LYS C  15      30.238  44.912   0.248  1.00 13.02           C
ATOM   3459  C   LYS C  15      30.023  46.280   0.886  1.00 12.64           C
ATOM   3460  O   LYS C  15      30.252  47.313   0.239  1.00 13.52           O
ATOM   3461  CB  LYS C  15      31.729  44.618   0.114  1.00 16.34           C
ATOM   3462  CG  LYS C  15      32.480  44.492   1.405  1.00 32.85           C
ATOM   3463  CD  LYS C  15      33.841  43.810   1.152  1.00 38.79           C
ATOM   3464  CE  LYS C  15      34.613  43.616   2.458  1.00 43.59           C
ATOM   3465  NZ  LYS C  15      33.826  42.773   3.426  1.00 40.80           N1+
ATOM   3466  H   LYS C  15      29.806  45.616  -1.533  1.00 15.68           H
ATOM   3467  HA  LYS C  15      29.843  44.228   0.812  1.00 15.62           H
ATOM   3468  HB2 LYS C  15      31.847  43.785  -0.374  1.00 19.61           H
ATOM   3469  HB3 LYS C  15      32.139  45.346  -0.382  1.00 19.61           H
ATOM   3470  HG2 LYS C  15      32.643  45.376   1.771  1.00 39.42           H
ATOM   3471  HG3 LYS C  15      31.967  43.954   2.031  1.00 39.42           H
ATOM   3472  HD2 LYS C  15      33.691  42.935   0.758  1.00 46.55           H
ATOM   3473  HD3 LYS C  15      34.373  44.358   0.553  1.00 46.55           H
ATOM   3474  HE2 LYS C  15      35.452  43.165   2.268  1.00 52.32           H
ATOM   3475  HE3 LYS C  15      34.784  44.480   2.864  1.00 52.32           H
ATOM   3476  HZ1 LYS C  15      34.323  42.576   4.138  1.00 48.96           H
ATOM   3477  HZ2 LYS C  15      33.100  43.216   3.693  1.00 48.96           H
ATOM   3478  HZ3 LYS C  15      33.574  42.014   3.034  1.00 48.96           H
ATOM   3479  N   VAL C  16      29.553  46.286   2.129  1.00 13.83           N
ATOM   3480  CA  VAL C  16      29.220  47.523   2.827  1.00 14.07           C
ATOM   3481  C   VAL C  16      29.991  47.570   4.139  1.00 16.81           C
ATOM   3482  O   VAL C  16      29.947  46.598   4.918  1.00 15.03           O
ATOM   3483  CB  VAL C  16      27.708  47.643   3.054  1.00 16.04           C
ATOM   3484  CG1 VAL C  16      27.381  49.050   3.551  1.00 16.68           C
ATOM   3485  CG2 VAL C  16      26.977  47.340   1.758  1.00 17.79           C
ATOM   3486  H   VAL C  16      29.422  45.572   2.592  1.00 16.60           H
ATOM   3487  HA  VAL C  16      29.496  48.283   2.284  1.00 16.88           H
ATOM   3488  HB  VAL C  16      27.420  46.998   3.716  1.00 19.26           H
ATOM   3489 HG11 VAL C  16      26.426  49.116   3.712  1.00 20.02           H
ATOM   3490 HG12 VAL C  16      27.870  49.214   4.372  1.00 20.02           H
ATOM   3491 HG13 VAL C  16      27.648  49.696   2.875  1.00 20.02           H
ATOM   3492 HG21 VAL C  16      26.023  47.451   1.889  1.00 21.35           H
ATOM   3493 HG22 VAL C  16      27.289  47.955   1.073  1.00 21.35           H
ATOM   3494 HG23 VAL C  16      27.170  46.427   1.500  1.00 21.35           H
ATOM   3495  N   LEU C  17      30.737  48.671   4.362  1.00 10.82           N
ATOM   3496  CA  LEU C  17      31.560  48.774   5.556  1.00 10.59           C
ATOM   3497  C   LEU C  17      31.103  50.072   6.278  1.00 11.47           C
ATOM   3498  O   LEU C  17      30.669  51.078   5.740  1.00 13.38           O
ATOM   3499  CB  LEU C  17      33.041  48.946   5.203  1.00 11.27           C
ATOM   3500  CG  LEU C  17      33.644  47.740   4.456  1.00 18.89           C
ATOM   3501  CD1 LEU C  17      35.127  48.042   4.227  1.00 28.36           C
ATOM   3502  CD2 LEU C  17      33.464  46.442   5.260  1.00 20.70           C
ATOM   3503  H   LEU C  17      30.710  49.501   3.731  1.00 12.99           H
ATOM   3504  HA  LEU C  17      31.398  47.868   6.211  1.00 12.71           H
ATOM   3505  HB2 LEU C  17      33.153  49.851   4.560  1.00 13.53           H
ATOM   3506  HB3 LEU C  17      33.618  49.162   6.122  1.00 13.53           H
ATOM   3507  HG  LEU C  17      33.131  47.629   3.469  1.00 22.67           H
ATOM   3508 HD11 LEU C  17      35.623  47.261   3.641  1.00 34.03           H
ATOM   3509 HD12 LEU C  17      35.262  48.990   3.692  1.00 34.03           H
ATOM   3510 HD13 LEU C  17      35.669  48.135   5.176  1.00 34.03           H
ATOM   3511 HD21 LEU C  17      33.943  45.597   4.773  1.00 24.84           H
ATOM   3512 HD22 LEU C  17      33.895  46.539   6.267  1.00 24.84           H
ATOM   3513 HD23 LEU C  17      32.394  46.216   5.394  1.00 24.84           H
ATOM   3514  N   ASP C  18      31.353  49.982   7.614  1.00 11.80           N
ATOM   3515  CA  ASP C  18      31.037  51.024   8.602  1.00 11.62           C
ATOM   3516  C   ASP C  18      32.341  51.662   9.092  1.00 12.85           C
ATOM   3517  O   ASP C  18      33.168  51.003   9.745  1.00 14.10           O
ATOM   3518  CB  ASP C  18      30.233  50.416   9.757  1.00 14.74           C
ATOM   3519  CG  ASP C  18      29.875  51.420  10.865  1.00 15.03           C
ATOM   3520  OD1 ASP C  18      30.643  52.364  11.178  1.00 12.59           O
ATOM   3521  OD2 ASP C  18      28.804  51.215  11.481  1.00 15.17           O1-
ATOM   3522  H   ASP C  18      31.726  49.298   7.971  1.00 14.16           H
ATOM   3523  HA  ASP C  18      30.493  51.710   8.178  1.00 13.94           H
ATOM   3524  HB2 ASP C  18      29.408  50.064   9.390  1.00 17.69           H
ATOM   3525  HB3 ASP C  18      30.745  49.694  10.156  1.00 17.69           H
ATOM   3526  N   ALA C  19      32.521  52.941   8.787  1.00 12.13           N
ATOM   3527  CA  ALA C  19      33.751  53.663   9.085  1.00 11.84           C
ATOM   3528  C   ALA C  19      33.792  54.253  10.490  1.00 10.74           C
ATOM   3529  O   ALA C  19      34.838  54.772  10.870  1.00 13.93           O
ATOM   3530  CB  ALA C  19      33.975  54.805   8.106  1.00 13.23           C
ATOM   3531  H   ALA C  19      31.924  53.422   8.389  1.00 14.56           H
ATOM   3532  HA  ALA C  19      34.494  53.048   8.993  1.00 14.21           H
ATOM   3533  HB1 ALA C  19      34.831  55.211   8.303  1.00 15.88           H
ATOM   3534  HB2 ALA C  19      33.972  54.469   7.190  1.00 15.88           H
ATOM   3535  HB3 ALA C  19      33.264  55.459   8.224  1.00 15.88           H
ATOM   3536  N   VAL C  20      32.675  54.215  11.212  1.00 13.42           N
ATOM   3537  CA  VAL C  20      32.608  54.713  12.590  1.00 11.16           C
ATOM   3538  C   VAL C  20      33.186  53.680  13.521  1.00 12.99           C
ATOM   3539  O   VAL C  20      34.013  54.004  14.385  1.00 16.60           O
ATOM   3540  CB  VAL C  20      31.160  55.060  12.963  1.00 14.30           C
ATOM   3541  CG1 VAL C  20      31.019  55.366  14.476  1.00 16.37           C
ATOM   3542  CG2 VAL C  20      30.686  56.233  12.157  1.00 18.64           C
ATOM   3543  H   VAL C  20      31.934  53.878  10.934  1.00 16.11           H
ATOM   3544  HA  VAL C  20      33.137  55.518  12.680  1.00 13.40           H
ATOM   3545  HB  VAL C  20      30.590  54.301  12.773  1.00 17.16           H
ATOM   3546 HG11 VAL C  20      30.114  55.664  14.659  1.00 19.65           H
ATOM   3547 HG12 VAL C  20      31.198  54.562  14.990  1.00 19.65           H
ATOM   3548 HG13 VAL C  20      31.652  56.066  14.708  1.00 19.65           H
ATOM   3549 HG21 VAL C  20      29.798  56.480  12.457  1.00 22.37           H
ATOM   3550 HG22 VAL C  20      31.308  56.964  12.286  1.00 22.37           H
ATOM   3551 HG23 VAL C  20      30.659  55.984  11.224  1.00 22.37           H
ATOM   3552  N   ARG C  21      32.802  52.423  13.288  1.00 15.53           N
ATOM   3553  CA  ARG C  21      33.093  51.267  14.111  1.00 16.48           C
ATOM   3554  C   ARG C  21      34.207  50.382  13.550  1.00 17.07           C
ATOM   3555  O   ARG C  21      34.720  49.523  14.284  1.00 15.37           O
ATOM   3556  CB  ARG C  21      31.796  50.438  14.264  1.00 20.41           C
ATOM   3557  CG  ARG C  21      31.999  49.180  15.066  1.00 36.19           C
ATOM   3558  CD  ARG C  21      30.727  48.456  15.413  1.00 31.06           C
ATOM   3559  NE  ARG C  21      31.001  47.498  16.494  1.00 44.89           N
ATOM   3560  CZ  ARG C  21      30.112  47.124  17.403  1.00 41.52           C
ATOM   3561  NH1 ARG C  21      28.888  47.648  17.366  1.00 34.39           N
ATOM   3562  NH2 ARG C  21      30.447  46.237  18.350  1.00 45.34           N1+
ATOM   3563  H   ARG C  21      32.313  52.207  12.611  1.00 18.64           H
ATOM   3564  HA  ARG C  21      33.362  51.568  14.992  1.00 19.78           H
ATOM   3565  HB2 ARG C  21      31.126  50.981  14.710  1.00 24.49           H
ATOM   3566  HB3 ARG C  21      31.474  50.175  13.388  1.00 24.49           H
ATOM   3567  HG2 ARG C  21      32.556  48.575  14.558  1.00 43.43           H
ATOM   3568  HG3 ARG C  21      32.435  49.413  15.900  1.00 43.43           H
ATOM   3569  HD2 ARG C  21      30.071  49.106  15.711  1.00 37.28           H
ATOM   3570  HD3 ARG C  21      30.396  47.972  14.642  1.00 37.28           H
ATOM   3571  HE  ARG C  21      31.819  47.249  16.612  1.00 53.88           H
ATOM   3572 HH11 ARG C  21      28.676  48.212  16.752  1.00 41.27           H
ATOM   3573 HH12 ARG C  21      28.302  47.412  17.952  1.00 41.27           H
ATOM   3574 HH21 ARG C  21      31.243  45.909  18.369  1.00 54.42           H
ATOM   3575 HH22 ARG C  21      29.872  45.999  18.944  1.00 54.42           H
ATOM   3576  N   GLY C  22      34.571  50.533  12.270  1.00 12.91           N
ATOM   3577  CA  GLY C  22      35.610  49.670  11.694  1.00 11.42           C
ATOM   3578  C   GLY C  22      35.127  48.248  11.543  1.00 14.42           C
ATOM   3579  O   GLY C  22      35.872  47.301  11.831  1.00 15.66           O
ATOM   3580  H   GLY C  22      34.248  51.118  11.728  1.00 15.50           H
ATOM   3581  HA2 GLY C  22      35.877  49.997  10.819  1.00 13.71           H
ATOM   3582  HA3 GLY C  22      36.383  49.671  12.273  1.00 13.71           H
ATOM   3583  N   SER C  23      33.905  48.074  11.066  1.00 14.66           N
ATOM   3584  CA  SER C  23      33.235  46.790  11.024  1.00 15.94           C
ATOM   3585  C   SER C  23      32.534  46.627   9.680  1.00 15.39           C
ATOM   3586  O   SER C  23      32.238  47.621   9.018  1.00 16.56           O
ATOM   3587  CB  SER C  23      32.200  46.691  12.143  1.00 18.95           C
ATOM   3588  OG  SER C  23      32.860  46.753  13.392  0.67 18.65           O
ATOM   3589  H   SER C  23      33.427  48.714  10.756  1.00 17.59           H
ATOM   3590  HA  SER C  23      33.886  46.080  11.136  1.00 19.13           H
ATOM   3591  HB2 SER C  23      31.571  47.429  12.071  1.00 22.74           H
ATOM   3592  HB3 SER C  23      31.739  45.844  12.068  1.00 22.74           H
ATOM   3593  HG  SER C  23      33.689  46.701  13.277  0.00 22.38           H
ATOM   3594  N   PRO C  24      32.206  45.399   9.301  1.00 14.81           N
ATOM   3595  CA  PRO C  24      31.169  45.218   8.286  1.00 15.66           C
ATOM   3596  C   PRO C  24      29.877  45.896   8.733  1.00 18.61           C
ATOM   3597  O   PRO C  24      29.560  45.987   9.928  1.00 16.32           O
ATOM   3598  CB  PRO C  24      31.013  43.689   8.200  1.00 19.37           C
ATOM   3599  CG  PRO C  24      31.590  43.157   9.466  1.00 24.86           C
ATOM   3600  CD  PRO C  24      32.663  44.115   9.873  1.00 18.42           C
ATOM   3601  HA  PRO C  24      31.457  45.572   7.432  1.00 18.80           H
ATOM   3602  HB2 PRO C  24      30.074  43.464   8.143  1.00 23.25           H
ATOM   3603  HB3 PRO C  24      31.501  43.338   7.439  1.00 23.25           H
ATOM   3604  HG2 PRO C  24      30.899  43.113  10.145  1.00 29.83           H
ATOM   3605  HG3 PRO C  24      31.964  42.277   9.306  1.00 29.83           H
ATOM   3606  HD2 PRO C  24      32.706  44.175  10.837  1.00 22.11           H
ATOM   3607  HD3 PRO C  24      33.514  43.849   9.496  1.00 22.11           H
ATOM   3608  N   ALA C  25      29.140  46.402   7.768  1.00 14.24           N
ATOM   3609  CA  ALA C  25      27.811  46.933   8.004  1.00 12.97           C
ATOM   3610  C   ALA C  25      26.829  45.788   7.811  1.00 20.92           C
ATOM   3611  O   ALA C  25      26.588  45.351   6.681  1.00 16.74           O
ATOM   3612  CB  ALA C  25      27.514  48.078   7.054  1.00 17.52           C
ATOM   3613  H   ALA C  25      29.389  46.458   6.949  1.00 17.09           H
ATOM   3614  HA  ALA C  25      27.757  47.259   8.914  1.00 15.56           H
ATOM   3615  HB1 ALA C  25      26.669  48.481   7.306  1.00 21.03           H
ATOM   3616  HB2 ALA C  25      28.228  48.730   7.124  1.00 21.03           H
ATOM   3617  HB3 ALA C  25      27.472  47.739   6.143  1.00 21.03           H
ATOM   3618  N   ILE C  26      26.294  45.292   8.910  1.00 16.80           N
ATOM   3619  CA  ILE C  26      25.497  44.071   8.932  1.00 15.17           C
ATOM   3620  C   ILE C  26      24.016  44.414   8.821  1.00 16.52           C
ATOM   3621  O   ILE C  26      23.558  45.439   9.310  1.00 21.36           O
ATOM   3622  CB  ILE C  26      25.814  43.296  10.224  1.00 21.35           C
ATOM   3623  CG1 ILE C  26      27.289  42.925  10.251  1.00 25.48           C
ATOM   3624  CG2 ILE C  26      24.959  42.039  10.344  1.00 27.22           C
ATOM   3625  CD1 ILE C  26      27.852  42.736  11.672  1.00 28.40           C
ATOM   3626  H   ILE C  26      26.381  45.661   9.681  1.00 20.17           H
ATOM   3627  HA  ILE C  26      25.750  43.515   8.183  1.00 18.21           H
ATOM   3628  HB  ILE C  26      25.631  43.874  10.983  1.00 25.63           H
ATOM   3629 HG12 ILE C  26      27.413  42.097   9.761  1.00 30.58           H
ATOM   3630 HG13 ILE C  26      27.802  43.632   9.829  1.00 30.58           H
ATOM   3631 HG21 ILE C  26      25.204  41.567  11.156  1.00 32.67           H
ATOM   3632 HG22 ILE C  26      24.024  42.293  10.382  1.00 32.67           H
ATOM   3633 HG23 ILE C  26      25.123  41.472   9.574  1.00 32.67           H
ATOM   3634 HD11 ILE C  26      28.782  42.465  11.607  1.00 34.08           H
ATOM   3635 HD12 ILE C  26      27.784  43.574  12.156  1.00 34.08           H
ATOM   3636 HD13 ILE C  26      27.341  42.046  12.121  1.00 34.08           H
ATOM   3637  N   ASN C  27      23.270  43.561   8.123  1.00 22.70           N
ATOM   3638  CA  ASN C  27      21.819  43.691   7.965  1.00 24.38           C
ATOM   3639  C   ASN C  27      21.404  44.982   7.263  1.00 24.92           C
ATOM   3640  O   ASN C  27      20.365  45.574   7.568  1.00 24.31           O
ATOM   3641  CB  ASN C  27      21.101  43.580   9.313  1.00 31.92           C
ATOM   3642  CG  ASN C  27      19.760  42.881   9.178  1.00 34.81           C
ATOM   3643  OD1 ASN C  27      19.603  42.004   8.327  1.00 35.50           O
ATOM   3644  ND2 ASN C  27      18.782  43.288   9.978  1.00 36.73           N
ATOM   3645  H   ASN C  27      23.589  42.874   7.719  1.00 27.25           H
ATOM   3646  HA  ASN C  27      21.517  42.958   7.403  1.00 29.26           H
ATOM   3647  HB2 ASN C  27      21.650  43.078   9.935  1.00 38.31           H
ATOM   3648  HB3 ASN C  27      20.939  44.473   9.651  1.00 38.31           H
ATOM   3649 HD21 ASN C  27      18.012  42.908   9.931  1.00 44.08           H
ATOM   3650 HD22 ASN C  27      18.916  43.926  10.540  1.00 44.08           H
ATOM   3651  N   VAL C  28      22.205  45.427   6.303  1.00 20.03           N
ATOM   3652  CA  VAL C  28      21.837  46.564   5.475  1.00 18.29           C
ATOM   3653  C   VAL C  28      20.988  46.065   4.320  1.00 16.19           C
ATOM   3654  O   VAL C  28      21.382  45.133   3.621  1.00 16.76           O
ATOM   3655  CB  VAL C  28      23.082  47.297   4.959  1.00 15.16           C
ATOM   3656  CG1 VAL C  28      22.676  48.438   3.978  1.00 18.03           C
ATOM   3657  CG2 VAL C  28      23.909  47.820   6.157  1.00 19.07           C
ATOM   3658  H   VAL C  28      22.973  45.086   6.117  1.00 24.04           H
ATOM   3659  HA  VAL C  28      21.307  47.193   5.990  1.00 21.96           H
ATOM   3660  HB  VAL C  28      23.630  46.669   4.458  1.00 18.20           H
ATOM   3661 HG11 VAL C  28      23.474  48.922   3.713  1.00 21.64           H
ATOM   3662 HG12 VAL C  28      22.243  48.072   3.191  1.00 21.64           H
ATOM   3663 HG13 VAL C  28      22.061  49.037   4.432  1.00 21.64           H
ATOM   3664 HG21 VAL C  28      24.703  48.271   5.828  1.00 22.89           H
ATOM   3665 HG22 VAL C  28      23.361  48.441   6.660  1.00 22.89           H
ATOM   3666 HG23 VAL C  28      24.160  47.069   6.717  1.00 22.89           H
ATOM   3667  N   ALA C  29      19.844  46.709   4.111  1.00 18.18           N
ATOM   3668  CA  ALA C  29      18.968  46.381   2.998  1.00 19.54           C
ATOM   3669  C   ALA C  29      19.558  46.941   1.719  1.00 20.06           C
ATOM   3670  O   ALA C  29      19.956  48.109   1.669  1.00 18.85           O
ATOM   3671  CB  ALA C  29      17.571  46.957   3.206  1.00 19.83           C
ATOM   3672  H   ALA C  29      19.556  47.358   4.601  1.00 21.83           H
ATOM   3673  HA  ALA C  29      18.895  45.416   2.910  1.00 23.46           H
ATOM   3674  HB1 ALA C  29      17.036  46.735   2.429  1.00 23.80           H
ATOM   3675  HB2 ALA C  29      17.176  46.565   4.001  1.00 23.80           H
ATOM   3676  HB3 ALA C  29      17.632  47.921   3.292  1.00 23.80           H
ATOM   3677  N   VAL C  30      19.606  46.091   0.697  1.00 19.05           N
ATOM   3678  CA  VAL C  30      20.106  46.417  -0.629  1.00 16.73           C
ATOM   3679  C   VAL C  30      19.041  45.983  -1.624  1.00 17.05           C
ATOM   3680  O   VAL C  30      18.608  44.813  -1.603  1.00 19.02           O
ATOM   3681  CB  VAL C  30      21.441  45.709  -0.913  1.00 16.01           C
ATOM   3682  CG1 VAL C  30      21.942  45.992  -2.334  1.00 16.53           C
ATOM   3683  CG2 VAL C  30      22.476  46.133   0.091  1.00 14.82           C
ATOM   3684  H   VAL C  30      19.338  45.278   0.760  1.00 22.87           H
ATOM   3685  HA  VAL C  30      20.238  47.376  -0.692  1.00 20.08           H
ATOM   3686  HB  VAL C  30      21.317  44.751  -0.818  1.00 19.22           H
ATOM   3687 HG11 VAL C  30      22.742  45.462  -2.486  1.00 19.84           H
ATOM   3688 HG12 VAL C  30      21.258  45.735  -2.969  1.00 19.84           H
ATOM   3689 HG13 VAL C  30      22.145  46.937  -2.425  1.00 19.84           H
ATOM   3690 HG21 VAL C  30      23.319  45.712  -0.141  1.00 17.79           H
ATOM   3691 HG22 VAL C  30      22.566  47.101   0.060  1.00 17.79           H
ATOM   3692 HG23 VAL C  30      22.204  45.855   0.980  1.00 17.79           H
ATOM   3693  N   HIS C  31      18.588  46.922  -2.465  1.00 16.77           N
ATOM   3694  CA  HIS C  31      17.706  46.604  -3.583  1.00 20.98           C
ATOM   3695  C   HIS C  31      18.368  46.967  -4.897  1.00 19.48           C
ATOM   3696  O   HIS C  31      18.883  48.084  -5.045  1.00 20.59           O
ATOM   3697  CB  HIS C  31      16.382  47.329  -3.458  1.00 21.41           C
ATOM   3698  CG  HIS C  31      15.685  47.023  -2.177  1.00 24.47           C
ATOM   3699  ND1 HIS C  31      14.697  46.071  -2.072  1.00 33.17           N
ATOM   3700  CD2 HIS C  31      15.890  47.491  -0.933  1.00 21.19           C
ATOM   3701  CE1 HIS C  31      14.283  46.016  -0.820  1.00 25.40           C
ATOM   3702  NE2 HIS C  31      14.995  46.863  -0.107  1.00 30.47           N
ATOM   3703  H   HIS C  31      18.771  47.758  -2.407  1.00 20.13           H
ATOM   3704  HA  HIS C  31      17.524  45.651  -3.576  1.00 25.19           H
ATOM   3705  HB2 HIS C  31      15.805  47.054  -4.187  1.00 25.69           H
ATOM   3706  HB3 HIS C  31      16.535  48.288  -3.505  1.00 25.69           H
ATOM   3707  HD2 HIS C  31      16.494  48.136  -0.690  1.00 25.44           H
ATOM   3708  HE1 HIS C  31      13.618  45.457  -0.490  1.00 30.49           H
ATOM   3709  HE2 HIS C  31      14.917  46.998   0.737  1.00 36.57           H
ATOM   3710  N   VAL C  32      18.325  46.018  -5.840  1.00 20.70           N
ATOM   3711  CA  VAL C  32      18.847  46.183  -7.199  1.00 21.25           C
ATOM   3712  C   VAL C  32      17.688  46.299  -8.188  1.00 23.34           C
ATOM   3713  O   VAL C  32      16.698  45.560  -8.111  1.00 18.85           O
ATOM   3714  CB  VAL C  32      19.768  45.015  -7.599  1.00 18.36           C
ATOM   3715  CG1 VAL C  32      20.474  45.310  -8.932  1.00 17.24           C
ATOM   3716  CG2 VAL C  32      20.793  44.705  -6.504  1.00 20.01           C
ATOM   3717  H   VAL C  32      17.988  45.239  -5.701  1.00 24.84           H
ATOM   3718  HA  VAL C  32      19.356  47.007  -7.237  1.00 25.50           H
ATOM   3719  HB  VAL C  32      19.232  44.211  -7.723  1.00 22.04           H
ATOM   3720 HG11 VAL C  32      21.067  44.570  -9.138  1.00 20.69           H
ATOM   3721 HG12 VAL C  32      19.803  45.408  -9.628  1.00 20.69           H
ATOM   3722 HG13 VAL C  32      20.986  46.129  -8.846  1.00 20.69           H
ATOM   3723 HG21 VAL C  32      21.393  44.006  -6.813  1.00 24.02           H
ATOM   3724 HG22 VAL C  32      21.294  45.514  -6.310  1.00 24.02           H
ATOM   3725 HG23 VAL C  32      20.326  44.402  -5.705  1.00 24.02           H
ATOM   3726  N   PHE C  33      17.811  47.252  -9.097  1.00 19.69           N
ATOM   3727  CA  PHE C  33      16.859  47.455 -10.186  1.00 23.21           C
ATOM   3728  C   PHE C  33      17.617  47.411 -11.504  1.00 25.91           C
ATOM   3729  O   PHE C  33      18.809  47.734 -11.549  1.00 17.65           O
ATOM   3730  CB  PHE C  33      16.124  48.812 -10.016  1.00 21.59           C
ATOM   3731  CG  PHE C  33      15.479  48.979  -8.669  1.00 25.52           C
ATOM   3732  CD1 PHE C  33      16.220  49.412  -7.576  1.00 27.96           C
ATOM   3733  CD2 PHE C  33      14.136  48.701  -8.486  1.00 30.22           C
ATOM   3734  CE1 PHE C  33      15.625  49.553  -6.319  1.00 31.32           C
ATOM   3735  CE2 PHE C  33      13.541  48.846  -7.234  1.00 31.53           C
ATOM   3736  CZ  PHE C  33      14.288  49.279  -6.157  1.00 32.91           C
ATOM   3737  H   PHE C  33      18.448  47.827  -9.089  1.00 23.63           H
ATOM   3738  HA  PHE C  33      16.208  46.736 -10.191  1.00 27.85           H
ATOM   3739  HB2 PHE C  33      16.765  49.533 -10.119  1.00 25.91           H
ATOM   3740  HB3 PHE C  33      15.436  48.897 -10.693  1.00 25.91           H
ATOM   3741  HD1 PHE C  33      17.123  49.598  -7.683  1.00 33.56           H
ATOM   3742  HD2 PHE C  33      13.627  48.411  -9.207  1.00 36.27           H
ATOM   3743  HE1 PHE C  33      16.130  49.846  -5.593  1.00 37.59           H
ATOM   3744  HE2 PHE C  33      12.638  48.659  -7.125  1.00 37.83           H
ATOM   3745  HZ  PHE C  33      13.888  49.377  -5.322  1.00 39.50           H
ATOM   3746  N   ARG C  34      16.935  46.971 -12.565  1.00 24.30           N
ATOM   3747  CA  ARG C  34      17.442  47.067 -13.937  1.00 28.61           C
ATOM   3748  C   ARG C  34      16.542  47.983 -14.763  1.00 30.07           C
ATOM   3749  O   ARG C  34      15.320  47.930 -14.633  1.00 28.95           O
ATOM   3750  CB  ARG C  34      17.508  45.685 -14.574  1.00 25.65           C
ATOM   3751  CG  ARG C  34      18.144  45.650 -15.981  1.00 25.14           C
ATOM   3752  CD  ARG C  34      18.345  44.206 -16.493  1.00 28.75           C
ATOM   3753  NE  ARG C  34      17.081  43.471 -16.540  1.00 38.79           N
ATOM   3754  CZ  ARG C  34      16.974  42.172 -16.821  1.00 47.66           C
ATOM   3755  H   ARG C  34      16.169  46.587 -12.514  1.00 29.16           H
ATOM   3756  HA  ARG C  34      18.337  47.444 -13.926  1.00 34.33           H
ATOM   3757  HB2 ARG C  34      18.024  45.101 -13.994  1.00 30.78           H
ATOM   3758  HB3 ARG C  34      16.603  45.348 -14.646  1.00 30.78           H
ATOM   3759  HG2 ARG C  34      17.558  46.111 -16.600  1.00 30.17           H
ATOM   3760  HG3 ARG C  34      19.009  46.092 -15.955  1.00 30.17           H
ATOM   3761  HD2 ARG C  34      18.704  44.233 -17.396  1.00 34.51           H
ATOM   3762  HD3 ARG C  34      18.955  43.734 -15.904  1.00 34.51           H
ATOM   3763  HE  ARG C  34      16.358  43.939 -16.545  1.00 46.55           H
ATOM   3764  N   LYS C  35      17.132  48.827 -15.617  1.00 24.64           N
ATOM   3765  CA  LYS C  35      16.322  49.772 -16.384  1.00 31.45           C
ATOM   3766  C   LYS C  35      15.582  49.026 -17.488  1.00 31.78           C
ATOM   3767  O   LYS C  35      16.199  48.344 -18.310  1.00 30.57           O
ATOM   3768  CB  LYS C  35      17.172  50.887 -16.985  1.00 33.68           C
ATOM   3769  CG  LYS C  35      16.646  52.274 -16.621  1.00 40.54           C
ATOM   3770  CD  LYS C  35      17.200  53.341 -17.523  1.00 43.30           C
ATOM   3771  CE  LYS C  35      17.070  54.694 -16.863  1.00 41.38           C
ATOM   3772  NZ  LYS C  35      17.749  55.739 -17.680  1.00 45.68           N1+
ATOM   3773  H   LYS C  35      17.976  48.860 -15.771  1.00 29.57           H
ATOM   3774  HA  LYS C  35      15.668  50.178 -15.791  1.00 37.74           H
ATOM   3775  HB2 LYS C  35      18.080  50.812 -16.656  1.00 40.42           H
ATOM   3776  HB3 LYS C  35      17.162  50.806 -17.952  1.00 40.42           H
ATOM   3777  HG2 LYS C  35      15.679  52.285 -16.702  1.00 48.66           H
ATOM   3778  HG3 LYS C  35      16.907  52.483 -15.711  1.00 48.66           H
ATOM   3779  HD2 LYS C  35      18.140  53.173 -17.691  1.00 51.96           H
ATOM   3780  HD3 LYS C  35      16.699  53.352 -18.354  1.00 51.96           H
ATOM   3781  HE2 LYS C  35      16.132  54.924 -16.781  1.00 49.66           H
ATOM   3782  HE3 LYS C  35      17.488  54.669 -15.989  1.00 49.66           H
ATOM   3783  HZ1 LYS C  35      17.682  56.529 -17.274  1.00 54.82           H
ATOM   3784  HZ2 LYS C  35      18.611  55.536 -17.776  1.00 54.82           H
ATOM   3785  HZ3 LYS C  35      17.372  55.793 -18.485  1.00 54.82           H
ATOM   3786  N   ALA C  36      14.259  49.119 -17.487  1.00 42.91           N
ATOM   3787  CA  ALA C  36      13.487  48.403 -18.488  1.00 44.69           C
ATOM   3788  C   ALA C  36      13.492  49.176 -19.799  1.00 46.89           C
ATOM   3789  O   ALA C  36      13.677  50.401 -19.826  1.00 45.02           O
ATOM   3790  CB  ALA C  36      12.052  48.185 -18.011  1.00 47.91           C
ATOM   3791  H   ALA C  36      13.793  49.584 -16.932  1.00 51.50           H
ATOM   3792  HA  ALA C  36      13.885  47.534 -18.645  1.00 53.63           H
ATOM   3793  HB1 ALA C  36      11.561  47.719 -18.706  1.00 57.50           H
ATOM   3794  HB2 ALA C  36      12.064  47.649 -17.202  1.00 57.50           H
ATOM   3795  HB3 ALA C  36      11.644  49.048 -17.834  1.00 57.50           H
ATOM   3796  N   ALA C  37      13.284  48.434 -20.894  1.00 51.64           N
ATOM   3797  CA  ALA C  37      13.242  48.990 -22.244  1.00 44.61           C
ATOM   3798  C   ALA C  37      12.466  50.302 -22.274  1.00 45.72           C
ATOM   3799  O   ALA C  37      12.852  51.240 -22.979  1.00 51.88           O
ATOM   3800  H   ALA C  37      13.159  47.581 -20.876  1.00 61.97           H
ATOM   3801  N   ASP C  38      11.384  50.380 -21.493  1.00 49.73           N
ATOM   3802  CA  ASP C  38      10.569  51.586 -21.391  1.00 50.47           C
ATOM   3803  C   ASP C  38      11.142  52.623 -20.433  1.00 50.79           C
ATOM   3804  O   ASP C  38      10.484  53.638 -20.182  1.00 52.68           O
ATOM   3805  CB  ASP C  38       9.141  51.219 -20.968  1.00 51.11           C
ATOM   3806  CG  ASP C  38       9.086  50.494 -19.639  1.00 56.28           C
ATOM   3807  OD1 ASP C  38      10.071  50.577 -18.877  1.00 60.02           O
ATOM   3808  OD2 ASP C  38       8.058  49.835 -19.352  1.00 58.35           O1-
ATOM   3809  H   ASP C  38      11.096  49.730 -21.007  1.00 59.68           H
ATOM   3810  HA  ASP C  38      10.522  52.002 -22.265  1.00 60.57           H
ATOM   3811  HB2 ASP C  38       8.616  52.030 -20.886  1.00 61.33           H
ATOM   3812  HB3 ASP C  38       8.756  50.635 -21.640  1.00 61.33           H
ATOM   3813  N   ASP C  39      12.338  52.400 -19.890  1.00 54.69           N
ATOM   3814  CA  ASP C  39      13.005  53.320 -18.974  1.00 52.74           C
ATOM   3815  C   ASP C  39      12.382  53.289 -17.583  1.00 49.34           C
ATOM   3816  O   ASP C  39      12.642  54.197 -16.774  1.00 50.05           O
ATOM   3817  CB  ASP C  39      13.008  54.758 -19.513  1.00 55.14           C
ATOM   3818  CG  ASP C  39      13.705  54.870 -20.866  1.00 58.46           C
ATOM   3819  OD1 ASP C  39      14.945  54.685 -20.926  1.00 53.57           O
ATOM   3820  OD2 ASP C  39      13.007  55.112 -21.877  1.00 64.87           O1-
ATOM   3821  H   ASP C  39      12.802  51.694 -20.042  1.00 65.63           H
ATOM   3822  HA  ASP C  39      13.929  53.038 -18.882  1.00 63.29           H
ATOM   3823  HB2 ASP C  39      12.099  55.078 -19.614  1.00 66.17           H
ATOM   3824  HB3 ASP C  39      13.481  55.331 -18.888  1.00 66.17           H
ATOM   3825  N   THR C  40      11.563  52.292 -17.268  1.00 45.84           N
ATOM   3826  CA  THR C  40      11.168  52.070 -15.884  1.00 47.36           C
ATOM   3827  C   THR C  40      12.299  51.335 -15.174  1.00 41.80           C
ATOM   3828  O   THR C  40      13.035  50.570 -15.801  1.00 40.45           O
ATOM   3829  CB  THR C  40       9.880  51.241 -15.809  1.00 37.41           C
ATOM   3830  H   THR C  40      11.227  51.732 -17.826  1.00 55.01           H
ATOM   3831  HA  THR C  40      11.021  52.921 -15.441  1.00 56.83           H
ATOM   3832  N   TRP C  41      12.449  51.586 -13.868  1.00 45.25           N
ATOM   3833  CA  TRP C  41      13.348  50.794 -13.018  1.00 45.18           C
ATOM   3834  C   TRP C  41      12.617  49.549 -12.518  1.00 37.46           C
ATOM   3835  O   TRP C  41      11.794  49.634 -11.601  1.00 43.81           O
ATOM   3836  CB  TRP C  41      13.854  51.612 -11.831  1.00 38.23           C
ATOM   3837  CG  TRP C  41      14.936  52.595 -12.159  1.00 38.63           C
ATOM   3838  CD1 TRP C  41      14.868  53.955 -12.063  1.00 47.01           C
ATOM   3839  CD2 TRP C  41      16.253  52.290 -12.627  1.00 30.17           C
ATOM   3840  NE1 TRP C  41      16.064  54.515 -12.443  1.00 46.69           N
ATOM   3841  CE2 TRP C  41      16.929  53.511 -12.797  1.00 41.22           C
ATOM   3842  CE3 TRP C  41      16.924  51.101 -12.915  1.00 26.68           C
ATOM   3843  CZ2 TRP C  41      18.235  53.577 -13.242  1.00 32.95           C
ATOM   3844  CZ3 TRP C  41      18.221  51.165 -13.357  1.00 26.59           C
ATOM   3845  CH2 TRP C  41      18.865  52.402 -13.523  1.00 31.87           C
ATOM   3846  H   TRP C  41      12.045  52.223 -13.452  1.00 54.31           H
ATOM   3847  HA  TRP C  41      14.114  50.504 -13.538  1.00 54.22           H
ATOM   3848  HB2 TRP C  41      13.112  52.109 -11.453  1.00 45.88           H
ATOM   3849  HB3 TRP C  41      14.209  51.000 -11.166  1.00 45.88           H
ATOM   3850  HD1 TRP C  41      14.124  54.433 -11.780  1.00 56.42           H
ATOM   3851  HE1 TRP C  41      16.238  55.357 -12.462  1.00 56.03           H
ATOM   3852  HE3 TRP C  41      16.500  50.281 -12.810  1.00 32.02           H
ATOM   3853  HZ2 TRP C  41      18.667  54.392 -13.350  1.00 39.55           H
ATOM   3854  HZ3 TRP C  41      18.677  50.378 -13.555  1.00 31.91           H
ATOM   3855  HH2 TRP C  41      19.744  52.420 -13.822  1.00 38.24           H
ATOM   3856  N   GLU C  42      12.934  48.389 -13.087  1.00 37.22           N
ATOM   3857  CA  GLU C  42      12.250  47.191 -12.606  1.00 36.67           C
ATOM   3858  C   GLU C  42      13.050  46.500 -11.486  1.00 37.91           C
ATOM   3859  O   GLU C  42      14.282  46.406 -11.563  1.00 30.00           O
ATOM   3860  CB  GLU C  42      12.014  46.207 -13.753  1.00 35.09           C
ATOM   3861  CG  GLU C  42      10.715  46.479 -14.522  1.00 47.65           C
ATOM   3862  CD  GLU C  42      10.588  45.655 -15.791  1.00 42.85           C
ATOM   3863  H   GLU C  42      13.505  48.271 -13.721  1.00 44.67           H
ATOM   3864  HA  GLU C  42      11.382  47.451 -12.266  1.00 44.00           H
ATOM   3865  HB2 GLU C  42      12.750  46.266 -14.382  1.00 42.12           H
ATOM   3866  HB3 GLU C  42      11.959  45.307 -13.392  1.00 42.12           H
ATOM   3867  HG2 GLU C  42       9.973  46.229 -13.957  1.00 57.18           H
ATOM   3868  HG3 GLU C  42      10.660  47.422 -14.755  1.00 57.18           H
ATOM   3869  N   PRO C  43      12.383  45.994 -10.442  1.00 34.42           N
ATOM   3870  CA  PRO C  43      13.094  45.212  -9.420  1.00 33.08           C
ATOM   3871  C   PRO C  43      13.820  44.027 -10.017  1.00 33.81           C
ATOM   3872  O   PRO C  43      13.268  43.286 -10.831  1.00 32.31           O
ATOM   3873  CB  PRO C  43      11.969  44.752  -8.485  1.00 29.94           C
ATOM   3874  CG  PRO C  43      10.943  45.805  -8.613  1.00 33.69           C
ATOM   3875  CD  PRO C  43      10.978  46.214 -10.062  1.00 38.75           C
ATOM   3876  HA  PRO C  43      13.719  45.767  -8.926  1.00 39.71           H
ATOM   3877  HB2 PRO C  43      11.630  43.896  -8.790  1.00 35.93           H
ATOM   3878  HB3 PRO C  43      12.300  44.694  -7.576  1.00 35.93           H
ATOM   3879  HG2 PRO C  43      10.075  45.440  -8.386  1.00 40.43           H
ATOM   3880  HG3 PRO C  43      11.164  46.552  -8.035  1.00 40.43           H
ATOM   3881  HD2 PRO C  43      10.399  45.638 -10.587  1.00 46.50           H
ATOM   3882  HD3 PRO C  43      10.735  47.148 -10.157  1.00 46.50           H
ATOM   3883  N   PHE C  44      15.062  43.832  -9.576  1.00 27.38           N
ATOM   3884  CA  PHE C  44      15.941  42.805 -10.114  1.00 23.70           C
ATOM   3885  C   PHE C  44      16.416  41.836  -9.058  1.00 17.83           C
ATOM   3886  O   PHE C  44      16.528  40.631  -9.310  1.00 23.06           O
ATOM   3887  CB  PHE C  44      17.164  43.473 -10.797  1.00 22.93           C
ATOM   3888  CG  PHE C  44      18.120  42.495 -11.435  1.00 19.31           C
ATOM   3889  CD1 PHE C  44      17.845  41.940 -12.670  1.00 25.15           C
ATOM   3890  CD2 PHE C  44      19.290  42.139 -10.810  1.00 21.06           C
ATOM   3891  CE1 PHE C  44      18.718  41.026 -13.250  1.00 23.51           C
ATOM   3892  CE2 PHE C  44      20.168  41.249 -11.386  1.00 23.90           C
ATOM   3893  CZ  PHE C  44      19.878  40.684 -12.608  1.00 24.66           C
ATOM   3894  H   PHE C  44      15.422  44.281  -8.940  1.00 32.86           H
ATOM   3895  HA  PHE C  44      15.461  42.297 -10.786  1.00 28.45           H
ATOM   3896  HB2 PHE C  44      16.844  44.079 -11.481  1.00 27.52           H
ATOM   3897  HB3 PHE C  44      17.654  43.975 -10.127  1.00 27.52           H
ATOM   3898  HD1 PHE C  44      17.055  42.165 -13.104  1.00 30.18           H
ATOM   3899  HD2 PHE C  44      19.488  42.510  -9.984  1.00 25.28           H
ATOM   3900  HE1 PHE C  44      18.520  40.655 -14.080  1.00 28.21           H
ATOM   3901  HE2 PHE C  44      20.951  41.015 -10.944  1.00 28.68           H
ATOM   3902  HZ  PHE C  44      20.469  40.080 -12.998  1.00 29.60           H
ATOM   3903  N   ALA C  45      16.692  42.323  -7.858  1.00 21.11           N
ATOM   3904  CA  ALA C  45      17.211  41.456  -6.817  1.00 24.78           C
ATOM   3905  C   ALA C  45      17.243  42.256  -5.524  1.00 15.23           C
ATOM   3906  O   ALA C  45      17.232  43.488  -5.537  1.00 22.89           O
ATOM   3907  CB  ALA C  45      18.607  40.918  -7.162  1.00 19.59           C
ATOM   3908  H   ALA C  45      16.577  43.146  -7.627  1.00 25.34           H
ATOM   3909  HA  ALA C  45      16.614  40.700  -6.710  1.00 29.74           H
ATOM   3910  HB1 ALA C  45      18.884  40.309  -6.460  1.00 23.52           H
ATOM   3911  HB2 ALA C  45      18.574  40.451  -8.009  1.00 23.52           H
ATOM   3912  HB3 ALA C  45      19.231  41.655  -7.230  1.00 23.52           H
ATOM   3913  N   SER C  46      17.320  41.543  -4.407  1.00 20.74           N
ATOM   3914  CA  SER C  46      17.416  42.264  -3.138  1.00 23.65           C
ATOM   3915  C   SER C  46      17.876  41.305  -2.059  1.00 20.67           C
ATOM   3916  O   SER C  46      17.777  40.085  -2.205  1.00 23.85           O
ATOM   3917  CB  SER C  46      16.079  42.905  -2.752  1.00 31.20           C
ATOM   3918  OG  SER C  46      15.134  41.877  -2.507  1.00 31.62           O
ATOM   3919  H   SER C  46      17.337  40.687  -4.352  1.00 24.89           H
ATOM   3920  HA  SER C  46      18.078  42.967  -3.223  1.00 28.39           H
ATOM   3921  HB2 SER C  46      16.201  43.425  -1.943  1.00 37.44           H
ATOM   3922  HB3 SER C  46      15.769  43.473  -3.475  1.00 37.44           H
ATOM   3923  HG  SER C  46      14.398  42.218  -2.285  1.00 37.94           H
ATOM   3924  N   GLY C  47      18.378  41.879  -0.969  1.00 17.28           N
ATOM   3925  CA  GLY C  47      18.939  41.085   0.109  1.00 19.84           C
ATOM   3926  C   GLY C  47      19.315  41.998   1.239  1.00 18.32           C
ATOM   3927  O   GLY C  47      19.136  43.213   1.155  1.00 19.68           O
ATOM   3928  H   GLY C  47      18.397  42.727  -0.826  1.00 20.74           H
ATOM   3929  HA2 GLY C  47      18.281  40.448   0.426  1.00 23.81           H
ATOM   3930  HA3 GLY C  47      19.733  40.618  -0.191  1.00 23.81           H
ATOM   3931  N   LYS C  48      19.827  41.390   2.310  1.00 18.93           N
ATOM   3932  CA  LYS C  48      20.373  42.131   3.444  1.00 23.50           C
ATOM   3933  C   LYS C  48      21.795  41.658   3.710  1.00 21.50           C
ATOM   3934  O   LYS C  48      22.060  40.454   3.696  1.00 22.75           O
ATOM   3935  CB  LYS C  48      19.504  41.945   4.710  1.00 25.45           C
ATOM   3936  CG  LYS C  48      18.124  42.607   4.632  1.00 30.12           C
ATOM   3937  CD  LYS C  48      17.407  42.628   5.977  1.00 47.25           C
ATOM   3938  CE  LYS C  48      15.980  43.145   5.826  1.00 44.08           C
ATOM   3939  H   LYS C  48      19.870  40.535   2.403  1.00 22.72           H
ATOM   3940  HA  LYS C  48      20.396  43.075   3.224  1.00 28.21           H
ATOM   3941  HB2 LYS C  48      19.972  42.337   5.463  1.00 30.54           H
ATOM   3942  HB3 LYS C  48      19.379  40.995   4.858  1.00 30.54           H
ATOM   3943  HG2 LYS C  48      17.569  42.121   4.004  1.00 36.14           H
ATOM   3944  HG3 LYS C  48      18.231  43.525   4.333  1.00 36.14           H
ATOM   3945  HD2 LYS C  48      17.881  43.220   6.583  1.00 56.70           H
ATOM   3946  HD3 LYS C  48      17.376  41.730   6.344  1.00 56.70           H
ATOM   3947  HE1 LYS C  48      15.503  42.588   5.190  1.00 52.90           H
ATOM   3948  HE3 LYS C  48      15.541  43.110   6.689  1.00 52.90           H
ATOM   3949  N   THR C  49      22.717  42.588   3.977  1.00 18.65           N
ATOM   3950  CA  THR C  49      24.116  42.200   4.068  1.00 20.17           C
ATOM   3951  C   THR C  49      24.323  41.185   5.179  1.00 18.59           C
ATOM   3952  O   THR C  49      23.665  41.232   6.225  1.00 20.63           O
ATOM   3953  CB  THR C  49      25.030  43.403   4.338  1.00 19.69           C
ATOM   3954  OG1 THR C  49      24.539  44.144   5.465  1.00 18.21           O
ATOM   3955  CG2 THR C  49      25.120  44.292   3.109  1.00 23.11           C
ATOM   3956  H   THR C  49      22.560  43.423   4.113  1.00 22.38           H
ATOM   3957  HA  THR C  49      24.393  41.794   3.232  1.00 24.20           H
ATOM   3958  HB  THR C  49      25.922  43.075   4.540  1.00 23.63           H
ATOM   3959  HG1 THR C  49      24.945  44.876   5.509  1.00 21.86           H
ATOM   3960 HG21 THR C  49      25.724  45.030   3.287  1.00 27.74           H
ATOM   3961 HG22 THR C  49      25.454  43.777   2.357  1.00 27.74           H
ATOM   3962 HG23 THR C  49      24.246  44.649   2.886  1.00 27.74           H
ATOM   3963  N   SER C  50      25.305  40.320   4.969  1.00 21.16           N
ATOM   3964  CA  SER C  50      25.668  39.260   5.906  1.00 23.40           C
ATOM   3965  C   SER C  50      26.420  39.816   7.126  1.00 28.19           C
ATOM   3966  O   SER C  50      26.628  41.029   7.283  1.00 22.56           O
ATOM   3967  CB  SER C  50      26.521  38.219   5.174  1.00 22.93           C
ATOM   3968  OG  SER C  50      27.822  38.717   4.859  1.00 24.31           O
ATOM   3969  H   SER C  50      25.786  40.316   4.256  1.00 25.40           H
ATOM   3970  HA  SER C  50      24.864  38.823   6.231  1.00 28.08           H
ATOM   3971  HB2 SER C  50      26.626  37.446   5.749  1.00 27.53           H
ATOM   3972  HB3 SER C  50      26.068  37.974   4.352  1.00 27.53           H
ATOM   3973  HG  SER C  50      27.914  38.775   4.027  1.00 29.17           H
ATOM   3974  N   GLU C  51      26.817  38.899   8.025  1.00 25.37           N
ATOM   3975  CA  GLU C  51      27.696  39.262   9.130  1.00 25.59           C
ATOM   3976  C   GLU C  51      29.039  39.785   8.631  1.00 23.82           C
ATOM   3977  O   GLU C  51      29.743  40.468   9.387  1.00 17.94           O
ATOM   3978  CB  GLU C  51      27.916  38.056  10.060  1.00 25.36           C
ATOM   3979  CG  GLU C  51      26.654  37.607  10.821  1.00 33.18           C
ATOM   3980  CD  GLU C  51      26.829  37.616  12.332  1.00 41.59           C
ATOM   3981  H   GLU C  51      26.594  38.071   8.010  1.00 30.45           H
ATOM   3982  HA  GLU C  51      27.271  39.956   9.652  1.00 30.71           H
ATOM   3983  HB2 GLU C  51      28.230  37.304   9.532  1.00 30.43           H
ATOM   3984  HB3 GLU C  51      28.585  38.294  10.719  1.00 30.43           H
ATOM   3985  HG2 GLU C  51      25.918  38.201  10.605  1.00 39.82           H
ATOM   3986  HG3 GLU C  51      26.439  36.698  10.557  1.00 39.82           H
ATOM   3987  N   SER C  52      29.419  39.482   7.382  1.00 20.71           N
ATOM   3988  CA  SER C  52      30.639  40.038   6.803  1.00 21.67           C
ATOM   3989  C   SER C  52      30.375  41.267   5.941  1.00 19.35           C
ATOM   3990  O   SER C  52      31.283  41.739   5.259  1.00 18.85           O
ATOM   3991  CB  SER C  52      31.388  38.982   5.990  1.00 26.17           C
ATOM   3992  OG  SER C  52      30.661  38.626   4.834  1.00 30.48           O
ATOM   3993  H   SER C  52      28.986  38.964   6.853  1.00 24.85           H
ATOM   3994  HA  SER C  52      31.224  40.316   7.527  1.00 26.00           H
ATOM   3995  HB2 SER C  52      32.239  39.361   5.721  1.00 31.41           H
ATOM   3996  HB3 SER C  52      31.536  38.194   6.536  1.00 31.41           H
ATOM   3997  HG  SER C  52      29.886  38.382   5.050  1.00 36.58           H
ATOM   3998  N   GLY C  53      29.178  41.826   5.996  1.00 17.45           N
ATOM   3999  CA  GLY C  53      28.911  43.045   5.256  1.00 20.75           C
ATOM   4000  C   GLY C  53      28.688  42.852   3.768  1.00 18.58           C
ATOM   4001  O   GLY C  53      28.720  43.830   3.017  1.00 16.43           O
ATOM   4002  H   GLY C  53      28.519  41.540   6.463  1.00 20.94           H
ATOM   4003  HA2 GLY C  53      28.126  43.470   5.636  1.00 24.91           H
ATOM   4004  HA3 GLY C  53      29.666  43.638   5.374  1.00 24.91           H
ATOM   4005  N   GLU C  54      28.426  41.623   3.321  1.00 16.38           N
ATOM   4006  CA  GLU C  54      28.461  41.280   1.901  1.00 17.80           C
ATOM   4007  C   GLU C  54      27.172  40.630   1.437  1.00 22.28           C
ATOM   4008  O   GLU C  54      26.472  39.966   2.206  1.00 18.48           O
ATOM   4009  CB  GLU C  54      29.619  40.319   1.588  1.00 23.01           C
ATOM   4010  CG  GLU C  54      30.968  40.933   1.916  1.00 33.85           C
ATOM   4011  CD  GLU C  54      32.143  39.985   1.737  1.00 42.53           C
ATOM   4012  OE1 GLU C  54      31.897  38.768   1.612  1.00 37.72           O
ATOM   4013  OE2 GLU C  54      33.307  40.472   1.727  1.00 46.95           O1-
ATOM   4014  H   GLU C  54      28.228  40.962   3.830  1.00 19.66           H
ATOM   4015  HA  GLU C  54      28.588  42.093   1.390  1.00 21.37           H
ATOM   4016  HB2 GLU C  54      29.516  39.506   2.108  1.00 27.61           H
ATOM   4017  HB3 GLU C  54      29.600  40.116   0.640  1.00 27.61           H
ATOM   4018  HG2 GLU C  54      31.111  41.700   1.335  1.00 40.62           H
ATOM   4019  HG3 GLU C  54      30.959  41.222   2.843  1.00 40.62           H
ATOM   4020  N   LEU C  55      26.888  40.822   0.148  1.00 17.17           N
ATOM   4021  CA  LEU C  55      25.895  40.061  -0.598  1.00 18.55           C
ATOM   4022  C   LEU C  55      26.558  39.565  -1.873  1.00 23.64           C
ATOM   4023  O   LEU C  55      26.959  40.396  -2.703  1.00 18.62           O
ATOM   4024  CB  LEU C  55      24.694  40.913  -0.949  1.00 19.25           C
ATOM   4025  CG  LEU C  55      23.701  41.209   0.136  1.00 21.57           C
ATOM   4026  CD1 LEU C  55      22.763  42.267  -0.377  1.00 24.32           C
ATOM   4027  CD2 LEU C  55      22.961  39.894   0.512  1.00 29.07           C
ATOM   4028  H   LEU C  55      27.276  41.412  -0.334  1.00 20.61           H
ATOM   4029  HA  LEU C  55      25.605  39.295  -0.080  1.00 22.27           H
ATOM   4030  HB2 LEU C  55      25.020  41.766  -1.274  1.00 23.11           H
ATOM   4031  HB3 LEU C  55      24.211  40.463  -1.658  1.00 23.11           H
ATOM   4032  HG  LEU C  55      24.171  41.544   0.915  1.00 25.89           H
ATOM   4033 HD11 LEU C  55      22.114  42.476   0.311  1.00 29.18           H
ATOM   4034 HD12 LEU C  55      23.271  43.061  -0.608  1.00 29.18           H
ATOM   4035 HD13 LEU C  55      22.321  41.927  -1.170  1.00 29.18           H
ATOM   4036 HD21 LEU C  55      22.298  40.084   1.194  1.00 34.89           H
ATOM   4037 HD22 LEU C  55      22.526  39.544  -0.281  1.00 34.89           H
ATOM   4038 HD23 LEU C  55      23.603  39.248   0.849  1.00 34.89           H
ATOM   4039  N   HIS C  56      26.676  38.218  -2.016  1.00 20.90           N
ATOM   4040  CA  HIS C  56      27.285  37.551  -3.179  1.00 22.51           C
ATOM   4041  C   HIS C  56      26.292  36.880  -4.124  1.00 24.25           C
ATOM   4042  O   HIS C  56      26.663  36.591  -5.265  1.00 26.37           O
ATOM   4043  CB  HIS C  56      28.273  36.441  -2.776  1.00 31.79           C
ATOM   4044  CG  HIS C  56      29.173  36.792  -1.647  1.00 44.02           C
ATOM   4045  ND1 HIS C  56      28.829  36.568  -0.333  1.00 46.57           N
ATOM   4046  CD2 HIS C  56      30.413  37.339  -1.629  1.00 46.47           C
ATOM   4047  CE1 HIS C  56      29.811  36.983   0.450  1.00 46.11           C
ATOM   4048  NE2 HIS C  56      30.784  37.451  -0.312  1.00 44.20           N
ATOM   4049  H   HIS C  56      26.395  37.662  -1.424  1.00 25.09           H
ATOM   4050  HA  HIS C  56      27.777  38.207  -3.697  1.00 27.02           H
ATOM   4051  HB2 HIS C  56      28.834  36.250  -3.544  1.00 38.15           H
ATOM   4052  HB3 HIS C  56      27.778  35.645  -2.518  1.00 38.15           H
ATOM   4053  HD2 HIS C  56      30.919  37.603  -2.365  1.00 55.77           H
ATOM   4054  HE1 HIS C  56      29.822  36.943   1.380  1.00 55.33           H
ATOM   4055  HE2 HIS C  56      31.530  37.769  -0.031  1.00 53.05           H
ATOM   4056  N   GLY C  57      25.063  36.644  -3.694  1.00 22.07           N
ATOM   4057  CA  GLY C  57      24.148  35.818  -4.460  1.00 27.00           C
ATOM   4058  C   GLY C  57      22.969  36.553  -5.048  1.00 22.42           C
ATOM   4059  O   GLY C  57      21.933  35.948  -5.318  1.00 26.10           O
ATOM   4060  H   GLY C  57      24.730  36.950  -2.960  1.00 26.49           H
ATOM   4061  HA2 GLY C  57      24.630  35.406  -5.190  1.00 32.40           H
ATOM   4062  HA3 GLY C  57      23.807  35.112  -3.888  1.00 32.40           H
ATOM   4063  N   LEU C  58      23.119  37.848  -5.295  1.00 18.91           N
ATOM   4064  CA  LEU C  58      22.023  38.624  -5.841  1.00 17.56           C
ATOM   4065  C   LEU C  58      21.633  38.133  -7.238  1.00 21.42           C
ATOM   4066  O   LEU C  58      20.472  38.277  -7.630  1.00 21.87           O
ATOM   4067  CB  LEU C  58      22.395  40.108  -5.882  1.00 19.41           C
ATOM   4068  CG  LEU C  58      22.379  40.858  -4.519  1.00 21.58           C
ATOM   4069  CD1 LEU C  58      22.989  42.220  -4.640  1.00 26.53           C
ATOM   4070  CD2 LEU C  58      20.972  40.971  -3.983  1.00 27.68           C
ATOM   4071  H   LEU C  58      23.844  38.291  -5.171  1.00 22.70           H
ATOM   4072  HA  LEU C  58      21.252  38.525  -5.265  1.00 21.07           H
ATOM   4073  HB2 LEU C  58      23.292  40.178  -6.242  1.00 23.30           H
ATOM   4074  HB3 LEU C  58      21.770  40.563  -6.464  1.00 23.30           H
ATOM   4075  HG  LEU C  58      22.894  40.359  -3.867  1.00 25.90           H
ATOM   4076 HD11 LEU C  58      22.968  42.648  -3.771  1.00 31.83           H
ATOM   4077 HD12 LEU C  58      23.906  42.127  -4.940  1.00 31.83           H
ATOM   4078 HD13 LEU C  58      22.480  42.744  -5.277  1.00 31.83           H
ATOM   4079 HD21 LEU C  58      20.996  41.451  -3.142  1.00 33.22           H
ATOM   4080 HD22 LEU C  58      20.429  41.454  -4.625  1.00 33.22           H
ATOM   4081 HD23 LEU C  58      20.610  40.082  -3.840  1.00 33.22           H
ATOM   4082  N   THR C  59      22.578  37.581  -7.999  1.00 21.39           N
ATOM   4083  CA  THR C  59      22.273  37.157  -9.360  1.00 18.94           C
ATOM   4084  C   THR C  59      23.234  36.063  -9.800  1.00 18.74           C
ATOM   4085  O   THR C  59      24.145  35.666  -9.079  1.00 23.84           O
ATOM   4086  CB  THR C  59      22.289  38.344 -10.330  1.00 23.91           C
ATOM   4087  OG1 THR C  59      21.818  37.903 -11.622  1.00 24.81           O
ATOM   4088  CG2 THR C  59      23.707  38.942 -10.499  1.00 21.93           C
ATOM   4089  H   THR C  59      23.390  37.438  -7.752  1.00 25.67           H
ATOM   4090  HA  THR C  59      21.378  36.788  -9.359  1.00 22.74           H
ATOM   4091  HB  THR C  59      21.704  39.043  -9.992  1.00 28.70           H
ATOM   4092  HG1 THR C  59      21.633  38.570 -12.100  1.00 29.78           H
ATOM   4093 HG21 THR C  59      23.667  39.720 -11.076  1.00 26.32           H
ATOM   4094 HG22 THR C  59      24.055  39.210  -9.630  1.00 26.32           H
ATOM   4095 HG23 THR C  59      24.308  38.290 -10.890  1.00 26.32           H
ATOM   4096  N   THR C  60      22.993  35.547 -11.010  1.00 23.29           N
ATOM   4097  CA  THR C  60      23.814  34.535 -11.637  1.00 18.68           C
ATOM   4098  C   THR C  60      24.345  35.044 -12.966  1.00 19.48           C
ATOM   4099  O   THR C  60      23.815  35.993 -13.525  1.00 20.60           O
ATOM   4100  CB  THR C  60      23.005  33.265 -11.948  1.00 22.90           C
ATOM   4101  OG1 THR C  60      21.991  33.615 -12.899  1.00 20.73           O
ATOM   4102  CG2 THR C  60      22.381  32.692 -10.678  1.00 23.99           C
ATOM   4103  H   THR C  60      22.333  35.791 -11.502  1.00 27.95           H
ATOM   4104  HA  THR C  60      24.559  34.310 -11.063  1.00 22.42           H
ATOM   4105  HB  THR C  60      23.591  32.595 -12.331  1.00 27.48           H
ATOM   4106  HG1 THR C  60      21.529  32.939 -13.092  1.00 24.88           H
ATOM   4107 HG21 THR C  60      21.908  31.870 -10.881  1.00 28.79           H
ATOM   4108 HG22 THR C  60      23.069  32.500 -10.022  1.00 28.79           H
ATOM   4109 HG23 THR C  60      21.751  33.334 -10.317  1.00 28.79           H
ATOM   4110  N   GLU C  61      25.367  34.360 -13.489  1.00 24.78           N
ATOM   4111  CA  GLU C  61      25.897  34.747 -14.795  1.00 26.52           C
ATOM   4112  C   GLU C  61      24.800  34.801 -15.845  1.00 23.15           C
ATOM   4113  O   GLU C  61      24.784  35.702 -16.689  1.00 21.81           O
ATOM   4114  CB  GLU C  61      26.976  33.775 -15.255  1.00 26.80           C
ATOM   4115  CG  GLU C  61      28.156  33.638 -14.363  1.00 38.36           C
ATOM   4116  CD  GLU C  61      29.221  32.742 -14.990  1.00 50.57           C
ATOM   4117  OE1 GLU C  61      28.860  31.775 -15.704  1.00 42.43           O
ATOM   4118  OE2 GLU C  61      30.422  33.022 -14.794  1.00 52.75           O1-
ATOM   4119  H   GLU C  61      25.766  33.694 -13.116  1.00 29.74           H
ATOM   4120  HA  GLU C  61      26.288  35.632 -14.723  1.00 31.83           H
ATOM   4121  HB2 GLU C  61      26.577  32.897 -15.362  1.00 32.16           H
ATOM   4122  HB3 GLU C  61      27.306  34.083 -16.111  1.00 32.16           H
ATOM   4123  HG2 GLU C  61      28.543  34.514 -14.210  1.00 46.04           H
ATOM   4124  HG3 GLU C  61      27.879  33.240 -13.525  1.00 46.04           H
ATOM   4125  N   GLU C  62      23.871  33.836 -15.816  1.00 22.39           N
ATOM   4126  CA  GLU C  62      22.884  33.721 -16.898  1.00 22.43           C
ATOM   4127  C   GLU C  62      21.875  34.859 -16.861  1.00 19.88           C
ATOM   4128  O   GLU C  62      21.388  35.316 -17.903  1.00 23.66           O
ATOM   4129  CB  GLU C  62      22.145  32.374 -16.780  1.00 19.58           C
ATOM   4130  CG  GLU C  62      22.922  31.238 -17.250  1.00 25.07           C
ATOM   4131  CD  GLU C  62      24.041  30.841 -16.341  1.00 28.24           C
ATOM   4132  OE1 GLU C  62      23.902  30.966 -15.095  1.00 25.73           O
ATOM   4133  OE2 GLU C  62      25.060  30.380 -16.888  1.00 31.90           O1-
ATOM   4134  H   GLU C  62      23.798  33.244 -15.195  1.00 26.87           H
ATOM   4135  HA  GLU C  62      23.346  33.759 -17.750  1.00 26.93           H
ATOM   4136  HB2 GLU C  62      21.910  32.207 -15.851  1.00 23.50           H
ATOM   4137  HB3 GLU C  62      21.342  32.421 -17.320  1.00 23.50           H
ATOM   4138  HG2 GLU C  62      22.328  30.473 -17.331  1.00 30.09           H
ATOM   4139  HG3 GLU C  62      23.301  31.461 -18.115  1.00 30.09           H
ATOM   4140  N   GLU C  63      21.528  35.311 -15.657  1.00 17.37           N
ATOM   4141  CA  GLU C  63      20.520  36.345 -15.474  1.00 16.33           C
ATOM   4142  C   GLU C  63      21.090  37.763 -15.566  1.00 18.37           C
ATOM   4143  O   GLU C  63      20.345  38.719 -15.810  1.00 20.76           O
ATOM   4144  CB  GLU C  63      19.848  36.208 -14.104  1.00 22.80           C
ATOM   4145  CG  GLU C  63      18.854  35.037 -13.939  1.00 39.80           C
ATOM   4146  CD  GLU C  63      18.245  34.986 -12.525  1.00 31.77           C
ATOM   4147  H   GLU C  63      21.863  35.004 -14.922  1.00 20.84           H
ATOM   4148  HA  GLU C  63      19.847  36.251 -16.164  1.00 19.60           H
ATOM   4149  HB2 GLU C  63      20.545  36.085 -13.442  1.00 27.36           H
ATOM   4150  HB3 GLU C  63      19.357  37.025 -13.918  1.00 27.36           H
ATOM   4151  HG2 GLU C  63      18.128  35.146 -14.577  1.00 47.77           H
ATOM   4152  HG3 GLU C  63      19.318  34.199 -14.104  1.00 47.77           H
ATOM   4153  N   PHE C  64      22.388  37.913 -15.359  1.00 19.47           N
ATOM   4154  CA  PHE C  64      22.985  39.247 -15.251  1.00 19.12           C
ATOM   4155  C   PHE C  64      23.328  39.721 -16.657  1.00 22.67           C
ATOM   4156  O   PHE C  64      24.482  39.724 -17.076  1.00 22.32           O
ATOM   4157  CB  PHE C  64      24.192  39.175 -14.335  1.00 21.02           C
ATOM   4158  CG  PHE C  64      24.736  40.515 -13.926  1.00 23.09           C
ATOM   4159  CD1 PHE C  64      23.890  41.590 -13.683  1.00 21.94           C
ATOM   4160  CD2 PHE C  64      26.091  40.680 -13.739  1.00 27.63           C
ATOM   4161  CE1 PHE C  64      24.409  42.825 -13.279  1.00 27.09           C
ATOM   4162  CE2 PHE C  64      26.598  41.913 -13.348  1.00 25.51           C
ATOM   4163  CZ  PHE C  64      25.746  42.960 -13.113  1.00 21.65           C
ATOM   4164  H   PHE C  64      22.949  37.266 -15.265  1.00 23.37           H
ATOM   4165  HA  PHE C  64      22.326  39.852 -14.874  1.00 22.95           H
ATOM   4166  HB2 PHE C  64      23.922  38.714 -13.527  1.00 25.22           H
ATOM   4167  HB3 PHE C  64      24.899  38.666 -14.772  1.00 25.22           H
ATOM   4168  HD1 PHE C  64      22.973  41.496 -13.792  1.00 26.33           H
ATOM   4169  HD2 PHE C  64      26.668  39.971 -13.890  1.00 33.16           H
ATOM   4170  HE1 PHE C  64      23.845  43.545 -13.123  1.00 32.51           H
ATOM   4171  HE2 PHE C  64      27.512  42.018 -13.229  1.00 30.62           H
ATOM   4172  HZ  PHE C  64      26.087  43.783 -12.849  1.00 25.98           H
ATOM   4173  N   VAL C  65      22.279  40.135 -17.376  1.00 21.29           N
ATOM   4174  CA  VAL C  65      22.378  40.530 -18.774  1.00 22.66           C
ATOM   4175  C   VAL C  65      22.882  41.967 -18.864  1.00 27.55           C
ATOM   4176  O   VAL C  65      22.903  42.705 -17.880  1.00 20.42           O
ATOM   4177  CB  VAL C  65      21.015  40.361 -19.479  1.00 21.63           C
ATOM   4178  CG1 VAL C  65      20.590  38.868 -19.437  1.00 25.59           C
ATOM   4179  CG2 VAL C  65      19.949  41.226 -18.855  1.00 23.29           C
ATOM   4180  H   VAL C  65      21.482  40.204 -17.056  1.00 25.55           H
ATOM   4181  HA  VAL C  65      23.020  39.952 -19.217  1.00 27.20           H
ATOM   4182  HB  VAL C  65      21.102  40.626 -20.406  1.00 25.96           H
ATOM   4183 HG11 VAL C  65      19.752  38.771 -19.916  1.00 30.71           H
ATOM   4184 HG12 VAL C  65      21.279  38.326 -19.853  1.00 30.71           H
ATOM   4185 HG13 VAL C  65      20.472  38.590 -18.514  1.00 30.71           H
ATOM   4186 HG21 VAL C  65      19.111  41.064 -19.312  1.00 27.95           H
ATOM   4187 HG22 VAL C  65      19.860  41.006 -17.917  1.00 27.95           H
ATOM   4188 HG23 VAL C  65      20.203  42.157 -18.958  1.00 27.95           H
ATOM   4189  N   GLU C  66      23.320  42.370 -20.058  1.00 22.11           N
ATOM   4190  CA  GLU C  66      23.688  43.760 -20.253  1.00 20.94           C
ATOM   4191  C   GLU C  66      22.513  44.646 -19.898  1.00 26.40           C
ATOM   4192  O   GLU C  66      21.352  44.277 -20.113  1.00 23.13           O
ATOM   4193  CB  GLU C  66      24.120  44.022 -21.712  1.00 29.86           C
ATOM   4194  CG  GLU C  66      24.420  45.489 -22.034  1.00 29.27           C
ATOM   4195  CD  GLU C  66      23.168  46.335 -22.306  1.00 28.03           C
ATOM   4196  H   GLU C  66      23.413  41.868 -20.748  1.00 26.53           H
ATOM   4197  HA  GLU C  66      24.425  43.988 -19.660  1.00 25.14           H
ATOM   4198  HB2 GLU C  66      24.924  43.511 -21.898  1.00 35.83           H
ATOM   4199  HB3 GLU C  66      23.407  43.731 -22.303  1.00 35.83           H
ATOM   4200  HG2 GLU C  66      24.895  45.891 -21.292  1.00 35.13           H
ATOM   4201  HG3 GLU C  66      24.979  45.521 -22.827  1.00 35.13           H
ATOM   4202  N   GLY C  67      22.820  45.805 -19.331  1.00 19.34           N
ATOM   4203  CA  GLY C  67      21.808  46.787 -19.011  1.00 24.77           C
ATOM   4204  C   GLY C  67      22.354  47.802 -18.029  1.00 22.20           C
ATOM   4205  O   GLY C  67      23.508  47.737 -17.616  1.00 20.59           O
ATOM   4206  H   GLY C  67      23.619  46.050 -19.134  1.00 23.22           H
ATOM   4207  HA2 GLY C  67      21.535  47.250 -19.817  1.00 29.73           H
ATOM   4208  HA3 GLY C  67      21.047  46.342 -18.609  1.00 29.73           H
ATOM   4209  N   ILE C  68      21.490  48.740 -17.669  1.00 21.43           N
ATOM   4210  CA  ILE C  68      21.776  49.718 -16.631  1.00 21.70           C
ATOM   4211  C   ILE C  68      21.148  49.236 -15.330  1.00 22.71           C
ATOM   4212  O   ILE C  68      19.929  48.996 -15.257  1.00 20.70           O
ATOM   4213  CB  ILE C  68      21.240  51.095 -17.002  1.00 19.25           C
ATOM   4214  CG1 ILE C  68      21.805  51.524 -18.361  1.00 25.31           C
ATOM   4215  CG2 ILE C  68      21.588  52.127 -15.917  1.00 22.24           C
ATOM   4216  CD1 ILE C  68      21.095  52.748 -18.942  1.00 32.33           C
ATOM   4217  H   ILE C  68      20.709  48.837 -18.018  1.00 25.72           H
ATOM   4218  HA  ILE C  68      22.735  49.793 -16.514  1.00 26.04           H
ATOM   4219  HB  ILE C  68      20.276  51.033 -17.069  1.00 23.11           H
ATOM   4220 HG12 ILE C  68      22.743  51.740 -18.254  1.00 30.37           H
ATOM   4221 HG13 ILE C  68      21.706  50.797 -18.991  1.00 30.37           H
ATOM   4222 HG21 ILE C  68      21.200  52.984 -16.157  1.00 26.69           H
ATOM   4223 HG22 ILE C  68      21.236  51.838 -15.064  1.00 26.69           H
ATOM   4224 HG23 ILE C  68      22.552  52.207 -15.866  1.00 26.69           H
ATOM   4225 HD11 ILE C  68      21.509  52.984 -19.787  1.00 38.80           H
ATOM   4226 HD12 ILE C  68      20.162  52.526 -19.084  1.00 38.80           H
ATOM   4227 HD13 ILE C  68      21.167  53.486 -18.318  1.00 38.80           H
ATOM   4228  N   TYR C  69      21.961  49.156 -14.293  1.00 20.71           N
ATOM   4229  CA  TYR C  69      21.522  48.667 -12.997  1.00 15.91           C
ATOM   4230  C   TYR C  69      21.639  49.783 -11.962  1.00 18.89           C
ATOM   4231  O   TYR C  69      22.545  50.626 -12.020  1.00 17.44           O
ATOM   4232  CB  TYR C  69      22.346  47.449 -12.609  1.00 15.65           C
ATOM   4233  CG  TYR C  69      22.054  46.236 -13.455  1.00 17.95           C
ATOM   4234  CD1 TYR C  69      22.643  46.072 -14.703  1.00 17.41           C
ATOM   4235  CD2 TYR C  69      21.214  45.245 -12.993  1.00 20.75           C
ATOM   4236  CE1 TYR C  69      22.395  44.953 -15.478  1.00 19.07           C
ATOM   4237  CE2 TYR C  69      20.937  44.112 -13.755  1.00 21.06           C
ATOM   4238  CZ  TYR C  69      21.523  43.977 -15.013  1.00 20.79           C
ATOM   4239  OH  TYR C  69      21.277  42.856 -15.776  1.00 23.05           O
ATOM   4240  H   TYR C  69      22.788  49.377 -14.314  1.00 24.86           H
ATOM   4241  HA  TYR C  69      20.593  48.392 -13.046  1.00 19.10           H
ATOM   4242  HB2 TYR C  69      23.282  47.659 -12.743  1.00 18.78           H
ATOM   4243  HB3 TYR C  69      22.186  47.222 -11.682  1.00 18.78           H
ATOM   4244  HD1 TYR C  69      23.213  46.732 -15.026  1.00 20.90           H
ATOM   4245  HD2 TYR C  69      20.816  45.344 -12.158  1.00 24.91           H
ATOM   4246  HE1 TYR C  69      22.791  44.865 -16.315  1.00 22.89           H
ATOM   4247  HE2 TYR C  69      20.363  43.457 -13.426  1.00 25.28           H
ATOM   4248  HH  TYR C  69      21.782  42.844 -16.446  1.00 27.67           H
ATOM   4249  N   LYS C  70      20.694  49.791 -11.024  1.00 18.23           N
ATOM   4250  CA  LYS C  70      20.722  50.676  -9.873  1.00 20.37           C
ATOM   4251  C   LYS C  70      20.803  49.826  -8.608  1.00 19.09           C
ATOM   4252  O   LYS C  70      19.950  48.960  -8.378  1.00 18.08           O
ATOM   4253  CB  LYS C  70      19.488  51.570  -9.847  1.00 23.64           C
ATOM   4254  CG  LYS C  70      19.406  52.380  -8.595  1.00 27.60           C
ATOM   4255  CD  LYS C  70      18.018  52.919  -8.355  1.00 39.94           C
ATOM   4256  CE  LYS C  70      17.608  53.924  -9.388  1.00 40.17           C
ATOM   4257  NZ  LYS C  70      16.539  54.807  -8.805  1.00 47.30           N1+
ATOM   4258  H   LYS C  70      20.006  49.279 -11.038  1.00 21.88           H
ATOM   4259  HA  LYS C  70      21.505  51.247  -9.923  1.00 24.44           H
ATOM   4260  HB2 LYS C  70      19.527  52.176 -10.601  1.00 28.37           H
ATOM   4261  HB3 LYS C  70      18.691  51.024  -9.911  1.00 28.37           H
ATOM   4262  HG2 LYS C  70      19.634  51.839  -7.828  1.00 33.12           H
ATOM   4263  HG3 LYS C  70      20.017  53.130  -8.659  1.00 33.12           H
ATOM   4264  HD2 LYS C  70      17.384  52.187  -8.382  1.00 47.93           H
ATOM   4265  HD3 LYS C  70      17.991  53.354  -7.487  1.00 47.93           H
ATOM   4266  HE2 LYS C  70      18.372  54.466  -9.639  1.00 48.20           H
ATOM   4267  HE3 LYS C  70      17.246  53.459 -10.157  1.00 48.20           H
ATOM   4268  HZ1 LYS C  70      16.305  55.430  -9.397  1.00 56.76           H
ATOM   4269  HZ2 LYS C  70      15.824  54.321  -8.592  1.00 56.76           H
ATOM   4270  HZ3 LYS C  70      16.845  55.210  -8.071  1.00 56.76           H
ATOM   4271  N   VAL C  71      21.824  50.069  -7.792  1.00 15.76           N
ATOM   4272  CA  VAL C  71      21.984  49.410  -6.492  1.00 14.20           C
ATOM   4273  C   VAL C  71      21.660  50.444  -5.418  1.00 16.27           C
ATOM   4274  O   VAL C  71      22.364  51.449  -5.270  1.00 16.64           O
ATOM   4275  CB  VAL C  71      23.396  48.831  -6.319  1.00 14.72           C
ATOM   4276  CG1 VAL C  71      23.580  48.272  -4.942  1.00 17.74           C
ATOM   4277  CG2 VAL C  71      23.641  47.754  -7.367  1.00 17.21           C
ATOM   4278  H   VAL C  71      22.450  50.625  -7.971  1.00 18.92           H
ATOM   4279  HA  VAL C  71      21.355  48.677  -6.417  1.00 17.04           H
ATOM   4280  HB  VAL C  71      24.056  49.528  -6.443  1.00 17.67           H
ATOM   4281 HG11 VAL C  71      24.456  47.857  -4.888  1.00 21.29           H
ATOM   4282 HG12 VAL C  71      23.511  48.984  -4.290  1.00 21.29           H
ATOM   4283 HG13 VAL C  71      22.891  47.609  -4.789  1.00 21.29           H
ATOM   4284 HG21 VAL C  71      24.479  47.298  -7.185  1.00 20.66           H
ATOM   4285 HG22 VAL C  71      22.908  47.120  -7.333  1.00 20.66           H
ATOM   4286 HG23 VAL C  71      23.671  48.176  -8.241  1.00 20.66           H
ATOM   4287  N   GLU C  72      20.569  50.230  -4.697  1.00 17.10           N
ATOM   4288  CA  GLU C  72      20.120  51.147  -3.657  1.00 18.52           C
ATOM   4289  C   GLU C  72      20.432  50.534  -2.306  1.00 16.18           C
ATOM   4290  O   GLU C  72      19.993  49.420  -2.015  1.00 17.40           O
ATOM   4291  CB  GLU C  72      18.622  51.423  -3.741  1.00 22.46           C
ATOM   4292  CG  GLU C  72      18.146  51.964  -5.074  1.00 30.97           C
ATOM   4293  H   GLU C  72      20.064  49.544  -4.789  1.00 20.53           H
ATOM   4294  HA  GLU C  72      20.590  51.990  -3.745  1.00 22.22           H
ATOM   4295  HB2 GLU C  72      18.403  52.085  -3.066  1.00 26.95           H
ATOM   4296  HB3 GLU C  72      18.148  50.595  -3.560  1.00 26.95           H
ATOM   4297  HG1 GLU C  72      18.326  51.300  -5.759  1.00 37.16           H
ATOM   4298  HG3 GLU C  72      17.191  52.129  -5.019  1.00 37.16           H
ATOM   4299  N   ILE C  73      21.157  51.269  -1.479  1.00 17.51           N
ATOM   4300  CA  ILE C  73      21.614  50.790  -0.181  1.00 17.02           C
ATOM   4301  C   ILE C  73      20.896  51.622   0.880  1.00 16.13           C
ATOM   4302  O   ILE C  73      20.987  52.854   0.873  1.00 17.79           O
ATOM   4303  CB  ILE C  73      23.138  50.915  -0.048  1.00 17.05           C
ATOM   4304  CG1 ILE C  73      23.836  50.174  -1.206  1.00 17.95           C
ATOM   4305  CG2 ILE C  73      23.620  50.376   1.286  1.00 17.82           C
ATOM   4306  CD1 ILE C  73      25.314  50.479  -1.248  1.00 19.19           C
ATOM   4307  H   ILE C  73      21.405  52.072  -1.653  1.00 21.01           H
ATOM   4308  HA  ILE C  73      21.371  49.856  -0.075  1.00 20.43           H
ATOM   4309  HB  ILE C  73      23.380  51.854  -0.101  1.00 20.47           H
ATOM   4310 HG12 ILE C  73      23.730  49.218  -1.093  1.00 21.54           H
ATOM   4311 HG13 ILE C  73      23.454  50.458  -2.054  1.00 21.54           H
ATOM   4312 HG21 ILE C  73      24.574  50.516   1.352  1.00 21.38           H
ATOM   4313 HG22 ILE C  73      23.172  50.838   2.008  1.00 21.38           H
ATOM   4314 HG23 ILE C  73      23.429  49.428   1.326  1.00 21.38           H
ATOM   4315 HD11 ILE C  73      25.698  50.059  -2.031  1.00 23.03           H
ATOM   4316 HD12 ILE C  73      25.429  51.440  -1.287  1.00 23.03           H
ATOM   4317 HD13 ILE C  73      25.739  50.131  -0.449  1.00 23.03           H
ATOM   4318  N   ASP C  74      20.172  50.956   1.783  1.00 20.48           N
ATOM   4319  CA  ASP C  74      19.355  51.663   2.772  1.00 17.60           C
ATOM   4320  C   ASP C  74      20.246  52.056   3.947  1.00 18.09           C
ATOM   4321  O   ASP C  74      20.184  51.492   5.037  1.00 20.07           O
ATOM   4322  CB  ASP C  74      18.181  50.808   3.236  1.00 21.27           C
ATOM   4323  CG  ASP C  74      17.210  51.584   4.138  1.00 27.38           C
ATOM   4324  OD1 ASP C  74      17.431  52.794   4.374  1.00 23.98           O
ATOM   4325  OD2 ASP C  74      16.215  50.977   4.601  1.00 25.90           O1-
ATOM   4326  H   ASP C  74      20.131  50.101   1.845  1.00 24.58           H
ATOM   4327  HA  ASP C  74      19.007  52.473   2.367  1.00 21.13           H
ATOM   4328  HB2 ASP C  74      17.682  50.506   2.462  1.00 25.53           H
ATOM   4329  HB3 ASP C  74      18.508  50.040   3.733  1.00 25.53           H
ATOM   4330  N   THR C  75      21.110  53.038   3.688  1.00 19.19           N
ATOM   4331  CA  THR C  75      21.970  53.581   4.741  1.00 17.81           C
ATOM   4332  C   THR C  75      21.183  54.288   5.856  1.00 17.31           C
ATOM   4333  O   THR C  75      21.581  54.229   7.022  1.00 16.30           O
ATOM   4334  CB  THR C  75      22.984  54.536   4.117  1.00 16.45           C
ATOM   4335  OG1 THR C  75      22.334  55.677   3.558  1.00 14.41           O
ATOM   4336  CG2 THR C  75      23.739  53.841   3.013  1.00 17.68           C
ATOM   4337  H   THR C  75      21.214  53.402   2.921  1.00 23.03           H
ATOM   4338  HA  THR C  75      22.460  52.849   5.154  1.00 21.38           H
ATOM   4339  HB  THR C  75      23.620  54.822   4.796  1.00 19.74           H
ATOM   4340  HG1 THR C  75      21.885  56.074   4.149  1.00 17.29           H
ATOM   4341 HG21 THR C  75      24.376  54.461   2.624  1.00 21.22           H
ATOM   4342 HG22 THR C  75      24.213  53.073   3.370  1.00 21.22           H
ATOM   4343 HG23 THR C  75      23.128  53.550   2.321  1.00 21.22           H
ATOM   4344  N   LYS C  76      20.079  54.959   5.537  1.00 20.05           N
ATOM   4345  CA  LYS C  76      19.323  55.662   6.583  1.00 20.51           C
ATOM   4346  C   LYS C  76      18.823  54.714   7.677  1.00 23.94           C
ATOM   4347  O   LYS C  76      18.984  54.987   8.867  1.00 21.85           O
ATOM   4348  CB  LYS C  76      18.159  56.401   5.951  1.00 23.62           C
ATOM   4349  CG  LYS C  76      17.528  57.429   6.867  1.00 30.71           C
ATOM   4350  CD  LYS C  76      16.250  58.018   6.230  1.00 30.98           C
ATOM   4351  CE  LYS C  76      15.622  59.039   7.146  1.00 37.64           C
ATOM   4352  NZ  LYS C  76      14.845  60.075   6.410  1.00 47.18           N1+
ATOM   4353  H   LYS C  76      19.759  55.037   4.745  1.00 24.06           H
ATOM   4354  HA  LYS C  76      19.899  56.323   7.003  1.00 24.62           H
ATOM   4355  HB2 LYS C  76      18.473  56.855   5.153  1.00 28.35           H
ATOM   4356  HB3 LYS C  76      17.476  55.751   5.718  1.00 28.35           H
ATOM   4357  HG2 LYS C  76      17.301  57.011   7.714  1.00 36.85           H
ATOM   4358  HG3 LYS C  76      18.158  58.154   7.003  1.00 36.85           H
ATOM   4359  HD2 LYS C  76      16.483  58.461   5.397  1.00 37.19           H
ATOM   4360  HD3 LYS C  76      15.603  57.312   6.071  1.00 37.19           H
ATOM   4361  HE2 LYS C  76      15.018  58.589   7.759  1.00 45.17           H
ATOM   4362  HE3 LYS C  76      16.326  59.486   7.642  1.00 45.17           H
ATOM   4363  HZ1 LYS C  76      14.454  60.626   6.991  1.00 56.62           H
ATOM   4364  HZ2 LYS C  76      15.391  60.546   5.888  1.00 56.62           H
ATOM   4365  HZ3 LYS C  76      14.220  59.688   5.908  1.00 56.62           H
ATOM   4366  N   SER C  77      18.167  53.618   7.301  1.00 18.60           N
ATOM   4367  CA  SER C  77      17.679  52.674   8.298  1.00 22.26           C
ATOM   4368  C   SER C  77      18.824  52.092   9.110  1.00 27.66           C
ATOM   4369  O   SER C  77      18.671  51.842  10.311  1.00 24.07           O
ATOM   4370  CB  SER C  77      16.883  51.546   7.631  1.00 23.75           C
ATOM   4371  OG  SER C  77      15.772  52.101   6.967  1.00 28.08           O
ATOM   4372  H   SER C  77      18.003  53.398   6.491  1.00 22.32           H
ATOM   4373  HA  SER C  77      17.087  53.141   8.904  1.00 26.71           H
ATOM   4374  HB2 SER C  77      17.446  51.075   6.999  1.00 28.50           H
ATOM   4375  HB3 SER C  77      16.565  50.932   8.310  1.00 28.50           H
ATOM   4376  HG  SER C  77      15.695  51.765   6.202  1.00 33.70           H
ATOM   4377  N   TYR C  78      19.981  51.889   8.478  1.00 23.08           N
ATOM   4378  CA  TYR C  78      21.134  51.334   9.187  1.00 19.87           C
ATOM   4379  C   TYR C  78      21.572  52.259  10.330  1.00 20.11           C
ATOM   4380  O   TYR C  78      21.709  51.818  11.477  1.00 23.53           O
ATOM   4381  CB  TYR C  78      22.277  51.094   8.186  1.00 18.05           C
ATOM   4382  CG  TYR C  78      23.576  50.699   8.819  1.00 14.88           C
ATOM   4383  CD1 TYR C  78      23.789  49.390   9.204  1.00 17.81           C
ATOM   4384  CD2 TYR C  78      24.605  51.642   9.059  1.00 18.92           C
ATOM   4385  CE1 TYR C  78      24.935  49.005   9.785  1.00 18.29           C
ATOM   4386  CE2 TYR C  78      25.789  51.249   9.651  1.00 15.47           C
ATOM   4387  CZ  TYR C  78      25.935  49.939  10.033  1.00 14.94           C
ATOM   4388  OH  TYR C  78      27.055  49.455  10.647  1.00 18.46           O
ATOM   4389  H   TYR C  78      20.122  52.082   7.650  1.00 27.70           H
ATOM   4390  HA  TYR C  78      20.879  50.478   9.570  1.00 23.85           H
ATOM   4391  HB2 TYR C  78      22.009  50.377   7.591  1.00 21.66           H
ATOM   4392  HB3 TYR C  78      22.425  51.907   7.675  1.00 21.66           H
ATOM   4393  HD1 TYR C  78      23.121  48.763   9.054  1.00 21.37           H
ATOM   4394  HD2 TYR C  78      24.488  52.528   8.811  1.00 22.71           H
ATOM   4395  HE1 TYR C  78      25.048  48.119  10.041  1.00 21.95           H
ATOM   4396  HE2 TYR C  78      26.457  51.866   9.821  1.00 18.57           H
ATOM   4397  HH  TYR C  78      27.537  50.093  10.914  1.00 22.16           H
ATOM   4398  N   TRP C  79      21.781  53.551  10.036  1.00 18.71           N
ATOM   4399  CA  TRP C  79      22.258  54.479  11.056  1.00 20.02           C
ATOM   4400  C   TRP C  79      21.200  54.713  12.122  1.00 26.52           C
ATOM   4401  O   TRP C  79      21.518  54.780  13.310  1.00 21.44           O
ATOM   4402  CB  TRP C  79      22.662  55.803  10.432  1.00 19.01           C
ATOM   4403  CG  TRP C  79      23.891  55.702   9.632  1.00 17.38           C
ATOM   4404  CD1 TRP C  79      24.011  55.938   8.294  1.00 18.99           C
ATOM   4405  CD2 TRP C  79      25.206  55.302  10.087  1.00 19.03           C
ATOM   4406  NE1 TRP C  79      25.315  55.752   7.896  1.00 18.46           N
ATOM   4407  CE2 TRP C  79      26.064  55.345   8.966  1.00 16.07           C
ATOM   4408  CE3 TRP C  79      25.744  54.937  11.337  1.00 19.72           C
ATOM   4409  CZ2 TRP C  79      27.417  55.030   9.048  1.00 17.60           C
ATOM   4410  CZ3 TRP C  79      27.074  54.642  11.419  1.00 17.78           C
ATOM   4411  CH2 TRP C  79      27.902  54.659  10.272  1.00 20.88           C
ATOM   4412  H   TRP C  79      21.659  53.915   9.267  1.00 22.45           H
ATOM   4413  HA  TRP C  79      23.038  54.105  11.489  1.00 24.03           H
ATOM   4414  HB2 TRP C  79      21.946  56.120   9.866  1.00 22.81           H
ATOM   4415  HB3 TRP C  79      22.817  56.451  11.134  1.00 22.81           H
ATOM   4416  HD1 TRP C  79      23.321  56.209   7.737  1.00 22.79           H
ATOM   4417  HE1 TRP C  79      25.603  55.844   7.092  1.00 22.16           H
ATOM   4418  HE3 TRP C  79      25.208  54.903  12.095  1.00 23.67           H
ATOM   4419  HZ2 TRP C  79      27.969  55.064   8.301  1.00 21.13           H
ATOM   4420  HZ3 TRP C  79      27.434  54.381  12.233  1.00 21.34           H
ATOM   4421  HH2 TRP C  79      28.806  54.456  10.360  1.00 25.06           H
ATOM   4422  N   LYS C  80      19.938  54.847  11.718  1.00 23.85           N
ATOM   4423  CA  LYS C  80      18.895  55.148  12.692  1.00 33.79           C
ATOM   4424  C   LYS C  80      18.728  54.021  13.706  1.00 28.37           C
ATOM   4425  O   LYS C  80      18.493  54.283  14.893  1.00 32.54           O
ATOM   4426  CB  LYS C  80      17.585  55.430  11.962  1.00 25.08           C
ATOM   4427  CG  LYS C  80      17.535  56.830  11.367  1.00 26.05           C
ATOM   4428  CD  LYS C  80      16.189  57.086  10.662  1.00 35.78           C
ATOM   4429  CE  LYS C  80      15.208  57.805  11.607  1.00 41.32           C
ATOM   4430  H   LYS C  80      19.664  54.779  10.907  1.00 28.62           H
ATOM   4431  HA  LYS C  80      19.143  55.952  13.174  1.00 40.55           H
ATOM   4432  HB2 LYS C  80      16.855  55.335  12.591  1.00 30.10           H
ATOM   4433  HB3 LYS C  80      17.480  54.789  11.239  1.00 30.10           H
ATOM   4434  HG2 LYS C  80      18.244  56.934  10.718  1.00 31.27           H
ATOM   4435  HG3 LYS C  80      17.639  57.483  12.074  1.00 31.27           H
ATOM   4436  HD2 LYS C  80      15.790  56.239  10.400  1.00 42.94           H
ATOM   4437  HD3 LYS C  80      16.332  57.645   9.883  1.00 42.94           H
ATOM   4438  HE1 LYS C  80      15.579  58.665  11.861  1.00 49.59           H
ATOM   4439  HE3 LYS C  80      14.358  57.924  11.156  1.00 49.59           H
ATOM   4440  N   ALA C  81      18.871  52.764  13.275  1.00 24.42           N
ATOM   4441  CA  ALA C  81      18.780  51.641  14.203  1.00 28.57           C
ATOM   4442  C   ALA C  81      19.902  51.640  15.230  1.00 32.16           C
ATOM   4443  O   ALA C  81      19.799  50.938  16.241  1.00 27.83           O
ATOM   4444  CB  ALA C  81      18.796  50.310  13.468  1.00 32.00           C
ATOM   4445  H   ALA C  81      19.024  52.542  12.461  1.00 29.31           H
ATOM   4446  HA  ALA C  81      17.939  51.707  14.680  1.00 34.29           H
ATOM   4447  HB1 ALA C  81      18.731  49.590  14.115  1.00 38.41           H
ATOM   4448  HB2 ALA C  81      18.043  50.278  12.858  1.00 38.41           H
ATOM   4449  HB3 ALA C  81      19.628  50.236  12.975  1.00 38.41           H
ATOM   4450  N   LEU C  82      20.953  52.408  15.000  1.00 27.77           N
ATOM   4451  CA  LEU C  82      22.081  52.499  15.904  1.00 23.20           C
ATOM   4452  C   LEU C  82      21.980  53.739  16.765  1.00 25.92           C
ATOM   4453  O   LEU C  82      22.914  54.039  17.499  1.00 26.74           O
ATOM   4454  CB  LEU C  82      23.403  52.491  15.113  1.00 20.59           C
ATOM   4455  CG  LEU C  82      23.671  51.252  14.265  1.00 25.70           C
ATOM   4456  CD1 LEU C  82      24.894  51.465  13.352  1.00 22.86           C
ATOM   4457  CD2 LEU C  82      23.834  50.020  15.118  1.00 30.41           C
ATOM   4458  H   LEU C  82      21.028  52.920  14.316  1.00 33.33           H
ATOM   4459  HA  LEU C  82      22.077  51.727  16.490  1.00 27.85           H
ATOM   4460  HB2 LEU C  82      23.411  53.257  14.519  1.00 24.71           H
ATOM   4461  HB3 LEU C  82      24.137  52.564  15.739  1.00 24.71           H
ATOM   4462  HG  LEU C  82      22.904  51.101  13.693  1.00 30.85           H
ATOM   4463 HD11 LEU C  82      25.057  50.654  12.845  1.00 27.44           H
ATOM   4464 HD12 LEU C  82      24.709  52.197  12.744  1.00 27.44           H
ATOM   4465 HD13 LEU C  82      25.669  51.682  13.894  1.00 27.44           H
ATOM   4466 HD21 LEU C  82      24.029  49.263  14.545  1.00 36.49           H
ATOM   4467 HD22 LEU C  82      24.565  50.160  15.737  1.00 36.49           H
ATOM   4468 HD23 LEU C  82      23.013  49.861  15.610  1.00 36.49           H
ATOM   4469  N   GLY C  83      20.863  54.464  16.689  1.00 23.75           N
ATOM   4470  CA  GLY C  83      20.734  55.727  17.381  1.00 26.02           C
ATOM   4471  C   GLY C  83      21.433  56.906  16.754  1.00 28.77           C
ATOM   4472  O   GLY C  83      21.691  57.900  17.445  1.00 24.26           O
ATOM   4473  H   GLY C  83      20.158  54.234  16.253  1.00 28.51           H
ATOM   4474  HA2 GLY C  83      19.792  55.952  17.441  1.00 31.23           H
ATOM   4475  HA3 GLY C  83      21.075  55.621  18.282  1.00 31.23           H
ATOM   4476  N   ILE C  84      21.719  56.857  15.457  1.00 21.43           N
ATOM   4477  CA  ILE C  84      22.432  57.928  14.777  1.00 19.19           C
ATOM   4478  C   ILE C  84      21.522  58.544  13.724  1.00 25.35           C
ATOM   4479  O   ILE C  84      20.824  57.836  12.989  1.00 21.86           O
ATOM   4480  CB  ILE C  84      23.746  57.440  14.123  1.00 22.09           C
ATOM   4481  CG1 ILE C  84      24.764  57.005  15.202  1.00 30.50           C
ATOM   4482  CG2 ILE C  84      24.329  58.563  13.255  1.00 23.89           C
ATOM   4483  CD1 ILE C  84      25.939  56.106  14.688  1.00 21.87           C
ATOM   4484  H   ILE C  84      21.500  56.201  14.948  1.00 25.72           H
ATOM   4485  HA  ILE C  84      22.660  58.621  15.411  1.00 23.04           H
ATOM   4486  HB  ILE C  84      23.546  56.681  13.556  1.00 26.52           H
ATOM   4487 HG12 ILE C  84      25.155  57.803  15.597  1.00 36.60           H
ATOM   4488 HG13 ILE C  84      24.292  56.500  15.884  1.00 36.60           H
ATOM   4489 HG21 ILE C  84      25.194  58.279  12.921  1.00 28.68           H
ATOM   4490 HG22 ILE C  84      23.735  58.749  12.512  1.00 28.68           H
ATOM   4491 HG23 ILE C  84      24.433  59.361  13.795  1.00 28.68           H
ATOM   4492 HD11 ILE C  84      26.529  55.897  15.431  1.00 26.25           H
ATOM   4493 HD12 ILE C  84      25.566  55.289  14.321  1.00 26.25           H
ATOM   4494 HD13 ILE C  84      26.434  56.582  14.004  1.00 26.25           H
ATOM   4495  N   SER C  85      21.541  59.858  13.653  1.00 23.75           N
ATOM   4496  CA  SER C  85      20.725  60.562  12.679  1.00 20.83           C
ATOM   4497  C   SER C  85      21.579  60.897  11.475  1.00 20.30           C
ATOM   4498  O   SER C  85      22.434  61.787  11.564  1.00 24.80           O
ATOM   4499  CB  SER C  85      20.128  61.827  13.280  1.00 28.21           C
ATOM   4500  OG  SER C  85      19.250  62.406  12.328  1.00 35.34           O
ATOM   4501  H   SER C  85      22.020  60.367  14.152  1.00 28.50           H
ATOM   4502  HA  SER C  85      19.989  59.986  12.408  1.00 25.01           H
ATOM   4503  HB2 SER C  85      19.630  61.596  14.079  1.00 33.86           H
ATOM   4504  HB3 SER C  85      20.841  62.450  13.491  1.00 33.86           H
ATOM   4505  HG  SER C  85      18.928  63.122  12.623  1.00 42.42           H
ATOM   4506  N   PRO C  86      21.408  60.226  10.343  1.00 21.21           N
ATOM   4507  CA  PRO C  86      22.346  60.390   9.230  1.00 21.43           C
ATOM   4508  C   PRO C  86      21.937  61.509   8.288  1.00 24.76           C
ATOM   4509  O   PRO C  86      20.803  61.987   8.311  1.00 26.39           O
ATOM   4510  CB  PRO C  86      22.263  59.032   8.529  1.00 22.34           C
ATOM   4511  CG  PRO C  86      20.839  58.633   8.712  1.00 24.81           C
ATOM   4512  CD  PRO C  86      20.401  59.202  10.060  1.00 20.89           C
ATOM   4513  HA  PRO C  86      23.249  60.545   9.545  1.00 25.72           H
ATOM   4514  HB2 PRO C  86      22.473  59.150   7.590  1.00 26.81           H
ATOM   4515  HB3 PRO C  86      22.866  58.390   8.943  1.00 26.81           H
ATOM   4516  HG2 PRO C  86      20.309  59.018   8.000  1.00 29.78           H
ATOM   4517  HG3 PRO C  86      20.770  57.665   8.707  1.00 29.78           H
ATOM   4518  HD2 PRO C  86      19.529  59.618   9.990  1.00 25.08           H
ATOM   4519  HD3 PRO C  86      20.411  58.506  10.739  1.00 25.08           H
ATOM   4520  N   PHE C  87      22.889  61.901   7.434  1.00 20.78           N
ATOM   4521  CA  PHE C  87      22.662  62.944   6.447  1.00 17.75           C
ATOM   4522  C   PHE C  87      21.876  62.428   5.233  1.00 24.41           C
ATOM   4523  O   PHE C  87      20.929  63.081   4.778  1.00 19.27           O
ATOM   4524  CB  PHE C  87      23.981  63.546   5.992  1.00 17.67           C
ATOM   4525  CG  PHE C  87      23.824  64.614   4.948  1.00 21.31           C
ATOM   4526  CD1 PHE C  87      23.420  65.902   5.296  1.00 25.03           C
ATOM   4527  CD2 PHE C  87      24.076  64.348   3.617  1.00 25.42           C
ATOM   4528  CE1 PHE C  87      23.261  66.883   4.321  1.00 23.30           C
ATOM   4529  CE2 PHE C  87      23.921  65.351   2.633  1.00 21.68           C
ATOM   4530  CZ  PHE C  87      23.504  66.608   3.005  1.00 23.80           C
ATOM   4531  H   PHE C  87      23.683  61.573   7.415  1.00 24.94           H
ATOM   4532  HA  PHE C  87      22.147  63.655   6.857  1.00 21.30           H
ATOM   4533  HB2 PHE C  87      24.422  63.934   6.762  1.00 21.21           H
ATOM   4534  HB3 PHE C  87      24.535  62.844   5.620  1.00 21.21           H
ATOM   4535  HD1 PHE C  87      23.240  66.100   6.184  1.00 30.05           H
ATOM   4536  HD2 PHE C  87      24.348  63.494   3.372  1.00 30.51           H
ATOM   4537  HE1 PHE C  87      22.988  67.738   4.566  1.00 27.97           H
ATOM   4538  HE2 PHE C  87      24.089  65.161   1.742  1.00 26.02           H
ATOM   4539  HZ  PHE C  87      23.404  67.276   2.369  1.00 28.56           H
ATOM   4540  N   HIS C  88      22.259  61.274   4.681  1.00 19.97           N
ATOM   4541  CA  HIS C  88      21.699  60.823   3.408  1.00 18.22           C
ATOM   4542  C   HIS C  88      20.417  60.026   3.595  1.00 18.23           C
ATOM   4543  O   HIS C  88      20.266  59.276   4.564  1.00 19.48           O
ATOM   4544  CB  HIS C  88      22.716  59.953   2.645  1.00 17.49           C
ATOM   4545  CG  HIS C  88      23.969  60.685   2.309  1.00 16.55           C
ATOM   4546  ND1 HIS C  88      25.061  60.693   3.145  1.00 18.24           N
ATOM   4547  CD2 HIS C  88      24.279  61.494   1.277  1.00 20.12           C
ATOM   4548  CE1 HIS C  88      25.999  61.450   2.622  1.00 14.63           C
ATOM   4549  NE2 HIS C  88      25.547  61.963   1.495  1.00 19.51           N
ATOM   4550  H   HIS C  88      22.828  60.726   5.025  1.00 23.97           H
ATOM   4551  HA  HIS C  88      21.496  61.605   2.869  1.00 21.87           H
ATOM   4552  HB2 HIS C  88      22.309  59.644   1.816  1.00 20.99           H
ATOM   4553  HB3 HIS C  88      22.957  59.197   3.204  1.00 20.99           H
ATOM   4554  HD2 HIS C  88      23.735  61.701   0.550  1.00 24.15           H
ATOM   4555  HE1 HIS C  88      26.834  61.604   2.995  1.00 17.56           H
ATOM   4556  HE2 HIS C  88      25.987  62.480   0.966  1.00 23.41           H
ATOM   4557  N   GLU C  89      19.495  60.178   2.625  1.00 20.63           N
ATOM   4558  CA  GLU C  89      18.278  59.367   2.607  1.00 18.74           C
ATOM   4559  C   GLU C  89      18.579  57.931   2.227  1.00 23.77           C
ATOM   4560  O   GLU C  89      17.862  57.018   2.649  1.00 25.49           O
ATOM   4561  CB  GLU C  89      17.248  59.971   1.638  1.00 25.59           C
ATOM   4562  CG  GLU C  89      16.618  61.260   2.142  1.00 31.28           C
ATOM   4563  CD  GLU C  89      15.856  61.058   3.448  1.00 30.08           C
ATOM   4564  OE1 GLU C  89      14.971  60.172   3.482  1.00 37.51           O
ATOM   4565  OE2 GLU C  89      16.175  61.773   4.430  1.00 41.59           O1-
ATOM   4566  H   GLU C  89      19.556  60.747   1.977  1.00 24.76           H
ATOM   4567  HA  GLU C  89      17.895  59.362   3.499  1.00 22.49           H
ATOM   4568  HB2 GLU C  89      17.693  60.164   0.796  1.00 30.71           H
ATOM   4569  HB3 GLU C  89      16.539  59.326   1.495  1.00 30.71           H
ATOM   4570  HG2 GLU C  89      17.321  61.913   2.302  1.00 37.54           H
ATOM   4571  HG3 GLU C  89      15.992  61.597   1.480  1.00 37.54           H
ATOM   4572  N   HIS C  90      19.629  57.722   1.434  1.00 21.34           N
ATOM   4573  CA  HIS C  90      20.107  56.405   1.030  1.00 20.93           C
ATOM   4574  C   HIS C  90      21.402  56.618   0.253  1.00 21.30           C
ATOM   4575  O   HIS C  90      21.877  57.743   0.107  1.00 21.50           O
ATOM   4576  CB  HIS C  90      19.081  55.637   0.183  1.00 24.05           C
ATOM   4577  CG  HIS C  90      18.622  56.386  -1.019  1.00 36.05           C
ATOM   4578  ND1 HIS C  90      19.489  56.887  -1.968  1.00 41.76           N
ATOM   4579  CD2 HIS C  90      17.377  56.738  -1.417  1.00 37.78           C
ATOM   4580  CE1 HIS C  90      18.794  57.501  -2.907  1.00 42.24           C
ATOM   4581  NE2 HIS C  90      17.512  57.435  -2.590  1.00 45.71           N
ATOM   4582  H   HIS C  90      20.102  58.361   1.106  1.00 25.61           H
ATOM   4583  HA  HIS C  90      20.311  55.880   1.819  1.00 25.12           H
ATOM   4584  HB2 HIS C  90      18.295  55.453   0.719  1.00 28.87           H
ATOM   4585  HB3 HIS C  90      19.486  54.806  -0.114  1.00 28.87           H
ATOM   4586  HD2 HIS C  90      16.582  56.546  -0.975  1.00 45.35           H
ATOM   4587  HE1 HIS C  90      19.148  57.925  -3.659  1.00 50.69           H
ATOM   4588  HE2 HIS C  90      16.864  57.766  -3.052  1.00 54.86           H
ATOM   4589  N   ALA C  91      21.982  55.513  -0.239  1.00 18.02           N
ATOM   4590  CA  ALA C  91      23.156  55.567  -1.100  1.00 21.89           C
ATOM   4591  C   ALA C  91      22.801  54.777  -2.343  1.00 17.97           C
ATOM   4592  O   ALA C  91      22.181  53.720  -2.248  1.00 20.59           O
ATOM   4593  CB  ALA C  91      24.426  54.978  -0.443  1.00 21.13           C
ATOM   4594  H   ALA C  91      21.700  54.706  -0.104  1.00 21.63           H
ATOM   4595  HA  ALA C  91      23.336  56.483  -1.366  1.00 26.28           H
ATOM   4596  HB1 ALA C  91      25.170  55.052  -1.064  1.00 25.36           H
ATOM   4597  HB2 ALA C  91      24.623  55.477   0.361  1.00 25.36           H
ATOM   4598  HB3 ALA C  91      24.261  54.047  -0.225  1.00 25.36           H
ATOM   4599  N   GLU C  92      23.154  55.306  -3.496  1.00 17.68           N
ATOM   4600  CA  GLU C  92      22.804  54.676  -4.771  1.00 20.66           C
ATOM   4601  C   GLU C  92      24.050  54.504  -5.634  1.00 21.21           C
ATOM   4602  O   GLU C  92      24.918  55.378  -5.678  1.00 22.78           O
ATOM   4603  CB  GLU C  92      21.716  55.529  -5.492  1.00 24.77           C
ATOM   4604  CG  GLU C  92      21.866  55.645  -6.989  1.00 41.63           C
ATOM   4605  CD  GLU C  92      20.638  56.269  -7.676  1.00 43.33           C
ATOM   4606  OE1 GLU C  92      19.492  55.866  -7.350  1.00 43.71           O
ATOM   4607  OE2 GLU C  92      20.828  57.165  -8.534  1.00 46.90           O1-
ATOM   4608  H   GLU C  92      23.597  56.038  -3.571  1.00 21.23           H
ATOM   4609  HA  GLU C  92      22.435  53.795  -4.601  1.00 24.79           H
ATOM   4610  HB2 GLU C  92      20.844  55.140  -5.317  1.00 29.73           H
ATOM   4611  HB3 GLU C  92      21.737  56.430  -5.132  1.00 29.73           H
ATOM   4612  HG2 GLU C  92      22.638  56.198  -7.193  1.00 49.96           H
ATOM   4613  HG3 GLU C  92      21.987  54.752  -7.352  1.00 49.96           H
ATOM   4614  N   VAL C  93      24.146  53.369  -6.321  1.00 17.07           N
ATOM   4615  CA  VAL C  93      25.188  53.157  -7.325  1.00 14.95           C
ATOM   4616  C   VAL C  93      24.484  52.775  -8.618  1.00 17.14           C
ATOM   4617  O   VAL C  93      23.781  51.761  -8.657  1.00 17.22           O
ATOM   4618  CB  VAL C  93      26.182  52.064  -6.909  1.00 16.30           C
ATOM   4619  CG1 VAL C  93      27.252  51.904  -7.953  1.00 23.95           C
ATOM   4620  CG2 VAL C  93      26.809  52.366  -5.571  1.00 24.94           C
ATOM   4621  H   VAL C  93      23.627  52.696  -6.212  1.00 20.48           H
ATOM   4622  HA  VAL C  93      25.688  53.974  -7.473  1.00 17.94           H
ATOM   4623  HB  VAL C  93      25.710  51.221  -6.831  1.00 19.56           H
ATOM   4624 HG11 VAL C  93      27.863  51.202  -7.671  1.00 28.74           H
ATOM   4625 HG12 VAL C  93      26.847  51.663  -8.800  1.00 28.74           H
ATOM   4626 HG13 VAL C  93      27.724  52.747  -8.031  1.00 28.74           H
ATOM   4627 HG21 VAL C  93      27.480  51.692  -5.374  1.00 29.94           H
ATOM   4628 HG22 VAL C  93      27.220  53.242  -5.621  1.00 29.94           H
ATOM   4629 HG23 VAL C  93      26.118  52.357  -4.889  1.00 29.94           H
ATOM   4630  N   VAL C  94      24.669  53.568  -9.664  1.00 14.05           N
ATOM   4631  CA  VAL C  94      24.025  53.330 -10.953  1.00 15.90           C
ATOM   4632  C   VAL C  94      25.109  53.161 -12.005  1.00 15.38           C
ATOM   4633  O   VAL C  94      25.982  54.033 -12.143  1.00 18.64           O
ATOM   4634  CB  VAL C  94      23.087  54.486 -11.344  1.00 24.64           C
ATOM   4635  CG1 VAL C  94      22.407  54.187 -12.694  1.00 23.83           C
ATOM   4636  CG2 VAL C  94      22.090  54.760 -10.221  1.00 28.47           C
ATOM   4637  H   VAL C  94      25.170  54.262  -9.651  1.00 16.87           H
ATOM   4638  HA  VAL C  94      23.503  52.516 -10.913  1.00 19.08           H
ATOM   4639  HB  VAL C  94      23.616  55.292 -11.460  1.00 29.57           H
ATOM   4640 HG11 VAL C  94      21.790  54.903 -12.903  1.00 28.60           H
ATOM   4641 HG12 VAL C  94      23.076  54.121 -13.387  1.00 28.60           H
ATOM   4642 HG13 VAL C  94      21.931  53.347 -12.617  1.00 28.60           H
ATOM   4643 HG21 VAL C  94      21.512  55.496 -10.480  1.00 34.17           H
ATOM   4644 HG22 VAL C  94      21.562  53.962 -10.073  1.00 34.17           H
ATOM   4645 HG23 VAL C  94      22.585  54.991  -9.422  1.00 34.17           H
ATOM   4646  N   PHE C  95      25.047  52.061 -12.748  1.00 17.09           N
ATOM   4647  CA  PHE C  95      26.116  51.701 -13.660  1.00 14.08           C
ATOM   4648  C   PHE C  95      25.562  50.884 -14.812  1.00 18.08           C
ATOM   4649  O   PHE C  95      24.586  50.146 -14.663  1.00 17.63           O
ATOM   4650  CB  PHE C  95      27.211  50.934 -12.934  1.00 13.87           C
ATOM   4651  CG  PHE C  95      26.787  49.593 -12.405  1.00 15.79           C
ATOM   4652  CD1 PHE C  95      25.956  49.500 -11.293  1.00 24.88           C
ATOM   4653  CD2 PHE C  95      27.303  48.427 -12.947  1.00 15.78           C
ATOM   4654  CE1 PHE C  95      25.592  48.236 -10.783  1.00 18.59           C
ATOM   4655  CE2 PHE C  95      26.954  47.178 -12.420  1.00 20.18           C
ATOM   4656  CZ  PHE C  95      26.106  47.107 -11.335  1.00 17.31           C
ATOM   4657  H   PHE C  95      24.398  51.502 -12.740  1.00 20.51           H
ATOM   4658  HA  PHE C  95      26.514  52.502 -14.032  1.00 16.91           H
ATOM   4659  HB2 PHE C  95      27.965  50.797 -13.526  1.00 16.65           H
ATOM   4660  HB3 PHE C  95      27.487  51.466 -12.168  1.00 16.65           H
ATOM   4661  HD1 PHE C  95      25.610  50.272 -10.908  1.00 29.87           H
ATOM   4662  HD2 PHE C  95      27.881  48.472 -13.674  1.00 18.94           H
ATOM   4663  HE1 PHE C  95      25.029  48.173 -10.050  1.00 22.31           H
ATOM   4664  HE2 PHE C  95      27.291  46.398 -12.799  1.00 24.22           H
ATOM   4665  HZ  PHE C  95      25.866  46.277 -10.993  1.00 20.78           H
ATOM   4666  N   THR C  96      26.227  50.990 -15.959  1.00 18.56           N
ATOM   4667  CA  THR C  96      25.999  50.037 -17.042  1.00 18.29           C
ATOM   4668  C   THR C  96      26.842  48.788 -16.817  1.00 17.75           C
ATOM   4669  O   THR C  96      28.038  48.883 -16.552  1.00 21.07           O
ATOM   4670  CB  THR C  96      26.346  50.672 -18.394  1.00 17.40           C
ATOM   4671  OG1 THR C  96      25.542  51.831 -18.611  1.00 19.40           O
ATOM   4672  CG2 THR C  96      26.127  49.654 -19.489  1.00 25.20           C
ATOM   4673  H   THR C  96      26.812  51.595 -16.127  1.00 22.28           H
ATOM   4674  HA  THR C  96      25.064  49.770 -17.055  1.00 21.95           H
ATOM   4675  HB  THR C  96      27.281  50.929 -18.407  1.00 20.88           H
ATOM   4676  HG1 THR C  96      25.757  52.447 -18.080  1.00 23.29           H
ATOM   4677 HG21 THR C  96      26.331  50.053 -20.349  1.00 30.25           H
ATOM   4678 HG22 THR C  96      26.694  48.877 -19.360  1.00 30.25           H
ATOM   4679 HG23 THR C  96      25.198  49.372 -19.486  1.00 30.25           H
ATOM   4680  N   ALA C  97      26.228  47.613 -16.947  1.00 16.01           N
ATOM   4681  CA  ALA C  97      26.898  46.335 -16.722  1.00 16.72           C
ATOM   4682  C   ALA C  97      26.960  45.536 -18.018  1.00 17.00           C
ATOM   4683  O   ALA C  97      26.004  45.521 -18.783  1.00 21.15           O
ATOM   4684  CB  ALA C  97      26.167  45.482 -15.672  1.00 21.99           C
ATOM   4685  H   ALA C  97      25.403  47.533 -17.173  1.00 19.22           H
ATOM   4686  HA  ALA C  97      27.806  46.488 -16.416  1.00 20.07           H
ATOM   4687  HB1 ALA C  97      26.658  44.656 -15.534  1.00 26.39           H
ATOM   4688  HB2 ALA C  97      26.117  45.983 -14.844  1.00 26.39           H
ATOM   4689  HB3 ALA C  97      25.274  45.278 -15.994  1.00 26.39           H
ATOM   4690  N   ASN C  98      28.093  44.872 -18.226  1.00 17.44           N
ATOM   4691  CA  ASN C  98      28.285  43.903 -19.301  1.00 20.68           C
ATOM   4692  C   ASN C  98      28.102  44.548 -20.673  1.00 26.05           C
ATOM   4693  O   ASN C  98      27.644  43.904 -21.611  1.00 32.35           O
ATOM   4694  CB  ASN C  98      27.354  42.706 -19.100  1.00 22.60           C
ATOM   4695  CG  ASN C  98      27.454  42.129 -17.688  1.00 20.80           C
ATOM   4696  OD1 ASN C  98      28.533  41.752 -17.223  1.00 20.61           O
ATOM   4697  ND2 ASN C  98      26.325  42.079 -17.000  1.00 19.06           N
ATOM   4698  H   ASN C  98      28.786  44.952 -17.725  1.00 20.93           H
ATOM   4699  HA  ASN C  98      29.191  43.571 -19.253  1.00 24.82           H
ATOM   4700  HB2 ASN C  98      26.443  43.005 -19.241  1.00 27.13           H
ATOM   4701  HB3 ASN C  98      27.588  42.004 -19.727  1.00 27.13           H
ATOM   4702 HD21 ASN C  98      26.298  41.671 -16.244  1.00 22.87           H
ATOM   4703 HD22 ASN C  98      25.619  42.457 -17.311  1.00 22.87           H
ATOM   4704  N   ASP C  99      28.522  45.814 -20.762  1.00 27.37           N
ATOM   4705  CA  ASP C  99      28.379  46.637 -21.967  1.00 38.61           C
ATOM   4706  C   ASP C  99      29.261  46.127 -23.105  1.00 37.59           C
ATOM   4707  O   ASP C  99      28.922  46.300 -24.288  1.00 43.08           O
ATOM   4708  CB  ASP C  99      28.754  48.095 -21.621  1.00 30.59           C
ATOM   4709  CG  ASP C  99      28.165  49.106 -22.588  1.00 32.83           C
ATOM   4710  H   ASP C  99      28.904  46.232 -20.111  1.00 32.84           H
ATOM   4711  HA  ASP C  99      27.452  46.614 -22.259  1.00 46.34           H
ATOM   4712  HB2 ASP C  99      28.447  48.311 -20.728  1.00 36.71           H
ATOM   4713  HB3 ASP C  99      29.721  48.181 -21.653  1.00 36.71           H
ATOM   4714  N   SER C 100      30.402  45.527 -22.763  1.00 29.29           N
ATOM   4715  CA  SER C 100      31.402  45.030 -23.699  1.00 37.95           C
ATOM   4716  C   SER C 100      31.674  43.558 -23.452  1.00 29.16           C
ATOM   4717  O   SER C 100      32.805  43.085 -23.581  1.00 36.27           O
ATOM   4718  CB  SER C 100      32.696  45.828 -23.572  1.00 31.55           C
ATOM   4719  OG  SER C 100      32.409  47.211 -23.552  1.00 35.61           O
ATOM   4720  H   SER C 100      30.631  45.397 -21.943  1.00 35.16           H
ATOM   4721  HA  SER C 100      31.069  45.132 -24.603  1.00 45.55           H
ATOM   4722  HB2 SER C 100      33.145  45.580 -22.751  1.00 37.87           H
ATOM   4723  HB3 SER C 100      33.264  45.631 -24.332  1.00 37.87           H
ATOM   4724  HG  SER C 100      33.127  47.649 -23.553  1.00 42.74           H
ATOM   4725  N   GLY C 101      30.635  42.824 -23.099  1.00 32.01           N
ATOM   4726  CA  GLY C 101      30.781  41.452 -22.704  1.00 27.00           C
ATOM   4727  C   GLY C 101      30.704  41.274 -21.197  1.00 28.96           C
ATOM   4728  O   GLY C 101      30.783  42.238 -20.423  1.00 24.36           O
ATOM   4729  H   GLY C 101      29.826  43.110 -23.077  1.00 38.42           H
ATOM   4730  HA2 GLY C 101      30.069  40.945 -23.120  1.00 32.41           H
ATOM   4731  HA3 GLY C 101      31.632  41.105 -23.014  1.00 32.41           H
ATOM   4732  N   PRO C 102      30.585  40.025 -20.759  1.00 24.33           N
ATOM   4733  CA  PRO C 102      30.364  39.754 -19.331  1.00 25.86           C
ATOM   4734  C   PRO C 102      31.573  40.109 -18.502  1.00 27.57           C
ATOM   4735  O   PRO C 102      32.716  39.829 -18.875  1.00 20.85           O
ATOM   4736  CB  PRO C 102      30.103  38.249 -19.285  1.00 28.10           C
ATOM   4737  CG  PRO C 102      29.776  37.867 -20.726  1.00 33.58           C
ATOM   4738  CD  PRO C 102      30.579  38.785 -21.557  1.00 31.19           C
ATOM   4739  HA  PRO C 102      29.585  40.229 -19.001  1.00 31.03           H
ATOM   4740  HB2 PRO C 102      30.909  37.803 -18.979  1.00 33.72           H
ATOM   4741  HB3 PRO C 102      29.357  38.059 -18.694  1.00 33.72           H
ATOM   4742  HG2 PRO C 102      30.041  36.948 -20.886  1.00 40.30           H
ATOM   4743  HG3 PRO C 102      28.829  37.993 -20.895  1.00 40.30           H
ATOM   4744  HD2 PRO C 102      31.482  38.445 -21.665  1.00 37.43           H
ATOM   4745  HD3 PRO C 102      30.143  38.919 -22.411  1.00 37.43           H
ATOM   4746  N   ARG C 103      31.298  40.701 -17.350  1.00 21.80           N
ATOM   4747  CA  ARG C 103      32.310  41.044 -16.372  1.00 19.74           C
ATOM   4748  C   ARG C 103      31.834  40.633 -14.979  1.00 20.22           C
ATOM   4749  O   ARG C 103      30.635  40.399 -14.756  1.00 20.13           O
ATOM   4750  CB  ARG C 103      32.592  42.558 -16.413  1.00 18.47           C
ATOM   4751  CG  ARG C 103      33.019  43.066 -17.796  1.00 21.24           C
ATOM   4752  CD  ARG C 103      34.433  42.633 -18.115  1.00 28.17           C
ATOM   4753  NE  ARG C 103      34.910  43.307 -19.311  1.00 32.33           N
ATOM   4754  CZ  ARG C 103      34.790  42.814 -20.541  1.00 35.96           C
ATOM   4755  NH1 ARG C 103      34.223  41.626 -20.739  1.00 33.65           N
ATOM   4756  NH2 ARG C 103      35.245  43.508 -21.576  1.00 34.47           N1+
ATOM   4757  H   ARG C 103      30.500  40.920 -17.111  1.00 26.16           H
ATOM   4758  HA  ARG C 103      33.130  40.563 -16.570  1.00 23.69           H
ATOM   4759  HB2 ARG C 103      31.782  43.028 -16.179  1.00 22.17           H
ATOM   4760  HB3 ARG C 103      33.300  42.761 -15.782  1.00 22.17           H
ATOM   4761  HG2 ARG C 103      32.431  42.705 -18.474  1.00 25.49           H
ATOM   4762  HG3 ARG C 103      32.986  44.033 -17.811  1.00 25.49           H
ATOM   4763  HD2 ARG C 103      35.020  42.873 -17.381  1.00 33.81           H
ATOM   4764  HD3 ARG C 103      34.454  41.673 -18.255  1.00 33.81           H
ATOM   4765  HE  ARG C 103      35.273  44.082 -19.217  1.00 38.80           H
ATOM   4766 HH11 ARG C 103      33.923  41.165 -20.078  1.00 40.38           H
ATOM   4767 HH12 ARG C 103      34.156  41.314 -21.537  1.00 40.38           H
ATOM   4768 HH21 ARG C 103      35.616  44.276 -21.450  1.00 41.37           H
[truncated: 245,769 more chars]
