# Supplementary material for: High-throughput quantum-mechanics/molecular-mechanics (ONIOM) macromolecular crystallographic refinement with PHENIX/DivCon: the impact of mixed Hamiltonian methods on ligand and protein structure
Source: Acta Crystallogr D Struct Biol. 2018 Oct 29;74(Pt 11):1063–77. doi: 10.1107/S2059798318012913 (PMC6213575; doi:10.1107/S2059798318012913)
Supplement: Supplementary file 3 [file d-74-01063-sup3.gz › results_regionQM/1U1C-H_refine_001.pdb]

REMARK Date 2017-01-11 Time 11:37:14 EST -0500 (1484152634.72 s)
REMARK PHENIX refinement
REMARK 
REMARK ****************** INPUT FILES AND LABELS ******************************
REMARK Reflections:
REMARK   file name      : 1U1C.sf
REMARK   labels         : ['r1u1csf,wavelength_id=1,_refln.F_meas_au,_refln.F_meas_sigma_au']
REMARK R-free flags:
REMARK   file name      : 1U1C.sf
REMARK   label          : r1u1csf,wavelength_id=1,_refln.status
REMARK   test_flag_value: 0
REMARK Model file name(s): 
REMARK   /scratch/oleg/2711188.gondor.quantumbioinc.com/1U1C-H.pdb
REMARK 
REMARK ******************** REFINEMENT SUMMARY: QUICK FACTS *******************
REMARK Start: r_work = 0.2690 r_free = 0.2924 bonds = 0.011 angles = 1.493
REMARK Final: r_work = 0.1943 r_free = 0.2444 bonds = 0.015 angles = 1.233
REMARK ************************************************************************
REMARK 
REMARK ****************** REFINEMENT STATISTICS STEP BY STEP ******************
REMARK leading digit, like 1_, means number of macro-cycle                     
REMARK 0    : statistics at the very beginning when nothing is done yet        
REMARK 1_bss: bulk solvent correction and/or (anisotropic) scaling             
REMARK 1_xyz: refinement of coordinates                                        
REMARK 1_adp: refinement of ADPs (Atomic Displacement Parameters)              
REMARK 1_occ: refinement of occupancies                                        
REMARK ------------------------------------------------------------------------
REMARK  stage       r-work r-free bonds angles b_min b_max b_ave n_water shift
REMARK       0    : 0.3424 0.3632 0.011  1.49  15.1  71.2  22.7 1683      0.000
REMARK       1_bss: 0.2690 0.2924 0.011  1.49  26.6  82.8  34.3 1683      0.000
REMARK 1_settarget: 0.2690 0.2924 0.011  1.49  26.6  82.8  34.3 1683      0.000
REMARK       1_nqh: 0.2690 0.2924 0.011  1.49  26.6  82.8  34.3 1683      0.001
REMARK    1_weight: 0.2690 0.2924 0.011  1.49  26.6  82.8  34.3 1683      0.001
REMARK    1_checkH: 0.2693 0.2928 0.011  1.49  26.6  82.8  34.3 1683      0.449
REMARK    1_xyzrec: 0.2613 0.2936 0.015  1.28  26.6  82.8  34.3 1683      0.503
REMARK    1_checkH: 0.2613 0.2936 0.015  1.28  26.6  82.8  34.3 1683      0.503
REMARK       1_adp: 0.2161 0.2640 0.015  1.28  22.3  77.8  36.4 1683      0.503
REMARK   1_regHadp: 0.2144 0.2631 0.015  1.28  22.3  77.8  36.4 1683      0.503
REMARK       2_bss: 0.2137 0.2629 0.015  1.28  22.3  77.8  36.4 1683      0.503
REMARK 2_settarget: 0.2137 0.2629 0.015  1.28  22.3  77.8  36.4 1683      0.503
REMARK 2_updatecdl: 0.2137 0.2629 0.015  1.28  22.3  77.8  36.4 1683      0.503
REMARK       2_nqh: 0.2137 0.2629 0.015  1.28  22.3  77.8  36.4 1683      0.503
REMARK    2_weight: 0.2137 0.2629 0.015  1.28  22.3  77.8  36.4 1683      0.503
REMARK    2_checkH: 0.2137 0.2629 0.015  1.28  22.3  77.8  36.4 1683      0.503
REMARK    2_xyzrec: 0.2137 0.2629 0.015  1.28  22.3  77.8  36.4 1683      0.503
REMARK    2_checkH: 0.2137 0.2629 0.015  1.28  22.3  77.8  36.4 1683      0.503
REMARK       2_adp: 0.2033 0.2494 0.015  1.28  17.3  84.3  37.6 1683      0.503
REMARK   2_regHadp: 0.2038 0.2494 0.015  1.28  17.3  84.3  37.6 1683      0.503
REMARK       3_bss: 0.2037 0.2495 0.015  1.28  17.3  84.3  37.6 1683      0.503
REMARK 3_settarget: 0.2037 0.2495 0.015  1.28  17.3  84.3  37.6 1683      0.503
REMARK 3_updatecdl: 0.2037 0.2495 0.015  1.28  17.3  84.3  37.6 1683      0.503
REMARK       3_nqh: 0.2037 0.2495 0.015  1.28  17.3  84.3  37.6 1683      0.504
REMARK    3_weight: 0.2037 0.2495 0.015  1.28  17.3  84.3  37.6 1683      0.504
REMARK    3_checkH: 0.2037 0.2494 0.015  1.28  17.3  84.3  37.6 1683      0.504
REMARK    3_xyzrec: 0.2020 0.2486 0.015  1.23  17.3  84.3  37.6 1683      0.505
REMARK    3_checkH: 0.2020 0.2486 0.015  1.23  17.3  84.3  37.6 1683      0.505
REMARK       3_adp: 0.1946 0.2446 0.015  1.23  14.0  93.1  38.3 1683      0.505
REMARK   3_regHadp: 0.1945 0.2446 0.015  1.23  14.0  93.1  38.3 1683      0.505
REMARK         end: 0.1943 0.2444 0.015  1.23  14.0  93.1  38.3 1683      0.505
REMARK ------------------------------------------------------------------------
REMARK MODEL CONTENT.
REMARK  ELEMENT        ATOM RECORD COUNT   OCCUPANCY SUM
REMARK        C                     7105         7105.00
REMARK        H                    12437        12437.00
REMARK        O                     2586         2586.00
REMARK        N                     1966         1966.00
REMARK        P                        6            6.00
REMARK        S                       67           67.00
REMARK      K1+                        3            3.00
REMARK      O1-                      192          192.00
REMARK    TOTAL                    24362        24362.00
REMARK -----------------------------------------------------------------------
REMARK r_free_flags.md5.hexdigest aff671814bcda58a33366f4e7a8823d0
REMARK 
REMARK ---------------------------------------------------------------
REMARK  Atom Name   Residue Name    Residue ID     Chain     Charge  
REMARK ---------------------------------------------------------------
REMARK      CG           BAU           5400          A       0.0696  
REMARK     CD1           BAU           5400          A      -0.2203  
REMARK     CD2           BAU           5400          A      -0.1961  
REMARK     CE1           BAU           5400          A      -0.1388  
REMARK     CE2           BAU           5400          A      -0.1224  
REMARK      CZ           BAU           5400          A      -0.2104  
REMARK     CAI           BAU           5400          A       0.2159  
REMARK     CAJ           BAU           5400          A      -0.0076  
REMARK     CAK           BAU           5400          A      -0.0623  
REMARK     CAL           BAU           5400          A      -0.2182  
REMARK     CAM           BAU           5400          A       0.1678  
REMARK     CAQ           BAU           5400          A        -0.4   
REMARK     CAR           BAU           5400          A       0.6908  
REMARK     CAS           BAU           5400          A       0.7005  
REMARK     NAN           BAU           5400          A      -0.5917  
REMARK     NAT           BAU           5400          A       -0.403  
REMARK     OAA           BAU           5400          A      -0.7062  
REMARK     OAB           BAU           5400          A      -0.5586  
REMARK     OAC           BAU           5400          A      -0.5866  
REMARK     OAO           BAU           5400          A      -0.3819  
REMARK     HD1           BAU           5400          A       0.1505  
REMARK     HD2           BAU           5400          A       0.1958  
REMARK     HE1           BAU           5400          A       0.1557  
REMARK     HE2           BAU           5400          A       0.146   
REMARK      HZ           BAU           5400          A       0.148   
REMARK     HAC           BAU           5400          A       0.3358  
REMARK     HAI           BAU           5400          A       0.2167  
REMARK     HAN           BAU           5400          A       0.3456  
REMARK     HAJ           BAU           5400          A       0.1268  
REMARK     HAJ           BAU           5400          A       0.1283  
REMARK     HAK           BAU           5400          A       0.197   
REMARK     HAK           BAU           5400          A       0.1291  
REMARK     HAL           BAU           5400          A       0.1556  
REMARK     HAL           BAU           5400          A       0.1512  
REMARK     HAM           BAU           5400          A       0.2205  
REMARK     HAM           BAU           5400          A       0.1831  
REMARK      CG           BAU           5011          B       0.0613  
REMARK     CD1           BAU           5011          B      -0.2249  
REMARK     CD2           BAU           5011          B      -0.1901  
REMARK     CE1           BAU           5011          B      -0.1414  
REMARK     CE2           BAU           5011          B      -0.1117  
REMARK      CZ           BAU           5011          B      -0.2157  
REMARK     CAI           BAU           5011          B       0.2299  
REMARK     CAJ           BAU           5011          B      -0.0002  
REMARK     CAK           BAU           5011          B      -0.0669  
REMARK     CAL           BAU           5011          B      -0.2204  
REMARK     CAM           BAU           5011          B       0.1729  
REMARK     CAQ           BAU           5011          B       -0.401  
REMARK     CAR           BAU           5011          B       0.6928  
REMARK     CAS           BAU           5011          B       0.6978  
REMARK     NAN           BAU           5011          B      -0.5988  
REMARK     NAT           BAU           5011          B      -0.4027  
REMARK     OAA           BAU           5011          B      -0.7238  
REMARK     OAB           BAU           5011          B      -0.5905  
REMARK     OAC           BAU           5011          B       -0.606  
REMARK     OAO           BAU           5011          B      -0.3468  
REMARK     HD1           BAU           5011          B       0.147   
REMARK     HD2           BAU           5011          B       0.2004  
REMARK     HE1           BAU           5011          B       0.1508  
REMARK     HE2           BAU           5011          B       0.1588  
REMARK      HZ           BAU           5011          B       0.148   
REMARK     HAC           BAU           5011          B       0.3525  
REMARK     HAI           BAU           5011          B       0.2261  
REMARK     HAN           BAU           5011          B       0.3424  
REMARK     HAJ           BAU           5011          B       0.1268  
REMARK     HAJ           BAU           5011          B       0.1134  
REMARK     HAK           BAU           5011          B       0.1895  
REMARK     HAK           BAU           5011          B       0.1247  
REMARK     HAL           BAU           5011          B       0.1615  
REMARK     HAL           BAU           5011          B       0.1468  
REMARK     HAM           BAU           5011          B       0.2301  
REMARK     HAM           BAU           5011          B       0.1673  
REMARK      CG           BAU           5021          C       0.0915  
REMARK     CD1           BAU           5021          C      -0.2502  
REMARK     CD2           BAU           5021          C      -0.1945  
REMARK     CE1           BAU           5021          C      -0.1543  
REMARK     CE2           BAU           5021          C      -0.0963  
REMARK      CZ           BAU           5021          C      -0.1861  
REMARK     CAI           BAU           5021          C       0.2354  
REMARK     CAJ           BAU           5021          C      -0.0242  
REMARK     CAK           BAU           5021          C      -0.0824  
REMARK     CAL           BAU           5021          C      -0.2226  
REMARK     CAM           BAU           5021          C       0.1783  
REMARK     CAQ           BAU           5021          C      -0.4141  
REMARK     CAR           BAU           5021          C       0.695   
REMARK     CAS           BAU           5021          C       0.6923  
REMARK     NAN           BAU           5021          C      -0.5891  
REMARK     NAT           BAU           5021          C      -0.3893  
REMARK     OAA           BAU           5021          C      -0.7685  
REMARK     OAB           BAU           5021          C      -0.5563  
REMARK     OAC           BAU           5021          C      -0.5638  
REMARK     OAO           BAU           5021          C       -0.348  
REMARK     HD1           BAU           5021          C       0.1379  
REMARK     HD2           BAU           5021          C       0.1808  
REMARK     HE1           BAU           5021          C       0.1204  
REMARK     HE2           BAU           5021          C       0.1614  
REMARK      HZ           BAU           5021          C       0.1534  
REMARK     HAC           BAU           5021          C       0.3072  
REMARK     HAI           BAU           5021          C       0.2319  
REMARK     HAN           BAU           5021          C       0.3406  
REMARK     HAJ           BAU           5021          C       0.1475  
REMARK     HAJ           BAU           5021          C       0.1274  
REMARK     HAK           BAU           5021          C       0.2192  
REMARK     HAK           BAU           5021          C       0.1273  
REMARK     HAL           BAU           5021          C       0.1694  
REMARK     HAL           BAU           5021          C       0.1508  
REMARK     HAM           BAU           5021          C       0.2403  
REMARK     HAM           BAU           5021          C       0.1805  
REMARK      CG           BAU           5031          D       0.0981  
REMARK     CD1           BAU           5031          D      -0.2505  
REMARK     CD2           BAU           5031          D      -0.1779  
REMARK     CE1           BAU           5031          D      -0.1519  
REMARK     CE2           BAU           5031          D      -0.1026  
REMARK      CZ           BAU           5031          D        -0.2   
REMARK     CAI           BAU           5031          D       0.2501  
REMARK     CAJ           BAU           5031          D      -0.0079  
REMARK     CAK           BAU           5031          D      -0.0779  
REMARK     CAL           BAU           5031          D      -0.2235  
REMARK     CAM           BAU           5031          D       0.1931  
REMARK     CAQ           BAU           5031          D      -0.4243  
REMARK     CAR           BAU           5031          D       0.6904  
REMARK     CAS           BAU           5031          D       0.6884  
REMARK     NAN           BAU           5031          D      -0.5956  
REMARK     NAT           BAU           5031          D      -0.4028  
REMARK     OAA           BAU           5031          D      -0.7688  
REMARK     OAB           BAU           5031          D       -0.569  
REMARK     OAC           BAU           5031          D      -0.5653  
REMARK     OAO           BAU           5031          D      -0.3014  
REMARK     HD1           BAU           5031          D       0.1386  
REMARK     HD2           BAU           5031          D       0.1906  
REMARK     HE1           BAU           5031          D       0.117   
REMARK     HE2           BAU           5031          D       0.1546  
REMARK      HZ           BAU           5031          D       0.1405  
REMARK     HAC           BAU           5031          D       0.3131  
REMARK     HAI           BAU           5031          D       0.2393  
REMARK     HAN           BAU           5031          D       0.3351  
REMARK     HAJ           BAU           5031          D       0.1291  
REMARK     HAJ           BAU           5031          D       0.1025  
REMARK     HAK           BAU           5031          D       0.2159  
REMARK     HAK           BAU           5031          D       0.1207  
REMARK     HAL           BAU           5031          D       0.1783  
REMARK     HAL           BAU           5031          D        0.15   
REMARK     HAM           BAU           5031          D       0.2386  
REMARK     HAM           BAU           5031          D        0.18   
REMARK      CG           BAU           5041          E       0.0841  
REMARK     CD1           BAU           5041          E      -0.2521  
REMARK     CD2           BAU           5041          E      -0.1779  
REMARK     CE1           BAU           5041          E      -0.1611  
REMARK     CE2           BAU           5041          E      -0.1018  
REMARK      CZ           BAU           5041          E      -0.2005  
REMARK     CAI           BAU           5041          E       0.2453  
REMARK     CAJ           BAU           5041          E      -0.0087  
REMARK     CAK           BAU           5041          E      -0.0741  
REMARK     CAL           BAU           5041          E      -0.2176  
REMARK     CAM           BAU           5041          E       0.1915  
REMARK     CAQ           BAU           5041          E      -0.4233  
REMARK     CAR           BAU           5041          E       0.6896  
REMARK     CAS           BAU           5041          E       0.6923  
REMARK     NAN           BAU           5041          E      -0.5893  
REMARK     NAT           BAU           5041          E      -0.4062  
REMARK     OAA           BAU           5041          E      -0.7667  
REMARK     OAB           BAU           5041          E      -0.5516  
REMARK     OAC           BAU           5041          E      -0.5815  
REMARK     OAO           BAU           5041          E      -0.3408  
REMARK     HD1           BAU           5041          E       0.1331  
REMARK     HD2           BAU           5041          E       0.222   
REMARK     HE1           BAU           5041          E       0.1186  
REMARK     HE2           BAU           5041          E       0.1586  
REMARK      HZ           BAU           5041          E       0.1405  
REMARK     HAC           BAU           5041          E       0.3256  
REMARK     HAI           BAU           5041          E       0.2329  
REMARK     HAN           BAU           5041          E       0.3369  
REMARK     HAJ           BAU           5041          E       0.1382  
REMARK     HAJ           BAU           5041          E       0.1145  
REMARK     HAK           BAU           5041          E       0.2233  
REMARK     HAK           BAU           5041          E       0.1213  
REMARK     HAL           BAU           5041          E       0.167   
REMARK     HAL           BAU           5041          E       0.1444  
REMARK     HAM           BAU           5041          E       0.2286  
REMARK     HAM           BAU           5041          E       0.1794  
REMARK      CG           BAU           5051          F       0.0814  
REMARK     CD1           BAU           5051          F      -0.2481  
REMARK     CD2           BAU           5051          F      -0.1827  
REMARK     CE1           BAU           5051          F      -0.1574  
REMARK     CE2           BAU           5051          F      -0.1049  
REMARK      CZ           BAU           5051          F      -0.1858  
REMARK     CAI           BAU           5051          F       0.2384  
REMARK     CAJ           BAU           5051          F      -0.0265  
REMARK     CAK           BAU           5051          F      -0.0774  
REMARK     CAL           BAU           5051          F      -0.2207  
REMARK     CAM           BAU           5051          F       0.1835  
REMARK     CAQ           BAU           5051          F      -0.4063  
REMARK     CAR           BAU           5051          F       0.6929  
REMARK     CAS           BAU           5051          F       0.6924  
REMARK     NAN           BAU           5051          F      -0.5904  
REMARK     NAT           BAU           5051          F       -0.397  
REMARK     OAA           BAU           5051          F      -0.7578  
REMARK     OAB           BAU           5051          F      -0.5586  
REMARK     OAC           BAU           5051          F      -0.5663  
REMARK     OAO           BAU           5051          F      -0.3747  
REMARK     HD1           BAU           5051          F       0.1328  
REMARK     HD2           BAU           5051          F       0.2094  
REMARK     HE1           BAU           5051          F       0.1202  
REMARK     HE2           BAU           5051          F       0.1571  
REMARK      HZ           BAU           5051          F       0.1476  
REMARK     HAC           BAU           5051          F       0.3111  
REMARK     HAI           BAU           5051          F       0.241   
REMARK     HAN           BAU           5051          F       0.3389  
REMARK     HAJ           BAU           5051          F       0.1478  
REMARK     HAJ           BAU           5051          F       0.1348  
REMARK     HAK           BAU           5051          F       0.2167  
REMARK     HAK           BAU           5051          F       0.1258  
REMARK     HAL           BAU           5051          F       0.1717  
REMARK     HAL           BAU           5051          F       0.1455  
REMARK     HAM           BAU           5051          F       0.2406  
REMARK     HAM           BAU           5051          F       0.1852  
REMARK ---------------------------------------------------------------
REMARK IF THIS FILE IS FOR PDB DEPOSITION: REMOVE ALL FROM THIS LINE UP.
REMARK   3
REMARK   3 REFINEMENT.
REMARK   3   PROGRAM     : PHENIX (1.11.1_2575: ???)
REMARK   3   AUTHORS     : Adams,Afonine,Bunkoczi,Burnley,Chen,Dar,Davis,
REMARK   3               : Draizen,Echols,Gildea,Gros,Grosse-Kunstleve,Headd,
REMARK   3               : Hintze,Hung,Ioerger,Liebschner,McCoy,McKee,Moriarty,
REMARK   3               : Oeffner,Poon,Read,Richardson,Richardson,Sacchettini,
REMARK   3               : Sauter,Sobolev,Storoni,Terwilliger,Williams,Zwart
REMARK   3
REMARK   3  REFINEMENT TARGET : ML
REMARK   3  
REMARK   3  DATA USED IN REFINEMENT.
REMARK   3   RESOLUTION RANGE HIGH (ANGSTROMS) : 2.200   
REMARK   3   RESOLUTION RANGE LOW  (ANGSTROMS) : 38.153  
REMARK   3   MIN(FOBS/SIGMA_FOBS)              : 1.00  
REMARK   3   COMPLETENESS FOR RANGE        (%) : 96.28 
REMARK   3   NUMBER OF REFLECTIONS             : 80251     
REMARK   3   NUMBER OF REFLECTIONS (NON-ANOMALOUS) : 80251     
REMARK   3  
REMARK   3  FIT TO DATA USED IN REFINEMENT.
REMARK   3   R VALUE     (WORKING + TEST SET) : 0.1993
REMARK   3   R VALUE            (WORKING SET) : 0.1943
REMARK   3   FREE R VALUE                     : 0.2444
REMARK   3   FREE R VALUE TEST SET SIZE   (%) : 10.05 
REMARK   3   FREE R VALUE TEST SET COUNT      : 8066      
REMARK   3  
REMARK   3  FIT TO DATA USED IN REFINEMENT (IN BINS).
REMARK   3   BIN  RESOLUTION RANGE  COMPL.    NWORK NFREE   RWORK  RFREE  CCWORK CCFREE
REMARK   3     1 38.1583 -  6.8234    0.99     2692   292  0.1598 0.1895   0.943  0.913
REMARK   3     2  6.8234 -  5.4209    1.00     2571   275  0.1829 0.2304   0.910  0.868
REMARK   3     3  5.4209 -  4.7371    1.00     2542   290  0.1673 0.2036   0.930  0.904
REMARK   3     4  4.7371 -  4.3046    0.99     2501   296  0.1491 0.1878   0.940  0.896
REMARK   3     5  4.3046 -  3.9964    0.99     2521   269  0.1654 0.2182   0.925  0.878
REMARK   3     6  3.9964 -  3.7610    0.99     2519   263  0.1794 0.2317   0.914  0.846
REMARK   3     7  3.7610 -  3.5728    0.99     2505   271  0.1859 0.2133   0.912  0.884
REMARK   3     8  3.5728 -  3.4174    0.99     2499   247  0.1968 0.2421   0.896  0.851
REMARK   3     9  3.4174 -  3.2859    0.99     2480   263  0.2118 0.2702   0.877  0.817
REMARK   3    10  3.2859 -  3.1726    0.98     2432   296  0.2127 0.2624   0.877  0.810
REMARK   3    11  3.1726 -  3.0734    0.98     2421   307  0.1993 0.2470   0.899  0.807
REMARK   3    12  3.0734 -  2.9856    0.97     2452   270  0.2045 0.2668   0.887  0.782
REMARK   3    13  2.9856 -  2.9070    0.98     2432   264  0.2087 0.2553   0.889  0.802
REMARK   3    14  2.9070 -  2.8361    0.98     2425   263  0.2160 0.2641   0.878  0.807
REMARK   3    15  2.8361 -  2.7717    0.97     2400   266  0.2114 0.2642   0.889  0.818
REMARK   3    16  2.7717 -  2.7127    0.97     2443   257  0.2170 0.3048   0.876  0.775
REMARK   3    17  2.7127 -  2.6585    0.96     2391   277  0.2239 0.2997   0.871  0.783
REMARK   3    18  2.6585 -  2.6083    0.97     2380   274  0.2273 0.3031   0.866  0.776
REMARK   3    19  2.6083 -  2.5617    0.96     2370   264  0.2163 0.2669   0.870  0.794
REMARK   3    20  2.5617 -  2.5183    0.96     2386   260  0.2127 0.2471   0.874  0.815
REMARK   3    21  2.5183 -  2.4777    0.94     2280   284  0.2122 0.2772   0.876  0.785
REMARK   3    22  2.4777 -  2.4396    0.95     2378   253  0.2273 0.2946   0.863  0.774
REMARK   3    23  2.4396 -  2.4037    0.94     2313   265  0.2401 0.2929   0.833  0.760
REMARK   3    24  2.4037 -  2.3699    0.94     2319   270  0.2286 0.2744   0.855  0.779
REMARK   3    25  2.3699 -  2.3378    0.93     2264   276  0.2286 0.2815   0.847  0.803
REMARK   3    26  2.3378 -  2.3075    0.92     2320   231  0.2323 0.3098   0.855  0.729
REMARK   3    27  2.3075 -  2.2786    0.92     2258   259  0.2422 0.3260   0.855  0.694
REMARK   3    28  2.2786 -  2.2512    0.91     2256   252  0.2411 0.3094   0.852  0.755
REMARK   3    29  2.2512 -  2.2250    0.91     2221   259  0.2494 0.2759   0.842  0.809
REMARK   3    30  2.2250 -  2.2000    0.90     2214   253  0.2448 0.3164   0.843  0.700
REMARK   3  
REMARK   3  BULK SOLVENT MODELLING.
REMARK   3   METHOD USED        : FLAT BULK SOLVENT MODEL
REMARK   3   SOLVENT RADIUS     : 1.11    
REMARK   3   SHRINKAGE RADIUS   : 0.90    
REMARK   3   GRID STEP FACTOR   : 4.00    
REMARK   3  
REMARK   3  ERROR ESTIMATES.
REMARK   3   COORDINATE ERROR (MAXIMUM-LIKELIHOOD BASED)     : 0.26    
REMARK   3   PHASE ERROR (DEGREES, MAXIMUM-LIKELIHOOD BASED) : 24.98   
REMARK   3  
REMARK   3  STRUCTURE FACTORS CALCULATION ALGORITHM : FFT
REMARK   3  
REMARK   3  RESTRAINTS LIBRARY
REMARK   3    GEOSTD + MON.LIB. + CDL v1.2
REMARK   3  
REMARK   3  DEVIATIONS FROM IDEAL VALUES.
REMARK   3                 RMSD     MAX  COUNT
REMARK   3   BOND      :  0.015   0.160  11551
REMARK   3   ANGLE     :  1.233   9.448  15693
REMARK   3   CHIRALITY :  0.071   0.387   1849
REMARK   3   PLANARITY :  0.007   0.069   2035
REMARK   3   DIHEDRAL  : 17.688 171.902   6853
REMARK   3   MIN NONBONDED DISTANCE : 2.053 
REMARK   3  
REMARK   3  MOLPROBITY STATISTICS.
REMARK   3   ALL-ATOM CLASHSCORE : 3.71
REMARK   3   RAMACHANDRAN PLOT:
REMARK   3     OUTLIERS : 0.47  %
REMARK   3     ALLOWED  : 1.96  %
REMARK   3     FAVORED  : 97.57 %
REMARK   3   ROTAMER OUTLIERS : 6.88 %
REMARK   3   CBETA DEVIATIONS : 0
REMARK   3   PEPTIDE PLANE:
REMARK   3     CIS-PROLINE     : 0
REMARK   3     CIS-GENERAL     : 0
REMARK   3     TWISTED PROLINE : 0
REMARK   3     TWISTED GENERAL : 0
REMARK   3  
REMARK   3  ATOMIC DISPLACEMENT PARAMETERS.
REMARK   3   WILSON B : 31.39
REMARK   3   RMS(B_ISO_OR_EQUIVALENT_BONDED) : 5.75
REMARK   3   ATOMS          NUMBER OF ATOMS
REMARK   3                    ISO.  ANISO. 
REMARK   3    ALL         :  24362       0
REMARK   3    ALL (NO H)  :  11925       0
REMARK   3    SOLVENT     :    561       0
REMARK   3    NON-SOLVENT :  11364       0
REMARK   3    HYDROGENS   :  12437       0
REMARK   3
REMARK   3
REMARK   3   OTHER REFINEMENT REMARKS:
REMARK   3   XRAY REFINEMENT USING QUANTUM MECHANICAL FUNCTIONAL
REMARK   3   PROGRAM      :QuantumBio DivCon 6 build-7.1.1-b4015.17
REMARK   3   AUTHORS      :BORBULEVYCH O.Y., PLUMLEY J., 
REMARK   3                :MARTIN, R.I., WESTERHOFF L.M. 
REMARK   3
REMARK   3   REFERENCE     :BORBULEVYCH O.Y., PLUMLEY J.A.,
REMARK   3                 :MARTIN, R.I., MERZ, K.M.,  WESTERHOFF L.M.
REMARK   3                 :ACTA CRYSTLLOGRAPHICA SECTION D, 2014, 
REMARK   3                 :V. D70, pp. 1233-1247
REMARK   3   QM METHOD(HAMILTONIAN): PM6
REMARK   3   REGION QM REFINEMENT: 
REMARK   3      MAIN/BUFFER QM REGION RADII (A): 3.0 / 2.5
REMARK   3      LIGAND / STRAIN ENERGY: BAU_A_5400 / 13.09 KCAL/MOLE
REMARK   3      LIGAND / STRAIN ENERGY: BAU_B_5011 / 15.44 KCAL/MOLE
REMARK   3      LIGAND / STRAIN ENERGY: BAU_C_5021 / 18.31 KCAL/MOLE
REMARK   3      LIGAND / STRAIN ENERGY: BAU_D_5031 / 20.52 KCAL/MOLE
REMARK   3      LIGAND / STRAIN ENERGY: BAU_E_5041 / 11.21 KCAL/MOLE
REMARK   3      LIGAND / STRAIN ENERGY: BAU_F_5051 / 17.19 KCAL/MOLE
REMARK   3
HELIX    1   1 ASN A   14  LEU A   16  5               Generated by MOE    3
HELIX    2   2 PRO A   28  ARG A   30  5               Generated by MOE    3
HELIX    3   3 VAL A   31  ALA A   35  1               Generated by MOE    5
HELIX    4   4 GLY A   71  GLN A   83  1               Generated by MOE   13
HELIX    5   5 ALA A  119  HIS A  122  5               Generated by MOE    4
HELIX    6   6 PHE A  134  ILE A  147  1               Generated by MOE   14
HELIX    7   7 PRO A  164  GLN A  166  5               Generated by MOE    3
HELIX    8   8 ARG A  178  PHE A  180  5               Generated by MOE    3
HELIX    9   9 SER A  183  ALA A  189  1               Generated by MOE    7
HELIX   10  10 SER A  199  ALA A  207  1               Generated by MOE    9
HELIX   11  11 ALA A  231  ARG A  250  1               Generated by MOE   20
HELIX   12  12 LYS B   13  LEU B   16  5               Generated by MOE    4
HELIX   13  13 PRO B   28  ARG B   30  5               Generated by MOE    3
HELIX   14  14 VAL B   31  ALA B   35  1               Generated by MOE    5
HELIX   15  15 GLY B   71  GLN B   83  1               Generated by MOE   13
HELIX   16  16 ALA B  119  HIS B  122  5               Generated by MOE    4
HELIX   17  17 PHE B  134  ILE B  147  1               Generated by MOE   14
HELIX   18  18 PRO B  164  GLN B  166  5               Generated by MOE    3
HELIX   19  19 ARG B  178  PHE B  180  5               Generated by MOE    3
HELIX   20  20 SER B  183  ALA B  189  1               Generated by MOE    7
HELIX   21  21 SER B  199  ALA B  207  1               Generated by MOE    9
HELIX   22  22 ALA B  231  ARG B  251  1               Generated by MOE   21
HELIX   23  23 LYS C   13  LEU C   16  1               Generated by MOE    4
HELIX   24  24 VAL C   31  ALA C   35  1               Generated by MOE    5
HELIX   25  25 GLY C   71  GLN C   83  1               Generated by MOE   13
HELIX   26  26 ALA C  119  HIS C  122  5               Generated by MOE    4
HELIX   27  27 PHE C  134  ILE C  147  1               Generated by MOE   14
HELIX   28  28 PRO C  164  GLN C  166  5               Generated by MOE    3
HELIX   29  29 ARG C  178  PHE C  180  5               Generated by MOE    3
HELIX   30  30 SER C  183  ALA C  189  1               Generated by MOE    7
HELIX   31  31 SER C  199  ALA C  207  1               Generated by MOE    9
HELIX   32  32 ALA C  231  LEU C  252  1               Generated by MOE   22
HELIX   33  33 LYS D   13  LEU D   16  1               Generated by MOE    4
HELIX   34  34 ARG D   30  ALA D   35  1               Generated by MOE    6
HELIX   35  35 GLY D   71  GLN D   83  1               Generated by MOE   13
HELIX   36  36 ALA D  119  HIS D  122  5               Generated by MOE    4
HELIX   37  37 PHE D  134  SER D  146  1               Generated by MOE   13
HELIX   38  38 PRO D  164  GLN D  166  5               Generated by MOE    3
HELIX   39  39 ARG D  178  PHE D  180  5               Generated by MOE    3
HELIX   40  40 SER D  183  ALA D  189  1               Generated by MOE    7
HELIX   41  41 SER D  199  ALA D  207  1               Generated by MOE    9
HELIX   42  42 LYS D  235  LEU D  252  1               Generated by MOE   18
HELIX   43  43 LYS E   13  LEU E   16  1               Generated by MOE    4
HELIX   44  44 PRO E   28  ARG E   30  5               Generated by MOE    3
HELIX   45  45 VAL E   31  ALA E   35  1               Generated by MOE    5
HELIX   46  46 GLY E   71  GLN E   83  1               Generated by MOE   13
HELIX   47  47 ALA E  119  HIS E  122  5               Generated by MOE    4
HELIX   48  48 PHE E  134  ILE E  147  1               Generated by MOE   14
HELIX   49  49 PRO E  164  GLN E  166  5               Generated by MOE    3
HELIX   50  50 ARG E  178  PHE E  180  5               Generated by MOE    3
HELIX   51  51 SER E  183  ALA E  189  1               Generated by MOE    7
HELIX   52  52 SER E  199  ALA E  207  1               Generated by MOE    9
HELIX   53  53 ALA E  231  ARG E  251  1               Generated by MOE   21
HELIX   54  54 LYS F   13  LEU F   16  1               Generated by MOE    4
HELIX   55  55 ARG F   30  ALA F   35  1               Generated by MOE    6
HELIX   56  56 GLY F   71  GLN F   83  1               Generated by MOE   13
HELIX   57  57 ALA F  119  HIS F  122  5               Generated by MOE    4
HELIX   58  58 PHE F  134  ILE F  147  1               Generated by MOE   14
HELIX   59  59 PRO F  164  GLN F  166  5               Generated by MOE    3
HELIX   60  60 ARG F  178  PHE F  180  5               Generated by MOE    3
HELIX   61  61 SER F  183  ALA F  189  1               Generated by MOE    7
HELIX   62  62 SER F  199  ALA F  207  1               Generated by MOE    9
HELIX   63  63 MET F  234  LEU F  252  1               Generated by MOE   19
SHEET    1       LEU A  21  PRO A  25                  Generated by MOE
SHEET    2       ASP A  39  HIS A  47                  Generated by MOE
SHEET    3       PHE A  50  LEU A  57                  Generated by MOE
SHEET    4       LYS A  60  VAL A  62                  Generated by MOE
SHEET    5       ILE A  63  VAL A  64                  Generated by MOE
SHEET    6       CYS A  65  CYS A  65                  Generated by MOE
SHEET    7       THR A  88  ALA A  97                  Generated by MOE
SHEET    8       VAL A 107  THR A 110                  Generated by MOE
SHEET    9       THR A 111  THR A 111                  Generated by MOE
SHEET   10       ALA A 112  LEU A 116                  Generated by MOE
SHEET   11       ALA A 130  VAL A 131                  Generated by MOE
SHEET   12       THR A 151  SER A 159                  Generated by MOE
SHEET   13       ASN A 194  GLU A 196                  Generated by MOE
SHEET   14       ARG A 212  VAL A 219                  Generated by MOE
SHEET   15       ILE A 220  ILE A 220                  Generated by MOE
SHEET   16       VAL A 221  ASN A 222                  Generated by MOE
SHEET   17       LEU B  21  PRO B  25                  Generated by MOE
SHEET   18       ASP B  39  HIS B  47                  Generated by MOE
SHEET   19       PHE B  50  LEU B  57                  Generated by MOE
SHEET   20       LYS B  60  VAL B  62                  Generated by MOE
SHEET   21       ILE B  63  VAL B  64                  Generated by MOE
SHEET   22       CYS B  65  CYS B  65                  Generated by MOE
SHEET   23       THR B  88  ALA B  97                  Generated by MOE
SHEET   24       VAL B 107  THR B 110                  Generated by MOE
SHEET   25       THR B 111  THR B 111                  Generated by MOE
SHEET   26       ALA B 112  LEU B 116                  Generated by MOE
SHEET   27       ALA B 130  VAL B 131                  Generated by MOE
SHEET   28       THR B 151  SER B 159                  Generated by MOE
SHEET   29       ASN B 194  GLU B 196                  Generated by MOE
SHEET   30       ARG B 212  VAL B 219                  Generated by MOE
SHEET   31       ILE B 220  ILE B 220                  Generated by MOE
SHEET   32       VAL B 221  ASN B 222                  Generated by MOE
SHEET   33       LEU C  21  PRO C  25                  Generated by MOE
SHEET   34       ASP C  39  HIS C  47                  Generated by MOE
SHEET   35       PHE C  50  GLU C  56                  Generated by MOE
SHEET   36       PRO C  61  VAL C  62                  Generated by MOE
SHEET   37       ILE C  63  VAL C  64                  Generated by MOE
SHEET   38       CYS C  65  CYS C  65                  Generated by MOE
SHEET   39       THR C  88  ALA C  97                  Generated by MOE
SHEET   40       VAL C 107  THR C 110                  Generated by MOE
SHEET   41       THR C 111  THR C 111                  Generated by MOE
SHEET   42       ALA C 112  LEU C 116                  Generated by MOE
SHEET   43       ALA C 130  VAL C 131                  Generated by MOE
SHEET   44       THR C 151  SER C 159                  Generated by MOE
SHEET   45       ASN C 194  GLU C 196                  Generated by MOE
SHEET   46       ARG C 212  VAL C 219                  Generated by MOE
SHEET   47       ILE C 220  ILE C 220                  Generated by MOE
SHEET   48       VAL C 221  ASN C 222                  Generated by MOE
SHEET   49       LEU D  21  PRO D  25                  Generated by MOE
SHEET   50       ASP D  39  HIS D  47                  Generated by MOE
SHEET   51       PHE D  50  LEU D  57                  Generated by MOE
SHEET   52       LYS D  60  VAL D  62                  Generated by MOE
SHEET   53       ILE D  63  VAL D  64                  Generated by MOE
SHEET   54       CYS D  65  CYS D  65                  Generated by MOE
SHEET   55       THR D  88  ALA D  97                  Generated by MOE
SHEET   56       VAL D 107  THR D 110                  Generated by MOE
SHEET   57       THR D 111  THR D 111                  Generated by MOE
SHEET   58       ALA D 112  LEU D 116                  Generated by MOE
SHEET   59       ALA D 130  VAL D 131                  Generated by MOE
SHEET   60       THR D 151  SER D 159                  Generated by MOE
SHEET   61       ASN D 194  GLU D 196                  Generated by MOE
SHEET   62       ARG D 212  VAL D 219                  Generated by MOE
SHEET   63       ILE D 220  ILE D 220                  Generated by MOE
SHEET   64       VAL D 221  ASN D 222                  Generated by MOE
SHEET   65       LEU E  21  PRO E  25                  Generated by MOE
SHEET   66       ASP E  39  HIS E  47                  Generated by MOE
SHEET   67       PHE E  50  LEU E  57                  Generated by MOE
SHEET   68       LYS E  60  VAL E  62                  Generated by MOE
SHEET   69       ILE E  63  VAL E  64                  Generated by MOE
SHEET   70       CYS E  65  CYS E  65                  Generated by MOE
SHEET   71       THR E  88  ALA E  97                  Generated by MOE
SHEET   72       VAL E 107  THR E 110                  Generated by MOE
SHEET   73       THR E 111  THR E 111                  Generated by MOE
SHEET   74       ALA E 112  LEU E 116                  Generated by MOE
SHEET   75       ALA E 130  VAL E 131                  Generated by MOE
SHEET   76       THR E 151  SER E 159                  Generated by MOE
SHEET   77       ASN E 194  GLU E 196                  Generated by MOE
SHEET   78       ARG E 212  VAL E 219                  Generated by MOE
SHEET   79       ILE E 220  ILE E 220                  Generated by MOE
SHEET   80       VAL E 221  ASN E 222                  Generated by MOE
SHEET   81       LEU F  21  PRO F  25                  Generated by MOE
SHEET   82       ASP F  39  HIS F  47                  Generated by MOE
SHEET   83       PHE F  50  LEU F  57                  Generated by MOE
SHEET   84       LYS F  60  VAL F  62                  Generated by MOE
SHEET   85       ILE F  63  VAL F  64                  Generated by MOE
SHEET   86       CYS F  65  CYS F  65                  Generated by MOE
SHEET   87       THR F  88  ALA F  97                  Generated by MOE
SHEET   88       VAL F 107  THR F 110                  Generated by MOE
SHEET   89       THR F 111  THR F 111                  Generated by MOE
SHEET   90       ALA F 112  LEU F 116                  Generated by MOE
SHEET   91       ALA F 130  VAL F 131                  Generated by MOE
SHEET   92       THR F 151  SER F 159                  Generated by MOE
SHEET   93       ASN F 194  GLU F 196                  Generated by MOE
SHEET   94       ARG F 212  VAL F 219                  Generated by MOE
SHEET   95       ILE F 220  ILE F 220                  Generated by MOE
SHEET   96       VAL F 221  ASN F 222                  Generated by MOE
CRYST1   91.369  125.965  141.334  90.00  90.00  90.00 P 21 21 21
SCALE1      0.010945  0.000000  0.000000        0.00000
SCALE2      0.000000  0.007939  0.000000        0.00000
SCALE3      0.000000  0.000000  0.007075        0.00000
ATOM      1  N   MET A   1     -21.482  79.754  67.294  1.00 67.18           N
ATOM      2  CA  MET A   1     -22.362  80.896  67.518  1.00 64.38           C
ATOM      3  C   MET A   1     -21.650  82.214  67.147  1.00 60.73           C
ATOM      4  O   MET A   1     -22.276  83.303  67.268  1.00 59.60           O
ATOM      5  CB  MET A   1     -22.830  80.921  68.998  1.00 51.45           C
ATOM      6  CG  MET A   1     -21.852  81.629  69.982  1.00 57.30           C
ATOM      7  SD  MET A   1     -22.629  82.163  71.553  1.00 58.14           S
ATOM      8  CE  MET A   1     -22.006  80.917  72.665  1.00 42.93           C
ATOM      9  H1  MET A   1     -21.183  79.793  66.401  1.00 80.62           H
ATOM     10  H2  MET A   1     -21.945  78.926  67.464  1.00 80.62           H
ATOM     11  HA  MET A   1     -23.148  80.804  66.951  1.00 77.26           H
ATOM     12  HB2 MET A   1     -22.938  80.005  69.287  1.00 61.74           H
ATOM     13  HB3 MET A   1     -23.654  81.390  69.042  1.00 61.74           H
ATOM     14  HG2 MET A   1     -21.467  82.411  69.573  1.00 68.76           H
ATOM     15  HG3 MET A   1     -21.140  81.007  70.198  1.00 68.76           H
ATOM     16  HE1 MET A   1     -22.258  80.039  72.368  1.00 51.52           H
ATOM     17  HE2 MET A   1     -21.039  81.008  72.689  1.00 51.52           H
ATOM     18  HE3 MET A   1     -22.364  81.109  73.529  1.00 51.52           H
ATOM     19  N   SER A   2     -20.377  82.126  66.750  1.00 46.90           N
ATOM     20  CA  SER A   2     -19.596  83.305  66.368  1.00 50.30           C
ATOM     21  C   SER A   2     -18.229  82.910  65.763  1.00 57.13           C
ATOM     22  O   SER A   2     -17.843  81.740  65.757  1.00 64.35           O
ATOM     23  CB  SER A   2     -19.419  84.243  67.595  1.00 67.08           C
ATOM     24  OG  SER A   2     -19.330  83.526  68.845  1.00 67.98           O
ATOM     25  H   SER A   2     -19.940  81.387  66.715  1.00 56.29           H
ATOM     26  HA  SER A   2     -20.092  83.795  65.693  1.00 60.36           H
ATOM     27  HB2 SER A   2     -18.601  84.751  67.468  1.00 80.50           H
ATOM     28  HB3 SER A   2     -20.155  84.868  67.643  1.00 80.50           H
ATOM     29  HG  SER A   2     -19.183  84.061  69.476  1.00 81.58           H
ATOM     30  N   LYS A   3     -17.487  83.930  65.273  1.00 43.90           N
ATOM     31  CA  LYS A   3     -16.104  83.771  64.820  1.00 51.92           C
ATOM     32  C   LYS A   3     -15.238  84.966  65.254  1.00 55.27           C
ATOM     33  O   LYS A   3     -14.092  84.791  65.681  1.00 41.36           O
ATOM     34  CB  LYS A   3     -16.038  83.616  63.307  1.00 57.91           C
ATOM     35  CG  LYS A   3     -14.645  83.744  62.686  1.00 37.95           C
ATOM     36  CD  LYS A   3     -13.835  82.473  62.890  1.00 51.86           C
ATOM     37  CE  LYS A   3     -13.667  81.687  61.585  1.00 55.52           C
ATOM     38  NZ  LYS A   3     -12.657  82.299  60.680  1.00 58.22           N1+
ATOM     39  H   LYS A   3     -17.779  84.742  65.215  1.00 52.68           H
ATOM     40  HA  LYS A   3     -15.745  82.969  65.220  1.00 62.30           H
ATOM     41  HB2 LYS A   3     -16.398  82.744  63.081  1.00 69.50           H
ATOM     42  HB3 LYS A   3     -16.609  84.300  62.911  1.00 69.50           H
ATOM     43  HG2 LYS A   3     -14.736  83.893  61.732  1.00 45.54           H
ATOM     44  HG3 LYS A   3     -14.163  84.487  63.072  1.00 45.54           H
ATOM     45  HD2 LYS A   3     -12.944  82.709  63.211  1.00 62.23           H
ATOM     46  HD3 LYS A   3     -14.276  81.902  63.530  1.00 62.23           H
ATOM     47  HE2 LYS A   3     -13.389  80.780  61.784  1.00 66.63           H
ATOM     48  HE3 LYS A   3     -14.517  81.666  61.110  1.00 66.63           H
ATOM     49  HZ1 LYS A   3     -12.584  81.822  59.929  1.00 69.87           H
ATOM     50  HZ2 LYS A   3     -12.892  83.131  60.469  1.00 69.87           H
ATOM     51  HZ3 LYS A   3     -11.862  82.319  61.083  1.00 69.87           H
ATOM     52  N   SER A   4     -15.763  86.183  65.143  1.00 42.58           N
ATOM     53  CA  SER A   4     -15.109  87.343  65.728  1.00 34.91           C
ATOM     54  C   SER A   4     -16.131  88.431  66.033  1.00 34.25           C
ATOM     55  O   SER A   4     -16.953  88.762  65.179  1.00 34.08           O
ATOM     56  CB  SER A   4     -14.019  87.891  64.775  1.00 41.40           C
ATOM     57  OG  SER A   4     -13.298  88.957  65.379  1.00 34.52           O
ATOM     58  H   SER A   4     -16.508  86.338  64.750  1.00 51.09           H
ATOM     59  HA  SER A   4     -14.680  87.099  66.562  1.00 41.90           H
ATOM     60  HB2 SER A   4     -13.406  87.177  64.541  1.00 49.68           H
ATOM     61  HB3 SER A   4     -14.446  88.219  63.968  1.00 49.68           H
ATOM     62  HG  SER A   4     -13.381  89.651  64.889  1.00 41.43           H
ATOM     63  N   ASP A   5     -16.049  88.989  67.230  1.00 33.39           N
ATOM     64  CA  ASP A   5     -16.891  90.092  67.612  1.00 33.43           C
ATOM     65  C   ASP A   5     -16.251  91.469  67.385  1.00 38.23           C
ATOM     66  O   ASP A   5     -16.896  92.487  67.694  1.00 32.07           O
ATOM     67  CB  ASP A   5     -17.303  89.979  69.085  1.00 36.62           C
ATOM     68  CG  ASP A   5     -18.328  88.860  69.341  1.00 33.80           C
ATOM     69  OD1 ASP A   5     -18.409  88.364  70.486  1.00 32.00           O
ATOM     70  OD2 ASP A   5     -19.017  88.483  68.380  1.00 32.23           O1-
ATOM     71  H   ASP A   5     -15.477  88.754  67.821  1.00 40.07           H
ATOM     72  HA  ASP A   5     -17.704  90.074  67.078  1.00 40.11           H
ATOM     73  HB2 ASP A   5     -16.520  89.774  69.611  1.00 43.94           H
ATOM     74  HB3 ASP A   5     -17.697  90.809  69.402  1.00 43.94           H
ATOM     75  N   VAL A   6     -15.009  91.526  66.875  1.00 33.03           N
ATOM     76  CA  VAL A   6     -14.268  92.788  66.708  1.00 31.36           C
ATOM     77  C   VAL A   6     -13.620  92.873  65.306  1.00 31.09           C
ATOM     78  O   VAL A   6     -13.584  91.900  64.561  1.00 30.95           O
ATOM     79  CB  VAL A   6     -13.191  92.991  67.795  1.00 31.37           C
ATOM     80  CG1 VAL A   6     -13.825  93.324  69.131  1.00 31.25           C
ATOM     81  CG2 VAL A   6     -12.294  91.752  67.911  1.00 32.37           C
ATOM     82  H   VAL A   6     -14.587  90.822  66.660  1.00 39.64           H
ATOM     83  HA  VAL A   6     -14.912  93.506  66.772  1.00 37.64           H
ATOM     84  HB  VAL A   6     -12.641  93.722  67.525  1.00 37.65           H
ATOM     85 HG11 VAL A   6     -13.130  93.444  69.789  1.00 37.50           H
ATOM     86 HG12 VAL A   6     -14.340  94.140  69.041  1.00 37.50           H
ATOM     87 HG13 VAL A   6     -14.412  92.598  69.396  1.00 37.50           H
ATOM     88 HG21 VAL A   6     -11.642  91.906  68.606  1.00 38.84           H
ATOM     89 HG22 VAL A   6     -12.837  90.975  68.158  1.00 38.84           H
ATOM     90 HG23 VAL A   6     -11.859  91.580  67.071  1.00 38.84           H
ATOM     91  N   PHE A   7     -13.105  94.093  64.928  1.00 32.50           N
ATOM     92  CA  PHE A   7     -12.603  94.261  63.548  1.00 30.39           C
ATOM     93  C   PHE A   7     -11.205  93.647  63.292  1.00 30.12           C
ATOM     94  O   PHE A   7     -10.927  93.255  62.162  1.00 40.41           O
ATOM     95  CB  PHE A   7     -12.584  95.758  63.208  1.00 33.09           C
ATOM     96  CG  PHE A   7     -13.959  96.270  62.870  1.00 30.15           C
ATOM     97  CD1 PHE A   7     -14.412  97.480  63.421  1.00 30.08           C
ATOM     98  CD2 PHE A   7     -14.796  95.564  61.987  1.00 34.38           C
ATOM     99  CE1 PHE A   7     -15.661  97.992  63.062  1.00 32.96           C
ATOM    100  CE2 PHE A   7     -16.054  96.070  61.646  1.00 34.65           C
ATOM    101  CZ  PHE A   7     -16.486  97.290  62.176  1.00 30.08           C
ATOM    102  H   PHE A   7     -13.092  94.907  65.558  1.00 38.99           H
ATOM    103  HA  PHE A   7     -13.283  93.679  62.847  1.00 36.47           H
ATOM    104  HB2 PHE A   7     -12.134  96.332  64.062  1.00 39.71           H
ATOM    105  HB3 PHE A   7     -11.897  95.944  62.345  1.00 39.71           H
ATOM    106  HD1 PHE A   7     -13.779  98.018  64.131  1.00 36.10           H
ATOM    107  HD2 PHE A   7     -14.458  94.618  61.564  1.00 41.26           H
ATOM    108  HE1 PHE A   7     -15.985  98.951  63.464  1.00 39.55           H
ATOM    109  HE2 PHE A   7     -16.692  95.521  60.958  1.00 41.58           H
ATOM    110  HZ  PHE A   7     -17.450  97.706  61.895  1.00 36.09           H
ATOM    111  N   HIS A   8     -10.318  93.501  64.346  1.00 29.87           N
ATOM    112  CA  HIS A   8      -8.899  93.217  64.039  1.00 37.54           C
ATOM    113  C   HIS A   8      -8.406  91.947  64.765  1.00 29.75           C
ATOM    114  O   HIS A   8      -7.677  91.123  64.236  1.00 31.16           O
ATOM    115  CB  HIS A   8      -7.993  94.381  64.506  1.00 29.56           C
ATOM    116  CG  HIS A   8      -8.211  95.567  63.652  1.00 29.33           C
ATOM    117  ND1 HIS A   8      -9.030  96.645  64.014  1.00 28.95           N
ATOM    118  CD2 HIS A   8      -7.728  95.858  62.373  1.00 29.09           C
ATOM    119  CE1 HIS A   8      -9.028  97.551  62.951  1.00 28.91           C
ATOM    120  NE2 HIS A   8      -8.241  97.081  61.952  1.00 28.90           N
ATOM    121  H   HIS A   8     -10.499  93.956  65.268  1.00 35.85           H
ATOM    122  HA  HIS A   8      -8.783  93.037  62.924  1.00 45.05           H
ATOM    123  HB2 HIS A   8      -6.922  94.080  64.456  1.00 35.48           H
ATOM    124  HB3 HIS A   8      -8.213  94.622  65.577  1.00 35.48           H
ATOM    125  HD1 HIS A   8      -9.536  96.721  64.905  1.00 34.74           H
ATOM    126  HD2 HIS A   8      -7.058  95.287  61.763  1.00 34.91           H
ATOM    127  HE1 HIS A   8      -9.583  98.481  62.951  1.00 34.70           H
ATOM    128  N   LEU A   9      -8.785  91.839  66.103  1.00 29.77           N
ATOM    129  CA  LEU A   9      -8.239  90.877  67.063  1.00 32.81           C
ATOM    130  C   LEU A   9      -8.638  89.433  66.740  1.00 30.04           C
ATOM    131  O   LEU A   9      -7.947  88.506  67.145  1.00 30.04           O
ATOM    132  CB  LEU A   9      -8.635  91.172  68.528  1.00 29.72           C
ATOM    133  CG  LEU A   9      -8.286  92.518  69.172  1.00 29.56           C
ATOM    134  CD1 LEU A   9      -8.499  92.492  70.677  1.00 29.28           C
ATOM    135  CD2 LEU A   9      -6.850  92.919  68.879  1.00 29.50           C
ATOM    136  H   LEU A   9      -9.396  92.356  66.494  1.00 35.73           H
ATOM    137  HA  LEU A   9      -7.281  90.941  67.014  1.00 39.38           H
ATOM    138  HB2 LEU A   9      -9.592  91.080  68.632  1.00 35.67           H
ATOM    139  HB3 LEU A   9      -8.232  90.497  69.102  1.00 35.67           H
ATOM    140  HG  LEU A   9      -8.860  93.194  68.802  1.00 35.48           H
ATOM    141 HD11 LEU A   9      -8.256  93.345  71.065  1.00 35.14           H
ATOM    142 HD12 LEU A   9      -9.435  92.308  70.864  1.00 35.14           H
ATOM    143 HD13 LEU A   9      -7.953  91.792  71.069  1.00 35.14           H
ATOM    144 HD21 LEU A   9      -6.668  93.771  69.304  1.00 35.40           H
ATOM    145 HD22 LEU A   9      -6.255  92.248  69.243  1.00 35.40           H
ATOM    146 HD23 LEU A   9      -6.735  92.990  67.926  1.00 35.40           H
ATOM    147  N   GLY A  10      -9.740  89.213  66.026  1.00 31.86           N
ATOM    148  CA  GLY A  10     -10.198  87.866  65.693  1.00 30.51           C
ATOM    149  C   GLY A  10     -10.690  87.112  66.920  1.00 31.30           C
ATOM    150  O   GLY A  10     -10.396  85.916  67.075  1.00 30.86           O
ATOM    151  H   GLY A  10     -10.243  89.841  65.742  1.00 38.23           H
ATOM    152  HA2 GLY A  10     -10.900  87.917  65.058  1.00 36.62           H
ATOM    153  HA3 GLY A  10      -9.454  87.372  65.302  1.00 36.62           H
ATOM    154  N   LEU A  11     -11.376  87.788  67.812  1.00 31.02           N
ATOM    155  CA  LEU A  11     -11.852  87.206  69.047  1.00 33.02           C
ATOM    156  C   LEU A  11     -13.367  87.415  69.179  1.00 35.85           C
ATOM    157  O   LEU A  11     -13.927  88.409  68.685  1.00 33.02           O
ATOM    158  CB  LEU A  11     -11.169  87.826  70.252  1.00 31.26           C
ATOM    159  CG  LEU A  11      -9.648  87.610  70.431  1.00 34.91           C
ATOM    160  CD1 LEU A  11      -9.077  88.696  71.326  1.00 30.86           C
ATOM    161  CD2 LEU A  11      -9.384  86.248  71.054  1.00 36.75           C
ATOM    162  H   LEU A  11     -11.599  88.615  67.698  1.00 37.23           H
ATOM    163  HA  LEU A  11     -11.686  86.256  69.029  1.00 39.62           H
ATOM    164  HB2 LEU A  11     -11.303  88.783  70.204  1.00 37.52           H
ATOM    165  HB3 LEU A  11     -11.597  87.494  71.049  1.00 37.52           H
ATOM    166  HG  LEU A  11      -9.216  87.640  69.571  1.00 41.90           H
ATOM    167 HD11 LEU A  11      -8.126  88.554  71.447  1.00 37.04           H
ATOM    168 HD12 LEU A  11      -9.221  89.560  70.911  1.00 37.04           H
ATOM    169 HD13 LEU A  11      -9.519  88.677  72.187  1.00 37.04           H
ATOM    170 HD21 LEU A  11      -8.433  86.137  71.177  1.00 44.10           H
ATOM    171 HD22 LEU A  11      -9.828  86.207  71.914  1.00 44.10           H
ATOM    172 HD23 LEU A  11      -9.731  85.557  70.470  1.00 44.10           H
ATOM    173  N   THR A  12     -14.019  86.480  69.862  1.00 41.42           N
ATOM    174  CA  THR A  12     -15.403  86.653  70.313  1.00 31.95           C
ATOM    175  C   THR A  12     -15.381  86.901  71.817  1.00 35.26           C
ATOM    176  O   THR A  12     -14.412  86.546  72.506  1.00 32.12           O
ATOM    177  CB  THR A  12     -16.284  85.435  69.988  1.00 37.18           C
ATOM    178  OG1 THR A  12     -15.819  84.278  70.706  1.00 35.76           O
ATOM    179  CG2 THR A  12     -16.222  85.089  68.525  1.00 35.26           C
ATOM    180  H   THR A  12     -13.681  85.723  70.069  1.00 49.70           H
ATOM    181  HA  THR A  12     -15.791  87.414  69.872  1.00 38.34           H
ATOM    182  HB  THR A  12     -17.194  85.620  70.239  1.00 44.61           H
ATOM    183  HG1 THR A  12     -16.245  83.603  70.455  1.00 42.91           H
ATOM    184 HG21 THR A  12     -16.744  84.304  68.350  1.00 42.32           H
ATOM    185 HG22 THR A  12     -16.511  85.829  67.976  1.00 42.32           H
ATOM    186 HG23 THR A  12     -15.293  84.882  68.298  1.00 42.32           H
ATOM    187  N   LYS A  13     -16.444  87.540  72.313  1.00 35.61           N
ATOM    188  CA  LYS A  13     -16.564  87.723  73.758  1.00 34.03           C
ATOM    189  C   LYS A  13     -16.585  86.383  74.486  1.00 36.51           C
ATOM    190  O   LYS A  13     -16.075  86.291  75.620  1.00 32.93           O
ATOM    191  CB  LYS A  13     -17.825  88.514  74.103  1.00 36.62           C
ATOM    192  CG  LYS A  13     -17.826  89.095  75.521  1.00 32.71           C
ATOM    193  CD  LYS A  13     -18.989  90.075  75.726  1.00 39.21           C
ATOM    194  CE  LYS A  13     -19.314  90.242  77.201  1.00 42.18           C
ATOM    195  NZ  LYS A  13     -18.440  91.271  77.820  1.00 45.29           N1+
ATOM    196  H   LYS A  13     -17.109  87.829  71.858  1.00 42.73           H
ATOM    197  HA  LYS A  13     -15.810  88.214  74.083  1.00 40.83           H
ATOM    198  HB2 LYS A  13     -17.938  89.236  73.470  1.00 43.95           H
ATOM    199  HB3 LYS A  13     -18.601  87.918  74.042  1.00 43.95           H
ATOM    200  HG2 LYS A  13     -17.906  88.389  76.173  1.00 39.26           H
ATOM    201  HG3 LYS A  13     -17.007  89.586  75.653  1.00 39.26           H
ATOM    202  HD2 LYS A  13     -18.752  90.939  75.356  1.00 47.06           H
ATOM    203  HD3 LYS A  13     -19.780  89.739  75.277  1.00 47.06           H
ATOM    204  HE2 LYS A  13     -20.240  90.523  77.308  1.00 50.62           H
ATOM    205  HE3 LYS A  13     -19.166  89.401  77.663  1.00 50.62           H
ATOM    206  HZ1 LYS A  13     -18.647  91.372  78.677  1.00 54.35           H
ATOM    207  HZ2 LYS A  13     -17.592  91.037  77.745  1.00 54.35           H
ATOM    208  HZ3 LYS A  13     -18.563  92.059  77.418  1.00 54.35           H
ATOM    209  N   ASN A  14     -17.181  85.353  73.852  1.00 33.06           N
ATOM    210  CA  ASN A  14     -17.237  84.006  74.439  1.00 39.53           C
ATOM    211  C   ASN A  14     -15.845  83.392  74.595  1.00 41.49           C
ATOM    212  O   ASN A  14     -15.615  82.649  75.549  1.00 36.29           O
ATOM    213  CB  ASN A  14     -18.102  83.089  73.573  1.00 34.73           C
ATOM    214  CG  ASN A  14     -18.304  81.720  74.197  1.00 37.72           C
ATOM    215  OD1 ASN A  14     -18.636  81.612  75.377  1.00 43.75           O
ATOM    216  ND2 ASN A  14     -18.073  80.665  73.425  1.00 36.78           N
ATOM    217  H   ASN A  14     -17.562  85.423  73.091  1.00 39.68           H
ATOM    218  HA  ASN A  14     -17.628  84.062  75.321  1.00 47.44           H
ATOM    219  HB2 ASN A  14     -18.984  83.501  73.477  1.00 41.67           H
ATOM    220  HB3 ASN A  14     -17.711  82.986  72.688  1.00 41.67           H
ATOM    221 HD21 ASN A  14     -18.171  79.883  73.763  1.00 44.13           H
ATOM    222 HD22 ASN A  14     -17.820  80.757  72.618  1.00 44.13           H
ATOM    223  N   ASP A  15     -14.922  83.688  73.662  1.00 42.90           N
ATOM    224  CA  ASP A  15     -13.543  83.204  73.755  1.00 38.98           C
ATOM    225  C   ASP A  15     -12.890  83.636  75.060  1.00 33.36           C
ATOM    226  O   ASP A  15     -12.019  82.933  75.576  1.00 37.18           O
ATOM    227  CB  ASP A  15     -12.694  83.730  72.593  1.00 34.93           C
ATOM    228  CG  ASP A  15     -13.021  83.075  71.263  1.00 46.92           C
ATOM    229  OD1 ASP A  15     -12.740  83.729  70.213  1.00 44.41           O
ATOM    230  OD2 ASP A  15     -13.550  81.939  71.249  1.00 49.39           O1-
ATOM    231  H   ASP A  15     -15.084  84.176  72.982  1.00 51.48           H
ATOM    232  HA  ASP A  15     -13.540  82.234  73.727  1.00 46.78           H
ATOM    233  HB2 ASP A  15     -12.869  84.679  72.498  1.00 41.92           H
ATOM    234  HB3 ASP A  15     -11.757  83.594  72.780  1.00 41.92           H
ATOM    235  N   LEU A  16     -13.276  84.790  75.585  1.00 33.21           N
ATOM    236  CA  LEU A  16     -12.661  85.359  76.780  1.00 34.27           C
ATOM    237  C   LEU A  16     -13.129  84.692  78.059  1.00 33.09           C
ATOM    238  O   LEU A  16     -12.479  84.846  79.101  1.00 33.12           O
ATOM    239  CB  LEU A  16     -12.958  86.855  76.869  1.00 35.18           C
ATOM    240  CG  LEU A  16     -11.877  87.821  76.347  1.00 33.03           C
ATOM    241  CD1 LEU A  16     -11.771  87.753  74.835  1.00 35.22           C
ATOM    242  CD2 LEU A  16     -12.191  89.223  76.801  1.00 32.71           C
ATOM    243  H   LEU A  16     -13.913  85.254  75.254  1.00 39.86           H
ATOM    244  HA  LEU A  16     -11.704  85.237  76.724  1.00 41.13           H
ATOM    245  HB2 LEU A  16     -13.756  87.032  76.340  1.00 42.22           H
ATOM    246  HB3 LEU A  16     -13.138  87.098  77.784  1.00 42.22           H
ATOM    247  HG  LEU A  16     -11.034  87.559  76.712  1.00 39.64           H
ATOM    248 HD11 LEU A  16     -11.093  88.389  74.544  1.00 42.26           H
ATOM    249 HD12 LEU A  16     -11.540  86.863  74.555  1.00 42.26           H
ATOM    250 HD13 LEU A  16     -12.623  88.013  74.447  1.00 42.26           H
ATOM    251 HD21 LEU A  16     -11.516  89.817  76.466  1.00 39.26           H
ATOM    252 HD22 LEU A  16     -13.058  89.488  76.458  1.00 39.26           H
ATOM    253 HD23 LEU A  16     -12.208  89.249  77.773  1.00 39.26           H
ATOM    254  N   GLN A  17     -14.293  84.020  78.020  1.00 40.64           N
ATOM    255  CA  GLN A  17     -14.832  83.258  79.156  1.00 39.11           C
ATOM    256  C   GLN A  17     -14.985  84.114  80.413  1.00 32.93           C
ATOM    257  O   GLN A  17     -14.730  83.653  81.533  1.00 39.36           O
ATOM    258  CB  GLN A  17     -13.973  82.011  79.467  1.00 38.20           C
ATOM    259  CG  GLN A  17     -14.192  80.870  78.485  1.00 35.65           C
ATOM    260  CD  GLN A  17     -13.264  79.677  78.756  1.00 39.19           C
ATOM    261  OE1 GLN A  17     -12.700  79.551  79.842  1.00 35.71           O
ATOM    262  NE2 GLN A  17     -13.106  78.807  77.750  1.00 38.47           N
ATOM    263  H   GLN A  17     -14.761  83.973  77.312  1.00 48.76           H
ATOM    264  HA  GLN A  17     -15.713  82.957  78.904  1.00 46.94           H
ATOM    265  HB2 GLN A  17     -13.037  82.254  79.421  1.00 45.85           H
ATOM    266  HB3 GLN A  17     -14.170  81.691  80.356  1.00 45.85           H
ATOM    267  HG2 GLN A  17     -15.110  80.545  78.565  1.00 42.78           H
ATOM    268  HG3 GLN A  17     -14.034  81.169  77.580  1.00 42.78           H
ATOM    269 HE21 GLN A  17     -13.509  78.938  76.997  1.00 46.16           H
ATOM    270 HE22 GLN A  17     -12.599  78.125  77.845  1.00 46.16           H
ATOM    271  N   GLY A  18     -15.416  85.355  80.246  1.00 42.48           N
ATOM    272  CA  GLY A  18     -15.703  86.225  81.371  1.00 32.92           C
ATOM    273  C   GLY A  18     -14.517  87.008  81.904  1.00 33.16           C
ATOM    274  O   GLY A  18     -14.629  87.666  82.952  1.00 32.43           O
ATOM    275  H   GLY A  18     -15.514  85.714  79.477  1.00 50.98           H
ATOM    276  HA2 GLY A  18     -16.382  86.859  81.110  1.00 39.50           H
ATOM    277  HA3 GLY A  18     -16.049  85.694  82.102  1.00 39.50           H
ATOM    278  N   ALA A  19     -13.389  86.952  81.218  1.00 35.81           N
ATOM    279  CA  ALA A  19     -12.199  87.673  81.659  1.00 45.35           C
ATOM    280  C   ALA A  19     -12.404  89.181  81.577  1.00 32.51           C
ATOM    281  O   ALA A  19     -12.941  89.694  80.608  1.00 32.48           O
ATOM    282  CB  ALA A  19     -10.997  87.266  80.814  1.00 36.88           C
ATOM    283  H   ALA A  19     -13.295  86.508  80.497  1.00 42.97           H
ATOM    284  HA  ALA A  19     -12.015  87.462  82.589  1.00 54.42           H
ATOM    285  HB1 ALA A  19     -10.211  87.757  81.101  1.00 44.26           H
ATOM    286  HB2 ALA A  19     -10.839  86.317  80.928  1.00 44.26           H
ATOM    287  HB3 ALA A  19     -11.179  87.456  79.879  1.00 44.26           H
ATOM    288  N   THR A  20     -11.957  89.887  82.617  1.00 33.40           N
ATOM    289  CA  THR A  20     -12.009  91.342  82.650  1.00 40.63           C
ATOM    290  C   THR A  20     -10.627  91.980  82.716  1.00 39.98           C
ATOM    291  O   THR A  20     -10.525  93.205  82.577  1.00 35.04           O
ATOM    292  CB  THR A  20     -12.829  91.837  83.837  1.00 32.47           C
ATOM    293  OG1 THR A  20     -12.270  91.318  85.046  1.00 33.22           O
ATOM    294  CG2 THR A  20     -14.286  91.381  83.719  1.00 33.84           C
ATOM    295  H   THR A  20     -11.569  89.537  83.303  1.00 40.08           H
ATOM    296  HA  THR A  20     -12.431  91.664  81.844  1.00 48.76           H
ATOM    297  HB  THR A  20     -12.824  92.805  83.881  1.00 38.97           H
ATOM    298  HG1 THR A  20     -12.795  91.511  85.694  1.00 39.86           H
ATOM    299 HG21 THR A  20     -14.777  91.683  84.494  1.00 40.61           H
ATOM    300 HG22 THR A  20     -14.690  91.711  82.915  1.00 40.61           H
ATOM    301 HG23 THR A  20     -14.286  90.412  83.715  1.00 40.61           H
ATOM    302  N   LEU A  21      -9.579  91.201  82.931  1.00 43.41           N
ATOM    303  CA  LEU A  21      -8.210  91.713  83.039  1.00 35.80           C
ATOM    304  C   LEU A  21      -7.357  91.173  81.899  1.00 32.20           C
ATOM    305  O   LEU A  21      -7.442  89.994  81.536  1.00 32.10           O
ATOM    306  CB  LEU A  21      -7.585  91.345  84.367  1.00 32.27           C
ATOM    307  CG  LEU A  21      -6.283  92.061  84.730  1.00 39.67           C
ATOM    308  CD1 LEU A  21      -6.278  92.425  86.206  1.00 44.53           C
ATOM    309  CD2 LEU A  21      -5.053  91.205  84.386  1.00 32.98           C
ATOM    310  H   LEU A  21      -9.649  90.357  83.044  1.00 52.09           H
ATOM    311  HA  LEU A  21      -8.233  92.678  82.964  1.00 42.96           H
ATOM    312  HB2 LEU A  21      -8.226  91.522  85.068  1.00 38.73           H
ATOM    313  HB3 LEU A  21      -7.390  90.396  84.343  1.00 38.73           H
ATOM    314  HG  LEU A  21      -6.224  92.880  84.215  1.00 47.60           H
ATOM    315 HD11 LEU A  21      -5.447  92.869  86.427  1.00 53.43           H
ATOM    316 HD12 LEU A  21      -7.029  93.014  86.393  1.00 53.43           H
ATOM    317 HD13 LEU A  21      -6.364  91.613  86.736  1.00 53.43           H
ATOM    318 HD21 LEU A  21      -4.248  91.683  84.661  1.00 39.58           H
ATOM    319 HD22 LEU A  21      -5.108  90.374  84.893  1.00 39.58           H
ATOM    320 HD23 LEU A  21      -5.032  91.016  83.448  1.00 39.58           H
ATOM    321  N   ALA A  22      -6.538  92.068  81.323  1.00 32.09           N
ATOM    322  CA  ALA A  22      -5.620  91.675  80.274  1.00 31.95           C
ATOM    323  C   ALA A  22      -4.220  92.190  80.584  1.00 31.92           C
ATOM    324  O   ALA A  22      -4.052  93.311  81.050  1.00 31.86           O
ATOM    325  CB  ALA A  22      -6.077  92.184  78.906  1.00 31.97           C
ATOM    326  H   ALA A  22      -6.524  92.890  81.536  1.00 38.51           H
ATOM    327  HA  ALA A  22      -5.582  90.706  80.235  1.00 38.34           H
ATOM    328  HB1 ALA A  22      -5.432  91.916  78.231  1.00 38.37           H
ATOM    329  HB2 ALA A  22      -6.939  91.799  78.695  1.00 38.37           H
ATOM    330  HB3 ALA A  22      -6.139  93.148  78.937  1.00 38.37           H
ATOM    331  N   ILE A  23      -3.224  91.339  80.336  1.00 41.45           N
ATOM    332  CA  ILE A  23      -1.819  91.759  80.351  1.00 34.75           C
ATOM    333  C   ILE A  23      -1.451  92.084  78.913  1.00 31.69           C
ATOM    334  O   ILE A  23      -1.725  91.282  78.005  1.00 31.55           O
ATOM    335  CB  ILE A  23      -0.910  90.653  80.938  1.00 39.09           C
ATOM    336  CG1 ILE A  23      -1.199  90.484  82.435  1.00 31.70           C
ATOM    337  CG2 ILE A  23       0.572  90.989  80.704  1.00 35.99           C
ATOM    338  CD1 ILE A  23      -0.894  89.101  82.956  1.00 37.90           C
ATOM    339  H   ILE A  23      -3.341  90.511  80.152  1.00 49.74           H
ATOM    340  HA  ILE A  23      -1.706  92.544  80.897  1.00 41.70           H
ATOM    341  HB  ILE A  23      -1.107  89.819  80.489  1.00 46.91           H
ATOM    342 HG12 ILE A  23      -0.645  91.113  82.925  1.00 38.04           H
ATOM    343 HG13 ILE A  23      -2.125  90.683  82.605  1.00 38.04           H
ATOM    344 HG21 ILE A  23       1.116  90.288  81.092  1.00 43.18           H
ATOM    345 HG22 ILE A  23       0.751  91.047  79.758  1.00 43.18           H
ATOM    346 HG23 ILE A  23       0.775  91.831  81.139  1.00 43.18           H
ATOM    347 HD11 ILE A  23      -1.103  89.065  83.907  1.00 45.48           H
ATOM    348 HD12 ILE A  23      -1.450  88.455  82.483  1.00 45.48           H
ATOM    349 HD13 ILE A  23       0.035  88.887  82.819  1.00 45.48           H
ATOM    350  N   VAL A  24      -0.866  93.270  78.696  1.00 31.67           N
ATOM    351  CA  VAL A  24      -0.609  93.691  77.305  1.00 38.06           C
ATOM    352  C   VAL A  24       0.876  93.969  77.038  1.00 32.12           C
ATOM    353  O   VAL A  24       1.369  95.085  77.262  1.00 31.73           O
ATOM    354  CB  VAL A  24      -1.500  94.888  76.907  1.00 31.67           C
ATOM    355  CG1 VAL A  24      -2.913  94.385  76.599  1.00 31.65           C
ATOM    356  CG2 VAL A  24      -1.545  95.975  77.979  1.00 31.35           C
ATOM    357  H   VAL A  24      -0.622  93.812  79.307  1.00 38.01           H
ATOM    358  HA  VAL A  24      -0.879  92.971  76.719  1.00 45.67           H
ATOM    359  HB  VAL A  24      -1.145  95.287  76.102  1.00 38.01           H
ATOM    360 HG11 VAL A  24      -3.458  95.148  76.343  1.00 37.98           H
ATOM    361 HG12 VAL A  24      -2.876  93.758  75.856  1.00 37.98           H
ATOM    362 HG13 VAL A  24      -3.284  93.972  77.375  1.00 37.98           H
ATOM    363 HG21 VAL A  24      -2.125  96.690  77.681  1.00 37.62           H
ATOM    364 HG22 VAL A  24      -1.897  95.599  78.795  1.00 37.62           H
ATOM    365 HG23 VAL A  24      -0.663  96.325  78.127  1.00 37.62           H
ATOM    366  N   PRO A  25       1.614  92.979  76.545  1.00 31.87           N
ATOM    367  CA  PRO A  25       2.991  93.210  76.081  1.00 37.65           C
ATOM    368  C   PRO A  25       3.010  93.842  74.690  1.00 32.10           C
ATOM    369  O   PRO A  25       2.056  93.733  73.925  1.00 33.94           O
ATOM    370  CB  PRO A  25       3.572  91.794  76.040  1.00 38.50           C
ATOM    371  CG  PRO A  25       2.368  90.918  75.688  1.00 35.24           C
ATOM    372  CD  PRO A  25       1.182  91.586  76.348  1.00 39.55           C
ATOM    373  HA  PRO A  25       3.485  93.773  76.688  1.00 45.18           H
ATOM    374  HB2 PRO A  25       4.221  91.717  75.335  1.00 46.19           H
ATOM    375  HB3 PRO A  25       3.933  91.544  76.901  1.00 46.19           H
ATOM    376  HG2 PRO A  25       2.245  90.870  74.735  1.00 42.29           H
ATOM    377  HG3 PRO A  25       2.496  90.029  76.063  1.00 42.29           H
ATOM    378  HD2 PRO A  25       0.413  91.545  75.775  1.00 47.46           H
ATOM    379  HD3 PRO A  25       0.987  91.187  77.209  1.00 47.46           H
ATOM    380  N   GLY A  26       4.142  94.449  74.342  1.00 39.02           N
ATOM    381  CA  GLY A  26       4.297  95.008  73.011  1.00 32.31           C
ATOM    382  C   GLY A  26       4.528  93.941  71.974  1.00 32.48           C
ATOM    383  O   GLY A  26       3.970  94.011  70.866  1.00 32.39           O
ATOM    384  H   GLY A  26       4.829  94.526  74.853  1.00 46.83           H
ATOM    385  HA2 GLY A  26       3.498  95.497  72.756  1.00 38.78           H
ATOM    386  HA3 GLY A  26       5.036  95.618  72.989  1.00 38.78           H
ATOM    387  N   ASP A  27       5.358  92.949  72.334  1.00 42.12           N
ATOM    388  CA  ASP A  27       5.827  91.926  71.407  1.00 44.63           C
ATOM    389  C   ASP A  27       4.837  90.758  71.345  1.00 38.13           C
ATOM    390  O   ASP A  27       4.553  90.145  72.382  1.00 33.22           O
ATOM    391  CB  ASP A  27       7.237  91.433  71.821  1.00 32.88           C
ATOM    392  CG  ASP A  27       7.940  90.653  70.743  1.00 32.94           C
ATOM    393  OD1 ASP A  27       7.306  90.276  69.722  1.00 32.80           O
ATOM    394  OD2 ASP A  27       9.168  90.404  70.885  1.00 44.72           O1-
ATOM    395  H   ASP A  27       5.709  92.907  73.117  1.00 50.54           H
ATOM    396  HA  ASP A  27       5.921  92.314  70.537  1.00 53.55           H
ATOM    397  HB2 ASP A  27       7.774  92.200  72.066  1.00 39.46           H
ATOM    398  HB3 ASP A  27       7.144  90.852  72.592  1.00 39.46           H
ATOM    399  N   PRO A  28       4.304  90.426  70.164  1.00 33.54           N
ATOM    400  CA  PRO A  28       3.490  89.213  70.003  1.00 34.61           C
ATOM    401  C   PRO A  28       4.218  87.922  70.353  1.00 42.55           C
ATOM    402  O   PRO A  28       3.542  86.935  70.692  1.00 34.32           O
ATOM    403  CB  PRO A  28       3.113  89.239  68.528  1.00 33.74           C
ATOM    404  CG  PRO A  28       4.084  90.147  67.901  1.00 33.63           C
ATOM    405  CD  PRO A  28       4.398  91.171  68.916  1.00 38.40           C
ATOM    406  HA  PRO A  28       2.701  89.240  70.570  1.00 41.53           H
ATOM    407  HB2 PRO A  28       3.182  88.356  68.141  1.00 40.49           H
ATOM    408  HB3 PRO A  28       2.210  89.579  68.412  1.00 40.49           H
ATOM    409  HG2 PRO A  28       4.906  89.652  67.668  1.00 40.36           H
ATOM    410  HG3 PRO A  28       3.731  90.560  67.108  1.00 40.36           H
ATOM    411  HD2 PRO A  28       5.303  91.503  68.801  1.00 46.08           H
ATOM    412  HD3 PRO A  28       3.764  91.900  68.916  1.00 46.08           H
ATOM    413  N   ASP A  29       5.545  87.899  70.257  1.00 34.74           N
ATOM    414  CA  ASP A  29       6.333  86.717  70.578  1.00 35.56           C
ATOM    415  C   ASP A  29       6.479  86.518  72.072  1.00 35.40           C
ATOM    416  O   ASP A  29       6.900  85.449  72.501  1.00 47.52           O
ATOM    417  CB  ASP A  29       7.730  86.802  69.944  1.00 42.58           C
ATOM    418  CG  ASP A  29       7.692  87.157  68.451  1.00 38.10           C
ATOM    419  OD1 ASP A  29       8.417  88.124  68.020  1.00 38.04           O
ATOM    420  OD2 ASP A  29       6.935  86.491  67.700  1.00 47.09           O1-
ATOM    421  H   ASP A  29       6.015  88.576  70.014  1.00 41.69           H
ATOM    422  HA  ASP A  29       5.901  85.937  70.211  1.00 42.67           H
ATOM    423  HB2 ASP A  29       8.208  87.509  70.405  1.00 51.09           H
ATOM    424  HB3 ASP A  29       8.193  85.963  70.084  1.00 51.09           H
ATOM    425  N   ARG A  30       6.131  87.511  72.863  1.00 35.67           N
ATOM    426  CA  ARG A  30       6.182  87.442  74.319  1.00 35.92           C
ATOM    427  C   ARG A  30       4.853  86.964  74.938  1.00 44.59           C
ATOM    428  O   ARG A  30       4.793  86.735  76.158  1.00 36.01           O
ATOM    429  CB  ARG A  30       6.541  88.814  74.878  1.00 36.02           C
ATOM    430  CG  ARG A  30       7.350  88.801  76.156  1.00 51.88           C
ATOM    431  CD  ARG A  30       7.444  90.192  76.818  1.00 54.31           C
ATOM    432  NE  ARG A  30       8.068  91.183  75.932  1.00 68.89           N
ATOM    433  CZ  ARG A  30       7.718  92.472  75.867  1.00 53.58           C
ATOM    434  NH1 ARG A  30       6.743  92.967  76.635  1.00 42.83           N
ATOM    435  NH2 ARG A  30       8.347  93.270  75.027  1.00 52.64           N1+
ATOM    436  H   ARG A  30       5.811  88.250  72.563  1.00 42.81           H
ATOM    437  HA  ARG A  30       6.873  86.821  74.576  1.00 43.11           H
ATOM    438  HB2 ARG A  30       7.039  89.301  74.202  1.00 43.23           H
ATOM    439  HB3 ARG A  30       5.713  89.298  75.054  1.00 43.23           H
ATOM    440  HG2 ARG A  30       6.933  88.200  76.790  1.00 62.25           H
ATOM    441  HG3 ARG A  30       8.253  88.507  75.946  1.00 62.25           H
ATOM    442  HD2 ARG A  30       6.559  90.500  77.044  1.00 65.18           H
ATOM    443  HD3 ARG A  30       7.984  90.122  77.622  1.00 65.18           H
ATOM    444  HE  ARG A  30       8.721  90.926  75.438  1.00 82.67           H
ATOM    445 HH11 ARG A  30       6.325  92.456  77.179  1.00 51.39           H
ATOM    446 HH12 ARG A  30       6.529  93.789  76.582  1.00 51.39           H
ATOM    447 HH21 ARG A  30       8.990  92.967  74.536  1.00 63.17           H
ATOM    448 HH22 ARG A  30       8.136  94.103  74.986  1.00 63.17           H
ATOM    449  N   VAL A  31       3.804  86.858  74.123  1.00 41.63           N
ATOM    450  CA  VAL A  31       2.478  86.514  74.622  1.00 36.22           C
ATOM    451  C   VAL A  31       2.470  85.105  75.221  1.00 39.19           C
ATOM    452  O   VAL A  31       1.998  84.897  76.350  1.00 36.24           O
ATOM    453  CB  VAL A  31       1.434  86.645  73.489  1.00 36.68           C
ATOM    454  CG1 VAL A  31       0.036  86.210  73.974  1.00 42.73           C
ATOM    455  CG2 VAL A  31       1.366  88.091  72.980  1.00 38.49           C
ATOM    456  H   VAL A  31       3.838  86.998  73.283  1.00 49.95           H
ATOM    457  HA  VAL A  31       2.235  87.128  75.329  1.00 43.47           H
ATOM    458  HB  VAL A  31       1.690  86.073  72.755  1.00 44.01           H
ATOM    459 HG11 VAL A  31      -0.593  86.323  73.248  1.00 51.27           H
ATOM    460 HG12 VAL A  31       0.063  85.283  74.240  1.00 51.27           H
ATOM    461 HG13 VAL A  31      -0.220  86.766  74.723  1.00 51.27           H
ATOM    462 HG21 VAL A  31       0.697  88.141  72.288  1.00 46.19           H
ATOM    463 HG22 VAL A  31       1.131  88.657  73.723  1.00 46.19           H
ATOM    464 HG23 VAL A  31       2.238  88.334  72.630  1.00 46.19           H
ATOM    465  N   GLU A  32       2.966  84.123  74.452  1.00 37.35           N
ATOM    466  CA  GLU A  32       2.992  82.732  74.908  1.00 44.09           C
ATOM    467  C   GLU A  32       3.750  82.585  76.226  1.00 44.58           C
ATOM    468  O   GLU A  32       3.295  81.865  77.133  1.00 40.19           O
ATOM    469  CB  GLU A  32       3.603  81.828  73.838  1.00 45.83           C
ATOM    470  CG  GLU A  32       3.484  80.333  74.144  1.00 45.34           C
ATOM    471  CD  GLU A  32       4.273  79.462  73.207  1.00 37.93           C
ATOM    472  OE1 GLU A  32       4.626  78.343  73.613  1.00 47.98           O
ATOM    473  OE2 GLU A  32       4.529  79.864  72.061  1.00 52.63           O1-
ATOM    474  H   GLU A  32       3.300  84.246  73.669  1.00 44.82           H
ATOM    475  HA  GLU A  32       2.082  82.430  75.070  1.00 52.91           H
ATOM    476  HB2 GLU A  32       3.180  81.997  72.986  1.00 54.99           H
ATOM    477  HB3 GLU A  32       4.554  82.027  73.772  1.00 54.99           H
ATOM    478  HG2 GLU A  32       3.790  80.156  75.041  1.00 54.41           H
ATOM    479  HG3 GLU A  32       2.560  80.071  74.060  1.00 54.41           H
ATOM    480  N   LYS A  33       4.890  83.280  76.353  1.00 42.83           N
ATOM    481  CA  LYS A  33       5.735  83.189  77.542  1.00 37.40           C
ATOM    482  C   LYS A  33       5.021  83.677  78.797  1.00 44.83           C
ATOM    483  O   LYS A  33       5.198  83.099  79.880  1.00 46.69           O
ATOM    484  CB  LYS A  33       7.014  83.995  77.337  1.00 42.30           C
ATOM    485  CG  LYS A  33       7.948  83.421  76.280  1.00 55.00           C
ATOM    486  CD  LYS A  33       9.360  84.031  76.399  1.00 56.58           C
ATOM    487  CE  LYS A  33       9.589  85.126  75.355  1.00 46.72           C
ATOM    488  NZ  LYS A  33      10.074  84.550  74.071  1.00 56.53           N1+
ATOM    489  H   LYS A  33       5.182  83.813  75.751  1.00 51.40           H
ATOM    490  HA  LYS A  33       5.983  82.267  77.679  1.00 44.88           H
ATOM    491  HB2 LYS A  33       6.776  84.891  77.050  1.00 50.76           H
ATOM    492  HB3 LYS A  33       7.498  84.048  78.171  1.00 50.76           H
ATOM    493  HG2 LYS A  33       8.017  82.465  76.409  1.00 66.00           H
ATOM    494  HG3 LYS A  33       7.598  83.616  75.398  1.00 66.00           H
ATOM    495  HD2 LYS A  33       9.477  84.422  77.278  1.00 67.89           H
ATOM    496  HD3 LYS A  33      10.019  83.331  76.261  1.00 67.89           H
ATOM    497  HE2 LYS A  33       8.749  85.574  75.179  1.00 56.06           H
ATOM    498  HE3 LYS A  33      10.245  85.756  75.678  1.00 56.06           H
ATOM    499  HZ1 LYS A  33      10.200  85.196  73.470  1.00 67.84           H
ATOM    500  HZ2 LYS A  33      10.851  84.126  74.199  1.00 67.84           H
ATOM    501  HZ3 LYS A  33       9.486  83.968  73.750  1.00 67.84           H
ATOM    502  N   ILE A  34       4.258  84.768  78.688  1.00 37.37           N
ATOM    503  CA  ILE A  34       3.533  85.287  79.849  1.00 41.34           C
ATOM    504  C   ILE A  34       2.411  84.321  80.247  1.00 39.58           C
ATOM    505  O   ILE A  34       2.172  84.079  81.435  1.00 37.42           O
ATOM    506  CB  ILE A  34       2.995  86.704  79.567  1.00 44.45           C
ATOM    507  CG1 ILE A  34       4.144  87.703  79.481  1.00 42.19           C
ATOM    508  CG2 ILE A  34       2.005  87.168  80.654  1.00 37.08           C
ATOM    509  CD1 ILE A  34       3.857  88.907  78.595  1.00 44.79           C
ATOM    510  H   ILE A  34       4.142  85.198  77.969  1.00 44.85           H
ATOM    511  HA  ILE A  34       4.128  85.341  80.610  1.00 49.61           H
ATOM    512  HB  ILE A  34       2.529  86.687  78.715  1.00 53.35           H
ATOM    513 HG12 ILE A  34       4.334  88.033  80.367  1.00 50.63           H
ATOM    514 HG13 ILE A  34       4.921  87.246  79.127  1.00 50.63           H
ATOM    515 HG21 ILE A  34       1.708  88.062  80.439  1.00 44.50           H
ATOM    516 HG22 ILE A  34       1.245  86.575  80.675  1.00 44.50           H
ATOM    517 HG23 ILE A  34       2.451  87.170  81.512  1.00 44.50           H
ATOM    518 HD11 ILE A  34       4.644  89.474  78.583  1.00 53.75           H
ATOM    519 HD12 ILE A  34       3.679  88.588  77.692  1.00 53.75           H
ATOM    520 HD13 ILE A  34       3.103  89.395  78.938  1.00 53.75           H
ATOM    521  N   ALA A  35       1.722  83.766  79.255  1.00 42.30           N
ATOM    522  CA  ALA A  35       0.569  82.906  79.509  1.00 39.63           C
ATOM    523  C   ALA A  35       1.004  81.586  80.124  1.00 40.89           C
ATOM    524  O   ALA A  35       0.282  81.033  80.955  1.00 44.59           O
ATOM    525  CB  ALA A  35      -0.206  82.646  78.218  1.00 38.13           C
ATOM    526  H   ALA A  35       1.896  83.895  78.427  1.00 50.77           H
ATOM    527  HA  ALA A  35      -0.029  83.320  80.148  1.00 47.55           H
ATOM    528  HB1 ALA A  35      -0.940  82.035  78.394  1.00 45.76           H
ATOM    529  HB2 ALA A  35      -0.543  83.479  77.875  1.00 45.76           H
ATOM    530  HB3 ALA A  35       0.394  82.239  77.571  1.00 45.76           H
ATOM    531  N   ALA A  36       2.176  81.065  79.718  1.00 56.27           N
ATOM    532  CA  ALA A  36       2.707  79.793  80.220  1.00 40.97           C
ATOM    533  C   ALA A  36       3.095  79.870  81.686  1.00 38.53           C
ATOM    534  O   ALA A  36       3.283  78.821  82.312  1.00 41.77           O
ATOM    535  CB  ALA A  36       3.893  79.328  79.397  1.00 38.38           C
ATOM    536  H   ALA A  36       2.684  81.447  79.135  1.00 67.53           H
ATOM    537  HA  ALA A  36       2.023  79.112  80.146  1.00 49.16           H
ATOM    538  HB1 ALA A  36       4.241  78.503  79.752  1.00 46.06           H
ATOM    539  HB2 ALA A  36       3.619  79.206  78.479  1.00 46.06           H
ATOM    540  HB3 ALA A  36       4.583  80.019  79.438  1.00 46.06           H
ATOM    541  N   LEU A  37       3.176  81.064  82.245  1.00 40.22           N
ATOM    542  CA  LEU A  37       3.378  81.258  83.677  1.00 43.43           C
ATOM    543  C   LEU A  37       2.095  81.076  84.477  1.00 45.86           C
ATOM    544  O   LEU A  37       2.117  81.158  85.709  1.00 45.15           O
ATOM    545  CB  LEU A  37       3.930  82.650  83.949  1.00 40.51           C
ATOM    546  CG  LEU A  37       5.358  82.773  84.468  1.00 57.67           C
ATOM    547  CD1 LEU A  37       6.377  82.763  83.299  1.00 53.39           C
ATOM    548  CD2 LEU A  37       5.517  84.050  85.312  1.00 47.83           C
ATOM    549  H   LEU A  37       3.074  81.794  81.804  1.00 48.26           H
ATOM    550  HA  LEU A  37       4.023  80.608  83.992  1.00 52.12           H
ATOM    551  HB2 LEU A  37       3.907  83.139  83.106  1.00 48.61           H
ATOM    552  HB3 LEU A  37       3.356  83.098  84.582  1.00 48.61           H
ATOM    553  HG  LEU A  37       5.549  82.012  85.035  1.00 69.21           H
ATOM    554 HD11 LEU A  37       7.273  82.847  83.663  1.00 64.07           H
ATOM    555 HD12 LEU A  37       6.297  81.934  82.808  1.00 64.07           H
ATOM    556 HD13 LEU A  37       6.196  83.518  82.716  1.00 64.07           H
ATOM    557 HD21 LEU A  37       6.436  84.109  85.627  1.00 57.40           H
ATOM    558 HD22 LEU A  37       5.321  84.815  84.758  1.00 57.40           H
ATOM    559 HD23 LEU A  37       4.914  84.014  86.069  1.00 57.40           H
ATOM    560  N   MET A  38       0.971  80.893  83.803  1.00 49.43           N
ATOM    561  CA  MET A  38      -0.326  80.748  84.446  1.00 47.30           C
ATOM    562  C   MET A  38      -0.979  79.431  84.018  1.00 56.10           C
ATOM    563  O   MET A  38      -0.559  78.784  83.048  1.00 47.76           O
ATOM    564  CB  MET A  38      -1.239  81.936  84.102  1.00 46.56           C
ATOM    565  CG  MET A  38      -0.718  83.285  84.602  1.00 54.71           C
ATOM    566  SD  MET A  38      -1.670  84.761  84.112  1.00 45.57           S
ATOM    567  CE  MET A  38      -1.364  84.806  82.357  1.00 38.33           C
ATOM    568  H   MET A  38       0.949  80.874  82.951  1.00 59.32           H
ATOM    569  HA  MET A  38      -0.194  80.736  85.404  1.00 56.76           H
ATOM    570  HB2 MET A  38      -1.338  81.986  83.139  1.00 55.87           H
ATOM    571  HB3 MET A  38      -2.105  81.782  84.511  1.00 55.87           H
ATOM    572  HG2 MET A  38      -0.676  83.261  85.566  1.00 65.65           H
ATOM    573  HG3 MET A  38       0.172  83.411  84.251  1.00 65.65           H
ATOM    574  HE1 MET A  38      -1.862  85.552  81.987  1.00 46.00           H
ATOM    575  HE2 MET A  38      -0.412  84.964  82.239  1.00 46.00           H
ATOM    576  HE3 MET A  38      -1.621  83.979  81.937  1.00 46.00           H
ATOM    577  N   ASP A  39      -2.043  79.050  84.741  1.00 57.88           N
ATOM    578  CA  ASP A  39      -2.680  77.744  84.531  1.00 49.13           C
ATOM    579  C   ASP A  39      -3.484  77.702  83.229  1.00 43.62           C
ATOM    580  O   ASP A  39      -3.995  78.718  82.746  1.00 54.84           O
ATOM    581  CB  ASP A  39      -3.588  77.404  85.719  1.00 45.53           C
ATOM    582  CG  ASP A  39      -2.910  77.641  87.076  1.00 47.10           C
ATOM    583  OD1 ASP A  39      -1.883  76.987  87.341  1.00 48.86           O
ATOM    584  OD2 ASP A  39      -3.382  78.491  87.875  1.00 51.78           O1-
ATOM    585  H   ASP A  39      -2.379  79.514  85.377  1.00 69.46           H
ATOM    586  HA  ASP A  39      -1.993  77.069  84.478  1.00 58.96           H
ATOM    587  HB2 ASP A  39      -4.396  77.933  85.676  1.00 54.63           H
ATOM    588  HB3 ASP A  39      -3.824  76.463  85.677  1.00 54.63           H
ATOM    589  N   LYS A  40      -3.592  76.520  82.660  1.00 48.00           N
ATOM    590  CA  LYS A  40      -4.361  76.224  81.447  1.00 48.06           C
ATOM    591  C   LYS A  40      -4.183  77.259  80.347  1.00 55.58           C
ATOM    592  O   LYS A  40      -5.136  77.949  79.970  1.00 47.06           O
ATOM    593  CB  LYS A  40      -5.866  76.103  81.798  1.00 56.32           C
ATOM    594  CG  LYS A  40      -6.261  74.713  82.320  1.00 66.39           C
ATOM    595  CD  LYS A  40      -7.486  74.793  83.238  1.00 62.75           C
ATOM    596  CE  LYS A  40      -8.715  74.172  82.578  1.00 62.77           C
ATOM    597  NZ  LYS A  40      -9.887  75.106  82.597  1.00 58.77           N1+
ATOM    598  H   LYS A  40      -3.197  75.811  82.974  1.00 57.60           H
ATOM    599  HA  LYS A  40      -4.070  75.384  81.101  1.00 57.68           H
ATOM    600  HB2 LYS A  40      -6.085  76.753  82.477  1.00 67.58           H
ATOM    601  HB3 LYS A  40      -6.378  76.264  81.001  1.00 67.58           H
ATOM    602  HG2 LYS A  40      -6.469  74.134  81.567  1.00 79.67           H
ATOM    603  HG3 LYS A  40      -5.526  74.329  82.824  1.00 79.67           H
ATOM    604  HD2 LYS A  40      -7.302  74.306  84.059  1.00 75.30           H
ATOM    605  HD3 LYS A  40      -7.678  75.721  83.445  1.00 75.30           H
ATOM    606  HE2 LYS A  40      -8.517  73.960  81.653  1.00 75.32           H
ATOM    607  HE3 LYS A  40      -8.964  73.360  83.049  1.00 75.32           H
ATOM    608  HZ1 LYS A  40     -10.588  74.730  82.200  1.00 70.53           H
ATOM    609  HZ2 LYS A  40     -10.096  75.315  83.436  1.00 70.53           H
ATOM    610  HZ3 LYS A  40      -9.678  75.854  82.158  1.00 70.53           H
ATOM    611  N   PRO A  41      -2.996  77.324  79.746  1.00 54.47           N
ATOM    612  CA  PRO A  41      -2.710  78.306  78.695  1.00 42.24           C
ATOM    613  C   PRO A  41      -3.181  77.813  77.343  1.00 38.63           C
ATOM    614  O   PRO A  41      -2.774  76.743  76.880  1.00 38.09           O
ATOM    615  CB  PRO A  41      -1.172  78.444  78.743  1.00 51.78           C
ATOM    616  CG  PRO A  41      -0.710  77.517  79.895  1.00 48.78           C
ATOM    617  CD  PRO A  41      -1.806  76.530  80.093  1.00 52.44           C
ATOM    618  HA  PRO A  41      -3.131  79.159  78.875  1.00 50.69           H
ATOM    619  HB2 PRO A  41      -0.792  78.133  77.909  1.00 62.14           H
ATOM    620  HB3 PRO A  41      -0.910  79.358  78.915  1.00 62.14           H
ATOM    621  HG2 PRO A  41       0.109  77.069  79.648  1.00 58.54           H
ATOM    622  HG3 PRO A  41      -0.586  78.043  80.702  1.00 58.54           H
ATOM    623  HD2 PRO A  41      -1.718  75.775  79.488  1.00 62.93           H
ATOM    624  HD3 PRO A  41      -1.832  76.226  81.007  1.00 62.93           H
ATOM    625  N   VAL A  42      -4.008  78.626  76.682  1.00 38.18           N
ATOM    626  CA  VAL A  42      -4.547  78.288  75.361  1.00 45.12           C
ATOM    627  C   VAL A  42      -4.317  79.461  74.411  1.00 45.19           C
ATOM    628  O   VAL A  42      -4.443  80.626  74.805  1.00 39.71           O
ATOM    629  CB  VAL A  42      -6.064  77.946  75.421  1.00 45.06           C
ATOM    630  CG1 VAL A  42      -6.534  77.353  74.074  1.00 37.16           C
ATOM    631  CG2 VAL A  42      -6.356  76.966  76.571  1.00 54.53           C
ATOM    632  H   VAL A  42      -4.282  79.376  76.991  1.00 45.81           H
ATOM    633  HA  VAL A  42      -4.069  77.523  75.017  1.00 54.14           H
ATOM    634  HB  VAL A  42      -6.562  78.753  75.588  1.00 54.08           H
ATOM    635 HG11 VAL A  42      -7.477  77.125  74.147  1.00 44.60           H
ATOM    636 HG12 VAL A  42      -6.403  77.992  73.365  1.00 44.60           H
ATOM    637 HG13 VAL A  42      -6.033  76.545  73.886  1.00 44.60           H
ATOM    638 HG21 VAL A  42      -7.304  76.755  76.567  1.00 65.44           H
ATOM    639 HG22 VAL A  42      -5.852  76.153  76.421  1.00 65.44           H
ATOM    640 HG23 VAL A  42      -6.104  77.366  77.415  1.00 65.44           H
ATOM    641  N   LYS A  43      -4.011  79.153  73.157  1.00 42.25           N
ATOM    642  CA  LYS A  43      -3.904  80.176  72.129  1.00 42.31           C
ATOM    643  C   LYS A  43      -5.299  80.439  71.539  1.00 44.13           C
ATOM    644  O   LYS A  43      -5.992  79.512  71.133  1.00 40.55           O
ATOM    645  CB  LYS A  43      -2.939  79.757  71.022  1.00 38.37           C
ATOM    646  CG  LYS A  43      -2.591  80.871  70.029  1.00 41.08           C
ATOM    647  CD  LYS A  43      -1.789  80.352  68.846  1.00 51.37           C
ATOM    648  CE  LYS A  43      -1.275  81.488  67.985  1.00 43.58           C
ATOM    649  NZ  LYS A  43      -1.399  81.188  66.538  1.00 50.35           N1+
ATOM    650  H   LYS A  43      -3.858  78.350  72.876  1.00 50.70           H
ATOM    651  HA  LYS A  43      -3.590  80.999  72.513  1.00 50.77           H
ATOM    652  HB2 LYS A  43      -2.119  79.451  71.426  1.00 46.05           H
ATOM    653  HB3 LYS A  43      -3.338  79.029  70.510  1.00 46.05           H
ATOM    654  HG2 LYS A  43      -3.409  81.259  69.680  1.00 49.30           H
ATOM    655  HG3 LYS A  43      -2.070  81.554  70.480  1.00 49.30           H
ATOM    656  HD2 LYS A  43      -1.028  79.852  69.180  1.00 61.64           H
ATOM    657  HD3 LYS A  43      -2.343  79.776  68.298  1.00 61.64           H
ATOM    658  HE2 LYS A  43      -1.777  82.289  68.179  1.00 52.29           H
ATOM    659  HE3 LYS A  43      -0.326  81.635  68.183  1.00 52.29           H
ATOM    660  HZ1 LYS A  43      -1.087  81.867  66.054  1.00 60.42           H
ATOM    661  HZ2 LYS A  43      -0.928  80.456  66.336  1.00 60.42           H
ATOM    662  HZ3 LYS A  43      -2.250  81.052  66.332  1.00 60.42           H
ATOM    663  N   LEU A  44      -5.683  81.714  71.465  1.00 35.26           N
ATOM    664  CA  LEU A  44      -6.987  82.090  70.929  1.00 34.78           C
ATOM    665  C   LEU A  44      -6.913  82.568  69.486  1.00 35.57           C
ATOM    666  O   LEU A  44      -7.675  82.083  68.637  1.00 34.38           O
ATOM    667  CB  LEU A  44      -7.633  83.168  71.798  1.00 35.56           C
ATOM    668  CG  LEU A  44      -8.022  82.784  73.239  1.00 36.07           C
ATOM    669  CD1 LEU A  44      -8.449  84.021  73.996  1.00 34.21           C
ATOM    670  CD2 LEU A  44      -9.148  81.759  73.246  1.00 34.53           C
ATOM    671  H   LEU A  44      -5.191  82.378  71.694  1.00 42.32           H
ATOM    672  HA  LEU A  44      -7.559  81.307  70.943  1.00 41.74           H
ATOM    673  HB2 LEU A  44      -7.009  83.898  71.870  1.00 42.67           H
ATOM    674  HB3 LEU A  44      -8.431  83.472  71.356  1.00 42.67           H
ATOM    675  HG  LEU A  44      -7.262  82.388  73.679  1.00 43.29           H
ATOM    676 HD11 LEU A  44      -8.726  83.771  74.885  1.00 41.06           H
ATOM    677 HD12 LEU A  44      -7.709  84.639  74.038  1.00 41.06           H
ATOM    678 HD13 LEU A  44      -9.200  84.437  73.545  1.00 41.06           H
ATOM    679 HD21 LEU A  44      -9.386  81.547  74.162  1.00 41.44           H
ATOM    680 HD22 LEU A  44      -9.923  82.127  72.792  1.00 41.44           H
ATOM    681 HD23 LEU A  44      -8.856  80.959  72.788  1.00 41.44           H
ATOM    682  N   ALA A  45      -6.013  83.514  69.184  1.00 34.03           N
ATOM    683  CA  ALA A  45      -5.956  84.072  67.830  1.00 33.97           C
ATOM    684  C   ALA A  45      -4.587  84.710  67.546  1.00 34.35           C
ATOM    685  O   ALA A  45      -3.888  85.181  68.450  1.00 33.44           O
ATOM    686  CB  ALA A  45      -7.067  85.101  67.606  1.00 34.68           C
ATOM    687  H   ALA A  45      -5.476  83.841  69.752  1.00 40.84           H
ATOM    688  HA  ALA A  45      -6.080  83.353  67.190  1.00 40.77           H
ATOM    689  HB1 ALA A  45      -6.989  85.482  66.718  1.00 41.62           H
ATOM    690  HB2 ALA A  45      -7.937  84.671  67.693  1.00 41.62           H
ATOM    691  HB3 ALA A  45      -6.994  85.806  68.268  1.00 41.62           H
ATOM    692  N   SER A  46      -4.257  84.763  66.267  1.00 33.28           N
ATOM    693  CA  SER A  46      -3.076  85.476  65.802  1.00 35.91           C
ATOM    694  C   SER A  46      -3.426  86.192  64.508  1.00 32.71           C
ATOM    695  O   SER A  46      -3.560  85.557  63.465  1.00 32.67           O
ATOM    696  CB  SER A  46      -1.892  84.526  65.596  1.00 33.31           C
ATOM    697  OG  SER A  46      -0.805  85.177  64.987  1.00 51.19           O
ATOM    698  H   SER A  46      -4.709  84.382  65.640  1.00 39.94           H
ATOM    699  HA  SER A  46      -2.821  86.131  66.465  1.00 43.09           H
ATOM    700  HB2 SER A  46      -1.627  84.176  66.464  1.00 39.97           H
ATOM    701  HB3 SER A  46      -2.176  83.791  65.026  1.00 39.97           H
ATOM    702  HG  SER A  46      -0.156  84.640  64.918  1.00 61.43           H
ATOM    703  N   HIS A  47      -3.540  87.521  64.581  1.00 32.39           N
ATOM    704  CA  HIS A  47      -3.797  88.334  63.392  1.00 41.81           C
ATOM    705  C   HIS A  47      -2.999  89.638  63.470  1.00 31.85           C
ATOM    706  O   HIS A  47      -3.014  90.332  64.487  1.00 31.60           O
ATOM    707  CB  HIS A  47      -5.291  88.647  63.222  1.00 32.17           C
ATOM    708  CG  HIS A  47      -6.137  87.433  63.019  1.00 39.09           C
ATOM    709  ND1 HIS A  47      -6.299  86.788  61.810  1.00 47.13           N
ATOM    710  CD2 HIS A  47      -6.881  86.753  63.905  1.00 32.58           C
ATOM    711  CE1 HIS A  47      -7.098  85.753  61.974  1.00 34.18           C
ATOM    712  NE2 HIS A  47      -7.470  85.710  63.235  1.00 40.66           N
ATOM    713  H   HIS A  47      -3.482  87.963  65.312  1.00 38.87           H
ATOM    714  HA  HIS A  47      -3.519  87.852  62.603  1.00 50.17           H
ATOM    715  HB2 HIS A  47      -5.433  89.308  62.533  1.00 38.61           H
ATOM    716  HB3 HIS A  47      -5.590  89.009  64.067  1.00 38.61           H
ATOM    717  HD1 HIS A  47      -5.934  87.001  61.049  1.00 56.55           H
ATOM    718  HD2 HIS A  47      -6.965  86.960  64.798  1.00 39.10           H
ATOM    719  HE1 HIS A  47      -7.378  85.149  61.324  1.00 41.01           H
ATOM    720  N   ARG A  48      -2.339  89.958  62.376  1.00 31.60           N
ATOM    721  CA  ARG A  48      -1.441  91.154  62.328  1.00 37.24           C
ATOM    722  C   ARG A  48      -0.472  91.086  63.511  1.00 31.58           C
ATOM    723  O   ARG A  48       0.108  90.025  63.781  1.00 33.34           O
ATOM    724  CB  ARG A  48      -2.272  92.435  62.290  1.00 31.42           C
ATOM    725  CG  ARG A  48      -3.081  92.673  61.041  1.00 31.37           C
ATOM    726  CD  ARG A  48      -3.659  94.088  61.022  1.00 31.30           C
ATOM    727  NE  ARG A  48      -4.371  94.366  59.798  1.00 31.01           N
ATOM    728  CZ  ARG A  48      -3.985  95.240  58.864  1.00 31.08           C
ATOM    729  NH1 ARG A  48      -2.845  95.948  58.988  1.00 32.96           N
ATOM    730  NH2 ARG A  48      -4.748  95.451  57.796  1.00 31.03           N1+
ATOM    731  H   ARG A  48      -2.374  89.514  61.644  1.00 37.92           H
ATOM    732  HA  ARG A  48      -0.920  91.113  61.515  1.00 44.68           H
ATOM    733  HB2 ARG A  48      -2.853  92.440  63.060  1.00 37.71           H
ATOM    734  HB3 ARG A  48      -1.650  93.174  62.376  1.00 37.71           H
ATOM    735  HG2 ARG A  48      -2.497  92.573  60.273  1.00 37.65           H
ATOM    736  HG3 ARG A  48      -3.797  92.043  61.017  1.00 37.65           H
ATOM    737  HD2 ARG A  48      -4.266  94.196  61.762  1.00 37.56           H
ATOM    738  HD3 ARG A  48      -2.944  94.725  61.105  1.00 37.56           H
ATOM    739  HE  ARG A  48      -5.104  93.948  59.659  1.00 37.22           H
ATOM    740 HH11 ARG A  48      -2.358  95.835  59.671  1.00 39.55           H
ATOM    741 HH12 ARG A  48      -2.622  96.482  58.379  1.00 39.55           H
ATOM    742 HH21 ARG A  48      -5.469  94.982  57.691  1.00 37.24           H
ATOM    743 HH22 ARG A  48      -4.497  95.978  57.176  1.00 37.24           H
ATOM    744  N   GLU A  49      -0.290  92.170  64.253  1.00 31.05           N
ATOM    745  CA  GLU A  49       0.579  92.217  65.410  1.00 30.86           C
ATOM    746  C   GLU A  49      -0.156  91.826  66.677  1.00 30.86           C
ATOM    747  O   GLU A  49       0.397  91.972  67.770  1.00 30.70           O
ATOM    748  CB  GLU A  49       1.184  93.630  65.577  1.00 36.05           C
ATOM    749  CG  GLU A  49       0.148  94.793  65.592  1.00 31.99           C
ATOM    750  CD  GLU A  49       0.050  95.496  64.256  1.00 29.54           C
ATOM    751  OE1 GLU A  49       0.583  96.605  64.093  1.00 28.86           O
ATOM    752  OE2 GLU A  49      -0.530  94.931  63.334  1.00 31.80           O1-
ATOM    753  H   GLU A  49      -0.695  92.911  64.098  1.00 37.26           H
ATOM    754  HA  GLU A  49       1.297  91.596  65.278  1.00 37.04           H
ATOM    755  HB2 GLU A  49       1.664  93.669  66.414  1.00 43.26           H
ATOM    756  HB3 GLU A  49       1.777  93.798  64.839  1.00 43.26           H
ATOM    757  HG2 GLU A  49      -0.721  94.436  65.812  1.00 38.39           H
ATOM    758  HG3 GLU A  49       0.411  95.448  66.257  1.00 38.39           H
ATOM    759  N   PHE A  50      -1.399  91.344  66.551  1.00 37.93           N
ATOM    760  CA  PHE A  50      -2.245  91.042  67.708  1.00 37.35           C
ATOM    761  C   PHE A  50      -2.305  89.522  67.932  1.00 32.69           C
ATOM    762  O   PHE A  50      -3.043  88.795  67.245  1.00 31.08           O
ATOM    763  CB  PHE A  50      -3.645  91.619  67.515  1.00 30.82           C
ATOM    764  CG  PHE A  50      -3.663  93.061  67.089  1.00 30.48           C
ATOM    765  CD1 PHE A  50      -4.077  93.409  65.815  1.00 33.60           C
ATOM    766  CD2 PHE A  50      -3.277  94.070  67.968  1.00 29.97           C
ATOM    767  CE1 PHE A  50      -4.119  94.771  65.409  1.00 32.34           C
ATOM    768  CE2 PHE A  50      -3.299  95.409  67.573  1.00 29.62           C
ATOM    769  CZ  PHE A  50      -3.717  95.758  66.287  1.00 29.70           C
ATOM    770  H   PHE A  50      -1.770  91.202  65.789  1.00 45.51           H
ATOM    771  HA  PHE A  50      -1.858  91.441  68.495  1.00 44.82           H
ATOM    772  HB2 PHE A  50      -4.103  91.085  66.841  1.00 36.99           H
ATOM    773  HB3 PHE A  50      -4.119  91.533  68.357  1.00 36.99           H
ATOM    774  HD1 PHE A  50      -4.339  92.745  65.218  1.00 40.32           H
ATOM    775  HD2 PHE A  50      -2.995  93.837  68.829  1.00 35.97           H
ATOM    776  HE1 PHE A  50      -4.388  94.982  64.542  1.00 38.80           H
ATOM    777  HE2 PHE A  50      -3.037  96.072  68.169  1.00 35.55           H
ATOM    778  HZ  PHE A  50      -3.735  96.647  66.020  1.00 35.64           H
ATOM    779  N   THR A  51      -1.524  89.047  68.895  1.00 31.32           N
ATOM    780  CA  THR A  51      -1.545  87.643  69.302  1.00 31.57           C
ATOM    781  C   THR A  51      -2.188  87.578  70.680  1.00 31.79           C
ATOM    782  O   THR A  51      -1.780  88.312  71.593  1.00 31.69           O
ATOM    783  CB  THR A  51      -0.148  87.042  69.324  1.00 31.51           C
ATOM    784  OG1 THR A  51       0.366  87.016  68.000  1.00 31.47           O
ATOM    785  CG2 THR A  51      -0.178  85.605  69.794  1.00 38.44           C
ATOM    786  H   THR A  51      -0.953  89.526  69.314  1.00 37.59           H
ATOM    787  HA  THR A  51      -2.072  87.129  68.684  1.00 37.89           H
ATOM    788  HB  THR A  51       0.417  87.562  69.920  1.00 37.82           H
ATOM    789  HG1 THR A  51       1.129  86.658  68.010  1.00 37.77           H
ATOM    790 HG21 THR A  51       0.725  85.242  69.787  1.00 46.13           H
ATOM    791 HG22 THR A  51      -0.548  85.517  70.677  1.00 46.13           H
ATOM    792 HG23 THR A  51      -0.705  85.091  69.162  1.00 46.13           H
ATOM    793  N   THR A  52      -3.202  86.721  70.812  1.00 32.13           N
ATOM    794  CA  THR A  52      -3.960  86.636  72.058  1.00 35.90           C
ATOM    795  C   THR A  52      -3.931  85.222  72.618  1.00 32.87           C
ATOM    796  O   THR A  52      -4.159  84.257  71.892  1.00 32.83           O
ATOM    797  CB  THR A  52      -5.425  87.089  71.864  1.00 32.53           C
ATOM    798  OG1 THR A  52      -5.424  88.283  71.108  1.00 32.63           O
ATOM    799  CG2 THR A  52      -6.078  87.402  73.196  1.00 32.54           C
ATOM    800  H   THR A  52      -3.479  86.206  70.176  1.00 38.56           H
ATOM    801  HA  THR A  52      -3.557  87.216  72.710  1.00 43.08           H
ATOM    802  HB  THR A  52      -5.929  86.395  71.408  1.00 39.04           H
ATOM    803  HG1 THR A  52      -5.829  88.131  70.437  1.00 39.16           H
ATOM    804 HG21 THR A  52      -6.987  87.709  73.052  1.00 39.05           H
ATOM    805 HG22 THR A  52      -6.077  86.648  73.782  1.00 39.05           H
ATOM    806 HG23 THR A  52      -5.587  88.133  73.597  1.00 39.05           H
ATOM    807  N   TRP A  53      -3.674  85.132  73.916  1.00 33.37           N
ATOM    808  CA  TRP A  53      -3.724  83.873  74.644  1.00 40.97           C
ATOM    809  C   TRP A  53      -4.671  84.005  75.827  1.00 37.04           C
ATOM    810  O   TRP A  53      -4.842  85.083  76.385  1.00 34.16           O
ATOM    811  CB  TRP A  53      -2.328  83.445  75.149  1.00 35.01           C
ATOM    812  CG  TRP A  53      -1.531  82.655  74.150  1.00 38.84           C
ATOM    813  CD1 TRP A  53      -1.121  83.053  72.910  1.00 41.79           C
ATOM    814  CD2 TRP A  53      -1.037  81.316  74.326  1.00 48.22           C
ATOM    815  NE1 TRP A  53      -0.408  82.041  72.291  1.00 44.59           N
ATOM    816  CE2 TRP A  53      -0.343  80.964  73.143  1.00 45.82           C
ATOM    817  CE3 TRP A  53      -1.141  80.372  75.373  1.00 36.96           C
ATOM    818  CZ2 TRP A  53       0.263  79.710  72.968  1.00 45.27           C
ATOM    819  CZ3 TRP A  53      -0.544  79.125  75.203  1.00 48.83           C
ATOM    820  CH2 TRP A  53       0.164  78.807  73.999  1.00 43.34           C
ATOM    821  H   TRP A  53      -3.446  85.803  74.396  1.00 40.05           H
ATOM    822  HA  TRP A  53      -4.053  83.173  74.060  1.00 49.17           H
ATOM    823  HB2 TRP A  53      -1.829  84.256  75.353  1.00 42.01           H
ATOM    824  HB3 TRP A  53      -2.429  82.922  75.948  1.00 42.01           H
ATOM    825  HD1 TRP A  53      -1.295  83.889  72.531  1.00 50.15           H
ATOM    826  HE1 TRP A  53      -0.061  82.083  71.504  1.00 53.51           H
ATOM    827  HE3 TRP A  53      -1.595  80.576  76.161  1.00 44.35           H
ATOM    828  HZ2 TRP A  53       0.715  79.489  72.180  1.00 54.32           H
ATOM    829  HZ3 TRP A  53      -0.595  78.494  75.885  1.00 58.59           H
ATOM    830  HH2 TRP A  53       0.552  77.962  73.907  1.00 52.01           H
ATOM    831  N   ARG A  54      -5.277  82.887  76.230  1.00 42.98           N
ATOM    832  CA  ARG A  54      -6.066  82.866  77.455  1.00 37.69           C
ATOM    833  C   ARG A  54      -5.398  81.934  78.460  1.00 35.31           C
ATOM    834  O   ARG A  54      -4.896  80.865  78.092  1.00 46.01           O
ATOM    835  CB  ARG A  54      -7.516  82.410  77.188  1.00 34.98           C
ATOM    836  CG  ARG A  54      -8.466  82.729  78.342  1.00 36.44           C
ATOM    837  CD  ARG A  54      -9.868  82.028  78.218  1.00 39.09           C
ATOM    838  NE  ARG A  54      -9.795  80.573  78.312  1.00 36.51           N
ATOM    839  CZ  ARG A  54     -10.057  79.729  77.310  1.00 44.03           C
ATOM    840  NH1 ARG A  54     -10.472  80.188  76.129  1.00 36.35           N
ATOM    841  NH2 ARG A  54      -9.935  78.406  77.484  1.00 45.17           N1+
ATOM    842  H   ARG A  54      -5.245  82.143  75.803  1.00 51.58           H
ATOM    843  HA  ARG A  54      -6.098  83.743  77.847  1.00 45.23           H
ATOM    844  HB2 ARG A  54      -7.825  82.850  76.391  1.00 41.98           H
ATOM    845  HB3 ARG A  54      -7.522  81.450  77.036  1.00 41.98           H
ATOM    846  HG2 ARG A  54      -8.071  82.440  79.173  1.00 43.73           H
ATOM    847  HG3 ARG A  54      -8.624  83.685  78.361  1.00 43.73           H
ATOM    848  HD2 ARG A  54     -10.439  82.356  78.924  1.00 46.91           H
ATOM    849  HD3 ARG A  54     -10.242  82.275  77.364  1.00 46.91           H
ATOM    850  HE  ARG A  54      -9.506  80.229  79.051  1.00 43.81           H
ATOM    851 HH11 ARG A  54     -10.547  81.023  76.004  1.00 43.62           H
ATOM    852 HH12 ARG A  54     -10.650  79.641  75.495  1.00 43.62           H
ATOM    853 HH21 ARG A  54      -9.677  78.095  78.242  1.00 54.20           H
ATOM    854 HH22 ARG A  54     -10.121  77.868  76.849  1.00 54.20           H
ATOM    855  N   ALA A  55      -5.417  82.332  79.724  1.00 35.69           N
ATOM    856  CA  ALA A  55      -4.882  81.500  80.792  1.00 44.07           C
ATOM    857  C   ALA A  55      -5.726  81.686  82.043  1.00 40.40           C
ATOM    858  O   ALA A  55      -6.641  82.513  82.089  1.00 38.20           O
ATOM    859  CB  ALA A  55      -3.407  81.829  81.088  1.00 47.01           C
ATOM    860  H   ALA A  55      -5.728  83.090  79.977  1.00 42.83           H
ATOM    861  HA  ALA A  55      -4.920  80.566  80.537  1.00 52.89           H
ATOM    862  HB1 ALA A  55      -3.085  81.283  81.812  1.00 56.41           H
ATOM    863  HB2 ALA A  55      -2.883  81.677  80.286  1.00 56.41           H
ATOM    864  HB3 ALA A  55      -3.360  82.767  81.338  1.00 56.41           H
ATOM    865  N   GLU A  56      -5.406  80.912  83.071  1.00 45.35           N
ATOM    866  CA  GLU A  56      -6.143  80.980  84.325  1.00 48.42           C
ATOM    867  C   GLU A  56      -5.224  81.413  85.455  1.00 39.37           C
ATOM    868  O   GLU A  56      -4.111  80.924  85.591  1.00 53.12           O
ATOM    869  CB  GLU A  56      -6.778  79.613  84.662  1.00 49.75           C
ATOM    870  CG  GLU A  56      -8.143  79.716  85.333  1.00 55.64           C
ATOM    871  CD  GLU A  56      -8.790  78.349  85.520  1.00 50.42           C
ATOM    872  OE1 GLU A  56      -8.554  77.723  86.575  1.00 52.44           O
ATOM    873  OE2 GLU A  56      -9.480  77.890  84.590  1.00 58.21           O1-
ATOM    874  H   GLU A  56      -4.782  80.318  83.056  1.00 54.41           H
ATOM    875  HA  GLU A  56      -6.850  81.628  84.258  1.00 58.11           H
ATOM    876  HB2 GLU A  56      -6.879  79.097  83.842  1.00 59.70           H
ATOM    877  HB3 GLU A  56      -6.186  79.130  85.264  1.00 59.70           H
ATOM    878  HG2 GLU A  56      -8.043  80.126  86.208  1.00 66.77           H
ATOM    879  HG3 GLU A  56      -8.733  80.253  84.782  1.00 66.77           H
ATOM    880  N   LEU A  57      -5.705  82.310  86.299  1.00 39.99           N
ATOM    881  CA  LEU A  57      -4.908  82.793  87.418  1.00 40.97           C
ATOM    882  C   LEU A  57      -5.772  82.814  88.667  1.00 44.90           C
ATOM    883  O   LEU A  57      -6.740  83.585  88.751  1.00 42.72           O
ATOM    884  CB  LEU A  57      -4.340  84.181  87.113  1.00 44.56           C
ATOM    885  CG  LEU A  57      -3.276  84.790  88.028  1.00 53.05           C
ATOM    886  CD1 LEU A  57      -2.012  83.939  88.094  1.00 50.70           C
ATOM    887  CD2 LEU A  57      -2.925  86.204  87.505  1.00 46.62           C
ATOM    888  H   LEU A  57      -6.486  82.665  86.223  1.00 47.98           H
ATOM    889  HA  LEU A  57      -4.169  82.196  87.580  1.00 49.16           H
ATOM    890  HB2 LEU A  57      -3.964  84.155  86.225  1.00 53.48           H
ATOM    891  HB3 LEU A  57      -5.085  84.802  87.116  1.00 53.48           H
ATOM    892  HG  LEU A  57      -3.627  84.872  88.924  1.00 63.66           H
ATOM    893 HD11 LEU A  57      -1.358  84.369  88.663  1.00 60.84           H
ATOM    894 HD12 LEU A  57      -2.237  83.064  88.448  1.00 60.84           H
ATOM    895 HD13 LEU A  57      -1.655  83.846  87.203  1.00 60.84           H
ATOM    896 HD21 LEU A  57      -2.237  86.590  88.075  1.00 55.94           H
ATOM    897 HD22 LEU A  57      -2.596  86.132  86.599  1.00 55.94           H
ATOM    898 HD23 LEU A  57      -3.716  86.759  87.532  1.00 55.94           H
ATOM    899  N   ASP A  58      -5.415  81.970  89.643  1.00 43.50           N
ATOM    900  CA  ASP A  58      -6.200  81.801  90.865  1.00 45.79           C
ATOM    901  C   ASP A  58      -7.673  81.494  90.548  1.00 37.58           C
ATOM    902  O   ASP A  58      -8.598  82.054  91.146  1.00 44.17           O
ATOM    903  CB  ASP A  58      -6.111  83.030  91.762  1.00 44.97           C
ATOM    904  CG  ASP A  58      -4.779  83.137  92.489  1.00 56.61           C
ATOM    905  OD1 ASP A  58      -4.549  84.166  93.173  1.00 59.50           O
ATOM    906  OD2 ASP A  58      -3.949  82.211  92.367  1.00 59.07           O1-
ATOM    907  H   ASP A  58      -4.727  81.472  89.594  1.00 52.21           H
ATOM    908  HA  ASP A  58      -5.854  81.049  91.351  1.00 54.94           H
ATOM    909  HB2 ASP A  58      -6.213  83.828  91.222  1.00 53.97           H
ATOM    910  HB3 ASP A  58      -6.823  83.000  92.426  1.00 53.97           H
ATOM    911  N   GLY A  59      -7.878  80.569  89.607  1.00 46.19           N
ATOM    912  CA  GLY A  59      -9.212  80.140  89.216  1.00 43.49           C
ATOM    913  C   GLY A  59     -10.000  81.167  88.444  1.00 51.60           C
ATOM    914  O   GLY A  59     -11.223  81.011  88.304  1.00 49.64           O
ATOM    915  H   GLY A  59      -7.248  80.187  89.164  1.00 55.43           H
ATOM    916  HA2 GLY A  59      -9.156  79.348  88.664  1.00 52.19           H
ATOM    917  HA3 GLY A  59      -9.731  79.914  90.008  1.00 52.19           H
ATOM    918  N   LYS A  60      -9.336  82.212  87.943  1.00 54.62           N
ATOM    919  CA  LYS A  60      -9.991  83.266  87.187  1.00 46.03           C
ATOM    920  C   LYS A  60      -9.357  83.438  85.808  1.00 45.33           C
ATOM    921  O   LYS A  60      -8.116  83.520  85.693  1.00 43.63           O
ATOM    922  CB  LYS A  60      -9.971  84.583  87.960  1.00 36.70           C
ATOM    923  CG  LYS A  60     -11.077  84.690  89.002  1.00 50.70           C
ATOM    924  CD  LYS A  60     -10.626  85.445  90.233  1.00 54.61           C
ATOM    925  CE  LYS A  60     -11.673  86.480  90.667  1.00 65.45           C
ATOM    926  NZ  LYS A  60     -11.588  86.795  92.140  1.00 68.90           N1+
ATOM    927  H   LYS A  60      -8.489  82.305  88.037  1.00 65.54           H
ATOM    928  HA  LYS A  60     -10.912  83.007  87.083  1.00 55.24           H
ATOM    929  HB2 LYS A  60      -9.120  84.654  88.426  1.00 44.04           H
ATOM    930  HB3 LYS A  60     -10.071  85.313  87.341  1.00 44.04           H
ATOM    931  HG2 LYS A  60     -11.834  85.161  88.618  1.00 60.84           H
ATOM    932  HG3 LYS A  60     -11.357  83.800  89.277  1.00 60.84           H
ATOM    933  HD2 LYS A  60     -10.480  84.819  90.961  1.00 65.53           H
ATOM    934  HD3 LYS A  60      -9.801  85.915  90.037  1.00 65.53           H
ATOM    935  HE2 LYS A  60     -11.538  87.309  90.178  1.00 78.54           H
ATOM    936  HE3 LYS A  60     -12.556  86.128  90.484  1.00 78.54           H
ATOM    937  HZ1 LYS A  60     -12.211  87.386  92.364  1.00 82.68           H
ATOM    938  HZ2 LYS A  60     -11.716  86.048  92.608  1.00 82.68           H
ATOM    939  HZ3 LYS A  60     -10.783  87.121  92.341  1.00 82.68           H
ATOM    940  N   PRO A  61     -10.168  83.470  84.743  1.00 40.85           N
ATOM    941  CA  PRO A  61      -9.638  83.653  83.382  1.00 41.32           C
ATOM    942  C   PRO A  61      -8.938  85.001  83.213  1.00 38.19           C
ATOM    943  O   PRO A  61      -9.423  86.038  83.681  1.00 34.79           O
ATOM    944  CB  PRO A  61     -10.898  83.577  82.505  1.00 39.20           C
ATOM    945  CG  PRO A  61     -12.056  83.886  83.474  1.00 41.90           C
ATOM    946  CD  PRO A  61     -11.627  83.281  84.755  1.00 49.04           C
ATOM    947  HA  PRO A  61      -9.014  82.954  83.139  1.00 49.58           H
ATOM    948  HB2 PRO A  61     -10.872  84.248  81.810  1.00 47.04           H
ATOM    949  HB3 PRO A  61     -11.004  82.697  82.126  1.00 47.04           H
ATOM    950  HG2 PRO A  61     -12.164  84.842  83.573  1.00 50.28           H
ATOM    951  HG3 PRO A  61     -12.874  83.474  83.157  1.00 50.28           H
ATOM    952  HD2 PRO A  61     -12.022  83.754  85.500  1.00 58.85           H
ATOM    953  HD3 PRO A  61     -11.841  82.338  84.798  1.00 58.85           H
ATOM    954  N   VAL A  62      -7.793  84.971  82.517  1.00 43.84           N
ATOM    955  CA  VAL A  62      -6.984  86.171  82.275  1.00 33.56           C
ATOM    956  C   VAL A  62      -6.557  86.171  80.816  1.00 32.94           C
ATOM    957  O   VAL A  62      -6.304  85.122  80.223  1.00 37.95           O
ATOM    958  CB  VAL A  62      -5.770  86.235  83.222  1.00 44.99           C
ATOM    959  CG1 VAL A  62      -4.796  87.337  82.801  1.00 51.79           C
ATOM    960  CG2 VAL A  62      -6.218  86.474  84.640  1.00 46.69           C
ATOM    961  H   VAL A  62      -7.468  84.251  82.179  1.00 52.61           H
ATOM    962  HA  VAL A  62      -7.526  86.955  82.444  1.00 40.28           H
ATOM    963  HB  VAL A  62      -5.304  85.389  83.168  1.00 53.99           H
ATOM    964 HG11 VAL A  62      -4.055  87.350  83.420  1.00 62.15           H
ATOM    965 HG12 VAL A  62      -4.468  87.161  81.908  1.00 62.15           H
ATOM    966 HG13 VAL A  62      -5.257  88.191  82.825  1.00 62.15           H
ATOM    967 HG21 VAL A  62      -5.427  86.516  85.209  1.00 56.03           H
ATOM    968 HG22 VAL A  62      -6.700  87.313  84.697  1.00 56.03           H
ATOM    969 HG23 VAL A  62      -6.779  85.745  84.927  1.00 56.03           H
ATOM    970  N   ILE A  63      -6.474  87.363  80.226  1.00 36.02           N
ATOM    971  CA  ILE A  63      -6.107  87.519  78.808  1.00 32.54           C
ATOM    972  C   ILE A  63      -4.672  88.068  78.681  1.00 30.74           C
ATOM    973  O   ILE A  63      -4.242  88.929  79.452  1.00 30.57           O
ATOM    974  CB  ILE A  63      -7.130  88.438  78.085  1.00 34.12           C
ATOM    975  CG1 ILE A  63      -8.472  87.702  77.903  1.00 32.04           C
ATOM    976  CG2 ILE A  63      -6.602  88.927  76.745  1.00 31.32           C
ATOM    977  CD1 ILE A  63      -8.413  86.482  76.960  1.00 40.69           C
ATOM    978  H   ILE A  63      -6.631  88.109  80.632  1.00 43.23           H
ATOM    979  HA  ILE A  63      -6.114  86.653  78.388  1.00 39.04           H
ATOM    980  HB  ILE A  63      -7.301  89.208  78.649  1.00 40.94           H
ATOM    981 HG12 ILE A  63      -8.763  87.387  78.773  1.00 38.45           H
ATOM    982 HG13 ILE A  63      -9.118  88.322  77.549  1.00 38.45           H
ATOM    983 HG21 ILE A  63      -7.284  89.476  76.324  1.00 37.58           H
ATOM    984 HG22 ILE A  63      -5.819  89.474  76.888  1.00 37.58           H
ATOM    985 HG23 ILE A  63      -6.388  88.181  76.175  1.00 37.58           H
ATOM    986 HD11 ILE A  63      -9.297  86.079  76.921  1.00 48.83           H
ATOM    987 HD12 ILE A  63      -8.148  86.764  76.072  1.00 48.83           H
ATOM    988 HD13 ILE A  63      -7.789  85.828  77.304  1.00 48.83           H
ATOM    989  N   VAL A  64      -3.946  87.577  77.694  1.00 30.11           N
ATOM    990  CA  VAL A  64      -2.669  88.152  77.309  1.00 29.56           C
ATOM    991  C   VAL A  64      -2.758  88.483  75.839  1.00 29.14           C
ATOM    992  O   VAL A  64      -2.965  87.582  75.014  1.00 29.10           O
ATOM    993  CB  VAL A  64      -1.467  87.207  77.588  1.00 29.61           C
ATOM    994  CG1 VAL A  64      -0.146  87.939  77.294  1.00 34.43           C
ATOM    995  CG2 VAL A  64      -1.473  86.694  79.010  1.00 29.39           C
ATOM    996  H   VAL A  64      -4.173  86.876  77.241  1.00 36.14           H
ATOM    997  HA  VAL A  64      -2.515  88.959  77.815  1.00 35.48           H
ATOM    998  HB  VAL A  64      -1.520  86.458  76.981  1.00 35.54           H
ATOM    999 HG11 VAL A  64       0.598  87.334  77.474  1.00 41.32           H
ATOM   1000 HG12 VAL A  64      -0.112  88.218  76.372  1.00 41.32           H
ATOM   1001 HG13 VAL A  64      -0.079  88.710  77.881  1.00 41.32           H
ATOM   1002 HG21 VAL A  64      -0.708  86.115  79.140  1.00 35.27           H
ATOM   1003 HG22 VAL A  64      -1.430  87.445  79.617  1.00 35.27           H
ATOM   1004 HG23 VAL A  64      -2.287  86.189  79.155  1.00 35.27           H
ATOM   1005  N   CYS A  65      -2.608  89.775  75.510  1.00 32.74           N
ATOM   1006  CA  CYS A  65      -2.765  90.222  74.120  1.00 30.19           C
ATOM   1007  C   CYS A  65      -1.714  91.265  73.769  1.00 27.80           C
ATOM   1008  O   CYS A  65      -1.519  92.225  74.512  1.00 27.81           O
ATOM   1009  CB  CYS A  65      -4.178  90.822  73.893  1.00 33.81           C
ATOM   1010  SG  CYS A  65      -4.485  91.421  72.189  1.00 28.04           S
ATOM   1011  H   CYS A  65      -2.461  90.410  76.073  1.00 39.28           H
ATOM   1012  HA  CYS A  65      -2.650  89.468  73.521  1.00 36.23           H
ATOM   1013  HB2 CYS A  65      -4.834  90.138  74.091  1.00 40.57           H
ATOM   1014  HB3 CYS A  65      -4.299  91.574  74.475  1.00 40.57           H
ATOM   1015  HG  CYS A  65      -4.869  90.500  71.526  1.00 33.65           H
ATOM   1016  N   SER A  66      -1.050  91.069  72.641  1.00 27.37           N
ATOM   1017  CA  SER A  66       0.002  91.982  72.225  1.00 27.60           C
ATOM   1018  C   SER A  66      -0.577  93.242  71.512  1.00 30.61           C
ATOM   1019  O   SER A  66      -1.476  93.158  70.672  1.00 26.55           O
ATOM   1020  CB  SER A  66       1.008  91.286  71.319  1.00 26.88           C
ATOM   1021  OG  SER A  66       0.435  90.743  70.157  1.00 26.65           O
ATOM   1022  H   SER A  66      -1.183  90.408  72.108  1.00 32.85           H
ATOM   1023  HA  SER A  66       0.468  92.290  73.009  1.00 33.12           H
ATOM   1024  HB2 SER A  66       1.673  91.945  71.025  1.00 32.26           H
ATOM   1025  HB3 SER A  66       1.459  90.599  71.808  1.00 32.26           H
ATOM   1026  HG  SER A  66       0.760  91.097  69.458  1.00 31.98           H
ATOM   1027  N   THR A  67      -0.036  94.406  71.880  1.00 26.57           N
ATOM   1028  CA  THR A  67      -0.436  95.672  71.270  1.00 27.65           C
ATOM   1029  C   THR A  67       0.337  95.979  69.981  1.00 30.70           C
ATOM   1030  O   THR A  67      -0.170  96.699  69.096  1.00 26.05           O
ATOM   1031  CB  THR A  67      -0.232  96.834  72.236  1.00 26.33           C
ATOM   1032  OG1 THR A  67       1.156  96.909  72.642  1.00 34.71           O
ATOM   1033  CG2 THR A  67      -1.044  96.670  73.479  1.00 29.87           C
ATOM   1034  H   THR A  67       0.601  94.479  72.446  1.00 31.89           H
ATOM   1035  HA  THR A  67      -1.379  95.605  71.055  1.00 33.18           H
ATOM   1036  HB  THR A  67      -0.474  97.659  71.803  1.00 31.60           H
ATOM   1037  HG1 THR A  67       1.653  96.938  71.975  1.00 41.66           H
ATOM   1038 HG21 THR A  67      -0.898  97.394  74.096  1.00 35.85           H
ATOM   1039 HG22 THR A  67      -1.989  96.611  73.275  1.00 35.85           H
ATOM   1040 HG23 THR A  67      -0.787  95.834  73.924  1.00 35.85           H
ATOM   1041  N   GLY A  68       1.555  95.453  69.852  1.00 37.12           N
ATOM   1042  CA  GLY A  68       2.497  95.887  68.841  1.00 25.48           C
ATOM   1043  C   GLY A  68       3.291  97.111  69.305  1.00 25.24           C
ATOM   1044  O   GLY A  68       2.984  97.728  70.345  1.00 25.13           O
ATOM   1045  H   GLY A  68       1.841  94.848  70.395  1.00 44.54           H
ATOM   1046  HA2 GLY A  68       3.115  95.180  68.659  1.00 30.58           H
ATOM   1047  HA3 GLY A  68       2.003  96.101  68.040  1.00 30.58           H
ATOM   1048  N   ILE A  69       4.338  97.502  68.499  1.00 25.12           N
ATOM   1049  CA  ILE A  69       4.971  98.795  68.791  1.00 30.77           C
ATOM   1050  C   ILE A  69       4.093  99.950  68.263  1.00 25.04           C
ATOM   1051  O   ILE A  69       3.719 100.110  67.105  1.00 24.87           O
ATOM   1052  CB  ILE A  69       6.344  98.867  68.085  1.00 25.02           C
ATOM   1053  CG1 ILE A  69       7.296  97.865  68.766  1.00 24.85           C
ATOM   1054  CG2 ILE A  69       6.900 100.293  68.111  1.00 24.76           C
ATOM   1055  CD1 ILE A  69       8.356  97.375  67.786  1.00 32.61           C
ATOM   1056  H   ILE A  69       4.434  97.134  67.491  1.00 30.15           H
ATOM   1057  HA  ILE A  69       5.097  98.897  69.915  1.00 36.93           H
ATOM   1058  HB  ILE A  69       6.184  98.561  67.018  1.00 30.03           H
ATOM   1059 HG12 ILE A  69       7.747  98.322  69.663  1.00 29.82           H
ATOM   1060 HG13 ILE A  69       6.698  96.998  69.124  1.00 29.82           H
ATOM   1061 HG21 ILE A  69       7.875 100.339  67.622  1.00 29.72           H
ATOM   1062 HG22 ILE A  69       6.230 100.986  67.584  1.00 29.72           H
ATOM   1063 HG23 ILE A  69       7.005 100.651  69.143  1.00 29.72           H
ATOM   1064 HD11 ILE A  69       9.059  96.698  68.260  1.00 39.13           H
ATOM   1065 HD12 ILE A  69       7.853  96.852  66.953  1.00 39.13           H
ATOM   1066 HD13 ILE A  69       8.912  98.214  67.362  1.00 39.13           H
ATOM   1067  N   GLY A  70       3.888 100.909  69.242  1.00 25.06           N
ATOM   1068  CA  GLY A  70       3.367 102.261  69.088  1.00 29.12           C
ATOM   1069  C   GLY A  70       1.897 102.406  69.523  1.00 26.99           C
ATOM   1070  O   GLY A  70       1.126 101.424  69.635  1.00 25.18           O
ATOM   1071  H   GLY A  70       4.175 100.831  70.109  1.00 30.08           H
ATOM   1072  HA2 GLY A  70       3.869 102.932  69.573  1.00 34.95           H
ATOM   1073  HA3 GLY A  70       3.414 102.443  68.160  1.00 34.95           H
ATOM   1074  N   GLY A  71       1.509 103.666  69.725  1.00 25.41           N
ATOM   1075  CA  GLY A  71       0.149 104.029  70.091  1.00 25.62           C
ATOM   1076  C   GLY A  71      -0.973 103.558  69.159  1.00 25.67           C
ATOM   1077  O   GLY A  71      -2.012 103.097  69.624  1.00 27.77           O
ATOM   1078  H   GLY A  71       2.014 104.345  69.627  1.00 30.50           H
ATOM   1079  HA2 GLY A  71      -0.043 103.643  70.958  1.00 30.75           H
ATOM   1080  HA3 GLY A  71       0.074 104.984  70.167  1.00 30.75           H
ATOM   1081  N   PRO A  72      -0.808 103.720  67.843  1.00 25.75           N
ATOM   1082  CA  PRO A  72      -1.884 103.327  66.910  1.00 25.71           C
ATOM   1083  C   PRO A  72      -2.375 101.897  67.076  1.00 25.71           C
ATOM   1084  O   PRO A  72      -3.602 101.655  67.134  1.00 25.64           O
ATOM   1085  CB  PRO A  72      -1.250 103.556  65.533  1.00 25.57           C
ATOM   1086  CG  PRO A  72      -0.270 104.640  65.781  1.00 32.00           C
ATOM   1087  CD  PRO A  72       0.311 104.365  67.161  1.00 25.71           C
ATOM   1088  HA  PRO A  72      -2.661 103.899  67.007  1.00 30.86           H
ATOM   1089  HB2 PRO A  72      -0.782 102.741  65.269  1.00 30.69           H
ATOM   1090  HB3 PRO A  72      -1.887 103.793  64.865  1.00 30.69           H
ATOM   1091  HG2 PRO A  72       0.443 104.619  65.117  1.00 38.40           H
ATOM   1092  HG3 PRO A  72      -0.711 105.499  65.769  1.00 38.40           H
ATOM   1093  HD2 PRO A  72       1.040 103.756  67.110  1.00 30.86           H
ATOM   1094  HD3 PRO A  72       0.550 105.191  67.599  1.00 30.86           H
ATOM   1095  N   SER A  73      -1.477 100.929  67.086  1.00 25.82           N
ATOM   1096  CA  SER A  73      -1.896  99.549  67.251  1.00 27.42           C
ATOM   1097  C   SER A  73      -2.341  99.295  68.681  1.00 26.44           C
ATOM   1098  O   SER A  73      -3.217  98.439  68.908  1.00 26.17           O
ATOM   1099  CB  SER A  73      -0.824  98.563  66.822  1.00 26.03           C
ATOM   1100  OG  SER A  73       0.458  98.856  67.451  1.00 25.94           O
ATOM   1101  H   SER A  73      -0.646 101.048  67.010  1.00 30.99           H
ATOM   1102  HA  SER A  73      -2.681  99.395  66.688  1.00 32.90           H
ATOM   1103  HB2 SER A  73      -1.086  97.674  67.090  1.00 31.24           H
ATOM   1104  HB3 SER A  73      -0.715  98.596  65.877  1.00 31.24           H
ATOM   1105  HG  SER A  73       0.335  98.885  68.279  1.00 31.13           H
ATOM   1106  N   THR A  74      -1.757 100.016  69.638  1.00 26.15           N
ATOM   1107  CA  THR A  74      -2.181  99.898  71.032  1.00 26.51           C
ATOM   1108  C   THR A  74      -3.645 100.345  71.186  1.00 37.69           C
ATOM   1109  O   THR A  74      -4.437  99.705  71.893  1.00 26.30           O
ATOM   1110  CB  THR A  74      -1.270 100.709  71.952  1.00 29.72           C
ATOM   1111  OG1 THR A  74       0.092 100.236  71.833  1.00 27.98           O
ATOM   1112  CG2 THR A  74      -1.660 100.587  73.399  1.00 26.03           C
ATOM   1113  H   THR A  74      -1.116 100.549  69.495  1.00 31.38           H
ATOM   1114  HA  THR A  74      -2.138  98.977  71.321  1.00 31.81           H
ATOM   1115  HB  THR A  74      -1.324 101.650  71.681  1.00 35.67           H
ATOM   1116  HG1 THR A  74       0.326 100.256  71.021  1.00 33.58           H
ATOM   1117 HG21 THR A  74      -1.054 101.120  73.955  1.00 31.24           H
ATOM   1118 HG22 THR A  74      -2.559 100.881  73.571  1.00 31.24           H
ATOM   1119 HG23 THR A  74      -1.564  99.663  73.675  1.00 31.24           H
ATOM   1120  N   SER A  75      -4.001 101.450  70.541  1.00 26.96           N
ATOM   1121  CA  SER A  75      -5.364 101.986  70.618  1.00 26.16           C
ATOM   1122  C   SER A  75      -6.398 100.993  70.031  1.00 26.18           C
ATOM   1123  O   SER A  75      -7.500 100.873  70.549  1.00 26.15           O
ATOM   1124  CB  SER A  75      -5.441 103.343  69.913  1.00 26.03           C
ATOM   1125  OG  SER A  75      -5.284 103.252  68.521  1.00 25.89           O
ATOM   1126  H   SER A  75      -3.463 101.911  70.057  1.00 32.35           H
ATOM   1127  HA  SER A  75      -5.576 102.131  71.550  1.00 31.40           H
ATOM   1128  HB2 SER A  75      -6.296 103.739  70.081  1.00 31.24           H
ATOM   1129  HB3 SER A  75      -4.742 103.918  70.248  1.00 31.24           H
ATOM   1130  HG  SER A  75      -4.540 102.863  68.344  1.00 31.07           H
ATOM   1131  N   ILE A  76      -6.036 100.276  68.978  1.00 26.31           N
ATOM   1132  CA  ILE A  76      -6.888  99.224  68.424  1.00 26.45           C
ATOM   1133  C   ILE A  76      -7.065  98.066  69.405  1.00 37.46           C
ATOM   1134  O   ILE A  76      -8.208  97.573  69.624  1.00 29.41           O
ATOM   1135  CB  ILE A  76      -6.353  98.727  67.078  1.00 26.43           C
ATOM   1136  CG1 ILE A  76      -6.546  99.805  65.992  1.00 26.33           C
ATOM   1137  CG2 ILE A  76      -7.022  97.435  66.645  1.00 26.25           C
ATOM   1138  CD1 ILE A  76      -5.847  99.511  64.679  1.00 29.02           C
ATOM   1139  H   ILE A  76      -5.272 100.359  68.593  1.00 31.58           H
ATOM   1140  HA  ILE A  76      -7.766  99.614  68.266  1.00 31.74           H
ATOM   1141  HB  ILE A  76      -5.407  98.569  67.175  1.00 31.72           H
ATOM   1142 HG12 ILE A  76      -7.490  99.887  65.818  1.00 31.60           H
ATOM   1143 HG13 ILE A  76      -6.208 100.642  66.339  1.00 31.60           H
ATOM   1144 HG21 ILE A  76      -6.660  97.153  65.794  1.00 31.50           H
ATOM   1145 HG22 ILE A  76      -6.844  96.738  67.298  1.00 31.50           H
ATOM   1146 HG23 ILE A  76      -7.977  97.567  66.562  1.00 31.50           H
ATOM   1147 HD11 ILE A  76      -6.002 100.238  64.061  1.00 34.82           H
ATOM   1148 HD12 ILE A  76      -4.883  99.437  64.845  1.00 34.82           H
ATOM   1149 HD13 ILE A  76      -6.167  98.680  64.301  1.00 34.82           H
ATOM   1150  N   ALA A  77      -5.957  97.580  69.962  1.00 30.28           N
ATOM   1151  CA  ALA A  77      -6.006  96.440  70.879  1.00 26.88           C
ATOM   1152  C   ALA A  77      -6.812  96.764  72.147  1.00 26.91           C
ATOM   1153  O   ALA A  77      -7.667  95.962  72.589  1.00 26.91           O
ATOM   1154  CB  ALA A  77      -4.598  95.983  71.250  1.00 29.95           C
ATOM   1155  H   ALA A  77      -5.183  97.896  69.825  1.00 36.33           H
ATOM   1156  HA  ALA A  77      -6.449  95.699  70.438  1.00 32.26           H
ATOM   1157  HB1 ALA A  77      -4.630  95.246  71.863  1.00 35.94           H
ATOM   1158  HB2 ALA A  77      -4.119  95.721  70.444  1.00 35.94           H
ATOM   1159  HB3 ALA A  77      -4.131  96.733  71.665  1.00 35.94           H
ATOM   1160  N   VAL A  78      -6.546  97.917  72.760  1.00 26.93           N
ATOM   1161  CA  VAL A  78      -7.227  98.281  74.001  1.00 27.06           C
ATOM   1162  C   VAL A  78      -8.731  98.483  73.758  1.00 29.14           C
ATOM   1163  O   VAL A  78      -9.576  98.050  74.551  1.00 27.14           O
ATOM   1164  CB  VAL A  78      -6.593  99.545  74.624  1.00 27.00           C
ATOM   1165  CG1 VAL A  78      -7.387 100.018  75.830  1.00 26.91           C
ATOM   1166  CG2 VAL A  78      -5.166  99.276  75.025  1.00 34.50           C
ATOM   1167  H   VAL A  78      -5.965  98.475  72.492  1.00 32.32           H
ATOM   1168  HA  VAL A  78      -7.139  97.557  74.641  1.00 32.48           H
ATOM   1169  HB  VAL A  78      -6.606 100.249  73.973  1.00 32.40           H
ATOM   1170 HG11 VAL A  78      -6.962 100.803  76.213  1.00 32.30           H
ATOM   1171 HG12 VAL A  78      -8.295 100.246  75.578  1.00 32.30           H
ATOM   1172 HG13 VAL A  78      -7.408  99.317  76.502  1.00 32.30           H
ATOM   1173 HG21 VAL A  78      -4.791 100.071  75.427  1.00 41.40           H
ATOM   1174 HG22 VAL A  78      -5.159  98.555  75.674  1.00 41.40           H
ATOM   1175 HG23 VAL A  78      -4.659  99.022  74.244  1.00 41.40           H
ATOM   1176  N   GLU A  79      -9.073  99.175  72.677  1.00 27.21           N
ATOM   1177  CA  GLU A  79     -10.474  99.448  72.353  1.00 30.80           C
ATOM   1178  C   GLU A  79     -11.251  98.149  72.079  1.00 27.51           C
ATOM   1179  O   GLU A  79     -12.386  97.965  72.548  1.00 27.38           O
ATOM   1180  CB  GLU A  79     -10.559 100.390  71.155  1.00 27.81           C
ATOM   1181  CG  GLU A  79     -11.941 100.498  70.486  1.00 31.09           C
ATOM   1182  CD  GLU A  79     -13.002 100.939  71.442  1.00 26.86           C
ATOM   1183  OE1 GLU A  79     -12.753 101.841  72.273  1.00 30.63           O
ATOM   1184  OE2 GLU A  79     -14.093 100.363  71.373  1.00 33.44           O1-
ATOM   1185  H   GLU A  79      -8.507  99.509  72.128  1.00 32.66           H
ATOM   1186  HA  GLU A  79     -10.899  99.891  73.111  1.00 36.96           H
ATOM   1187  HB2 GLU A  79     -10.301 101.282  71.432  1.00 33.37           H
ATOM   1188  HB3 GLU A  79      -9.944 100.079  70.475  1.00 33.37           H
ATOM   1189  HG2 GLU A  79     -11.892 101.165  69.774  1.00 37.30           H
ATOM   1190  HG3 GLU A  79     -12.189  99.649  70.107  1.00 37.30           H
ATOM   1191  N   GLU A  80     -10.678  97.264  71.281  1.00 27.77           N
ATOM   1192  CA  GLU A  80     -11.374  96.036  70.912  1.00 30.23           C
ATOM   1193  C   GLU A  80     -11.448  95.052  72.093  1.00 36.24           C
ATOM   1194  O   GLU A  80     -12.465  94.347  72.239  1.00 30.94           O
ATOM   1195  CB  GLU A  80     -10.746  95.396  69.686  1.00 28.04           C
ATOM   1196  CG  GLU A  80     -11.025  96.220  68.427  1.00 28.11           C
ATOM   1197  CD  GLU A  80     -10.562  95.583  67.154  1.00 30.97           C
ATOM   1198  OE1 GLU A  80     -10.200  94.394  67.158  1.00 28.37           O
ATOM   1199  OE2 GLU A  80     -10.572  96.297  66.118  1.00 28.20           O1-
ATOM   1200  H   GLU A  80      -9.895  97.356  70.949  1.00 33.33           H
ATOM   1201  HA  GLU A  80     -12.293  96.261  70.693  1.00 36.28           H
ATOM   1202  HB2 GLU A  80      -9.782  95.355  69.806  1.00 33.65           H
ATOM   1203  HB3 GLU A  80     -11.086  94.505  69.561  1.00 33.65           H
ATOM   1204  HG2 GLU A  80     -11.985  96.330  68.347  1.00 33.74           H
ATOM   1205  HG3 GLU A  80     -10.599  97.079  68.501  1.00 33.74           H
ATOM   1206  N   LEU A  81     -10.427  95.032  72.955  1.00 28.48           N
ATOM   1207  CA  LEU A  81     -10.504  94.269  74.195  1.00 34.29           C
ATOM   1208  C   LEU A  81     -11.580  94.846  75.129  1.00 36.65           C
ATOM   1209  O   LEU A  81     -12.284  94.094  75.819  1.00 28.77           O
ATOM   1210  CB  LEU A  81      -9.172  94.233  74.927  1.00 31.16           C
ATOM   1211  CG  LEU A  81      -8.087  93.259  74.397  1.00 39.71           C
ATOM   1212  CD1 LEU A  81      -6.758  93.648  74.995  1.00 28.98           C
ATOM   1213  CD2 LEU A  81      -8.411  91.811  74.725  1.00 30.66           C
ATOM   1214  H   LEU A  81      -9.710  95.486  72.859  1.00 34.18           H
ATOM   1215  HA  LEU A  81     -10.748  93.356  73.979  1.00 41.15           H
ATOM   1216  HB2 LEU A  81      -8.782  95.119  74.879  1.00 37.40           H
ATOM   1217  HB3 LEU A  81      -9.316  94.015  75.848  1.00 37.40           H
ATOM   1218  HG  LEU A  81      -8.034  93.335  73.437  1.00 47.65           H
ATOM   1219 HD11 LEU A  81      -6.078  93.030  74.667  1.00 34.78           H
ATOM   1220 HD12 LEU A  81      -6.523  94.545  74.718  1.00 34.78           H
ATOM   1221 HD13 LEU A  81      -6.791  93.604  75.960  1.00 34.78           H
ATOM   1222 HD21 LEU A  81      -7.706  91.243  74.391  1.00 36.79           H
ATOM   1223 HD22 LEU A  81      -8.472  91.718  75.689  1.00 36.79           H
ATOM   1224 HD23 LEU A  81      -9.253  91.577  74.318  1.00 36.79           H
ATOM   1225  N   ALA A  82     -11.682  96.174  75.186  1.00 31.92           N
ATOM   1226  CA  ALA A  82     -12.717  96.816  75.981  1.00 30.40           C
ATOM   1227  C   ALA A  82     -14.108  96.477  75.457  1.00 33.46           C
ATOM   1228  O   ALA A  82     -15.038  96.353  76.249  1.00 30.24           O
ATOM   1229  CB  ALA A  82     -12.548  98.328  75.989  1.00 29.31           C
ATOM   1230  H   ALA A  82     -11.160  96.704  74.767  1.00 38.30           H
ATOM   1231  HA  ALA A  82     -12.658  96.509  76.902  1.00 36.48           H
ATOM   1232  HB1 ALA A  82     -13.244  98.737  76.504  1.00 35.18           H
ATOM   1233  HB2 ALA A  82     -11.672  98.544  76.368  1.00 35.18           H
ATOM   1234  HB3 ALA A  82     -12.580  98.640  75.069  1.00 35.18           H
ATOM   1235  N   GLN A  83     -14.242  96.306  74.147  1.00 31.52           N
ATOM   1236  CA  GLN A  83     -15.486  95.841  73.551  1.00 29.88           C
ATOM   1237  C   GLN A  83     -15.770  94.409  73.976  1.00 34.69           C
ATOM   1238  O   GLN A  83     -16.931  94.032  74.098  1.00 36.24           O
ATOM   1239  CB  GLN A  83     -15.449  95.937  72.033  1.00 29.81           C
ATOM   1240  CG  GLN A  83     -15.738  97.329  71.485  1.00 29.80           C
ATOM   1241  CD  GLN A  83     -15.571  97.441  69.983  1.00 29.59           C
ATOM   1242  OE1 GLN A  83     -15.893  96.516  69.226  1.00 29.81           O
ATOM   1243  NE2 GLN A  83     -15.065  98.589  69.530  1.00 29.45           N
ATOM   1244  H   GLN A  83     -13.610  96.451  73.583  1.00 37.83           H
ATOM   1245  HA  GLN A  83     -16.213  96.387  73.864  1.00 35.86           H
ATOM   1246  HB2 GLN A  83     -14.551  95.692  71.738  1.00 35.78           H
ATOM   1247  HB3 GLN A  83     -16.072  95.315  71.645  1.00 35.78           H
ATOM   1248  HG2 GLN A  83     -16.656  97.540  71.699  1.00 35.76           H
ATOM   1249  HG3 GLN A  83     -15.152  97.967  71.913  1.00 35.76           H
ATOM   1250 HE21 GLN A  83     -14.826  99.192  70.061  1.00 35.34           H
ATOM   1251 HE22 GLN A  83     -14.948  98.682  68.680  1.00 35.34           H
ATOM   1252  N   LEU A  84     -14.726  93.601  74.200  1.00 30.66           N
ATOM   1253  CA  LEU A  84     -14.891  92.211  74.579  1.00 32.45           C
ATOM   1254  C   LEU A  84     -15.010  92.012  76.090  1.00 30.33           C
ATOM   1255  O   LEU A  84     -15.112  90.854  76.539  1.00 34.69           O
ATOM   1256  CB  LEU A  84     -13.751  91.368  74.034  1.00 34.03           C
ATOM   1257  CG  LEU A  84     -13.575  91.329  72.523  1.00 35.11           C
ATOM   1258  CD1 LEU A  84     -12.152  90.852  72.179  1.00 35.39           C
ATOM   1259  CD2 LEU A  84     -14.590  90.411  71.866  1.00 38.45           C
ATOM   1260  H   LEU A  84     -13.916  93.856  74.145  1.00 36.79           H
ATOM   1261  HA  LEU A  84     -15.713  91.872  74.180  1.00 38.94           H
ATOM   1262  HB2 LEU A  84     -12.930  91.719  74.411  1.00 40.83           H
ATOM   1263  HB3 LEU A  84     -13.868  90.454  74.336  1.00 40.83           H
ATOM   1264  HG  LEU A  84     -13.692  92.219  72.175  1.00 42.13           H
ATOM   1265 HD11 LEU A  84     -12.055  90.817  71.215  1.00 42.47           H
ATOM   1266 HD12 LEU A  84     -11.513  91.473  72.549  1.00 42.47           H
ATOM   1267 HD13 LEU A  84     -12.002  89.964  72.550  1.00 42.47           H
ATOM   1268 HD21 LEU A  84     -14.430  90.403  70.904  1.00 46.14           H
ATOM   1269 HD22 LEU A  84     -14.487  89.515  72.211  1.00 46.14           H
ATOM   1270 HD23 LEU A  84     -15.478  90.744  72.046  1.00 46.14           H
ATOM   1271  N   GLY A  85     -14.996  93.074  76.865  1.00 30.30           N
ATOM   1272  CA  GLY A  85     -15.280  93.006  78.276  1.00 30.22           C
ATOM   1273  C   GLY A  85     -14.108  93.328  79.194  1.00 30.28           C
ATOM   1274  O   GLY A  85     -14.287  93.349  80.420  1.00 30.28           O
ATOM   1275  H   GLY A  85     -14.799  93.857  76.573  1.00 36.36           H
ATOM   1276  HA2 GLY A  85     -15.983  93.633  78.490  1.00 36.27           H
ATOM   1277  HA3 GLY A  85     -15.587  92.118  78.505  1.00 36.27           H
ATOM   1278  N   ILE A  86     -12.926  93.587  78.645  1.00 40.04           N
ATOM   1279  CA  ILE A  86     -11.752  93.886  79.471  1.00 37.49           C
ATOM   1280  C   ILE A  86     -11.896  95.279  80.073  1.00 30.15           C
ATOM   1281  O   ILE A  86     -12.168  96.252  79.366  1.00 30.17           O
ATOM   1282  CB  ILE A  86     -10.460  93.770  78.639  1.00 36.61           C
ATOM   1283  CG1 ILE A  86     -10.333  92.361  78.041  1.00 30.31           C
ATOM   1284  CG2 ILE A  86      -9.244  94.118  79.497  1.00 37.62           C
ATOM   1285  CD1 ILE A  86     -10.031  91.254  79.044  1.00 33.59           C
ATOM   1286  H   ILE A  86     -12.793  93.594  77.802  1.00 48.05           H
ATOM   1287  HA  ILE A  86     -11.699  93.250  80.200  1.00 44.98           H
ATOM   1288  HB  ILE A  86     -10.496  94.403  77.915  1.00 43.94           H
ATOM   1289 HG12 ILE A  86     -11.160  92.133  77.611  1.00 36.38           H
ATOM   1290 HG13 ILE A  86      -9.622  92.371  77.381  1.00 36.38           H
ATOM   1291 HG21 ILE A  86      -8.445  94.007  78.961  1.00 45.15           H
ATOM   1292 HG22 ILE A  86      -9.309  95.026  79.807  1.00 45.15           H
ATOM   1293 HG23 ILE A  86      -9.206  93.511  80.259  1.00 45.15           H
ATOM   1294 HD11 ILE A  86      -9.968  90.411  78.567  1.00 40.31           H
ATOM   1295 HD12 ILE A  86      -9.172  91.432  79.472  1.00 40.31           H
ATOM   1296 HD13 ILE A  86     -10.724  91.207  79.708  1.00 40.31           H
ATOM   1297  N   ARG A  87     -11.684  95.382  81.382  1.00 30.00           N
ATOM   1298  CA  ARG A  87     -11.761  96.647  82.088  1.00 29.91           C
ATOM   1299  C   ARG A  87     -10.459  97.018  82.787  1.00 34.37           C
ATOM   1300  O   ARG A  87     -10.341  98.143  83.301  1.00 29.76           O
ATOM   1301  CB  ARG A  87     -12.908  96.616  83.125  1.00 30.00           C
ATOM   1302  CG  ARG A  87     -14.266  96.187  82.532  1.00 30.95           C
ATOM   1303  CD  ARG A  87     -15.144  97.351  82.156  1.00 36.24           C
ATOM   1304  NE  ARG A  87     -15.680  97.240  80.797  1.00 32.26           N
ATOM   1305  CZ  ARG A  87     -16.768  96.557  80.462  1.00 37.52           C
ATOM   1306  NH1 ARG A  87     -17.480  95.893  81.393  1.00 53.80           N
ATOM   1307  NH2 ARG A  87     -17.177  96.511  79.196  1.00 36.56           N1+
ATOM   1308  H   ARG A  87     -11.454  94.715  81.876  1.00 36.00           H
ATOM   1309  HA  ARG A  87     -11.959  97.350  81.456  1.00 35.90           H
ATOM   1310  HB2 ARG A  87     -12.677  95.973  83.805  1.00 36.00           H
ATOM   1311  HB3 ARG A  87     -13.008  97.487  83.529  1.00 36.00           H
ATOM   1312  HG2 ARG A  87     -14.119  95.661  81.736  1.00 37.14           H
ATOM   1313  HG3 ARG A  87     -14.728  95.653  83.195  1.00 37.14           H
ATOM   1314  HD2 ARG A  87     -15.896  97.387  82.779  1.00 43.49           H
ATOM   1315  HD3 ARG A  87     -14.654  98.181  82.234  1.00 43.49           H
ATOM   1316  HE  ARG A  87     -15.272  97.664  80.171  1.00 38.72           H
ATOM   1317 HH11 ARG A  87     -17.219  95.904  82.200  1.00 64.56           H
ATOM   1318 HH12 ARG A  87     -18.182  95.457  81.173  1.00 64.56           H
ATOM   1319 HH21 ARG A  87     -16.750  96.935  78.592  1.00 43.87           H
ATOM   1320 HH22 ARG A  87     -17.886  96.077  79.002  1.00 43.87           H
ATOM   1321  N   THR A  88      -9.480  96.111  82.826  1.00 37.04           N
ATOM   1322  CA  THR A  88      -8.198  96.368  83.472  1.00 32.02           C
ATOM   1323  C   THR A  88      -7.058  95.946  82.557  1.00 28.75           C
ATOM   1324  O   THR A  88      -7.061  94.835  82.022  1.00 33.61           O
ATOM   1325  CB  THR A  88      -8.109  95.659  84.827  1.00 34.02           C
ATOM   1326  OG1 THR A  88      -9.264  95.990  85.593  1.00 38.46           O
ATOM   1327  CG2 THR A  88      -6.925  96.137  85.629  1.00 36.48           C
ATOM   1328  H   THR A  88      -9.567  95.331  82.496  1.00 44.45           H
ATOM   1329  HA  THR A  88      -8.116  97.321  83.642  1.00 38.42           H
ATOM   1330  HB  THR A  88      -8.038  94.705  84.677  1.00 40.82           H
ATOM   1331  HG1 THR A  88      -9.962  95.740  85.185  1.00 46.15           H
ATOM   1332 HG21 THR A  88      -6.896  95.686  86.481  1.00 43.77           H
ATOM   1333 HG22 THR A  88      -6.102  95.994  85.156  1.00 43.77           H
ATOM   1334 HG23 THR A  88      -7.041  97.090  85.796  1.00 43.77           H
ATOM   1335  N   PHE A  89      -6.081  96.842  82.387  1.00 32.43           N
ATOM   1336  CA  PHE A  89      -4.968  96.605  81.464  1.00 32.46           C
ATOM   1337  C   PHE A  89      -3.628  96.769  82.181  1.00 30.04           C
ATOM   1338  O   PHE A  89      -3.387  97.775  82.862  1.00 27.20           O
ATOM   1339  CB  PHE A  89      -5.027  97.555  80.276  1.00 33.73           C
ATOM   1340  CG  PHE A  89      -6.248  97.361  79.405  1.00 27.63           C
ATOM   1341  CD1 PHE A  89      -7.420  98.021  79.695  1.00 29.03           C
ATOM   1342  CD2 PHE A  89      -6.187  96.555  78.298  1.00 27.57           C
ATOM   1343  CE1 PHE A  89      -8.567  97.866  78.890  1.00 29.40           C
ATOM   1344  CE2 PHE A  89      -7.316  96.373  77.476  1.00 27.58           C
ATOM   1345  CZ  PHE A  89      -8.491  97.032  77.766  1.00 32.99           C
ATOM   1346  H   PHE A  89      -6.054  97.593  82.797  1.00 38.91           H
ATOM   1347  HA  PHE A  89      -5.014  95.694  81.136  1.00 38.95           H
ATOM   1348  HB2 PHE A  89      -5.033  98.468  80.620  1.00 40.48           H
ATOM   1349  HB3 PHE A  89      -4.232  97.426  79.735  1.00 40.48           H
ATOM   1350  HD1 PHE A  89      -7.468  98.580  80.440  1.00 34.83           H
ATOM   1351  HD2 PHE A  89      -5.380  96.117  78.088  1.00 33.09           H
ATOM   1352  HE1 PHE A  89      -9.350  98.308  79.101  1.00 35.28           H
ATOM   1353  HE2 PHE A  89      -7.250  95.821  76.722  1.00 33.10           H
ATOM   1354  HZ  PHE A  89      -9.248  96.923  77.226  1.00 39.58           H
ATOM   1355  N   LEU A  90      -2.756  95.776  82.025  1.00 29.60           N
ATOM   1356  CA  LEU A  90      -1.401  95.846  82.599  1.00 35.59           C
ATOM   1357  C   LEU A  90      -0.376  95.734  81.480  1.00 25.90           C
ATOM   1358  O   LEU A  90      -0.253  94.687  80.849  1.00 25.80           O
ATOM   1359  CB  LEU A  90      -1.156  94.753  83.639  1.00 30.74           C
ATOM   1360  CG  LEU A  90      -1.907  94.836  84.950  1.00 33.89           C
ATOM   1361  CD1 LEU A  90      -1.647  93.524  85.758  1.00 39.42           C
ATOM   1362  CD2 LEU A  90      -1.500  96.058  85.760  1.00 27.44           C
ATOM   1363  H   LEU A  90      -2.924  95.053  81.592  1.00 35.52           H
ATOM   1364  HA  LEU A  90      -1.284  96.701  83.031  1.00 42.71           H
ATOM   1365  HB2 LEU A  90      -1.400  93.900  83.227  1.00 36.89           H
ATOM   1366  HB3 LEU A  90      -0.218  94.735  83.842  1.00 36.89           H
ATOM   1367  HG  LEU A  90      -2.857  94.893  84.783  1.00 40.67           H
ATOM   1368 HD11 LEU A  90      -2.114  93.583  86.602  1.00 47.31           H
ATOM   1369 HD12 LEU A  90      -1.972  92.769  85.248  1.00 47.31           H
ATOM   1370 HD13 LEU A  90      -0.699  93.444  85.912  1.00 47.31           H
ATOM   1371 HD21 LEU A  90      -1.987  96.060  86.603  1.00 32.92           H
ATOM   1372 HD22 LEU A  90      -0.552  96.002  85.945  1.00 32.92           H
ATOM   1373 HD23 LEU A  90      -1.701  96.857  85.264  1.00 32.92           H
ATOM   1374  N   ARG A  91       0.328  96.835  81.202  1.00 27.40           N
ATOM   1375  CA  ARG A  91       1.352  96.802  80.158  1.00 32.41           C
ATOM   1376  C   ARG A  91       2.688  96.366  80.757  1.00 25.17           C
ATOM   1377  O   ARG A  91       3.127  96.910  81.754  1.00 25.05           O
ATOM   1378  CB  ARG A  91       1.520  98.148  79.477  1.00 30.14           C
ATOM   1379  CG  ARG A  91       2.484  98.090  78.284  1.00 37.37           C
ATOM   1380  CD  ARG A  91       2.605  99.429  77.485  1.00 33.63           C
ATOM   1381  NE  ARG A  91       3.992  99.848  77.295  1.00 33.27           N
ATOM   1382  CZ  ARG A  91       4.911  99.140  76.628  1.00 28.46           C
ATOM   1383  NH1 ARG A  91       4.592  97.988  76.064  1.00 30.37           N
ATOM   1384  NH2 ARG A  91       6.173  99.572  76.536  1.00 30.83           N1+
ATOM   1385  H   ARG A  91       0.228  97.578  81.605  1.00 32.88           H
ATOM   1386  HA  ARG A  91       1.102  96.150  79.492  1.00 38.90           H
ATOM   1387  HB2 ARG A  91       0.659  98.441  79.167  1.00 36.17           H
ATOM   1388  HB3 ARG A  91       1.873  98.790  80.117  1.00 36.17           H
ATOM   1389  HG2 ARG A  91       3.375  97.868  78.606  1.00 44.84           H
ATOM   1390  HG3 ARG A  91       2.171  97.409  77.667  1.00 44.84           H
ATOM   1391  HD2 ARG A  91       2.215  99.287  76.611  1.00 40.36           H
ATOM   1392  HD3 ARG A  91       2.137 100.124  77.956  1.00 40.36           H
ATOM   1393  HE  ARG A  91       4.233 100.589  77.659  1.00 39.92           H
ATOM   1394 HH11 ARG A  91       3.795  97.689  76.124  1.00 36.45           H
ATOM   1395 HH12 ARG A  91       5.190  97.557  75.634  1.00 36.45           H
ATOM   1396 HH21 ARG A  91       6.381 100.340  76.891  1.00 36.99           H
ATOM   1397 HH22 ARG A  91       6.755  99.151  76.091  1.00 36.99           H
ATOM   1398  N   ILE A  92       3.312  95.390  80.125  1.00 25.76           N
ATOM   1399  CA  ILE A  92       4.693  95.001  80.415  1.00 34.85           C
ATOM   1400  C   ILE A  92       5.521  95.266  79.168  1.00 25.57           C
ATOM   1401  O   ILE A  92       5.228  94.724  78.096  1.00 25.27           O
ATOM   1402  CB  ILE A  92       4.808  93.526  80.861  1.00 34.85           C
ATOM   1403  CG1 ILE A  92       6.305  93.167  81.056  1.00 36.24           C
ATOM   1404  CG2 ILE A  92       4.095  92.574  79.905  1.00 26.95           C
ATOM   1405  CD1 ILE A  92       6.549  91.713  81.386  1.00 45.83           C
ATOM   1406  H   ILE A  92       2.936  94.907  79.512  1.00 30.91           H
ATOM   1407  HA  ILE A  92       5.035  95.554  81.127  1.00 41.82           H
ATOM   1408  HB  ILE A  92       4.378  93.447  81.730  1.00 41.82           H
ATOM   1409 HG12 ILE A  92       6.781  93.360  80.243  1.00 43.49           H
ATOM   1410 HG13 ILE A  92       6.660  93.698  81.785  1.00 43.49           H
ATOM   1411 HG21 ILE A  92       4.178  91.660  80.225  1.00 32.34           H
ATOM   1412 HG22 ILE A  92       3.158  92.801  79.870  1.00 32.34           H
ATOM   1413 HG23 ILE A  92       4.488  92.637  79.021  1.00 32.34           H
ATOM   1414 HD11 ILE A  92       7.505  91.566  81.493  1.00 55.00           H
ATOM   1415 HD12 ILE A  92       6.092  91.484  82.208  1.00 55.00           H
ATOM   1416 HD13 ILE A  92       6.223  91.156  80.660  1.00 55.00           H
ATOM   1417  N   GLY A  93       6.552  96.116  79.295  1.00 27.25           N
ATOM   1418  CA  GLY A  93       7.367  96.475  78.147  1.00 37.18           C
ATOM   1419  C   GLY A  93       8.853  96.236  78.286  1.00 37.63           C
ATOM   1420  O   GLY A  93       9.351  95.885  79.382  1.00 27.96           O
ATOM   1421  H   GLY A  93       6.775  96.481  80.042  1.00 32.71           H
ATOM   1422  HA2 GLY A  93       7.116  95.922  77.404  1.00 44.62           H
ATOM   1423  HA3 GLY A  93       7.214  97.400  77.924  1.00 44.62           H
ATOM   1424  N   THR A  94       9.552  96.536  77.137  1.00 38.36           N
ATOM   1425  CA  THR A  94      10.983  96.791  77.228  1.00 26.04           C
ATOM   1426  C   THR A  94      11.123  98.312  77.209  1.00 32.85           C
ATOM   1427  O   THR A  94      10.342  99.152  76.803  1.00 28.73           O
ATOM   1428  CB  THR A  94      11.698  96.085  76.013  1.00 28.31           C
ATOM   1429  OG1 THR A  94      11.137  96.506  74.839  1.00 36.60           O
ATOM   1430  CG2 THR A  94      11.565  94.567  76.201  1.00 30.37           C
ATOM   1431  H   THR A  94       9.072  97.003  76.319  1.00 46.03           H
ATOM   1432  HA  THR A  94      11.390  96.384  78.193  1.00 31.25           H
ATOM   1433  HB  THR A  94      12.774  96.398  76.039  1.00 33.97           H
ATOM   1434  HG1 THR A  94       9.842  96.162  74.522  1.00 43.92           H
ATOM   1435 HG21 THR A  94      12.083  94.053  75.389  1.00 36.44           H
ATOM   1436 HG22 THR A  94      11.952  94.242  77.166  1.00 36.44           H
ATOM   1437 HG23 THR A  94      10.501  94.279  76.144  1.00 36.44           H
ATOM   1438  N   THR A  95      12.321  98.736  77.810  1.00 35.53           N
ATOM   1439  CA  THR A  95      12.714 100.160  77.911  1.00 28.50           C
ATOM   1440  C   THR A  95      14.225 100.507  77.963  1.00 41.41           C
ATOM   1441  O   THR A  95      15.071  99.733  78.475  1.00 32.54           O
ATOM   1442  CB  THR A  95      12.021 100.829  79.097  1.00 33.24           C
ATOM   1443  OG1 THR A  95      12.192 102.241  79.034  1.00 33.92           O
ATOM   1444  CG2 THR A  95      12.522 100.382  80.452  1.00 36.49           C
ATOM   1445  H   THR A  95      12.945  98.221  78.190  1.00 42.64           H
ATOM   1446  HA  THR A  95      12.427 100.579  77.110  1.00 34.20           H
ATOM   1447  HB  THR A  95      11.061 100.627  79.043  1.00 39.89           H
ATOM   1448  HG1 THR A  95      11.930 102.559  78.312  1.00 40.71           H
ATOM   1449 HG21 THR A  95      12.008 100.837  81.158  1.00 43.78           H
ATOM   1450 HG22 THR A  95      12.432  99.438  80.571  1.00 43.78           H
ATOM   1451 HG23 THR A  95      13.435 100.657  80.547  1.00 43.78           H
ATOM   1452  N   GLY A  96      14.542 101.743  77.449  1.00 34.28           N
ATOM   1453  CA  GLY A  96      15.892 102.283  77.651  1.00 29.37           C
ATOM   1454  C   GLY A  96      15.835 103.419  78.671  1.00 33.43           C
ATOM   1455  O   GLY A  96      15.197 104.452  78.571  1.00 33.32           O
ATOM   1456  H   GLY A  96      13.784 102.430  77.218  1.00 41.14           H
ATOM   1457  HA2 GLY A  96      16.599 101.470  77.991  1.00 35.24           H
ATOM   1458  HA3 GLY A  96      16.282 102.672  76.677  1.00 35.24           H
ATOM   1459  N   ALA A  97      16.615 103.181  79.794  1.00 25.97           N
ATOM   1460  CA  ALA A  97      16.772 104.120  80.924  1.00 30.66           C
ATOM   1461  C   ALA A  97      17.627 105.303  80.495  1.00 26.11           C
ATOM   1462  O   ALA A  97      18.477 105.181  79.631  1.00 30.21           O
ATOM   1463  CB  ALA A  97      17.429 103.478  82.187  1.00 33.84           C
ATOM   1464  H   ALA A  97      17.106 102.468  79.948  1.00 31.17           H
ATOM   1465  HA  ALA A  97      15.921 104.451  81.221  1.00 36.80           H
ATOM   1466  HB1 ALA A  97      17.525 104.142  82.907  1.00 40.61           H
ATOM   1467  HB2 ALA A  97      16.888 102.754  82.526  1.00 40.61           H
ATOM   1468  HB3 ALA A  97      18.326 103.149  81.993  1.00 40.61           H
ATOM   1469  N   ILE A  98      17.370 106.470  81.092  1.00 26.17           N
ATOM   1470  CA  ILE A  98      18.147 107.663  80.785  1.00 30.19           C
ATOM   1471  C   ILE A  98      18.701 108.318  82.036  1.00 26.66           C
ATOM   1472  O   ILE A  98      19.369 109.350  81.945  1.00 35.38           O
ATOM   1473  CB  ILE A  98      17.320 108.683  79.950  1.00 27.20           C
ATOM   1474  CG1 ILE A  98      16.044 109.087  80.672  1.00 36.13           C
ATOM   1475  CG2 ILE A  98      16.959 108.065  78.574  1.00 29.56           C
ATOM   1476  CD1 ILE A  98      15.479 110.464  80.241  1.00 37.22           C
ATOM   1477  H   ILE A  98      16.751 106.591  81.675  1.00 31.41           H
ATOM   1478  HA  ILE A  98      18.903 107.408  80.240  1.00 36.23           H
ATOM   1479  HB  ILE A  98      17.847 109.471  79.790  1.00 32.63           H
ATOM   1480 HG12 ILE A  98      15.355 108.429  80.487  1.00 43.36           H
ATOM   1481 HG13 ILE A  98      16.216 109.126  81.620  1.00 43.36           H
ATOM   1482 HG21 ILE A  98      16.442 108.704  78.061  1.00 35.48           H
ATOM   1483 HG22 ILE A  98      17.786 107.883  78.093  1.00 35.48           H
ATOM   1484 HG23 ILE A  98      16.464 107.252  78.699  1.00 35.48           H
ATOM   1485 HD11 ILE A  98      14.684 110.654  80.757  1.00 44.67           H
ATOM   1486 HD12 ILE A  98      16.150 111.144  80.422  1.00 44.67           H
ATOM   1487 HD13 ILE A  98      15.273 110.448  79.298  1.00 44.67           H
ATOM   1488  N   GLN A  99      18.444 107.783  83.185  1.00 33.38           N
ATOM   1489  CA  GLN A  99      19.034 108.302  84.401  1.00 28.85           C
ATOM   1490  C   GLN A  99      20.261 107.465  84.779  1.00 33.49           C
ATOM   1491  O   GLN A  99      20.222 106.236  84.716  1.00 27.55           O
ATOM   1492  CB  GLN A  99      18.033 108.305  85.557  1.00 36.06           C
ATOM   1493  CG  GLN A  99      16.826 109.227  85.370  1.00 31.69           C
ATOM   1494  CD  GLN A  99      17.186 110.706  85.417  1.00 35.24           C
ATOM   1495  OE1 GLN A  99      18.175 111.092  86.043  1.00 40.76           O
ATOM   1496  NE2 GLN A  99      16.411 111.527  84.740  1.00 27.31           N
ATOM   1497  H   GLN A  99      17.919 107.129  83.288  1.00 40.06           H
ATOM   1498  HA  GLN A  99      19.288 109.220  84.254  1.00 34.63           H
ATOM   1499  HB2 GLN A  99      17.691 107.411  85.663  1.00 43.27           H
ATOM   1500  HB3 GLN A  99      18.478 108.572  86.374  1.00 43.27           H
ATOM   1501  HG2 GLN A  99      16.431 109.051  84.505  1.00 38.03           H
ATOM   1502  HG3 GLN A  99      16.175 109.060  86.072  1.00 38.03           H
ATOM   1503 HE21 GLN A  99      15.741 111.221  84.292  1.00 32.78           H
ATOM   1504 HE22 GLN A  99      16.571 112.374  84.730  1.00 32.78           H
ATOM   1505  N   PRO A 100      21.356 108.137  85.152  1.00 41.98           N
ATOM   1506  CA  PRO A 100      22.591 107.415  85.516  1.00 45.63           C
ATOM   1507  C   PRO A 100      22.454 106.402  86.650  1.00 36.21           C
ATOM   1508  O   PRO A 100      23.232 105.446  86.683  1.00 41.81           O
ATOM   1509  CB  PRO A 100      23.539 108.562  85.932  1.00 44.34           C
ATOM   1510  CG  PRO A 100      22.985 109.786  85.299  1.00 45.30           C
ATOM   1511  CD  PRO A 100      21.490 109.587  85.330  1.00 44.31           C
ATOM   1512  HA  PRO A 100      22.946 106.935  84.753  1.00 54.75           H
ATOM   1513  HB2 PRO A 100      23.525 108.655  86.898  1.00 53.20           H
ATOM   1514  HB3 PRO A 100      24.443 108.388  85.632  1.00 53.20           H
ATOM   1515  HG2 PRO A 100      23.231 110.572  85.799  1.00 54.36           H
ATOM   1516  HG3 PRO A 100      23.284 109.839  84.379  1.00 54.36           H
ATOM   1517  HD2 PRO A 100      21.127 109.865  86.187  1.00 53.18           H
ATOM   1518  HD3 PRO A 100      21.083 110.063  84.606  1.00 53.18           H
ATOM   1519  N   HIS A 101      21.534 106.606  87.592  1.00 41.67           N
ATOM   1520  CA  HIS A 101      21.408 105.735  88.755  1.00 39.09           C
ATOM   1521  C   HIS A 101      20.595 104.484  88.473  1.00 42.43           C
ATOM   1522  O   HIS A 101      20.543 103.613  89.341  1.00 44.18           O
ATOM   1523  CB  HIS A 101      20.774 106.484  89.947  1.00 39.59           C
ATOM   1524  CG  HIS A 101      19.500 107.229  89.608  1.00 46.11           C
ATOM   1525  ND1 HIS A 101      18.230 106.707  89.730  1.00 51.52           N
ATOM   1526  CD2 HIS A 101      19.336 108.487  89.154  1.00 60.48           C
ATOM   1527  CE1 HIS A 101      17.341 107.611  89.354  1.00 50.55           C
ATOM   1528  NE2 HIS A 101      17.984 108.703  88.995  1.00 60.59           N
ATOM   1529  H   HIS A 101      20.968 107.248  87.561  1.00 50.01           H
ATOM   1530  HA  HIS A 101      22.287 105.450  89.011  1.00 46.91           H
ATOM   1531  HB2 HIS A 101      21.391 107.186  90.194  1.00 47.51           H
ATOM   1532  HB3 HIS A 101      20.649 105.903  90.704  1.00 47.51           H
ATOM   1533  HD2 HIS A 101      20.035 109.090  88.976  1.00 72.57           H
ATOM   1534  HE1 HIS A 101      16.413 107.519  89.332  1.00 60.66           H
ATOM   1535  HE2 HIS A 101      17.638 109.434  88.714  1.00 72.71           H
ATOM   1536  N   ILE A 102      19.963 104.365  87.303  1.00 43.85           N
ATOM   1537  CA  ILE A 102      19.134 103.205  86.980  1.00 41.41           C
ATOM   1538  C   ILE A 102      19.957 102.216  86.163  1.00 39.22           C
ATOM   1539  O   ILE A 102      20.358 102.512  85.043  1.00 43.27           O
ATOM   1540  CB  ILE A 102      17.844 103.609  86.237  1.00 31.43           C
ATOM   1541  CG1 ILE A 102      16.977 104.475  87.122  1.00 36.29           C
ATOM   1542  CG2 ILE A 102      17.071 102.361  85.803  1.00 32.22           C
ATOM   1543  CD1 ILE A 102      15.910 105.295  86.395  1.00 42.27           C
ATOM   1544  H   ILE A 102      19.964 104.991  86.716  1.00 52.62           H
ATOM   1545  HA  ILE A 102      18.885 102.764  87.802  1.00 49.69           H
ATOM   1546  HB  ILE A 102      18.083 104.114  85.446  1.00 37.71           H
ATOM   1547 HG12 ILE A 102      16.507 103.909  87.750  1.00 43.54           H
ATOM   1548 HG13 ILE A 102      17.539 105.095  87.620  1.00 43.54           H
ATOM   1549 HG21 ILE A 102      16.245 102.626  85.354  1.00 38.66           H
ATOM   1550 HG22 ILE A 102      17.603 101.829  85.204  1.00 38.66           H
ATOM   1551 HG23 ILE A 102      16.839 101.829  86.586  1.00 38.66           H
ATOM   1552 HD11 ILE A 102      15.419 105.824  87.043  1.00 50.73           H
ATOM   1553 HD12 ILE A 102      16.355 105.881  85.767  1.00 50.73           H
ATOM   1554 HD13 ILE A 102      15.320 104.696  85.927  1.00 50.73           H
ATOM   1555  N   ASN A 103      20.140 100.997  86.689  1.00 38.32           N
ATOM   1556  CA  ASN A 103      20.964  99.987  86.039  1.00 33.75           C
ATOM   1557  C   ASN A 103      20.142  99.058  85.146  1.00 36.90           C
ATOM   1558  O   ASN A 103      18.917  98.936  85.284  1.00 39.53           O
ATOM   1559  CB  ASN A 103      21.698  99.146  87.086  1.00 45.15           C
ATOM   1560  CG  ASN A 103      22.936  99.824  87.612  1.00 43.22           C
ATOM   1561  OD1 ASN A 103      24.045  99.510  87.181  1.00 61.66           O
ATOM   1562  ND2 ASN A 103      22.759 100.766  88.558  1.00 42.00           N
ATOM   1563  H   ASN A 103      19.817 100.758  87.448  1.00 45.98           H
ATOM   1564  HA  ASN A 103      21.619 100.432  85.488  1.00 40.50           H
ATOM   1565  HB2 ASN A 103      21.106  98.941  87.829  1.00 54.18           H
ATOM   1566  HB3 ASN A 103      21.999  98.326  86.672  1.00 54.18           H
ATOM   1567 HD21 ASN A 103      23.440 101.173  88.886  1.00 50.41           H
ATOM   1568 HD22 ASN A 103      21.980 100.959  88.840  1.00 50.41           H
ATOM   1569  N   VAL A 104      20.847  98.364  84.245  1.00 29.25           N
ATOM   1570  CA  VAL A 104      20.225  97.332  83.435  1.00 33.28           C
ATOM   1571  C   VAL A 104      19.788  96.189  84.334  1.00 47.44           C
ATOM   1572  O   VAL A 104      20.566  95.710  85.157  1.00 46.32           O
ATOM   1573  CB  VAL A 104      21.168  96.825  82.349  1.00 29.14           C
ATOM   1574  CG1 VAL A 104      20.484  95.771  81.487  1.00 44.18           C
ATOM   1575  CG2 VAL A 104      21.643  97.965  81.478  1.00 43.52           C
ATOM   1576  H   VAL A 104      21.691  98.453  84.117  1.00 35.10           H
ATOM   1577  HA  VAL A 104      19.441  97.695  83.002  1.00 39.94           H
ATOM   1578  HB  VAL A 104      21.932  96.399  82.760  1.00 34.97           H
ATOM   1579 HG11 VAL A 104      21.103  95.470  80.791  1.00 53.02           H
ATOM   1580 HG12 VAL A 104      20.226  95.009  82.023  1.00 53.02           H
ATOM   1581 HG13 VAL A 104      19.709  96.162  81.067  1.00 53.02           H
ATOM   1582 HG21 VAL A 104      22.231  97.615  80.786  1.00 52.22           H
ATOM   1583 HG22 VAL A 104      20.878  98.387  81.063  1.00 52.22           H
ATOM   1584 HG23 VAL A 104      22.123  98.599  82.026  1.00 52.22           H
ATOM   1585  N   GLY A 105      18.529  95.747  84.177  1.00 45.66           N
ATOM   1586  CA  GLY A 105      17.940  94.721  85.006  1.00 35.80           C
ATOM   1587  C   GLY A 105      16.957  95.271  86.008  1.00 35.00           C
ATOM   1588  O   GLY A 105      16.147  94.511  86.538  1.00 39.38           O
ATOM   1589  H   GLY A 105      17.986  96.059  83.597  1.00 54.80           H
ATOM   1590  HA2 GLY A 105      17.511  94.039  84.471  1.00 42.95           H
ATOM   1591  HA3 GLY A 105      18.647  94.278  85.514  1.00 42.95           H
ATOM   1592  N   ASP A 106      17.016  96.564  86.281  1.00 33.94           N
ATOM   1593  CA  ASP A 106      16.073  97.217  87.156  1.00 35.47           C
ATOM   1594  C   ASP A 106      14.662  97.182  86.544  1.00 38.73           C
ATOM   1595  O   ASP A 106      14.478  97.049  85.337  1.00 29.90           O
ATOM   1596  CB  ASP A 106      16.483  98.660  87.376  1.00 33.14           C
ATOM   1597  CG  ASP A 106      17.726  98.793  88.231  1.00 42.59           C
ATOM   1598  OD1 ASP A 106      18.442  97.785  88.409  1.00 39.93           O
ATOM   1599  OD2 ASP A 106      17.971  99.902  88.744  1.00 43.04           O1-
ATOM   1600  H   ASP A 106      17.637  97.078  85.967  1.00 40.73           H
ATOM   1601  HA  ASP A 106      16.054  96.753  88.008  1.00 42.56           H
ATOM   1602  HB2 ASP A 106      16.665  99.056  86.514  1.00 39.77           H
ATOM   1603  HB3 ASP A 106      15.743  99.128  87.803  1.00 39.77           H
ATOM   1604  N   VAL A 107      13.650  97.292  87.399  1.00 35.26           N
ATOM   1605  CA  VAL A 107      12.266  97.298  86.923  1.00 42.06           C
ATOM   1606  C   VAL A 107      11.685  98.674  87.193  1.00 35.78           C
ATOM   1607  O   VAL A 107      11.939  99.277  88.247  1.00 34.82           O
ATOM   1608  CB  VAL A 107      11.406  96.168  87.542  1.00 43.44           C
ATOM   1609  CG1 VAL A 107      10.951  96.493  88.970  1.00 51.24           C
ATOM   1610  CG2 VAL A 107      10.181  95.901  86.654  1.00 48.14           C
ATOM   1611  H   VAL A 107      13.740  97.311  88.257  1.00 42.31           H
ATOM   1612  HA  VAL A 107      12.260  97.165  85.966  1.00 50.48           H
ATOM   1613  HB  VAL A 107      11.933  95.363  87.572  1.00 52.13           H
ATOM   1614 HG11 VAL A 107      10.406  95.750  89.294  1.00 61.48           H
ATOM   1615 HG12 VAL A 107      11.727  96.594  89.542  1.00 61.48           H
ATOM   1616 HG13 VAL A 107      10.413  97.298  88.974  1.00 61.48           H
ATOM   1617 HG21 VAL A 107       9.652  95.183  87.041  1.00 57.77           H
ATOM   1618 HG22 VAL A 107       9.644  96.702  86.577  1.00 57.77           H
ATOM   1619 HG23 VAL A 107      10.488  95.629  85.770  1.00 57.77           H
ATOM   1620  N   LEU A 108      10.925  99.190  86.222  1.00 37.38           N
ATOM   1621  CA  LEU A 108      10.391 100.555  86.326  1.00 37.77           C
ATOM   1622  C   LEU A 108       8.879 100.555  86.286  1.00 26.48           C
ATOM   1623  O   LEU A 108       8.289  99.997  85.365  1.00 31.54           O
ATOM   1624  CB  LEU A 108      10.923 101.445  85.204  1.00 29.32           C
ATOM   1625  CG  LEU A 108      12.455 101.528  85.024  1.00 39.95           C
ATOM   1626  CD1 LEU A 108      12.772 102.554  83.936  1.00 37.90           C
ATOM   1627  CD2 LEU A 108      13.147 101.922  86.308  1.00 33.17           C
ATOM   1628  H   LEU A 108      10.708  98.770  85.504  1.00 44.86           H
ATOM   1629  HA  LEU A 108      10.653 100.934  87.177  1.00 45.33           H
ATOM   1630  HB2 LEU A 108      10.566 101.118  84.370  1.00 35.18           H
ATOM   1631  HB3 LEU A 108      10.612 102.336  85.368  1.00 35.18           H
ATOM   1632  HG  LEU A 108      12.789 100.666  84.746  1.00 47.94           H
ATOM   1633 HD11 LEU A 108      13.732 102.619  83.835  1.00 45.48           H
ATOM   1634 HD12 LEU A 108      12.356 102.279  83.109  1.00 45.48           H
ATOM   1635 HD13 LEU A 108      12.414 103.414  84.211  1.00 45.48           H
ATOM   1636 HD21 LEU A 108      14.106 101.980  86.139  1.00 39.81           H
ATOM   1637 HD22 LEU A 108      12.822 102.785  86.594  1.00 39.81           H
ATOM   1638 HD23 LEU A 108      12.981 101.252  86.986  1.00 39.81           H
ATOM   1639  N   VAL A 109       8.267 101.202  87.274  1.00 38.49           N
ATOM   1640  CA  VAL A 109       6.822 101.362  87.336  1.00 31.24           C
ATOM   1641  C   VAL A 109       6.504 102.806  86.976  1.00 33.65           C
ATOM   1642  O   VAL A 109       7.015 103.719  87.611  1.00 35.14           O
ATOM   1643  CB  VAL A 109       6.254 101.019  88.728  1.00 34.82           C
ATOM   1644  CG1 VAL A 109       4.735 101.271  88.798  1.00 33.29           C
ATOM   1645  CG2 VAL A 109       6.553  99.541  89.071  1.00 39.05           C
ATOM   1646  H   VAL A 109       8.685 101.558  87.934  1.00 46.18           H
ATOM   1647  HA  VAL A 109       6.402 100.771  86.693  1.00 37.49           H
ATOM   1648  HB  VAL A 109       6.675 101.582  89.385  1.00 41.78           H
ATOM   1649 HG11 VAL A 109       4.413 101.028  89.678  1.00 39.94           H
ATOM   1650 HG12 VAL A 109       4.557 102.206  88.631  1.00 39.94           H
ATOM   1651 HG13 VAL A 109       4.293 100.722  88.131  1.00 39.94           H
ATOM   1652 HG21 VAL A 109       6.174  99.349  89.946  1.00 46.86           H
ATOM   1653 HG22 VAL A 109       6.139  98.973  88.402  1.00 46.86           H
ATOM   1654 HG23 VAL A 109       7.503  99.408  89.080  1.00 46.86           H
ATOM   1655  N   THR A 110       5.645 103.000  85.970  1.00 32.17           N
ATOM   1656  CA  THR A 110       5.316 104.344  85.485  1.00 25.27           C
ATOM   1657  C   THR A 110       4.077 104.888  86.201  1.00 29.29           C
ATOM   1658  O   THR A 110       2.998 104.271  86.170  1.00 33.36           O
ATOM   1659  CB  THR A 110       5.079 104.312  83.978  1.00 28.02           C
ATOM   1660  OG1 THR A 110       6.228 103.849  83.329  1.00 25.07           O
ATOM   1661  CG2 THR A 110       4.785 105.692  83.431  1.00 35.33           C
ATOM   1662  H   THR A 110       5.249 102.348  85.550  1.00 38.60           H
ATOM   1663  HA  THR A 110       6.032 104.937  85.662  1.00 30.33           H
ATOM   1664  HB  THR A 110       4.326 103.725  83.783  1.00 33.62           H
ATOM   1665  HG1 THR A 110       6.847 104.423  83.468  1.00 30.09           H
ATOM   1666 HG21 THR A 110       4.642 105.633  82.470  1.00 42.39           H
ATOM   1667 HG22 THR A 110       4.003 106.081  83.838  1.00 42.39           H
ATOM   1668 HG23 THR A 110       5.557 106.255  83.590  1.00 42.39           H
ATOM   1669  N   THR A 111       4.231 106.052  86.814  1.00 25.05           N
ATOM   1670  CA  THR A 111       3.104 106.743  87.407  1.00 25.03           C
ATOM   1671  C   THR A 111       2.348 107.567  86.357  1.00 33.61           C
ATOM   1672  O   THR A 111       1.113 107.694  86.432  1.00 27.33           O
ATOM   1673  CB  THR A 111       3.578 107.644  88.535  1.00 38.73           C
ATOM   1674  OG1 THR A 111       4.580 106.963  89.288  1.00 49.63           O
ATOM   1675  CG2 THR A 111       2.428 107.967  89.515  1.00 55.99           C
ATOM   1676  H   THR A 111       4.978 106.459  86.879  1.00 30.06           H
ATOM   1677  HA  THR A 111       2.480 106.101  87.782  1.00 30.04           H
ATOM   1678  HB  THR A 111       3.940 108.468  88.166  1.00 46.48           H
ATOM   1679  HG1 THR A 111       4.773 107.418  89.971  1.00 59.55           H
ATOM   1680 HG21 THR A 111       2.756 108.527  90.238  1.00 67.18           H
ATOM   1681 HG22 THR A 111       1.688 108.413  89.073  1.00 67.18           H
ATOM   1682 HG23 THR A 111       2.101 107.135  89.909  1.00 67.18           H
ATOM   1683  N   ALA A 112       3.078 108.171  85.424  1.00 33.72           N
ATOM   1684  CA  ALA A 112       2.498 108.940  84.330  1.00 28.00           C
ATOM   1685  C   ALA A 112       3.540 109.121  83.226  1.00 32.92           C
ATOM   1686  O   ALA A 112       4.752 109.022  83.466  1.00 27.96           O
ATOM   1687  CB  ALA A 112       1.983 110.288  84.796  1.00 28.13           C
ATOM   1688  H   ALA A 112       3.936 108.142  85.441  1.00 40.46           H
ATOM   1689  HA  ALA A 112       1.756 108.431  83.960  1.00 33.60           H
ATOM   1690  HB1 ALA A 112       1.621 110.763  84.036  1.00 33.76           H
ATOM   1691  HB2 ALA A 112       1.287 110.130  85.455  1.00 33.76           H
ATOM   1692  HB3 ALA A 112       2.712 110.784  85.189  1.00 33.76           H
ATOM   1693  N   SER A 113       3.067 109.382  82.008  1.00 23.39           N
ATOM   1694  CA  SER A 113       3.969 109.430  80.852  1.00 25.38           C
ATOM   1695  C   SER A 113       4.035 110.828  80.213  1.00 28.26           C
ATOM   1696  O   SER A 113       3.026 111.530  80.140  1.00 26.69           O
ATOM   1697  CB  SER A 113       3.599 108.429  79.797  1.00 22.80           C
ATOM   1698  OG  SER A 113       3.924 107.118  80.165  1.00 24.88           O
ATOM   1699  H   SER A 113       2.243 109.506  81.832  1.00 28.07           H
ATOM   1700  HA  SER A 113       4.861 109.235  81.171  1.00 30.46           H
ATOM   1701  HB2 SER A 113       2.638 108.487  79.640  1.00 27.36           H
ATOM   1702  HB3 SER A 113       4.060 108.636  78.974  1.00 27.36           H
ATOM   1703  HG  SER A 113       3.662 106.571  79.579  1.00 29.85           H
ATOM   1704  N   VAL A 114       5.247 111.225  79.783  1.00 22.25           N
ATOM   1705  CA  VAL A 114       5.392 112.358  78.881  1.00 21.83           C
ATOM   1706  C   VAL A 114       4.804 111.973  77.532  1.00 21.63           C
ATOM   1707  O   VAL A 114       5.151 110.929  76.964  1.00 21.56           O
ATOM   1708  CB  VAL A 114       6.871 112.756  78.708  1.00 27.11           C
ATOM   1709  CG1 VAL A 114       6.965 114.054  77.854  1.00 27.34           C
ATOM   1710  CG2 VAL A 114       7.552 112.987  80.052  1.00 21.64           C
ATOM   1711  H   VAL A 114       5.973 110.797  79.946  1.00 26.70           H
ATOM   1712  HA  VAL A 114       4.924 113.119  79.228  1.00 26.20           H
ATOM   1713  HB  VAL A 114       7.343 112.069  78.235  1.00 32.53           H
ATOM   1714 HG11 VAL A 114       7.909 114.295  77.773  1.00 32.81           H
ATOM   1715 HG12 VAL A 114       6.594 113.905  76.980  1.00 32.81           H
ATOM   1716 HG13 VAL A 114       6.492 114.767  78.306  1.00 32.81           H
ATOM   1717 HG21 VAL A 114       8.462 113.247  79.896  1.00 25.97           H
ATOM   1718 HG22 VAL A 114       7.082 113.681  80.524  1.00 25.97           H
ATOM   1719 HG23 VAL A 114       7.518 112.158  80.556  1.00 25.97           H
ATOM   1720  N   ARG A 115       3.905 112.811  77.014  1.00 21.42           N
ATOM   1721  CA  ARG A 115       3.107 112.447  75.833  1.00 22.83           C
ATOM   1722  C   ARG A 115       3.788 112.911  74.549  1.00 23.38           C
ATOM   1723  O   ARG A 115       3.436 113.944  73.956  1.00 20.90           O
ATOM   1724  CB  ARG A 115       1.707 113.066  75.922  1.00 28.67           C
ATOM   1725  CG  ARG A 115       0.816 112.372  76.970  1.00 24.43           C
ATOM   1726  CD  ARG A 115      -0.525 113.008  77.125  1.00 20.64           C
ATOM   1727  NE  ARG A 115      -1.295 112.997  75.891  1.00 27.76           N
ATOM   1728  CZ  ARG A 115      -2.507 113.537  75.752  1.00 20.66           C
ATOM   1729  NH1 ARG A 115      -3.109 114.118  76.783  1.00 21.68           N
ATOM   1730  NH2 ARG A 115      -3.098 113.487  74.572  1.00 23.19           N1+
ATOM   1731  H   ARG A 115       3.733 113.589  77.346  1.00 25.70           H
ATOM   1732  HA  ARG A 115       3.022 111.496  75.790  1.00 27.39           H
ATOM   1733  HB2 ARG A 115       1.796 113.998  76.173  1.00 34.40           H
ATOM   1734  HB3 ARG A 115       1.280 112.997  75.057  1.00 34.40           H
ATOM   1735  HG2 ARG A 115       0.693 111.454  76.681  1.00 29.31           H
ATOM   1736  HG3 ARG A 115       1.281 112.387  77.814  1.00 29.31           H
ATOM   1737  HD2 ARG A 115      -1.021 112.520  77.790  1.00 24.77           H
ATOM   1738  HD3 ARG A 115      -0.419 113.928  77.416  1.00 24.77           H
ATOM   1739  HE  ARG A 115      -0.950 112.617  75.197  1.00 33.31           H
ATOM   1740 HH11 ARG A 115      -2.706 114.162  77.536  1.00 26.02           H
ATOM   1741 HH12 ARG A 115      -3.880 114.470  76.688  1.00 26.02           H
ATOM   1742 HH21 ARG A 115      -2.744 113.113  73.902  1.00 27.83           H
ATOM   1743 HH22 ARG A 115      -3.890 113.833  74.491  1.00 27.83           H
ATOM   1744  N   LEU A 116       4.734 112.082  74.072  1.00 20.80           N
ATOM   1745  CA  LEU A 116       5.435 112.340  72.818  1.00 21.40           C
ATOM   1746  C   LEU A 116       4.846 111.490  71.686  1.00 20.59           C
ATOM   1747  O   LEU A 116       5.539 111.108  70.745  1.00 20.49           O
ATOM   1748  CB  LEU A 116       6.940 112.088  72.951  1.00 20.59           C
ATOM   1749  CG  LEU A 116       7.609 112.663  74.200  1.00 20.71           C
ATOM   1750  CD1 LEU A 116       9.071 112.158  74.299  1.00 22.77           C
ATOM   1751  CD2 LEU A 116       7.593 114.144  74.188  1.00 23.51           C
ATOM   1752  H   LEU A 116       4.983 111.367  74.462  1.00 24.96           H
ATOM   1753  HA  LEU A 116       5.320 113.269  72.570  1.00 25.67           H
ATOM   1754  HB2 LEU A 116       7.090 111.142  72.951  1.00 24.71           H
ATOM   1755  HB3 LEU A 116       7.390 112.480  72.180  1.00 24.71           H
ATOM   1756  HG  LEU A 116       7.144 112.350  74.977  1.00 24.86           H
ATOM   1757 HD11 LEU A 116       9.467 112.527  75.090  1.00 27.33           H
ATOM   1758 HD12 LEU A 116       9.051 111.184  74.352  1.00 27.33           H
ATOM   1759 HD13 LEU A 116       9.544 112.431  73.512  1.00 27.33           H
ATOM   1760 HD21 LEU A 116       8.037 114.479  74.992  1.00 28.21           H
ATOM   1761 HD22 LEU A 116       8.055 114.474  73.410  1.00 28.21           H
ATOM   1762 HD23 LEU A 116       6.679 114.457  74.183  1.00 28.21           H
ATOM   1763  N   ASP A 117       3.551 111.226  71.756  1.00 22.16           N
ATOM   1764  CA  ASP A 117       2.863 110.389  70.810  1.00 25.80           C
ATOM   1765  C   ASP A 117       1.702 111.160  70.168  1.00 24.98           C
ATOM   1766  O   ASP A 117       1.314 112.243  70.617  1.00 26.63           O
ATOM   1767  CB  ASP A 117       2.350 109.129  71.504  1.00 24.28           C
ATOM   1768  CG  ASP A 117       1.178 109.435  72.465  1.00 21.71           C
ATOM   1769  OD1 ASP A 117       1.241 110.485  73.122  1.00 20.50           O
ATOM   1770  OD2 ASP A 117       0.228 108.618  72.539  1.00 21.99           O1-
ATOM   1771  H   ASP A 117       3.050 111.558  72.369  1.00 26.59           H
ATOM   1772  HA  ASP A 117       3.462 110.133  70.107  1.00 30.96           H
ATOM   1773  HB2 ASP A 117       2.047 108.490  70.844  1.00 29.13           H
ATOM   1774  HB3 ASP A 117       3.066 108.751  72.034  1.00 29.13           H
ATOM   1775  N   GLY A 118       1.125 110.566  69.125  1.00 22.23           N
ATOM   1776  CA  GLY A 118      -0.004 111.153  68.454  1.00 20.55           C
ATOM   1777  C   GLY A 118      -1.354 110.593  68.890  1.00 25.75           C
ATOM   1778  O   GLY A 118      -2.338 111.344  69.009  1.00 20.02           O
ATOM   1779  H   GLY A 118       1.391 109.822  68.798  1.00 26.67           H
ATOM   1780  HA2 GLY A 118      -0.021 112.111  68.632  1.00 24.66           H
ATOM   1781  HA3 GLY A 118       0.076 111.035  67.499  1.00 24.66           H
ATOM   1782  N   ALA A 119      -1.407 109.288  69.121  1.00 21.92           N
ATOM   1783  CA  ALA A 119      -2.697 108.631  69.348  1.00 22.00           C
ATOM   1784  C   ALA A 119      -3.377 109.099  70.636  1.00 21.73           C
ATOM   1785  O   ALA A 119      -4.612 109.155  70.683  1.00 23.22           O
ATOM   1786  CB  ALA A 119      -2.533 107.118  69.363  1.00 28.37           C
ATOM   1787  H   ALA A 119      -0.730 108.778  69.119  1.00 26.30           H
ATOM   1788  HA  ALA A 119      -3.297 108.849  68.613  1.00 26.40           H
ATOM   1789  HB1 ALA A 119      -3.368 106.696  69.550  1.00 34.05           H
ATOM   1790  HB2 ALA A 119      -2.184 106.825  68.504  1.00 34.05           H
ATOM   1791  HB3 ALA A 119      -1.878 106.888  70.062  1.00 34.05           H
ATOM   1792  N   SER A 120      -2.614 109.443  71.671  1.00 21.18           N
ATOM   1793  CA  SER A 120      -3.200 109.892  72.914  1.00 20.19           C
ATOM   1794  C   SER A 120      -4.077 111.127  72.704  1.00 28.55           C
ATOM   1795  O   SER A 120      -5.127 111.273  73.375  1.00 27.68           O
ATOM   1796  CB  SER A 120      -2.133 110.212  73.936  1.00 22.16           C
ATOM   1797  OG  SER A 120      -1.357 111.359  73.586  1.00 30.40           O
ATOM   1798  H   SER A 120      -1.763 109.424  71.656  1.00 25.41           H
ATOM   1799  HA  SER A 120      -3.757 109.193  73.278  1.00 24.23           H
ATOM   1800  HB2 SER A 120      -2.540 110.373  74.801  1.00 26.59           H
ATOM   1801  HB3 SER A 120      -1.524 109.455  74.006  1.00 26.59           H
ATOM   1802  HG  SER A 120      -0.569 111.156  73.492  1.00 36.49           H
ATOM   1803  N   LEU A 121      -3.691 111.989  71.774  1.00 25.95           N
ATOM   1804  CA  LEU A 121      -4.442 113.189  71.433  1.00 22.66           C
ATOM   1805  C   LEU A 121      -5.811 112.873  70.839  1.00 26.17           C
ATOM   1806  O   LEU A 121      -6.702 113.729  70.859  1.00 20.01           O
ATOM   1807  CB  LEU A 121      -3.668 114.042  70.448  1.00 19.86           C
ATOM   1808  CG  LEU A 121      -2.333 114.631  70.982  1.00 24.39           C
ATOM   1809  CD1 LEU A 121      -1.439 115.013  69.805  1.00 31.53           C
ATOM   1810  CD2 LEU A 121      -2.580 115.815  71.862  1.00 24.64           C
ATOM   1811  H   LEU A 121      -2.979 111.866  71.298  1.00 31.14           H
ATOM   1812  HA  LEU A 121      -4.602 113.698  72.239  1.00 27.19           H
ATOM   1813  HB2 LEU A 121      -3.455 113.517  69.679  1.00 23.84           H
ATOM   1814  HB3 LEU A 121      -4.207 114.798  70.186  1.00 23.84           H
ATOM   1815  HG  LEU A 121      -1.884 113.945  71.489  1.00 29.27           H
ATOM   1816 HD11 LEU A 121      -0.611 115.367  70.149  1.00 37.84           H
ATOM   1817 HD12 LEU A 121      -1.259 114.218  69.275  1.00 37.84           H
ATOM   1818 HD13 LEU A 121      -1.889 115.669  69.258  1.00 37.84           H
ATOM   1819 HD21 LEU A 121      -1.721 116.164  72.168  1.00 29.57           H
ATOM   1820 HD22 LEU A 121      -3.040 116.501  71.361  1.00 29.57           H
ATOM   1821 HD23 LEU A 121      -3.114 115.549  72.626  1.00 29.57           H
ATOM   1822  N   HIS A 122      -5.983 111.670  70.301  1.00 20.00           N
ATOM   1823  CA  HIS A 122      -7.251 111.241  69.733  1.00 24.44           C
ATOM   1824  C   HIS A 122      -8.251 110.802  70.798  1.00 25.00           C
ATOM   1825  O   HIS A 122      -9.371 110.435  70.429  1.00 29.58           O
ATOM   1826  CB  HIS A 122      -7.038 110.115  68.723  1.00 22.06           C
ATOM   1827  CG  HIS A 122      -6.211 110.510  67.540  1.00 22.11           C
ATOM   1828  ND1 HIS A 122      -6.371 109.949  66.309  1.00 19.70           N
ATOM   1829  CD2 HIS A 122      -5.216 111.426  67.416  1.00 19.26           C
ATOM   1830  CE1 HIS A 122      -5.529 110.511  65.464  1.00 19.30           C
ATOM   1831  NE2 HIS A 122      -4.836 111.418  66.112  1.00 21.11           N
ATOM   1832  H   HIS A 122      -5.392 111.069  70.304  1.00 24.00           H
ATOM   1833  HA  HIS A 122      -7.657 111.993  69.265  1.00 29.33           H
ATOM   1834  HB2 HIS A 122      -7.884 109.814  68.396  1.00 26.47           H
ATOM   1835  HB3 HIS A 122      -6.587 109.382  69.169  1.00 26.47           H
ATOM   1836  HD2 HIS A 122      -4.867 111.952  68.099  1.00 23.12           H
ATOM   1837  HE1 HIS A 122      -5.431 110.313  64.557  1.00 23.16           H
ATOM   1838  HE2 HIS A 122      -4.174 111.881  65.782  1.00 25.33           H
ATOM   1839  N   PHE A 123      -7.871 110.848  72.074  1.00 22.14           N
ATOM   1840  CA  PHE A 123      -8.736 110.527  73.197  1.00 20.26           C
ATOM   1841  C   PHE A 123      -8.861 111.654  74.203  1.00 22.85           C
ATOM   1842  O   PHE A 123      -9.925 111.836  74.813  1.00 25.10           O
ATOM   1843  CB  PHE A 123      -8.252 109.280  73.934  1.00 20.02           C
ATOM   1844  CG  PHE A 123      -8.162 108.070  73.078  1.00 21.52           C
ATOM   1845  CD1 PHE A 123      -6.989 107.762  72.391  1.00 19.30           C
ATOM   1846  CD2 PHE A 123      -9.246 107.225  72.951  1.00 19.12           C
ATOM   1847  CE1 PHE A 123      -6.919 106.621  71.568  1.00 20.47           C
ATOM   1848  CE2 PHE A 123      -9.198 106.087  72.146  1.00 19.02           C
ATOM   1849  CZ  PHE A 123      -8.011 105.778  71.448  1.00 22.50           C
ATOM   1850  H   PHE A 123      -7.091 111.116  72.315  1.00 26.57           H
ATOM   1851  HA  PHE A 123      -9.619 110.332  72.854  1.00 24.32           H
ATOM   1852  HB2 PHE A 123      -7.350 109.476  74.257  1.00 24.03           H
ATOM   1853  HB3 PHE A 123      -8.819 109.092  74.679  1.00 24.03           H
ATOM   1854  HD1 PHE A 123      -6.255 108.319  72.471  1.00 23.16           H
ATOM   1855  HD2 PHE A 123     -10.022 107.439  73.401  1.00 22.95           H
ATOM   1856  HE1 PHE A 123      -6.121 106.426  71.120  1.00 24.56           H
ATOM   1857  HE2 PHE A 123      -9.934 105.528  72.058  1.00 22.83           H
ATOM   1858  HZ  PHE A 123      -7.972 105.009  70.907  1.00 27.00           H
ATOM   1859  N   ALA A 124      -7.830 112.464  74.368  1.00 30.96           N
ATOM   1860  CA  ALA A 124      -7.870 113.612  75.267  1.00 20.74           C
ATOM   1861  C   ALA A 124      -6.857 114.651  74.781  1.00 26.62           C
ATOM   1862  O   ALA A 124      -5.806 114.287  74.222  1.00 22.39           O
ATOM   1863  CB  ALA A 124      -7.569 113.194  76.705  1.00 20.67           C
ATOM   1864  H   ALA A 124      -7.087 112.344  73.962  1.00 37.15           H
ATOM   1865  HA  ALA A 124      -8.747 113.991  75.243  1.00 24.89           H
ATOM   1866  HB1 ALA A 124      -7.570 113.965  77.277  1.00 24.81           H
ATOM   1867  HB2 ALA A 124      -8.232 112.548  76.986  1.00 24.81           H
ATOM   1868  HB3 ALA A 124      -6.695 112.766  76.723  1.00 24.81           H
ATOM   1869  N   PRO A 125      -7.127 115.932  74.985  1.00 23.82           N
ATOM   1870  CA  PRO A 125      -6.155 116.964  74.615  1.00 25.78           C
ATOM   1871  C   PRO A 125      -4.866 116.854  75.440  1.00 23.21           C
ATOM   1872  O   PRO A 125      -4.843 116.253  76.521  1.00 26.90           O
ATOM   1873  CB  PRO A 125      -6.914 118.272  74.914  1.00 25.17           C
ATOM   1874  CG  PRO A 125      -7.923 117.894  75.948  1.00 20.88           C
ATOM   1875  CD  PRO A 125      -8.330 116.500  75.605  1.00 27.73           C
ATOM   1876  HA  PRO A 125      -5.933 116.920  73.675  1.00 30.94           H
ATOM   1877  HB2 PRO A 125      -6.302 118.935  75.275  1.00 30.20           H
ATOM   1878  HB3 PRO A 125      -7.350 118.606  74.120  1.00 30.20           H
ATOM   1879  HG2 PRO A 125      -7.524 117.909  76.833  1.00 25.06           H
ATOM   1880  HG3 PRO A 125      -8.678 118.493  75.911  1.00 25.06           H
ATOM   1881  HD2 PRO A 125      -8.583 116.002  76.389  1.00 33.27           H
ATOM   1882  HD3 PRO A 125      -9.056 116.511  74.953  1.00 33.27           H
ATOM   1883  N   LEU A 126      -3.790 117.463  74.907  1.00 20.92           N
ATOM   1884  CA  LEU A 126      -2.444 117.299  75.473  1.00 20.97           C
ATOM   1885  C   LEU A 126      -2.378 117.628  76.967  1.00 21.07           C
ATOM   1886  O   LEU A 126      -1.640 116.994  77.702  1.00 25.54           O
ATOM   1887  CB  LEU A 126      -1.431 118.170  74.730  1.00 20.88           C
ATOM   1888  CG  LEU A 126       0.068 117.928  75.032  1.00 20.71           C
ATOM   1889  CD1 LEU A 126       0.448 116.495  74.796  1.00 23.75           C
ATOM   1890  CD2 LEU A 126       0.925 118.859  74.148  1.00 28.63           C
ATOM   1891  H   LEU A 126      -3.816 117.971  74.214  1.00 25.11           H
ATOM   1892  HA  LEU A 126      -2.196 116.376  75.386  1.00 25.17           H
ATOM   1893  HB2 LEU A 126      -1.561 118.044  73.786  1.00 25.06           H
ATOM   1894  HB3 LEU A 126      -1.611 119.097  74.963  1.00 25.06           H
ATOM   1895  HG  LEU A 126       0.250 118.144  75.950  1.00 24.86           H
ATOM   1896 HD11 LEU A 126       1.397 116.383  74.945  1.00 28.49           H
ATOM   1897 HD12 LEU A 126      -0.054 115.929  75.383  1.00 28.49           H
ATOM   1898 HD13 LEU A 126       0.249 116.265  73.869  1.00 28.49           H
ATOM   1899 HD21 LEU A 126       1.871 118.686  74.321  1.00 34.36           H
ATOM   1900 HD22 LEU A 126       0.731 118.681  73.221  1.00 34.36           H
ATOM   1901 HD23 LEU A 126       0.724 119.780  74.354  1.00 34.36           H
ATOM   1902  N   GLU A 127      -3.150 118.610  77.432  1.00 23.96           N
ATOM   1903  CA  GLU A 127      -3.134 119.036  78.826  1.00 21.51           C
ATOM   1904  C   GLU A 127      -3.648 117.949  79.779  1.00 21.94           C
ATOM   1905  O   GLU A 127      -3.381 118.021  80.991  1.00 22.56           O
ATOM   1906  CB  GLU A 127      -3.950 120.324  79.021  1.00 22.08           C
ATOM   1907  CG  GLU A 127      -5.468 120.213  78.573  1.00 24.14           C
ATOM   1908  CD  GLU A 127      -5.733 120.773  77.203  1.00 22.18           C
ATOM   1909  OE1 GLU A 127      -6.815 121.320  77.015  1.00 27.11           O
ATOM   1910  OE2 GLU A 127      -4.872 120.670  76.290  1.00 24.16           O1-
ATOM   1911  H   GLU A 127      -3.712 119.038  76.935  1.00 28.75           H
ATOM   1912  HA  GLU A 127      -2.226 119.227  79.085  1.00 25.82           H
ATOM   1913  HB2 GLU A 127      -3.960 120.584  79.948  1.00 26.50           H
ATOM   1914  HB3 GLU A 127      -3.562 121.034  78.488  1.00 26.50           H
ATOM   1915  HG2 GLU A 127      -5.718 119.278  78.571  1.00 28.96           H
ATOM   1916  HG3 GLU A 127      -6.017 120.695  79.210  1.00 28.96           H
ATOM   1917  N   PHE A 128      -4.381 116.945  79.265  1.00 21.90           N
ATOM   1918  CA  PHE A 128      -4.819 115.821  80.089  1.00 23.96           C
ATOM   1919  C   PHE A 128      -3.629 114.914  80.437  1.00 27.13           C
ATOM   1920  O   PHE A 128      -2.842 114.542  79.545  1.00 26.01           O
ATOM   1921  CB  PHE A 128      -5.901 115.039  79.350  1.00 21.98           C
ATOM   1922  CG  PHE A 128      -6.655 114.046  80.213  1.00 21.84           C
ATOM   1923  CD1 PHE A 128      -6.178 112.755  80.402  1.00 21.39           C
ATOM   1924  CD2 PHE A 128      -7.829 114.431  80.850  1.00 21.37           C
ATOM   1925  CE1 PHE A 128      -6.868 111.840  81.203  1.00 28.84           C
ATOM   1926  CE2 PHE A 128      -8.542 113.533  81.660  1.00 26.63           C
ATOM   1927  CZ  PHE A 128      -8.077 112.244  81.837  1.00 24.82           C
ATOM   1928  H   PHE A 128      -4.639 116.927  78.454  1.00 26.28           H
ATOM   1929  HA  PHE A 128      -5.207 116.162  80.901  1.00 28.76           H
ATOM   1930  HB2 PHE A 128      -6.541 115.669  78.969  1.00 26.38           H
ATOM   1931  HB3 PHE A 128      -5.492 114.539  78.630  1.00 26.38           H
ATOM   1932  HD1 PHE A 128      -5.402 112.484  79.986  1.00 25.67           H
ATOM   1933  HD2 PHE A 128      -8.156 115.298  80.729  1.00 25.65           H
ATOM   1934  HE1 PHE A 128      -6.548 110.967  81.315  1.00 34.61           H
ATOM   1935  HE2 PHE A 128      -9.343 113.815  82.066  1.00 31.96           H
ATOM   1936  HZ  PHE A 128      -8.546 111.635  82.370  1.00 29.78           H
ATOM   1937  N   PRO A 129      -3.482 114.504  81.690  1.00 28.40           N
ATOM   1938  CA  PRO A 129      -2.313 113.703  82.096  1.00 22.84           C
ATOM   1939  C   PRO A 129      -2.401 112.253  81.669  1.00 24.34           C
ATOM   1940  O   PRO A 129      -3.432 111.590  81.798  1.00 25.22           O
ATOM   1941  CB  PRO A 129      -2.341 113.802  83.617  1.00 31.58           C
ATOM   1942  CG  PRO A 129      -3.816 114.046  83.958  1.00 29.40           C
ATOM   1943  CD  PRO A 129      -4.367 114.851  82.813  1.00 27.70           C
ATOM   1944  HA  PRO A 129      -1.491 114.069  81.741  1.00 27.41           H
ATOM   1945  HB2 PRO A 129      -2.055 112.969  84.018  1.00 37.90           H
ATOM   1946  HB3 PRO A 129      -1.799 114.544  83.930  1.00 37.90           H
ATOM   1947  HG2 PRO A 129      -4.286 113.208  84.029  1.00 35.28           H
ATOM   1948  HG3 PRO A 129      -3.885 114.553  84.780  1.00 35.28           H
ATOM   1949  HD2 PRO A 129      -5.273 114.582  82.611  1.00 33.24           H
ATOM   1950  HD3 PRO A 129      -4.322 115.795  83.003  1.00 33.24           H
ATOM   1951  N   ALA A 130      -1.283 111.739  81.143  1.00 28.64           N
ATOM   1952  CA  ALA A 130      -1.208 110.324  80.784  1.00 24.47           C
ATOM   1953  C   ALA A 130      -0.892 109.514  82.050  1.00 25.39           C
ATOM   1954  O   ALA A 130       0.171 108.922  82.198  1.00 26.70           O
ATOM   1955  CB  ALA A 130      -0.154 110.095  79.714  1.00 23.64           C
ATOM   1956  H   ALA A 130      -0.578 112.189  80.965  1.00 34.37           H
ATOM   1957  HA  ALA A 130      -2.050 110.014  80.426  1.00 29.36           H
ATOM   1958  HB1 ALA A 130      -0.095 109.146  79.518  1.00 28.37           H
ATOM   1959  HB2 ALA A 130      -0.380 110.591  78.924  1.00 28.37           H
ATOM   1960  HB3 ALA A 130       0.694 110.398  80.072  1.00 28.37           H
ATOM   1961  N   VAL A 131      -1.865 109.479  82.976  1.00 32.93           N
ATOM   1962  CA  VAL A 131      -1.611 108.982  84.326  1.00 27.41           C
ATOM   1963  C   VAL A 131      -2.108 107.546  84.469  1.00 25.90           C
ATOM   1964  O   VAL A 131      -3.174 107.173  83.972  1.00 24.78           O
ATOM   1965  CB  VAL A 131      -2.244 109.902  85.385  1.00 32.97           C
ATOM   1966  CG1 VAL A 131      -3.808 109.832  85.348  1.00 31.46           C
ATOM   1967  CG2 VAL A 131      -1.736 109.542  86.786  1.00 33.83           C
ATOM   1968  H   VAL A 131      -2.662 109.750  82.822  1.00 39.52           H
ATOM   1969  HA  VAL A 131      -0.657 108.953  84.469  1.00 32.89           H
ATOM   1970  HB  VAL A 131      -1.985 110.808  85.201  1.00 39.57           H
ATOM   1971 HG11 VAL A 131      -4.142 110.422  86.039  1.00 37.75           H
ATOM   1972 HG12 VAL A 131      -4.101 110.135  84.483  1.00 37.75           H
ATOM   1973 HG13 VAL A 131      -4.097 108.930  85.516  1.00 37.75           H
ATOM   1974 HG21 VAL A 131      -2.151 110.135  87.441  1.00 40.59           H
ATOM   1975 HG22 VAL A 131      -1.970 108.623  86.999  1.00 40.59           H
ATOM   1976 HG23 VAL A 131      -0.773 109.652  86.820  1.00 40.59           H
ATOM   1977  N   ALA A 132      -1.322 106.736  85.183  1.00 30.10           N
ATOM   1978  CA  ALA A 132      -1.681 105.342  85.418  1.00 35.94           C
ATOM   1979  C   ALA A 132      -2.717 105.259  86.544  1.00 31.15           C
ATOM   1980  O   ALA A 132      -2.748 106.110  87.441  1.00 25.95           O
ATOM   1981  CB  ALA A 132      -0.441 104.520  85.746  1.00 25.54           C
ATOM   1982  H   ALA A 132      -0.565 106.967  85.505  1.00 36.12           H
ATOM   1983  HA  ALA A 132      -2.083 104.958  84.628  1.00 43.13           H
ATOM   1984  HB1 ALA A 132      -0.684 103.604  85.911  1.00 30.65           H
ATOM   1985  HB2 ALA A 132       0.181 104.555  85.002  1.00 30.65           H
ATOM   1986  HB3 ALA A 132      -0.007 104.891  86.538  1.00 30.65           H
ATOM   1987  N   ASP A 133      -3.538 104.203  86.491  1.00 28.99           N
ATOM   1988  CA  ASP A 133      -4.484 103.926  87.594  1.00 39.53           C
ATOM   1989  C   ASP A 133      -3.743 103.613  88.912  1.00 31.11           C
ATOM   1990  O   ASP A 133      -2.850 102.772  88.955  1.00 38.30           O
ATOM   1991  CB  ASP A 133      -5.404 102.758  87.193  1.00 28.24           C
ATOM   1992  CG  ASP A 133      -6.353 102.312  88.331  1.00 38.21           C
ATOM   1993  OD1 ASP A 133      -7.333 103.009  88.614  1.00 36.96           O
ATOM   1994  OD2 ASP A 133      -6.124 101.255  88.918  1.00 44.90           O1-
ATOM   1995  H   ASP A 133      -3.534 103.611  85.867  1.00 34.79           H
ATOM   1996  HA  ASP A 133      -5.030 104.701  87.742  1.00 47.43           H
ATOM   1997  HB2 ASP A 133      -5.968 103.030  86.458  1.00 33.89           H
ATOM   1998  HB3 ASP A 133      -4.864 101.992  86.933  1.00 33.89           H
ATOM   1999  N   PHE A 134      -4.160 104.281  89.991  1.00 40.23           N
ATOM   2000  CA  PHE A 134      -3.459 104.194  91.281  1.00 39.24           C
ATOM   2001  C   PHE A 134      -3.450 102.776  91.845  1.00 43.10           C
ATOM   2002  O   PHE A 134      -2.439 102.348  92.423  1.00 39.66           O
ATOM   2003  CB  PHE A 134      -4.098 105.159  92.283  1.00 48.78           C
ATOM   2004  CG  PHE A 134      -3.558 105.034  93.693  1.00 49.07           C
ATOM   2005  CD1 PHE A 134      -4.274 104.308  94.667  1.00 53.55           C
ATOM   2006  CD2 PHE A 134      -2.357 105.624  94.041  1.00 50.05           C
ATOM   2007  CE1 PHE A 134      -3.784 104.171  95.984  1.00 44.23           C
ATOM   2008  CE2 PHE A 134      -1.838 105.500  95.336  1.00 49.85           C
ATOM   2009  CZ  PHE A 134      -2.559 104.765  96.315  1.00 47.29           C
ATOM   2010  H   PHE A 134      -4.851 104.795  89.993  1.00 48.28           H
ATOM   2011  HA  PHE A 134      -2.541 104.445  91.148  1.00 47.09           H
ATOM   2012  HB2 PHE A 134      -3.951 106.063  91.984  1.00 58.53           H
ATOM   2013  HB3 PHE A 134      -5.052 104.970  92.312  1.00 58.53           H
ATOM   2014  HD1 PHE A 134      -5.081 103.904  94.436  1.00 64.25           H
ATOM   2015  HD2 PHE A 134      -1.875 106.098  93.393  1.00 60.06           H
ATOM   2016  HE1 PHE A 134      -4.267 103.684  96.621  1.00 53.07           H
ATOM   2017  HE2 PHE A 134      -1.022 105.905  95.553  1.00 59.82           H
ATOM   2018  HZ  PHE A 134      -2.227 104.687  97.187  1.00 56.74           H
ATOM   2019  N   GLU A 135      -4.565 102.045  91.709  1.00 38.46           N
ATOM   2020  CA  GLU A 135      -4.619 100.669  92.210  1.00 41.09           C
ATOM   2021  C   GLU A 135      -3.707  99.759  91.392  1.00 38.22           C
ATOM   2022  O   GLU A 135      -3.076  98.832  91.931  1.00 34.38           O
ATOM   2023  CB  GLU A 135      -6.050 100.128  92.180  1.00 37.57           C
ATOM   2024  CG  GLU A 135      -6.972 100.756  93.206  1.00 48.93           C
ATOM   2025  CD  GLU A 135      -8.388 100.182  93.142  1.00 56.68           C
ATOM   2026  OE1 GLU A 135      -8.952 100.064  92.012  1.00 45.22           O
ATOM   2027  OE2 GLU A 135      -8.925  99.830  94.216  1.00 58.20           O1-
ATOM   2028  H   GLU A 135      -5.273 102.331  91.345  1.00 46.16           H
ATOM   2029  HA  GLU A 135      -4.314 100.642  93.132  1.00 49.31           H
ATOM   2030  HB2 GLU A 135      -6.426 100.313  91.305  1.00 45.08           H
ATOM   2031  HB3 GLU A 135      -6.046  99.171  92.318  1.00 45.08           H
ATOM   2032  HG2 GLU A 135      -6.620 100.585  94.093  1.00 58.72           H
ATOM   2033  HG3 GLU A 135      -7.022 101.714  93.052  1.00 58.72           H
ATOM   2034  N   CYS A 136      -3.658  99.984  90.077  1.00 34.35           N
ATOM   2035  CA  CYS A 136      -2.769  99.198  89.217  1.00 29.62           C
ATOM   2036  C   CYS A 136      -1.297  99.508  89.536  1.00 30.86           C
ATOM   2037  O   CYS A 136      -0.435  98.605  89.516  1.00 29.40           O
ATOM   2038  CB  CYS A 136      -3.070  99.468  87.762  1.00 31.66           C
ATOM   2039  SG  CYS A 136      -4.713  98.840  87.151  1.00 40.98           S
ATOM   2040  H   CYS A 136      -4.115 100.578  89.677  1.00 41.22           H
ATOM   2041  HA  CYS A 136      -2.919  98.254  89.368  1.00 35.55           H
ATOM   2042  HB2 CYS A 136      -3.083 100.440  87.640  1.00 37.99           H
ATOM   2043  HB3 CYS A 136      -2.378  99.095  87.208  1.00 37.99           H
ATOM   2044  HG  CYS A 136      -5.580  99.364  87.783  1.00 49.18           H
ATOM   2045  N   THR A 137      -1.014 100.767  89.859  1.00 30.57           N
ATOM   2046  CA  THR A 137       0.343 101.185  90.211  1.00 39.21           C
ATOM   2047  C   THR A 137       0.758 100.548  91.535  1.00 38.65           C
ATOM   2048  O   THR A 137       1.879 100.016  91.669  1.00 35.94           O
ATOM   2049  CB  THR A 137       0.429 102.714  90.302  1.00 31.64           C
ATOM   2050  OG1 THR A 137      -0.149 103.302  89.140  1.00 41.84           O
ATOM   2051  CG2 THR A 137       1.848 103.194  90.372  1.00 41.84           C
ATOM   2052  H   THR A 137      -1.596 101.391  89.867  1.00 36.69           H
ATOM   2053  HA  THR A 137       0.964 100.901  89.524  1.00 47.05           H
ATOM   2054  HB  THR A 137      -0.050 103.000  91.103  1.00 37.97           H
ATOM   2055  HG1 THR A 137      -0.959 103.061  89.082  1.00 50.21           H
ATOM   2056 HG21 THR A 137       1.861 104.167  90.425  1.00 50.21           H
ATOM   2057 HG22 THR A 137       2.313 102.830  91.131  1.00 50.21           H
ATOM   2058 HG23 THR A 137       2.294 102.935  89.553  1.00 50.21           H
ATOM   2059  N   THR A 138      -0.153 100.564  92.509  1.00 41.83           N
ATOM   2060  CA  THR A 138       0.095  99.921  93.799  1.00 37.35           C
ATOM   2061  C   THR A 138       0.354  98.431  93.616  1.00 43.15           C
ATOM   2062  O   THR A 138       1.270  97.874  94.222  1.00 41.24           O
ATOM   2063  CB  THR A 138      -1.078 100.174  94.737  1.00 43.91           C
ATOM   2064  OG1 THR A 138      -1.273 101.584  94.883  1.00 40.13           O
ATOM   2065  CG2 THR A 138      -0.822  99.620  96.121  1.00 46.83           C
ATOM   2066  H   THR A 138      -0.921 100.938  92.432  1.00 50.20           H
ATOM   2067  HA  THR A 138       0.879 100.310  94.213  1.00 44.82           H
ATOM   2068  HB  THR A 138      -1.872  99.754  94.360  1.00 52.69           H
ATOM   2069  HG1 THR A 138      -1.391 101.945  94.133  1.00 48.16           H
ATOM   2070 HG21 THR A 138      -1.588  99.796  96.691  1.00 56.19           H
ATOM   2071 HG22 THR A 138      -0.660  98.664  96.098  1.00 56.19           H
ATOM   2072 HG23 THR A 138      -0.058 100.069  96.503  1.00 56.19           H
ATOM   2073  N   ALA A 139      -0.425  97.784  92.753  1.00 40.52           N
ATOM   2074  CA  ALA A 139      -0.284  96.349  92.524  1.00 42.13           C
ATOM   2075  C   ALA A 139       1.084  96.013  91.921  1.00 42.64           C
ATOM   2076  O   ALA A 139       1.691  94.977  92.236  1.00 35.07           O
ATOM   2077  CB  ALA A 139      -1.398  95.846  91.598  1.00 39.06           C
ATOM   2078  H   ALA A 139      -1.061  98.163  92.318  1.00 48.63           H
ATOM   2079  HA  ALA A 139      -0.368  95.879  93.366  1.00 50.56           H
ATOM   2080  HB1 ALA A 139      -1.289  94.900  91.424  1.00 46.88           H
ATOM   2081  HB2 ALA A 139      -2.263  96.016  92.010  1.00 46.88           H
ATOM   2082  HB3 ALA A 139      -1.347  96.338  90.761  1.00 46.88           H
ATOM   2083  N   LEU A 140       1.554  96.841  91.002  1.00 43.07           N
ATOM   2084  CA  LEU A 140       2.825  96.569  90.339  1.00 37.76           C
ATOM   2085  C   LEU A 140       4.005  96.847  91.274  1.00 38.71           C
ATOM   2086  O   LEU A 140       4.982  96.105  91.280  1.00 41.02           O
ATOM   2087  CB  LEU A 140       2.944  97.389  89.057  1.00 31.61           C
ATOM   2088  CG  LEU A 140       2.113  96.934  87.853  1.00 28.90           C
ATOM   2089  CD1 LEU A 140       1.930  98.100  86.873  1.00 37.18           C
ATOM   2090  CD2 LEU A 140       2.735  95.759  87.128  1.00 27.99           C
ATOM   2091  H   LEU A 140       1.150  97.546  90.736  1.00 51.68           H
ATOM   2092  HA  LEU A 140       2.851  95.623  90.098  1.00 45.31           H
ATOM   2093  HB2 LEU A 140       2.689  98.300  89.261  1.00 37.93           H
ATOM   2094  HB3 LEU A 140       3.865  97.374  88.772  1.00 37.93           H
ATOM   2095  HG  LEU A 140       1.246  96.667  88.166  1.00 34.68           H
ATOM   2096 HD11 LEU A 140       1.403  97.797  86.122  1.00 44.62           H
ATOM   2097 HD12 LEU A 140       1.469  98.820  87.328  1.00 44.62           H
ATOM   2098 HD13 LEU A 140       2.799  98.401  86.567  1.00 44.62           H
ATOM   2099 HD21 LEU A 140       2.190  95.515  86.370  1.00 33.59           H
ATOM   2100 HD22 LEU A 140       3.621  96.011  86.819  1.00 33.59           H
ATOM   2101 HD23 LEU A 140       2.811  95.013  87.735  1.00 33.59           H
ATOM   2102  N   VAL A 141       3.909  97.891  92.078  1.00 31.31           N
ATOM   2103  CA  VAL A 141       4.965  98.237  93.025  1.00 32.68           C
ATOM   2104  C   VAL A 141       5.066  97.170  94.111  1.00 49.38           C
ATOM   2105  O   VAL A 141       6.161  96.710  94.457  1.00 46.27           O
ATOM   2106  CB  VAL A 141       4.725  99.639  93.636  1.00 39.80           C
ATOM   2107  CG1 VAL A 141       5.642  99.906  94.857  1.00 42.88           C
ATOM   2108  CG2 VAL A 141       4.982 100.725  92.587  1.00 45.44           C
ATOM   2109  H   VAL A 141       3.217  98.416  92.098  1.00 37.57           H
ATOM   2110  HA  VAL A 141       5.809  98.257  92.553  1.00 39.21           H
ATOM   2111  HB  VAL A 141       3.813  99.707  93.931  1.00 47.76           H
ATOM   2112 HG11 VAL A 141       5.478 100.800  95.193  1.00 51.46           H
ATOM   2113 HG12 VAL A 141       5.453  99.258  95.546  1.00 51.46           H
ATOM   2114 HG13 VAL A 141       6.566  99.825  94.578  1.00 51.46           H
ATOM   2115 HG21 VAL A 141       4.841 101.594  92.993  1.00 54.52           H
ATOM   2116 HG22 VAL A 141       5.892 100.644  92.275  1.00 54.52           H
ATOM   2117 HG23 VAL A 141       4.370 100.591  91.849  1.00 54.52           H
ATOM   2118  N   GLU A 142       3.921  96.775  94.675  1.00 47.34           N
ATOM   2119  CA  GLU A 142       3.896  95.758  95.728  1.00 46.37           C
ATOM   2120  C   GLU A 142       4.325  94.408  95.183  1.00 42.37           C
ATOM   2121  O   GLU A 142       5.014  93.652  95.867  1.00 46.83           O
ATOM   2122  CB  GLU A 142       2.518  95.677  96.367  1.00 48.32           C
ATOM   2123  CG  GLU A 142       2.334  96.671  97.522  1.00 50.30           C
ATOM   2124  CD  GLU A 142       0.857  96.906  97.885  1.00 70.36           C
ATOM   2125  OE1 GLU A 142      -0.021  96.143  97.382  1.00 67.06           O
ATOM   2126  OE2 GLU A 142       0.595  97.860  98.684  1.00 57.53           O1-
ATOM   2127  H   GLU A 142       3.150  97.090  94.459  1.00 56.81           H
ATOM   2128  HA  GLU A 142       4.523  96.013  96.428  1.00 55.65           H
ATOM   2129  HB2 GLU A 142       1.846  95.872  95.697  1.00 57.98           H
ATOM   2130  HB3 GLU A 142       2.371  94.783  96.712  1.00 57.98           H
ATOM   2131  HG2 GLU A 142       2.782  96.318  98.310  1.00 60.36           H
ATOM   2132  HG3 GLU A 142       2.731  97.516  97.273  1.00 60.36           H
ATOM   2133  N   ALA A 143       3.943  94.099  93.946  1.00 43.15           N
ATOM   2134  CA  ALA A 143       4.370  92.855  93.313  1.00 43.22           C
ATOM   2135  C   ALA A 143       5.880  92.824  93.108  1.00 48.33           C
ATOM   2136  O   ALA A 143       6.486  91.745  93.057  1.00 50.85           O
ATOM   2137  CB  ALA A 143       3.662  92.662  91.977  1.00 45.72           C
ATOM   2138  H   ALA A 143       3.443  94.593  93.462  1.00 51.78           H
ATOM   2139  HA  ALA A 143       4.138  92.104  93.889  1.00 51.86           H
ATOM   2140  HB1 ALA A 143       3.961  91.842  91.551  1.00 54.87           H
ATOM   2141  HB2 ALA A 143       2.703  92.629  92.124  1.00 54.87           H
ATOM   2142  HB3 ALA A 143       3.871  93.417  91.405  1.00 54.87           H
ATOM   2143  N   ALA A 144       6.491  93.992  92.937  1.00 51.60           N
ATOM   2144  CA  ALA A 144       7.936  94.071  92.770  1.00 55.43           C
ATOM   2145  C   ALA A 144       8.631  93.866  94.110  1.00 43.04           C
ATOM   2146  O   ALA A 144       9.660  93.197  94.179  1.00 54.61           O
ATOM   2147  CB  ALA A 144       8.332  95.412  92.157  1.00 41.86           C
ATOM   2148  H   ALA A 144       6.081  94.741  92.911  1.00 61.91           H
ATOM   2149  HA  ALA A 144       8.241  93.369  92.171  1.00 66.51           H
ATOM   2150  HB1 ALA A 144       9.297  95.464  92.066  1.00 50.23           H
ATOM   2151  HB2 ALA A 144       7.915  95.498  91.290  1.00 50.23           H
ATOM   2152  HB3 ALA A 144       8.022  96.118  92.747  1.00 50.23           H
ATOM   2153  N   LYS A 145       8.063  94.438  95.169  1.00 45.11           N
ATOM   2154  CA  LYS A 145       8.593  94.249  96.517  1.00 50.49           C
ATOM   2155  C   LYS A 145       8.472  92.792  96.959  1.00 51.41           C
ATOM   2156  O   LYS A 145       9.394  92.224  97.557  1.00 57.73           O
ATOM   2157  CB  LYS A 145       7.843  95.139  97.500  1.00 48.85           C
ATOM   2158  CG  LYS A 145       8.402  96.516  97.679  1.00 50.46           C
ATOM   2159  CD  LYS A 145       7.777  97.220  98.880  1.00 47.55           C
ATOM   2160  CE  LYS A 145       7.172  98.579  98.481  1.00 56.06           C
ATOM   2161  NZ  LYS A 145       5.877  98.829  99.178  1.00 56.62           N1+
ATOM   2162  H   LYS A 145       7.352  94.915  95.118  1.00 54.13           H
ATOM   2163  HA  LYS A 145       9.526  94.495  96.536  1.00 60.59           H
ATOM   2164  HB2 LYS A 145       6.933  95.249  97.173  1.00 58.61           H
ATOM   2165  HB3 LYS A 145       7.811  94.712  98.367  1.00 58.61           H
ATOM   2166  HG2 LYS A 145       9.359  96.446  97.830  1.00 60.56           H
ATOM   2167  HG3 LYS A 145       8.236  97.040  96.880  1.00 60.56           H
ATOM   2168  HD2 LYS A 145       7.077  96.663  99.257  1.00 57.06           H
ATOM   2169  HD3 LYS A 145       8.459  97.385  99.550  1.00 57.06           H
ATOM   2170  HE2 LYS A 145       7.785  99.289  98.713  1.00 67.27           H
ATOM   2171  HE3 LYS A 145       7.003  98.588  97.523  1.00 67.27           H
ATOM   2172  HZ1 LYS A 145       5.538  99.611  98.930  1.00 67.95           H
ATOM   2173  HZ2 LYS A 145       5.293  98.183  98.972  1.00 67.95           H
ATOM   2174  HZ3 LYS A 145       6.003  98.830 100.058  1.00 67.95           H
ATOM   2175  N   SER A 146       7.335  92.182  96.660  1.00 52.17           N
ATOM   2176  CA  SER A 146       7.038  90.818  97.100  1.00 57.08           C
ATOM   2177  C   SER A 146       8.021  89.806  96.518  1.00 56.56           C
ATOM   2178  O   SER A 146       8.373  88.832  97.187  1.00 63.68           O
ATOM   2179  CB  SER A 146       5.604  90.440  96.722  1.00 57.81           C
ATOM   2180  OG  SER A 146       5.309  89.082  97.016  1.00 68.33           O
ATOM   2181  H   SER A 146       6.713  92.544  96.200  1.00 62.60           H
ATOM   2182  HA  SER A 146       7.125  90.785  98.065  1.00 68.49           H
ATOM   2183  HB2 SER A 146       4.975  91.015  97.192  1.00 69.37           H
ATOM   2184  HB3 SER A 146       5.495  90.565  95.762  1.00 69.37           H
ATOM   2185  HG  SER A 146       4.518  88.892  96.797  1.00 81.99           H
ATOM   2186  N   ILE A 147       8.426  89.973  95.256  1.00 52.26           N
ATOM   2187  CA  ILE A 147       9.322  89.006  94.630  1.00 48.97           C
ATOM   2188  C   ILE A 147      10.754  89.505  94.623  1.00 48.16           C
ATOM   2189  O   ILE A 147      11.656  88.791  94.168  1.00 46.95           O
ATOM   2190  CB  ILE A 147       8.872  88.611  93.209  1.00 46.40           C
ATOM   2191  CG1 ILE A 147       9.269  89.644  92.177  1.00 54.84           C
ATOM   2192  CG2 ILE A 147       7.331  88.383  93.163  1.00 65.86           C
ATOM   2193  CD1 ILE A 147       9.924  89.015  90.941  1.00 54.20           C
ATOM   2194  H   ILE A 147       8.194  90.627  94.756  1.00 62.71           H
ATOM   2195  HA  ILE A 147       9.315  88.188  95.161  1.00 58.77           H
ATOM   2196  HB  ILE A 147       9.298  87.772  92.967  1.00 55.69           H
ATOM   2197 HG12 ILE A 147       8.476  90.114  91.883  1.00 65.81           H
ATOM   2198 HG13 ILE A 147       9.891  90.276  92.550  1.00 65.81           H
ATOM   2199 HG21 ILE A 147       7.060  88.140  92.262  1.00 79.03           H
ATOM   2200 HG22 ILE A 147       7.098  87.660  93.775  1.00 79.03           H
ATOM   2201 HG23 ILE A 147       6.883  89.193  93.436  1.00 79.03           H
ATOM   2202 HD11 ILE A 147      10.163  89.725  90.321  1.00 65.04           H
ATOM   2203 HD12 ILE A 147      10.717  88.535  91.213  1.00 65.04           H
ATOM   2204 HD13 ILE A 147       9.295  88.411  90.514  1.00 65.04           H
ATOM   2205  N   GLY A 148      10.984  90.711  95.117  1.00 49.17           N
ATOM   2206  CA  GLY A 148      12.321  91.238  95.239  1.00 48.14           C
ATOM   2207  C   GLY A 148      12.885  91.766  93.936  1.00 51.78           C
ATOM   2208  O   GLY A 148      13.132  90.996  93.000  1.00 63.74           O
ATOM   2209  H   GLY A 148      10.358  91.231  95.371  1.00 59.00           H
ATOM   2210  HA2 GLY A 148      12.314  91.970  95.874  1.00 57.77           H
ATOM   2211  HA3 GLY A 148      12.916  90.551  95.572  1.00 57.77           H
ATOM   2212  N   ALA A 149      13.098  93.074  93.866  1.00 37.69           N
ATOM   2213  CA  ALA A 149      13.654  93.683  92.660  1.00 40.71           C
ATOM   2214  C   ALA A 149      14.164  95.080  92.981  1.00 31.48           C
ATOM   2215  O   ALA A 149      13.761  95.698  93.967  1.00 46.95           O
ATOM   2216  CB  ALA A 149      12.624  93.738  91.526  1.00 52.06           C
ATOM   2217  H   ALA A 149      12.918  93.618  94.503  1.00 45.22           H
ATOM   2218  HA  ALA A 149      14.410  93.159  92.350  1.00 48.85           H
ATOM   2219  HB1 ALA A 149      13.018  94.170  90.757  1.00 62.47           H
ATOM   2220  HB2 ALA A 149      12.351  92.835  91.301  1.00 62.47           H
ATOM   2221  HB3 ALA A 149      11.857  94.247  91.832  1.00 62.47           H
ATOM   2222  N   THR A 150      15.053  95.581  92.119  1.00 37.39           N
ATOM   2223  CA  THR A 150      15.431  96.995  92.179  1.00 45.75           C
ATOM   2224  C   THR A 150      14.382  97.792  91.410  1.00 39.45           C
ATOM   2225  O   THR A 150      14.269  97.642  90.191  1.00 39.61           O
ATOM   2226  CB  THR A 150      16.829  97.221  91.597  1.00 53.39           C
ATOM   2227  OG1 THR A 150      17.739  96.212  92.057  1.00 48.39           O
ATOM   2228  CG2 THR A 150      17.361  98.592  92.036  1.00 41.15           C
ATOM   2229  H   THR A 150      15.447  95.126  91.507  1.00 44.87           H
ATOM   2230  HA  THR A 150      15.440  97.304  93.094  1.00 54.90           H
ATOM   2231  HB  THR A 150      16.784  97.191  90.627  1.00 64.07           H
ATOM   2232  HG1 THR A 150      18.516  96.423  91.818  1.00 58.06           H
ATOM   2233 HG21 THR A 150      18.259  98.724  91.674  1.00 49.38           H
ATOM   2234 HG22 THR A 150      16.792  99.316  91.743  1.00 49.38           H
ATOM   2235 HG23 THR A 150      17.424  98.601  92.999  1.00 49.38           H
ATOM   2236  N   THR A 151      13.614  98.626  92.117  1.00 44.44           N
ATOM   2237  CA  THR A 151      12.433  99.270  91.536  1.00 41.97           C
ATOM   2238  C   THR A 151      12.535 100.785  91.622  1.00 41.33           C
ATOM   2239  O   THR A 151      12.888 101.329  92.670  1.00 41.27           O
ATOM   2240  CB  THR A 151      11.146  98.798  92.242  1.00 39.17           C
ATOM   2241  OG1 THR A 151      11.096  97.366  92.246  1.00 42.98           O
ATOM   2242  CG2 THR A 151       9.892  99.268  91.483  1.00 43.21           C
ATOM   2243  H   THR A 151      13.748  98.811  92.950  1.00 53.32           H
ATOM   2244  HA  THR A 151      12.367  99.037  90.603  1.00 50.37           H
ATOM   2245  HB  THR A 151      11.123  99.156  93.142  1.00 47.01           H
ATOM   2246  HG1 THR A 151      10.635  97.099  92.904  1.00 51.58           H
ATOM   2247 HG21 THR A 151       9.107  98.943  91.944  1.00 51.85           H
ATOM   2248 HG22 THR A 151       9.857 100.223  91.412  1.00 51.85           H
ATOM   2249 HG23 THR A 151       9.904  98.869  90.595  1.00 51.85           H
ATOM   2250  N   HIS A 152      12.214 101.458  90.515  1.00 44.06           N
ATOM   2251  CA  HIS A 152      12.119 102.914  90.482  1.00 40.98           C
ATOM   2252  C   HIS A 152      10.717 103.329  90.032  1.00 27.21           C
ATOM   2253  O   HIS A 152      10.171 102.764  89.110  1.00 27.12           O
ATOM   2254  CB  HIS A 152      13.170 103.532  89.544  1.00 41.37           C
ATOM   2255  CG  HIS A 152      14.576 103.078  89.812  1.00 40.50           C
ATOM   2256  ND1 HIS A 152      15.417 103.737  90.674  1.00 39.63           N
ATOM   2257  CD2 HIS A 152      15.276 102.027  89.329  1.00 34.90           C
ATOM   2258  CE1 HIS A 152      16.575 103.103  90.714  1.00 40.79           C
ATOM   2259  NE2 HIS A 152      16.511 102.056  89.912  1.00 37.58           N
ATOM   2260  H   HIS A 152      12.050 101.078  89.768  1.00 52.87           H
ATOM   2261  HA  HIS A 152      12.270 103.275  91.375  1.00 49.18           H
ATOM   2262  HB2 HIS A 152      13.141 104.500  89.637  1.00 49.64           H
ATOM   2263  HB3 HIS A 152      12.939 103.305  88.635  1.00 49.64           H
ATOM   2264  HD2 HIS A 152      14.973 101.387  88.723  1.00 41.88           H
ATOM   2265  HE1 HIS A 152      17.312 103.357  91.225  1.00 48.95           H
ATOM   2266  HE2 HIS A 152      17.147 101.491  89.768  1.00 45.10           H
ATOM   2267  N   VAL A 153      10.151 104.327  90.709  1.00 40.30           N
ATOM   2268  CA  VAL A 153       8.793 104.782  90.434  1.00 41.33           C
ATOM   2269  C   VAL A 153       8.855 106.224  89.944  1.00 36.04           C
ATOM   2270  O   VAL A 153       9.381 107.098  90.643  1.00 28.74           O
ATOM   2271  CB  VAL A 153       7.873 104.663  91.672  1.00 30.96           C
ATOM   2272  CG1 VAL A 153       6.431 104.949  91.308  1.00 30.11           C
ATOM   2273  CG2 VAL A 153       7.984 103.271  92.285  1.00 33.81           C
ATOM   2274  H   VAL A 153      10.547 104.749  91.349  1.00 48.36           H
ATOM   2275  HA  VAL A 153       8.417 104.236  89.730  1.00 49.59           H
ATOM   2276  HB  VAL A 153       8.143 105.307  92.331  1.00 37.15           H
ATOM   2277 HG11 VAL A 153       5.867 104.850  92.093  1.00 36.14           H
ATOM   2278 HG12 VAL A 153       6.352 105.849  90.962  1.00 36.14           H
ATOM   2279 HG13 VAL A 153       6.140 104.314  90.627  1.00 36.14           H
ATOM   2280 HG21 VAL A 153       7.395 103.220  93.056  1.00 40.58           H
ATOM   2281 HG22 VAL A 153       7.728 102.611  91.627  1.00 40.58           H
ATOM   2282 HG23 VAL A 153       8.896 103.119  92.566  1.00 40.58           H
ATOM   2283  N   GLY A 154       8.271 106.477  88.763  1.00 36.30           N
ATOM   2284  CA  GLY A 154       8.182 107.861  88.290  1.00 35.02           C
ATOM   2285  C   GLY A 154       7.721 107.972  86.854  1.00 30.34           C
ATOM   2286  O   GLY A 154       6.983 107.105  86.344  1.00 31.29           O
ATOM   2287  H   GLY A 154       7.897 105.887  88.266  1.00 43.56           H
ATOM   2288  HA2 GLY A 154       7.589 108.369  88.849  1.00 42.02           H
ATOM   2289  HA3 GLY A 154       9.071 108.258  88.350  1.00 42.02           H
ATOM   2290  N   VAL A 155       8.184 109.053  86.195  1.00 30.72           N
ATOM   2291  CA  VAL A 155       7.678 109.458  84.880  1.00 23.67           C
ATOM   2292  C   VAL A 155       8.455 108.788  83.745  1.00 27.42           C
ATOM   2293  O   VAL A 155       9.697 108.695  83.759  1.00 23.44           O
ATOM   2294  CB  VAL A 155       7.729 110.985  84.742  1.00 29.10           C
ATOM   2295  CG1 VAL A 155       7.254 111.432  83.348  1.00 25.95           C
ATOM   2296  CG2 VAL A 155       6.913 111.635  85.827  1.00 23.84           C
ATOM   2297  H   VAL A 155       8.823 109.553  86.503  1.00 36.86           H
ATOM   2298  HA  VAL A 155       6.777 109.178  84.814  1.00 28.41           H
ATOM   2299  HB  VAL A 155       8.647 111.293  84.826  1.00 34.92           H
ATOM   2300 HG11 VAL A 155       7.268 112.404  83.303  1.00 31.14           H
ATOM   2301 HG12 VAL A 155       7.802 111.059  82.666  1.00 31.14           H
ATOM   2302 HG13 VAL A 155       6.326 111.131  83.239  1.00 31.14           H
ATOM   2303 HG21 VAL A 155       6.938 112.608  85.706  1.00 28.61           H
ATOM   2304 HG22 VAL A 155       5.996 111.336  85.743  1.00 28.61           H
ATOM   2305 HG23 VAL A 155       7.269 111.404  86.684  1.00 28.61           H
ATOM   2306  N   THR A 156       7.720 108.333  82.733  1.00 23.09           N
ATOM   2307  CA  THR A 156       8.282 107.730  81.530  1.00 22.71           C
ATOM   2308  C   THR A 156       8.023 108.611  80.307  1.00 22.51           C
ATOM   2309  O   THR A 156       6.905 109.138  80.140  1.00 30.51           O
ATOM   2310  CB  THR A 156       7.657 106.360  81.326  1.00 24.79           C
ATOM   2311  OG1 THR A 156       7.980 105.559  82.452  1.00 25.80           O
ATOM   2312  CG2 THR A 156       8.157 105.669  80.103  1.00 22.50           C
ATOM   2313  H   THR A 156       6.869 108.405  82.719  1.00 27.71           H
ATOM   2314  HA  THR A 156       9.225 107.625  81.635  1.00 27.26           H
ATOM   2315  HB  THR A 156       6.694 106.461  81.260  1.00 29.75           H
ATOM   2316  HG1 THR A 156       8.828 105.432  82.418  1.00 30.96           H
ATOM   2317 HG21 THR A 156       7.754 104.793  80.017  1.00 27.00           H
ATOM   2318 HG22 THR A 156       8.004 106.178  79.294  1.00 27.00           H
ATOM   2319 HG23 THR A 156       9.123 105.533  80.201  1.00 27.00           H
ATOM   2320  N   ALA A 157       9.014 108.743  79.430  1.00 22.44           N
ATOM   2321  CA  ALA A 157       8.831 109.451  78.173  1.00 21.69           C
ATOM   2322  C   ALA A 157       8.367 108.469  77.116  1.00 22.27           C
ATOM   2323  O   ALA A 157       9.104 107.538  76.774  1.00 24.66           O
ATOM   2324  CB  ALA A 157      10.111 110.132  77.700  1.00 21.63           C
ATOM   2325  H   ALA A 157       9.812 108.454  79.562  1.00 26.93           H
ATOM   2326  HA  ALA A 157       8.153 110.128  78.270  1.00 26.03           H
ATOM   2327  HB1 ALA A 157       9.946 110.568  76.853  1.00 25.96           H
ATOM   2328  HB2 ALA A 157      10.374 110.779  78.361  1.00 25.96           H
ATOM   2329  HB3 ALA A 157      10.795 109.453  77.591  1.00 25.96           H
ATOM   2330  N   SER A 158       7.167 108.687  76.576  1.00 21.51           N
ATOM   2331  CA  SER A 158       6.559 107.740  75.638  1.00 22.75           C
ATOM   2332  C   SER A 158       6.521 108.338  74.242  1.00 22.66           C
ATOM   2333  O   SER A 158       5.705 109.236  73.964  1.00 28.47           O
ATOM   2334  CB  SER A 158       5.141 107.352  76.111  1.00 20.82           C
ATOM   2335  OG  SER A 158       4.674 106.215  75.446  1.00 23.43           O
ATOM   2336  H   SER A 158       6.679 109.374  76.756  1.00 25.81           H
ATOM   2337  HA  SER A 158       7.094 106.945  75.604  1.00 27.29           H
ATOM   2338  HB2 SER A 158       5.164 107.173  77.058  1.00 24.99           H
ATOM   2339  HB3 SER A 158       4.568 108.081  75.916  1.00 24.99           H
ATOM   2340  HG  SER A 158       5.222 105.560  75.552  1.00 28.12           H
ATOM   2341  N   SER A 159       7.345 107.801  73.359  1.00 26.66           N
ATOM   2342  CA  SER A 159       7.640 108.396  72.067  1.00 20.26           C
ATOM   2343  C   SER A 159       6.993 107.610  70.931  1.00 20.51           C
ATOM   2344  O   SER A 159       6.982 106.370  70.917  1.00 24.56           O
ATOM   2345  CB  SER A 159       9.176 108.486  71.851  1.00 21.63           C
ATOM   2346  OG  SER A 159       9.559 108.695  70.482  1.00 25.14           O
ATOM   2347  H   SER A 159       7.787 107.075  73.510  1.00 31.99           H
ATOM   2348  HA  SER A 159       7.272 109.282  72.036  1.00 24.32           H
ATOM   2349  HB2 SER A 159       9.517 109.220  72.391  1.00 25.95           H
ATOM   2350  HB3 SER A 159       9.579 107.661  72.138  1.00 25.95           H
ATOM   2351  HG  SER A 159      10.042 108.077  70.222  1.00 30.17           H
ATOM   2352  N   ASP A 160       6.502 108.343  69.938  1.00 19.96           N
ATOM   2353  CA  ASP A 160       6.009 107.729  68.704  1.00 19.89           C
ATOM   2354  C   ASP A 160       7.123 107.231  67.799  1.00 19.86           C
ATOM   2355  O   ASP A 160       6.876 106.624  66.747  1.00 19.85           O
ATOM   2356  CB  ASP A 160       5.151 108.711  67.919  1.00 19.96           C
ATOM   2357  CG  ASP A 160       3.656 108.471  68.115  1.00 26.01           C
ATOM   2358  OD1 ASP A 160       3.331 107.658  68.959  1.00 22.86           O
ATOM   2359  OD2 ASP A 160       2.841 109.135  67.440  1.00 20.70           O1-
ATOM   2360  H   ASP A 160       6.480 109.205  69.935  1.00 23.96           H
ATOM   2361  HA  ASP A 160       5.453 106.984  68.949  1.00 23.87           H
ATOM   2362  HB2 ASP A 160       5.298 109.622  68.266  1.00 23.96           H
ATOM   2363  HB3 ASP A 160       5.352 108.686  66.983  1.00 23.96           H
ATOM   2364  N   THR A 161       8.368 107.433  68.172  1.00 19.79           N
ATOM   2365  CA  THR A 161       9.486 106.982  67.341  1.00 26.01           C
ATOM   2366  C   THR A 161      10.610 106.314  68.169  1.00 19.77           C
ATOM   2367  O   THR A 161      10.824 106.692  69.322  1.00 19.56           O
ATOM   2368  CB  THR A 161       9.963 108.254  66.543  1.00 25.53           C
ATOM   2369  OG1 THR A 161       9.527 108.177  65.175  1.00 28.86           O
ATOM   2370  CG2 THR A 161      11.304 108.463  66.629  1.00 19.96           C
ATOM   2371  H   THR A 161       8.566 107.772  68.936  1.00 23.75           H
ATOM   2372  HA  THR A 161       9.174 106.330  66.713  1.00 31.22           H
ATOM   2373  HB  THR A 161       9.504 109.030  66.922  1.00 30.64           H
ATOM   2374  HG1 THR A 161       9.880 108.805  64.750  1.00 34.63           H
ATOM   2375 HG21 THR A 161      11.581 109.221  66.126  1.00 23.96           H
ATOM   2376 HG22 THR A 161      11.633 108.556  67.538  1.00 23.96           H
ATOM   2377 HG23 THR A 161      11.784 107.679  66.241  1.00 23.96           H
ATOM   2378  N   PHE A 162      11.321 105.302  67.582  1.00 28.62           N
ATOM   2379  CA  PHE A 162      12.385 104.631  68.349  1.00 19.87           C
ATOM   2380  C   PHE A 162      13.660 105.497  68.260  1.00 19.85           C
ATOM   2381  O   PHE A 162      14.490 105.621  69.148  1.00 20.59           O
ATOM   2382  CB  PHE A 162      12.625 103.249  67.731  1.00 19.81           C
ATOM   2383  CG  PHE A 162      13.647 102.485  68.520  1.00 22.16           C
ATOM   2384  CD1 PHE A 162      13.248 101.794  69.673  1.00 23.22           C
ATOM   2385  CD2 PHE A 162      14.987 102.465  68.107  1.00 26.70           C
ATOM   2386  CE1 PHE A 162      14.183 101.040  70.387  1.00 23.64           C
ATOM   2387  CE2 PHE A 162      15.921 101.720  68.831  1.00 24.89           C
ATOM   2388  CZ  PHE A 162      15.516 101.000  69.962  1.00 20.19           C
ATOM   2389  H   PHE A 162      11.034 104.886  66.681  1.00 34.35           H
ATOM   2390  HA  PHE A 162      12.096 104.551  69.446  1.00 23.85           H
ATOM   2391  HB2 PHE A 162      11.646 102.698  67.744  1.00 23.78           H
ATOM   2392  HB3 PHE A 162      12.909 103.336  66.659  1.00 23.78           H
ATOM   2393  HD1 PHE A 162      12.202 101.830  69.998  1.00 27.87           H
ATOM   2394  HD2 PHE A 162      15.287 103.029  67.226  1.00 32.04           H
ATOM   2395  HE1 PHE A 162      13.858 100.462  71.261  1.00 28.37           H
ATOM   2396  HE2 PHE A 162      16.965 101.707  68.518  1.00 29.87           H
ATOM   2397  HZ  PHE A 162      16.243 100.413  70.527  1.00 24.23           H
ATOM   2398  N   TYR A 163      13.843 106.179  67.050  1.00 24.88           N
ATOM   2399  CA  TYR A 163      15.129 106.854  66.713  1.00 19.83           C
ATOM   2400  C   TYR A 163      15.160 108.365  67.013  1.00 19.75           C
ATOM   2401  O   TYR A 163      15.682 108.735  68.084  1.00 19.76           O
ATOM   2402  CB  TYR A 163      15.541 106.538  65.269  1.00 19.77           C
ATOM   2403  CG  TYR A 163      15.909 105.103  65.055  1.00 20.07           C
ATOM   2404  CD1 TYR A 163      14.975 104.183  64.575  1.00 29.28           C
ATOM   2405  CD2 TYR A 163      17.208 104.620  65.368  1.00 19.92           C
ATOM   2406  CE1 TYR A 163      15.296 102.814  64.406  1.00 21.71           C
ATOM   2407  CE2 TYR A 163      17.551 103.255  65.180  1.00 20.25           C
ATOM   2408  CZ  TYR A 163      16.586 102.369  64.709  1.00 27.46           C
ATOM   2409  OH  TYR A 163      16.931 101.039  64.504  1.00 24.71           O
ATOM   2410  H   TYR A 163      13.252 106.258  66.406  1.00 29.85           H
ATOM   2411  HA  TYR A 163      15.792 106.472  67.287  1.00 23.80           H
ATOM   2412  HB2 TYR A 163      14.849 106.743  64.633  1.00 23.73           H
ATOM   2413  HB3 TYR A 163      16.340 107.076  65.039  1.00 23.73           H
ATOM   2414  HD1 TYR A 163      14.125 104.480  64.374  1.00 35.13           H
ATOM   2415  HD2 TYR A 163      17.842 105.211  65.691  1.00 23.91           H
ATOM   2416  HE1 TYR A 163      14.663 102.223  64.071  1.00 26.05           H
ATOM   2417  HE2 TYR A 163      18.394 102.956  65.393  1.00 24.30           H
ATOM   2418  HH  TYR A 163      16.245 100.595  64.252  1.00 29.65           H
ATOM   2419  N   PRO A 164      14.633 109.265  66.161  1.00 19.71           N
ATOM   2420  CA  PRO A 164      14.781 110.729  66.461  1.00 19.69           C
ATOM   2421  C   PRO A 164      14.103 111.183  67.732  1.00 19.64           C
ATOM   2422  O   PRO A 164      14.588 112.089  68.422  1.00 21.91           O
ATOM   2423  CB  PRO A 164      14.173 111.419  65.219  1.00 19.71           C
ATOM   2424  CG  PRO A 164      13.321 110.369  64.564  1.00 20.69           C
ATOM   2425  CD  PRO A 164      13.997 109.031  64.875  1.00 19.63           C
ATOM   2426  HA  PRO A 164      15.718 110.969  66.545  1.00 23.63           H
ATOM   2427  HB2 PRO A 164      13.639 112.158  65.491  1.00 23.66           H
ATOM   2428  HB3 PRO A 164      14.875 111.707  64.611  1.00 23.66           H
ATOM   2429  HG2 PRO A 164      12.438 110.409  64.927  1.00 24.83           H
ATOM   2430  HG3 PRO A 164      13.283 110.504  63.604  1.00 24.83           H
ATOM   2431  HD2 PRO A 164      13.354 108.327  64.955  1.00 23.56           H
ATOM   2432  HD3 PRO A 164      14.643 108.827  64.183  1.00 23.56           H
ATOM   2433  N   GLY A 165      12.937 110.647  68.024  1.00 19.55           N
ATOM   2434  CA  GLY A 165      12.231 110.983  69.224  1.00 19.66           C
ATOM   2435  C   GLY A 165      12.897 110.499  70.518  1.00 23.67           C
ATOM   2436  O   GLY A 165      12.529 111.021  71.591  1.00 19.70           O
ATOM   2437  H   GLY A 165      12.567 110.081  67.535  1.00 23.46           H
ATOM   2438  HA2 GLY A 165      12.103 111.951  69.257  1.00 23.60           H
ATOM   2439  HA3 GLY A 165      11.333 110.605  69.191  1.00 23.60           H
ATOM   2440  N   GLN A 166      13.879 109.542  70.452  1.00 20.68           N
ATOM   2441  CA  GLN A 166      14.649 109.146  71.650  1.00 20.35           C
ATOM   2442  C   GLN A 166      16.103 109.626  71.482  1.00 28.74           C
ATOM   2443  O   GLN A 166      17.037 109.165  72.131  1.00 20.41           O
ATOM   2444  CB  GLN A 166      14.589 107.622  71.784  1.00 22.86           C
ATOM   2445  CG  GLN A 166      13.124 107.208  71.947  1.00 23.31           C
ATOM   2446  CD  GLN A 166      13.021 105.739  72.235  1.00 20.48           C
ATOM   2447  OE1 GLN A 166      13.927 105.108  72.822  1.00 19.88           O
ATOM   2448  NE2 GLN A 166      11.904 105.088  71.803  1.00 22.99           N
ATOM   2449  H   GLN A 166      14.084 109.041  69.585  1.00 24.82           H
ATOM   2450  HA  GLN A 166      14.218 109.664  72.566  1.00 24.42           H
ATOM   2451  HB2 GLN A 166      15.027 107.133  70.880  1.00 27.43           H
ATOM   2452  HB3 GLN A 166      15.181 107.290  72.665  1.00 27.43           H
ATOM   2453  HG2 GLN A 166      12.652 107.776  72.791  1.00 27.97           H
ATOM   2454  HG3 GLN A 166      12.530 107.481  71.042  1.00 27.97           H
ATOM   2455 HE21 GLN A 166      11.153 105.561  71.307  1.00 27.59           H
ATOM   2456 HE22 GLN A 166      11.709 104.113  72.066  1.00 27.59           H
ATOM   2457  N   GLU A 167      16.258 110.575  70.494  1.00 30.70           N
ATOM   2458  CA  GLU A 167      17.484 111.266  70.091  1.00 21.21           C
ATOM   2459  C   GLU A 167      18.577 110.253  69.730  1.00 21.34           C
ATOM   2460  O   GLU A 167      19.715 110.410  70.207  1.00 26.08           O
ATOM   2461  CB  GLU A 167      17.948 112.251  71.171  1.00 21.24           C
ATOM   2462  CG  GLU A 167      17.821 113.712  70.788  1.00 31.93           C
ATOM   2463  CD  GLU A 167      18.704 114.670  71.586  1.00 22.32           C
ATOM   2464  OE1 GLU A 167      18.554 114.747  72.812  1.00 25.36           O
ATOM   2465  OE2 GLU A 167      19.508 115.394  70.955  1.00 30.80           O1-
ATOM   2466  H   GLU A 167      15.616 110.865  69.980  1.00 36.85           H
ATOM   2467  HA  GLU A 167      17.348 111.814  69.296  1.00 25.46           H
ATOM   2468  HB2 GLU A 167      17.397 112.121  71.963  1.00 25.49           H
ATOM   2469  HB3 GLU A 167      18.876 112.113  71.421  1.00 25.49           H
ATOM   2470  HG2 GLU A 167      18.040 113.826  69.853  1.00 38.31           H
ATOM   2471  HG3 GLU A 167      16.900 113.998  70.934  1.00 38.31           H
ATOM   2472  N   ARG A 168      18.242 109.225  68.876  1.00 21.42           N
ATOM   2473  CA  ARG A 168      19.301 108.405  68.290  1.00 26.79           C
ATOM   2474  C   ARG A 168      19.703 109.093  66.969  1.00 21.87           C
ATOM   2475  O   ARG A 168      18.914 109.411  66.101  1.00 25.27           O
ATOM   2476  CB  ARG A 168      18.797 106.993  68.001  1.00 21.59           C
ATOM   2477  CG  ARG A 168      18.635 106.236  69.318  1.00 21.33           C
ATOM   2478  CD  ARG A 168      18.201 104.800  69.003  1.00 25.62           C
ATOM   2479  NE  ARG A 168      18.333 103.923  70.180  1.00 21.13           N
ATOM   2480  CZ  ARG A 168      17.408 103.924  71.186  1.00 22.89           C
ATOM   2481  NH1 ARG A 168      16.227 104.633  71.107  1.00 23.99           N
ATOM   2482  NH2 ARG A 168      17.703 103.262  72.369  1.00 23.88           N1+
ATOM   2483  H   ARG A 168      17.336 109.213  68.399  1.00 25.71           H
ATOM   2484  HA  ARG A 168      20.174 108.387  69.003  1.00 32.15           H
ATOM   2485  HB2 ARG A 168      17.824 107.048  67.468  1.00 25.91           H
ATOM   2486  HB3 ARG A 168      19.509 106.471  67.334  1.00 25.91           H
ATOM   2487  HG2 ARG A 168      19.586 106.236  69.889  1.00 25.60           H
ATOM   2488  HG3 ARG A 168      17.894 106.748  69.967  1.00 25.60           H
ATOM   2489  HD2 ARG A 168      17.161 104.800  68.599  1.00 30.75           H
ATOM   2490  HD3 ARG A 168      18.871 104.370  68.216  1.00 30.75           H
ATOM   2491  HE  ARG A 168      19.380 103.544  70.364  1.00 25.36           H
ATOM   2492 HH11 ARG A 168      15.931 105.022  70.208  1.00 28.79           H
ATOM   2493 HH12 ARG A 168      15.452 104.454  71.755  1.00 28.79           H
ATOM   2494 HH21 ARG A 168      18.519 102.653  72.388  1.00 28.65           H
ATOM   2495 HH22 ARG A 168      16.920 102.976  72.988  1.00 28.65           H
ATOM   2496  N   TYR A 169      21.069 109.294  66.904  1.00 24.13           N
ATOM   2497  CA  TYR A 169      21.807 109.932  65.783  1.00 26.12           C
ATOM   2498  C   TYR A 169      22.515 108.954  64.874  1.00 22.36           C
ATOM   2499  O   TYR A 169      22.796 109.301  63.725  1.00 23.54           O
ATOM   2500  CB  TYR A 169      22.867 110.956  66.269  1.00 24.73           C
ATOM   2501  CG  TYR A 169      22.227 112.208  66.858  1.00 28.37           C
ATOM   2502  CD1 TYR A 169      21.966 112.295  68.217  1.00 26.92           C
ATOM   2503  CD2 TYR A 169      21.861 113.283  66.041  1.00 22.31           C
ATOM   2504  CE1 TYR A 169      21.360 113.445  68.771  1.00 26.48           C
ATOM   2505  CE2 TYR A 169      21.253 114.454  66.585  1.00 27.04           C
ATOM   2506  CZ  TYR A 169      21.024 114.518  67.946  1.00 27.34           C
ATOM   2507  OH  TYR A 169      20.429 115.639  68.490  1.00 32.32           O
ATOM   2508  H   TYR A 169      21.652 109.033  67.518  1.00 28.96           H
ATOM   2509  HA  TYR A 169      21.160 110.405  65.265  1.00 31.34           H
ATOM   2510  HB2 TYR A 169      23.425 110.558  66.944  1.00 29.68           H
ATOM   2511  HB3 TYR A 169      23.410 111.226  65.516  1.00 29.68           H
ATOM   2512  HD1 TYR A 169      22.199 111.580  68.773  1.00 32.30           H
ATOM   2513  HD2 TYR A 169      22.029 113.245  65.130  1.00 26.78           H
ATOM   2514  HE1 TYR A 169      21.206 113.478  69.686  1.00 31.78           H
ATOM   2515  HE2 TYR A 169      21.030 115.161  66.028  1.00 32.45           H
ATOM   2516  HH  TYR A 169      20.349 115.566  69.328  1.00 38.78           H
ATOM   2517  N   ASP A 170      22.782 107.743  65.334  1.00 31.16           N
ATOM   2518  CA  ASP A 170      23.432 106.705  64.502  1.00 26.77           C
ATOM   2519  C   ASP A 170      22.378 106.096  63.564  1.00 30.10           C
ATOM   2520  O   ASP A 170      21.971 104.938  63.684  1.00 28.32           O
ATOM   2521  CB  ASP A 170      24.039 105.625  65.375  1.00 29.83           C
ATOM   2522  CG  ASP A 170      24.986 104.692  64.608  1.00 36.73           C
ATOM   2523  OD1 ASP A 170      25.407 105.059  63.494  1.00 36.02           O
ATOM   2524  OD2 ASP A 170      25.291 103.570  65.116  1.00 38.47           O1-
ATOM   2525  H   ASP A 170      22.639 107.502  66.140  1.00 37.39           H
ATOM   2526  HA  ASP A 170      24.119 107.093  63.963  1.00 32.13           H
ATOM   2527  HB2 ASP A 170      24.547 106.038  66.091  1.00 35.80           H
ATOM   2528  HB3 ASP A 170      23.322 105.083  65.775  1.00 35.80           H
ATOM   2529  N   THR A 171      21.938 106.923  62.603  1.00 24.82           N
ATOM   2530  CA  THR A 171      20.827 106.592  61.728  1.00 22.05           C
ATOM   2531  C   THR A 171      21.207 106.890  60.292  1.00 24.96           C
ATOM   2532  O   THR A 171      22.301 107.401  60.016  1.00 21.91           O
ATOM   2533  CB  THR A 171      19.544 107.389  62.084  1.00 22.01           C
ATOM   2534  OG1 THR A 171      19.830 108.780  61.993  1.00 26.14           O
ATOM   2535  CG2 THR A 171      19.108 107.114  63.478  1.00 21.90           C
ATOM   2536  H   THR A 171      22.263 107.705  62.475  1.00 29.78           H
ATOM   2537  HA  THR A 171      20.619 105.653  61.807  1.00 26.46           H
ATOM   2538  HB  THR A 171      18.847 107.179  61.454  1.00 26.42           H
ATOM   2539  HG1 THR A 171      19.337 109.190  62.569  1.00 31.37           H
ATOM   2540 HG21 THR A 171      18.311 107.641  63.682  1.00 26.28           H
ATOM   2541 HG22 THR A 171      18.894 106.178  63.601  1.00 26.28           H
ATOM   2542 HG23 THR A 171      19.795 107.373  64.101  1.00 26.28           H
ATOM   2543  N   TYR A 172      20.278 106.584  59.357  1.00 21.90           N
ATOM   2544  CA  TYR A 172      20.534 106.842  57.936  1.00 22.33           C
ATOM   2545  C   TYR A 172      20.816 108.331  57.673  1.00 26.01           C
ATOM   2546  O   TYR A 172      21.737 108.688  56.927  1.00 27.02           O
ATOM   2547  CB  TYR A 172      19.331 106.388  57.091  1.00 21.90           C
ATOM   2548  CG  TYR A 172      19.410 106.772  55.648  1.00 22.03           C
ATOM   2549  CD1 TYR A 172      18.608 107.788  55.121  1.00 22.13           C
ATOM   2550  CD2 TYR A 172      20.296 106.125  54.778  1.00 25.70           C
ATOM   2551  CE1 TYR A 172      18.670 108.147  53.787  1.00 27.03           C
ATOM   2552  CE2 TYR A 172      20.367 106.486  53.416  1.00 32.15           C
ATOM   2553  CZ  TYR A 172      19.548 107.500  52.945  1.00 29.13           C
ATOM   2554  OH  TYR A 172      19.585 107.874  51.623  1.00 38.24           O
ATOM   2555  H   TYR A 172      19.535 106.217  59.532  1.00 26.28           H
ATOM   2556  HA  TYR A 172      21.300 106.337  57.652  1.00 26.79           H
ATOM   2557  HB2 TYR A 172      19.270 105.410  57.152  1.00 26.28           H
ATOM   2558  HB3 TYR A 172      18.532 106.768  57.463  1.00 26.28           H
ATOM   2559  HD1 TYR A 172      18.013 108.225  55.674  1.00 26.56           H
ATOM   2560  HD2 TYR A 172      20.835 105.451  55.094  1.00 30.84           H
ATOM   2561  HE1 TYR A 172      18.127 108.827  53.444  1.00 32.44           H
ATOM   2562  HE2 TYR A 172      20.958 106.052  52.853  1.00 38.58           H
ATOM   2563  HH  TYR A 172      20.123 107.366  51.227  1.00 45.89           H
ATOM   2564  N   SER A 173      19.995 109.214  58.230  1.00 25.05           N
ATOM   2565  CA  SER A 173      20.170 110.643  57.976  1.00 23.25           C
ATOM   2566  C   SER A 173      21.177 111.239  58.929  1.00 23.74           C
ATOM   2567  O   SER A 173      21.867 112.180  58.573  1.00 31.93           O
ATOM   2568  CB  SER A 173      18.836 111.368  58.107  1.00 21.79           C
ATOM   2569  OG  SER A 173      18.453 111.378  59.472  1.00 31.43           O
ATOM   2570  H   SER A 173      19.349 109.008  58.739  1.00 30.06           H
ATOM   2571  HA  SER A 173      20.487 110.776  57.071  1.00 27.90           H
ATOM   2572  HB2 SER A 173      18.909 112.277  57.806  1.00 26.15           H
ATOM   2573  HB3 SER A 173      18.157 110.901  57.585  1.00 26.15           H
ATOM   2574  HG  SER A 173      17.685 110.981  59.541  1.00 37.71           H
ATOM   2575  N   GLY A 174      21.251 110.723  60.139  1.00 23.41           N
ATOM   2576  CA  GLY A 174      22.131 111.278  61.141  1.00 21.89           C
ATOM   2577  C   GLY A 174      21.626 112.568  61.745  1.00 22.58           C
ATOM   2578  O   GLY A 174      22.374 113.223  62.467  1.00 25.01           O
ATOM   2579  H   GLY A 174      20.751 110.078  60.399  1.00 28.09           H
ATOM   2580  HA2 GLY A 174      22.221 110.651  61.865  1.00 26.27           H
ATOM   2581  HA3 GLY A 174      23.000 111.427  60.767  1.00 26.27           H
ATOM   2582  N   ARG A 175      20.381 112.951  61.485  1.00 22.69           N
ATOM   2583  CA  ARG A 175      19.851 114.212  61.967  1.00 22.24           C
ATOM   2584  C   ARG A 175      18.601 113.978  62.832  1.00 21.78           C
ATOM   2585  O   ARG A 175      17.869 113.001  62.665  1.00 21.55           O
ATOM   2586  CB  ARG A 175      19.503 115.184  60.800  1.00 22.10           C
ATOM   2587  CG  ARG A 175      18.351 114.740  59.908  1.00 34.18           C
ATOM   2588  CD  ARG A 175      17.622 115.929  59.172  1.00 44.60           C
ATOM   2589  NE  ARG A 175      16.387 115.465  58.509  1.00 33.35           N
ATOM   2590  CZ  ARG A 175      15.156 115.490  59.081  1.00 40.04           C
ATOM   2591  NH1 ARG A 175      14.944 116.026  60.306  1.00 27.37           N
ATOM   2592  NH2 ARG A 175      14.112 114.987  58.426  1.00 25.40           N1+
ATOM   2593  H   ARG A 175      19.843 112.488  61.011  1.00 27.23           H
ATOM   2594  HA  ARG A 175      20.513 114.642  62.526  1.00 26.69           H
ATOM   2595  HB2 ARG A 175      19.297 116.048  61.163  1.00 26.52           H
ATOM   2596  HB3 ARG A 175      20.290 115.259  60.233  1.00 26.52           H
ATOM   2597  HG2 ARG A 175      18.692 114.139  59.210  1.00 41.01           H
ATOM   2598  HG3 ARG A 175      17.700 114.263  60.437  1.00 41.01           H
ATOM   2599  HD2 ARG A 175      17.379 116.586  59.838  1.00 53.53           H
ATOM   2600  HD3 ARG A 175      18.206 116.314  58.506  1.00 53.53           H
ATOM   2601  HE  ARG A 175      16.452 115.091  57.745  1.00 40.02           H
ATOM   2602 HH11 ARG A 175      15.613 116.339  60.750  1.00 32.84           H
ATOM   2603 HH12 ARG A 175      14.173 116.048  60.642  1.00 32.84           H
ATOM   2604 HH21 ARG A 175      14.224 114.662  57.635  1.00 30.48           H
ATOM   2605 HH22 ARG A 175      13.329 115.036  58.763  1.00 30.48           H
ATOM   2606  N   VAL A 176      18.376 114.895  63.743  1.00 21.61           N
ATOM   2607  CA  VAL A 176      17.205 114.919  64.577  1.00 21.67           C
ATOM   2608  C   VAL A 176      16.526 116.276  64.409  1.00 24.76           C
ATOM   2609  O   VAL A 176      17.191 117.311  64.533  1.00 21.68           O
ATOM   2610  CB  VAL A 176      17.525 114.645  66.047  1.00 21.66           C
ATOM   2611  CG1 VAL A 176      16.328 115.002  66.944  1.00 23.32           C
ATOM   2612  CG2 VAL A 176      17.912 113.179  66.244  1.00 25.14           C
ATOM   2613  H   VAL A 176      18.934 115.544  63.906  1.00 25.94           H
ATOM   2614  HA  VAL A 176      16.608 114.226  64.283  1.00 26.01           H
ATOM   2615  HB  VAL A 176      18.284 115.193  66.318  1.00 26.00           H
ATOM   2616 HG11 VAL A 176      16.566 114.810  67.873  1.00 27.98           H
ATOM   2617 HG12 VAL A 176      16.125 115.945  66.868  1.00 27.98           H
ATOM   2618 HG13 VAL A 176      15.567 114.472  66.697  1.00 27.98           H
ATOM   2619 HG21 VAL A 176      18.100 113.029  67.191  1.00 30.17           H
ATOM   2620 HG22 VAL A 176      17.170 112.632  65.977  1.00 30.17           H
ATOM   2621 HG23 VAL A 176      18.690 112.974  65.715  1.00 30.17           H
ATOM   2622  N   VAL A 177      15.203 116.244  64.118  1.00 26.02           N
ATOM   2623  CA  VAL A 177      14.414 117.440  63.869  1.00 22.06           C
ATOM   2624  C   VAL A 177      14.555 118.404  65.046  1.00 22.27           C
ATOM   2625  O   VAL A 177      14.780 117.999  66.189  1.00 22.29           O
ATOM   2626  CB  VAL A 177      12.941 117.080  63.583  1.00 22.13           C
ATOM   2627  CG1 VAL A 177      12.174 116.674  64.860  1.00 21.74           C
ATOM   2628  CG2 VAL A 177      12.206 118.260  62.885  1.00 21.80           C
ATOM   2629  H   VAL A 177      14.762 115.501  64.012  1.00 31.23           H
ATOM   2630  HA  VAL A 177      14.758 117.892  63.099  1.00 26.48           H
ATOM   2631  HB  VAL A 177      12.918 116.325  62.984  1.00 26.56           H
ATOM   2632 HG11 VAL A 177      11.262 116.469  64.623  1.00 26.09           H
ATOM   2633 HG12 VAL A 177      12.599 115.889  65.239  1.00 26.09           H
ATOM   2634 HG13 VAL A 177      12.192 117.403  65.489  1.00 26.09           H
ATOM   2635 HG21 VAL A 177      11.284 118.007  62.717  1.00 26.16           H
ATOM   2636 HG22 VAL A 177      12.229 119.041  63.452  1.00 26.16           H
ATOM   2637 HG23 VAL A 177      12.647 118.442  62.043  1.00 26.16           H
ATOM   2638  N   ARG A 178      14.416 119.696  64.754  1.00 22.63           N
ATOM   2639  CA  ARG A 178      14.687 120.745  65.734  1.00 23.17           C
ATOM   2640  C   ARG A 178      13.967 120.489  67.067  1.00 26.66           C
ATOM   2641  O   ARG A 178      14.567 120.630  68.148  1.00 25.59           O
ATOM   2642  CB  ARG A 178      14.302 122.099  65.167  1.00 23.25           C
ATOM   2643  CG  ARG A 178      14.670 123.287  66.065  1.00 37.41           C
ATOM   2644  CD  ARG A 178      13.640 124.422  66.007  1.00 41.88           C
ATOM   2645  NE  ARG A 178      13.739 125.205  64.787  1.00 55.73           N
ATOM   2646  CZ  ARG A 178      14.074 126.501  64.744  1.00 58.49           C
ATOM   2647  NH1 ARG A 178      14.325 127.181  65.877  1.00 42.86           N
ATOM   2648  NH2 ARG A 178      14.128 127.133  63.569  1.00 57.13           N1+
ATOM   2649  H   ARG A 178      14.195 119.997  63.987  1.00 27.16           H
ATOM   2650  HA  ARG A 178      15.641 120.767  65.938  1.00 27.81           H
ATOM   2651  HB2 ARG A 178      14.742 122.237  64.314  1.00 27.90           H
ATOM   2652  HB3 ARG A 178      13.346 122.133  65.043  1.00 27.90           H
ATOM   2653  HG2 ARG A 178      14.750 123.001  66.977  1.00 44.89           H
ATOM   2654  HG3 ARG A 178      15.517 123.663  65.755  1.00 44.89           H
ATOM   2655  HD2 ARG A 178      12.744 124.054  66.075  1.00 50.25           H
ATOM   2656  HD3 ARG A 178      13.787 125.001  66.768  1.00 50.25           H
ATOM   2657  HE  ARG A 178      13.564 124.811  64.039  1.00 66.87           H
ATOM   2658 HH11 ARG A 178      14.292 126.791  66.629  1.00 51.43           H
ATOM   2659 HH12 ARG A 178      14.533 128.011  65.831  1.00 51.43           H
ATOM   2660 HH21 ARG A 178      13.955 126.711  62.834  1.00 68.56           H
ATOM   2661 HH22 ARG A 178      14.329 127.964  63.530  1.00 68.56           H
ATOM   2662  N   HIS A 179      12.680 120.156  67.003  1.00 23.25           N
ATOM   2663  CA  HIS A 179      11.858 119.980  68.205  1.00 27.68           C
ATOM   2664  C   HIS A 179      12.460 118.960  69.181  1.00 23.36           C
ATOM   2665  O   HIS A 179      12.363 119.120  70.393  1.00 26.37           O
ATOM   2666  CB  HIS A 179      10.435 119.574  67.808  1.00 25.15           C
ATOM   2667  CG  HIS A 179       9.459 119.506  68.959  1.00 36.71           C
ATOM   2668  ND1 HIS A 179       8.905 120.620  69.524  1.00 36.60           N
ATOM   2669  CD2 HIS A 179       8.935 118.448  69.634  1.00 38.32           C
ATOM   2670  CE1 HIS A 179       8.107 120.273  70.508  1.00 34.14           C
ATOM   2671  NE2 HIS A 179       8.106 118.956  70.599  1.00 39.13           N
ATOM   2672  H   HIS A 179      12.262 120.051  66.258  1.00 27.90           H
ATOM   2673  HA  HIS A 179      11.809 120.818  68.680  1.00 33.22           H
ATOM   2674  HB2 HIS A 179      10.477 118.683  67.409  1.00 30.17           H
ATOM   2675  HB3 HIS A 179      10.096 120.195  67.162  1.00 30.17           H
ATOM   2676  HD2 HIS A 179       9.118 117.549  69.485  1.00 45.98           H
ATOM   2677  HE1 HIS A 179       7.615 120.856  71.045  1.00 40.96           H
ATOM   2678  HE2 HIS A 179       7.644 118.495  71.168  1.00 46.95           H
ATOM   2679  N   PHE A 180      13.096 117.918  68.681  1.00 24.56           N
ATOM   2680  CA  PHE A 180      13.632 116.866  69.546  1.00 24.43           C
ATOM   2681  C   PHE A 180      15.147 116.977  69.755  1.00 30.21           C
ATOM   2682  O   PHE A 180      15.733 116.151  70.477  1.00 23.79           O
ATOM   2683  CB  PHE A 180      13.279 115.500  68.999  1.00 23.47           C
ATOM   2684  CG  PHE A 180      11.810 115.144  69.163  1.00 24.96           C
ATOM   2685  CD1 PHE A 180      10.919 115.307  68.099  1.00 23.05           C
ATOM   2686  CD2 PHE A 180      11.329 114.686  70.386  1.00 23.40           C
ATOM   2687  CE1 PHE A 180       9.569 115.011  68.267  1.00 25.68           C
ATOM   2688  CE2 PHE A 180       9.981 114.402  70.557  1.00 26.03           C
ATOM   2689  CZ  PHE A 180       9.100 114.564  69.494  1.00 23.21           C
ATOM   2690  H   PHE A 180      13.237 117.803  67.844  1.00 29.47           H
ATOM   2691  HA  PHE A 180      13.238 116.956  70.421  1.00 29.31           H
ATOM   2692  HB2 PHE A 180      13.490 115.465  68.052  1.00 28.17           H
ATOM   2693  HB3 PHE A 180      13.798 114.821  69.458  1.00 28.17           H
ATOM   2694  HD1 PHE A 180      11.227 115.625  67.285  1.00 27.66           H
ATOM   2695  HD2 PHE A 180      11.914 114.582  71.098  1.00 28.08           H
ATOM   2696  HE1 PHE A 180       8.983 115.126  67.539  1.00 30.82           H
ATOM   2697  HE2 PHE A 180       9.677 114.077  71.383  1.00 31.24           H
ATOM   2698  HZ  PHE A 180       8.194 114.346  69.600  1.00 27.86           H
ATOM   2699  N   LYS A 181      15.785 117.974  69.152  1.00 24.69           N
ATOM   2700  CA  LYS A 181      17.208 118.196  69.349  1.00 27.41           C
ATOM   2701  C   LYS A 181      17.466 118.677  70.776  1.00 29.96           C
ATOM   2702  O   LYS A 181      16.929 119.713  71.186  1.00 24.34           O
ATOM   2703  CB  LYS A 181      17.735 119.223  68.341  1.00 34.83           C
ATOM   2704  CG  LYS A 181      18.810 118.677  67.409  1.00 34.39           C
ATOM   2705  CD  LYS A 181      20.106 119.466  67.559  1.00 49.24           C
ATOM   2706  CE  LYS A 181      21.321 118.645  67.116  1.00 40.87           C
ATOM   2707  NZ  LYS A 181      22.112 119.405  66.097  1.00 45.88           N1+
ATOM   2708  H   LYS A 181      15.398 118.535  68.629  1.00 29.63           H
ATOM   2709  HA  LYS A 181      17.686 117.367  69.235  1.00 32.89           H
ATOM   2710  HB2 LYS A 181      16.995 119.520  67.784  1.00 41.80           H
ATOM   2711  HB3 LYS A 181      18.100 119.982  68.815  1.00 41.80           H
ATOM   2712  HG2 LYS A 181      18.990 117.752  67.639  1.00 41.27           H
ATOM   2713  HG3 LYS A 181      18.512 118.735  66.485  1.00 41.27           H
ATOM   2714  HD2 LYS A 181      20.063 120.267  67.011  1.00 59.09           H
ATOM   2715  HD3 LYS A 181      20.239 119.705  68.490  1.00 59.09           H
ATOM   2716  HE2 LYS A 181      21.882 118.448  67.883  1.00 49.05           H
ATOM   2717  HE3 LYS A 181      21.018 117.817  66.717  1.00 49.05           H
ATOM   2718  HZ1 LYS A 181      22.815 118.905  65.850  1.00 55.05           H
ATOM   2719  HZ2 LYS A 181      21.620 119.583  65.386  1.00 55.05           H
ATOM   2720  HZ3 LYS A 181      22.415 120.162  66.448  1.00 55.05           H
ATOM   2721  N   GLY A 182      18.296 117.924  71.530  1.00 24.47           N
ATOM   2722  CA  GLY A 182      18.542 118.255  72.914  1.00 24.50           C
ATOM   2723  C   GLY A 182      17.405 117.881  73.859  1.00 29.35           C
ATOM   2724  O   GLY A 182      17.396 118.320  75.021  1.00 33.98           O
ATOM   2725  H   GLY A 182      18.667 117.215  71.241  1.00 29.37           H
ATOM   2726  HA2 GLY A 182      19.324 117.774  73.206  1.00 29.40           H
ATOM   2727  HA3 GLY A 182      18.710 119.194  73.002  1.00 29.40           H
ATOM   2728  N   SER A 183      16.459 117.077  73.407  1.00 37.30           N
ATOM   2729  CA  SER A 183      15.290 116.755  74.222  1.00 29.42           C
ATOM   2730  C   SER A 183      15.614 115.728  75.315  1.00 24.99           C
ATOM   2731  O   SER A 183      15.078 115.806  76.422  1.00 25.10           O
ATOM   2732  CB  SER A 183      14.165 116.237  73.345  1.00 27.26           C
ATOM   2733  OG  SER A 183      14.548 115.107  72.556  1.00 24.18           O
ATOM   2734  H   SER A 183      16.487 116.714  72.637  1.00 44.76           H
ATOM   2735  HA  SER A 183      14.990 117.558  74.663  1.00 35.30           H
ATOM   2736  HB2 SER A 183      13.413 115.985  73.888  1.00 32.72           H
ATOM   2737  HB3 SER A 183      13.894 116.934  72.723  1.00 32.72           H
ATOM   2738  HG  SER A 183      15.219 115.318  72.077  1.00 29.02           H
ATOM   2739  N   MET A 184      16.470 114.752  75.025  1.00 25.29           N
ATOM   2740  CA  MET A 184      16.809 113.742  76.035  1.00 26.82           C
ATOM   2741  C   MET A 184      17.399 114.390  77.276  1.00 29.18           C
ATOM   2742  O   MET A 184      17.006 114.067  78.410  1.00 32.22           O
ATOM   2743  CB  MET A 184      17.762 112.699  75.471  1.00 30.45           C
ATOM   2744  CG  MET A 184      18.089 111.541  76.433  1.00 31.46           C
ATOM   2745  SD  MET A 184      19.041 110.197  75.702  1.00 36.23           S
ATOM   2746  CE  MET A 184      20.648 110.511  76.349  1.00 37.99           C
ATOM   2747  H   MET A 184      16.837 114.645  74.268  1.00 30.35           H
ATOM   2748  HA  MET A 184      15.997 113.277  76.293  1.00 32.19           H
ATOM   2749  HB2 MET A 184      17.386 112.321  74.664  1.00 36.55           H
ATOM   2750  HB3 MET A 184      18.605 113.141  75.257  1.00 36.55           H
ATOM   2751  HG2 MET A 184      18.592 111.883  77.177  1.00 37.75           H
ATOM   2752  HG3 MET A 184      17.253 111.163  76.752  1.00 37.75           H
ATOM   2753  HE1 MET A 184      21.264 109.848  75.999  1.00 45.59           H
ATOM   2754  HE2 MET A 184      20.925 111.396  76.064  1.00 45.59           H
ATOM   2755  HE3 MET A 184      20.611 110.463  77.316  1.00 45.59           H
ATOM   2756  N   GLU A 185      18.325 115.326  77.077  1.00 26.09           N
ATOM   2757  CA  GLU A 185      18.915 116.047  78.196  1.00 34.01           C
ATOM   2758  C   GLU A 185      17.867 116.792  79.017  1.00 26.20           C
ATOM   2759  O   GLU A 185      17.979 116.880  80.242  1.00 28.81           O
ATOM   2760  CB  GLU A 185      19.973 117.015  77.664  1.00 37.61           C
ATOM   2761  CG  GLU A 185      20.948 117.512  78.700  1.00 42.81           C
ATOM   2762  CD  GLU A 185      21.808 118.696  78.180  1.00 56.92           C
ATOM   2763  OE1 GLU A 185      22.640 118.496  77.255  1.00 55.91           O
ATOM   2764  OE2 GLU A 185      21.631 119.812  78.709  1.00 51.68           O1-
ATOM   2765  H   GLU A 185      18.597 115.553  76.301  1.00 31.31           H
ATOM   2766  HA  GLU A 185      19.353 115.420  78.788  1.00 40.82           H
ATOM   2767  HB2 GLU A 185      20.455 116.589  76.940  1.00 45.14           H
ATOM   2768  HB3 GLU A 185      19.513 117.797  77.313  1.00 45.14           H
ATOM   2769  HG2 GLU A 185      20.488 117.797  79.500  1.00 51.37           H
ATOM   2770  HG3 GLU A 185      21.556 116.779  78.918  1.00 51.37           H
ATOM   2771  N   GLU A 186      16.887 117.398  78.352  1.00 34.44           N
ATOM   2772  CA  GLU A 186      15.813 118.097  79.061  1.00 29.58           C
ATOM   2773  C   GLU A 186      15.005 117.112  79.921  1.00 25.48           C
ATOM   2774  O   GLU A 186      14.671 117.389  81.073  1.00 25.41           O
ATOM   2775  CB  GLU A 186      14.885 118.807  78.056  1.00 42.18           C
ATOM   2776  CG  GLU A 186      15.229 120.269  77.741  1.00 49.15           C
ATOM   2777  CD  GLU A 186      14.669 121.250  78.792  1.00 48.32           C
ATOM   2778  OE1 GLU A 186      15.398 121.577  79.746  1.00 55.75           O
ATOM   2779  OE2 GLU A 186      13.507 121.690  78.684  1.00 28.83           O1-
ATOM   2780  H   GLU A 186      16.818 117.398  77.498  1.00 41.33           H
ATOM   2781  HA  GLU A 186      16.188 118.766  79.650  1.00 35.49           H
ATOM   2782  HB2 GLU A 186      14.907 118.316  77.218  1.00 50.61           H
ATOM   2783  HB3 GLU A 186      13.975 118.793  78.398  1.00 50.61           H
ATOM   2784  HG2 GLU A 186      16.196 120.353  77.726  1.00 58.98           H
ATOM   2785  HG3 GLU A 186      14.868 120.507  76.870  1.00 58.98           H
ATOM   2786  N   TRP A 187      14.639 115.972  79.335  1.00 25.06           N
ATOM   2787  CA  TRP A 187      13.903 114.953  80.069  1.00 29.92           C
ATOM   2788  C   TRP A 187      14.744 114.465  81.260  1.00 24.78           C
ATOM   2789  O   TRP A 187      14.211 114.231  82.345  1.00 25.15           O
ATOM   2790  CB  TRP A 187      13.499 113.774  79.164  1.00 24.52           C
ATOM   2791  CG  TRP A 187      12.677 114.111  77.922  1.00 26.01           C
ATOM   2792  CD1 TRP A 187      12.829 113.588  76.668  1.00 30.15           C
ATOM   2793  CD2 TRP A 187      11.587 115.056  77.826  1.00 23.10           C
ATOM   2794  NE1 TRP A 187      11.931 114.160  75.807  1.00 26.33           N
ATOM   2795  CE2 TRP A 187      11.161 115.064  76.487  1.00 23.72           C
ATOM   2796  CE3 TRP A 187      10.982 115.926  78.741  1.00 22.61           C
ATOM   2797  CZ2 TRP A 187      10.107 115.879  76.031  1.00 22.62           C
ATOM   2798  CZ3 TRP A 187       9.940 116.744  78.295  1.00 30.00           C
ATOM   2799  CH2 TRP A 187       9.519 116.707  76.948  1.00 22.52           C
ATOM   2800  H   TRP A 187      14.820 115.775  78.518  1.00 30.08           H
ATOM   2801  HA  TRP A 187      13.095 115.345  80.428  1.00 35.91           H
ATOM   2802  HB2 TRP A 187      14.310 113.333  78.869  1.00 29.43           H
ATOM   2803  HB3 TRP A 187      12.980 113.144  79.682  1.00 29.43           H
ATOM   2804  HD1 TRP A 187      13.468 112.948  76.431  1.00 36.18           H
ATOM   2805  HE1 TRP A 187      11.854 113.971  74.964  1.00 31.59           H
ATOM   2806  HE3 TRP A 187      11.246 115.953  79.629  1.00 27.14           H
ATOM   2807  HZ2 TRP A 187       9.843 115.861  75.151  1.00 27.15           H
ATOM   2808  HZ3 TRP A 187       9.510 117.312  78.894  1.00 36.00           H
ATOM   2809  HH2 TRP A 187       8.826 117.260  76.688  1.00 27.03           H
ATOM   2810  N   GLN A 188      16.066 114.325  81.056  1.00 24.75           N
ATOM   2811  CA  GLN A 188      16.968 113.879  82.122  1.00 28.13           C
ATOM   2812  C   GLN A 188      16.919 114.816  83.298  1.00 25.88           C
ATOM   2813  O   GLN A 188      16.754 114.376  84.449  1.00 28.11           O
ATOM   2814  CB  GLN A 188      18.401 113.745  81.611  1.00 26.72           C
ATOM   2815  CG  GLN A 188      18.654 112.512  80.789  1.00 25.31           C
ATOM   2816  CD  GLN A 188      20.064 112.454  80.199  1.00 38.13           C
ATOM   2817  OE1 GLN A 188      20.500 113.371  79.529  1.00 37.48           O
ATOM   2818  NE2 GLN A 188      20.754 111.352  80.429  1.00 34.91           N
ATOM   2819  H   GLN A 188      16.439 114.466  80.300  1.00 29.70           H
ATOM   2820  HA  GLN A 188      16.676 112.998  82.431  1.00 33.76           H
ATOM   2821  HB2 GLN A 188      18.580 114.511  81.041  1.00 32.06           H
ATOM   2822  HB3 GLN A 188      19.007 113.743  82.357  1.00 32.06           H
ATOM   2823  HG2 GLN A 188      18.538 111.727  81.353  1.00 30.38           H
ATOM   2824  HG3 GLN A 188      18.026 112.474  80.058  1.00 30.38           H
ATOM   2825 HE21 GLN A 188      20.419 110.732  80.919  1.00 41.89           H
ATOM   2826 HE22 GLN A 188      21.549 111.270  80.117  1.00 41.89           H
ATOM   2827  N   ALA A 189      17.021 116.119  83.023  1.00 24.56           N
ATOM   2828  CA  ALA A 189      16.993 117.119  84.069  1.00 27.65           C
ATOM   2829  C   ALA A 189      15.652 117.176  84.775  1.00 29.79           C
ATOM   2830  O   ALA A 189      15.600 117.637  85.928  1.00 35.61           O
ATOM   2831  CB  ALA A 189      17.333 118.485  83.514  1.00 24.92           C
ATOM   2832  H   ALA A 189      17.100 116.428  82.237  1.00 29.48           H
ATOM   2833  HA  ALA A 189      17.650 116.894  84.753  1.00 33.18           H
ATOM   2834  HB1 ALA A 189      17.306 119.150  84.212  1.00 29.90           H
ATOM   2835  HB2 ALA A 189      18.231 118.448  83.131  1.00 29.90           H
ATOM   2836  HB3 ALA A 189      16.707 118.716  82.812  1.00 29.90           H
ATOM   2837  N   MET A 190      14.591 116.771  84.104  1.00 33.25           N
ATOM   2838  CA  MET A 190      13.230 116.769  84.664  1.00 24.38           C
ATOM   2839  C   MET A 190      12.928 115.496  85.431  1.00 24.53           C
ATOM   2840  O   MET A 190      11.807 115.320  85.917  1.00 34.27           O
ATOM   2841  CB  MET A 190      12.189 116.940  83.559  1.00 24.88           C
ATOM   2842  CG  MET A 190      12.007 118.372  83.114  1.00 24.68           C
ATOM   2843  SD  MET A 190      10.990 118.494  81.602  1.00 26.66           S
ATOM   2844  CE  MET A 190      11.533 120.115  81.000  1.00 27.87           C
ATOM   2845  H   MET A 190      14.637 116.469  83.301  1.00 39.90           H
ATOM   2846  HA  MET A 190      13.147 117.514  85.268  1.00 29.26           H
ATOM   2847  HB2 MET A 190      12.473 116.426  82.780  1.00 29.86           H
ATOM   2848  HB3 MET A 190      11.333 116.597  83.859  1.00 29.86           H
ATOM   2849  HG2 MET A 190      11.543 118.875  83.794  1.00 29.62           H
ATOM   2850  HG3 MET A 190      12.865 118.776  82.941  1.00 29.62           H
ATOM   2851  HE1 MET A 190      11.074 120.293  80.172  1.00 33.45           H
ATOM   2852  HE2 MET A 190      11.292 120.788  81.663  1.00 33.45           H
ATOM   2853  HE3 MET A 190      12.485 120.123  80.849  1.00 33.45           H
ATOM   2854  N   GLY A 191      13.876 114.576  85.489  1.00 32.63           N
ATOM   2855  CA  GLY A 191      13.727 113.384  86.289  1.00 34.31           C
ATOM   2856  C   GLY A 191      12.988 112.277  85.600  1.00 25.45           C
ATOM   2857  O   GLY A 191      12.633 111.298  86.255  1.00 30.21           O
ATOM   2858  H   GLY A 191      14.624 114.644  85.077  1.00 39.15           H
ATOM   2859  HA2 GLY A 191      14.612 113.063  86.534  1.00 41.17           H
ATOM   2860  HA3 GLY A 191      13.265 113.597  87.117  1.00 41.17           H
ATOM   2861  N   VAL A 192      12.790 112.388  84.288  1.00 25.33           N
ATOM   2862  CA  VAL A 192      12.213 111.281  83.523  1.00 23.67           C
ATOM   2863  C   VAL A 192      13.124 110.079  83.594  1.00 29.00           C
ATOM   2864  O   VAL A 192      14.337 110.184  83.374  1.00 28.55           O
ATOM   2865  CB  VAL A 192      11.951 111.723  82.070  1.00 23.62           C
ATOM   2866  CG1 VAL A 192      11.384 110.582  81.241  1.00 23.34           C
ATOM   2867  CG2 VAL A 192      10.993 112.917  82.051  1.00 23.92           C
ATOM   2868  H   VAL A 192      12.978 113.088  83.844  1.00 30.40           H
ATOM   2869  HA  VAL A 192      11.352 111.031  83.913  1.00 28.41           H
ATOM   2870  HB  VAL A 192      12.774 112.001  81.677  1.00 28.35           H
ATOM   2871 HG11 VAL A 192      11.223 110.898  80.341  1.00 28.01           H
ATOM   2872 HG12 VAL A 192      12.019 109.853  81.217  1.00 28.01           H
ATOM   2873 HG13 VAL A 192      10.555 110.277  81.629  1.00 28.01           H
ATOM   2874 HG21 VAL A 192      10.836 113.170  81.127  1.00 28.70           H
ATOM   2875 HG22 VAL A 192      10.154 112.649  82.458  1.00 28.70           H
ATOM   2876 HG23 VAL A 192      11.374 113.658  82.539  1.00 28.70           H
ATOM   2877  N   MET A 193      12.534 108.901  83.847  1.00 30.09           N
ATOM   2878  CA  MET A 193      13.367 107.703  84.046  1.00 30.95           C
ATOM   2879  C   MET A 193      13.827 107.077  82.726  1.00 29.07           C
ATOM   2880  O   MET A 193      14.969 106.576  82.644  1.00 30.08           O
ATOM   2881  CB  MET A 193      12.617 106.640  84.851  1.00 25.75           C
ATOM   2882  CG  MET A 193      12.015 107.103  86.139  1.00 25.50           C
ATOM   2883  SD  MET A 193      11.341 105.667  87.027  1.00 32.03           S
ATOM   2884  CE  MET A 193       9.984 105.184  85.991  1.00 34.42           C
ATOM   2885  H   MET A 193      11.701 108.776  83.912  1.00 36.11           H
ATOM   2886  HA  MET A 193      14.162 107.959  84.545  1.00 37.14           H
ATOM   2887  HB2 MET A 193      11.895 106.309  84.299  1.00 30.90           H
ATOM   2888  HB3 MET A 193      13.213 105.902  85.048  1.00 30.90           H
ATOM   2889  HG2 MET A 193      12.703 107.514  86.693  1.00 30.60           H
ATOM   2890  HG3 MET A 193      11.311 107.735  85.976  1.00 30.60           H
ATOM   2891  HE1 MET A 193       9.527 104.436  86.400  1.00 41.30           H
ATOM   2892  HE2 MET A 193       9.351 105.931  85.898  1.00 41.30           H
ATOM   2893  HE3 MET A 193      10.331 104.937  85.132  1.00 41.30           H
ATOM   2894  N   ASN A 194      12.967 107.031  81.698  1.00 27.06           N
ATOM   2895  CA  ASN A 194      13.187 106.074  80.600  1.00 22.73           C
ATOM   2896  C   ASN A 194      12.386 106.401  79.329  1.00 22.61           C
ATOM   2897  O   ASN A 194      11.487 107.262  79.372  1.00 26.34           O
ATOM   2898  CB  ASN A 194      12.842 104.654  81.065  1.00 29.19           C
ATOM   2899  CG  ASN A 194      11.368 104.493  81.447  1.00 30.25           C
ATOM   2900  OD1 ASN A 194      10.825 105.248  82.260  1.00 27.05           O
ATOM   2901  ND2 ASN A 194      10.707 103.505  80.856  1.00 28.17           N
ATOM   2902  H   ASN A 194      12.257 107.512  81.676  1.00 32.47           H
ATOM   2903  HA  ASN A 194      14.112 106.146  80.363  1.00 27.28           H
ATOM   2904  HB2 ASN A 194      13.051 104.043  80.346  1.00 35.03           H
ATOM   2905  HB3 ASN A 194      13.363 104.448  81.852  1.00 35.03           H
ATOM   2906 HD21 ASN A 194       9.891 103.381  81.048  1.00 33.80           H
ATOM   2907 HD22 ASN A 194      11.092 102.998  80.286  1.00 33.80           H
ATOM   2908  N   TYR A 195      12.693 105.684  78.199  1.00 22.29           N
ATOM   2909  CA  TYR A 195      11.945 105.859  76.944  1.00 24.41           C
ATOM   2910  C   TYR A 195      11.261 104.502  76.639  1.00 29.93           C
ATOM   2911  O   TYR A 195      11.925 103.445  76.676  1.00 23.63           O
ATOM   2912  CB  TYR A 195      12.907 106.111  75.763  1.00 22.07           C
ATOM   2913  CG  TYR A 195      13.306 107.547  75.596  1.00 21.87           C
ATOM   2914  CD1 TYR A 195      14.664 107.897  75.705  1.00 21.61           C
ATOM   2915  CD2 TYR A 195      12.356 108.531  75.278  1.00 26.06           C
ATOM   2916  CE1 TYR A 195      15.084 109.200  75.464  1.00 27.79           C
ATOM   2917  CE2 TYR A 195      12.752 109.845  75.019  1.00 21.30           C
ATOM   2918  CZ  TYR A 195      14.116 110.165  75.120  1.00 22.15           C
ATOM   2919  OH  TYR A 195      14.623 111.410  74.890  1.00 22.72           O
ATOM   2920  H   TYR A 195      13.464 105.003  78.171  1.00 26.75           H
ATOM   2921  HA  TYR A 195      11.189 106.700  77.071  1.00 29.29           H
ATOM   2922  HB2 TYR A 195      13.815 105.473  75.899  1.00 26.49           H
ATOM   2923  HB3 TYR A 195      12.429 105.754  74.821  1.00 26.49           H
ATOM   2924  HD1 TYR A 195      15.393 107.133  75.980  1.00 25.94           H
ATOM   2925  HD2 TYR A 195      11.294 108.261  75.241  1.00 31.27           H
ATOM   2926  HE1 TYR A 195      16.127 109.500  75.547  1.00 33.35           H
ATOM   2927  HE2 TYR A 195      12.013 110.604  74.762  1.00 25.56           H
ATOM   2928  HH  TYR A 195      15.346 111.345  74.467  1.00 27.27           H
ATOM   2929  N   GLU A 196       9.961 104.555  76.262  1.00 30.74           N
ATOM   2930  CA  GLU A 196       9.283 103.397  75.612  1.00 22.13           C
ATOM   2931  C   GLU A 196       8.249 104.016  74.642  1.00 23.21           C
ATOM   2932  O   GLU A 196       8.295 105.229  74.395  1.00 21.92           O
ATOM   2933  CB  GLU A 196       8.747 102.367  76.617  1.00 21.79           C
ATOM   2934  CG  GLU A 196       7.830 102.958  77.683  1.00 28.88           C
ATOM   2935  CD  GLU A 196       6.463 103.324  77.065  1.00 30.83           C
ATOM   2936  OE1 GLU A 196       6.197 104.546  76.909  1.00 24.25           O
ATOM   2937  OE2 GLU A 196       5.695 102.405  76.731  1.00 25.22           O1-
ATOM   2938  H   GLU A 196       9.401 105.438  76.351  1.00 36.89           H
ATOM   2939  HA  GLU A 196      10.053 102.874  74.966  1.00 26.56           H
ATOM   2940  HB2 GLU A 196       8.204 101.556  76.064  1.00 26.15           H
ATOM   2941  HB3 GLU A 196       9.610 101.863  77.100  1.00 26.15           H
ATOM   2942  HG2 GLU A 196       7.660 102.211  78.481  1.00 34.66           H
ATOM   2943  HG3 GLU A 196       8.275 103.855  78.149  1.00 34.66           H
ATOM   2944  N   MET A 197       7.401 103.166  73.980  1.00 21.84           N
ATOM   2945  CA  MET A 197       6.675 103.650  72.780  1.00 25.91           C
ATOM   2946  C   MET A 197       5.157 103.339  72.759  1.00 28.43           C
ATOM   2947  O   MET A 197       4.510 103.513  71.731  1.00 26.99           O
ATOM   2948  CB  MET A 197       7.317 103.020  71.524  1.00 21.79           C
ATOM   2949  CG  MET A 197       8.679 103.651  71.288  1.00 21.25           C
ATOM   2950  SD  MET A 197       9.488 102.968  69.803  1.00 20.69           S
ATOM   2951  CE  MET A 197       8.439 103.566  68.454  1.00 21.63           C
ATOM   2952  H   MET A 197       7.395 102.137  74.155  1.00 26.21           H
ATOM   2953  HA  MET A 197       6.749 104.781  72.760  1.00 31.09           H
ATOM   2954  HB2 MET A 197       7.376 101.910  71.663  1.00 26.15           H
ATOM   2955  HB3 MET A 197       6.620 103.178  70.664  1.00 26.15           H
ATOM   2956  HG2 MET A 197       8.574 104.748  71.144  1.00 25.50           H
ATOM   2957  HG3 MET A 197       9.375 103.466  72.140  1.00 25.50           H
ATOM   2958  HE1 MET A 197       8.814 103.168  67.502  1.00 25.96           H
ATOM   2959  HE2 MET A 197       7.400 103.213  68.574  1.00 25.96           H
ATOM   2960  HE3 MET A 197       8.419 104.659  68.464  1.00 25.96           H
ATOM   2961  N   GLU A 198       4.594 102.921  73.944  1.00 28.88           N
ATOM   2962  CA  GLU A 198       3.163 102.597  74.096  1.00 26.91           C
ATOM   2963  C   GLU A 198       2.455 103.166  75.311  1.00 22.46           C
ATOM   2964  O   GLU A 198       1.217 103.213  75.272  1.00 29.07           O
ATOM   2965  CB  GLU A 198       2.919 101.075  74.107  1.00 27.19           C
ATOM   2966  CG  GLU A 198       3.177 100.398  72.775  1.00 29.93           C
ATOM   2967  CD  GLU A 198       4.538  99.762  72.704  1.00 31.93           C
ATOM   2968  OE1 GLU A 198       4.772  98.822  73.498  1.00 30.99           O
ATOM   2969  OE2 GLU A 198       5.357 100.174  71.853  1.00 22.96           O1-
ATOM   2970  H   GLU A 198       5.034 102.807  74.706  1.00 34.66           H
ATOM   2971  HA  GLU A 198       2.743 102.964  73.326  1.00 32.29           H
ATOM   2972  HB2 GLU A 198       3.527 100.662  74.756  1.00 32.62           H
ATOM   2973  HB3 GLU A 198       2.015 100.893  74.359  1.00 32.62           H
ATOM   2974  HG2 GLU A 198       2.519  99.722  72.620  1.00 35.92           H
ATOM   2975  HG3 GLU A 198       3.143 101.078  72.071  1.00 35.92           H
ATOM   2976  N   SER A 199       3.135 103.600  76.360  1.00 22.49           N
ATOM   2977  CA  SER A 199       2.445 103.912  77.617  1.00 32.49           C
ATOM   2978  C   SER A 199       1.571 105.175  77.527  1.00 26.47           C
ATOM   2979  O   SER A 199       0.486 105.223  78.134  1.00 25.48           O
ATOM   2980  CB  SER A 199       3.443 104.037  78.758  1.00 28.71           C
ATOM   2981  OG  SER A 199       4.268 105.192  78.591  1.00 25.69           O
ATOM   2982  H   SER A 199       3.973 103.669  76.389  1.00 26.99           H
ATOM   2983  HA  SER A 199       1.844 103.181  77.835  1.00 38.99           H
ATOM   2984  HB2 SER A 199       2.994 104.121  79.602  1.00 34.45           H
ATOM   2985  HB3 SER A 199       4.029 103.257  78.776  1.00 34.45           H
ATOM   2986  HG  SER A 199       4.677 105.134  77.861  1.00 30.83           H
ATOM   2987  N   ALA A 200       2.046 106.225  76.862  1.00 22.48           N
ATOM   2988  CA  ALA A 200       1.269 107.468  76.800  1.00 22.48           C
ATOM   2989  C   ALA A 200      -0.123 107.207  76.208  1.00 22.49           C
ATOM   2990  O   ALA A 200      -1.132 107.679  76.736  1.00 23.95           O
ATOM   2991  CB  ALA A 200       1.985 108.537  75.979  1.00 22.46           C
ATOM   2992  H   ALA A 200       2.789 106.239  76.453  1.00 26.98           H
ATOM   2993  HA  ALA A 200       1.144 107.820  77.689  1.00 26.98           H
ATOM   2994  HB1 ALA A 200       1.450 109.327  75.923  1.00 26.96           H
ATOM   2995  HB2 ALA A 200       2.816 108.747  76.410  1.00 26.96           H
ATOM   2996  HB3 ALA A 200       2.148 108.183  75.083  1.00 26.96           H
ATOM   2997  N   THR A 201      -0.183 106.479  75.100  1.00 22.58           N
ATOM   2998  CA  THR A 201      -1.471 106.154  74.479  1.00 26.70           C
ATOM   2999  C   THR A 201      -2.330 105.295  75.416  1.00 27.62           C
ATOM   3000  O   THR A 201      -3.501 105.603  75.677  1.00 28.10           O
ATOM   3001  CB  THR A 201      -1.259 105.446  73.141  1.00 23.21           C
ATOM   3002  OG1 THR A 201      -0.564 106.296  72.226  1.00 22.79           O
ATOM   3003  CG2 THR A 201      -2.597 105.027  72.499  1.00 25.95           C
ATOM   3004  H   THR A 201       0.501 106.186  74.684  1.00 27.10           H
ATOM   3005  HA  THR A 201      -1.958 106.972  74.300  1.00 32.04           H
ATOM   3006  HB  THR A 201      -0.729 104.651  73.301  1.00 27.86           H
ATOM   3007  HG1 THR A 201      -0.564 107.072  72.554  1.00 27.35           H
ATOM   3008 HG21 THR A 201      -2.440 104.570  71.659  1.00 31.14           H
ATOM   3009 HG22 THR A 201      -3.109 104.445  73.080  1.00 31.14           H
ATOM   3010 HG23 THR A 201      -3.117 105.827  72.317  1.00 31.14           H
ATOM   3011  N   LEU A 202      -1.758 104.209  75.927  1.00 23.55           N
ATOM   3012  CA  LEU A 202      -2.504 103.316  76.805  1.00 26.17           C
ATOM   3013  C   LEU A 202      -3.058 104.059  78.018  1.00 28.27           C
ATOM   3014  O   LEU A 202      -4.266 103.966  78.323  1.00 32.30           O
ATOM   3015  CB  LEU A 202      -1.638 102.156  77.255  1.00 26.47           C
ATOM   3016  CG  LEU A 202      -2.145 101.277  78.410  1.00 35.41           C
ATOM   3017  CD1 LEU A 202      -3.043 100.158  77.872  1.00 32.95           C
ATOM   3018  CD2 LEU A 202      -0.983 100.676  79.181  1.00 28.48           C
ATOM   3019  H   LEU A 202      -0.966 103.971  75.764  1.00 28.26           H
ATOM   3020  HA  LEU A 202      -3.274 102.958  76.324  1.00 31.40           H
ATOM   3021  HB2 LEU A 202      -1.488 101.581  76.495  1.00 31.76           H
ATOM   3022  HB3 LEU A 202      -0.790 102.531  77.548  1.00 31.76           H
ATOM   3023  HG  LEU A 202      -2.670 101.800  79.028  1.00 42.50           H
ATOM   3024 HD11 LEU A 202      -3.326  99.607  78.623  1.00 39.54           H
ATOM   3025 HD12 LEU A 202      -3.808 100.535  77.431  1.00 39.54           H
ATOM   3026 HD13 LEU A 202      -2.527  99.614  77.258  1.00 39.54           H
ATOM   3027 HD21 LEU A 202      -1.309 100.114  79.896  1.00 34.18           H
ATOM   3028 HD22 LEU A 202      -0.436 100.164  78.579  1.00 34.18           H
ATOM   3029 HD23 LEU A 202      -0.450 101.405  79.567  1.00 34.18           H
ATOM   3030  N   LEU A 203      -2.198 104.795  78.717  1.00 22.54           N
ATOM   3031  CA  LEU A 203      -2.604 105.443  79.955  1.00 23.18           C
ATOM   3032  C   LEU A 203      -3.609 106.571  79.706  1.00 32.22           C
ATOM   3033  O   LEU A 203      -4.516 106.780  80.527  1.00 26.93           O
ATOM   3034  CB  LEU A 203      -1.411 105.974  80.729  1.00 22.37           C
ATOM   3035  CG  LEU A 203      -0.360 104.930  81.154  1.00 27.90           C
ATOM   3036  CD1 LEU A 203       0.752 105.630  81.963  1.00 22.84           C
ATOM   3037  CD2 LEU A 203      -0.999 103.781  81.970  1.00 26.22           C
ATOM   3038  H   LEU A 203      -1.384 104.908  78.499  1.00 27.05           H
ATOM   3039  HA  LEU A 203      -3.069 104.794  80.514  1.00 27.82           H
ATOM   3040  HB2 LEU A 203      -0.946 106.620  80.179  1.00 26.85           H
ATOM   3041  HB3 LEU A 203      -1.711 106.412  81.530  1.00 26.85           H
ATOM   3042  HG  LEU A 203       0.034 104.540  80.369  1.00 33.48           H
ATOM   3043 HD11 LEU A 203       1.405 104.958  82.246  1.00 27.41           H
ATOM   3044 HD12 LEU A 203       1.193 106.287  81.405  1.00 27.41           H
ATOM   3045 HD13 LEU A 203       0.376 106.058  82.745  1.00 27.41           H
ATOM   3046 HD21 LEU A 203      -0.291 103.169  82.245  1.00 31.46           H
ATOM   3047 HD22 LEU A 203      -1.397 104.161  82.768  1.00 31.46           H
ATOM   3048 HD23 LEU A 203      -1.649 103.323  81.441  1.00 31.46           H
ATOM   3049  N   THR A 204      -3.428 107.339  78.621  1.00 30.48           N
ATOM   3050  CA  THR A 204      -4.344 108.426  78.311  1.00 23.45           C
ATOM   3051  C   THR A 204      -5.734 107.875  77.931  1.00 23.62           C
ATOM   3052  O   THR A 204      -6.753 108.379  78.387  1.00 23.10           O
ATOM   3053  CB  THR A 204      -3.808 109.300  77.175  1.00 22.92           C
ATOM   3054  OG1 THR A 204      -2.495 109.779  77.499  1.00 22.70           O
ATOM   3055  CG2 THR A 204      -4.683 110.546  76.986  1.00 22.67           C
ATOM   3056  H   THR A 204      -2.792 107.231  78.064  1.00 36.57           H
ATOM   3057  HA  THR A 204      -4.465 108.991  79.088  1.00 28.14           H
ATOM   3058  HB  THR A 204      -3.801 108.780  76.357  1.00 27.51           H
ATOM   3059  HG1 THR A 204      -1.987 109.103  77.671  1.00 27.24           H
ATOM   3060 HG21 THR A 204      -4.305 111.087  76.270  1.00 27.21           H
ATOM   3061 HG22 THR A 204      -5.583 110.322  76.769  1.00 27.21           H
ATOM   3062 HG23 THR A 204      -4.657 111.076  77.797  1.00 27.21           H
ATOM   3063  N   MET A 205      -5.770 106.858  77.083  1.00 23.33           N
ATOM   3064  CA  MET A 205      -7.033 106.359  76.585  1.00 27.02           C
ATOM   3065  C   MET A 205      -7.800 105.610  77.675  1.00 30.51           C
ATOM   3066  O   MET A 205      -9.026 105.605  77.653  1.00 23.77           O
ATOM   3067  CB  MET A 205      -6.839 105.476  75.332  1.00 30.53           C
ATOM   3068  CG  MET A 205      -6.357 104.081  75.553  1.00 24.01           C
ATOM   3069  SD  MET A 205      -6.014 103.213  73.970  1.00 30.30           S
ATOM   3070  CE  MET A 205      -7.710 102.905  73.386  1.00 31.53           C
ATOM   3071  H   MET A 205      -5.066 106.479  76.757  1.00 28.00           H
ATOM   3072  HA  MET A 205      -7.593 107.118  76.320  1.00 32.43           H
ATOM   3073  HB2 MET A 205      -7.695 105.423  74.856  1.00 36.64           H
ATOM   3074  HB3 MET A 205      -6.203 105.915  74.751  1.00 36.64           H
ATOM   3075  HG2 MET A 205      -5.539 104.086  76.067  1.00 28.82           H
ATOM   3076  HG3 MET A 205      -7.036 103.567  76.030  1.00 28.82           H
ATOM   3077  HE1 MET A 205      -7.662 102.434  72.542  1.00 37.84           H
ATOM   3078  HE2 MET A 205      -8.170 102.353  74.038  1.00 37.84           H
ATOM   3079  HE3 MET A 205      -8.164 103.745  73.278  1.00 37.84           H
ATOM   3080  N   CYS A 206      -7.098 105.028  78.642  1.00 27.58           N
ATOM   3081  CA  CYS A 206      -7.758 104.312  79.717  1.00 24.15           C
ATOM   3082  C   CYS A 206      -8.258 105.266  80.797  1.00 29.78           C
ATOM   3083  O   CYS A 206      -9.410 105.155  81.260  1.00 24.14           O
ATOM   3084  CB  CYS A 206      -6.831 103.266  80.321  1.00 24.00           C
ATOM   3085  SG  CYS A 206      -6.579 101.838  79.306  1.00 30.87           S
ATOM   3086  H   CYS A 206      -6.246 105.044  78.682  1.00 33.09           H
ATOM   3087  HA  CYS A 206      -8.538 103.858  79.356  1.00 28.98           H
ATOM   3088  HB2 CYS A 206      -5.975 103.686  80.473  1.00 28.80           H
ATOM   3089  HB3 CYS A 206      -7.197 102.972  81.159  1.00 28.80           H
ATOM   3090  HG  CYS A 206      -6.124 102.148  78.219  1.00 37.05           H
ATOM   3091  N   ALA A 207      -7.410 106.213  81.196  1.00 29.08           N
ATOM   3092  CA  ALA A 207      -7.798 107.166  82.231  1.00 25.60           C
ATOM   3093  C   ALA A 207      -8.900 108.121  81.780  1.00 24.40           C
ATOM   3094  O   ALA A 207      -9.569 108.710  82.630  1.00 26.31           O
ATOM   3095  CB  ALA A 207      -6.592 107.966  82.691  1.00 24.25           C
ATOM   3096  H   ALA A 207      -6.635 106.323  80.870  1.00 34.90           H
ATOM   3097  HA  ALA A 207      -8.156 106.681  82.994  1.00 30.72           H
ATOM   3098  HB1 ALA A 207      -6.862 108.611  83.360  1.00 29.10           H
ATOM   3099  HB2 ALA A 207      -5.945 107.351  83.057  1.00 29.10           H
ATOM   3100  HB3 ALA A 207      -6.227 108.428  81.928  1.00 29.10           H
ATOM   3101  N   SER A 208      -9.089 108.307  80.473  1.00 27.09           N
ATOM   3102  CA  SER A 208     -10.112 109.208  79.961  1.00 28.24           C
ATOM   3103  C   SER A 208     -11.370 108.469  79.510  1.00 24.83           C
ATOM   3104  O   SER A 208     -12.264 109.101  78.965  1.00 25.15           O
ATOM   3105  CB  SER A 208      -9.567 110.066  78.816  1.00 24.59           C
ATOM   3106  OG  SER A 208      -9.168 109.258  77.703  1.00 27.75           O
ATOM   3107  H   SER A 208      -8.632 107.912  79.877  1.00 32.51           H
ATOM   3108  HA  SER A 208     -10.388 109.814  80.667  1.00 33.89           H
ATOM   3109  HB2 SER A 208     -10.232 110.678  78.504  1.00 29.51           H
ATOM   3110  HB3 SER A 208      -8.795 110.559  79.129  1.00 29.51           H
ATOM   3111  HG  SER A 208      -8.574 108.706  77.965  1.00 33.30           H
ATOM   3112  N   GLN A 209     -11.434 107.162  79.709  1.00 25.15           N
ATOM   3113  CA  GLN A 209     -12.579 106.359  79.342  1.00 25.56           C
ATOM   3114  C   GLN A 209     -13.020 105.440  80.478  1.00 32.89           C
ATOM   3115  O   GLN A 209     -13.814 104.539  80.246  1.00 37.96           O
ATOM   3116  CB  GLN A 209     -12.303 105.522  78.107  1.00 31.77           C
ATOM   3117  CG  GLN A 209     -12.211 106.339  76.826  1.00 33.03           C
ATOM   3118  CD  GLN A 209     -11.907 105.497  75.630  1.00 38.05           C
ATOM   3119  OE1 GLN A 209     -12.713 105.435  74.718  1.00 49.34           O
ATOM   3120  NE2 GLN A 209     -10.750 104.828  75.618  1.00 31.48           N
ATOM   3121  H   GLN A 209     -10.806 106.715  80.085  1.00 30.18           H
ATOM   3122  HA  GLN A 209     -13.314 106.953  79.154  1.00 30.68           H
ATOM   3123  HB2 GLN A 209     -11.461 105.059  78.224  1.00 38.12           H
ATOM   3124  HB3 GLN A 209     -13.010 104.863  77.993  1.00 38.12           H
ATOM   3125  HG2 GLN A 209     -13.058 106.776  76.676  1.00 39.63           H
ATOM   3126  HG3 GLN A 209     -11.512 107.000  76.914  1.00 39.63           H
ATOM   3127 HE21 GLN A 209     -10.203 104.910  76.261  1.00 37.77           H
ATOM   3128 HE22 GLN A 209     -10.547 104.336  74.940  1.00 37.77           H
ATOM   3129  N   GLY A 210     -12.519 105.642  81.686  1.00 36.82           N
ATOM   3130  CA  GLY A 210     -12.950 104.857  82.819  1.00 31.71           C
ATOM   3131  C   GLY A 210     -12.401 103.454  82.868  1.00 30.90           C
ATOM   3132  O   GLY A 210     -12.966 102.599  83.539  1.00 33.45           O
ATOM   3133  H   GLY A 210     -11.910 106.229  81.856  1.00 44.18           H
ATOM   3134  HA2 GLY A 210     -12.675 105.321  83.637  1.00 38.06           H
ATOM   3135  HA3 GLY A 210     -13.909 104.803  82.831  1.00 38.06           H
ATOM   3136  N   LEU A 211     -11.318 103.184  82.174  1.00 36.82           N
ATOM   3137  CA  LEU A 211     -10.650 101.895  82.218  1.00 35.63           C
ATOM   3138  C   LEU A 211      -9.395 101.981  83.091  1.00 35.46           C
ATOM   3139  O   LEU A 211      -8.734 103.012  83.154  1.00 36.81           O
ATOM   3140  CB  LEU A 211     -10.274 101.436  80.819  1.00 30.95           C
ATOM   3141  CG  LEU A 211     -11.432 101.221  79.848  1.00 30.38           C
ATOM   3142  CD1 LEU A 211     -10.961 101.460  78.421  1.00 31.40           C
ATOM   3143  CD2 LEU A 211     -11.970  99.805  79.954  1.00 24.79           C
ATOM   3144  H   LEU A 211     -10.932 103.769  81.671  1.00 44.19           H
ATOM   3145  HA  LEU A 211     -11.245 101.248  82.607  1.00 42.75           H
ATOM   3146  HB2 LEU A 211      -9.695 102.098  80.422  1.00 37.15           H
ATOM   3147  HB3 LEU A 211      -9.802 100.598  80.890  1.00 37.15           H
ATOM   3148  HG  LEU A 211     -12.140 101.849  80.050  1.00 36.45           H
ATOM   3149 HD11 LEU A 211     -11.689 101.317  77.808  1.00 37.68           H
ATOM   3150 HD12 LEU A 211     -10.654 102.387  78.349  1.00 37.68           H
ATOM   3151 HD13 LEU A 211     -10.235 100.864  78.220  1.00 37.68           H
ATOM   3152 HD21 LEU A 211     -12.697  99.700  79.310  1.00 29.75           H
ATOM   3153 HD22 LEU A 211     -11.282  99.174  79.764  1.00 29.75           H
ATOM   3154 HD23 LEU A 211     -12.321  99.673  80.848  1.00 29.75           H
ATOM   3155  N   ARG A 212      -9.070 100.881  83.778  1.00 37.64           N
ATOM   3156  CA  ARG A 212      -7.916 100.863  84.684  1.00 25.84           C
ATOM   3157  C   ARG A 212      -6.664 100.353  83.973  1.00 36.81           C
ATOM   3158  O   ARG A 212      -6.692  99.292  83.340  1.00 33.09           O
ATOM   3159  CB  ARG A 212      -8.196  99.975  85.900  1.00 37.74           C
ATOM   3160  CG  ARG A 212      -9.217 100.567  86.871  1.00 34.71           C
ATOM   3161  CD  ARG A 212      -9.342  99.779  88.153  1.00 29.18           C
ATOM   3162  NE  ARG A 212      -9.309  98.333  87.926  1.00 35.15           N
ATOM   3163  CZ  ARG A 212      -9.021  97.440  88.865  1.00 34.59           C
ATOM   3164  NH1 ARG A 212      -8.718  97.841  90.110  1.00 39.92           N
ATOM   3165  NH2 ARG A 212      -9.008  96.151  88.565  1.00 42.20           N1+
ATOM   3166  H   ARG A 212      -9.518 100.152  83.750  1.00 45.17           H
ATOM   3167  HA  ARG A 212      -7.743 101.761  84.994  1.00 31.01           H
ATOM   3168  HB2 ARG A 212      -8.535  99.123  85.588  1.00 45.29           H
ATOM   3169  HB3 ARG A 212      -7.372  99.840  86.382  1.00 45.29           H
ATOM   3170  HG2 ARG A 212      -8.939 101.471  87.092  1.00 41.65           H
ATOM   3171  HG3 ARG A 212     -10.080 100.585  86.431  1.00 41.65           H
ATOM   3172  HD2 ARG A 212      -8.623 100.011  88.755  1.00 35.02           H
ATOM   3173  HD3 ARG A 212     -10.190  99.999  88.574  1.00 35.02           H
ATOM   3174  HE  ARG A 212      -9.523  98.043  87.143  1.00 42.18           H
ATOM   3175 HH11 ARG A 212      -8.726  98.669  90.311  1.00 47.91           H
ATOM   3176 HH12 ARG A 212      -8.538  97.250  90.708  1.00 47.91           H
ATOM   3177 HH21 ARG A 212      -9.205  95.886  87.775  1.00 50.64           H
ATOM   3178 HH22 ARG A 212      -8.829  95.566  89.171  1.00 50.64           H
ATOM   3179  N   ALA A 213      -5.546 101.085  84.119  1.00 32.72           N
ATOM   3180  CA  ALA A 213      -4.330 100.721  83.401  1.00 31.46           C
ATOM   3181  C   ALA A 213      -3.089 100.826  84.273  1.00 28.17           C
ATOM   3182  O   ALA A 213      -2.954 101.752  85.073  1.00 26.37           O
ATOM   3183  CB  ALA A 213      -4.149 101.602  82.150  1.00 26.72           C
ATOM   3184  H   ALA A 213      -5.499 101.798  84.603  1.00 39.26           H
ATOM   3185  HA  ALA A 213      -4.408  99.807  83.120  1.00 37.75           H
ATOM   3186  HB1 ALA A 213      -3.324 101.368  81.705  1.00 32.06           H
ATOM   3187  HB2 ALA A 213      -4.896 101.462  81.553  1.00 32.06           H
ATOM   3188  HB3 ALA A 213      -4.123 102.544  82.416  1.00 32.06           H
ATOM   3189  N   GLY A 214      -2.183  99.878  84.072  1.00 33.67           N
ATOM   3190  CA  GLY A 214      -0.892  99.894  84.738  1.00 34.93           C
ATOM   3191  C   GLY A 214       0.230  99.697  83.747  1.00 24.81           C
ATOM   3192  O   GLY A 214       0.035  99.123  82.685  1.00 24.72           O
ATOM   3193  H   GLY A 214      -2.289  99.221  83.526  1.00 40.41           H
ATOM   3194  HA2 GLY A 214      -0.761 100.719  85.210  1.00 41.91           H
ATOM   3195  HA3 GLY A 214      -0.852  99.153  85.374  1.00 41.91           H
ATOM   3196  N   MET A 215       1.427 100.194  84.118  1.00 31.91           N
ATOM   3197  CA  MET A 215       2.574 100.164  83.204  1.00 28.76           C
ATOM   3198  C   MET A 215       3.865  99.767  83.935  1.00 26.21           C
ATOM   3199  O   MET A 215       4.290 100.438  84.860  1.00 24.66           O
ATOM   3200  CB  MET A 215       2.744 101.531  82.516  1.00 31.90           C
ATOM   3201  CG  MET A 215       4.059 101.729  81.750  1.00 26.49           C
ATOM   3202  SD  MET A 215       4.245 100.660  80.356  1.00 31.55           S
ATOM   3203  CE  MET A 215       6.032 100.619  80.184  1.00 32.64           C
ATOM   3204  H   MET A 215       1.577 100.566  84.884  1.00 38.29           H
ATOM   3205  HA  MET A 215       2.409  99.503  82.526  1.00 34.51           H
ATOM   3206  HB2 MET A 215       2.029 101.649  81.878  1.00 38.29           H
ATOM   3207  HB3 MET A 215       2.683 102.235  83.192  1.00 38.29           H
ATOM   3208  HG2 MET A 215       4.100 102.649  81.428  1.00 31.79           H
ATOM   3209  HG3 MET A 215       4.810 101.591  82.356  1.00 31.79           H
ATOM   3210  HE1 MET A 215       6.273 100.044  79.446  1.00 39.17           H
ATOM   3211  HE2 MET A 215       6.345 101.525  80.014  1.00 39.17           H
ATOM   3212  HE3 MET A 215       6.430 100.290  81.006  1.00 39.17           H
ATOM   3213  N   VAL A 216       4.528  98.714  83.449  1.00 32.90           N
ATOM   3214  CA  VAL A 216       5.778  98.239  84.038  1.00 30.49           C
ATOM   3215  C   VAL A 216       6.738  97.862  82.931  1.00 25.23           C
ATOM   3216  O   VAL A 216       6.323  97.371  81.877  1.00 32.72           O
ATOM   3217  CB  VAL A 216       5.553  97.033  85.000  1.00 40.90           C
ATOM   3218  CG1 VAL A 216       5.218  95.745  84.242  1.00 29.69           C
ATOM   3219  CG2 VAL A 216       6.770  96.827  85.881  1.00 31.38           C
ATOM   3220  H   VAL A 216       4.226  98.240  82.793  1.00 39.49           H
ATOM   3221  HA  VAL A 216       6.168  98.962  84.549  1.00 36.59           H
ATOM   3222  HB  VAL A 216       4.797  97.243  85.563  1.00 49.08           H
ATOM   3223 HG11 VAL A 216       5.094  95.018  84.878  1.00 35.63           H
ATOM   3224 HG12 VAL A 216       4.411  95.865  83.733  1.00 35.63           H
ATOM   3225 HG13 VAL A 216       5.955  95.511  83.644  1.00 35.63           H
ATOM   3226 HG21 VAL A 216       6.593  96.074  86.470  1.00 37.66           H
ATOM   3227 HG22 VAL A 216       7.536  96.642  85.337  1.00 37.66           H
ATOM   3228 HG23 VAL A 216       6.904  97.628  86.420  1.00 37.66           H
ATOM   3229  N   ALA A 217       8.049  98.097  83.171  1.00 25.36           N
ATOM   3230  CA  ALA A 217       9.035  97.784  82.140  1.00 28.76           C
ATOM   3231  C   ALA A 217      10.387  97.377  82.748  1.00 31.72           C
ATOM   3232  O   ALA A 217      10.803  97.872  83.798  1.00 29.35           O
ATOM   3233  CB  ALA A 217       9.250  98.967  81.200  1.00 25.54           C
ATOM   3234  H   ALA A 217       8.346  98.423  83.902  1.00 30.44           H
ATOM   3235  HA  ALA A 217       8.721  97.039  81.612  1.00 34.52           H
ATOM   3236  HB1 ALA A 217       9.932  98.748  80.555  1.00 30.65           H
ATOM   3237  HB2 ALA A 217       8.417  99.172  80.752  1.00 30.65           H
ATOM   3238  HB3 ALA A 217       9.536  99.732  81.728  1.00 30.65           H
ATOM   3239  N   GLY A 218      11.080  96.493  82.034  1.00 29.27           N
ATOM   3240  CA  GLY A 218      12.429  96.080  82.407  1.00 41.89           C
ATOM   3241  C   GLY A 218      13.495  96.762  81.559  1.00 30.52           C
ATOM   3242  O   GLY A 218      13.469  96.695  80.330  1.00 35.12           O
ATOM   3243  H   GLY A 218      10.783  96.117  81.320  1.00 35.12           H
ATOM   3244  HA2 GLY A 218      12.572  96.296  83.345  1.00 50.27           H
ATOM   3245  HA3 GLY A 218      12.503  95.120  82.312  1.00 50.27           H
ATOM   3246  N   VAL A 219      14.448  97.420  82.223  1.00 42.09           N
ATOM   3247  CA  VAL A 219      15.495  98.130  81.454  1.00 30.35           C
ATOM   3248  C   VAL A 219      16.493  97.149  80.821  1.00 35.45           C
ATOM   3249  O   VAL A 219      17.080  96.325  81.545  1.00 35.43           O
ATOM   3250  CB  VAL A 219      16.186  99.166  82.348  1.00 36.03           C
ATOM   3251  CG1 VAL A 219      15.308 100.362  82.564  1.00 47.03           C
ATOM   3252  CG2 VAL A 219      16.582  98.627  83.683  1.00 53.57           C
ATOM   3253  H   VAL A 219      14.489  97.462  83.076  1.00 50.51           H
ATOM   3254  HA  VAL A 219      15.061  98.587  80.730  1.00 36.42           H
ATOM   3255  HB  VAL A 219      17.004  99.454  81.895  1.00 43.24           H
ATOM   3256 HG11 VAL A 219      15.769 101.026  83.104  1.00 56.43           H
ATOM   3257 HG12 VAL A 219      15.112 100.754  81.694  1.00 56.43           H
ATOM   3258 HG13 VAL A 219      14.496 100.088  82.998  1.00 56.43           H
ATOM   3259 HG21 VAL A 219      17.012  99.339  84.189  1.00 64.28           H
ATOM   3260 HG22 VAL A 219      15.797  98.349  84.152  1.00 64.28           H
ATOM   3261 HG23 VAL A 219      17.201  97.893  83.569  1.00 64.28           H
ATOM   3262  N   ILE A 220      16.710  97.220  79.464  1.00 28.04           N
ATOM   3263  CA  ILE A 220      17.713  96.318  78.864  1.00 32.81           C
ATOM   3264  C   ILE A 220      18.905  97.137  78.347  1.00 36.68           C
ATOM   3265  O   ILE A 220      19.855  96.640  77.739  1.00 28.47           O
ATOM   3266  CB  ILE A 220      17.094  95.475  77.726  1.00 31.25           C
ATOM   3267  CG1 ILE A 220      16.352  96.405  76.748  1.00 29.04           C
ATOM   3268  CG2 ILE A 220      16.174  94.426  78.350  1.00 32.02           C
ATOM   3269  CD1 ILE A 220      16.142  95.756  75.393  1.00 33.12           C
ATOM   3270  H   ILE A 220      16.097  97.779  78.849  1.00 33.65           H
ATOM   3271  HA  ILE A 220      18.120  95.637  79.678  1.00 39.37           H
ATOM   3272  HB  ILE A 220      17.929  94.957  77.192  1.00 37.50           H
ATOM   3273 HG12 ILE A 220      15.364  96.689  77.172  1.00 34.85           H
ATOM   3274 HG13 ILE A 220      16.919  97.349  76.619  1.00 34.85           H
ATOM   3275 HG21 ILE A 220      15.689  93.821  77.577  1.00 38.42           H
ATOM   3276 HG22 ILE A 220      16.724  93.755  79.022  1.00 38.42           H
ATOM   3277 HG23 ILE A 220      15.375  94.895  78.941  1.00 38.42           H
ATOM   3278 HD11 ILE A 220      15.594  96.432  74.720  1.00 39.75           H
ATOM   3279 HD12 ILE A 220      17.091  95.507  74.913  1.00 39.75           H
ATOM   3280 HD13 ILE A 220      15.543  94.842  75.479  1.00 39.75           H
ATOM   3281  N   VAL A 221      18.864  98.479  78.659  1.00 40.01           N
ATOM   3282  CA  VAL A 221      19.842  99.457  78.164  1.00 37.19           C
ATOM   3283  C   VAL A 221      19.622 100.694  79.043  1.00 33.61           C
ATOM   3284  O   VAL A 221      18.536 101.133  79.399  1.00 31.63           O
ATOM   3285  CB  VAL A 221      19.649  99.817  76.659  1.00 32.90           C
ATOM   3286  CG1 VAL A 221      19.624 101.326  76.420  1.00 43.60           C
ATOM   3287  CG2 VAL A 221      20.755  99.152  75.843  1.00 41.94           C
ATOM   3288  H   VAL A 221      18.024  98.901  79.092  1.00 48.01           H
ATOM   3289  HA  VAL A 221      20.879  99.044  78.320  1.00 44.62           H
ATOM   3290  HB  VAL A 221      18.664  99.398  76.335  1.00 39.49           H
ATOM   3291 HG11 VAL A 221      19.494 101.539  75.351  1.00 52.32           H
ATOM   3292 HG12 VAL A 221      18.792 101.809  76.949  1.00 52.32           H
ATOM   3293 HG13 VAL A 221      20.562 101.809  76.720  1.00 52.32           H
ATOM   3294 HG21 VAL A 221      20.629  99.371  74.773  1.00 50.33           H
ATOM   3295 HG22 VAL A 221      21.747  99.515  76.128  1.00 50.33           H
ATOM   3296 HG23 VAL A 221      20.734  98.061  75.972  1.00 50.33           H
ATOM   3297  N   ASN A 222      20.828 101.260  79.397  1.00 29.94           N
ATOM   3298  CA  ASN A 222      21.004 102.610  79.981  1.00 36.37           C
ATOM   3299  C   ASN A 222      21.745 103.520  78.992  1.00 38.65           C
ATOM   3300  O   ASN A 222      22.902 103.275  78.631  1.00 30.50           O
ATOM   3301  CB  ASN A 222      21.752 102.612  81.319  1.00 31.30           C
ATOM   3302  CG  ASN A 222      21.720 103.976  81.986  1.00 31.93           C
ATOM   3303  OD1 ASN A 222      22.247 104.948  81.457  1.00 37.46           O
ATOM   3304  ND2 ASN A 222      21.085 104.072  83.132  1.00 38.44           N
ATOM   3305  H   ASN A 222      21.614 100.874  79.297  1.00 35.93           H
ATOM   3306  HA  ASN A 222      20.137 102.966  80.132  1.00 43.64           H
ATOM   3307  HB2 ASN A 222      21.316 101.991  81.919  1.00 37.56           H
ATOM   3308  HB3 ASN A 222      22.676 102.352  81.198  1.00 37.56           H
ATOM   3309 HD21 ASN A 222      21.041 104.827  83.545  1.00 46.13           H
ATOM   3310 HD22 ASN A 222      20.691 103.380  83.464  1.00 46.13           H
ATOM   3311  N   ARG A 223      21.066 104.582  78.574  1.00 30.55           N
ATOM   3312  CA  ARG A 223      21.570 105.434  77.500  1.00 33.07           C
ATOM   3313  C   ARG A 223      22.821 106.207  77.897  1.00 31.09           C
ATOM   3314  O   ARG A 223      23.570 106.576  77.010  1.00 31.01           O
ATOM   3315  CB  ARG A 223      20.487 106.422  77.038  1.00 37.67           C
ATOM   3316  CG  ARG A 223      19.300 105.779  76.343  1.00 30.10           C
ATOM   3317  CD  ARG A 223      19.606 105.284  74.923  1.00 29.73           C
ATOM   3318  NE  ARG A 223      19.962 106.360  73.992  1.00 28.50           N
ATOM   3319  CZ  ARG A 223      19.090 107.131  73.346  1.00 32.10           C
ATOM   3320  NH1 ARG A 223      17.768 106.969  73.521  1.00 27.50           N
ATOM   3321  NH2 ARG A 223      19.520 108.072  72.522  1.00 27.81           N1+
ATOM   3322  H   ARG A 223      20.309 104.827  78.898  1.00 36.66           H
ATOM   3323  HA  ARG A 223      21.806 104.881  76.749  1.00 39.69           H
ATOM   3324  HB2 ARG A 223      20.139 106.886  77.822  1.00 45.20           H
ATOM   3325  HB3 ARG A 223      20.871 107.077  76.439  1.00 45.20           H
ATOM   3326  HG2 ARG A 223      19.009 105.026  76.868  1.00 36.12           H
ATOM   3327  HG3 ARG A 223      18.586 106.430  76.281  1.00 36.12           H
ATOM   3328  HD2 ARG A 223      20.344 104.655  74.962  1.00 35.67           H
ATOM   3329  HD3 ARG A 223      18.831 104.834  74.574  1.00 35.67           H
ATOM   3330  HE  ARG A 223      20.786 106.506  73.845  1.00 34.20           H
ATOM   3331 HH11 ARG A 223      17.486 106.366  74.049  1.00 33.00           H
ATOM   3332 HH12 ARG A 223      17.231 107.463  73.107  1.00 33.00           H
ATOM   3333 HH21 ARG A 223      20.337 108.191  72.409  1.00 33.38           H
ATOM   3334 HH22 ARG A 223      18.948 108.572  72.112  1.00 33.38           H
ATOM   3335  N   THR A 224      23.052 106.455  79.173  1.00 31.60           N
ATOM   3336  CA  THR A 224      24.273 107.117  79.599  1.00 32.20           C
ATOM   3337  C   THR A 224      25.443 106.155  79.698  1.00 32.57           C
ATOM   3338  O   THR A 224      26.588 106.608  79.830  1.00 36.89           O
ATOM   3339  CB  THR A 224      24.088 107.819  80.937  1.00 32.19           C
ATOM   3340  OG1 THR A 224      24.021 106.831  81.967  1.00 40.44           O
ATOM   3341  CG2 THR A 224      22.778 108.591  80.975  1.00 38.61           C
ATOM   3342  H   THR A 224      22.525 106.226  79.810  1.00 37.92           H
ATOM   3343  HA  THR A 224      24.510 107.793  78.948  1.00 38.64           H
ATOM   3344  HB  THR A 224      24.819 108.421  81.106  1.00 38.63           H
ATOM   3345  HG1 THR A 224      23.305 106.402  81.860  1.00 48.52           H
ATOM   3346 HG21 THR A 224      22.668 109.024  81.844  1.00 46.33           H
ATOM   3347 HG22 THR A 224      22.744 109.254  80.280  1.00 46.33           H
ATOM   3348 HG23 THR A 224      22.047 107.968  80.870  1.00 46.33           H
ATOM   3349  N   GLN A 225      25.195 104.867  79.578  1.00 33.22           N
ATOM   3350  CA  GLN A 225      26.202 103.824  79.717  1.00 33.68           C
ATOM   3351  C   GLN A 225      26.442 103.044  78.425  1.00 41.96           C
ATOM   3352  O   GLN A 225      27.573 102.661  78.166  1.00 34.03           O
ATOM   3353  CB  GLN A 225      25.806 102.845  80.832  1.00 37.97           C
ATOM   3354  CG  GLN A 225      25.958 103.392  82.259  1.00 41.93           C
ATOM   3355  CD  GLN A 225      25.208 102.556  83.308  1.00 49.02           C
ATOM   3356  OE1 GLN A 225      24.665 101.506  82.998  1.00 44.77           O
ATOM   3357  NE2 GLN A 225      25.188 103.037  84.560  1.00 60.26           N
ATOM   3358  H   GLN A 225      24.409 104.566  79.414  1.00 39.86           H
ATOM   3359  HA  GLN A 225      27.030 104.248  79.972  1.00 40.42           H
ATOM   3360  HB2 GLN A 225      24.874 102.596  80.712  1.00 45.56           H
ATOM   3361  HB3 GLN A 225      26.346 102.048  80.754  1.00 45.56           H
ATOM   3362  HG2 GLN A 225      26.901 103.396  82.487  1.00 50.32           H
ATOM   3363  HG3 GLN A 225      25.610 104.298  82.285  1.00 50.32           H
ATOM   3364 HE21 GLN A 225      25.575 103.784  84.740  1.00 72.31           H
ATOM   3365 HE22 GLN A 225      24.796 102.606  85.183  1.00 72.31           H
ATOM   3366  N   GLN A 226      25.418 102.803  77.598  1.00 45.10           N
ATOM   3367  CA  GLN A 226      25.573 102.028  76.351  1.00 38.75           C
ATOM   3368  C   GLN A 226      24.403 102.316  75.376  1.00 42.57           C
ATOM   3369  O   GLN A 226      23.496 103.089  75.698  1.00 37.79           O
ATOM   3370  CB  GLN A 226      25.692 100.524  76.662  1.00 38.22           C
ATOM   3371  CG  GLN A 226      24.358  99.787  76.885  1.00 54.03           C
ATOM   3372  CD  GLN A 226      24.219  99.217  78.281  1.00 49.99           C
ATOM   3373  OE1 GLN A 226      23.344  99.628  79.041  1.00 35.58           O
ATOM   3374  NE2 GLN A 226      25.089  98.262  78.627  1.00 60.59           N
ATOM   3375  H   GLN A 226      24.615 103.068  77.790  1.00 54.13           H
ATOM   3376  HA  GLN A 226      26.391 102.328  75.942  1.00 46.49           H
ATOM   3377  HB2 GLN A 226      26.135 100.109  75.919  1.00 45.87           H
ATOM   3378  HB3 GLN A 226      26.212 100.415  77.473  1.00 45.87           H
ATOM   3379  HG2 GLN A 226      23.620 100.394  76.745  1.00 64.84           H
ATOM   3380  HG3 GLN A 226      24.303  99.053  76.249  1.00 64.84           H
ATOM   3381 HE21 GLN A 226      25.680  97.994  78.075  1.00 72.71           H
ATOM   3382 HE22 GLN A 226      25.046  97.904  79.408  1.00 72.71           H
ATOM   3383  N   GLU A 227      24.417 101.686  74.150  1.00 34.51           N
ATOM   3384  CA  GLU A 227      23.312 101.924  73.193  1.00 34.61           C
ATOM   3385  C   GLU A 227      22.640 100.576  72.869  1.00 37.28           C
ATOM   3386  O   GLU A 227      21.459 100.372  72.736  1.00 40.38           O
ATOM   3387  CB  GLU A 227      23.894 102.614  71.947  1.00 34.54           C
ATOM   3388  CG  GLU A 227      22.979 102.521  70.734  1.00 45.73           C
ATOM   3389  CD  GLU A 227      21.625 103.223  70.956  1.00 38.77           C
ATOM   3390  OE1 GLU A 227      20.773 103.030  70.031  1.00 34.38           O
ATOM   3391  OE2 GLU A 227      21.406 103.918  71.961  1.00 40.22           O1-
ATOM   3392  H   GLU A 227      25.196 101.109  73.861  1.00 41.42           H
ATOM   3393  HA  GLU A 227      22.515 102.597  73.660  1.00 41.54           H
ATOM   3394  HB2 GLU A 227      24.031 103.690  72.221  1.00 41.45           H
ATOM   3395  HB3 GLU A 227      24.892 102.200  71.706  1.00 41.45           H
ATOM   3396  HG2 GLU A 227      23.475 102.987  69.861  1.00 54.88           H
ATOM   3397  HG3 GLU A 227      22.784 101.468  70.442  1.00 54.88           H
ATOM   3398  N   ILE A 228      23.586  99.547  72.749  1.00 34.96           N
ATOM   3399  CA  ILE A 228      23.289  98.165  72.307  1.00 35.18           C
ATOM   3400  C   ILE A 228      23.016  97.289  73.536  1.00 38.83           C
ATOM   3401  O   ILE A 228      23.927  97.167  74.422  1.00 35.46           O
ATOM   3402  CB  ILE A 228      24.390  97.501  71.439  1.00 40.16           C
ATOM   3403  CG1 ILE A 228      24.543  98.249  70.109  1.00 39.20           C
ATOM   3404  CG2 ILE A 228      24.029  95.989  71.063  1.00 42.62           C
ATOM   3405  CD1 ILE A 228      25.821  97.980  69.324  1.00 41.04           C
ATOM   3406  H   ILE A 228      24.445  99.619  72.827  1.00 41.96           H
ATOM   3407  HA  ILE A 228      22.522  98.131  71.786  1.00 42.22           H
ATOM   3408  HB  ILE A 228      25.268  97.440  71.856  1.00 48.19           H
ATOM   3409 HG12 ILE A 228      23.804  98.012  69.523  1.00 47.04           H
ATOM   3410 HG13 ILE A 228      24.516  99.184  70.311  1.00 47.04           H
ATOM   3411 HG21 ILE A 228      24.706  95.609  70.471  1.00 51.15           H
ATOM   3412 HG22 ILE A 228      23.997  95.452  71.870  1.00 51.15           H
ATOM   3413 HG23 ILE A 228      23.172  95.951  70.617  1.00 51.15           H
ATOM   3414 HD11 ILE A 228      25.827  98.534  68.524  1.00 49.25           H
ATOM   3415 HD12 ILE A 228      26.584  98.205  69.880  1.00 49.25           H
ATOM   3416 HD13 ILE A 228      25.864  97.049  69.067  1.00 49.25           H
ATOM   3417  N   PRO A 229      21.819  96.650  73.643  1.00 35.72           N
ATOM   3418  CA  PRO A 229      21.534  95.735  74.767  1.00 42.49           C
ATOM   3419  C   PRO A 229      22.313  94.423  74.526  1.00 36.32           C
ATOM   3420  O   PRO A 229      22.625  93.892  73.476  1.00 36.27           O
ATOM   3421  CB  PRO A 229      20.015  95.484  74.687  1.00 37.14           C
ATOM   3422  CG  PRO A 229      19.671  95.667  73.195  1.00 37.12           C
ATOM   3423  CD  PRO A 229      20.696  96.678  72.652  1.00 37.05           C
ATOM   3424  HA  PRO A 229      21.859  96.198  75.747  1.00 50.99           H
ATOM   3425  HB2 PRO A 229      19.726  94.487  75.063  1.00 44.57           H
ATOM   3426  HB3 PRO A 229      19.499  96.241  75.323  1.00 44.57           H
ATOM   3427  HG2 PRO A 229      19.778  94.703  72.657  1.00 44.55           H
ATOM   3428  HG3 PRO A 229      18.641  96.050  73.056  1.00 44.55           H
ATOM   3429  HD2 PRO A 229      21.061  96.406  71.640  1.00 44.47           H
ATOM   3430  HD3 PRO A 229      20.290  97.717  72.614  1.00 44.47           H
ATOM   3431  N   ASN A 230      22.632  93.848  75.748  1.00 36.82           N
ATOM   3432  CA  ASN A 230      23.248  92.504  75.948  1.00 45.66           C
ATOM   3433  C   ASN A 230      22.153  91.428  75.865  1.00 42.47           C
ATOM   3434  O   ASN A 230      21.170  91.467  76.607  1.00 37.61           O
ATOM   3435  CB  ASN A 230      23.996  92.373  77.286  1.00 37.31           C
ATOM   3436  CG  ASN A 230      24.632  90.984  77.454  1.00 43.61           C
ATOM   3437  OD1 ASN A 230      24.211  90.211  78.311  1.00 46.00           O
ATOM   3438  ND2 ASN A 230      25.661  90.666  76.630  1.00 43.76           N
ATOM   3439  H   ASN A 230      22.482  94.216  76.551  1.00 44.19           H
ATOM   3440  HA  ASN A 230      23.864  92.366  75.246  1.00 54.79           H
ATOM   3441  HB2 ASN A 230      24.702  93.026  77.350  1.00 44.78           H
ATOM   3442  HB3 ASN A 230      23.398  92.464  78.046  1.00 44.78           H
ATOM   3443 HD21 ASN A 230      26.040  89.905  76.711  1.00 52.51           H
ATOM   3444 HD22 ASN A 230      25.923  91.216  76.044  1.00 52.51           H
ATOM   3445  N   ALA A 231      22.365  90.473  74.961  1.00 45.43           N
ATOM   3446  CA  ALA A 231      21.369  89.435  74.673  1.00 45.27           C
ATOM   3447  C   ALA A 231      21.036  88.573  75.902  1.00 50.81           C
ATOM   3448  O   ALA A 231      19.888  88.134  76.065  1.00 50.01           O
ATOM   3449  CB  ALA A 231      21.856  88.546  73.524  1.00 52.47           C
ATOM   3450  H   ALA A 231      23.089  90.417  74.492  1.00 54.51           H
ATOM   3451  HA  ALA A 231      20.557  89.861  74.400  1.00 54.32           H
ATOM   3452  HB1 ALA A 231      21.207  87.853  73.350  1.00 62.97           H
ATOM   3453  HB2 ALA A 231      21.985  89.092  72.730  1.00 62.97           H
ATOM   3454  HB3 ALA A 231      22.706  88.145  73.775  1.00 62.97           H
ATOM   3455  N   GLU A 232      22.014  88.305  76.752  1.00 39.66           N
ATOM   3456  CA  GLU A 232      21.784  87.472  77.926  1.00 48.22           C
ATOM   3457  C   GLU A 232      20.969  88.223  78.971  1.00 46.98           C
ATOM   3458  O   GLU A 232      20.011  87.676  79.553  1.00 47.32           O
ATOM   3459  CB  GLU A 232      23.123  86.999  78.518  1.00 48.45           C
ATOM   3460  CG  GLU A 232      23.126  85.566  79.035  1.00 69.69           C
ATOM   3461  CD  GLU A 232      22.414  85.400  80.394  1.00 68.25           C
ATOM   3462  OE1 GLU A 232      22.973  85.864  81.422  1.00 72.37           O
ATOM   3463  OE2 GLU A 232      21.315  84.794  80.432  1.00 62.01           O1-
ATOM   3464  H   GLU A 232      22.827  88.570  76.649  1.00 47.60           H
ATOM   3465  HA  GLU A 232      21.271  86.688  77.670  1.00 57.86           H
ATOM   3466  HB2 GLU A 232      23.816  87.075  77.832  1.00 58.14           H
ATOM   3467  HB3 GLU A 232      23.350  87.574  79.264  1.00 58.14           H
ATOM   3468  HG2 GLU A 232      22.681  85.000  78.380  1.00 83.63           H
ATOM   3469  HG3 GLU A 232      24.050  85.273  79.138  1.00 83.63           H
ATOM   3470  N   THR A 233      21.352  89.472  79.242  1.00 45.41           N
ATOM   3471  CA  THR A 233      20.660  90.292  80.239  1.00 43.03           C
ATOM   3472  C   THR A 233      19.229  90.593  79.804  1.00 47.32           C
ATOM   3473  O   THR A 233      18.330  90.727  80.650  1.00 47.11           O
ATOM   3474  CB  THR A 233      21.414  91.595  80.484  1.00 58.30           C
ATOM   3475  OG1 THR A 233      22.832  91.385  80.344  1.00 57.78           O
ATOM   3476  CG2 THR A 233      21.181  92.092  81.904  1.00 59.51           C
ATOM   3477  H   THR A 233      22.004  89.860  78.853  1.00 54.49           H
ATOM   3478  HA  THR A 233      20.620  89.802  81.075  1.00 51.64           H
ATOM   3479  HB  THR A 233      21.115  92.267  79.854  1.00 69.95           H
ATOM   3480  HG1 THR A 233      23.235  92.091  80.552  1.00 69.34           H
ATOM   3481 HG21 THR A 233      21.673  92.915  82.056  1.00 71.41           H
ATOM   3482 HG22 THR A 233      20.245  92.234  82.079  1.00 71.41           H
ATOM   3483 HG23 THR A 233      21.520  91.420  82.519  1.00 71.41           H
ATOM   3484  N   MET A 234      19.002  90.688  78.498  1.00 41.36           N
ATOM   3485  CA  MET A 234      17.645  90.913  77.983  1.00 52.13           C
ATOM   3486  C   MET A 234      16.683  89.821  78.462  1.00 47.66           C
ATOM   3487  O   MET A 234      15.594  90.106  78.962  1.00 47.56           O
ATOM   3488  CB  MET A 234      17.676  90.960  76.457  1.00 46.24           C
ATOM   3489  CG  MET A 234      18.025  92.303  75.877  1.00 50.14           C
ATOM   3490  SD  MET A 234      17.508  92.407  74.139  1.00 61.60           S
ATOM   3491  CE  MET A 234      19.004  91.934  73.296  1.00 52.37           C
ATOM   3492  H   MET A 234      19.606  90.627  77.903  1.00 49.64           H
ATOM   3493  HA  MET A 234      17.324  91.769  78.296  1.00 62.55           H
ATOM   3494  HB2 MET A 234      18.339  90.328  76.140  1.00 55.49           H
ATOM   3495  HB3 MET A 234      16.810  90.712  76.103  1.00 55.49           H
ATOM   3496  HG2 MET A 234      17.578  92.997  76.382  1.00 60.17           H
ATOM   3497  HG3 MET A 234      18.986  92.425  75.926  1.00 60.17           H
ATOM   3498  HE1 MET A 234      18.878  91.991  72.335  1.00 62.85           H
ATOM   3499  HE2 MET A 234      19.746  92.512  73.557  1.00 62.85           H
ATOM   3500  HE3 MET A 234      19.202  91.024  73.540  1.00 62.85           H
ATOM   3501  N   LYS A 235      17.080  88.557  78.308  1.00 54.01           N
ATOM   3502  CA  LYS A 235      16.212  87.432  78.661  1.00 42.72           C
ATOM   3503  C   LYS A 235      15.985  87.364  80.168  1.00 55.88           C
ATOM   3504  O   LYS A 235      14.861  87.094  80.629  1.00 52.80           O
ATOM   3505  CB  LYS A 235      16.799  86.130  78.133  1.00 41.85           C
ATOM   3506  H   LYS A 235      17.843  88.327  77.992  1.00 64.81           H
ATOM   3507  HA  LYS A 235      15.338  87.567  78.251  1.00 51.26           H
ATOM   3508  HB1 LYS A 235      16.914  86.176  77.171  1.00 50.22           H
ATOM   3509  HB3 LYS A 235      16.220  85.393  78.367  1.00 50.22           H
ATOM   3510  N   GLN A 236      17.039  87.607  80.948  1.00 48.40           N
ATOM   3511  CA  GLN A 236      16.925  87.569  82.409  1.00 54.79           C
ATOM   3512  C   GLN A 236      16.032  88.700  82.928  1.00 51.87           C
ATOM   3513  O   GLN A 236      15.272  88.515  83.892  1.00 47.13           O
ATOM   3514  CB  GLN A 236      18.313  87.647  83.044  1.00 55.47           C
ATOM   3515  CG  GLN A 236      18.346  87.418  84.561  1.00 69.49           C
ATOM   3516  CD  GLN A 236      18.593  85.957  84.925  1.00 73.41           C
ATOM   3517  OE1 GLN A 236      17.678  85.227  85.288  1.00 71.47           O
ATOM   3518  NE2 GLN A 236      19.852  85.526  84.820  1.00 70.24           N
ATOM   3519  H   GLN A 236      17.812  87.806  80.654  1.00 58.08           H
ATOM   3520  HA  GLN A 236      16.505  86.739  82.681  1.00 65.74           H
ATOM   3521  HB2 GLN A 236      18.889  86.989  82.618  1.00 66.57           H
ATOM   3522  HB3 GLN A 236      18.675  88.535  82.886  1.00 66.57           H
ATOM   3523  HG2 GLN A 236      19.047  87.961  84.960  1.00 83.39           H
ATOM   3524  HG3 GLN A 236      17.489  87.657  84.943  1.00 83.39           H
ATOM   3525 HE21 GLN A 236      20.470  86.058  84.559  1.00 84.29           H
ATOM   3526 HE22 GLN A 236      20.019  84.707  85.008  1.00 84.29           H
ATOM   3527  N   THR A 237      16.141  89.884  82.321  1.00 54.21           N
ATOM   3528  CA  THR A 237      15.312  91.021  82.717  1.00 51.16           C
ATOM   3529  C   THR A 237      13.846  90.762  82.353  1.00 45.47           C
ATOM   3530  O   THR A 237      12.939  91.042  83.142  1.00 41.27           O
ATOM   3531  CB  THR A 237      15.819  92.310  82.054  1.00 47.64           C
ATOM   3532  OG1 THR A 237      17.244  92.441  82.259  1.00 41.24           O
ATOM   3533  CG2 THR A 237      15.173  93.555  82.652  1.00 41.09           C
ATOM   3534  H   THR A 237      16.683  90.039  81.677  1.00 65.05           H
ATOM   3535  HA  THR A 237      15.367  91.154  83.675  1.00 61.39           H
ATOM   3536  HB  THR A 237      15.620  92.274  81.102  1.00 57.17           H
ATOM   3537  HG1 THR A 237      17.636  91.756  81.976  1.00 49.49           H
ATOM   3538 HG21 THR A 237      15.518  94.352  82.217  1.00 49.31           H
ATOM   3539 HG22 THR A 237      14.219  93.530  82.564  1.00 49.31           H
ATOM   3540 HG23 THR A 237      15.411  93.606  83.592  1.00 49.31           H
ATOM   3541  N   GLU A 238      13.613  90.215  81.168  1.00 46.41           N
ATOM   3542  CA  GLU A 238      12.262  89.890  80.731  1.00 52.82           C
ATOM   3543  C   GLU A 238      11.609  88.904  81.693  1.00 49.92           C
ATOM   3544  O   GLU A 238      10.514  89.154  82.211  1.00 47.35           O
ATOM   3545  CB  GLU A 238      12.292  89.320  79.314  1.00 49.86           C
ATOM   3546  CG  GLU A 238      10.925  89.291  78.621  1.00 56.55           C
ATOM   3547  CD  GLU A 238      10.942  88.552  77.301  1.00 62.21           C
ATOM   3548  OE1 GLU A 238      11.208  87.340  77.303  1.00 70.14           O
ATOM   3549  OE2 GLU A 238      10.692  89.183  76.253  1.00 78.67           O1-
ATOM   3550  H   GLU A 238      14.231  90.024  80.600  1.00 55.69           H
ATOM   3551  HA  GLU A 238      11.722  90.692  80.720  1.00 63.39           H
ATOM   3552  HB2 GLU A 238      12.892  89.856  78.775  1.00 59.84           H
ATOM   3553  HB3 GLU A 238      12.621  88.408  79.353  1.00 59.84           H
ATOM   3554  HG2 GLU A 238      10.280  88.851  79.193  1.00 67.86           H
ATOM   3555  HG3 GLU A 238      10.643  90.201  78.439  1.00 67.86           H
ATOM   3556  N   SER A 239      12.282  87.780  81.949  1.00 49.20           N
ATOM   3557  CA  SER A 239      11.789  86.798  82.909  1.00 48.64           C
ATOM   3558  C   SER A 239      11.449  87.457  84.239  1.00 45.65           C
ATOM   3559  O   SER A 239      10.410  87.161  84.841  1.00 53.97           O
ATOM   3560  CB  SER A 239      12.823  85.693  83.131  1.00 55.02           C
ATOM   3561  OG  SER A 239      12.724  84.683  82.144  1.00 56.13           O
ATOM   3562  H   SER A 239      13.031  87.584  81.588  1.00 59.04           H
ATOM   3563  HA  SER A 239      10.981  86.382  82.561  1.00 58.37           H
ATOM   3564  HB2 SER A 239      13.710  86.090  83.080  1.00 66.02           H
ATOM   3565  HB3 SER A 239      12.704  85.303  84.008  1.00 66.02           H
ATOM   3566  HG  SER A 239      13.317  84.095  82.273  1.00 67.35           H
ATOM   3567  N   HIS A 240      12.329  88.335  84.713  1.00 48.23           N
ATOM   3568  CA  HIS A 240      12.110  89.044  85.973  1.00 44.31           C
ATOM   3569  C   HIS A 240      10.856  89.911  85.890  1.00 52.73           C
ATOM   3570  O   HIS A 240      10.073  89.998  86.848  1.00 51.40           O
ATOM   3571  CB  HIS A 240      13.342  89.895  86.295  1.00 40.91           C
ATOM   3572  CG  HIS A 240      13.497  90.267  87.748  1.00 41.32           C
ATOM   3573  ND1 HIS A 240      12.754  89.703  88.748  1.00 53.94           N
ATOM   3574  CD2 HIS A 240      14.325  91.154  88.358  1.00 47.01           C
ATOM   3575  CE1 HIS A 240      13.102  90.222  89.911  1.00 61.70           C
ATOM   3576  NE2 HIS A 240      14.051  91.117  89.701  1.00 54.37           N
ATOM   3577  H   HIS A 240      13.063  88.522  84.313  1.00 57.88           H
ATOM   3578  HA  HIS A 240      11.974  88.411  86.690  1.00 53.17           H
ATOM   3579  HB2 HIS A 240      13.279  90.719  85.789  1.00 49.09           H
ATOM   3580  HB3 HIS A 240      14.134  89.418  86.021  1.00 49.09           H
ATOM   3581  HD2 HIS A 240      14.954  91.706  87.950  1.00 56.41           H
ATOM   3582  HE1 HIS A 240      12.734  89.993  90.734  1.00 74.04           H
ATOM   3583  HE2 HIS A 240      14.439  91.578  90.319  1.00 65.25           H
ATOM   3584  N   ALA A 241      10.661  90.570  84.740  1.00 56.93           N
ATOM   3585  CA  ALA A 241       9.523  91.474  84.554  1.00 52.77           C
ATOM   3586  C   ALA A 241       8.215  90.700  84.388  1.00 39.52           C
ATOM   3587  O   ALA A 241       7.189  91.091  84.943  1.00 38.74           O
ATOM   3588  CB  ALA A 241       9.754  92.380  83.341  1.00 44.32           C
ATOM   3589  H   ALA A 241      11.189  90.509  84.068  1.00 68.32           H
ATOM   3590  HA  ALA A 241       9.436  92.035  85.344  1.00 63.33           H
ATOM   3591  HB1 ALA A 241       8.996  92.965  83.214  1.00 53.19           H
ATOM   3592  HB2 ALA A 241      10.551  92.914  83.490  1.00 53.19           H
ATOM   3593  HB3 ALA A 241       9.879  91.826  82.556  1.00 53.19           H
ATOM   3594  N   VAL A 242       8.252  89.611  83.621  1.00 38.63           N
ATOM   3595  CA  VAL A 242       7.079  88.781  83.388  1.00 42.45           C
ATOM   3596  C   VAL A 242       6.484  88.295  84.708  1.00 46.62           C
ATOM   3597  O   VAL A 242       5.258  88.203  84.851  1.00 50.10           O
ATOM   3598  CB  VAL A 242       7.426  87.596  82.463  1.00 46.30           C
ATOM   3599  CG1 VAL A 242       6.319  86.552  82.461  1.00 48.50           C
ATOM   3600  CG2 VAL A 242       7.677  88.081  81.041  1.00 46.15           C
ATOM   3601  H   VAL A 242       8.973  89.338  83.239  1.00 46.36           H
ATOM   3602  HA  VAL A 242       6.410  89.312  82.945  1.00 50.94           H
ATOM   3603  HB  VAL A 242       8.234  87.175  82.788  1.00 55.56           H
ATOM   3604 HG11 VAL A 242       6.570  85.835  81.858  1.00 58.20           H
ATOM   3605 HG12 VAL A 242       6.196  86.189  83.349  1.00 58.20           H
ATOM   3606 HG13 VAL A 242       5.491  86.954  82.151  1.00 58.20           H
ATOM   3607 HG21 VAL A 242       7.886  87.321  80.473  1.00 55.38           H
ATOM   3608 HG22 VAL A 242       6.879  88.516  80.717  1.00 55.38           H
ATOM   3609 HG23 VAL A 242       8.417  88.705  81.043  1.00 55.38           H
ATOM   3610  N   LYS A 243       7.334  87.957  85.676  1.00 47.05           N
ATOM   3611  CA  LYS A 243       6.857  87.454  86.964  1.00 42.51           C
ATOM   3612  C   LYS A 243       6.179  88.555  87.769  1.00 42.60           C
ATOM   3613  O   LYS A 243       5.241  88.280  88.536  1.00 48.63           O
ATOM   3614  CB  LYS A 243       8.015  86.844  87.777  1.00 41.36           C
ATOM   3615  H   LYS A 243       8.185  87.988  85.596  1.00 56.46           H
ATOM   3616  HA  LYS A 243       6.193  86.754  86.811  1.00 51.01           H
ATOM   3617  HB1 LYS A 243       8.442  86.133  87.262  1.00 49.63           H
ATOM   3618  HB3 LYS A 243       7.702  86.502  88.621  1.00 49.63           H
ATOM   3619  N   ILE A 244       6.644  89.798  87.631  1.00 46.40           N
ATOM   3620  CA  ILE A 244       6.057  90.905  88.384  1.00 44.74           C
ATOM   3621  C   ILE A 244       4.662  91.251  87.859  1.00 39.27           C
ATOM   3622  O   ILE A 244       3.772  91.609  88.640  1.00 45.15           O
ATOM   3623  CB  ILE A 244       6.985  92.131  88.347  1.00 38.53           C
ATOM   3624  CG1 ILE A 244       8.301  91.818  89.055  1.00 47.10           C
ATOM   3625  CG2 ILE A 244       6.305  93.363  88.990  1.00 37.15           C
ATOM   3626  CD1 ILE A 244       9.450  92.754  88.682  1.00 44.45           C
ATOM   3627  H   ILE A 244       7.294  90.003  87.119  1.00 55.68           H
ATOM   3628  HA  ILE A 244       5.955  90.644  89.313  1.00 53.68           H
ATOM   3629  HB  ILE A 244       7.177  92.327  87.419  1.00 46.24           H
ATOM   3630 HG12 ILE A 244       8.157  91.906  90.009  1.00 56.52           H
ATOM   3631 HG13 ILE A 244       8.565  90.912  88.840  1.00 56.52           H
ATOM   3632 HG21 ILE A 244       6.920  94.115  88.949  1.00 44.58           H
ATOM   3633 HG22 ILE A 244       5.504  93.592  88.500  1.00 44.58           H
ATOM   3634 HG23 ILE A 244       6.092  93.176  89.913  1.00 44.58           H
ATOM   3635 HD11 ILE A 244      10.243  92.485  89.174  1.00 53.34           H
ATOM   3636 HD12 ILE A 244       9.619  92.672  87.728  1.00 53.34           H
ATOM   3637 HD13 ILE A 244       9.219  93.662  88.905  1.00 53.34           H
ATOM   3638  N   VAL A 245       4.476  91.217  86.538  1.00 42.19           N
ATOM   3639  CA  VAL A 245       3.200  91.627  85.944  1.00 48.95           C
ATOM   3640  C   VAL A 245       2.128  90.546  86.181  1.00 40.96           C
ATOM   3641  O   VAL A 245       0.940  90.862  86.285  1.00 39.03           O
ATOM   3642  CB  VAL A 245       3.369  91.981  84.447  1.00 38.98           C
ATOM   3643  CG1 VAL A 245       3.506  90.737  83.554  1.00 36.90           C
ATOM   3644  CG2 VAL A 245       2.204  92.867  83.951  1.00 43.21           C
ATOM   3645  H   VAL A 245       5.082  90.990  85.979  1.00 50.63           H
ATOM   3646  HA  VAL A 245       2.891  92.431  86.400  1.00 58.74           H
ATOM   3647  HB  VAL A 245       4.179  92.496  84.345  1.00 46.78           H
ATOM   3648 HG11 VAL A 245       3.595  91.023  82.628  1.00 44.28           H
ATOM   3649 HG12 VAL A 245       4.282  90.235  83.815  1.00 44.28           H
ATOM   3650 HG13 VAL A 245       2.706  90.189  83.626  1.00 44.28           H
ATOM   3651 HG21 VAL A 245       2.341  93.081  83.007  1.00 51.85           H
ATOM   3652 HG22 VAL A 245       1.371  92.393  84.055  1.00 51.85           H
ATOM   3653 HG23 VAL A 245       2.190  93.688  84.467  1.00 51.85           H
ATOM   3654  N   VAL A 246       2.531  89.280  86.283  1.00 41.15           N
ATOM   3655  CA  VAL A 246       1.587  88.211  86.610  1.00 38.04           C
ATOM   3656  C   VAL A 246       1.171  88.305  88.064  1.00 39.59           C
ATOM   3657  O   VAL A 246      -0.014  88.128  88.404  1.00 46.38           O
ATOM   3658  CB  VAL A 246       2.176  86.835  86.279  1.00 45.59           C
ATOM   3659  CG1 VAL A 246       1.356  85.702  86.893  1.00 43.47           C
ATOM   3660  CG2 VAL A 246       2.258  86.635  84.761  1.00 38.80           C
ATOM   3661  H   VAL A 246       3.343  89.030  86.184  1.00 49.38           H
ATOM   3662  HA  VAL A 246       0.791  88.311  86.063  1.00 45.64           H
ATOM   3663  HB  VAL A 246       3.065  86.787  86.647  1.00 54.71           H
ATOM   3664 HG11 VAL A 246       1.760  84.855  86.655  1.00 52.17           H
ATOM   3665 HG12 VAL A 246       1.345  85.788  87.857  1.00 52.17           H
ATOM   3666 HG13 VAL A 246       0.452  85.728  86.541  1.00 52.17           H
ATOM   3667 HG21 VAL A 246       2.639  85.758  84.578  1.00 46.56           H
ATOM   3668 HG22 VAL A 246       1.375  86.688  84.377  1.00 46.56           H
ATOM   3669 HG23 VAL A 246       2.832  87.318  84.382  1.00 46.56           H
ATOM   3670  N   GLU A 247       2.115  88.633  88.929  1.00 38.46           N
ATOM   3671  CA  GLU A 247       1.846  88.780  90.353  1.00 38.74           C
ATOM   3672  C   GLU A 247       1.000  90.010  90.628  1.00 46.80           C
ATOM   3673  O   GLU A 247       0.181  90.015  91.565  1.00 48.76           O
ATOM   3674  CB  GLU A 247       3.167  88.855  91.132  1.00 43.59           C
ATOM   3675  CG  GLU A 247       3.040  89.083  92.646  1.00 56.27           C
ATOM   3676  CD  GLU A 247       2.328  87.920  93.379  1.00 56.13           C
ATOM   3677  OE1 GLU A 247       1.581  88.199  94.337  1.00 47.22           O
ATOM   3678  OE2 GLU A 247       2.518  86.754  92.989  1.00 46.22           O1-
ATOM   3679  H   GLU A 247       2.931  88.761  88.708  1.00 46.15           H
ATOM   3680  HA  GLU A 247       1.353  88.009  90.669  1.00 46.49           H
ATOM   3681  HB2 GLU A 247       3.654  88.030  90.992  1.00 52.31           H
ATOM   3682  HB3 GLU A 247       3.686  89.597  90.778  1.00 52.31           H
ATOM   3683  HG2 GLU A 247       3.934  89.165  93.021  1.00 67.53           H
ATOM   3684  HG3 GLU A 247       2.546  89.893  92.821  1.00 67.53           H
ATOM   3685  N   ALA A 248       1.194  91.070  89.843  1.00 49.30           N
ATOM   3686  CA  ALA A 248       0.348  92.257  89.973  1.00 43.02           C
ATOM   3687  C   ALA A 248      -1.075  91.952  89.515  1.00 37.23           C
ATOM   3688  O   ALA A 248      -2.034  92.479  90.072  1.00 37.04           O
ATOM   3689  CB  ALA A 248       0.920  93.407  89.158  1.00 48.07           C
ATOM   3690  H   ALA A 248       1.789  91.114  89.238  1.00 59.16           H
ATOM   3691  HA  ALA A 248       0.303  92.538  90.902  1.00 51.63           H
ATOM   3692  HB1 ALA A 248       0.345  94.175  89.243  1.00 57.69           H
ATOM   3693  HB2 ALA A 248       1.811  93.612  89.486  1.00 57.69           H
ATOM   3694  HB3 ALA A 248       0.965  93.122  88.232  1.00 57.69           H
ATOM   3695  N   ALA A 249      -1.200  91.109  88.492  1.00 37.37           N
ATOM   3696  CA  ALA A 249      -2.488  90.664  87.997  1.00 42.39           C
ATOM   3697  C   ALA A 249      -3.228  89.827  89.035  1.00 47.15           C
ATOM   3698  O   ALA A 249      -4.462  89.851  89.078  1.00 44.57           O
ATOM   3699  CB  ALA A 249      -2.312  89.848  86.718  1.00 38.69           C
ATOM   3700  H   ALA A 249      -0.525  90.776  88.073  1.00 44.85           H
ATOM   3701  HA  ALA A 249      -3.037  91.435  87.797  1.00 50.87           H
ATOM   3702  HB1 ALA A 249      -3.179  89.554  86.406  1.00 46.43           H
ATOM   3703  HB2 ALA A 249      -1.890  90.406  86.049  1.00 46.43           H
ATOM   3704  HB3 ALA A 249      -1.758  89.083  86.915  1.00 46.43           H
ATOM   3705  N   ARG A 250      -2.488  89.094  89.868  1.00 45.67           N
ATOM   3706  CA  ARG A 250      -3.076  88.329  90.973  1.00 42.47           C
ATOM   3707  C   ARG A 250      -3.773  89.230  91.979  1.00 46.35           C
ATOM   3708  O   ARG A 250      -4.820  88.860  92.537  1.00 48.55           O
ATOM   3709  CB  ARG A 250      -2.001  87.523  91.703  1.00 39.61           C
ATOM   3710  CG  ARG A 250      -1.821  86.107  91.157  1.00 52.40           C
ATOM   3711  CD  ARG A 250      -0.696  85.328  91.859  1.00 54.15           C
ATOM   3712  NE  ARG A 250      -1.012  85.027  93.248  1.00 57.63           N
ATOM   3713  CZ  ARG A 250      -0.207  84.337  94.064  1.00 78.68           C
ATOM   3714  NH1 ARG A 250       0.971  83.876  93.612  1.00 72.55           N
ATOM   3715  NH2 ARG A 250      -0.569  84.099  95.336  1.00 67.36           N1+
ATOM   3716  H   ARG A 250      -1.633  89.033  89.804  1.00 54.81           H
ATOM   3717  HA  ARG A 250      -3.734  87.722  90.614  1.00 50.97           H
ATOM   3718  HB2 ARG A 250      -1.163  88.000  91.594  1.00 47.53           H
ATOM   3719  HB3 ARG A 250      -2.227  87.477  92.637  1.00 47.53           H
ATOM   3720  HG2 ARG A 250      -2.644  85.612  91.302  1.00 62.88           H
ATOM   3721  HG3 ARG A 250      -1.618  86.153  90.215  1.00 62.88           H
ATOM   3722  HD2 ARG A 250      -0.541  84.497  91.385  1.00 64.98           H
ATOM   3723  HD3 ARG A 250       0.114  85.865  91.842  1.00 64.98           H
ATOM   3724  HE  ARG A 250      -1.758  85.319  93.572  1.00 69.15           H
ATOM   3725 HH11 ARG A 250       1.212  84.021  92.805  1.00 87.06           H
ATOM   3726 HH12 ARG A 250       1.480  83.434  94.143  1.00 87.06           H
ATOM   3727 HH21 ARG A 250      -1.321  84.388  95.633  1.00 80.83           H
ATOM   3728 HH22 ARG A 250      -0.056  83.656  95.858  1.00 80.83           H
ATOM   3729  N   ARG A 251      -3.204  90.402  92.244  1.00 40.93           N
ATOM   3730  CA  ARG A 251      -3.728  91.313  93.263  1.00 40.47           C
ATOM   3731  C   ARG A 251      -4.841  92.207  92.748  1.00 39.18           C
ATOM   3732  O   ARG A 251      -5.367  93.023  93.514  1.00 43.55           O
ATOM   3733  CB  ARG A 251      -2.611  92.182  93.812  1.00 45.12           C
ATOM   3734  CG  ARG A 251      -1.436  91.397  94.385  1.00 48.05           C
ATOM   3735  CD  ARG A 251      -0.099  92.123  94.281  1.00 52.25           C
ATOM   3736  NE  ARG A 251       0.976  91.386  94.966  1.00 67.85           N
ATOM   3737  CZ  ARG A 251       1.290  91.526  96.252  1.00 56.85           C
ATOM   3738  NH1 ARG A 251       0.609  92.392  97.006  1.00 50.92           N
ATOM   3739  NH2 ARG A 251       2.295  90.813  96.789  1.00 66.47           N1+
ATOM   3740  H   ARG A 251      -2.520  90.688  91.829  1.00 49.11           H
ATOM   3741  HA  ARG A 251      -4.104  90.782  93.986  1.00 48.56           H
ATOM   3742  HB2 ARG A 251      -2.265  92.740  93.093  1.00 54.15           H
ATOM   3743  HB3 ARG A 251      -2.963  92.747  94.514  1.00 54.15           H
ATOM   3744  HG2 ARG A 251      -1.611  91.232  95.324  1.00 57.66           H
ATOM   3745  HG3 ARG A 251      -1.367  90.555  93.909  1.00 57.66           H
ATOM   3746  HD2 ARG A 251       0.137  92.207  93.342  1.00 62.69           H
ATOM   3747  HD3 ARG A 251      -0.177  93.000  94.680  1.00 62.69           H
ATOM   3748  HE  ARG A 251       1.431  90.808  94.509  1.00 81.42           H
ATOM   3749 HH11 ARG A 251      -0.026  92.848  96.672  1.00 61.11           H
ATOM   3750 HH12 ARG A 251       0.815  92.479  97.839  1.00 61.11           H
ATOM   3751 HH21 ARG A 251       2.729  90.249  96.309  1.00 79.76           H
ATOM   3752 HH22 ARG A 251       2.490  90.899  97.619  1.00 79.76           H
ATOM   3753  N   LEU A 252      -5.171  92.109  91.472  1.00 39.31           N
ATOM   3754  CA  LEU A 252      -6.195  92.944  90.870  1.00 47.22           C
ATOM   3755  C   LEU A 252      -7.421  92.151  90.451  1.00 39.74           C
ATOM   3756  O   LEU A 252      -8.422  92.757  90.042  1.00 41.98           O
ATOM   3757  CB  LEU A 252      -5.630  93.695  89.650  1.00 42.45           C
ATOM   3758  CG  LEU A 252      -4.604  94.807  89.936  1.00 43.63           C
ATOM   3759  CD1 LEU A 252      -3.746  95.059  88.690  1.00 47.62           C
ATOM   3760  CD2 LEU A 252      -5.295  96.100  90.351  1.00 52.88           C
ATOM   3761  H   LEU A 252      -4.814  91.554  90.928  1.00 47.18           H
ATOM   3762  HA  LEU A 252      -6.485  93.608  91.519  1.00 56.66           H
ATOM   3763  HB2 LEU A 252      -5.196  93.049  89.077  1.00 50.94           H
ATOM   3764  HB3 LEU A 252      -6.366  94.094  89.168  1.00 50.94           H
ATOM   3765  HG  LEU A 252      -4.026  94.538  90.658  1.00 52.36           H
ATOM   3766 HD11 LEU A 252      -3.120  95.771  88.871  1.00 57.14           H
ATOM   3767 HD12 LEU A 252      -3.270  94.244  88.469  1.00 57.14           H
ATOM   3768 HD13 LEU A 252      -4.322  95.310  87.950  1.00 57.14           H
ATOM   3769 HD21 LEU A 252      -4.628  96.788  90.496  1.00 63.46           H
ATOM   3770 HD22 LEU A 252      -5.889  96.381  89.635  1.00 63.46           H
ATOM   3771 HD23 LEU A 252      -5.810  95.951  91.157  1.00 63.46           H
ATOM   3772  N   LEU A 253      -7.375  90.834  90.554  1.00 44.08           N
ATOM   3773  CA  LEU A 253      -8.503  89.973  90.190  1.00 54.48           C
ATOM   3774  C   LEU A 253      -9.620  90.027  91.196  1.00 50.95           C
ATOM   3775  O   LEU A 253     -10.801  90.067  90.849  1.00 62.36           O
ATOM   3776  CB  LEU A 253      -8.050  88.530  90.045  1.00 55.85           C
ATOM   3777  CG  LEU A 253      -7.292  88.203  88.767  1.00 49.50           C
ATOM   3778  CD1 LEU A 253      -6.422  86.964  88.978  1.00 59.38           C
ATOM   3779  CD2 LEU A 253      -8.246  87.981  87.596  1.00 54.36           C
ATOM   3780  OXT LEU A 253      -9.333  90.011  92.393  1.00 63.82           O1-
ATOM   3781  H   LEU A 253      -6.687  90.411  90.838  1.00 52.90           H
ATOM   3782  HA  LEU A 253      -8.859  90.271  89.343  1.00 65.37           H
ATOM   3783  HB2 LEU A 253      -7.470  88.322  90.794  1.00 67.01           H
ATOM   3784  HB3 LEU A 253      -8.835  87.965  90.084  1.00 67.01           H
ATOM   3785  HG  LEU A 253      -6.722  88.945  88.537  1.00 59.40           H
ATOM   3786 HD11 LEU A 253      -5.953  86.760  88.152  1.00 71.26           H
ATOM   3787 HD12 LEU A 253      -5.778  87.149  89.681  1.00 71.26           H
ATOM   3788 HD13 LEU A 253      -6.981  86.216  89.231  1.00 71.26           H
ATOM   3789 HD21 LEU A 253      -7.733  87.755  86.801  1.00 65.23           H
ATOM   3790 HD22 LEU A 253      -8.839  87.246  87.813  1.00 65.23           H
ATOM   3791 HD23 LEU A 253      -8.765  88.786  87.439  1.00 65.23           H
TER
ATOM   3792  N   LYS B   3      23.979  87.933  62.739  1.00 51.70           N
ATOM   3793  CA  LYS B   3      22.832  87.578  61.898  1.00 52.02           C
ATOM   3794  C   LYS B   3      21.872  88.786  61.704  1.00 46.09           C
ATOM   3795  O   LYS B   3      20.819  88.635  61.112  1.00 36.04           O
ATOM   3796  CB  LYS B   3      22.063  86.380  62.500  1.00 42.83           C
ATOM   3797  CG  LYS B   3      21.415  86.685  63.877  1.00 46.38           C
ATOM   3798  CD  LYS B   3      21.263  85.398  64.688  1.00 55.88           C
ATOM   3799  CE  LYS B   3      19.804  84.930  64.694  1.00 54.42           C
ATOM   3800  NZ  LYS B   3      19.732  83.454  64.999  1.00 71.70           N1+
ATOM   3801  H1  LYS B   3      24.589  87.192  62.833  1.00 62.04           H
ATOM   3802  H2  LYS B   3      23.681  88.224  63.607  1.00 62.04           H
ATOM   3803  HA  LYS B   3      23.162  87.318  61.020  1.00 62.43           H
ATOM   3804  HB2 LYS B   3      22.694  85.656  62.620  1.00 51.40           H
ATOM   3805  HB3 LYS B   3      21.371  86.105  61.888  1.00 51.40           H
ATOM   3806  HG2 LYS B   3      20.533  87.055  63.743  1.00 55.66           H
ATOM   3807  HG3 LYS B   3      21.951  87.314  64.381  1.00 55.66           H
ATOM   3808  HD2 LYS B   3      21.557  85.550  65.600  1.00 67.05           H
ATOM   3809  HD3 LYS B   3      21.805  84.704  64.292  1.00 67.05           H
ATOM   3810  HE2 LYS B   3      19.391  85.095  63.834  1.00 65.31           H
ATOM   3811  HE3 LYS B   3      19.311  85.405  65.385  1.00 65.31           H
ATOM   3812  HZ1 LYS B   3      20.167  82.994  64.381  1.00 86.04           H
ATOM   3813  HZ2 LYS B   3      20.095  83.277  65.788  1.00 86.04           H
ATOM   3814  HZ3 LYS B   3      18.883  83.176  65.012  1.00 86.04           H
ATOM   3815  N   SER B   4      22.256  89.969  62.192  1.00 43.45           N
ATOM   3816  CA  SER B   4      21.461  91.166  61.978  1.00 39.07           C
ATOM   3817  C   SER B   4      22.325  92.416  62.018  1.00 30.19           C
ATOM   3818  O   SER B   4      23.049  92.653  62.977  1.00 27.81           O
ATOM   3819  CB  SER B   4      20.317  91.279  63.021  1.00 27.92           C
ATOM   3820  OG  SER B   4      19.469  92.383  62.771  1.00 32.46           O
ATOM   3821  H   SER B   4      22.967  90.085  62.654  1.00 52.14           H
ATOM   3822  HA  SER B   4      21.048  91.120  61.100  1.00 46.88           H
ATOM   3823  HB2 SER B   4      19.783  90.471  62.991  1.00 33.51           H
ATOM   3824  HB3 SER B   4      20.703  91.371  63.907  1.00 33.51           H
ATOM   3825  HG  SER B   4      19.489  92.902  63.434  1.00 38.96           H
ATOM   3826  N   ASP B   5      22.137  93.272  61.034  1.00 27.68           N
ATOM   3827  CA  ASP B   5      22.761  94.586  61.026  1.00 36.37           C
ATOM   3828  C   ASP B   5      21.895  95.667  61.669  1.00 31.80           C
ATOM   3829  O   ASP B   5      22.375  96.795  61.833  1.00 35.27           O
ATOM   3830  CB  ASP B   5      23.092  95.007  59.585  1.00 31.39           C
ATOM   3831  CG  ASP B   5      24.253  94.187  58.962  1.00 36.76           C
ATOM   3832  OD1 ASP B   5      24.427  94.242  57.718  1.00 34.63           O
ATOM   3833  OD2 ASP B   5      24.944  93.486  59.714  1.00 35.88           O1-
ATOM   3834  H   ASP B   5      21.590  93.146  60.388  1.00 33.21           H
ATOM   3835  HA  ASP B   5      23.594  94.531  61.517  1.00 43.64           H
ATOM   3836  HB2 ASP B   5      22.302  94.857  59.041  1.00 37.67           H
ATOM   3837  HB3 ASP B   5      23.341  95.933  59.564  1.00 37.67           H
ATOM   3838  N   VAL B   6      20.657  95.348  62.071  1.00 31.82           N
ATOM   3839  CA  VAL B   6      19.678  96.335  62.559  1.00 26.32           C
ATOM   3840  C   VAL B   6      18.975  95.863  63.849  1.00 32.13           C
ATOM   3841  O   VAL B   6      19.055  94.684  64.222  1.00 27.92           O
ATOM   3842  CB  VAL B   6      18.610  96.660  61.498  1.00 26.16           C
ATOM   3843  CG1 VAL B   6      19.214  97.447  60.344  1.00 18.96           C
ATOM   3844  CG2 VAL B   6      17.919  95.372  60.997  1.00 27.52           C
ATOM   3845  H   VAL B   6      20.357  94.561  62.001  1.00 38.19           H
ATOM   3846  HA  VAL B   6      20.183  97.151  62.752  1.00 31.59           H
ATOM   3847  HB  VAL B   6      17.935  97.196  61.929  1.00 31.39           H
ATOM   3848 HG11 VAL B   6      18.507  97.625  59.708  1.00 22.75           H
ATOM   3849 HG12 VAL B   6      19.578  98.279  60.678  1.00 22.75           H
ATOM   3850 HG13 VAL B   6      19.896  96.920  59.913  1.00 22.75           H
ATOM   3851 HG21 VAL B   6      17.245  95.614  60.335  1.00 33.02           H
ATOM   3852 HG22 VAL B   6      18.577  94.797  60.578  1.00 33.02           H
ATOM   3853 HG23 VAL B   6      17.504  94.913  61.735  1.00 33.02           H
ATOM   3854  N   PHE B   7      18.240  96.812  64.547  1.00 28.34           N
ATOM   3855  CA  PHE B   7      17.824  96.517  65.939  1.00 30.76           C
ATOM   3856  C   PHE B   7      16.588  95.592  66.006  1.00 29.25           C
ATOM   3857  O   PHE B   7      16.411  94.841  66.942  1.00 32.10           O
ATOM   3858  CB  PHE B   7      17.520  97.834  66.672  1.00 27.21           C
ATOM   3859  CG  PHE B   7      18.748  98.445  67.295  1.00 29.75           C
ATOM   3860  CD1 PHE B   7      18.861  99.844  67.360  1.00 24.32           C
ATOM   3861  CD2 PHE B   7      19.752  97.643  67.855  1.00 30.24           C
ATOM   3862  CE1 PHE B   7      19.945 100.427  68.019  1.00 29.40           C
ATOM   3863  CE2 PHE B   7      20.849  98.231  68.494  1.00 32.68           C
ATOM   3864  CZ  PHE B   7      20.944  99.622  68.582  1.00 35.75           C
ATOM   3865  H   PHE B   7      18.345  97.812  64.304  1.00 34.01           H
ATOM   3866  HA  PHE B   7      18.643  95.924  66.462  1.00 36.92           H
ATOM   3867  HB2 PHE B   7      17.034  98.559  65.977  1.00 32.65           H
ATOM   3868  HB3 PHE B   7      16.770  97.655  67.486  1.00 32.65           H
ATOM   3869  HD1 PHE B   7      18.085 100.469  66.919  1.00 29.19           H
ATOM   3870  HD2 PHE B   7      19.674  96.554  67.803  1.00 36.29           H
ATOM   3871  HE1 PHE B   7      20.007 101.518  68.122  1.00 35.28           H
ATOM   3872  HE2 PHE B   7      21.625  97.599  68.927  1.00 39.22           H
ATOM   3873  HZ  PHE B   7      21.782 100.094  69.096  1.00 42.90           H
ATOM   3874  N   HIS B   8      15.700  95.606  64.920  1.00 31.71           N
ATOM   3875  CA  HIS B   8      14.348  95.028  65.091  1.00 28.26           C
ATOM   3876  C   HIS B   8      14.050  93.941  64.034  1.00 19.52           C
ATOM   3877  O   HIS B   8      13.463  92.924  64.299  1.00 33.82           O
ATOM   3878  CB  HIS B   8      13.251  96.104  64.957  1.00 25.85           C
ATOM   3879  CG  HIS B   8      13.316  97.026  66.106  1.00 25.11           C
ATOM   3880  ND1 HIS B   8      14.084  98.210  66.147  1.00 25.18           N
ATOM   3881  CD2 HIS B   8      12.736  96.894  67.364  1.00 23.64           C
ATOM   3882  CE1 HIS B   8      13.922  98.762  67.437  1.00 27.74           C
ATOM   3883  NE2 HIS B   8      13.120  97.967  68.171  1.00 27.67           N
ATOM   3884  H   HIS B   8      15.807  96.312  64.198  1.00 38.06           H
ATOM   3885  HA  HIS B   8      14.288  94.525  66.111  1.00 33.91           H
ATOM   3886  HB2 HIS B   8      12.242  95.608  64.952  1.00 31.02           H
ATOM   3887  HB3 HIS B   8      13.318  96.640  63.988  1.00 31.02           H
ATOM   3888  HD1 HIS B   8      14.587  98.598  65.381  1.00 30.22           H
ATOM   3889  HD2 HIS B   8      12.078  96.122  67.721  1.00 28.37           H
ATOM   3890  HE1 HIS B   8      14.392  99.689  67.755  1.00 33.29           H
ATOM   3891  N   LEU B   9      14.458  94.290  62.743  1.00 24.12           N
ATOM   3892  CA  LEU B   9      14.064  93.573  61.526  1.00 28.32           C
ATOM   3893  C   LEU B   9      14.759  92.222  61.421  1.00 28.59           C
ATOM   3894  O   LEU B   9      14.240  91.319  60.743  1.00 26.07           O
ATOM   3895  CB  LEU B   9      14.353  94.347  60.213  1.00 25.09           C
ATOM   3896  CG  LEU B   9      13.720  95.725  60.017  1.00 31.06           C
ATOM   3897  CD1 LEU B   9      13.970  96.262  58.592  1.00 22.93           C
ATOM   3898  CD2 LEU B   9      12.198  95.693  60.318  1.00 25.07           C
ATOM   3899  H   LEU B   9      14.977  94.992  62.538  1.00 28.94           H
ATOM   3900  HA  LEU B   9      13.122  93.430  61.565  1.00 33.98           H
ATOM   3901  HB2 LEU B   9      15.312  94.479  60.101  1.00 30.11           H
ATOM   3902  HB3 LEU B   9      14.066  93.809  59.448  1.00 30.11           H
ATOM   3903  HG  LEU B   9      14.123  96.338  60.647  1.00 37.28           H
ATOM   3904 HD11 LEU B   9      13.552  97.134  58.494  1.00 27.51           H
ATOM   3905 HD12 LEU B   9      14.927  96.340  58.445  1.00 27.51           H
ATOM   3906 HD13 LEU B   9      13.596  95.644  57.951  1.00 27.51           H
ATOM   3907 HD21 LEU B   9      11.854  96.590  60.180  1.00 30.09           H
ATOM   3908 HD22 LEU B   9      11.784  95.086  59.696  1.00 30.09           H
ATOM   3909 HD23 LEU B   9      12.070  95.418  61.229  1.00 30.09           H
ATOM   3910  N   GLY B  10      15.934  92.063  62.025  1.00 34.35           N
ATOM   3911  CA  GLY B  10      16.660  90.791  61.968  1.00 31.90           C
ATOM   3912  C   GLY B  10      17.216  90.480  60.607  1.00 26.07           C
ATOM   3913  O   GLY B  10      17.072  89.355  60.141  1.00 36.01           O
ATOM   3914  H   GLY B  10      16.346  92.680  62.441  1.00 41.22           H
ATOM   3915  HA2 GLY B  10      17.388  90.816  62.595  1.00 38.28           H
ATOM   3916  HA3 GLY B  10      16.062  90.069  62.207  1.00 38.28           H
ATOM   3917  N   LEU B  11      17.827  91.456  59.947  1.00 34.02           N
ATOM   3918  CA  LEU B  11      18.332  91.305  58.583  1.00 31.16           C
ATOM   3919  C   LEU B  11      19.759  91.857  58.475  1.00 35.77           C
ATOM   3920  O   LEU B  11      20.141  92.771  59.220  1.00 26.04           O
ATOM   3921  CB  LEU B  11      17.454  92.059  57.571  1.00 28.14           C
ATOM   3922  CG  LEU B  11      15.947  91.706  57.484  1.00 32.32           C
ATOM   3923  CD1 LEU B  11      15.192  92.872  56.829  1.00 28.42           C
ATOM   3924  CD2 LEU B  11      15.755  90.416  56.667  1.00 28.71           C
ATOM   3925  H   LEU B  11      17.971  92.242  60.291  1.00 40.83           H
ATOM   3926  HA  LEU B  11      18.364  90.370  58.355  1.00 37.39           H
ATOM   3927  HB2 LEU B  11      17.500  92.992  57.783  1.00 33.77           H
ATOM   3928  HB3 LEU B  11      17.821  91.915  56.686  1.00 33.77           H
ATOM   3929  HG  LEU B  11      15.599  91.573  58.367  1.00 38.78           H
ATOM   3930 HD11 LEU B  11      14.253  92.653  56.761  1.00 34.10           H
ATOM   3931 HD12 LEU B  11      15.298  93.668  57.373  1.00 34.10           H
ATOM   3932 HD13 LEU B  11      15.559  93.026  55.945  1.00 34.10           H
ATOM   3933 HD21 LEU B  11      14.811  90.235  56.622  1.00 34.45           H
ATOM   3934 HD22 LEU B  11      16.116  90.547  55.782  1.00 34.45           H
ATOM   3935 HD23 LEU B  11      16.211  89.684  57.121  1.00 34.45           H
ATOM   3936  N   THR B  12      20.524  91.303  57.535  1.00 39.30           N
ATOM   3937  CA  THR B  12      21.816  91.848  57.164  1.00 31.87           C
ATOM   3938  C   THR B  12      21.708  92.453  55.777  1.00 28.78           C
ATOM   3939  O   THR B  12      20.810  92.122  55.013  1.00 26.03           O
ATOM   3940  CB  THR B  12      22.925  90.777  57.172  1.00 24.55           C
ATOM   3941  OG1 THR B  12      22.568  89.720  56.334  1.00 32.79           O
ATOM   3942  CG2 THR B  12      23.169  90.264  58.590  1.00 38.23           C
ATOM   3943  H   THR B  12      20.323  90.569  57.131  1.00 47.15           H
ATOM   3944  HA  THR B  12      22.074  92.543  57.788  1.00 38.25           H
ATOM   3945  HB  THR B  12      23.744  91.170  56.826  1.00 29.47           H
ATOM   3946  HG1 THR B  12      23.104  89.073  56.447  1.00 39.34           H
ATOM   3947 HG21 THR B  12      23.860  89.592  58.574  1.00 45.88           H
ATOM   3948 HG22 THR B  12      23.434  90.983  59.186  1.00 45.88           H
ATOM   3949 HG23 THR B  12      22.353  89.863  58.924  1.00 45.88           H
ATOM   3950  N   LYS B  13      22.667  93.337  55.456  1.00 30.70           N
ATOM   3951  CA  LYS B  13      22.693  93.922  54.123  1.00 29.55           C
ATOM   3952  C   LYS B  13      22.779  92.854  53.051  1.00 33.42           C
ATOM   3953  O   LYS B  13      22.303  93.057  51.914  1.00 32.06           O
ATOM   3954  CB  LYS B  13      23.881  94.889  53.996  1.00 36.17           C
ATOM   3955  CG  LYS B  13      23.744  95.955  52.897  1.00 45.85           C
ATOM   3956  CD  LYS B  13      25.113  96.394  52.361  1.00 57.18           C
ATOM   3957  CE  LYS B  13      25.025  97.693  51.547  1.00 46.74           C
ATOM   3958  NZ  LYS B  13      24.976  98.911  52.443  1.00 55.52           N1+
ATOM   3959  H   LYS B  13      23.290  93.601  55.981  1.00 36.84           H
ATOM   3960  HA  LYS B  13      21.889  94.434  53.959  1.00 35.46           H
ATOM   3961  HB2 LYS B  13      24.014  95.347  54.843  1.00 43.41           H
ATOM   3962  HB3 LYS B  13      24.670  94.374  53.782  1.00 43.41           H
ATOM   3963  HG2 LYS B  13      23.221  95.606  52.154  1.00 55.02           H
ATOM   3964  HG3 LYS B  13      23.312  96.744  53.276  1.00 55.02           H
ATOM   3965  HD2 LYS B  13      25.722  96.538  53.103  1.00 68.61           H
ATOM   3966  HD3 LYS B  13      25.464  95.699  51.781  1.00 68.61           H
ATOM   3967  HE2 LYS B  13      25.805  97.762  50.974  1.00 56.09           H
ATOM   3968  HE3 LYS B  13      24.217  97.669  51.010  1.00 56.09           H
ATOM   3969  HZ1 LYS B  13      24.919  99.650  51.949  1.00 66.62           H
ATOM   3970  HZ2 LYS B  13      24.263  98.865  52.984  1.00 66.62           H
ATOM   3971  HZ3 LYS B  13      25.711  98.946  52.940  1.00 66.62           H
ATOM   3972  N   ASN B  14      23.425  91.734  53.381  1.00 40.59           N
ATOM   3973  CA  ASN B  14      23.599  90.635  52.439  1.00 40.84           C
ATOM   3974  C   ASN B  14      22.288  89.930  52.122  1.00 38.01           C
ATOM   3975  O   ASN B  14      22.127  89.397  51.025  1.00 28.29           O
ATOM   3976  CB  ASN B  14      24.591  89.616  53.004  1.00 41.29           C
ATOM   3977  CG  ASN B  14      25.536  89.107  51.947  1.00 66.57           C
ATOM   3978  OD1 ASN B  14      25.189  88.191  51.182  1.00 61.55           O
ATOM   3979  ND2 ASN B  14      26.719  89.749  51.852  1.00 57.72           N
ATOM   3980  H   ASN B  14      23.807  91.610  54.136  1.00 48.71           H
ATOM   3981  HA  ASN B  14      23.951  90.963  51.601  1.00 49.01           H
ATOM   3982  HB2 ASN B  14      25.107  90.035  53.714  1.00 49.55           H
ATOM   3983  HB3 ASN B  14      24.103  88.856  53.361  1.00 49.55           H
ATOM   3984 HD21 ASN B  14      27.312  89.498  51.271  1.00 69.26           H
ATOM   3985 HD22 ASN B  14      26.890  90.419  52.364  1.00 69.26           H
ATOM   3986  N   ASP B  15      21.359  89.914  53.074  1.00 43.74           N
ATOM   3987  CA  ASP B  15      20.048  89.281  52.855  1.00 33.88           C
ATOM   3988  C   ASP B  15      19.283  89.962  51.738  1.00 36.67           C
ATOM   3989  O   ASP B  15      18.442  89.333  51.096  1.00 46.80           O
ATOM   3990  CB  ASP B  15      19.195  89.330  54.124  1.00 32.48           C
ATOM   3991  CG  ASP B  15      19.719  88.448  55.236  1.00 38.19           C
ATOM   3992  OD1 ASP B  15      19.619  88.840  56.416  1.00 33.68           O
ATOM   3993  OD2 ASP B  15      20.250  87.352  54.932  1.00 50.53           O1-
ATOM   3994  H   ASP B  15      21.456  90.277  53.844  1.00 52.49           H
ATOM   3995  HA  ASP B  15      20.177  88.352  52.609  1.00 40.65           H
ATOM   3996  HB2 ASP B  15      19.216  90.247  54.441  1.00 38.98           H
ATOM   3997  HB3 ASP B  15      18.297  89.075  53.912  1.00 38.98           H
ATOM   3998  N   LEU B  16      19.558  91.241  51.486  1.00 30.23           N
ATOM   3999  CA  LEU B  16      18.838  92.015  50.470  1.00 38.14           C
ATOM   4000  C   LEU B  16      19.393  91.795  49.063  1.00 39.99           C
ATOM   4001  O   LEU B  16      18.695  92.070  48.075  1.00 32.83           O
ATOM   4002  CB  LEU B  16      18.882  93.502  50.803  1.00 33.49           C
ATOM   4003  CG  LEU B  16      17.824  94.021  51.780  1.00 32.74           C
ATOM   4004  CD1 LEU B  16      17.996  93.431  53.180  1.00 40.28           C
ATOM   4005  CD2 LEU B  16      17.891  95.543  51.840  1.00 37.85           C
ATOM   4006  H   LEU B  16      20.171  91.670  51.897  1.00 36.28           H
ATOM   4007  HA  LEU B  16      17.904  91.740  50.476  1.00 45.77           H
ATOM   4008  HB2 LEU B  16      19.746  93.677  51.217  1.00 40.19           H
ATOM   4009  HB3 LEU B  16      18.814  94.021  49.992  1.00 40.19           H
ATOM   4010  HG  LEU B  16      16.954  93.758  51.458  1.00 39.29           H
ATOM   4011 HD11 LEU B  16      17.316  93.810  53.763  1.00 48.34           H
ATOM   4012 HD12 LEU B  16      17.907  92.466  53.158  1.00 48.34           H
ATOM   4013 HD13 LEU B  16      18.868  93.674  53.529  1.00 48.34           H
ATOM   4014 HD21 LEU B  16      17.224  95.868  52.463  1.00 45.42           H
ATOM   4015 HD22 LEU B  16      18.774  95.821  52.138  1.00 45.42           H
ATOM   4016 HD23 LEU B  16      17.716  95.911  50.953  1.00 45.42           H
ATOM   4017  N   GLN B  17      20.623  91.288  48.955  1.00 35.13           N
ATOM   4018  CA  GLN B  17      21.241  90.967  47.663  1.00 38.07           C
ATOM   4019  C   GLN B  17      21.253  92.173  46.726  1.00 34.45           C
ATOM   4020  O   GLN B  17      21.104  92.045  45.508  1.00 37.71           O
ATOM   4021  CB  GLN B  17      20.557  89.765  46.986  1.00 41.62           C
ATOM   4022  CG  GLN B  17      20.896  88.396  47.645  1.00 40.16           C
ATOM   4023  CD  GLN B  17      20.767  87.223  46.658  1.00 45.19           C
ATOM   4024  OE1 GLN B  17      19.668  86.800  46.322  1.00 53.19           O
ATOM   4025  NE2 GLN B  17      21.904  86.721  46.182  1.00 59.80           N
ATOM   4026  H   GLN B  17      21.087  91.080  49.633  1.00 42.15           H
ATOM   4027  HA  GLN B  17      22.157  90.717  47.840  1.00 45.69           H
ATOM   4028  HB2 GLN B  17      19.595  89.874  47.026  1.00 49.95           H
ATOM   4029  HB3 GLN B  17      20.830  89.728  46.056  1.00 49.95           H
ATOM   4030  HG2 GLN B  17      21.816  88.419  47.953  1.00 48.20           H
ATOM   4031  HG3 GLN B  17      20.295  88.231  48.384  1.00 48.20           H
ATOM   4032 HE21 GLN B  17      22.662  87.051  46.430  1.00 71.76           H
ATOM   4033 HE22 GLN B  17      21.879  86.074  45.620  1.00 71.76           H
ATOM   4034  N   GLY B  18      21.464  93.356  47.292  1.00 41.40           N
ATOM   4035  CA  GLY B  18      21.591  94.561  46.492  1.00 28.74           C
ATOM   4036  C   GLY B  18      20.293  95.296  46.222  1.00 33.09           C
ATOM   4037  O   GLY B  18      20.280  96.235  45.418  1.00 28.29           O
ATOM   4038  H   GLY B  18      21.521  93.468  48.141  1.00 49.68           H
ATOM   4039  HA2 GLY B  18      22.180  95.174  46.944  1.00 34.49           H
ATOM   4040  HA3 GLY B  18      21.988  94.331  45.636  1.00 34.49           H
ATOM   4041  N   ALA B  19      19.200  94.873  46.859  1.00 36.59           N
ATOM   4042  CA  ALA B  19      17.896  95.494  46.640  1.00 34.91           C
ATOM   4043  C   ALA B  19      17.899  96.939  47.130  1.00 27.58           C
ATOM   4044  O   ALA B  19      18.466  97.246  48.172  1.00 33.57           O
ATOM   4045  CB  ALA B  19      16.810  94.718  47.363  1.00 37.68           C
ATOM   4046  H   ALA B  19      19.200  94.239  47.424  1.00 43.91           H
ATOM   4047  HA  ALA B  19      17.698  95.505  45.689  1.00 41.89           H
ATOM   4048  HB1 ALA B  19      15.954  95.150  47.219  1.00 45.22           H
ATOM   4049  HB2 ALA B  19      16.785  93.820  46.988  1.00 45.22           H
ATOM   4050  HB3 ALA B  19      17.018  94.678  48.306  1.00 45.22           H
ATOM   4051  N   THR B  20      17.289  97.813  46.348  1.00 28.82           N
ATOM   4052  CA  THR B  20      17.129  99.202  46.721  1.00 25.84           C
ATOM   4053  C   THR B  20      15.676  99.596  46.852  1.00 33.56           C
ATOM   4054  O   THR B  20      15.404 100.737  47.254  1.00 31.62           O
ATOM   4055  CB  THR B  20      17.793 100.135  45.693  1.00 29.14           C
ATOM   4056  OG1 THR B  20      17.221  99.950  44.390  1.00 32.63           O
ATOM   4057  CG2 THR B  20      19.293  99.817  45.596  1.00 44.13           C
ATOM   4058  H   THR B  20      16.912  97.620  45.589  1.00 34.58           H
ATOM   4059  HA  THR B  20      17.533  99.365  47.577  1.00 31.00           H
ATOM   4060  HB  THR B  20      17.687 101.062  45.963  1.00 34.96           H
ATOM   4061  HG1 THR B  20      17.667 100.392  43.839  1.00 39.16           H
ATOM   4062 HG21 THR B  20      19.703 100.394  44.936  1.00 52.96           H
ATOM   4063 HG22 THR B  20      19.726  99.935  46.452  1.00 52.96           H
ATOM   4064 HG23 THR B  20      19.393  98.902  45.302  1.00 52.96           H
ATOM   4065  N   LEU B  21      14.751  98.708  46.498  1.00 27.54           N
ATOM   4066  CA  LEU B  21      13.304  98.981  46.528  1.00 30.49           C
ATOM   4067  C   LEU B  21      12.588  98.018  47.469  1.00 34.38           C
ATOM   4068  O   LEU B  21      12.800  96.804  47.411  1.00 21.41           O
ATOM   4069  CB  LEU B  21      12.694  98.899  45.141  1.00 22.75           C
ATOM   4070  CG  LEU B  21      11.238  99.384  44.950  1.00 24.53           C
ATOM   4071  CD1 LEU B  21      11.080 100.024  43.570  1.00 31.58           C
ATOM   4072  CD2 LEU B  21      10.259  98.249  45.081  1.00 30.98           C
ATOM   4073  H   LEU B  21      14.943  97.937  46.183  1.00 33.05           H
ATOM   4074  HA  LEU B  21      13.171  99.881  46.863  1.00 36.59           H
ATOM   4075  HB2 LEU B  21      13.249  99.413  44.520  1.00 27.30           H
ATOM   4076  HB3 LEU B  21      12.704  97.972  44.850  1.00 27.30           H
ATOM   4077  HG  LEU B  21      11.045 100.040  45.630  1.00 29.44           H
ATOM   4078 HD11 LEU B  21      10.173 100.343  43.457  1.00 37.89           H
ATOM   4079 HD12 LEU B  21      11.686 100.793  43.509  1.00 37.89           H
ATOM   4080 HD13 LEU B  21      11.295  99.391  42.873  1.00 37.89           H
ATOM   4081 HD21 LEU B  21       9.368  98.592  44.938  1.00 37.17           H
ATOM   4082 HD22 LEU B  21      10.454  97.587  44.397  1.00 37.17           H
ATOM   4083 HD23 LEU B  21      10.331  97.859  45.961  1.00 37.17           H
ATOM   4084  N   ALA B  22      11.711  98.565  48.321  1.00 25.03           N
ATOM   4085  CA  ALA B  22      10.882  97.740  49.179  1.00 25.97           C
ATOM   4086  C   ALA B  22       9.392  98.036  49.005  1.00 25.67           C
ATOM   4087  O   ALA B  22       8.981  99.188  48.878  1.00 28.84           O
ATOM   4088  CB  ALA B  22      11.286  97.940  50.646  1.00 28.61           C
ATOM   4089  H   ALA B  22      11.571  99.409  48.369  1.00 30.03           H
ATOM   4090  HA  ALA B  22      11.026  96.811  48.943  1.00 31.16           H
ATOM   4091  HB1 ALA B  22      10.728  97.384  51.203  1.00 34.33           H
ATOM   4092  HB2 ALA B  22      12.219  97.672  50.741  1.00 34.33           H
ATOM   4093  HB3 ALA B  22      11.189  98.874  50.877  1.00 34.33           H
ATOM   4094  N   ILE B  23       8.593  96.979  48.954  1.00 31.68           N
ATOM   4095  CA  ILE B  23       7.139  97.089  49.018  1.00 27.58           C
ATOM   4096  C   ILE B  23       6.755  96.899  50.483  1.00 25.99           C
ATOM   4097  O   ILE B  23       7.145  95.899  51.095  1.00 30.45           O
ATOM   4098  CB  ILE B  23       6.438  96.066  48.118  1.00 28.47           C
ATOM   4099  CG1 ILE B  23       6.766  96.325  46.647  1.00 26.84           C
ATOM   4100  CG2 ILE B  23       4.905  96.108  48.325  1.00 26.06           C
ATOM   4101  CD1 ILE B  23       6.654  95.105  45.757  1.00 34.41           C
ATOM   4102  H   ILE B  23       8.884  96.167  48.860  1.00 38.01           H
ATOM   4103  HA  ILE B  23       6.858  97.965  48.727  1.00 33.09           H
ATOM   4104  HB  ILE B  23       6.753  95.179  48.352  1.00 34.16           H
ATOM   4105 HG12 ILE B  23       6.144  96.995  46.305  1.00 32.21           H
ATOM   4106 HG13 ILE B  23       7.665  96.666  46.592  1.00 32.21           H
ATOM   4107 HG21 ILE B  23       4.497  95.443  47.736  1.00 31.27           H
ATOM   4108 HG22 ILE B  23       4.706  95.885  49.246  1.00 31.27           H
ATOM   4109 HG23 ILE B  23       4.589  96.979  48.103  1.00 31.27           H
ATOM   4110 HD11 ILE B  23       6.893  95.356  44.851  1.00 41.30           H
ATOM   4111 HD12 ILE B  23       7.288  94.435  46.075  1.00 41.30           H
ATOM   4112 HD13 ILE B  23       5.759  94.746  45.782  1.00 41.30           H
ATOM   4113  N   VAL B  24       6.000  97.858  51.051  1.00 21.43           N
ATOM   4114  CA  VAL B  24       5.769  97.835  52.500  1.00 22.22           C
ATOM   4115  C   VAL B  24       4.279  97.820  52.857  1.00 33.45           C
ATOM   4116  O   VAL B  24       3.639  98.867  53.031  1.00 27.01           O
ATOM   4117  CB  VAL B  24       6.509  98.966  53.239  1.00 25.65           C
ATOM   4118  CG1 VAL B  24       8.009  98.627  53.344  1.00 26.84           C
ATOM   4119  CG2 VAL B  24       6.350 100.318  52.536  1.00 27.82           C
ATOM   4120  H   VAL B  24       5.654  98.504  50.616  1.00 25.72           H
ATOM   4121  HA  VAL B  24       6.156  97.015  52.845  1.00 26.67           H
ATOM   4122  HB  VAL B  24       6.165  99.054  54.132  1.00 30.78           H
ATOM   4123 HG11 VAL B  24       8.459  99.350  53.806  1.00 32.20           H
ATOM   4124 HG12 VAL B  24       8.101  97.805  53.854  1.00 32.20           H
ATOM   4125 HG13 VAL B  24       8.370  98.520  52.469  1.00 32.20           H
ATOM   4126 HG21 VAL B  24       6.858 100.984  53.020  1.00 33.38           H
ATOM   4127 HG22 VAL B  24       6.698 100.252  51.629  1.00 33.38           H
ATOM   4128 HG23 VAL B  24       5.418 100.561  52.516  1.00 33.38           H
ATOM   4129  N   PRO B  25       3.697  96.636  53.022  1.00 29.74           N
ATOM   4130  CA  PRO B  25       2.325  96.522  53.521  1.00 31.18           C
ATOM   4131  C   PRO B  25       2.286  96.764  55.023  1.00 29.43           C
ATOM   4132  O   PRO B  25       3.294  96.684  55.714  1.00 26.75           O
ATOM   4133  CB  PRO B  25       1.964  95.069  53.182  1.00 28.35           C
ATOM   4134  CG  PRO B  25       3.278  94.357  53.241  1.00 32.19           C
ATOM   4135  CD  PRO B  25       4.306  95.326  52.751  1.00 31.79           C
ATOM   4136  HA  PRO B  25       1.728  97.153  53.091  1.00 37.42           H
ATOM   4137  HB2 PRO B  25       1.376  94.726  53.869  1.00 34.02           H
ATOM   4138  HB3 PRO B  25       1.565  95.010  52.304  1.00 34.02           H
ATOM   4139  HG2 PRO B  25       3.480  94.091  54.150  1.00 38.63           H
ATOM   4140  HG3 PRO B  25       3.252  93.581  52.662  1.00 38.63           H
ATOM   4141  HD2 PRO B  25       5.132  95.232  53.250  1.00 38.15           H
ATOM   4142  HD3 PRO B  25       4.472  95.221  51.799  1.00 38.15           H
ATOM   4143  N   GLY B  26       1.069  96.997  55.527  1.00 25.06           N
ATOM   4144  CA  GLY B  26       0.890  97.087  56.960  1.00 26.94           C
ATOM   4145  C   GLY B  26       0.848  95.731  57.647  1.00 24.18           C
ATOM   4146  O   GLY B  26       1.285  95.602  58.809  1.00 30.74           O
ATOM   4147  H   GLY B  26       0.351  97.074  55.070  1.00 30.07           H
ATOM   4148  HA2 GLY B  26       1.623  97.606  57.353  1.00 32.33           H
ATOM   4149  HA3 GLY B  26       0.073  97.556  57.166  1.00 32.33           H
ATOM   4150  N   ASP B  27       0.326  94.729  56.970  1.00 28.61           N
ATOM   4151  CA  ASP B  27       0.022  93.437  57.594  1.00 23.42           C
ATOM   4152  C   ASP B  27       1.140  92.433  57.360  1.00 23.65           C
ATOM   4153  O   ASP B  27       1.448  92.114  56.197  1.00 30.84           O
ATOM   4154  CB  ASP B  27      -1.306  92.884  57.041  1.00 27.29           C
ATOM   4155  CG  ASP B  27      -1.824  91.664  57.844  1.00 26.17           C
ATOM   4156  OD1 ASP B  27      -1.103  91.162  58.725  1.00 27.21           O
ATOM   4157  OD2 ASP B  27      -2.963  91.201  57.647  1.00 46.84           O1-
ATOM   4158  H   ASP B  27       0.066  94.819  56.160  1.00 34.33           H
ATOM   4159  HA  ASP B  27      -0.082  93.590  58.536  1.00 28.11           H
ATOM   4160  HB2 ASP B  27      -1.965  93.594  57.064  1.00 32.75           H
ATOM   4161  HB3 ASP B  27      -1.168  92.601  56.127  1.00 32.75           H
ATOM   4162  N   PRO B  28       1.786  91.926  58.411  1.00 25.33           N
ATOM   4163  CA  PRO B  28       2.748  90.824  58.239  1.00 29.30           C
ATOM   4164  C   PRO B  28       2.194  89.600  57.520  1.00 35.39           C
ATOM   4165  O   PRO B  28       2.929  88.950  56.776  1.00 33.94           O
ATOM   4166  CB  PRO B  28       3.135  90.490  59.681  1.00 30.11           C
ATOM   4167  CG  PRO B  28       2.069  91.121  60.540  1.00 29.42           C
ATOM   4168  CD  PRO B  28       1.657  92.334  59.812  1.00 24.92           C
ATOM   4169  HA  PRO B  28       3.524  91.108  57.736  1.00 35.16           H
ATOM   4170  HB2 PRO B  28       3.137  89.521  59.810  1.00 36.13           H
ATOM   4171  HB3 PRO B  28       4.000  90.852  59.905  1.00 36.13           H
ATOM   4172  HG2 PRO B  28       1.308  90.506  60.609  1.00 35.31           H
ATOM   4173  HG3 PRO B  28       2.396  91.350  61.410  1.00 35.31           H
ATOM   4174  HD2 PRO B  28       0.732  92.542  60.008  1.00 29.90           H
ATOM   4175  HD3 PRO B  28       2.226  93.086  59.993  1.00 29.90           H
ATOM   4176  N   ASP B  29       0.910  89.293  57.721  1.00 37.95           N
ATOM   4177  CA  ASP B  29       0.277  88.135  57.101  1.00 31.22           C
ATOM   4178  C   ASP B  29       0.111  88.303  55.602  1.00 31.99           C
ATOM   4179  O   ASP B  29      -0.057  87.307  54.897  1.00 32.11           O
ATOM   4180  CB  ASP B  29      -1.100  87.879  57.729  1.00 40.20           C
ATOM   4181  CG  ASP B  29      -1.077  87.910  59.268  1.00 42.28           C
ATOM   4182  OD1 ASP B  29      -2.075  88.422  59.855  1.00 37.43           O
ATOM   4183  OD2 ASP B  29      -0.073  87.436  59.876  1.00 33.59           O1-
ATOM   4184  H   ASP B  29       0.388  89.764  58.215  1.00 45.54           H
ATOM   4185  HA  ASP B  29       0.828  87.352  57.245  1.00 37.47           H
ATOM   4186  HB2 ASP B  29      -1.701  88.577  57.424  1.00 48.24           H
ATOM   4187  HB3 ASP B  29      -1.429  87.022  57.416  1.00 48.24           H
ATOM   4188  N   ARG B  30       0.156  89.538  55.106  1.00 30.31           N
ATOM   4189  CA  ARG B  30       0.009  89.835  53.691  1.00 25.52           C
ATOM   4190  C   ARG B  30       1.342  89.793  52.935  1.00 27.57           C
ATOM   4191  O   ARG B  30       1.349  89.817  51.704  1.00 32.42           O
ATOM   4192  CB  ARG B  30      -0.644  91.213  53.513  1.00 43.20           C
ATOM   4193  CG  ARG B  30      -1.645  91.333  52.336  1.00 55.70           C
ATOM   4194  CD  ARG B  30      -2.072  92.793  52.032  1.00 50.45           C
ATOM   4195  NE  ARG B  30      -2.185  93.596  53.269  1.00 67.90           N
ATOM   4196  CZ  ARG B  30      -1.872  94.896  53.383  1.00 56.64           C
ATOM   4197  NH1 ARG B  30      -1.412  95.602  52.326  1.00 32.65           N
ATOM   4198  NH2 ARG B  30      -1.998  95.505  54.585  1.00 43.91           N1+
ATOM   4199  H   ARG B  30       0.286  90.238  55.592  1.00 36.37           H
ATOM   4200  HA  ARG B  30      -0.564  89.187  53.286  1.00 30.62           H
ATOM   4201  HB2 ARG B  30      -1.122  91.423  54.337  1.00 51.83           H
ATOM   4202  HB3 ARG B  30       0.061  91.867  53.379  1.00 51.83           H
ATOM   4203  HG2 ARG B  30      -1.222  90.980  51.539  1.00 66.84           H
ATOM   4204  HG3 ARG B  30      -2.444  90.824  52.556  1.00 66.84           H
ATOM   4205  HD2 ARG B  30      -1.406  93.204  51.467  1.00 60.54           H
ATOM   4206  HD3 ARG B  30      -2.937  92.793  51.583  1.00 60.54           H
ATOM   4207  HE  ARG B  30      -2.471  93.197  53.977  1.00 81.48           H
ATOM   4208 HH11 ARG B  30      -1.318  95.221  51.565  1.00 39.19           H
ATOM   4209 HH12 ARG B  30      -1.213  96.429  52.407  1.00 39.19           H
ATOM   4210 HH21 ARG B  30      -2.297  95.071  55.257  1.00 52.70           H
ATOM   4211 HH22 ARG B  30      -1.808  96.345  54.656  1.00 52.70           H
ATOM   4212  N   VAL B  31       2.448  89.783  53.660  1.00 35.97           N
ATOM   4213  CA  VAL B  31       3.770  89.890  53.031  1.00 35.35           C
ATOM   4214  C   VAL B  31       4.019  88.740  52.049  1.00 31.56           C
ATOM   4215  O   VAL B  31       4.477  88.957  50.915  1.00 33.03           O
ATOM   4216  CB  VAL B  31       4.861  89.961  54.115  1.00 29.06           C
ATOM   4217  CG1 VAL B  31       6.272  89.900  53.498  1.00 27.40           C
ATOM   4218  CG2 VAL B  31       4.715  91.203  54.938  1.00 31.07           C
ATOM   4219  H   VAL B  31       2.455  89.745  54.514  1.00 43.17           H
ATOM   4220  HA  VAL B  31       3.808  90.711  52.528  1.00 42.42           H
ATOM   4221  HB  VAL B  31       4.760  89.185  54.698  1.00 34.87           H
ATOM   4222 HG11 VAL B  31       6.926  89.950  54.211  1.00 32.88           H
ATOM   4223 HG12 VAL B  31       6.387  89.070  53.011  1.00 32.88           H
ATOM   4224 HG13 VAL B  31       6.374  90.648  52.905  1.00 32.88           H
ATOM   4225 HG21 VAL B  31       5.405  91.232  55.615  1.00 37.29           H
ATOM   4226 HG22 VAL B  31       4.787  91.975  54.360  1.00 37.29           H
ATOM   4227 HG23 VAL B  31       3.837  91.207  55.376  1.00 37.29           H
ATOM   4228  N   GLU B  32       3.705  87.511  52.457  1.00 39.03           N
ATOM   4229  CA  GLU B  32       3.937  86.350  51.588  1.00 41.92           C
ATOM   4230  C   GLU B  32       3.084  86.412  50.331  1.00 32.43           C
ATOM   4231  O   GLU B  32       3.529  86.029  49.238  1.00 37.16           O
ATOM   4232  CB  GLU B  32       3.667  85.054  52.354  1.00 40.87           C
ATOM   4233  CG  GLU B  32       3.979  83.781  51.559  1.00 50.38           C
ATOM   4234  CD  GLU B  32       3.606  82.490  52.297  1.00 39.83           C
ATOM   4235  OE1 GLU B  32       4.102  81.397  51.894  1.00 40.81           O
ATOM   4236  OE2 GLU B  32       2.832  82.578  53.269  1.00 50.18           O1-
ATOM   4237  H   GLU B  32       3.374  87.324  53.226  1.00 46.83           H
ATOM   4238  HA  GLU B  32       4.871  86.329  51.312  1.00 50.30           H
ATOM   4239  HB2 GLU B  32       4.183  85.044  53.168  1.00 49.05           H
ATOM   4240  HB3 GLU B  32       2.714  85.030  52.565  1.00 49.05           H
ATOM   4241  HG2 GLU B  32       3.492  83.791  50.718  1.00 60.45           H
ATOM   4242  HG3 GLU B  32       4.932  83.757  51.392  1.00 60.45           H
ATOM   4243  N   LYS B  33       1.851  86.858  50.474  1.00 31.33           N
ATOM   4244  CA  LYS B  33       0.942  86.968  49.334  1.00 33.79           C
ATOM   4245  C   LYS B  33       1.487  87.909  48.269  1.00 34.05           C
ATOM   4246  O   LYS B  33       1.310  87.669  47.073  1.00 47.49           O
ATOM   4247  CB  LYS B  33      -0.433  87.451  49.797  1.00 41.97           C
ATOM   4248  CG  LYS B  33      -1.320  86.355  50.351  1.00 58.03           C
ATOM   4249  CD  LYS B  33      -2.646  86.937  50.907  1.00 53.63           C
ATOM   4250  CE  LYS B  33      -2.898  86.464  52.332  1.00 50.49           C
ATOM   4251  NZ  LYS B  33      -2.716  87.583  53.315  1.00 55.09           N1+
ATOM   4252  H   LYS B  33       1.516  87.118  51.218  1.00 37.60           H
ATOM   4253  HA  LYS B  33       0.828  86.102  48.920  1.00 40.54           H
ATOM   4254  HB2 LYS B  33      -0.306  88.109  50.507  1.00 50.36           H
ATOM   4255  HB3 LYS B  33      -0.899  87.876  49.063  1.00 50.36           H
ATOM   4256  HG2 LYS B  33      -1.534  85.734  49.638  1.00 69.63           H
ATOM   4257  HG3 LYS B  33      -0.843  85.894  51.064  1.00 69.63           H
ATOM   4258  HD2 LYS B  33      -2.599  87.908  50.898  1.00 64.35           H
ATOM   4259  HD3 LYS B  33      -3.385  86.639  50.350  1.00 64.35           H
ATOM   4260  HE2 LYS B  33      -3.801  86.115  52.416  1.00 60.59           H
ATOM   4261  HE3 LYS B  33      -2.262  85.760  52.559  1.00 60.59           H
ATOM   4262  HZ1 LYS B  33      -1.888  87.892  53.261  1.00 66.11           H
ATOM   4263  HZ2 LYS B  33      -3.276  88.251  53.146  1.00 66.11           H
ATOM   4264  HZ3 LYS B  33      -2.845  87.301  54.149  1.00 66.11           H
ATOM   4265  N   ILE B  34       2.088  89.027  48.688  1.00 45.88           N
ATOM   4266  CA  ILE B  34       2.658  89.994  47.750  1.00 36.59           C
ATOM   4267  C   ILE B  34       3.922  89.432  47.122  1.00 34.30           C
ATOM   4268  O   ILE B  34       4.160  89.576  45.919  1.00 33.31           O
ATOM   4269  CB  ILE B  34       2.937  91.337  48.474  1.00 29.46           C
ATOM   4270  CG1 ILE B  34       1.606  91.976  48.935  1.00 38.53           C
ATOM   4271  CG2 ILE B  34       3.689  92.314  47.554  1.00 30.15           C
ATOM   4272  CD1 ILE B  34       1.722  92.841  50.185  1.00 32.44           C
ATOM   4273  H   ILE B  34       2.175  89.238  49.519  1.00 55.06           H
ATOM   4274  HA  ILE B  34       2.039  90.173  47.025  1.00 43.91           H
ATOM   4275  HB  ILE B  34       3.480  91.154  49.245  1.00 35.36           H
ATOM   4276 HG12 ILE B  34       1.260  92.524  48.220  1.00 46.24           H
ATOM   4277 HG13 ILE B  34       0.980  91.262  49.131  1.00 46.24           H
ATOM   4278 HG21 ILE B  34       3.829  93.148  48.032  1.00 36.18           H
ATOM   4279 HG22 ILE B  34       4.541  91.946  47.294  1.00 36.18           H
ATOM   4280 HG23 ILE B  34       3.147  92.494  46.759  1.00 36.18           H
ATOM   4281 HD11 ILE B  34       0.848  93.186  50.416  1.00 38.93           H
ATOM   4282 HD12 ILE B  34       2.061  92.296  50.911  1.00 38.93           H
ATOM   4283 HD13 ILE B  34       2.337  93.575  50.008  1.00 38.93           H
ATOM   4284  N   ALA B  35       4.770  88.819  47.949  1.00 38.08           N
ATOM   4285  CA  ALA B  35       6.023  88.233  47.464  1.00 34.15           C
ATOM   4286  C   ALA B  35       5.759  87.105  46.480  1.00 43.12           C
ATOM   4287  O   ALA B  35       6.481  86.965  45.487  1.00 40.41           O
ATOM   4288  CB  ALA B  35       6.849  87.728  48.626  1.00 32.72           C
ATOM   4289  H   ALA B  35       4.625  88.704  48.787  1.00 45.69           H
ATOM   4290  HA  ALA B  35       6.526  88.901  46.985  1.00 40.98           H
ATOM   4291  HB1 ALA B  35       7.666  87.329  48.296  1.00 39.26           H
ATOM   4292  HB2 ALA B  35       7.052  88.472  49.211  1.00 39.26           H
ATOM   4293  HB3 ALA B  35       6.339  87.060  49.119  1.00 39.26           H
ATOM   4294  N   ALA B  36       4.684  86.318  46.711  1.00 45.60           N
ATOM   4295  CA  ALA B  36       4.344  85.193  45.838  1.00 41.66           C
ATOM   4296  C   ALA B  36       3.927  85.640  44.458  1.00 32.74           C
ATOM   4297  O   ALA B  36       3.931  84.823  43.547  1.00 34.88           O
ATOM   4298  CB  ALA B  36       3.238  84.354  46.434  1.00 38.48           C
ATOM   4299  H   ALA B  36       4.128  86.440  47.350  1.00 54.72           H
ATOM   4300  HA  ALA B  36       5.120  84.623  45.718  1.00 49.99           H
ATOM   4301  HB1 ALA B  36       3.008  83.625  45.839  1.00 46.17           H
ATOM   4302  HB2 ALA B  36       3.533  84.008  47.291  1.00 46.17           H
ATOM   4303  HB3 ALA B  36       2.462  84.925  46.560  1.00 46.17           H
ATOM   4304  N   LEU B  37       3.582  86.917  44.284  1.00 42.78           N
ATOM   4305  CA  LEU B  37       3.267  87.476  42.978  1.00 34.55           C
ATOM   4306  C   LEU B  37       4.499  87.705  42.125  1.00 32.99           C
ATOM   4307  O   LEU B  37       4.379  88.003  40.926  1.00 37.16           O
ATOM   4308  CB  LEU B  37       2.492  88.788  43.140  1.00 49.69           C
ATOM   4309  CG  LEU B  37       1.071  88.870  42.554  1.00 59.03           C
ATOM   4310  CD1 LEU B  37       0.059  88.093  43.404  1.00 47.75           C
ATOM   4311  CD2 LEU B  37       0.655  90.339  42.398  1.00 49.13           C
ATOM   4312  H   LEU B  37       3.529  87.473  44.929  1.00 51.34           H
ATOM   4313  HA  LEU B  37       2.684  86.852  42.494  1.00 41.46           H
ATOM   4314  HB2 LEU B  37       2.403  88.962  44.090  1.00 59.63           H
ATOM   4315  HB3 LEU B  37       3.012  89.500  42.730  1.00 59.63           H
ATOM   4316  HG  LEU B  37       1.076  88.472  41.668  1.00 70.83           H
ATOM   4317 HD11 LEU B  37      -0.823  88.172  42.996  1.00 57.30           H
ATOM   4318 HD12 LEU B  37       0.312  87.154  43.441  1.00 57.30           H
ATOM   4319 HD13 LEU B  37       0.040  88.467  44.299  1.00 57.30           H
ATOM   4320 HD21 LEU B  37      -0.246  90.380  42.023  1.00 58.95           H
ATOM   4321 HD22 LEU B  37       0.665  90.756  43.268  1.00 58.95           H
ATOM   4322 HD23 LEU B  37       1.272  90.790  41.798  1.00 58.95           H
ATOM   4323  N   MET B  38       5.671  87.628  42.710  1.00 35.55           N
ATOM   4324  CA  MET B  38       6.922  87.788  41.979  1.00 49.39           C
ATOM   4325  C   MET B  38       7.678  86.445  41.911  1.00 50.09           C
ATOM   4326  O   MET B  38       7.259  85.446  42.506  1.00 44.42           O
ATOM   4327  CB  MET B  38       7.774  88.871  42.636  1.00 42.91           C
ATOM   4328  CG  MET B  38       7.245  90.283  42.430  1.00 55.41           C
ATOM   4329  SD  MET B  38       8.116  91.488  43.451  1.00 41.02           S
ATOM   4330  CE  MET B  38       7.247  91.323  44.980  1.00 30.85           C
ATOM   4331  H   MET B  38       5.748  87.507  43.554  1.00 42.66           H
ATOM   4332  HA  MET B  38       6.720  88.061  41.069  1.00 59.27           H
ATOM   4333  HB2 MET B  38       7.818  88.704  43.598  1.00 51.49           H
ATOM   4334  HB3 MET B  38       8.682  88.827  42.276  1.00 51.49           H
ATOM   4335  HG2 MET B  38       7.354  90.520  41.501  1.00 66.49           H
ATOM   4336  HG3 MET B  38       6.302  90.316  42.651  1.00 66.49           H
ATOM   4337  HE1 MET B  38       7.607  91.950  45.626  1.00 37.02           H
ATOM   4338  HE2 MET B  38       6.296  91.526  44.845  1.00 37.02           H
ATOM   4339  HE3 MET B  38       7.344  90.420  45.306  1.00 37.02           H
ATOM   4340  N   ASP B  39       8.817  86.456  41.211  1.00 48.67           N
ATOM   4341  CA  ASP B  39       9.613  85.240  41.019  1.00 45.89           C
ATOM   4342  C   ASP B  39      10.450  84.867  42.247  1.00 43.11           C
ATOM   4343  O   ASP B  39      11.006  85.720  42.941  1.00 47.71           O
ATOM   4344  CB  ASP B  39      10.554  85.390  39.823  1.00 46.61           C
ATOM   4345  CG  ASP B  39       9.858  85.831  38.573  1.00 36.33           C
ATOM   4346  OD1 ASP B  39       8.788  85.240  38.258  1.00 50.87           O
ATOM   4347  OD2 ASP B  39      10.369  86.757  37.912  1.00 48.04           O1-
ATOM   4348  H   ASP B  39       9.143  87.165  40.837  1.00 58.41           H
ATOM   4349  HA  ASP B  39       8.998  84.516  40.837  1.00 55.07           H
ATOM   4350  HB2 ASP B  39      11.235  86.041  40.031  1.00 55.93           H
ATOM   4351  HB3 ASP B  39      10.977  84.530  39.647  1.00 55.93           H
ATOM   4352  N   LYS B  40      10.542  83.562  42.508  1.00 54.73           N
ATOM   4353  CA  LYS B  40      11.342  82.963  43.579  1.00 42.43           C
ATOM   4354  C   LYS B  40      11.260  83.713  44.901  1.00 44.00           C
ATOM   4355  O   LYS B  40      12.264  84.252  45.393  1.00 48.33           O
ATOM   4356  CB  LYS B  40      12.820  82.878  43.131  1.00 43.12           C
ATOM   4357  CG  LYS B  40      13.050  82.158  41.798  1.00 38.31           C
ATOM   4358  CD  LYS B  40      14.029  82.940  40.910  1.00 50.54           C
ATOM   4359  CE  LYS B  40      15.360  82.215  40.765  1.00 66.35           C
ATOM   4360  NZ  LYS B  40      15.598  81.808  39.344  1.00 70.55           N1+
ATOM   4361  H   LYS B  40      10.122  82.970  42.047  1.00 65.68           H
ATOM   4362  HA  LYS B  40      11.039  82.066  43.722  1.00 50.91           H
ATOM   4363  HB2 LYS B  40      13.166  83.765  43.060  1.00 51.74           H
ATOM   4364  HB3 LYS B  40      13.320  82.390  43.806  1.00 51.74           H
ATOM   4365  HG2 LYS B  40      13.415  81.277  41.972  1.00 45.97           H
ATOM   4366  HG3 LYS B  40      12.211  82.076  41.316  1.00 45.97           H
ATOM   4367  HD2 LYS B  40      13.645  83.073  40.029  1.00 60.65           H
ATOM   4368  HD3 LYS B  40      14.217  83.810  41.313  1.00 60.65           H
ATOM   4369  HE2 LYS B  40      16.087  82.799  41.050  1.00 79.62           H
ATOM   4370  HE3 LYS B  40      15.357  81.418  41.320  1.00 79.62           H
ATOM   4371  HZ1 LYS B  40      16.378  81.371  39.282  1.00 84.66           H
ATOM   4372  HZ2 LYS B  40      14.945  81.267  39.065  1.00 84.66           H
ATOM   4373  HZ3 LYS B  40      15.626  82.525  38.814  1.00 84.66           H
ATOM   4374  N   PRO B  41      10.106  83.700  45.553  1.00 34.98           N
ATOM   4375  CA  PRO B  41       9.977  84.334  46.870  1.00 33.09           C
ATOM   4376  C   PRO B  41      10.625  83.519  47.975  1.00 44.33           C
ATOM   4377  O   PRO B  41      10.500  82.298  48.029  1.00 55.48           O
ATOM   4378  CB  PRO B  41       8.445  84.413  47.061  1.00 44.10           C
ATOM   4379  CG  PRO B  41       7.907  83.270  46.226  1.00 47.73           C
ATOM   4380  CD  PRO B  41       8.838  83.131  45.058  1.00 46.06           C
ATOM   4381  HA  PRO B  41      10.359  85.219  46.881  1.00 39.70           H
ATOM   4382  HB2 PRO B  41       8.198  84.293  47.990  1.00 52.92           H
ATOM   4383  HB3 PRO B  41       8.103  85.258  46.721  1.00 52.92           H
ATOM   4384  HG2 PRO B  41       7.870  82.456  46.758  1.00 57.28           H
ATOM   4385  HG3 PRO B  41       7.016  83.485  45.895  1.00 57.28           H
ATOM   4386  HD2 PRO B  41       8.972  82.185  44.871  1.00 55.27           H
ATOM   4387  HD3 PRO B  41       8.525  83.593  44.276  1.00 55.27           H
ATOM   4388  N   VAL B  42      11.298  84.208  48.887  1.00 33.05           N
ATOM   4389  CA  VAL B  42      11.975  83.563  50.005  1.00 37.54           C
ATOM   4390  C   VAL B  42      11.718  84.359  51.277  1.00 34.36           C
ATOM   4391  O   VAL B  42      11.853  85.581  51.285  1.00 48.14           O
ATOM   4392  CB  VAL B  42      13.500  83.414  49.745  1.00 44.27           C
ATOM   4393  CG1 VAL B  42      14.211  82.784  50.954  1.00 43.40           C
ATOM   4394  CG2 VAL B  42      13.757  82.555  48.496  1.00 46.38           C
ATOM   4395  H   VAL B  42      11.409  85.070  48.862  1.00 39.66           H
ATOM   4396  HA  VAL B  42      11.617  82.675  50.124  1.00 45.05           H
ATOM   4397  HB  VAL B  42      13.888  84.283  49.591  1.00 53.12           H
ATOM   4398 HG11 VAL B  42      15.150  82.689  50.749  1.00 52.07           H
ATOM   4399 HG12 VAL B  42      14.100  83.351  51.733  1.00 52.07           H
ATOM   4400 HG13 VAL B  42      13.829  81.909  51.127  1.00 52.07           H
ATOM   4401 HG21 VAL B  42      14.712  82.461  48.369  1.00 55.66           H
ATOM   4402 HG22 VAL B  42      13.366  81.672  48.629  1.00 55.66           H
ATOM   4403 HG23 VAL B  42      13.357  82.976  47.722  1.00 55.66           H
ATOM   4404  N   LYS B  43      11.365  83.667  52.350  1.00 41.46           N
ATOM   4405  CA  LYS B  43      11.214  84.316  53.643  1.00 33.33           C
ATOM   4406  C   LYS B  43      12.589  84.623  54.226  1.00 48.25           C
ATOM   4407  O   LYS B  43      13.426  83.736  54.342  1.00 34.42           O
ATOM   4408  CB  LYS B  43      10.452  83.435  54.607  1.00 39.34           C
ATOM   4409  CG  LYS B  43      10.051  84.108  55.928  1.00 38.09           C
ATOM   4410  CD  LYS B  43       9.164  83.201  56.767  1.00 41.63           C
ATOM   4411  CE  LYS B  43       8.600  83.937  57.963  1.00 43.61           C
ATOM   4412  NZ  LYS B  43       8.289  83.032  59.106  1.00 53.37           N1+
ATOM   4413  H   LYS B  43      11.200  82.827  52.349  1.00 49.75           H
ATOM   4414  HA  LYS B  43      10.739  85.151  53.542  1.00 40.00           H
ATOM   4415  HB2 LYS B  43       9.643  83.112  54.172  1.00 47.20           H
ATOM   4416  HB3 LYS B  43      11.005  82.678  54.847  1.00 47.20           H
ATOM   4417  HG2 LYS B  43      10.834  84.335  56.444  1.00 45.71           H
ATOM   4418  HG3 LYS B  43       9.536  84.900  55.721  1.00 45.71           H
ATOM   4419  HD2 LYS B  43       8.425  82.869  56.231  1.00 49.96           H
ATOM   4420  HD3 LYS B  43       9.690  82.456  57.099  1.00 49.96           H
ATOM   4421  HE2 LYS B  43       9.242  84.597  58.266  1.00 52.33           H
ATOM   4422  HE3 LYS B  43       7.772  84.380  57.698  1.00 52.33           H
ATOM   4423  HZ1 LYS B  43       7.953  83.486  59.794  1.00 64.04           H
ATOM   4424  HZ2 LYS B  43       7.690  82.424  58.849  1.00 64.04           H
ATOM   4425  HZ3 LYS B  43       9.028  82.602  59.374  1.00 64.04           H
ATOM   4426  N   LEU B  44      12.779  85.861  54.692  1.00 46.10           N
ATOM   4427  CA  LEU B  44      14.051  86.267  55.274  1.00 32.48           C
ATOM   4428  C   LEU B  44      14.001  86.342  56.792  1.00 36.11           C
ATOM   4429  O   LEU B  44      14.901  85.843  57.465  1.00 33.95           O
ATOM   4430  CB  LEU B  44      14.488  87.607  54.696  1.00 34.02           C
ATOM   4431  CG  LEU B  44      15.051  87.648  53.274  1.00 38.53           C
ATOM   4432  CD1 LEU B  44      15.468  89.095  52.908  1.00 42.06           C
ATOM   4433  CD2 LEU B  44      16.267  86.721  53.107  1.00 42.07           C
ATOM   4434  H   LEU B  44      12.173  86.471  54.698  1.00 55.31           H
ATOM   4435  HA  LEU B  44      14.728  85.618  55.038  1.00 38.98           H
ATOM   4436  HB2 LEU B  44      13.717  88.204  54.712  1.00 40.82           H
ATOM   4437  HB3 LEU B  44      15.162  87.990  55.289  1.00 40.82           H
ATOM   4438  HG  LEU B  44      14.369  87.357  52.662  1.00 46.24           H
ATOM   4439 HD11 LEU B  44      15.847  89.106  52.017  1.00 50.47           H
ATOM   4440 HD12 LEU B  44      14.690  89.671  52.950  1.00 50.47           H
ATOM   4441 HD13 LEU B  44      16.135  89.405  53.547  1.00 50.47           H
ATOM   4442 HD21 LEU B  44      16.605  86.789  52.200  1.00 50.49           H
ATOM   4443 HD22 LEU B  44      16.955  86.995  53.733  1.00 50.49           H
ATOM   4444 HD23 LEU B  44      15.993  85.814  53.296  1.00 50.49           H
ATOM   4445  N   ALA B  45      12.964  86.960  57.354  1.00 35.75           N
ATOM   4446  CA  ALA B  45      12.898  87.136  58.802  1.00 27.69           C
ATOM   4447  C   ALA B  45      11.464  87.394  59.261  1.00 35.44           C
ATOM   4448  O   ALA B  45      10.648  87.923  58.521  1.00 37.00           O
ATOM   4449  CB  ALA B  45      13.798  88.288  59.272  1.00 36.19           C
ATOM   4450  H   ALA B  45      12.330  87.316  56.904  1.00 42.90           H
ATOM   4451  HA  ALA B  45      13.201  86.320  59.230  1.00 33.23           H
ATOM   4452  HB1 ALA B  45      13.718  88.407  60.236  1.00 43.43           H
ATOM   4453  HB2 ALA B  45      14.727  88.085  59.054  1.00 43.43           H
ATOM   4454  HB3 ALA B  45      13.552  89.115  58.830  1.00 43.43           H
ATOM   4455  N   SER B  46      11.194  87.049  60.513  1.00 38.31           N
ATOM   4456  CA  SER B  46       9.933  87.402  61.139  1.00 31.16           C
ATOM   4457  C   SER B  46      10.215  87.709  62.598  1.00 36.60           C
ATOM   4458  O   SER B  46      10.501  86.801  63.381  1.00 37.14           O
ATOM   4459  CB  SER B  46       8.902  86.277  61.001  1.00 46.84           C
ATOM   4460  OG  SER B  46       7.601  86.766  61.220  1.00 41.69           O
ATOM   4461  H   SER B  46      11.724  86.575  61.008  1.00 45.97           H
ATOM   4462  HA  SER B  46       9.567  88.189  60.722  1.00 37.39           H
ATOM   4463  HB2 SER B  46       8.965  85.904  60.109  1.00 56.20           H
ATOM   4464  HB3 SER B  46       9.111  85.583  61.652  1.00 56.20           H
ATOM   4465  HG  SER B  46       7.038  86.135  61.158  1.00 50.02           H
ATOM   4466  N   HIS B  47      10.097  88.994  62.965  1.00 25.16           N
ATOM   4467  CA  HIS B  47      10.273  89.437  64.342  1.00 28.95           C
ATOM   4468  C   HIS B  47       9.252  90.524  64.655  1.00 34.68           C
ATOM   4469  O   HIS B  47       9.152  91.509  63.916  1.00 32.36           O
ATOM   4470  CB  HIS B  47      11.700  89.971  64.609  1.00 35.00           C
ATOM   4471  CG  HIS B  47      12.787  88.960  64.366  1.00 41.70           C
ATOM   4472  ND1 HIS B  47      13.115  87.947  65.243  1.00 37.97           N
ATOM   4473  CD2 HIS B  47      13.617  88.831  63.322  1.00 28.56           C
ATOM   4474  CE1 HIS B  47      14.081  87.223  64.719  1.00 32.47           C
ATOM   4475  NE2 HIS B  47      14.403  87.732  63.549  1.00 32.88           N
ATOM   4476  H   HIS B  47       9.922  89.627  62.411  1.00 30.19           H
ATOM   4477  HA  HIS B  47      10.137  88.695  64.944  1.00 34.74           H
ATOM   4478  HB2 HIS B  47      11.779  90.358  65.484  1.00 42.00           H
ATOM   4479  HB3 HIS B  47      11.880  90.644  63.934  1.00 42.00           H
ATOM   4480  HD1 HIS B  47      12.734  87.775  66.006  1.00 45.57           H
ATOM   4481  HD2 HIS B  47      13.623  89.379  62.578  1.00 34.28           H
ATOM   4482  HE1 HIS B  47      14.507  86.481  65.108  1.00 38.97           H
ATOM   4483  N   ARG B  48       8.568  90.373  65.786  1.00 28.67           N
ATOM   4484  CA  ARG B  48       7.498  91.281  66.213  1.00 34.05           C
ATOM   4485  C   ARG B  48       6.476  91.385  65.085  1.00 30.56           C
ATOM   4486  O   ARG B  48       6.036  90.371  64.537  1.00 31.24           O
ATOM   4487  CB  ARG B  48       8.090  92.635  66.625  1.00 36.94           C
ATOM   4488  CG  ARG B  48       8.895  92.671  67.901  1.00 25.37           C
ATOM   4489  CD  ARG B  48       9.426  94.057  68.163  1.00 24.61           C
ATOM   4490  NE  ARG B  48      10.028  94.200  69.489  1.00 33.72           N
ATOM   4491  CZ  ARG B  48       9.414  94.696  70.547  1.00 34.77           C
ATOM   4492  NH1 ARG B  48       8.132  95.103  70.474  1.00 35.82           N
ATOM   4493  NH2 ARG B  48      10.072  94.794  71.694  1.00 29.63           N1+
ATOM   4494  H   ARG B  48       8.731  89.722  66.341  1.00 34.41           H
ATOM   4495  HA  ARG B  48       7.060  90.904  66.988  1.00 40.86           H
ATOM   4496  HB2 ARG B  48       8.624  92.970  65.885  1.00 44.33           H
ATOM   4497  HB3 ARG B  48       7.339  93.228  66.755  1.00 44.33           H
ATOM   4498  HG2 ARG B  48       8.328  92.426  68.643  1.00 30.45           H
ATOM   4499  HG3 ARG B  48       9.631  92.060  67.800  1.00 30.45           H
ATOM   4500  HD2 ARG B  48      10.124  94.263  67.505  1.00 29.53           H
ATOM   4501  HD3 ARG B  48       8.726  94.702  68.077  1.00 29.53           H
ATOM   4502  HE  ARG B  48      10.839  93.943  69.586  1.00 40.47           H
ATOM   4503 HH11 ARG B  48       7.717  95.066  69.734  1.00 42.98           H
ATOM   4504 HH12 ARG B  48       7.758  95.429  71.164  1.00 42.98           H
ATOM   4505 HH21 ARG B  48      10.877  94.504  71.761  1.00 35.55           H
ATOM   4506 HH22 ARG B  48       9.670  95.093  72.402  1.00 35.55           H
ATOM   4507  N   GLU B  49       6.105  92.589  64.668  1.00 27.84           N
ATOM   4508  CA  GLU B  49       5.190  92.814  63.569  1.00 31.88           C
ATOM   4509  C   GLU B  49       5.913  93.002  62.257  1.00 24.52           C
ATOM   4510  O   GLU B  49       5.285  93.412  61.277  1.00 28.30           O
ATOM   4511  CB  GLU B  49       4.308  94.025  63.854  1.00 29.86           C
ATOM   4512  CG  GLU B  49       5.099  95.313  64.123  1.00 26.69           C
ATOM   4513  CD  GLU B  49       5.173  95.644  65.562  1.00 26.99           C
ATOM   4514  OE1 GLU B  49       4.604  96.673  65.974  1.00 31.09           O
ATOM   4515  OE2 GLU B  49       5.803  94.882  66.325  1.00 34.50           O1-
ATOM   4516  H   GLU B  49       6.393  93.314  65.009  1.00 33.41           H
ATOM   4517  HA  GLU B  49       4.626  92.032  63.487  1.00 38.26           H
ATOM   4518  HB2 GLU B  49       3.732  94.179  63.105  1.00 35.83           H
ATOM   4519  HB3 GLU B  49       3.791  93.846  64.653  1.00 35.83           H
ATOM   4520  HG2 GLU B  49       5.993  95.209  63.770  1.00 32.02           H
ATOM   4521  HG3 GLU B  49       4.658  96.050  63.669  1.00 32.02           H
ATOM   4522  N   PHE B  50       7.209  92.679  62.190  1.00 26.73           N
ATOM   4523  CA  PHE B  50       8.020  92.927  60.998  1.00 22.60           C
ATOM   4524  C   PHE B  50       8.369  91.603  60.308  1.00 28.42           C
ATOM   4525  O   PHE B  50       9.298  90.891  60.716  1.00 29.83           O
ATOM   4526  CB  PHE B  50       9.310  93.683  61.374  1.00 32.89           C
ATOM   4527  CG  PHE B  50       9.080  94.943  62.176  1.00 22.44           C
ATOM   4528  CD1 PHE B  50       9.457  95.020  63.492  1.00 24.83           C
ATOM   4529  CD2 PHE B  50       8.459  96.042  61.603  1.00 23.35           C
ATOM   4530  CE1 PHE B  50       9.256  96.172  64.237  1.00 25.63           C
ATOM   4531  CE2 PHE B  50       8.223  97.172  62.331  1.00 19.25           C
ATOM   4532  CZ  PHE B  50       8.615  97.261  63.633  1.00 21.17           C
ATOM   4533  H   PHE B  50       7.619  92.321  62.845  1.00 32.07           H
ATOM   4534  HA  PHE B  50       7.521  93.450  60.377  1.00 27.12           H
ATOM   4535  HB2 PHE B  50       9.885  93.082  61.897  1.00 39.47           H
ATOM   4536  HB3 PHE B  50       9.768  93.914  60.554  1.00 39.47           H
ATOM   4537  HD1 PHE B  50       9.895  94.292  63.882  1.00 29.80           H
ATOM   4538  HD2 PHE B  50       8.166  95.990  60.710  1.00 28.02           H
ATOM   4539  HE1 PHE B  50       9.532  96.217  65.136  1.00 30.76           H
ATOM   4540  HE2 PHE B  50       7.785  97.906  61.920  1.00 23.10           H
ATOM   4541  HZ  PHE B  50       8.462  98.047  64.130  1.00 25.40           H
ATOM   4542  N   THR B  51       7.661  91.300  59.234  1.00 28.02           N
ATOM   4543  CA  THR B  51       7.925  90.110  58.444  1.00 27.43           C
ATOM   4544  C   THR B  51       8.535  90.552  57.135  1.00 29.25           C
ATOM   4545  O   THR B  51       7.989  91.429  56.460  1.00 25.08           O
ATOM   4546  CB  THR B  51       6.634  89.299  58.217  1.00 28.59           C
ATOM   4547  OG1 THR B  51       6.147  88.909  59.492  1.00 29.85           O
ATOM   4548  CG2 THR B  51       6.884  88.051  57.439  1.00 25.37           C
ATOM   4549  H   THR B  51       6.990  91.761  58.965  1.00 33.63           H
ATOM   4550  HA  THR B  51       8.542  89.541  58.908  1.00 32.91           H
ATOM   4551  HB  THR B  51       5.996  89.856  57.725  1.00 34.31           H
ATOM   4552  HG1 THR B  51       6.631  88.311  59.800  1.00 35.83           H
ATOM   4553 HG21 THR B  51       6.070  87.540  57.311  1.00 30.44           H
ATOM   4554 HG22 THR B  51       7.292  88.215  56.577  1.00 30.44           H
ATOM   4555 HG23 THR B  51       7.495  87.485  57.961  1.00 30.44           H
ATOM   4556  N   THR B  52       9.669  89.950  56.767  1.00 31.07           N
ATOM   4557  CA  THR B  52      10.374  90.366  55.561  1.00 27.70           C
ATOM   4558  C   THR B  52      10.533  89.197  54.618  1.00 34.01           C
ATOM   4559  O   THR B  52      11.003  88.120  55.010  1.00 36.87           O
ATOM   4560  CB  THR B  52      11.755  90.980  55.873  1.00 36.79           C
ATOM   4561  OG1 THR B  52      11.624  91.985  56.874  1.00 31.60           O
ATOM   4562  CG2 THR B  52      12.316  91.674  54.663  1.00 27.09           C
[truncated: 1,564,797 more chars]
