# Supplementary material for: High-throughput quantum-mechanics/molecular-mechanics (ONIOM) macromolecular crystallographic refinement with PHENIX/DivCon: the impact of mixed Hamiltonian methods on ligand and protein structure
Source: Acta Crystallogr D Struct Biol. 2018 Oct 29;74(Pt 11):1063–77. doi: 10.1107/S2059798318012913 (PMC6213575; doi:10.1107/S2059798318012913)
Supplement: Supplementary file 3 [file d-74-01063-sup3.gz › results_regionQM/1U4D-H_refine_001.pdb]

REMARK Date 2017-01-11 Time 03:07:44 EST -0500 (1484122064.63 s)
REMARK PHENIX refinement
REMARK 
REMARK ****************** INPUT FILES AND LABELS ******************************
REMARK Reflections:
REMARK   file name      : 1U4D.sf
REMARK   labels         : ['r1u4dsf,wavelength_id=1,_refln.F_meas_au,_refln.F_meas_sigma_au']
REMARK R-free flags:
REMARK   file name      : 1U4D.sf
REMARK   label          : r1u4dsf,wavelength_id=1,_refln.status
REMARK   test_flag_value: 0
REMARK Model file name(s): 
REMARK   /scratch/oleg/2711189.gondor.quantumbioinc.com/1U4D-H.pdb
REMARK 
REMARK ******************** REFINEMENT SUMMARY: QUICK FACTS *******************
REMARK Start: r_work = 0.2027 r_free = 0.2426 bonds = 0.021 angles = 1.795
REMARK Final: r_work = 0.1841 r_free = 0.2318 bonds = 0.016 angles = 1.690
REMARK ************************************************************************
REMARK 
REMARK ****************** REFINEMENT STATISTICS STEP BY STEP ******************
REMARK leading digit, like 1_, means number of macro-cycle                     
REMARK 0    : statistics at the very beginning when nothing is done yet        
REMARK 1_bss: bulk solvent correction and/or (anisotropic) scaling             
REMARK 1_xyz: refinement of coordinates                                        
REMARK 1_adp: refinement of ADPs (Atomic Displacement Parameters)              
REMARK 1_occ: refinement of occupancies                                        
REMARK ------------------------------------------------------------------------
REMARK  stage       r-work r-free bonds angles b_min b_max b_ave n_water shift
REMARK       0    : 0.3887 0.4185 0.021  1.79  17.2  77.0  38.1 471      0.000
REMARK       1_bss: 0.2027 0.2426 0.021  1.79  17.2  77.0  38.0 471      0.000
REMARK 1_settarget: 0.2027 0.2426 0.021  1.79  17.2  77.0  38.0 471      0.000
REMARK       1_nqh: 0.2027 0.2426 0.021  1.79  17.2  77.0  38.0 471      0.001
REMARK    1_weight: 0.2027 0.2426 0.021  1.79  17.2  77.0  38.0 471      0.001
REMARK    1_checkH: 0.2025 0.2432 0.021  1.79  17.2  77.0  38.0 471      0.455
REMARK    1_xyzrec: 0.2019 0.2466 0.018  1.73  17.2  77.0  38.0 471      0.540
REMARK    1_checkH: 0.2020 0.2468 0.018  1.73  17.2  77.0  38.0 471      0.541
REMARK       1_adp: 0.1949 0.2471 0.018  1.73  17.4  79.5  38.1 471      0.541
REMARK   1_regHadp: 0.1945 0.2463 0.018  1.73  17.4  79.5  38.1 471      0.541
REMARK       1_occ: 0.1909 0.2439 0.018  1.73  17.4  79.5  38.1 471      0.541
REMARK       2_bss: 0.1907 0.2435 0.018  1.73  17.6  79.6  38.3 471      0.541
REMARK 2_settarget: 0.1907 0.2435 0.018  1.73  17.6  79.6  38.3 471      0.541
REMARK 2_updatecdl: 0.1907 0.2435 0.018  1.74  17.6  79.6  38.3 471      0.541
REMARK       2_nqh: 0.1907 0.2435 0.018  1.74  17.6  79.6  38.3 471      0.541
REMARK    2_weight: 0.1907 0.2435 0.018  1.74  17.6  79.6  38.3 471      0.541
REMARK    2_checkH: 0.1907 0.2435 0.018  1.74  17.6  79.6  38.3 471      0.541
REMARK    2_xyzrec: 0.1894 0.2356 0.016  1.64  17.6  79.6  38.3 471      0.532
REMARK    2_checkH: 0.1894 0.2356 0.016  1.64  17.6  79.6  38.3 471      0.532
REMARK       2_adp: 0.1865 0.2336 0.016  1.64  15.1  85.8  38.8 471      0.532
REMARK   2_regHadp: 0.1868 0.2340 0.016  1.64  15.1  85.8  38.8 471      0.532
REMARK       2_occ: 0.1865 0.2328 0.016  1.64  15.1  85.8  38.8 471      0.532
REMARK       3_bss: 0.1860 0.2321 0.016  1.64  15.1  85.8  38.8 471      0.532
REMARK 3_settarget: 0.1860 0.2321 0.016  1.64  15.1  85.8  38.8 471      0.532
REMARK 3_updatecdl: 0.1860 0.2321 0.016  1.65  15.1  85.8  38.8 471      0.532
REMARK       3_nqh: 0.1860 0.2321 0.016  1.65  15.1  85.8  38.8 471      0.532
REMARK    3_weight: 0.1860 0.2321 0.016  1.65  15.1  85.8  38.8 471      0.532
REMARK    3_checkH: 0.1860 0.2321 0.016  1.65  15.1  85.8  38.8 471      0.532
REMARK    3_xyzrec: 0.1842 0.2317 0.016  1.69  15.1  85.8  38.8 471      0.539
REMARK    3_checkH: 0.1841 0.2317 0.016  1.69  15.1  85.8  38.8 471      0.539
REMARK       3_adp: 0.1841 0.2317 0.016  1.69  15.1  85.8  38.8 471      0.539
REMARK   3_regHadp: 0.1841 0.2317 0.016  1.69  15.1  85.8  38.8 471      0.539
REMARK       3_occ: 0.1840 0.2319 0.016  1.69  15.1  85.8  38.8 471      0.539
REMARK         end: 0.1841 0.2318 0.016  1.69  15.1  85.8  38.8 471      0.539
REMARK ------------------------------------------------------------------------
REMARK MODEL CONTENT.
REMARK  ELEMENT        ATOM RECORD COUNT   OCCUPANCY SUM
REMARK        C                     2682         2649.10
REMARK        H                     4526         4452.95
REMARK        O                      834          831.71
REMARK        N                      748          736.61
REMARK        S                       30           29.88
REMARK     Cl1-                        1            1.00
REMARK      O1-                       67           65.13
REMARK    TOTAL                     8888         8766.38
REMARK -----------------------------------------------------------------------
REMARK r_free_flags.md5.hexdigest 43e824dbc4057105f993b90bb97328e1
REMARK 
REMARK ---------------------------------------------------------------
REMARK  Atom Name   Residue Name    Residue ID     Chain     Charge  
REMARK ---------------------------------------------------------------
REMARK      C1           DBQ            398          A      -0.1415  
REMARK     C10           DBQ            398          A       0.5841  
REMARK     C11           DBQ            398          A       0.4874  
REMARK      C2           DBQ            398          A      -0.1728  
REMARK      C3           DBQ            398          A      -0.0608  
REMARK      C4           DBQ            398          A      -0.1922  
REMARK      C5           DBQ            398          A       0.613   
REMARK      C6           DBQ            398          A       -0.072  
REMARK      C7           DBQ            398          A      -0.3755  
REMARK      C8           DBQ            398          A       0.1946  
REMARK      C9           DBQ            398          A      -0.1188  
REMARK      N1           DBQ            398          A      -0.0874  
REMARK      N2           DBQ            398          A      -0.4766  
REMARK      N3           DBQ            398          A      -0.5941  
REMARK      N4           DBQ            398          A      -0.4696  
REMARK      N5           DBQ            398          A      -0.4532  
REMARK      O1           DBQ            398          A       -0.655  
REMARK      O2           DBQ            398          A      -0.6516  
REMARK      H1           DBQ            398          A       0.1922  
REMARK      H2           DBQ            398          A       0.1974  
REMARK     H61           DBQ            398          A       0.1502  
REMARK     H62           DBQ            398          A        0.16   
REMARK     H71           DBQ            398          A       0.1764  
REMARK     H72           DBQ            398          A       0.1705  
REMARK     HN1           DBQ            398          A       0.3214  
REMARK     HN2           DBQ            398          A       0.3327  
REMARK     HN3           DBQ            398          A       0.2973  
REMARK     HN5           DBQ            398          A       0.3408  
REMARK     HN5           DBQ            398          A       0.3182  
REMARK      C1           DBQ            401          B      -0.1525  
REMARK     C10           DBQ            401          B       0.5904  
REMARK     C11           DBQ            401          B       0.4499  
REMARK      C2           DBQ            401          B      -0.1689  
REMARK      C3           DBQ            401          B      -0.0989  
REMARK      C4           DBQ            401          B      -0.1656  
REMARK      C5           DBQ            401          B       0.6089  
REMARK      C6           DBQ            401          B      -0.0592  
REMARK      C7           DBQ            401          B      -0.3829  
REMARK      C8           DBQ            401          B       0.2442  
REMARK      C9           DBQ            401          B      -0.1789  
REMARK      N1           DBQ            401          B      -0.0659  
REMARK      N2           DBQ            401          B       -0.483  
REMARK      N3           DBQ            401          B      -0.5918  
REMARK      N4           DBQ            401          B      -0.4287  
REMARK      N5           DBQ            401          B      -0.4933  
REMARK      O1           DBQ            401          B      -0.6249  
REMARK      O2           DBQ            401          B      -0.6528  
REMARK      H1           DBQ            401          B       0.1792  
REMARK      H2           DBQ            401          B       0.1825  
REMARK     H61           DBQ            401          B       0.143   
REMARK     H62           DBQ            401          B       0.1635  
REMARK     H71           DBQ            401          B       0.1756  
REMARK     H72           DBQ            401          B       0.1821  
REMARK     HN1           DBQ            401          B       0.326   
REMARK     HN2           DBQ            401          B       0.3336  
REMARK     HN3           DBQ            401          B       0.3198  
REMARK     HN5           DBQ            401          B       0.3242  
REMARK     HN5           DBQ            401          B       0.2896  
REMARK ---------------------------------------------------------------
REMARK IF THIS FILE IS FOR PDB DEPOSITION: REMOVE ALL FROM THIS LINE UP.
REMARK   3
REMARK   3 REFINEMENT.
REMARK   3   PROGRAM     : PHENIX (1.11.1_2575: ???)
REMARK   3   AUTHORS     : Adams,Afonine,Bunkoczi,Burnley,Chen,Dar,Davis,
REMARK   3               : Draizen,Echols,Gildea,Gros,Grosse-Kunstleve,Headd,
REMARK   3               : Hintze,Hung,Ioerger,Liebschner,McCoy,McKee,Moriarty,
REMARK   3               : Oeffner,Poon,Read,Richardson,Richardson,Sacchettini,
REMARK   3               : Sauter,Sobolev,Storoni,Terwilliger,Williams,Zwart
REMARK   3
REMARK   3  REFINEMENT TARGET : ML
REMARK   3  
REMARK   3  DATA USED IN REFINEMENT.
REMARK   3   RESOLUTION RANGE HIGH (ANGSTROMS) : 2.100   
REMARK   3   RESOLUTION RANGE LOW  (ANGSTROMS) : 46.570  
REMARK   3   MIN(FOBS/SIGMA_FOBS)              : 1.38  
REMARK   3   COMPLETENESS FOR RANGE        (%) : 99.65 
REMARK   3   NUMBER OF REFLECTIONS             : 32286     
REMARK   3   NUMBER OF REFLECTIONS (NON-ANOMALOUS) : 32286     
REMARK   3  
REMARK   3  FIT TO DATA USED IN REFINEMENT.
REMARK   3   R VALUE     (WORKING + TEST SET) : 0.1866
REMARK   3   R VALUE            (WORKING SET) : 0.1841
REMARK   3   FREE R VALUE                     : 0.2318
REMARK   3   FREE R VALUE TEST SET SIZE   (%) : 5.02  
REMARK   3   FREE R VALUE TEST SET COUNT      : 1621      
REMARK   3  
REMARK   3  FIT TO DATA USED IN REFINEMENT (IN BINS).
REMARK   3   BIN  RESOLUTION RANGE  COMPL.    NWORK NFREE   RWORK  RFREE  CCWORK CCFREE
REMARK   3     1 46.5818 -  4.8063    1.00     2664   137  0.1797 0.2050   0.914  0.915
REMARK   3     2  4.8063 -  3.8154    1.00     2604   138  0.1492 0.1675   0.938  0.921
REMARK   3     3  3.8154 -  3.3333    1.00     2563   153  0.1787 0.2546   0.918  0.844
REMARK   3     4  3.3333 -  3.0286    1.00     2568   125  0.2026 0.2532   0.892  0.793
REMARK   3     5  3.0286 -  2.8115    1.00     2539   150  0.1986 0.2635   0.899  0.803
REMARK   3     6  2.8115 -  2.6458    1.00     2559   127  0.1916 0.2444   0.899  0.829
REMARK   3     7  2.6458 -  2.5133    1.00     2538   136  0.1857 0.2440   0.907  0.829
REMARK   3     8  2.5133 -  2.4039    1.00     2541   146  0.1879 0.2621   0.902  0.762
REMARK   3     9  2.4039 -  2.3114    1.00     2542   135  0.1960 0.2527   0.878  0.837
REMARK   3    10  2.3114 -  2.2316    1.00     2525   116  0.2083 0.2535   0.865  0.829
REMARK   3    11  2.2316 -  2.1618    0.99     2524   130  0.2284 0.3190   0.833  0.617
REMARK   3    12  2.1618 -  2.1000    0.98     2498   128  0.2389 0.3159   0.801  0.645
REMARK   3  
REMARK   3  BULK SOLVENT MODELLING.
REMARK   3   METHOD USED        : FLAT BULK SOLVENT MODEL
REMARK   3   SOLVENT RADIUS     : 1.11    
REMARK   3   SHRINKAGE RADIUS   : 0.90    
REMARK   3   GRID STEP FACTOR   : 4.00    
REMARK   3  
REMARK   3  ERROR ESTIMATES.
REMARK   3   COORDINATE ERROR (MAXIMUM-LIKELIHOOD BASED)     : 0.27    
REMARK   3   PHASE ERROR (DEGREES, MAXIMUM-LIKELIHOOD BASED) : 24.09   
REMARK   3  
REMARK   3  STRUCTURE FACTORS CALCULATION ALGORITHM : FFT
REMARK   3  
REMARK   3  RESTRAINTS LIBRARY
REMARK   3    GEOSTD + MON.LIB. + CDL v1.2
REMARK   3  
REMARK   3  DEVIATIONS FROM IDEAL VALUES.
REMARK   3                 RMSD     MAX  COUNT
REMARK   3   BOND      :  0.016   0.117   4304
REMARK   3   ANGLE     :  1.690  15.202   5821
REMARK   3   CHIRALITY :  0.078   0.362    630
REMARK   3   PLANARITY :  0.009   0.067    749
REMARK   3   DIHEDRAL  : 17.927 179.701   2573
REMARK   3   MIN NONBONDED DISTANCE : 2.216 
REMARK   3  
REMARK   3  MOLPROBITY STATISTICS.
REMARK   3   ALL-ATOM CLASHSCORE : 5.75
REMARK   3   RAMACHANDRAN PLOT:
REMARK   3     OUTLIERS : 0.40  %
REMARK   3     ALLOWED  : 3.36  %
REMARK   3     FAVORED  : 96.25 %
REMARK   3   ROTAMER OUTLIERS : 4.68 %
REMARK   3   CBETA DEVIATIONS : 0
REMARK   3   PEPTIDE PLANE:
REMARK   3     CIS-PROLINE     : 2
REMARK   3     CIS-GENERAL     : 0
REMARK   3     TWISTED PROLINE : 0
REMARK   3     TWISTED GENERAL : 0
REMARK   3  
REMARK   3  ATOMIC DISPLACEMENT PARAMETERS.
REMARK   3   WILSON B : 34.18
REMARK   3   RMS(B_ISO_OR_EQUIVALENT_BONDED) : 5.21
REMARK   3   ATOMS          NUMBER OF ATOMS
REMARK   3                    ISO.  ANISO. 
REMARK   3    ALL         :   8888       0
REMARK   3    ALL (NO H)  :   4362       0
REMARK   3    SOLVENT     :    157       0
REMARK   3    NON-SOLVENT :   4205       0
REMARK   3    HYDROGENS   :   4526       0
REMARK   3
REMARK   3
REMARK   3   OTHER REFINEMENT REMARKS:
REMARK   3   XRAY REFINEMENT USING QUANTUM MECHANICAL FUNCTIONAL
REMARK   3   PROGRAM      :QuantumBio DivCon 6 build-7.1.1-b4015.17
REMARK   3   AUTHORS      :BORBULEVYCH O.Y., PLUMLEY J., 
REMARK   3                :MARTIN, R.I., WESTERHOFF L.M. 
REMARK   3
REMARK   3   REFERENCE     :BORBULEVYCH O.Y., PLUMLEY J.A.,
REMARK   3                 :MARTIN, R.I., MERZ, K.M.,  WESTERHOFF L.M.
REMARK   3                 :ACTA CRYSTLLOGRAPHICA SECTION D, 2014, 
REMARK   3                 :V. D70, pp. 1233-1247
REMARK   3   QM METHOD(HAMILTONIAN): PM6
REMARK   3   REGION QM REFINEMENT: 
REMARK   3      MAIN/BUFFER QM REGION RADII (A): 3.0 / 2.5
REMARK   3      LIGAND / STRAIN ENERGY: DBQ_A_398 / 5.66 KCAL/MOLE
REMARK   3      LIGAND / STRAIN ENERGY: DBQ_B_401 / 3.54 KCAL/MOLE
REMARK   3
HELIX    1   1 GLU A  123  ASP A  125  5               Generated by MOE    3
HELIX    2   2 GLU A  169  SER A  183  1               Generated by MOE   15
HELIX    3   3 LEU A  213  HIS A  220  1               Generated by MOE    8
HELIX    4   4 GLN A  221  HIS A  223  5               Generated by MOE    3
HELIX    5   5 LEU A  226  SER A  245  1               Generated by MOE   20
HELIX    6   6 ALA A  255  ASN A  257  5               Generated by MOE    3
HELIX    7   7 PHE A  294  TRP A  296  5               Generated by MOE    3
HELIX    8   8 PRO A  299  THR A  304  1               Generated by MOE    6
HELIX    9   9 HIS A  309  PHE A  324  1               Generated by MOE   16
HELIX   10  10 GLY A  336  ASP A  344  1               Generated by MOE    9
HELIX   11  11 GLN A  358  CYS A  367  1               Generated by MOE   10
HELIX   12  12 PRO A  372  ASP A  374  5               Generated by MOE    3
HELIX   13  13 PHE A  378  ALA A  388  1               Generated by MOE   11
HELIX   14  14 GLU B  123  ASP B  125  5               Generated by MOE    3
HELIX   15  15 MET B  171  HIS B  182  1               Generated by MOE   12
HELIX   16  16 LEU B  213  ARG B  218  1               Generated by MOE    6
HELIX   17  17 LEU B  226  SER B  245  1               Generated by MOE   20
HELIX   18  18 ALA B  255  ASN B  257  5               Generated by MOE    3
HELIX   19  19 PHE B  294  TRP B  296  5               Generated by MOE    3
HELIX   20  20 PRO B  299  THR B  304  1               Generated by MOE    6
HELIX   21  21 HIS B  309  PHE B  324  1               Generated by MOE   16
HELIX   22  22 GLY B  336  ASP B  344  1               Generated by MOE    9
HELIX   23  23 GLN B  358  CYS B  367  1               Generated by MOE   10
HELIX   24  24 PRO B  372  ASP B  374  5               Generated by MOE    3
HELIX   25  25 PHE B  378  GLU B  387  1               Generated by MOE   10
SHEET    1       CYS A 119  LEU A 120                  Generated by MOE
SHEET    2       LEU A 126  GLY A 135                  Generated by MOE
SHEET    3       GLY A 138  ASP A 146                  Generated by MOE
SHEET    4       THR A 152  LYS A 158                  Generated by MOE
SHEET    5       LEU A 192  TYR A 193                  Generated by MOE
SHEET    6       GLY A 194  VAL A 195                  Generated by MOE
SHEET    7       VAL A 196  VAL A 196                  Generated by MOE
SHEET    8       LYS A 202  THR A 205                  Generated by MOE
SHEET    9       PHE A 248  ILE A 249                  Generated by MOE
SHEET   10       LEU A 258  THR A 262                  Generated by MOE
SHEET   11       LEU A 265  LYS A 267                  Generated by MOE
SHEET   12       ILE A 268  ILE A 268                  Generated by MOE
SHEET   13       ARG A 275  ALA A 276                  Generated by MOE
SHEET   14       TYR A 284  VAL A 285                  Generated by MOE
SHEET   15       THR A 306  PHE A 307                  Generated by MOE
SHEET   16       CYS B 119  LEU B 120                  Generated by MOE
SHEET   17       LEU B 126  ASP B 134                  Generated by MOE
SHEET   18       VAL B 139  ASP B 146                  Generated by MOE
SHEET   19       THR B 152  CYS B 159                  Generated by MOE
SHEET   20       LEU B 192  TYR B 193                  Generated by MOE
SHEET   21       GLY B 194  VAL B 195                  Generated by MOE
SHEET   22       VAL B 196  VAL B 196                  Generated by MOE
SHEET   23       LYS B 202  GLU B 206                  Generated by MOE
SHEET   24       PHE B 248  ILE B 249                  Generated by MOE
SHEET   25       LEU B 258  LEU B 260                  Generated by MOE
SHEET   26       VAL B 266  LYS B 267                  Generated by MOE
SHEET   27       ILE B 268  ILE B 268                  Generated by MOE
SHEET   28       ARG B 275  ALA B 276                  Generated by MOE
SHEET   29       HIS B 283  VAL B 285                  Generated by MOE
SHEET   30       THR B 306  SER B 308                  Generated by MOE
CRYST1   81.552   42.918   85.149  90.00 112.02  90.00 P 1 21 1
SCALE1      0.012262  0.000000  0.004959        0.00000
SCALE2      0.000000  0.023300  0.000000        0.00000
SCALE3      0.000000  0.000000  0.012668        0.00000
ATOM      1  N   LEU A 117       3.911  11.754  57.299  1.00 62.09           N
ATOM      2  CA  LEU A 117       3.806  11.069  56.004  1.00 61.32           C
ATOM      3  C   LEU A 117       5.150  10.975  55.257  1.00 51.43           C
ATOM      4  O   LEU A 117       6.122  11.655  55.598  1.00 56.39           O
ATOM      5  CB  LEU A 117       2.789  11.784  55.115  1.00 58.83           C
ATOM      6  CG  LEU A 117       1.992  10.940  54.111  1.00 72.31           C
ATOM      7  CD1 LEU A 117       0.989  10.018  54.830  1.00 64.09           C
ATOM      8  CD2 LEU A 117       1.260  11.829  53.079  1.00 58.41           C
ATOM      9  H1  LEU A 117       3.057  11.748  57.742  1.00 74.51           H
ATOM     10  H2  LEU A 117       4.189  12.662  57.163  1.00 74.51           H
ATOM     11  HA  LEU A 117       3.483  10.168  56.154  1.00 73.58           H
ATOM     12  HB2 LEU A 117       3.271  12.446  54.599  1.00 70.60           H
ATOM     13  HB3 LEU A 117       2.148  12.232  55.690  1.00 70.60           H
ATOM     14  HG  LEU A 117       2.612  10.376  53.621  1.00 86.77           H
ATOM     15 HD11 LEU A 117       1.475   9.435  55.434  1.00 76.91           H
ATOM     16 HD12 LEU A 117       0.365  10.565  55.333  1.00 76.91           H
ATOM     17 HD13 LEU A 117       0.510   9.491  54.171  1.00 76.91           H
ATOM     18 HD21 LEU A 117       0.639  12.403  53.558  1.00 70.09           H
ATOM     19 HD22 LEU A 117       1.908  12.367  52.597  1.00 70.09           H
ATOM     20 HD23 LEU A 117       0.771  11.264  52.457  1.00 70.09           H
ATOM     21  N   THR A 118       5.203  10.086  54.266  1.00 51.31           N
ATOM     22  CA  THR A 118       6.305  10.014  53.314  1.00 45.28           C
ATOM     23  C   THR A 118       5.715   9.944  51.914  1.00 44.48           C
ATOM     24  O   THR A 118       4.897   9.062  51.641  1.00 43.43           O
ATOM     25  CB  THR A 118       7.212   8.797  53.530  1.00 40.44           C
ATOM     26  OG1 THR A 118       7.711   8.761  54.862  1.00 48.46           O
ATOM     27  CG2 THR A 118       8.386   8.861  52.596  1.00 43.86           C
ATOM     28  H   THR A 118       4.596   9.492  54.129  1.00 61.57           H
ATOM     29  HA  THR A 118       6.845  10.819  53.373  1.00 54.34           H
ATOM     30  HB  THR A 118       6.723   7.980  53.345  1.00 48.52           H
ATOM     31  HG1 THR A 118       7.530   8.014  55.202  1.00 58.15           H
ATOM     32 HG21 THR A 118       8.945   8.073  52.713  1.00 52.63           H
ATOM     33 HG22 THR A 118       8.086   8.896  51.675  1.00 52.63           H
ATOM     34 HG23 THR A 118       8.904   9.660  52.783  1.00 52.63           H
ATOM     35  N   CYS A 119       6.135  10.868  51.053  1.00 38.32           N
ATOM     36  CA  CYS A 119       5.644  11.031  49.687  1.00 44.54           C
ATOM     37  C   CYS A 119       6.598  10.463  48.644  1.00 41.03           C
ATOM     38  O   CYS A 119       7.819  10.418  48.837  1.00 35.18           O
ATOM     39  CB  CYS A 119       5.479  12.508  49.337  1.00 39.92           C
ATOM     40  SG  CYS A 119       4.328  13.391  50.337  1.00 68.99           S
ATOM     41  H   CYS A 119       6.739  11.444  51.251  1.00 45.98           H
ATOM     42  HA  CYS A 119       4.784  10.597  49.592  1.00 53.45           H
ATOM     43  HB2 CYS A 119       6.342  12.945  49.432  1.00 47.91           H
ATOM     44  HB3 CYS A 119       5.192  12.561  48.415  1.00 47.91           H
ATOM     45  HG  CYS A 119       4.356  14.513  49.910  1.00 82.78           H
ATOM     46  N   LEU A 120       6.025  10.100  47.499  1.00 38.62           N
ATOM     47  CA  LEU A 120       6.756  10.131  46.241  1.00 36.95           C
ATOM     48  C   LEU A 120       6.826  11.565  45.766  1.00 38.22           C
ATOM     49  O   LEU A 120       5.834  12.299  45.825  1.00 40.52           O
ATOM     50  CB  LEU A 120       6.079   9.272  45.188  1.00 49.07           C
ATOM     51  CG  LEU A 120       5.863   7.815  45.519  1.00 39.17           C
ATOM     52  CD1 LEU A 120       5.687   7.052  44.201  1.00 44.98           C
ATOM     53  CD2 LEU A 120       7.016   7.260  46.336  1.00 43.40           C
ATOM     54  H   LEU A 120       5.221   9.815  47.421  1.00 46.34           H
ATOM     55  HA  LEU A 120       7.662   9.813  46.367  1.00 44.34           H
ATOM     56  HB2 LEU A 120       5.204   9.653  45.008  1.00 58.89           H
ATOM     57  HB3 LEU A 120       6.620   9.305  44.381  1.00 58.89           H
ATOM     58  HG  LEU A 120       5.051   7.735  46.043  1.00 47.00           H
ATOM     59 HD11 LEU A 120       5.545   6.111  44.388  1.00 53.97           H
ATOM     60 HD12 LEU A 120       4.923   7.417  43.726  1.00 53.97           H
ATOM     61 HD13 LEU A 120       6.487   7.168  43.662  1.00 53.97           H
ATOM     62 HD21 LEU A 120       6.861   6.318  46.495  1.00 52.08           H
ATOM     63 HD22 LEU A 120       7.837   7.383  45.830  1.00 52.08           H
ATOM     64 HD23 LEU A 120       7.069   7.732  47.182  1.00 52.08           H
ATOM     65  N   ILE A 121       8.007  11.982  45.340  1.00 39.76           N
ATOM     66  CA  ILE A 121       8.215  13.338  44.864  1.00 40.27           C
ATOM     67  C   ILE A 121       8.684  13.238  43.422  1.00 43.98           C
ATOM     68  O   ILE A 121       9.427  12.318  43.066  1.00 40.20           O
ATOM     69  CB  ILE A 121       9.219  14.107  45.748  1.00 40.64           C
ATOM     70  CG1 ILE A 121       8.640  14.356  47.146  1.00 35.87           C
ATOM     71  CG2 ILE A 121       9.556  15.455  45.121  1.00 45.57           C
ATOM     72  CD1 ILE A 121       9.702  14.676  48.215  1.00 37.61           C
ATOM     73  H   ILE A 121       8.711  11.493  45.313  1.00 47.72           H
ATOM     74  HA  ILE A 121       7.375  13.819  44.876  1.00 48.32           H
ATOM     75  HB  ILE A 121      10.029  13.576  45.833  1.00 48.77           H
ATOM     76 HG12 ILE A 121       8.044  15.117  47.097  1.00 43.04           H
ATOM     77 HG13 ILE A 121       8.142  13.571  47.429  1.00 43.04           H
ATOM     78 HG21 ILE A 121      10.175  15.927  45.696  1.00 54.68           H
ATOM     79 HG22 ILE A 121       9.968  15.311  44.255  1.00 54.68           H
ATOM     80 HG23 ILE A 121       8.740  15.969  45.018  1.00 54.68           H
ATOM     81 HD11 ILE A 121       9.256  14.837  49.064  1.00 45.13           H
ATOM     82 HD12 ILE A 121      10.308  13.923  48.293  1.00 45.13           H
ATOM     83 HD13 ILE A 121      10.196  15.468  47.953  1.00 45.13           H
ATOM     84  N   GLY A 122       8.190  14.139  42.577  1.00 45.34           N
ATOM     85  CA  GLY A 122       8.573  14.149  41.185  1.00 44.24           C
ATOM     86  C   GLY A 122       9.795  15.028  41.020  1.00 44.93           C
ATOM     87  O   GLY A 122       9.942  16.033  41.714  1.00 45.17           O
ATOM     88  H   GLY A 122       7.617  14.746  42.783  1.00 54.41           H
ATOM     89  HA2 GLY A 122       8.765  13.247  40.893  1.00 53.09           H
ATOM     90  HA3 GLY A 122       7.851  14.513  40.654  1.00 53.09           H
ATOM     91  N   GLU A 123      10.697  14.618  40.114  1.00 46.78           N
ATOM     92  CA  GLU A 123      11.886  15.429  39.876  1.00 44.57           C
ATOM     93  C   GLU A 123      11.501  16.881  39.595  1.00 50.52           C
ATOM     94  O   GLU A 123      12.214  17.814  39.992  1.00 56.82           O
ATOM     95  CB  GLU A 123      12.719  14.830  38.734  1.00 57.17           C
ATOM     96  CG  GLU A 123      12.667  15.607  37.424  1.00 66.10           C
ATOM     97  CD  GLU A 123      13.375  14.899  36.292  1.00 71.43           C
ATOM     98  OE1 GLU A 123      13.030  13.718  36.017  1.00 72.34           O
ATOM     99  OE2 GLU A 123      14.268  15.536  35.682  1.00 68.55           O1-
ATOM    100  H   GLU A 123      10.644  13.897  39.645  1.00 56.13           H
ATOM    101  HA  GLU A 123      12.432  15.408  40.673  1.00 53.48           H
ATOM    102  HB2 GLU A 123      13.648  14.804  39.007  1.00 68.60           H
ATOM    103  HB3 GLU A 123      12.412  13.925  38.557  1.00 68.60           H
ATOM    104  HG2 GLU A 123      11.740  15.731  37.162  1.00 79.32           H
ATOM    105  HG3 GLU A 123      13.107  16.463  37.533  1.00 79.32           H
ATOM    106  N   LYS A 124      10.355  17.091  38.949  1.00 50.05           N
ATOM    107  CA  LYS A 124       9.901  18.437  38.612  1.00 51.27           C
ATOM    108  C   LYS A 124       9.782  19.349  39.836  1.00 53.62           C
ATOM    109  O   LYS A 124       9.970  20.564  39.711  1.00 64.99           O
ATOM    110  CB  LYS A 124       8.561  18.351  37.862  1.00 49.30           C
ATOM    111  CG  LYS A 124       8.686  17.749  36.469  0.50 56.48           C
ATOM    112  CD  LYS A 124       7.454  18.010  35.618  0.55 47.46           C
ATOM    113  CE  LYS A 124       7.597  17.362  34.237  1.00 53.97           C
ATOM    114  NZ  LYS A 124       6.374  17.594  33.406  0.50 54.53           N1+
ATOM    115  H   LYS A 124       9.830  16.466  38.676  1.00 60.06           H
ATOM    116  HA  LYS A 124      10.547  18.836  38.008  1.00 61.52           H
ATOM    117  HB2 LYS A 124       7.956  17.785  38.366  1.00 59.16           H
ATOM    118  HB3 LYS A 124       8.187  19.240  37.771  1.00 59.16           H
ATOM    119  HG2 LYS A 124       9.449  18.149  36.023  0.01 67.78           H
ATOM    120  HG3 LYS A 124       8.805  16.789  36.543  1.00 67.78           H
ATOM    121  HD2 LYS A 124       6.668  17.650  36.057  1.00 56.95           H
ATOM    122  HD3 LYS A 124       7.354  18.967  35.494  0.01 56.95           H
ATOM    123  HE2 LYS A 124       8.353  17.756  33.772  0.01 64.76           H
ATOM    124  HE3 LYS A 124       7.721  16.405  34.336  0.01 64.76           H
ATOM    125  HZ1 LYS A 124       6.468  17.211  32.608  1.00 65.43           H
ATOM    126  HZ2 LYS A 124       5.660  17.248  33.811  0.01 65.43           H
ATOM    127  HZ3 LYS A 124       6.242  18.467  33.292  0.01 65.43           H
ATOM    128  N   ASP A 125       9.472  18.819  41.021  1.00 45.62           N
ATOM    129  CA  ASP A 125       9.257  19.681  42.183  1.00 53.66           C
ATOM    130  C   ASP A 125      10.432  19.691  43.172  1.00 50.54           C
ATOM    131  O   ASP A 125      10.241  20.026  44.356  1.00 48.76           O
ATOM    132  CB  ASP A 125       7.964  19.286  42.893  1.00 47.77           C
ATOM    133  CG  ASP A 125       6.749  19.509  42.026  1.00 62.69           C
ATOM    134  OD1 ASP A 125       6.138  18.480  41.664  1.00 52.79           O
ATOM    135  OD2 ASP A 125       6.443  20.692  41.676  1.00 58.76           O1-
ATOM    136  H   ASP A 125       9.365  17.981  41.176  1.00 54.75           H
ATOM    137  HA  ASP A 125       9.131  20.590  41.868  1.00 64.39           H
ATOM    138  HB2 ASP A 125       7.998  18.337  43.100  1.00 57.32           H
ATOM    139  HB3 ASP A 125       7.855  19.801  43.703  1.00 57.32           H
ATOM    140  N   LEU A 126      11.645  19.384  42.709  1.00 45.76           N
ATOM    141  CA  LEU A 126      12.825  19.316  43.579  1.00 53.76           C
ATOM    142  C   LEU A 126      13.985  20.010  42.882  1.00 57.55           C
ATOM    143  O   LEU A 126      14.531  19.479  41.907  1.00 67.88           O
ATOM    144  CB  LEU A 126      13.189  17.868  43.920  1.00 45.84           C
ATOM    145  CG  LEU A 126      14.311  17.605  44.918  1.00 49.38           C
ATOM    146  CD1 LEU A 126      13.945  18.139  46.291  1.00 50.27           C
ATOM    147  CD2 LEU A 126      14.561  16.143  45.011  1.00 39.83           C
ATOM    148  H   LEU A 126      11.814  19.210  41.885  1.00 54.91           H
ATOM    149  HA  LEU A 126      12.644  19.787  44.408  1.00 64.52           H
ATOM    150  HB2 LEU A 126      12.401  17.439  44.287  1.00 55.01           H
ATOM    151  HB3 LEU A 126      13.439  17.417  43.099  1.00 55.01           H
ATOM    152  HG  LEU A 126      15.129  18.033  44.615  1.00 59.26           H
ATOM    153 HD11 LEU A 126      14.671  17.943  46.905  1.00 60.33           H
ATOM    154 HD12 LEU A 126      13.810  19.098  46.235  1.00 60.33           H
ATOM    155 HD13 LEU A 126      13.133  17.701  46.589  1.00 60.33           H
ATOM    156 HD21 LEU A 126      15.263  15.993  45.662  1.00 47.80           H
ATOM    157 HD22 LEU A 126      13.748  15.694  45.290  1.00 47.80           H
ATOM    158 HD23 LEU A 126      14.844  15.822  44.144  1.00 47.80           H
ATOM    159  N   ARG A 127      14.354  21.190  43.383  1.00 54.35           N
ATOM    160  CA  ARG A 127      15.518  21.932  42.918  1.00 55.93           C
ATOM    161  C   ARG A 127      16.694  21.717  43.858  1.00 56.79           C
ATOM    162  O   ARG A 127      16.583  21.941  45.066  1.00 50.12           O
ATOM    163  CB  ARG A 127      15.203  23.420  42.831  1.00 59.38           C
ATOM    164  CG  ARG A 127      14.669  23.824  41.471  1.00 69.13           C
ATOM    165  CD  ARG A 127      13.837  25.069  41.543  1.00 62.59           C
ATOM    166  NE  ARG A 127      12.541  24.845  42.183  1.00 62.62           N
ATOM    167  CZ  ARG A 127      12.166  25.368  43.350  1.00 64.18           C
ATOM    168  NH1 ARG A 127      12.985  26.155  44.039  1.00 69.93           N
ATOM    169  NH2 ARG A 127      10.959  25.107  43.832  1.00 59.37           N1+
ATOM    170  H   ARG A 127      13.924  21.601  44.002  1.00 65.22           H
ATOM    171  HA  ARG A 127      15.772  21.621  42.034  1.00 67.12           H
ATOM    172  HB2 ARG A 127      14.545  23.648  43.505  1.00 71.26           H
ATOM    173  HB3 ARG A 127      16.023  23.914  42.988  1.00 71.26           H
ATOM    174  HG2 ARG A 127      15.418  24.002  40.878  1.00 82.96           H
ATOM    175  HG3 ARG A 127      14.122  23.108  41.110  1.00 82.96           H
ATOM    176  HD2 ARG A 127      14.329  25.746  42.024  1.00 75.11           H
ATOM    177  HD3 ARG A 127      13.667  25.372  40.637  1.00 75.11           H
ATOM    178  HE  ARG A 127      11.987  24.319  41.784  1.00 75.15           H
ATOM    179 HH11 ARG A 127      13.768  26.342  43.742  1.00 83.92           H
ATOM    180 HH12 ARG A 127      12.722  26.484  44.788  1.00 83.92           H
ATOM    181 HH21 ARG A 127      10.425  24.596  43.390  1.00 71.24           H
ATOM    182 HH22 ARG A 127      10.712  25.440  44.587  1.00 71.24           H
ATOM    183  N   LEU A 128      17.826  21.341  43.291  1.00 57.20           N
ATOM    184  CA  LEU A 128      19.002  20.947  44.047  1.00 54.05           C
ATOM    185  C   LEU A 128      20.039  22.066  44.041  1.00 55.96           C
ATOM    186  O   LEU A 128      20.159  22.811  43.062  1.00 56.40           O
ATOM    187  CB  LEU A 128      19.585  19.682  43.436  1.00 58.04           C
ATOM    188  CG  LEU A 128      18.647  18.488  43.316  1.00 51.03           C
ATOM    189  CD1 LEU A 128      17.898  18.524  41.979  1.00 58.36           C
ATOM    190  CD2 LEU A 128      19.464  17.192  43.488  1.00 46.46           C
ATOM    191  H   LEU A 128      17.940  21.314  42.439  1.00 68.64           H
ATOM    192  HA  LEU A 128      18.755  20.755  44.966  1.00 64.86           H
ATOM    193  HB2 LEU A 128      19.880  19.896  42.539  1.00 69.65           H
ATOM    194  HB3 LEU A 128      20.343  19.407  43.970  1.00 69.65           H
ATOM    195  HG  LEU A 128      17.990  18.534  44.030  1.00 61.23           H
ATOM    196 HD11 LEU A 128      17.320  17.746  41.921  1.00 70.03           H
ATOM    197 HD12 LEU A 128      17.366  19.333  41.921  1.00 70.03           H
ATOM    198 HD13 LEU A 128      18.538  18.504  41.252  1.00 70.03           H
ATOM    199 HD21 LEU A 128      18.870  16.428  43.440  1.00 55.75           H
ATOM    200 HD22 LEU A 128      20.126  17.140  42.781  1.00 55.75           H
ATOM    201 HD23 LEU A 128      19.907  17.203  44.349  1.00 55.75           H
ATOM    202  N   LEU A 129      20.794  22.189  45.141  1.00 51.01           N
ATOM    203  CA  LEU A 129      21.825  23.234  45.227  1.00 54.25           C
ATOM    204  C   LEU A 129      23.174  22.702  45.728  1.00 56.04           C
ATOM    205  O   LEU A 129      23.630  21.662  45.248  1.00 53.08           O
ATOM    206  CB  LEU A 129      21.328  24.386  46.114  1.00 56.43           C
ATOM    207  CG  LEU A 129      20.010  25.067  45.702  1.00 65.22           C
ATOM    208  CD1 LEU A 129      19.120  25.417  46.932  1.00 61.02           C
ATOM    209  CD2 LEU A 129      20.296  26.324  44.872  1.00 70.42           C
ATOM    210  H   LEU A 129      20.729  21.688  45.837  1.00 61.21           H
ATOM    211  HA  LEU A 129      21.975  23.603  44.343  1.00 65.10           H
ATOM    212  HB2 LEU A 129      21.214  24.050  47.016  1.00 67.71           H
ATOM    213  HB3 LEU A 129      22.007  25.076  46.106  1.00 67.71           H
ATOM    214  HG  LEU A 129      19.503  24.463  45.136  1.00 78.27           H
ATOM    215 HD11 LEU A 129      18.312  25.856  46.621  1.00 73.22           H
ATOM    216 HD12 LEU A 129      18.887  24.602  47.404  1.00 73.22           H
ATOM    217 HD13 LEU A 129      19.609  26.011  47.525  1.00 73.22           H
ATOM    218 HD21 LEU A 129      19.453  26.740  44.629  1.00 84.50           H
ATOM    219 HD22 LEU A 129      20.824  26.941  45.403  1.00 84.50           H
ATOM    220 HD23 LEU A 129      20.788  26.075  44.073  1.00 84.50           H
ATOM    221  N   GLU A 130      23.824  23.427  46.657  1.00 53.64           N
ATOM    222  CA  GLU A 130      25.174  23.134  47.164  1.00 56.36           C
ATOM    223  C   GLU A 130      25.316  21.715  47.732  1.00 59.94           C
ATOM    224  O   GLU A 130      24.372  21.155  48.297  1.00 54.59           O
ATOM    225  CB  GLU A 130      25.508  24.146  48.276  1.00 59.25           C
ATOM    226  CG  GLU A 130      24.228  24.692  49.008  1.00 60.71           C
ATOM    227  CD  GLU A 130      24.471  25.351  50.362  1.00 69.69           C
ATOM    228  OE1 GLU A 130      25.526  25.096  50.993  1.00 78.97           O
ATOM    229  OE2 GLU A 130      23.582  26.126  50.802  1.00 69.21           O1-
ATOM    230  H   GLU A 130      23.499  24.143  46.984  1.00 64.37           H
ATOM    231  HA  GLU A 130      25.826  23.256  46.454  1.00 67.63           H
ATOM    232  HB2 GLU A 130      26.070  23.705  48.933  1.00 71.10           H
ATOM    233  HB3 GLU A 130      25.983  24.898  47.889  1.00 71.10           H
ATOM    234  HG2 GLU A 130      23.807  25.361  48.447  1.00 72.85           H
ATOM    235  HG3 GLU A 130      23.618  23.953  49.151  1.00 72.85           H
ATOM    236  N   LYS A 131      26.526  21.147  47.613  1.00 56.03           N
ATOM    237  CA  LYS A 131      26.941  19.994  48.421  1.00 57.32           C
ATOM    238  C   LYS A 131      26.993  20.391  49.906  1.00 60.57           C
ATOM    239  O   LYS A 131      27.302  21.540  50.229  1.00 69.06           O
ATOM    240  CB  LYS A 131      28.320  19.500  47.960  1.00 55.27           C
ATOM    241  CG  LYS A 131      28.400  18.913  46.535  1.00 62.24           C
ATOM    242  CD  LYS A 131      29.741  19.269  45.808  1.00 71.28           C
ATOM    243  CE  LYS A 131      29.663  19.081  44.294  1.00 74.44           C
ATOM    244  NZ  LYS A 131      31.002  19.016  43.602  1.00 69.67           N1+
ATOM    245  H   LYS A 131      27.130  21.421  47.063  1.00 67.24           H
ATOM    246  HA  LYS A 131      26.304  19.275  48.282  1.00 68.78           H
ATOM    247  HB2 LYS A 131      28.918  20.261  47.967  1.00 66.32           H
ATOM    248  HB3 LYS A 131      28.640  18.829  48.581  1.00 66.32           H
ATOM    249  HG2 LYS A 131      28.373  17.944  46.609  1.00 74.69           H
ATOM    250  HG3 LYS A 131      27.662  19.230  45.991  1.00 74.69           H
ATOM    251  HD2 LYS A 131      29.969  20.196  45.976  1.00 85.53           H
ATOM    252  HD3 LYS A 131      30.450  18.689  46.132  1.00 85.53           H
ATOM    253  HE2 LYS A 131      29.186  18.258  44.096  1.00 89.32           H
ATOM    254  HE3 LYS A 131      29.183  19.836  43.916  1.00 89.32           H
ATOM    255  HZ1 LYS A 131      30.885  18.927  42.722  1.00 83.60           H
ATOM    256  HZ2 LYS A 131      31.469  19.759  43.753  1.00 83.60           H
ATOM    257  HZ3 LYS A 131      31.467  18.316  43.897  1.00 83.60           H
ATOM    258  N   LEU A 132      26.679  19.440  50.841  1.00 62.90           N
ATOM    259  CA  LEU A 132      26.406  19.808  52.257  1.00 65.44           C
ATOM    260  C   LEU A 132      27.272  19.043  53.307  1.00 64.16           C
ATOM    261  O   LEU A 132      27.537  19.387  54.437  1.00 70.60           O
ATOM    262  CB  LEU A 132      24.943  19.457  52.573  1.00 56.29           C
ATOM    263  CG  LEU A 132      24.014  20.661  52.335  1.00 54.47           C
ATOM    264  CD1 LEU A 132      22.656  20.358  52.972  1.00 52.63           C
ATOM    265  CD2 LEU A 132      24.630  21.941  52.906  1.00 61.39           C
ATOM    266  H   LEU A 132      26.569  18.446  50.585  1.00 75.48           H
ATOM    267  HA  LEU A 132      26.642  20.907  52.385  1.00 78.53           H
ATOM    268  HB2 LEU A 132      24.601  18.587  51.977  1.00 67.55           H
ATOM    269  HB3 LEU A 132      24.853  19.117  53.629  1.00 67.55           H
ATOM    270  HG  LEU A 132      23.892  20.792  51.235  1.00 65.36           H
ATOM    271 HD11 LEU A 132      21.968  21.199  52.880  1.00 63.16           H
ATOM    272 HD12 LEU A 132      22.184  19.471  52.542  1.00 63.16           H
ATOM    273 HD13 LEU A 132      22.765  20.164  54.054  1.00 63.16           H
ATOM    274 HD21 LEU A 132      23.971  22.802  52.841  1.00 73.67           H
ATOM    275 HD22 LEU A 132      24.897  21.815  53.967  1.00 73.67           H
ATOM    276 HD23 LEU A 132      25.571  22.200  52.389  1.00 73.67           H
ATOM    277  N   GLY A 133      27.607  17.832  52.763  1.00 55.32           N
ATOM    278  CA  GLY A 133      28.241  16.638  53.358  1.00 64.69           C
ATOM    279  C   GLY A 133      28.168  15.381  52.441  1.00 56.36           C
ATOM    280  O   GLY A 133      27.897  15.499  51.243  1.00 58.42           O
ATOM    281  H   GLY A 133      27.428  17.643  51.935  1.00 66.38           H
ATOM    282  HA2 GLY A 133      29.193  16.802  53.443  1.00 77.62           H
ATOM    283  HA3 GLY A 133      27.870  16.413  54.219  1.00 77.62           H
ATOM    284  N   ASP A 134      28.477  14.167  53.018  1.00 66.04           N
ATOM    285  CA  ASP A 134      28.588  12.860  52.290  1.00 66.74           C
ATOM    286  C   ASP A 134      27.771  11.834  53.102  1.00 64.63           C
ATOM    287  O   ASP A 134      27.725  11.746  54.322  1.00 58.46           O
ATOM    288  CB  ASP A 134      29.994  12.284  52.138  1.00 63.66           C
ATOM    289  CG  ASP A 134      30.416  12.357  50.615  1.00 76.14           C
ATOM    290  OD1 ASP A 134      31.532  12.830  50.380  1.00 76.09           O
ATOM    291  OD2 ASP A 134      29.541  11.943  49.825  1.00 72.60           O1-
ATOM    292  H   ASP A 134      28.719  14.102  54.010  1.00 79.25           H
ATOM    293  HA  ASP A 134      28.153  12.974  51.247  1.00 80.09           H
ATOM    294  HB2 ASP A 134      30.756  12.780  52.753  1.00 76.39           H
ATOM    295  HB3 ASP A 134      30.059  11.215  52.414  1.00 76.39           H
ATOM    296  N   GLY A 135      26.974  11.009  52.298  1.00 66.17           N
ATOM    297  CA  GLY A 135      26.375   9.851  52.961  1.00 62.58           C
ATOM    298  C   GLY A 135      26.599   8.610  52.088  1.00 69.79           C
ATOM    299  O   GLY A 135      27.087   8.503  50.992  1.00 69.74           O
ATOM    300  H   GLY A 135      27.216  10.850  51.291  1.00 79.41           H
ATOM    301  HA2 GLY A 135      26.815   9.704  53.993  1.00 75.10           H
ATOM    302  HA3 GLY A 135      25.289  10.024  53.137  1.00 75.10           H
ATOM    303  N   SER A 136      26.046   7.563  52.810  1.00 66.35           N
ATOM    304  CA  SER A 136      26.020   6.103  52.604  1.00 62.35           C
ATOM    305  C   SER A 136      26.152   5.762  51.140  1.00 74.97           C
ATOM    306  O   SER A 136      27.086   5.049  50.752  1.00 78.18           O
ATOM    307  CB  SER A 136      24.729   5.403  53.142  1.00 64.25           C
ATOM    308  OG  SER A 136      23.826   6.235  53.861  1.00 60.53           O
ATOM    309  H   SER A 136      25.646   7.719  53.563  1.00 79.62           H
ATOM    310  HA  SER A 136      26.749   5.682  53.089  1.00 74.82           H
ATOM    311  HB2 SER A 136      24.244   5.020  52.391  1.00 77.10           H
ATOM    312  HB3 SER A 136      24.979   4.672  53.736  1.00 77.10           H
ATOM    313  HG  SER A 136      24.129   6.378  54.631  1.00 72.64           H
ATOM    314  N   PHE A 137      25.213   6.237  50.318  1.00 69.34           N
ATOM    315  CA  PHE A 137      25.255   5.898  48.902  1.00 66.40           C
ATOM    316  C   PHE A 137      25.430   7.107  47.981  1.00 67.42           C
ATOM    317  O   PHE A 137      25.310   6.949  46.758  1.00 72.73           O
ATOM    318  CB  PHE A 137      24.009   5.070  48.509  1.00 71.72           C
ATOM    319  CG  PHE A 137      22.692   5.607  49.041  1.00 64.91           C
ATOM    320  CD1 PHE A 137      22.164   6.792  48.550  1.00 62.54           C
ATOM    321  CD2 PHE A 137      21.970   4.902  50.001  1.00 61.51           C
ATOM    322  CE1 PHE A 137      20.950   7.303  49.023  1.00 66.65           C
ATOM    323  CE2 PHE A 137      20.754   5.399  50.483  1.00 65.36           C
ATOM    324  CZ  PHE A 137      20.237   6.612  49.984  1.00 61.04           C
ATOM    325  H   PHE A 137      24.553   6.738  50.559  1.00 83.21           H
ATOM    326  HA  PHE A 137      26.020   5.322  48.758  1.00 79.68           H
ATOM    327  HB2 PHE A 137      23.952   5.021  47.544  1.00 86.07           H
ATOM    328  HB3 PHE A 137      24.109   4.173  48.871  1.00 86.07           H
ATOM    329  HD1 PHE A 137      22.640   7.264  47.906  1.00 75.04           H
ATOM    330  HD2 PHE A 137      22.305   4.099  50.338  1.00 73.81           H
ATOM    331  HE1 PHE A 137      20.616   8.104  48.685  1.00 79.98           H
ATOM    332  HE2 PHE A 137      20.282   4.924  51.127  1.00 78.43           H
ATOM    333  HZ  PHE A 137      19.427   6.950  50.293  1.00 73.25           H
ATOM    334  N   GLY A 138      25.759   8.292  48.491  1.00 68.14           N
ATOM    335  CA  GLY A 138      26.115   9.356  47.566  1.00 58.13           C
ATOM    336  C   GLY A 138      26.203  10.737  48.202  1.00 62.62           C
ATOM    337  O   GLY A 138      26.293  10.888  49.421  1.00 57.38           O
ATOM    338  H   GLY A 138      25.779   8.499  49.328  1.00 81.76           H
ATOM    339  HA2 GLY A 138      26.970   9.138  47.165  1.00 69.75           H
ATOM    340  HA3 GLY A 138      25.458   9.375  46.855  1.00 69.75           H
ATOM    341  N   VAL A 139      26.195  11.733  47.307  1.00 64.48           N
ATOM    342  CA  VAL A 139      26.373  13.158  47.620  1.00 58.37           C
ATOM    343  C   VAL A 139      25.321  13.651  48.618  1.00 53.82           C
ATOM    344  O   VAL A 139      24.170  13.193  48.551  1.00 51.25           O
ATOM    345  CB  VAL A 139      26.239  13.939  46.295  1.00 49.38           C
ATOM    346  CG1 VAL A 139      26.642  15.395  46.490  1.00 63.15           C
ATOM    347  CG2 VAL A 139      27.004  13.287  45.115  1.00 69.63           C
ATOM    348  H   VAL A 139      26.068  11.573  46.474  1.00 77.37           H
ATOM    349  HA  VAL A 139      27.250  13.301  47.995  1.00 70.04           H
ATOM    350  HB  VAL A 139      25.303  13.930  46.031  1.00 59.26           H
ATOM    351 HG11 VAL A 139      26.574  15.858  45.639  1.00 75.78           H
ATOM    352 HG12 VAL A 139      26.048  15.801  47.139  1.00 75.78           H
ATOM    353 HG13 VAL A 139      27.555  15.426  46.816  1.00 75.78           H
ATOM    354 HG21 VAL A 139      26.954  13.886  44.351  1.00 83.55           H
ATOM    355 HG22 VAL A 139      27.931  13.149  45.360  1.00 83.55           H
ATOM    356 HG23 VAL A 139      26.595  12.439  44.869  1.00 83.55           H
ATOM    357  N   VAL A 140      25.655  14.607  49.537  1.00 56.89           N
ATOM    358  CA  VAL A 140      24.502  15.200  50.227  1.00 48.59           C
ATOM    359  C   VAL A 140      24.631  16.655  49.767  1.00 50.01           C
ATOM    360  O   VAL A 140      25.540  17.461  49.675  1.00 54.49           O
ATOM    361  CB  VAL A 140      24.368  15.003  51.748  1.00 45.39           C
ATOM    362  CG1 VAL A 140      23.036  15.603  52.205  1.00 39.54           C
ATOM    363  CG2 VAL A 140      24.445  13.512  52.059  1.00 45.16           C
ATOM    364  H   VAL A 140      26.611  14.755  49.930  1.00 68.27           H
ATOM    365  HA  VAL A 140      23.544  14.722  49.793  1.00 58.30           H
ATOM    366  HB  VAL A 140      25.214  15.527  52.256  1.00 54.46           H
ATOM    367 HG11 VAL A 140      22.969  15.549  53.302  1.00 47.45           H
ATOM    368 HG12 VAL A 140      22.922  16.656  51.934  1.00 47.45           H
ATOM    369 HG13 VAL A 140      22.172  15.070  51.795  1.00 47.45           H
ATOM    370 HG21 VAL A 140      24.462  13.343  53.141  1.00 54.20           H
ATOM    371 HG22 VAL A 140      23.618  12.942  51.623  1.00 54.20           H
ATOM    372 HG23 VAL A 140      25.365  13.049  51.666  1.00 54.20           H
ATOM    373  N   ARG A 141      23.433  16.996  49.178  1.00 44.79           N
ATOM    374  CA  ARG A 141      23.122  18.298  48.581  1.00 38.30           C
ATOM    375  C   ARG A 141      21.919  18.950  49.256  1.00 41.70           C
ATOM    376  O   ARG A 141      20.943  18.288  49.612  1.00 44.08           O
ATOM    377  CB  ARG A 141      22.827  18.234  47.031  1.00 46.99           C
ATOM    378  CG  ARG A 141      23.969  17.674  46.222  1.00 55.11           C
ATOM    379  CD  ARG A 141      23.743  17.311  44.708  1.00 66.64           C
ATOM    380  NE  ARG A 141      23.185  18.328  43.807  1.00 61.87           N
ATOM    381  CZ  ARG A 141      23.658  19.555  43.620  1.00 60.70           C
ATOM    382  NH1 ARG A 141      24.717  19.978  44.304  1.00 74.41           N
ATOM    383  NH2 ARG A 141      23.048  20.378  42.756  1.00 54.39           N1+
ATOM    384  H   ARG A 141      22.756  16.461  49.111  1.00 53.75           H
ATOM    385  HA  ARG A 141      23.885  18.881  48.713  1.00 45.97           H
ATOM    386  HB2 ARG A 141      22.025  17.721  46.853  1.00 56.39           H
ATOM    387  HB3 ARG A 141      22.691  19.147  46.723  1.00 56.39           H
ATOM    388  HG2 ARG A 141      24.720  18.279  46.287  1.00 66.13           H
ATOM    389  HG3 ARG A 141      24.198  16.838  46.653  1.00 66.13           H
ATOM    390  HD2 ARG A 141      24.600  17.050  44.330  1.00 79.96           H
ATOM    391  HD3 ARG A 141      23.138  16.551  44.675  1.00 79.96           H
ATOM    392  HE  ARG A 141      22.605  18.056  43.235  1.00 74.25           H
ATOM    393 HH11 ARG A 141      25.115  19.459  44.858  1.00 89.29           H
ATOM    394 HH12 ARG A 141      25.015  20.778  44.182  1.00 89.29           H
ATOM    395 HH21 ARG A 141      22.362  20.110  42.312  1.00 65.27           H
ATOM    396 HH22 ARG A 141      23.345  21.177  42.637  1.00 65.27           H
ATOM    397  N   ARG A 142      21.987  20.268  49.391  1.00 49.63           N
ATOM    398  CA  ARG A 142      20.836  21.068  49.770  1.00 44.26           C
ATOM    399  C   ARG A 142      19.841  21.130  48.618  1.00 49.66           C
ATOM    400  O   ARG A 142      20.199  20.969  47.453  1.00 53.19           O
ATOM    401  CB  ARG A 142      21.272  22.486  50.143  1.00 48.07           C
ATOM    402  CG  ARG A 142      20.246  23.313  50.826  1.00 55.88           C
ATOM    403  CD  ARG A 142      20.892  24.234  51.860  1.00 61.38           C
ATOM    404  NE  ARG A 142      19.961  25.298  52.195  1.00 64.47           N
ATOM    405  CZ  ARG A 142      19.777  26.382  51.448  1.00 79.95           C
ATOM    406  NH1 ARG A 142      20.491  26.552  50.330  1.00 70.97           N
ATOM    407  NH2 ARG A 142      18.876  27.293  51.820  1.00 79.29           N1+
ATOM    408  H   ARG A 142      22.700  20.729  49.262  1.00 59.56           H
ATOM    409  HA  ARG A 142      20.403  20.661  50.535  1.00 53.11           H
ATOM    410  HB2 ARG A 142      22.047  22.456  50.724  1.00 57.69           H
ATOM    411  HB3 ARG A 142      21.495  22.965  49.329  1.00 57.69           H
ATOM    412  HG2 ARG A 142      19.788  23.871  50.176  1.00 67.06           H
ATOM    413  HG3 ARG A 142      19.613  22.734  51.276  1.00 67.06           H
ATOM    414  HD2 ARG A 142      21.075  23.725  52.666  1.00 73.65           H
ATOM    415  HD3 ARG A 142      21.709  24.622  51.510  1.00 73.65           H
ATOM    416  HE  ARG A 142      19.517  25.233  52.930  1.00 77.37           H
ATOM    417 HH11 ARG A 142      21.066  25.958  50.092  1.00 85.16           H
ATOM    418 HH12 ARG A 142      20.378  27.254  49.847  1.00 85.16           H
ATOM    419 HH21 ARG A 142      18.421  27.182  52.544  1.00 95.15           H
ATOM    420 HH22 ARG A 142      18.761  28.003  51.346  1.00 95.15           H
ATOM    421  N   GLY A 143      18.577  21.399  48.948  1.00 47.72           N
ATOM    422  CA  GLY A 143      17.540  21.418  47.942  1.00 42.87           C
ATOM    423  C   GLY A 143      16.401  22.326  48.336  1.00 42.88           C
ATOM    424  O   GLY A 143      16.389  22.920  49.412  1.00 42.56           O
ATOM    425  H   GLY A 143      18.302  21.573  49.748  1.00 57.27           H
ATOM    426  HA2 GLY A 143      17.914  21.743  47.112  1.00 51.44           H
ATOM    427  HA3 GLY A 143      17.195  20.523  47.800  1.00 51.44           H
ATOM    428  N   GLU A 144      15.449  22.451  47.419  1.00 50.33           N
ATOM    429  CA  GLU A 144      14.189  23.137  47.652  1.00 47.58           C
ATOM    430  C   GLU A 144      13.088  22.227  47.144  1.00 44.61           C
ATOM    431  O   GLU A 144      13.189  21.697  46.037  1.00 43.87           O
ATOM    432  CB  GLU A 144      14.150  24.484  46.931  1.00 59.29           C
ATOM    433  CG  GLU A 144      15.145  25.503  47.452  0.00 54.05           C
ATOM    434  CD  GLU A 144      14.849  26.895  46.955  1.00 49.02           C
ATOM    435  OE1 GLU A 144      15.138  27.184  45.775  0.53 53.01           O
ATOM    436  OE2 GLU A 144      14.314  27.701  47.737  0.23 50.89           O1-
ATOM    437  H   GLU A 144      15.510  22.130  46.625  1.00 60.40           H
ATOM    438  HA  GLU A 144      14.058  23.287  48.602  1.00 57.10           H
ATOM    439  HB2 GLU A 144      14.350  24.333  45.993  1.00 71.14           H
ATOM    440  HB3 GLU A 144      13.263  24.865  47.024  1.00 71.14           H
ATOM    441  HG2 GLU A 144      15.114  25.514  48.422  1.00 64.86           H
ATOM    442  HG3 GLU A 144      16.031  25.257  47.145  1.00 64.86           H
ATOM    443  N   TRP A 145      12.057  22.015  47.959  1.00 52.48           N
ATOM    444  CA  TRP A 145      10.987  21.080  47.634  1.00 42.71           C
ATOM    445  C   TRP A 145       9.681  21.847  47.529  1.00 44.40           C
ATOM    446  O   TRP A 145       9.289  22.520  48.487  1.00 46.01           O
ATOM    447  CB  TRP A 145      10.865  19.984  48.686  1.00 36.89           C
ATOM    448  CG  TRP A 145       9.694  19.056  48.464  1.00 41.82           C
ATOM    449  CD1 TRP A 145       9.130  18.693  47.267  1.00 39.85           C
ATOM    450  CD2 TRP A 145       8.925  18.396  49.483  1.00 44.00           C
ATOM    451  NE1 TRP A 145       8.082  17.843  47.476  1.00 41.03           N
ATOM    452  CE2 TRP A 145       7.924  17.649  48.829  1.00 45.93           C
ATOM    453  CE3 TRP A 145       8.991  18.366  50.879  1.00 39.84           C
ATOM    454  CZ2 TRP A 145       7.005  16.865  49.528  1.00 45.82           C
ATOM    455  CZ3 TRP A 145       8.083  17.602  51.572  1.00 42.25           C
ATOM    456  CH2 TRP A 145       7.099  16.856  50.902  1.00 47.97           C
ATOM    457  H   TRP A 145      11.954  22.405  48.718  1.00 62.98           H
ATOM    458  HA  TRP A 145      11.174  20.650  46.785  1.00 51.25           H
ATOM    459  HB2 TRP A 145      11.672  19.450  48.654  1.00 44.26           H
ATOM    460  HB3 TRP A 145      10.763  20.383  49.567  1.00 44.26           H
ATOM    461  HD1 TRP A 145       9.419  18.972  46.429  1.00 47.82           H
ATOM    462  HE1 TRP A 145       7.594  17.494  46.860  1.00 49.24           H
ATOM    463  HE3 TRP A 145       9.636  18.854  51.335  1.00 47.81           H
ATOM    464  HZ2 TRP A 145       6.351  16.372  49.089  1.00 54.98           H
ATOM    465  HZ3 TRP A 145       8.121  17.580  52.499  1.00 50.70           H
ATOM    466  HH2 TRP A 145       6.498  16.352  51.400  1.00 57.57           H
ATOM    467  N   ASP A 146       9.012  21.735  46.373  1.00 45.53           N
ATOM    468  CA  ASP A 146       7.638  22.241  46.189  1.00 51.68           C
ATOM    469  C   ASP A 146       6.654  21.213  46.745  1.00 44.79           C
ATOM    470  O   ASP A 146       6.211  20.287  46.062  1.00 46.96           O
ATOM    471  CB  ASP A 146       7.353  22.549  44.721  1.00 54.42           C
ATOM    472  CG  ASP A 146       8.194  23.715  44.192  1.00 55.68           C
ATOM    473  OD1 ASP A 146       8.452  24.677  44.955  1.00 58.18           O
ATOM    474  OD2 ASP A 146       8.605  23.661  43.014  1.00 56.49           O1-
ATOM    475  H   ASP A 146       9.343  21.371  45.665  1.00 54.63           H
ATOM    476  HA  ASP A 146       7.527  23.060  46.693  1.00 62.02           H
ATOM    477  HB2 ASP A 146       7.544  21.771  44.178  1.00 65.31           H
ATOM    478  HB3 ASP A 146       6.418  22.791  44.631  1.00 65.31           H
ATOM    479  N   ALA A 147       6.339  21.371  48.001  1.00 50.07           N
ATOM    480  CA  ALA A 147       5.523  20.412  48.706  1.00 52.79           C
ATOM    481  C   ALA A 147       4.054  20.592  48.326  1.00 53.08           C
ATOM    482  O   ALA A 147       3.629  21.695  47.984  1.00 55.48           O
ATOM    483  CB  ALA A 147       5.699  20.582  50.209  1.00 45.72           C
ATOM    484  H   ALA A 147       6.589  22.037  48.484  1.00 60.09           H
ATOM    485  HA  ALA A 147       5.809  19.518  48.454  1.00 63.35           H
ATOM    486  HB1 ALA A 147       5.120  19.952  50.665  1.00 54.86           H
ATOM    487  HB2 ALA A 147       6.624  20.417  50.443  1.00 54.86           H
ATOM    488  HB3 ALA A 147       5.450  21.488  50.444  1.00 54.86           H
ATOM    489  N   PRO A 148       3.268  19.515  48.368  1.00 52.84           N
ATOM    490  CA  PRO A 148       1.859  19.605  47.936  1.00 57.45           C
ATOM    491  C   PRO A 148       1.057  20.667  48.667  1.00 59.51           C
ATOM    492  O   PRO A 148       0.119  21.235  48.094  1.00 68.91           O
ATOM    493  CB  PRO A 148       1.325  18.199  48.232  1.00 67.33           C
ATOM    494  CG  PRO A 148       2.258  17.664  49.304  1.00 57.09           C
ATOM    495  CD  PRO A 148       3.593  18.182  48.904  1.00 55.01           C
ATOM    496  HA  PRO A 148       1.808  19.755  46.979  1.00 68.94           H
ATOM    497  HB2 PRO A 148       0.411  18.260  48.554  1.00 80.79           H
ATOM    498  HB3 PRO A 148       1.376  17.653  47.433  1.00 80.79           H
ATOM    499  HG2 PRO A 148       1.999  18.031  50.164  1.00 68.51           H
ATOM    500  HG3 PRO A 148       2.241  16.694  49.317  1.00 68.51           H
ATOM    501  HD2 PRO A 148       4.172  18.257  49.676  1.00 66.01           H
ATOM    502  HD3 PRO A 148       3.981  17.623  48.214  1.00 66.01           H
ATOM    503  N   SER A 149       1.404  20.954  49.924  1.00 64.33           N
ATOM    504  CA  SER A 149       0.807  22.075  50.640  1.00 53.57           C
ATOM    505  C   SER A 149       0.799  23.360  49.825  1.00 64.79           C
ATOM    506  O   SER A 149       0.000  24.266  50.095  1.00 60.76           O
ATOM    507  CB  SER A 149       1.580  22.322  51.914  1.00 58.82           C
ATOM    508  OG  SER A 149       2.906  22.714  51.606  1.00 69.58           O
ATOM    509  H   SER A 149       1.972  20.505  50.387  1.00 77.20           H
ATOM    510  HA  SER A 149      -0.108  21.853  50.870  1.00 64.28           H
ATOM    511  HB2 SER A 149       1.151  23.040  52.403  1.00 70.58           H
ATOM    512  HB3 SER A 149       1.588  21.506  52.435  1.00 70.58           H
ATOM    513  HG  SER A 149       3.375  22.684  52.301  1.00 83.50           H
ATOM    514  N   GLY A 150       1.701  23.487  48.863  1.00 57.81           N
ATOM    515  CA  GLY A 150       1.821  24.703  48.109  1.00 56.03           C
ATOM    516  C   GLY A 150       2.904  25.628  48.601  1.00 68.13           C
ATOM    517  O   GLY A 150       2.983  26.766  48.118  1.00 64.87           O
ATOM    518  H   GLY A 150       2.268  22.882  48.633  1.00 69.37           H
ATOM    519  HA2 GLY A 150       2.009  24.477  47.185  1.00 67.24           H
ATOM    520  HA3 GLY A 150       0.973  25.179  48.133  1.00 67.24           H
ATOM    521  N   LYS A 151       3.732  25.185  49.557  1.00 64.11           N
ATOM    522  CA  LYS A 151       4.841  25.974  50.082  1.00 57.99           C
ATOM    523  C   LYS A 151       6.169  25.289  49.760  1.00 57.31           C
ATOM    524  O   LYS A 151       6.231  24.067  49.573  1.00 56.56           O
ATOM    525  CB  LYS A 151       4.691  26.197  51.606  1.00 55.44           C
ATOM    526  CG  LYS A 151       3.472  27.064  51.994  1.00 56.41           C
ATOM    527  CD  LYS A 151       3.383  27.257  53.488  0.65 59.48           C
ATOM    528  CE  LYS A 151       2.044  27.861  53.892  0.82 66.34           C
ATOM    529  NZ  LYS A 151       1.901  27.978  55.390  1.00 64.61           N1+
ATOM    530  H   LYS A 151       3.654  24.413  49.932  1.00 76.93           H
ATOM    531  HA  LYS A 151       4.838  26.844  49.653  1.00 69.59           H
ATOM    532  HB2 LYS A 151       4.584  25.335  52.036  1.00 66.52           H
ATOM    533  HB3 LYS A 151       5.490  26.637  51.936  1.00 66.52           H
ATOM    534  HG2 LYS A 151       3.566  27.940  51.585  0.01 67.70           H
ATOM    535  HG3 LYS A 151       2.656  26.638  51.691  0.01 67.70           H
ATOM    536  HD2 LYS A 151       3.487  26.400  53.929  0.01 71.38           H
ATOM    537  HD3 LYS A 151       4.086  27.865  53.767  0.01 71.38           H
ATOM    538  HE2 LYS A 151       1.980  28.755  53.517  0.01 79.61           H
ATOM    539  HE3 LYS A 151       1.326  27.302  53.556  0.01 79.61           H
ATOM    540  HZ1 LYS A 151       1.112  28.330  55.598  0.01 77.53           H
ATOM    541  HZ2 LYS A 151       1.972  27.174  55.765  0.01 77.53           H
ATOM    542  HZ3 LYS A 151       2.545  28.502  55.714  0.01 77.53           H
ATOM    543  N   THR A 152       7.225  26.100  49.655  1.00 60.27           N
ATOM    544  CA  THR A 152       8.558  25.639  49.276  1.00 60.46           C
ATOM    545  C   THR A 152       9.400  25.419  50.537  1.00 56.51           C
ATOM    546  O   THR A 152       9.587  26.342  51.342  1.00 53.63           O
ATOM    547  CB  THR A 152       9.213  26.643  48.315  1.00 55.72           C
ATOM    548  OG1 THR A 152       8.546  26.603  47.036  1.00 54.20           O
ATOM    549  CG2 THR A 152      10.689  26.324  48.091  1.00 49.35           C
ATOM    550  H   THR A 152       7.193  26.947  49.800  1.00 72.32           H
ATOM    551  HA  THR A 152       8.474  24.788  48.818  1.00 72.55           H
ATOM    552  HB  THR A 152       9.138  27.535  48.686  1.00 66.87           H
ATOM    553  HG1 THR A 152       8.689  25.869  46.651  1.00 65.04           H
ATOM    554 HG21 THR A 152      11.067  26.970  47.475  1.00 59.22           H
ATOM    555 HG22 THR A 152      11.179  26.359  48.925  1.00 59.22           H
ATOM    556 HG23 THR A 152      10.781  25.440  47.701  1.00 59.22           H
ATOM    557  N   VAL A 153       9.895  24.191  50.699  1.00 49.20           N
ATOM    558  CA  VAL A 153      10.532  23.712  51.921  1.00 46.52           C
ATOM    559  C   VAL A 153      12.026  23.533  51.678  1.00 47.69           C
ATOM    560  O   VAL A 153      12.436  23.006  50.642  1.00 43.29           O
ATOM    561  CB  VAL A 153       9.905  22.370  52.354  1.00 49.74           C
ATOM    562  CG1 VAL A 153      10.510  21.866  53.638  1.00 51.55           C
ATOM    563  CG2 VAL A 153       8.418  22.506  52.536  1.00 54.02           C
ATOM    564  H   VAL A 153       9.868  23.590  50.087  1.00 59.04           H
ATOM    565  HA  VAL A 153      10.403  24.362  52.631  1.00 55.82           H
ATOM    566  HB  VAL A 153      10.067  21.705  51.662  1.00 59.68           H
ATOM    567 HG11 VAL A 153      10.107  21.013  53.862  1.00 61.86           H
ATOM    568 HG12 VAL A 153      11.466  21.759  53.517  1.00 61.86           H
ATOM    569 HG13 VAL A 153      10.338  22.511  54.340  1.00 61.86           H
ATOM    570 HG21 VAL A 153       8.072  21.638  52.799  1.00 64.82           H
ATOM    571 HG22 VAL A 153       8.241  23.164  53.226  1.00 64.82           H
ATOM    572 HG23 VAL A 153       8.020  22.786  51.698  1.00 64.82           H
ATOM    573  N   SER A 154      12.842  23.938  52.647  1.00 49.10           N
ATOM    574  CA  SER A 154      14.271  23.637  52.600  1.00 47.25           C
ATOM    575  C   SER A 154      14.530  22.181  52.992  1.00 42.28           C
ATOM    576  O   SER A 154      14.044  21.725  54.031  1.00 42.52           O
ATOM    577  CB  SER A 154      15.026  24.573  53.539  1.00 48.67           C
ATOM    578  OG  SER A 154      15.567  25.664  52.830  1.00 62.59           O
ATOM    579  H   SER A 154      12.597  24.403  53.330  1.00 58.91           H
ATOM    580  HA  SER A 154      14.607  23.778  51.703  1.00 56.70           H
ATOM    581  HB2 SER A 154      14.418  24.891  54.226  1.00 58.41           H
ATOM    582  HB3 SER A 154      15.758  24.084  53.941  1.00 58.41           H
ATOM    583  HG  SER A 154      15.875  26.225  53.376  1.00 75.11           H
ATOM    584  N   VAL A 155      15.307  21.445  52.180  1.00 36.56           N
ATOM    585  CA  VAL A 155      15.471  20.010  52.398  1.00 39.29           C
ATOM    586  C   VAL A 155      16.942  19.615  52.291  1.00 37.76           C
ATOM    587  O   VAL A 155      17.737  20.325  51.659  1.00 35.77           O
ATOM    588  CB  VAL A 155      14.636  19.198  51.401  1.00 35.24           C
ATOM    589  CG1 VAL A 155      13.176  19.356  51.758  1.00 44.55           C
ATOM    590  CG2 VAL A 155      14.923  19.629  49.945  1.00 40.54           C
ATOM    591  H   VAL A 155      15.749  21.754  51.509  1.00 43.87           H
ATOM    592  HA  VAL A 155      15.158  19.782  53.286  1.00 47.15           H
ATOM    593  HB  VAL A 155      14.870  18.262  51.476  1.00 42.29           H
ATOM    594 HG11 VAL A 155      12.646  18.798  51.171  1.00 53.46           H
ATOM    595 HG12 VAL A 155      13.053  19.078  52.679  1.00 53.46           H
ATOM    596 HG13 VAL A 155      12.923  20.287  51.657  1.00 53.46           H
ATOM    597 HG21 VAL A 155      14.379  19.102  49.339  1.00 48.65           H
ATOM    598 HG22 VAL A 155      14.703  20.569  49.848  1.00 48.65           H
ATOM    599 HG23 VAL A 155      15.860  19.488  49.750  1.00 48.65           H
ATOM    600  N   ALA A 156      17.297  18.440  52.888  1.00 34.92           N
ATOM    601  CA  ALA A 156      18.548  17.787  52.488  1.00 36.85           C
ATOM    602  C   ALA A 156      18.043  16.602  51.646  1.00 37.16           C
ATOM    603  O   ALA A 156      17.058  15.899  51.720  1.00 40.57           O
ATOM    604  CB  ALA A 156      19.387  17.293  53.650  1.00 37.27           C
ATOM    605  H   ALA A 156      16.644  17.872  53.482  1.00 41.90           H
ATOM    606  HA  ALA A 156      19.160  18.509  51.865  1.00 44.22           H
ATOM    607  HB1 ALA A 156      20.314  16.821  53.308  1.00 44.72           H
ATOM    608  HB2 ALA A 156      19.668  18.126  54.319  1.00 44.72           H
ATOM    609  HB3 ALA A 156      18.827  16.573  54.272  1.00 44.72           H
ATOM    610  N   VAL A 157      18.848  16.437  50.562  1.00 35.46           N
ATOM    611  CA  VAL A 157      18.618  15.422  49.486  1.00 40.57           C
ATOM    612  C   VAL A 157      19.787  14.430  49.347  1.00 45.54           C
ATOM    613  O   VAL A 157      20.892  14.849  48.975  1.00 48.52           O
ATOM    614  CB  VAL A 157      18.405  16.083  48.110  1.00 38.15           C
ATOM    615  CG1 VAL A 157      18.152  15.028  47.047  1.00 34.88           C
ATOM    616  CG2 VAL A 157      17.252  17.126  48.123  1.00 42.95           C
ATOM    617  H   VAL A 157      19.522  16.948  50.405  1.00 42.56           H
ATOM    618  HA  VAL A 157      17.820  14.911  49.682  1.00 48.68           H
ATOM    619  HB  VAL A 157      19.220  16.546  47.858  1.00 45.78           H
ATOM    620 HG11 VAL A 157      17.968  15.464  46.200  1.00 41.85           H
ATOM    621 HG12 VAL A 157      18.921  14.447  46.948  1.00 41.85           H
ATOM    622 HG13 VAL A 157      17.377  14.506  47.309  1.00 41.85           H
ATOM    623 HG21 VAL A 157      17.109  17.455  47.219  1.00 51.55           H
ATOM    624 HG22 VAL A 157      16.443  16.701  48.448  1.00 51.55           H
ATOM    625 HG23 VAL A 157      17.499  17.866  48.698  1.00 51.55           H
ATOM    626  N   LYS A 158      19.519  13.103  49.494  1.00 44.39           N
ATOM    627  CA  LYS A 158      20.593  12.117  49.499  1.00 43.01           C
ATOM    628  C   LYS A 158      20.205  11.210  48.317  1.00 55.69           C
ATOM    629  O   LYS A 158      19.152  10.678  48.052  1.00 46.61           O
ATOM    630  CB  LYS A 158      20.584  11.332  50.805  1.00 42.68           C
ATOM    631  CG  LYS A 158      21.933  10.690  51.115  1.00 56.79           C
ATOM    632  CD  LYS A 158      22.052  10.501  52.637  1.00 66.95           C
ATOM    633  CE  LYS A 158      22.377   9.059  53.018  1.00 56.95           C
ATOM    634  NZ  LYS A 158      22.357   8.916  54.538  1.00 59.23           N1+
ATOM    635  H   LYS A 158      18.562  12.712  49.665  1.00 53.26           H
ATOM    636  HA  LYS A 158      21.589  12.643  49.352  1.00 51.61           H
ATOM    637  HB2 LYS A 158      20.292  12.029  51.624  1.00 51.22           H
ATOM    638  HB3 LYS A 158      19.781  10.564  50.787  1.00 51.22           H
ATOM    639  HG2 LYS A 158      22.042   9.740  50.561  1.00 68.14           H
ATOM    640  HG3 LYS A 158      22.773  11.324  50.751  1.00 68.14           H
ATOM    641  HD2 LYS A 158      22.814  11.205  53.035  1.00 80.34           H
ATOM    642  HD3 LYS A 158      21.101  10.815  53.129  1.00 80.34           H
ATOM    643  HE2 LYS A 158      21.641   8.357  52.563  1.00 68.34           H
ATOM    644  HE3 LYS A 158      23.381   8.751  52.633  1.00 68.34           H
ATOM    645  HZ1 LYS A 158      23.310   8.715  54.915  1.00 71.07           H
ATOM    646  HZ2 LYS A 158      21.980   9.806  54.987  1.00 71.07           H
ATOM    647  HZ3 LYS A 158      21.762   8.134  54.838  1.00 71.07           H
ATOM    648  N   CYS A 159      21.271  11.109  47.460  1.00 51.03           N
ATOM    649  CA  CYS A 159      21.298  10.514  46.074  1.00 62.65           C
ATOM    650  C   CYS A 159      22.084   9.195  45.913  1.00 54.52           C
ATOM    651  O   CYS A 159      21.723   8.321  45.094  1.00 56.09           O
ATOM    652  CB  CYS A 159      21.924  11.491  45.056  1.00 55.80           C
ATOM    653  SG  CYS A 159      21.485  13.254  45.162  1.00 60.07           S
ATOM    654  H   CYS A 159      22.053  11.394  47.675  1.00 61.24           H
ATOM    655  HA  CYS A 159      20.392  10.335  45.773  1.00 75.18           H
ATOM    656  HB2 CYS A 159      21.659  11.186  44.173  1.00 66.96           H
ATOM    657  HB3 CYS A 159      22.890  11.427  45.132  1.00 66.96           H
ATOM    658  HG  CYS A 159      21.924  13.644  46.209  1.00 72.08           H
ATOM    659  HC  CYS A 159      22.925   9.030  46.433  1.00 65.42           H
ATOM    660  N   PRO A 168      22.573  -2.756  41.944  1.00 76.83           N1+
ATOM    661  CA  PRO A 168      21.840  -3.974  42.347  1.00 77.49           C
ATOM    662  C   PRO A 168      21.656  -4.101  43.879  1.00 68.15           C
ATOM    663  O   PRO A 168      20.527  -4.065  44.393  1.00 59.58           O
ATOM    664  CB  PRO A 168      22.720  -5.108  41.793  1.00 80.14           C
ATOM    665  CG  PRO A 168      24.175  -4.513  41.775  1.00 79.43           C
ATOM    666  CD  PRO A 168      24.032  -2.984  41.799  1.00 75.17           C
ATOM    667  H2  PRO A 168      22.396  -2.056  42.577  1.00 92.19           H
ATOM    668  H3  PRO A 168      22.206  -2.504  41.091  1.00 92.19           H
ATOM    669  HA  PRO A 168      20.977  -4.011  41.906  1.00 92.98           H
ATOM    670  HB2 PRO A 168      22.428  -5.342  40.896  1.00 96.17           H
ATOM    671  HB3 PRO A 168      22.666  -5.880  42.377  1.00 96.17           H
ATOM    672  HG2 PRO A 168      24.626  -4.792  40.962  1.00 95.32           H
ATOM    673  HG3 PRO A 168      24.664  -4.829  42.550  1.00 95.32           H
ATOM    674  HD2 PRO A 168      24.506  -2.623  42.564  1.00 90.20           H
ATOM    675  HD3 PRO A 168      24.361  -2.596  40.972  1.00 90.20           H
ATOM    676  N   GLU A 169      22.776  -4.231  44.594  1.00 74.28           N
ATOM    677  CA  GLU A 169      22.767  -4.248  46.052  1.00 67.65           C
ATOM    678  C   GLU A 169      22.825  -2.848  46.642  1.00 61.61           C
ATOM    679  O   GLU A 169      22.506  -2.664  47.820  1.00 62.19           O
ATOM    680  CB  GLU A 169      23.938  -5.070  46.586  1.00 70.42           C
ATOM    681  CG  GLU A 169      24.671  -5.874  45.528  1.00 66.61           C
ATOM    682  CD  GLU A 169      25.742  -6.739  46.138  1.00 74.76           C
ATOM    683  OE1 GLU A 169      25.383  -7.742  46.792  1.00 84.42           O
ATOM    684  OE2 GLU A 169      26.937  -6.404  45.991  1.00 76.06           O1-
ATOM    685  H   GLU A 169      23.556  -4.277  44.241  1.00 89.13           H
ATOM    686  HA  GLU A 169      21.946  -4.673  46.353  1.00 81.18           H
ATOM    687  HB2 GLU A 169      24.577  -4.469  46.999  1.00 84.50           H
ATOM    688  HB3 GLU A 169      23.602  -5.695  47.247  1.00 84.50           H
ATOM    689  HG2 GLU A 169      24.044  -6.447  45.062  1.00 79.93           H
ATOM    690  HG3 GLU A 169      25.100  -5.269  44.903  1.00 79.93           H
ATOM    691  N   ALA A 170      23.249  -1.864  45.849  1.00 65.84           N
ATOM    692  CA  ALA A 170      23.088  -0.471  46.231  1.00 62.10           C
ATOM    693  C   ALA A 170      21.621  -0.097  46.255  1.00 59.08           C
ATOM    694  O   ALA A 170      21.180   0.704  47.085  1.00 56.99           O
ATOM    695  CB  ALA A 170      23.822   0.420  45.240  1.00 69.59           C
ATOM    696  H   ALA A 170      23.626  -1.979  45.086  1.00 79.01           H
ATOM    697  HA  ALA A 170      23.464  -0.333  47.115  1.00 74.52           H
ATOM    698  HB1 ALA A 170      23.742   1.343  45.524  1.00 83.51           H
ATOM    699  HB2 ALA A 170      24.755   0.158  45.207  1.00 83.51           H
ATOM    700  HB3 ALA A 170      23.417   0.301  44.367  1.00 83.51           H
ATOM    701  N   MET A 171      20.871  -0.645  45.306  1.00 65.46           N
ATOM    702  CA  MET A 171      19.443  -0.428  45.230  1.00 54.03           C
ATOM    703  C   MET A 171      18.744  -1.033  46.434  1.00 47.95           C
ATOM    704  O   MET A 171      17.884  -0.398  47.045  1.00 47.87           O
ATOM    705  CB  MET A 171      18.944  -1.046  43.938  1.00 63.82           C
ATOM    706  CG  MET A 171      17.453  -1.102  43.799  1.00 60.61           C
ATOM    707  SD  MET A 171      16.750   0.536  43.724  1.00 63.03           S
ATOM    708  CE  MET A 171      15.153   0.060  43.162  1.00 64.43           C
ATOM    709  H   MET A 171      21.171  -1.157  44.682  1.00 78.56           H
ATOM    710  HA  MET A 171      19.272   0.527  45.207  1.00 64.83           H
ATOM    711  HB2 MET A 171      19.292  -0.514  43.205  1.00 76.59           H
ATOM    712  HB3 MET A 171      19.295  -1.949  43.885  1.00 76.59           H
ATOM    713  HG2 MET A 171      17.237  -1.545  42.966  1.00 72.73           H
ATOM    714  HG3 MET A 171      17.062  -1.584  44.543  1.00 72.73           H
ATOM    715  HE1 MET A 171      14.552   0.819  43.221  1.00 77.32           H
ATOM    716  HE2 MET A 171      15.219  -0.263  42.250  1.00 77.32           H
ATOM    717  HE3 MET A 171      14.871  -0.654  43.750  1.00 77.32           H
ATOM    718  N   ASP A 172      19.091  -2.277  46.770  1.00 51.49           N
ATOM    719  CA  ASP A 172      18.638  -2.880  48.016  1.00 53.41           C
ATOM    720  C   ASP A 172      18.936  -1.980  49.204  1.00 50.60           C
ATOM    721  O   ASP A 172      18.101  -1.838  50.101  1.00 44.03           O
ATOM    722  CB  ASP A 172      19.298  -4.249  48.212  1.00 53.18           C
ATOM    723  CG  ASP A 172      18.716  -5.317  47.297  0.55 59.77           C
ATOM    724  OD1 ASP A 172      17.491  -5.554  47.355  0.77 54.61           O
ATOM    725  OD2 ASP A 172      19.479  -5.919  46.513  0.45 61.54           O1-
ATOM    726  H   ASP A 172      19.582  -2.795  46.290  1.00 61.79           H
ATOM    727  HA  ASP A 172      17.678  -3.009  47.979  1.00 64.09           H
ATOM    728  HB2 ASP A 172      20.245  -4.175  48.018  1.00 63.82           H
ATOM    729  HB3 ASP A 172      19.164  -4.543  49.128  1.00 63.82           H
ATOM    730  N   ASP A 173      20.125  -1.360  49.230  1.00 56.08           N
ATOM    731  CA  ASP A 173      20.520  -0.577  50.400  1.00 51.43           C
ATOM    732  C   ASP A 173      19.740   0.728  50.486  1.00 45.49           C
ATOM    733  O   ASP A 173      19.329   1.132  51.575  1.00 36.46           O
ATOM    734  CB  ASP A 173      22.020  -0.305  50.375  1.00 51.63           C
ATOM    735  CG  ASP A 173      22.828  -1.485  50.895  1.00 58.03           C
ATOM    736  OD1 ASP A 173      22.271  -2.316  51.659  1.00 55.98           O
ATOM    737  OD2 ASP A 173      24.022  -1.568  50.541  1.00 59.85           O1-
ATOM    738  H   ASP A 173      20.710  -1.376  48.596  1.00 67.30           H
ATOM    739  HA  ASP A 173      20.329  -1.087  51.202  1.00 61.71           H
ATOM    740  HB2 ASP A 173      22.293  -0.136  49.459  1.00 61.95           H
ATOM    741  HB3 ASP A 173      22.219   0.466  50.928  1.00 61.95           H
ATOM    742  N   PHE A 174      19.544   1.405  49.350  1.00 43.97           N
ATOM    743  CA  PHE A 174      18.680   2.582  49.301  1.00 47.14           C
ATOM    744  C   PHE A 174      17.302   2.285  49.891  1.00 41.06           C
ATOM    745  O   PHE A 174      16.802   3.016  50.755  1.00 38.21           O
ATOM    746  CB  PHE A 174      18.555   3.035  47.846  1.00 51.93           C
ATOM    747  CG  PHE A 174      17.694   4.238  47.649  1.00 48.22           C
ATOM    748  CD1 PHE A 174      18.246   5.501  47.702  1.00 49.75           C
ATOM    749  CD2 PHE A 174      16.344   4.117  47.388  1.00 45.30           C
ATOM    750  CE1 PHE A 174      17.476   6.615  47.503  1.00 37.46           C
ATOM    751  CE2 PHE A 174      15.575   5.242  47.198  1.00 47.22           C
ATOM    752  CZ  PHE A 174      16.147   6.487  47.256  1.00 43.96           C
ATOM    753  H   PHE A 174      19.902   1.202  48.592  1.00 52.77           H
ATOM    754  HA  PHE A 174      19.080   3.304  49.811  1.00 56.57           H
ATOM    755  HB2 PHE A 174      19.440   3.242  47.511  1.00 62.32           H
ATOM    756  HB3 PHE A 174      18.169   2.310  47.329  1.00 62.32           H
ATOM    757  HD1 PHE A 174      19.152   5.590  47.875  1.00 59.70           H
ATOM    758  HD2 PHE A 174      15.951   3.280  47.341  1.00 54.36           H
ATOM    759  HE1 PHE A 174      17.853   7.459  47.552  1.00 44.95           H
ATOM    760  HE2 PHE A 174      14.669   5.161  47.021  1.00 56.67           H
ATOM    761  HZ  PHE A 174      15.621   7.244  47.129  1.00 52.75           H
ATOM    762  N   ILE A 175      16.677   1.204  49.437  1.00 41.02           N
ATOM    763  CA  ILE A 175      15.325   0.901  49.872  1.00 44.76           C
ATOM    764  C   ILE A 175      15.296   0.534  51.342  1.00 40.82           C
ATOM    765  O   ILE A 175      14.399   0.977  52.069  1.00 40.27           O
ATOM    766  CB  ILE A 175      14.728  -0.201  48.990  1.00 49.02           C
ATOM    767  CG1 ILE A 175      14.379   0.416  47.634  1.00 43.16           C
ATOM    768  CG2 ILE A 175      13.492  -0.833  49.653  1.00 39.79           C
ATOM    769  CD1 ILE A 175      14.665  -0.453  46.509  1.00 58.59           C
ATOM    770  H   ILE A 175      16.998   0.641  48.875  1.00 49.22           H
ATOM    771  HA  ILE A 175      14.779   1.695  49.756  1.00 53.72           H
ATOM    772  HB  ILE A 175      15.403  -0.884  48.856  1.00 58.83           H
ATOM    773 HG12 ILE A 175      13.429   0.618  47.623  1.00 51.79           H
ATOM    774 HG13 ILE A 175      14.893   1.231  47.514  1.00 51.79           H
ATOM    775 HG21 ILE A 175      13.109  -1.479  49.042  1.00 47.75           H
ATOM    776 HG22 ILE A 175      13.754  -1.284  50.470  1.00 47.75           H
ATOM    777 HG23 ILE A 175      12.841  -0.142  49.843  1.00 47.75           H
ATOM    778 HD11 ILE A 175      14.401   0.014  45.705  1.00 70.31           H
ATOM    779 HD12 ILE A 175      15.611  -0.655  46.490  1.00 70.31           H
ATOM    780 HD13 ILE A 175      14.149  -1.268  46.606  1.00 70.31           H
ATOM    781  N   ARG A 176      16.262  -0.271  51.815  1.00 36.45           N
ATOM    782  CA  ARG A 176      16.249  -0.643  53.231  1.00 35.07           C
ATOM    783  C   ARG A 176      16.327   0.604  54.122  1.00 37.10           C
ATOM    784  O   ARG A 176      15.625   0.703  55.138  1.00 40.31           O
ATOM    785  CB  ARG A 176      17.394  -1.618  53.545  1.00 37.10           C
ATOM    786  CG  ARG A 176      17.159  -3.026  52.959  0.62 41.39           C
ATOM    787  CD  ARG A 176      18.441  -3.792  52.608  0.00 50.82           C
ATOM    788  NE  ARG A 176      18.506  -5.082  53.292  0.44 55.51           N
ATOM    789  CZ  ARG A 176      19.556  -5.897  53.257  0.00 47.55           C
ATOM    790  NH1 ARG A 176      19.535  -7.050  53.913  0.30 48.20           N
ATOM    791  NH2 ARG A 176      20.638  -5.560  52.573  0.44 52.58           N1+
ATOM    792  H   ARG A 176      16.915  -0.595  51.362  1.00 43.74           H
ATOM    793  HA  ARG A 176      15.414  -1.096  53.413  1.00 42.08           H
ATOM    794  HB2 ARG A 176      18.211  -1.263  53.163  1.00 44.51           H
ATOM    795  HB3 ARG A 176      17.476  -1.696  54.505  1.00 44.51           H
ATOM    796  HG2 ARG A 176      16.668  -3.555  53.607  0.00 49.66           H
ATOM    797  HG3 ARG A 176      16.639  -2.945  52.144  0.01 49.66           H
ATOM    798  HD2 ARG A 176      18.463  -3.966  51.654  1.00 60.99           H
ATOM    799  HD3 ARG A 176      19.218  -3.278  52.875  1.00 60.99           H
ATOM    800  HE  ARG A 176      17.861  -5.284  53.824  1.00 66.61           H
ATOM    801 HH11 ARG A 176      18.840  -7.283  54.364  1.00 57.84           H
ATOM    802 HH12 ARG A 176      20.220  -7.567  53.878  1.00 57.84           H
ATOM    803 HH21 ARG A 176      20.667  -4.816  52.139  1.00 63.10           H
ATOM    804 HH22 ARG A 176      21.311  -6.096  52.552  1.00 63.10           H
ATOM    805  N   GLU A 177      17.137   1.584  53.720  1.00 35.23           N
ATOM    806  CA  GLU A 177      17.281   2.833  54.464  1.00 39.09           C
ATOM    807  C   GLU A 177      15.997   3.680  54.424  1.00 42.75           C
ATOM    808  O   GLU A 177      15.538   4.169  55.465  1.00 35.95           O
ATOM    809  CB  GLU A 177      18.474   3.615  53.908  1.00 36.78           C
ATOM    810  CG  GLU A 177      18.603   4.991  54.527  1.00 35.15           C
ATOM    811  CD  GLU A 177      19.951   5.581  54.321  1.00 43.75           C
ATOM    812  OE1 GLU A 177      20.812   4.909  53.721  1.00 41.77           O
ATOM    813  OE2 GLU A 177      20.140   6.717  54.776  1.00 48.11           O1-
ATOM    814  H   GLU A 177      17.617   1.554  53.010  1.00 42.28           H
ATOM    815  HA  GLU A 177      17.483   2.631  55.390  1.00 46.91           H
ATOM    816  HB2 GLU A 177      19.284   3.123  54.100  1.00 44.14           H
ATOM    817  HB3 GLU A 177      18.384   3.726  52.949  1.00 44.14           H
ATOM    818  HG2 GLU A 177      17.977   5.598  54.106  1.00 42.18           H
ATOM    819  HG3 GLU A 177      18.444   4.948  55.485  1.00 42.18           H
ATOM    820  N   VAL A 178      15.402   3.874  53.231  1.00 42.60           N
ATOM    821  CA  VAL A 178      14.094   4.539  53.131  1.00 34.70           C
ATOM    822  C   VAL A 178      13.089   3.863  54.056  1.00 33.11           C
ATOM    823  O   VAL A 178      12.373   4.519  54.824  1.00 31.37           O
ATOM    824  CB  VAL A 178      13.582   4.527  51.672  1.00 34.61           C
ATOM    825  CG1 VAL A 178      12.087   4.941  51.611  1.00 35.46           C
ATOM    826  CG2 VAL A 178      14.379   5.401  50.786  1.00 27.85           C
ATOM    827  H   VAL A 178      15.726   3.625  52.470  1.00 51.12           H
ATOM    828  HA  VAL A 178      14.187   5.461  53.415  1.00 41.64           H
ATOM    829  HB  VAL A 178      13.662   3.624  51.329  1.00 41.54           H
ATOM    830 HG11 VAL A 178      11.815   4.943  50.682  1.00 42.55           H
ATOM    831 HG12 VAL A 178      11.545   4.298  52.097  1.00 42.55           H
ATOM    832 HG13 VAL A 178      11.978   5.828  51.988  1.00 42.55           H
ATOM    833 HG21 VAL A 178      14.030   5.335  49.885  1.00 33.42           H
ATOM    834 HG22 VAL A 178      14.311   6.312  51.105  1.00 33.42           H
ATOM    835 HG23 VAL A 178      15.302   5.111  50.796  1.00 33.42           H
ATOM    836  N   ASN A 179      13.010   2.532  53.982  1.00 34.96           N
ATOM    837  CA  ASN A 179      12.041   1.806  54.798  1.00 35.90           C
ATOM    838  C   ASN A 179      12.283   2.017  56.291  1.00 40.57           C
ATOM    839  O   ASN A 179      11.336   2.254  57.047  1.00 41.24           O
ATOM    840  CB  ASN A 179      12.094   0.329  54.447  1.00 35.95           C
ATOM    841  CG  ASN A 179      11.556   0.072  53.069  1.00 50.90           C
ATOM    842  OD1 ASN A 179      10.805   0.896  52.543  1.00 36.73           O
ATOM    843  ND2 ASN A 179      11.932  -1.052  52.465  1.00 39.40           N
ATOM    844  H   ASN A 179      13.508   2.035  53.489  1.00 41.95           H
ATOM    845  HA  ASN A 179      11.152   2.133  54.591  1.00 43.08           H
ATOM    846  HB2 ASN A 179      13.018   0.038  54.458  1.00 43.14           H
ATOM    847  HB3 ASN A 179      11.558  -0.169  55.089  1.00 43.14           H
ATOM    848 HD21 ASN A 179      11.642  -1.218  51.673  1.00 47.28           H
ATOM    849 HD22 ASN A 179      12.467  -1.603  52.859  1.00 47.28           H
ATOM    850  N   ALA A 180      13.548   1.957  56.738  1.00 39.96           N
ATOM    851  CA  ALA A 180      13.815   2.114  58.171  1.00 39.19           C
ATOM    852  C   ALA A 180      13.428   3.510  58.651  1.00 41.29           C
ATOM    853  O   ALA A 180      12.831   3.657  59.723  1.00 44.96           O
ATOM    854  CB  ALA A 180      15.287   1.815  58.474  1.00 47.76           C
ATOM    855  H   ALA A 180      14.250   1.840  56.249  1.00 47.96           H
ATOM    856  HA  ALA A 180      13.283   1.469  58.665  1.00 47.03           H
ATOM    857  HB1 ALA A 180      15.426   1.901  59.429  1.00 57.31           H
ATOM    858  HB2 ALA A 180      15.487   0.909  58.188  1.00 57.31           H
ATOM    859  HB3 ALA A 180      15.848   2.444  57.993  1.00 57.31           H
ATOM    860  N   MET A 181      13.725   4.546  57.851  1.00 35.93           N
ATOM    861  CA  MET A 181      13.353   5.921  58.203  1.00 37.96           C
ATOM    862  C   MET A 181      11.838   6.167  58.161  1.00 44.11           C
ATOM    863  O   MET A 181      11.336   7.018  58.908  1.00 40.75           O
ATOM    864  CB  MET A 181      14.021   6.904  57.257  1.00 35.48           C
ATOM    865  CG  MET A 181      15.454   7.206  57.516  1.00 38.40           C
ATOM    866  SD  MET A 181      16.061   8.527  56.409  1.00 40.61           S
ATOM    867  CE  MET A 181      15.730   9.941  57.447  1.00 41.31           C
ATOM    868  H   MET A 181      14.160   4.473  57.113  1.00 43.12           H
ATOM    869  HA  MET A 181      13.683   6.119  59.095  1.00 45.55           H
ATOM    870  HB2 MET A 181      13.956   6.559  56.356  1.00 42.57           H
ATOM    871  HB3 MET A 181      13.545   7.743  57.323  1.00 42.57           H
ATOM    872  HG2 MET A 181      15.526   7.533  58.425  1.00 46.07           H
ATOM    873  HG3 MET A 181      15.996   6.411  57.393  1.00 46.07           H
ATOM    874  HE1 MET A 181      16.028  10.740  56.981  1.00 49.57           H
ATOM    875  HE2 MET A 181      14.778   9.990  57.625  1.00 49.57           H
ATOM    876  HE3 MET A 181      16.214   9.835  58.280  1.00 49.57           H
ATOM    877  N   HIS A 182      11.107   5.478  57.268  1.00 42.07           N
ATOM    878  CA  HIS A 182       9.664   5.704  57.095  1.00 45.66           C
ATOM    879  C   HIS A 182       8.900   5.510  58.409  1.00 40.81           C
ATOM    880  O   HIS A 182       8.037   6.317  58.770  1.00 45.33           O
ATOM    881  CB  HIS A 182       9.143   4.748  56.007  1.00 38.82           C
ATOM    882  CG  HIS A 182       7.653   4.739  55.865  1.00 41.07           C
ATOM    883  ND1 HIS A 182       6.938   5.828  55.404  1.00 41.17           N
ATOM    884  CD2 HIS A 182       6.745   3.772  56.134  1.00 38.50           C
ATOM    885  CE1 HIS A 182       5.652   5.529  55.397  1.00 42.95           C
ATOM    886  NE2 HIS A 182       5.508   4.291  55.838  1.00 42.18           N
ATOM    887  H   HIS A 182      11.423   4.876  56.743  1.00 50.49           H
ATOM    888  HA  HIS A 182       9.510   6.615  56.789  1.00 54.79           H
ATOM    889  HB2 HIS A 182       9.416   3.842  56.231  1.00 46.58           H
ATOM    890  HB3 HIS A 182       9.523   5.003  55.152  1.00 46.58           H
ATOM    891  HD2 HIS A 182       6.925   2.921  56.470  1.00 46.20           H
ATOM    892  HE1 HIS A 182       4.967   6.094  55.125  1.00 51.54           H
ATOM    893  HE2 HIS A 182       4.764   3.871  55.926  1.00 50.62           H
ATOM    894  N   SER A 183       9.197   4.415  59.109  1.00 45.81           N
ATOM    895  CA  SER A 183       8.668   4.117  60.444  1.00 53.30           C
ATOM    896  C   SER A 183       8.823   5.252  61.454  1.00 59.02           C
ATOM    897  O   SER A 183       8.020   5.353  62.394  1.00 69.35           O
ATOM    898  CB  SER A 183       9.393   2.880  60.993  1.00 60.28           C
ATOM    899  OG  SER A 183      10.259   2.317  60.004  1.00 50.55           O
ATOM    900  H   SER A 183       9.697   3.793  58.803  1.00 54.97           H
ATOM    901  HA  SER A 183       7.724   3.911  60.375  1.00 63.96           H
ATOM    902  HB2 SER A 183       9.924   3.148  61.763  1.00 72.34           H
ATOM    903  HB3 SER A 183       8.740   2.216  61.261  1.00 72.34           H
ATOM    904  HG  SER A 183      10.864   2.864  59.809  1.00 60.67           H
ATOM    905  N   LEU A 184       9.850   6.097  61.299  1.00 47.92           N
ATOM    906  CA  LEU A 184      10.405   6.875  62.400  1.00 48.13           C
ATOM    907  C   LEU A 184       9.858   8.295  62.489  1.00 43.70           C
ATOM    908  O   LEU A 184       9.797   9.013  61.491  1.00 52.07           O
ATOM    909  CB  LEU A 184      11.915   6.955  62.235  1.00 45.86           C
ATOM    910  CG  LEU A 184      12.836   6.027  62.995  1.00 48.87           C
ATOM    911  CD1 LEU A 184      12.362   4.615  63.112  1.00 50.79           C
ATOM    912  CD2 LEU A 184      14.148   6.102  62.233  1.00 54.63           C
ATOM    913  H   LEU A 184      10.255   6.240  60.555  1.00 57.50           H
ATOM    914  HA  LEU A 184      10.219   6.425  63.238  1.00 57.76           H
ATOM    915  HB2 LEU A 184      12.117   6.840  61.295  1.00 55.03           H
ATOM    916  HB3 LEU A 184      12.170   7.852  62.498  1.00 55.03           H
ATOM    917  HG  LEU A 184      12.978   6.369  63.891  1.00 58.65           H
ATOM    918 HD11 LEU A 184      13.044   4.098  63.569  1.00 60.94           H
ATOM    919 HD12 LEU A 184      11.536   4.597  63.619  1.00 60.94           H
ATOM    920 HD13 LEU A 184      12.220   4.259  62.222  1.00 60.94           H
ATOM    921 HD21 LEU A 184      14.807   5.597  62.730  1.00 65.55           H
ATOM    922 HD22 LEU A 184      14.026   5.723  61.348  1.00 65.55           H
ATOM    923 HD23 LEU A 184      14.421   7.031  62.161  1.00 65.55           H
ATOM    924  N   ASP A 185       9.534   8.735  63.712  1.00 39.88           N
ATOM    925  CA  ASP A 185       9.103  10.120  63.910  1.00 47.85           C
ATOM    926  C   ASP A 185       9.480  10.588  65.317  1.00 49.72           C
ATOM    927  O   ASP A 185       8.731  10.330  66.259  1.00 49.22           O
ATOM    928  CB  ASP A 185       7.594  10.237  63.689  1.00 54.77           C
ATOM    929  CG  ASP A 185       7.057  11.628  64.022  1.00 53.21           C
ATOM    930  OD1 ASP A 185       7.806  12.618  63.841  1.00 64.89           O
ATOM    931  OD2 ASP A 185       5.893  11.740  64.464  1.00 78.49           O1-
ATOM    932  H   ASP A 185       9.539   8.254  64.420  1.00 47.86           H
ATOM    933  HA  ASP A 185       9.561  10.678  63.262  1.00 57.42           H
ATOM    934  HB2 ASP A 185       7.414  10.058  62.751  1.00 65.72           H
ATOM    935  HB3 ASP A 185       7.137   9.584  64.245  1.00 65.72           H
ATOM    936  N   HIS A 186      10.582  11.335  65.446  1.00 49.27           N
ATOM    937  CA  HIS A 186      11.026  11.838  66.746  1.00 37.82           C
ATOM    938  C   HIS A 186      11.837  13.112  66.553  1.00 38.64           C
ATOM    939  O   HIS A 186      12.568  13.257  65.573  1.00 41.77           O
ATOM    940  CB  HIS A 186      11.885  10.818  67.483  1.00 39.12           C
ATOM    941  CG  HIS A 186      12.205  11.217  68.880  1.00 45.09           C
ATOM    942  ND1 HIS A 186      13.296  11.996  69.202  1.00 38.34           N
ATOM    943  CD2 HIS A 186      11.579  10.945  70.047  1.00 40.95           C
ATOM    944  CE1 HIS A 186      13.333  12.182  70.509  1.00 41.80           C
ATOM    945  NE2 HIS A 186      12.310  11.542  71.049  1.00 38.92           N
ATOM    946  H   HIS A 186      11.095  11.560  64.791  1.00 59.12           H
ATOM    947  HA  HIS A 186      10.254  12.039  67.296  1.00 45.38           H
ATOM    948  HB2 HIS A 186      12.730  10.727  67.014  1.00 46.94           H
ATOM    949  HB3 HIS A 186      11.437   9.956  67.520  1.00 46.94           H
ATOM    950  HD2 HIS A 186      10.811  10.430  70.144  1.00 49.14           H
ATOM    951  HE1 HIS A 186      13.976  12.673  70.970  1.00 50.17           H
ATOM    952  HE2 HIS A 186      12.114  11.527  71.887  1.00 46.70           H
ATOM    953  N   ARG A 187      11.728  14.036  67.499  1.00 36.30           N
ATOM    954  CA  ARG A 187      12.383  15.322  67.277  1.00 35.58           C
ATOM    955  C   ARG A 187      13.916  15.248  67.307  1.00 32.29           C
ATOM    956  O   ARG A 187      14.548  16.203  66.868  1.00 37.05           O
ATOM    957  CB  ARG A 187      11.872  16.364  68.294  1.00 38.97           C
ATOM    958  CG  ARG A 187      12.766  16.551  69.505  1.00 53.17           C
ATOM    959  CD  ARG A 187      12.117  17.361  70.635  1.00 49.06           C
ATOM    960  NE  ARG A 187      12.296  18.827  70.524  1.00 51.77           N
ATOM    961  CZ  ARG A 187      13.336  19.515  71.011  1.00 52.90           C
ATOM    962  NH1 ARG A 187      14.355  18.884  71.634  1.00 58.16           N
ATOM    963  NH2 ARG A 187      13.363  20.843  70.871  1.00 56.27           N1+
ATOM    964  H   ARG A 187      11.304  13.947  68.241  1.00 43.56           H
ATOM    965  HA  ARG A 187      12.133  15.631  66.390  1.00 42.69           H
ATOM    966  HB2 ARG A 187      11.792  17.224  67.853  1.00 46.76           H
ATOM    967  HB3 ARG A 187      11.004  16.080  68.623  1.00 46.76           H
ATOM    968  HG2 ARG A 187      12.991  15.675  69.861  1.00 63.81           H
ATOM    969  HG3 ARG A 187      13.569  17.024  69.233  1.00 63.81           H
ATOM    970  HD2 ARG A 187      11.166  17.178  70.634  1.00 58.87           H
ATOM    971  HD3 ARG A 187      12.490  17.074  71.481  1.00 58.87           H
ATOM    972  HE  ARG A 187      11.643  19.283  70.194  1.00 62.12           H
ATOM    973 HH11 ARG A 187      14.342  18.031  71.733  1.00 69.79           H
ATOM    974 HH12 ARG A 187      15.023  19.333  71.942  1.00 69.79           H
ATOM    975 HH21 ARG A 187      12.720  21.256  70.468  1.00 67.52           H
ATOM    976 HH22 ARG A 187      14.035  21.292  71.175  1.00 67.52           H
ATOM    977  N   ASN A 188      14.553  14.141  67.724  1.00 34.65           N
ATOM    978  CA  ASN A 188      16.016  14.066  67.680  1.00 38.85           C
ATOM    979  C   ASN A 188      16.493  13.086  66.612  1.00 42.98           C
ATOM    980  O   ASN A 188      17.537  12.439  66.769  1.00 35.19           O
ATOM    981  CB  ASN A 188      16.595  13.695  69.043  1.00 34.71           C
ATOM    982  CG  ASN A 188      16.231  14.692  70.103  1.00 35.77           C
ATOM    983  OD1 ASN A 188      15.521  14.345  71.058  1.00 32.23           O
ATOM    984  ND2 ASN A 188      16.669  15.962  69.929  1.00 29.19           N
ATOM    985  H   ASN A 188      14.180  13.435  68.012  1.00 41.58           H
ATOM    986  HA  ASN A 188      16.381  14.935  67.450  1.00 46.62           H
ATOM    987  HB2 ASN A 188      16.260  12.825  69.317  1.00 41.65           H
ATOM    988  HB3 ASN A 188      17.563  13.666  68.977  1.00 41.65           H
ATOM    989 HD21 ASN A 188      16.469  16.570  70.502  1.00 35.02           H
ATOM    990 HD22 ASN A 188      17.148  16.166  69.247  1.00 35.02           H
ATOM    991  N   LEU A 189      15.727  12.962  65.524  1.00 38.48           N
ATOM    992  CA  LEU A 189      16.100  12.101  64.399  1.00 37.50           C
ATOM    993  C   LEU A 189      15.853  12.839  63.084  1.00 36.79           C
ATOM    994  O   LEU A 189      14.758  13.393  62.930  1.00 33.77           O
ATOM    995  CB  LEU A 189      15.274  10.814  64.465  1.00 32.99           C
ATOM    996  CG  LEU A 189      15.312   9.945  65.719  1.00 35.29           C
ATOM    997  CD1 LEU A 189      14.384   8.733  65.567  1.00 37.98           C
ATOM    998  CD2 LEU A 189      16.714   9.456  66.028  1.00 38.40           C
ATOM    999  H   LEU A 189      14.966  13.359  65.427  1.00 46.18           H
ATOM   1000  HA  LEU A 189      17.041  11.870  64.447  1.00 45.00           H
ATOM   1001  HB2 LEU A 189      14.340  11.047  64.346  1.00 39.59           H
ATOM   1002  HB3 LEU A 189      15.541  10.246  63.731  1.00 39.59           H
ATOM   1003  HG  LEU A 189      14.997  10.465  66.477  1.00 42.35           H
ATOM   1004 HD11 LEU A 189      14.444   8.181  66.363  1.00 45.58           H
ATOM   1005 HD12 LEU A 189      13.473   9.045  65.445  1.00 45.58           H
ATOM   1006 HD13 LEU A 189      14.663   8.218  64.795  1.00 45.58           H
ATOM   1007 HD21 LEU A 189      16.692   8.907  66.828  1.00 46.08           H
ATOM   1008 HD22 LEU A 189      17.040   8.929  65.280  1.00 46.08           H
ATOM   1009 HD23 LEU A 189      17.284  10.224  66.166  1.00 46.08           H
ATOM   1010  N   ILE A 190      16.803  12.799  62.110  1.00 38.19           N
ATOM   1011  CA  ILE A 190      16.424  13.327  60.802  1.00 32.02           C
ATOM   1012  C   ILE A 190      15.280  12.411  60.259  1.00 34.05           C
ATOM   1013  O   ILE A 190      15.185  11.205  60.163  1.00 31.49           O
ATOM   1014  CB  ILE A 190      17.689  13.376  59.923  1.00 32.67           C
ATOM   1015  CG1 ILE A 190      18.685  14.378  60.544  1.00 32.08           C
ATOM   1016  CG2 ILE A 190      17.340  13.702  58.477  1.00 38.15           C
ATOM   1017  CD1 ILE A 190      18.248  15.837  60.476  1.00 36.69           C
ATOM   1018  H   ILE A 190      17.636  12.187  62.164  1.00 45.83           H
ATOM   1019  HA  ILE A 190      16.019  14.378  60.948  1.00 38.42           H
ATOM   1020  HB  ILE A 190      18.161  12.356  59.946  1.00 39.20           H
ATOM   1021 HG12 ILE A 190      18.878  14.107  61.605  1.00 38.49           H
ATOM   1022 HG13 ILE A 190      19.666  14.257  60.045  1.00 38.49           H
ATOM   1023 HG21 ILE A 190      18.245  13.686  57.854  1.00 45.78           H
ATOM   1024 HG22 ILE A 190      16.641  12.964  58.065  1.00 45.78           H
ATOM   1025 HG23 ILE A 190      16.884  14.697  58.371  1.00 45.78           H
ATOM   1026 HD11 ILE A 190      18.999  16.495  60.925  1.00 44.03           H
ATOM   1027 HD12 ILE A 190      18.095  16.174  59.443  1.00 44.03           H
ATOM   1028 HD13 ILE A 190      17.305  16.005  61.011  1.00 44.03           H
ATOM   1029  N   ARG A 191      14.229  13.221  59.895  1.00 31.69           N
ATOM   1030  CA  ARG A 191      12.938  12.828  59.274  1.00 35.44           C
ATOM   1031  C   ARG A 191      13.006  12.707  57.754  1.00 27.84           C
ATOM   1032  O   ARG A 191      13.506  13.610  57.070  1.00 34.55           O
ATOM   1033  CB  ARG A 191      11.835  13.858  59.559  1.00 34.53           C
ATOM   1034  CG  ARG A 191      11.434  14.035  61.032  0.41 36.00           C
ATOM   1035  CD  ARG A 191      10.709  15.356  61.305  0.00 40.15           C
ATOM   1036  NE  ARG A 191      10.461  15.556  62.735  0.49 43.64           N
ATOM   1037  CZ  ARG A 191       9.919  16.648  63.264  0.56 42.34           C
ATOM   1038  NH1 ARG A 191       9.746  16.726  64.577  0.42 46.99           N
ATOM   1039  NH2 ARG A 191       9.540  17.658  62.490  0.00 48.81           N1+
ATOM   1040  H   ARG A 191      14.254  14.076  60.017  1.00 38.02           H
ATOM   1041  HA  ARG A 191      12.644  11.975  59.627  1.00 42.53           H
ATOM   1042  HB2 ARG A 191      12.116  14.716  59.213  1.00 41.44           H
ATOM   1043  HB3 ARG A 191      11.033  13.580  59.090  1.00 41.44           H
ATOM   1044  HG2 ARG A 191      10.821  13.325  61.279  0.11 43.21           H
ATOM   1045  HG3 ARG A 191      12.225  14.009  61.591  0.00 43.21           H
ATOM   1046  HD2 ARG A 191      11.256  16.093  60.990  0.00 48.18           H
ATOM   1047  HD3 ARG A 191       9.854  15.344  60.848  1.00 48.18           H
ATOM   1048  HE  ARG A 191      10.634  14.900  63.261  1.00 52.37           H
ATOM   1049 HH11 ARG A 191       9.985  16.071  65.077  1.00 56.39           H
ATOM   1050 HH12 ARG A 191       9.388  17.427  64.923  0.00 56.39           H
ATOM   1051 HH21 ARG A 191       9.653  17.610  61.638  1.00 58.57           H
ATOM   1052 HH22 ARG A 191       9.186  18.363  62.838  0.00 58.57           H
ATOM   1053  N   LEU A 192      12.435  11.628  57.221  1.00 28.59           N
ATOM   1054  CA  LEU A 192      12.287  11.438  55.781  1.00 31.52           C
ATOM   1055  C   LEU A 192      10.999  12.105  55.321  1.00 38.52           C
ATOM   1056  O   LEU A 192       9.910  11.742  55.775  1.00 36.81           O
ATOM   1057  CB  LEU A 192      12.270   9.955  55.446  1.00 31.24           C
ATOM   1058  CG  LEU A 192      12.727   9.437  54.072  1.00 40.69           C
ATOM   1059  CD1 LEU A 192      11.621   8.531  53.565  1.00 45.36           C
ATOM   1060  CD2 LEU A 192      13.095  10.482  53.005  1.00 35.00           C
ATOM   1061  H   LEU A 192      12.129  10.971  57.677  1.00 34.31           H
ATOM   1062  HA  LEU A 192      13.030  11.851  55.311  1.00 37.82           H
ATOM   1063  HB2 LEU A 192      12.825   9.504  56.106  1.00 37.48           H
ATOM   1064  HB3 LEU A 192      11.358   9.652  55.558  1.00 37.48           H
ATOM   1065  HG  LEU A 192      13.515   8.886  54.208  1.00 48.83           H
ATOM   1066 HD11 LEU A 192      11.860   8.198  52.687  1.00 54.43           H
ATOM   1067 HD12 LEU A 192      11.501   7.791  54.183  1.00 54.43           H
ATOM   1068 HD13 LEU A 192      10.813   9.060  53.511  1.00 54.43           H
ATOM   1069 HD21 LEU A 192      13.343  10.027  52.186  1.00 42.00           H
ATOM   1070 HD22 LEU A 192      12.334  11.057  52.848  1.00 42.00           H
ATOM   1071 HD23 LEU A 192      13.845  11.007  53.321  1.00 42.00           H
ATOM   1072  N   TYR A 193      11.123  13.089  54.432  1.00 33.96           N
ATOM   1073  CA  TYR A 193       9.940  13.716  53.838  1.00 34.22           C
ATOM   1074  C   TYR A 193       9.403  12.907  52.659  1.00 34.42           C
ATOM   1075  O   TYR A 193       8.184  12.772  52.487  1.00 33.31           O
ATOM   1076  CB  TYR A 193      10.258  15.128  53.364  1.00 31.86           C
ATOM   1077  CG  TYR A 193      10.568  16.186  54.432  1.00 38.07           C
ATOM   1078  CD1 TYR A 193      11.458  17.201  54.152  1.00 31.71           C
ATOM   1079  CD2 TYR A 193       9.938  16.199  55.688  1.00 42.84           C
ATOM   1080  CE1 TYR A 193      11.733  18.194  55.055  1.00 34.42           C
ATOM   1081  CE2 TYR A 193      10.236  17.200  56.620  1.00 37.22           C
ATOM   1082  CZ  TYR A 193      11.142  18.191  56.277  1.00 35.71           C
ATOM   1083  OH  TYR A 193      11.480  19.215  57.123  1.00 42.02           O
ATOM   1084  H   TYR A 193      11.877  13.413  54.167  1.00 40.75           H
ATOM   1085  HA  TYR A 193       9.242  13.770  54.510  1.00 41.06           H
ATOM   1086  HB2 TYR A 193      11.025  15.089  52.776  1.00 38.23           H
ATOM   1087  HB3 TYR A 193       9.490  15.437  52.859  1.00 38.23           H
ATOM   1088  HD1 TYR A 193      11.874  17.229  53.323  1.00 38.06           H
ATOM   1089  HD2 TYR A 193       9.335  15.528  55.916  1.00 51.41           H
ATOM   1090  HE1 TYR A 193      12.340  18.861  54.839  1.00 41.30           H
ATOM   1091  HE2 TYR A 193       9.827  17.203  57.453  1.00 44.67           H
ATOM   1092  HH  TYR A 193      11.070  19.127  57.851  1.00 50.42           H
ATOM   1093  N   GLY A 194      10.284  12.391  51.817  1.00 36.14           N
ATOM   1094  CA  GLY A 194       9.822  11.662  50.651  1.00 40.99           C
ATOM   1095  C   GLY A 194      10.969  11.126  49.823  1.00 36.80           C
ATOM   1096  O   GLY A 194      12.141  11.165  50.217  1.00 34.31           O
ATOM   1097  H   GLY A 194      11.137  12.447  51.893  1.00 43.37           H
ATOM   1098  HA2 GLY A 194       9.263  10.920  50.931  1.00 49.18           H
ATOM   1099  HA3 GLY A 194       9.300  12.252  50.085  1.00 49.18           H
ATOM   1100  N   VAL A 195      10.605  10.644  48.649  1.00 32.20           N
ATOM   1101  CA  VAL A 195      11.515   9.913  47.782  1.00 35.03           C
ATOM   1102  C   VAL A 195      11.210  10.279  46.348  1.00 35.58           C
ATOM   1103  O   VAL A 195      10.038  10.369  45.957  1.00 36.67           O
ATOM   1104  CB  VAL A 195      11.383   8.393  47.943  1.00 34.21           C
ATOM   1105  CG1 VAL A 195      12.254   7.716  46.889  1.00 50.41           C
ATOM   1106  CG2 VAL A 195      11.812   7.958  49.326  1.00 44.35           C
ATOM   1107  H   VAL A 195       9.820  10.747  48.317  1.00 38.64           H
ATOM   1108  HA  VAL A 195      12.436  10.167  47.967  1.00 42.04           H
ATOM   1109  HB  VAL A 195      10.464   8.127  47.790  1.00 41.06           H
ATOM   1110 HG11 VAL A 195      12.213   6.756  47.020  1.00 60.49           H
ATOM   1111 HG12 VAL A 195      11.939   7.924  45.994  1.00 60.49           H
ATOM   1112 HG13 VAL A 195      13.167   8.027  46.998  1.00 60.49           H
ATOM   1113 HG21 VAL A 195      11.739   6.995  49.382  1.00 53.22           H
ATOM   1114 HG22 VAL A 195      12.733   8.229  49.465  1.00 53.22           H
ATOM   1115 HG23 VAL A 195      11.237   8.377  49.983  1.00 53.22           H
ATOM   1116  N   VAL A 196      12.270  10.440  45.565  1.00 39.93           N
ATOM   1117  CA  VAL A 196      12.218  10.534  44.110  1.00 35.98           C
ATOM   1118  C   VAL A 196      12.658   9.183  43.557  1.00 34.39           C
ATOM   1119  O   VAL A 196      13.809   8.774  43.744  1.00 38.08           O
ATOM   1120  CB  VAL A 196      13.119  11.653  43.591  1.00 36.51           C
ATOM   1121  CG1 VAL A 196      13.059  11.712  42.075  1.00 50.07           C
ATOM   1122  CG2 VAL A 196      12.748  12.970  44.207  1.00 39.73           C
ATOM   1123  H   VAL A 196      13.071  10.494  45.866  1.00 47.92           H
ATOM   1124  HA  VAL A 196      11.317  10.711  43.808  1.00 43.18           H
ATOM   1125  HB  VAL A 196      14.032  11.453  43.838  1.00 43.81           H
ATOM   1126 HG11 VAL A 196      13.623  12.441  41.767  1.00 60.09           H
ATOM   1127 HG12 VAL A 196      13.388  10.875  41.711  1.00 60.09           H
ATOM   1128 HG13 VAL A 196      12.143  11.862  41.796  1.00 60.09           H
ATOM   1129 HG21 VAL A 196      13.348  13.659  43.879  1.00 47.68           H
ATOM   1130 HG22 VAL A 196      11.836  13.183  43.957  1.00 47.68           H
ATOM   1131 HG23 VAL A 196      12.824  12.903  45.171  1.00 47.68           H
ATOM   1132  N   LEU A 197      11.747   8.475  42.893  1.00 34.02           N
ATOM   1133  CA  LEU A 197      12.029   7.166  42.319  1.00 49.89           C
ATOM   1134  C   LEU A 197      12.354   7.217  40.812  1.00 50.35           C
ATOM   1135  O   LEU A 197      12.440   6.173  40.170  1.00 44.40           O
ATOM   1136  CB  LEU A 197      10.847   6.230  42.564  1.00 44.88           C
ATOM   1137  CG  LEU A 197      10.451   5.885  43.988  1.00 48.88           C
ATOM   1138  CD1 LEU A 197       9.256   5.016  43.904  1.00 42.56           C
ATOM   1139  CD2 LEU A 197      11.573   5.155  44.675  1.00 50.88           C
ATOM   1140  H   LEU A 197      10.936   8.725  42.775  1.00 40.82           H
ATOM   1141  HA  LEU A 197      12.795   6.788  42.780  1.00 59.87           H
ATOM   1142  HB2 LEU A 197      10.062   6.629  42.157  1.00 53.85           H
ATOM   1143  HB3 LEU A 197      11.046   5.383  42.132  1.00 53.85           H
ATOM   1144  HG  LEU A 197      10.227   6.687  44.486  1.00 58.65           H
ATOM   1145 HD11 LEU A 197       8.990   4.771  44.803  1.00 51.08           H
ATOM   1146 HD12 LEU A 197       8.543   5.503  43.464  1.00 51.08           H
ATOM   1147 HD13 LEU A 197       9.485   4.225  43.393  1.00 51.08           H
ATOM   1148 HD21 LEU A 197      11.290   4.915  45.570  1.00 61.05           H
ATOM   1149 HD22 LEU A 197      11.786   4.359  44.163  1.00 61.05           H
ATOM   1150 HD23 LEU A 197      12.347   5.738  44.712  1.00 61.05           H
ATOM   1151  N   THR A 198      12.534   8.399  40.238  1.00 54.95           N
ATOM   1152  CA  THR A 198      12.977   8.513  38.856  1.00 53.42           C
ATOM   1153  C   THR A 198      14.504   8.523  38.819  1.00 54.49           C
ATOM   1154  O   THR A 198      15.110   9.443  39.382  1.00 52.18           O
ATOM   1155  CB  THR A 198      12.413   9.774  38.212  1.00 44.43           C
ATOM   1156  OG1 THR A 198      12.497  10.875  39.115  1.00 55.80           O
ATOM   1157  CG2 THR A 198      10.932   9.582  37.809  1.00 53.05           C
ATOM   1158  H   THR A 198      12.405   9.157  40.623  1.00 65.94           H
ATOM   1159  HA  THR A 198      12.644   7.751  38.359  1.00 64.10           H
ATOM   1160  HB  THR A 198      12.932   9.981  37.419  1.00 53.31           H
ATOM   1161  HG1 THR A 198      12.185  11.563  38.748  1.00 66.96           H
ATOM   1162 HG21 THR A 198      10.587  10.403  37.422  1.00 63.66           H
ATOM   1163 HG22 THR A 198      10.852   8.872  37.153  1.00 63.66           H
ATOM   1164 HG23 THR A 198      10.397   9.354  38.586  1.00 63.66           H
ATOM   1165  N   PRO A 199      15.158   7.523  38.217  1.00 56.56           N
ATOM   1166  CA  PRO A 199      16.645   7.433  38.307  1.00 57.94           C
ATOM   1167  C   PRO A 199      17.310   8.723  37.858  1.00 45.04           C
ATOM   1168  O   PRO A 199      16.788   9.419  36.974  1.00 50.24           O
ATOM   1169  CB  PRO A 199      16.996   6.260  37.370  1.00 58.56           C
ATOM   1170  CG  PRO A 199      15.738   5.352  37.379  1.00 56.99           C
ATOM   1171  CD  PRO A 199      14.560   6.323  37.569  1.00 56.97           C
ATOM   1172  HA  PRO A 199      16.906   7.204  39.211  1.00 69.53           H
ATOM   1173  HB2 PRO A 199      17.173   6.601  36.481  1.00 70.27           H
ATOM   1174  HB3 PRO A 199      17.771   5.784  37.711  1.00 70.27           H
ATOM   1175  HG2 PRO A 199      15.666   4.891  36.529  1.00 68.39           H
ATOM   1176  HG3 PRO A 199      15.789   4.712  38.107  1.00 68.39           H
ATOM   1177  HD2 PRO A 199      14.184   6.568  36.710  1.00 68.36           H
ATOM   1178  HD3 PRO A 199      13.890   5.913  38.140  1.00 68.36           H
ATOM   1179  N   PRO A 200      18.415   9.134  38.508  1.00 45.55           N
ATOM   1180  CA  PRO A 200      18.987   8.546  39.726  1.00 49.92           C
ATOM   1181  C   PRO A 200      18.153   8.946  40.954  1.00 55.00           C
ATOM   1182  O   PRO A 200      17.746  10.108  41.072  1.00 46.44           O
ATOM   1183  CB  PRO A 200      20.393   9.159  39.789  1.00 44.83           C
ATOM   1184  CG  PRO A 200      20.214  10.540  39.222  1.00 47.07           C
ATOM   1185  CD  PRO A 200      19.128  10.378  38.127  1.00 57.88           C
ATOM   1186  HA  PRO A 200      19.051   7.580  39.653  1.00 59.90           H
ATOM   1187  HB2 PRO A 200      20.693   9.207  40.708  1.00 53.80           H
ATOM   1188  HB3 PRO A 200      21.003   8.629  39.252  1.00 53.80           H
ATOM   1189  HG2 PRO A 200      19.919  11.149  39.918  1.00 56.49           H
ATOM   1190  HG3 PRO A 200      21.049  10.847  38.836  1.00 56.49           H
ATOM   1191  HD2 PRO A 200      18.521  11.136  38.131  1.00 69.46           H
ATOM   1192  HD3 PRO A 200      19.544  10.272  37.257  1.00 69.46           H
ATOM   1193  N   MET A 201      17.945   7.993  41.857  1.00 52.77           N
ATOM   1194  CA  MET A 201      17.015   8.138  42.971  1.00 44.54           C
ATOM   1195  C   MET A 201      17.545   9.069  44.064  1.00 51.06           C
ATOM   1196  O   MET A 201      18.747   9.318  44.196  1.00 50.64           O
ATOM   1197  CB  MET A 201      16.729   6.778  43.586  1.00 50.69           C
ATOM   1198  CG  MET A 201      16.586   5.671  42.545  1.00 57.98           C
ATOM   1199  SD  MET A 201      15.381   4.439  43.030  1.00 62.13           S
ATOM   1200  CE  MET A 201      14.566   4.313  41.456  1.00 62.34           C
ATOM   1201  H   MET A 201      18.346   7.231  41.834  1.00 63.33           H
ATOM   1202  HA  MET A 201      16.177   8.494  42.635  1.00 53.45           H
ATOM   1203  HB2 MET A 201      17.457   6.541  44.185  1.00 60.83           H
ATOM   1204  HB3 MET A 201      15.896   6.833  44.078  1.00 60.83           H
ATOM   1205  HG2 MET A 201      16.291   6.057  41.705  1.00 69.57           H
ATOM   1206  HG3 MET A 201      17.441   5.230  42.427  1.00 69.57           H
ATOM   1207  HE1 MET A 201      13.775   3.803  41.608  1.00 74.81           H
ATOM   1208  HE2 MET A 201      14.331   5.199  41.144  1.00 74.81           H
ATOM   1209  HE3 MET A 201      15.156   3.875  40.819  1.00 74.81           H
ATOM   1210  N   LYS A 202      16.610   9.551  44.883  1.00 41.14           N
ATOM   1211  CA  LYS A 202      16.896  10.584  45.867  1.00 37.29           C
ATOM   1212  C   LYS A 202      16.015  10.406  47.089  1.00 42.50           C
ATOM   1213  O   LYS A 202      14.802  10.208  46.964  1.00 32.19           O
ATOM   1214  CB  LYS A 202      16.668  11.981  45.288  1.00 39.93           C
ATOM   1215  CG  LYS A 202      17.742  12.444  44.318  1.00 45.04           C
ATOM   1216  CD  LYS A 202      17.151  13.431  43.371  1.00 41.61           C
ATOM   1217  CE  LYS A 202      18.058  13.786  42.209  1.00 53.29           C
ATOM   1218  NZ  LYS A 202      17.818  12.929  40.992  1.00 44.01           N1+
ATOM   1219  H   LYS A 202      15.788   9.295  44.881  1.00 49.36           H
ATOM   1220  HA  LYS A 202      17.823  10.513  46.138  1.00 44.75           H
ATOM   1221  HB2 LYS A 202      15.818  12.000  44.827  1.00 47.92           H
ATOM   1222  HB3 LYS A 202      16.648  12.613  46.023  1.00 47.92           H
ATOM   1223  HG2 LYS A 202      18.442  12.893  44.818  1.00 54.05           H
ATOM   1224  HG3 LYS A 202      18.104  11.691  43.825  1.00 54.05           H
ATOM   1225  HD2 LYS A 202      16.341  13.044  43.007  1.00 49.93           H
ATOM   1226  HD3 LYS A 202      16.947  14.247  43.854  1.00 49.93           H
ATOM   1227  HE2 LYS A 202      17.921  14.714  41.960  1.00 63.95           H
ATOM   1228  HE3 LYS A 202      18.976  13.650  42.490  1.00 63.95           H
ATOM   1229  HZ1 LYS A 202      18.457  13.084  40.392  1.00 52.82           H
ATOM   1230  HZ2 LYS A 202      17.835  12.065  41.212  1.00 52.82           H
ATOM   1231  HZ3 LYS A 202      17.027  13.120  40.628  1.00 52.82           H
ATOM   1232  N   MET A 203      16.636  10.487  48.259  1.00 37.53           N
ATOM   1233  CA  MET A 203      15.944  10.657  49.520  1.00 32.85           C
ATOM   1234  C   MET A 203      15.918  12.134  49.859  1.00 38.36           C
ATOM   1235  O   MET A 203      16.968  12.774  49.875  1.00 42.99           O
ATOM   1236  CB  MET A 203      16.654   9.916  50.641  1.00 45.03           C
ATOM   1237  CG  MET A 203      16.746   8.409  50.505  1.00 48.29           C
ATOM   1238  SD  MET A 203      17.495   7.696  52.008  1.00 45.37           S
ATOM   1239  CE  MET A 203      16.255   7.990  53.216  1.00 40.66           C
ATOM   1240  H   MET A 203      17.490  10.455  48.351  1.00 45.04           H
ATOM   1241  HA  MET A 203      15.041  10.314  49.443  1.00 39.42           H
ATOM   1242  HB2 MET A 203      17.564  10.250  50.670  1.00 54.03           H
ATOM   1243  HB3 MET A 203      16.205  10.121  51.477  1.00 54.03           H
ATOM   1244  HG2 MET A 203      15.857   8.042  50.391  1.00 57.94           H
ATOM   1245  HG3 MET A 203      17.308   8.188  49.746  1.00 57.94           H
ATOM   1246  HE1 MET A 203      16.559   7.589  54.043  1.00 48.80           H
ATOM   1247  HE2 MET A 203      16.148   8.950  53.316  1.00 48.80           H
ATOM   1248  HE3 MET A 203      15.420   7.590  52.932  1.00 48.80           H
ATOM   1249  N   VAL A 204      14.734  12.666  50.137  1.00 30.17           N
ATOM   1250  CA  VAL A 204      14.548  14.042  50.588  1.00 32.28           C
ATOM   1251  C   VAL A 204      14.317  14.020  52.105  1.00 31.51           C
ATOM   1252  O   VAL A 204      13.287  13.497  52.560  1.00 31.93           O
ATOM   1253  CB  VAL A 204      13.364  14.688  49.840  1.00 42.26           C
ATOM   1254  CG1 VAL A 204      13.214  16.130  50.200  1.00 39.02           C
ATOM   1255  CG2 VAL A 204      13.522  14.560  48.290  1.00 44.52           C
ATOM   1256  H   VAL A 204      13.997  12.239  50.055  1.00 36.20           H
ATOM   1257  HA  VAL A 204      15.352  14.554  50.400  1.00 38.74           H
ATOM   1258  HB  VAL A 204      12.539  14.238  50.086  1.00 50.71           H
ATOM   1259 HG11 VAL A 204      12.466  16.497  49.702  1.00 46.82           H
ATOM   1260 HG12 VAL A 204      13.050  16.209  51.151  1.00 46.82           H
ATOM   1261 HG13 VAL A 204      14.028  16.598  49.962  1.00 46.82           H
ATOM   1262 HG21 VAL A 204      12.780  15.024  47.866  1.00 53.42           H
ATOM   1263 HG22 VAL A 204      14.355  14.974  48.014  1.00 53.42           H
ATOM   1264 HG23 VAL A 204      13.516  13.625  48.030  1.00 53.42           H
ATOM   1265  N   THR A 205      15.251  14.556  52.924  1.00 35.05           N
ATOM   1266  CA  THR A 205      15.063  14.564  54.377  1.00 35.53           C
ATOM   1267  C   THR A 205      15.011  16.052  54.802  1.00 31.60           C
ATOM   1268  O   THR A 205      15.250  16.977  54.037  1.00 28.60           O
ATOM   1269  CB  THR A 205      16.277  13.857  55.030  1.00 35.89           C
ATOM   1270  OG1 THR A 205      17.391  14.736  54.760  1.00 30.36           O
ATOM   1271  CG2 THR A 205      16.540  12.494  54.403  1.00 29.82           C
ATOM   1272  H   THR A 205      16.116  15.048  52.639  1.00 42.06           H
ATOM   1273  HA  THR A 205      14.111  14.022  54.673  1.00 42.63           H
ATOM   1274  HB  THR A 205      16.140  13.802  56.136  1.00 43.06           H
ATOM   1275  HG1 THR A 205      18.234  14.302  54.986  1.00 36.43           H
ATOM   1276 HG21 THR A 205      17.328  11.960  54.942  1.00 35.79           H
ATOM   1277 HG22 THR A 205      15.637  11.866  54.421  1.00 35.79           H
ATOM   1278 HG23 THR A 205      16.843  12.586  53.350  1.00 35.79           H
ATOM   1279  N   GLU A 206      14.645  16.198  56.112  1.00 31.27           N
ATOM   1280  CA  GLU A 206      14.804  17.419  56.924  1.00 31.01           C
ATOM   1281  C   GLU A 206      16.259  17.901  56.811  1.00 34.19           C
ATOM   1282  O   GLU A 206      17.235  17.164  56.897  1.00 33.85           O
ATOM   1283  CB  GLU A 206      14.523  16.979  58.366  1.00 33.93           C
ATOM   1284  CG  GLU A 206      14.613  18.073  59.407  1.00 32.44           C
ATOM   1285  CD  GLU A 206      14.182  17.507  60.761  1.00 33.26           C
ATOM   1286  OE1 GLU A 206      14.022  16.275  60.942  1.00 33.28           O
ATOM   1287  OE2 GLU A 206      13.987  18.376  61.648  1.00 38.62           O1-
ATOM   1288  H   GLU A 206      14.376  15.349  56.654  1.00 37.53           H
ATOM   1289  HA  GLU A 206      14.085  18.215  56.574  1.00 37.21           H
ATOM   1290  HB2 GLU A 206      13.505  16.524  58.408  1.00 40.72           H
ATOM   1291  HB3 GLU A 206      15.219  16.157  58.660  1.00 40.72           H
ATOM   1292  HG2 GLU A 206      15.633  18.490  59.495  1.00 38.92           H
ATOM   1293  HG3 GLU A 206      13.984  18.947  59.154  1.00 38.92           H
ATOM   1294  N   LEU A 207      16.381  19.257  56.568  1.00 31.30           N
ATOM   1295  CA  LEU A 207      17.719  19.884  56.563  1.00 34.33           C
ATOM   1296  C   LEU A 207      17.997  20.397  58.002  1.00 31.08           C
ATOM   1297  O   LEU A 207      17.193  21.093  58.595  1.00 33.24           O
ATOM   1298  CB  LEU A 207      17.658  21.053  55.583  1.00 36.08           C
ATOM   1299  CG  LEU A 207      18.910  21.947  55.577  1.00 32.63           C
ATOM   1300  CD1 LEU A 207      20.069  21.262  54.867  1.00 33.49           C
ATOM   1301  CD2 LEU A 207      18.545  23.263  54.849  1.00 53.05           C
ATOM   1302  H   LEU A 207      15.579  19.901  56.744  1.00 37.56           H
ATOM   1303  HA  LEU A 207      18.494  19.134  56.240  1.00 41.20           H
ATOM   1304  HB2 LEU A 207      17.487  20.648  54.565  1.00 43.30           H
ATOM   1305  HB3 LEU A 207      16.760  21.672  55.808  1.00 43.30           H
ATOM   1306  HG  LEU A 207      19.208  22.187  56.625  1.00 39.16           H
ATOM   1307 HD11 LEU A 207      20.964  21.891  54.846  1.00 40.19           H
ATOM   1308 HD12 LEU A 207      20.376  20.345  55.405  1.00 40.19           H
ATOM   1309 HD13 LEU A 207      19.819  20.968  53.844  1.00 40.19           H
ATOM   1310 HD21 LEU A 207      19.393  23.949  54.849  1.00 63.66           H
ATOM   1311 HD22 LEU A 207      18.237  23.060  53.819  1.00 63.66           H
ATOM   1312 HD23 LEU A 207      17.713  23.759  55.363  1.00 63.66           H
ATOM   1313  N   ALA A 208      19.208  19.986  58.541  1.00 35.19           N
ATOM   1314  CA  ALA A 208      19.802  20.558  59.770  1.00 33.74           C
ATOM   1315  C   ALA A 208      20.741  21.661  59.264  1.00 33.17           C
ATOM   1316  O   ALA A 208      21.830  21.587  58.683  1.00 33.93           O
ATOM   1317  CB  ALA A 208      20.635  19.596  60.588  1.00 40.74           C
ATOM   1318  H   ALA A 208      19.851  19.382  57.990  1.00 42.22           H
ATOM   1319  HA  ALA A 208      18.972  20.970  60.412  1.00 40.49           H
ATOM   1320  HB1 ALA A 208      21.128  20.141  61.415  1.00 48.89           H
ATOM   1321  HB2 ALA A 208      20.035  18.790  61.023  1.00 48.89           H
ATOM   1322  HB3 ALA A 208      21.449  19.140  60.002  1.00 48.89           H
ATOM   1323  N   PRO A 209      20.248  22.910  59.424  1.00 33.60           N
ATOM   1324  CA  PRO A 209      20.935  24.044  58.742  1.00 35.93           C
ATOM   1325  C   PRO A 209      22.342  24.347  59.222  1.00 34.76           C
ATOM   1326  O   PRO A 209      23.120  24.934  58.456  1.00 38.08           O
ATOM   1327  CB  PRO A 209      20.035  25.247  59.038  1.00 36.60           C
ATOM   1328  CG  PRO A 209      18.731  24.695  59.326  1.00 44.30           C
ATOM   1329  CD  PRO A 209      19.015  23.415  60.074  1.00 34.78           C
ATOM   1330  HA  PRO A 209      20.941  23.906  57.784  1.00 43.12           H
ATOM   1331  HB2 PRO A 209      20.365  25.721  59.818  1.00 43.92           H
ATOM   1332  HB3 PRO A 209      20.004  25.838  58.271  1.00 43.92           H
ATOM   1333  HG2 PRO A 209      18.234  25.323  59.877  1.00 53.16           H
ATOM   1334  HG3 PRO A 209      18.258  24.528  58.495  1.00 53.16           H
ATOM   1335  HD2 PRO A 209      19.171  23.616  61.009  1.00 41.74           H
ATOM   1336  HD3 PRO A 209      18.263  22.823  59.948  1.00 41.74           H
ATOM   1337  N   LEU A 210      22.682  24.025  60.467  1.00 33.87           N
ATOM   1338  CA  LEU A 210      24.037  24.260  60.954  1.00 33.59           C
ATOM   1339  C   LEU A 210      24.980  23.114  60.622  1.00 33.04           C
ATOM   1340  O   LEU A 210      26.177  23.235  60.865  1.00 35.98           O
ATOM   1341  CB  LEU A 210      24.007  24.536  62.467  1.00 38.80           C
ATOM   1342  CG  LEU A 210      23.179  25.749  62.957  1.00 39.40           C
ATOM   1343  CD1 LEU A 210      23.582  26.125  64.364  1.00 40.68           C
ATOM   1344  CD2 LEU A 210      23.295  26.978  62.083  1.00 44.33           C
ATOM   1345  H   LEU A 210      22.155  23.670  61.050  1.00 40.64           H
ATOM   1346  HA  LEU A 210      24.391  25.050  60.523  1.00 40.31           H
ATOM   1347  HB2 LEU A 210      23.638  23.750  62.907  1.00 46.55           H
ATOM   1348  HB3 LEU A 210      24.916  24.679  62.766  1.00 46.55           H
ATOM   1349  HG  LEU A 210      22.240  25.500  62.968  1.00 47.28           H
ATOM   1350 HD11 LEU A 210      23.052  26.881  64.663  1.00 48.82           H
ATOM   1351 HD12 LEU A 210      23.437  25.367  64.950  1.00 48.82           H
ATOM   1352 HD13 LEU A 210      24.521  26.365  64.358  1.00 48.82           H
ATOM   1353 HD21 LEU A 210      22.793  27.703  62.489  1.00 53.20           H
ATOM   1354 HD22 LEU A 210      24.228  27.234  62.007  1.00 53.20           H
ATOM   1355 HD23 LEU A 210      22.928  26.774  61.209  1.00 53.20           H
ATOM   1356  N   GLY A 211      24.478  22.032  60.030  1.00 32.61           N
ATOM   1357  CA  GLY A 211      25.354  20.991  59.540  1.00 35.03           C
ATOM   1358  C   GLY A 211      25.797  20.021  60.628  1.00 36.06           C
ATOM   1359  O   GLY A 211      25.149  19.830  61.676  1.00 35.31           O
ATOM   1360  H   GLY A 211      23.640  21.889  59.901  1.00 39.14           H
ATOM   1361  HA2 GLY A 211      24.901  20.494  58.845  1.00 42.04           H
ATOM   1362  HA3 GLY A 211      26.142  21.406  59.157  1.00 42.04           H
ATOM   1363  N   SER A 212      26.944  19.420  60.369  1.00 33.39           N
ATOM   1364  CA  SER A 212      27.519  18.435  61.273  1.00 35.41           C
ATOM   1365  C   SER A 212      27.991  19.071  62.573  1.00 31.76           C
ATOM   1366  O   SER A 212      28.783  20.015  62.573  1.00 32.96           O
ATOM   1367  CB  SER A 212      28.695  17.737  60.614  1.00 39.94           C
ATOM   1368  OG  SER A 212      28.927  16.497  61.274  1.00 48.34           O
ATOM   1369  H   SER A 212      27.408  19.559  59.660  1.00 40.07           H
ATOM   1370  HA  SER A 212      26.855  17.763  61.488  1.00 42.49           H
ATOM   1371  HB2 SER A 212      28.479  17.580  59.685  1.00 47.93           H
ATOM   1372  HB3 SER A 212      29.489  18.293  60.693  1.00 47.93           H
ATOM   1373  HG  SER A 212      28.492  15.898  60.881  1.00 58.01           H
ATOM   1374  N   LEU A 213      27.546  18.504  63.691  1.00 38.63           N
ATOM   1375  CA  LEU A 213      28.095  18.893  64.973  1.00 30.12           C
ATOM   1376  C   LEU A 213      29.610  18.685  65.010  1.00 28.60           C
ATOM   1377  O   LEU A 213      30.351  19.480  65.607  1.00 30.99           O
ATOM   1378  CB  LEU A 213      27.414  18.078  66.068  1.00 32.32           C
ATOM   1379  CG  LEU A 213      27.964  18.307  67.471  1.00 34.17           C
ATOM   1380  CD1 LEU A 213      27.852  19.772  67.884  1.00 36.18           C
ATOM   1381  CD2 LEU A 213      27.268  17.408  68.431  1.00 28.33           C
ATOM   1382  H   LEU A 213      26.952  17.885  63.731  1.00 46.36           H
ATOM   1383  HA  LEU A 213      27.901  19.831  65.125  1.00 36.15           H
ATOM   1384  HB2 LEU A 213      26.474  18.317  66.077  1.00 38.78           H
ATOM   1385  HB3 LEU A 213      27.514  17.134  65.858  1.00 38.78           H
ATOM   1386  HG  LEU A 213      28.904  18.072  67.483  1.00 41.01           H
ATOM   1387 HD11 LEU A 213      28.188  19.863  68.790  1.00 43.42           H
ATOM   1388 HD12 LEU A 213      28.376  20.319  67.278  1.00 43.42           H
ATOM   1389 HD13 LEU A 213      26.922  20.045  67.853  1.00 43.42           H
ATOM   1390 HD21 LEU A 213      27.650  17.519  69.312  1.00 33.99           H
ATOM   1391 HD22 LEU A 213      26.325  17.624  68.447  1.00 33.99           H
ATOM   1392 HD23 LEU A 213      27.401  16.496  68.136  1.00 33.99           H
ATOM   1393  N   LEU A 214      30.092  17.617  64.391  1.00 29.34           N
ATOM   1394  CA  LEU A 214      31.521  17.319  64.486  1.00 34.80           C
ATOM   1395  C   LEU A 214      32.384  18.434  63.884  1.00 26.54           C
ATOM   1396  O   LEU A 214      33.383  18.820  64.481  1.00 26.97           O
ATOM   1397  CB  LEU A 214      31.815  15.979  63.831  1.00 27.27           C
ATOM   1398  CG  LEU A 214      33.294  15.538  63.811  1.00 30.72           C
ATOM   1399  CD1 LEU A 214      33.838  15.318  65.208  1.00 31.79           C
ATOM   1400  CD2 LEU A 214      33.478  14.273  62.954  1.00 33.81           C
ATOM   1401  H   LEU A 214      29.625  17.054  63.925  1.00 35.20           H
ATOM   1402  HA  LEU A 214      31.754  17.247  65.422  1.00 41.76           H
ATOM   1403  HB2 LEU A 214      31.328  15.315  64.335  1.00 32.72           H
ATOM   1404  HB3 LEU A 214      31.487  16.000  62.918  1.00 32.72           H
ATOM   1405  HG  LEU A 214      33.830  16.239  63.406  1.00 36.87           H
ATOM   1406 HD11 LEU A 214      34.774  15.057  65.147  1.00 38.14           H
ATOM   1407 HD12 LEU A 214      33.768  16.142  65.717  1.00 38.14           H
ATOM   1408 HD13 LEU A 214      33.327  14.614  65.638  1.00 38.14           H
ATOM   1409 HD21 LEU A 214      34.416  14.034  62.941  1.00 40.57           H
ATOM   1410 HD22 LEU A 214      32.963  13.549  63.344  1.00 40.57           H
ATOM   1411 HD23 LEU A 214      33.165  14.449  62.054  1.00 40.57           H
ATOM   1412  N   ASP A 215      32.032  18.943  62.686  1.00 32.52           N
ATOM   1413  CA  ASP A 215      32.786  20.051  62.080  1.00 29.17           C
ATOM   1414  C   ASP A 215      32.765  21.282  62.978  1.00 36.34           C
ATOM   1415  O   ASP A 215      33.781  21.976  63.119  1.00 35.81           O
ATOM   1416  CB  ASP A 215      32.226  20.417  60.702  1.00 30.38           C
ATOM   1417  CG  ASP A 215      32.306  19.249  59.678  1.00 40.06           C
ATOM   1418  OD1 ASP A 215      33.239  18.441  59.772  1.00 37.43           O
ATOM   1419  OD2 ASP A 215      31.421  19.140  58.794  1.00 46.41           O1-
ATOM   1420  H   ASP A 215      31.368  18.673  62.217  1.00 39.02           H
ATOM   1421  HA  ASP A 215      33.705  19.772  61.956  1.00 35.00           H
ATOM   1422  HB2 ASP A 215      31.287  20.632  60.794  1.00 36.45           H
ATOM   1423  HB3 ASP A 215      32.723  21.180  60.364  1.00 36.45           H
ATOM   1424  N   ARG A 216      31.621  21.574  63.610  1.00 31.55           N
ATOM   1425  CA  ARG A 216      31.587  22.747  64.487  1.00 33.07           C
ATOM   1426  C   ARG A 216      32.395  22.529  65.762  1.00 33.65           C
ATOM   1427  O   ARG A 216      33.058  23.452  66.244  1.00 33.69           O
ATOM   1428  CB  ARG A 216      30.152  23.116  64.816  1.00 34.80           C
ATOM   1429  CG  ARG A 216      29.517  23.803  63.619  1.00 38.23           C
ATOM   1430  CD  ARG A 216      28.060  24.118  63.830  1.00 34.44           C
ATOM   1431  NE  ARG A 216      27.580  24.801  62.636  1.00 43.61           N
ATOM   1432  CZ  ARG A 216      27.712  26.107  62.415  1.00 43.47           C
ATOM   1433  NH1 ARG A 216      27.261  26.629  61.269  1.00 48.47           N
ATOM   1434  NH2 ARG A 216      28.282  26.891  63.348  1.00 47.83           N1+
ATOM   1435  H   ARG A 216      30.884  21.135  63.545  1.00 37.85           H
ATOM   1436  HA  ARG A 216      31.987  23.494  64.018  1.00 39.68           H
ATOM   1437  HB2 ARG A 216      29.643  22.315  65.032  1.00 41.76           H
ATOM   1438  HB3 ARG A 216      30.131  23.733  65.564  1.00 41.76           H
ATOM   1439  HG2 ARG A 216      29.967  24.644  63.457  1.00 45.87           H
ATOM   1440  HG3 ARG A 216      29.594  23.232  62.840  1.00 45.87           H
ATOM   1441  HD2 ARG A 216      27.564  23.291  63.920  1.00 41.33           H
ATOM   1442  HD3 ARG A 216      27.935  24.681  64.612  1.00 41.33           H
ATOM   1443  HE  ARG A 216      27.265  24.317  62.001  1.00 52.33           H
ATOM   1444 HH11 ARG A 216      26.891  26.124  60.680  1.00 58.17           H
ATOM   1445 HH12 ARG A 216      27.325  27.474  61.122  1.00 58.17           H
ATOM   1446 HH21 ARG A 216      28.580  26.552  64.085  1.00 57.40           H
ATOM   1447 HH22 ARG A 216      28.363  27.738  63.212  1.00 57.40           H
ATOM   1448  N   LEU A 217      32.377  21.312  66.318  1.00 34.38           N
ATOM   1449  CA  LEU A 217      33.255  21.021  67.452  1.00 32.24           C
ATOM   1450  C   LEU A 217      34.716  21.292  67.108  1.00 29.43           C
ATOM   1451  O   LEU A 217      35.444  21.878  67.902  1.00 35.37           O
ATOM   1452  CB  LEU A 217      33.095  19.569  67.906  1.00 32.68           C
ATOM   1453  CG  LEU A 217      31.761  19.204  68.545  1.00 33.21           C
ATOM   1454  CD1 LEU A 217      31.726  17.699  68.677  1.00 30.90           C
ATOM   1455  CD2 LEU A 217      31.556  19.832  69.915  1.00 40.01           C
ATOM   1456  H   LEU A 217      31.888  20.655  66.060  1.00 41.26           H
ATOM   1457  HA  LEU A 217      33.005  21.603  68.187  1.00 38.69           H
ATOM   1458  HB2 LEU A 217      33.226  18.987  67.139  1.00 39.22           H
ATOM   1459  HB3 LEU A 217      33.783  19.379  68.558  1.00 39.22           H
ATOM   1460  HG  LEU A 217      31.035  19.487  67.966  1.00 39.85           H
ATOM   1461 HD11 LEU A 217      30.866  17.441  69.049  1.00 37.07           H
ATOM   1462 HD12 LEU A 217      31.853  17.291  67.806  1.00 37.07           H
ATOM   1463 HD13 LEU A 217      32.432  17.431  69.285  1.00 37.07           H
ATOM   1464 HD21 LEU A 217      30.694  19.548  70.261  1.00 48.01           H
ATOM   1465 HD22 LEU A 217      32.257  19.535  70.516  1.00 48.01           H
ATOM   1466 HD23 LEU A 217      31.577  20.799  69.820  1.00 48.01           H
ATOM   1467  N   ARG A 218      35.162  20.881  65.931  1.00 29.86           N
ATOM   1468  CA  ARG A 218      36.574  21.037  65.599  1.00 33.63           C
ATOM   1469  C   ARG A 218      36.933  22.508  65.350  1.00 32.83           C
ATOM   1470  O   ARG A 218      37.974  22.967  65.814  1.00 32.82           O
ATOM   1471  CB  ARG A 218      36.930  20.160  64.391  1.00 26.68           C
ATOM   1472  CG  ARG A 218      36.905  18.671  64.698  1.00 24.64           C
ATOM   1473  CD  ARG A 218      37.113  17.754  63.483  1.00 26.61           C
ATOM   1474  NE  ARG A 218      37.200  16.355  63.886  1.00 27.30           N
ATOM   1475  CZ  ARG A 218      37.079  15.337  63.055  1.00 25.73           C
ATOM   1476  NH1 ARG A 218      36.826  15.558  61.791  1.00 34.62           N
ATOM   1477  NH2 ARG A 218      37.129  14.089  63.511  1.00 29.08           N1+
ATOM   1478  H   ARG A 218      34.685  20.515  65.320  1.00 35.83           H
ATOM   1479  HA  ARG A 218      37.099  20.723  66.354  1.00 40.35           H
ATOM   1480  HB2 ARG A 218      36.284  20.318  63.684  1.00 32.01           H
ATOM   1481  HB3 ARG A 218      37.822  20.394  64.091  1.00 32.01           H
ATOM   1482  HG2 ARG A 218      37.614  18.480  65.332  1.00 29.57           H
ATOM   1483  HG3 ARG A 218      36.047  18.459  65.096  1.00 29.57           H
ATOM   1484  HD2 ARG A 218      36.355  17.828  62.886  1.00 31.93           H
ATOM   1485  HD3 ARG A 218      37.933  17.981  63.013  1.00 31.93           H
ATOM   1486  HE  ARG A 218      37.237  16.178  64.727  1.00 32.76           H
ATOM   1487 HH11 ARG A 218      36.773  16.363  61.494  1.00 41.54           H
ATOM   1488 HH12 ARG A 218      36.736  14.894  61.254  1.00 41.54           H
ATOM   1489 HH21 ARG A 218      37.289  13.938  64.341  1.00 34.89           H
ATOM   1490 HH22 ARG A 218      37.045  13.432  62.963  1.00 34.89           H
ATOM   1491  N   LYS A 219      36.089  23.254  64.626  1.00 37.09           N
ATOM   1492  CA  LYS A 219      36.356  24.675  64.390  1.00 39.32           C
ATOM   1493  C   LYS A 219      36.377  25.449  65.696  1.00 43.51           C
ATOM   1494  O   LYS A 219      37.350  26.152  65.992  1.00 41.56           O
ATOM   1495  CB  LYS A 219      35.309  25.302  63.471  1.00 43.79           C
ATOM   1496  CG  LYS A 219      35.297  24.808  62.023  1.00 58.89           C
ATOM   1497  CD  LYS A 219      34.446  25.720  61.102  1.00 61.64           C
ATOM   1498  CE  LYS A 219      33.112  25.066  60.692  1.00 58.54           C
ATOM   1499  NZ  LYS A 219      32.310  25.920  59.745  1.00 73.39           N1+
ATOM   1500  H   LYS A 219      35.364  22.965  64.263  1.00 44.51           H
ATOM   1501  HA  LYS A 219      37.223  24.775  63.971  1.00 47.19           H
ATOM   1502  HB2 LYS A 219      34.427  25.157  63.853  1.00 52.55           H
ATOM   1503  HB3 LYS A 219      35.497  26.253  63.438  1.00 52.55           H
ATOM   1504  HG2 LYS A 219      36.205  24.796  61.681  1.00 70.67           H
ATOM   1505  HG3 LYS A 219      34.912  23.919  61.996  1.00 70.67           H
ATOM   1506  HD2 LYS A 219      34.247  26.538  61.583  1.00 73.97           H
ATOM   1507  HD3 LYS A 219      34.946  25.920  60.294  1.00 73.97           H
ATOM   1508  HE2 LYS A 219      33.290  24.220  60.252  1.00 70.25           H
ATOM   1509  HE3 LYS A 219      32.576  24.922  61.487  1.00 70.25           H
ATOM   1510  HZ1 LYS A 219      31.545  25.515  59.538  1.00 88.06           H
ATOM   1511  HZ2 LYS A 219      32.122  26.704  60.127  1.00 88.06           H
ATOM   1512  HZ3 LYS A 219      32.772  26.069  58.999  1.00 88.06           H
ATOM   1513  N   HIS A 220      35.321  25.294  66.511  1.00 39.38           N
ATOM   1514  CA  HIS A 220      35.001  26.230  67.585  1.00 46.02           C
ATOM   1515  C   HIS A 220      35.343  25.736  68.988  1.00 47.14           C
ATOM   1516  O   HIS A 220      35.245  26.517  69.945  1.00 53.29           O
ATOM   1517  CB  HIS A 220      33.513  26.551  67.559  1.00 38.60           C
ATOM   1518  CG  HIS A 220      33.010  27.056  66.240  1.00 35.34           C
ATOM   1519  ND1 HIS A 220      33.807  27.714  65.318  1.00 36.17           N
ATOM   1520  CD2 HIS A 220      31.767  27.023  65.706  1.00 37.54           C
ATOM   1521  CE1 HIS A 220      33.076  28.035  64.265  1.00 33.76           C
ATOM   1522  NE2 HIS A 220      31.838  27.629  64.475  1.00 40.98           N
ATOM   1523  H   HIS A 220      34.770  24.632  66.462  1.00 47.26           H
ATOM   1524  HA  HIS A 220      35.481  27.058  67.431  1.00 55.22           H
ATOM   1525  HB2 HIS A 220      33.327  27.217  68.237  1.00 46.32           H
ATOM   1526  HB3 HIS A 220      33.039  25.727  67.755  1.00 46.32           H
ATOM   1527  HD2 HIS A 220      31.006  26.648  66.090  1.00 45.05           H
ATOM   1528  HE1 HIS A 220      33.373  28.478  63.507  1.00 40.51           H
ATOM   1529  HE2 HIS A 220      31.176  27.734  63.939  1.00 49.18           H
ATOM   1530  N   GLN A 221      35.686  24.465  69.140  1.00 44.99           N
ATOM   1531  CA  GLN A 221      36.094  23.883  70.418  1.00 42.41           C
ATOM   1532  C   GLN A 221      35.462  24.502  71.679  1.00 44.57           C
ATOM   1533  O   GLN A 221      34.295  24.217  71.988  1.00 43.11           O
ATOM   1534  CB  GLN A 221      37.607  23.924  70.449  1.00 40.76           C
ATOM   1535  CG  GLN A 221      38.192  22.966  69.341  1.00 36.35           C
ATOM   1536  CD  GLN A 221      39.623  23.301  68.996  1.00 45.04           C
ATOM   1537  OE1 GLN A 221      40.437  23.563  69.886  1.00 49.32           O
ATOM   1538  NE2 GLN A 221      39.943  23.301  67.689  1.00 48.83           N
ATOM   1539  H   GLN A 221      35.709  23.905  68.486  1.00 53.99           H
ATOM   1540  HA  GLN A 221      35.851  22.945  70.412  1.00 50.90           H
ATOM   1541  HB2 GLN A 221      37.903  24.833  70.273  1.00 48.91           H
ATOM   1542  HB3 GLN A 221      37.910  23.622  71.316  1.00 48.91           H
ATOM   1543  HG2 GLN A 221      38.180  22.052  69.669  1.00 43.62           H
ATOM   1544  HG3 GLN A 221      37.656  23.033  68.536  1.00 43.62           H
ATOM   1545 HE21 GLN A 221      39.342  23.097  67.106  1.00 58.59           H
ATOM   1546 HE22 GLN A 221      40.734  23.517  67.425  1.00 58.59           H
ATOM   1547  N   GLY A 222      36.220  25.324  72.416  1.00 47.40           N
ATOM   1548  CA  GLY A 222      35.795  25.841  73.711  1.00 43.86           C
ATOM   1549  C   GLY A 222      34.557  26.728  73.695  1.00 43.50           C
ATOM   1550  O   GLY A 222      33.930  26.905  74.739  1.00 48.62           O
ATOM   1551  H   GLY A 222      37.004  25.597  72.187  1.00 56.88           H
ATOM   1552  HA2 GLY A 222      35.621  25.084  74.296  1.00 52.63           H
ATOM   1553  HA3 GLY A 222      36.524  26.352  74.092  1.00 52.63           H
ATOM   1554  N   HIS A 223      34.179  27.285  72.544  1.00 46.33           N
ATOM   1555  CA  HIS A 223      32.883  27.954  72.461  1.00 53.36           C
ATOM   1556  C   HIS A 223      31.775  27.101  73.058  1.00 50.89           C
ATOM   1557  O   HIS A 223      30.814  27.632  73.628  1.00 56.12           O
ATOM   1558  CB  HIS A 223      32.548  28.284  71.000  1.00 64.68           C
ATOM   1559  CG  HIS A 223      31.098  28.648  70.764  1.00 64.92           C
ATOM   1560  ND1 HIS A 223      30.543  29.843  71.182  1.00 62.24           N
ATOM   1561  CD2 HIS A 223      30.100  27.979  70.129  1.00 64.10           C
ATOM   1562  CE1 HIS A 223      29.267  29.888  70.827  1.00 62.30           C
ATOM   1563  NE2 HIS A 223      28.971  28.766  70.194  1.00 61.05           N
ATOM   1564  H   HIS A 223      34.640  27.305  71.818  1.00 55.60           H
ATOM   1565  HA  HIS A 223      32.926  28.786  72.960  1.00 64.03           H
ATOM   1566  HB2 HIS A 223      32.756  27.504  70.458  1.00 77.62           H
ATOM   1567  HB3 HIS A 223      33.104  29.031  70.719  1.00 77.62           H
ATOM   1568  HD2 HIS A 223      30.168  27.141  69.725  1.00 76.92           H
ATOM   1569  HE1 HIS A 223      28.677  30.586  71.008  1.00 74.76           H
ATOM   1570  HE2 HIS A 223      28.201  28.569  69.861  1.00 73.26           H
ATOM   1571  N   PHE A 224      31.877  25.785  72.920  1.00 43.43           N
ATOM   1572  CA  PHE A 224      30.826  24.869  73.339  1.00 42.60           C
ATOM   1573  C   PHE A 224      31.039  24.574  74.808  1.00 48.04           C
ATOM   1574  O   PHE A 224      31.957  23.825  75.159  1.00 45.72           O
ATOM   1575  CB  PHE A 224      30.875  23.569  72.539  1.00 40.90           C
ATOM   1576  CG  PHE A 224      30.385  23.690  71.113  1.00 42.39           C
ATOM   1577  CD1 PHE A 224      29.026  23.708  70.817  1.00 43.64           C
ATOM   1578  CD2 PHE A 224      31.287  23.757  70.070  1.00 43.57           C
ATOM   1579  CE1 PHE A 224      28.563  23.814  69.496  1.00 47.63           C
ATOM   1580  CE2 PHE A 224      30.839  23.853  68.751  1.00 45.29           C
ATOM   1581  CZ  PHE A 224      29.464  23.884  68.466  1.00 50.17           C
ATOM   1582  H   PHE A 224      32.558  25.381  72.585  1.00 52.12           H
ATOM   1583  HA  PHE A 224      29.955  25.282  73.236  1.00 51.12           H
ATOM   1584  HB2 PHE A 224      31.794  23.257  72.526  1.00 49.08           H
ATOM   1585  HB3 PHE A 224      30.313  22.919  72.989  1.00 49.08           H
ATOM   1586  HD1 PHE A 224      28.413  23.662  71.512  1.00 52.37           H
ATOM   1587  HD2 PHE A 224      32.201  23.740  70.254  1.00 52.28           H
ATOM   1588  HE1 PHE A 224      27.649  23.832  69.306  1.00 57.15           H
ATOM   1589  HE2 PHE A 224      31.456  23.904  68.061  1.00 54.35           H
ATOM   1590  HZ  PHE A 224      29.159  23.954  67.587  1.00 60.21           H
ATOM   1591  N   LEU A 225      30.192  25.131  75.665  1.00 47.24           N
ATOM   1592  CA  LEU A 225      30.419  24.963  77.091  1.00 47.59           C
ATOM   1593  C   LEU A 225      29.960  23.576  77.538  1.00 39.00           C
ATOM   1594  O   LEU A 225      29.254  22.858  76.823  1.00 37.19           O
ATOM   1595  CB  LEU A 225      29.716  26.075  77.869  1.00 46.96           C
ATOM   1596  CG  LEU A 225      30.129  27.486  77.410  1.00 59.57           C
ATOM   1597  CD1 LEU A 225      29.279  28.526  78.139  1.00 64.70           C
ATOM   1598  CD2 LEU A 225      31.636  27.785  77.613  1.00 46.04           C
ATOM   1599  H   LEU A 225      29.498  25.597  75.455  1.00 56.69           H
ATOM   1600  HA  LEU A 225      31.369  25.035  77.274  1.00 57.10           H
ATOM   1601  HB2 LEU A 225      28.757  26.002  77.750  1.00 56.35           H
ATOM   1602  HB3 LEU A 225      29.946  25.992  78.809  1.00 56.35           H
ATOM   1603  HG  LEU A 225      29.937  27.574  76.463  1.00 71.48           H
ATOM   1604 HD11 LEU A 225      29.546  29.412  77.846  1.00 77.64           H
ATOM   1605 HD12 LEU A 225      28.342  28.375  77.936  1.00 77.64           H
ATOM   1606 HD13 LEU A 225      29.428  28.438  79.093  1.00 77.64           H
ATOM   1607 HD21 LEU A 225      31.812  28.693  77.320  1.00 55.25           H
ATOM   1608 HD22 LEU A 225      31.857  27.699  78.555  1.00 55.25           H
ATOM   1609 HD23 LEU A 225      32.167  27.166  77.091  1.00 55.25           H
ATOM   1610  N   LEU A 226      30.382  23.194  78.745  1.00 42.38           N
ATOM   1611  CA  LEU A 226      30.109  21.846  79.218  1.00 41.94           C
ATOM   1612  C   LEU A 226      28.611  21.593  79.329  1.00 48.25           C
ATOM   1613  O   LEU A 226      28.161  20.447  79.184  1.00 39.69           O
ATOM   1614  CB  LEU A 226      30.809  21.600  80.560  1.00 50.04           C
ATOM   1615  CG  LEU A 226      32.358  21.600  80.504  1.00 58.85           C
ATOM   1616  CD1 LEU A 226      32.936  21.337  81.881  1.00 50.84           C
ATOM   1617  CD2 LEU A 226      32.947  20.604  79.498  1.00 46.92           C
ATOM   1618  H   LEU A 226      30.810  23.690  79.298  1.00 50.85           H
ATOM   1619  HA  LEU A 226      30.469  21.218  78.571  1.00 50.33           H
ATOM   1620  HB2 LEU A 226      30.543  22.297  81.181  1.00 60.04           H
ATOM   1621  HB3 LEU A 226      30.530  20.738  80.906  1.00 60.04           H
ATOM   1622  HG  LEU A 226      32.661  22.482  80.234  1.00 70.62           H
ATOM   1623 HD11 LEU A 226      33.905  21.352  81.824  1.00 61.01           H
ATOM   1624 HD12 LEU A 226      32.629  22.031  82.483  1.00 61.01           H
ATOM   1625 HD13 LEU A 226      32.633  20.472  82.194  1.00 61.01           H
ATOM   1626 HD21 LEU A 226      33.913  20.666  79.534  1.00 56.30           H
ATOM   1627 HD22 LEU A 226      32.674  19.707  79.743  1.00 56.30           H
ATOM   1628 HD23 LEU A 226      32.632  20.823  78.609  1.00 56.30           H
ATOM   1629  N   GLY A 227      27.826  22.644  79.561  1.00 42.14           N
ATOM   1630  CA  GLY A 227      26.404  22.491  79.725  1.00 32.27           C
ATOM   1631  C   GLY A 227      25.733  22.257  78.390  1.00 33.08           C
ATOM   1632  O   GLY A 227      24.767  21.519  78.296  1.00 39.05           O
ATOM   1633  H   GLY A 227      28.099  23.457  79.623  1.00 50.57           H
ATOM   1634  HA2 GLY A 227      26.222  21.740  80.308  1.00 38.72           H
ATOM   1635  HA3 GLY A 227      26.037  23.298  80.116  1.00 38.72           H
ATOM   1636  N   THR A 228      26.229  22.903  77.348  1.00 36.00           N
ATOM   1637  CA  THR A 228      25.689  22.705  76.014  1.00 32.25           C
ATOM   1638  C   THR A 228      25.934  21.276  75.520  1.00 35.71           C
ATOM   1639  O   THR A 228      25.019  20.630  74.977  1.00 32.02           O
ATOM   1640  CB  THR A 228      26.321  23.719  75.085  1.00 40.00           C
ATOM   1641  OG1 THR A 228      26.066  25.040  75.590  1.00 39.15           O
ATOM   1642  CG2 THR A 228      25.804  23.565  73.654  1.00 43.69           C
ATOM   1643  H   THR A 228      26.882  23.464  77.388  1.00 43.20           H
ATOM   1644  HA  THR A 228      24.736  22.867  76.028  1.00 38.70           H
ATOM   1645  HB  THR A 228      27.278  23.569  75.072  1.00 48.00           H
ATOM   1646  HG1 THR A 228      26.464  25.612  75.120  1.00 46.99           H
ATOM   1647 HG21 THR A 228      26.260  24.204  73.083  1.00 52.43           H
ATOM   1648 HG22 THR A 228      25.971  22.671  73.311  1.00 52.43           H
ATOM   1649 HG23 THR A 228      24.853  23.748  73.628  1.00 52.43           H
ATOM   1650  N   LEU A 229      27.168  20.771  75.699  1.00 31.61           N
ATOM   1651  CA  LEU A 229      27.509  19.411  75.277  1.00 31.44           C
ATOM   1652  C   LEU A 229      26.673  18.382  76.033  1.00 32.32           C
ATOM   1653  O   LEU A 229      26.246  17.352  75.480  1.00 30.15           O
ATOM   1654  CB  LEU A 229      28.993  19.188  75.528  1.00 28.53           C
ATOM   1655  CG  LEU A 229      29.996  19.934  74.646  1.00 27.84           C
ATOM   1656  CD1 LEU A 229      31.458  19.535  75.058  1.00 29.30           C
ATOM   1657  CD2 LEU A 229      29.771  19.671  73.190  1.00 27.78           C
ATOM   1658  H   LEU A 229      27.827  21.194  76.061  1.00 37.93           H
ATOM   1659  HA  LEU A 229      27.346  19.294  74.328  1.00 37.73           H
ATOM   1660  HB2 LEU A 229      29.171  19.468  76.436  1.00 34.23           H
ATOM   1661  HB3 LEU A 229      29.167  18.238  75.442  1.00 34.23           H
ATOM   1662  HG  LEU A 229      29.871  20.886  74.780  1.00 33.41           H
ATOM   1663 HD11 LEU A 229      32.078  19.972  74.458  1.00 35.16           H
ATOM   1664 HD12 LEU A 229      31.626  19.816  75.970  1.00 35.16           H
ATOM   1665 HD13 LEU A 229      31.568  18.572  74.988  1.00 35.16           H
ATOM   1666 HD21 LEU A 229      30.446  20.151  72.686  1.00 33.34           H
ATOM   1667 HD22 LEU A 229      29.844  18.716  73.032  1.00 33.34           H
ATOM   1668 HD23 LEU A 229      28.889  19.985  72.935  1.00 33.34           H
ATOM   1669  N   SER A 230      26.445  18.641  77.309  1.00 27.79           N
ATOM   1670  CA  SER A 230      25.624  17.763  78.134  1.00 30.80           C
ATOM   1671  C   SER A 230      24.191  17.682  77.605  1.00 32.24           C
ATOM   1672  O   SER A 230      23.583  16.601  77.531  1.00 27.70           O
ATOM   1673  CB  SER A 230      25.660  18.308  79.576  1.00 40.26           C
ATOM   1674  OG  SER A 230      24.605  17.780  80.346  1.00 54.64           O
ATOM   1675  H   SER A 230      26.761  19.321  77.723  1.00 33.34           H
ATOM   1676  HA  SER A 230      26.012  16.872  78.130  1.00 36.97           H
ATOM   1677  HB2 SER A 230      26.510  18.072  79.980  1.00 48.32           H
ATOM   1678  HB3 SER A 230      25.575  19.272  79.550  1.00 48.32           H
ATOM   1679  HG  SER A 230      24.881  17.591  81.116  1.00 65.56           H
ATOM   1680  N   ARG A 231      23.640  18.826  77.237  1.00 29.40           N
ATOM   1681  CA  ARG A 231      22.305  18.894  76.647  1.00 39.07           C
ATOM   1682  C   ARG A 231      22.247  18.150  75.314  1.00 32.70           C
ATOM   1683  O   ARG A 231      21.295  17.411  75.041  1.00 31.97           O
ATOM   1684  CB  ARG A 231      21.943  20.371  76.480  1.00 42.21           C
ATOM   1685  CG  ARG A 231      20.596  20.662  75.779  1.00 61.97           C
ATOM   1686  CD  ARG A 231      20.750  21.531  74.515  1.00 59.74           C
ATOM   1687  NE  ARG A 231      20.225  22.899  74.639  1.00 66.96           N
ATOM   1688  CZ  ARG A 231      18.939  23.190  74.829  1.00 67.87           C
ATOM   1689  NH1 ARG A 231      18.036  22.211  74.959  1.00 62.99           N
ATOM   1690  NH2 ARG A 231      18.555  24.463  74.920  1.00 68.33           N1+
ATOM   1691  H   ARG A 231      24.022  19.588  77.322  1.00 35.28           H
ATOM   1692  HA  ARG A 231      21.672  18.475  77.253  1.00 46.88           H
ATOM   1693  HB2 ARG A 231      21.887  20.746  77.374  1.00 50.65           H
ATOM   1694  HB3 ARG A 231      22.659  20.812  75.993  1.00 50.65           H
ATOM   1695  HG2 ARG A 231      20.175  19.824  75.526  1.00 74.37           H
ATOM   1696  HG3 ARG A 231      20.020  21.140  76.396  1.00 74.37           H
ATOM   1697  HD2 ARG A 231      21.688  21.601  74.282  1.00 71.68           H
ATOM   1698  HD3 ARG A 231      20.264  21.103  73.792  1.00 71.68           H
ATOM   1699  HE  ARG A 231      20.763  23.555  74.489  1.00 80.35           H
ATOM   1700 HH11 ARG A 231      18.280  21.388  74.908  1.00 75.59           H
ATOM   1701 HH12 ARG A 231      17.207  22.403  75.095  1.00 75.59           H
ATOM   1702 HH21 ARG A 231      19.132  25.095  74.840  1.00 82.00           H
ATOM   1703 HH22 ARG A 231      17.724  24.652  75.054  1.00 82.00           H
ATOM   1704  N   TYR A 232      23.269  18.325  74.474  1.00 33.82           N
ATOM   1705  CA  TYR A 232      23.341  17.538  73.251  1.00 31.86           C
ATOM   1706  C   TYR A 232      23.344  16.066  73.581  1.00 30.08           C
ATOM   1707  O   TYR A 232      22.647  15.275  72.939  1.00 29.50           O
ATOM   1708  CB  TYR A 232      24.608  17.854  72.480  1.00 32.08           C
ATOM   1709  CG  TYR A 232      24.693  19.218  71.894  1.00 33.00           C
ATOM   1710  CD1 TYR A 232      23.569  20.001  71.716  1.00 33.37           C
ATOM   1711  CD2 TYR A 232      25.913  19.711  71.468  1.00 36.48           C
ATOM   1712  CE1 TYR A 232      23.665  21.255  71.129  1.00 41.46           C
ATOM   1713  CE2 TYR A 232      26.016  20.931  70.860  1.00 32.54           C
ATOM   1714  CZ  TYR A 232      24.893  21.709  70.701  1.00 40.59           C
ATOM   1715  OH  TYR A 232      25.004  22.956  70.130  1.00 43.60           O
ATOM   1716  H   TYR A 232      23.921  18.875  74.593  1.00 40.59           H
ATOM   1717  HA  TYR A 232      22.570  17.718  72.688  1.00 38.23           H
ATOM   1718  HB2 TYR A 232      25.370  17.737  73.067  1.00 38.49           H
ATOM   1719  HB3 TYR A 232      24.670  17.220  71.747  1.00 38.49           H
ATOM   1720  HD1 TYR A 232      22.745  19.686  71.996  1.00 40.05           H
ATOM   1721  HD2 TYR A 232      26.674  19.181  71.560  1.00 43.78           H
ATOM   1722  HE1 TYR A 232      22.909  21.786  71.013  1.00 49.75           H
ATOM   1723  HE2 TYR A 232      26.845  21.244  70.590  1.00 39.04           H
ATOM   1724  HH  TYR A 232      24.246  23.316  70.076  1.00 52.32           H
ATOM   1725  N   ALA A 233      24.117  15.677  74.605  1.00 29.64           N
ATOM   1726  CA  ALA A 233      24.207  14.261  74.954  1.00 29.21           C
ATOM   1727  C   ALA A 233      22.862  13.706  75.402  1.00 29.70           C
ATOM   1728  O   ALA A 233      22.521  12.558  75.076  1.00 31.05           O
ATOM   1729  CB  ALA A 233      25.284  14.069  76.030  1.00 28.02           C
ATOM   1730  H   ALA A 233      24.593  16.201  75.102  1.00 35.57           H
ATOM   1731  HA  ALA A 233      24.475  13.744  74.176  1.00 35.05           H
ATOM   1732  HB1 ALA A 233      25.340  13.129  76.258  1.00 33.62           H
ATOM   1733  HB2 ALA A 233      26.135  14.377  75.681  1.00 33.62           H
ATOM   1734  HB3 ALA A 233      25.041  14.595  76.806  1.00 33.62           H
ATOM   1735  N   VAL A 234      22.081  14.493  76.167  1.00 35.26           N
ATOM   1736  CA  VAL A 234      20.752  14.036  76.594  1.00 30.07           C
ATOM   1737  C   VAL A 234      19.852  13.865  75.373  1.00 29.33           C
ATOM   1738  O   VAL A 234      19.097  12.895  75.255  1.00 30.40           O
ATOM   1739  CB  VAL A 234      20.153  15.041  77.602  1.00 31.06           C
ATOM   1740  CG1 VAL A 234      18.689  14.767  77.870  1.00 29.74           C
ATOM   1741  CG2 VAL A 234      20.942  15.040  78.945  1.00 24.90           C
ATOM   1742  H   VAL A 234      22.291  15.280  76.445  1.00 42.32           H
ATOM   1743  HA  VAL A 234      20.837  13.175  77.038  1.00 36.09           H
ATOM   1744  HB  VAL A 234      20.221  15.929  77.214  1.00 37.27           H
ATOM   1745 HG11 VAL A 234      18.385  15.395  78.539  1.00 35.69           H
ATOM   1746 HG12 VAL A 234      18.179  14.889  77.058  1.00 35.69           H
ATOM   1747 HG13 VAL A 234      18.587  13.863  78.203  1.00 35.69           H
ATOM   1748 HG21 VAL A 234      20.521  15.666  79.552  1.00 29.88           H
ATOM   1749 HG22 VAL A 234      20.902  14.150  79.320  1.00 29.88           H
ATOM   1750 HG23 VAL A 234      21.864  15.295  78.782  1.00 29.88           H
ATOM   1751  N   GLN A 235      19.960  14.787  74.424  1.00 32.37           N
ATOM   1752  CA  GLN A 235      19.137  14.719  73.226  1.00 33.51           C
ATOM   1753  C   GLN A 235      19.463  13.470  72.395  1.00 34.66           C
ATOM   1754  O   GLN A 235      18.544  12.816  71.876  1.00 32.89           O
ATOM   1755  CB  GLN A 235      19.305  16.010  72.409  1.00 34.00           C
ATOM   1756  CG  GLN A 235      18.561  17.245  73.027  1.00 30.17           C
ATOM   1757  CD  GLN A 235      18.707  18.476  72.194  1.00 31.74           C
ATOM   1758  OE1 GLN A 235      19.112  18.403  71.054  1.00 40.54           O
ATOM   1759  NE2 GLN A 235      18.407  19.623  72.762  1.00 44.38           N
ATOM   1760  H   GLN A 235      20.500  15.450  74.448  1.00 38.85           H
ATOM   1761  HA  GLN A 235      18.207  14.666  73.498  1.00 40.22           H
ATOM   1762  HB2 GLN A 235      20.248  16.236  72.341  1.00 40.79           H
ATOM   1763  HB3 GLN A 235      18.938  15.873  71.520  1.00 40.79           H
ATOM   1764  HG2 GLN A 235      17.619  17.028  73.076  1.00 36.20           H
ATOM   1765  HG3 GLN A 235      18.917  17.426  73.908  1.00 36.20           H
ATOM   1766 HE21 GLN A 235      18.096  19.635  73.565  1.00 53.26           H
ATOM   1767 HE22 GLN A 235      18.509  20.359  72.330  1.00 53.26           H
ATOM   1768  N   VAL A 236      20.761  13.135  72.239  1.00 31.65           N
ATOM   1769  CA  VAL A 236      21.144  11.902  71.537  1.00 26.34           C
ATOM   1770  C   VAL A 236      20.602  10.687  72.279  1.00 31.76           C
ATOM   1771  O   VAL A 236      20.101   9.733  71.660  1.00 30.24           O
ATOM   1772  CB  VAL A 236      22.673  11.819  71.361  1.00 29.31           C
ATOM   1773  CG1 VAL A 236      23.097  10.555  70.551  1.00 31.81           C
ATOM   1774  CG2 VAL A 236      23.203  13.042  70.663  1.00 31.14           C
ATOM   1775  H   VAL A 236      21.432  13.594  72.522  1.00 37.98           H
ATOM   1776  HA  VAL A 236      20.753  11.908  70.653  1.00 31.61           H
ATOM   1777  HB  VAL A 236      23.083  11.778  72.241  1.00 35.17           H
ATOM   1778 HG11 VAL A 236      24.060  10.550  70.444  1.00 38.17           H
ATOM   1779 HG12 VAL A 236      22.818   9.759  71.033  1.00 38.17           H
ATOM   1780 HG13 VAL A 236      22.670  10.573  69.681  1.00 38.17           H
ATOM   1781 HG21 VAL A 236      24.165  12.951  70.580  1.00 37.37           H
ATOM   1782 HG22 VAL A 236      22.803  13.097  69.780  1.00 37.37           H
ATOM   1783 HG23 VAL A 236      22.995  13.833  71.183  1.00 37.37           H
ATOM   1784  N   ALA A 237      20.706  10.690  73.613  1.00 29.78           N
ATOM   1785  CA  ALA A 237      20.175   9.581  74.405  1.00 31.62           C
ATOM   1786  C   ALA A 237      18.678   9.416  74.172  1.00 30.60           C
ATOM   1787  O   ALA A 237      18.157   8.288  74.162  1.00 31.47           O
ATOM   1788  CB  ALA A 237      20.432   9.803  75.893  1.00 31.91           C
ATOM   1789  H   ALA A 237      21.070  11.314  74.075  1.00 35.74           H
ATOM   1790  HA  ALA A 237      20.620   8.760  74.136  1.00 37.94           H
ATOM   1791  HB1 ALA A 237      20.026   9.067  76.375  1.00 38.29           H
ATOM   1792  HB2 ALA A 237      21.390   9.815  76.037  1.00 38.29           H
ATOM   1793  HB3 ALA A 237      20.033  10.645  76.176  1.00 38.29           H
ATOM   1794  N   GLU A 238      17.978  10.531  73.983  1.00 28.34           N
ATOM   1795  CA  GLU A 238      16.526  10.490  73.808  1.00 35.41           C
ATOM   1796  C   GLU A 238      16.173   9.972  72.424  1.00 37.70           C
ATOM   1797  O   GLU A 238      15.283   9.133  72.286  1.00 40.39           O
ATOM   1798  CB  GLU A 238      15.915  11.877  74.057  1.00 32.07           C
ATOM   1799  CG  GLU A 238      15.574  12.159  75.574  1.00 39.52           C
ATOM   1800  CD  GLU A 238      15.432  13.663  75.964  1.00 43.25           C
ATOM   1801  OE1 GLU A 238      15.708  14.571  75.134  1.00 43.52           O
ATOM   1802  OE2 GLU A 238      15.046  13.934  77.143  1.00 48.09           O1-
ATOM   1803  H   GLU A 238      18.320  11.319  73.950  1.00 34.01           H
ATOM   1804  HA  GLU A 238      16.145   9.875  74.454  1.00 42.50           H
ATOM   1805  HB2 GLU A 238      16.545  12.551  73.766  1.00 38.48           H
ATOM   1806  HB3 GLU A 238      15.097  11.949  73.540  1.00 38.48           H
ATOM   1807  HG2 GLU A 238      14.729  11.726  75.784  1.00 47.42           H
ATOM   1808  HG3 GLU A 238      16.273  11.777  76.130  1.00 47.42           H
ATOM   1809  N   GLY A 239      16.860  10.453  71.390  1.00 36.41           N
ATOM   1810  CA  GLY A 239      16.707   9.841  70.074  1.00 40.40           C
ATOM   1811  C   GLY A 239      16.931   8.336  70.077  1.00 39.83           C
ATOM   1812  O   GLY A 239      16.144   7.580  69.499  1.00 31.51           O
ATOM   1813  H   GLY A 239      17.401  11.125  71.415  1.00 43.69           H
ATOM   1814  HA2 GLY A 239      15.812  10.017  69.741  1.00 48.48           H
ATOM   1815  HA3 GLY A 239      17.346  10.247  69.465  1.00 48.48           H
ATOM   1816  N   MET A 240      18.023   7.878  70.721  1.00 38.98           N
ATOM   1817  CA  MET A 240      18.375   6.458  70.711  1.00 29.27           C
ATOM   1818  C   MET A 240      17.427   5.638  71.568  1.00 31.84           C
ATOM   1819  O   MET A 240      17.252   4.438  71.327  1.00 31.74           O
ATOM   1820  CB  MET A 240      19.807   6.253  71.208  1.00 40.42           C
ATOM   1821  CG  MET A 240      20.887   6.829  70.293  1.00 30.91           C
ATOM   1822  SD  MET A 240      20.971   6.161  68.638  1.00 30.32           S
ATOM   1823  CE  MET A 240      21.126   4.432  69.002  1.00 33.51           C
ATOM   1824  H   MET A 240      18.575   8.369  71.161  1.00 46.78           H
ATOM   1825  HA  MET A 240      18.349   6.131  69.799  1.00 35.13           H
ATOM   1826  HB2 MET A 240      19.897   6.696  72.067  1.00 48.50           H
ATOM   1827  HB3 MET A 240      19.979   5.305  71.308  1.00 48.50           H
ATOM   1828  HG2 MET A 240      20.758   7.790  70.224  1.00 37.09           H
ATOM   1829  HG3 MET A 240      21.745   6.632  70.695  1.00 37.09           H
ATOM   1830  HE1 MET A 240      21.181   3.940  68.168  1.00 40.21           H
ATOM   1831  HE2 MET A 240      21.930   4.301  69.526  1.00 40.21           H
ATOM   1832  HE3 MET A 240      20.355   4.126  69.514  1.00 40.21           H
ATOM   1833  N   GLY A 241      16.851   6.255  72.595  1.00 31.19           N
ATOM   1834  CA  GLY A 241      15.807   5.606  73.369  1.00 38.43           C
ATOM   1835  C   GLY A 241      14.515   5.410  72.594  1.00 38.81           C
ATOM   1836  O   GLY A 241      13.796   4.440  72.827  1.00 35.92           O
ATOM   1837  H   GLY A 241      17.052   7.048  72.858  1.00 37.43           H
ATOM   1838  HA2 GLY A 241      16.133   4.747  73.681  1.00 46.12           H
ATOM   1839  HA3 GLY A 241      15.607   6.163  74.137  1.00 46.12           H
ATOM   1840  N   TYR A 242      14.195   6.331  71.680  1.00 37.03           N
ATOM   1841  CA  TYR A 242      13.057   6.135  70.792  1.00 38.20           C
ATOM   1842  C   TYR A 242      13.323   4.985  69.835  1.00 43.67           C
ATOM   1843  O   TYR A 242      12.463   4.117  69.647  1.00 41.15           O
ATOM   1844  CB  TYR A 242      12.758   7.423  70.022  1.00 41.98           C
ATOM   1845  CG  TYR A 242      11.716   7.292  68.944  1.00 45.12           C
ATOM   1846  CD1 TYR A 242      12.081   6.984  67.635  1.00 44.92           C
ATOM   1847  CD2 TYR A 242      10.381   7.525  69.215  1.00 46.78           C
ATOM   1848  CE1 TYR A 242      11.175   6.878  66.662  1.00 38.01           C
ATOM   1849  CE2 TYR A 242       9.450   7.419  68.240  1.00 46.85           C
ATOM   1850  CZ  TYR A 242       9.845   7.095  66.960  1.00 48.29           C
ATOM   1851  OH  TYR A 242       8.910   6.998  65.977  1.00 44.67           O
ATOM   1852  H   TYR A 242      14.617   7.065  71.553  1.00 44.44           H
ATOM   1853  HA  TYR A 242      12.281   5.914  71.328  1.00 45.84           H
ATOM   1854  HB2 TYR A 242      12.460   8.111  70.637  1.00 50.38           H
ATOM   1855  HB3 TYR A 242      13.575   7.716  69.585  1.00 50.38           H
ATOM   1856  HD1 TYR A 242      12.975   6.832  67.431  1.00 53.91           H
ATOM   1857  HD2 TYR A 242      10.112   7.740  70.076  1.00 56.14           H
ATOM   1858  HE1 TYR A 242      11.435   6.660  65.798  1.00 45.62           H
ATOM   1859  HE2 TYR A 242       8.557   7.567  68.433  1.00 56.22           H
ATOM   1860  HH  TYR A 242       8.218   7.421  66.194  1.00 53.61           H
ATOM   1861  N   LEU A 243      14.516   4.959  69.217  1.00 37.86           N
ATOM   1862  CA  LEU A 243      14.851   3.820  68.368  1.00 32.84           C
ATOM   1863  C   LEU A 243      14.777   2.541  69.153  1.00 40.97           C
ATOM   1864  O   LEU A 243      14.309   1.514  68.641  1.00 45.49           O
ATOM   1865  CB  LEU A 243      16.243   3.948  67.775  1.00 31.93           C
ATOM   1866  CG  LEU A 243      16.466   5.041  66.715  1.00 37.97           C
ATOM   1867  CD1 LEU A 243      17.998   5.182  66.312  1.00 40.02           C
ATOM   1868  CD2 LEU A 243      15.638   4.740  65.481  1.00 41.07           C
ATOM   1869  H   LEU A 243      15.125   5.566  69.274  1.00 45.43           H
ATOM   1870  HA  LEU A 243      14.222   3.755  67.641  1.00 39.41           H
ATOM   1871  HB2 LEU A 243      16.855   4.099  68.511  1.00 38.32           H
ATOM   1872  HB3 LEU A 243      16.443   3.093  67.361  1.00 38.32           H
ATOM   1873  HG  LEU A 243      16.157   5.888  67.079  1.00 45.57           H
ATOM   1874 HD11 LEU A 243      18.093   5.864  65.632  1.00 48.02           H
ATOM   1875 HD12 LEU A 243      18.516   5.429  67.096  1.00 48.02           H
ATOM   1876 HD13 LEU A 243      18.318   4.330  65.973  1.00 48.02           H
ATOM   1877 HD21 LEU A 243      15.809   5.424  64.818  1.00 49.28           H
ATOM   1878 HD22 LEU A 243      15.900   3.868  65.141  1.00 49.28           H
ATOM   1879 HD23 LEU A 243      14.693   4.737  65.712  1.00 49.28           H
ATOM   1880  N   GLU A 244      15.267   2.580  70.391  1.00 34.18           N
ATOM   1881  CA  GLU A 244      15.333   1.381  71.219  1.00 44.68           C
ATOM   1882  C   GLU A 244      13.922   0.864  71.504  1.00 45.55           C
ATOM   1883  O   GLU A 244      13.678  -0.349  71.477  1.00 39.27           O
ATOM   1884  CB  GLU A 244      16.121   1.708  72.512  1.00 44.79           C
ATOM   1885  CG  GLU A 244      16.386   0.567  73.570  1.00 43.91           C
ATOM   1886  CD  GLU A 244      17.227   1.046  74.818  1.00 45.72           C
ATOM   1887  OE1 GLU A 244      16.865   2.057  75.473  1.00 55.37           O
ATOM   1888  OE2 GLU A 244      18.240   0.406  75.169  1.00 46.84           O1-
ATOM   1889  H   GLU A 244      15.547   3.297  70.777  1.00 41.01           H
ATOM   1890  HA  GLU A 244      15.810   0.712  70.725  1.00 53.62           H
ATOM   1891  HB2 GLU A 244      16.996   2.013  72.227  1.00 53.75           H
ATOM   1892  HB3 GLU A 244      15.662   2.438  72.962  1.00 53.75           H
ATOM   1893  HG2 GLU A 244      15.520   0.273  73.896  1.00 52.69           H
ATOM   1894  HG3 GLU A 244      16.829  -0.181  73.141  1.00 52.69           H
ATOM   1895  N   SER A 245      12.971   1.787  71.727  1.00 46.32           N
ATOM   1896  CA  SER A 245      11.567   1.422  71.949  1.00 48.85           C
ATOM   1897  C   SER A 245      10.948   0.791  70.713  1.00 51.00           C
ATOM   1898  O   SER A 245      10.052  -0.053  70.826  1.00 55.13           O
ATOM   1899  CB  SER A 245      10.746   2.644  72.362  1.00 47.12           C
ATOM   1900  OG  SER A 245      10.662   3.627  71.334  1.00 43.83           O
ATOM   1901  H   SER A 245      13.120   2.630  71.750  1.00 55.59           H
ATOM   1902  HA  SER A 245      11.519   0.777  72.671  1.00 58.62           H
ATOM   1903  HB2 SER A 245       9.849   2.341  72.562  1.00 56.55           H
ATOM   1904  HB3 SER A 245      11.148   3.046  73.149  1.00 56.55           H
ATOM   1905  HG  SER A 245      11.068   3.356  70.654  1.00 52.60           H
ATOM   1906  N   LYS A 246      11.407   1.176  69.537  1.00 49.00           N
ATOM   1907  CA  LYS A 246      10.959   0.574  68.292  1.00 41.31           C
ATOM   1908  C   LYS A 246      11.817  -0.588  67.848  1.00 38.26           C
ATOM   1909  O   LYS A 246      11.715  -0.992  66.689  1.00 50.38           O
ATOM   1910  CB  LYS A 246      10.972   1.612  67.186  1.00 48.37           C
ATOM   1911  CG  LYS A 246      10.225   2.868  67.548  1.00 51.13           C
ATOM   1912  CD  LYS A 246       8.736   2.694  67.272  1.00 52.62           C
ATOM   1913  CE  LYS A 246       8.151   3.927  66.611  1.00 59.34           C
ATOM   1914  NZ  LYS A 246       8.911   4.266  65.371  1.00 62.08           N1+
ATOM   1915  H   LYS A 246      11.985   1.804  69.427  1.00 58.81           H
ATOM   1916  HA  LYS A 246      10.048   0.264  68.399  1.00 49.57           H
ATOM   1917  HB2 LYS A 246      11.891   1.854  66.998  1.00 58.04           H
ATOM   1918  HB3 LYS A 246      10.567   1.222  66.396  1.00 58.04           H
ATOM   1919  HG2 LYS A 246      10.332   3.058  68.494  1.00 61.35           H
ATOM   1920  HG3 LYS A 246      10.569   3.604  67.024  1.00 61.35           H
ATOM   1921  HD2 LYS A 246       8.590   1.936  66.683  1.00 63.14           H
ATOM   1922  HD3 LYS A 246       8.272   2.555  68.111  1.00 63.14           H
ATOM   1923  HE2 LYS A 246       7.226   3.753  66.366  1.00 71.20           H
ATOM   1924  HE3 LYS A 246       8.197   4.678  67.223  1.00 71.20           H
ATOM   1925  HZ1 LYS A 246       9.754   4.468  65.570  1.00 74.50           H
ATOM   1926  HZ2 LYS A 246       8.905   3.578  64.803  1.00 74.50           H
ATOM   1927  HZ3 LYS A 246       8.538   4.970  64.973  1.00 74.50           H
ATOM   1928  N   ARG A 247      12.722  -1.074  68.692  1.00 43.09           N
ATOM   1929  CA  ARG A 247      13.588  -2.213  68.350  1.00 42.73           C
ATOM   1930  C   ARG A 247      14.529  -1.939  67.162  1.00 41.37           C
ATOM   1931  O   ARG A 247      14.937  -2.859  66.431  1.00 44.36           O
ATOM   1932  CB  ARG A 247      12.733  -3.465  68.098  1.00 50.95           C
ATOM   1933  CG  ARG A 247      11.970  -3.914  69.346  1.00 55.34           C
ATOM   1934  CD  ARG A 247      11.232  -5.229  69.167  1.00 59.69           C
ATOM   1935  NE  ARG A 247      12.091  -6.334  68.724  1.00 68.69           N
ATOM   1936  CZ  ARG A 247      12.784  -7.129  69.539  1.00 64.73           C
ATOM   1937  NH1 ARG A 247      12.748  -6.937  70.856  1.00 64.70           N
ATOM   1938  NH2 ARG A 247      13.530  -8.113  69.030  1.00 75.50           N1+
ATOM   1939  H   ARG A 247      12.847  -0.773  69.489  1.00 51.71           H
ATOM   1940  HA  ARG A 247      14.142  -2.399  69.121  1.00 51.28           H
ATOM   1941  HB2 ARG A 247      12.085  -3.278  67.403  1.00 61.14           H
ATOM   1942  HB3 ARG A 247      13.317  -4.193  67.836  1.00 61.14           H
ATOM   1943  HG2 ARG A 247      12.591  -4.016  70.083  1.00 66.41           H
ATOM   1944  HG3 ARG A 247      11.312  -3.233  69.563  1.00 66.41           H
ATOM   1945  HD2 ARG A 247      10.831  -5.476  70.013  1.00 71.63           H
ATOM   1946  HD3 ARG A 247      10.538  -5.107  68.498  1.00 71.63           H
ATOM   1947  HE  ARG A 247      12.113  -6.507  67.879  1.00 82.42           H
ATOM   1948 HH11 ARG A 247      12.267  -6.306  71.186  1.00 77.64           H
ATOM   1949 HH12 ARG A 247      13.198  -7.451  71.379  1.00 77.64           H
ATOM   1950 HH21 ARG A 247      13.559  -8.238  68.177  1.00 90.60           H
ATOM   1951 HH22 ARG A 247      13.983  -8.623  69.555  1.00 90.60           H
ATOM   1952  N   PHE A 248      14.917  -0.689  66.941  1.00 44.14           N
ATOM   1953  CA  PHE A 248      15.930  -0.398  65.937  1.00 36.35           C
ATOM   1954  C   PHE A 248      17.327  -0.333  66.570  1.00 36.07           C
ATOM   1955  O   PHE A 248      17.493   0.196  67.669  1.00 28.80           O
ATOM   1956  CB  PHE A 248      15.608   0.918  65.248  1.00 44.15           C
ATOM   1957  CG  PHE A 248      14.495   0.818  64.216  1.00 52.70           C
ATOM   1958  CD1 PHE A 248      14.716   0.224  63.001  1.00 49.40           C
ATOM   1959  CD2 PHE A 248      13.246   1.350  64.468  1.00 47.28           C
ATOM   1960  CE1 PHE A 248      13.698   0.157  62.048  1.00 54.77           C
ATOM   1961  CE2 PHE A 248      12.239   1.273  63.531  1.00 51.06           C
ATOM   1962  CZ  PHE A 248      12.464   0.678  62.332  1.00 50.94           C
ATOM   1963  H   PHE A 248      14.612   0.003  67.352  1.00 52.97           H
ATOM   1964  HA  PHE A 248      15.920  -1.099  65.268  1.00 43.62           H
ATOM   1965  HB2 PHE A 248      15.336   1.566  65.923  1.00 52.98           H
ATOM   1966  HB3 PHE A 248      16.403   1.229  64.793  1.00 52.98           H
ATOM   1967  HD1 PHE A 248      15.552  -0.131  62.811  1.00 59.28           H
ATOM   1968  HD2 PHE A 248      13.076   1.759  65.286  1.00 56.74           H
ATOM   1969  HE1 PHE A 248      13.848  -0.255  61.229  1.00 65.72           H
ATOM   1970  HE2 PHE A 248      11.402   1.631  63.723  1.00 61.27           H
ATOM   1971  HZ  PHE A 248      11.782   0.628  61.705  1.00 61.13           H
ATOM   1972  N   ILE A 249      18.326  -0.876  65.873  1.00 32.06           N
ATOM   1973  CA  ILE A 249      19.727  -0.608  66.179  1.00 39.40           C
ATOM   1974  C   ILE A 249      20.298   0.264  65.069  1.00 31.68           C
ATOM   1975  O   ILE A 249      20.097  -0.007  63.876  1.00 35.41           O
ATOM   1976  CB  ILE A 249      20.565  -1.890  66.383  1.00 36.89           C
ATOM   1977  CG1 ILE A 249      20.426  -2.854  65.222  1.00 45.79           C
ATOM   1978  CG2 ILE A 249      20.118  -2.642  67.642  1.00 39.18           C
ATOM   1979  CD1 ILE A 249      21.476  -3.917  65.244  1.00 51.27           C
ATOM   1980  H   ILE A 249      18.217  -1.413  65.215  1.00 38.47           H
ATOM   1981  HA  ILE A 249      19.770  -0.092  67.000  1.00 47.28           H
ATOM   1982  HB  ILE A 249      21.503  -1.651  66.479  1.00 44.27           H
ATOM   1983 HG12 ILE A 249      19.571  -3.305  65.297  1.00 54.95           H
ATOM   1984 HG13 ILE A 249      20.484  -2.375  64.380  1.00 54.95           H
ATOM   1985 HG21 ILE A 249      20.655  -3.439  67.749  1.00 47.01           H
ATOM   1986 HG22 ILE A 249      20.242  -2.062  68.405  1.00 47.01           H
ATOM   1987 HG23 ILE A 249      19.183  -2.876  67.564  1.00 47.01           H
ATOM   1988 HD11 ILE A 249      21.349  -4.492  64.474  1.00 61.53           H
ATOM   1989 HD12 ILE A 249      22.349  -3.496  65.206  1.00 61.53           H
ATOM   1990 HD13 ILE A 249      21.396  -4.433  66.061  1.00 61.53           H
ATOM   1991  N   HIS A 250      21.074   1.276  65.464  1.00 29.32           N
ATOM   1992  CA  HIS A 250      21.569   2.255  64.486  1.00 26.12           C
ATOM   1993  C   HIS A 250      22.837   1.766  63.782  1.00 25.17           C
ATOM   1994  O   HIS A 250      22.941   1.821  62.548  1.00 27.93           O
ATOM   1995  CB  HIS A 250      21.774   3.603  65.199  1.00 23.53           C
ATOM   1996  CG  HIS A 250      22.200   4.714  64.289  1.00 31.27           C
ATOM   1997  ND1 HIS A 250      23.475   4.819  63.783  1.00 29.34           N
ATOM   1998  CD2 HIS A 250      21.510   5.763  63.785  1.00 29.12           C
ATOM   1999  CE1 HIS A 250      23.556   5.883  63.005  1.00 27.32           C
ATOM   2000  NE2 HIS A 250      22.373   6.472  62.990  1.00 32.88           N
ATOM   2001  H   HIS A 250      21.331   1.413  66.275  1.00 35.19           H
ATOM   2002  HA  HIS A 250      20.896   2.388  63.797  1.00 31.34           H
ATOM   2003  HB2 HIS A 250      22.473   3.489  65.856  1.00 28.24           H
ATOM   2004  HB3 HIS A 250      20.951   3.869  65.631  1.00 28.24           H
ATOM   2005  HD2 HIS A 250      20.618   5.959  63.951  1.00 34.94           H
ATOM   2006  HE1 HIS A 250      24.315   6.167  62.546  1.00 32.78           H
ATOM   2007  HE2 HIS A 250      22.175   7.191  62.559  1.00 39.45           H
ATOM   2008  N   ARG A 251      23.791   1.243  64.553  1.00 27.40           N
ATOM   2009  CA  ARG A 251      25.060   0.657  64.124  1.00 29.47           C
ATOM   2010  C   ARG A 251      26.024   1.662  63.522  1.00 27.59           C
ATOM   2011  O   ARG A 251      27.042   1.278  63.006  1.00 27.78           O
ATOM   2012  CB  ARG A 251      24.860  -0.472  63.109  1.00 31.29           C
ATOM   2013  CG  ARG A 251      23.834  -1.557  63.578  1.00 44.69           C
ATOM   2014  CD  ARG A 251      24.039  -2.923  62.896  1.00 45.98           C
ATOM   2015  NE  ARG A 251      23.712  -2.863  61.482  1.00 43.95           N
ATOM   2016  CZ  ARG A 251      24.466  -3.349  60.493  1.00 43.75           C
ATOM   2017  NH1 ARG A 251      24.052  -3.220  59.250  1.00 47.58           N
ATOM   2018  NH2 ARG A 251      25.609  -3.979  60.724  1.00 56.28           N1+
ATOM   2019  H   ARG A 251      23.703   1.209  65.407  1.00 32.89           H
ATOM   2020  HA  ARG A 251      25.498   0.266  64.897  1.00 35.37           H
ATOM   2021  HB2 ARG A 251      24.529  -0.090  62.283  1.00 37.55           H
ATOM   2022  HB3 ARG A 251      25.710  -0.908  62.969  1.00 37.55           H
ATOM   2023  HG2 ARG A 251      23.929  -1.695  64.533  1.00 53.63           H
ATOM   2024  HG3 ARG A 251      22.932  -1.260  63.367  1.00 53.63           H
ATOM   2025  HD2 ARG A 251      24.968  -3.181  62.990  1.00 55.18           H
ATOM   2026  HD3 ARG A 251      23.462  -3.585  63.309  1.00 55.18           H
ATOM   2027  HE  ARG A 251      22.975  -2.476  61.271  1.00 52.74           H
ATOM   2028 HH11 ARG A 251      23.310  -2.820  59.088  1.00 57.09           H
ATOM   2029 HH12 ARG A 251      24.521  -3.534  58.603  1.00 57.09           H
ATOM   2030 HH21 ARG A 251      25.905  -4.078  61.526  1.00 67.54           H
ATOM   2031 HH22 ARG A 251      26.065  -4.284  60.061  1.00 67.54           H
ATOM   2032  N   ASP A 252      25.720   2.930  63.537  1.00 24.47           N
ATOM   2033  CA  ASP A 252      26.668   3.892  62.952  1.00 24.83           C
ATOM   2034  C   ASP A 252      26.627   5.197  63.721  1.00 26.97           C
ATOM   2035  O   ASP A 252      26.732   6.282  63.133  1.00 23.97           O
ATOM   2036  CB  ASP A 252      26.378   4.144  61.462  1.00 28.10           C
ATOM   2037  CG  ASP A 252      27.595   4.715  60.703  1.00 29.55           C
ATOM   2038  OD1 ASP A 252      28.714   4.760  61.256  1.00 32.28           O
ATOM   2039  OD2 ASP A 252      27.425   5.080  59.533  1.00 32.21           O1-
ATOM   2040  H   ASP A 252      24.996   3.247  63.868  1.00 29.37           H
ATOM   2041  HA  ASP A 252      27.569   3.545  63.034  1.00 29.79           H
ATOM   2042  HB2 ASP A 252      26.152   3.305  61.036  1.00 33.72           H
ATOM   2043  HB3 ASP A 252      25.637   4.764  61.369  1.00 33.72           H
ATOM   2044  N   LEU A 253      26.487   5.110  65.048  1.00 24.35           N
ATOM   2045  CA  LEU A 253      26.323   6.302  65.868  1.00 26.55           C
ATOM   2046  C   LEU A 253      27.718   6.876  66.120  1.00 22.61           C
ATOM   2047  O   LEU A 253      28.581   6.223  66.729  1.00 25.08           O
ATOM   2048  CB  LEU A 253      25.579   5.952  67.155  1.00 23.37           C
ATOM   2049  CG  LEU A 253      25.434   6.979  68.265  1.00 30.78           C
ATOM   2050  CD1 LEU A 253      24.561   8.126  67.793  1.00 34.72           C
ATOM   2051  CD2 LEU A 253      24.881   6.333  69.564  1.00 29.92           C
ATOM   2052  H   LEU A 253      26.500   4.377  65.503  1.00 29.22           H
ATOM   2053  HA  LEU A 253      25.789   6.950  65.385  1.00 31.86           H
ATOM   2054  HB2 LEU A 253      24.684   5.683  66.907  1.00 28.05           H
ATOM   2055  HB3 LEU A 253      26.048   5.203  67.550  1.00 28.05           H
ATOM   2056  HG  LEU A 253      26.310   7.348  68.464  1.00 36.93           H
ATOM   2057 HD11 LEU A 253      24.463   8.769  68.513  1.00 41.67           H
ATOM   2058 HD12 LEU A 253      24.992   8.549  67.033  1.00 41.67           H
ATOM   2059 HD13 LEU A 253      23.692   7.777  67.528  1.00 41.67           H
ATOM   2060 HD21 LEU A 253      24.777   7.026  70.235  1.00 35.90           H
ATOM   2061 HD22 LEU A 253      24.018   5.931  69.377  1.00 35.90           H
ATOM   2062 HD23 LEU A 253      25.496   5.657  69.889  1.00 35.90           H
ATOM   2063  N   ALA A 254      27.957   8.063  65.569  1.00 26.19           N
ATOM   2064  CA  ALA A 254      29.197   8.812  65.731  1.00 22.29           C
ATOM   2065  C   ALA A 254      28.868  10.290  65.588  1.00 25.80           C
ATOM   2066  O   ALA A 254      27.807  10.661  65.072  1.00 24.69           O
ATOM   2067  CB  ALA A 254      30.257   8.420  64.695  1.00 22.51           C
ATOM   2068  H   ALA A 254      27.391   8.471  65.077  1.00 31.42           H
ATOM   2069  HA  ALA A 254      29.557   8.661  66.621  1.00 26.75           H
ATOM   2070  HB1 ALA A 254      31.049   8.940  64.865  1.00 27.01           H
ATOM   2071  HB2 ALA A 254      30.438   7.477  64.783  1.00 27.01           H
ATOM   2072  HB3 ALA A 254      29.931   8.600  63.800  1.00 27.01           H
ATOM   2073  N   ALA A 255      29.808  11.129  66.025  1.00 23.60           N
ATOM   2074  CA  ALA A 255      29.572  12.586  66.030  1.00 29.66           C
ATOM   2075  C   ALA A 255      29.416  13.160  64.618  1.00 27.27           C
ATOM   2076  O   ALA A 255      28.704  14.144  64.429  1.00 25.67           O
ATOM   2077  CB  ALA A 255      30.713  13.297  66.746  1.00 27.14           C
ATOM   2078  H   ALA A 255      30.581  10.880  66.320  1.00 28.32           H
ATOM   2079  HA  ALA A 255      28.752  12.775  66.513  1.00 35.59           H
ATOM   2080  HB1 ALA A 255      30.545  14.253  66.733  1.00 32.56           H
ATOM   2081  HB2 ALA A 255      30.770  12.986  67.666  1.00 32.56           H
ATOM   2082  HB3 ALA A 255      31.536  13.091  66.277  1.00 32.56           H
ATOM   2083  N   ARG A 256      30.035  12.537  63.620  1.00 25.87           N
ATOM   2084  CA  ARG A 256      29.858  12.975  62.243  1.00 29.23           C
ATOM   2085  C   ARG A 256      28.420  12.794  61.774  1.00 28.72           C
ATOM   2086  O   ARG A 256      27.966  13.511  60.881  1.00 31.92           O
ATOM   2087  CB  ARG A 256      30.796  12.192  61.328  1.00 38.23           C
ATOM   2088  CG  ARG A 256      30.498  10.721  61.395  1.00 34.67           C
ATOM   2089  CD  ARG A 256      31.581   9.800  60.790  1.00 57.84           C
ATOM   2090  NE  ARG A 256      31.056   8.455  60.503  1.00 52.24           N
ATOM   2091  CZ  ARG A 256      31.417   7.326  61.114  1.00 45.75           C
ATOM   2092  NH1 ARG A 256      32.346   7.306  62.051  1.00 38.21           N
ATOM   2093  NH2 ARG A 256      30.861   6.192  60.726  1.00 39.33           N1+
ATOM   2094  H   ARG A 256      30.554  11.860  63.709  1.00 31.04           H
ATOM   2095  HA  ARG A 256      30.100  13.917  62.185  1.00 35.07           H
ATOM   2096  HB2 ARG A 256      30.676  12.488  60.406  1.00 45.88           H
ATOM   2097  HB3 ARG A 256      31.713  12.337  61.618  1.00 45.88           H
ATOM   2098  HG2 ARG A 256      30.377  10.472  62.324  1.00 41.61           H
ATOM   2099  HG3 ARG A 256      29.676  10.564  60.906  1.00 41.61           H
ATOM   2100  HD2 ARG A 256      31.901  10.184  59.956  1.00 69.41           H
ATOM   2101  HD3 ARG A 256      32.319   9.719  61.413  1.00 69.41           H
ATOM   2102  HE  ARG A 256      30.514   8.376  59.837  1.00 62.69           H
ATOM   2103 HH11 ARG A 256      32.718   8.034  62.306  1.00 45.85           H
ATOM   2104 HH12 ARG A 256      32.561   6.563  62.425  1.00 45.85           H
ATOM   2105 HH21 ARG A 256      30.260   6.196  60.106  1.00 47.19           H
ATOM   2106 HH22 ARG A 256      31.089   5.459  61.107  1.00 47.19           H
ATOM   2107  N   ASN A 257      27.683  11.857  62.350  1.00 26.27           N
ATOM   2108  CA  ASN A 257      26.286  11.664  61.958  1.00 23.66           C
ATOM   2109  C   ASN A 257      25.300  12.377  62.868  1.00 24.72           C
ATOM   2110  O   ASN A 257      24.117  12.037  62.848  1.00 32.38           O
ATOM   2111  CB  ASN A 257      25.972  10.179  61.894  1.00 24.92           C
ATOM   2112  CG  ASN A 257      26.825   9.478  60.848  1.00 31.99           C
ATOM   2113  OD1 ASN A 257      27.318  10.108  59.908  1.00 38.83           O
ATOM   2114  ND2 ASN A 257      27.036   8.209  61.018  1.00 31.24           N
ATOM   2115  H   ASN A 257      27.976  11.328  62.960  1.00 31.53           H
ATOM   2116  HA  ASN A 257      26.168  12.024  61.069  1.00 28.39           H
ATOM   2117  HB2 ASN A 257      26.150   9.776  62.758  1.00 29.91           H
ATOM   2118  HB3 ASN A 257      25.042  10.070  61.656  1.00 29.91           H
ATOM   2119 HD21 ASN A 257      27.572   7.791  60.490  1.00 37.49           H
ATOM   2120 HD22 ASN A 257      26.648   7.793  61.664  1.00 37.49           H
ATOM   2121  N   LEU A 258      25.771  13.330  63.681  1.00 26.08           N
ATOM   2122  CA  LEU A 258      24.932  14.200  64.503  1.00 27.44           C
ATOM   2123  C   LEU A 258      24.792  15.535  63.785  1.00 30.98           C
ATOM   2124  O   LEU A 258      25.805  16.089  63.354  1.00 29.55           O
ATOM   2125  CB  LEU A 258      25.542  14.418  65.903  1.00 30.71           C
ATOM   2126  CG  LEU A 258      25.652  13.183  66.803  1.00 31.08           C
ATOM   2127  CD1 LEU A 258      26.262  13.443  68.197  1.00 25.18           C
ATOM   2128  CD2 LEU A 258      24.264  12.550  66.934  1.00 33.67           C
ATOM   2129  H   LEU A 258      26.604  13.493  63.775  1.00 31.30           H
ATOM   2130  HA  LEU A 258      24.052  13.805  64.595  1.00 32.93           H
ATOM   2131  HB2 LEU A 258      26.443  14.782  65.819  1.00 36.86           H
ATOM   2132  HB3 LEU A 258      24.988  15.051  66.377  1.00 36.86           H
ATOM   2133  HG  LEU A 258      26.229  12.533  66.369  1.00 37.30           H
ATOM   2134 HD11 LEU A 258      26.247  12.621  68.711  1.00 30.21           H
ATOM   2135 HD12 LEU A 258      27.175  13.761  68.114  1.00 30.21           H
ATOM   2136 HD13 LEU A 258      25.725  14.114  68.633  1.00 30.21           H
ATOM   2137 HD21 LEU A 258      24.307  11.811  67.561  1.00 40.40           H
ATOM   2138 HD22 LEU A 258      23.647  13.223  67.259  1.00 40.40           H
ATOM   2139 HD23 LEU A 258      23.974  12.226  66.066  1.00 40.40           H
ATOM   2140  N   LEU A 259      23.544  16.056  63.646  1.00 38.41           N
ATOM   2141  CA  LEU A 259      23.382  17.283  62.866  1.00 38.72           C
ATOM   2142  C   LEU A 259      22.611  18.217  63.814  1.00 34.51           C
ATOM   2143  O   LEU A 259      21.685  17.944  64.565  1.00 36.08           O
ATOM   2144  CB  LEU A 259      22.572  17.014  61.594  1.00 35.31           C
ATOM   2145  CG  LEU A 259      23.239  15.906  60.749  1.00 35.93           C
ATOM   2146  CD1 LEU A 259      22.156  15.137  59.990  1.00 45.55           C
ATOM   2147  CD2 LEU A 259      24.304  16.474  59.820  1.00 34.99           C
ATOM   2148  H   LEU A 259      22.668  15.635  64.012  1.00 46.09           H
ATOM   2149  HA  LEU A 259      24.398  17.713  62.590  1.00 46.46           H
ATOM   2150  HB2 LEU A 259      21.539  16.713  61.864  1.00 42.37           H
ATOM   2151  HB3 LEU A 259      22.491  17.951  61.010  1.00 42.37           H
ATOM   2152  HG  LEU A 259      23.746  15.171  61.428  1.00 43.11           H
ATOM   2153 HD11 LEU A 259      22.598  14.343  59.379  1.00 54.66           H
ATOM   2154 HD12 LEU A 259      21.450  14.667  60.690  1.00 54.66           H
ATOM   2155 HD13 LEU A 259      21.589  15.803  59.330  1.00 54.66           H
ATOM   2156 HD21 LEU A 259      24.750  15.698  59.189  1.00 41.99           H
ATOM   2157 HD22 LEU A 259      23.902  17.236  59.146  1.00 41.99           H
ATOM   2158 HD23 LEU A 259      25.118  16.931  60.399  1.00 41.99           H
ATOM   2159  N   LEU A 260      23.108  19.488  63.749  1.00 34.68           N
ATOM   2160  CA  LEU A 260      22.539  20.645  64.462  1.00 35.02           C
ATOM   2161  C   LEU A 260      21.473  21.383  63.642  1.00 38.21           C
ATOM   2162  O   LEU A 260      21.786  22.117  62.695  1.00 32.90           O
ATOM   2163  CB  LEU A 260      23.592  21.679  64.839  1.00 40.42           C
ATOM   2164  CG  LEU A 260      24.498  21.475  66.035  1.00 46.54           C
ATOM   2165  CD1 LEU A 260      25.165  22.826  66.371  1.00 49.00           C
ATOM   2166  CD2 LEU A 260      23.722  20.939  67.237  1.00 37.47           C
ATOM   2167  H   LEU A 260      23.798  19.706  63.288  1.00 41.61           H
ATOM   2168  HA  LEU A 260      22.120  20.330  65.274  1.00 42.02           H
ATOM   2169  HB2 LEU A 260      24.159  21.823  64.068  1.00 48.50           H
ATOM   2170  HB3 LEU A 260      23.113  22.504  65.017  1.00 48.50           H
ATOM   2171  HG  LEU A 260      25.193  20.838  65.798  1.00 55.85           H
ATOM   2172 HD11 LEU A 260      25.759  22.703  67.129  1.00 58.79           H
ATOM   2173 HD12 LEU A 260      25.665  23.145  65.602  1.00 58.79           H
ATOM   2174 HD13 LEU A 260      24.476  23.470  66.600  1.00 58.79           H
ATOM   2175 HD21 LEU A 260      24.333  20.831  67.981  1.00 44.97           H
ATOM   2176 HD22 LEU A 260      23.023  21.570  67.475  1.00 44.97           H
ATOM   2177 HD23 LEU A 260      23.332  20.083  67.010  1.00 44.97           H
ATOM   2178  N   ALA A 261      20.228  21.290  64.097  1.00 37.86           N
ATOM   2179  CA  ALA A 261      19.175  22.150  63.576  1.00 41.46           C
ATOM   2180  C   ALA A 261      19.386  23.582  64.041  1.00 41.36           C
ATOM   2181  O   ALA A 261      19.328  24.530  63.254  1.00 46.20           O
ATOM   2182  CB  ALA A 261      17.818  21.635  64.046  1.00 31.65           C
ATOM   2183  H   ALA A 261      19.971  20.753  64.713  1.00 45.43           H
ATOM   2184  HA  ALA A 261      19.194  22.122  62.605  1.00 49.75           H
ATOM   2185  HB1 ALA A 261      17.140  22.209  63.663  1.00 37.98           H
ATOM   2186  HB2 ALA A 261      17.696  20.722  63.749  1.00 37.98           H
ATOM   2187  HB3 ALA A 261      17.770  21.679  65.014  1.00 37.98           H
ATOM   2188  N   THR A 262      19.614  23.748  65.335  1.00 41.75           N
ATOM   2189  CA  THR A 262      19.921  25.026  65.925  1.00 43.19           C
ATOM   2190  C   THR A 262      21.051  24.796  66.907  1.00 44.79           C
ATOM   2191  O   THR A 262      21.439  23.655  67.176  1.00 43.02           O
ATOM   2192  CB  THR A 262      18.713  25.613  66.669  1.00 40.01           C
ATOM   2193  OG1 THR A 262      18.415  24.763  67.782  1.00 37.53           O
ATOM   2194  CG2 THR A 262      17.499  25.738  65.761  1.00 37.58           C
ATOM   2195  H   THR A 262      19.586  23.110  65.910  1.00 50.10           H
ATOM   2196  HA  THR A 262      20.212  25.646  65.239  1.00 51.83           H
ATOM   2197  HB  THR A 262      18.937  26.501  66.984  1.00 48.01           H
ATOM   2198  HG1 THR A 262      17.755  25.062  68.205  1.00 45.04           H
ATOM   2199 HG21 THR A 262      16.766  26.153  66.239  1.00 45.09           H
ATOM   2200 HG22 THR A 262      17.718  26.289  64.993  1.00 45.09           H
ATOM   2201 HG23 THR A 262      17.219  24.865  65.452  1.00 45.09           H
ATOM   2202  N   ARG A 263      21.544  25.895  67.472  1.00 42.73           N
ATOM   2203  CA  ARG A 263      22.492  25.818  68.570  1.00 51.78           C
ATOM   2204  C   ARG A 263      21.948  24.965  69.707  1.00 45.28           C
ATOM   2205  O   ARG A 263      22.726  24.360  70.449  1.00 50.74           O
ATOM   2206  CB  ARG A 263      22.829  27.263  69.035  1.00 60.79           C
ATOM   2207  CG  ARG A 263      23.981  27.435  70.021  1.00 62.67           C
ATOM   2208  CD  ARG A 263      24.063  28.870  70.566  1.00 66.22           C
ATOM   2209  NE  ARG A 263      22.786  29.310  71.142  1.00 74.60           N
ATOM   2210  CZ  ARG A 263      22.449  30.574  71.432  1.00 70.62           C
ATOM   2211  NH1 ARG A 263      23.269  31.595  71.157  1.00 56.64           N
ATOM   2212  NH2 ARG A 263      21.238  30.828  71.940  1.00 73.67           N1+
ATOM   2213  H   ARG A 263      21.345  26.697  67.230  1.00 51.28           H
ATOM   2214  HA  ARG A 263      23.303  25.403  68.237  1.00 62.14           H
ATOM   2215  HB2 ARG A 263      23.066  27.777  68.249  1.00 72.94           H
ATOM   2216  HB3 ARG A 263      22.043  27.638  69.454  1.00 72.94           H
ATOM   2217  HG2 ARG A 263      23.858  26.824  70.763  1.00 75.20           H
ATOM   2218  HG3 ARG A 263      24.819  27.246  69.568  1.00 75.20           H
ATOM   2219  HD2 ARG A 263      24.735  28.892  71.267  1.00 79.46           H
ATOM   2220  HD3 ARG A 263      24.313  29.478  69.855  1.00 79.46           H
ATOM   2221  HE  ARG A 263      22.220  28.693  71.348  1.00 89.52           H
ATOM   2222 HH11 ARG A 263      24.046  31.443  70.825  1.00 67.97           H
ATOM   2223 HH12 ARG A 263      23.032  32.401  71.344  1.00 67.97           H
ATOM   2224 HH21 ARG A 263      20.697  30.179  72.114  1.00 88.41           H
ATOM   2225 HH22 ARG A 263      21.008  31.636  72.124  1.00 88.41           H
ATOM   2226  N   ASP A 264      20.625  24.844  69.830  1.00 54.50           N
ATOM   2227  CA  ASP A 264      20.027  24.118  70.944  1.00 46.77           C
ATOM   2228  C   ASP A 264      19.422  22.767  70.581  1.00 42.45           C
ATOM   2229  O   ASP A 264      18.822  22.127  71.450  1.00 41.02           O
ATOM   2230  CB  ASP A 264      18.940  24.968  71.578  1.00 40.33           C
ATOM   2231  CG  ASP A 264      19.475  26.263  72.134  1.00 54.21           C
ATOM   2232  OD1 ASP A 264      20.628  26.258  72.606  1.00 51.66           O
ATOM   2233  OD2 ASP A 264      18.749  27.282  72.100  1.00 56.08           O1-
ATOM   2234  H   ASP A 264      20.048  25.180  69.287  1.00 65.40           H
ATOM   2235  HA  ASP A 264      20.707  23.971  71.621  1.00 56.13           H
ATOM   2236  HB2 ASP A 264      18.271  25.170  70.904  1.00 48.39           H
ATOM   2237  HB3 ASP A 264      18.552  24.471  72.312  1.00 48.39           H
ATOM   2238  N   LEU A 265      19.512  22.322  69.334  1.00 38.42           N
ATOM   2239  CA  LEU A 265      18.796  21.121  68.920  1.00 35.83           C
ATOM   2240  C   LEU A 265      19.666  20.305  67.983  1.00 40.29           C
ATOM   2241  O   LEU A 265      20.026  20.783  66.896  1.00 31.63           O
ATOM   2242  CB  LEU A 265      17.475  21.475  68.231  1.00 41.85           C
ATOM   2243  CG  LEU A 265      16.591  20.262  67.905  1.00 38.28           C
ATOM   2244  CD1 LEU A 265      16.149  19.579  69.165  1.00 43.84           C
ATOM   2245  CD2 LEU A 265      15.353  20.630  67.066  1.00 45.87           C
ATOM   2246  H   LEU A 265      19.971  22.699  68.709  1.00 46.11           H
ATOM   2247  HA  LEU A 265      18.615  20.580  69.706  1.00 43.00           H
ATOM   2248  HB2 LEU A 265      16.977  22.075  68.804  1.00 50.22           H
ATOM   2249  HB3 LEU A 265      17.681  21.923  67.394  1.00 50.22           H
ATOM   2250  HG  LEU A 265      17.111  19.622  67.393  1.00 45.94           H
ATOM   2251 HD11 LEU A 265      15.543  18.855  68.937  1.00 52.61           H
ATOM   2252 HD12 LEU A 265      16.917  19.233  69.642  1.00 52.61           H
ATOM   2253 HD13 LEU A 265      15.687  20.231  69.712  1.00 52.61           H
ATOM   2254 HD21 LEU A 265      14.810  19.835  66.938  1.00 55.04           H
ATOM   2255 HD22 LEU A 265      14.839  21.299  67.549  1.00 55.04           H
ATOM   2256 HD23 LEU A 265      15.631  20.987  66.208  1.00 55.04           H
ATOM   2257  N   VAL A 266      19.989  19.081  68.422  1.00 36.63           N
ATOM   2258  CA  VAL A 266      20.759  18.111  67.653  1.00 28.75           C
ATOM   2259  C   VAL A 266      19.862  16.963  67.210  1.00 36.36           C
ATOM   2260  O   VAL A 266      18.989  16.521  67.967  1.00 33.33           O
ATOM   2261  CB  VAL A 266      21.946  17.559  68.475  1.00 30.21           C
ATOM   2262  CG1 VAL A 266      21.452  16.608  69.604  1.00 38.34           C
ATOM   2263  CG2 VAL A 266      22.964  16.877  67.558  1.00 36.10           C
ATOM   2264  H   VAL A 266      19.761  18.787  69.198  1.00 43.95           H
ATOM   2265  HA  VAL A 266      21.105  18.547  66.859  1.00 34.50           H
ATOM   2266  HB  VAL A 266      22.402  18.298  68.909  1.00 36.26           H
ATOM   2267 HG11 VAL A 266      22.220  16.311  70.115  1.00 46.00           H
ATOM   2268 HG12 VAL A 266      20.842  17.080  70.193  1.00 46.00           H
ATOM   2269 HG13 VAL A 266      21.008  15.838  69.217  1.00 46.00           H
ATOM   2270 HG21 VAL A 266      23.696  16.535  68.097  1.00 43.32           H
ATOM   2271 HG22 VAL A 266      22.536  16.148  67.084  1.00 43.32           H
ATOM   2272 HG23 VAL A 266      23.303  17.530  66.926  1.00 43.32           H
ATOM   2273  N   LYS A 267      20.125  16.429  66.009  1.00 33.09           N
ATOM   2274  CA  LYS A 267      19.429  15.247  65.523  1.00 29.41           C
ATOM   2275  C   LYS A 267      20.385  14.214  64.927  1.00 32.55           C
ATOM   2276  O   LYS A 267      21.382  14.543  64.269  1.00 33.53           O
ATOM   2277  CB  LYS A 267      18.372  15.629  64.476  1.00 34.33           C
ATOM   2278  CG  LYS A 267      17.767  17.033  64.638  1.00 37.42           C
ATOM   2279  CD  LYS A 267      16.394  17.138  63.969  1.00 38.77           C
ATOM   2280  CE  LYS A 267      15.696  18.449  64.319  1.00 41.07           C
ATOM   2281  NZ  LYS A 267      14.239  18.361  64.157  1.00 39.86           N1+
ATOM   2282  H   LYS A 267      20.701  16.750  65.453  1.00 39.70           H
ATOM   2283  HA  LYS A 267      18.969  14.827  66.264  1.00 35.29           H
ATOM   2284  HB2 LYS A 267      18.793  15.604  63.605  1.00 41.20           H
ATOM   2285  HB3 LYS A 267      17.651  14.981  64.519  1.00 41.20           H
ATOM   2286  HG2 LYS A 267      17.654  17.219  65.583  1.00 44.91           H
ATOM   2287  HG3 LYS A 267      18.352  17.686  64.223  1.00 44.91           H
ATOM   2288  HD2 LYS A 267      16.506  17.105  63.005  1.00 46.52           H
ATOM   2289  HD3 LYS A 267      15.831  16.406  64.271  1.00 46.52           H
ATOM   2290  HE2 LYS A 267      15.881  18.676  65.241  1.00 49.28           H
ATOM   2291  HE3 LYS A 267      16.018  19.148  63.727  1.00 49.28           H
ATOM   2292  HZ1 LYS A 267      13.838  18.950  64.690  1.00 47.83           H
ATOM   2293  HZ2 LYS A 267      14.016  18.534  63.315  1.00 47.83           H
ATOM   2294  HZ3 LYS A 267      13.965  17.540  64.370  1.00 47.83           H
ATOM   2295  N   ILE A 268      20.046  12.965  65.154  1.00 31.26           N
ATOM   2296  CA  ILE A 268      20.775  11.821  64.630  1.00 39.31           C
ATOM   2297  C   ILE A 268      20.403  11.617  63.168  1.00 31.78           C
ATOM   2298  O   ILE A 268      19.217  11.665  62.844  1.00 31.86           O
ATOM   2299  CB  ILE A 268      20.414  10.584  65.470  1.00 32.56           C
ATOM   2300  CG1 ILE A 268      20.862  10.791  66.904  1.00 28.64           C
ATOM   2301  CG2 ILE A 268      21.006   9.348  64.875  1.00 36.45           C
ATOM   2302  CD1 ILE A 268      20.050  10.055  67.891  1.00 32.51           C
ATOM   2303  H   ILE A 268      19.364  12.736  65.626  1.00 37.51           H
ATOM   2304  HA  ILE A 268      21.728  11.985  64.695  1.00 47.17           H
ATOM   2305  HB  ILE A 268      19.449  10.491  65.461  1.00 39.07           H
ATOM   2306 HG12 ILE A 268      21.782  10.497  66.992  1.00 34.37           H
ATOM   2307 HG13 ILE A 268      20.803  11.733  67.113  1.00 34.37           H
ATOM   2308 HG21 ILE A 268      20.770   8.591  65.437  1.00 43.74           H
ATOM   2309 HG22 ILE A 268      20.658   9.219  63.979  1.00 43.74           H
ATOM   2310 HG23 ILE A 268      21.969   9.454  64.847  1.00 43.74           H
ATOM   2311 HD11 ILE A 268      20.421  10.208  68.773  1.00 39.02           H
ATOM   2312 HD12 ILE A 268      19.142  10.383  67.862  1.00 39.02           H
ATOM   2313 HD13 ILE A 268      20.067   9.109  67.679  1.00 39.02           H
ATOM   2314  N   GLY A 269      21.406  11.378  62.287  1.00 34.53           N
ATOM   2315  CA  GLY A 269      21.203  11.134  60.836  1.00 42.07           C
ATOM   2316  C   GLY A 269      21.885   9.871  60.288  1.00 38.34           C
ATOM   2317  O   GLY A 269      22.303   9.053  61.133  1.00 40.38           O
ATOM   2318  H   GLY A 269      22.234  11.361  62.519  1.00 41.43           H
ATOM   2319  HA2 GLY A 269      20.255  11.040  60.670  1.00 50.49           H
ATOM   2320  HA3 GLY A 269      21.517  11.912  60.345  1.00 50.49           H
ATOM   2321  N   ASP A 270      22.041   9.669  58.941  1.00 38.12           N
ATOM   2322  CA  ASP A 270      22.869   8.515  58.526  1.00 40.60           C
ATOM   2323  C   ASP A 270      22.543   7.192  59.305  1.00 43.12           C
ATOM   2324  O   ASP A 270      23.271   6.473  59.949  1.00 42.25           O
ATOM   2325  CB  ASP A 270      24.366   8.718  58.649  1.00 39.46           C
ATOM   2326  CG  ASP A 270      25.010   7.895  57.492  1.00 37.33           C
ATOM   2327  OD1 ASP A 270      26.210   8.126  57.251  1.00 44.52           O
ATOM   2328  OD2 ASP A 270      24.226   7.148  56.868  1.00 38.96           O1-
ATOM   2329  H   ASP A 270      21.524  10.214  58.250  1.00 45.74           H
ATOM   2330  HA  ASP A 270      22.607   8.317  57.443  1.00 48.71           H
ATOM   2331  HB2 ASP A 270      24.700   9.767  58.662  1.00 47.35           H
ATOM   2332  HB3 ASP A 270      24.746   8.299  59.605  1.00 47.35           H
ATOM   2333  N   PHE A 271      21.245   6.852  58.968  1.00 38.06           N
ATOM   2334  CA  PHE A 271      20.565   5.556  59.139  1.00 40.92           C
ATOM   2335  C   PHE A 271      20.889   4.528  58.005  1.00 36.97           C
ATOM   2336  O   PHE A 271      20.156   3.548  57.847  1.00 40.39           O
ATOM   2337  CB  PHE A 271      19.032   5.726  59.226  1.00 42.94           C
ATOM   2338  CG  PHE A 271      18.563   6.767  60.219  1.00 44.08           C
ATOM   2339  CD1 PHE A 271      17.885   7.883  59.797  1.00 39.71           C
ATOM   2340  CD2 PHE A 271      18.798   6.617  61.575  1.00 49.61           C
ATOM   2341  CE1 PHE A 271      17.462   8.854  60.697  1.00 41.44           C
ATOM   2342  CE2 PHE A 271      18.373   7.586  62.491  1.00 40.70           C
ATOM   2343  CZ  PHE A 271      17.713   8.704  62.048  1.00 45.83           C
ATOM   2344  H   PHE A 271      20.704   7.425  58.620  1.00 45.67           H
ATOM   2345  HA  PHE A 271      20.836   5.173  59.992  1.00 49.10           H
ATOM   2346  HB2 PHE A 271      18.680   5.972  58.360  1.00 51.52           H
ATOM   2347  HB3 PHE A 271      18.651   4.879  59.509  1.00 51.52           H
ATOM   2348  HD1 PHE A 271      17.729   7.993  58.891  1.00 47.65           H
ATOM   2349  HD2 PHE A 271      19.251   5.863  61.875  1.00 59.53           H
ATOM   2350  HE1 PHE A 271      17.013   9.608  60.401  1.00 49.73           H
ATOM   2351  HE2 PHE A 271      18.536   7.480  63.397  1.00 48.84           H
ATOM   2352  HZ  PHE A 271      17.420   9.347  62.655  1.00 54.99           H
ATOM   2353  N   GLY A 272      21.991   4.687  57.271  1.00 38.62           N
ATOM   2354  CA  GLY A 272      22.376   3.734  56.239  1.00 41.33           C
ATOM   2355  C   GLY A 272      22.734   2.328  56.724  1.00 47.92           C
ATOM   2356  O   GLY A 272      22.781   1.404  55.901  1.00 41.67           O
ATOM   2357  H   GLY A 272      22.532   5.350  57.341  1.00 46.34           H
ATOM   2358  HA2 GLY A 272      21.628   3.639  55.631  1.00 49.59           H
ATOM   2359  HA3 GLY A 272      23.129   4.097  55.741  1.00 49.59           H
ATOM   2360  N   LEU A 273      23.007   2.136  58.021  1.00 41.35           N
ATOM   2361  CA  LEU A 273      23.227   0.794  58.562  1.00 34.14           C
ATOM   2362  C   LEU A 273      22.141   0.347  59.532  1.00 33.68           C
ATOM   2363  O   LEU A 273      22.238  -0.745  60.093  1.00 41.90           O
ATOM   2364  CB  LEU A 273      24.601   0.730  59.246  1.00 38.00           C
ATOM   2365  CG  LEU A 273      25.791   1.007  58.343  1.00 37.31           C
ATOM   2366  CD1 LEU A 273      27.046   0.779  59.099  1.00 34.36           C
ATOM   2367  CD2 LEU A 273      25.784   0.122  57.111  1.00 49.20           C
ATOM   2368  H   LEU A 273      23.075   2.764  58.604  1.00 49.62           H
ATOM   2369  HA  LEU A 273      23.238   0.153  57.834  1.00 40.97           H
ATOM   2370  HB2 LEU A 273      24.639   1.386  59.959  1.00 45.60           H
ATOM   2371  HB3 LEU A 273      24.721  -0.161  59.605  1.00 45.60           H
ATOM   2372  HG  LEU A 273      25.767   1.931  58.059  1.00 44.77           H
ATOM   2373 HD11 LEU A 273      27.794   0.928  58.502  1.00 41.23           H
ATOM   2374 HD12 LEU A 273      27.075   1.396  59.844  1.00 41.23           H
ATOM   2375 HD13 LEU A 273      27.058  -0.134  59.426  1.00 41.23           H
ATOM   2376 HD21 LEU A 273      26.585   0.303  56.592  1.00 59.04           H
ATOM   2377 HD22 LEU A 273      25.781  -0.804  57.396  1.00 59.04           H
ATOM   2378 HD23 LEU A 273      24.997   0.313  56.578  1.00 59.04           H
ATOM   2379  N   MET A 274      21.111   1.150  59.754  1.00 37.39           N
ATOM   2380  CA  MET A 274      20.064   0.789  60.698  1.00 36.42           C
ATOM   2381  C   MET A 274      19.352  -0.490  60.265  1.00 45.78           C
ATOM   2382  O   MET A 274      18.935  -0.610  59.109  1.00 52.76           O
ATOM   2383  CB  MET A 274      19.071   1.945  60.810  1.00 40.54           C
ATOM   2384  CG  MET A 274      17.982   1.700  61.806  1.00 44.28           C
ATOM   2385  SD  MET A 274      17.423   3.195  62.623  1.00 52.82           S
ATOM   2386  CE  MET A 274      16.450   3.844  61.333  1.00 54.16           C
ATOM   2387  H   MET A 274      20.990   1.915  59.380  1.00 44.87           H
ATOM   2388  HA  MET A 274      20.462   0.655  61.572  1.00 43.70           H
ATOM   2389  HB2 MET A 274      19.552   2.747  61.069  1.00 48.65           H
ATOM   2390  HB3 MET A 274      18.657   2.085  59.946  1.00 48.65           H
ATOM   2391  HG2 MET A 274      17.208   1.331  61.349  1.00 53.14           H
ATOM   2392  HG3 MET A 274      18.292   1.074  62.483  1.00 53.14           H
ATOM   2393  HE1 MET A 274      16.234   4.759  61.548  1.00 64.99           H
ATOM   2394  HE2 MET A 274      16.973   3.811  60.517  1.00 64.99           H
ATOM   2395  HE3 MET A 274      15.646   3.305  61.247  1.00 64.99           H
ATOM   2396  N   ARG A 275      19.228  -1.453  61.195  1.00 41.79           N
ATOM   2397  CA  ARG A 275      18.483  -2.689  60.991  1.00 46.11           C
ATOM   2398  C   ARG A 275      17.429  -2.811  62.076  1.00 49.32           C
ATOM   2399  O   ARG A 275      17.568  -2.247  63.172  1.00 41.80           O
ATOM   2400  CB  ARG A 275      19.345  -3.976  61.036  1.00 51.38           C
ATOM   2401  CG  ARG A 275      20.419  -4.128  59.961  1.00 44.22           C
ATOM   2402  CD  ARG A 275      19.902  -4.061  58.503  1.00 44.28           C
ATOM   2403  NE  ARG A 275      21.013  -4.009  57.538  1.00 59.27           N
ATOM   2404  CZ  ARG A 275      21.369  -2.937  56.810  1.00 59.00           C
ATOM   2405  NH1 ARG A 275      20.697  -1.779  56.890  1.00 57.44           N
ATOM   2406  NH2 ARG A 275      22.411  -3.023  55.977  1.00 44.82           N1+
ATOM   2407  H   ARG A 275      19.564  -1.401  61.983  1.00 50.15           H
ATOM   2408  HA  ARG A 275      18.028  -2.658  60.135  1.00 55.33           H
ATOM   2409  HB2 ARG A 275      19.776  -4.034  61.903  1.00 61.66           H
ATOM   2410  HB3 ARG A 275      18.745  -4.735  60.936  1.00 61.66           H
ATOM   2411  HG2 ARG A 275      21.078  -3.430  60.083  1.00 53.07           H
ATOM   2412  HG3 ARG A 275      20.830  -4.999  60.077  1.00 53.07           H
ATOM   2413  HD2 ARG A 275      19.382  -4.857  58.312  1.00 53.13           H
ATOM   2414  HD3 ARG A 275      19.354  -3.271  58.389  1.00 53.13           H
ATOM   2415  HE  ARG A 275      21.497  -4.719  57.456  1.00 71.12           H
ATOM   2416 HH11 ARG A 275      20.023  -1.693  57.415  1.00 68.93           H
ATOM   2417 HH12 ARG A 275      20.947  -1.114  56.406  1.00 68.93           H
ATOM   2418 HH21 ARG A 275      22.852  -3.760  55.913  1.00 53.78           H
ATOM   2419 HH22 ARG A 275      22.643  -2.344  55.501  1.00 53.78           H
ATOM   2420  N   ALA A 276      16.364  -3.538  61.742  1.00 49.81           N
ATOM   2421  CA  ALA A 276      15.304  -3.876  62.689  1.00 60.22           C
ATOM   2422  C   ALA A 276      15.607  -5.205  63.375  1.00 57.19           C
ATOM   2423  O   ALA A 276      16.081  -6.153  62.740  1.00 62.37           O
ATOM   2424  CB  ALA A 276      13.954  -3.959  61.971  1.00 59.04           C
ATOM   2425  H   ALA A 276      16.222  -3.845  60.954  1.00 59.77           H
ATOM   2426  HA  ALA A 276      15.241  -3.187  63.369  1.00 72.27           H
ATOM   2427  HB1 ALA A 276      13.270  -4.186  62.620  1.00 70.84           H
ATOM   2428  HB2 ALA A 276      13.753  -3.103  61.561  1.00 70.84           H
ATOM   2429  HB3 ALA A 276      13.999  -4.645  61.283  1.00 70.84           H
ATOM   2430  N   LEU A 277      15.352  -5.266  64.666  1.00 49.94           N
ATOM   2431  CA  LEU A 277      15.485  -6.558  65.315  1.00 61.00           C
ATOM   2432  C   LEU A 277      14.242  -7.401  65.051  1.00 66.29           C
ATOM   2433  O   LEU A 277      13.137  -6.859  64.998  1.00 61.15           O
ATOM   2434  CB  LEU A 277      15.676  -6.398  66.814  1.00 58.48           C
ATOM   2435  CG  LEU A 277      16.996  -5.755  67.207  1.00 60.54           C
ATOM   2436  CD1 LEU A 277      17.070  -5.698  68.698  1.00 53.23           C
ATOM   2437  CD2 LEU A 277      18.159  -6.548  66.629  1.00 55.86           C
ATOM   2438  H   LEU A 277      15.111  -4.611  65.169  1.00 59.93           H
ATOM   2439  HA  LEU A 277      16.247  -7.010  64.936  1.00 73.19           H
ATOM   2440  HB2 LEU A 277      14.964  -5.835  67.158  1.00 70.17           H
ATOM   2441  HB3 LEU A 277      15.632  -7.272  67.229  1.00 70.17           H
ATOM   2442  HG  LEU A 277      17.029  -4.847  66.865  1.00 72.65           H
ATOM   2443 HD11 LEU A 277      17.904  -5.278  68.953  1.00 63.88           H
ATOM   2444 HD12 LEU A 277      16.319  -5.184  69.028  1.00 63.88           H
ATOM   2445 HD13 LEU A 277      17.031  -6.603  69.045  1.00 63.88           H
ATOM   2446 HD21 LEU A 277      18.989  -6.162  66.943  1.00 67.03           H
ATOM   2447 HD22 LEU A 277      18.086  -7.468  66.922  1.00 67.03           H
ATOM   2448 HD23 LEU A 277      18.134  -6.513  65.661  1.00 67.03           H
ATOM   2449  N   PRO A 278      14.394  -8.739  64.903  1.00 74.88           N
ATOM   2450  CA  PRO A 278      13.242  -9.579  64.549  1.00 67.17           C
ATOM   2451  C   PRO A 278      12.548 -10.251  65.729  1.00 74.33           C
ATOM   2452  O   PRO A 278      12.636 -11.472  65.902  1.00 77.63           O
ATOM   2453  CB  PRO A 278      13.864 -10.607  63.599  1.00 61.12           C
ATOM   2454  CG  PRO A 278      15.279 -10.725  64.014  1.00 64.41           C
ATOM   2455  CD  PRO A 278      15.661  -9.481  64.771  1.00 74.05           C
ATOM   2456  HA  PRO A 278      12.592  -9.063  64.047  1.00 80.60           H
ATOM   2457  HB2 PRO A 278      13.403 -11.454  63.687  1.00 73.34           H
ATOM   2458  HB3 PRO A 278      13.803 -10.277  62.690  1.00 73.34           H
ATOM   2459  HG2 PRO A 278      15.385 -11.502  64.582  1.00 77.29           H
ATOM   2460  HG3 PRO A 278      15.839 -10.808  63.225  1.00 77.29           H
ATOM   2461  HD2 PRO A 278      16.003  -9.718  65.647  1.00 88.86           H
ATOM   2462  HD3 PRO A 278      16.308  -8.977  64.254  1.00 88.86           H
ATOM   2463  N   GLN A 279      11.827  -9.467  66.525  1.00 74.08           N
ATOM   2464  CA  GLN A 279      10.976 -10.006  67.599  1.00 71.50           C
ATOM   2465  C   GLN A 279      11.668 -11.095  68.436  1.00 63.36           C
ATOM   2466  O   GLN A 279      11.708 -12.270  68.056  1.00 58.77           O
ATOM   2467  CB  GLN A 279       9.671 -10.559  67.009  1.00 76.65           C
ATOM   2468  CG  GLN A 279       8.783 -11.299  68.026  1.00 79.92           C
ATOM   2469  CD  GLN A 279       7.284 -11.014  67.854  1.00 84.32           C
ATOM   2470  OE1 GLN A 279       6.746 -10.084  68.474  1.00 85.82           O
ATOM   2471  NE2 GLN A 279       6.601 -11.831  67.032  1.00 81.41           N
ATOM   2472  H   GLN A 279      11.818  -8.607  66.469  1.00 88.90           H
ATOM   2473  HA  GLN A 279      10.741  -9.272  68.188  1.00 85.80           H
ATOM   2474  HB2 GLN A 279       9.891 -11.184  66.300  1.00 91.98           H
ATOM   2475  HB3 GLN A 279       9.154  -9.822  66.648  1.00 91.98           H
ATOM   2476  HG2 GLN A 279       9.032 -11.014  68.920  1.00 95.90           H
ATOM   2477  HG3 GLN A 279       8.917 -12.256  67.933  1.00 95.90           H
ATOM   2478 HE21 GLN A 279       5.749 -11.736  66.938  1.00 97.69           H
ATOM   2479 HE22 GLN A 279       7.011 -12.451  66.600  1.00 97.69           H
ATOM   2480  HC  GLN A 279      12.085 -10.862  69.313  1.00 76.03           H
ATOM   2481  N   ASP A 282      16.332  -9.855  69.340  1.00 68.93           N
ATOM   2482  CA  ASP A 282      17.262  -9.451  70.406  1.00 69.42           C
ATOM   2483  C   ASP A 282      18.642  -8.969  69.918  1.00 78.02           C
ATOM   2484  O   ASP A 282      19.351  -8.227  70.633  1.00 65.72           O
ATOM   2485  CB  ASP A 282      17.469 -10.604  71.374  1.00 79.06           C
ATOM   2486  CG  ASP A 282      18.008 -10.147  72.689  1.00 74.30           C
ATOM   2487  OD1 ASP A 282      19.184 -10.450  72.984  1.00 73.33           O
ATOM   2488  OD2 ASP A 282      17.257  -9.455  73.403  1.00 68.17           O1-
ATOM   2489  H1  ASP A 282      16.703 -10.586  68.843  1.00 82.72           H
ATOM   2490  H2  ASP A 282      16.170  -9.115  68.753  1.00 82.72           H
ATOM   2491  HA  ASP A 282      16.862  -8.723  70.910  1.00 83.30           H
ATOM   2492  HB2 ASP A 282      18.120 -11.220  71.002  1.00 94.87           H
ATOM   2493  HB3 ASP A 282      16.623 -11.051  71.528  1.00 94.87           H
ATOM   2494  N   HIS A 283      19.033  -9.395  68.716  1.00 71.04           N
ATOM   2495  CA  HIS A 283      20.221  -8.828  68.089  1.00 66.57           C
ATOM   2496  C   HIS A 283      20.271  -9.185  66.603  1.00 71.69           C
ATOM   2497  O   HIS A 283      19.483  -9.999  66.108  1.00 75.96           O
ATOM   2498  CB  HIS A 283      21.451  -9.348  68.779  1.00 69.39           C
ATOM   2499  CG  HIS A 283      21.713 -10.756  68.425  1.00 70.85           C
ATOM   2500  ND1 HIS A 283      22.431 -11.114  67.306  1.00 74.56           N
ATOM   2501  CD2 HIS A 283      21.237 -11.901  68.957  1.00 82.78           C
ATOM   2502  CE1 HIS A 283      22.455 -12.431  67.215  1.00 75.39           C
ATOM   2503  NE2 HIS A 283      21.749 -12.933  68.212  1.00 84.34           N
ATOM   2504  H   HIS A 283      18.649 -10.020  68.268  1.00 85.25           H
ATOM   2505  HA  HIS A 283      20.207  -7.864  68.178  1.00 79.88           H
ATOM   2506  HB2 HIS A 283      21.329  -9.296  69.741  1.00 83.26           H
ATOM   2507  HB3 HIS A 283      22.213  -8.818  68.503  1.00 83.26           H
ATOM   2508  HD2 HIS A 283      20.723 -11.972  69.732  1.00 99.33           H
ATOM   2509  HE1 HIS A 283      22.891 -12.918  66.558  1.00 90.47           H
ATOM   2510  HE2 HIS A 283      21.617 -13.761  68.352  1.00101.20           H
ATOM   2511  N   TYR A 284      21.235  -8.570  65.902  1.00 61.97           N
ATOM   2512  CA  TYR A 284      21.495  -8.772  64.475  1.00 62.26           C
ATOM   2513  C   TYR A 284      22.929  -9.263  64.264  1.00 61.68           C
ATOM   2514  O   TYR A 284      23.850  -8.791  64.934  1.00 63.32           O
ATOM   2515  CB  TYR A 284      21.267  -7.446  63.713  1.00 60.70           C
ATOM   2516  CG  TYR A 284      21.582  -7.483  62.239  1.00 61.16           C
ATOM   2517  CD1 TYR A 284      20.612  -7.832  61.314  1.00 59.99           C
ATOM   2518  CD2 TYR A 284      22.857  -7.166  61.767  1.00 64.15           C
ATOM   2519  CE1 TYR A 284      20.894  -7.880  59.966  1.00 60.15           C
ATOM   2520  CE2 TYR A 284      23.151  -7.212  60.402  1.00 62.77           C
ATOM   2521  CZ  TYR A 284      22.153  -7.575  59.510  1.00 60.58           C
ATOM   2522  OH  TYR A 284      22.427  -7.626  58.160  1.00 69.94           O
ATOM   2523  H   TYR A 284      21.761  -7.989  66.249  1.00 74.37           H
ATOM   2524  HA  TYR A 284      20.884  -9.438  64.121  1.00 74.71           H
ATOM   2525  HB2 TYR A 284      20.335  -7.193  63.808  1.00 72.84           H
ATOM   2526  HB3 TYR A 284      21.836  -6.767  64.104  1.00 72.84           H
ATOM   2527  HD1 TYR A 284      19.756  -8.047  61.611  1.00 71.99           H
ATOM   2528  HD2 TYR A 284      23.523  -6.928  62.372  1.00 76.98           H
ATOM   2529  HE1 TYR A 284      20.229  -8.122  59.365  1.00 72.18           H
ATOM   2530  HE2 TYR A 284      24.003  -7.005  60.094  1.00 75.32           H
ATOM   2531  HH  TYR A 284      23.253  -7.536  58.026  1.00 83.93           H
ATOM   2532  N   VAL A 285      23.138 -10.202  63.331  1.00 66.23           N
ATOM   2533  CA  VAL A 285      24.479 -10.655  62.945  1.00 58.75           C
ATOM   2534  C   VAL A 285      24.652 -10.547  61.440  1.00 64.03           C
ATOM   2535  O   VAL A 285      23.830 -11.074  60.685  1.00 64.51           O
ATOM   2536  CB  VAL A 285      24.754 -12.111  63.359  1.00 62.55           C
ATOM   2537  CG1 VAL A 285      26.164 -12.514  62.961  1.00 63.98           C
ATOM   2538  CG2 VAL A 285      24.547 -12.297  64.823  1.00 62.35           C
ATOM   2539  H   VAL A 285      22.510 -10.612  62.911  1.00 79.48           H
ATOM   2540  HA  VAL A 285      25.149 -10.092  63.363  1.00 70.49           H
ATOM   2541  HB  VAL A 285      24.134 -12.694  62.894  1.00 75.06           H
ATOM   2542 HG11 VAL A 285      26.316 -13.427  63.253  1.00 76.78           H
ATOM   2543 HG12 VAL A 285      26.270 -12.452  61.999  1.00 76.78           H
ATOM   2544 HG13 VAL A 285      26.793 -11.921  63.400  1.00 76.78           H
ATOM   2545 HG21 VAL A 285      24.683 -13.231  65.050  1.00 74.82           H
ATOM   2546 HG22 VAL A 285      25.165 -11.733  65.313  1.00 74.82           H
ATOM   2547 HG23 VAL A 285      23.639 -12.031  65.007  1.00 74.82           H
ATOM   2548  N   MET A 286      25.725  -9.876  61.014  1.00 63.81           N
ATOM   2549  CA  MET A 286      26.317 -10.007  59.667  1.00 66.83           C
ATOM   2550  C   MET A 286      27.136  -8.764  59.303  1.00 67.10           C
ATOM   2551  O   MET A 286      26.672  -7.628  59.428  1.00 69.18           O
ATOM   2552  CB  MET A 286      25.266 -10.256  58.580  1.00 71.90           C
ATOM   2553  CG  MET A 286      25.186 -11.721  58.129  0.00 68.23           C
ATOM   2554  SD  MET A 286      26.512 -12.244  57.003  0.88 68.37           S
ATOM   2555  CE  MET A 286      25.536 -12.847  55.609  1.00 63.37           C
ATOM   2556  H   MET A 286      26.146  -9.308  61.503  1.00 76.57           H
ATOM   2557  HA  MET A 286      26.906 -10.777  59.673  1.00 80.20           H
ATOM   2558  HB2 MET A 286      25.523  -9.737  57.804  1.00 86.28           H
ATOM   2559  HB3 MET A 286      24.390  -9.961  58.876  1.00 86.28           H
ATOM   2560  HG2 MET A 286      24.341 -11.857  57.677  0.01 81.87           H
ATOM   2561  HG3 MET A 286      25.229 -12.288  58.915  0.01 81.87           H
ATOM   2562  HE1 MET A 286      26.127 -13.110  54.886  0.01 76.04           H
ATOM   2563  HE2 MET A 286      24.952 -12.135  55.305  0.01 76.04           H
ATOM   2564  HE3 MET A 286      25.001 -13.603  55.892  0.01 76.04           H
ATOM   2565  HC  MET A 286      28.069  -8.863  58.956  1.00 80.52           H
ATOM   2566  N   VAL A 292      31.118  -1.186  59.939  1.00 57.58           N
ATOM   2567  CA  VAL A 292      32.178  -0.605  59.127  1.00 56.12           C
ATOM   2568  C   VAL A 292      33.075   0.290  60.005  1.00 53.56           C
ATOM   2569  O   VAL A 292      34.301   0.194  59.951  1.00 48.34           O
ATOM   2570  CB  VAL A 292      31.591   0.186  57.932  0.00 50.43           C
ATOM   2571  CG1 VAL A 292      32.699   0.783  57.077  0.73 64.65           C
ATOM   2572  CG2 VAL A 292      30.713  -0.711  57.084  0.55 53.94           C
ATOM   2573  H1  VAL A 292      31.512  -1.627  60.697  1.00 69.09           H
ATOM   2574  H2  VAL A 292      30.597  -1.808  59.421  1.00 69.09           H
ATOM   2575  HA  VAL A 292      32.722  -1.331  58.768  1.00 67.35           H
ATOM   2576  HB  VAL A 292      31.032   0.908  58.255  1.00 60.51           H
ATOM   2577 HG11 VAL A 292      33.226   1.397  57.613  1.00 77.58           H
ATOM   2578 HG12 VAL A 292      33.252   0.063  56.744  1.00 77.58           H
ATOM   2579 HG13 VAL A 292      32.297   1.262  56.336  1.00 77.58           H
ATOM   2580 HG21 VAL A 292      31.255  -1.445  56.757  1.00 64.73           H
ATOM   2581 HG22 VAL A 292      29.968  -1.045  57.615  0.00 64.73           H
ATOM   2582 HG23 VAL A 292      30.380  -0.191  56.339  1.00 64.73           H
ATOM   2583  N   PRO A 293      32.473   1.152  60.835  1.00 53.00           N
ATOM   2584  CA  PRO A 293      33.306   2.121  61.606  1.00 39.71           C
ATOM   2585  C   PRO A 293      34.078   1.511  62.787  1.00 40.14           C
ATOM   2586  O   PRO A 293      33.672   1.574  63.968  1.00 39.54           O
ATOM   2587  CB  PRO A 293      32.267   3.153  62.062  1.00 53.08           C
ATOM   2588  CG  PRO A 293      30.972   2.358  62.219  1.00 44.63           C
ATOM   2589  CD  PRO A 293      31.038   1.235  61.196  1.00 44.33           C
ATOM   2590  HA  PRO A 293      33.930   2.555  61.003  1.00 47.65           H
ATOM   2591  HB2 PRO A 293      32.528   3.556  62.910  1.00 63.69           H
ATOM   2592  HB3 PRO A 293      32.168   3.830  61.376  1.00 63.69           H
ATOM   2593  HG2 PRO A 293      30.931   1.988  63.116  1.00 53.56           H
ATOM   2594  HG3 PRO A 293      30.202   2.928  62.059  1.00 53.56           H
ATOM   2595  HD2 PRO A 293      30.748   0.415  61.620  1.00 53.20           H
ATOM   2596  HD3 PRO A 293      30.493   1.446  60.422  1.00 53.20           H
ATOM   2597  N   PHE A 294      35.251   0.944  62.458  1.00 41.62           N
ATOM   2598  CA  PHE A 294      36.038   0.106  63.367  1.00 39.93           C
ATOM   2599  C   PHE A 294      36.229   0.719  64.748  1.00 30.44           C
ATOM   2600  O   PHE A 294      36.038   0.052  65.775  1.00 32.17           O
ATOM   2601  CB  PHE A 294      37.420  -0.163  62.749  1.00 43.41           C
ATOM   2602  CG  PHE A 294      37.431  -1.229  61.730  1.00 59.76           C
ATOM   2603  CD1 PHE A 294      36.634  -2.367  61.870  1.00 61.10           C
ATOM   2604  CD2 PHE A 294      38.253  -1.125  60.627  1.00 62.60           C
ATOM   2605  CE1 PHE A 294      36.650  -3.376  60.908  1.00 56.99           C
ATOM   2606  CE2 PHE A 294      38.266  -2.144  59.659  1.00 70.22           C
ATOM   2607  CZ  PHE A 294      37.457  -3.265  59.812  1.00 58.00           C
ATOM   2608  H   PHE A 294      35.618   1.030  61.684  1.00 49.95           H
ATOM   2609  HA  PHE A 294      35.570  -0.731  63.501  1.00 47.92           H
ATOM   2610  HB2 PHE A 294      37.742   0.647  62.323  1.00 52.09           H
ATOM   2611  HB3 PHE A 294      38.039  -0.425  63.449  1.00 52.09           H
ATOM   2612  HD1 PHE A 294      36.076  -2.446  62.610  1.00 73.32           H
ATOM   2613  HD2 PHE A 294      38.790  -0.373  60.525  1.00 75.13           H
ATOM   2614  HE1 PHE A 294      36.106  -4.122  61.012  1.00 68.39           H
ATOM   2615  HE2 PHE A 294      38.818  -2.072  58.912  1.00 84.27           H
ATOM   2616  HZ  PHE A 294      37.469  -3.936  59.171  1.00 69.61           H
ATOM   2617  N   ALA A 295      36.673   1.969  64.797  1.00 33.87           N
ATOM   2618  CA  ALA A 295      37.059   2.589  66.066  1.00 33.77           C
ATOM   2619  C   ALA A 295      35.872   2.897  66.971  1.00 31.38           C
ATOM   2620  O   ALA A 295      36.085   3.186  68.150  1.00 26.88           O
ATOM   2621  CB  ALA A 295      37.835   3.884  65.794  1.00 31.92           C
ATOM   2622  H   ALA A 295      36.753   2.484  64.117  1.00 40.64           H
ATOM   2623  HA  ALA A 295      37.647   1.991  66.547  1.00 40.52           H
ATOM   2624  HB1 ALA A 295      38.072   4.297  66.637  1.00 38.31           H
ATOM   2625  HB2 ALA A 295      38.639   3.677  65.291  1.00 38.31           H
ATOM   2626  HB3 ALA A 295      37.271   4.487  65.282  1.00 38.31           H
ATOM   2627  N   TRP A 296      34.631   2.863  66.457  1.00 24.76           N
ATOM   2628  CA  TRP A 296      33.441   3.086  67.288  1.00 21.11           C
ATOM   2629  C   TRP A 296      32.815   1.803  67.817  1.00 23.67           C
ATOM   2630  O   TRP A 296      31.890   1.871  68.648  1.00 24.04           O
ATOM   2631  CB  TRP A 296      32.372   3.869  66.489  1.00 25.86           C
ATOM   2632  CG  TRP A 296      32.734   5.327  66.357  1.00 25.60           C
ATOM   2633  CD1 TRP A 296      32.205   6.378  67.064  1.00 24.13           C
ATOM   2634  CD2 TRP A 296      33.736   5.882  65.490  1.00 30.25           C
ATOM   2635  NE1 TRP A 296      32.820   7.557  66.687  1.00 22.71           N
ATOM   2636  CE2 TRP A 296      33.759   7.282  65.716  1.00 22.97           C
ATOM   2637  CE3 TRP A 296      34.590   5.340  64.515  1.00 30.06           C
ATOM   2638  CZ2 TRP A 296      34.610   8.141  65.011  1.00 23.72           C
ATOM   2639  CZ3 TRP A 296      35.446   6.207  63.835  1.00 30.64           C
ATOM   2640  CH2 TRP A 296      35.453   7.592  64.109  1.00 29.65           C
ATOM   2641  H   TRP A 296      34.464   2.713  65.624  1.00 29.71           H
ATOM   2642  HA  TRP A 296      33.670   3.626  68.053  1.00 25.33           H
ATOM   2643  HB2 TRP A 296      32.289   3.486  65.600  1.00 31.03           H
ATOM   2644  HB3 TRP A 296      31.528   3.808  66.959  1.00 31.03           H
ATOM   2645  HD1 TRP A 296      31.545   6.309  67.716  1.00 28.96           H
ATOM   2646  HE1 TRP A 296      32.639   8.339  66.996  1.00 27.25           H
ATOM   2647  HE3 TRP A 296      34.609   4.426  64.350  1.00 36.08           H
ATOM   2648  HZ2 TRP A 296      34.624   9.060  65.151  1.00 28.46           H
ATOM   2649  HZ3 TRP A 296      36.033   5.875  63.199  1.00 36.77           H
ATOM   2650  HH2 TRP A 296      36.015   8.151  63.621  1.00 35.58           H
ATOM   2651  N   CYS A 297      33.247   0.652  67.314  1.00 29.41           N
ATOM   2652  CA  CYS A 297      32.495  -0.589  67.470  1.00 31.09           C
ATOM   2653  C   CYS A 297      32.768  -1.242  68.815  1.00 25.90           C
ATOM   2654  O   CYS A 297      33.893  -1.209  69.323  1.00 28.75           O
ATOM   2655  CB  CYS A 297      32.870  -1.538  66.333  1.00 24.17           C
ATOM   2656  SG  CYS A 297      32.071  -1.127  64.802  1.00 35.05           S
ATOM   2657  H   CYS A 297      33.971   0.556  66.862  1.00 35.30           H
ATOM   2658  HA  CYS A 297      31.540  -0.414  67.409  1.00 37.31           H
ATOM   2659  HB2 CYS A 297      33.831  -1.488  66.192  1.00 29.00           H
ATOM   2660  HB3 CYS A 297      32.604  -2.442  66.553  1.00 29.00           H
ATOM   2661  HG  CYS A 297      32.326  -0.029  64.416  1.00 42.06           H
ATOM   2662  N   ALA A 298      31.738  -1.881  69.368  1.00 31.87           N
ATOM   2663  CA  ALA A 298      31.921  -2.735  70.544  1.00 31.34           C
ATOM   2664  C   ALA A 298      32.798  -3.964  70.251  1.00 29.92           C
ATOM   2665  O   ALA A 298      32.922  -4.405  69.112  1.00 29.11           O
ATOM   2666  CB  ALA A 298      30.561  -3.191  71.061  1.00 31.69           C
ATOM   2667  H   ALA A 298      30.925  -1.839  69.087  1.00 38.24           H
ATOM   2668  HA  ALA A 298      32.358  -2.201  71.237  1.00 37.61           H
ATOM   2669  HB1 ALA A 298      30.683  -3.792  71.816  1.00 38.03           H
ATOM   2670  HB2 ALA A 298      30.067  -2.402  71.325  1.00 38.03           H
ATOM   2671  HB3 ALA A 298      30.084  -3.646  70.347  1.00 38.03           H
ATOM   2672  N   PRO A 299      33.464  -4.511  71.261  1.00 31.91           N
ATOM   2673  CA  PRO A 299      34.272  -5.723  71.034  1.00 42.99           C
ATOM   2674  C   PRO A 299      33.508  -6.889  70.383  1.00 37.50           C
ATOM   2675  O   PRO A 299      34.063  -7.560  69.497  1.00 32.30           O
ATOM   2676  CB  PRO A 299      34.778  -6.075  72.452  1.00 40.95           C
ATOM   2677  CG  PRO A 299      34.019  -5.157  73.385  1.00 38.13           C
ATOM   2678  CD  PRO A 299      33.572  -4.006  72.641  1.00 32.20           C
ATOM   2679  HA  PRO A 299      35.039  -5.502  70.481  1.00 51.59           H
ATOM   2680  HB2 PRO A 299      34.587  -7.003  72.661  1.00 49.15           H
ATOM   2681  HB3 PRO A 299      35.731  -5.909  72.501  1.00 49.15           H
ATOM   2682  HG2 PRO A 299      33.257  -5.622  73.766  1.00 45.76           H
ATOM   2683  HG3 PRO A 299      34.622  -4.854  74.080  1.00 45.76           H
ATOM   2684  HD2 PRO A 299      32.710  -3.709  72.970  1.00 38.64           H
ATOM   2685  HD3 PRO A 299      34.236  -3.306  72.681  1.00 38.64           H
ATOM   2686  N   GLU A 300      32.253  -7.148  70.768  1.00 36.06           N
ATOM   2687  CA  GLU A 300      31.496  -8.200  70.070  1.00 35.69           C
ATOM   2688  C   GLU A 300      31.253  -7.865  68.599  1.00 41.47           C
ATOM   2689  O   GLU A 300      31.132  -8.773  67.768  1.00 34.63           O
ATOM   2690  CB  GLU A 300      30.158  -8.471  70.778  1.00 34.52           C
ATOM   2691  CG  GLU A 300      29.156  -7.351  70.774  1.00 32.66           C
ATOM   2692  CD  GLU A 300      29.305  -6.357  71.902  1.00 31.76           C
ATOM   2693  OE1 GLU A 300      30.397  -6.313  72.496  1.00 28.80           O
ATOM   2694  OE2 GLU A 300      28.305  -5.624  72.186  1.00 29.21           O1-
ATOM   2695  H   GLU A 300      31.831  -6.745  71.405  1.00 43.27           H
ATOM   2696  HA  GLU A 300      32.007  -9.023  70.078  1.00 42.83           H
ATOM   2697  HB2 GLU A 300      29.738  -9.220  70.330  1.00 41.42           H
ATOM   2698  HB3 GLU A 300      30.334  -8.692  71.702  1.00 41.42           H
ATOM   2699  HG2 GLU A 300      29.239  -6.852  69.951  1.00 39.19           H
ATOM   2700  HG3 GLU A 300      28.275  -7.747  70.837  1.00 39.19           H
ATOM   2701  N   SER A 301      31.139  -6.580  68.249  1.00 36.70           N
ATOM   2702  CA  SER A 301      30.925  -6.244  66.843  1.00 32.71           C
ATOM   2703  C   SER A 301      32.204  -6.381  66.030  1.00 35.80           C
ATOM   2704  O   SER A 301      32.157  -6.782  64.860  1.00 30.71           O
ATOM   2705  CB  SER A 301      30.359  -4.830  66.748  1.00 28.78           C
ATOM   2706  OG  SER A 301      29.379  -4.614  67.758  1.00 28.02           O
ATOM   2707  H   SER A 301      31.164  -5.907  68.781  1.00 44.04           H
ATOM   2708  HA  SER A 301      30.273  -6.848  66.463  1.00 39.25           H
ATOM   2709  HB2 SER A 301      31.082  -4.189  66.848  1.00 34.54           H
ATOM   2710  HB3 SER A 301      29.930  -4.728  65.888  1.00 34.54           H
ATOM   2711  HG  SER A 301      28.713  -5.105  67.642  1.00 33.63           H
ATOM   2712  N   LEU A 302      33.362  -6.081  66.633  1.00 33.68           N
ATOM   2713  CA  LEU A 302      34.620  -6.275  65.927  1.00 32.58           C
ATOM   2714  C   LEU A 302      34.945  -7.747  65.768  1.00 39.92           C
ATOM   2715  O   LEU A 302      35.511  -8.147  64.749  1.00 35.36           O
ATOM   2716  CB  LEU A 302      35.760  -5.594  66.668  1.00 30.57           C
ATOM   2717  CG  LEU A 302      35.750  -4.070  66.639  1.00 39.45           C
ATOM   2718  CD1 LEU A 302      36.868  -3.574  67.489  1.00 30.53           C
ATOM   2719  CD2 LEU A 302      35.883  -3.574  65.189  1.00 35.90           C
ATOM   2720  H   LEU A 302      33.449  -5.782  67.435  1.00 40.42           H
ATOM   2721  HA  LEU A 302      34.546  -5.914  65.034  1.00 39.09           H
ATOM   2722  HB2 LEU A 302      35.717  -5.862  67.599  1.00 36.69           H
ATOM   2723  HB3 LEU A 302      36.597  -5.899  66.283  1.00 36.69           H
ATOM   2724  HG  LEU A 302      34.917  -3.739  67.014  1.00 47.34           H
ATOM   2725 HD11 LEU A 302      36.876  -2.609  67.441  1.00 36.63           H
ATOM   2726 HD12 LEU A 302      36.721  -3.863  68.405  1.00 36.63           H
ATOM   2727 HD13 LEU A 302      37.707  -3.929  67.157  1.00 36.63           H
ATOM   2728 HD21 LEU A 302      35.914  -2.605  65.176  1.00 43.08           H
ATOM   2729 HD22 LEU A 302      36.705  -3.932  64.817  1.00 43.08           H
ATOM   2730 HD23 LEU A 302      35.125  -3.882  64.674  1.00 43.08           H
ATOM   2731  N   LYS A 303      34.646  -8.550  66.793  1.00 34.47           N
ATOM   2732  CA  LYS A 303      35.030  -9.959  66.812  1.00 44.63           C
ATOM   2733  C   LYS A 303      34.105 -10.808  65.938  1.00 33.83           C
ATOM   2734  O   LYS A 303      34.578 -11.562  65.088  1.00 39.29           O
ATOM   2735  CB  LYS A 303      35.029 -10.468  68.263  1.00 32.61           C
ATOM   2736  CG  LYS A 303      36.275 -11.273  68.714  1.00 51.28           C
ATOM   2737  CD  LYS A 303      36.552 -11.217  70.290  1.00 56.51           C
ATOM   2738  CE  LYS A 303      35.250 -11.183  71.189  1.00 57.43           C
ATOM   2739  NZ  LYS A 303      35.490 -11.284  72.666  1.00 60.21           N1+
ATOM   2740  H   LYS A 303      34.225  -8.294  67.499  1.00 41.36           H
ATOM   2741  HA  LYS A 303      35.938 -10.037  66.469  1.00 53.56           H
ATOM   2742  HB2 LYS A 303      34.956  -9.698  68.846  1.00 39.13           H
ATOM   2743  HB3 LYS A 303      34.255 -11.030  68.379  1.00 39.13           H
ATOM   2744  HG2 LYS A 303      36.154 -12.205  68.471  1.00 61.54           H
ATOM   2745  HG3 LYS A 303      37.056 -10.913  68.262  1.00 61.54           H
ATOM   2746  HD2 LYS A 303      37.065 -12.003  70.545  1.00 67.81           H
ATOM   2747  HD3 LYS A 303      37.071 -10.418  70.486  1.00 67.81           H
ATOM   2748  HE2 LYS A 303      34.787 -10.342  71.045  1.00 68.91           H
ATOM   2749  HE3 LYS A 303      34.670 -11.921  70.946  1.00 68.91           H
ATOM   2750  HZ1 LYS A 303      34.723 -11.184  73.105  1.00 72.25           H
ATOM   2751  HZ2 LYS A 303      35.839 -12.079  72.865  1.00 72.25           H
ATOM   2752  HZ3 LYS A 303      36.055 -10.646  72.931  1.00 72.25           H
ATOM   2753  N   THR A 304      32.787 -10.657  66.097  1.00 37.12           N
ATOM   2754  CA  THR A 304      31.822 -11.591  65.522  1.00 41.71           C
ATOM   2755  C   THR A 304      30.704 -10.895  64.759  1.00 48.90           C
ATOM   2756  O   THR A 304      29.618 -11.487  64.596  1.00 46.71           O
ATOM   2757  CB  THR A 304      31.170 -12.444  66.609  1.00 38.55           C
ATOM   2758  OG1 THR A 304      30.061 -11.720  67.133  1.00 40.12           O
ATOM   2759  CG2 THR A 304      32.142 -12.787  67.751  1.00 40.85           C
ATOM   2760  H   THR A 304      32.426 -10.025  66.548  1.00 44.54           H
ATOM   2761  HA  THR A 304      32.288 -12.181  64.908  1.00 50.05           H
ATOM   2762  HB  THR A 304      30.851 -13.269  66.208  1.00 46.26           H
ATOM   2763  HG1 THR A 304      29.424 -11.768  66.583  1.00 48.15           H
ATOM   2764 HG21 THR A 304      31.708 -13.393  68.366  1.00 49.02           H
ATOM   2765 HG22 THR A 304      32.943 -13.209  67.403  1.00 49.02           H
ATOM   2766 HG23 THR A 304      32.387 -11.988  68.234  1.00 49.02           H
ATOM   2767  N   ARG A 305      30.928  -9.647  64.338  1.00 41.39           N
ATOM   2768  CA  ARG A 305      29.927  -8.814  63.687  1.00 38.13           C
ATOM   2769  C   ARG A 305      28.548  -8.975  64.321  1.00 37.63           C
ATOM   2770  O   ARG A 305      27.531  -9.049  63.627  1.00 49.33           O
ATOM   2771  CB  ARG A 305      29.881  -9.118  62.178  1.00 43.48           C
ATOM   2772  CG  ARG A 305      31.206  -8.784  61.437  1.00 48.22           C
ATOM   2773  CD  ARG A 305      31.368  -9.577  60.150  0.00 49.82           C
ATOM   2774  NE  ARG A 305      32.504  -9.110  59.359  0.72 58.62           N
ATOM   2775  CZ  ARG A 305      32.843  -9.613  58.174  0.00 52.79           C
ATOM   2776  NH1 ARG A 305      33.890  -9.125  57.518  1.00 62.51           N
ATOM   2777  NH2 ARG A 305      32.143 -10.613  57.651  0.68 53.43           N1+
ATOM   2778  H   ARG A 305      31.689  -9.257  64.399  1.00 49.67           H
ATOM   2779  HA  ARG A 305      30.184  -7.885  63.791  1.00 45.76           H
ATOM   2780  HB2 ARG A 305      29.678 -10.057  62.045  1.00 52.18           H
ATOM   2781  HB3 ARG A 305      29.179  -8.574  61.781  1.00 52.18           H
ATOM   2782  HG2 ARG A 305      31.225  -7.841  61.210  1.00 57.86           H
ATOM   2783  HG3 ARG A 305      31.955  -8.992  62.016  1.00 57.86           H
ATOM   2784  HD2 ARG A 305      31.525 -10.510  60.364  1.00 59.78           H
ATOM   2785  HD3 ARG A 305      30.561  -9.484  59.614  1.00 59.78           H
ATOM   2786  HE  ARG A 305      32.906  -8.398  59.627  1.00 70.34           H
ATOM   2787 HH11 ARG A 305      34.338  -8.473  57.857  1.00 75.01           H
ATOM   2788 HH12 ARG A 305      34.113  -9.448  56.753  1.00 75.01           H
ATOM   2789 HH21 ARG A 305      31.468 -10.937  58.073  1.00 64.12           H
ATOM   2790 HH22 ARG A 305      32.373 -10.939  56.887  0.00 64.12           H
ATOM   2791  N   THR A 306      28.501  -9.022  65.635  1.00 37.58           N
ATOM   2792  CA  THR A 306      27.253  -8.953  66.384  1.00 36.54           C
ATOM   2793  C   THR A 306      26.984  -7.532  66.844  1.00 38.98           C
ATOM   2794  O   THR A 306      27.849  -6.926  67.489  1.00 39.39           O
ATOM   2795  CB  THR A 306      27.332  -9.848  67.616  1.00 42.61           C
ATOM   2796  OG1 THR A 306      27.794 -11.148  67.228  1.00 51.34           O
ATOM   2797  CG2 THR A 306      25.979  -9.933  68.319  1.00 46.37           C
ATOM   2798  H   THR A 306      29.193  -9.099  66.138  1.00 45.10           H
ATOM   2799  HA  THR A 306      26.512  -9.230  65.825  1.00 43.85           H
ATOM   2800  HB  THR A 306      27.962  -9.454  68.245  1.00 51.14           H
ATOM   2801  HG1 THR A 306      28.319 -11.433  67.824  1.00 61.60           H
ATOM   2802 HG21 THR A 306      26.052 -10.509  69.096  1.00 55.65           H
ATOM   2803 HG22 THR A 306      25.697  -9.051  68.604  1.00 55.65           H
ATOM   2804 HG23 THR A 306      25.318 -10.300  67.714  1.00 55.65           H
ATOM   2805  N   PHE A 307      25.752  -7.058  66.601  1.00 35.23           N
ATOM   2806  CA  PHE A 307      25.262  -5.728  66.953  1.00 36.57           C
ATOM   2807  C   PHE A 307      23.964  -5.832  67.734  1.00 43.04           C
ATOM   2808  O   PHE A 307      23.159  -6.735  67.507  1.00 47.32           O
ATOM   2809  CB  PHE A 307      25.022  -4.890  65.719  1.00 31.84           C
ATOM   2810  CG  PHE A 307      26.215  -4.806  64.841  1.00 41.83           C
ATOM   2811  CD1 PHE A 307      26.543  -5.871  64.004  1.00 43.10           C
ATOM   2812  CD2 PHE A 307      27.024  -3.672  64.850  1.00 31.51           C
ATOM   2813  CE1 PHE A 307      27.683  -5.807  63.183  1.00 39.30           C
ATOM   2814  CE2 PHE A 307      28.148  -3.604  64.042  1.00 34.55           C
ATOM   2815  CZ  PHE A 307      28.481  -4.681  63.210  1.00 38.75           C
ATOM   2816  H   PHE A 307      25.150  -7.527  66.211  1.00 42.28           H
ATOM   2817  HA  PHE A 307      25.913  -5.271  67.502  1.00 43.89           H
ATOM   2818  HB2 PHE A 307      24.292  -5.267  65.206  1.00 38.21           H
ATOM   2819  HB3 PHE A 307      24.786  -3.994  65.998  1.00 38.21           H
ATOM   2820  HD1 PHE A 307      26.006  -6.632  64.000  1.00 51.71           H
ATOM   2821  HD2 PHE A 307      26.804  -2.962  65.410  1.00 37.81           H
ATOM   2822  HE1 PHE A 307      27.903  -6.515  62.627  1.00 47.16           H
ATOM   2823  HE2 PHE A 307      28.693  -2.849  64.039  1.00 41.46           H
ATOM   2824  HZ  PHE A 307      29.229  -4.628  62.657  1.00 46.50           H
ATOM   2825  N   SER A 308      23.747  -4.878  68.632  1.00 41.51           N
ATOM   2826  CA  SER A 308      22.604  -4.936  69.527  1.00 34.66           C
ATOM   2827  C   SER A 308      22.328  -3.541  70.034  1.00 41.10           C
ATOM   2828  O   SER A 308      23.023  -2.582  69.683  1.00 41.64           O
ATOM   2829  CB  SER A 308      22.863  -5.881  70.682  1.00 42.84           C
ATOM   2830  OG  SER A 308      23.927  -5.397  71.484  1.00 42.40           O
ATOM   2831  H   SER A 308      24.240  -4.181  68.736  1.00 49.81           H
ATOM   2832  HA  SER A 308      21.826  -5.250  69.045  1.00 41.60           H
ATOM   2833  HB2 SER A 308      22.049  -5.955  71.210  1.00 51.41           H
ATOM   2834  HB3 SER A 308      23.115  -6.744  70.321  1.00 51.41           H
ATOM   2835  HG  SER A 308      24.051  -5.915  72.133  1.00 50.88           H
ATOM   2836  N   HIS A 309      21.337  -3.425  70.909  1.00 38.53           N
ATOM   2837  CA  HIS A 309      21.172  -2.128  71.569  1.00 39.34           C
ATOM   2838  C   HIS A 309      22.368  -1.805  72.455  1.00 35.39           C
ATOM   2839  O   HIS A 309      22.778  -0.642  72.561  1.00 34.59           O
ATOM   2840  CB  HIS A 309      19.889  -2.108  72.381  1.00 36.72           C
ATOM   2841  CG  HIS A 309      18.658  -2.206  71.540  1.00 51.28           C
ATOM   2842  ND1 HIS A 309      17.987  -1.100  71.064  1.00 48.26           N
ATOM   2843  CD2 HIS A 309      17.995  -3.285  71.066  1.00 56.86           C
ATOM   2844  CE1 HIS A 309      16.948  -1.499  70.350  1.00 50.70           C
ATOM   2845  NE2 HIS A 309      16.932  -2.818  70.338  1.00 62.60           N
ATOM   2846  H   HIS A 309      20.781  -4.041  71.131  1.00 46.24           H
ATOM   2847  HA  HIS A 309      21.114  -1.439  70.888  1.00 47.21           H
ATOM   2848  HB2 HIS A 309      19.834  -1.289  72.893  1.00 44.06           H
ATOM   2849  HB3 HIS A 309      19.891  -2.870  72.979  1.00 44.06           H
ATOM   2850  HD2 HIS A 309      18.216  -4.178  71.194  1.00 68.23           H
ATOM   2851  HE1 HIS A 309      16.323  -0.953  69.930  1.00 60.84           H
ATOM   2852  HE2 HIS A 309      16.358  -3.308  69.922  1.00 75.12           H
ATOM   2853  N   ALA A 310      22.923  -2.821  73.113  1.00 34.43           N
ATOM   2854  CA  ALA A 310      24.082  -2.610  73.971  1.00 36.70           C
ATOM   2855  C   ALA A 310      25.306  -2.183  73.159  1.00 36.43           C
ATOM   2856  O   ALA A 310      26.157  -1.452  73.660  1.00 35.76           O
ATOM   2857  CB  ALA A 310      24.404  -3.882  74.740  1.00 35.37           C
ATOM   2858  H   ALA A 310      22.658  -3.639  73.068  1.00 41.31           H
ATOM   2859  HA  ALA A 310      23.883  -1.918  74.619  1.00 44.04           H
ATOM   2860  HB1 ALA A 310      25.168  -3.711  75.309  1.00 42.45           H
ATOM   2861  HB2 ALA A 310      23.642  -4.115  75.289  1.00 42.45           H
ATOM   2862  HB3 ALA A 310      24.608  -4.595  74.110  1.00 42.45           H
ATOM   2863  N   SER A 311      25.429  -2.653  71.923  1.00 38.55           N
ATOM   2864  CA  SER A 311      26.553  -2.244  71.106  1.00 33.66           C
ATOM   2865  C   SER A 311      26.352  -0.812  70.624  1.00 29.46           C
ATOM   2866  O   SER A 311      27.322  -0.058  70.523  1.00 31.32           O
ATOM   2867  CB  SER A 311      26.706  -3.208  69.958  1.00 33.60           C
ATOM   2868  OG  SER A 311      25.740  -2.941  68.972  1.00 35.61           O
ATOM   2869  H   SER A 311      24.879  -3.179  71.527  1.00 46.26           H
ATOM   2870  HA  SER A 311      27.366  -2.294  71.639  1.00 40.40           H
ATOM   2871  HB2 SER A 311      27.594  -3.131  69.573  1.00 40.32           H
ATOM   2872  HB3 SER A 311      26.568  -4.106  70.303  1.00 40.32           H
ATOM   2873  HG  SER A 311      25.016  -2.727  69.340  1.00 42.74           H
ATOM   2874  N   ASP A 312      25.103  -0.411  70.384  1.00 31.00           N
ATOM   2875  CA  ASP A 312      24.783   1.006  70.196  1.00 28.92           C
ATOM   2876  C   ASP A 312      25.211   1.830  71.405  1.00 25.82           C
ATOM   2877  O   ASP A 312      25.663   2.971  71.268  1.00 27.25           O
ATOM   2878  CB  ASP A 312      23.273   1.186  69.947  1.00 30.11           C
ATOM   2879  CG  ASP A 312      22.877   1.086  68.467  1.00 34.69           C
ATOM   2880  OD1 ASP A 312      23.715   0.791  67.577  1.00 28.33           O
ATOM   2881  OD2 ASP A 312      21.702   1.354  68.187  1.00 33.86           O1-
ATOM   2882  H   ASP A 312      24.432  -0.938  70.312  1.00 37.20           H
ATOM   2883  HA  ASP A 312      25.267   1.333  69.427  1.00 34.70           H
ATOM   2884  HB2 ASP A 312      22.795   0.480  70.406  1.00 36.14           H
ATOM   2885  HB3 ASP A 312      22.980   2.051  70.278  1.00 36.14           H
ATOM   2886  N   THR A 313      25.032   1.290  72.602  1.00 23.93           N
ATOM   2887  CA  THR A 313      25.428   2.004  73.810  1.00 27.26           C
ATOM   2888  C   THR A 313      26.944   2.174  73.863  1.00 25.90           C
ATOM   2889  O   THR A 313      27.437   3.219  74.273  1.00 27.64           O
ATOM   2890  CB  THR A 313      24.898   1.250  75.037  1.00 33.84           C
ATOM   2891  OG1 THR A 313      23.478   1.446  75.095  1.00 35.22           O
ATOM   2892  CG2 THR A 313      25.495   1.800  76.331  1.00 29.35           C
ATOM   2893  H   THR A 313      24.691   0.519  72.742  1.00 28.72           H
ATOM   2894  HA  THR A 313      25.019   2.888  73.797  1.00 32.71           H
ATOM   2895  HB  THR A 313      25.106   0.300  74.966  1.00 40.61           H
ATOM   2896  HG1 THR A 313      23.173   1.106  75.793  1.00 42.26           H
ATOM   2897 HG21 THR A 313      25.145   1.318  77.092  1.00 35.22           H
ATOM   2898 HG22 THR A 313      26.460   1.714  76.328  1.00 35.22           H
ATOM   2899 HG23 THR A 313      25.258   2.733  76.425  1.00 35.22           H
ATOM   2900  N   TRP A 314      27.699   1.173  73.420  1.00 25.45           N
ATOM   2901  CA  TRP A 314      29.144   1.341  73.321  1.00 21.40           C
ATOM   2902  C   TRP A 314      29.476   2.528  72.405  1.00 27.41           C
ATOM   2903  O   TRP A 314      30.292   3.388  72.758  1.00 22.58           O
ATOM   2904  CB  TRP A 314      29.763   0.044  72.814  1.00 24.66           C
ATOM   2905  CG  TRP A 314      31.267   0.091  72.642  1.00 24.57           C
ATOM   2906  CD1 TRP A 314      31.947   0.717  71.652  1.00 27.53           C
ATOM   2907  CD2 TRP A 314      32.241  -0.492  73.484  1.00 21.80           C
ATOM   2908  NE1 TRP A 314      33.289   0.563  71.826  1.00 25.87           N
ATOM   2909  CE2 TRP A 314      33.498  -0.177  72.950  1.00 22.86           C
ATOM   2910  CE3 TRP A 314      32.175  -1.266  74.647  1.00 30.18           C
ATOM   2911  CZ2 TRP A 314      34.698  -0.616  73.535  1.00 30.51           C
ATOM   2912  CZ3 TRP A 314      33.341  -1.699  75.219  1.00 24.74           C
ATOM   2913  CH2 TRP A 314      34.590  -1.380  74.669  1.00 27.31           C
ATOM   2914  H   TRP A 314      27.403   0.407  73.166  1.00 30.55           H
ATOM   2915  HA  TRP A 314      29.494   1.521  74.208  1.00 25.68           H
ATOM   2916  HB2 TRP A 314      29.560  -0.659  73.446  1.00 29.60           H
ATOM   2917  HB3 TRP A 314      29.374  -0.172  71.950  1.00 29.60           H
ATOM   2918  HD1 TRP A 314      31.548   1.196  70.965  1.00 33.03           H
ATOM   2919  HE1 TRP A 314      33.901   0.877  71.310  1.00 31.04           H
ATOM   2920  HE3 TRP A 314      31.353  -1.486  75.022  1.00 36.21           H
ATOM   2921  HZ2 TRP A 314      35.529  -0.409  73.167  1.00 36.61           H
ATOM   2922  HZ3 TRP A 314      33.303  -2.206  75.991  1.00 29.69           H
ATOM   2923  HH2 TRP A 314      35.357  -1.683  75.088  1.00 32.77           H
ATOM   2924  N   MET A 315      28.764   2.638  71.268  1.00 23.05           N
ATOM   2925  CA  MET A 315      29.041   3.654  70.255  1.00 26.16           C
ATOM   2926  C   MET A 315      28.703   5.018  70.796  1.00 22.69           C
ATOM   2927  O   MET A 315      29.395   5.993  70.514  1.00 24.76           O
ATOM   2928  CB  MET A 315      28.211   3.384  68.994  1.00 27.04           C
ATOM   2929  CG  MET A 315      28.520   2.103  68.320  1.00 24.96           C
ATOM   2930  SD  MET A 315      27.741   1.960  66.677  1.00 27.03           S
ATOM   2931  CE  MET A 315      29.080   2.355  65.556  1.00 30.41           C
ATOM   2932  H   MET A 315      28.097   2.150  71.053  1.00 27.67           H
ATOM   2933  HA  MET A 315      29.977   3.627  70.001  1.00 31.40           H
ATOM   2934  HB2 MET A 315      27.274   3.357  69.243  1.00 32.44           H
ATOM   2935  HB3 MET A 315      28.364   4.102  68.360  1.00 32.44           H
ATOM   2936  HG2 MET A 315      29.481   2.031  68.218  1.00 29.95           H
ATOM   2937  HG3 MET A 315      28.196   1.387  68.888  1.00 29.95           H
ATOM   2938  HE1 MET A 315      28.765   2.256  64.643  1.00 36.49           H
ATOM   2939  HE2 MET A 315      29.359   3.268  65.714  1.00 36.49           H
ATOM   2940  HE3 MET A 315      29.810   1.732  65.712  1.00 36.49           H
ATOM   2941  N   PHE A 316      27.691   5.062  71.658  1.00 23.91           N
ATOM   2942  CA  PHE A 316      27.278   6.300  72.290  1.00 26.07           C
ATOM   2943  C   PHE A 316      28.365   6.785  73.228  1.00 21.15           C
ATOM   2944  O   PHE A 316      28.605   7.970  73.310  1.00 23.59           O
ATOM   2945  CB  PHE A 316      25.945   6.089  73.036  1.00 27.25           C
ATOM   2946  CG  PHE A 316      25.499   7.275  73.795  1.00 31.24           C
ATOM   2947  CD1 PHE A 316      24.828   8.303  73.150  1.00 33.23           C
ATOM   2948  CD2 PHE A 316      25.780   7.401  75.128  1.00 26.64           C
ATOM   2949  CE1 PHE A 316      24.411   9.415  73.832  1.00 33.84           C
ATOM   2950  CE2 PHE A 316      25.362   8.544  75.832  1.00 36.75           C
ATOM   2951  CZ  PHE A 316      24.675   9.545  75.172  1.00 33.95           C
ATOM   2952  H   PHE A 316      27.231   4.382  71.910  1.00 28.69           H
ATOM   2953  HA  PHE A 316      27.143   6.975  71.600  1.00 31.29           H
ATOM   2954  HB2 PHE A 316      25.252   5.895  72.388  1.00 32.70           H
ATOM   2955  HB3 PHE A 316      26.026   5.355  73.668  1.00 32.70           H
ATOM   2956  HD1 PHE A 316      24.640   8.225  72.240  1.00 39.88           H
ATOM   2957  HD2 PHE A 316      26.235   6.722  75.564  1.00 31.97           H
ATOM   2958  HE1 PHE A 316      23.955  10.089  73.386  1.00 40.60           H
ATOM   2959  HE2 PHE A 316      25.534   8.632  76.741  1.00 44.10           H
ATOM   2960  HZ  PHE A 316      24.395  10.303  75.632  1.00 40.74           H
ATOM   2961  N   GLY A 317      29.054   5.866  73.911  1.00 23.76           N
ATOM   2962  CA  GLY A 317      30.209   6.261  74.706  1.00 26.15           C
ATOM   2963  C   GLY A 317      31.293   6.922  73.870  1.00 22.40           C
ATOM   2964  O   GLY A 317      31.849   7.956  74.248  1.00 24.23           O
ATOM   2965  H   GLY A 317      28.887   5.023  73.923  1.00 28.51           H
ATOM   2966  HA2 GLY A 317      29.931   6.887  75.398  1.00 31.38           H
ATOM   2967  HA3 GLY A 317      30.596   5.478  75.122  1.00 31.38           H
ATOM   2968  N   VAL A 318      31.618   6.327  72.728  1.00 20.52           N
ATOM   2969  CA  VAL A 318      32.654   6.901  71.891  1.00 20.90           C
ATOM   2970  C   VAL A 318      32.201   8.251  71.344  1.00 23.75           C
ATOM   2971  O   VAL A 318      33.014   9.175  71.216  1.00 21.93           O
ATOM   2972  CB  VAL A 318      33.041   5.932  70.756  1.00 21.47           C
ATOM   2973  CG1 VAL A 318      34.110   6.552  69.825  1.00 22.27           C
ATOM   2974  CG2 VAL A 318      33.507   4.577  71.333  1.00 22.04           C
ATOM   2975  H   VAL A 318      31.257   5.617  72.407  1.00 24.62           H
ATOM   2976  HA  VAL A 318      33.441   7.045  72.448  1.00 25.08           H
ATOM   2977  HB  VAL A 318      32.249   5.766  70.228  1.00 25.77           H
ATOM   2978 HG11 VAL A 318      34.337   5.912  69.133  1.00 26.72           H
ATOM   2979 HG12 VAL A 318      33.752   7.350  69.417  1.00 26.72           H
ATOM   2980 HG13 VAL A 318      34.897   6.774  70.347  1.00 26.72           H
ATOM   2981 HG21 VAL A 318      33.712   3.973  70.605  1.00 26.45           H
ATOM   2982 HG22 VAL A 318      34.296   4.728  71.878  1.00 26.45           H
ATOM   2983 HG23 VAL A 318      32.795   4.196  71.872  1.00 26.45           H
ATOM   2984  N   THR A 319      30.899   8.380  71.014  1.00 20.94           N
ATOM   2985  CA  THR A 319      30.361   9.643  70.539  1.00 21.73           C
ATOM   2986  C   THR A 319      30.459  10.718  71.617  1.00 23.98           C
ATOM   2987  O   THR A 319      30.835  11.855  71.326  1.00 23.30           O
ATOM   2988  CB  THR A 319      28.903   9.478  70.105  1.00 22.84           C
ATOM   2989  OG1 THR A 319      28.824   8.521  69.049  1.00 22.31           O
ATOM   2990  CG2 THR A 319      28.315  10.769  69.615  1.00 26.02           C
ATOM   2991  H   THR A 319      30.309   7.750  71.079  1.00 25.13           H
ATOM   2992  HA  THR A 319      30.875   9.929  69.766  1.00 26.08           H
ATOM   2993  HB  THR A 319      28.386   9.185  70.865  1.00 27.41           H
ATOM   2994  HG1 THR A 319      29.169   7.805  69.293  1.00 26.77           H
ATOM   2995 HG21 THR A 319      27.402  10.608  69.327  1.00 31.22           H
ATOM   2996 HG22 THR A 319      28.324  11.434  70.314  1.00 31.22           H
ATOM   2997 HG23 THR A 319      28.821  11.102  68.855  1.00 31.22           H
ATOM   2998  N   LEU A 320      30.168  10.364  72.874  1.00 20.49           N
ATOM   2999  CA  LEU A 320      30.394  11.300  73.974  1.00 25.75           C
ATOM   3000  C   LEU A 320      31.849  11.724  74.080  1.00 26.85           C
ATOM   3001  O   LEU A 320      32.139  12.903  74.337  1.00 25.69           O
ATOM   3002  CB  LEU A 320      29.999  10.679  75.303  1.00 24.37           C
ATOM   3003  CG  LEU A 320      28.576  10.699  75.677  1.00 38.88           C
ATOM   3004  CD1 LEU A 320      28.502  10.025  77.029  1.00 38.15           C
ATOM   3005  CD2 LEU A 320      28.149  12.157  75.732  1.00 42.99           C
ATOM   3006  H   LEU A 320      29.853   9.602  73.119  1.00 24.59           H
ATOM   3007  HA  LEU A 320      29.883  12.106  73.813  1.00 30.90           H
ATOM   3008  HB2 LEU A 320      30.274   9.756  75.302  1.00 29.25           H
ATOM   3009  HB3 LEU A 320      30.445  11.164  76.013  1.00 29.25           H
ATOM   3010  HG  LEU A 320      28.052  10.213  75.020  1.00 46.66           H
ATOM   3011 HD11 LEU A 320      27.576   9.986  77.313  1.00 45.79           H
ATOM   3012 HD12 LEU A 320      28.859   9.127  76.938  1.00 45.79           H
ATOM   3013 HD13 LEU A 320      29.029  10.535  77.666  1.00 45.79           H
ATOM   3014 HD21 LEU A 320      27.240  12.190  76.069  1.00 51.58           H
ATOM   3015 HD22 LEU A 320      28.752  12.634  76.326  1.00 51.58           H
ATOM   3016 HD23 LEU A 320      28.176  12.541  74.843  1.00 51.58           H
ATOM   3017  N   TRP A 321      32.766  10.765  73.951  1.00 22.57           N
ATOM   3018  CA  TRP A 321      34.202  11.062  73.991  1.00 26.57           C
ATOM   3019  C   TRP A 321      34.610  11.996  72.838  1.00 23.57           C
ATOM   3020  O   TRP A 321      35.429  12.902  73.017  1.00 23.86           O
ATOM   3021  CB  TRP A 321      34.983   9.735  73.949  1.00 23.09           C
ATOM   3022  CG  TRP A 321      36.458   9.878  74.121  1.00 22.20           C
ATOM   3023  CD1 TRP A 321      37.141   9.839  75.289  1.00 24.35           C
ATOM   3024  CD2 TRP A 321      37.441  10.087  73.088  1.00 23.78           C
ATOM   3025  NE1 TRP A 321      38.488  10.009  75.065  1.00 24.68           N
ATOM   3026  CE2 TRP A 321      38.696  10.189  73.724  1.00 22.06           C
ATOM   3027  CE3 TRP A 321      37.379  10.234  71.701  1.00 24.15           C
ATOM   3028  CZ2 TRP A 321      39.889  10.391  73.019  1.00 28.06           C
ATOM   3029  CZ3 TRP A 321      38.582  10.454  70.990  1.00 23.86           C
ATOM   3030  CH2 TRP A 321      39.813  10.508  71.650  1.00 20.69           C
ATOM   3031  H   TRP A 321      32.585   9.931  73.844  1.00 27.08           H
ATOM   3032  HA  TRP A 321      34.419  11.504  74.830  1.00 31.88           H
ATOM   3033  HB2 TRP A 321      34.674   9.165  74.671  1.00 27.71           H
ATOM   3034  HB3 TRP A 321      34.814   9.306  73.097  1.00 27.71           H
ATOM   3035  HD1 TRP A 321      36.758   9.707  76.123  1.00 29.22           H
ATOM   3036  HE1 TRP A 321      39.103  10.019  75.669  1.00 29.62           H
ATOM   3037  HE3 TRP A 321      36.565  10.190  71.250  1.00 28.98           H
ATOM   3038  HZ2 TRP A 321      40.704  10.431  73.469  1.00 33.67           H
ATOM   3039  HZ3 TRP A 321      38.552  10.538  70.064  1.00 28.64           H
ATOM   3040  HH2 TRP A 321      40.588  10.653  71.167  1.00 24.83           H
ATOM   3041  N   GLU A 322      34.030  11.811  71.657  1.00 20.97           N
ATOM   3042  CA  GLU A 322      34.250  12.760  70.554  1.00 20.99           C
ATOM   3043  C   GLU A 322      33.779  14.141  70.935  1.00 24.94           C
ATOM   3044  O   GLU A 322      34.427  15.144  70.629  1.00 21.70           O
ATOM   3045  CB  GLU A 322      33.486  12.338  69.296  1.00 20.87           C
ATOM   3046  CG  GLU A 322      34.027  11.118  68.540  1.00 24.40           C
ATOM   3047  CD  GLU A 322      33.182  10.836  67.294  1.00 20.86           C
ATOM   3048  OE1 GLU A 322      32.078  10.251  67.395  1.00 23.33           O
ATOM   3049  OE2 GLU A 322      33.586  11.300  66.218  1.00 24.59           O1-
ATOM   3050  H   GLU A 322      33.499  11.166  71.470  1.00 25.17           H
ATOM   3051  HA  GLU A 322      35.196  12.818  70.344  1.00 25.18           H
ATOM   3052  HB2 GLU A 322      32.571  12.139  69.546  1.00 25.05           H
ATOM   3053  HB3 GLU A 322      33.492  13.079  68.671  1.00 25.05           H
ATOM   3054  HG2 GLU A 322      34.938  11.300  68.265  1.00 29.28           H
ATOM   3055  HG3 GLU A 322      34.006  10.345  69.126  1.00 29.28           H
ATOM   3056  N   MET A 323      32.599  14.214  71.544  1.00 23.08           N
ATOM   3057  CA  MET A 323      32.066  15.522  71.925  1.00 26.13           C
ATOM   3058  C   MET A 323      33.004  16.245  72.884  1.00 25.16           C
ATOM   3059  O   MET A 323      33.301  17.428  72.703  1.00 28.56           O
ATOM   3060  CB  MET A 323      30.692  15.350  72.556  1.00 23.14           C
ATOM   3061  CG  MET A 323      29.578  14.844  71.564  1.00 29.81           C
ATOM   3062  SD  MET A 323      27.944  14.935  72.349  1.00 36.14           S
ATOM   3063  CE  MET A 323      27.194  13.543  71.624  1.00 46.49           C
ATOM   3064  H   MET A 323      32.109  13.534  71.756  1.00 27.69           H
ATOM   3065  HA  MET A 323      31.977  16.069  71.127  1.00 31.36           H
ATOM   3066  HB2 MET A 323      30.766  14.721  73.288  1.00 27.77           H
ATOM   3067  HB3 MET A 323      30.418  16.217  72.892  1.00 27.77           H
ATOM   3068  HG2 MET A 323      29.584  15.409  70.775  1.00 35.77           H
ATOM   3069  HG3 MET A 323      29.730  13.923  71.323  1.00 35.77           H
ATOM   3070  HE1 MET A 323      26.276  13.464  71.935  1.00 55.79           H
ATOM   3071  HE2 MET A 323      27.218  13.658  70.663  1.00 55.79           H
ATOM   3072  HE3 MET A 323      27.713  12.768  71.885  1.00 55.79           H
ATOM   3073  N   PHE A 324      33.452  15.558  73.937  1.00 23.24           N
ATOM   3074  CA  PHE A 324      34.145  16.209  75.037  1.00 26.03           C
ATOM   3075  C   PHE A 324      35.624  16.413  74.760  1.00 30.85           C
ATOM   3076  O   PHE A 324      36.291  17.043  75.577  1.00 22.08           O
ATOM   3077  CB  PHE A 324      33.888  15.390  76.327  1.00 26.05           C
ATOM   3078  CG  PHE A 324      32.557  15.746  76.960  1.00 28.80           C
ATOM   3079  CD1 PHE A 324      31.387  15.183  76.487  1.00 24.15           C
ATOM   3080  CD2 PHE A 324      32.459  16.749  77.932  1.00 32.95           C
ATOM   3081  CE1 PHE A 324      30.146  15.562  76.998  1.00 28.08           C
ATOM   3082  CE2 PHE A 324      31.200  17.129  78.439  1.00 38.33           C
ATOM   3083  CZ  PHE A 324      30.058  16.533  77.971  1.00 28.20           C
ATOM   3084  H   PHE A 324      33.349  14.712  74.054  1.00 27.89           H
ATOM   3085  HA  PHE A 324      33.766  17.095  75.180  1.00 31.24           H
ATOM   3086  HB2 PHE A 324      33.870  14.450  76.096  1.00 31.26           H
ATOM   3087  HB3 PHE A 324      34.596  15.547  76.969  1.00 31.26           H
ATOM   3088  HD1 PHE A 324      31.427  14.532  75.824  1.00 28.98           H
ATOM   3089  HD2 PHE A 324      33.223  17.177  78.252  1.00 39.54           H
ATOM   3090  HE1 PHE A 324      29.372  15.150  76.686  1.00 33.70           H
ATOM   3091  HE2 PHE A 324      31.145  17.779  79.104  1.00 46.00           H
ATOM   3092  HZ  PHE A 324      29.235  16.770  78.331  1.00 33.84           H
ATOM   3093  N   THR A 325      36.160  15.830  73.676  1.00 28.45           N
ATOM   3094  CA  THR A 325      37.485  16.128  73.160  1.00 26.33           C
ATOM   3095  C   THR A 325      37.404  17.139  72.025  1.00 25.85           C
ATOM   3096  O   THR A 325      38.415  17.448  71.387  1.00 26.99           O
ATOM   3097  CB  THR A 325      38.158  14.859  72.645  1.00 25.93           C
ATOM   3098  OG1 THR A 325      37.320  14.234  71.656  1.00 28.77           O
ATOM   3099  CG2 THR A 325      38.471  13.882  73.769  1.00 21.99           C
ATOM   3100  H   THR A 325      35.754  15.228  73.213  1.00 34.15           H
ATOM   3101  HA  THR A 325      38.042  16.502  73.854  1.00 31.60           H
ATOM   3102  HB  THR A 325      38.988  15.114  72.222  1.00 31.11           H
ATOM   3103  HG1 THR A 325      36.607  13.959  72.009  1.00 34.53           H
ATOM   3104 HG21 THR A 325      38.911  13.105  73.405  1.00 26.38           H
ATOM   3105 HG22 THR A 325      39.051  14.303  74.419  1.00 26.38           H
ATOM   3106 HG23 THR A 325      37.657  13.608  74.214  1.00 26.38           H
ATOM   3107  N   TYR A 326      36.203  17.593  71.721  1.00 27.70           N
ATOM   3108  CA  TYR A 326      35.951  18.557  70.648  1.00 28.53           C
ATOM   3109  C   TYR A 326      36.344  18.018  69.300  1.00 26.66           C
ATOM   3110  O   TYR A 326      36.817  18.769  68.444  1.00 30.77           O
ATOM   3111  CB  TYR A 326      36.653  19.898  70.883  1.00 29.47           C
ATOM   3112  CG  TYR A 326      36.403  20.419  72.250  1.00 29.62           C
ATOM   3113  CD1 TYR A 326      35.130  20.870  72.633  1.00 34.14           C
ATOM   3114  CD2 TYR A 326      37.416  20.427  73.188  1.00 40.03           C
ATOM   3115  CE1 TYR A 326      34.907  21.342  73.895  1.00 36.90           C
ATOM   3116  CE2 TYR A 326      37.197  20.884  74.444  1.00 41.38           C
ATOM   3117  CZ  TYR A 326      35.952  21.341  74.797  1.00 40.02           C
ATOM   3118  OH  TYR A 326      35.770  21.797  76.069  1.00 48.34           O
ATOM   3119  H   TYR A 326      35.490  17.348  72.128  1.00 33.24           H
ATOM   3120  HA  TYR A 326      34.995  18.703  70.617  1.00 34.24           H
ATOM   3121  HB2 TYR A 326      37.606  19.783  70.761  1.00 35.36           H
ATOM   3122  HB3 TYR A 326      36.315  20.548  70.248  1.00 35.36           H
ATOM   3123  HD1 TYR A 326      34.427  20.876  72.019  1.00 40.97           H
ATOM   3124  HD2 TYR A 326      38.265  20.124  72.955  1.00 48.04           H
ATOM   3125  HE1 TYR A 326      34.064  21.651  74.143  1.00 44.28           H
ATOM   3126  HE2 TYR A 326      37.898  20.888  75.054  1.00 49.66           H
ATOM   3127  HH  TYR A 326      36.500  21.784  76.487  1.00 58.00           H
ATOM   3128  N   GLY A 327      36.107  16.720  69.090  1.00 28.32           N
ATOM   3129  CA  GLY A 327      36.277  16.119  67.778  1.00 26.01           C
ATOM   3130  C   GLY A 327      37.538  15.317  67.564  1.00 23.79           C
ATOM   3131  O   GLY A 327      37.923  15.106  66.415  1.00 22.67           O
ATOM   3132  H   GLY A 327      35.839  16.169  69.691  1.00 33.98           H
ATOM   3133  HA2 GLY A 327      35.524  15.536  67.604  1.00 31.22           H
ATOM   3134  HA3 GLY A 327      36.266  16.811  67.104  1.00 31.22           H
ATOM   3135  N   GLN A 328      38.203  14.867  68.617  1.00 22.95           N
ATOM   3136  CA  GLN A 328      39.305  13.963  68.385  1.00 23.57           C
ATOM   3137  C   GLN A 328      38.840  12.658  67.746  1.00 25.40           C
ATOM   3138  O   GLN A 328      37.703  12.222  67.912  1.00 25.75           O
ATOM   3139  CB  GLN A 328      40.046  13.691  69.686  1.00 22.66           C
ATOM   3140  CG  GLN A 328      40.963  14.863  70.031  1.00 25.06           C
ATOM   3141  CD  GLN A 328      41.989  14.549  71.118  1.00 30.49           C
ATOM   3142  OE1 GLN A 328      42.605  13.501  71.132  1.00 33.61           O
ATOM   3143  NE2 GLN A 328      42.149  15.465  72.035  1.00 29.95           N
ATOM   3144  H   GLN A 328      38.058  15.072  69.443  1.00 27.54           H
ATOM   3145  HA  GLN A 328      39.917  14.385  67.763  1.00 28.29           H
ATOM   3146  HB2 GLN A 328      39.393  13.585  70.393  1.00 27.19           H
ATOM   3147  HB3 GLN A 328      40.592  12.894  69.587  1.00 27.19           H
ATOM   3148  HG2 GLN A 328      41.448  15.106  69.230  1.00 30.07           H
ATOM   3149  HG3 GLN A 328      40.418  15.606  70.334  1.00 30.07           H
ATOM   3150 HE21 GLN A 328      41.691  16.191  72.003  1.00 35.94           H
ATOM   3151 HE22 GLN A 328      42.726  15.338  72.660  1.00 35.94           H
ATOM   3152  N   GLU A 329      39.758  12.049  66.997  1.00 27.27           N
ATOM   3153  CA  GLU A 329      39.562  10.745  66.384  1.00 25.60           C
ATOM   3154  C   GLU A 329      39.900   9.629  67.373  1.00 29.76           C
ATOM   3155  O   GLU A 329      41.066   9.533  67.827  1.00 28.20           O
ATOM   3156  CB  GLU A 329      40.438  10.591  65.140  1.00 26.44           C
ATOM   3157  CG  GLU A 329      40.102   9.309  64.412  1.00 31.16           C
ATOM   3158  CD  GLU A 329      40.924   9.134  63.169  1.00 38.61           C
ATOM   3159  OE1 GLU A 329      41.387  10.162  62.608  1.00 36.21           O
ATOM   3160  OE2 GLU A 329      41.150   7.962  62.798  1.00 36.70           O1-
ATOM   3161  H   GLU A 329      40.530  12.386  66.835  1.00 32.72           H
ATOM   3162  HA  GLU A 329      38.635  10.682  66.103  1.00 30.72           H
ATOM   3163  HB2 GLU A 329      40.281  11.334  64.536  1.00 31.73           H
ATOM   3164  HB3 GLU A 329      41.376  10.563  65.390  1.00 31.73           H
ATOM   3165  HG2 GLU A 329      40.280   8.556  64.998  1.00 37.39           H
ATOM   3166  HG3 GLU A 329      39.167   9.309  64.146  1.00 37.39           H
ATOM   3167  N   PRO A 330      38.951   8.762  67.712  1.00 25.25           N
ATOM   3168  CA  PRO A 330      39.259   7.659  68.632  1.00 23.01           C
ATOM   3169  C   PRO A 330      40.215   6.654  68.008  1.00 25.44           C
ATOM   3170  O   PRO A 330      40.052   6.268  66.852  1.00 24.57           O
ATOM   3171  CB  PRO A 330      37.892   7.002  68.880  1.00 22.30           C
ATOM   3172  CG  PRO A 330      37.027   7.418  67.655  1.00 23.28           C
ATOM   3173  CD  PRO A 330      37.521   8.796  67.324  1.00 26.45           C
ATOM   3174  HA  PRO A 330      39.622   8.012  69.457  1.00 27.61           H
ATOM   3175  HB2 PRO A 330      37.981   6.036  68.927  1.00 26.76           H
ATOM   3176  HB3 PRO A 330      37.511   7.335  69.705  1.00 26.76           H
ATOM   3177  HG2 PRO A 330      37.179   6.812  66.912  1.00 27.93           H
ATOM   3178  HG3 PRO A 330      36.084   7.441  67.887  1.00 27.93           H
ATOM   3179  HD2 PRO A 330      37.429   8.942  66.370  1.00 31.74           H
ATOM   3180  HD3 PRO A 330      37.040   9.466  67.835  1.00 31.74           H
ATOM   3181  N   TRP A 331      41.217   6.231  68.783  1.00 25.98           N
ATOM   3182  CA  TRP A 331      42.177   5.198  68.341  1.00 21.51           C
ATOM   3183  C   TRP A 331      42.867   5.629  67.057  1.00 27.91           C
ATOM   3184  O   TRP A 331      43.125   4.804  66.170  1.00 21.40           O
ATOM   3185  CB  TRP A 331      41.515   3.815  68.172  1.00 27.37           C
ATOM   3186  CG  TRP A 331      40.838   3.343  69.414  1.00 22.48           C
ATOM   3187  CD1 TRP A 331      39.502   3.119  69.571  1.00 29.29           C
ATOM   3188  CD2 TRP A 331      41.446   3.046  70.677  1.00 21.23           C
ATOM   3189  NE1 TRP A 331      39.237   2.717  70.855  1.00 26.84           N
ATOM   3190  CE2 TRP A 331      40.416   2.661  71.553  1.00 26.22           C
ATOM   3191  CE3 TRP A 331      42.752   3.076  71.153  1.00 26.74           C
ATOM   3192  CZ2 TRP A 331      40.659   2.313  72.883  1.00 28.58           C
ATOM   3193  CZ3 TRP A 331      42.997   2.733  72.460  1.00 32.37           C
ATOM   3194  CH2 TRP A 331      41.964   2.354  73.311  1.00 34.06           C
ATOM   3195  H   TRP A 331      41.386   6.545  69.566  1.00 31.18           H
ATOM   3196  HA  TRP A 331      42.864   5.104  69.019  1.00 25.81           H
ATOM   3197  HB2 TRP A 331      40.840   3.846  67.475  1.00 32.84           H
ATOM   3198  HB3 TRP A 331      42.193   3.160  67.941  1.00 32.84           H
ATOM   3199  HD1 TRP A 331      38.858   3.234  68.908  1.00 35.14           H
ATOM   3200  HE1 TRP A 331      38.459   2.523  71.166  1.00 32.20           H
ATOM   3201  HE3 TRP A 331      43.448   3.337  70.598  1.00 32.09           H
ATOM   3202  HZ2 TRP A 331      39.973   2.049  73.452  1.00 34.29           H
ATOM   3203  HZ3 TRP A 331      43.868   2.748  72.795  1.00 38.85           H
ATOM   3204  HH2 TRP A 331      42.179   2.121  74.189  1.00 40.87           H
ATOM   3205  N   ILE A 332      43.228   6.928  66.994  1.00 19.27           N
ATOM   3206  CA  ILE A 332      43.770   7.492  65.773  1.00 27.16           C
ATOM   3207  C   ILE A 332      44.964   6.686  65.317  1.00 25.72           C
ATOM   3208  O   ILE A 332      45.902   6.425  66.077  1.00 24.51           O
ATOM   3209  CB  ILE A 332      44.143   8.980  65.961  1.00 22.10           C
ATOM   3210  CG1 ILE A 332      44.765   9.515  64.684  1.00 30.98           C
ATOM   3211  CG2 ILE A 332      45.111   9.150  67.099  1.00 23.52           C
ATOM   3212  CD1 ILE A 332      44.839  11.044  64.559  1.00 35.20           C
ATOM   3213  H   ILE A 332      43.171   7.494  67.633  1.00 23.12           H
ATOM   3214  HA  ILE A 332      43.090   7.438  65.081  1.00 32.59           H
ATOM   3215  HB  ILE A 332      43.329   9.476  66.139  1.00 26.53           H
ATOM   3216 HG12 ILE A 332      45.676   9.185  64.629  1.00 37.18           H
ATOM   3217 HG13 ILE A 332      44.237   9.201  63.934  1.00 37.18           H
ATOM   3218 HG21 ILE A 332      45.303  10.090  67.175  1.00 28.23           H
ATOM   3219 HG22 ILE A 332      44.728   8.832  67.928  1.00 28.23           H
ATOM   3220 HG23 ILE A 332      45.926   8.662  66.907  1.00 28.23           H
ATOM   3221 HD11 ILE A 332      45.251  11.273  63.712  1.00 42.24           H
ATOM   3222 HD12 ILE A 332      43.943  11.410  64.599  1.00 42.24           H
ATOM   3223 HD13 ILE A 332      45.374  11.387  65.290  1.00 42.24           H
ATOM   3224  N   GLY A 333      44.952   6.330  64.038  1.00 27.48           N
ATOM   3225  CA  GLY A 333      46.095   5.709  63.440  1.00 27.96           C
ATOM   3226  C   GLY A 333      46.207   4.216  63.641  1.00 31.78           C
ATOM   3227  O   GLY A 333      47.166   3.625  63.145  1.00 33.05           O
ATOM   3228  H   GLY A 333      44.294   6.445  63.509  1.00 32.98           H
ATOM   3229  HA2 GLY A 333      46.086   5.900  62.491  1.00 33.55           H
ATOM   3230  HA3 GLY A 333      46.889   6.123  63.821  1.00 33.55           H
ATOM   3231  N   LEU A 334      45.304   3.597  64.390  1.00 29.26           N
ATOM   3232  CA  LEU A 334      45.320   2.155  64.590  1.00 31.40           C
ATOM   3233  C   LEU A 334      44.341   1.464  63.648  1.00 33.47           C
ATOM   3234  O   LEU A 334      43.291   2.015  63.304  1.00 27.17           O
ATOM   3235  CB  LEU A 334      44.958   1.790  66.037  1.00 31.05           C
ATOM   3236  CG  LEU A 334      45.666   2.489  67.223  1.00 33.05           C
ATOM   3237  CD1 LEU A 334      45.519   1.616  68.434  1.00 33.33           C
ATOM   3238  CD2 LEU A 334      47.099   2.844  66.998  1.00 37.82           C
ATOM   3239  H   LEU A 334      44.676   4.002  64.815  1.00 35.11           H
ATOM   3240  HA  LEU A 334      46.211   1.826  64.401  1.00 37.68           H
ATOM   3241  HB2 LEU A 334      44.009   1.963  66.127  1.00 37.26           H
ATOM   3242  HB3 LEU A 334      45.103   0.850  66.158  1.00 37.26           H
ATOM   3243  HG  LEU A 334      45.206   3.319  67.428  1.00 39.66           H
ATOM   3244 HD11 LEU A 334      45.969   2.052  69.173  1.00 40.00           H
ATOM   3245 HD12 LEU A 334      44.579   1.510  68.648  1.00 40.00           H
ATOM   3246 HD13 LEU A 334      45.923   0.754  68.242  1.00 40.00           H
ATOM   3247 HD21 LEU A 334      47.457   3.268  67.793  1.00 45.39           H
ATOM   3248 HD22 LEU A 334      47.600   2.034  66.803  1.00 45.39           H
ATOM   3249 HD23 LEU A 334      47.154   3.457  66.247  1.00 45.39           H
ATOM   3250  N   ASN A 335      44.673   0.233  63.246  1.00 32.16           N
ATOM   3251  CA  ASN A 335      43.723  -0.489  62.410  1.00 31.06           C
ATOM   3252  C   ASN A 335      42.793  -1.343  63.272  1.00 29.65           C
ATOM   3253  O   ASN A 335      42.954  -1.468  64.497  1.00 28.95           O
ATOM   3254  CB  ASN A 335      44.475  -1.315  61.336  1.00 39.02           C
ATOM   3255  CG  ASN A 335      45.348  -2.405  61.927  1.00 41.12           C
ATOM   3256  OD1 ASN A 335      44.972  -3.089  62.884  1.00 37.33           O
ATOM   3257  ND2 ASN A 335      46.509  -2.581  61.350  1.00 38.51           N
ATOM   3258  H   ASN A 335      45.408  -0.186  63.428  1.00 38.59           H
ATOM   3259  HA  ASN A 335      43.162   0.152  61.948  1.00 37.28           H
ATOM   3260  HB2 ASN A 335      43.825  -1.735  60.753  1.00 46.83           H
ATOM   3261  HB3 ASN A 335      45.052  -0.721  60.835  1.00 46.83           H
ATOM   3262 HD21 ASN A 335      47.050  -3.174  61.653  1.00 46.21           H
ATOM   3263 HD22 ASN A 335      46.723  -2.112  60.661  1.00 46.21           H
ATOM   3264  N   GLY A 336      41.745  -1.860  62.626  1.00 26.72           N
ATOM   3265  CA  GLY A 336      40.685  -2.529  63.358  1.00 36.38           C
ATOM   3266  C   GLY A 336      41.189  -3.695  64.178  1.00 37.28           C
ATOM   3267  O   GLY A 336      40.612  -4.035  65.218  1.00 33.02           O
ATOM   3268  H   GLY A 336      41.630  -1.826  61.773  1.00 32.06           H
ATOM   3269  HA2 GLY A 336      40.273  -1.886  63.951  1.00 43.66           H
ATOM   3270  HA3 GLY A 336      40.015  -2.857  62.744  1.00 43.66           H
ATOM   3271  N   SER A 337      42.286  -4.292  63.754  1.00 35.98           N
ATOM   3272  CA  SER A 337      42.806  -5.437  64.473  1.00 41.01           C
ATOM   3273  C   SER A 337      43.502  -4.994  65.745  1.00 35.65           C
ATOM   3274  O   SER A 337      43.344  -5.605  66.811  1.00 38.54           O
ATOM   3275  CB  SER A 337      43.759  -6.215  63.550  1.00 39.20           C
ATOM   3276  OG  SER A 337      44.404  -7.225  64.279  1.00 41.75           O
ATOM   3277  H   SER A 337      42.749  -4.059  63.064  1.00 43.17           H
ATOM   3278  HA  SER A 337      42.078  -6.024  64.732  1.00 49.21           H
ATOM   3279  HB2 SER A 337      43.248  -6.627  62.835  1.00 47.04           H
ATOM   3280  HB3 SER A 337      44.418  -5.608  63.183  1.00 47.04           H
ATOM   3281  HG  SER A 337      44.993  -7.581  63.800  1.00 50.10           H
ATOM   3282  N   GLN A 338      44.243  -3.916  65.688  1.00 32.83           N
ATOM   3283  CA  GLN A 338      44.933  -3.555  66.911  1.00 30.80           C
ATOM   3284  C   GLN A 338      43.983  -2.854  67.890  1.00 32.67           C
ATOM   3285  O   GLN A 338      44.161  -2.978  69.101  1.00 31.43           O
ATOM   3286  CB  GLN A 338      46.213  -2.782  66.558  1.00 35.66           C
ATOM   3287  CG  GLN A 338      46.058  -1.641  65.747  1.00 37.40           C
ATOM   3288  CD  GLN A 338      47.246  -1.318  64.814  1.00 34.36           C
ATOM   3289  OE1 GLN A 338      47.113  -0.457  63.999  1.00 33.81           O
ATOM   3290  NE2 GLN A 338      48.368  -1.980  64.954  1.00 43.92           N
ATOM   3291  H   GLN A 338      44.346  -3.404  65.006  1.00 39.39           H
ATOM   3292  HA  GLN A 338      45.225  -4.375  67.338  1.00 36.97           H
ATOM   3293  HB2 GLN A 338      46.658  -2.487  67.369  1.00 42.79           H
ATOM   3294  HB3 GLN A 338      46.786  -3.392  66.070  1.00 42.79           H
ATOM   3295  HG2 GLN A 338      45.275  -1.737  65.194  1.00 44.88           H
ATOM   3296  HG3 GLN A 338      45.953  -0.897  66.349  1.00 44.88           H
ATOM   3297 HE21 GLN A 338      48.437  -2.616  65.528  1.00 52.71           H
ATOM   3298 HE22 GLN A 338      49.039  -1.784  64.450  1.00 52.71           H
ATOM   3299  N   ILE A 339      42.882  -2.278  67.400  1.00 33.23           N
ATOM   3300  CA  ILE A 339      41.875  -1.726  68.287  1.00 23.93           C
ATOM   3301  C   ILE A 339      41.218  -2.850  69.085  1.00 33.16           C
ATOM   3302  O   ILE A 339      41.059  -2.767  70.314  1.00 27.37           O
ATOM   3303  CB  ILE A 339      40.842  -0.936  67.475  1.00 23.79           C
ATOM   3304  CG1 ILE A 339      41.456   0.359  66.922  1.00 24.72           C
ATOM   3305  CG2 ILE A 339      39.589  -0.667  68.343  1.00 26.43           C
ATOM   3306  CD1 ILE A 339      40.569   1.069  65.885  1.00 25.81           C
ATOM   3307  H   ILE A 339      42.688  -2.203  66.562  1.00 39.87           H
ATOM   3308  HA  ILE A 339      42.296  -1.119  68.908  1.00 28.72           H
ATOM   3309  HB  ILE A 339      40.587  -1.485  66.716  1.00 28.55           H
ATOM   3310 HG12 ILE A 339      41.602   0.975  67.655  1.00 29.66           H
ATOM   3311 HG13 ILE A 339      42.307   0.145  66.508  1.00 29.66           H
ATOM   3312 HG21 ILE A 339      38.973  -0.138  67.818  1.00 31.72           H
ATOM   3313 HG22 ILE A 339      39.163  -1.505  68.592  1.00 31.72           H
ATOM   3314 HG23 ILE A 339      39.839  -0.179  69.143  1.00 31.72           H
ATOM   3315 HD11 ILE A 339      41.015   1.884  65.604  1.00 30.97           H
ATOM   3316 HD12 ILE A 339      40.447   0.486  65.121  1.00 30.97           H
ATOM   3317 HD13 ILE A 339      39.711   1.266  66.284  1.00 30.97           H
ATOM   3318  N   LEU A 340      40.854  -3.932  68.391  1.00 27.05           N
ATOM   3319  CA  LEU A 340      40.223  -5.075  69.058  1.00 31.15           C
ATOM   3320  C   LEU A 340      41.120  -5.629  70.141  1.00 29.41           C
ATOM   3321  O   LEU A 340      40.659  -5.901  71.258  1.00 28.81           O
ATOM   3322  CB  LEU A 340      39.908  -6.185  68.040  1.00 27.70           C
ATOM   3323  CG  LEU A 340      39.403  -7.508  68.618  1.00 25.62           C
ATOM   3324  CD1 LEU A 340      38.216  -7.327  69.485  1.00 33.45           C
ATOM   3325  CD2 LEU A 340      39.053  -8.464  67.519  1.00 35.06           C
ATOM   3326  H   LEU A 340      40.970  -4.029  67.540  1.00 32.46           H
ATOM   3327  HA  LEU A 340      39.403  -4.787  69.493  1.00 37.38           H
ATOM   3328  HB2 LEU A 340      39.221  -5.863  67.443  1.00 33.24           H
ATOM   3329  HB3 LEU A 340      40.720  -6.374  67.538  1.00 33.24           H
ATOM   3330  HG  LEU A 340      40.097  -7.906  69.163  1.00 30.74           H
ATOM   3331 HD11 LEU A 340      37.976  -8.188  69.862  1.00 40.14           H
ATOM   3332 HD12 LEU A 340      38.433  -6.708  70.197  1.00 40.14           H
ATOM   3333 HD13 LEU A 340      37.488  -6.982  68.942  1.00 40.14           H
ATOM   3334 HD21 LEU A 340      38.732  -9.290  67.918  1.00 42.08           H
ATOM   3335 HD22 LEU A 340      38.358  -8.077  66.963  1.00 42.08           H
ATOM   3336 HD23 LEU A 340      39.853  -8.632  66.996  1.00 42.08           H
ATOM   3337  N   HIS A 341      42.416  -5.795  69.826  1.00 28.08           N
ATOM   3338  CA  HIS A 341      43.349  -6.344  70.808  1.00 33.02           C
ATOM   3339  C   HIS A 341      43.419  -5.446  72.033  1.00 28.80           C
ATOM   3340  O   HIS A 341      43.375  -5.933  73.167  1.00 31.63           O
ATOM   3341  CB  HIS A 341      44.724  -6.545  70.144  1.00 34.56           C
ATOM   3342  CG  HIS A 341      45.818  -7.005  71.071  1.00 37.98           C
ATOM   3343  ND1 HIS A 341      45.716  -8.109  71.892  1.00 54.39           N
ATOM   3344  CD2 HIS A 341      47.065  -6.514  71.268  1.00 51.67           C
ATOM   3345  CE1 HIS A 341      46.840  -8.261  72.575  1.00 40.03           C
ATOM   3346  NE2 HIS A 341      47.675  -7.310  72.208  1.00 54.16           N
ATOM   3347  H   HIS A 341      42.776  -5.599  69.069  1.00 33.70           H
ATOM   3348  HA  HIS A 341      43.033  -7.217  71.098  1.00 39.63           H
ATOM   3349  HB2 HIS A 341      44.999  -5.683  69.786  1.00 41.47           H
ATOM   3350  HB3 HIS A 341      44.647  -7.187  69.422  1.00 41.47           H
ATOM   3351  HD2 HIS A 341      47.442  -5.783  70.832  1.00 62.00           H
ATOM   3352  HE1 HIS A 341      47.015  -8.922  73.205  1.00 48.04           H
ATOM   3353  HE2 HIS A 341      48.479  -7.205  72.495  1.00 65.00           H
ATOM   3354  N   LYS A 342      43.465  -4.124  71.821  1.00 29.79           N
ATOM   3355  CA  LYS A 342      43.510  -3.168  72.922  1.00 29.42           C
ATOM   3356  C   LYS A 342      42.254  -3.214  73.792  1.00 28.76           C
ATOM   3357  O   LYS A 342      42.350  -3.291  75.028  1.00 33.62           O
ATOM   3358  CB  LYS A 342      43.731  -1.759  72.369  1.00 36.24           C
ATOM   3359  CG  LYS A 342      45.198  -1.503  72.094  1.00 39.28           C
ATOM   3360  CD  LYS A 342      45.517  -0.081  71.775  1.00 40.38           C
ATOM   3361  CE  LYS A 342      46.889   0.268  72.395  1.00 48.03           C
ATOM   3362  NZ  LYS A 342      47.949  -0.698  72.057  1.00 50.66           N1+
ATOM   3363  H   LYS A 342      43.480  -3.757  71.043  1.00 35.75           H
ATOM   3364  HA  LYS A 342      44.275  -3.386  73.481  1.00 35.30           H
ATOM   3365  HB2 LYS A 342      43.249  -1.671  71.534  1.00 43.48           H
ATOM   3366  HB3 LYS A 342      43.423  -1.105  73.016  1.00 43.48           H
ATOM   3367  HG2 LYS A 342      45.712  -1.744  72.883  1.00 47.13           H
ATOM   3368  HG3 LYS A 342      45.476  -2.040  71.336  1.00 47.13           H
ATOM   3369  HD2 LYS A 342      45.570   0.031  70.813  1.00 48.46           H
ATOM   3370  HD3 LYS A 342      44.842   0.505  72.155  1.00 48.46           H
ATOM   3371  HE2 LYS A 342      47.171   1.136  72.066  1.00 57.63           H
ATOM   3372  HE3 LYS A 342      46.808   0.285  73.362  1.00 57.63           H
ATOM   3373  HZ1 LYS A 342      48.747  -0.338  72.214  1.00 60.79           H
ATOM   3374  HZ2 LYS A 342      47.862  -1.437  72.547  1.00 60.79           H
ATOM   3375  HZ3 LYS A 342      47.897  -0.909  71.194  1.00 60.79           H
ATOM   3376  N   ILE A 343      41.062  -3.208  73.176  1.00 31.33           N
ATOM   3377  CA  ILE A 343      39.841  -3.087  73.978  1.00 30.19           C
ATOM   3378  C   ILE A 343      39.402  -4.434  74.541  1.00 32.31           C
ATOM   3379  O   ILE A 343      38.791  -4.490  75.610  1.00 31.78           O
ATOM   3380  CB  ILE A 343      38.701  -2.435  73.169  1.00 26.66           C
ATOM   3381  CG1 ILE A 343      38.191  -3.325  72.021  1.00 32.87           C
ATOM   3382  CG2 ILE A 343      39.130  -1.024  72.633  1.00 22.53           C
ATOM   3383  CD1 ILE A 343      37.029  -2.690  71.262  1.00 24.56           C
ATOM   3384  H   ILE A 343      40.937  -3.266  72.328  1.00 37.60           H
ATOM   3385  HA  ILE A 343      40.024  -2.501  74.732  1.00 36.22           H
ATOM   3386  HB  ILE A 343      37.966  -2.307  73.791  1.00 31.99           H
ATOM   3387 HG12 ILE A 343      38.911  -3.502  71.389  1.00 39.44           H
ATOM   3388 HG13 ILE A 343      37.860  -4.165  72.381  1.00 39.44           H
ATOM   3389 HG21 ILE A 343      38.380  -0.612  72.176  1.00 27.04           H
ATOM   3390 HG22 ILE A 343      39.394  -0.460  73.372  1.00 27.04           H
ATOM   3391 HG23 ILE A 343      39.878  -1.118  72.027  1.00 27.04           H
ATOM   3392 HD11 ILE A 343      36.703  -3.317  70.601  1.00 29.47           H
ATOM   3393 HD12 ILE A 343      36.333  -2.461  71.894  1.00 29.47           H
ATOM   3394 HD13 ILE A 343      37.346  -1.896  70.820  1.00 29.47           H
ATOM   3395  N   ASP A 344      39.714  -5.522  73.847  1.00 33.44           N
ATOM   3396  CA  ASP A 344      39.256  -6.869  74.173  1.00 33.13           C
ATOM   3397  C   ASP A 344      40.234  -7.617  75.085  1.00 31.62           C
ATOM   3398  O   ASP A 344      39.829  -8.113  76.134  1.00 43.88           O
ATOM   3399  CB  ASP A 344      39.034  -7.639  72.875  1.00 32.71           C
ATOM   3400  CG  ASP A 344      38.364  -8.978  73.082  1.00 47.03           C
ATOM   3401  OD1 ASP A 344      37.402  -9.040  73.870  1.00 45.24           O
ATOM   3402  OD2 ASP A 344      38.776  -9.950  72.394  1.00 43.53           O1-
ATOM   3403  H   ASP A 344      40.195  -5.500  73.137  1.00 40.12           H
ATOM   3404  HA  ASP A 344      38.401  -6.806  74.625  1.00 39.76           H
ATOM   3405  HB2 ASP A 344      38.460  -7.125  72.286  1.00 39.25           H
ATOM   3406  HB3 ASP A 344      39.892  -7.804  72.452  1.00 39.25           H
ATOM   3407  N   LYS A 345      41.524  -7.674  74.720  1.00 32.97           N
ATOM   3408  CA  LYS A 345      42.523  -8.457  75.436  1.00 30.94           C
ATOM   3409  C   LYS A 345      43.218  -7.642  76.513  1.00 32.77           C
ATOM   3410  O   LYS A 345      43.474  -8.155  77.608  1.00 33.37           O
ATOM   3411  CB  LYS A 345      43.584  -9.026  74.465  1.00 33.55           C
ATOM   3412  CG  LYS A 345      43.073 -10.088  73.439  1.00 40.59           C
ATOM   3413  CD  LYS A 345      44.006 -11.279  73.345  0.35 38.85           C
ATOM   3414  CE  LYS A 345      43.545 -12.290  72.312  0.29 39.47           C
ATOM   3415  NZ  LYS A 345      42.277 -12.928  72.699  0.51 33.42           N1+
ATOM   3416  H   LYS A 345      41.852  -7.251  74.050  1.00 39.56           H
ATOM   3417  HA  LYS A 345      42.082  -9.199  75.870  1.00 37.12           H
ATOM   3418  HB2 LYS A 345      43.985  -8.305  73.953  1.00 40.26           H
ATOM   3419  HB3 LYS A 345      44.269  -9.460  74.996  1.00 40.26           H
ATOM   3420  HG2 LYS A 345      42.206 -10.416  73.721  1.00 48.71           H
ATOM   3421  HG3 LYS A 345      43.023  -9.683  72.559  1.00 48.71           H
ATOM   3422  HD2 LYS A 345      44.895 -10.976  73.100  0.00 46.62           H
ATOM   3423  HD3 LYS A 345      44.026 -11.730  74.202  1.00 46.62           H
ATOM   3424  HE2 LYS A 345      43.409 -11.841  71.466  1.00 47.36           H
ATOM   3425  HE3 LYS A 345      44.216 -12.986  72.221  1.00 47.36           H
ATOM   3426  HZ1 LYS A 345      42.014 -13.485  72.058  1.00 40.10           H
ATOM   3427  HZ2 LYS A 345      42.387 -13.384  73.458  0.00 40.10           H
ATOM   3428  HZ3 LYS A 345      41.648 -12.313  72.821  0.00 40.10           H
ATOM   3429  N   GLU A 346      43.552  -6.393  76.221  1.00 31.51           N
ATOM   3430  CA  GLU A 346      44.232  -5.535  77.177  1.00 31.81           C
ATOM   3431  C   GLU A 346      43.282  -4.692  78.014  1.00 33.06           C
ATOM   3432  O   GLU A 346      43.758  -3.910  78.840  1.00 38.73           O
ATOM   3433  CB  GLU A 346      45.200  -4.606  76.446  1.00 34.12           C
ATOM   3434  CG  GLU A 346      46.310  -5.313  75.613  1.00 35.80           C
ATOM   3435  CD  GLU A 346      47.358  -4.350  75.024  1.00 32.78           C
ATOM   3436  OE1 GLU A 346      47.080  -3.617  74.056  1.00 43.33           O
ATOM   3437  OE2 GLU A 346      48.478  -4.308  75.552  1.00 64.30           O1-
ATOM   3438  H   GLU A 346      43.393  -6.007  75.470  1.00 37.81           H
ATOM   3439  HA  GLU A 346      44.753  -6.087  77.782  1.00 38.17           H
ATOM   3440  HB2 GLU A 346      44.685  -4.064  75.828  1.00 40.94           H
ATOM   3441  HB3 GLU A 346      45.634  -4.051  77.109  1.00 40.94           H
ATOM   3442  HG2 GLU A 346      46.754  -5.943  76.199  1.00 42.95           H
ATOM   3443  HG3 GLU A 346      45.878  -5.793  74.888  1.00 42.95           H
ATOM   3444  N   GLY A 347      41.966  -4.785  77.793  1.00 33.81           N
ATOM   3445  CA  GLY A 347      41.006  -3.985  78.541  1.00 30.83           C
ATOM   3446  C   GLY A 347      41.221  -2.477  78.493  1.00 31.28           C
ATOM   3447  O   GLY A 347      40.701  -1.781  79.358  1.00 28.41           O
ATOM   3448  H   GLY A 347      41.610  -5.308  77.210  1.00 40.57           H
ATOM   3449  HA2 GLY A 347      40.113  -4.174  78.203  1.00 36.99           H
ATOM   3450  HA3 GLY A 347      41.040  -4.265  79.467  1.00 36.99           H
ATOM   3451  N   GLU A 348      41.969  -1.950  77.505  1.00 29.18           N
ATOM   3452  CA  GLU A 348      42.246  -0.527  77.428  1.00 30.64           C
ATOM   3453  C   GLU A 348      41.005   0.267  76.999  1.00 31.83           C
ATOM   3454  O   GLU A 348      40.172  -0.206  76.226  1.00 28.52           O
ATOM   3455  CB  GLU A 348      43.391  -0.274  76.436  1.00 33.71           C
ATOM   3456  CG  GLU A 348      44.184   1.029  76.744  1.00 44.26           C
ATOM   3457  CD  GLU A 348      45.395   1.221  75.834  1.00 57.05           C
ATOM   3458  OE1 GLU A 348      46.222   0.275  75.795  1.00 47.93           O
ATOM   3459  OE2 GLU A 348      45.515   2.300  75.167  1.00 47.31           O1-
ATOM   3460  H   GLU A 348      42.318  -2.392  76.858  1.00 35.02           H
ATOM   3461  HA  GLU A 348      42.528  -0.213  78.301  1.00 36.77           H
ATOM   3462  HB2 GLU A 348      44.001  -1.025  76.460  1.00 40.46           H
ATOM   3463  HB3 GLU A 348      43.024  -0.193  75.543  1.00 40.46           H
ATOM   3464  HG2 GLU A 348      43.609   1.798  76.622  1.00 53.11           H
ATOM   3465  HG3 GLU A 348      44.499   0.997  77.662  1.00 53.11           H
ATOM   3466  N   ARG A 349      40.900   1.504  77.485  1.00 31.91           N
ATOM   3467  CA  ARG A 349      39.766   2.380  77.164  1.00 31.58           C
ATOM   3468  C   ARG A 349      40.287   3.752  76.738  1.00 30.03           C
ATOM   3469  O   ARG A 349      41.417   4.130  77.051  1.00 30.47           O
ATOM   3470  CB  ARG A 349      38.809   2.527  78.375  1.00 26.44           C
ATOM   3471  CG  ARG A 349      38.197   1.151  78.861  1.00 29.42           C
ATOM   3472  CD  ARG A 349      37.210   0.658  77.783  1.00 22.38           C
ATOM   3473  NE  ARG A 349      36.472  -0.559  78.138  1.00 27.15           N
ATOM   3474  CZ  ARG A 349      36.820  -1.794  77.786  1.00 23.61           C
ATOM   3475  NH1 ARG A 349      37.951  -2.023  77.090  1.00 26.42           N
ATOM   3476  NH2 ARG A 349      36.043  -2.810  78.160  1.00 28.20           N1+
ATOM   3477  H   ARG A 349      41.476   1.866  78.011  1.00 38.30           H
ATOM   3478  HA  ARG A 349      39.263   1.999  76.426  1.00 37.90           H
ATOM   3479  HB2 ARG A 349      39.299   2.917  79.119  1.00 31.72           H
ATOM   3480  HB3 ARG A 349      38.081   3.113  78.126  1.00 31.72           H
ATOM   3481  HG2 ARG A 349      38.912   0.503  78.963  1.00 35.30           H
ATOM   3482  HG3 ARG A 349      37.727   1.280  79.700  1.00 35.30           H
ATOM   3483  HD2 ARG A 349      36.546   1.345  77.641  1.00 26.86           H
ATOM   3484  HD3 ARG A 349      37.701   0.506  76.958  1.00 26.86           H
ATOM   3485  HE  ARG A 349      35.775  -0.472  78.641  1.00 32.58           H
ATOM   3486 HH11 ARG A 349      38.453  -1.369  76.850  1.00 31.70           H
ATOM   3487 HH12 ARG A 349      38.175  -2.824  76.881  1.00 31.70           H
ATOM   3488 HH21 ARG A 349      35.323  -2.666  78.617  1.00 33.84           H
ATOM   3489 HH22 ARG A 349      36.265  -3.618  77.963  1.00 33.84           H
ATOM   3490  N   LEU A 350      39.450   4.517  76.042  1.00 27.93           N
ATOM   3491  CA  LEU A 350      39.820   5.887  75.744  1.00 27.38           C
ATOM   3492  C   LEU A 350      39.964   6.674  77.059  1.00 27.69           C
ATOM   3493  O   LEU A 350      39.227   6.414  78.023  1.00 36.23           O
ATOM   3494  CB  LEU A 350      38.781   6.515  74.811  1.00 26.48           C
ATOM   3495  CG  LEU A 350      38.594   5.830  73.441  1.00 29.52           C
ATOM   3496  CD1 LEU A 350      37.300   6.289  72.696  1.00 27.44           C
ATOM   3497  CD2 LEU A 350      39.760   6.057  72.517  1.00 25.41           C
ATOM   3498  H   LEU A 350      38.683   4.277  75.733  1.00 33.51           H
ATOM   3499  HA  LEU A 350      40.670   5.891  75.284  1.00 32.85           H
ATOM   3500  HB2 LEU A 350      37.926   6.509  75.267  1.00 31.77           H
ATOM   3501  HB3 LEU A 350      39.044   7.430  74.640  1.00 31.77           H
ATOM   3502  HG  LEU A 350      38.519   4.872  73.590  1.00 35.43           H
ATOM   3503 HD11 LEU A 350      37.243   5.830  71.846  1.00 32.93           H
ATOM   3504 HD12 LEU A 350      36.523   6.076  73.241  1.00 32.93           H
ATOM   3505 HD13 LEU A 350      37.344   7.246  72.543  1.00 32.93           H
ATOM   3506 HD21 LEU A 350      39.579   5.637  71.659  1.00 30.49           H
ATOM   3507 HD22 LEU A 350      39.884   7.007  72.374  1.00 30.49           H
ATOM   3508 HD23 LEU A 350      40.556   5.678  72.922  1.00 30.49           H
ATOM   3509  N   PRO A 351      40.917   7.604  77.142  1.00 35.66           N
ATOM   3510  CA  PRO A 351      41.153   8.345  78.396  1.00 30.78           C
ATOM   3511  C   PRO A 351      40.215   9.535  78.582  1.00 30.57           C
ATOM   3512  O   PRO A 351      39.589  10.025  77.643  1.00 31.51           O
ATOM   3513  CB  PRO A 351      42.597   8.825  78.241  1.00 38.75           C
ATOM   3514  CG  PRO A 351      42.716   9.085  76.765  1.00 34.45           C
ATOM   3515  CD  PRO A 351      41.883   7.968  76.094  1.00 30.24           C
ATOM   3516  HA  PRO A 351      41.104   7.743  79.157  1.00 36.94           H
ATOM   3517  HB2 PRO A 351      42.722   9.638  78.755  1.00 46.50           H
ATOM   3518  HB3 PRO A 351      43.218   8.135  78.528  1.00 46.50           H
ATOM   3519  HG2 PRO A 351      42.330   9.948  76.549  1.00 41.34           H
ATOM   3520  HG3 PRO A 351      43.650   9.050  76.503  1.00 41.34           H
ATOM   3521  HD2 PRO A 351      41.435   8.286  75.295  1.00 36.28           H
ATOM   3522  HD3 PRO A 351      42.443   7.207  75.904  1.00 36.28           H
ATOM   3523  N   ARG A 352      40.146  10.009  79.829  1.00 34.13           N
ATOM   3524  CA  ARG A 352      39.280  11.116  80.186  1.00 38.08           C
ATOM   3525  C   ARG A 352      39.714  12.322  79.365  1.00 33.37           C
ATOM   3526  O   ARG A 352      40.861  12.744  79.466  1.00 34.13           O
ATOM   3527  CB  ARG A 352      39.308  11.460  81.699  1.00 34.13           C
ATOM   3528  CG  ARG A 352      38.327  12.614  82.133  1.00 37.46           C
ATOM   3529  CD  ARG A 352      38.315  13.030  83.688  1.00 40.25           C
ATOM   3530  NE  ARG A 352      39.656  12.984  84.287  1.00 50.31           N
ATOM   3531  CZ  ARG A 352      39.981  12.361  85.428  1.00 58.01           C
ATOM   3532  NH1 ARG A 352      39.055  11.746  86.156  1.00 48.12           N
ATOM   3533  NH2 ARG A 352      41.250  12.353  85.854  1.00 65.74           N1+
ATOM   3534  H   ARG A 352      40.605   9.705  80.484  1.00 40.95           H
ATOM   3535  HA  ARG A 352      38.373  10.873  79.954  1.00 45.70           H
ATOM   3536  HB2 ARG A 352      39.058  10.671  82.200  1.00 40.96           H
ATOM   3537  HB3 ARG A 352      40.208  11.735  81.934  1.00 40.96           H
ATOM   3538  HG2 ARG A 352      38.555  13.408  81.622  1.00 44.95           H
ATOM   3539  HG3 ARG A 352      37.425  12.332  81.914  1.00 44.95           H
ATOM   3540  HD2 ARG A 352      37.986  13.940  83.776  1.00 48.30           H
ATOM   3541  HD3 ARG A 352      37.726  12.433  84.172  1.00 48.30           H
ATOM   3542  HE  ARG A 352      40.280  13.420  83.884  1.00 60.38           H
ATOM   3543 HH11 ARG A 352      38.237  11.730  85.897  1.00 57.74           H
ATOM   3544 HH12 ARG A 352      39.284  11.353  86.887  1.00 57.74           H
ATOM   3545 HH21 ARG A 352      41.861  12.757  85.399  1.00 78.88           H
ATOM   3546 HH22 ARG A 352      41.455  11.966  86.594  1.00 78.88           H
ATOM   3547  N   PRO A 353      38.857  12.867  78.519  1.00 32.89           N
ATOM   3548  CA  PRO A 353      39.178  14.143  77.869  1.00 35.65           C
ATOM   3549  C   PRO A 353      39.575  15.177  78.908  1.00 36.49           C
ATOM   3550  O   PRO A 353      39.026  15.214  80.012  1.00 36.28           O
ATOM   3551  CB  PRO A 353      37.871  14.526  77.165  1.00 28.74           C
ATOM   3552  CG  PRO A 353      37.142  13.248  77.003  1.00 34.56           C
ATOM   3553  CD  PRO A 353      37.494  12.420  78.212  1.00 36.86           C
ATOM   3554  HA  PRO A 353      39.879  14.031  77.214  1.00 42.77           H
ATOM   3555  HB2 PRO A 353      37.366  15.156  77.703  1.00 34.49           H
ATOM   3556  HB3 PRO A 353      38.069  14.899  76.298  1.00 34.49           H
ATOM   3557  HG2 PRO A 353      36.188  13.425  76.993  1.00 41.47           H
ATOM   3558  HG3 PRO A 353      37.422  12.799  76.185  1.00 41.47           H
ATOM   3559  HD2 PRO A 353      36.900  12.620  78.952  1.00 44.23           H
ATOM   3560  HD3 PRO A 353      37.496  11.474  77.990  1.00 44.23           H
ATOM   3561  N   GLU A 354      40.557  15.995  78.550  1.00 34.35           N
ATOM   3562  CA  GLU A 354      41.004  17.079  79.403  1.00 39.39           C
ATOM   3563  C   GLU A 354      39.796  17.894  79.849  1.00 35.66           C
ATOM   3564  O   GLU A 354      38.897  18.206  79.062  1.00 37.72           O
ATOM   3565  CB  GLU A 354      42.037  17.940  78.646  1.00 44.98           C
ATOM   3566  CG  GLU A 354      42.842  18.921  79.532  0.70 46.41           C
ATOM   3567  CD  GLU A 354      43.840  19.801  78.761  0.25 45.65           C
ATOM   3568  OE1 GLU A 354      44.731  19.269  78.060  0.71 44.85           O
ATOM   3569  OE2 GLU A 354      43.737  21.045  78.862  0.75 51.60           O1-
ATOM   3570  H   GLU A 354      40.986  15.942  77.808  1.00 41.22           H
ATOM   3571  HA  GLU A 354      41.432  16.711  80.191  1.00 47.27           H
ATOM   3572  HB2 GLU A 354      42.677  17.354  78.214  1.00 53.98           H
ATOM   3573  HB3 GLU A 354      41.567  18.463  77.983  1.00 53.98           H
ATOM   3574  HG2 GLU A 354      42.209  19.505  79.983  0.55 55.69           H
ATOM   3575  HG3 GLU A 354      43.340  18.405  80.185  1.00 55.69           H
ATOM   3576  N   ASP A 355      39.738  18.177  81.128  1.00 37.98           N
ATOM   3577  CA  ASP A 355      38.683  19.017  81.686  1.00 43.66           C
ATOM   3578  C   ASP A 355      37.283  18.415  81.536  1.00 43.75           C
ATOM   3579  O   ASP A 355      36.290  19.114  81.740  1.00 44.48           O
ATOM   3580  CB  ASP A 355      38.707  20.411  81.044  1.00 62.16           C
ATOM   3581  CG  ASP A 355      40.069  21.090  81.153  1.00 59.69           C
ATOM   3582  OD1 ASP A 355      40.726  21.003  82.230  1.00 65.16           O
ATOM   3583  OD2 ASP A 355      40.473  21.712  80.137  1.00 64.99           O1-
ATOM   3584  H   ASP A 355      40.307  17.886  81.705  1.00 45.58           H
ATOM   3585  HA  ASP A 355      38.859  19.133  82.634  1.00 52.39           H
ATOM   3586  HB2 ASP A 355      38.511  20.324  80.098  1.00 74.59           H
ATOM   3587  HB3 ASP A 355      38.044  20.977  81.476  1.00 74.59           H
ATOM   3588  N   CYS A 356      37.161  17.140  81.190  1.00 51.61           N
ATOM   3589  CA  CYS A 356      35.842  16.508  81.180  1.00 37.73           C
ATOM   3590  C   CYS A 356      35.442  16.173  82.613  1.00 33.73           C
ATOM   3591  O   CYS A 356      36.204  15.500  83.321  1.00 38.84           O
ATOM   3592  CB  CYS A 356      35.847  15.258  80.316  1.00 38.25           C
ATOM   3593  SG  CYS A 356      34.395  14.239  80.428  1.00 39.00           S
ATOM   3594  H   CYS A 356      37.811  16.629  80.943  1.00 61.93           H
ATOM   3595  HA  CYS A 356      35.212  17.134  80.799  1.00 45.27           H
ATOM   3596  HB2 CYS A 356      35.910  15.541  79.391  1.00 45.89           H
ATOM   3597  HB3 CYS A 356      36.614  14.711  80.551  1.00 45.89           H
ATOM   3598  HG  CYS A 356      34.332  13.836  81.554  1.00 46.80           H
ATOM   3599  N   PRO A 357      34.306  16.640  83.089  1.00 29.72           N
ATOM   3600  CA  PRO A 357      33.948  16.352  84.486  1.00 32.42           C
ATOM   3601  C   PRO A 357      33.832  14.854  84.714  1.00 30.47           C
ATOM   3602  O   PRO A 357      33.567  14.077  83.784  1.00 27.95           O
ATOM   3603  CB  PRO A 357      32.606  17.078  84.675  1.00 37.12           C
ATOM   3604  CG  PRO A 357      32.161  17.449  83.285  1.00 33.31           C
ATOM   3605  CD  PRO A 357      33.358  17.547  82.434  1.00 33.89           C
ATOM   3606  HA  PRO A 357      34.605  16.728  85.086  1.00 38.91           H
ATOM   3607  HB2 PRO A 357      31.967  16.493  85.110  1.00 44.55           H
ATOM   3608  HB3 PRO A 357      32.751  17.878  85.205  1.00 44.55           H
ATOM   3609  HG2 PRO A 357      31.562  16.762  82.959  1.00 39.97           H
ATOM   3610  HG3 PRO A 357      31.723  18.310  83.314  1.00 39.97           H
ATOM   3611  HD2 PRO A 357      33.154  17.231  81.541  1.00 40.67           H
ATOM   3612  HD3 PRO A 357      33.712  18.449  82.421  1.00 40.67           H
ATOM   3613  N   GLN A 358      34.071  14.464  85.970  1.00 27.62           N
ATOM   3614  CA  GLN A 358      34.145  13.051  86.352  1.00 33.31           C
ATOM   3615  C   GLN A 358      32.842  12.315  86.039  1.00 32.95           C
ATOM   3616  O   GLN A 358      32.853  11.166  85.566  1.00 28.38           O
ATOM   3617  CB  GLN A 358      34.458  12.944  87.843  1.00 33.25           C
ATOM   3618  CG  GLN A 358      34.804  11.528  88.301  1.00 32.00           C
ATOM   3619  CD  GLN A 358      35.918  10.946  87.495  1.00 32.61           C
ATOM   3620  OE1 GLN A 358      36.981  11.533  87.383  1.00 33.74           O
ATOM   3621  NE2 GLN A 358      35.667   9.798  86.880  1.00 37.57           N
ATOM   3622  H   GLN A 358      34.209  15.007  86.618  1.00 33.14           H
ATOM   3623  HA  GLN A 358      34.866  12.629  85.860  1.00 39.97           H
ATOM   3624  HB2 GLN A 358      35.202  13.530  88.065  1.00 39.90           H
ATOM   3625  HB3 GLN A 358      33.667  13.207  88.335  1.00 39.90           H
ATOM   3626  HG2 GLN A 358      35.108  11.548  89.221  1.00 38.40           H
ATOM   3627  HG3 GLN A 358      34.027  10.949  88.210  1.00 38.40           H
ATOM   3628 HE21 GLN A 358      34.894   9.422  86.946  1.00 45.08           H
ATOM   3629 HE22 GLN A 358      36.285   9.436  86.403  1.00 45.08           H
ATOM   3630  N   ASP A 359      31.706  12.948  86.337  1.00 31.10           N
ATOM   3631  CA  ASP A 359      30.431  12.269  86.154  1.00 37.20           C
ATOM   3632  C   ASP A 359      30.094  12.078  84.664  1.00 30.38           C
ATOM   3633  O   ASP A 359      29.503  11.063  84.294  1.00 30.97           O
ATOM   3634  CB  ASP A 359      29.331  12.999  86.968  1.00 32.59           C
ATOM   3635  CG  ASP A 359      29.143  14.479  86.582  1.00 48.85           C
ATOM   3636  OD1 ASP A 359      29.868  15.013  85.700  1.00 41.86           O
ATOM   3637  OD2 ASP A 359      28.228  15.112  87.180  1.00 47.92           O1-
ATOM   3638  H   ASP A 359      31.648  13.745  86.648  1.00 37.33           H
ATOM   3639  HA  ASP A 359      30.521  11.377  86.534  1.00 44.64           H
ATOM   3640  HB2 ASP A 359      28.480  12.563  86.818  1.00 39.11           H
ATOM   3641  HB3 ASP A 359      29.550  12.945  87.915  1.00 39.11           H
ATOM   3642  N   ILE A 360      30.551  12.948  83.764  1.00 27.08           N
ATOM   3643  CA  ILE A 360      30.427  12.628  82.344  1.00 26.88           C
ATOM   3644  C   ILE A 360      31.350  11.462  81.977  1.00 31.63           C
ATOM   3645  O   ILE A 360      30.945  10.519  81.276  1.00 27.20           O
ATOM   3646  CB  ILE A 360      30.716  13.873  81.481  1.00 33.02           C
ATOM   3647  CG1 ILE A 360      29.751  15.013  81.844  1.00 33.64           C
ATOM   3648  CG2 ILE A 360      30.630  13.539  79.972  1.00 36.05           C
ATOM   3649  CD1 ILE A 360      28.402  14.832  81.280  1.00 40.63           C
ATOM   3650  H   ILE A 360      30.922  13.701  83.933  1.00 32.50           H
ATOM   3651  HA  ILE A 360      29.509  12.365  82.160  1.00 32.26           H
ATOM   3652  HB  ILE A 360      31.617  14.176  81.669  1.00 39.63           H
ATOM   3653 HG12 ILE A 360      29.650  15.063  82.806  1.00 40.37           H
ATOM   3654 HG13 ILE A 360      30.092  15.851  81.499  1.00 40.37           H
ATOM   3655 HG21 ILE A 360      30.753  14.354  79.463  1.00 43.26           H
ATOM   3656 HG22 ILE A 360      31.324  12.907  79.736  1.00 43.26           H
ATOM   3657 HG23 ILE A 360      29.758  13.161  79.777  1.00 43.26           H
ATOM   3658 HD11 ILE A 360      27.844  15.558  81.602  1.00 48.75           H
ATOM   3659 HD12 ILE A 360      28.458  14.877  80.314  1.00 48.75           H
ATOM   3660 HD13 ILE A 360      28.047  13.978  81.571  1.00 48.75           H
ATOM   3661  N   TYR A 361      32.613  11.505  82.430  1.00 28.44           N
ATOM   3662  CA  TYR A 361      33.524  10.424  82.075  1.00 27.51           C
ATOM   3663  C   TYR A 361      33.029   9.102  82.629  1.00 25.92           C
ATOM   3664  O   TYR A 361      33.135   8.060  81.966  1.00 27.80           O
ATOM   3665  CB  TYR A 361      34.932  10.748  82.549  1.00 31.36           C
ATOM   3666  CG  TYR A 361      35.935   9.712  82.112  1.00 29.80           C
ATOM   3667  CD1 TYR A 361      36.096   9.430  80.767  1.00 31.42           C
ATOM   3668  CD2 TYR A 361      36.714   9.008  83.037  1.00 29.56           C
ATOM   3669  CE1 TYR A 361      37.003   8.473  80.337  1.00 28.66           C
ATOM   3670  CE2 TYR A 361      37.620   8.038  82.614  1.00 35.12           C
ATOM   3671  CZ  TYR A 361      37.767   7.780  81.256  1.00 31.26           C
ATOM   3672  OH  TYR A 361      38.646   6.814  80.769  1.00 36.15           O
ATOM   3673  H   TYR A 361      32.950  12.119  82.926  1.00 34.13           H
ATOM   3674  HA  TYR A 361      33.544  10.339  81.108  1.00 33.01           H
ATOM   3675  HB2 TYR A 361      35.197  11.600  82.166  1.00 37.64           H
ATOM   3676  HB3 TYR A 361      34.932  10.790  83.516  1.00 37.64           H
ATOM   3677  HD1 TYR A 361      35.575   9.898  80.147  1.00 37.71           H
ATOM   3678  HD2 TYR A 361      36.629   9.170  83.948  1.00 35.47           H
ATOM   3679  HE1 TYR A 361      37.096   8.293  79.434  1.00 34.39           H
ATOM   3680  HE2 TYR A 361      38.129   7.580  83.248  1.00 42.15           H
ATOM   3681  HH  TYR A 361      38.542   6.712  79.940  1.00 43.38           H
ATOM   3682  N   ASN A 362      32.386   9.121  83.798  1.00 26.76           N
ATOM   3683  CA  ASN A 362      31.882   7.855  84.332  1.00 28.68           C
ATOM   3684  C   ASN A 362      30.805   7.268  83.424  1.00 23.72           C
ATOM   3685  O   ASN A 362      30.698   6.048  83.304  1.00 25.29           O
ATOM   3686  CB  ASN A 362      31.359   8.023  85.765  1.00 27.44           C
ATOM   3687  CG  ASN A 362      32.501   8.258  86.811  1.00 28.87           C
ATOM   3688  OD1 ASN A 362      33.700   7.989  86.569  1.00 36.98           O
ATOM   3689  ND2 ASN A 362      32.119   8.807  87.960  1.00 31.53           N
ATOM   3690  H   ASN A 362      32.235   9.812  84.283  1.00 32.11           H
ATOM   3691  HA  ASN A 362      32.611   7.213  84.359  1.00 34.42           H
ATOM   3692  HB2 ASN A 362      30.750   8.781  85.804  1.00 32.93           H
ATOM   3693  HB3 ASN A 362      30.882   7.218  86.021  1.00 32.93           H
ATOM   3694 HD21 ASN A 362      32.698   8.974  88.578  1.00 37.83           H
ATOM   3695 HD22 ASN A 362      31.293   9.007  88.083  1.00 37.83           H
ATOM   3696  N   VAL A 363      29.972   8.112  82.804  1.00 24.48           N
ATOM   3697  CA  VAL A 363      28.989   7.604  81.843  1.00 24.39           C
ATOM   3698  C   VAL A 363      29.686   6.924  80.661  1.00 27.07           C
ATOM   3699  O   VAL A 363      29.300   5.829  80.247  1.00 26.57           O
ATOM   3700  CB  VAL A 363      28.059   8.752  81.387  1.00 31.13           C
ATOM   3701  CG1 VAL A 363      27.134   8.330  80.202  1.00 30.73           C
ATOM   3702  CG2 VAL A 363      27.223   9.188  82.551  1.00 30.14           C
ATOM   3703  H   VAL A 363      29.948   8.964  82.918  1.00 29.38           H
ATOM   3704  HA  VAL A 363      28.447   6.931  82.289  1.00 29.27           H
ATOM   3705  HB  VAL A 363      28.599   9.508  81.103  1.00 37.36           H
ATOM   3706 HG11 VAL A 363      26.535   9.062  79.980  1.00 36.87           H
ATOM   3707 HG12 VAL A 363      27.683   8.115  79.434  1.00 36.87           H
ATOM   3708 HG13 VAL A 363      26.619   7.551  80.461  1.00 36.87           H
ATOM   3709 HG21 VAL A 363      26.629   9.892  82.256  1.00 36.17           H
ATOM   3710 HG22 VAL A 363      26.711   8.423  82.869  1.00 36.17           H
ATOM   3711 HG23 VAL A 363      27.808   9.511  83.255  1.00 36.17           H
ATOM   3712  N   MET A 364      30.716   7.564  80.092  1.00 28.29           N
ATOM   3713  CA  MET A 364      31.475   6.913  79.009  1.00 28.47           C
ATOM   3714  C   MET A 364      31.939   5.540  79.435  1.00 29.04           C
ATOM   3715  O   MET A 364      31.705   4.533  78.754  1.00 27.07           O
ATOM   3716  CB  MET A 364      32.701   7.741  78.616  1.00 28.57           C
ATOM   3717  CG  MET A 364      32.424   9.040  77.927  1.00 30.67           C
ATOM   3718  SD  MET A 364      33.954   9.956  77.608  1.00 27.51           S
ATOM   3719  CE  MET A 364      33.306  11.573  77.812  1.00 25.30           C
ATOM   3720  H   MET A 364      30.988   8.346  80.307  1.00 33.94           H
ATOM   3721  HA  MET A 364      30.916   6.810  78.226  1.00 34.16           H
ATOM   3722  HB2 MET A 364      33.214   7.949  79.412  1.00 34.28           H
ATOM   3723  HB3 MET A 364      33.253   7.208  78.025  1.00 34.28           H
ATOM   3724  HG2 MET A 364      31.995   8.865  77.074  1.00 36.80           H
ATOM   3725  HG3 MET A 364      31.855   9.578  78.501  1.00 36.80           H
ATOM   3726  HE1 MET A 364      34.019  12.214  77.676  1.00 30.36           H
ATOM   3727  HE2 MET A 364      32.602  11.714  77.164  1.00 30.36           H
ATOM   3728  HE3 MET A 364      32.951  11.643  78.710  1.00 30.36           H
ATOM   3729  N   VAL A 365      32.631   5.495  80.568  1.00 34.30           N
ATOM   3730  CA  VAL A 365      33.198   4.252  81.055  1.00 27.40           C
ATOM   3731  C   VAL A 365      32.126   3.175  81.199  1.00 26.93           C
ATOM   3732  O   VAL A 365      32.392   2.009  80.931  1.00 27.17           O
ATOM   3733  CB  VAL A 365      33.937   4.508  82.376  1.00 31.72           C
ATOM   3734  CG1 VAL A 365      34.301   3.200  83.035  1.00 34.07           C
ATOM   3735  CG2 VAL A 365      35.158   5.444  82.125  1.00 32.29           C
ATOM   3736  H   VAL A 365      32.803   6.178  81.075  1.00 41.15           H
ATOM   3737  HA  VAL A 365      33.849   3.932  80.413  1.00 32.88           H
ATOM   3738  HB  VAL A 365      33.328   4.973  82.971  1.00 38.06           H
ATOM   3739 HG11 VAL A 365      34.808   3.403  83.834  1.00 40.88           H
ATOM   3740 HG12 VAL A 365      33.492   2.727  83.284  1.00 40.88           H
ATOM   3741 HG13 VAL A 365      34.829   2.667  82.425  1.00 40.88           H
ATOM   3742 HG21 VAL A 365      35.606   5.600  82.969  1.00 38.75           H
ATOM   3743 HG22 VAL A 365      35.762   5.025  81.493  1.00 38.75           H
ATOM   3744 HG23 VAL A 365      34.840   6.287  81.759  1.00 38.75           H
ATOM   3745  N   GLN A 366      30.923   3.524  81.677  1.00 26.97           N
ATOM   3746  CA  GLN A 366      29.884   2.492  81.821  1.00 31.45           C
ATOM   3747  C   GLN A 366      29.406   1.972  80.470  1.00 30.28           C
ATOM   3748  O   GLN A 366      29.011   0.807  80.346  1.00 29.00           O
ATOM   3749  CB  GLN A 366      28.685   3.044  82.571  1.00 37.03           C
ATOM   3750  CG  GLN A 366      28.902   3.380  84.051  1.00 40.05           C
ATOM   3751  CD  GLN A 366      27.806   4.291  84.593  1.00 41.87           C
ATOM   3752  OE1 GLN A 366      28.034   5.479  84.942  1.00 41.83           O
ATOM   3753  NE2 GLN A 366      26.593   3.758  84.614  1.00 39.34           N
ATOM   3754  H   GLN A 366      30.691   4.320  81.920  1.00 32.37           H
ATOM   3755  HA  GLN A 366      30.234   1.737  82.316  1.00 37.74           H
ATOM   3756  HB2 GLN A 366      28.416   3.857  82.119  1.00 44.44           H
ATOM   3757  HB3 GLN A 366      27.981   2.379  82.509  1.00 44.44           H
ATOM   3758  HG2 GLN A 366      28.883   2.553  84.559  1.00 48.06           H
ATOM   3759  HG3 GLN A 366      29.767   3.810  84.155  1.00 48.06           H
ATOM   3760 HE21 GLN A 366      26.479   2.936  84.389  1.00 47.21           H
ATOM   3761 HE22 GLN A 366      25.921   4.242  84.851  1.00 47.21           H
ATOM   3762  N   CYS A 367      29.338   2.858  79.471  1.00 32.66           N
ATOM   3763  CA  CYS A 367      28.994   2.448  78.113  1.00 30.69           C
ATOM   3764  C   CYS A 367      29.982   1.430  77.589  1.00 22.90           C
ATOM   3765  O   CYS A 367      29.660   0.653  76.689  1.00 26.20           O
ATOM   3766  CB  CYS A 367      28.995   3.664  77.163  1.00 26.75           C
ATOM   3767  SG  CYS A 367      27.660   4.803  77.398  1.00 25.54           S
ATOM   3768  H   CYS A 367      29.476   3.700  79.558  1.00 39.19           H
ATOM   3769  HA  CYS A 367      28.107   2.048  78.111  1.00 36.83           H
ATOM   3770  HB2 CYS A 367      29.815   4.168  77.293  1.00 32.10           H
ATOM   3771  HB3 CYS A 367      28.951   3.349  76.248  1.00 32.10           H
ATOM   3772  HG  CYS A 367      27.683   5.261  78.505  1.00 30.65           H
ATOM   3773  N   TRP A 368      31.198   1.450  78.102  1.00 24.46           N
ATOM   3774  CA  TRP A 368      32.283   0.614  77.616  1.00 22.39           C
ATOM   3775  C   TRP A 368      32.550  -0.623  78.500  1.00 28.62           C
ATOM   3776  O   TRP A 368      33.651  -1.177  78.468  1.00 29.83           O
ATOM   3777  CB  TRP A 368      33.563   1.447  77.493  1.00 25.43           C
ATOM   3778  CG  TRP A 368      33.494   2.653  76.542  1.00 24.90           C
ATOM   3779  CD1 TRP A 368      32.711   2.800  75.430  1.00 22.45           C
ATOM   3780  CD2 TRP A 368      34.234   3.859  76.674  1.00 25.61           C
ATOM   3781  NE1 TRP A 368      32.939   4.034  74.852  1.00 23.49           N
ATOM   3782  CE2 TRP A 368      33.874   4.693  75.596  1.00 19.63           C
ATOM   3783  CE3 TRP A 368      35.184   4.319  77.609  1.00 21.50           C
ATOM   3784  CZ2 TRP A 368      34.395   5.960  75.440  1.00 28.47           C
ATOM   3785  CZ3 TRP A 368      35.719   5.571  77.436  1.00 27.36           C
ATOM   3786  CH2 TRP A 368      35.323   6.384  76.362  1.00 29.11           C
ATOM   3787  H   TRP A 368      31.422   1.964  78.749  1.00 29.36           H
ATOM   3788  HA  TRP A 368      32.042   0.305  76.733  1.00 26.87           H
ATOM   3789  HB2 TRP A 368      33.807   1.779  78.368  1.00 30.51           H
ATOM   3790  HB3 TRP A 368      34.261   0.861  77.163  1.00 30.51           H
ATOM   3791  HD1 TRP A 368      32.117   2.164  75.104  1.00 26.94           H
ATOM   3792  HE1 TRP A 368      32.551   4.342  74.148  1.00 28.19           H
ATOM   3793  HE3 TRP A 368      35.444   3.785  78.324  1.00 25.80           H
ATOM   3794  HZ2 TRP A 368      34.140   6.493  74.727  1.00 34.17           H
ATOM   3795  HZ3 TRP A 368      36.354   5.899  78.036  1.00 32.83           H
ATOM   3796  HH2 TRP A 368      35.705   7.227  76.264  1.00 34.93           H
ATOM   3797  N   ALA A 369      31.576  -1.064  79.283  1.00 28.66           N
ATOM   3798  CA  ALA A 369      31.669  -2.364  79.949  1.00 31.38           C
ATOM   3799  C   ALA A 369      31.852  -3.487  78.929  1.00 34.13           C
ATOM   3800  O   ALA A 369      31.207  -3.516  77.882  1.00 32.75           O
ATOM   3801  CB  ALA A 369      30.400  -2.611  80.786  1.00 39.20           C
ATOM   3802  H   ALA A 369      30.858  -0.629  79.461  1.00 34.39           H
ATOM   3803  HA  ALA A 369      32.432  -2.372  80.549  1.00 37.66           H
ATOM   3804  HB1 ALA A 369      30.489  -3.456  81.247  1.00 47.04           H
ATOM   3805  HB2 ALA A 369      30.294  -1.891  81.430  1.00 47.04           H
ATOM   3806  HB3 ALA A 369      29.622  -2.638  80.205  1.00 47.04           H
ATOM   3807  N   HIS A 370      32.707  -4.454  79.258  1.00 29.32           N
ATOM   3808  CA  HIS A 370      32.989  -5.523  78.323  1.00 34.74           C
ATOM   3809  C   HIS A 370      31.731  -6.345  78.018  1.00 36.75           C
ATOM   3810  O   HIS A 370      31.413  -6.594  76.847  1.00 32.91           O
ATOM   3811  CB  HIS A 370      34.128  -6.396  78.858  1.00 39.64           C
ATOM   3812  CG  HIS A 370      34.572  -7.422  77.872  1.00 31.50           C
ATOM   3813  ND1 HIS A 370      34.003  -8.680  77.805  1.00 43.02           N
ATOM   3814  CD2 HIS A 370      35.440  -7.342  76.842  1.00 44.94           C
ATOM   3815  CE1 HIS A 370      34.550  -9.348  76.809  1.00 39.32           C
ATOM   3816  NE2 HIS A 370      35.417  -8.556  76.200  1.00 49.78           N
ATOM   3817  H   HIS A 370      33.135  -4.515  80.000  1.00 35.19           H
ATOM   3818  HA  HIS A 370      33.303  -5.138  77.488  1.00 41.69           H
ATOM   3819  HB2 HIS A 370      33.829  -6.858  79.657  1.00 47.56           H
ATOM   3820  HB3 HIS A 370      34.894  -5.838  79.058  1.00 47.56           H
ATOM   3821  HD2 HIS A 370      35.958  -6.601  76.615  1.00 53.93           H
ATOM   3822  HE1 HIS A 370      34.348 -10.223  76.577  1.00 47.18           H
ATOM   3823  HE2 HIS A 370      35.898  -8.766  75.520  1.00 59.73           H
ATOM   3824  N   LYS A 371      30.964  -6.714  79.047  1.00 36.57           N
ATOM   3825  CA  LYS A 371      29.761  -7.537  78.839  1.00 43.65           C
ATOM   3826  C   LYS A 371      28.628  -6.673  78.313  1.00 43.46           C
ATOM   3827  O   LYS A 371      28.251  -5.709  78.989  1.00 34.97           O
ATOM   3828  CB  LYS A 371      29.263  -8.188  80.141  1.00 45.67           C
ATOM   3829  CG  LYS A 371      30.063  -9.359  80.711  1.00 53.51           C
ATOM   3830  CD  LYS A 371      29.235 -10.105  81.819  1.00 61.57           C
ATOM   3831  CE  LYS A 371      30.027 -10.283  83.118  1.00 60.35           C
ATOM   3832  NZ  LYS A 371      29.274 -11.064  84.160  1.00 65.50           N1+
ATOM   3833  H   LYS A 371      31.100  -6.494  79.866  1.00 43.89           H
ATOM   3834  HA  LYS A 371      29.960  -8.235  78.196  1.00 52.37           H
ATOM   3835  HB2 LYS A 371      29.208  -7.505  80.830  1.00 54.81           H
ATOM   3836  HB3 LYS A 371      28.374  -8.528  79.968  1.00 54.81           H
ATOM   3837  HG2 LYS A 371      30.263  -9.988  80.000  1.00 64.21           H
ATOM   3838  HG3 LYS A 371      30.880  -9.024  81.115  1.00 64.21           H
ATOM   3839  HD2 LYS A 371      28.434  -9.596  82.027  1.00 73.89           H
ATOM   3840  HD3 LYS A 371      28.993 -10.985  81.491  1.00 73.89           H
ATOM   3841  HE2 LYS A 371      30.854 -10.753  82.925  1.00 72.41           H
ATOM   3842  HE3 LYS A 371      30.220  -9.408  83.488  1.00 72.41           H
ATOM   3843  HZ1 LYS A 371      29.762 -11.124  84.902  1.00 78.59           H
ATOM   3844  HZ2 LYS A 371      28.504 -10.658  84.352  1.00 78.59           H
ATOM   3845  HZ3 LYS A 371      29.105 -11.884  83.861  1.00 78.59           H
ATOM   3846  N   PRO A 372      28.029  -7.004  77.142  1.00 39.97           N
ATOM   3847  CA  PRO A 372      26.888  -6.224  76.661  1.00 41.10           C
ATOM   3848  C   PRO A 372      25.858  -5.963  77.726  1.00 40.69           C
ATOM   3849  O   PRO A 372      25.326  -4.850  77.784  1.00 39.31           O
ATOM   3850  CB  PRO A 372      26.333  -7.097  75.534  1.00 40.32           C
ATOM   3851  CG  PRO A 372      27.504  -7.721  74.954  1.00 35.78           C
ATOM   3852  CD  PRO A 372      28.477  -7.951  76.113  1.00 39.90           C
ATOM   3853  HA  PRO A 372      27.187  -5.382  76.288  1.00 49.32           H
ATOM   3854  HB2 PRO A 372      25.734  -7.761  75.914  1.00 48.38           H
ATOM   3855  HB3 PRO A 372      25.865  -6.546  74.889  1.00 48.38           H
ATOM   3856  HG2 PRO A 372      27.263  -8.571  74.553  1.00 42.94           H
ATOM   3857  HG3 PRO A 372      27.902  -7.135  74.293  1.00 42.94           H
ATOM   3858  HD2 PRO A 372      28.395  -8.859  76.439  1.00 47.88           H
ATOM   3859  HD3 PRO A 372      29.385  -7.746  75.837  1.00 47.88           H
ATOM   3860  N   GLU A 373      25.623  -6.944  78.616  1.00 51.74           N
ATOM   3861  CA  GLU A 373      24.527  -6.910  79.595  1.00 44.21           C
ATOM   3862  C   GLU A 373      24.807  -5.951  80.741  1.00 39.82           C
ATOM   3863  O   GLU A 373      23.865  -5.439  81.349  1.00 41.93           O
ATOM   3864  CB  GLU A 373      24.259  -8.332  80.132  1.00 50.20           C
ATOM   3865  CG  GLU A 373      23.807  -9.371  79.041  1.00 48.63           C
ATOM   3866  CD  GLU A 373      24.935  -9.910  78.100  1.00 58.06           C
ATOM   3867  OE1 GLU A 373      26.149  -9.910  78.437  1.00 60.89           O
ATOM   3868  OE2 GLU A 373      24.589 -10.352  76.988  1.00 62.18           O1-
ATOM   3869  H   GLU A 373      26.100  -7.657  78.666  1.00 62.09           H
ATOM   3870  HA  GLU A 373      23.715  -6.602  79.162  1.00 53.06           H
ATOM   3871  HB2 GLU A 373      25.060  -8.672  80.566  1.00 60.24           H
ATOM   3872  HB3 GLU A 373      23.546  -8.270  80.785  1.00 60.24           H
ATOM   3873  HG2 GLU A 373      23.407 -10.132  79.492  1.00 58.36           H
ATOM   3874  HG3 GLU A 373      23.144  -8.948  78.472  1.00 58.36           H
ATOM   3875  N   ASP A 374      26.073  -5.636  81.012  1.00 46.64           N
ATOM   3876  CA  ASP A 374      26.394  -4.605  81.998  1.00 35.07           C
ATOM   3877  C   ASP A 374      26.303  -3.184  81.454  1.00 35.92           C
ATOM   3878  O   ASP A 374      26.450  -2.224  82.230  1.00 39.96           O
ATOM   3879  CB  ASP A 374      27.794  -4.840  82.555  1.00 41.81           C
ATOM   3880  CG  ASP A 374      27.942  -6.215  83.207  1.00 47.15           C
ATOM   3881  OD1 ASP A 374      29.090  -6.638  83.491  1.00 48.70           O
ATOM   3882  OD2 ASP A 374      26.905  -6.877  83.405  1.00 39.87           O1-
ATOM   3883  H   ASP A 374      26.763  -6.002  80.648  1.00 55.97           H
ATOM   3884  HA  ASP A 374      25.770  -4.677  82.738  1.00 42.08           H
ATOM   3885  HB2 ASP A 374      28.434  -4.785  81.827  1.00 50.17           H
ATOM   3886  HB3 ASP A 374      27.988  -4.161  83.223  1.00 50.17           H
ATOM   3887  N   ARG A 375      26.017  -3.011  80.183  1.00 43.83           N
ATOM   3888  CA  ARG A 375      25.936  -1.666  79.605  1.00 37.72           C
ATOM   3889  C   ARG A 375      24.549  -1.067  79.873  1.00 36.89           C
ATOM   3890  O   ARG A 375      23.546  -1.776  79.829  1.00 40.47           O
ATOM   3891  CB  ARG A 375      26.223  -1.738  78.087  1.00 33.46           C
ATOM   3892  CG  ARG A 375      27.669  -1.469  77.648  1.00 31.63           C
ATOM   3893  CD  ARG A 375      28.564  -2.589  77.125  1.00 37.04           C
ATOM   3894  NE  ARG A 375      28.289  -2.818  75.745  1.00 39.31           N
ATOM   3895  CZ  ARG A 375      28.939  -3.622  74.914  1.00 36.49           C
ATOM   3896  NH1 ARG A 375      30.027  -4.314  75.213  1.00 36.37           N
ATOM   3897  NH2 ARG A 375      28.464  -3.710  73.722  1.00 30.34           N1+
ATOM   3898  H   ARG A 375      25.858  -3.645  79.621  1.00 52.60           H
ATOM   3899  HA  ARG A 375      26.605  -1.104  80.024  1.00 45.27           H
ATOM   3900  HB2 ARG A 375      26.009  -2.625  77.769  1.00 40.15           H
ATOM   3901  HB3 ARG A 375      25.650  -1.092  77.649  1.00 40.15           H
ATOM   3902  HG2 ARG A 375      27.633  -0.814  76.933  1.00 37.96           H
ATOM   3903  HG3 ARG A 375      28.139  -1.101  78.410  1.00 37.96           H
ATOM   3904  HD2 ARG A 375      29.490  -2.313  77.179  1.00 44.45           H
ATOM   3905  HD3 ARG A 375      28.410  -3.408  77.624  1.00 44.45           H
ATOM   3906  HE  ARG A 375      27.701  -2.304  75.390  1.00 47.17           H
ATOM   3907 HH11 ARG A 375      30.347  -4.275  76.010  1.00 43.64           H
ATOM   3908 HH12 ARG A 375      30.400  -4.808  74.612  1.00 43.64           H
ATOM   3909 HH21 ARG A 375      27.769  -3.256  73.506  1.00 36.40           H
ATOM   3910 HH22 ARG A 375      28.877  -4.200  73.151  1.00 36.40           H
ATOM   3911  N   PRO A 376      24.447   0.225  80.172  1.00 38.74           N
ATOM   3912  CA  PRO A 376      23.126   0.812  80.449  1.00 37.64           C
ATOM   3913  C   PRO A 376      22.283   0.964  79.195  1.00 47.03           C
ATOM   3914  O   PRO A 376      22.804   1.090  78.080  1.00 35.49           O
ATOM   3915  CB  PRO A 376      23.462   2.182  81.042  1.00 39.52           C
ATOM   3916  CG  PRO A 376      24.821   2.503  80.478  1.00 33.23           C
ATOM   3917  CD  PRO A 376      25.535   1.184  80.391  1.00 31.43           C
ATOM   3918  HA  PRO A 376      22.644   0.271  81.094  1.00 45.17           H
ATOM   3919  HB2 PRO A 376      22.807   2.839  80.758  1.00 47.43           H
ATOM   3920  HB3 PRO A 376      23.494   2.124  82.008  1.00 47.43           H
ATOM   3921  HG2 PRO A 376      24.726   2.916  79.605  1.00 39.87           H
ATOM   3922  HG3 PRO A 376      25.286   3.099  81.079  1.00 39.87           H
ATOM   3923  HD2 PRO A 376      26.154   1.171  79.644  1.00 37.72           H
ATOM   3924  HD3 PRO A 376      25.988   0.981  81.222  1.00 37.72           H
ATOM   3925  N   THR A 377      20.961   0.939  79.395  1.00 42.01           N
ATOM   3926  CA  THR A 377      20.006   1.291  78.346  1.00 37.88           C
ATOM   3927  C   THR A 377      20.076   2.782  78.075  1.00 34.51           C
ATOM   3928  O   THR A 377      20.597   3.556  78.891  1.00 31.25           O
ATOM   3929  CB  THR A 377      18.570   1.013  78.777  1.00 40.04           C
ATOM   3930  OG1 THR A 377      18.223   1.991  79.762  1.00 36.99           O
ATOM   3931  CG2 THR A 377      18.386  -0.390  79.336  1.00 40.65           C
ATOM   3932  H   THR A 377      20.593   0.748  80.151  1.00 50.41           H
ATOM   3933  HA  THR A 377      20.189   0.806  77.524  1.00 45.45           H
ATOM   3934  HB  THR A 377      17.985   1.112  78.010  1.00 48.05           H
ATOM   3935  HG1 THR A 377      17.459   1.840  80.057  1.00 44.39           H
ATOM   3936 HG21 THR A 377      17.453  -0.519  79.563  1.00 48.78           H
ATOM   3937 HG22 THR A 377      18.641  -1.047  78.668  1.00 48.78           H
ATOM   3938 HG23 THR A 377      18.927  -0.518  80.132  1.00 48.78           H
ATOM   3939  N   PHE A 378      19.428   3.212  76.981  1.00 36.34           N
ATOM   3940  CA  PHE A 378      19.427   4.645  76.677  1.00 36.64           C
ATOM   3941  C   PHE A 378      18.537   5.431  77.628  1.00 33.08           C
ATOM   3942  O   PHE A 378      18.794   6.613  77.899  1.00 34.98           O
ATOM   3943  CB  PHE A 378      19.046   4.865  75.212  1.00 42.93           C
ATOM   3944  CG  PHE A 378      20.196   4.581  74.276  1.00 36.70           C
ATOM   3945  CD1 PHE A 378      20.248   3.399  73.569  1.00 36.11           C
ATOM   3946  CD2 PHE A 378      21.272   5.472  74.190  1.00 35.40           C
ATOM   3947  CE1 PHE A 378      21.302   3.104  72.742  1.00 32.75           C
ATOM   3948  CE2 PHE A 378      22.358   5.205  73.359  1.00 31.11           C
ATOM   3949  CZ  PHE A 378      22.364   4.003  72.619  1.00 35.71           C
ATOM   3950  H   PHE A 378      19.001   2.723  76.419  1.00 43.60           H
ATOM   3951  HA  PHE A 378      20.333   4.975  76.783  1.00 43.97           H
ATOM   3952  HB2 PHE A 378      18.316   4.269  74.976  1.00 51.52           H
ATOM   3953  HB3 PHE A 378      18.772   5.788  75.075  1.00 51.52           H
ATOM   3954  HD1 PHE A 378      19.539   2.801  73.631  1.00 43.33           H
ATOM   3955  HD2 PHE A 378      21.251   6.262  74.681  1.00 42.48           H
ATOM   3956  HE1 PHE A 378      21.301   2.312  72.253  1.00 39.30           H
ATOM   3957  HE2 PHE A 378      23.060   5.810  73.292  1.00 37.33           H
ATOM   3958  HZ  PHE A 378      23.075   3.799  72.057  1.00 42.85           H
ATOM   3959  N   VAL A 379      17.513   4.788  78.175  1.00 46.41           N
ATOM   3960  CA  VAL A 379      16.676   5.438  79.176  1.00 46.85           C
ATOM   3961  C   VAL A 379      17.512   5.787  80.403  1.00 36.52           C
ATOM   3962  O   VAL A 379      17.554   6.949  80.843  1.00 36.72           O
ATOM   3963  CB  VAL A 379      15.480   4.529  79.508  1.00 48.26           C
ATOM   3964  CG1 VAL A 379      14.729   5.040  80.740  1.00 48.99           C
ATOM   3965  CG2 VAL A 379      14.594   4.419  78.258  1.00 53.02           C
ATOM   3966  H   VAL A 379      17.278   3.982  77.983  1.00 55.69           H
ATOM   3967  HA  VAL A 379      16.330   6.263  78.804  1.00 56.23           H
ATOM   3968  HB  VAL A 379      15.807   3.637  79.708  1.00 57.91           H
ATOM   3969 HG11 VAL A 379      13.954   4.477  80.890  1.00 58.79           H
ATOM   3970 HG12 VAL A 379      15.315   4.998  81.511  1.00 58.79           H
ATOM   3971 HG13 VAL A 379      14.451   5.956  80.586  1.00 58.79           H
ATOM   3972 HG21 VAL A 379      13.852   3.823  78.442  1.00 63.62           H
ATOM   3973 HG22 VAL A 379      14.267   5.305  78.032  1.00 63.62           H
ATOM   3974 HG23 VAL A 379      15.123   4.070  77.524  1.00 63.62           H
ATOM   3975  N   ALA A 380      18.265   4.802  80.907  1.00 36.02           N
ATOM   3976  CA  ALA A 380      19.183   5.013  82.030  1.00 36.82           C
ATOM   3977  C   ALA A 380      20.273   6.035  81.705  1.00 42.59           C
ATOM   3978  O   ALA A 380      20.678   6.832  82.573  1.00 34.91           O
ATOM   3979  CB  ALA A 380      19.848   3.692  82.396  1.00 44.89           C
ATOM   3980  H   ALA A 380      18.272   3.995  80.606  1.00 43.23           H
ATOM   3981  HA  ALA A 380      18.677   5.330  82.796  1.00 44.19           H
ATOM   3982  HB1 ALA A 380      20.487   3.845  83.111  1.00 53.86           H
ATOM   3983  HB2 ALA A 380      19.168   3.059  82.671  1.00 53.86           H
ATOM   3984  HB3 ALA A 380      20.310   3.353  81.612  1.00 53.86           H
ATOM   3985  N   LEU A 381      20.826   5.964  80.486  1.00 39.84           N
ATOM   3986  CA  LEU A 381      21.821   6.958  80.069  1.00 38.43           C
ATOM   3987  C   LEU A 381      21.258   8.354  80.164  1.00 33.92           C
ATOM   3988  O   LEU A 381      21.921   9.260  80.668  1.00 32.82           O
ATOM   3989  CB  LEU A 381      22.282   6.689  78.636  1.00 33.94           C
ATOM   3990  CG  LEU A 381      23.235   5.519  78.591  1.00 34.52           C
ATOM   3991  CD1 LEU A 381      23.412   5.164  77.160  1.00 38.97           C
ATOM   3992  CD2 LEU A 381      24.562   5.936  79.231  1.00 45.32           C
ATOM   3993  H   LEU A 381      20.652   5.360  79.897  1.00 47.81           H
ATOM   3994  HA  LEU A 381      22.582   6.930  80.664  1.00 46.11           H
ATOM   3995  HB2 LEU A 381      21.524   6.493  78.066  1.00 40.73           H
ATOM   3996  HB3 LEU A 381      22.748   7.471  78.300  1.00 40.73           H
ATOM   3997  HG  LEU A 381      22.872   4.760  79.074  1.00 41.42           H
ATOM   3998 HD11 LEU A 381      24.053   4.443  77.091  1.00 46.77           H
ATOM   3999 HD12 LEU A 381      22.555   4.887  76.800  1.00 46.77           H
ATOM   4000 HD13 LEU A 381      23.728   5.951  76.685  1.00 46.77           H
ATOM   4001 HD21 LEU A 381      25.195   5.206  79.149  1.00 54.38           H
ATOM   4002 HD22 LEU A 381      24.897   6.718  78.763  1.00 54.38           H
ATOM   4003 HD23 LEU A 381      24.431   6.148  80.167  1.00 54.38           H
ATOM   4004  N   ARG A 382      20.044   8.552  79.628  1.00 35.59           N
ATOM   4005  CA  ARG A 382      19.378   9.841  79.719  1.00 38.28           C
ATOM   4006  C   ARG A 382      19.328  10.320  81.171  1.00 34.31           C
ATOM   4007  O   ARG A 382      19.569  11.499  81.473  1.00 39.27           O
ATOM   4008  CB  ARG A 382      17.971   9.709  79.117  1.00 37.15           C
ATOM   4009  CG  ARG A 382      17.071  10.916  79.313  1.00 38.86           C
ATOM   4010  CD  ARG A 382      15.622  10.615  79.034  0.22 48.90           C
ATOM   4011  NE  ARG A 382      14.773  11.703  79.505  0.74 53.66           N
ATOM   4012  CZ  ARG A 382      13.444  11.688  79.470  0.00 46.88           C
ATOM   4013  NH1 ARG A 382      12.802  10.631  78.990  0.46 54.90           N
ATOM   4014  NH2 ARG A 382      12.757  12.728  79.922  0.40 54.85           N1+
ATOM   4015  H   ARG A 382      19.580   7.954  79.216  1.00 42.71           H
ATOM   4016  HA  ARG A 382      19.871  10.489  79.194  1.00 45.93           H
ATOM   4017  HB2 ARG A 382      18.064   9.559  78.165  1.00 44.58           H
ATOM   4018  HB3 ARG A 382      17.532   8.942  79.518  1.00 44.58           H
ATOM   4019  HG2 ARG A 382      17.112  11.228  80.228  1.00 46.63           H
ATOM   4020  HG3 ARG A 382      17.341  11.613  78.700  1.00 46.63           H
ATOM   4021  HD2 ARG A 382      15.502  10.531  78.075  0.94 58.67           H
ATOM   4022  HD3 ARG A 382      15.353   9.802  79.492  1.00 58.67           H
ATOM   4023  HE  ARG A 382      15.158  12.410  79.799  0.01 64.39           H
ATOM   4024 HH11 ARG A 382      13.240   9.950  78.693  1.00 65.88           H
ATOM   4025 HH12 ARG A 382      11.940  10.629  78.966  0.00 65.88           H
ATOM   4026 HH21 ARG A 382      13.175  13.409  80.230  1.00 65.82           H
ATOM   4027 HH22 ARG A 382      11.898  12.720  79.895  0.00 65.82           H
ATOM   4028  N   ASP A 383      19.037   9.410  82.084  1.00 39.55           N
ATOM   4029  CA  ASP A 383      18.910   9.776  83.496  1.00 41.64           C
ATOM   4030  C   ASP A 383      20.276  10.077  84.115  1.00 40.48           C
ATOM   4031  O   ASP A 383      20.454  11.115  84.771  1.00 42.72           O
ATOM   4032  CB  ASP A 383      18.189   8.649  84.244  1.00 39.28           C
ATOM   4033  CG  ASP A 383      16.691   8.612  83.944  1.00 44.99           C
ATOM   4034  OD1 ASP A 383      16.115   9.670  83.598  1.00 42.30           O
ATOM   4035  OD2 ASP A 383      16.091   7.529  84.073  1.00 41.95           O1-
ATOM   4036  H   ASP A 383      18.913   8.578  81.921  1.00 47.46           H
ATOM   4037  HA  ASP A 383      18.372  10.580  83.569  1.00 49.97           H
ATOM   4038  HB2 ASP A 383      18.564   7.793  83.980  1.00 47.13           H
ATOM   4039  HB3 ASP A 383      18.296   8.779  85.199  1.00 47.13           H
ATOM   4040  N   PHE A 384      21.267   9.198  83.904  1.00 37.97           N
ATOM   4041  CA  PHE A 384      22.621   9.526  84.373  1.00 39.83           C
ATOM   4042  C   PHE A 384      23.049  10.902  83.901  1.00 39.41           C
ATOM   4043  O   PHE A 384      23.639  11.667  84.670  1.00 42.41           O
ATOM   4044  CB  PHE A 384      23.620   8.476  83.906  1.00 39.47           C
ATOM   4045  CG  PHE A 384      23.423   7.147  84.540  1.00 33.06           C
ATOM   4046  CD1 PHE A 384      23.390   6.008  83.779  1.00 39.12           C
ATOM   4047  CD2 PHE A 384      23.276   7.031  85.898  1.00 35.19           C
ATOM   4048  CE1 PHE A 384      23.205   4.773  84.359  1.00 37.31           C
ATOM   4049  CE2 PHE A 384      23.110   5.790  86.466  1.00 42.50           C
ATOM   4050  CZ  PHE A 384      23.062   4.666  85.681  1.00 32.52           C
ATOM   4051  H   PHE A 384      21.198   8.436  83.511  1.00 45.57           H
ATOM   4052  HA  PHE A 384      22.633   9.538  85.339  1.00 47.79           H
ATOM   4053  HB2 PHE A 384      23.543   8.362  82.944  1.00 47.37           H
ATOM   4054  HB3 PHE A 384      24.511   8.776  84.134  1.00 47.37           H
ATOM   4055  HD1 PHE A 384      23.482   6.066  82.858  1.00 46.95           H
ATOM   4056  HD2 PHE A 384      23.299   7.785  86.440  1.00 42.23           H
ATOM   4057  HE1 PHE A 384      23.184   4.010  83.832  1.00 44.78           H
ATOM   4058  HE2 PHE A 384      23.003   5.716  87.385  1.00 51.00           H
ATOM   4059  HZ  PHE A 384      22.947   3.831  86.064  1.00 39.03           H
ATOM   4060  N   LEU A 385      22.705  11.272  82.658  1.00 36.17           N
ATOM   4061  CA  LEU A 385      23.219  12.529  82.122  1.00 37.99           C
ATOM   4062  C   LEU A 385      22.511  13.746  82.708  1.00 41.74           C
ATOM   4063  O   LEU A 385      23.150  14.784  82.941  1.00 43.97           O
ATOM   4064  CB  LEU A 385      23.101  12.541  80.597  1.00 32.76           C
ATOM   4065  CG  LEU A 385      23.996  11.553  79.842  1.00 35.62           C
ATOM   4066  CD1 LEU A 385      23.537  11.441  78.420  1.00 32.71           C
ATOM   4067  CD2 LEU A 385      25.474  11.950  79.915  1.00 29.75           C
ATOM   4068  H   LEU A 385      22.191  10.834  82.123  1.00 43.40           H
ATOM   4069  HA  LEU A 385      24.152  12.608  82.356  1.00 45.58           H
ATOM   4070  HB2 LEU A 385      22.185  12.336  80.357  1.00 39.31           H
ATOM   4071  HB3 LEU A 385      23.332  13.429  80.291  1.00 39.31           H
ATOM   4072  HG  LEU A 385      23.914  10.677  80.247  1.00 42.74           H
ATOM   4073 HD11 LEU A 385      24.124  10.827  77.958  1.00 39.25           H
ATOM   4074 HD12 LEU A 385      22.630  11.099  78.413  1.00 39.25           H
ATOM   4075 HD13 LEU A 385      23.570  12.317  78.005  1.00 39.25           H
ATOM   4076 HD21 LEU A 385      25.991  11.292  79.428  1.00 35.70           H
ATOM   4077 HD22 LEU A 385      25.592  12.831  79.524  1.00 35.70           H
ATOM   4078 HD23 LEU A 385      25.749  11.960  80.841  1.00 35.70           H
ATOM   4079  N   LEU A 386      21.190  13.659  82.902  1.00 40.69           N
ATOM   4080  CA  LEU A 386      20.460  14.760  83.528  1.00 51.29           C
ATOM   4081  C   LEU A 386      20.951  14.989  84.956  1.00 48.57           C
ATOM   4082  O   LEU A 386      21.087  16.134  85.406  1.00 42.10           O
ATOM   4083  CB  LEU A 386      18.948  14.469  83.517  1.00 46.97           C
ATOM   4084  CG  LEU A 386      18.203  14.557  82.175  1.00 38.33           C
ATOM   4085  CD1 LEU A 386      16.798  13.952  82.237  1.00 37.35           C
ATOM   4086  CD2 LEU A 386      18.140  16.006  81.764  1.00 45.75           C
ATOM   4087  H   LEU A 386      20.705  12.985  82.690  1.00 48.83           H
ATOM   4088  HA  LEU A 386      20.616  15.571  83.015  1.00 61.55           H
ATOM   4089  HB2 LEU A 386      18.803  13.572  83.863  1.00 56.36           H
ATOM   4090  HB3 LEU A 386      18.522  15.111  84.106  1.00 56.36           H
ATOM   4091  HG  LEU A 386      18.699  14.069  81.499  1.00 46.00           H
ATOM   4092 HD11 LEU A 386      16.366  14.042  81.373  1.00 44.82           H
ATOM   4093 HD12 LEU A 386      16.873  13.014  82.469  1.00 44.82           H
ATOM   4094 HD13 LEU A 386      16.289  14.427  82.911  1.00 44.82           H
ATOM   4095 HD21 LEU A 386      17.667  16.074  80.920  1.00 54.90           H
ATOM   4096 HD22 LEU A 386      17.671  16.509  82.449  1.00 54.90           H
ATOM   4097 HD23 LEU A 386      19.043  16.347  81.671  1.00 54.90           H
ATOM   4098  N   GLU A 387      21.252  13.904  85.668  1.00 39.89           N
ATOM   4099  CA  GLU A 387      21.711  14.007  87.046  1.00 45.38           C
ATOM   4100  C   GLU A 387      23.090  14.635  87.162  1.00 47.81           C
ATOM   4101  O   GLU A 387      23.420  15.164  88.221  1.00 52.52           O
ATOM   4102  CB  GLU A 387      21.717  12.617  87.674  1.00 49.58           C
ATOM   4103  CG  GLU A 387      20.326  12.032  87.866  1.00 56.59           C
ATOM   4104  CD  GLU A 387      20.367  10.555  88.174  1.00 64.53           C
ATOM   4105  OE1 GLU A 387      19.305   9.885  88.026  1.00 62.31           O
ATOM   4106  OE2 GLU A 387      21.469  10.081  88.560  1.00 59.56           O1-
ATOM   4107  H   GLU A 387      21.199  13.095  85.379  1.00 47.86           H
ATOM   4108  HA  GLU A 387      21.091  14.562  87.542  1.00 54.46           H
ATOM   4109  HB2 GLU A 387      22.212  12.017  87.095  1.00 59.50           H
ATOM   4110  HB3 GLU A 387      22.142  12.667  88.542  1.00 59.50           H
ATOM   4111  HG2 GLU A 387      19.906  12.473  88.622  1.00 67.91           H
ATOM   4112  HG3 GLU A 387      19.797  12.164  87.064  1.00 67.91           H
ATOM   4113  N   ALA A 388      23.930  14.529  86.126  1.00 49.45           N
ATOM   4114  CA  ALA A 388      25.214  15.229  86.128  1.00 54.19           C
ATOM   4115  C   ALA A 388      25.022  16.726  85.906  1.00 57.83           C
ATOM   4116  O   ALA A 388      25.780  17.541  86.449  1.00 67.92           O
ATOM   4117  CB  ALA A 388      26.120  14.648  85.045  1.00 46.96           C
ATOM   4118  H   ALA A 388      23.778  14.067  85.418  1.00 59.34           H
ATOM   4119  HA  ALA A 388      25.644  15.100  86.989  1.00 65.02           H
ATOM   4120  HB1 ALA A 388      26.958  15.130  85.049  1.00 56.36           H
ATOM   4121  HB2 ALA A 388      26.273  13.711  85.240  1.00 56.36           H
ATOM   4122  HB3 ALA A 388      25.683  14.747  84.184  1.00 56.36           H
ATOM   4123  N   GLN A 389      24.075  17.066  85.023  1.00 58.18           N
ATOM   4124  CA  GLN A 389      23.418  18.351  84.811  1.00 51.96           C
ATOM   4125  C   GLN A 389      23.519  18.684  83.332  1.00 63.99           C
ATOM   4126  O   GLN A 389      22.551  18.474  82.587  1.00 65.50           O
ATOM   4127  CB  GLN A 389      23.976  19.469  85.692  1.00 61.75           C
ATOM   4128  CG  GLN A 389      23.201  19.495  87.001  1.00 64.31           C
ATOM   4129  CD  GLN A 389      23.831  20.303  88.085  1.00 78.27           C
ATOM   4130  OE1 GLN A 389      23.604  21.525  88.193  1.00 81.55           O
ATOM   4131  NE2 GLN A 389      24.600  19.620  88.948  1.00 70.16           N
ATOM   4132  H   GLN A 389      23.762  16.487  84.470  1.00 69.82           H
ATOM   4133  HA  GLN A 389      22.476  18.254  85.017  1.00 62.35           H
ATOM   4134  HB2 GLN A 389      23.825  20.316  85.243  1.00 74.10           H
ATOM   4135  HB3 GLN A 389      24.921  19.369  85.862  1.00 74.10           H
ATOM   4136  HG2 GLN A 389      23.111  18.585  87.327  1.00 77.18           H
ATOM   4137  HG3 GLN A 389      22.325  19.875  86.831  1.00 77.18           H
ATOM   4138 HE21 GLN A 389      25.001  20.023  89.592  1.00 84.19           H
ATOM   4139 HE22 GLN A 389      24.690  18.767  88.852  1.00 84.19           H
ATOM   4140  HC  GLN A 389      24.362  19.060  82.950  1.00 76.79           H
TER
ATOM   4141  N   LEU B 117      50.654  34.378  34.049  1.00 65.40           N
ATOM   4142  CA  LEU B 117      49.933  34.076  32.795  1.00 58.65           C
ATOM   4143  C   LEU B 117      49.867  32.565  32.572  1.00 54.99           C
ATOM   4144  O   LEU B 117      50.874  31.896  32.307  1.00 64.00           O
ATOM   4145  CB  LEU B 117      50.585  34.752  31.580  1.00 55.68           C
ATOM   4146  CG  LEU B 117      49.901  34.572  30.226  0.46 58.23           C
ATOM   4147  CD1 LEU B 117      48.509  35.178  30.240  0.54 51.05           C
ATOM   4148  CD2 LEU B 117      50.738  35.191  29.124  0.35 55.13           C
ATOM   4149  H1  LEU B 117      50.690  35.327  34.208  1.00 78.48           H
ATOM   4150  H2  LEU B 117      51.540  34.008  34.025  1.00 78.48           H
ATOM   4151  HA  LEU B 117      49.026  34.416  32.876  1.00 70.38           H
ATOM   4152  HB2 LEU B 117      51.481  34.401  31.487  1.00 66.81           H
ATOM   4153  HB3 LEU B 117      50.620  35.706  31.748  1.00 66.81           H
ATOM   4154  HG  LEU B 117      49.821  33.625  30.039  1.00 69.87           H
ATOM   4155 HD11 LEU B 117      47.982  34.747  30.929  0.68 61.26           H
ATOM   4156 HD12 LEU B 117      48.574  36.129  30.419  1.00 61.26           H
ATOM   4157 HD13 LEU B 117      48.098  35.035  29.372  0.01 61.26           H
ATOM   4158 HD21 LEU B 117      50.830  36.141  29.303  0.01 66.15           H
ATOM   4159 HD22 LEU B 117      51.609  34.764  29.112  1.00 66.15           H
ATOM   4160 HD23 LEU B 117      50.289  35.055  28.276  0.01 66.15           H
ATOM   4161  N   THR B 118      48.662  32.037  32.712  1.00 39.08           N
ATOM   4162  CA  THR B 118      48.396  30.620  32.631  1.00 43.41           C
ATOM   4163  C   THR B 118      47.460  30.389  31.465  1.00 48.95           C
ATOM   4164  O   THR B 118      46.477  31.115  31.315  1.00 41.91           O
ATOM   4165  CB  THR B 118      47.741  30.150  33.903  1.00 41.32           C
ATOM   4166  OG1 THR B 118      48.297  30.852  34.997  1.00 50.04           O
ATOM   4167  CG2 THR B 118      47.938  28.673  34.066  1.00 46.30           C
ATOM   4168  H   THR B 118      47.957  32.498  32.876  1.00 46.90           H
ATOM   4169  HA  THR B 118      49.215  30.123  32.486  1.00 52.09           H
ATOM   4170  HB  THR B 118      46.791  30.342  33.872  1.00 49.58           H
ATOM   4171  HG1 THR B 118      47.693  31.281  35.386  1.00 60.05           H
ATOM   4172 HG21 THR B 118      47.463  28.371  34.855  1.00 55.56           H
ATOM   4173 HG22 THR B 118      47.585  28.198  33.297  1.00 55.56           H
ATOM   4174 HG23 THR B 118      48.885  28.476  34.156  1.00 55.56           H
ATOM   4175  N   CYS B 119      47.745  29.396  30.639  1.00 39.13           N
ATOM   4176  CA  CYS B 119      46.981  29.269  29.412  1.00 37.51           C
ATOM   4177  C   CYS B 119      46.413  27.862  29.290  1.00 38.01           C
ATOM   4178  O   CYS B 119      46.838  26.936  29.987  1.00 36.38           O
ATOM   4179  CB  CYS B 119      47.831  29.659  28.180  1.00 48.23           C
ATOM   4180  SG  CYS B 119      49.413  28.802  28.037  1.00 56.29           S
ATOM   4181  H   CYS B 119      48.356  28.803  30.764  1.00 46.95           H
ATOM   4182  HA  CYS B 119      46.228  29.875  29.450  1.00 45.01           H
ATOM   4183  HB2 CYS B 119      47.309  29.450  27.389  1.00 57.88           H
ATOM   4184  HB3 CYS B 119      48.005  30.615  28.207  1.00 57.88           H
ATOM   4185  HG  CYS B 119      50.005  29.295  27.118  1.00 67.54           H
ATOM   4186  N   LEU B 120      45.359  27.746  28.460  1.00 37.39           N
ATOM   4187  CA  LEU B 120      44.828  26.450  28.070  1.00 37.40           C
ATOM   4188  C   LEU B 120      45.793  25.892  27.042  1.00 39.52           C
ATOM   4189  O   LEU B 120      46.233  26.615  26.139  1.00 37.29           O
ATOM   4190  CB  LEU B 120      43.401  26.530  27.484  1.00 42.29           C
ATOM   4191  CG  LEU B 120      42.332  27.431  28.124  1.00 41.58           C
ATOM   4192  CD1 LEU B 120      40.914  26.946  27.825  1.00 43.08           C
ATOM   4193  CD2 LEU B 120      42.550  27.602  29.617  1.00 49.64           C
ATOM   4194  H   LEU B 120      44.959  28.407  28.089  1.00 44.86           H
ATOM   4195  HA  LEU B 120      44.817  25.862  28.842  1.00 44.89           H
ATOM   4196  HB2 LEU B 120      43.479  26.819  26.560  1.00 50.74           H
ATOM   4197  HB3 LEU B 120      43.021  25.636  27.487  1.00 50.74           H
ATOM   4198  HG  LEU B 120      42.401  28.306  27.720  1.00 49.90           H
ATOM   4199 HD11 LEU B 120      40.281  27.565  28.220  1.00 51.69           H
ATOM   4200 HD12 LEU B 120      40.786  26.909  26.864  1.00 51.69           H
ATOM   4201 HD13 LEU B 120      40.807  26.064  28.210  1.00 51.69           H
ATOM   4202 HD21 LEU B 120      41.830  28.150  29.966  1.00 59.57           H
ATOM   4203 HD22 LEU B 120      42.546  26.732  30.050  1.00 59.57           H
ATOM   4204 HD23 LEU B 120      43.397  28.045  29.778  1.00 59.57           H
ATOM   4205  N   ILE B 121      46.195  24.642  27.236  1.00 33.70           N
ATOM   4206  CA  ILE B 121      47.175  23.983  26.388  1.00 32.82           C
ATOM   4207  C   ILE B 121      46.452  22.901  25.623  1.00 31.21           C
ATOM   4208  O   ILE B 121      45.628  22.176  26.193  1.00 37.06           O
ATOM   4209  CB  ILE B 121      48.350  23.389  27.202  1.00 38.94           C
ATOM   4210  CG1 ILE B 121      49.203  24.506  27.809  1.00 37.99           C
ATOM   4211  CG2 ILE B 121      49.265  22.455  26.321  1.00 40.21           C
ATOM   4212  CD1 ILE B 121      49.998  24.038  28.986  1.00 40.07           C
ATOM   4213  H   ILE B 121      45.900  24.139  27.865  1.00 40.44           H
ATOM   4214  HA  ILE B 121      47.524  24.618  25.744  1.00 39.38           H
ATOM   4215  HB  ILE B 121      47.982  22.858  27.929  1.00 46.73           H
ATOM   4216 HG12 ILE B 121      49.825  24.833  27.141  1.00 45.59           H
ATOM   4217 HG13 ILE B 121      48.620  25.226  28.101  1.00 45.59           H
ATOM   4218 HG21 ILE B 121      50.004  22.129  26.858  1.00 48.25           H
ATOM   4219 HG22 ILE B 121      48.743  21.702  26.005  1.00 48.25           H
ATOM   4220 HG23 ILE B 121      49.615  22.959  25.570  1.00 48.25           H
ATOM   4221 HD11 ILE B 121      50.498  24.786  29.348  1.00 48.08           H
ATOM   4222 HD12 ILE B 121      49.375  23.700  29.652  1.00 48.08           H
ATOM   4223 HD13 ILE B 121      50.598  23.331  28.705  1.00 48.08           H
ATOM   4224  N   GLY B 122      46.754  22.802  24.331  1.00 38.20           N
ATOM   4225  CA  GLY B 122      46.243  21.711  23.523  1.00 40.42           C
ATOM   4226  C   GLY B 122      46.994  20.419  23.804  1.00 42.21           C
ATOM   4227  O   GLY B 122      48.222  20.393  23.873  1.00 44.51           O
ATOM   4228  H   GLY B 122      47.245  23.358  23.896  1.00 45.84           H
ATOM   4229  HA2 GLY B 122      45.305  21.576  23.701  1.00 48.50           H
ATOM   4230  HA3 GLY B 122      46.360  21.929  22.587  1.00 48.50           H
ATOM   4231  N   GLU B 123      46.228  19.332  23.946  1.00 44.58           N
ATOM   4232  CA  GLU B 123      46.814  18.006  24.150  1.00 53.14           C
ATOM   4233  C   GLU B 123      47.848  17.663  23.078  1.00 42.98           C
ATOM   4234  O   GLU B 123      48.861  17.024  23.377  1.00 47.10           O
ATOM   4235  CB  GLU B 123      45.703  16.935  24.190  1.00 46.88           C
ATOM   4236  CG  GLU B 123      46.200  15.499  24.370  1.00 56.94           C
ATOM   4237  CD  GLU B 123      46.800  15.211  25.759  1.00 59.54           C
ATOM   4238  OE1 GLU B 123      46.035  15.263  26.747  1.00 54.73           O
ATOM   4239  OE2 GLU B 123      48.022  14.925  25.855  1.00 55.32           O1-
ATOM   4240  H   GLU B 123      45.370  19.342  23.924  1.00 53.49           H
ATOM   4241  HA  GLU B 123      47.268  18.010  25.006  1.00 63.76           H
ATOM   4242  HB2 GLU B 123      45.113  17.129  24.933  1.00 56.26           H
ATOM   4243  HB3 GLU B 123      45.198  16.967  23.363  1.00 56.26           H
ATOM   4244  HG2 GLU B 123      45.447  14.897  24.271  1.00 68.33           H
ATOM   4245  HG3 GLU B 123      46.876  15.305  23.700  1.00 68.33           H
ATOM   4246  N   LYS B 124      47.630  18.102  21.842  1.00 46.50           N
ATOM   4247  CA  LYS B 124      48.565  17.819  20.760  1.00 50.39           C
ATOM   4248  C   LYS B 124      49.859  18.632  20.850  1.00 49.80           C
ATOM   4249  O   LYS B 124      50.783  18.371  20.077  1.00 47.82           O
ATOM   4250  CB  LYS B 124      47.873  18.067  19.407  1.00 49.55           C
ATOM   4251  CG  LYS B 124      46.717  17.118  19.119  0.32 50.98           C
ATOM   4252  CD  LYS B 124      45.919  17.563  17.910  0.29 57.18           C
ATOM   4253  CE  LYS B 124      44.859  16.539  17.527  0.62 55.23           C
ATOM   4254  NZ  LYS B 124      43.901  17.098  16.533  0.34 58.75           N1+
ATOM   4255  H   LYS B 124      46.941  18.559  21.602  1.00 55.80           H
ATOM   4256  HA  LYS B 124      48.814  16.882  20.796  1.00 60.47           H
ATOM   4257  HB2 LYS B 124      47.539  18.975  19.369  1.00 59.46           H
ATOM   4258  HB3 LYS B 124      48.528  17.933  18.706  1.00 59.46           H
ATOM   4259  HG2 LYS B 124      47.065  16.232  18.935  1.00 61.18           H
ATOM   4260  HG3 LYS B 124      46.127  17.098  19.888  0.01 61.18           H
ATOM   4261  HD2 LYS B 124      45.476  18.401  18.115  1.00 68.61           H
ATOM   4262  HD3 LYS B 124      46.519  17.672  17.155  0.00 68.61           H
ATOM   4263  HE2 LYS B 124      45.289  15.768  17.126  0.00 66.27           H
ATOM   4264  HE3 LYS B 124      44.361  16.277  18.315  1.00 66.27           H
ATOM   4265  HZ1 LYS B 124      43.289  16.487  16.322  0.01 70.49           H
ATOM   4266  HZ2 LYS B 124      43.491  17.810  16.877  1.00 70.49           H
ATOM   4267  HZ3 LYS B 124      44.336  17.343  15.798  1.00 70.49           H
ATOM   4268  N   ASP B 125      49.960  19.608  21.749  1.00 47.72           N
ATOM   4269  CA  ASP B 125      51.217  20.330  21.950  1.00 47.61           C
ATOM   4270  C   ASP B 125      52.064  19.736  23.092  1.00 40.05           C
ATOM   4271  O   ASP B 125      53.105  20.300  23.422  1.00 38.59           O
ATOM   4272  CB  ASP B 125      50.925  21.815  22.201  1.00 54.58           C
ATOM   4273  CG  ASP B 125      49.858  22.378  21.237  1.00 65.56           C
ATOM   4274  OD1 ASP B 125      49.402  21.619  20.353  1.00 71.11           O
ATOM   4275  OD2 ASP B 125      49.473  23.561  21.362  1.00 57.53           O1-
ATOM   4276  H   ASP B 125      49.318  19.884  22.249  1.00 57.26           H
ATOM   4277  HA  ASP B 125      51.733  20.286  21.128  1.00 57.13           H
ATOM   4278  HB2 ASP B 125      50.595  21.934  23.105  1.00 65.49           H
ATOM   4279  HB3 ASP B 125      51.741  22.324  22.066  1.00 65.49           H
ATOM   4280  N   LEU B 126      51.648  18.594  23.659  1.00 36.92           N
ATOM   4281  CA  LEU B 126      52.337  17.894  24.740  1.00 35.61           C
ATOM   4282  C   LEU B 126      52.811  16.504  24.322  1.00 46.51           C
ATOM   4283  O   LEU B 126      51.977  15.621  24.079  1.00 40.35           O
ATOM   4284  CB  LEU B 126      51.389  17.682  25.911  1.00 35.10           C
ATOM   4285  CG  LEU B 126      51.106  18.802  26.893  1.00 38.22           C
ATOM   4286  CD1 LEU B 126      50.412  18.151  28.046  1.00 36.29           C
ATOM   4287  CD2 LEU B 126      52.367  19.510  27.332  1.00 41.49           C
ATOM   4288  H   LEU B 126      50.919  18.201  23.437  1.00 44.31           H
ATOM   4289  HA  LEU B 126      53.108  18.413  25.027  1.00 42.73           H
ATOM   4290  HB2 LEU B 126      50.537  17.431  25.523  1.00 42.12           H
ATOM   4291  HB3 LEU B 126      51.726  16.924  26.412  1.00 42.12           H
ATOM   4292  HG  LEU B 126      50.517  19.455  26.481  1.00 45.86           H
ATOM   4293 HD11 LEU B 126      50.209  18.822  28.714  1.00 43.55           H
ATOM   4294 HD12 LEU B 126      49.595  17.733  27.732  1.00 43.55           H
ATOM   4295 HD13 LEU B 126      50.999  17.477  28.418  1.00 43.55           H
ATOM   4296 HD21 LEU B 126      52.130  20.179  27.992  1.00 49.79           H
ATOM   4297 HD22 LEU B 126      52.976  18.858  27.714  1.00 49.79           H
ATOM   4298 HD23 LEU B 126      52.773  19.939  26.561  1.00 49.79           H
ATOM   4299  N   ARG B 127      54.130  16.272  24.391  1.00 37.93           N
ATOM   4300  CA  ARG B 127      54.722  14.930  24.328  1.00 46.31           C
ATOM   4301  C   ARG B 127      55.109  14.467  25.737  1.00 43.95           C
ATOM   4302  O   ARG B 127      55.958  15.087  26.394  1.00 41.08           O
ATOM   4303  CB  ARG B 127      55.966  14.895  23.427  1.00 38.74           C
ATOM   4304  CG  ARG B 127      55.717  15.216  21.954  0.00 42.71           C
ATOM   4305  CD  ARG B 127      55.248  14.003  21.171  0.00 54.48           C
ATOM   4306  NE  ARG B 127      55.207  14.272  19.741  0.51 55.52           N
ATOM   4307  CZ  ARG B 127      54.804  13.401  18.828  0.44 50.68           C
ATOM   4308  NH1 ARG B 127      54.790  13.753  17.553  0.51 51.96           N
ATOM   4309  NH2 ARG B 127      54.424  12.182  19.188  0.49 58.37           N1+
ATOM   4310  H   ARG B 127      54.712  16.895  24.499  1.00 45.52           H
ATOM   4311  HA  ARG B 127      54.064  14.310  23.971  1.00 55.57           H
ATOM   4312  HB2 ARG B 127      56.608  15.536  23.764  1.00 46.49           H
ATOM   4313  HB3 ARG B 127      56.345  14.004  23.461  1.00 46.49           H
ATOM   4314  HG2 ARG B 127      55.032  15.894  21.883  1.00 51.25           H
ATOM   4315  HG3 ARG B 127      56.537  15.531  21.550  1.00 51.25           H
ATOM   4316  HD2 ARG B 127      55.855  13.262  21.313  1.00 65.38           H
ATOM   4317  HD3 ARG B 127      54.348  13.772  21.458  0.95 65.38           H
ATOM   4318  HE  ARG B 127      55.388  15.071  19.481  0.00 66.63           H
ATOM   4319 HH11 ARG B 127      55.039  14.545  17.331  1.00 62.35           H
ATOM   4320 HH12 ARG B 127      54.531  13.197  16.950  0.00 62.35           H
ATOM   4321 HH21 ARG B 127      54.426  11.955  20.017  1.00 70.04           H
ATOM   4322 HH22 ARG B 127      54.160  11.624  18.586  0.01 70.04           H
ATOM   4323  N   LEU B 128      54.529  13.358  26.173  1.00 39.06           N
ATOM   4324  CA  LEU B 128      54.688  12.855  27.529  1.00 39.18           C
ATOM   4325  C   LEU B 128      55.669  11.697  27.611  1.00 43.97           C
ATOM   4326  O   LEU B 128      55.565  10.715  26.857  1.00 37.49           O
ATOM   4327  CB  LEU B 128      53.364  12.355  28.079  1.00 38.35           C
ATOM   4328  CG  LEU B 128      52.065  13.147  27.943  1.00 45.45           C
ATOM   4329  CD1 LEU B 128      50.952  12.217  28.357  1.00 49.80           C
ATOM   4330  CD2 LEU B 128      52.014  14.382  28.806  1.00 41.43           C
ATOM   4331  H   LEU B 128      54.007  12.876  25.690  1.00 46.87           H
ATOM   4332  HA  LEU B 128      55.004  13.560  28.114  1.00 47.01           H
ATOM   4333  HB2 LEU B 128      53.196  11.490  27.674  1.00 46.02           H
ATOM   4334  HB3 LEU B 128      53.500  12.229  29.032  1.00 46.02           H
ATOM   4335  HG  LEU B 128      51.946  13.407  27.018  1.00 54.54           H
ATOM   4336 HD11 LEU B 128      50.104  12.680  28.279  1.00 59.76           H
ATOM   4337 HD12 LEU B 128      50.964  11.437  27.778  1.00 59.76           H
ATOM   4338 HD13 LEU B 128      51.092  11.944  29.279  1.00 59.76           H
ATOM   4339 HD21 LEU B 128      51.186  14.854  28.626  1.00 49.72           H
ATOM   4340 HD22 LEU B 128      52.042  14.107  29.737  1.00 49.72           H
ATOM   4341 HD23 LEU B 128      52.779  14.942  28.604  1.00 49.72           H
ATOM   4342  N   LEU B 129      56.527  11.757  28.629  1.00 32.27           N
ATOM   4343  CA  LEU B 129      57.525  10.759  28.951  1.00 34.90           C
ATOM   4344  C   LEU B 129      57.169  10.010  30.250  1.00 30.15           C
ATOM   4345  O   LEU B 129      55.991   9.758  30.516  1.00 28.57           O
ATOM   4346  CB  LEU B 129      58.873  11.459  28.985  1.00 37.29           C
ATOM   4347  CG  LEU B 129      59.125  12.183  27.652  1.00 35.24           C
ATOM   4348  CD1 LEU B 129      60.379  13.036  27.779  1.00 34.85           C
ATOM   4349  CD2 LEU B 129      59.249  11.164  26.517  1.00 47.17           C
ATOM   4350  H   LEU B 129      56.563  12.430  29.162  1.00 38.73           H
ATOM   4351  HA  LEU B 129      57.539  10.098  28.245  1.00 41.89           H
ATOM   4352  HB2 LEU B 129      58.877  12.112  29.704  1.00 44.75           H
ATOM   4353  HB3 LEU B 129      59.571  10.797  29.118  1.00 44.75           H
ATOM   4354  HG  LEU B 129      58.377  12.763  27.446  1.00 42.29           H
ATOM   4355 HD11 LEU B 129      60.544  13.487  26.939  1.00 41.82           H
ATOM   4356 HD12 LEU B 129      60.242  13.684  28.486  1.00 41.82           H
ATOM   4357 HD13 LEU B 129      61.132  12.467  28.005  1.00 41.82           H
ATOM   4358 HD21 LEU B 129      59.458  11.630  25.691  1.00 56.61           H
ATOM   4359 HD22 LEU B 129      59.971  10.548  26.727  1.00 56.61           H
ATOM   4360 HD23 LEU B 129      58.417  10.675  26.415  1.00 56.61           H
ATOM   4361  N   GLU B 130      58.175   9.580  31.004  1.00 32.43           N
ATOM   4362  CA  GLU B 130      57.907   8.638  32.075  1.00 29.03           C
ATOM   4363  C   GLU B 130      57.293   9.326  33.308  1.00 25.89           C
ATOM   4364  O   GLU B 130      57.455  10.526  33.518  1.00 28.93           O
ATOM   4365  CB  GLU B 130      59.203   7.922  32.450  1.00 27.55           C
ATOM   4366  CG  GLU B 130      60.227   8.726  33.280  1.00 29.13           C
ATOM   4367  CD  GLU B 130      61.046   9.717  32.445  1.00 35.00           C
ATOM   4368  OE1 GLU B 130      60.877   9.737  31.201  1.00 27.00           O
ATOM   4369  OE2 GLU B 130      61.843  10.479  33.052  1.00 33.18           O1-
ATOM   4370  H   GLU B 130      59.004   9.803  30.924  1.00 38.92           H
ATOM   4371  HA  GLU B 130      57.281   7.975  31.750  1.00 34.84           H
ATOM   4372  HB2 GLU B 130      58.974   7.119  32.935  1.00 33.06           H
ATOM   4373  HB3 GLU B 130      59.647   7.691  31.620  1.00 33.06           H
ATOM   4374  HG2 GLU B 130      59.772   9.216  33.986  1.00 34.96           H
ATOM   4375  HG3 GLU B 130      60.855   8.107  33.676  1.00 34.96           H
ATOM   4376  N   LYS B 131      56.613   8.527  34.132  1.00 29.69           N
ATOM   4377  CA  LYS B 131      56.215   8.924  35.486  1.00 33.10           C
ATOM   4378  C   LYS B 131      57.447   9.226  36.345  1.00 32.86           C
ATOM   4379  O   LYS B 131      58.395   8.438  36.314  1.00 34.99           O
ATOM   4380  CB  LYS B 131      55.416   7.777  36.134  1.00 34.70           C
ATOM   4381  CG  LYS B 131      54.270   7.159  35.298  1.00 55.16           C
ATOM   4382  CD  LYS B 131      53.374   6.177  36.169  1.00 65.06           C
ATOM   4383  CE  LYS B 131      52.919   4.862  35.460  1.00 55.33           C
ATOM   4384  NZ  LYS B 131      51.689   4.258  36.116  1.00 57.45           N1+
ATOM   4385  H   LYS B 131      56.375   7.727  33.929  1.00 35.63           H
ATOM   4386  HA  LYS B 131      55.661   9.719  35.437  1.00 39.72           H
ATOM   4387  HB2 LYS B 131      56.041   7.054  36.304  1.00 41.65           H
ATOM   4388  HB3 LYS B 131      55.045   8.074  36.979  1.00 41.65           H
ATOM   4389  HG2 LYS B 131      53.703   7.864  34.953  1.00 66.20           H
ATOM   4390  HG3 LYS B 131      54.641   6.646  34.561  1.00 66.20           H
ATOM   4391  HD2 LYS B 131      53.886   5.918  36.953  1.00 78.07           H
ATOM   4392  HD3 LYS B 131      52.569   6.635  36.449  1.00 78.07           H
ATOM   4393  HE2 LYS B 131      52.714   5.049  34.531  1.00 66.40           H
ATOM   4394  HE3 LYS B 131      53.631   4.203  35.517  1.00 66.40           H
ATOM   4395  HZ1 LYS B 131      51.454   3.513  35.688  1.00 68.94           H
ATOM   4396  HZ2 LYS B 131      51.857   4.058  36.968  1.00 68.94           H
ATOM   4397  HZ3 LYS B 131      51.008   4.831  36.084  1.00 68.94           H
ATOM   4398  N   LEU B 132      57.455  10.383  37.097  1.00 32.66           N
ATOM   4399  CA  LEU B 132      58.594  10.826  37.950  1.00 36.06           C
ATOM   4400  C   LEU B 132      58.504  10.410  39.464  1.00 35.93           C
ATOM   4401  O   LEU B 132      59.363  10.376  40.310  1.00 51.70           O
ATOM   4402  CB  LEU B 132      58.526  12.364  37.959  1.00 31.15           C
ATOM   4403  CG  LEU B 132      58.909  12.929  36.581  1.00 29.69           C
ATOM   4404  CD1 LEU B 132      58.834  14.451  36.627  1.00 29.66           C
ATOM   4405  CD2 LEU B 132      60.302  12.417  36.209  1.00 33.72           C
ATOM   4406  H   LEU B 132      56.666  11.043  37.054  1.00 39.19           H
ATOM   4407  HA  LEU B 132      59.555  10.402  37.551  1.00 43.27           H
ATOM   4408  HB2 LEU B 132      57.528  12.725  38.274  1.00 37.37           H
ATOM   4409  HB3 LEU B 132      59.213  12.769  38.736  1.00 37.37           H
ATOM   4410  HG  LEU B 132      58.187  12.550  35.820  1.00 35.63           H
ATOM   4411 HD11 LEU B 132      59.110  14.910  35.672  1.00 35.59           H
ATOM   4412 HD12 LEU B 132      57.838  14.813  36.891  1.00 35.59           H
ATOM   4413 HD13 LEU B 132      59.547  14.867  37.359  1.00 35.59           H
ATOM   4414 HD21 LEU B 132      60.652  12.816  35.258  1.00 40.46           H
ATOM   4415 HD22 LEU B 132      61.047  12.712  36.964  1.00 40.46           H
ATOM   4416 HD23 LEU B 132      60.336  11.321  36.154  1.00 40.46           H
ATOM   4417  N   GLY B 133      57.169  10.250  39.717  1.00 36.01           N
ATOM   4418  CA  GLY B 133      56.457   9.982  40.981  1.00 49.55           C
ATOM   4419  C   GLY B 133      54.905  10.072  40.936  1.00 50.01           C
ATOM   4420  O   GLY B 133      54.286  10.193  39.868  1.00 46.09           O
ATOM   4421  H   GLY B 133      56.597  10.292  39.088  1.00 43.21           H
ATOM   4422  HA2 GLY B 133      56.662   9.074  41.262  1.00 59.46           H
ATOM   4423  HA3 GLY B 133      56.764  10.604  41.657  1.00 59.46           H
ATOM   4424  N   ASP B 134      54.262   9.978  42.146  1.00 46.47           N
ATOM   4425  CA  ASP B 134      52.804  10.049  42.396  1.00 56.16           C
ATOM   4426  C   ASP B 134      52.327  11.457  42.798  1.00 59.55           C
ATOM   4427  O   ASP B 134      53.087  12.250  43.372  1.00 50.46           O
ATOM   4428  CB  ASP B 134      52.355   9.108  43.541  1.00 67.65           C
ATOM   4429  CG  ASP B 134      52.561   7.646  43.234  1.00 62.94           C
ATOM   4430  OD1 ASP B 134      53.381   6.999  43.928  1.00 73.02           O
ATOM   4431  OD2 ASP B 134      51.887   7.149  42.305  1.00 61.22           O1-
ATOM   4432  H   ASP B 134      54.677   9.843  42.883  1.00 55.76           H
ATOM   4433  HA  ASP B 134      52.316   9.787  41.596  1.00 67.39           H
ATOM   4434  HB2 ASP B 134      52.838   9.312  44.358  1.00 81.18           H
ATOM   4435  HB3 ASP B 134      51.401   9.234  43.695  1.00 81.18           H
ATOM   4436  N   GLY B 135      51.029  11.735  42.550  1.00 47.66           N
ATOM   4437  CA  GLY B 135      50.455  13.073  42.707  1.00 41.00           C
ATOM   4438  C   GLY B 135      49.207  13.167  43.588  1.00 41.00           C
ATOM   4439  O   GLY B 135      48.581  12.147  43.867  1.00 48.70           O
ATOM   4440  H   GLY B 135      50.458  11.152  42.269  1.00 57.19           H
ATOM   4441  HA2 GLY B 135      51.129  13.672  43.063  1.00 49.20           H
ATOM   4442  HA3 GLY B 135      50.208  13.402  41.827  1.00 49.20           H
ATOM   4443  N   SER B 136      48.845  14.384  44.032  1.00 51.80           N
ATOM   4444  CA  SER B 136      47.665  14.601  44.876  1.00 49.67           C
ATOM   4445  C   SER B 136      46.473  13.866  44.297  1.00 50.74           C
ATOM   4446  O   SER B 136      45.890  12.977  44.926  1.00 58.21           O
ATOM   4447  CB  SER B 136      47.355  16.095  44.971  1.00 48.87           C
ATOM   4448  OG  SER B 136      47.251  16.699  43.673  1.00 52.27           O
ATOM   4449  H   SER B 136      49.273  15.109  43.856  1.00 62.16           H
ATOM   4450  HA  SER B 136      47.834  14.272  45.774  1.00 59.61           H
ATOM   4451  HB2 SER B 136      46.506  16.201  45.427  1.00 58.64           H
ATOM   4452  HB3 SER B 136      48.060  16.532  45.476  1.00 58.64           H
ATOM   4453  HG  SER B 136      47.212  17.540  43.733  1.00 62.73           H
ATOM   4454  N   PHE B 137      46.106  14.243  43.082  1.00 55.53           N
ATOM   4455  CA  PHE B 137      45.340  13.409  42.175  1.00 58.20           C
ATOM   4456  C   PHE B 137      46.288  12.934  41.071  1.00 47.18           C
ATOM   4457  O   PHE B 137      47.225  13.646  40.686  1.00 57.52           O
ATOM   4458  CB  PHE B 137      44.169  14.211  41.596  1.00 54.11           C
ATOM   4459  CG  PHE B 137      44.613  15.301  40.698  0.50 48.06           C
ATOM   4460  CD1 PHE B 137      44.954  15.028  39.385  0.47 46.11           C
ATOM   4461  CD2 PHE B 137      44.743  16.587  41.167  0.98 45.65           C
ATOM   4462  CE1 PHE B 137      45.404  16.004  38.562  0.85 45.67           C
ATOM   4463  CE2 PHE B 137      45.191  17.570  40.330  1.00 43.28           C
ATOM   4464  CZ  PHE B 137      45.519  17.266  39.027  0.72 42.56           C
ATOM   4465  H   PHE B 137      46.299  15.017  42.752  1.00 66.64           H
ATOM   4466  HA  PHE B 137      44.992  12.638  42.653  1.00 69.84           H
ATOM   4467  HB2 PHE B 137      43.587  13.619  41.097  1.00 64.93           H
ATOM   4468  HB3 PHE B 137      43.681  14.625  42.327  1.00 64.93           H
ATOM   4469  HD1 PHE B 137      44.879  14.162  39.060  0.01 55.33           H
ATOM   4470  HD2 PHE B 137      44.532  16.801  42.053  1.00 54.78           H
ATOM   4471  HE1 PHE B 137      45.615  15.814  37.676  1.00 54.81           H
ATOM   4472  HE2 PHE B 137      45.272  18.438  40.646  0.34 51.93           H
ATOM   4473  HZ  PHE B 137      45.811  17.925  38.451  0.00 51.07           H
ATOM   4474  N   GLY B 138      46.055  11.736  40.553  1.00 58.62           N
ATOM   4475  CA  GLY B 138      46.860  11.234  39.439  1.00 43.49           C
ATOM   4476  C   GLY B 138      48.390  11.263  39.463  1.00 49.40           C
ATOM   4477  O   GLY B 138      49.026  11.852  40.346  1.00 45.18           O
ATOM   4478  H   GLY B 138      45.428  11.207  40.813  1.00 70.34           H
ATOM   4479  HA2 GLY B 138      46.603  10.311  39.301  1.00 52.19           H
ATOM   4480  HA3 GLY B 138      46.587  11.724  38.655  1.00 52.19           H
ATOM   4481  N   VAL B 139      48.972  10.607  38.442  1.00 48.70           N
ATOM   4482  CA  VAL B 139      50.423  10.448  38.233  1.00 41.59           C
ATOM   4483  C   VAL B 139      51.097  11.793  37.931  1.00 32.61           C
ATOM   4484  O   VAL B 139      50.457  12.670  37.322  1.00 33.17           O
ATOM   4485  CB  VAL B 139      50.595   9.475  37.039  1.00 44.45           C
ATOM   4486  CG1 VAL B 139      52.026   9.250  36.739  1.00 41.37           C
ATOM   4487  CG2 VAL B 139      49.877   8.144  37.283  1.00 49.93           C
ATOM   4488  H   VAL B 139      48.510  10.226  37.822  1.00 58.44           H
ATOM   4489  HA  VAL B 139      50.834  10.061  39.024  1.00 49.90           H
ATOM   4490  HB  VAL B 139      50.190   9.857  36.243  1.00 53.33           H
ATOM   4491 HG11 VAL B 139      52.070   8.635  35.995  1.00 49.65           H
ATOM   4492 HG12 VAL B 139      52.427  10.092  36.483  1.00 49.65           H
ATOM   4493 HG13 VAL B 139      52.464   8.885  37.521  1.00 49.65           H
ATOM   4494 HG21 VAL B 139      50.014   7.566  36.515  1.00 59.92           H
ATOM   4495 HG22 VAL B 139      50.248   7.725  38.076  1.00 59.92           H
ATOM   4496 HG23 VAL B 139      48.928   8.301  37.405  1.00 59.92           H
ATOM   4497  N   VAL B 140      52.409  11.961  38.286  1.00 34.76           N
ATOM   4498  CA  VAL B 140      53.186  13.056  37.700  1.00 35.11           C
ATOM   4499  C   VAL B 140      54.197  12.347  36.774  1.00 33.04           C
ATOM   4500  O   VAL B 140      54.902  11.387  37.019  1.00 31.73           O
ATOM   4501  CB  VAL B 140      53.979  13.896  38.726  1.00 30.24           C
ATOM   4502  CG1 VAL B 140      54.807  14.928  37.977  1.00 33.93           C
ATOM   4503  CG2 VAL B 140      53.031  14.539  39.733  1.00 31.82           C
ATOM   4504  H   VAL B 140      52.935  11.271  38.849  1.00 41.71           H
ATOM   4505  HA  VAL B 140      52.485  13.748  37.131  1.00 42.14           H
ATOM   4506  HB  VAL B 140      54.670  13.207  39.283  1.00 36.29           H
ATOM   4507 HG11 VAL B 140      55.404  15.526  38.688  1.00 40.71           H
ATOM   4508 HG12 VAL B 140      55.534  14.476  37.293  1.00 40.71           H
ATOM   4509 HG13 VAL B 140      54.187  15.627  37.408  1.00 40.71           H
ATOM   4510 HG21 VAL B 140      53.596  15.085  40.503  1.00 38.18           H
ATOM   4511 HG22 VAL B 140      52.346  15.245  39.249  1.00 38.18           H
ATOM   4512 HG23 VAL B 140      52.421  13.782  40.246  1.00 38.18           H
ATOM   4513  N   ARG B 141      54.202  12.975  35.550  1.00 30.29           N
ATOM   4514  CA  ARG B 141      54.935  12.611  34.331  1.00 33.02           C
ATOM   4515  C   ARG B 141      55.839  13.721  33.796  1.00 29.96           C
ATOM   4516  O   ARG B 141      55.417  14.870  33.578  1.00 35.05           O
ATOM   4517  CB  ARG B 141      53.997  12.257  33.163  1.00 35.56           C
ATOM   4518  CG  ARG B 141      53.616  10.865  33.138  1.00 44.75           C
ATOM   4519  CD  ARG B 141      52.569  10.587  32.102  1.00 50.72           C
ATOM   4520  NE  ARG B 141      52.317   9.162  32.137  1.00 55.35           N
ATOM   4521  CZ  ARG B 141      52.484   8.322  31.126  1.00 67.23           C
ATOM   4522  NH1 ARG B 141      52.882   8.777  29.935  1.00 57.07           N
ATOM   4523  NH2 ARG B 141      52.245   7.014  31.327  1.00 60.49           N1+
ATOM   4524  H   ARG B 141      53.726  13.679  35.404  1.00 36.35           H
ATOM   4525  HA  ARG B 141      55.486  11.830  34.505  1.00 39.62           H
ATOM   4526  HB2 ARG B 141      53.188  12.788  33.218  1.00 42.67           H
ATOM   4527  HB3 ARG B 141      54.459  12.444  32.331  1.00 42.67           H
ATOM   4528  HG2 ARG B 141      54.404  10.356  32.889  1.00 53.70           H
ATOM   4529  HG3 ARG B 141      53.294  10.597  34.011  1.00 53.70           H
ATOM   4530  HD2 ARG B 141      51.754  11.054  32.338  1.00 60.86           H
ATOM   4531  HD3 ARG B 141      52.883  10.865  31.228  1.00 60.86           H
ATOM   4532  HE  ARG B 141      52.074   8.824  32.889  1.00 66.41           H
ATOM   4533 HH11 ARG B 141      53.038   9.612  29.818  1.00 68.49           H
ATOM   4534 HH12 ARG B 141      52.980   8.228  29.281  1.00 68.49           H
ATOM   4535 HH21 ARG B 141      51.987   6.742  32.103  1.00 72.59           H
ATOM   4536 HH22 ARG B 141      52.332   6.451  30.684  1.00 72.59           H
ATOM   4537  N   ARG B 142      57.053  13.349  33.467  1.00 27.85           N
ATOM   4538  CA  ARG B 142      57.884  14.234  32.673  1.00 27.18           C
ATOM   4539  C   ARG B 142      57.295  14.380  31.281  1.00 31.78           C
ATOM   4540  O   ARG B 142      56.676  13.454  30.768  1.00 32.38           O
ATOM   4541  CB  ARG B 142      59.260  13.641  32.581  1.00 27.79           C
ATOM   4542  CG  ARG B 142      60.299  14.474  32.031  1.00 32.70           C
ATOM   4543  CD  ARG B 142      61.536  13.592  32.229  1.00 37.82           C
ATOM   4544  NE  ARG B 142      62.559  13.938  31.330  1.00 57.90           N
ATOM   4545  CZ  ARG B 142      63.128  13.123  30.462  1.00 35.41           C
ATOM   4546  NH1 ARG B 142      62.818  11.828  30.331  1.00 33.94           N
ATOM   4547  NH2 ARG B 142      64.034  13.672  29.745  1.00 30.32           N1+
ATOM   4548  H   ARG B 142      57.428  12.608  33.692  1.00 33.42           H
ATOM   4549  HA  ARG B 142      57.944  15.109  33.091  1.00 32.61           H
ATOM   4550  HB2 ARG B 142      59.537  13.375  33.468  1.00 33.34           H
ATOM   4551  HB3 ARG B 142      59.206  12.850  32.021  1.00 33.34           H
ATOM   4552  HG2 ARG B 142      60.144  14.645  31.089  1.00 39.24           H
ATOM   4553  HG3 ARG B 142      60.384  15.292  32.543  1.00 39.24           H
ATOM   4554  HD2 ARG B 142      61.892  13.709  33.124  1.00 45.39           H
ATOM   4555  HD3 ARG B 142      61.313  12.662  32.075  1.00 45.39           H
ATOM   4556  HE  ARG B 142      62.812  14.762  31.318  1.00 69.48           H
ATOM   4557 HH11 ARG B 142      62.205  11.470  30.823  1.00 40.73           H
ATOM   4558 HH12 ARG B 142      63.232  11.351  29.749  1.00 40.73           H
ATOM   4559 HH21 ARG B 142      64.210  14.504  29.860  1.00 36.38           H
ATOM   4560 HH22 ARG B 142      64.452  13.212  29.162  1.00 36.38           H
ATOM   4561  N   GLY B 143      57.508  15.550  30.662  1.00 29.26           N
ATOM   4562  CA  GLY B 143      56.949  15.828  29.361  1.00 35.09           C
ATOM   4563  C   GLY B 143      57.714  16.945  28.685  1.00 35.37           C
ATOM   4564  O   GLY B 143      58.617  17.559  29.258  1.00 29.94           O
ATOM   4565  H   GLY B 143      57.987  16.193  30.960  1.00 35.11           H
ATOM   4566  HA2 GLY B 143      56.982  15.036  28.799  1.00 42.10           H
ATOM   4567  HA3 GLY B 143      56.021  16.100  29.459  1.00 42.10           H
ATOM   4568  N   GLU B 144      57.328  17.194  27.430  1.00 35.43           N
ATOM   4569  CA  GLU B 144      57.803  18.331  26.676  1.00 41.47           C
ATOM   4570  C   GLU B 144      56.618  19.059  26.068  1.00 36.65           C
ATOM   4571  O   GLU B 144      55.649  18.448  25.614  1.00 34.66           O
ATOM   4572  CB  GLU B 144      58.794  17.892  25.589  1.00 44.78           C
ATOM   4573  CG  GLU B 144      60.185  18.282  25.926  1.00 49.14           C
ATOM   4574  CD  GLU B 144      60.950  18.745  24.718  1.00 59.59           C
ATOM   4575  OE1 GLU B 144      60.467  19.686  24.038  1.00 57.72           O
ATOM   4576  OE2 GLU B 144      62.034  18.181  24.460  1.00 56.83           O1-
ATOM   4577  H   GLU B 144      56.786  16.702  26.981  1.00 42.51           H
ATOM   4578  HA  GLU B 144      58.247  18.952  27.275  1.00 49.76           H
ATOM   4579  HB2 GLU B 144      58.781  16.924  25.516  1.00 53.74           H
ATOM   4580  HB3 GLU B 144      58.550  18.288  24.739  1.00 53.74           H
ATOM   4581  HG2 GLU B 144      60.190  19.016  26.561  1.00 58.97           H
ATOM   4582  HG3 GLU B 144      60.629  17.505  26.295  1.00 58.97           H
ATOM   4583  N   TRP B 145      56.704  20.373  26.092  1.00 33.31           N
ATOM   4584  CA  TRP B 145      55.601  21.240  25.726  1.00 35.50           C
ATOM   4585  C   TRP B 145      56.019  22.120  24.564  1.00 37.85           C
ATOM   4586  O   TRP B 145      56.968  22.890  24.697  1.00 39.63           O
ATOM   4587  CB  TRP B 145      55.235  22.122  26.897  1.00 34.14           C
ATOM   4588  CG  TRP B 145      54.161  23.105  26.618  1.00 41.25           C
ATOM   4589  CD1 TRP B 145      53.075  22.947  25.797  1.00 40.86           C
ATOM   4590  CD2 TRP B 145      54.051  24.407  27.183  1.00 42.78           C
ATOM   4591  NE1 TRP B 145      52.303  24.071  25.820  1.00 44.72           N
ATOM   4592  CE2 TRP B 145      52.878  24.984  26.665  1.00 47.74           C
ATOM   4593  CE3 TRP B 145      54.831  25.139  28.086  1.00 37.92           C
ATOM   4594  CZ2 TRP B 145      52.475  26.254  27.007  1.00 41.59           C
ATOM   4595  CZ3 TRP B 145      54.434  26.386  28.422  1.00 45.39           C
ATOM   4596  CH2 TRP B 145      53.266  26.947  27.878  1.00 54.80           C
ATOM   4597  H   TRP B 145      57.411  20.791  26.332  1.00 39.98           H
ATOM   4598  HA  TRP B 145      54.838  20.690  25.477  1.00 42.61           H
ATOM   4599  HB2 TRP B 145      54.949  21.554  27.629  1.00 40.96           H
ATOM   4600  HB3 TRP B 145      56.033  22.608  27.152  1.00 40.96           H
ATOM   4601  HD1 TRP B 145      52.883  22.185  25.302  1.00 49.04           H
ATOM   4602  HE1 TRP B 145      51.575  24.190  25.376  1.00 53.67           H
ATOM   4603  HE3 TRP B 145      55.608  24.779  28.444  1.00 45.50           H
ATOM   4604  HZ2 TRP B 145      51.702  26.619  26.652  1.00 49.91           H
ATOM   4605  HZ3 TRP B 145      54.945  26.884  29.015  1.00 54.47           H
ATOM   4606  HH2 TRP B 145      53.017  27.805  28.134  1.00 65.76           H
ATOM   4607  N   ASP B 146      55.298  22.039  23.442  1.00 41.77           N
ATOM   4608  CA  ASP B 146      55.561  22.935  22.306  1.00 46.76           C
ATOM   4609  C   ASP B 146      54.776  24.215  22.553  1.00 46.17           C
ATOM   4610  O   ASP B 146      53.585  24.309  22.231  1.00 51.19           O
ATOM   4611  CB  ASP B 146      55.168  22.316  20.971  1.00 47.26           C
ATOM   4612  CG  ASP B 146      55.862  20.993  20.692  1.00 47.52           C
ATOM   4613  OD1 ASP B 146      57.093  20.872  20.931  1.00 52.64           O
ATOM   4614  OD2 ASP B 146      55.162  20.074  20.202  1.00 60.50           O1-
ATOM   4615  H   ASP B 146      54.652  21.484  23.311  1.00 50.12           H
ATOM   4616  HA  ASP B 146      56.508  23.156  22.268  1.00 56.11           H
ATOM   4617  HB2 ASP B 146      54.206  22.180  20.953  1.00 56.71           H
ATOM   4618  HB3 ASP B 146      55.423  22.936  20.267  1.00 56.71           H
ATOM   4619  N   ALA B 147      55.436  25.199  23.131  1.00 49.64           N
ATOM   4620  CA  ALA B 147      54.782  26.453  23.451  1.00 58.11           C
ATOM   4621  C   ALA B 147      54.584  27.249  22.169  1.00 62.57           C
ATOM   4622  O   ALA B 147      55.169  26.947  21.126  1.00 60.33           O
ATOM   4623  CB  ALA B 147      55.609  27.233  24.474  1.00 55.00           C
ATOM   4624  H   ALA B 147      56.268  25.178  23.345  1.00 59.57           H
ATOM   4625  HA  ALA B 147      53.910  26.269  23.837  1.00 69.74           H
ATOM   4626  HB1 ALA B 147      55.160  28.069  24.685  1.00 66.00           H
ATOM   4627  HB2 ALA B 147      55.700  26.700  25.279  1.00 66.00           H
ATOM   4628  HB3 ALA B 147      56.488  27.418  24.100  1.00 66.00           H
ATOM   4629  N   PRO B 148      53.750  28.286  22.207  1.00 64.41           N
ATOM   4630  CA  PRO B 148      53.439  29.009  20.966  1.00 53.99           C
ATOM   4631  C   PRO B 148      54.576  29.903  20.528  1.00 59.34           C
ATOM   4632  O   PRO B 148      54.638  30.284  19.346  1.00 60.93           O
ATOM   4633  CB  PRO B 148      52.183  29.808  21.336  1.00 66.16           C
ATOM   4634  CG  PRO B 148      51.796  29.306  22.764  1.00 71.61           C
ATOM   4635  CD  PRO B 148      53.084  28.884  23.367  1.00 60.11           C
ATOM   4636  HA  PRO B 148      53.229  28.384  20.252  1.00 64.78           H
ATOM   4637  HB2 PRO B 148      52.392  30.756  21.346  1.00 79.39           H
ATOM   4638  HB3 PRO B 148      51.482  29.609  20.696  1.00 79.39           H
ATOM   4639  HG2 PRO B 148      51.387  30.019  23.280  1.00 85.94           H
ATOM   4640  HG3 PRO B 148      51.200  28.542  22.689  1.00 85.94           H
ATOM   4641  HD2 PRO B 148      53.582  29.652  23.682  1.00 72.13           H
ATOM   4642  HD3 PRO B 148      52.936  28.232  24.068  1.00 72.13           H
ATOM   4643  N   SER B 149      55.483  30.218  21.455  1.00 59.14           N
ATOM   4644  CA  SER B 149      56.760  30.852  21.156  1.00 62.75           C
ATOM   4645  C   SER B 149      57.363  30.272  19.884  1.00 63.44           C
ATOM   4646  O   SER B 149      57.979  30.997  19.096  1.00 71.70           O
ATOM   4647  CB  SER B 149      57.728  30.664  22.338  1.00 57.36           C
ATOM   4648  OG  SER B 149      57.639  29.349  22.866  0.36 58.25           O
ATOM   4649  H   SER B 149      55.366  30.075  22.296  1.00 70.96           H
ATOM   4650  HA  SER B 149      56.625  31.806  21.028  1.00 75.30           H
ATOM   4651  HB2 SER B 149      58.638  30.817  22.038  1.00 68.83           H
ATOM   4652  HB3 SER B 149      57.491  31.289  23.041  1.00 68.83           H
ATOM   4653  HG  SER B 149      58.119  29.269  23.550  0.01 69.90           H
ATOM   4654  N   GLY B 150      57.166  28.974  19.668  1.00 54.74           N
ATOM   4655  CA  GLY B 150      57.954  28.205  18.729  1.00 59.08           C
ATOM   4656  C   GLY B 150      58.934  27.265  19.394  1.00 61.62           C
ATOM   4657  O   GLY B 150      59.486  26.391  18.716  1.00 65.73           O
ATOM   4658  H   GLY B 150      56.553  28.513  20.059  1.00 65.69           H
ATOM   4659  HA2 GLY B 150      57.358  27.683  18.167  1.00 70.90           H
ATOM   4660  HA3 GLY B 150      58.452  28.815  18.164  1.00 70.90           H
ATOM   4661  N   LYS B 151      59.133  27.398  20.709  1.00 66.74           N
ATOM   4662  CA  LYS B 151      60.159  26.689  21.460  1.00 64.15           C
ATOM   4663  C   LYS B 151      59.526  25.547  22.240  1.00 49.45           C
ATOM   4664  O   LYS B 151      58.334  25.582  22.545  1.00 51.14           O
ATOM   4665  CB  LYS B 151      60.864  27.655  22.419  0.94 59.72           C
ATOM   4666  CG  LYS B 151      62.114  27.083  23.020  0.00 57.25           C
ATOM   4667  CD  LYS B 151      62.993  28.174  23.585  0.73 49.29           C
ATOM   4668  CE  LYS B 151      64.118  27.574  24.394  0.10 49.36           C
ATOM   4669  NZ  LYS B 151      65.387  28.309  24.189  0.82 47.93           N1+
ATOM   4670  H   LYS B 151      58.660  27.911  21.210  1.00 80.08           H
ATOM   4671  HA  LYS B 151      60.814  26.315  20.849  1.00 76.98           H
ATOM   4672  HB2 LYS B 151      61.098  28.461  21.936  1.00 71.66           H
ATOM   4673  HB3 LYS B 151      60.258  27.871  23.146  0.01 71.66           H
ATOM   4674  HG2 LYS B 151      61.875  26.479  23.739  0.01 68.70           H
ATOM   4675  HG3 LYS B 151      62.611  26.612  22.331  1.00 68.70           H
ATOM   4676  HD2 LYS B 151      63.374  28.681  22.856  1.00 59.14           H
ATOM   4677  HD3 LYS B 151      62.462  28.745  24.162  1.00 59.14           H
ATOM   4678  HE2 LYS B 151      63.887  27.621  25.334  0.00 59.23           H
ATOM   4679  HE3 LYS B 151      64.251  26.650  24.127  1.00 59.23           H
ATOM   4680  HZ1 LYS B 151      66.029  27.946  24.683  0.01 57.51           H
ATOM   4681  HZ2 LYS B 151      65.623  28.275  23.333  1.00 57.51           H
ATOM   4682  HZ3 LYS B 151      65.284  29.161  24.428  0.01 57.51           H
ATOM   4683  N   THR B 152      60.312  24.508  22.528  1.00 53.65           N
ATOM   4684  CA  THR B 152      59.820  23.400  23.341  1.00 51.45           C
ATOM   4685  C   THR B 152      60.353  23.524  24.779  1.00 52.46           C
ATOM   4686  O   THR B 152      61.536  23.827  25.004  1.00 41.79           O
ATOM   4687  CB  THR B 152      60.162  22.028  22.733  1.00 60.05           C
ATOM   4688  OG1 THR B 152      61.462  21.600  23.150  1.00 52.46           O
ATOM   4689  CG2 THR B 152      60.090  22.041  21.218  1.00 46.82           C
ATOM   4690  H   THR B 152      61.122  24.420  22.256  1.00 64.38           H
ATOM   4691  HA  THR B 152      58.855  23.443  23.372  1.00 61.74           H
ATOM   4692  HB  THR B 152      59.493  21.394  23.032  1.00 72.06           H
ATOM   4693  HG1 THR B 152      61.386  20.909  23.609  1.00 62.95           H
ATOM   4694 HG21 THR B 152      60.289  21.157  20.875  1.00 56.19           H
ATOM   4695 HG22 THR B 152      59.197  22.291  20.940  1.00 56.19           H
ATOM   4696 HG23 THR B 152      60.733  22.669  20.855  1.00 56.19           H
ATOM   4697  N   VAL B 153      59.446  23.334  25.742  1.00 46.52           N
ATOM   4698  CA  VAL B 153      59.688  23.538  27.173  1.00 39.19           C
ATOM   4699  C   VAL B 153      59.625  22.181  27.848  1.00 36.68           C
ATOM   4700  O   VAL B 153      58.692  21.412  27.602  1.00 34.10           O
ATOM   4701  CB  VAL B 153      58.628  24.468  27.795  1.00 43.97           C
ATOM   4702  CG1 VAL B 153      58.930  24.739  29.301  1.00 39.30           C
ATOM   4703  CG2 VAL B 153      58.494  25.770  26.978  1.00 46.97           C
ATOM   4704  H   VAL B 153      58.644  23.074  25.573  1.00 55.82           H
ATOM   4705  HA  VAL B 153      60.571  23.909  27.317  1.00 47.02           H
ATOM   4706  HB  VAL B 153      57.771  24.014  27.757  1.00 52.76           H
ATOM   4707 HG11 VAL B 153      58.217  25.274  29.686  1.00 47.16           H
ATOM   4708 HG12 VAL B 153      58.992  23.892  29.768  1.00 47.16           H
ATOM   4709 HG13 VAL B 153      59.774  25.212  29.376  1.00 47.16           H
ATOM   4710 HG21 VAL B 153      57.794  26.312  27.375  1.00 56.37           H
ATOM   4711 HG22 VAL B 153      59.338  26.244  26.997  1.00 56.37           H
ATOM   4712 HG23 VAL B 153      58.257  25.552  26.062  1.00 56.37           H
ATOM   4713  N   SER B 154      60.623  21.886  28.673  1.00 31.23           N
ATOM   4714  CA  SER B 154      60.571  20.712  29.533  1.00 31.68           C
ATOM   4715  C   SER B 154      59.582  20.991  30.653  1.00 29.45           C
ATOM   4716  O   SER B 154      59.625  22.069  31.231  1.00 31.87           O
ATOM   4717  CB  SER B 154      61.955  20.439  30.096  1.00 41.32           C
ATOM   4718  OG  SER B 154      62.834  19.989  29.068  1.00 47.18           O
ATOM   4719  H   SER B 154      61.342  22.357  28.751  1.00 37.47           H
ATOM   4720  HA  SER B 154      60.276  19.937  29.030  1.00 38.01           H
ATOM   4721  HB2 SER B 154      62.296  21.272  30.464  1.00 49.59           H
ATOM   4722  HB3 SER B 154      61.897  19.766  30.790  1.00 49.59           H
ATOM   4723  HG  SER B 154      63.607  19.891  29.381  1.00 56.62           H
ATOM   4724  N   VAL B 155      58.664  20.057  30.942  1.00 32.16           N
ATOM   4725  CA  VAL B 155      57.582  20.328  31.887  1.00 23.64           C
ATOM   4726  C   VAL B 155      57.372  19.140  32.814  1.00 33.34           C
ATOM   4727  O   VAL B 155      57.704  17.995  32.462  1.00 29.62           O
ATOM   4728  CB  VAL B 155      56.280  20.661  31.134  1.00 25.20           C
ATOM   4729  CG1 VAL B 155      56.370  22.019  30.494  1.00 27.78           C
ATOM   4730  CG2 VAL B 155      55.968  19.638  30.088  1.00 28.81           C
ATOM   4731  H   VAL B 155      58.641  19.267  30.599  1.00 38.59           H
ATOM   4732  HA  VAL B 155      57.802  21.092  32.425  1.00 28.37           H
ATOM   4733  HB  VAL B 155      55.553  20.662  31.769  1.00 30.24           H
ATOM   4734 HG11 VAL B 155      55.536  22.208  30.040  1.00 33.34           H
ATOM   4735 HG12 VAL B 155      56.533  22.672  31.191  1.00 33.34           H
ATOM   4736 HG13 VAL B 155      57.097  22.031  29.858  1.00 33.34           H
ATOM   4737 HG21 VAL B 155      55.145  19.904  29.654  1.00 34.57           H
ATOM   4738 HG22 VAL B 155      56.687  19.612  29.437  1.00 34.57           H
ATOM   4739 HG23 VAL B 155      55.865  18.770  30.508  1.00 34.57           H
ATOM   4740  N   ALA B 156      56.779  19.412  34.003  1.00 28.97           N
ATOM   4741  CA  ALA B 156      56.104  18.300  34.660  1.00 25.90           C
ATOM   4742  C   ALA B 156      54.629  18.641  34.357  1.00 29.23           C
ATOM   4743  O   ALA B 156      54.064  19.642  33.968  1.00 35.88           O
ATOM   4744  CB  ALA B 156      56.456  18.184  36.137  1.00 28.44           C
ATOM   4745  H   ALA B 156      56.538  20.382  34.322  1.00 34.76           H
ATOM   4746  HA  ALA B 156      56.383  17.328  34.136  1.00 31.08           H
ATOM   4747  HB1 ALA B 156      56.007  17.308  36.607  1.00 34.13           H
ATOM   4748  HB2 ALA B 156      57.549  18.112  36.271  1.00 34.13           H
ATOM   4749  HB3 ALA B 156      56.159  19.091  36.690  1.00 34.13           H
ATOM   4750  N   VAL B 157      53.933  17.473  34.366  1.00 25.02           N
ATOM   4751  CA  VAL B 157      52.520  17.300  33.967  1.00 26.91           C
ATOM   4752  C   VAL B 157      51.769  16.506  35.010  1.00 28.24           C
ATOM   4753  O   VAL B 157      51.918  15.274  35.039  1.00 28.87           O
ATOM   4754  CB  VAL B 157      52.350  16.563  32.627  1.00 29.15           C
ATOM   4755  CG1 VAL B 157      50.821  16.392  32.311  1.00 32.43           C
ATOM   4756  CG2 VAL B 157      53.046  17.293  31.480  1.00 28.82           C
ATOM   4757  H   VAL B 157      54.288  16.727  34.587  1.00 30.02           H
ATOM   4758  HA  VAL B 157      52.104  18.173  33.895  1.00 32.29           H
ATOM   4759  HB  VAL B 157      52.736  15.675  32.703  1.00 34.98           H
ATOM   4760 HG11 VAL B 157      50.714  15.993  31.435  1.00 38.91           H
ATOM   4761 HG12 VAL B 157      50.396  15.823  32.971  1.00 38.91           H
ATOM   4762 HG13 VAL B 157      50.411  17.268  32.323  1.00 38.91           H
ATOM   4763 HG21 VAL B 157      52.884  16.807  30.657  1.00 34.59           H
ATOM   4764 HG22 VAL B 157      52.666  18.183  31.418  1.00 34.59           H
ATOM   4765 HG23 VAL B 157      53.999  17.345  31.657  1.00 34.59           H
ATOM   4766  N   LYS B 158      50.851  17.166  35.771  1.00 31.23           N
ATOM   4767  CA  LYS B 158      50.009  16.417  36.689  1.00 29.04           C
ATOM   4768  C   LYS B 158      48.698  16.171  35.914  1.00 32.35           C
ATOM   4769  O   LYS B 158      47.915  16.905  35.341  1.00 34.83           O
ATOM   4770  CB  LYS B 158      49.810  17.205  37.982  1.00 32.79           C
ATOM   4771  CG  LYS B 158      49.244  16.281  39.066  1.00 45.17           C
ATOM   4772  CD  LYS B 158      49.924  16.534  40.415  1.00 47.60           C
ATOM   4773  CE  LYS B 158      49.371  17.804  41.062  1.00 39.59           C
ATOM   4774  NZ  LYS B 158      49.938  17.893  42.462  1.00 48.47           N1+
ATOM   4775  H   LYS B 158      50.659  18.185  35.679  1.00 37.47           H
ATOM   4776  HA  LYS B 158      50.515  15.422  36.927  1.00 34.85           H
ATOM   4777  HB2 LYS B 158      50.784  17.640  38.295  1.00 39.35           H
ATOM   4778  HB3 LYS B 158      49.150  18.081  37.814  1.00 39.35           H
ATOM   4779  HG2 LYS B 158      48.147  16.406  39.148  1.00 54.21           H
ATOM   4780  HG3 LYS B 158      49.379  15.210  38.795  1.00 54.21           H
ATOM   4781  HD2 LYS B 158      49.778  15.656  41.078  1.00 57.12           H
ATOM   4782  HD3 LYS B 158      51.027  16.635  40.274  1.00 57.12           H
ATOM   4783  HE2 LYS B 158      49.658  18.710  40.477  1.00 47.50           H
ATOM   4784  HE3 LYS B 158      48.256  17.783  41.107  1.00 47.50           H
ATOM   4785  HZ1 LYS B 158      50.041  18.863  42.784  1.00 58.17           H
ATOM   4786  HZ2 LYS B 158      49.339  17.364  43.143  1.00 58.17           H
ATOM   4787  HZ3 LYS B 158      50.900  17.461  42.506  1.00 58.17           H
ATOM   4788  N   CYS B 159      48.469  14.817  35.895  1.00 30.35           N
ATOM   4789  CA  CYS B 159      47.442  14.136  35.082  1.00 42.98           C
ATOM   4790  C   CYS B 159      46.219  13.764  35.908  1.00 39.35           C
ATOM   4791  O   CYS B 159      46.319  12.982  36.855  1.00 40.71           O
ATOM   4792  CB  CYS B 159      47.950  12.838  34.431  1.00 44.53           C
ATOM   4793  SG  CYS B 159      49.300  12.914  33.166  1.00 44.90           S
ATOM   4794  H   CYS B 159      48.931  14.256  36.352  1.00 36.42           H
ATOM   4795  HA  CYS B 159      47.147  14.724  34.365  1.00 51.58           H
ATOM   4796  HB2 CYS B 159      48.237  12.243  35.138  1.00 53.44           H
ATOM   4797  HB3 CYS B 159      47.185  12.443  33.984  1.00 53.44           H
ATOM   4798  HG  CYS B 159      49.444  11.824  32.675  1.00 53.88           H
ATOM   4799  N   LEU B 160      45.077  14.360  35.552  1.00 50.07           N
ATOM   4800  CA  LEU B 160      43.693  13.884  35.783  1.00 54.74           C
ATOM   4801  C   LEU B 160      42.903  14.793  36.741  1.00 53.18           C
ATOM   4802  O   LEU B 160      41.731  14.528  37.097  1.00 61.48           O
ATOM   4803  CB  LEU B 160      43.665  12.414  36.273  1.00 49.73           C
ATOM   4804  CG  LEU B 160      42.547  11.524  35.710  1.00 54.00           C
ATOM   4805  CD1 LEU B 160      42.396  11.767  34.235  1.00 40.67           C
ATOM   4806  CD2 LEU B 160      42.788  10.015  35.966  1.00 59.25           C
ATOM   4807  H   LEU B 160      45.071  15.114  35.153  1.00 60.08           H
ATOM   4808  HA  LEU B 160      43.236  13.966  34.939  1.00 65.69           H
ATOM   4809  HB2 LEU B 160      43.567  12.420  37.238  1.00 59.68           H
ATOM   4810  HB3 LEU B 160      44.485  11.973  36.030  1.00 59.68           H
ATOM   4811  HG  LEU B 160      41.709  11.759  36.137  1.00 64.80           H
ATOM   4812 HD11 LEU B 160      43.270  11.664  33.831  1.00 48.80           H
ATOM   4813 HD12 LEU B 160      42.050  12.653  34.062  1.00 48.80           H
ATOM   4814 HD13 LEU B 160      41.782  11.106  33.879  1.00 48.80           H
ATOM   4815 HD21 LEU B 160      43.616   9.745  35.537  1.00 71.10           H
ATOM   4816 HD22 LEU B 160      42.046   9.514  35.589  1.00 71.10           H
ATOM   4817 HD23 LEU B 160      42.843   9.855  36.923  1.00 71.10           H
ATOM   4818  HC  LEU B 160      43.281  15.647  37.096  1.00 63.82           H
ATOM   4819  N   ALA B 170      37.079  15.658  43.248  1.00 49.45           N
ATOM   4820  CA  ALA B 170      38.075  15.223  42.282  1.00 54.58           C
[truncated: 321,507 more chars]
