# Supplementary material for: High-throughput quantum-mechanics/molecular-mechanics (ONIOM) macromolecular crystallographic refinement with PHENIX/DivCon: the impact of mixed Hamiltonian methods on ligand and protein structure
Source: Acta Crystallogr D Struct Biol. 2018 Oct 29;74(Pt 11):1063–77. doi: 10.1107/S2059798318012913 (PMC6213575; doi:10.1107/S2059798318012913)
Supplement: Supplementary file 3 [file d-74-01063-sup3.gz › results_regionQM/1UML-H_refine_001.pdb]

REMARK Date 2017-01-11 Time 01:55:22 EST -0500 (1484117722.59 s)
REMARK PHENIX refinement
REMARK 
REMARK ****************** INPUT FILES AND LABELS ******************************
REMARK Reflections:
REMARK   file name      : 1UML.sf
REMARK   labels         : ['r1umlsf,wavelength_id=1,_refln.F_meas_au,_refln.F_meas_sigma_au']
REMARK R-free flags:
REMARK   file name      : None
REMARK   label          : R-free-flags
REMARK   test_flag_value: 1
REMARK Model file name(s): 
REMARK   /scratch/oleg/2711190.gondor.quantumbioinc.com/1UML-H.pdb
REMARK 
REMARK ******************** REFINEMENT SUMMARY: QUICK FACTS *******************
REMARK Start: r_work = 0.2196 r_free = 0.2191 bonds = 0.017 angles = 2.625
REMARK Final: r_work = 0.1802 r_free = 0.2391 bonds = 0.017 angles = 1.965
REMARK ************************************************************************
REMARK 
REMARK ****************** REFINEMENT STATISTICS STEP BY STEP ******************
REMARK leading digit, like 1_, means number of macro-cycle                     
REMARK 0    : statistics at the very beginning when nothing is done yet        
REMARK 1_bss: bulk solvent correction and/or (anisotropic) scaling             
REMARK 1_xyz: refinement of coordinates                                        
REMARK 1_adp: refinement of ADPs (Atomic Displacement Parameters)              
REMARK 1_occ: refinement of occupancies                                        
REMARK ------------------------------------------------------------------------
REMARK  stage       r-work r-free bonds angles b_min b_max b_ave n_water shift
REMARK       0    : 0.3319 0.4112 0.017  2.62  11.6  78.0  27.6 387      0.000
REMARK       1_bss: 0.2196 0.2191 0.017  2.62  11.6  78.0  27.6 387      0.000
REMARK 1_settarget: 0.2196 0.2191 0.017  2.62  11.6  78.0  27.6 387      0.000
REMARK       1_nqh: 0.2197 0.2193 0.017  2.62  11.6  78.0  27.6 387      0.002
REMARK    1_weight: 0.2197 0.2193 0.017  2.62  11.6  78.0  27.6 387      0.002
REMARK    1_checkH: 0.2204 0.2197 0.017  2.62  11.6  78.0  27.6 387      0.452
REMARK    1_xyzrec: 0.2086 0.2420 0.018  1.93  11.6  78.0  27.6 387      0.550
REMARK    1_checkH: 0.2086 0.2419 0.018  1.93  11.6  78.0  27.6 387      0.551
REMARK       1_adp: 0.1900 0.2400 0.018  1.93   7.2  73.6  28.2 387      0.551
REMARK   1_regHadp: 0.1884 0.2395 0.018  1.93   7.2  73.6  28.2 387      0.551
REMARK       2_bss: 0.1883 0.2399 0.018  1.93   7.2  73.6  28.2 387      0.551
REMARK 2_settarget: 0.1883 0.2399 0.018  1.93   7.2  73.6  28.2 387      0.551
REMARK 2_updatecdl: 0.1883 0.2399 0.018  1.95   7.2  73.6  28.2 387      0.551
REMARK       2_nqh: 0.1883 0.2399 0.018  1.95   7.2  73.6  28.2 387      0.551
REMARK    2_weight: 0.1883 0.2399 0.018  1.95   7.2  73.6  28.2 387      0.551
REMARK    2_checkH: 0.1883 0.2399 0.018  1.95   7.2  73.6  28.2 387      0.551
REMARK    2_xyzrec: 0.1867 0.2419 0.017  1.96   7.2  73.6  28.2 387      0.562
REMARK    2_checkH: 0.1867 0.2419 0.017  1.96   7.2  73.6  28.2 387      0.562
REMARK       2_adp: 0.1826 0.2391 0.017  1.96   4.1  75.6  27.7 387      0.562
REMARK   2_regHadp: 0.1827 0.2394 0.017  1.96   4.1  75.6  27.7 387      0.562
REMARK       3_bss: 0.1822 0.2387 0.017  1.96   5.1  76.5  28.7 387      0.562
REMARK 3_settarget: 0.1822 0.2387 0.017  1.96   5.1  76.5  28.7 387      0.562
REMARK 3_updatecdl: 0.1822 0.2387 0.017  1.97   5.1  76.5  28.7 387      0.562
REMARK       3_nqh: 0.1822 0.2387 0.017  1.97   5.1  76.5  28.7 387      0.562
REMARK    3_weight: 0.1822 0.2387 0.017  1.97   5.1  76.5  28.7 387      0.562
REMARK    3_checkH: 0.1821 0.2387 0.017  1.97   5.1  76.5  28.7 387      0.561
REMARK    3_xyzrec: 0.1807 0.2395 0.017  1.97   5.1  76.5  28.7 387      0.572
REMARK    3_checkH: 0.1807 0.2394 0.017  1.97   5.1  76.5  28.7 387      0.572
REMARK       3_adp: 0.1805 0.2394 0.017  1.97   4.5  76.7  28.5 387      0.572
REMARK   3_regHadp: 0.1805 0.2394 0.017  1.97   4.5  76.7  28.5 387      0.572
REMARK         end: 0.1802 0.2391 0.017  1.97   5.4  77.6  29.4 387      0.572
REMARK ------------------------------------------------------------------------
REMARK MODEL CONTENT.
REMARK  ELEMENT        ATOM RECORD COUNT   OCCUPANCY SUM
REMARK        C                     1797         1797.00
REMARK        H                     3032         3032.00
REMARK        O                      611          611.00
REMARK        N                      476          476.00
REMARK        S                       12           12.00
REMARK     Zn2+                        1            1.00
REMARK      O1-                       55           55.00
REMARK    TOTAL                     5984         5984.00
REMARK -----------------------------------------------------------------------
REMARK r_free_flags.md5.hexdigest 83e517341f84bc188825676af091acaf
REMARK 
REMARK ---------------------------------------------------------------
REMARK  Atom Name   Residue Name    Residue ID     Chain     Charge  
REMARK ---------------------------------------------------------------
REMARK      C1           FR4           1001          A      -0.1459  
REMARK     C10           FR4           1001          A      -0.1726  
REMARK     C11           FR4           1001          A       0.0737  
REMARK     C12           FR4           1001          A      -0.1073  
REMARK     C13           FR4           1001          A      -0.0278  
REMARK     C14           FR4           1001          A       0.0021  
REMARK     C15           FR4           1001          A      -0.1387  
REMARK     C18           FR4           1001          A       -0.333  
REMARK     C19           FR4           1001          A      -0.1067  
REMARK      C2           FR4           1001          A       0.6363  
REMARK     C27           FR4           1001          A       -0.102  
REMARK     C28           FR4           1001          A      -0.2281  
REMARK     C29           FR4           1001          A      -0.1574  
REMARK      C3           FR4           1001          A       0.0129  
REMARK     C30           FR4           1001          A       0.1746  
REMARK     C31           FR4           1001          A      -0.0062  
REMARK     C32           FR4           1001          A      -0.3688  
REMARK     C33           FR4           1001          A       0.3096  
REMARK     C34           FR4           1001          A      -0.4379  
REMARK      C4           FR4           1001          A      -0.4137  
REMARK      C5           FR4           1001          A      -0.1652  
REMARK      C6           FR4           1001          A      -0.2656  
REMARK      C7           FR4           1001          A      -0.2087  
REMARK      C8           FR4           1001          A       0.6362  
REMARK      C9           FR4           1001          A      -0.2138  
REMARK      N1           FR4           1001          A      -0.5534  
REMARK     N10           FR4           1001          A      -0.5537  
REMARK      N2           FR4           1001          A      -0.1705  
REMARK     N22           FR4           1001          A      -0.1827  
REMARK      N4           FR4           1001          A      -0.2065  
REMARK      O1           FR4           1001          A      -0.5476  
REMARK     O15           FR4           1001          A      -0.6929  
REMARK      O9           FR4           1001          A      -0.6895  
REMARK      H1           FR4           1001          A       0.1746  
REMARK      H2           FR4           1001          A       0.144   
REMARK      H3           FR4           1001          A       0.2148  
REMARK     H10           FR4           1001          A       0.1654  
REMARK     H12           FR4           1001          A       0.1372  
REMARK     H13           FR4           1001          A       0.2322  
REMARK     H15           FR4           1001          A       0.4092  
REMARK     H27           FR4           1001          A       0.1619  
REMARK     H28           FR4           1001          A       0.1633  
REMARK     H31           FR4           1001          A        0.15   
REMARK     H32           FR4           1001          A       0.2107  
REMARK     H34           FR4           1001          A       0.193   
REMARK     H41           FR4           1001          A       0.201   
REMARK     H42           FR4           1001          A       0.2025  
REMARK     H61           FR4           1001          A       0.1697  
REMARK     H62           FR4           1001          A       0.1634  
REMARK      H7           FR4           1001          A       0.157   
REMARK      H9           FR4           1001          A       0.1533  
REMARK     HN1           FR4           1001          A       0.3272  
REMARK     H10           FR4           1001          A       0.2718  
REMARK     H10           FR4           1001          A        0.37   
REMARK     H14           FR4           1001          A       0.1235  
REMARK     H14           FR4           1001          A       0.1132  
REMARK     H18           FR4           1001          A       0.1453  
REMARK     H18           FR4           1001          A       0.1614  
REMARK     H19           FR4           1001          A       0.1697  
REMARK     H19           FR4           1001          A       0.1787  
REMARK ---------------------------------------------------------------
REMARK IF THIS FILE IS FOR PDB DEPOSITION: REMOVE ALL FROM THIS LINE UP.
REMARK   3
REMARK   3 REFINEMENT.
REMARK   3   PROGRAM     : PHENIX (1.11.1_2575: ???)
REMARK   3   AUTHORS     : Adams,Afonine,Bunkoczi,Burnley,Chen,Dar,Davis,
REMARK   3               : Draizen,Echols,Gildea,Gros,Grosse-Kunstleve,Headd,
REMARK   3               : Hintze,Hung,Ioerger,Liebschner,McCoy,McKee,Moriarty,
REMARK   3               : Oeffner,Poon,Read,Richardson,Richardson,Sacchettini,
REMARK   3               : Sauter,Sobolev,Storoni,Terwilliger,Williams,Zwart
REMARK   3
REMARK   3  REFINEMENT TARGET : ML
REMARK   3  
REMARK   3  DATA USED IN REFINEMENT.
REMARK   3   RESOLUTION RANGE HIGH (ANGSTROMS) : 2.500   
REMARK   3   RESOLUTION RANGE LOW  (ANGSTROMS) : 37.679  
REMARK   3   MIN(FOBS/SIGMA_FOBS)              : 1.36  
REMARK   3   COMPLETENESS FOR RANGE        (%) : 99.72 
REMARK   3   NUMBER OF REFLECTIONS             : 15495     
REMARK   3   NUMBER OF REFLECTIONS (NON-ANOMALOUS) : 15495     
REMARK   3  
REMARK   3  FIT TO DATA USED IN REFINEMENT.
REMARK   3   R VALUE     (WORKING + TEST SET) : 0.1861
REMARK   3   R VALUE            (WORKING SET) : 0.1802
REMARK   3   FREE R VALUE                     : 0.2391
REMARK   3   FREE R VALUE TEST SET SIZE   (%) : 10.00 
REMARK   3   FREE R VALUE TEST SET COUNT      : 1550      
REMARK   3  
REMARK   3  FIT TO DATA USED IN REFINEMENT (IN BINS).
REMARK   3   BIN  RESOLUTION RANGE  COMPL.    NWORK NFREE   RWORK  RFREE  CCWORK CCFREE
REMARK   3     1 37.6833 -  5.5551    1.00     1384   154  0.1974 0.2147   0.923  0.915
REMARK   3     2  5.5551 -  4.4115    1.00     1313   146  0.1521 0.2205   0.945  0.888
REMARK   3     3  4.4115 -  3.8544    1.00     1281   143  0.1378 0.1784   0.952  0.923
REMARK   3     4  3.8544 -  3.5023    1.00     1269   141  0.1568 0.2049   0.936  0.867
REMARK   3     5  3.5023 -  3.2514    1.00     1258   139  0.1823 0.2432   0.920  0.838
REMARK   3     6  3.2514 -  3.0598    1.00     1249   139  0.1982 0.2720   0.898  0.826
REMARK   3     7  3.0598 -  2.9066    1.00     1242   138  0.1849 0.2730   0.915  0.809
REMARK   3     8  2.9066 -  2.7802    1.00     1254   139  0.2067 0.3170   0.892  0.762
REMARK   3     9  2.7802 -  2.6732    1.00     1260   140  0.2348 0.3347   0.872  0.745
REMARK   3    10  2.6732 -  2.5809    1.00     1230   137  0.2312 0.2985   0.879  0.779
REMARK   3    11  2.5809 -  2.5003    0.98     1205   134  0.2229 0.2811   0.881  0.755
REMARK   3  
REMARK   3  BULK SOLVENT MODELLING.
REMARK   3   METHOD USED        : FLAT BULK SOLVENT MODEL
REMARK   3   SOLVENT RADIUS     : 1.11    
REMARK   3   SHRINKAGE RADIUS   : 0.90    
REMARK   3   GRID STEP FACTOR   : 4.00    
REMARK   3  
REMARK   3  ERROR ESTIMATES.
REMARK   3   COORDINATE ERROR (MAXIMUM-LIKELIHOOD BASED)     : 0.32    
REMARK   3   PHASE ERROR (DEGREES, MAXIMUM-LIKELIHOOD BASED) : 23.90   
REMARK   3  
REMARK   3  STRUCTURE FACTORS CALCULATION ALGORITHM : FFT
REMARK   3  
REMARK   3  RESTRAINTS LIBRARY
REMARK   3    GEOSTD + MON.LIB. + CDL v1.2
REMARK   3  
REMARK   3  DEVIATIONS FROM IDEAL VALUES.
REMARK   3                 RMSD     MAX  COUNT
REMARK   3   BOND      :  0.017   0.153   2889
REMARK   3   ANGLE     :  1.965  20.325   3916
REMARK   3   CHIRALITY :  0.106   0.656    425
REMARK   3   PLANARITY :  0.012   0.155    505
REMARK   3   DIHEDRAL  : 24.045 179.897   1730
REMARK   3   MIN NONBONDED DISTANCE : 1.921 
REMARK   3  
REMARK   3  MOLPROBITY STATISTICS.
REMARK   3   ALL-ATOM CLASHSCORE : 12.52
REMARK   3   RAMACHANDRAN PLOT:
REMARK   3     OUTLIERS : 2.31  %
REMARK   3     ALLOWED  : 6.34  %
REMARK   3     FAVORED  : 91.35 %
REMARK   3   ROTAMER OUTLIERS : 14.47 %
REMARK   3   CBETA DEVIATIONS : 0
REMARK   3   PEPTIDE PLANE:
REMARK   3     CIS-PROLINE     : 1
REMARK   3     CIS-GENERAL     : 1
REMARK   3     TWISTED PROLINE : 0
REMARK   3     TWISTED GENERAL : 1
REMARK   3  
REMARK   3  ATOMIC DISPLACEMENT PARAMETERS.
REMARK   3   WILSON B : 31.02
REMARK   3   RMS(B_ISO_OR_EQUIVALENT_BONDED) : 5.37
REMARK   3   ATOMS          NUMBER OF ATOMS
REMARK   3                    ISO.  ANISO. 
REMARK   3    ALL         :   5984       0
REMARK   3    ALL (NO H)  :   2952       0
REMARK   3    SOLVENT     :    129       0
REMARK   3    NON-SOLVENT :   2823       0
REMARK   3    HYDROGENS   :   3032       0
REMARK   3
REMARK   3
REMARK   3   OTHER REFINEMENT REMARKS:
REMARK   3   XRAY REFINEMENT USING QUANTUM MECHANICAL FUNCTIONAL
REMARK   3   PROGRAM      :QuantumBio DivCon 6 build-7.1.1-b4015.17
REMARK   3   AUTHORS      :BORBULEVYCH O.Y., PLUMLEY J., 
REMARK   3                :MARTIN, R.I., WESTERHOFF L.M. 
REMARK   3
REMARK   3   REFERENCE     :BORBULEVYCH O.Y., PLUMLEY J.A.,
REMARK   3                 :MARTIN, R.I., MERZ, K.M.,  WESTERHOFF L.M.
REMARK   3                 :ACTA CRYSTLLOGRAPHICA SECTION D, 2014, 
REMARK   3                 :V. D70, pp. 1233-1247
REMARK   3   QM METHOD(HAMILTONIAN): PM6
REMARK   3   REGION QM REFINEMENT: 
REMARK   3      MAIN/BUFFER QM REGION RADII (A): 3.0 / 2.5
REMARK   3      LIGAND / STRAIN ENERGY: FR4_A_1001 / 11.81 KCAL/MOLE
REMARK   3
HELIX    1   1 LEU A   18  GLY A   20  5               Generated by MOE    3
HELIX    2   2 PRO A   24  ARG A   34  1               Generated by MOE   11
HELIX    3   3 PRO A   43  ILE A   49  1               Generated by MOE    7
HELIX    4   4 LEU A   58  TYR A   68  1               Generated by MOE   11
HELIX    5   5 MET A   69  ALA A   71  5               Generated by MOE    3
HELIX    6   6 ARG A   76  LYS A   92  1               Generated by MOE   17
HELIX    7   7 PRO A  104  LEU A  107  5               Generated by MOE    4
HELIX    8   8 PRO A  126  PHE A  144  1               Generated by MOE   19
HELIX    9   9 PRO A  159  TRP A  161  5               Generated by MOE    3
HELIX   10  10 SER A  162  LYS A  171  1               Generated by MOE   10
HELIX   11  11 SER A  191  LEU A  193  5               Generated by MOE    3
HELIX   12  12 PRO A  195  LYS A  206  1               Generated by MOE   12
HELIX   13  13 ALA A  221  ASP A  229  1               Generated by MOE    9
HELIX   14  14 TYR A  240  GLU A  244  5               Generated by MOE    5
HELIX   15  15 THR A  246  GLN A  254  1               Generated by MOE    9
HELIX   16  16 PRO A  263  LEU A  268  1               Generated by MOE    6
HELIX   17  17 ALA A  279  ASN A  285  1               Generated by MOE    7
HELIX   18  18 LEU A  304  ASP A  314  1               Generated by MOE   11
HELIX   19  19 GLU A  319  LYS A  331  1               Generated by MOE   13
HELIX   20  20 GLU A  337  ALA A  350  1               Generated by MOE   14
SHEET    1       LYS A  11  GLU A  13                  Generated by MOE
SHEET    2       VAL A  95  VAL A  95                  Generated by MOE
SHEET    3       VAL A  96  VAL A  96                  Generated by MOE
SHEET    4       TYR A  97  TYR A 102                  Generated by MOE
SHEET    5       LYS A 147  MET A 155                  Generated by MOE
SHEET    6       VAL A 177  VAL A 177                  Generated by MOE
SHEET    7       VAL A 178  VAL A 178                  Generated by MOE
SHEET    8       ALA A 179  ALA A 183                  Generated by MOE
SHEET    9       HIS A 210  VAL A 213                  Generated by MOE
SHEET   10       ARG A 235  GLY A 237                  Generated by MOE
SHEET   11       HIS A 258  ILE A 261                  Generated by MOE
SHEET   12       ASN A 289  LEU A 292                  Generated by MOE
CRYST1   78.320   78.320  138.320  90.00  90.00  90.00 P 43 21 2
SCALE1      0.012768  0.000000  0.000000        0.00000
SCALE2      0.000000  0.012768  0.000000        0.00000
SCALE3      0.000000  0.000000  0.007230        0.00000
ATOM      1  N   THR A   4      58.069  34.694  43.254  1.00 57.67           N
ATOM      2  CA  THR A   4      57.138  34.889  42.144  1.00 60.95           C
ATOM      3  C   THR A   4      57.858  35.222  40.827  1.00 49.07           C
ATOM      4  O   THR A   4      57.679  34.485  39.851  1.00 49.93           O
ATOM      5  CB  THR A   4      56.109  36.024  42.456  1.00 64.54           C
ATOM      6  OG1 THR A   4      55.586  35.851  43.779  1.00 63.14           O
ATOM      7  CG2 THR A   4      54.949  36.031  41.437  1.00 54.62           C
ATOM      8  H1  THR A   4      58.668  33.970  43.048  1.00 69.02           H
ATOM      9  H2  THR A   4      57.573  34.480  44.048  1.00 69.02           H
ATOM     10  HA  THR A   4      56.636  34.070  42.010  1.00 72.96           H
ATOM     11  HB  THR A   4      56.549  36.887  42.399  1.00 77.26           H
ATOM     12  HG1 THR A   4      56.201  35.962  44.341  1.00 75.59           H
ATOM     13 HG21 THR A   4      55.287  36.171  40.539  1.00 65.36           H
ATOM     14 HG22 THR A   4      54.472  35.189  41.475  1.00 65.36           H
ATOM     15 HG23 THR A   4      54.336  36.752  41.653  1.00 65.36           H
ATOM     16  N   PRO A   5      58.666  36.298  40.811  1.00 51.10           N
ATOM     17  CA  PRO A   5      59.157  36.852  39.530  1.00 48.74           C
ATOM     18  C   PRO A   5      59.903  35.818  38.701  1.00 41.76           C
ATOM     19  O   PRO A   5      60.776  35.112  39.202  1.00 43.62           O
ATOM     20  CB  PRO A   5      60.094  37.992  39.966  1.00 43.18           C
ATOM     21  CG  PRO A   5      59.668  38.332  41.338  1.00 49.93           C
ATOM     22  CD  PRO A   5      59.261  37.017  41.949  1.00 47.42           C
ATOM     23  HA  PRO A   5      58.428  37.223  39.009  1.00 58.30           H
ATOM     24  HB2 PRO A   5      61.015  37.678  39.974  1.00 51.64           H
ATOM     25  HB3 PRO A   5      60.000  38.755  39.370  1.00 51.64           H
ATOM     26  HG2 PRO A   5      60.415  38.724  41.818  1.00 59.74           H
ATOM     27  HG3 PRO A   5      58.918  38.946  41.295  1.00 59.74           H
ATOM     28  HD2 PRO A   5      60.048  36.551  42.266  1.00 56.73           H
ATOM     29  HD3 PRO A   5      58.618  37.162  42.653  1.00 56.73           H
ATOM     30  N   ALA A   6      59.584  35.772  37.407  1.00 39.68           N
ATOM     31  CA  ALA A   6      60.170  34.758  36.534  1.00 38.04           C
ATOM     32  C   ALA A   6      61.685  34.873  36.437  1.00 32.82           C
ATOM     33  O   ALA A   6      62.368  33.852  36.296  1.00 40.33           O
ATOM     34  CB  ALA A   6      59.552  34.848  35.142  1.00 37.87           C
ATOM     35  H   ALA A   6      59.030  36.304  37.018  1.00 47.44           H
ATOM     36  HA  ALA A   6      59.966  33.880  36.894  1.00 45.46           H
ATOM     37  HB1 ALA A   6      59.984  34.199  34.564  1.00 45.26           H
ATOM     38  HB2 ALA A   6      58.603  34.660  35.213  1.00 45.26           H
ATOM     39  HB3 ALA A   6      59.689  35.744  34.795  1.00 45.26           H
ATOM     40  N   PHE A   7      62.235  36.080  36.521  1.00 29.98           N
ATOM     41  CA  PHE A   7      63.672  36.285  36.321  1.00 28.14           C
ATOM     42  C   PHE A   7      64.126  37.325  37.330  1.00 27.75           C
ATOM     43  O   PHE A   7      63.893  38.523  37.145  1.00 32.88           O
ATOM     44  CB  PHE A   7      63.988  36.716  34.877  1.00 24.31           C
ATOM     45  CG  PHE A   7      65.442  36.950  34.593  1.00 23.54           C
ATOM     46  CD1 PHE A   7      66.362  35.923  34.669  1.00 32.48           C
ATOM     47  CD2 PHE A   7      65.894  38.180  34.191  1.00 26.31           C
ATOM     48  CE1 PHE A   7      67.697  36.144  34.368  1.00 26.94           C
ATOM     49  CE2 PHE A   7      67.235  38.377  33.893  1.00 24.97           C
ATOM     50  CZ  PHE A   7      68.124  37.349  33.977  1.00 18.18           C
ATOM     51  H   PHE A   7      61.805  36.804  36.707  1.00 35.80           H
ATOM     52  HA  PHE A   7      64.151  35.466  36.508  1.00 33.59           H
ATOM     53  HB2 PHE A   7      63.669  36.033  34.263  1.00 28.99           H
ATOM     54  HB3 PHE A   7      63.539  37.553  34.688  1.00 28.99           H
ATOM     55  HD1 PHE A   7      66.086  35.072  34.918  1.00 38.80           H
ATOM     56  HD2 PHE A   7      65.295  38.882  34.115  1.00 31.40           H
ATOM     57  HE1 PHE A   7      68.302  35.446  34.430  1.00 32.15           H
ATOM     58  HE2 PHE A   7      67.526  39.218  33.632  1.00 29.78           H
ATOM     59  HZ  PHE A   7      69.026  37.480  33.797  1.00 21.64           H
ATOM     60  N   ASP A   8      64.821  36.872  38.369  1.00 40.47           N
ATOM     61  CA  ASP A   8      65.149  37.695  39.536  1.00 42.08           C
ATOM     62  C   ASP A   8      66.545  38.281  39.478  1.00 37.59           C
ATOM     63  O   ASP A   8      67.236  38.346  40.495  1.00 44.42           O
ATOM     64  CB  ASP A   8      65.011  36.877  40.806  1.00 45.98           C
ATOM     65  CG  ASP A   8      64.121  37.528  41.786  1.00 46.89           C
ATOM     66  OD1 ASP A   8      63.709  36.816  42.718  1.00 52.18           O
ATOM     67  OD2 ASP A   8      63.822  38.735  41.598  1.00 42.90           O1-
ATOM     68  H   ASP A   8      65.144  36.075  38.418  1.00 48.39           H
ATOM     69  HA  ASP A   8      64.523  38.430  39.581  1.00 50.31           H
ATOM     70  HB2 ASP A   8      64.633  36.014  40.577  1.00 55.00           H
ATOM     71  HB3 ASP A   8      65.882  36.750  41.222  1.00 55.00           H
ATOM     72  N   LYS A   9      66.977  38.698  38.315  1.00 34.00           N
ATOM     73  CA  LYS A   9      68.244  39.378  38.137  1.00 30.23           C
ATOM     74  C   LYS A   9      67.934  40.757  37.567  1.00 24.05           C
ATOM     75  O   LYS A   9      66.814  41.013  37.129  1.00 22.96           O
ATOM     76  CB  LYS A   9      69.144  38.586  37.193  1.00 39.99           C
ATOM     77  CG  LYS A   9      69.019  37.056  37.279  1.00 31.13           C
ATOM     78  CD  LYS A   9      69.549  36.484  38.553  1.00 42.80           C
ATOM     79  CE  LYS A   9      71.057  36.703  38.720  1.00 52.54           C
ATOM     80  NZ  LYS A   9      71.412  38.026  39.404  1.00 51.12           N1+
ATOM     81  H   LYS A   9      66.539  38.615  37.582  1.00 40.62           H
ATOM     82  HA  LYS A   9      68.695  39.481  38.989  1.00 36.09           H
ATOM     83  HB2 LYS A   9      68.903  38.845  36.288  1.00 47.81           H
ATOM     84  HB3 LYS A   9      70.068  38.828  37.367  1.00 47.81           H
ATOM     85  HG2 LYS A   9      68.086  36.809  37.199  1.00 37.18           H
ATOM     86  HG3 LYS A   9      69.529  36.656  36.560  1.00 37.18           H
ATOM     87  HD2 LYS A   9      69.086  36.894  39.298  1.00 51.18           H
ATOM     88  HD3 LYS A   9      69.389  35.526  38.552  1.00 51.18           H
ATOM     89  HE2 LYS A   9      71.414  35.984  39.268  1.00 62.87           H
ATOM     90  HE3 LYS A   9      71.473  36.682  37.842  1.00 62.87           H
ATOM     91  HZ1 LYS A   9      72.147  38.372  39.038  1.00 61.17           H
ATOM     92  HZ2 LYS A   9      70.743  38.604  39.299  1.00 61.17           H
ATOM     93  HZ3 LYS A   9      71.553  37.902  40.275  1.00 61.17           H
ATOM     94  N   PRO A  10      68.863  41.682  37.552  1.00 28.69           N
ATOM     95  CA  PRO A  10      68.575  42.941  36.872  1.00 30.76           C
ATOM     96  C   PRO A  10      68.243  42.716  35.407  1.00 23.33           C
ATOM     97  O   PRO A  10      68.541  41.682  34.810  1.00 21.13           O
ATOM     98  CB  PRO A  10      69.863  43.757  37.048  1.00 28.87           C
ATOM     99  CG  PRO A  10      70.881  42.804  37.448  1.00 32.90           C
ATOM    100  CD  PRO A  10      70.169  41.704  38.200  1.00 26.23           C
ATOM    101  HA  PRO A  10      67.836  43.390  37.310  1.00 36.73           H
ATOM    102  HB2 PRO A  10      70.097  44.187  36.208  1.00 34.47           H
ATOM    103  HB3 PRO A  10      69.732  44.411  37.752  1.00 34.47           H
ATOM    104  HG2 PRO A  10      71.312  42.455  36.652  1.00 39.31           H
ATOM    105  HG3 PRO A  10      71.525  43.250  38.018  1.00 39.31           H
ATOM    106  HD2 PRO A  10      70.612  40.851  38.082  1.00 31.30           H
ATOM    107  HD3 PRO A  10      70.075  41.944  39.130  1.00 31.30           H
ATOM    108  N   LYS A  11      67.611  43.722  34.834  1.00 24.91           N
ATOM    109  CA  LYS A  11      67.027  43.632  33.512  1.00 17.71           C
ATOM    110  C   LYS A  11      67.253  44.942  32.776  1.00 20.38           C
ATOM    111  O   LYS A  11      67.319  46.016  33.395  1.00 14.63           O
ATOM    112  CB  LYS A  11      65.551  43.338  33.602  1.00 16.03           C
ATOM    113  CG  LYS A  11      65.256  41.882  33.704  1.00 17.56           C
ATOM    114  CD  LYS A  11      63.945  41.619  34.439  1.00 24.95           C
ATOM    115  CE  LYS A  11      63.983  42.076  35.902  1.00 27.83           C
ATOM    116  NZ  LYS A  11      62.866  41.412  36.559  1.00 35.97           N1+
ATOM    117  H   LYS A  11      67.526  44.500  35.198  1.00 29.72           H
ATOM    118  HA  LYS A  11      67.460  42.914  33.026  1.00 21.08           H
ATOM    119  HB2 LYS A  11      65.211  43.783  34.389  1.00 19.05           H
ATOM    120  HB3 LYS A  11      65.119  43.689  32.809  1.00 19.05           H
ATOM    121  HG2 LYS A  11      65.182  41.508  32.813  1.00 20.90           H
ATOM    122  HG3 LYS A  11      65.983  41.450  34.173  1.00 20.90           H
ATOM    123  HD2 LYS A  11      63.235  42.110  33.996  1.00 29.76           H
ATOM    124  HD3 LYS A  11      63.753  40.667  34.422  1.00 29.76           H
ATOM    125  HE2 LYS A  11      64.800  41.796  36.336  1.00 33.21           H
ATOM    126  HE3 LYS A  11      63.876  43.037  35.968  1.00 33.21           H
ATOM    127  HZ1 LYS A  11      62.344  42.020  36.945  1.00 42.98           H
ATOM    128  HZ2 LYS A  11      62.390  40.969  35.951  1.00 42.98           H
ATOM    129  HZ3 LYS A  11      63.169  40.845  37.176  1.00 42.98           H
ATOM    130  N   VAL A  12      67.444  44.821  31.440  1.00 14.85           N
ATOM    131  CA  VAL A  12      67.433  45.967  30.528  1.00 16.86           C
ATOM    132  C   VAL A  12      66.096  46.038  29.772  1.00 17.53           C
ATOM    133  O   VAL A  12      65.511  45.014  29.399  1.00 19.64           O
ATOM    134  CB  VAL A  12      68.616  45.872  29.558  1.00 14.71           C
ATOM    135  CG1 VAL A  12      68.640  47.071  28.667  1.00 20.21           C
ATOM    136  CG2 VAL A  12      69.932  45.760  30.311  1.00 20.66           C
ATOM    137  H   VAL A  12      67.596  44.068  31.040  1.00 17.64           H
ATOM    138  HA  VAL A  12      67.545  46.786  31.037  1.00 20.05           H
ATOM    139  HB  VAL A  12      68.510  45.079  29.019  1.00 17.48           H
ATOM    140 HG11 VAL A  12      69.415  47.014  28.088  1.00 24.08           H
ATOM    141 HG12 VAL A  12      67.831  47.099  28.129  1.00 24.08           H
ATOM    142 HG13 VAL A  12      68.705  47.867  29.219  1.00 24.08           H
ATOM    143 HG21 VAL A  12      70.666  45.736  29.677  1.00 24.62           H
ATOM    144 HG22 VAL A  12      70.028  46.533  30.890  1.00 24.62           H
ATOM    145 HG23 VAL A  12      69.925  44.945  30.836  1.00 24.62           H
ATOM    146  N   GLU A  13      65.601  47.252  29.554  1.00 18.65           N
ATOM    147  CA  GLU A  13      64.379  47.472  28.785  1.00 17.65           C
ATOM    148  C   GLU A  13      64.567  48.606  27.784  1.00 15.74           C
ATOM    149  O   GLU A  13      65.068  49.676  28.140  1.00 13.65           O
ATOM    150  CB  GLU A  13      63.182  47.760  29.708  1.00 19.61           C
ATOM    151  CG  GLU A  13      61.870  47.988  28.956  1.00 17.72           C
ATOM    152  CD  GLU A  13      60.620  47.922  29.836  1.00 19.76           C
ATOM    153  OE1 GLU A  13      59.569  47.466  29.364  1.00 20.99           O
ATOM    154  OE2 GLU A  13      60.676  48.340  30.993  1.00 23.99           O1-
ATOM    155  H   GLU A  13      65.953  47.969  29.860  1.00 22.21           H
ATOM    156  HA  GLU A  13      64.183  46.666  28.291  1.00 21.00           H
ATOM    157  HB2 GLU A  13      63.044  46.988  30.283  1.00 23.36           H
ATOM    158  HB3 GLU A  13      63.372  48.541  30.246  1.00 23.36           H
ATOM    159  HG2 GLU A  13      61.916  48.869  28.547  1.00 21.08           H
ATOM    160  HG3 GLU A  13      61.789  47.311  28.268  1.00 21.08           H
ATOM    161  N   LEU A  14      64.189  48.372  26.510  1.00 13.89           N
ATOM    162  CA  LEU A  14      64.431  49.384  25.483  1.00 14.97           C
ATOM    163  C   LEU A  14      63.168  49.948  24.856  1.00 13.73           C
ATOM    164  O   LEU A  14      63.253  50.948  24.147  1.00 13.50           O
ATOM    165  CB  LEU A  14      65.318  48.823  24.373  1.00 15.40           C
ATOM    166  CG  LEU A  14      66.671  48.233  24.798  1.00 17.98           C
ATOM    167  CD1 LEU A  14      67.379  47.602  23.566  1.00 17.73           C
ATOM    168  CD2 LEU A  14      67.485  49.308  25.407  1.00 15.78           C
ATOM    169  H   LEU A  14      63.811  47.654  26.231  1.00 16.49           H
ATOM    170  HA  LEU A  14      64.908  50.135  25.857  1.00 17.78           H
ATOM    171  HB2 LEU A  14      64.820  48.136  23.899  1.00 18.30           H
ATOM    172  HB3 LEU A  14      65.506  49.556  23.769  1.00 18.30           H
ATOM    173  HG  LEU A  14      66.526  47.540  25.460  1.00 21.40           H
ATOM    174 HD11 LEU A  14      68.241  47.263  23.843  1.00 21.09           H
ATOM    175 HD12 LEU A  14      66.836  46.873  23.216  1.00 21.09           H
ATOM    176 HD13 LEU A  14      67.491  48.277  22.878  1.00 21.09           H
ATOM    177 HD21 LEU A  14      68.354  48.943  25.612  1.00 18.76           H
ATOM    178 HD22 LEU A  14      67.575  50.042  24.783  1.00 18.76           H
ATOM    179 HD23 LEU A  14      67.047  49.605  26.217  1.00 18.76           H
ATOM    180  N   HIS A  15      62.011  49.365  25.111  1.00 11.30           N
ATOM    181  CA  HIS A  15      60.800  49.710  24.371  1.00 20.45           C
ATOM    182  C   HIS A  15      59.608  49.813  25.343  1.00 15.00           C
ATOM    183  O   HIS A  15      58.912  48.838  25.649  1.00  9.50           O
ATOM    184  CB  HIS A  15      60.566  48.705  23.254  1.00 12.96           C
ATOM    185  CG  HIS A  15      59.489  49.127  22.288  1.00 19.88           C
ATOM    186  ND1 HIS A  15      59.690  49.233  20.919  1.00 14.91           N
ATOM    187  CD2 HIS A  15      58.198  49.470  22.503  1.00 14.42           C
ATOM    188  CE1 HIS A  15      58.581  49.656  20.347  1.00 11.70           C
ATOM    189  NE2 HIS A  15      57.657  49.799  21.281  1.00 22.00           N
ATOM    190  H   HIS A  15      61.894  48.773  25.722  1.00 13.38           H
ATOM    191  HA  HIS A  15      60.921  50.579  23.960  1.00 24.36           H
ATOM    192  HB2 HIS A  15      60.314  47.861  23.653  1.00 15.38           H
ATOM    193  HB3 HIS A  15      61.398  48.592  22.777  1.00 15.38           H
ATOM    194  HD1 HIS A  15      60.428  49.080  20.505  1.00 17.71           H
ATOM    195  HD2 HIS A  15      57.766  49.499  23.325  1.00 17.13           H
ATOM    196  HE1 HIS A  15      58.459  49.789  19.441  1.00 13.86           H
ATOM    197  N   VAL A  16      59.368  51.026  25.820  1.00 14.02           N
ATOM    198  CA  VAL A  16      58.223  51.294  26.685  1.00 20.94           C
ATOM    199  C   VAL A  16      57.779  52.742  26.452  1.00 17.43           C
ATOM    200  O   VAL A  16      58.631  53.633  26.294  1.00 10.54           O
ATOM    201  CB  VAL A  16      58.556  50.974  28.161  1.00 12.09           C
ATOM    202  CG1 VAL A  16      59.882  51.562  28.579  1.00 15.94           C
ATOM    203  CG2 VAL A  16      57.442  51.429  29.051  1.00 14.22           C
ATOM    204  H   VAL A  16      59.849  51.722  25.654  1.00 16.64           H
ATOM    205  HA  VAL A  16      57.493  50.720  26.425  1.00 24.94           H
ATOM    206  HB  VAL A  16      58.629  50.016  28.263  1.00 14.33           H
ATOM    207 HG11 VAL A  16      60.026  51.369  29.521  1.00 18.95           H
ATOM    208 HG12 VAL A  16      60.586  51.161  28.051  1.00 18.95           H
ATOM    209 HG13 VAL A  16      59.856  52.520  28.433  1.00 18.95           H
ATOM    210 HG21 VAL A  16      57.632  51.136  29.952  1.00 16.89           H
ATOM    211 HG22 VAL A  16      57.394  52.394  29.023  1.00 16.89           H
ATOM    212 HG23 VAL A  16      56.605  51.043  28.748  1.00 16.89           H
ATOM    213  N   HIS A  17      56.431  52.951  26.344  1.00 15.67           N
ATOM    214  CA  HIS A  17      55.862  54.279  26.100  1.00 10.58           C
ATOM    215  C   HIS A  17      55.384  54.759  27.498  1.00 21.26           C
ATOM    216  O   HIS A  17      54.698  54.259  28.358  1.00 24.39           O
ATOM    217  CB  HIS A  17      54.694  54.276  25.115  1.00 18.32           C
ATOM    218  CG  HIS A  17      55.039  53.746  23.772  1.00 13.33           C
ATOM    219  ND1 HIS A  17      55.171  54.568  22.658  1.00 10.89           N
ATOM    220  CD2 HIS A  17      55.178  52.440  23.316  1.00 12.78           C
ATOM    221  CE1 HIS A  17      55.386  53.779  21.544  1.00 12.77           C
ATOM    222  NE2 HIS A  17      55.436  52.466  21.932  1.00 12.58           N
ATOM    223  H   HIS A  17      55.727  52.199  26.524  1.00 18.63           H
ATOM    224  HA  HIS A  17      56.656  54.977  25.693  1.00 12.52           H
ATOM    225  HB2 HIS A  17      54.232  55.298  25.063  1.00 21.80           H
ATOM    226  HB3 HIS A  17      53.816  53.662  25.521  1.00 21.80           H
ATOM    227  HD1 HIS A  17      54.903  55.620  22.663  1.00 12.88           H
ATOM    228  HD2 HIS A  17      55.025  51.506  23.888  1.00 15.15           H
ATOM    229  HE1 HIS A  17      55.447  54.155  20.535  1.00 15.15           H
ATOM    230  N   LEU A  18      55.886  56.025  27.633  1.00 13.33           N
ATOM    231  CA  LEU A  18      55.637  56.966  28.733  1.00 19.00           C
ATOM    232  C   LEU A  18      54.209  57.558  28.758  1.00 24.27           C
ATOM    233  O   LEU A  18      53.588  57.535  29.829  1.00 25.15           O
ATOM    234  CB  LEU A  18      56.668  58.108  28.699  1.00 15.36           C
ATOM    235  CG  LEU A  18      56.534  59.192  29.803  1.00 17.18           C
ATOM    236  CD1 LEU A  18      56.935  58.765  31.219  1.00 24.74           C
ATOM    237  CD2 LEU A  18      57.273  60.446  29.474  1.00 17.35           C
ATOM    238  H   LEU A  18      56.433  56.360  27.056  1.00 15.81           H
ATOM    239  HA  LEU A  18      55.781  56.497  29.564  1.00 22.62           H
ATOM    240  HB2 LEU A  18      57.562  57.740  28.762  1.00 18.26           H
ATOM    241  HB3 LEU A  18      56.579  58.568  27.854  1.00 18.26           H
ATOM    242  HG  LEU A  18      55.604  59.437  29.859  1.00 20.44           H
ATOM    243 HD11 LEU A  18      56.739  59.493  31.830  1.00 29.51           H
ATOM    244 HD12 LEU A  18      56.420  57.983  31.473  1.00 29.51           H
ATOM    245 HD13 LEU A  18      57.885  58.573  31.235  1.00 29.51           H
ATOM    246 HD21 LEU A  18      57.113  61.102  30.169  1.00 20.65           H
ATOM    247 HD22 LEU A  18      58.216  60.244  29.422  1.00 20.65           H
ATOM    248 HD23 LEU A  18      56.950  60.789  28.631  1.00 20.65           H
ATOM    249  N   ASP A  19      53.652  58.105  27.625  1.00 22.93           N
ATOM    250  CA  ASP A  19      52.223  58.537  27.671  1.00 19.92           C
ATOM    251  C   ASP A  19      51.208  57.409  27.967  1.00 14.71           C
ATOM    252  O   ASP A  19      50.013  57.490  28.123  1.00 31.63           O
ATOM    253  CB  ASP A  19      51.866  59.179  26.347  1.00 16.68           C
ATOM    254  CG  ASP A  19      52.326  58.499  25.078  1.00 16.43           C
ATOM    255  OD1 ASP A  19      51.913  58.943  23.999  1.00 23.83           O
ATOM    256  OD2 ASP A  19      53.190  57.537  25.108  1.00 17.24           O1-
ATOM    257  H   ASP A  19      54.025  57.884  26.676  1.00 27.33           H
ATOM    258  HA  ASP A  19      52.111  59.262  28.522  1.00 23.72           H
ATOM    259  HB2 ASP A  19      50.746  59.273  26.278  1.00 19.83           H
ATOM    260  HB3 ASP A  19      52.228  60.230  26.352  1.00 19.83           H
ATOM    261  N   GLY A  20      51.819  56.193  27.994  1.00 17.25           N
ATOM    262  CA  GLY A  20      51.302  54.881  28.374  1.00 22.69           C
ATOM    263  C   GLY A  20      51.924  54.165  29.596  1.00 28.44           C
ATOM    264  O   GLY A  20      51.837  52.927  29.712  1.00 15.84           O
ATOM    265  H   GLY A  20      52.637  56.094  27.774  1.00 20.52           H
ATOM    266  HA2 GLY A  20      50.346  54.955  28.511  1.00 27.05           H
ATOM    267  HA3 GLY A  20      51.455  54.273  27.630  1.00 27.05           H
ATOM    268  N   ALA A  21      52.531  54.897  30.540  1.00 15.04           N
ATOM    269  CA  ALA A  21      53.104  54.261  31.756  1.00 21.00           C
ATOM    270  C   ALA A  21      53.020  55.298  32.867  1.00 30.93           C
ATOM    271  O   ALA A  21      54.046  55.808  33.372  1.00 27.27           O
ATOM    272  CB  ALA A  21      54.524  53.758  31.570  1.00 25.98           C
ATOM    273  H   ALA A  21      52.634  55.751  30.516  1.00 17.86           H
ATOM    274  HA  ALA A  21      52.560  53.508  32.033  1.00 25.02           H
ATOM    275  HB1 ALA A  21      54.862  53.419  32.416  1.00 30.99           H
ATOM    276  HB2 ALA A  21      54.512  53.040  30.919  1.00 30.99           H
ATOM    277  HB3 ALA A  21      55.097  54.487  31.278  1.00 30.99           H
ATOM    278  N   ILE A  22      51.757  55.627  33.164  1.00 25.44           N
ATOM    279  CA  ILE A  22      51.343  56.654  34.110  1.00 19.29           C
ATOM    280  C   ILE A  22      50.538  55.935  35.183  1.00 25.78           C
ATOM    281  O   ILE A  22      49.827  54.970  34.876  1.00 27.36           O
ATOM    282  CB  ILE A  22      50.501  57.744  33.411  1.00 26.68           C
ATOM    283  CG1 ILE A  22      51.267  58.340  32.210  1.00 28.29           C
ATOM    284  CG2 ILE A  22      50.015  58.815  34.434  1.00 28.06           C
ATOM    285  CD1 ILE A  22      50.478  59.351  31.332  1.00 24.65           C
ATOM    286  H   ILE A  22      51.082  55.243  32.793  1.00 30.35           H
ATOM    287  HA  ILE A  22      52.108  57.080  34.524  1.00 22.97           H
ATOM    288  HB  ILE A  22      49.717  57.307  33.049  1.00 31.84           H
ATOM    289 HG12 ILE A  22      52.064  58.797  32.531  1.00 33.77           H
ATOM    290 HG13 ILE A  22      51.518  57.608  31.623  1.00 33.77           H
ATOM    291 HG21 ILE A  22      49.449  59.460  33.981  1.00 33.49           H
ATOM    292 HG22 ILE A  22      49.508  58.383  35.138  1.00 33.49           H
ATOM    293 HG23 ILE A  22      50.789  59.265  34.807  1.00 33.49           H
ATOM    294 HD11 ILE A  22      51.024  59.620  30.581  1.00 29.40           H
ATOM    295 HD12 ILE A  22      49.665  58.929  31.017  1.00 29.40           H
ATOM    296 HD13 ILE A  22      50.262  60.132  31.864  1.00 29.40           H
ATOM    297  N   LYS A  23      50.648  56.371  36.411  1.00 26.45           N
ATOM    298  CA  LYS A  23      49.870  55.600  37.391  1.00 32.05           C
ATOM    299  C   LYS A  23      48.412  56.061  37.401  1.00 34.09           C
ATOM    300  O   LYS A  23      48.135  57.257  37.294  1.00 32.71           O
ATOM    301  CB  LYS A  23      50.447  55.726  38.777  1.00 29.10           C
ATOM    302  CG  LYS A  23      51.816  55.067  38.911  1.00 37.95           C
ATOM    303  CD  LYS A  23      52.124  54.715  40.321  1.00 43.92           C
ATOM    304  CE  LYS A  23      52.222  55.963  41.187  1.00 45.15           C
ATOM    305  NZ  LYS A  23      52.096  55.550  42.612  1.00 53.78           N1+
ATOM    306  H   LYS A  23      51.122  57.034  36.687  1.00 31.57           H
ATOM    307  HA  LYS A  23      49.914  54.666  37.157  1.00 38.29           H
ATOM    308  HB2 LYS A  23      50.558  56.662  38.970  1.00 34.74           H
ATOM    309  HB3 LYS A  23      49.831  55.315  39.402  1.00 34.74           H
ATOM    310  HG2 LYS A  23      51.823  54.244  38.397  1.00 45.36           H
ATOM    311  HG3 LYS A  23      52.509  55.671  38.602  1.00 45.36           H
ATOM    312  HD2 LYS A  23      51.425  54.140  40.673  1.00 52.53           H
ATOM    313  HD3 LYS A  23      52.979  54.259  40.349  1.00 52.53           H
ATOM    314  HE2 LYS A  23      53.084  56.389  41.056  1.00 54.00           H
ATOM    315  HE3 LYS A  23      51.504  56.582  40.982  1.00 54.00           H
ATOM    316  HZ1 LYS A  23      52.101  56.267  43.140  1.00 64.36           H
ATOM    317  HZ2 LYS A  23      51.329  55.109  42.728  1.00 64.36           H
ATOM    318  HZ3 LYS A  23      52.772  55.016  42.839  1.00 64.36           H
ATOM    319  N   PRO A  24      47.468  55.134  37.475  1.00 30.38           N
ATOM    320  CA  PRO A  24      46.052  55.545  37.473  1.00 43.01           C
ATOM    321  C   PRO A  24      45.807  56.648  38.469  1.00 43.39           C
ATOM    322  O   PRO A  24      45.111  57.644  38.198  1.00 41.76           O
ATOM    323  CB  PRO A  24      45.323  54.259  37.847  1.00 41.74           C
ATOM    324  CG  PRO A  24      46.235  53.159  37.274  1.00 40.14           C
ATOM    325  CD  PRO A  24      47.641  53.675  37.428  1.00 32.83           C
ATOM    326  HA  PRO A  24      45.773  55.816  36.589  1.00 51.43           H
ATOM    327  HB2 PRO A  24      45.272  54.192  38.811  1.00 49.91           H
ATOM    328  HB3 PRO A  24      44.443  54.262  37.440  1.00 49.91           H
ATOM    329  HG2 PRO A  24      46.122  52.331  37.765  1.00 47.99           H
ATOM    330  HG3 PRO A  24      46.024  53.037  36.336  1.00 47.99           H
ATOM    331  HD2 PRO A  24      48.046  53.348  38.243  1.00 39.22           H
ATOM    332  HD3 PRO A  24      48.171  53.440  36.652  1.00 39.22           H
ATOM    333  N   GLU A  25      46.510  56.521  39.590  1.00 46.24           N
ATOM    334  CA  GLU A  25      46.272  57.348  40.760  1.00 43.68           C
ATOM    335  C   GLU A  25      46.653  58.798  40.480  1.00 41.46           C
ATOM    336  O   GLU A  25      45.955  59.729  40.894  1.00 48.86           O
ATOM    337  CB  GLU A  25      47.038  56.745  41.944  1.00 40.82           C
ATOM    338  CG  GLU A  25      47.253  55.185  41.789  1.00 40.13           C
ATOM    339  CD  GLU A  25      47.138  54.411  43.090  1.00 53.02           C
ATOM    340  OE1 GLU A  25      47.756  54.861  44.084  1.00 55.79           O
ATOM    341  OE2 GLU A  25      46.422  53.359  43.116  1.00 43.75           O1-
ATOM    342  H   GLU A  25      47.152  55.959  39.670  1.00 55.31           H
ATOM    343  HA  GLU A  25      45.328  57.308  40.980  1.00 52.24           H
ATOM    344  HB2 GLU A  25      47.910  57.166  42.001  1.00 48.81           H
ATOM    345  HB3 GLU A  25      46.543  56.905  42.762  1.00 48.81           H
ATOM    346  HG2 GLU A  25      46.577  54.812  41.204  1.00 47.98           H
ATOM    347  HG3 GLU A  25      48.136  55.016  41.422  1.00 47.98           H
ATOM    348  N   THR A  26      47.706  59.022  39.721  1.00 40.14           N
ATOM    349  CA  THR A  26      48.054  60.399  39.424  1.00 33.02           C
ATOM    350  C   THR A  26      47.314  60.963  38.217  1.00 33.69           C
ATOM    351  O   THR A  26      47.415  62.164  37.962  1.00 37.59           O
ATOM    352  CB  THR A  26      49.547  60.563  39.158  1.00 34.17           C
ATOM    353  OG1 THR A  26      49.756  60.597  37.751  1.00 39.61           O
ATOM    354  CG2 THR A  26      50.357  59.468  39.702  1.00 36.39           C
ATOM    355  H   THR A  26      48.206  58.417  39.370  1.00 47.99           H
ATOM    356  HA  THR A  26      47.827  60.935  40.198  1.00 39.45           H
ATOM    357  HB  THR A  26      49.841  61.390  39.567  1.00 40.82           H
ATOM    358  HG1 THR A  26      50.499  60.248  37.578  1.00 47.36           H
ATOM    359 HG21 THR A  26      51.285  59.689  39.584  1.00 43.49           H
ATOM    360 HG22 THR A  26      50.181  59.346  40.650  1.00 43.49           H
ATOM    361 HG23 THR A  26      50.161  58.654  39.222  1.00 43.49           H
ATOM    362  N   ILE A  27      46.603  60.147  37.449  1.00 35.17           N
ATOM    363  CA  ILE A  27      45.683  60.720  36.475  1.00 37.11           C
ATOM    364  C   ILE A  27      44.500  61.357  37.197  1.00 42.53           C
ATOM    365  O   ILE A  27      44.220  62.551  37.014  1.00 41.82           O
ATOM    366  CB  ILE A  27      45.227  59.670  35.444  1.00 34.31           C
ATOM    367  CG1 ILE A  27      46.423  59.099  34.666  1.00 29.17           C
ATOM    368  CG2 ILE A  27      44.291  60.339  34.421  1.00 42.52           C
ATOM    369  CD1 ILE A  27      46.242  57.674  34.265  1.00 32.98           C
ATOM    370  H   ILE A  27      46.632  59.292  37.473  1.00 42.02           H
ATOM    371  HA  ILE A  27      46.141  61.423  35.991  1.00 44.36           H
ATOM    372  HB  ILE A  27      44.748  58.950  35.891  1.00 40.99           H
ATOM    373 HG12 ILE A  27      46.556  59.614  33.854  1.00 34.83           H
ATOM    374 HG13 ILE A  27      47.222  59.142  35.212  1.00 34.83           H
ATOM    375 HG21 ILE A  27      43.983  59.677  33.783  1.00 50.84           H
ATOM    376 HG22 ILE A  27      43.527  60.731  34.871  1.00 50.84           H
ATOM    377 HG23 ILE A  27      44.785  61.040  33.961  1.00 50.84           H
ATOM    378 HD11 ILE A  27      47.032  57.366  33.795  1.00 39.40           H
ATOM    379 HD12 ILE A  27      46.109  57.150  35.066  1.00 39.40           H
ATOM    380 HD13 ILE A  27      45.460  57.600  33.694  1.00 39.40           H
ATOM    381  N   LEU A  28      43.797  60.571  38.038  1.00 44.53           N
ATOM    382  CA  LEU A  28      42.744  61.117  38.903  1.00 46.17           C
ATOM    383  C   LEU A  28      43.217  62.376  39.602  1.00 31.77           C
ATOM    384  O   LEU A  28      42.578  63.430  39.525  1.00 30.23           O
ATOM    385  CB  LEU A  28      42.310  60.095  39.965  1.00 41.64           C
ATOM    386  CG  LEU A  28      41.746  58.760  39.482  1.00 43.26           C
ATOM    387  CD1 LEU A  28      41.342  57.902  40.659  1.00 45.45           C
ATOM    388  CD2 LEU A  28      40.568  58.995  38.547  1.00 52.02           C
ATOM    389  H   LEU A  28      43.917  59.724  38.124  1.00 53.25           H
ATOM    390  HA  LEU A  28      41.968  61.350  38.367  1.00 55.22           H
ATOM    391  HB2 LEU A  28      43.082  59.901  40.520  1.00 49.79           H
ATOM    392  HB3 LEU A  28      41.619  60.506  40.509  1.00 49.79           H
ATOM    393  HG  LEU A  28      42.432  58.286  38.989  1.00 51.73           H
ATOM    394 HD11 LEU A  28      40.938  57.087  40.330  1.00 54.36           H
ATOM    395 HD12 LEU A  28      42.134  57.694  41.178  1.00 54.36           H
ATOM    396 HD13 LEU A  28      40.712  58.401  41.202  1.00 54.36           H
ATOM    397 HD21 LEU A  28      40.183  58.136  38.306  1.00 62.24           H
ATOM    398 HD22 LEU A  28      39.907  59.544  39.002  1.00 62.24           H
ATOM    399 HD23 LEU A  28      40.886  59.448  37.749  1.00 62.24           H
ATOM    400  N   TYR A  29      44.340  62.280  40.296  1.00 31.26           N
ATOM    401  CA  TYR A  29      44.860  63.451  40.977  1.00 34.67           C
ATOM    402  C   TYR A  29      44.787  64.699  40.106  1.00 37.15           C
ATOM    403  O   TYR A  29      44.351  65.758  40.572  1.00 35.62           O
ATOM    404  CB  TYR A  29      46.300  63.223  41.428  1.00 36.71           C
ATOM    405  CG  TYR A  29      46.838  64.486  42.027  1.00 42.42           C
ATOM    406  CD1 TYR A  29      47.458  65.452  41.238  1.00 34.90           C
ATOM    407  CD2 TYR A  29      46.656  64.750  43.369  1.00 39.13           C
ATOM    408  CE1 TYR A  29      47.906  66.606  41.768  1.00 37.53           C
ATOM    409  CE2 TYR A  29      47.090  65.908  43.912  1.00 38.52           C
ATOM    410  CZ  TYR A  29      47.715  66.839  43.120  1.00 46.51           C
ATOM    411  OH  TYR A  29      48.162  68.001  43.692  1.00 50.92           O
ATOM    412  H   TYR A  29      44.811  61.566  40.381  1.00 37.33           H
ATOM    413  HA  TYR A  29      44.320  63.616  41.760  1.00 41.43           H
ATOM    414  HB2 TYR A  29      46.316  62.526  42.101  1.00 43.88           H
ATOM    415  HB3 TYR A  29      46.851  62.982  40.667  1.00 43.88           H
ATOM    416  HD1 TYR A  29      47.569  65.296  40.333  1.00 41.70           H
ATOM    417  HD2 TYR A  29      46.229  64.125  43.903  1.00 46.78           H
ATOM    418  HE1 TYR A  29      48.323  67.240  41.237  1.00 44.86           H
ATOM    419  HE2 TYR A  29      46.976  66.066  44.818  1.00 46.04           H
ATOM    420  HH  TYR A  29      47.942  68.003  44.504  1.00 60.93           H
ATOM    421  N   TYR A  30      45.241  64.603  38.841  1.00 39.52           N
ATOM    422  CA  TYR A  30      45.228  65.741  37.923  1.00 39.04           C
ATOM    423  C   TYR A  30      43.922  65.902  37.168  1.00 38.49           C
ATOM    424  O   TYR A  30      43.667  66.986  36.622  1.00 41.76           O
ATOM    425  CB  TYR A  30      46.357  65.625  36.896  1.00 42.28           C
ATOM    426  CG  TYR A  30      47.684  65.974  37.482  1.00 39.14           C
ATOM    427  CD1 TYR A  30      48.056  67.301  37.656  1.00 38.88           C
ATOM    428  CD2 TYR A  30      48.554  64.987  37.888  1.00 37.75           C
ATOM    429  CE1 TYR A  30      49.255  67.634  38.213  1.00 32.76           C
ATOM    430  CE2 TYR A  30      49.775  65.311  38.445  1.00 36.55           C
ATOM    431  CZ  TYR A  30      50.119  66.640  38.607  1.00 32.19           C
ATOM    432  OH  TYR A  30      51.328  66.987  39.171  1.00 38.32           O
ATOM    433  H   TYR A  30      45.559  63.887  38.486  1.00 47.25           H
ATOM    434  HA  TYR A  30      45.374  66.557  38.423  1.00 46.67           H
ATOM    435  HB2 TYR A  30      46.394  64.719  36.552  1.00 50.56           H
ATOM    436  HB3 TYR A  30      46.186  66.251  36.172  1.00 50.56           H
ATOM    437  HD1 TYR A  30      47.475  67.976  37.396  1.00 46.48           H
ATOM    438  HD2 TYR A  30      48.314  64.097  37.782  1.00 45.13           H
ATOM    439  HE1 TYR A  30      49.487  68.525  38.319  1.00 39.13           H
ATOM    440  HE2 TYR A  30      50.352  64.633  38.715  1.00 43.68           H
ATOM    441  HH  TYR A  30      51.745  66.294  39.393  1.00 45.80           H
ATOM    442  N   GLY A  31      43.118  64.850  37.088  1.00 40.09           N
ATOM    443  CA  GLY A  31      41.749  64.988  36.624  1.00 47.17           C
ATOM    444  C   GLY A  31      41.004  65.995  37.485  1.00 45.69           C
ATOM    445  O   GLY A  31      40.725  67.122  37.043  1.00 45.17           O
ATOM    446  H   GLY A  31      43.335  64.051  37.320  1.00 47.93           H
ATOM    447  HA2 GLY A  31      41.743  65.288  35.701  1.00 56.43           H
ATOM    448  HA3 GLY A  31      41.286  64.137  36.683  1.00 56.43           H
ATOM    449  N   LYS A  32      40.675  65.584  38.715  1.00 35.98           N
ATOM    450  CA  LYS A  32      40.221  66.500  39.761  1.00 42.04           C
ATOM    451  C   LYS A  32      40.895  67.857  39.660  1.00 40.37           C
ATOM    452  O   LYS A  32      40.296  68.837  39.202  1.00 50.71           O
ATOM    453  CB  LYS A  32      40.500  65.921  41.156  1.00 42.95           C
ATOM    454  CG  LYS A  32      39.498  64.853  41.585  1.00 47.17           C
ATOM    455  CD  LYS A  32      39.580  64.457  43.061  1.00 48.83           C
ATOM    456  CE  LYS A  32      38.174  64.179  43.579  1.00 51.25           C
ATOM    457  NZ  LYS A  32      38.168  63.938  45.035  1.00 61.35           N1+
ATOM    458  H   LYS A  32      40.704  64.763  38.966  1.00 42.99           H
ATOM    459  HA  LYS A  32      39.266  66.636  39.680  1.00 50.27           H
ATOM    460  HB2 LYS A  32      41.380  65.516  41.155  1.00 51.36           H
ATOM    461  HB3 LYS A  32      40.470  66.646  41.801  1.00 51.36           H
ATOM    462  HG2 LYS A  32      38.599  65.182  41.410  1.00 56.42           H
ATOM    463  HG3 LYS A  32      39.669  64.061  41.079  1.00 56.42           H
ATOM    464  HD2 LYS A  32      40.111  63.652  43.156  1.00 58.41           H
ATOM    465  HD3 LYS A  32      39.956  65.183  43.584  1.00 58.41           H
ATOM    466  HE2 LYS A  32      37.603  64.948  43.412  1.00 61.32           H
ATOM    467  HE3 LYS A  32      37.811  63.397  43.133  1.00 61.32           H
ATOM    468  HZ1 LYS A  32      37.341  63.745  45.308  1.00 73.45           H
ATOM    469  HZ2 LYS A  32      38.701  63.249  45.222  1.00 73.45           H
ATOM    470  HZ3 LYS A  32      38.457  64.659  45.468  1.00 73.45           H
ATOM    471  N   ARG A  33      42.160  67.909  40.053  1.00 35.27           N
ATOM    472  CA  ARG A  33      42.824  69.176  40.334  1.00 43.37           C
ATOM    473  C   ARG A  33      42.911  70.114  39.124  1.00 49.19           C
ATOM    474  O   ARG A  33      43.414  71.236  39.261  1.00 50.71           O
ATOM    475  CB  ARG A  33      44.217  68.873  40.920  1.00 44.93           C
ATOM    476  CG  ARG A  33      45.052  70.080  41.419  1.00 51.36           C
ATOM    477  CD  ARG A  33      46.056  70.562  40.346  1.00 50.02           C
ATOM    478  NE  ARG A  33      47.170  71.402  40.850  1.00 52.32           N
ATOM    479  CZ  ARG A  33      48.229  71.795  40.117  1.00 55.06           C
ATOM    480  NH1 ARG A  33      48.356  71.425  38.840  1.00 51.17           N
ATOM    481  NH2 ARG A  33      49.178  72.566  40.648  1.00 54.89           N1+
ATOM    482  H   ARG A  33      42.660  67.218  40.164  1.00 42.14           H
ATOM    483  HA  ARG A  33      42.315  69.634  41.019  1.00 51.87           H
ATOM    484  HB2 ARG A  33      44.078  68.303  41.697  1.00 53.74           H
ATOM    485  HB3 ARG A  33      44.736  68.393  40.256  1.00 53.74           H
ATOM    486  HG2 ARG A  33      44.456  70.813  41.646  1.00 61.46           H
ATOM    487  HG3 ARG A  33      45.554  69.805  42.204  1.00 61.46           H
ATOM    488  HD2 ARG A  33      46.435  69.780  39.913  1.00 59.84           H
ATOM    489  HD3 ARG A  33      45.574  71.099  39.700  1.00 59.84           H
ATOM    490  HE  ARG A  33      47.181  71.573  41.691  1.00 62.61           H
ATOM    491 HH11 ARG A  33      47.756  70.928  38.472  1.00 61.23           H
ATOM    492 HH12 ARG A  33      49.042  71.679  38.390  1.00 61.23           H
ATOM    493 HH21 ARG A  33      49.124  72.816  41.469  1.00 65.68           H
ATOM    494 HH22 ARG A  33      49.854  72.801  40.172  1.00 65.68           H
ATOM    495  N   ARG A  34      42.406  69.698  37.944  1.00 45.49           N
ATOM    496  CA  ARG A  34      42.382  70.560  36.763  1.00 41.45           C
ATOM    497  C   ARG A  34      41.001  70.751  36.152  1.00 44.98           C
ATOM    498  O   ARG A  34      40.818  71.709  35.385  1.00 43.13           O
ATOM    499  CB  ARG A  34      43.306  70.007  35.653  1.00 49.84           C
ATOM    500  CG  ARG A  34      44.803  69.956  35.979  1.00 43.95           C
ATOM    501  CD  ARG A  34      45.599  69.434  34.793  1.00 40.87           C
ATOM    502  NE  ARG A  34      45.695  70.360  33.663  1.00 44.10           N
ATOM    503  CZ  ARG A  34      46.093  70.011  32.434  1.00 39.78           C
ATOM    504  NH1 ARG A  34      46.153  70.918  31.468  1.00 43.98           N
ATOM    505  NH2 ARG A  34      46.435  68.758  32.162  1.00 38.62           N1+
ATOM    506  H   ARG A  34      42.085  68.911  37.798  1.00 54.41           H
ATOM    507  HA  ARG A  34      42.710  71.440  37.006  1.00 49.56           H
ATOM    508  HB2 ARG A  34      43.033  69.105  35.438  1.00 59.63           H
ATOM    509  HB3 ARG A  34      43.213  70.574  34.870  1.00 59.63           H
ATOM    510  HG2 ARG A  34      45.127  70.841  36.213  1.00 52.57           H
ATOM    511  HG3 ARG A  34      44.938  69.340  36.718  1.00 52.57           H
ATOM    512  HD2 ARG A  34      46.506  69.265  35.094  1.00 48.87           H
ATOM    513  HD3 ARG A  34      45.187  68.616  34.471  1.00 48.87           H
ATOM    514  HE  ARG A  34      45.600  71.197  33.824  1.00 52.74           H
ATOM    515 HH11 ARG A  34      45.940  71.738  31.628  1.00 52.59           H
ATOM    516 HH12 ARG A  34      46.408  70.687  30.679  1.00 52.59           H
ATOM    517 HH21 ARG A  34      46.395  68.160  32.776  1.00 46.16           H
ATOM    518 HH22 ARG A  34      46.682  68.545  31.365  1.00 46.16           H
ATOM    519  N   GLY A  35      40.044  69.865  36.429  1.00 41.91           N
ATOM    520  CA  GLY A  35      38.679  70.011  35.959  1.00 37.76           C
ATOM    521  C   GLY A  35      38.232  68.916  35.025  1.00 48.49           C
ATOM    522  O   GLY A  35      37.023  68.749  34.809  1.00 46.43           O
ATOM    523  H   GLY A  35      40.172  69.154  36.899  1.00 50.11           H
ATOM    524  HA2 GLY A  35      38.078  70.026  36.718  1.00 45.13           H
ATOM    525  HA3 GLY A  35      38.597  70.852  35.481  1.00 45.13           H
ATOM    526  N   ILE A  36      39.173  68.148  34.477  1.00 49.28           N
ATOM    527  CA  ILE A  36      38.858  67.247  33.372  1.00 47.66           C
ATOM    528  C   ILE A  36      37.831  66.209  33.801  1.00 47.09           C
ATOM    529  O   ILE A  36      36.877  65.902  33.070  1.00 43.95           O
ATOM    530  CB  ILE A  36      40.166  66.610  32.865  1.00 44.13           C
ATOM    531  CG1 ILE A  36      41.019  67.715  32.239  1.00 45.63           C
ATOM    532  CG2 ILE A  36      39.933  65.400  31.954  1.00 42.12           C
ATOM    533  CD1 ILE A  36      42.254  67.958  33.054  1.00 51.72           C
ATOM    534  H   ILE A  36      40.001  68.137  34.720  1.00 58.96           H
ATOM    535  HA  ILE A  36      38.479  67.764  32.642  1.00 57.01           H
ATOM    536  HB  ILE A  36      40.642  66.289  33.644  1.00 52.78           H
ATOM    537 HG12 ILE A  36      41.278  67.469  31.339  1.00 54.58           H
ATOM    538 HG13 ILE A  36      40.512  68.547  32.234  1.00 54.58           H
ATOM    539 HG21 ILE A  36      40.797  65.037  31.701  1.00 50.36           H
ATOM    540 HG22 ILE A  36      39.425  64.722  32.426  1.00 50.36           H
ATOM    541 HG23 ILE A  36      39.457  65.691  31.161  1.00 50.36           H
ATOM    542 HD11 ILE A  36      42.832  68.610  32.624  1.00 61.88           H
ATOM    543 HD12 ILE A  36      41.983  68.264  33.932  1.00 61.88           H
ATOM    544 HD13 ILE A  36      42.703  67.113  33.146  1.00 61.88           H
ATOM    545  N   ALA A  37      38.006  65.662  34.990  1.00 44.02           N
ATOM    546  CA  ALA A  37      37.139  64.585  35.447  1.00 49.98           C
ATOM    547  C   ALA A  37      37.063  63.436  34.440  1.00 48.41           C
ATOM    548  O   ALA A  37      36.610  63.600  33.296  1.00 43.52           O
ATOM    549  CB  ALA A  37      35.740  65.131  35.741  1.00 58.12           C
ATOM    550  H   ALA A  37      38.620  65.898  35.546  1.00 52.64           H
ATOM    551  HA  ALA A  37      37.499  64.232  36.280  1.00 59.80           H
ATOM    552  HB1 ALA A  37      35.166  64.394  36.012  1.00 69.57           H
ATOM    553  HB2 ALA A  37      35.805  65.783  36.460  1.00 69.57           H
ATOM    554  HB3 ALA A  37      35.395  65.551  34.936  1.00 69.57           H
ATOM    555  N   LEU A  38      37.477  62.254  34.906  1.00 49.54           N
ATOM    556  CA  LEU A  38      37.636  61.028  34.135  1.00 48.67           C
ATOM    557  C   LEU A  38      36.313  60.275  34.132  1.00 41.25           C
ATOM    558  O   LEU A  38      35.346  60.770  34.713  1.00 52.82           O
ATOM    559  CB  LEU A  38      38.762  60.188  34.761  1.00 48.52           C
ATOM    560  CG  LEU A  38      40.169  60.810  34.862  1.00 42.52           C
ATOM    561  CD1 LEU A  38      40.582  61.441  33.536  1.00 35.69           C
ATOM    562  CD2 LEU A  38      40.324  61.822  36.009  1.00 42.96           C
ATOM    563  H   LEU A  38      37.687  62.141  35.730  1.00 59.27           H
ATOM    564  HA  LEU A  38      37.862  61.248  33.216  1.00 58.23           H
ATOM    565  HB2 LEU A  38      38.486  59.970  35.665  1.00 58.05           H
ATOM    566  HB3 LEU A  38      38.861  59.371  34.263  1.00 58.05           H
ATOM    567  HG  LEU A  38      40.793  60.088  35.033  1.00 50.84           H
ATOM    568 HD11 LEU A  38      41.495  61.761  33.614  1.00 42.65           H
ATOM    569 HD12 LEU A  38      40.531  60.781  32.830  1.00 42.65           H
ATOM    570 HD13 LEU A  38      39.986  62.181  33.337  1.00 42.65           H
ATOM    571 HD21 LEU A  38      41.249  62.112  36.031  1.00 51.37           H
ATOM    572 HD22 LEU A  38      39.748  62.583  35.852  1.00 51.37           H
ATOM    573 HD23 LEU A  38      40.101  61.389  36.847  1.00 51.37           H
ATOM    574  N   PRO A  39      36.211  59.092  33.508  1.00 39.30           N
ATOM    575  CA  PRO A  39      35.015  58.261  33.713  1.00 41.55           C
ATOM    576  C   PRO A  39      35.040  57.464  35.011  1.00 43.63           C
ATOM    577  O   PRO A  39      34.478  56.364  35.081  1.00 42.41           O
ATOM    578  CB  PRO A  39      35.044  57.309  32.508  1.00 45.65           C
ATOM    579  CG  PRO A  39      36.485  57.078  32.317  1.00 46.26           C
ATOM    580  CD  PRO A  39      37.082  58.489  32.478  1.00 43.69           C
ATOM    581  HA  PRO A  39      34.211  58.803  33.671  1.00 49.68           H
ATOM    582  HB2 PRO A  39      34.584  56.475  32.712  1.00 54.60           H
ATOM    583  HB3 PRO A  39      34.656  57.746  31.734  1.00 54.60           H
ATOM    584  HG2 PRO A  39      36.811  56.490  33.018  1.00 55.33           H
ATOM    585  HG3 PRO A  39      36.662  56.705  31.442  1.00 55.33           H
ATOM    586  HD2 PRO A  39      37.990  58.412  32.783  1.00 52.25           H
ATOM    587  HD3 PRO A  39      37.022  58.982  31.643  1.00 52.25           H
ATOM    588  N   ALA A  40      35.724  57.976  36.027  1.00 49.63           N
ATOM    589  CA  ALA A  40      35.793  57.321  37.330  1.00 48.17           C
ATOM    590  C   ALA A  40      36.522  58.267  38.267  1.00 46.73           C
ATOM    591  O   ALA A  40      37.082  59.285  37.847  1.00 47.17           O
ATOM    592  CB  ALA A  40      36.505  55.964  37.286  1.00 49.15           C
ATOM    593  H   ALA A  40      36.169  58.710  35.997  1.00 59.38           H
ATOM    594  HA  ALA A  40      34.898  57.175  37.671  1.00 57.62           H
ATOM    595  HB1 ALA A  40      36.545  55.607  38.189  1.00 58.79           H
ATOM    596  HB2 ALA A  40      36.017  55.353  36.712  1.00 58.79           H
ATOM    597  HB3 ALA A  40      37.407  56.097  36.949  1.00 58.79           H
ATOM    598  N   ASP A  41      36.493  57.919  39.551  1.00 53.43           N
ATOM    599  CA  ASP A  41      37.200  58.699  40.556  1.00 51.49           C
ATOM    600  C   ASP A  41      37.825  57.780  41.596  1.00 46.51           C
ATOM    601  O   ASP A  41      38.249  58.250  42.661  1.00 41.99           O
ATOM    602  CB  ASP A  41      36.284  59.728  41.218  1.00 52.39           C
ATOM    603  CG  ASP A  41      37.029  61.024  41.564  1.00 62.83           C
ATOM    604  OD1 ASP A  41      36.847  62.026  40.818  1.00 60.82           O
ATOM    605  OD2 ASP A  41      37.822  61.024  42.553  1.00 57.32           O1-
ATOM    606  H   ASP A  41      36.083  57.230  39.864  1.00 63.93           H
ATOM    607  HA  ASP A  41      37.910  59.188  40.112  1.00 61.61           H
ATOM    608  HB2 ASP A  41      35.566  59.947  40.602  1.00 62.69           H
ATOM    609  HB3 ASP A  41      35.925  59.347  42.034  1.00 62.69           H
ATOM    610  N   THR A  42      37.933  56.497  41.284  1.00 46.65           N
ATOM    611  CA  THR A  42      38.733  55.604  42.091  1.00 52.31           C
ATOM    612  C   THR A  42      39.822  54.931  41.243  1.00 49.95           C
ATOM    613  O   THR A  42      39.548  54.467  40.129  1.00 54.77           O
ATOM    614  CB  THR A  42      37.839  54.549  42.729  1.00 46.62           C
ATOM    615  OG1 THR A  42      38.660  53.574  43.369  1.00 50.75           O
ATOM    616  CG2 THR A  42      36.973  53.890  41.649  1.00 46.69           C
ATOM    617  H   THR A  42      37.558  56.127  40.600  1.00 55.80           H
ATOM    618  HA  THR A  42      39.141  56.116  42.798  1.00 62.60           H
ATOM    619  HB  THR A  42      37.264  54.975  43.387  1.00 55.77           H
ATOM    620  HG1 THR A  42      38.176  53.044  43.802  1.00 60.72           H
ATOM    621 HG21 THR A  42      36.391  53.222  42.039  1.00 55.85           H
ATOM    622 HG22 THR A  42      36.432  54.548  41.181  1.00 55.85           H
ATOM    623 HG23 THR A  42      37.569  53.466  41.022  1.00 55.85           H
ATOM    624  N   PRO A  43      41.055  54.847  41.745  1.00 50.29           N
ATOM    625  CA  PRO A  43      42.151  54.337  40.898  1.00 51.66           C
ATOM    626  C   PRO A  43      41.852  53.001  40.245  1.00 46.84           C
ATOM    627  O   PRO A  43      42.209  52.790  39.073  1.00 43.74           O
ATOM    628  CB  PRO A  43      43.324  54.241  41.888  1.00 46.45           C
ATOM    629  CG  PRO A  43      43.035  55.298  42.895  1.00 46.10           C
ATOM    630  CD  PRO A  43      41.540  55.251  43.079  1.00 46.04           C
ATOM    631  HA  PRO A  43      42.380  54.988  40.214  1.00 61.82           H
ATOM    632  HB2 PRO A  43      43.331  53.365  42.307  1.00 55.56           H
ATOM    633  HB3 PRO A  43      44.165  54.427  41.441  1.00 55.56           H
ATOM    634  HG2 PRO A  43      43.493  55.092  43.726  1.00 55.14           H
ATOM    635  HG3 PRO A  43      43.314  56.160  42.547  1.00 55.14           H
ATOM    636  HD2 PRO A  43      41.302  54.579  43.734  1.00 55.07           H
ATOM    637  HD3 PRO A  43      41.206  56.128  43.323  1.00 55.07           H
ATOM    638  N   GLU A  44      41.176  52.107  40.976  1.00 45.66           N
ATOM    639  CA  GLU A  44      41.041  50.720  40.545  1.00 42.24           C
ATOM    640  C   GLU A  44      40.032  50.583  39.420  1.00 43.72           C
ATOM    641  O   GLU A  44      40.236  49.784  38.494  1.00 44.97           O
ATOM    642  CB  GLU A  44      40.645  49.821  41.722  1.00 42.40           C
ATOM    643  CG  GLU A  44      39.601  50.395  42.659  1.00 51.46           C
ATOM    644  CD  GLU A  44      40.221  50.994  43.899  1.00 59.06           C
ATOM    645  OE1 GLU A  44      39.970  50.459  45.017  1.00 62.95           O
ATOM    646  OE2 GLU A  44      40.969  51.989  43.742  1.00 54.49           O1-
ATOM    647  H   GLU A  44      40.793  52.293  41.724  1.00 54.61           H
ATOM    648  HA  GLU A  44      41.898  50.413  40.216  1.00 50.51           H
ATOM    649  HB2 GLU A  44      40.295  48.991  41.366  1.00 50.70           H
ATOM    650  HB3 GLU A  44      41.434  49.633  42.254  1.00 50.70           H
ATOM    651  HG2 GLU A  44      39.101  51.091  42.202  1.00 61.57           H
ATOM    652  HG3 GLU A  44      39.003  49.689  42.948  1.00 61.57           H
ATOM    653  N   GLU A  45      38.921  51.330  39.496  1.00 49.62           N
ATOM    654  CA  GLU A  45      37.973  51.337  38.384  1.00 51.26           C
ATOM    655  C   GLU A  45      38.576  52.064  37.200  1.00 49.99           C
ATOM    656  O   GLU A  45      38.374  51.656  36.044  1.00 47.38           O
ATOM    657  CB  GLU A  45      36.628  51.979  38.782  1.00 55.42           C
ATOM    658  CG  GLU A  45      35.532  50.971  39.235  1.00 56.38           C
ATOM    659  CD  GLU A  45      34.859  50.235  38.050  1.00 63.55           C
ATOM    660  OE1 GLU A  45      33.602  50.150  38.013  1.00 65.68           O
ATOM    661  OE2 GLU A  45      35.587  49.746  37.150  1.00 58.30           O1-
ATOM    662  H   GLU A  45      38.707  51.829  40.166  1.00 59.36           H
ATOM    663  HA  GLU A  45      37.800  50.422  38.113  1.00 61.33           H
ATOM    664  HB2 GLU A  45      36.764  52.608  39.493  1.00 66.33           H
ATOM    665  HB3 GLU A  45      36.278  52.451  38.011  1.00 66.33           H
ATOM    666  HG2 GLU A  45      35.941  50.302  39.809  1.00 67.47           H
ATOM    667  HG3 GLU A  45      34.846  51.450  39.729  1.00 67.47           H
ATOM    668  N   LEU A  46      39.341  53.132  37.471  1.00 45.24           N
ATOM    669  CA  LEU A  46      40.091  53.788  36.403  1.00 44.36           C
ATOM    670  C   LEU A  46      40.928  52.788  35.617  1.00 43.00           C
ATOM    671  O   LEU A  46      40.827  52.718  34.391  1.00 41.38           O
ATOM    672  CB  LEU A  46      40.990  54.888  36.956  1.00 39.86           C
ATOM    673  CG  LEU A  46      41.321  55.887  35.849  1.00 42.20           C
ATOM    674  CD1 LEU A  46      40.067  56.527  35.230  1.00 43.48           C
ATOM    675  CD2 LEU A  46      42.268  56.992  36.339  1.00 46.77           C
ATOM    676  H   LEU A  46      39.435  53.490  38.249  1.00 54.11           H
ATOM    677  HA  LEU A  46      39.444  54.158  35.791  1.00 53.06           H
ATOM    678  HB2 LEU A  46      40.524  55.362  37.661  1.00 47.65           H
ATOM    679  HB3 LEU A  46      41.823  54.504  37.286  1.00 47.65           H
ATOM    680  HG  LEU A  46      41.783  55.400  35.151  1.00 50.46           H
ATOM    681 HD11 LEU A  46      40.345  57.190  34.581  1.00 52.00           H
ATOM    682 HD12 LEU A  46      39.536  55.855  34.782  1.00 52.00           H
ATOM    683 HD13 LEU A  46      39.551  56.953  35.931  1.00 52.00           H
ATOM    684 HD21 LEU A  46      42.466  57.582  35.589  1.00 55.94           H
ATOM    685 HD22 LEU A  46      41.829  57.486  37.039  1.00 55.94           H
ATOM    686 HD23 LEU A  46      43.092  56.591  36.671  1.00 55.94           H
ATOM    687  N   GLN A  47      41.755  51.983  36.302  1.00 41.06           N
ATOM    688  CA  GLN A  47      42.548  51.037  35.538  1.00 37.05           C
ATOM    689  C   GLN A  47      41.691  50.004  34.815  1.00 39.46           C
ATOM    690  O   GLN A  47      42.148  49.411  33.827  1.00 39.49           O
ATOM    691  CB  GLN A  47      43.566  50.320  36.407  1.00 34.79           C
ATOM    692  CG  GLN A  47      44.743  49.887  35.509  1.00 53.60           C
ATOM    693  CD  GLN A  47      45.769  49.088  36.227  1.00 59.07           C
ATOM    694  OE1 GLN A  47      45.763  47.849  36.150  1.00 60.41           O
ATOM    695  NE2 GLN A  47      46.680  49.778  36.933  1.00 55.21           N
ATOM    696  H   GLN A  47      41.873  51.958  37.153  1.00 49.09           H
ATOM    697  HA  GLN A  47      43.037  51.531  34.866  1.00 44.28           H
ATOM    698  HB2 GLN A  47      43.892  50.917  37.098  1.00 41.57           H
ATOM    699  HB3 GLN A  47      43.164  49.525  36.792  1.00 41.57           H
ATOM    700  HG2 GLN A  47      44.406  49.339  34.782  1.00 64.14           H
ATOM    701  HG3 GLN A  47      45.186  50.671  35.144  1.00 64.14           H
ATOM    702 HE21 GLN A  47      46.725  50.632  36.844  1.00 66.08           H
ATOM    703 HE22 GLN A  47      47.235  49.369  37.447  1.00 66.08           H
ATOM    704  N   ASN A  48      40.459  49.774  35.264  1.00 50.37           N
ATOM    705  CA  ASN A  48      39.666  48.722  34.638  1.00 45.80           C
ATOM    706  C   ASN A  48      39.110  49.148  33.286  1.00 34.85           C
ATOM    707  O   ASN A  48      39.073  48.328  32.367  1.00 42.43           O
ATOM    708  CB  ASN A  48      38.551  48.263  35.578  1.00 40.53           C
ATOM    709  CG  ASN A  48      39.049  47.234  36.578  1.00 48.35           C
ATOM    710  OD1 ASN A  48      39.887  46.388  36.234  1.00 34.06           O
ATOM    711  ND2 ASN A  48      38.583  47.332  37.839  1.00 55.58           N
ATOM    712  H   ASN A  48      40.069  50.190  35.906  1.00 60.27           H
ATOM    713  HA  ASN A  48      40.244  47.953  34.483  1.00 54.78           H
ATOM    714  HB2 ASN A  48      38.198  49.023  36.069  1.00 48.46           H
ATOM    715  HB3 ASN A  48      37.850  47.835  35.058  1.00 48.46           H
ATOM    716 HD21 ASN A  48      38.862  46.794  38.452  1.00 66.52           H
ATOM    717 HD22 ASN A  48      38.018  47.950  38.041  1.00 66.52           H
ATOM    718  N   ILE A  49      38.696  50.408  33.122  1.00 39.90           N
ATOM    719  CA  ILE A  49      38.199  50.821  31.814  1.00 38.51           C
ATOM    720  C   ILE A  49      39.317  51.396  30.934  1.00 38.05           C
ATOM    721  O   ILE A  49      39.226  51.318  29.703  1.00 40.22           O
ATOM    722  CB  ILE A  49      36.991  51.798  31.899  1.00 43.45           C
ATOM    723  CG1 ILE A  49      37.388  53.277  31.955  1.00 46.58           C
ATOM    724  CG2 ILE A  49      36.037  51.478  33.083  1.00 35.36           C
ATOM    725  CD1 ILE A  49      37.970  53.698  33.276  1.00 50.10           C
ATOM    726  H   ILE A  49      38.685  51.016  33.725  1.00 47.70           H
ATOM    727  HA  ILE A  49      37.876  50.029  31.358  1.00 46.03           H
ATOM    728  HB  ILE A  49      36.479  51.676  31.086  1.00 51.96           H
ATOM    729 HG12 ILE A  49      38.014  53.494  31.250  1.00 55.72           H
ATOM    730 HG13 ILE A  49      36.578  53.797  31.819  1.00 55.72           H
ATOM    731 HG21 ILE A  49      35.299  52.109  33.065  1.00 42.25           H
ATOM    732 HG22 ILE A  49      35.699  50.574  32.974  1.00 42.25           H
ATOM    733 HG23 ILE A  49      36.516  51.551  33.920  1.00 42.25           H
ATOM    734 HD11 ILE A  49      38.162  54.648  33.239  1.00 59.94           H
ATOM    735 HD12 ILE A  49      37.325  53.530  33.983  1.00 59.94           H
ATOM    736 HD13 ILE A  49      38.782  53.198  33.440  1.00 59.94           H
ATOM    737  N   ILE A  50      40.388  51.953  31.505  1.00 37.44           N
ATOM    738  CA  ILE A  50      41.414  52.500  30.620  1.00 40.94           C
ATOM    739  C   ILE A  50      42.519  51.486  30.497  1.00 35.32           C
ATOM    740  O   ILE A  50      43.668  51.846  30.254  1.00 46.72           O
ATOM    741  CB  ILE A  50      41.965  53.883  31.053  1.00 36.06           C
ATOM    742  CG1 ILE A  50      42.892  53.852  32.251  1.00 41.22           C
ATOM    743  CG2 ILE A  50      40.830  54.884  31.268  1.00 44.97           C
ATOM    744  CD1 ILE A  50      43.561  55.264  32.482  1.00 42.94           C
ATOM    745  H   ILE A  50      40.548  52.019  32.346  1.00 44.75           H
ATOM    746  HA  ILE A  50      41.047  52.609  29.731  1.00 48.95           H
ATOM    747  HB  ILE A  50      42.490  54.218  30.315  1.00 43.09           H
ATOM    748 HG12 ILE A  50      42.385  53.628  33.043  1.00 49.28           H
ATOM    749 HG13 ILE A  50      43.606  53.211  32.114  1.00 49.28           H
ATOM    750 HG21 ILE A  50      41.199  55.766  31.427  1.00 53.79           H
ATOM    751 HG22 ILE A  50      40.279  54.912  30.467  1.00 53.79           H
ATOM    752 HG23 ILE A  50      40.297  54.602  32.028  1.00 53.79           H
ATOM    753 HD11 ILE A  50      44.164  55.222  33.244  1.00 51.35           H
ATOM    754 HD12 ILE A  50      44.053  55.511  31.684  1.00 51.35           H
ATOM    755 HD13 ILE A  50      42.876  55.926  32.660  1.00 51.35           H
ATOM    756  N   GLY A  51      42.166  50.216  30.612  1.00 39.12           N
ATOM    757  CA  GLY A  51      43.139  49.160  30.711  1.00 37.33           C
ATOM    758  C   GLY A  51      42.540  47.906  30.136  1.00 35.96           C
ATOM    759  O   GLY A  51      41.517  47.426  30.615  1.00 45.53           O
ATOM    760  H   GLY A  51      41.357  49.928  30.614  1.00 46.76           H
ATOM    761  HA2 GLY A  51      43.920  49.394  30.186  1.00 44.62           H
ATOM    762  HA3 GLY A  51      43.401  49.013  31.632  1.00 44.62           H
ATOM    763  N   MET A  52      43.140  47.387  29.087  1.00 32.23           N
ATOM    764  CA  MET A  52      42.519  46.321  28.337  1.00 35.18           C
ATOM    765  C   MET A  52      43.032  44.974  28.819  1.00 41.44           C
ATOM    766  O   MET A  52      44.093  44.845  29.432  1.00 45.24           O
ATOM    767  CB  MET A  52      42.742  46.482  26.828  1.00 37.24           C
ATOM    768  CG  MET A  52      44.160  46.677  26.384  1.00 35.49           C
ATOM    769  SD  MET A  52      44.364  47.116  24.636  1.00 32.76           S
ATOM    770  CE  MET A  52      43.563  48.689  24.653  1.00 41.25           C
ATOM    771  H   MET A  52      43.907  47.627  28.793  1.00 38.50           H
ATOM    772  HA  MET A  52      41.562  46.372  28.478  1.00 42.03           H
ATOM    773  HB2 MET A  52      42.413  45.682  26.392  1.00 44.51           H
ATOM    774  HB3 MET A  52      42.224  47.244  26.531  1.00 44.51           H
ATOM    775  HG2 MET A  52      44.538  47.405  26.890  1.00 42.41           H
ATOM    776  HG3 MET A  52      44.646  45.859  26.565  1.00 42.41           H
ATOM    777  HE1 MET A  52      43.392  48.977  23.742  1.00 49.33           H
ATOM    778  HE2 MET A  52      42.732  48.638  25.144  1.00 49.33           H
ATOM    779  HE3 MET A  52      44.154  49.305  25.103  1.00 49.33           H
ATOM    780  N   ASP A  53      42.227  43.972  28.567  1.00 42.86           N
ATOM    781  CA  ASP A  53      42.577  42.613  28.928  1.00 41.05           C
ATOM    782  C   ASP A  53      42.087  41.621  27.881  1.00 35.29           C
ATOM    783  O   ASP A  53      42.122  40.420  28.134  1.00 45.91           O
ATOM    784  CB  ASP A  53      42.012  42.294  30.314  1.00 55.07           C
ATOM    785  CG  ASP A  53      40.524  42.185  30.315  1.00 52.75           C
ATOM    786  OD1 ASP A  53      40.039  41.112  30.709  1.00 59.62           O
ATOM    787  OD2 ASP A  53      39.845  43.161  29.905  1.00 57.02           O1-
ATOM    788  H   ASP A  53      41.470  44.050  28.174  1.00 51.25           H
ATOM    789  HA  ASP A  53      43.544  42.555  28.972  1.00 49.08           H
ATOM    790  HB2 ASP A  53      42.391  41.467  30.650  1.00 65.90           H
ATOM    791  HB3 ASP A  53      42.234  43.031  30.905  1.00 65.90           H
ATOM    792  N   LYS A  54      41.626  42.088  26.721  1.00 37.20           N
ATOM    793  CA  LYS A  54      41.491  41.267  25.534  1.00 32.28           C
ATOM    794  C   LYS A  54      41.649  42.172  24.324  1.00 32.53           C
ATOM    795  O   LYS A  54      41.356  43.372  24.404  1.00 43.25           O
ATOM    796  CB  LYS A  54      40.142  40.522  25.499  1.00 45.04           C
ATOM    797  CG  LYS A  54      38.882  41.433  25.457  1.00 48.91           C
ATOM    798  CD  LYS A  54      37.611  40.661  25.135  1.00 47.19           C
ATOM    799  CE  LYS A  54      37.551  40.267  23.642  1.00 54.36           C
ATOM    800  NZ  LYS A  54      38.652  39.323  23.177  1.00 56.26           N1+
ATOM    801  H   LYS A  54      41.363  42.891  26.589  1.00 44.46           H
ATOM    802  HA  LYS A  54      42.196  40.600  25.545  1.00 38.56           H
ATOM    803  HB2 LYS A  54      40.136  39.937  24.732  1.00 53.86           H
ATOM    804  HB3 LYS A  54      40.077  39.981  26.305  1.00 53.86           H
ATOM    805  HG2 LYS A  54      38.760  41.847  26.327  1.00 58.51           H
ATOM    806  HG3 LYS A  54      38.999  42.111  24.776  1.00 58.51           H
ATOM    807  HD2 LYS A  54      37.590  39.848  25.668  1.00 56.45           H
ATOM    808  HD3 LYS A  54      36.841  41.212  25.342  1.00 56.45           H
ATOM    809  HE2 LYS A  54      36.706  39.822  23.476  1.00 65.06           H
ATOM    810  HE3 LYS A  54      37.608  41.074  23.105  1.00 65.06           H
ATOM    811  HZ1 LYS A  54      38.394  38.886  22.443  1.00 67.33           H
ATOM    812  HZ2 LYS A  54      39.389  39.784  22.986  1.00 67.33           H
ATOM    813  HZ3 LYS A  54      38.833  38.722  23.811  1.00 67.33           H
ATOM    814  N   PRO A  55      42.096  41.638  23.188  1.00 29.05           N
ATOM    815  CA  PRO A  55      42.516  42.461  22.049  1.00 31.40           C
ATOM    816  C   PRO A  55      41.483  43.499  21.616  1.00 35.66           C
ATOM    817  O   PRO A  55      40.281  43.278  21.771  1.00 35.13           O
ATOM    818  CB  PRO A  55      42.733  41.416  20.943  1.00 31.51           C
ATOM    819  CG  PRO A  55      43.029  40.212  21.620  1.00 22.84           C
ATOM    820  CD  PRO A  55      42.341  40.214  22.933  1.00 35.28           C
ATOM    821  HA  PRO A  55      43.354  42.888  22.268  1.00 37.50           H
ATOM    822  HB2 PRO A  55      41.914  41.312  20.433  1.00 37.64           H
ATOM    823  HB3 PRO A  55      43.471  41.677  20.373  1.00 37.64           H
ATOM    824  HG2 PRO A  55      42.733  39.455  21.097  1.00 27.23           H
ATOM    825  HG3 PRO A  55      43.980  40.169  21.778  1.00 27.23           H
ATOM    826  HD2 PRO A  55      41.501  39.735  22.874  1.00 42.16           H
ATOM    827  HD3 PRO A  55      42.918  39.848  23.625  1.00 42.16           H
ATOM    828  N   LEU A  56      41.945  44.651  21.058  1.00 48.39           N
ATOM    829  CA  LEU A  56      40.939  45.634  20.635  1.00 40.12           C
ATOM    830  C   LEU A  56      41.550  46.122  19.310  1.00 43.11           C
ATOM    831  O   LEU A  56      42.722  45.999  18.984  1.00 44.91           O
ATOM    832  CB  LEU A  56      40.771  46.796  21.624  1.00 38.98           C
ATOM    833  CG  LEU A  56      40.140  46.427  22.985  1.00 42.02           C
ATOM    834  CD1 LEU A  56      40.216  47.698  23.856  1.00 40.86           C
ATOM    835  CD2 LEU A  56      38.689  45.941  22.921  1.00 36.49           C
ATOM    836  H   LEU A  56      42.944  44.904  20.992  1.00 57.89           H
ATOM    837  HA  LEU A  56      39.936  45.128  20.487  1.00 47.96           H
ATOM    838  HB2 LEU A  56      41.757  47.272  21.805  1.00 46.60           H
ATOM    839  HB3 LEU A  56      40.146  47.578  21.139  1.00 46.60           H
ATOM    840  HG  LEU A  56      40.756  45.620  23.456  1.00 50.25           H
ATOM    841 HD11 LEU A  56      39.811  47.510  24.854  1.00 48.86           H
ATOM    842 HD12 LEU A  56      41.244  48.060  23.938  1.00 48.86           H
ATOM    843 HD13 LEU A  56      39.603  48.494  23.393  1.00 48.86           H
ATOM    844 HD21 LEU A  56      38.263  45.798  23.919  1.00 43.61           H
ATOM    845 HD22 LEU A  56      38.027  46.660  22.406  1.00 43.61           H
ATOM    846 HD23 LEU A  56      38.615  44.977  22.398  1.00 43.61           H
ATOM    847  N   THR A  57      40.570  46.669  18.528  1.00 31.32           N
ATOM    848  CA  THR A  57      40.749  47.447  17.274  1.00 40.63           C
ATOM    849  C   THR A  57      41.461  48.779  17.529  1.00 34.64           C
ATOM    850  O   THR A  57      41.342  49.321  18.634  1.00 26.43           O
ATOM    851  CB  THR A  57      39.374  47.790  16.616  1.00 41.20           C
ATOM    852  OG1 THR A  57      38.655  48.780  17.399  1.00 33.87           O
ATOM    853  CG2 THR A  57      38.443  46.549  16.379  1.00 47.36           C
ATOM    854  H   THR A  57      39.731  46.561  18.720  1.00 37.40           H
ATOM    855  HA  THR A  57      41.278  46.945  16.633  1.00 48.58           H
ATOM    856  HB  THR A  57      39.551  48.175  15.746  1.00 49.26           H
ATOM    857  HG1 THR A  57      38.172  48.416  17.983  1.00 40.46           H
ATOM    858 HG21 THR A  57      37.636  46.844  15.915  1.00 56.65           H
ATOM    859 HG22 THR A  57      38.883  45.879  15.831  1.00 56.65           H
ATOM    860 HG23 THR A  57      38.176  46.146  17.222  1.00 56.65           H
ATOM    861  N   LEU A  58      42.152  49.350  16.494  1.00 24.45           N
ATOM    862  CA  LEU A  58      42.963  50.546  16.782  1.00 18.45           C
ATOM    863  C   LEU A  58      42.142  51.645  17.472  1.00 24.99           C
ATOM    864  O   LEU A  58      42.479  52.346  18.431  1.00 22.10           O
ATOM    865  CB  LEU A  58      43.538  50.991  15.441  1.00 24.35           C
ATOM    866  CG  LEU A  58      44.289  52.337  15.563  1.00 28.51           C
ATOM    867  CD1 LEU A  58      45.316  52.283  16.712  1.00 25.66           C
ATOM    868  CD2 LEU A  58      44.915  52.588  14.193  1.00 19.05           C
ATOM    869  H   LEU A  58      42.245  48.922  15.559  1.00 29.15           H
ATOM    870  HA  LEU A  58      43.789  50.263  17.506  1.00 21.96           H
ATOM    871  HB2 LEU A  58      44.252  50.215  15.076  1.00 29.04           H
ATOM    872  HB3 LEU A  58      42.753  51.062  14.666  1.00 29.04           H
ATOM    873  HG  LEU A  58      43.556  53.155  15.783  1.00 34.03           H
ATOM    874 HD11 LEU A  58      45.967  53.165  16.701  1.00 30.61           H
ATOM    875 HD12 LEU A  58      44.847  52.251  17.701  1.00 30.61           H
ATOM    876 HD13 LEU A  58      45.978  51.410  16.633  1.00 30.61           H
ATOM    877 HD21 LEU A  58      45.538  53.487  14.165  1.00 22.68           H
ATOM    878 HD22 LEU A  58      45.575  51.753  13.906  1.00 22.68           H
ATOM    879 HD23 LEU A  58      44.171  52.703  13.400  1.00 22.68           H
ATOM    880  N   PRO A  59      40.897  51.896  16.994  1.00 30.70           N
ATOM    881  CA  PRO A  59      40.122  53.026  17.587  1.00 26.94           C
ATOM    882  C   PRO A  59      39.678  52.806  19.014  1.00 26.28           C
ATOM    883  O   PRO A  59      39.671  53.762  19.809  1.00 25.78           O
ATOM    884  CB  PRO A  59      38.891  53.159  16.683  1.00 24.97           C
ATOM    885  CG  PRO A  59      38.769  51.854  15.986  1.00 26.54           C
ATOM    886  CD  PRO A  59      40.157  51.306  15.853  1.00 33.70           C
ATOM    887  HA  PRO A  59      40.625  53.854  17.543  1.00 32.15           H
ATOM    888  HB2 PRO A  59      38.114  53.323  17.246  1.00 29.78           H
ATOM    889  HB3 PRO A  59      39.000  53.886  16.055  1.00 29.78           H
ATOM    890  HG2 PRO A  59      38.218  51.263  16.524  1.00 31.67           H
ATOM    891  HG3 PRO A  59      38.361  51.994  15.118  1.00 31.67           H
ATOM    892  HD2 PRO A  59      40.120  50.343  15.891  1.00 40.26           H
ATOM    893  HD3 PRO A  59      40.533  51.627  15.019  1.00 40.26           H
ATOM    894  N   ASP A  60      39.200  51.597  19.324  1.00 29.53           N
ATOM    895  CA  ASP A  60      39.086  51.162  20.706  1.00 20.97           C
ATOM    896  C   ASP A  60      40.394  51.456  21.459  1.00 27.67           C
ATOM    897  O   ASP A  60      40.352  52.077  22.525  1.00 23.08           O
ATOM    898  CB  ASP A  60      38.753  49.667  20.758  1.00 34.57           C
ATOM    899  CG  ASP A  60      37.236  49.324  20.829  1.00 40.48           C
ATOM    900  OD1 ASP A  60      36.681  49.209  21.946  1.00 43.32           O
ATOM    901  OD2 ASP A  60      36.617  49.008  19.785  1.00 38.79           O1-
ATOM    902  H   ASP A  60      38.932  51.017  18.747  1.00 35.26           H
ATOM    903  HA  ASP A  60      38.362  51.644  21.134  1.00 24.99           H
ATOM    904  HB2 ASP A  60      39.119  49.238  19.967  1.00 41.31           H
ATOM    905  HB3 ASP A  60      39.163  49.315  21.557  1.00 41.31           H
ATOM    906  N   PHE A  61      41.580  51.065  20.899  1.00 26.52           N
ATOM    907  CA  PHE A  61      42.836  51.421  21.577  1.00 24.46           C
ATOM    908  C   PHE A  61      42.993  52.937  21.870  1.00 15.81           C
ATOM    909  O   PHE A  61      43.373  53.242  22.987  1.00 17.81           O
ATOM    910  CB  PHE A  61      43.936  50.826  20.678  1.00 31.66           C
ATOM    911  CG  PHE A  61      45.300  51.046  21.234  1.00 24.80           C
ATOM    912  CD1 PHE A  61      45.690  50.398  22.416  1.00 26.46           C
ATOM    913  CD2 PHE A  61      46.168  51.910  20.567  1.00 24.24           C
ATOM    914  CE1 PHE A  61      46.967  50.613  22.928  1.00 30.70           C
ATOM    915  CE2 PHE A  61      47.468  52.078  21.068  1.00 33.50           C
ATOM    916  CZ  PHE A  61      47.875  51.430  22.237  1.00 27.70           C
ATOM    917  H   PHE A  61      41.628  50.677  19.941  1.00 31.64           H
ATOM    918  HA  PHE A  61      42.860  50.945  22.598  1.00 29.17           H
ATOM    919  HB2 PHE A  61      43.754  49.736  20.541  1.00 37.82           H
ATOM    920  HB3 PHE A  61      43.844  51.273  19.657  1.00 37.82           H
ATOM    921  HD1 PHE A  61      44.997  49.739  22.928  1.00 31.57           H
ATOM    922  HD2 PHE A  61      45.849  52.420  19.659  1.00 28.91           H
ATOM    923  HE1 PHE A  61      47.269  50.129  23.853  1.00 36.66           H
ATOM    924  HE2 PHE A  61      48.167  52.714  20.527  1.00 40.03           H
ATOM    925  HZ  PHE A  61      48.882  51.574  22.628  1.00 33.06           H
ATOM    926  N   LEU A  62      42.753  53.872  20.880  1.00 14.00           N
ATOM    927  CA  LEU A  62      43.323  55.246  20.859  1.00 24.49           C
ATOM    928  C   LEU A  62      42.631  56.169  21.902  1.00 31.04           C
ATOM    929  O   LEU A  62      43.101  57.062  22.601  1.00 31.47           O
ATOM    930  CB  LEU A  62      43.143  55.894  19.467  1.00 17.77           C
ATOM    931  CG  LEU A  62      44.141  55.384  18.418  1.00 24.59           C
ATOM    932  CD1 LEU A  62      43.942  56.135  17.088  1.00 23.85           C
ATOM    933  CD2 LEU A  62      45.581  55.528  18.914  1.00 22.98           C
ATOM    934  H   LEU A  62      42.353  53.559  19.981  1.00 16.62           H
ATOM    935  HA  LEU A  62      44.420  55.188  21.128  1.00 29.21           H
ATOM    936  HB2 LEU A  62      42.112  55.731  19.095  1.00 21.14           H
ATOM    937  HB3 LEU A  62      43.228  56.996  19.564  1.00 21.14           H
ATOM    938  HG  LEU A  62      43.936  54.294  18.233  1.00 29.33           H
ATOM    939 HD11 LEU A  62      44.634  55.779  16.315  1.00 28.44           H
ATOM    940 HD12 LEU A  62      42.924  55.998  16.707  1.00 28.44           H
ATOM    941 HD13 LEU A  62      44.110  57.210  17.203  1.00 28.44           H
ATOM    942 HD21 LEU A  62      46.307  55.194  18.164  1.00 27.40           H
ATOM    943 HD22 LEU A  62      45.819  56.571  19.154  1.00 27.40           H
ATOM    944 HD23 LEU A  62      45.742  54.933  19.821  1.00 27.40           H
ATOM    945  N   ALA A  63      41.321  55.805  21.988  1.00 28.00           N
ATOM    946  CA  ALA A  63      40.335  56.319  22.947  1.00 26.43           C
ATOM    947  C   ALA A  63      40.763  56.098  24.370  1.00 28.32           C
ATOM    948  O   ALA A  63      40.440  56.892  25.257  1.00 34.60           O
ATOM    949  CB  ALA A  63      38.984  55.639  22.751  1.00 32.18           C
ATOM    950  H   ALA A  63      40.973  55.221  21.458  1.00 33.43           H
ATOM    951  HA  ALA A  63      40.205  57.261  22.800  1.00 31.54           H
ATOM    952  HB1 ALA A  63      38.371  55.975  23.425  1.00 38.44           H
ATOM    953  HB2 ALA A  63      38.633  55.846  21.871  1.00 38.44           H
ATOM    954  HB3 ALA A  63      39.093  54.681  22.853  1.00 38.44           H
ATOM    955  N   LYS A  64      41.462  55.016  24.628  1.00 25.07           N
ATOM    956  CA  LYS A  64      42.125  54.935  25.904  1.00 27.06           C
ATOM    957  C   LYS A  64      42.950  56.210  26.157  1.00 28.18           C
ATOM    958  O   LYS A  64      42.770  56.832  27.206  1.00 30.02           O
ATOM    959  CB  LYS A  64      42.927  53.630  25.968  1.00 31.70           C
ATOM    960  CG  LYS A  64      42.143  52.445  26.615  1.00 32.07           C
ATOM    961  CD  LYS A  64      41.548  51.427  25.632  1.00 32.34           C
ATOM    962  CE  LYS A  64      40.876  50.204  26.329  1.00 24.47           C
ATOM    963  NZ  LYS A  64      39.607  50.567  27.069  1.00 44.53           N1+
ATOM    964  H   LYS A  64      41.559  54.345  24.103  1.00 29.90           H
ATOM    965  HA  LYS A  64      41.453  54.896  26.602  1.00 32.30           H
ATOM    966  HB2 LYS A  64      43.151  53.351  25.078  1.00 37.86           H
ATOM    967  HB3 LYS A  64      43.739  53.771  26.474  1.00 37.86           H
ATOM    968  HG2 LYS A  64      42.755  51.953  27.183  1.00 38.30           H
ATOM    969  HG3 LYS A  64      41.417  52.798  27.149  1.00 38.30           H
ATOM    970  HD2 LYS A  64      40.855  51.875  25.120  1.00 38.63           H
ATOM    971  HD3 LYS A  64      42.240  51.103  25.038  1.00 38.63           H
ATOM    972  HE2 LYS A  64      40.641  49.544  25.665  1.00 29.18           H
ATOM    973  HE3 LYS A  64      41.494  49.808  26.961  1.00 29.18           H
ATOM    974  HZ1 LYS A  64      39.042  49.875  27.073  1.00 53.26           H
ATOM    975  HZ2 LYS A  64      39.789  50.788  27.913  1.00 53.26           H
ATOM    976  HZ3 LYS A  64      39.205  51.258  26.675  1.00 53.26           H
ATOM    977  N   PHE A  65      43.787  56.686  25.183  1.00 25.68           N
ATOM    978  CA  PHE A  65      44.608  57.891  25.487  1.00 31.59           C
ATOM    979  C   PHE A  65      43.713  59.127  25.792  1.00 28.74           C
ATOM    980  O   PHE A  65      43.911  60.019  26.608  1.00 28.49           O
ATOM    981  CB  PHE A  65      45.497  58.173  24.263  1.00 28.23           C
ATOM    982  CG  PHE A  65      46.522  57.088  24.092  1.00 21.55           C
ATOM    983  CD1 PHE A  65      46.339  56.119  23.105  1.00 21.81           C
ATOM    984  CD2 PHE A  65      47.642  57.040  24.934  1.00 26.95           C
ATOM    985  CE1 PHE A  65      47.232  55.049  23.024  1.00 32.05           C
ATOM    986  CE2 PHE A  65      48.565  56.004  24.812  1.00 24.21           C
ATOM    987  CZ  PHE A  65      48.343  55.002  23.867  1.00 30.10           C
ATOM    988  H   PHE A  65      43.807  56.306  24.227  1.00 30.63           H
ATOM    989  HA  PHE A  65      45.229  57.684  26.407  1.00 37.73           H
ATOM    990  HB2 PHE A  65      44.857  58.255  23.349  1.00 33.70           H
ATOM    991  HB3 PHE A  65      45.974  59.167  24.377  1.00 33.70           H
ATOM    992  HD1 PHE A  65      45.487  56.175  22.428  1.00 25.99           H
ATOM    993  HD2 PHE A  65      47.787  57.809  25.694  1.00 32.17           H
ATOM    994  HE1 PHE A  65      47.055  54.245  22.311  1.00 38.29           H
ATOM    995  HE2 PHE A  65      49.436  55.963  25.463  1.00 28.88           H
ATOM    996  HZ  PHE A  65      49.039  54.165  23.802  1.00 35.94           H
ATOM    997  N   ASP A  66      42.641  59.201  24.963  1.00 30.75           N
ATOM    998  CA  ASP A  66      41.593  60.241  25.027  1.00 35.86           C
ATOM    999  C   ASP A  66      40.986  60.386  26.410  1.00 35.15           C
ATOM   1000  O   ASP A  66      40.651  61.495  26.842  1.00 33.64           O
ATOM   1001  CB  ASP A  66      40.441  59.905  24.083  1.00 39.00           C
ATOM   1002  CG  ASP A  66      40.523  60.586  22.751  1.00 37.76           C
ATOM   1003  OD1 ASP A  66      41.037  61.718  22.664  1.00 52.05           O
ATOM   1004  OD2 ASP A  66      40.026  59.984  21.780  1.00 41.20           O1-
ATOM   1005  H   ASP A  66      42.499  58.640  24.323  1.00 36.72           H
ATOM   1006  HA  ASP A  66      41.955  61.103  24.775  1.00 42.85           H
ATOM   1007  HB2 ASP A  66      40.408  58.951  23.939  1.00 46.62           H
ATOM   1008  HB3 ASP A  66      39.618  60.206  24.499  1.00 46.62           H
ATOM   1009  N   TYR A  67      40.780  59.267  27.098  1.00 32.39           N
ATOM   1010  CA  TYR A  67      40.349  59.337  28.486  1.00 33.20           C
ATOM   1011  C   TYR A  67      41.288  60.246  29.269  1.00 32.13           C
ATOM   1012  O   TYR A  67      40.903  61.336  29.688  1.00 41.58           O
ATOM   1013  CB  TYR A  67      40.291  57.922  29.110  1.00 38.26           C
ATOM   1014  CG  TYR A  67      39.025  57.140  28.817  1.00 33.13           C
ATOM   1015  CD1 TYR A  67      39.077  55.900  28.207  1.00 36.35           C
ATOM   1016  CD2 TYR A  67      37.776  57.653  29.141  1.00 45.56           C
ATOM   1017  CE1 TYR A  67      37.934  55.185  27.937  1.00 41.78           C
ATOM   1018  CE2 TYR A  67      36.602  56.941  28.872  1.00 38.27           C
ATOM   1019  CZ  TYR A  67      36.683  55.705  28.269  1.00 38.92           C
ATOM   1020  OH  TYR A  67      35.537  54.983  27.970  1.00 36.76           O
ATOM   1021  H   TYR A  67      40.901  58.476  26.789  1.00 38.69           H
ATOM   1022  HA  TYR A  67      39.460  59.721  28.513  1.00 39.66           H
ATOM   1023  HB2 TYR A  67      41.033  57.393  28.772  1.00 45.73           H
ATOM   1024  HB3 TYR A  67      40.365  58.001  30.068  1.00 45.73           H
ATOM   1025  HD1 TYR A  67      39.898  55.534  27.987  1.00 43.44           H
ATOM   1026  HD2 TYR A  67      37.723  58.487  29.542  1.00 54.49           H
ATOM   1027  HE1 TYR A  67      37.997  54.351  27.533  1.00 49.96           H
ATOM   1028  HE2 TYR A  67      35.778  57.305  29.092  1.00 45.74           H
ATOM   1029  HH  TYR A  67      34.867  55.482  28.037  1.00 43.93           H
ATOM   1030  N   TYR A  68      42.567  59.858  29.373  1.00 35.09           N
ATOM   1031  CA  TYR A  68      43.452  60.403  30.392  1.00 32.54           C
ATOM   1032  C   TYR A  68      44.423  61.472  29.898  1.00 31.55           C
ATOM   1033  O   TYR A  68      44.860  62.299  30.708  1.00 29.39           O
ATOM   1034  CB  TYR A  68      44.246  59.273  31.061  1.00 31.40           C
ATOM   1035  CG  TYR A  68      45.220  58.434  30.227  1.00 30.20           C
ATOM   1036  CD1 TYR A  68      46.583  58.699  30.210  1.00 33.16           C
ATOM   1037  CD2 TYR A  68      44.793  57.321  29.559  1.00 27.84           C
ATOM   1038  CE1 TYR A  68      47.449  57.891  29.511  1.00 31.16           C
ATOM   1039  CE2 TYR A  68      45.648  56.531  28.863  1.00 29.10           C
ATOM   1040  CZ  TYR A  68      46.971  56.807  28.829  1.00 28.72           C
ATOM   1041  OH  TYR A  68      47.791  55.950  28.116  1.00 26.67           O
ATOM   1042  H   TYR A  68      42.946  59.280  28.858  1.00 41.93           H
ATOM   1043  HA  TYR A  68      42.909  60.807  31.084  1.00 38.87           H
ATOM   1044  HB2 TYR A  68      44.779  59.686  31.753  1.00 37.50           H
ATOM   1045  HB3 TYR A  68      43.622  58.659  31.476  1.00 37.50           H
ATOM   1046  HD1 TYR A  68      46.923  59.428  30.670  1.00 39.61           H
ATOM   1047  HD2 TYR A  68      43.894  57.106  29.568  1.00 33.23           H
ATOM   1048  HE1 TYR A  68      48.353  58.085  29.493  1.00 37.21           H
ATOM   1049  HE2 TYR A  68      45.331  55.792  28.403  1.00 34.74           H
ATOM   1050  HH  TYR A  68      48.597  56.106  28.287  1.00 31.82           H
ATOM   1051  N   MET A  69      44.760  61.502  28.611  1.00 29.88           N
ATOM   1052  CA  MET A  69      45.829  62.401  28.187  1.00 31.01           C
ATOM   1053  C   MET A  69      45.479  63.839  28.491  1.00 27.35           C
ATOM   1054  O   MET A  69      46.404  64.607  28.834  1.00 30.06           O
ATOM   1055  CB  MET A  69      46.157  62.218  26.687  1.00 28.15           C
ATOM   1056  CG  MET A  69      46.976  60.949  26.345  1.00 27.81           C
ATOM   1057  SD  MET A  69      48.549  60.845  27.247  1.00 23.17           S
ATOM   1058  CE  MET A  69      49.470  62.157  26.451  1.00 29.98           C
ATOM   1059  H   MET A  69      44.387  61.052  27.982  1.00 35.68           H
ATOM   1060  HA  MET A  69      46.633  62.187  28.683  1.00 37.04           H
ATOM   1061  HB2 MET A  69      45.333  62.188  26.169  1.00 33.60           H
ATOM   1062  HB3 MET A  69      46.691  62.973  26.391  1.00 33.60           H
ATOM   1063  HG2 MET A  69      46.452  60.168  26.570  1.00 33.19           H
ATOM   1064  HG3 MET A  69      47.162  60.943  25.393  1.00 33.19           H
ATOM   1065  HE1 MET A  69      50.360  62.201  26.845  1.00 35.80           H
ATOM   1066  HE2 MET A  69      49.538  61.969  25.499  1.00 35.80           H
ATOM   1067  HE3 MET A  69      48.999  62.996  26.599  1.00 35.80           H
ATOM   1068  N   PRO A  70      44.223  64.284  28.389  1.00 27.06           N
ATOM   1069  CA  PRO A  70      43.943  65.693  28.680  1.00 31.40           C
ATOM   1070  C   PRO A  70      44.238  66.044  30.115  1.00 28.61           C
ATOM   1071  O   PRO A  70      44.503  67.210  30.417  1.00 29.68           O
ATOM   1072  CB  PRO A  70      42.463  65.841  28.333  1.00 31.37           C
ATOM   1073  CG  PRO A  70      42.204  64.709  27.336  1.00 27.06           C
ATOM   1074  CD  PRO A  70      43.027  63.596  27.842  1.00 27.50           C
ATOM   1075  HA  PRO A  70      44.459  66.263  28.085  1.00 37.51           H
ATOM   1076  HB2 PRO A  70      41.929  65.733  29.136  1.00 37.47           H
ATOM   1077  HB3 PRO A  70      42.312  66.706  27.925  1.00 37.47           H
ATOM   1078  HG2 PRO A  70      41.268  64.464  27.333  1.00 32.30           H
ATOM   1079  HG3 PRO A  70      42.481  64.972  26.450  1.00 32.30           H
ATOM   1080  HD2 PRO A  70      42.545  63.111  28.529  1.00 32.82           H
ATOM   1081  HD3 PRO A  70      43.263  63.014  27.104  1.00 32.82           H
ATOM   1082  N   ALA A  71      44.329  65.046  30.984  1.00 26.48           N
ATOM   1083  CA  ALA A  71      44.634  65.292  32.388  1.00 36.04           C
ATOM   1084  C   ALA A  71      46.111  65.571  32.646  1.00 32.26           C
ATOM   1085  O   ALA A  71      46.421  66.145  33.690  1.00 28.09           O
ATOM   1086  CB  ALA A  71      44.147  64.103  33.237  1.00 28.88           C
ATOM   1087  H   ALA A  71      44.233  64.219  30.779  1.00 31.60           H
ATOM   1088  HA  ALA A  71      44.182  66.084  32.675  1.00 43.07           H
ATOM   1089  HB1 ALA A  71      44.397  64.253  34.160  1.00 34.47           H
ATOM   1090  HB2 ALA A  71      43.183  64.041  33.159  1.00 34.47           H
ATOM   1091  HB3 ALA A  71      44.558  63.282  32.920  1.00 34.47           H
ATOM   1092  N   ILE A  72      47.005  65.206  31.719  1.00 33.03           N
ATOM   1093  CA  ILE A  72      48.455  65.353  31.869  1.00 24.64           C
ATOM   1094  C   ILE A  72      49.009  66.364  30.874  1.00 25.36           C
ATOM   1095  O   ILE A  72      49.828  67.218  31.223  1.00 22.30           O
ATOM   1096  CB  ILE A  72      49.170  63.995  31.677  1.00 33.96           C
ATOM   1097  CG1 ILE A  72      48.458  62.862  32.427  1.00 34.56           C
ATOM   1098  CG2 ILE A  72      50.639  64.131  32.053  1.00 31.64           C
ATOM   1099  CD1 ILE A  72      48.605  62.919  33.946  1.00 33.06           C
ATOM   1100  H   ILE A  72      46.790  64.857  30.962  1.00 39.46           H
ATOM   1101  HA  ILE A  72      48.652  65.665  32.766  1.00 29.39           H
ATOM   1102  HB  ILE A  72      49.152  63.771  30.731  1.00 40.57           H
ATOM   1103 HG12 ILE A  72      47.512  62.869  32.214  1.00 41.29           H
ATOM   1104 HG13 ILE A  72      48.842  62.021  32.130  1.00 41.29           H
ATOM   1105 HG21 ILE A  72      51.079  63.280  31.912  1.00 37.79           H
ATOM   1106 HG22 ILE A  72      51.056  64.810  31.503  1.00 37.79           H
ATOM   1107 HG23 ILE A  72      50.703  64.386  32.984  1.00 37.79           H
ATOM   1108 HD11 ILE A  72      48.152  62.145  34.319  1.00 39.49           H
ATOM   1109 HD12 ILE A  72      49.544  62.889  34.183  1.00 39.49           H
ATOM   1110 HD13 ILE A  72      48.201  63.734  34.283  1.00 39.49           H
ATOM   1111  N   ALA A  73      48.624  66.235  29.605  1.00 27.74           N
ATOM   1112  CA  ALA A  73      49.106  67.164  28.591  1.00 30.61           C
ATOM   1113  C   ALA A  73      48.840  68.597  29.051  1.00 31.99           C
ATOM   1114  O   ALA A  73      47.778  68.909  29.590  1.00 39.19           O
ATOM   1115  CB  ALA A  73      48.432  66.874  27.244  1.00 24.92           C
ATOM   1116  H   ALA A  73      48.080  65.638  29.316  1.00 33.10           H
ATOM   1117  HA  ALA A  73      50.060  67.060  28.469  1.00 36.56           H
ATOM   1118  HB1 ALA A  73      48.740  67.510  26.581  1.00 29.72           H
ATOM   1119  HB2 ALA A  73      48.668  65.979  26.959  1.00 29.72           H
ATOM   1120  HB3 ALA A  73      47.468  66.945  27.347  1.00 29.72           H
ATOM   1121  N   GLY A  74      49.819  69.465  28.873  1.00 30.75           N
ATOM   1122  CA  GLY A  74      49.648  70.871  29.211  1.00 35.52           C
ATOM   1123  C   GLY A  74      50.104  71.306  30.591  1.00 37.35           C
ATOM   1124  O   GLY A  74      50.724  72.365  30.720  1.00 42.63           O
ATOM   1125  H   GLY A  74      50.593  69.271  28.554  1.00 36.72           H
ATOM   1126  HA2 GLY A  74      50.135  71.398  28.557  1.00 42.45           H
ATOM   1127  HA3 GLY A  74      48.711  71.100  29.128  1.00 42.45           H
ATOM   1128  N   CYS A  75      49.813  70.515  31.632  1.00 38.27           N
ATOM   1129  CA  CYS A  75      50.314  70.831  32.969  1.00 35.01           C
ATOM   1130  C   CYS A  75      51.804  70.513  33.114  1.00 28.43           C
ATOM   1131  O   CYS A  75      52.217  69.349  33.059  1.00 31.60           O
ATOM   1132  CB  CYS A  75      49.518  70.088  34.041  1.00 35.02           C
ATOM   1133  SG  CYS A  75      49.319  71.159  35.517  1.00 40.98           S
ATOM   1134  H   CYS A  75      49.325  69.808  31.590  1.00 45.74           H
ATOM   1135  HA  CYS A  75      50.196  71.784  33.114  1.00 41.83           H
ATOM   1136  HB2 CYS A  75      48.641  69.880  33.674  1.00 41.85           H
ATOM   1137  HB3 CYS A  75      49.970  69.271  34.290  1.00 41.85           H
ATOM   1138  HG  CYS A  75      48.594  70.531  36.226  1.00 48.99           H
ATOM   1139  N   ARG A  76      52.605  71.541  33.366  1.00 26.58           N
ATOM   1140  CA  ARG A  76      54.042  71.324  33.508  1.00 29.25           C
ATOM   1141  C   ARG A  76      54.342  70.357  34.628  1.00 23.13           C
ATOM   1142  O   ARG A  76      55.140  69.440  34.460  1.00 36.87           O
ATOM   1143  CB  ARG A  76      54.775  72.642  33.755  1.00 27.69           C
ATOM   1144  CG  ARG A  76      54.509  73.557  32.643  1.00 40.41           C
ATOM   1145  CD  ARG A  76      55.077  74.928  32.737  1.00 26.84           C
ATOM   1146  NE  ARG A  76      54.481  75.609  31.598  1.00 33.53           N
ATOM   1147  CZ  ARG A  76      55.102  76.465  30.818  1.00 43.62           C
ATOM   1148  NH1 ARG A  76      56.366  76.785  31.087  1.00 54.91           N
ATOM   1149  NH2 ARG A  76      54.456  76.992  29.777  1.00 38.89           N1+
ATOM   1150  H   ARG A  76      52.343  72.357  33.464  1.00 31.72           H
ATOM   1151  HA  ARG A  76      54.384  70.946  32.684  1.00 34.92           H
ATOM   1152  HB2 ARG A  76      54.467  73.040  34.585  1.00 33.05           H
ATOM   1153  HB3 ARG A  76      55.729  72.485  33.793  1.00 33.05           H
ATOM   1154  HG2 ARG A  76      54.854  73.154  31.832  1.00 48.31           H
ATOM   1155  HG3 ARG A  76      53.548  73.669  32.559  1.00 48.31           H
ATOM   1156  HD2 ARG A  76      54.787  75.357  33.556  1.00 32.03           H
ATOM   1157  HD3 ARG A  76      56.042  74.885  32.664  1.00 32.03           H
ATOM   1158  HE  ARG A  76      53.630  75.551  31.504  1.00 40.06           H
ATOM   1159 HH11 ARG A  76      56.768  76.438  31.766  1.00 65.71           H
ATOM   1160 HH12 ARG A  76      56.777  77.360  30.599  1.00 65.71           H
ATOM   1161 HH21 ARG A  76      53.638  76.780  29.619  1.00 46.49           H
ATOM   1162 HH22 ARG A  76      54.851  77.570  29.279  1.00 46.49           H
ATOM   1163  N   ASP A  77      53.737  70.545  35.790  1.00 27.56           N
ATOM   1164  CA  ASP A  77      54.188  69.714  36.897  1.00 40.41           C
ATOM   1165  C   ASP A  77      53.678  68.285  36.768  1.00 34.29           C
ATOM   1166  O   ASP A  77      54.307  67.366  37.313  1.00 33.88           O
ATOM   1167  CB  ASP A  77      53.837  70.376  38.250  1.00 38.47           C
ATOM   1168  CG  ASP A  77      52.544  69.875  38.879  1.00 51.38           C
ATOM   1169  OD1 ASP A  77      51.606  69.570  38.112  1.00 55.82           O
ATOM   1170  OD2 ASP A  77      52.456  69.820  40.154  1.00 47.35           O1-
ATOM   1171  H   ASP A  77      53.110  71.105  35.962  1.00 32.89           H
ATOM   1172  HA  ASP A  77      55.156  69.661  36.849  1.00 48.31           H
ATOM   1173  HB2 ASP A  77      54.560  70.181  38.872  1.00 45.98           H
ATOM   1174  HB3 ASP A  77      53.767  71.332  38.120  1.00 45.98           H
ATOM   1175  N   ALA A  78      52.608  68.070  36.002  1.00 25.70           N
ATOM   1176  CA  ALA A  78      52.207  66.709  35.663  1.00 30.61           C
ATOM   1177  C   ALA A  78      53.266  66.035  34.792  1.00 35.98           C
ATOM   1178  O   ALA A  78      53.584  64.840  34.958  1.00 24.68           O
ATOM   1179  CB  ALA A  78      50.873  66.735  34.935  1.00 26.10           C
ATOM   1180  H   ALA A  78      52.112  68.688  35.667  1.00 30.66           H
ATOM   1181  HA  ALA A  78      52.097  66.196  36.479  1.00 36.56           H
ATOM   1182  HB1 ALA A  78      50.575  65.834  34.756  1.00 31.14           H
ATOM   1183  HB2 ALA A  78      50.221  67.187  35.487  1.00 31.14           H
ATOM   1184  HB3 ALA A  78      51.004  67.218  34.103  1.00 31.14           H
ATOM   1185  N   ILE A  79      53.822  66.792  33.852  1.00 28.38           N
ATOM   1186  CA  ILE A  79      54.733  66.190  32.895  1.00 29.90           C
ATOM   1187  C   ILE A  79      56.027  65.806  33.581  1.00 34.75           C
ATOM   1188  O   ILE A  79      56.614  64.758  33.272  1.00 29.28           O
ATOM   1189  CB  ILE A  79      54.897  67.154  31.720  1.00 17.37           C
ATOM   1190  CG1 ILE A  79      53.647  66.971  30.877  1.00 32.65           C
ATOM   1191  CG2 ILE A  79      56.201  66.923  30.959  1.00 28.38           C
ATOM   1192  CD1 ILE A  79      53.518  67.914  29.737  1.00 41.00           C
ATOM   1193  H   ILE A  79      53.680  67.636  33.748  1.00 33.88           H
ATOM   1194  HA  ILE A  79      54.341  65.375  32.545  1.00 35.70           H
ATOM   1195  HB  ILE A  79      54.899  68.057  32.059  1.00 20.66           H
ATOM   1196 HG12 ILE A  79      53.633  66.066  30.529  1.00 39.00           H
ATOM   1197 HG13 ILE A  79      52.874  67.096  31.453  1.00 39.00           H
ATOM   1198 HG21 ILE A  79      56.259  67.564  30.233  1.00 33.87           H
ATOM   1199 HG22 ILE A  79      56.964  67.040  31.547  1.00 33.87           H
ATOM   1200 HG23 ILE A  79      56.193  66.026  30.592  1.00 33.87           H
ATOM   1201 HD11 ILE A  79      52.675  67.724  29.293  1.00 49.02           H
ATOM   1202 HD12 ILE A  79      53.518  68.816  30.086  1.00 49.02           H
ATOM   1203 HD13 ILE A  79      54.254  67.790  29.116  1.00 49.02           H
ATOM   1204  N   LYS A  80      56.449  66.589  34.572  1.00 27.45           N
ATOM   1205  CA  LYS A  80      57.670  66.261  35.279  1.00 23.16           C
ATOM   1206  C   LYS A  80      57.421  65.108  36.227  1.00 24.98           C
ATOM   1207  O   LYS A  80      58.303  64.277  36.423  1.00 30.53           O
ATOM   1208  CB  LYS A  80      58.190  67.488  36.020  1.00 27.95           C
ATOM   1209  CG  LYS A  80      59.549  67.327  36.701  1.00 32.99           C
ATOM   1210  CD  LYS A  80      59.855  68.579  37.483  1.00 45.47           C
ATOM   1211  CE  LYS A  80      61.002  68.391  38.468  1.00 53.62           C
ATOM   1212  NZ  LYS A  80      62.292  68.419  37.721  1.00 58.52           N1+
ATOM   1213  H   LYS A  80      56.040  67.288  34.857  1.00 32.76           H
ATOM   1214  HA  LYS A  80      58.341  65.989  34.633  1.00 27.61           H
ATOM   1215  HB2 LYS A  80      58.277  68.203  35.374  1.00 33.36           H
ATOM   1216  HB3 LYS A  80      57.546  67.739  36.701  1.00 33.36           H
ATOM   1217  HG2 LYS A  80      59.534  66.572  37.309  1.00 39.40           H
ATOM   1218  HG3 LYS A  80      60.244  67.213  36.035  1.00 39.40           H
ATOM   1219  HD2 LYS A  80      60.108  69.285  36.864  1.00 54.38           H
ATOM   1220  HD3 LYS A  80      59.067  68.837  37.984  1.00 54.38           H
ATOM   1221  HE2 LYS A  80      60.998  69.118  39.113  1.00 64.17           H
ATOM   1222  HE3 LYS A  80      60.914  67.535  38.918  1.00 64.17           H
ATOM   1223  HZ1 LYS A  80      62.971  68.532  38.286  1.00 70.05           H
ATOM   1224  HZ2 LYS A  80      62.397  67.646  37.292  1.00 70.05           H
ATOM   1225  HZ3 LYS A  80      62.291  69.086  37.132  1.00 70.05           H
ATOM   1226  N   ARG A  81      56.204  64.983  36.741  1.00 30.02           N
ATOM   1227  CA  ARG A  81      55.948  63.951  37.731  1.00 26.79           C
ATOM   1228  C   ARG A  81      55.790  62.590  37.083  1.00 29.84           C
ATOM   1229  O   ARG A  81      56.196  61.585  37.681  1.00 29.11           O
ATOM   1230  CB  ARG A  81      54.705  64.276  38.589  1.00 36.99           C
ATOM   1231  CG  ARG A  81      54.368  63.118  39.571  1.00 40.48           C
ATOM   1232  CD  ARG A  81      53.894  63.448  41.001  1.00 45.45           C
ATOM   1233  NE  ARG A  81      52.509  63.890  41.233  1.00 45.92           N
ATOM   1234  CZ  ARG A  81      51.499  63.145  41.721  1.00 51.54           C
ATOM   1235  NH1 ARG A  81      50.308  63.712  41.948  1.00 52.89           N
ATOM   1236  NH2 ARG A  81      51.630  61.839  41.957  1.00 47.00           N1+
ATOM   1237  H   ARG A  81      55.523  65.462  36.527  1.00 35.84           H
ATOM   1238  HA  ARG A  81      56.714  63.900  38.319  1.00 31.97           H
ATOM   1239  HB2 ARG A  81      54.881  65.078  39.106  1.00 44.21           H
ATOM   1240  HB3 ARG A  81      53.949  64.412  37.995  1.00 44.21           H
ATOM   1241  HG2 ARG A  81      53.749  62.513  39.160  1.00 48.40           H
ATOM   1242  HG3 ARG A  81      55.209  62.652  39.715  1.00 48.40           H
ATOM   1243  HD2 ARG A  81      54.026  62.651  41.542  1.00 54.36           H
ATOM   1244  HD3 ARG A  81      54.468  64.162  41.330  1.00 54.36           H
ATOM   1245  HE  ARG A  81      52.268  64.581  40.788  1.00 54.92           H
ATOM   1246 HH11 ARG A  81      50.185  64.550  41.785  1.00 63.28           H
ATOM   1247 HH12 ARG A  81      49.648  63.230  42.220  1.00 63.28           H
ATOM   1248 HH21 ARG A  81      52.389  61.453  41.835  1.00 56.22           H
ATOM   1249 HH22 ARG A  81      50.957  61.387  42.249  1.00 56.22           H
ATOM   1250  N   ILE A  82      55.219  62.516  35.874  1.00 33.98           N
ATOM   1251  CA  ILE A  82      55.095  61.190  35.273  1.00 31.95           C
ATOM   1252  C   ILE A  82      56.469  60.667  34.882  1.00 18.37           C
ATOM   1253  O   ILE A  82      56.719  59.466  34.978  1.00 23.46           O
ATOM   1254  CB  ILE A  82      54.110  61.156  34.077  1.00 32.96           C
ATOM   1255  CG1 ILE A  82      54.547  62.067  32.907  1.00 19.46           C
ATOM   1256  CG2 ILE A  82      52.722  61.484  34.568  1.00 34.13           C
ATOM   1257  CD1 ILE A  82      53.751  61.807  31.736  1.00 19.05           C
ATOM   1258  H   ILE A  82      54.915  63.175  35.400  1.00 40.59           H
ATOM   1259  HA  ILE A  82      54.749  60.585  35.950  1.00 38.16           H
ATOM   1260  HB  ILE A  82      54.084  60.249  33.742  1.00 39.37           H
ATOM   1261 HG12 ILE A  82      54.422  62.994  33.155  1.00 23.18           H
ATOM   1262 HG13 ILE A  82      55.473  61.909  32.674  1.00 23.18           H
ATOM   1263 HG21 ILE A  82      52.082  61.365  33.851  1.00 40.78           H
ATOM   1264 HG22 ILE A  82      52.513  60.879  35.299  1.00 40.78           H
ATOM   1265 HG23 ILE A  82      52.712  62.402  34.881  1.00 40.78           H
ATOM   1266 HD11 ILE A  82      54.006  62.420  31.030  1.00 22.68           H
ATOM   1267 HD12 ILE A  82      53.893  60.885  31.467  1.00 22.68           H
ATOM   1268 HD13 ILE A  82      52.815  61.929  31.943  1.00 22.68           H
ATOM   1269  N   ALA A  83      57.382  61.547  34.469  1.00 20.47           N
ATOM   1270  CA  ALA A  83      58.745  61.115  34.163  1.00 27.09           C
ATOM   1271  C   ALA A  83      59.436  60.589  35.414  1.00 23.70           C
ATOM   1272  O   ALA A  83      60.047  59.513  35.402  1.00 26.79           O
ATOM   1273  CB  ALA A  83      59.543  62.268  33.566  1.00 23.59           C
ATOM   1274  H   ALA A  83      57.247  62.381  34.353  1.00 24.39           H
ATOM   1275  HA  ALA A  83      58.721  60.412  33.491  1.00 32.33           H
ATOM   1276  HB1 ALA A  83      60.456  61.990  33.411  1.00 28.13           H
ATOM   1277  HB2 ALA A  83      59.140  62.530  32.726  1.00 28.13           H
ATOM   1278  HB3 ALA A  83      59.532  63.013  34.186  1.00 28.13           H
ATOM   1279  N   TYR A  84      59.333  61.339  36.512  1.00 31.52           N
ATOM   1280  CA  TYR A  84      59.893  60.920  37.794  1.00 32.42           C
ATOM   1281  C   TYR A  84      59.304  59.585  38.255  1.00 23.83           C
ATOM   1282  O   TYR A  84      60.038  58.631  38.546  1.00 20.09           O
ATOM   1283  CB  TYR A  84      59.644  62.022  38.830  1.00 35.05           C
ATOM   1284  CG  TYR A  84      60.208  61.696  40.196  1.00 34.00           C
ATOM   1285  CD1 TYR A  84      61.563  61.852  40.460  1.00 26.13           C
ATOM   1286  CD2 TYR A  84      59.389  61.220  41.207  1.00 32.29           C
ATOM   1287  CE1 TYR A  84      62.087  61.528  41.663  1.00 31.17           C
ATOM   1288  CE2 TYR A  84      59.904  60.908  42.422  1.00 31.96           C
ATOM   1289  CZ  TYR A  84      61.251  61.063  42.651  1.00 36.65           C
ATOM   1290  OH  TYR A  84      61.769  60.754  43.877  1.00 41.54           O
ATOM   1291  H   TYR A  84      58.943  62.104  36.537  1.00 37.64           H
ATOM   1292  HA  TYR A  84      60.850  60.807  37.695  1.00 38.72           H
ATOM   1293  HB2 TYR A  84      60.060  62.845  38.523  1.00 41.88           H
ATOM   1294  HB3 TYR A  84      58.687  62.154  38.927  1.00 41.88           H
ATOM   1295  HD1 TYR A  84      62.123  62.161  39.795  1.00 31.17           H
ATOM   1296  HD2 TYR A  84      58.479  61.108  41.050  1.00 38.57           H
ATOM   1297  HE1 TYR A  84      62.995  61.643  41.828  1.00 37.22           H
ATOM   1298  HE2 TYR A  84      59.355  60.591  43.094  1.00 38.17           H
ATOM   1299  HH  TYR A  84      62.596  60.890  43.865  1.00 49.67           H
ATOM   1300  N   GLU A  85      57.976  59.496  38.310  1.00 24.54           N
ATOM   1301  CA  GLU A  85      57.326  58.248  38.695  1.00 26.94           C
ATOM   1302  C   GLU A  85      57.596  57.101  37.720  1.00 27.60           C
ATOM   1303  O   GLU A  85      57.435  55.932  38.101  1.00 22.91           O
ATOM   1304  CB  GLU A  85      55.808  58.451  38.815  1.00 31.73           C
ATOM   1305  CG  GLU A  85      55.351  59.478  39.865  1.00 35.17           C
ATOM   1306  CD  GLU A  85      53.844  59.530  39.946  1.00 32.90           C
ATOM   1307  OE1 GLU A  85      53.315  60.132  40.880  1.00 32.65           O
ATOM   1308  OE2 GLU A  85      53.186  58.949  39.051  1.00 46.56           O1-
ATOM   1309  H   GLU A  85      57.435  60.139  38.120  1.00 29.26           H
ATOM   1310  HA  GLU A  85      57.665  57.981  39.561  1.00 32.15           H
ATOM   1311  HB2 GLU A  85      55.461  58.737  37.956  1.00 37.90           H
ATOM   1312  HB3 GLU A  85      55.402  57.605  39.059  1.00 37.90           H
ATOM   1313  HG2 GLU A  85      55.705  59.234  40.733  1.00 42.02           H
ATOM   1314  HG3 GLU A  85      55.663  60.359  39.610  1.00 42.02           H
ATOM   1315  N   PHE A  86      57.955  57.381  36.458  1.00 24.48           N
ATOM   1316  CA  PHE A  86      58.227  56.269  35.556  1.00 19.46           C
ATOM   1317  C   PHE A  86      59.493  55.517  35.994  1.00 18.70           C
ATOM   1318  O   PHE A  86      59.526  54.287  35.973  1.00 16.92           O
ATOM   1319  CB  PHE A  86      58.321  56.762  34.100  1.00 24.60           C
ATOM   1320  CG  PHE A  86      58.975  55.774  33.191  1.00 19.09           C
ATOM   1321  CD1 PHE A  86      60.334  55.810  32.963  1.00 14.50           C
ATOM   1322  CD2 PHE A  86      58.251  54.780  32.633  1.00 15.31           C
ATOM   1323  CE1 PHE A  86      60.923  54.910  32.194  1.00 21.32           C
ATOM   1324  CE2 PHE A  86      58.852  53.876  31.829  1.00 21.91           C
ATOM   1325  CZ  PHE A  86      60.188  53.935  31.613  1.00 18.98           C
ATOM   1326  H   PHE A  86      58.055  58.164  36.117  1.00 29.20           H
ATOM   1327  HA  PHE A  86      57.487  55.643  35.601  1.00 23.17           H
ATOM   1328  HB2 PHE A  86      57.426  56.909  33.756  1.00 29.35           H
ATOM   1329  HB3 PHE A  86      58.825  57.591  34.063  1.00 29.35           H
ATOM   1330  HD1 PHE A  86      60.850  56.472  33.350  1.00 17.22           H
ATOM   1331  HD2 PHE A  86      57.338  54.753  32.789  1.00 18.19           H
ATOM   1332  HE1 PHE A  86      61.834  54.969  32.047  1.00 25.40           H
ATOM   1333  HE2 PHE A  86      58.353  53.207  31.436  1.00 26.11           H
ATOM   1334  HZ  PHE A  86      60.599  53.313  31.065  1.00 22.59           H
ATOM   1335  N   VAL A  87      60.515  56.238  36.457  1.00 15.99           N
ATOM   1336  CA  VAL A  87      61.707  55.588  36.987  1.00 21.11           C
ATOM   1337  C   VAL A  87      61.380  54.767  38.227  1.00 29.14           C
ATOM   1338  O   VAL A  87      61.933  53.677  38.443  1.00 20.48           O
ATOM   1339  CB  VAL A  87      62.789  56.629  37.310  1.00 23.39           C
ATOM   1340  CG1 VAL A  87      64.071  55.902  37.601  1.00 26.39           C
ATOM   1341  CG2 VAL A  87      62.960  57.705  36.159  1.00 18.82           C
ATOM   1342  H   VAL A  87      60.538  57.096  36.476  1.00 19.01           H
ATOM   1343  HA  VAL A  87      62.058  54.975  36.324  1.00 25.15           H
ATOM   1344  HB  VAL A  87      62.527  57.078  38.127  1.00 27.89           H
ATOM   1345 HG11 VAL A  87      64.766  56.552  37.781  1.00 31.49           H
ATOM   1346 HG12 VAL A  87      63.947  55.328  38.374  1.00 31.49           H
ATOM   1347 HG13 VAL A  87      64.309  55.369  36.826  1.00 31.49           H
ATOM   1348 HG21 VAL A  87      63.723  58.269  36.356  1.00 22.40           H
ATOM   1349 HG22 VAL A  87      63.101  57.254  35.316  1.00 22.40           H
ATOM   1350 HG23 VAL A  87      62.160  58.251  36.106  1.00 22.40           H
ATOM   1351  N   GLU A  88      60.537  55.312  39.100  1.00 31.10           N
ATOM   1352  CA  GLU A  88      60.198  54.595  40.314  1.00 27.91           C
ATOM   1353  C   GLU A  88      59.545  53.267  39.979  1.00 29.18           C
ATOM   1354  O   GLU A  88      59.894  52.230  40.562  1.00 25.76           O
ATOM   1355  CB  GLU A  88      59.291  55.467  41.166  1.00 38.27           C
ATOM   1356  CG  GLU A  88      58.733  54.850  42.459  1.00 41.08           C
ATOM   1357  CD  GLU A  88      57.522  55.640  42.911  1.00 45.02           C
ATOM   1358  OE1 GLU A  88      56.420  55.058  42.960  1.00 48.05           O
ATOM   1359  OE2 GLU A  88      57.664  56.866  43.136  1.00 48.47           O1-
ATOM   1360  H   GLU A  88      60.159  56.089  39.021  1.00 37.14           H
ATOM   1361  HA  GLU A  88      61.009  54.413  40.811  1.00 33.32           H
ATOM   1362  HB2 GLU A  88      59.785  56.265  41.411  1.00 45.74           H
ATOM   1363  HB3 GLU A  88      58.530  55.716  40.618  1.00 45.74           H
ATOM   1364  HG2 GLU A  88      58.451  53.933  42.302  1.00 49.12           H
ATOM   1365  HG3 GLU A  88      59.402  54.890  43.162  1.00 49.12           H
ATOM   1366  N   MET A  89      58.603  53.287  39.016  1.00 25.39           N
ATOM   1367  CA  MET A  89      57.942  52.066  38.547  1.00 20.04           C
ATOM   1368  C   MET A  89      58.953  51.049  38.037  1.00 21.08           C
ATOM   1369  O   MET A  89      58.807  49.837  38.249  1.00 20.06           O
ATOM   1370  CB  MET A  89      56.949  52.405  37.436  1.00 33.15           C
ATOM   1371  CG  MET A  89      55.710  53.244  37.862  1.00 42.52           C
ATOM   1372  SD  MET A  89      54.638  53.740  36.449  1.00 55.81           S
ATOM   1373  CE  MET A  89      54.687  52.220  35.432  1.00 37.69           C
ATOM   1374  H   MET A  89      58.325  54.007  38.631  1.00 30.29           H
ATOM   1375  HA  MET A  89      57.435  51.672  39.267  1.00 23.87           H
ATOM   1376  HB2 MET A  89      57.416  52.910  36.750  1.00 39.60           H
ATOM   1377  HB3 MET A  89      56.625  51.572  37.060  1.00 39.60           H
ATOM   1378  HG2 MET A  89      55.169  52.718  38.477  1.00 50.84           H
ATOM   1379  HG3 MET A  89      56.006  54.054  38.307  1.00 50.84           H
ATOM   1380  HE1 MET A  89      54.105  52.338  34.665  1.00 45.05           H
ATOM   1381  HE2 MET A  89      55.598  52.065  35.136  1.00 45.05           H
ATOM   1382  HE3 MET A  89      54.381  51.460  35.957  1.00 45.05           H
ATOM   1383  N   LYS A  90      59.981  51.530  37.349  1.00 25.72           N
ATOM   1384  CA  LYS A  90      60.944  50.643  36.725  1.00 23.96           C
ATOM   1385  C   LYS A  90      61.920  50.062  37.745  1.00 20.54           C
ATOM   1386  O   LYS A  90      62.323  48.911  37.607  1.00 26.13           O
ATOM   1387  CB  LYS A  90      61.681  51.387  35.613  1.00 18.34           C
ATOM   1388  CG  LYS A  90      61.489  50.808  34.240  1.00 24.14           C
ATOM   1389  CD  LYS A  90      60.300  51.343  33.527  1.00 22.36           C
ATOM   1390  CE  LYS A  90      59.077  50.516  33.716  1.00 29.44           C
ATOM   1391  NZ  LYS A  90      59.134  49.240  33.027  1.00 30.35           N1+
ATOM   1392  H   LYS A  90      60.137  52.369  37.239  1.00 30.68           H
ATOM   1393  HA  LYS A  90      60.457  49.909  36.318  1.00 28.57           H
ATOM   1394  HB2 LYS A  90      61.350  52.297  35.574  1.00 21.83           H
ATOM   1395  HB3 LYS A  90      62.632  51.386  35.802  1.00 21.83           H
ATOM   1396  HG2 LYS A  90      62.266  51.035  33.706  1.00 28.79           H
ATOM   1397  HG3 LYS A  90      61.388  49.845  34.302  1.00 28.79           H
ATOM   1398  HD2 LYS A  90      60.120  52.247  33.820  1.00 26.66           H
ATOM   1399  HD3 LYS A  90      60.494  51.334  32.579  1.00 26.66           H
ATOM   1400  HE2 LYS A  90      58.941  50.350  34.662  1.00 35.15           H
ATOM   1401  HE3 LYS A  90      58.324  50.998  33.348  1.00 35.15           H
ATOM   1402  HZ1 LYS A  90      58.493  49.204  32.409  1.00 36.25           H
ATOM   1403  HZ2 LYS A  90      59.928  49.136  32.645  1.00 36.25           H
ATOM   1404  HZ3 LYS A  90      59.009  48.580  33.612  1.00 36.25           H
ATOM   1405  N   ALA A  91      62.290  50.820  38.782  1.00 29.20           N
ATOM   1406  CA  ALA A  91      63.081  50.267  39.888  1.00 23.70           C
ATOM   1407  C   ALA A  91      62.385  49.078  40.533  1.00 25.50           C
ATOM   1408  O   ALA A  91      63.036  48.089  40.889  1.00 19.71           O
ATOM   1409  CB  ALA A  91      63.350  51.351  40.929  1.00 22.69           C
ATOM   1410  H   ALA A  91      62.096  51.654  38.862  1.00 34.86           H
ATOM   1411  HA  ALA A  91      63.929  49.953  39.552  1.00 28.26           H
ATOM   1412  HB1 ALA A  91      63.878  50.966  41.641  1.00 27.05           H
ATOM   1413  HB2 ALA A  91      63.846  52.072  40.512  1.00 27.05           H
ATOM   1414  HB3 ALA A  91      62.506  51.679  41.279  1.00 27.05           H
ATOM   1415  N   LYS A  92      61.057  49.147  40.676  1.00 26.37           N
ATOM   1416  CA  LYS A  92      60.311  48.004  41.179  1.00 25.06           C
ATOM   1417  C   LYS A  92      60.361  46.839  40.206  1.00 24.13           C
ATOM   1418  O   LYS A  92      60.210  45.680  40.618  1.00 17.15           O
ATOM   1419  CB  LYS A  92      58.853  48.411  41.475  1.00 29.98           C
ATOM   1420  CG  LYS A  92      58.712  49.497  42.550  1.00 31.59           C
ATOM   1421  CD  LYS A  92      57.273  49.682  43.141  1.00 42.86           C
ATOM   1422  CE  LYS A  92      56.491  50.940  42.560  1.00 56.36           C
ATOM   1423  NZ  LYS A  92      56.016  50.884  41.066  1.00 47.62           N1+
ATOM   1424  H   LYS A  92      60.570  49.833  40.481  1.00 31.46           H
ATOM   1425  HA  LYS A  92      60.709  47.710  42.005  1.00 29.89           H
ATOM   1426  HB2 LYS A  92      58.453  48.755  40.662  1.00 35.80           H
ATOM   1427  HB3 LYS A  92      58.360  47.631  41.774  1.00 35.80           H
ATOM   1428  HG2 LYS A  92      59.303  49.267  43.280  1.00 37.72           H
ATOM   1429  HG3 LYS A  92      58.985  50.343  42.167  1.00 37.72           H
ATOM   1430  HD2 LYS A  92      56.746  48.882  42.979  1.00 51.25           H
ATOM   1431  HD3 LYS A  92      57.351  49.828  44.097  1.00 51.25           H
ATOM   1432  HE2 LYS A  92      55.698  51.081  43.104  1.00 67.45           H
ATOM   1433  HE3 LYS A  92      57.064  51.719  42.646  1.00 67.45           H
ATOM   1434  HZ1 LYS A  92      55.934  51.705  40.727  1.00 56.97           H
ATOM   1435  HZ2 LYS A  92      56.604  50.425  40.578  1.00 56.97           H
ATOM   1436  HZ3 LYS A  92      55.225  50.475  41.006  1.00 56.97           H
ATOM   1437  N   ASP A  93      60.552  47.110  38.918  1.00 23.74           N
ATOM   1438  CA  ASP A  93      60.670  45.990  37.988  1.00 23.94           C
ATOM   1439  C   ASP A  93      62.057  45.374  37.984  1.00 19.89           C
ATOM   1440  O   ASP A  93      62.259  44.387  37.289  1.00 20.74           O
ATOM   1441  CB  ASP A  93      60.345  46.395  36.553  1.00 29.13           C
ATOM   1442  CG  ASP A  93      58.838  46.553  36.284  1.00 35.59           C
ATOM   1443  OD1 ASP A  93      58.497  47.106  35.197  1.00 31.57           O
ATOM   1444  OD2 ASP A  93      58.011  46.120  37.128  1.00 31.18           O1-
ATOM   1445  H   ASP A  93      60.622  47.899  38.571  1.00 28.31           H
ATOM   1446  HA  ASP A  93      60.043  45.297  38.245  1.00 28.55           H
ATOM   1447  HB2 ASP A  93      60.775  47.239  36.360  1.00 34.77           H
ATOM   1448  HB3 ASP A  93      60.681  45.701  35.965  1.00 34.77           H
ATOM   1449  N   GLY A  94      63.014  45.935  38.719  1.00 21.86           N
ATOM   1450  CA  GLY A  94      64.365  45.409  38.687  1.00 24.61           C
ATOM   1451  C   GLY A  94      65.158  45.788  37.459  1.00 19.43           C
ATOM   1452  O   GLY A  94      66.033  45.041  37.025  1.00 19.25           O
ATOM   1453  H   GLY A  94      62.905  46.615  39.237  1.00 26.05           H
ATOM   1454  HA2 GLY A  94      64.851  45.728  39.464  1.00 29.35           H
ATOM   1455  HA3 GLY A  94      64.312  44.442  38.730  1.00 29.35           H
ATOM   1456  N   VAL A  95      64.894  46.947  36.910  1.00 17.59           N
ATOM   1457  CA  VAL A  95      65.491  47.393  35.676  1.00 24.90           C
ATOM   1458  C   VAL A  95      66.632  48.288  36.083  1.00 23.64           C
ATOM   1459  O   VAL A  95      66.449  49.156  36.942  1.00 24.80           O
ATOM   1460  CB  VAL A  95      64.451  48.123  34.807  1.00 29.28           C
ATOM   1461  CG1 VAL A  95      65.069  48.719  33.601  1.00 19.45           C
ATOM   1462  CG2 VAL A  95      63.404  47.156  34.406  1.00 24.83           C
ATOM   1463  H   VAL A  95      64.363  47.524  37.253  1.00 20.93           H
ATOM   1464  HA  VAL A  95      65.838  46.638  35.183  1.00 29.70           H
ATOM   1465  HB  VAL A  95      64.021  48.829  35.317  1.00 34.96           H
ATOM   1466 HG11 VAL A  95      64.374  49.126  33.068  1.00 23.16           H
ATOM   1467 HG12 VAL A  95      65.720  49.387  33.862  1.00 23.16           H
ATOM   1468 HG13 VAL A  95      65.481  47.996  33.106  1.00 23.16           H
ATOM   1469 HG21 VAL A  95      62.754  47.592  33.838  1.00 29.61           H
ATOM   1470 HG22 VAL A  95      63.839  46.437  33.920  1.00 29.61           H
ATOM   1471 HG23 VAL A  95      62.978  46.810  35.206  1.00 29.61           H
ATOM   1472  N   VAL A  96      67.826  48.007  35.555  1.00 22.95           N
ATOM   1473  CA  VAL A  96      68.997  48.832  35.823  1.00 20.62           C
ATOM   1474  C   VAL A  96      69.255  49.810  34.712  1.00 22.51           C
ATOM   1475  O   VAL A  96      69.947  50.810  34.952  1.00 17.31           O
ATOM   1476  CB  VAL A  96      70.284  48.021  36.038  1.00 27.64           C
ATOM   1477  CG1 VAL A  96      70.330  47.538  37.411  1.00 24.61           C
ATOM   1478  CG2 VAL A  96      70.427  46.867  35.030  1.00 23.97           C
ATOM   1479  H   VAL A  96      67.968  47.344  35.024  1.00 27.36           H
ATOM   1480  HA  VAL A  96      68.843  49.344  36.625  1.00 24.56           H
ATOM   1481  HB  VAL A  96      71.034  48.617  35.899  1.00 32.99           H
ATOM   1482 HG11 VAL A  96      71.145  47.029  37.529  1.00 29.35           H
ATOM   1483 HG12 VAL A  96      70.336  48.311  37.996  1.00 29.35           H
ATOM   1484 HG13 VAL A  96      69.554  46.983  37.572  1.00 29.35           H
ATOM   1485 HG21 VAL A  96      71.248  46.392  35.233  1.00 28.59           H
ATOM   1486 HG22 VAL A  96      69.670  46.266  35.118  1.00 28.59           H
ATOM   1487 HG23 VAL A  96      70.470  47.228  34.130  1.00 28.59           H
ATOM   1488  N   TYR A  97      68.732  49.548  33.502  1.00 21.64           N
ATOM   1489  CA  TYR A  97      68.857  50.470  32.377  1.00 23.28           C
ATOM   1490  C   TYR A  97      67.609  50.406  31.506  1.00 22.63           C
ATOM   1491  O   TYR A  97      67.152  49.327  31.110  1.00 21.20           O
ATOM   1492  CB  TYR A  97      70.097  50.181  31.519  1.00 13.95           C
ATOM   1493  CG  TYR A  97      70.129  51.112  30.326  1.00 21.35           C
ATOM   1494  CD1 TYR A  97      70.322  52.495  30.491  1.00 18.76           C
ATOM   1495  CD2 TYR A  97      69.920  50.633  29.036  1.00 18.59           C
ATOM   1496  CE1 TYR A  97      70.306  53.361  29.407  1.00 19.34           C
ATOM   1497  CE2 TYR A  97      69.916  51.495  27.950  1.00 17.42           C
ATOM   1498  CZ  TYR A  97      70.100  52.840  28.132  1.00 15.16           C
ATOM   1499  OH  TYR A  97      70.091  53.638  27.036  1.00 13.15           O
ATOM   1500  H   TYR A  97      68.283  48.838  33.313  1.00 25.78           H
ATOM   1501  HA  TYR A  97      68.937  51.379  32.725  1.00 27.76           H
ATOM   1502  HB2 TYR A  97      70.903  50.310  32.041  1.00 16.56           H
ATOM   1503  HB3 TYR A  97      70.057  49.266  31.215  1.00 16.56           H
ATOM   1504  HD1 TYR A  97      70.444  52.848  31.338  1.00 22.33           H
ATOM   1505  HD2 TYR A  97      69.788  49.727  28.893  1.00 22.13           H
ATOM   1506  HE1 TYR A  97      70.434  54.272  29.538  1.00 23.03           H
ATOM   1507  HE2 TYR A  97      69.783  51.155  27.098  1.00 20.73           H
ATOM   1508  HH  TYR A  97      69.713  53.255  26.400  1.00 15.61           H
ATOM   1509  N   VAL A  98      67.064  51.568  31.208  1.00 17.36           N
ATOM   1510  CA  VAL A  98      65.851  51.644  30.412  1.00 19.88           C
ATOM   1511  C   VAL A  98      65.913  52.836  29.453  1.00 20.04           C
ATOM   1512  O   VAL A  98      66.385  53.922  29.806  1.00 19.26           O
ATOM   1513  CB  VAL A  98      64.608  51.731  31.312  1.00 23.64           C
ATOM   1514  CG1 VAL A  98      64.752  52.892  32.304  1.00 25.19           C
ATOM   1515  CG2 VAL A  98      63.383  51.869  30.443  1.00 14.76           C
ATOM   1516  H   VAL A  98      67.377  52.324  31.472  1.00 20.65           H
ATOM   1517  HA  VAL A  98      65.778  50.831  29.898  1.00 23.68           H
ATOM   1518  HB  VAL A  98      64.521  50.915  31.829  1.00 28.19           H
ATOM   1519 HG11 VAL A  98      63.958  52.928  32.860  1.00 30.05           H
ATOM   1520 HG12 VAL A  98      65.536  52.742  32.856  1.00 30.05           H
ATOM   1521 HG13 VAL A  98      64.842  53.724  31.813  1.00 30.05           H
ATOM   1522 HG21 VAL A  98      62.602  51.847  31.012  1.00 17.53           H
ATOM   1523 HG22 VAL A  98      63.420  52.709  29.965  1.00 17.53           H
ATOM   1524 HG23 VAL A  98      63.354  51.125  29.823  1.00 17.53           H
ATOM   1525  N   GLU A  99      65.447  52.616  28.230  1.00 18.17           N
ATOM   1526  CA  GLU A  99      65.129  53.682  27.289  1.00 13.61           C
ATOM   1527  C   GLU A  99      63.614  53.827  27.249  1.00 10.59           C
ATOM   1528  O   GLU A  99      62.903  52.827  27.172  1.00 15.00           O
ATOM   1529  CB  GLU A  99      65.703  53.357  25.905  1.00 15.23           C
ATOM   1530  CG  GLU A  99      67.219  53.326  25.956  1.00 15.74           C
ATOM   1531  CD  GLU A  99      67.876  52.916  24.654  1.00 18.15           C
ATOM   1532  OE1 GLU A  99      67.206  52.855  23.603  1.00 23.60           O
ATOM   1533  OE2 GLU A  99      69.098  52.696  24.665  1.00 18.50           O1-
ATOM   1534  H   GLU A  99      65.294  51.829  27.913  1.00 21.63           H
ATOM   1535  HA  GLU A  99      65.521  54.517  27.586  1.00 16.15           H
ATOM   1536  HB2 GLU A  99      65.397  52.478  25.622  1.00 18.10           H
ATOM   1537  HB3 GLU A  99      65.419  54.020  25.259  1.00 18.10           H
ATOM   1538  HG2 GLU A  99      67.537  54.218  26.163  1.00 18.70           H
ATOM   1539  HG3 GLU A  99      67.506  52.713  26.651  1.00 18.70           H
ATOM   1540  N   VAL A 100      63.136  55.061  27.337  1.00 10.28           N
ATOM   1541  CA  VAL A 100      61.722  55.414  27.369  1.00 21.62           C
ATOM   1542  C   VAL A 100      61.459  56.401  26.236  1.00 16.54           C
ATOM   1543  O   VAL A 100      62.311  57.248  25.977  1.00 12.82           O
ATOM   1544  CB  VAL A 100      61.343  56.015  28.742  1.00 21.45           C
ATOM   1545  CG1 VAL A 100      62.089  57.336  29.011  1.00 15.99           C
ATOM   1546  CG2 VAL A 100      59.838  56.180  28.872  1.00 20.42           C
ATOM   1547  H   VAL A 100      63.637  55.754  27.384  1.00 12.16           H
ATOM   1548  HA  VAL A 100      61.185  54.621  27.227  1.00 25.77           H
ATOM   1549  HB  VAL A 100      61.634  55.394  29.428  1.00 25.56           H
ATOM   1550 HG11 VAL A 100      61.835  57.659  29.892  1.00 19.01           H
ATOM   1551 HG12 VAL A 100      63.045  57.169  28.985  1.00 19.01           H
ATOM   1552 HG13 VAL A 100      61.861  57.996  28.336  1.00 19.01           H
ATOM   1553 HG21 VAL A 100      59.644  56.547  29.746  1.00 24.33           H
ATOM   1554 HG22 VAL A 100      59.517  56.777  28.179  1.00 24.33           H
ATOM   1555 HG23 VAL A 100      59.427  55.305  28.786  1.00 24.33           H
ATOM   1556  N   ARG A 101      60.291  56.302  25.553  1.00 21.43           N
ATOM   1557  CA  ARG A 101      60.047  57.099  24.332  1.00 19.80           C
ATOM   1558  C   ARG A 101      58.691  57.798  24.351  1.00 14.71           C
ATOM   1559  O   ARG A 101      57.785  57.343  25.054  1.00 15.64           O
ATOM   1560  CB  ARG A 101      60.123  56.205  23.087  1.00 17.44           C
ATOM   1561  CG  ARG A 101      59.006  55.177  22.993  1.00  8.99           C
ATOM   1562  CD  ARG A 101      59.553  53.811  22.730  1.00 11.56           C
ATOM   1563  NE  ARG A 101      59.904  53.511  21.383  1.00 22.92           N
ATOM   1564  CZ  ARG A 101      60.843  52.658  20.983  1.00 15.14           C
ATOM   1565  NH1 ARG A 101      60.970  52.417  19.691  1.00 29.85           N
ATOM   1566  NH2 ARG A 101      61.624  52.032  21.820  1.00 13.67           N1+
ATOM   1567  H   ARG A 101      59.640  55.761  25.761  1.00 25.54           H
ATOM   1568  HA  ARG A 101      60.725  57.765  24.285  1.00 23.58           H
ATOM   1569  HB2 ARG A 101      60.093  56.761  22.294  1.00 20.75           H
ATOM   1570  HB3 ARG A 101      60.958  55.714  23.098  1.00 20.75           H
ATOM   1571  HG2 ARG A 101      58.542  55.153  23.838  1.00 10.61           H
ATOM   1572  HG3 ARG A 101      58.395  55.413  22.280  1.00 10.61           H
ATOM   1573  HD2 ARG A 101      60.353  53.659  23.252  1.00 13.70           H
ATOM   1574  HD3 ARG A 101      58.849  53.182  22.962  1.00 13.70           H
ATOM   1575  HE  ARG A 101      59.602  54.053  20.793  1.00 27.32           H
ATOM   1576 HH11 ARG A 101      60.471  52.822  19.120  1.00 35.64           H
ATOM   1577 HH12 ARG A 101      61.592  51.890  19.420  1.00 35.64           H
ATOM   1578 HH21 ARG A 101      61.522  52.167  22.658  1.00 16.23           H
ATOM   1579 HH22 ARG A 101      62.226  51.490  21.528  1.00 16.23           H
ATOM   1580  N   TYR A 102      58.513  58.901  23.583  1.00 23.07           N
ATOM   1581  CA  TYR A 102      57.169  59.504  23.755  1.00 19.82           C
ATOM   1582  C   TYR A 102      57.173  60.510  22.636  1.00 18.32           C
ATOM   1583  O   TYR A 102      58.230  60.899  22.133  1.00 15.46           O
ATOM   1584  CB  TYR A 102      56.949  60.093  25.162  1.00 23.39           C
ATOM   1585  CG  TYR A 102      57.960  61.137  25.507  1.00 14.65           C
ATOM   1586  CD1 TYR A 102      57.684  62.486  25.237  1.00 14.06           C
ATOM   1587  CD2 TYR A 102      59.210  60.784  26.026  1.00 23.79           C
ATOM   1588  CE1 TYR A 102      58.635  63.468  25.458  1.00 15.50           C
ATOM   1589  CE2 TYR A 102      60.183  61.760  26.263  1.00 22.07           C
ATOM   1590  CZ  TYR A 102      59.865  63.098  26.012  1.00 14.41           C
ATOM   1591  OH  TYR A 102      60.737  64.121  26.257  1.00 17.55           O
ATOM   1592  H   TYR A 102      59.251  59.442  23.115  1.00 27.51           H
ATOM   1593  HA  TYR A 102      56.384  58.696  23.595  1.00 23.61           H
ATOM   1594  HB2 TYR A 102      55.913  60.489  25.222  1.00 27.88           H
ATOM   1595  HB3 TYR A 102      56.960  59.254  25.906  1.00 27.88           H
ATOM   1596  HD1 TYR A 102      56.711  62.766  24.833  1.00 16.69           H
ATOM   1597  HD2 TYR A 102      59.431  59.740  26.247  1.00 28.37           H
ATOM   1598  HE1 TYR A 102      58.451  64.515  25.238  1.00 18.43           H
ATOM   1599  HE2 TYR A 102      61.150  61.495  26.678  1.00 26.31           H
ATOM   1600  HH  TYR A 102      61.517  63.800  26.821  1.00 20.88           H
ATOM   1601  N   SER A 103      55.899  60.851  22.219  1.00 23.39           N
ATOM   1602  CA  SER A 103      55.759  61.956  21.269  1.00 20.57           C
ATOM   1603  C   SER A 103      55.473  63.167  22.172  1.00 20.05           C
ATOM   1604  O   SER A 103      54.521  63.366  22.916  1.00 25.47           O
ATOM   1605  CB  SER A 103      54.601  61.890  20.283  1.00 21.87           C
ATOM   1606  OG  SER A 103      54.588  63.286  19.850  1.00 22.53           O
ATOM   1607  H   SER A 103      55.064  60.622  22.780  1.00 27.89           H
ATOM   1608  HA  SER A 103      56.719  62.036  20.662  1.00 24.50           H
ATOM   1609  HB2 SER A 103      54.795  61.241  19.411  1.00 26.06           H
ATOM   1610  HB3 SER A 103      53.635  61.625  20.749  1.00 26.06           H
ATOM   1611  HG  SER A 103      53.687  63.487  19.487  1.00 26.85           H
ATOM   1612  N   PRO A 104      56.474  64.078  22.139  1.00 18.22           N
ATOM   1613  CA  PRO A 104      56.393  65.335  22.918  1.00 17.21           C
ATOM   1614  C   PRO A 104      55.298  66.255  22.435  1.00 30.62           C
ATOM   1615  O   PRO A 104      54.701  67.005  23.235  1.00 20.14           O
ATOM   1616  CB  PRO A 104      57.779  65.988  22.715  1.00 22.43           C
ATOM   1617  CG  PRO A 104      58.369  65.336  21.519  1.00 22.50           C
ATOM   1618  CD  PRO A 104      57.808  63.927  21.503  1.00 16.99           C
ATOM   1619  HA  PRO A 104      56.277  65.161  23.856  1.00 20.47           H
ATOM   1620  HB2 PRO A 104      57.668  66.936  22.530  1.00 26.74           H
ATOM   1621  HB3 PRO A 104      58.350  65.871  23.490  1.00 26.74           H
ATOM   1622  HG2 PRO A 104      58.089  65.819  20.726  1.00 26.82           H
ATOM   1623  HG3 PRO A 104      59.336  65.330  21.589  1.00 26.82           H
ATOM   1624  HD2 PRO A 104      57.739  63.649  20.585  1.00 20.21           H
ATOM   1625  HD3 PRO A 104      58.371  63.330  22.019  1.00 20.21           H
ATOM   1626  N   HIS A 105      55.024  66.225  21.130  1.00 16.78           N
ATOM   1627  CA  HIS A 105      53.874  66.954  20.650  1.00 18.93           C
ATOM   1628  C   HIS A 105      52.590  66.445  21.294  1.00 16.34           C
ATOM   1629  O   HIS A 105      51.737  67.277  21.579  1.00 18.18           O
ATOM   1630  CB  HIS A 105      53.793  66.922  19.114  1.00 16.84           C
ATOM   1631  CG  HIS A 105      55.004  67.480  18.442  1.00 19.80           C
ATOM   1632  ND1 HIS A 105      56.213  66.816  18.404  1.00 20.34           N
ATOM   1633  CD2 HIS A 105      55.202  68.653  17.810  1.00 20.07           C
ATOM   1634  CE1 HIS A 105      57.097  67.562  17.770  1.00 17.97           C
ATOM   1635  NE2 HIS A 105      56.508  68.679  17.401  1.00 16.98           N
ATOM   1636  H   HIS A 105      55.475  65.796  20.533  1.00 19.95           H
ATOM   1637  HA  HIS A 105      53.981  67.881  20.914  1.00 22.54           H
ATOM   1638  HB2 HIS A 105      53.041  67.460  18.830  1.00 20.03           H
ATOM   1639  HB3 HIS A 105      53.679  66.010  18.808  1.00 20.03           H
ATOM   1640  HD2 HIS A 105      54.571  69.316  17.678  1.00 23.90           H
ATOM   1641  HE1 HIS A 105      57.981  67.343  17.606  1.00 21.38           H
ATOM   1642  HE2 HIS A 105      56.879  69.308  16.968  1.00 20.20           H
ATOM   1643  N   LEU A 106      52.439  65.108  21.588  1.00 20.83           N
ATOM   1644  CA  LEU A 106      51.147  64.614  22.130  1.00 21.91           C
ATOM   1645  C   LEU A 106      50.816  65.034  23.563  1.00 22.07           C
ATOM   1646  O   LEU A 106      49.794  64.805  24.170  1.00 26.73           O
ATOM   1647  CB  LEU A 106      51.173  63.104  22.021  1.00 16.32           C
ATOM   1648  CG  LEU A 106      51.187  62.698  20.530  1.00 18.54           C
ATOM   1649  CD1 LEU A 106      50.785  61.228  20.465  1.00 22.11           C
ATOM   1650  CD2 LEU A 106      50.216  63.537  19.701  1.00 22.45           C
ATOM   1651  H   LEU A 106      53.238  64.463  21.665  1.00 24.82           H
ATOM   1652  HA  LEU A 106      50.322  65.080  21.500  1.00 26.11           H
ATOM   1653  HB2 LEU A 106      52.025  62.664  22.574  1.00 19.40           H
ATOM   1654  HB3 LEU A 106      50.267  62.697  22.519  1.00 19.40           H
ATOM   1655  HG  LEU A 106      52.217  62.857  20.115  1.00 22.07           H
ATOM   1656 HD11 LEU A 106      50.738  60.859  19.432  1.00 26.35           H
ATOM   1657 HD12 LEU A 106      51.468  60.582  21.032  1.00 26.35           H
ATOM   1658 HD13 LEU A 106      49.791  61.079  20.915  1.00 26.35           H
ATOM   1659 HD21 LEU A 106      50.150  63.173  18.671  1.00 26.75           H
ATOM   1660 HD22 LEU A 106      49.194  63.487  20.113  1.00 26.75           H
ATOM   1661 HD23 LEU A 106      50.495  64.598  19.666  1.00 26.75           H
ATOM   1662  N   LEU A 107      51.821  65.740  24.144  1.00 20.17           N
ATOM   1663  CA  LEU A 107      51.851  66.246  25.524  1.00 19.53           C
ATOM   1664  C   LEU A 107      51.875  67.759  25.613  1.00 30.19           C
ATOM   1665  O   LEU A 107      51.979  68.310  26.720  1.00 30.93           O
ATOM   1666  CB  LEU A 107      53.099  65.783  26.289  1.00 26.52           C
ATOM   1667  CG  LEU A 107      53.213  64.512  27.128  1.00 22.02           C
ATOM   1668  CD1 LEU A 107      53.056  63.358  26.227  1.00 32.83           C
ATOM   1669  CD2 LEU A 107      54.577  64.443  27.771  1.00 28.75           C
ATOM   1670  H   LEU A 107      52.551  65.926  23.724  1.00 24.03           H
ATOM   1671  HA  LEU A 107      51.073  65.913  25.996  1.00 23.26           H
ATOM   1672  HB2 LEU A 107      53.812  65.724  25.635  1.00 31.65           H
ATOM   1673  HB3 LEU A 107      53.323  66.493  26.910  1.00 31.65           H
ATOM   1674  HG  LEU A 107      52.535  64.483  27.819  1.00 26.24           H
ATOM   1675 HD11 LEU A 107      53.141  62.541  26.739  1.00 39.22           H
ATOM   1676 HD12 LEU A 107      52.183  63.405  25.806  1.00 39.22           H
ATOM   1677 HD13 LEU A 107      53.763  63.405  25.559  1.00 39.22           H
ATOM   1678 HD21 LEU A 107      54.646  63.613  28.270  1.00 34.32           H
ATOM   1679 HD22 LEU A 107      55.258  64.462  27.074  1.00 34.32           H
ATOM   1680 HD23 LEU A 107      54.695  65.198  28.371  1.00 34.32           H
ATOM   1681  N   ALA A 108      51.839  68.440  24.488  1.00 24.72           N
ATOM   1682  CA  ALA A 108      51.987  69.871  24.436  1.00 27.91           C
ATOM   1683  C   ALA A 108      50.627  70.465  24.118  1.00 34.18           C
ATOM   1684  O   ALA A 108      49.720  69.782  23.629  1.00 36.68           O
ATOM   1685  CB  ALA A 108      53.040  70.263  23.395  1.00 28.83           C
ATOM   1686  H   ALA A 108      51.718  68.079  23.719  1.00 29.48           H
ATOM   1687  HA  ALA A 108      52.278  70.195  25.300  1.00 33.31           H
ATOM   1688  HB1 ALA A 108      53.126  71.226  23.377  1.00 34.42           H
ATOM   1689  HB2 ALA A 108      53.890  69.877  23.658  1.00 34.42           H
ATOM   1690  HB3 ALA A 108      52.775  69.921  22.527  1.00 34.42           H
ATOM   1691  N   ASN A 109      50.482  71.737  24.446  1.00 35.20           N
ATOM   1692  CA  ASN A 109      49.250  72.444  24.129  1.00 35.58           C
ATOM   1693  C   ASN A 109      49.550  73.824  23.569  1.00 30.61           C
ATOM   1694  O   ASN A 109      48.743  74.738  23.707  1.00 38.85           O
ATOM   1695  CB  ASN A 109      48.341  72.528  25.356  1.00 35.79           C
ATOM   1696  CG  ASN A 109      48.856  73.500  26.415  1.00 31.55           C
ATOM   1697  OD1 ASN A 109      49.926  74.119  26.267  1.00 33.36           O
ATOM   1698  ND2 ASN A 109      48.075  73.661  27.480  1.00 26.12           N
ATOM   1699  H   ASN A 109      51.076  72.207  24.856  1.00 42.07           H
ATOM   1700  HA  ASN A 109      48.767  71.951  23.449  1.00 42.52           H
ATOM   1701  HB2 ASN A 109      47.465  72.823  25.076  1.00 42.77           H
ATOM   1702  HB3 ASN A 109      48.275  71.646  25.761  1.00 42.77           H
ATOM   1703 HD21 ASN A 109      48.326  74.159  28.136  1.00 31.17           H
ATOM   1704 HD22 ASN A 109      47.311  73.268  27.511  1.00 31.17           H
ATOM   1705  N   SER A 110      50.698  73.985  22.922  1.00 33.08           N
ATOM   1706  CA  SER A 110      50.977  75.203  22.193  1.00 35.52           C
ATOM   1707  C   SER A 110      52.191  74.985  21.307  1.00 39.11           C
ATOM   1708  O   SER A 110      53.151  74.333  21.727  1.00 31.26           O
ATOM   1709  CB  SER A 110      51.226  76.355  23.163  1.00 38.76           C
ATOM   1710  OG  SER A 110      51.712  77.487  22.458  1.00 42.75           O
ATOM   1711  H   SER A 110      51.332  73.405  22.887  1.00 39.52           H
ATOM   1712  HA  SER A 110      50.219  75.411  21.629  1.00 42.45           H
ATOM   1713  HB2 SER A 110      50.390  76.564  23.605  1.00 46.33           H
ATOM   1714  HB3 SER A 110      51.894  76.073  23.806  1.00 46.33           H
ATOM   1715  HG  SER A 110      51.877  78.111  22.990  1.00 51.12           H
ATOM   1716  N   LYS A 111      52.171  75.602  20.111  1.00 39.19           N
ATOM   1717  CA  LYS A 111      53.215  75.430  19.090  1.00 37.55           C
ATOM   1718  C   LYS A 111      53.105  74.067  18.408  1.00 34.63           C
ATOM   1719  O   LYS A 111      54.103  73.481  17.984  1.00 34.34           O
ATOM   1720  CB  LYS A 111      54.624  75.607  19.667  1.00 39.95           C
ATOM   1721  CG  LYS A 111      55.384  76.840  19.197  1.00 45.38           C
ATOM   1722  CD  LYS A 111      54.914  78.147  19.879  1.00 45.94           C
ATOM   1723  CE  LYS A 111      53.949  78.955  18.971  1.00 51.39           C
ATOM   1724  NZ  LYS A 111      54.586  79.469  17.694  1.00 56.82           N1+
ATOM   1725  H   LYS A 111      51.550  76.145  19.869  1.00 46.85           H
ATOM   1726  HA  LYS A 111      53.094  76.115  18.408  1.00 44.88           H
ATOM   1727  HB2 LYS A 111      54.585  75.657  20.630  1.00 47.76           H
ATOM   1728  HB3 LYS A 111      55.157  74.835  19.415  1.00 47.76           H
ATOM   1729  HG2 LYS A 111      56.322  76.723  19.414  1.00 54.28           H
ATOM   1730  HG3 LYS A 111      55.276  76.935  18.237  1.00 54.28           H
ATOM   1731  HD2 LYS A 111      54.451  77.932  20.705  1.00 54.95           H
ATOM   1732  HD3 LYS A 111      55.686  78.706  20.065  1.00 54.95           H
ATOM   1733  HE2 LYS A 111      53.206  78.381  18.720  1.00 61.48           H
ATOM   1734  HE3 LYS A 111      53.620  79.724  19.465  1.00 61.48           H
ATOM   1735  HZ1 LYS A 111      54.124  80.163  17.378  1.00 68.01           H
ATOM   1736  HZ2 LYS A 111      55.426  79.725  17.846  1.00 68.01           H
ATOM   1737  HZ3 LYS A 111      54.592  78.826  17.076  1.00 68.01           H
ATOM   1738  N   VAL A 112      51.877  73.586  18.267  1.00 28.69           N
ATOM   1739  CA  VAL A 112      51.602  72.266  17.745  1.00 26.54           C
ATOM   1740  C   VAL A 112      50.238  72.322  17.077  1.00 33.73           C
ATOM   1741  O   VAL A 112      49.238  72.678  17.717  1.00 40.80           O
ATOM   1742  CB  VAL A 112      51.661  71.193  18.859  1.00 33.34           C
ATOM   1743  CG1 VAL A 112      50.638  71.461  20.012  1.00 29.28           C
ATOM   1744  CG2 VAL A 112      51.428  69.784  18.282  1.00 36.94           C
ATOM   1745  H   VAL A 112      51.163  74.019  18.466  1.00 34.25           H
ATOM   1746  HA  VAL A 112      52.268  72.051  17.077  1.00 31.67           H
ATOM   1747  HB  VAL A 112      52.550  71.209  19.249  1.00 39.82           H
ATOM   1748 HG11 VAL A 112      50.726  70.754  20.671  1.00 34.95           H
ATOM   1749 HG12 VAL A 112      50.839  72.314  20.428  1.00 34.95           H
ATOM   1750 HG13 VAL A 112      49.735  71.463  19.660  1.00 34.95           H
ATOM   1751 HG21 VAL A 112      51.501  69.130  18.996  1.00 44.15           H
ATOM   1752 HG22 VAL A 112      50.539  69.745  17.895  1.00 44.15           H
ATOM   1753 HG23 VAL A 112      52.094  69.603  17.600  1.00 44.15           H
ATOM   1754  N   GLU A 113      50.195  71.968  15.793  1.00 34.89           N
ATOM   1755  CA  GLU A 113      48.975  71.967  14.989  1.00 38.80           C
ATOM   1756  C   GLU A 113      48.758  70.576  14.418  1.00 32.99           C
ATOM   1757  O   GLU A 113      49.616  70.086  13.667  1.00 32.64           O
ATOM   1758  CB  GLU A 113      49.047  72.991  13.846  1.00 36.43           C
ATOM   1759  CG  GLU A 113      47.810  73.006  12.938  1.00 50.39           C
ATOM   1760  CD  GLU A 113      46.521  73.458  13.651  1.00 59.96           C
ATOM   1761  OE1 GLU A 113      45.483  72.759  13.537  1.00 62.81           O
ATOM   1762  OE2 GLU A 113      46.541  74.518  14.326  1.00 65.34           O1-
ATOM   1763  H   GLU A 113      50.888  71.723  15.347  1.00 41.69           H
ATOM   1764  HA  GLU A 113      48.237  72.216  15.552  1.00 46.38           H
ATOM   1765  HB2 GLU A 113      49.144  73.882  14.220  1.00 43.53           H
ATOM   1766  HB3 GLU A 113      49.810  72.784  13.283  1.00 43.53           H
ATOM   1767  HG2 GLU A 113      47.968  73.627  12.209  1.00 60.29           H
ATOM   1768  HG3 GLU A 113      47.665  72.114  12.584  1.00 60.29           H
ATOM   1769  N   PRO A 114      47.633  69.912  14.692  1.00 37.74           N
ATOM   1770  CA  PRO A 114      46.552  70.421  15.543  1.00 36.23           C
ATOM   1771  C   PRO A 114      46.959  70.371  16.988  1.00 34.64           C
ATOM   1772  O   PRO A 114      47.990  69.777  17.299  1.00 40.94           O
ATOM   1773  CB  PRO A 114      45.392  69.464  15.279  1.00 33.33           C
ATOM   1774  CG  PRO A 114      45.816  68.618  14.070  1.00 41.36           C
ATOM   1775  CD  PRO A 114      47.308  68.604  14.101  1.00 33.24           C
ATOM   1776  HA  PRO A 114      46.294  71.318  15.297  1.00 43.30           H
ATOM   1777  HB2 PRO A 114      45.249  68.903  16.058  1.00 39.81           H
ATOM   1778  HB3 PRO A 114      44.599  69.981  15.075  1.00 39.81           H
ATOM   1779  HG2 PRO A 114      45.463  67.720  14.168  1.00 49.45           H
ATOM   1780  HG3 PRO A 114      45.489  69.026  13.252  1.00 49.45           H
ATOM   1781  HD2 PRO A 114      47.624  67.887  14.669  1.00 39.71           H
ATOM   1782  HD3 PRO A 114      47.672  68.533  13.206  1.00 39.71           H
ATOM   1783  N   ILE A 115      46.173  70.970  17.870  1.00 38.02           N
ATOM   1784  CA  ILE A 115      46.435  70.809  19.291  1.00 33.68           C
ATOM   1785  C   ILE A 115      45.784  69.496  19.691  1.00 36.56           C
ATOM   1786  O   ILE A 115      44.579  69.307  19.478  1.00 39.71           O
ATOM   1787  CB  ILE A 115      45.927  71.981  20.146  1.00 35.70           C
ATOM   1788  CG1 ILE A 115      44.458  72.291  19.885  1.00 48.87           C
ATOM   1789  CG2 ILE A 115      46.850  73.238  20.005  1.00 40.19           C
ATOM   1790  CD1 ILE A 115      44.011  73.636  20.485  1.00 56.53           C
ATOM   1791  H   ILE A 115      45.496  71.456  17.679  1.00 45.45           H
ATOM   1792  HA  ILE A 115      47.393  70.744  19.418  1.00 40.23           H
ATOM   1793  HB  ILE A 115      45.993  71.636  21.035  1.00 42.66           H
ATOM   1794 HG12 ILE A 115      44.301  72.330  18.928  1.00 58.47           H
ATOM   1795 HG13 ILE A 115      43.908  71.593  20.281  1.00 58.47           H
ATOM   1796 HG21 ILE A 115      46.564  73.933  20.621  1.00 48.05           H
ATOM   1797 HG22 ILE A 115      47.761  72.979  20.226  1.00 48.05           H
ATOM   1798 HG23 ILE A 115      46.820  73.555  19.092  1.00 48.05           H
ATOM   1799 HD11 ILE A 115      43.062  73.760  20.317  1.00 67.66           H
ATOM   1800 HD12 ILE A 115      44.187  73.640  21.437  1.00 67.66           H
ATOM   1801 HD13 ILE A 115      44.508  74.352  20.056  1.00 67.66           H
ATOM   1802  N   PRO A 116      46.546  68.544  20.212  1.00 33.98           N
ATOM   1803  CA  PRO A 116      45.991  67.206  20.421  1.00 30.50           C
ATOM   1804  C   PRO A 116      45.027  67.177  21.592  1.00 35.04           C
ATOM   1805  O   PRO A 116      45.013  68.069  22.442  1.00 35.86           O
ATOM   1806  CB  PRO A 116      47.231  66.346  20.693  1.00 30.23           C
ATOM   1807  CG  PRO A 116      48.236  67.300  21.250  1.00 31.14           C
ATOM   1808  CD  PRO A 116      47.980  68.620  20.560  1.00 29.12           C
ATOM   1809  HA  PRO A 116      45.541  66.885  19.627  1.00 36.42           H
ATOM   1810  HB2 PRO A 116      47.024  65.650  21.335  1.00 36.10           H
ATOM   1811  HB3 PRO A 116      47.546  65.962  19.863  1.00 36.10           H
ATOM   1812  HG2 PRO A 116      48.120  67.378  22.213  1.00 37.18           H
ATOM   1813  HG3 PRO A 116      49.127  66.988  21.034  1.00 37.18           H
ATOM   1814  HD2 PRO A 116      48.144  69.353  21.173  1.00 34.77           H
ATOM   1815  HD3 PRO A 116      48.529  68.702  19.764  1.00 34.77           H
ATOM   1816  N   TRP A 117      44.224  66.107  21.635  1.00 33.69           N
ATOM   1817  CA  TRP A 117      43.324  65.826  22.744  1.00 31.64           C
ATOM   1818  C   TRP A 117      42.202  66.860  22.862  1.00 43.40           C
ATOM   1819  O   TRP A 117      41.592  67.004  23.937  1.00 41.94           O
ATOM   1820  CB  TRP A 117      44.129  65.728  24.049  1.00 33.01           C
ATOM   1821  CG  TRP A 117      45.355  64.838  23.869  1.00 30.61           C
ATOM   1822  CD1 TRP A 117      46.658  65.141  24.162  1.00 26.46           C
ATOM   1823  CD2 TRP A 117      45.366  63.508  23.337  1.00 19.92           C
ATOM   1824  NE1 TRP A 117      47.468  64.083  23.825  1.00 28.69           N
ATOM   1825  CE2 TRP A 117      46.695  63.065  23.341  1.00 19.98           C
ATOM   1826  CE3 TRP A 117      44.371  62.658  22.836  1.00 31.52           C
ATOM   1827  CZ2 TRP A 117      47.061  61.815  22.874  1.00 29.82           C
ATOM   1828  CZ3 TRP A 117      44.722  61.418  22.384  1.00 28.32           C
ATOM   1829  CH2 TRP A 117      46.065  61.000  22.390  1.00 34.54           C
ATOM   1830  H   TRP A 117      44.188  65.511  21.020  1.00 40.25           H
ATOM   1831  HA  TRP A 117      42.903  64.965  22.596  1.00 37.79           H
ATOM   1832  HB2 TRP A 117      44.417  66.613  24.326  1.00 39.44           H
ATOM   1833  HB3 TRP A 117      43.572  65.335  24.737  1.00 39.44           H
ATOM   1834  HD1 TRP A 117      46.956  65.942  24.530  1.00 31.57           H
ATOM   1835  HE1 TRP A 117      48.316  64.045  23.942  1.00 34.25           H
ATOM   1836  HE3 TRP A 117      43.481  62.927  22.821  1.00 37.64           H
ATOM   1837  HZ2 TRP A 117      47.947  61.548  22.879  1.00 35.61           H
ATOM   1838  HZ3 TRP A 117      44.057  60.856  22.061  1.00 33.81           H
ATOM   1839  HH2 TRP A 117      46.279  60.151  22.076  1.00 41.27           H
ATOM   1840  N   ASN A 118      41.906  67.550  21.752  1.00 40.95           N
ATOM   1841  CA  ASN A 118      40.954  68.663  21.663  1.00 50.08           C
ATOM   1842  C   ASN A 118      41.461  69.907  22.391  1.00 50.20           C
ATOM   1843  O   ASN A 118      41.867  70.871  21.735  1.00 53.36           O
ATOM   1844  CB  ASN A 118      39.578  68.236  22.162  1.00 54.25           C
ATOM   1845  CG  ASN A 118      38.953  67.172  21.265  1.00 60.56           C
ATOM   1846  OD1 ASN A 118      39.138  67.192  20.041  1.00 63.72           O
ATOM   1847  ND2 ASN A 118      38.235  66.230  21.865  1.00 57.87           N
ATOM   1848  H   ASN A 118      42.271  67.379  20.991  1.00 48.96           H
ATOM   1849  HA  ASN A 118      40.857  68.899  20.727  1.00 59.92           H
ATOM   1850  HB2 ASN A 118      39.652  67.880  23.060  1.00 64.92           H
ATOM   1851  HB3 ASN A 118      38.999  69.015  22.155  1.00 64.92           H
ATOM   1852 HD21 ASN A 118      37.868  65.608  21.397  1.00 69.26           H
ATOM   1853 HD22 ASN A 118      38.144  66.240  22.719  1.00 69.26           H
ATOM   1854  N   GLN A 119      41.423  69.911  23.720  1.00 47.03           N
ATOM   1855  CA  GLN A 119      42.349  70.699  24.529  1.00 44.84           C
ATOM   1856  C   GLN A 119      42.459  72.156  24.084  1.00 43.09           C
ATOM   1857  O   GLN A 119      42.899  72.445  22.968  1.00 44.72           O
ATOM   1858  CB  GLN A 119      43.751  70.040  24.512  1.00 46.97           C
ATOM   1859  CG  GLN A 119      44.708  70.500  25.643  1.00 44.93           C
ATOM   1860  CD  GLN A 119      46.149  69.882  25.634  1.00 44.16           C
ATOM   1861  OE1 GLN A 119      46.721  69.537  24.586  1.00 37.89           O
ATOM   1862  NE2 GLN A 119      46.740  69.792  26.829  1.00 37.97           N
ATOM   1863  H   GLN A 119      40.852  69.463  24.182  1.00 56.26           H
ATOM   1864  HA  GLN A 119      42.034  70.696  25.449  1.00 53.63           H
ATOM   1865  HB2 GLN A 119      43.641  69.077  24.593  1.00 56.19           H
ATOM   1866  HB3 GLN A 119      44.171  70.254  23.664  1.00 56.19           H
ATOM   1867  HG2 GLN A 119      44.813  71.461  25.580  1.00 53.74           H
ATOM   1868  HG3 GLN A 119      44.301  70.271  26.495  1.00 53.74           H
ATOM   1869 HE21 GLN A 119      46.331  70.073  27.533  1.00 45.39           H
ATOM   1870 HE22 GLN A 119      47.520  69.443  26.902  1.00 45.39           H
ATOM   1871  N   ALA A 120      42.121  73.085  24.980  1.00 48.61           N
ATOM   1872  CA  ALA A 120      42.340  74.513  24.743  1.00 50.26           C
ATOM   1873  C   ALA A 120      43.828  74.806  24.515  1.00 37.80           C
ATOM   1874  O   ALA A 120      44.701  73.997  24.828  1.00 39.64           O
ATOM   1875  CB  ALA A 120      41.826  75.339  25.934  1.00 47.52           C
ATOM   1876  H   ALA A 120      41.763  72.915  25.745  1.00 58.15           H
ATOM   1877  HA  ALA A 120      41.849  74.783  23.949  1.00 60.13           H
ATOM   1878  HB1 ALA A 120      42.007  76.281  25.774  1.00 56.84           H
ATOM   1879  HB2 ALA A 120      40.869  75.205  26.034  1.00 56.84           H
ATOM   1880  HB3 ALA A 120      42.290  75.048  26.736  1.00 56.84           H
ATOM   1881  N   GLU A 121      44.121  75.998  23.980  1.00 41.43           N
ATOM   1882  CA  GLU A 121      45.506  76.316  23.674  1.00 42.48           C
ATOM   1883  C   GLU A 121      46.301  76.346  24.976  1.00 38.41           C
ATOM   1884  O   GLU A 121      46.286  75.359  25.714  1.00 50.67           O
ATOM   1885  CB  GLU A 121      45.648  77.619  22.886  1.00 36.16           C
ATOM   1886  CG  GLU A 121      46.994  77.633  22.169  1.00 43.94           C
ATOM   1887  CD  GLU A 121      47.194  78.757  21.194  1.00 48.10           C
ATOM   1888  OE1 GLU A 121      46.485  78.773  20.166  1.00 55.22           O
ATOM   1889  OE2 GLU A 121      48.087  79.601  21.443  1.00 57.62           O1-
ATOM   1890  H   GLU A 121      43.566  76.628  23.806  1.00 49.54           H
ATOM   1891  HA  GLU A 121      45.862  75.608  23.116  1.00 50.80           H
ATOM   1892  HB2 GLU A 121      44.941  77.671  22.222  1.00 43.22           H
ATOM   1893  HB3 GLU A 121      45.601  78.372  23.494  1.00 43.22           H
ATOM   1894  HG2 GLU A 121      47.705  77.671  22.824  1.00 52.55           H
ATOM   1895  HG3 GLU A 121      47.060  76.809  21.660  1.00 52.55           H
ATOM   1896  N   GLY A 122      47.018  77.425  25.273  1.00 40.55           N
ATOM   1897  CA  GLY A 122      47.892  77.419  26.438  1.00 37.06           C
ATOM   1898  C   GLY A 122      49.306  77.724  26.032  1.00 32.72           C
ATOM   1899  O   GLY A 122      49.530  78.190  24.913  1.00 44.49           O
ATOM   1900  H   GLY A 122      47.014  78.166  24.840  1.00 48.48           H
ATOM   1901  HA2 GLY A 122      47.604  78.103  27.063  1.00 44.29           H
ATOM   1902  HA3 GLY A 122      47.885  76.559  26.883  1.00 44.29           H
ATOM   1903  N   ASP A 123      50.277  77.451  26.894  1.00 30.17           N
ATOM   1904  CA  ASP A 123      51.636  77.918  26.636  1.00 43.03           C
ATOM   1905  C   ASP A 123      52.706  76.839  26.840  1.00 40.69           C
ATOM   1906  O   ASP A 123      53.899  77.170  26.895  1.00 35.75           O
ATOM   1907  CB  ASP A 123      51.934  79.149  27.502  1.00 40.44           C
ATOM   1908  CG  ASP A 123      51.913  78.842  29.003  1.00 42.90           C
ATOM   1909  OD1 ASP A 123      52.278  79.729  29.792  1.00 48.03           O
ATOM   1910  OD2 ASP A 123      51.550  77.710  29.395  1.00 50.86           O1-
ATOM   1911  H   ASP A 123      50.188  76.998  27.618  1.00 36.03           H
ATOM   1912  HA  ASP A 123      51.704  78.204  25.713  1.00 51.46           H
ATOM   1913  HB2 ASP A 123      52.812  79.494  27.265  1.00 48.34           H
ATOM   1914  HB3 ASP A 123      51.259  79.820  27.319  1.00 48.34           H
ATOM   1915  N   LEU A 124      52.328  75.559  26.922  1.00 38.64           N
ATOM   1916  CA  LEU A 124      53.312  74.475  26.965  1.00 38.19           C
ATOM   1917  C   LEU A 124      53.653  74.012  25.547  1.00 32.71           C
ATOM   1918  O   LEU A 124      52.832  73.370  24.869  1.00 29.20           O
ATOM   1919  CB  LEU A 124      52.807  73.292  27.782  1.00 28.14           C
ATOM   1920  CG  LEU A 124      53.784  72.641  28.762  1.00 31.73           C
ATOM   1921  CD1 LEU A 124      53.403  71.218  28.951  1.00 28.34           C
ATOM   1922  CD2 LEU A 124      55.214  72.747  28.365  1.00 31.93           C
ATOM   1923  H   LEU A 124      51.510  75.291  26.948  1.00 46.19           H
ATOM   1924  HA  LEU A 124      54.116  74.823  27.372  1.00 45.65           H
ATOM   1925  HB2 LEU A 124      52.035  73.586  28.286  1.00 33.59           H
ATOM   1926  HB3 LEU A 124      52.537  72.590  27.170  1.00 33.59           H
ATOM   1927  HG  LEU A 124      53.692  73.068  29.625  1.00 37.90           H
ATOM   1928 HD11 LEU A 124      54.025  70.826  29.584  1.00 33.83           H
ATOM   1929 HD12 LEU A 124      52.500  71.175  29.304  1.00 33.83           H
ATOM   1930 HD13 LEU A 124      53.451  70.768  28.095  1.00 33.83           H
ATOM   1931 HD21 LEU A 124      55.759  72.269  29.008  1.00 38.14           H
ATOM   1932 HD22 LEU A 124      55.308  72.352  27.485  1.00 38.14           H
ATOM   1933 HD23 LEU A 124      55.476  73.675  28.349  1.00 38.14           H
ATOM   1934  N   THR A 125      54.879  74.260  25.140  1.00 34.44           N
ATOM   1935  CA  THR A 125      55.355  73.873  23.823  1.00 35.65           C
ATOM   1936  C   THR A 125      56.133  72.565  23.876  1.00 35.65           C
ATOM   1937  O   THR A 125      56.676  72.191  24.923  1.00 34.44           O
ATOM   1938  CB  THR A 125      56.262  74.953  23.247  1.00 34.65           C
ATOM   1939  OG1 THR A 125      57.487  74.983  24.001  1.00 32.57           O
ATOM   1940  CG2 THR A 125      55.564  76.311  23.285  1.00 35.75           C
ATOM   1941  H   THR A 125      55.471  74.668  25.614  1.00 41.15           H
ATOM   1942  HA  THR A 125      54.596  73.762  23.240  1.00 42.60           H
ATOM   1943  HB  THR A 125      56.449  74.741  22.320  1.00 41.40           H
ATOM   1944  HG1 THR A 125      58.056  75.453  23.606  1.00 38.90           H
ATOM   1945 HG21 THR A 125      56.116  76.977  22.848  1.00 42.72           H
ATOM   1946 HG22 THR A 125      54.707  76.259  22.829  1.00 42.72           H
ATOM   1947 HG23 THR A 125      55.406  76.578  24.202  1.00 42.72           H
ATOM   1948  N   PRO A 126      56.208  71.849  22.743  1.00 24.92           N
ATOM   1949  CA  PRO A 126      57.007  70.620  22.695  1.00 29.38           C
ATOM   1950  C   PRO A 126      58.397  70.753  23.265  1.00 25.83           C
ATOM   1951  O   PRO A 126      58.865  69.834  23.944  1.00 17.85           O
ATOM   1952  CB  PRO A 126      57.049  70.305  21.190  1.00 33.02           C
ATOM   1953  CG  PRO A 126      55.708  70.780  20.723  1.00 36.31           C
ATOM   1954  CD  PRO A 126      55.494  72.069  21.472  1.00 32.53           C
ATOM   1955  HA  PRO A 126      56.542  69.903  23.153  1.00 35.08           H
ATOM   1956  HB2 PRO A 126      57.763  70.808  20.764  1.00 39.44           H
ATOM   1957  HB3 PRO A 126      57.156  69.349  21.030  1.00 39.44           H
ATOM   1958  HG2 PRO A 126      55.727  70.935  19.766  1.00 43.39           H
ATOM   1959  HG3 PRO A 126      55.029  70.123  20.954  1.00 43.39           H
ATOM   1960  HD2 PRO A 126      55.891  72.804  20.980  1.00 38.85           H
ATOM   1961  HD3 PRO A 126      54.552  72.206  21.638  1.00 38.85           H
ATOM   1962  N   ASP A 127      59.082  71.863  22.994  1.00 32.72           N
ATOM   1963  CA  ASP A 127      60.459  71.993  23.454  1.00 24.34           C
ATOM   1964  C   ASP A 127      60.565  71.852  24.965  1.00 34.31           C
ATOM   1965  O   ASP A 127      61.416  71.113  25.464  1.00 36.84           O
ATOM   1966  CB  ASP A 127      61.057  73.311  23.015  1.00 22.17           C
ATOM   1967  CG  ASP A 127      62.545  73.307  23.102  1.00 32.73           C
ATOM   1968  OD1 ASP A 127      63.060  73.371  24.227  1.00 37.61           O
ATOM   1969  OD2 ASP A 127      63.217  73.183  22.050  1.00 38.35           O1-
ATOM   1970  H   ASP A 127      58.778  72.539  22.550  1.00 39.08           H
ATOM   1971  HA  ASP A 127      60.983  71.287  23.056  1.00 29.02           H
ATOM   1972  HB2 ASP A 127      60.820  73.443  22.090  1.00 26.43           H
ATOM   1973  HB3 ASP A 127      60.720  74.026  23.578  1.00 26.43           H
ATOM   1974  N   GLU A 128      59.742  72.561  25.729  1.00 31.55           N
ATOM   1975  CA  GLU A 128      59.955  72.394  27.159  1.00 32.28           C
ATOM   1976  C   GLU A 128      59.234  71.179  27.710  1.00 28.00           C
ATOM   1977  O   GLU A 128      59.566  70.750  28.808  1.00 28.46           O
ATOM   1978  CB  GLU A 128      59.576  73.646  27.966  1.00 35.27           C
ATOM   1979  CG  GLU A 128      58.208  74.201  27.767  1.00 44.40           C
ATOM   1980  CD  GLU A 128      57.842  75.177  28.889  1.00 54.04           C
ATOM   1981  OE1 GLU A 128      58.602  76.147  29.129  1.00 51.45           O
ATOM   1982  OE2 GLU A 128      56.795  74.963  29.542  1.00 59.58           O1-
ATOM   1983  H   GLU A 128      59.100  73.075  25.475  1.00 37.68           H
ATOM   1984  HA  GLU A 128      60.902  72.255  27.325  1.00 38.55           H
ATOM   1985  HB2 GLU A 128      59.649  73.436  28.911  1.00 42.15           H
ATOM   1986  HB3 GLU A 128      60.208  74.347  27.748  1.00 42.15           H
ATOM   1987  HG2 GLU A 128      58.177  74.693  26.929  1.00 53.10           H
ATOM   1988  HG3 GLU A 128      57.565  73.481  27.761  1.00 53.10           H
ATOM   1989  N   VAL A 129      58.289  70.589  26.979  1.00 23.16           N
ATOM   1990  CA  VAL A 129      57.890  69.227  27.309  1.00 23.16           C
ATOM   1991  C   VAL A 129      59.134  68.364  27.456  1.00 25.63           C
ATOM   1992  O   VAL A 129      59.326  67.692  28.477  1.00 23.20           O
ATOM   1993  CB  VAL A 129      56.925  68.668  26.247  1.00 30.41           C
ATOM   1994  CG1 VAL A 129      56.752  67.151  26.365  1.00 20.09           C
ATOM   1995  CG2 VAL A 129      55.589  69.366  26.353  1.00 29.12           C
ATOM   1996  H   VAL A 129      57.874  70.945  26.313  1.00 27.62           H
ATOM   1997  HA  VAL A 129      57.426  69.236  28.160  1.00 27.61           H
ATOM   1998  HB  VAL A 129      57.288  68.855  25.369  1.00 36.32           H
ATOM   1999 HG11 VAL A 129      56.091  66.858  25.725  1.00 23.92           H
ATOM   2000 HG12 VAL A 129      57.594  66.714  26.188  1.00 23.92           H
ATOM   2001 HG13 VAL A 129      56.443  66.955  27.262  1.00 23.92           H
ATOM   2002 HG21 VAL A 129      54.988  68.988  25.697  1.00 34.76           H
ATOM   2003 HG22 VAL A 129      55.238  69.217  27.246  1.00 34.76           H
ATOM   2004 HG23 VAL A 129      55.712  70.317  26.188  1.00 34.76           H
ATOM   2005  N   VAL A 130      60.046  68.414  26.477  1.00 28.77           N
ATOM   2006  CA  VAL A 130      61.143  67.463  26.598  1.00 28.59           C
ATOM   2007  C   VAL A 130      62.131  67.901  27.662  1.00 20.61           C
ATOM   2008  O   VAL A 130      62.713  67.034  28.309  1.00 26.13           O
ATOM   2009  CB  VAL A 130      61.847  67.098  25.271  1.00 24.58           C
ATOM   2010  CG1 VAL A 130      61.411  67.904  24.147  1.00 18.96           C
ATOM   2011  CG2 VAL A 130      63.342  67.068  25.411  1.00 26.54           C
ATOM   2012  H   VAL A 130      60.058  68.951  25.807  1.00 34.34           H
ATOM   2013  HA  VAL A 130      60.762  66.632  26.922  1.00 34.13           H
ATOM   2014  HB  VAL A 130      61.583  66.194  25.047  1.00 29.32           H
ATOM   2015 HG11 VAL A 130      61.873  67.595  23.356  1.00 22.58           H
ATOM   2016 HG12 VAL A 130      60.456  67.789  24.036  1.00 22.58           H
ATOM   2017 HG13 VAL A 130      61.626  68.826  24.331  1.00 22.58           H
ATOM   2018 HG21 VAL A 130      63.708  66.819  24.549  1.00 31.66           H
ATOM   2019 HG22 VAL A 130      63.668  67.938  25.674  1.00 31.66           H
ATOM   2020 HG23 VAL A 130      63.584  66.386  26.054  1.00 31.66           H
ATOM   2021  N   SER A 131      62.248  69.194  27.976  1.00 31.12           N
ATOM   2022  CA  SER A 131      63.060  69.563  29.142  1.00 27.10           C
ATOM   2023  C   SER A 131      62.379  69.210  30.456  1.00 24.79           C
ATOM   2024  O   SER A 131      63.048  68.880  31.434  1.00 27.78           O
ATOM   2025  CB  SER A 131      63.405  71.042  29.142  1.00 29.13           C
ATOM   2026  OG  SER A 131      62.309  71.797  29.586  1.00 39.17           O
ATOM   2027  H   SER A 131      61.890  69.850  27.554  1.00 37.16           H
ATOM   2028  HA  SER A 131      63.888  69.069  29.109  1.00 32.34           H
ATOM   2029  HB2 SER A 131      64.146  71.180  29.755  1.00 34.78           H
ATOM   2030  HB3 SER A 131      63.657  71.309  28.247  1.00 34.78           H
ATOM   2031  HG  SER A 131      61.599  71.386  29.398  1.00 46.83           H
ATOM   2032  N   LEU A 132      61.064  69.242  30.510  1.00 24.11           N
ATOM   2033  CA  LEU A 132      60.435  68.863  31.757  1.00 27.96           C
ATOM   2034  C   LEU A 132      60.538  67.355  31.962  1.00 27.64           C
ATOM   2035  O   LEU A 132      60.832  66.897  33.068  1.00 21.20           O
ATOM   2036  CB  LEU A 132      58.977  69.360  31.783  1.00 23.57           C
ATOM   2037  CG  LEU A 132      58.824  70.885  31.992  1.00 32.43           C
ATOM   2038  CD1 LEU A 132      57.437  71.422  31.739  1.00 34.69           C
ATOM   2039  CD2 LEU A 132      59.222  71.274  33.414  1.00 40.36           C
ATOM   2040  H   LEU A 132      60.529  69.449  29.869  1.00 28.75           H
ATOM   2041  HA  LEU A 132      60.921  69.286  32.483  1.00 33.37           H
ATOM   2042  HB2 LEU A 132      58.543  69.129  30.949  1.00 28.10           H
ATOM   2043  HB3 LEU A 132      58.520  68.924  32.521  1.00 28.10           H
ATOM   2044  HG  LEU A 132      59.427  71.344  31.387  1.00 38.73           H
ATOM   2045 HD11 LEU A 132      57.453  72.387  31.844  1.00 41.45           H
ATOM   2046 HD12 LEU A 132      57.163  71.178  30.841  1.00 41.45           H
ATOM   2047 HD13 LEU A 132      56.834  71.030  32.387  1.00 41.45           H
ATOM   2048 HD21 LEU A 132      59.092  72.233  33.504  1.00 48.25           H
ATOM   2049 HD22 LEU A 132      58.671  70.795  34.052  1.00 48.25           H
ATOM   2050 HD23 LEU A 132      60.161  71.063  33.552  1.00 48.25           H
ATOM   2051  N   VAL A 133      60.336  66.569  30.897  1.00 28.07           N
ATOM   2052  CA  VAL A 133      60.419  65.114  31.025  1.00 27.70           C
ATOM   2053  C   VAL A 133      61.786  64.730  31.536  1.00 20.86           C
ATOM   2054  O   VAL A 133      61.916  63.891  32.435  1.00 27.02           O
ATOM   2055  CB  VAL A 133      60.127  64.400  29.684  1.00 30.24           C
ATOM   2056  CG1 VAL A 133      60.376  62.920  29.824  1.00 26.63           C
ATOM   2057  CG2 VAL A 133      58.731  64.596  29.251  1.00 22.94           C
ATOM   2058  H   VAL A 133      60.162  66.850  30.102  1.00 33.50           H
ATOM   2059  HA  VAL A 133      59.768  64.800  31.669  1.00 33.07           H
ATOM   2060  HB  VAL A 133      60.715  64.739  28.990  1.00 36.11           H
ATOM   2061 HG11 VAL A 133      60.098  62.485  29.007  1.00 31.78           H
ATOM   2062 HG12 VAL A 133      61.319  62.752  29.967  1.00 31.78           H
ATOM   2063 HG13 VAL A 133      59.859  62.587  30.573  1.00 31.78           H
ATOM   2064 HG21 VAL A 133      58.617  64.138  28.407  1.00 27.34           H
ATOM   2065 HG22 VAL A 133      58.151  64.209  29.924  1.00 27.34           H
ATOM   2066 HG23 VAL A 133      58.556  65.540  29.135  1.00 27.34           H
ATOM   2067  N   ASN A 134      62.830  65.328  30.982  1.00 17.87           N
ATOM   2068  CA  ASN A 134      64.127  64.790  31.307  1.00 28.68           C
ATOM   2069  C   ASN A 134      64.719  65.416  32.579  1.00 33.26           C
ATOM   2070  O   ASN A 134      65.699  64.887  33.104  1.00 37.15           O
ATOM   2071  CB  ASN A 134      65.033  64.839  30.034  1.00 37.68           C
ATOM   2072  CG  ASN A 134      65.440  66.166  29.654  1.00 35.06           C
ATOM   2073  OD1 ASN A 134      65.595  67.029  30.512  1.00 47.10           O
ATOM   2074  ND2 ASN A 134      65.718  66.351  28.357  1.00 24.47           N
ATOM   2075  H   ASN A 134      62.825  66.009  30.459  1.00 21.26           H
ATOM   2076  HA  ASN A 134      64.007  63.854  31.516  1.00 34.23           H
ATOM   2077  HB2 ASN A 134      65.836  64.313  30.169  1.00 45.03           H
ATOM   2078  HB3 ASN A 134      64.544  64.491  29.273  1.00 45.03           H
ATOM   2079 HD21 ASN A 134      65.981  67.118  28.065  1.00 29.18           H
ATOM   2080 HD22 ASN A 134      65.632  65.686  27.818  1.00 29.18           H
ATOM   2081  N   GLN A 135      64.070  66.438  33.161  1.00 31.98           N
ATOM   2082  CA  GLN A 135      64.283  66.743  34.572  1.00 34.37           C
ATOM   2083  C   GLN A 135      63.714  65.650  35.463  1.00 34.21           C
ATOM   2084  O   GLN A 135      64.399  65.146  36.363  1.00 32.23           O
ATOM   2085  CB  GLN A 135      63.624  68.061  34.966  1.00 40.32           C
ATOM   2086  CG  GLN A 135      64.294  69.327  34.505  1.00 49.55           C
ATOM   2087  CD  GLN A 135      63.433  70.553  34.822  1.00 51.21           C
ATOM   2088  OE1 GLN A 135      62.696  70.583  35.830  1.00 48.47           O
ATOM   2089  NE2 GLN A 135      63.488  71.551  33.938  1.00 47.54           N
ATOM   2090  H   GLN A 135      63.507  66.957  32.770  1.00 38.19           H
ATOM   2091  HA  GLN A 135      65.236  66.805  34.736  1.00 41.07           H
ATOM   2092  HB2 GLN A 135      62.713  68.065  34.635  1.00 48.20           H
ATOM   2093  HB3 GLN A 135      63.625  68.094  35.930  1.00 48.20           H
ATOM   2094  HG2 GLN A 135      65.147  69.425  34.960  1.00 59.28           H
ATOM   2095  HG3 GLN A 135      64.429  69.279  33.544  1.00 59.28           H
ATOM   2096 HE21 GLN A 135      63.998  71.489  33.248  1.00 56.86           H
ATOM   2097 HE22 GLN A 135      62.998  72.248  34.057  1.00 56.86           H
ATOM   2098  N   GLY A 136      62.440  65.293  35.254  1.00 32.09           N
ATOM   2099  CA  GLY A 136      61.839  64.261  36.088  1.00 36.84           C
ATOM   2100  C   GLY A 136      62.626  62.969  36.019  1.00 38.22           C
ATOM   2101  O   GLY A 136      62.836  62.287  37.030  1.00 27.05           O
ATOM   2102  H   GLY A 136      61.927  65.609  34.638  1.00 38.33           H
ATOM   2103  HA2 GLY A 136      61.805  64.552  37.012  1.00 44.02           H
ATOM   2104  HA3 GLY A 136      60.936  64.084  35.780  1.00 44.02           H
ATOM   2105  N   LEU A 137      63.109  62.651  34.816  1.00 32.97           N
ATOM   2106  CA  LEU A 137      63.851  61.429  34.580  1.00 25.69           C
ATOM   2107  C   LEU A 137      65.195  61.454  35.299  1.00 31.58           C
ATOM   2108  O   LEU A 137      65.605  60.455  35.899  1.00 26.33           O
ATOM   2109  CB  LEU A 137      64.042  61.293  33.084  1.00 25.22           C
ATOM   2110  CG  LEU A 137      63.515  60.171  32.221  1.00 28.71           C
ATOM   2111  CD1 LEU A 137      62.130  59.768  32.559  1.00 21.56           C
ATOM   2112  CD2 LEU A 137      63.605  60.669  30.751  1.00 25.31           C
ATOM   2113  H   LEU A 137      63.024  63.150  34.117  1.00 39.38           H
ATOM   2114  HA  LEU A 137      63.350  60.666  34.900  1.00 30.65           H
ATOM   2115  HB2 LEU A 137      63.632  62.081  32.699  1.00 30.08           H
ATOM   2116  HB3 LEU A 137      64.998  61.332  32.916  1.00 30.08           H
ATOM   2117  HG  LEU A 137      64.093  59.406  32.326  1.00 34.27           H
ATOM   2118 HD11 LEU A 137      61.873  59.018  32.001  1.00 25.70           H
ATOM   2119 HD12 LEU A 137      62.091  59.503  33.488  1.00 25.70           H
ATOM   2120 HD13 LEU A 137      61.554  60.523  32.387  1.00 25.70           H
ATOM   2121 HD21 LEU A 137      63.337  59.948  30.161  1.00 30.19           H
ATOM   2122 HD22 LEU A 137      63.025  61.437  30.636  1.00 30.19           H
ATOM   2123 HD23 LEU A 137      64.521  60.916  30.550  1.00 30.19           H
ATOM   2124  N   GLN A 138      65.921  62.573  35.201  1.00 27.20           N
ATOM   2125  CA  GLN A 138      67.226  62.657  35.840  1.00 28.60           C
ATOM   2126  C   GLN A 138      67.122  62.616  37.367  1.00 30.10           C
ATOM   2127  O   GLN A 138      68.021  62.081  38.022  1.00 27.87           O
ATOM   2128  CB  GLN A 138      67.945  63.914  35.394  1.00 24.80           C
ATOM   2129  CG  GLN A 138      68.548  63.807  34.020  1.00 34.79           C
ATOM   2130  CD  GLN A 138      68.902  65.148  33.402  1.00 33.80           C
ATOM   2131  OE1 GLN A 138      68.163  66.126  33.498  1.00 42.99           O
ATOM   2132  NE2 GLN A 138      70.026  65.187  32.738  1.00 37.43           N
ATOM   2133  H   GLN A 138      65.675  63.281  34.782  1.00 32.46           H
ATOM   2134  HA  GLN A 138      67.756  61.901  35.557  1.00 34.14           H
ATOM   2135  HB2 GLN A 138      67.313  64.648  35.394  1.00 29.59           H
ATOM   2136  HB3 GLN A 138      68.663  64.081  36.019  1.00 29.59           H
ATOM   2137  HG2 GLN A 138      69.362  63.286  34.078  1.00 41.57           H
ATOM   2138  HG3 GLN A 138      67.912  63.366  33.434  1.00 41.57           H
ATOM   2139 HE21 GLN A 138      70.463  64.462  32.591  1.00 44.74           H
ATOM   2140 HE22 GLN A 138      70.312  65.938  32.428  1.00 44.74           H
ATOM   2141  N   GLU A 139      66.048  63.176  37.936  1.00 19.73           N
ATOM   2142  CA  GLU A 139      65.784  63.068  39.373  1.00 28.20           C
ATOM   2143  C   GLU A 139      65.447  61.640  39.788  1.00 36.25           C
ATOM   2144  O   GLU A 139      65.828  61.196  40.882  1.00 35.02           O
ATOM   2145  CB  GLU A 139      64.621  63.979  39.776  1.00 27.89           C
ATOM   2146  CG  GLU A 139      65.030  65.352  40.221  1.00 37.66           C
ATOM   2147  CD  GLU A 139      63.918  66.378  40.060  1.00 46.32           C
ATOM   2148  OE1 GLU A 139      62.709  66.022  40.121  1.00 36.62           O
ATOM   2149  OE2 GLU A 139      64.275  67.563  39.853  1.00 53.87           O1-
ATOM   2150  H   GLU A 139      65.458  63.625  37.505  1.00 23.50           H
ATOM   2151  HA  GLU A 139      66.570  63.344  39.858  1.00 33.66           H
ATOM   2152  HB2 GLU A 139      64.006  64.071  39.030  1.00 33.28           H
ATOM   2153  HB3 GLU A 139      64.161  63.561  40.520  1.00 33.28           H
ATOM   2154  HG2 GLU A 139      65.287  65.332  41.157  1.00 45.02           H
ATOM   2155  HG3 GLU A 139      65.773  65.647  39.672  1.00 45.02           H
ATOM   2156  N   GLY A 140      64.657  60.936  38.973  1.00 23.85           N
ATOM   2157  CA  GLY A 140      64.367  59.547  39.269  1.00 24.04           C
ATOM   2158  C   GLY A 140      65.614  58.688  39.224  1.00 24.52           C
ATOM   2159  O   GLY A 140      65.789  57.776  40.040  1.00 24.75           O
ATOM   2160  H   GLY A 140      64.285  61.237  38.259  1.00 28.44           H
ATOM   2161  HA2 GLY A 140      63.965  59.478  40.147  1.00 28.67           H
ATOM   2162  HA3 GLY A 140      63.739  59.212  38.614  1.00 28.67           H
ATOM   2163  N   GLU A 141      66.509  58.990  38.285  1.00 23.07           N
ATOM   2164  CA  GLU A 141      67.749  58.243  38.180  1.00 28.79           C
ATOM   2165  C   GLU A 141      68.544  58.373  39.454  1.00 30.04           C
ATOM   2166  O   GLU A 141      69.102  57.388  39.940  1.00 30.41           O
ATOM   2167  CB  GLU A 141      68.592  58.741  37.003  1.00 27.37           C
ATOM   2168  CG  GLU A 141      69.944  58.073  36.984  1.00 24.43           C
ATOM   2169  CD  GLU A 141      70.685  58.191  35.694  1.00 32.30           C
ATOM   2170  OE1 GLU A 141      70.036  58.401  34.652  1.00 32.31           O
ATOM   2171  OE2 GLU A 141      71.938  58.046  35.719  1.00 44.22           O1-
ATOM   2172  H   GLU A 141      66.437  59.629  37.711  1.00 27.51           H
ATOM   2173  HA  GLU A 141      67.547  57.307  38.053  1.00 34.37           H
ATOM   2174  HB2 GLU A 141      68.139  58.546  36.171  1.00 32.67           H
ATOM   2175  HB3 GLU A 141      68.735  59.695  37.098  1.00 32.67           H
ATOM   2176  HG2 GLU A 141      70.495  58.471  37.672  1.00 29.14           H
ATOM   2177  HG3 GLU A 141      69.823  57.128  37.166  1.00 29.14           H
ATOM   2178  N   ARG A 142      68.595  59.593  40.005  1.00 33.12           N
ATOM   2179  CA  ARG A 142      69.343  59.870  41.228  1.00 35.01           C
ATOM   2180  C   ARG A 142      68.688  59.291  42.460  1.00 27.65           C
ATOM   2181  O   ARG A 142      69.402  58.899  43.376  1.00 29.75           O
ATOM   2182  CB  ARG A 142      69.526  61.374  41.426  1.00 30.91           C
ATOM   2183  CG  ARG A 142      70.833  61.860  40.857  1.00 54.90           C
ATOM   2184  CD  ARG A 142      70.890  61.470  39.355  1.00 59.78           C
ATOM   2185  NE  ARG A 142      72.196  61.653  38.703  1.00 57.84           N
ATOM   2186  CZ  ARG A 142      72.335  62.013  37.427  1.00 62.69           C
ATOM   2187  NH1 ARG A 142      73.561  62.144  36.899  1.00 64.79           N
ATOM   2188  NH2 ARG A 142      71.243  62.269  36.683  1.00 57.63           N1+
ATOM   2189  H   ARG A 142      68.192  60.280  39.680  1.00 39.56           H
ATOM   2190  HA  ARG A 142      70.220  59.464  41.166  1.00 41.83           H
ATOM   2191  HB2 ARG A 142      68.808  61.849  40.981  1.00 36.92           H
ATOM   2192  HB3 ARG A 142      69.521  61.572  42.376  1.00 36.92           H
ATOM   2193  HG2 ARG A 142      70.891  62.825  40.935  1.00 65.70           H
ATOM   2194  HG3 ARG A 142      71.572  61.435  41.327  1.00 65.70           H
ATOM   2195  HD2 ARG A 142      70.686  60.527  39.252  1.00 71.56           H
ATOM   2196  HD3 ARG A 142      70.231  62.004  38.885  1.00 71.56           H
ATOM   2197  HE  ARG A 142      72.898  61.393  39.121  1.00 69.23           H
ATOM   2198 HH11 ARG A 142      74.261  61.983  37.374  1.00 77.57           H
ATOM   2199 HH12 ARG A 142      73.653  62.388  36.076  1.00 77.57           H
ATOM   2200 HH21 ARG A 142      70.455  62.189  37.017  1.00 68.98           H
ATOM   2201 HH22 ARG A 142      71.331  62.513  35.863  1.00 68.98           H
ATOM   2202  N   ASP A 143      67.353  59.258  42.526  1.00 28.43           N
ATOM   2203  CA  ASP A 143      66.698  58.779  43.738  1.00 30.99           C
ATOM   2204  C   ASP A 143      66.455  57.280  43.730  1.00 28.23           C
ATOM   2205  O   ASP A 143      66.359  56.688  44.802  1.00 30.61           O
ATOM   2206  CB  ASP A 143      65.353  59.488  43.990  1.00 29.95           C
ATOM   2207  CG  ASP A 143      65.492  61.004  44.119  1.00 26.53           C
ATOM   2208  OD1 ASP A 143      64.480  61.709  44.230  1.00 30.22           O
ATOM   2209  OD2 ASP A 143      66.608  61.512  44.078  1.00 25.49           O1-
ATOM   2210  H   ASP A 143      66.815  59.500  41.896  1.00 33.94           H
ATOM   2211  HA  ASP A 143      67.267  58.970  44.497  1.00 37.01           H
ATOM   2212  HB2 ASP A 143      64.755  59.291  43.254  1.00 35.76           H
ATOM   2213  HB3 ASP A 143      64.968  59.157  44.813  1.00 35.76           H
ATOM   2214  N   PHE A 144      66.373  56.634  42.569  1.00 28.57           N
ATOM   2215  CA  PHE A 144      66.007  55.226  42.562  1.00 21.73           C
ATOM   2216  C   PHE A 144      67.063  54.318  41.970  1.00 17.71           C
ATOM   2217  O   PHE A 144      66.866  53.091  41.963  1.00 21.77           O
ATOM   2218  CB  PHE A 144      64.693  55.007  41.808  1.00 22.57           C
ATOM   2219  CG  PHE A 144      63.611  55.920  42.212  1.00 20.59           C
ATOM   2220  CD1 PHE A 144      63.129  56.880  41.338  1.00 30.27           C
ATOM   2221  CD2 PHE A 144      63.073  55.831  43.458  1.00 27.93           C
ATOM   2222  CE1 PHE A 144      62.107  57.730  41.709  1.00 28.32           C
ATOM   2223  CE2 PHE A 144      62.070  56.676  43.844  1.00 37.13           C
ATOM   2224  CZ  PHE A 144      61.581  57.636  42.960  1.00 37.80           C
ATOM   2225  H   PHE A 144      66.519  56.977  41.792  1.00 34.11           H
ATOM   2226  HA  PHE A 144      65.855  54.933  43.474  1.00 25.89           H
ATOM   2227  HB2 PHE A 144      64.847  55.152  40.865  1.00 26.91           H
ATOM   2228  HB3 PHE A 144      64.383  54.103  41.956  1.00 26.91           H
ATOM   2229  HD1 PHE A 144      63.489  56.950  40.481  1.00 36.14           H
ATOM   2230  HD2 PHE A 144      63.393  55.196  44.047  1.00 33.34           H
ATOM   2231  HE1 PHE A 144      61.792  58.373  41.116  1.00 33.81           H
ATOM   2232  HE2 PHE A 144      61.708  56.601  44.697  1.00 44.38           H
ATOM   2233  HZ  PHE A 144      60.894  58.206  43.220  1.00 45.18           H
ATOM   2234  N   GLY A 145      68.166  54.869  41.476  1.00 21.86           N
ATOM   2235  CA  GLY A 145      69.267  54.055  40.978  1.00 25.53           C
ATOM   2236  C   GLY A 145      68.993  53.238  39.724  1.00 25.42           C
ATOM   2237  O   GLY A 145      69.590  52.170  39.534  1.00 22.50           O
ATOM   2238  H   GLY A 145      68.303  55.716  41.430  1.00 26.06           H
ATOM   2239  HA2 GLY A 145      70.012  54.650  40.790  1.00 30.45           H
ATOM   2240  HA3 GLY A 145      69.551  53.447  41.676  1.00 30.45           H
ATOM   2241  N   VAL A 146      68.110  53.714  38.861  1.00 28.67           N
ATOM   2242  CA  VAL A 146      67.931  53.182  37.522  1.00 19.50           C
ATOM   2243  C   VAL A 146      68.488  54.196  36.538  1.00 20.75           C
ATOM   2244  O   VAL A 146      68.176  55.387  36.626  1.00 26.41           O
ATOM   2245  CB  VAL A 146      66.448  52.913  37.238  1.00 23.11           C
ATOM   2246  CG1 VAL A 146      66.260  52.247  35.868  1.00 29.08           C
ATOM   2247  CG2 VAL A 146      65.837  52.082  38.311  1.00 21.44           C
ATOM   2248  H   VAL A 146      67.571  54.358  39.042  1.00 34.23           H
ATOM   2249  HA  VAL A 146      68.426  52.357  37.424  1.00 23.22           H
ATOM   2250  HB  VAL A 146      65.985  53.762  37.232  1.00 27.55           H
ATOM   2251 HG11 VAL A 146      65.313  52.060  35.745  1.00 34.72           H
ATOM   2252 HG12 VAL A 146      66.574  52.846  35.171  1.00 34.72           H
ATOM   2253 HG13 VAL A 146      66.763  51.417  35.844  1.00 34.72           H
ATOM   2254 HG21 VAL A 146      64.895  51.950  38.114  1.00 25.55           H
ATOM   2255 HG22 VAL A 146      66.293  51.231  38.339  1.00 25.55           H
ATOM   2256 HG23 VAL A 146      65.934  52.537  39.158  1.00 25.55           H
ATOM   2257  N   LYS A 147      69.304  53.734  35.601  1.00 21.12           N
ATOM   2258  CA  LYS A 147      69.826  54.598  34.550  1.00 20.63           C
ATOM   2259  C   LYS A 147      68.827  54.698  33.382  1.00 25.27           C
ATOM   2260  O   LYS A 147      68.386  53.670  32.849  1.00 20.14           O
ATOM   2261  CB  LYS A 147      71.152  54.052  34.073  1.00 20.85           C
ATOM   2262  CG  LYS A 147      71.895  54.927  33.092  1.00 18.48           C
ATOM   2263  CD  LYS A 147      73.112  54.154  32.750  1.00 22.90           C
ATOM   2264  CE  LYS A 147      74.006  54.811  31.732  1.00 32.81           C
ATOM   2265  NZ  LYS A 147      74.682  55.976  32.263  1.00 31.35           N1+
ATOM   2266  H   LYS A 147      69.566  52.917  35.554  1.00 25.16           H
ATOM   2267  HA  LYS A 147      69.975  55.477  34.926  1.00 24.58           H
ATOM   2268  HB2 LYS A 147      71.717  53.937  34.849  1.00 24.84           H
ATOM   2269  HB3 LYS A 147      70.982  53.187  33.667  1.00 24.84           H
ATOM   2270  HG2 LYS A 147      71.357  55.068  32.301  1.00 21.99           H
ATOM   2271  HG3 LYS A 147      72.148  55.770  33.494  1.00 21.99           H
ATOM   2272  HD2 LYS A 147      73.624  54.007  33.561  1.00 27.30           H
ATOM   2273  HD3 LYS A 147      72.826  53.303  32.393  1.00 27.30           H
ATOM   2274  HE2 LYS A 147      74.683  54.184  31.435  1.00 39.19           H
ATOM   2275  HE3 LYS A 147      73.468  55.102  30.982  1.00 39.19           H
ATOM   2276  HZ1 LYS A 147      75.305  56.247  31.690  1.00 37.44           H
ATOM   2277  HZ2 LYS A 147      74.092  56.634  32.390  1.00 37.44           H
ATOM   2278  HZ3 LYS A 147      75.067  55.771  33.039  1.00 37.44           H
ATOM   2279  N   VAL A 148      68.458  55.932  33.016  1.00 19.48           N
ATOM   2280  CA  VAL A 148      67.385  56.222  32.071  1.00 21.87           C
ATOM   2281  C   VAL A 148      67.908  57.092  30.938  1.00 18.75           C
ATOM   2282  O   VAL A 148      68.590  58.088  31.177  1.00 16.70           O
ATOM   2283  CB  VAL A 148      66.199  56.944  32.735  1.00 31.74           C
ATOM   2284  CG1 VAL A 148      64.955  56.912  31.771  1.00 23.92           C
ATOM   2285  CG2 VAL A 148      65.881  56.348  34.086  1.00 29.89           C
ATOM   2286  H   VAL A 148      68.817  56.644  33.333  1.00 23.20           H
ATOM   2287  HA  VAL A 148      67.054  55.395  31.705  1.00 26.06           H
ATOM   2288  HB  VAL A 148      66.443  57.871  32.889  1.00 37.90           H
ATOM   2289 HG11 VAL A 148      64.192  57.318  32.209  1.00 28.52           H
ATOM   2290 HG12 VAL A 148      65.164  57.395  30.960  1.00 28.52           H
ATOM   2291 HG13 VAL A 148      64.743  55.989  31.564  1.00 28.52           H
ATOM   2292 HG21 VAL A 148      65.112  56.814  34.447  1.00 35.69           H
ATOM   2293 HG22 VAL A 148      65.677  55.404  33.990  1.00 35.69           H
ATOM   2294 HG23 VAL A 148      66.642  56.479  34.671  1.00 35.69           H
ATOM   2295  N   ARG A 149      67.572  56.719  29.712  1.00 23.36           N
ATOM   2296  CA  ARG A 149      67.677  57.593  28.557  1.00 17.68           C
ATOM   2297  C   ARG A 149      66.327  57.624  27.876  1.00 15.56           C
ATOM   2298  O   ARG A 149      65.432  56.850  28.193  1.00 12.67           O
ATOM   2299  CB  ARG A 149      68.737  57.120  27.566  1.00 24.98           C
ATOM   2300  CG  ARG A 149      70.123  57.134  28.074  1.00 23.04           C
ATOM   2301  CD  ARG A 149      70.528  58.546  28.457  1.00 23.57           C
ATOM   2302  NE  ARG A 149      71.956  58.600  28.338  1.00 32.94           N
ATOM   2303  CZ  ARG A 149      72.823  58.600  29.340  1.00 44.52           C
ATOM   2304  NH1 ARG A 149      74.135  58.594  28.993  1.00 40.93           N
ATOM   2305  NH2 ARG A 149      72.402  58.655  30.633  1.00 28.17           N1+
ATOM   2306  H   ARG A 149      67.285  55.932  29.527  1.00 27.85           H
ATOM   2307  HA  ARG A 149      67.895  58.489  28.842  1.00 21.04           H
ATOM   2308  HB2 ARG A 149      68.539  56.205  27.315  1.00 29.79           H
ATOM   2309  HB3 ARG A 149      68.710  57.706  26.793  1.00 29.79           H
ATOM   2310  HG2 ARG A 149      70.187  56.567  28.857  1.00 27.47           H
ATOM   2311  HG3 ARG A 149      70.724  56.819  27.380  1.00 27.47           H
ATOM   2312  HD2 ARG A 149      70.146  59.191  27.848  1.00 28.11           H
ATOM   2313  HD3 ARG A 149      70.278  58.742  29.368  1.00 28.11           H
ATOM   2314  HE  ARG A 149      72.252  58.904  27.593  1.00 39.35           H
ATOM   2315 HH11 ARG A 149      74.355  58.583  28.157  1.00 48.94           H
ATOM   2316 HH12 ARG A 149      74.752  58.626  29.593  1.00 48.94           H
ATOM   2317 HH21 ARG A 149      71.564  58.638  30.829  1.00 33.63           H
ATOM   2318 HH22 ARG A 149      72.986  58.662  31.267  1.00 33.63           H
ATOM   2319  N   SER A 150      66.189  58.514  26.912  1.00 22.53           N
ATOM   2320  CA  SER A 150      64.903  58.688  26.276  1.00 22.64           C
ATOM   2321  C   SER A 150      65.021  58.778  24.754  1.00 19.84           C
ATOM   2322  O   SER A 150      66.038  59.221  24.209  1.00 14.56           O
ATOM   2323  CB  SER A 150      64.217  59.919  26.838  1.00 13.89           C
ATOM   2324  OG  SER A 150      64.961  61.073  26.568  1.00 15.50           O
ATOM   2325  H   SER A 150      66.818  59.016  26.622  1.00 26.86           H
ATOM   2326  HA  SER A 150      64.373  57.911  26.495  1.00 26.99           H
ATOM   2327  HB2 SER A 150      63.358  59.990  26.409  1.00 16.49           H
ATOM   2328  HB3 SER A 150      64.102  59.832  27.791  1.00 16.49           H
ATOM   2329  HG  SER A 150      64.505  61.759  26.720  1.00 18.42           H
ATOM   2330  N   ILE A 151      63.950  58.320  24.088  1.00 14.40           N
ATOM   2331  CA  ILE A 151      63.764  58.343  22.641  1.00 18.79           C
ATOM   2332  C   ILE A 151      62.583  59.270  22.357  1.00 14.32           C
ATOM   2333  O   ILE A 151      61.554  59.164  23.019  1.00 15.18           O
ATOM   2334  CB  ILE A 151      63.450  56.933  22.084  1.00 14.02           C
ATOM   2335  CG1 ILE A 151      64.197  55.799  22.822  1.00 14.63           C
ATOM   2336  CG2 ILE A 151      63.640  56.894  20.573  1.00 13.08           C
ATOM   2337  CD1 ILE A 151      65.562  55.600  22.465  1.00 14.73           C
ATOM   2338  H   ILE A 151      63.275  57.969  24.477  1.00 17.10           H
ATOM   2339  HA  ILE A 151      64.554  58.691  22.187  1.00 22.37           H
ATOM   2340  HB  ILE A 151      62.504  56.791  22.216  1.00 16.65           H
ATOM   2341 HG12 ILE A 151      64.166  55.970  23.772  1.00 17.38           H
ATOM   2342 HG13 ILE A 151      63.752  54.959  22.624  1.00 17.38           H
ATOM   2343 HG21 ILE A 151      63.400  56.019  20.238  1.00 15.52           H
ATOM   2344 HG22 ILE A 151      63.071  57.569  20.177  1.00 15.52           H
ATOM   2345 HG23 ILE A 151      64.565  57.086  20.366  1.00 15.52           H
ATOM   2346 HD11 ILE A 151      65.914  54.878  23.001  1.00 17.50           H
ATOM   2347 HD12 ILE A 151      65.609  55.360  21.532  1.00 17.50           H
ATOM   2348 HD13 ILE A 151      66.043  56.422  22.636  1.00 17.50           H
ATOM   2349  N   LEU A 152      62.689  60.125  21.341  1.00 14.83           N
ATOM   2350  CA  LEU A 152      61.576  61.000  20.955  1.00 12.43           C
ATOM   2351  C   LEU A 152      60.916  60.444  19.698  1.00 13.37           C
ATOM   2352  O   LEU A 152      61.584  60.261  18.687  1.00 16.14           O
ATOM   2353  CB  LEU A 152      62.039  62.431  20.726  1.00 14.40           C
ATOM   2354  CG  LEU A 152      62.833  63.060  21.866  1.00 18.79           C
ATOM   2355  CD1 LEU A 152      63.225  64.434  21.445  1.00 24.85           C
ATOM   2356  CD2 LEU A 152      62.067  63.130  23.143  1.00 18.40           C
ATOM   2357  H   LEU A 152      63.389  60.205  20.844  1.00 17.61           H
ATOM   2358  HA  LEU A 152      60.908  61.022  21.655  1.00 14.73           H
ATOM   2359  HB2 LEU A 152      62.583  62.467  19.921  1.00 17.10           H
ATOM   2360  HB3 LEU A 152      61.248  62.973  20.605  1.00 17.10           H
ATOM   2361  HG  LEU A 152      63.634  62.539  22.031  1.00 22.37           H
ATOM   2362 HD11 LEU A 152      63.748  64.826  22.164  1.00 29.65           H
ATOM   2363 HD12 LEU A 152      63.756  64.378  20.636  1.00 29.65           H
ATOM   2364 HD13 LEU A 152      62.421  64.952  21.293  1.00 29.65           H
ATOM   2365 HD21 LEU A 152      62.642  63.515  23.817  1.00 21.90           H
ATOM   2366 HD22 LEU A 152      61.281  63.687  23.021  1.00 21.90           H
ATOM   2367 HD23 LEU A 152      61.808  62.235  23.409  1.00 21.90           H
ATOM   2368  N   CYS A 153      59.614  60.151  19.773  1.00 19.88           N
ATOM   2369  CA  CYS A 153      58.857  59.562  18.669  1.00 19.47           C
ATOM   2370  C   CYS A 153      58.386  60.620  17.678  1.00 14.65           C
ATOM   2371  O   CYS A 153      57.821  61.625  18.097  1.00 15.17           O
ATOM   2372  CB  CYS A 153      57.612  58.862  19.206  1.00 16.86           C
ATOM   2373  SG  CYS A 153      57.878  57.708  20.422  1.00 18.26           S
ATOM   2374  H   CYS A 153      59.126  60.298  20.465  1.00 23.68           H
ATOM   2375  HA  CYS A 153      59.403  58.913  18.198  1.00 23.18           H
ATOM   2376  HB2 CYS A 153      57.015  59.530  19.580  1.00 20.05           H
ATOM   2377  HB3 CYS A 153      57.167  58.412  18.478  1.00 20.05           H
ATOM   2378  HG  CYS A 153      56.829  57.233  20.760  1.00 21.74           H
ATOM   2379  N   CYS A 154      58.572  60.364  16.374  1.00 20.92           N
ATOM   2380  CA  CYS A 154      57.820  60.983  15.269  1.00 17.44           C
ATOM   2381  C   CYS A 154      56.472  60.306  15.120  1.00 13.83           C
ATOM   2382  O   CYS A 154      56.341  59.145  15.501  1.00 16.01           O
ATOM   2383  CB  CYS A 154      58.539  60.824  13.939  1.00 11.69           C
ATOM   2384  SG  CYS A 154      60.064  61.716  13.790  1.00 15.24           S
ATOM   2385  H   CYS A 154      59.155  59.806  16.094  1.00 24.92           H
ATOM   2386  HA  CYS A 154      57.683  61.930  15.444  1.00 20.75           H
ATOM   2387  HB2 CYS A 154      58.733  59.887  13.803  1.00 13.85           H
ATOM   2388  HB3 CYS A 154      57.953  61.120  13.232  1.00 13.85           H
ATOM   2389  HG  CYS A 154      60.631  61.479  12.748  1.00 18.11           H
ATOM   2390  N   MET A 155      55.467  61.014  14.531  1.00 18.76           N
ATOM   2391  CA  MET A 155      54.143  60.405  14.420  1.00 12.61           C
ATOM   2392  C   MET A 155      53.924  60.364  12.878  1.00 12.61           C
ATOM   2393  O   MET A 155      54.040  61.239  12.038  1.00 19.98           O
ATOM   2394  CB  MET A 155      53.082  61.229  15.147  1.00 17.16           C
ATOM   2395  CG  MET A 155      53.274  61.281  16.655  1.00 16.54           C
ATOM   2396  SD  MET A 155      53.093  59.668  17.465  1.00 14.75           S
ATOM   2397  CE  MET A 155      51.613  58.949  16.738  1.00 18.79           C
ATOM   2398  H   MET A 155      55.564  61.956  14.140  1.00 22.34           H
ATOM   2399  HA  MET A 155      54.172  59.354  14.870  1.00 14.95           H
ATOM   2400  HB2 MET A 155      53.072  62.265  14.731  1.00 20.41           H
ATOM   2401  HB3 MET A 155      52.077  60.802  14.895  1.00 20.41           H
ATOM   2402  HG2 MET A 155      54.295  61.630  16.927  1.00 19.67           H
ATOM   2403  HG3 MET A 155      52.564  62.010  17.097  1.00 19.67           H
ATOM   2404  HE1 MET A 155      51.427  57.980  17.234  1.00 22.37           H
ATOM   2405  HE2 MET A 155      50.703  59.542  16.926  1.00 22.37           H
ATOM   2406  HE3 MET A 155      51.718  58.760  15.657  1.00 22.37           H
ATOM   2407  N   ARG A 156      53.563  59.109  12.523  1.00 13.67           N
ATOM   2408  CA  ARG A 156      53.358  58.635  11.133  1.00 21.75           C
ATOM   2409  C   ARG A 156      52.432  59.531  10.350  1.00 19.14           C
ATOM   2410  O   ARG A 156      52.731  59.902   9.209  1.00 22.21           O
ATOM   2411  CB  ARG A 156      52.724  57.239  11.074  1.00 19.71           C
ATOM   2412  CG  ARG A 156      53.483  56.009  11.591  1.00 17.44           C
ATOM   2413  CD  ARG A 156      54.089  55.250  10.466  1.00 16.41           C
ATOM   2414  NE  ARG A 156      54.868  54.076  10.847  1.00 15.60           N
ATOM   2415  CZ  ARG A 156      55.719  53.463  10.026  1.00 14.44           C
ATOM   2416  NH1 ARG A 156      55.851  53.879   8.773  1.00 23.17           N
ATOM   2417  NH2 ARG A 156      56.448  52.440  10.442  1.00 23.44           N1+
ATOM   2418  H   ARG A 156      53.423  58.488  13.106  1.00 16.22           H
ATOM   2419  HA  ARG A 156      54.199  58.595  10.649  1.00 25.92           H
ATOM   2420  HB2 ARG A 156      51.872  57.285  11.535  1.00 23.47           H
ATOM   2421  HB3 ARG A 156      52.551  57.075  10.136  1.00 23.47           H
ATOM   2422  HG2 ARG A 156      54.168  56.268  12.226  1.00 20.75           H
ATOM   2423  HG3 ARG A 156      52.848  55.407  11.995  1.00 20.75           H
ATOM   2424  HD2 ARG A 156      53.382  54.945   9.889  1.00 19.51           H
ATOM   2425  HD3 ARG A 156      54.682  55.858   9.991  1.00 19.51           H
ATOM   2426  HE  ARG A 156      54.745  53.743  11.627  1.00 18.54           H
ATOM   2427 HH11 ARG A 156      55.400  54.550   8.491  1.00 27.63           H
ATOM   2428 HH12 ARG A 156      56.385  53.469   8.240  1.00 27.63           H
ATOM   2429 HH21 ARG A 156      56.378  52.152  11.254  1.00 27.95           H
ATOM   2430 HH22 ARG A 156      56.972  52.031   9.890  1.00 27.95           H
ATOM   2431  N   HIS A 157      51.274  59.845  10.935  1.00 16.51           N
ATOM   2432  CA  HIS A 157      50.228  60.603  10.274  1.00 20.13           C
ATOM   2433  C   HIS A 157      50.557  62.078  10.219  1.00 25.60           C
ATOM   2434  O   HIS A 157      49.817  62.842   9.590  1.00 22.92           O
ATOM   2435  CB  HIS A 157      48.887  60.408  10.973  1.00 20.92           C
ATOM   2436  CG  HIS A 157      48.842  60.937  12.383  1.00 26.19           C
ATOM   2437  ND1 HIS A 157      49.521  60.352  13.432  1.00 21.09           N
ATOM   2438  CD2 HIS A 157      48.179  61.993  12.910  1.00 18.88           C
ATOM   2439  CE1 HIS A 157      49.274  61.022  14.541  1.00 25.21           C
ATOM   2440  NE2 HIS A 157      48.461  62.023  14.250  1.00 24.99           N
ATOM   2441  H   HIS A 157      51.075  59.639  11.745  1.00 19.63           H
ATOM   2442  HA  HIS A 157      50.124  60.269   9.368  1.00 23.98           H
ATOM   2443  HB2 HIS A 157      48.664  59.468  10.985  1.00 24.92           H
ATOM   2444  HB3 HIS A 157      48.221  60.890  10.468  1.00 24.92           H
ATOM   2445  HD2 HIS A 157      47.634  62.583  12.452  1.00 22.48           H
ATOM   2446  HE1 HIS A 157      49.621  60.834  15.386  1.00 30.07           H
ATOM   2447  HE2 HIS A 157      48.166  62.605  14.805  1.00 29.81           H
ATOM   2448  N   GLN A 158      51.680  62.470  10.809  1.00 21.73           N
ATOM   2449  CA  GLN A 158      51.977  63.870  11.054  1.00 14.43           C
ATOM   2450  C   GLN A 158      53.433  64.138  10.719  1.00 18.93           C
ATOM   2451  O   GLN A 158      54.196  64.671  11.536  1.00 18.16           O
ATOM   2452  CB  GLN A 158      51.649  64.215  12.497  1.00 23.19           C
ATOM   2453  CG  GLN A 158      51.242  65.623  12.620  1.00 32.16           C
ATOM   2454  CD  GLN A 158      49.858  65.845  12.096  1.00 27.56           C
ATOM   2455  OE1 GLN A 158      48.928  65.126  12.440  1.00 31.31           O
ATOM   2456  NE2 GLN A 158      49.711  66.839  11.262  1.00 31.55           N
ATOM   2457  H   GLN A 158      52.300  61.943  11.082  1.00 25.90           H
ATOM   2458  HA  GLN A 158      51.414  64.414  10.486  1.00 17.14           H
ATOM   2459  HB2 GLN A 158      50.898  63.671  12.791  1.00 27.64           H
ATOM   2460  HB3 GLN A 158      52.423  64.064  13.062  1.00 27.64           H
ATOM   2461  HG2 GLN A 158      51.255  65.870  13.552  1.00 38.42           H
ATOM   2462  HG3 GLN A 158      51.854  66.177  12.104  1.00 38.42           H
ATOM   2463 HE21 GLN A 158      50.404  67.246  10.953  1.00 37.68           H
ATOM   2464 HE22 GLN A 158      48.924  67.084  11.024  1.00 37.68           H
ATOM   2465  N   PRO A 159      53.825  63.852   9.474  1.00 14.89           N
ATOM   2466  CA  PRO A 159      55.210  64.099   9.032  1.00 17.35           C
ATOM   2467  C   PRO A 159      55.708  65.502   9.208  1.00 15.99           C
ATOM   2468  O   PRO A 159      56.908  65.693   9.115  1.00 20.61           O
ATOM   2469  CB  PRO A 159      55.171  63.730   7.551  1.00 18.15           C
ATOM   2470  CG  PRO A 159      53.797  63.862   7.153  1.00 11.85           C
ATOM   2471  CD  PRO A 159      52.981  63.429   8.357  1.00 19.00           C
ATOM   2472  HA  PRO A 159      55.834  63.520   9.470  1.00 20.64           H
ATOM   2473  HB2 PRO A 159      55.729  64.342   7.050  1.00 21.60           H
ATOM   2474  HB3 PRO A 159      55.467  62.814   7.437  1.00 21.60           H
ATOM   2475  HG2 PRO A 159      53.626  64.787   6.923  1.00 14.04           H
ATOM   2476  HG3 PRO A 159      53.631  63.284   6.394  1.00 14.04           H
ATOM   2477  HD2 PRO A 159      52.126  63.883   8.371  1.00 22.62           H
ATOM   2478  HD3 PRO A 159      52.869  62.465   8.369  1.00 22.62           H
ATOM   2479  N   SER A 160      54.857  66.485   9.450  1.00 22.23           N
ATOM   2480  CA  SER A 160      55.355  67.845   9.647  1.00 30.94           C
ATOM   2481  C   SER A 160      55.976  68.047  11.020  1.00 20.52           C
ATOM   2482  O   SER A 160      56.827  68.931  11.171  1.00 25.22           O
ATOM   2483  CB  SER A 160      54.235  68.877   9.443  1.00 30.75           C
ATOM   2484  OG  SER A 160      53.250  68.773  10.465  1.00 29.85           O
ATOM   2485  H   SER A 160      54.005  66.394   9.491  1.00 26.49           H
ATOM   2486  HA  SER A 160      56.047  68.017   8.991  1.00 36.94           H
ATOM   2487  HB2 SER A 160      54.617  69.764   9.474  1.00 36.72           H
ATOM   2488  HB3 SER A 160      53.831  68.728   8.575  1.00 36.72           H
ATOM   2489  HG  SER A 160      52.706  69.403  10.374  1.00 35.65           H
ATOM   2490  N   TRP A 161      55.615  67.233  12.013  1.00 18.08           N
ATOM   2491  CA  TRP A 161      56.304  67.331  13.296  1.00 28.76           C
ATOM   2492  C   TRP A 161      57.743  66.831  13.250  1.00 21.07           C
ATOM   2493  O   TRP A 161      58.523  67.160  14.146  1.00 18.07           O
ATOM   2494  CB  TRP A 161      55.544  66.555  14.376  1.00 24.55           C
ATOM   2495  CG  TRP A 161      54.191  67.112  14.668  1.00 26.33           C
ATOM   2496  CD1 TRP A 161      53.669  68.297  14.217  1.00 22.00           C
ATOM   2497  CD2 TRP A 161      53.162  66.494  15.435  1.00 23.84           C
ATOM   2498  NE1 TRP A 161      52.397  68.454  14.669  1.00 23.26           N
ATOM   2499  CE2 TRP A 161      52.061  67.379  15.441  1.00 25.97           C
ATOM   2500  CE3 TRP A 161      53.077  65.306  16.154  1.00 18.99           C
ATOM   2501  CZ2 TRP A 161      50.882  67.088  16.098  1.00 21.02           C
ATOM   2502  CZ3 TRP A 161      51.926  65.026  16.816  1.00 22.14           C
ATOM   2503  CH2 TRP A 161      50.836  65.910  16.796  1.00 24.49           C
ATOM   2504  H   TRP A 161      55.007  66.627  11.976  1.00 21.52           H
ATOM   2505  HA  TRP A 161      56.345  68.261  13.556  1.00 34.34           H
ATOM   2506  HB2 TRP A 161      55.440  65.639  14.076  1.00 29.28           H
ATOM   2507  HB3 TRP A 161      56.054  66.573  15.200  1.00 29.28           H
ATOM   2508  HD1 TRP A 161      54.106  68.905  13.673  1.00 26.23           H
ATOM   2509  HE1 TRP A 161      51.889  69.123  14.508  1.00 27.73           H
ATOM   2510  HE3 TRP A 161      53.794  64.725  16.190  1.00 22.61           H
ATOM   2511  HZ2 TRP A 161      50.167  67.677  16.078  1.00 25.04           H
ATOM   2512  HZ3 TRP A 161      51.870  64.238  17.299  1.00 26.39           H
ATOM   2513  HH2 TRP A 161      50.066  65.681  17.261  1.00 29.21           H
ATOM   2514  N   SER A 162      58.123  66.089  12.215  1.00 17.23           N
ATOM   2515  CA  SER A 162      59.293  65.229  12.324  1.00 19.98           C
ATOM   2516  C   SER A 162      60.595  66.010  12.331  1.00 28.41           C
ATOM   2517  O   SER A 162      61.560  65.580  12.975  1.00 24.83           O
ATOM   2518  CB  SER A 162      59.297  64.250  11.166  1.00 19.00           C
ATOM   2519  OG  SER A 162      58.284  63.339  11.373  1.00 15.12           O
ATOM   2520  H   SER A 162      57.745  66.085  11.436  1.00 20.50           H
ATOM   2521  HA  SER A 162      59.254  64.719  13.153  1.00 23.80           H
ATOM   2522  HB2 SER A 162      59.134  64.734  10.345  1.00 22.62           H
ATOM   2523  HB3 SER A 162      60.138  63.776  11.112  1.00 22.62           H
ATOM   2524  HG  SER A 162      58.090  62.992  10.653  1.00 17.96           H
ATOM   2525  N   SER A 163      60.661  67.126  11.603  1.00 18.15           N
ATOM   2526  CA  SER A 163      61.882  67.920  11.621  1.00 24.54           C
ATOM   2527  C   SER A 163      62.065  68.589  12.977  1.00 20.74           C
ATOM   2528  O   SER A 163      63.200  68.775  13.417  1.00 28.03           O
ATOM   2529  CB  SER A 163      61.877  68.960  10.486  1.00 34.40           C
ATOM   2530  OG  SER A 163      60.917  69.982  10.726  1.00 42.40           O
ATOM   2531  H   SER A 163      60.028  67.443  11.115  1.00 21.61           H
ATOM   2532  HA  SER A 163      62.638  67.334  11.463  1.00 29.27           H
ATOM   2533  HB2 SER A 163      62.761  69.358  10.425  1.00 41.10           H
ATOM   2534  HB3 SER A 163      61.661  68.532   9.642  1.00 41.10           H
ATOM   2535  HG  SER A 163      60.977  70.580  10.141  1.00 50.70           H
ATOM   2536  N   GLU A 164      60.975  68.912  13.679  1.00 21.70           N
ATOM   2537  CA  GLU A 164      61.118  69.356  15.060  1.00 20.61           C
ATOM   2538  C   GLU A 164      61.683  68.254  15.954  1.00 26.84           C
ATOM   2539  O   GLU A 164      62.482  68.542  16.868  1.00 26.06           O
ATOM   2540  CB  GLU A 164      59.795  69.832  15.648  1.00 28.41           C
ATOM   2541  CG  GLU A 164      59.084  70.912  14.912  1.00 38.78           C
ATOM   2542  CD  GLU A 164      57.780  71.271  15.620  1.00 40.88           C
ATOM   2543  OE1 GLU A 164      57.778  71.320  16.875  1.00 35.42           O
ATOM   2544  OE2 GLU A 164      56.752  71.448  14.930  1.00 49.14           O1-
ATOM   2545  H   GLU A 164      60.171  68.901  13.379  1.00 25.86           H
ATOM   2546  HA  GLU A 164      61.728  70.102  15.072  1.00 24.55           H
ATOM   2547  HB2 GLU A 164      59.195  69.074  15.691  1.00 33.92           H
ATOM   2548  HB3 GLU A 164      59.951  70.163  16.548  1.00 33.92           H
ATOM   2549  HG2 GLU A 164      59.650  71.699  14.872  1.00 46.36           H
ATOM   2550  HG3 GLU A 164      58.872  70.598  14.016  1.00 46.36           H
ATOM   2551  N   VAL A 165      61.268  66.992  15.728  1.00 16.36           N
ATOM   2552  CA  VAL A 165      61.740  65.905  16.586  1.00 16.45           C
ATOM   2553  C   VAL A 165      63.245  65.730  16.451  1.00 14.65           C
ATOM   2554  O   VAL A 165      63.936  65.614  17.464  1.00 14.01           O
ATOM   2555  CB  VAL A 165      61.002  64.582  16.309  1.00 23.38           C
ATOM   2556  CG1 VAL A 165      61.599  63.436  17.163  1.00 22.02           C
ATOM   2557  CG2 VAL A 165      59.542  64.693  16.611  1.00 14.49           C
ATOM   2558  H   VAL A 165      60.735  66.752  15.097  1.00 19.46           H
ATOM   2559  HA  VAL A 165      61.565  66.150  17.507  1.00 19.56           H
ATOM   2560  HB  VAL A 165      61.111  64.355  15.372  1.00 27.88           H
ATOM   2561 HG11 VAL A 165      61.082  62.631  17.019  1.00 26.25           H
ATOM   2562 HG12 VAL A 165      62.516  63.276  16.904  1.00 26.25           H
ATOM   2563 HG13 VAL A 165      61.567  63.694  18.094  1.00 26.25           H
ATOM   2564 HG21 VAL A 165      59.140  63.839  16.404  1.00 17.21           H
ATOM   2565 HG22 VAL A 165      59.437  64.887  17.554  1.00 17.21           H
ATOM   2566 HG23 VAL A 165      59.136  65.390  16.069  1.00 17.21           H
ATOM   2567  N   VAL A 166      63.788  65.708  15.217  1.00 17.16           N
ATOM   2568  CA  VAL A 166      65.248  65.574  15.096  1.00 22.65           C
ATOM   2569  C   VAL A 166      65.938  66.746  15.756  1.00 14.80           C
ATOM   2570  O   VAL A 166      66.960  66.578  16.413  1.00 20.62           O
ATOM   2571  CB  VAL A 166      65.786  65.471  13.652  1.00 21.47           C
ATOM   2572  CG1 VAL A 166      66.299  64.096  13.354  1.00 20.96           C
ATOM   2573  CG2 VAL A 166      64.868  66.003  12.641  1.00 21.83           C
ATOM   2574  H   VAL A 166      63.355  65.780  14.484  1.00 20.41           H
ATOM   2575  HA  VAL A 166      65.519  64.771  15.558  1.00 27.01           H
ATOM   2576  HB  VAL A 166      66.564  66.043  13.610  1.00 25.58           H
ATOM   2577 HG11 VAL A 166      66.690  64.084  12.470  1.00 24.98           H
ATOM   2578 HG12 VAL A 166      66.976  63.865  14.007  1.00 24.98           H
ATOM   2579 HG13 VAL A 166      65.557  63.486  13.398  1.00 24.98           H
ATOM   2580 HG21 VAL A 166      65.297  65.907  11.776  1.00 26.01           H
ATOM   2581 HG22 VAL A 166      64.043  65.501  12.663  1.00 26.01           H
ATOM   2582 HG23 VAL A 166      64.712  66.941  12.833  1.00 26.01           H
ATOM   2583  N   GLU A 167      65.451  67.954  15.519  1.00 18.42           N
ATOM   2584  CA  GLU A 167      66.114  69.105  16.116  1.00 23.00           C
ATOM   2585  C   GLU A 167      66.066  69.024  17.629  1.00 17.48           C
ATOM   2586  O   GLU A 167      67.056  69.309  18.296  1.00 19.84           O
ATOM   2587  CB  GLU A 167      65.500  70.403  15.606  1.00 19.32           C
ATOM   2588  CG  GLU A 167      65.884  70.674  14.144  1.00 33.02           C
ATOM   2589  CD  GLU A 167      67.389  70.810  13.960  1.00 32.80           C
ATOM   2590  OE1 GLU A 167      68.007  71.611  14.694  1.00 39.91           O
ATOM   2591  OE2 GLU A 167      67.956  70.116  13.096  1.00 34.83           O1-
ATOM   2592  H   GLU A 167      64.753  68.133  15.042  1.00 21.92           H
ATOM   2593  HA  GLU A 167      67.045  69.083  15.848  1.00 27.42           H
ATOM   2594  HB2 GLU A 167      64.536  70.345  15.673  1.00 23.01           H
ATOM   2595  HB3 GLU A 167      65.826  71.140  16.143  1.00 23.01           H
ATOM   2596  HG2 GLU A 167      65.588  69.936  13.585  1.00 39.44           H
ATOM   2597  HG3 GLU A 167      65.471  71.500  13.846  1.00 39.44           H
ATOM   2598  N   LEU A 168      64.954  68.554  18.191  1.00 21.45           N
ATOM   2599  CA  LEU A 168      64.917  68.335  19.629  1.00 22.27           C
ATOM   2600  C   LEU A 168      65.898  67.252  20.060  1.00 26.81           C
ATOM   2601  O   LEU A 168      66.500  67.364  21.133  1.00 26.05           O
ATOM   2602  CB  LEU A 168      63.512  67.975  20.065  1.00 21.92           C
ATOM   2603  CG  LEU A 168      62.595  69.011  20.715  1.00 27.95           C
ATOM   2604  CD1 LEU A 168      63.027  70.396  20.499  1.00 26.88           C
ATOM   2605  CD2 LEU A 168      61.159  68.805  20.165  1.00 28.27           C
ATOM   2606  H   LEU A 168      64.223  68.373  17.779  1.00 25.56           H
ATOM   2607  HA  LEU A 168      65.197  69.146  20.068  1.00 26.55           H
ATOM   2608  HB2 LEU A 168      63.044  67.663  19.275  1.00 26.12           H
ATOM   2609  HB3 LEU A 168      63.596  67.243  20.699  1.00 26.12           H
ATOM   2610  HG  LEU A 168      62.577  68.851  21.669  1.00 33.36           H
ATOM   2611 HD11 LEU A 168      62.353  70.984  20.859  1.00 32.08           H
ATOM   2612 HD12 LEU A 168      63.863  70.540  20.958  1.00 32.08           H
ATOM   2613 HD13 LEU A 168      63.130  70.538  19.548  1.00 32.08           H
ATOM   2614 HD21 LEU A 168      60.577  69.470  20.565  1.00 33.74           H
ATOM   2615 HD22 LEU A 168      61.169  68.908  19.197  1.00 33.74           H
ATOM   2616 HD23 LEU A 168      60.847  67.913  20.402  1.00 33.74           H
ATOM   2617  N   CYS A 169      66.068  66.188  19.254  1.00 21.13           N
ATOM   2618  CA  CYS A 169      67.040  65.157  19.612  1.00 25.18           C
ATOM   2619  C   CYS A 169      68.438  65.743  19.662  1.00 21.81           C
ATOM   2620  O   CYS A 169      69.203  65.457  20.581  1.00 17.18           O
ATOM   2621  CB  CYS A 169      67.009  63.976  18.635  1.00 20.31           C
ATOM   2622  SG  CYS A 169      65.491  62.928  18.639  1.00 20.67           S
ATOM   2623  H   CYS A 169      65.649  66.052  18.516  1.00 25.18           H
ATOM   2624  HA  CYS A 169      66.826  64.811  20.490  1.00 30.03           H
ATOM   2625  HB2 CYS A 169      67.133  64.319  17.739  1.00 24.19           H
ATOM   2626  HB3 CYS A 169      67.756  63.398  18.857  1.00 24.19           H
ATOM   2627  HG  CYS A 169      64.498  63.555  18.388  1.00 24.62           H
ATOM   2628  N   LYS A 170      68.776  66.600  18.702  1.00 24.82           N
ATOM   2629  CA  LYS A 170      70.111  67.187  18.667  1.00 26.14           C
ATOM   2630  C   LYS A 170      70.332  68.155  19.824  1.00 27.43           C
ATOM   2631  O   LYS A 170      71.408  68.178  20.427  1.00 23.91           O
ATOM   2632  CB  LYS A 170      70.312  67.895  17.343  1.00 19.06           C
ATOM   2633  CG  LYS A 170      70.403  66.936  16.181  1.00 21.99           C
ATOM   2634  CD  LYS A 170      70.134  67.600  14.843  1.00 29.78           C
ATOM   2635  CE  LYS A 170      71.139  68.687  14.552  1.00 34.28           C
ATOM   2636  NZ  LYS A 170      70.806  69.395  13.262  1.00 39.76           N1+
ATOM   2637  H   LYS A 170      68.254  66.863  18.076  1.00 29.61           H
ATOM   2638  HA  LYS A 170      70.770  66.478  18.739  1.00 31.19           H
ATOM   2639  HB2 LYS A 170      69.562  68.491  17.203  1.00 22.70           H
ATOM   2640  HB3 LYS A 170      71.135  68.403  17.389  1.00 22.70           H
ATOM   2641  HG2 LYS A 170      71.294  66.563  16.150  1.00 26.21           H
ATOM   2642  HG3 LYS A 170      69.752  66.229  16.302  1.00 26.21           H
ATOM   2643  HD2 LYS A 170      70.204  66.934  14.142  1.00 35.56           H
ATOM   2644  HD3 LYS A 170      69.248  67.999  14.849  1.00 35.56           H
ATOM   2645  HE2 LYS A 170      71.122  69.334  15.272  1.00 40.95           H
ATOM   2646  HE3 LYS A 170      72.020  68.291  14.476  1.00 40.95           H
ATOM   2647  HZ1 LYS A 170      71.502  69.878  12.989  1.00 47.53           H
ATOM   2648  HZ2 LYS A 170      70.591  68.802  12.633  1.00 47.53           H
ATOM   2649  HZ3 LYS A 170      70.113  69.937  13.394  1.00 47.53           H
ATOM   2650  N   LYS A 171      69.322  68.964  20.134  1.00 23.55           N
ATOM   2651  CA  LYS A 171      69.464  69.987  21.154  1.00 24.98           C
ATOM   2652  C   LYS A 171      69.723  69.366  22.515  1.00 33.29           C
ATOM   2653  O   LYS A 171      70.501  69.907  23.311  1.00 32.22           O
ATOM   2654  CB  LYS A 171      68.211  70.867  21.196  1.00 24.97           C
ATOM   2655  CG  LYS A 171      68.190  71.900  22.329  1.00 33.59           C
ATOM   2656  CD  LYS A 171      67.004  72.867  22.223  1.00 29.66           C
ATOM   2657  CE  LYS A 171      66.895  73.763  23.434  1.00 31.50           C
ATOM   2658  NZ  LYS A 171      65.574  74.479  23.548  1.00 35.30           N1+
ATOM   2659  H   LYS A 171      68.546  68.937  19.770  1.00 28.08           H
ATOM   2660  HA  LYS A 171      70.219  70.551  20.938  1.00 29.80           H
ATOM   2661  HB2 LYS A 171      68.149  71.353  20.361  1.00 29.78           H
ATOM   2662  HB3 LYS A 171      67.429  70.303  21.310  1.00 29.78           H
ATOM   2663  HG2 LYS A 171      68.115  71.427  23.173  1.00 40.13           H
ATOM   2664  HG3 LYS A 171      69.008  72.422  22.306  1.00 40.13           H
ATOM   2665  HD2 LYS A 171      67.102  73.432  21.442  1.00 35.41           H
ATOM   2666  HD3 LYS A 171      66.185  72.351  22.167  1.00 35.41           H
ATOM   2667  HE2 LYS A 171      67.005  73.233  24.237  1.00 37.62           H
ATOM   2668  HE3 LYS A 171      67.595  74.432  23.380  1.00 37.62           H
ATOM   2669  HZ1 LYS A 171      65.618  75.093  24.193  1.00 42.18           H
ATOM   2670  HZ2 LYS A 171      65.380  74.888  22.779  1.00 42.18           H
ATOM   2671  HZ3 LYS A 171      64.930  73.899  23.743  1.00 42.18           H
ATOM   2672  N   TYR A 172      69.086  68.224  22.792  1.00 34.45           N
ATOM   2673  CA  TYR A 172      69.068  67.607  24.117  1.00 26.91           C
ATOM   2674  C   TYR A 172      69.872  66.327  24.150  1.00 20.07           C
ATOM   2675  O   TYR A 172      69.613  65.464  24.977  1.00 32.27           O
ATOM   2676  CB  TYR A 172      67.638  67.318  24.568  1.00 29.53           C
ATOM   2677  CG  TYR A 172      66.829  68.540  24.826  1.00 28.33           C
ATOM   2678  CD1 TYR A 172      66.975  69.244  26.008  1.00 27.33           C
ATOM   2679  CD2 TYR A 172      65.914  68.991  23.907  1.00 25.92           C
ATOM   2680  CE1 TYR A 172      66.241  70.378  26.274  1.00 26.49           C
ATOM   2681  CE2 TYR A 172      65.152  70.126  24.158  1.00 37.49           C
ATOM   2682  CZ  TYR A 172      65.335  70.828  25.353  1.00 39.24           C
ATOM   2683  OH  TYR A 172      64.605  71.969  25.627  1.00 42.73           O
ATOM   2684  H   TYR A 172      68.658  67.766  22.202  1.00 41.16           H
ATOM   2685  HA  TYR A 172      69.451  68.215  24.767  1.00 32.11           H
ATOM   2686  HB2 TYR A 172      67.190  66.831  23.865  1.00 35.26           H
ATOM   2687  HB3 TYR A 172      67.660  66.793  25.384  1.00 35.26           H
ATOM   2688  HD1 TYR A 172      67.595  68.946  26.625  1.00 32.62           H
ATOM   2689  HD2 TYR A 172      65.790  68.525  23.119  1.00 30.92           H
ATOM   2690  HE1 TYR A 172      66.361  70.842  27.068  1.00 31.60           H
ATOM   2691  HE2 TYR A 172      64.533  70.422  23.529  1.00 44.81           H
ATOM   2692  HH  TYR A 172      63.964  72.031  25.093  1.00 51.10           H
ATOM   2693  N   ARG A 173      70.868  66.200  23.280  1.00 32.40           N
ATOM   2694  CA  ARG A 173      71.548  64.922  23.113  1.00 28.67           C
ATOM   2695  C   ARG A 173      72.407  64.567  24.329  1.00 27.98           C
ATOM   2696  O   ARG A 173      72.983  65.426  25.008  1.00 25.59           O
ATOM   2697  CB  ARG A 173      72.405  64.920  21.850  1.00 24.37           C
ATOM   2698  CG  ARG A 173      73.553  65.881  21.872  1.00 28.28           C
ATOM   2699  CD  ARG A 173      74.170  65.992  20.539  1.00 29.26           C
ATOM   2700  NE  ARG A 173      74.349  64.673  19.964  1.00 26.26           N
ATOM   2701  CZ  ARG A 173      74.258  64.405  18.651  1.00 32.17           C
ATOM   2702  NH1 ARG A 173      74.018  65.375  17.772  1.00 20.34           N
ATOM   2703  NH2 ARG A 173      74.409  63.151  18.207  1.00 26.42           N1+
ATOM   2704  H   ARG A 173      71.170  66.832  22.782  1.00 38.70           H
ATOM   2705  HA  ARG A 173      70.878  64.230  23.007  1.00 34.23           H
ATOM   2706  HB2 ARG A 173      72.761  64.029  21.726  1.00 29.07           H
ATOM   2707  HB3 ARG A 173      71.848  65.152  21.094  1.00 29.07           H
ATOM   2708  HG2 ARG A 173      73.231  66.760  22.122  1.00 33.75           H
ATOM   2709  HG3 ARG A 173      74.232  65.563  22.483  1.00 33.75           H
ATOM   2710  HD2 ARG A 173      73.569  66.503  19.973  1.00 34.94           H
ATOM   2711  HD3 ARG A 173      75.035  66.418  20.605  1.00 34.94           H
ATOM   2712  HE  ARG A 173      74.668  64.063  20.482  1.00 31.33           H
ATOM   2713 HH11 ARG A 173      73.918  66.182  18.041  1.00 24.23           H
ATOM   2714 HH12 ARG A 173      73.971  65.188  16.933  1.00 24.23           H
ATOM   2715 HH21 ARG A 173      74.569  62.506  18.759  1.00 31.53           H
ATOM   2716 HH22 ARG A 173      74.362  62.989  17.362  1.00 31.53           H
ATOM   2717  N   GLU A 174      72.471  63.260  24.583  1.00 42.43           N
ATOM   2718  CA  GLU A 174      73.043  62.640  25.776  1.00 43.19           C
ATOM   2719  C   GLU A 174      72.070  62.685  26.954  1.00 42.79           C
ATOM   2720  O   GLU A 174      71.930  61.705  27.692  1.00 53.21           O
ATOM   2721  CB  GLU A 174      74.379  63.304  26.202  1.00 58.11           C
ATOM   2722  CG  GLU A 174      75.452  63.637  25.128  1.00 52.73           C
ATOM   2723  CD  GLU A 174      76.312  64.862  25.564  1.00 52.05           C
ATOM   2724  OE1 GLU A 174      75.776  66.015  25.662  1.00 42.08           O
ATOM   2725  OE2 GLU A 174      77.519  64.654  25.846  1.00 56.48           O1-
ATOM   2726  H   GLU A 174      72.166  62.672  24.037  1.00 50.73           H
ATOM   2727  HA  GLU A 174      73.208  61.713  25.575  1.00 51.64           H
ATOM   2728  HB2 GLU A 174      74.198  64.134  26.658  1.00 69.55           H
ATOM   2729  HB3 GLU A 174      74.816  62.704  26.827  1.00 69.55           H
ATOM   2730  HG2 GLU A 174      76.045  62.870  25.033  1.00 63.10           H
ATOM   2731  HG3 GLU A 174      75.033  63.829  24.274  1.00 63.10           H
ATOM   2732  N   GLN A 175      71.374  63.822  27.140  1.00 49.02           N
ATOM   2733  CA  GLN A 175      70.948  64.263  28.463  1.00 37.37           C
ATOM   2734  C   GLN A 175      69.529  64.824  28.392  1.00 32.05           C
ATOM   2735  O   GLN A 175      69.281  65.995  28.621  1.00 33.61           O
ATOM   2736  CB  GLN A 175      71.947  65.285  29.014  1.00 43.49           C
ATOM   2737  CG  GLN A 175      72.646  66.089  27.962  1.00 38.01           C
ATOM   2738  CD  GLN A 175      71.693  67.046  27.282  1.00 52.87           C
ATOM   2739  OE1 GLN A 175      70.677  67.475  27.869  1.00 48.80           O
ATOM   2740  NE2 GLN A 175      72.020  67.417  26.038  1.00 58.63           N
ATOM   2741  H   GLN A 175      71.129  64.352  26.510  1.00 58.64           H
ATOM   2742  HA  GLN A 175      70.963  63.519  29.082  1.00 44.66           H
ATOM   2743  HB2 GLN A 175      71.478  65.894  29.604  1.00 52.01           H
ATOM   2744  HB3 GLN A 175      72.635  64.814  29.508  1.00 52.01           H
ATOM   2745  HG2 GLN A 175      73.354  66.600  28.381  1.00 45.43           H
ATOM   2746  HG3 GLN A 175      73.018  65.527  27.283  1.00 45.43           H
ATOM   2747 HE21 GLN A 175      72.680  67.042  25.636  1.00 70.18           H
ATOM   2748 HE22 GLN A 175      71.564  68.036  25.646  1.00 70.18           H
ATOM   2749  N   THR A 176      68.555  63.952  28.151  1.00 32.18           N
ATOM   2750  CA  THR A 176      68.732  62.505  28.246  1.00 25.04           C
ATOM   2751  C   THR A 176      68.581  61.740  26.926  1.00 26.87           C
ATOM   2752  O   THR A 176      68.629  60.517  26.917  1.00 26.97           O
ATOM   2753  CB  THR A 176      67.700  61.950  29.199  1.00 24.22           C
ATOM   2754  OG1 THR A 176      66.414  62.317  28.719  1.00 25.83           O
ATOM   2755  CG2 THR A 176      67.855  62.506  30.595  1.00 27.48           C
ATOM   2756  H   THR A 176      67.752  64.176  27.933  1.00 38.43           H
ATOM   2757  HA  THR A 176      69.585  62.253  28.614  1.00 29.87           H
ATOM   2758  HB  THR A 176      67.772  60.988  29.243  1.00 28.89           H
ATOM   2759  HG1 THR A 176      66.253  61.905  28.006  1.00 30.81           H
ATOM   2760 HG21 THR A 176      67.155  62.154  31.169  1.00 32.80           H
ATOM   2761 HG22 THR A 176      68.722  62.267  30.958  1.00 32.80           H
ATOM   2762 HG23 THR A 176      67.776  63.472  30.574  1.00 32.80           H
ATOM   2763  N   VAL A 177      68.363  62.407  25.802  1.00 24.23           N
ATOM   2764  CA  VAL A 177      67.758  61.739  24.674  1.00 25.05           C
ATOM   2765  C   VAL A 177      68.840  61.232  23.737  1.00 15.92           C
ATOM   2766  O   VAL A 177      69.758  61.958  23.375  1.00 17.23           O
ATOM   2767  CB  VAL A 177      66.715  62.633  23.967  1.00 29.06           C
ATOM   2768  CG1 VAL A 177      66.265  63.733  24.869  1.00 24.81           C
ATOM   2769  CG2 VAL A 177      67.151  63.138  22.619  1.00 29.64           C
ATOM   2770  H   VAL A 177      68.564  63.225  25.651  1.00 28.90           H
ATOM   2771  HA  VAL A 177      67.279  60.974  25.009  1.00 29.88           H
ATOM   2772  HB  VAL A 177      65.930  62.100  23.790  1.00 34.70           H
ATOM   2773 HG11 VAL A 177      65.540  64.217  24.434  1.00 29.59           H
ATOM   2774 HG12 VAL A 177      65.931  63.325  25.683  1.00 29.59           H
ATOM   2775 HG13 VAL A 177      67.002  64.329  25.060  1.00 29.59           H
ATOM   2776 HG21 VAL A 177      66.423  63.671  22.259  1.00 35.39           H
ATOM   2777 HG22 VAL A 177      67.935  63.696  22.750  1.00 35.39           H
ATOM   2778 HG23 VAL A 177      67.333  62.399  22.019  1.00 35.39           H
ATOM   2779  N   VAL A 178      68.694  59.973  23.343  1.00 21.89           N
ATOM   2780  CA  VAL A 178      69.699  59.242  22.582  1.00 17.52           C
ATOM   2781  C   VAL A 178      69.208  58.839  21.195  1.00 16.27           C
ATOM   2782  O   VAL A 178      70.009  58.327  20.401  1.00 15.02           O
ATOM   2783  CB  VAL A 178      70.160  57.984  23.354  1.00 19.15           C
ATOM   2784  CG1 VAL A 178      71.014  58.355  24.531  1.00 18.80           C
ATOM   2785  CG2 VAL A 178      68.933  57.137  23.804  1.00 23.72           C
ATOM   2786  H   VAL A 178      67.997  59.507  23.505  1.00 26.08           H
ATOM   2787  HA  VAL A 178      70.477  59.817  22.489  1.00 20.84           H
ATOM   2788  HB  VAL A 178      70.693  57.432  22.766  1.00 22.80           H
ATOM   2789 HG11 VAL A 178      71.297  57.538  24.971  1.00 22.38           H
ATOM   2790 HG12 VAL A 178      71.792  58.839  24.217  1.00 22.38           H
ATOM   2791 HG13 VAL A 178      70.498  58.910  25.137  1.00 22.38           H
ATOM   2792 HG21 VAL A 178      69.253  56.320  24.218  1.00 28.29           H
ATOM   2793 HG22 VAL A 178      68.391  57.642  24.438  1.00 28.29           H
ATOM   2794 HG23 VAL A 178      68.393  56.916  23.030  1.00 28.29           H
ATOM   2795  N   ALA A 179      67.938  59.039  20.858  1.00 17.46           N
ATOM   2796  CA  ALA A 179      67.452  58.457  19.613  1.00 16.68           C
ATOM   2797  C   ALA A 179      66.126  59.045  19.144  1.00 13.43           C
ATOM   2798  O   ALA A 179      65.363  59.661  19.897  1.00 15.37           O
ATOM   2799  CB  ALA A 179      67.332  56.940  19.746  1.00 17.31           C
ATOM   2800  H   ALA A 179      67.361  59.475  21.321  1.00 20.78           H
ATOM   2801  HA  ALA A 179      68.095  58.638  18.917  1.00 19.83           H
ATOM   2802  HB1 ALA A 179      66.995  56.566  18.915  1.00 20.59           H
ATOM   2803  HB2 ALA A 179      68.210  56.576  19.938  1.00 20.59           H
ATOM   2804  HB3 ALA A 179      66.731  56.752  20.473  1.00 20.59           H
ATOM   2805  N   ILE A 180      65.865  58.809  17.870  1.00 16.85           N
ATOM   2806  CA  ILE A 180      64.599  59.150  17.237  1.00 15.87           C
ATOM   2807  C   ILE A 180      63.840  57.852  16.946  1.00 20.68           C
ATOM   2808  O   ILE A 180      64.462  56.819  16.655  1.00 14.85           O
ATOM   2809  CB  ILE A 180      64.848  59.991  15.971  1.00 17.05           C
ATOM   2810  CG1 ILE A 180      63.565  60.677  15.562  1.00 17.05           C
ATOM   2811  CG2 ILE A 180      65.438  59.128  14.796  1.00 18.53           C
ATOM   2812  CD1 ILE A 180      63.749  61.539  14.363  1.00 22.03           C
ATOM   2813  H   ILE A 180      66.430  58.452  17.324  1.00 20.03           H
ATOM   2814  HA  ILE A 180      64.075  59.690  17.835  1.00 18.86           H
ATOM   2815  HB  ILE A 180      65.497  60.675  16.183  1.00 20.28           H
ATOM   2816 HG12 ILE A 180      62.883  60.014  15.375  1.00 20.28           H
ATOM   2817 HG13 ILE A 180      63.290  61.246  16.292  1.00 20.28           H
ATOM   2818 HG21 ILE A 180      65.685  59.706  14.057  1.00 22.05           H
ATOM   2819 HG22 ILE A 180      66.223  58.651  15.106  1.00 22.05           H
ATOM   2820 HG23 ILE A 180      64.760  58.503  14.495  1.00 22.05           H
ATOM   2821 HD11 ILE A 180      62.934  62.035  14.195  1.00 26.26           H
ATOM   2822 HD12 ILE A 180      64.480  62.148  14.548  1.00 26.26           H
ATOM   2823 HD13 ILE A 180      63.961  60.982  13.598  1.00 26.26           H
ATOM   2824  N   ASP A 181      62.500  57.892  17.078  1.00 14.71           N
ATOM   2825  CA  ASP A 181      61.630  56.769  16.765  1.00 13.17           C
ATOM   2826  C   ASP A 181      60.501  57.252  15.851  1.00 14.91           C
ATOM   2827  O   ASP A 181      60.319  58.447  15.615  1.00 14.03           O
ATOM   2828  CB  ASP A 181      61.115  56.105  18.049  1.00 15.07           C
ATOM   2829  CG  ASP A 181      60.119  54.923  17.798  1.00 13.86           C
ATOM   2830  OD1 ASP A 181      59.170  54.773  18.586  1.00 10.44           O
ATOM   2831  OD2 ASP A 181      60.275  54.150  16.821  1.00 13.35           O1-
ATOM   2832  H   ASP A 181      62.063  58.574  17.342  1.00 17.47           H
ATOM   2833  HA  ASP A 181      62.156  56.107  16.296  1.00 15.62           H
ATOM   2834  HB2 ASP A 181      61.877  55.764  18.543  1.00 17.90           H
ATOM   2835  HB3 ASP A 181      60.659  56.789  18.561  1.00 17.90           H
ATOM   2836  N   LEU A 182      59.796  56.305  15.247  1.00 10.85           N
ATOM   2837  CA  LEU A 182      58.632  56.598  14.419  1.00  9.07           C
ATOM   2838  C   LEU A 182      57.477  55.726  14.906  1.00 11.09           C
ATOM   2839  O   LEU A 182      57.625  54.506  15.010  1.00 14.53           O
ATOM   2840  CB  LEU A 182      58.961  56.356  12.956  1.00  8.01           C
ATOM   2841  CG  LEU A 182      58.181  56.904  11.759  1.00 12.29           C
ATOM   2842  CD1 LEU A 182      57.719  55.742  10.949  1.00 17.47           C
ATOM   2843  CD2 LEU A 182      57.025  57.900  12.096  1.00 10.35           C
ATOM   2844  H   LEU A 182      59.981  55.469  15.300  1.00 12.84           H
ATOM   2845  HA  LEU A 182      58.403  57.530  14.510  1.00 10.70           H
ATOM   2846  HB2 LEU A 182      59.865  56.689  12.834  1.00  9.43           H
ATOM   2847  HB3 LEU A 182      58.984  55.397  12.853  1.00  9.43           H
ATOM   2848  HG  LEU A 182      58.807  57.372  11.191  1.00 14.56           H
ATOM   2849 HD11 LEU A 182      57.191  56.049  10.195  1.00 20.78           H
ATOM   2850 HD12 LEU A 182      58.498  55.261  10.623  1.00 20.78           H
ATOM   2851 HD13 LEU A 182      57.187  55.170  11.524  1.00 20.78           H
ATOM   2852 HD21 LEU A 182      56.606  58.186  11.271  1.00 12.24           H
ATOM   2853 HD22 LEU A 182      56.369  57.448  12.648  1.00 12.24           H
ATOM   2854 HD23 LEU A 182      57.375  58.679  12.560  1.00 12.24           H
ATOM   2855  N   ALA A 183      56.348  56.339  15.267  1.00 14.26           N
ATOM   2856  CA  ALA A 183      55.266  55.600  15.940  1.00 16.80           C
ATOM   2857  C   ALA A 183      53.893  55.932  15.319  1.00 16.64           C
ATOM   2858  O   ALA A 183      53.767  56.892  14.530  1.00 16.42           O
ATOM   2859  CB  ALA A 183      55.312  55.899  17.457  1.00 11.87           C
ATOM   2860  H   ALA A 183      56.190  57.175  15.172  1.00 16.93           H
ATOM   2861  HA  ALA A 183      55.428  54.647  15.843  1.00 19.98           H
ATOM   2862  HB1 ALA A 183      54.613  55.402  17.904  1.00 14.07           H
ATOM   2863  HB2 ALA A 183      56.169  55.621  17.814  1.00 14.07           H
ATOM   2864  HB3 ALA A 183      55.190  56.849  17.605  1.00 14.07           H
ATOM   2865  N   GLY A 184      52.858  55.096  15.646  1.00 19.90           N
ATOM   2866  CA  GLY A 184      51.472  55.472  15.420  1.00 18.01           C
ATOM   2867  C   GLY A 184      50.924  55.147  14.037  1.00 20.51           C
ATOM   2868  O   GLY A 184      50.663  56.041  13.236  1.00 38.17           O
ATOM   2869  H   GLY A 184      52.978  54.294  16.267  1.00 23.70           H
ATOM   2870  HA2 GLY A 184      50.824  54.979  16.194  1.00 21.43           H
ATOM   2871  HA3 GLY A 184      51.331  56.578  15.592  1.00 21.43           H
ATOM   2872  N   ASP A 185      50.621  53.827  13.791  1.00 16.87           N
ATOM   2873  CA  ASP A 185      49.569  53.549  12.718  1.00 22.38           C
ATOM   2874  C   ASP A 185      50.290  53.625  11.344  1.00 21.32           C
ATOM   2875  O   ASP A 185      50.346  54.348  10.373  1.00 28.08           O
ATOM   2876  CB  ASP A 185      48.272  54.288  12.565  1.00 18.19           C
ATOM   2877  CG  ASP A 185      47.326  53.438  11.553  1.00 28.43           C
ATOM   2878  OD1 ASP A 185      47.776  52.353  11.123  1.00 18.22           O
ATOM   2879  OD2 ASP A 185      46.236  53.946  11.288  1.00 31.14           O1-
ATOM   2880  H   ASP A 185      50.691  53.128  14.535  1.00 20.07           H
ATOM   2881  HA  ASP A 185      49.241  52.467  12.912  1.00 26.68           H
ATOM   2882  HB2 ASP A 185      47.728  54.405  13.512  1.00 21.65           H
ATOM   2883  HB3 ASP A 185      48.423  55.297  12.155  1.00 21.65           H
ATOM   2884  N   GLU A 186      51.090  52.506  11.355  1.00 14.55           N
ATOM   2885  CA  GLU A 186      52.031  52.038  10.333  1.00 28.19           C
ATOM   2886  C   GLU A 186      51.302  51.454   9.154  1.00 23.93           C
ATOM   2887  O   GLU A 186      51.923  51.047   8.198  1.00 23.66           O
ATOM   2888  CB  GLU A 186      53.058  50.975  10.862  1.00 12.30           C
ATOM   2889  CG  GLU A 186      52.564  49.545  11.070  1.00 19.56           C
ATOM   2890  CD  GLU A 186      53.645  48.506  11.448  1.00 17.35           C
ATOM   2891  OE1 GLU A 186      54.413  48.146  10.571  1.00 21.47           O
ATOM   2892  OE2 GLU A 186      53.706  48.001  12.600  1.00 19.04           O1-
ATOM   2893  H   GLU A 186      51.084  51.944  11.998  1.00 17.28           H
ATOM   2894  HA  GLU A 186      52.546  52.794  10.012  1.00 33.65           H
ATOM   2895  HB2 GLU A 186      53.753  50.878  10.194  1.00 14.58           H
ATOM   2896  HB3 GLU A 186      53.450  51.291  11.685  1.00 14.58           H
ATOM   2897  HG2 GLU A 186      51.899  49.545  11.775  1.00 23.29           H
ATOM   2898  HG3 GLU A 186      52.183  49.226  10.243  1.00 23.29           H
ATOM   2899  N   THR A 187      49.995  51.383   9.252  1.00 35.67           N
ATOM   2900  CA  THR A 187      49.112  50.960   8.188  1.00 20.74           C
ATOM   2901  C   THR A 187      48.796  52.074   7.207  1.00 20.93           C
ATOM   2902  O   THR A 187      48.227  51.790   6.152  1.00 25.07           O
ATOM   2903  CB  THR A 187      47.835  50.405   8.848  1.00 19.31           C
ATOM   2904  OG1 THR A 187      47.936  48.982   8.931  1.00 40.34           O
ATOM   2905  CG2 THR A 187      46.630  50.754   8.159  1.00 25.99           C
ATOM   2906  H   THR A 187      49.575  51.570   9.979  1.00 42.62           H
ATOM   2907  HA  THR A 187      49.543  50.245   7.701  1.00 24.71           H
ATOM   2908  HB  THR A 187      47.747  50.745   9.740  1.00 23.00           H
ATOM   2909  HG1 THR A 187      47.407  48.693   9.515  1.00 48.23           H
ATOM   2910 HG21 THR A 187      45.887  50.352   8.633  1.00 31.01           H
ATOM   2911 HG22 THR A 187      46.494  51.711   8.118  1.00 31.01           H
ATOM   2912 HG23 THR A 187      46.669  50.375   7.270  1.00 31.01           H
ATOM   2913  N   ILE A 188      49.132  53.333   7.485  1.00 22.16           N
ATOM   2914  CA  ILE A 188      48.757  54.328   6.505  1.00 22.81           C
ATOM   2915  C   ILE A 188      49.731  54.216   5.345  1.00 22.21           C
ATOM   2916  O   ILE A 188      50.941  54.086   5.523  1.00 23.76           O
ATOM   2917  CB  ILE A 188      48.600  55.765   7.084  1.00 22.31           C
ATOM   2918  CG1 ILE A 188      49.298  56.822   6.238  1.00 25.99           C
ATOM   2919  CG2 ILE A 188      48.724  55.944   8.635  1.00 23.64           C
ATOM   2920  CD1 ILE A 188      48.686  58.219   6.455  1.00 41.28           C
ATOM   2921  H   ILE A 188      49.570  53.613   8.162  1.00 26.41           H
ATOM   2922  HA  ILE A 188      47.893  54.074   6.156  1.00 27.19           H
ATOM   2923  HB  ILE A 188      47.668  55.956   6.946  1.00 26.59           H
ATOM   2924 HG12 ILE A 188      50.231  56.852   6.481  1.00 31.01           H
ATOM   2925 HG13 ILE A 188      49.183  56.620   5.297  1.00 31.01           H
ATOM   2926 HG21 ILE A 188      48.460  56.844   8.884  1.00 28.19           H
ATOM   2927 HG22 ILE A 188      48.154  55.304   9.094  1.00 28.19           H
ATOM   2928 HG23 ILE A 188      49.651  55.810   8.868  1.00 28.19           H
ATOM   2929 HD11 ILE A 188      49.150  58.873   5.912  1.00 49.35           H
ATOM   2930 HD12 ILE A 188      47.748  58.193   6.207  1.00 49.35           H
ATOM   2931 HD13 ILE A 188      48.765  58.459   7.393  1.00 49.35           H
ATOM   2932  N   GLU A 189      49.166  54.182   4.151  1.00 25.62           N
ATOM   2933  CA  GLU A 189      49.855  53.722   2.967  1.00 26.28           C
ATOM   2934  C   GLU A 189      50.971  54.698   2.651  1.00 20.62           C
ATOM   2935  O   GLU A 189      50.786  55.911   2.735  1.00 22.48           O
ATOM   2936  CB  GLU A 189      48.834  53.603   1.834  1.00 37.45           C
ATOM   2937  CG  GLU A 189      49.336  53.076   0.496  1.00 44.35           C
ATOM   2938  CD  GLU A 189      48.256  53.191  -0.609  1.00 50.78           C
ATOM   2939  OE1 GLU A 189      47.112  52.714  -0.361  1.00 46.22           O
ATOM   2940  OE2 GLU A 189      48.544  53.764  -1.712  1.00 49.33           O1-
ATOM   2941  H   GLU A 189      48.365  54.443   3.991  1.00 30.57           H
ATOM   2942  HA  GLU A 189      50.243  52.853   3.118  1.00 31.36           H
ATOM   2943  HB2 GLU A 189      48.115  53.019   2.127  1.00 44.77           H
ATOM   2944  HB3 GLU A 189      48.477  54.490   1.665  1.00 44.77           H
ATOM   2945  HG2 GLU A 189      50.107  53.596   0.223  1.00 53.04           H
ATOM   2946  HG3 GLU A 189      49.577  52.139   0.592  1.00 53.04           H
ATOM   2947  N   GLY A 190      52.158  54.166   2.405  1.00 18.62           N
ATOM   2948  CA  GLY A 190      53.275  54.999   2.018  1.00 22.85           C
ATOM   2949  C   GLY A 190      53.914  55.794   3.127  1.00 21.93           C
ATOM   2950  O   GLY A 190      54.744  56.656   2.830  1.00 14.65           O
ATOM   2951  H   GLY A 190      52.344  53.326   2.463  1.00 22.16           H
ATOM   2952  HA2 GLY A 190      53.959  54.447   1.615  1.00 27.24           H
ATOM   2953  HA3 GLY A 190      52.970  55.637   1.358  1.00 27.24           H
ATOM   2954  N   SER A 191      53.570  55.523   4.401  1.00 25.07           N
ATOM   2955  CA  SER A 191      53.938  56.439   5.478  1.00 25.96           C
ATOM   2956  C   SER A 191      55.410  56.358   5.852  1.00 19.29           C
ATOM   2957  O   SER A 191      55.943  57.323   6.397  1.00 14.45           O
ATOM   2958  CB  SER A 191      53.070  56.189   6.714  1.00 27.28           C
ATOM   2959  OG  SER A 191      53.390  54.991   7.370  1.00 19.81           O
ATOM   2960  H   SER A 191      53.133  54.825   4.661  1.00 29.90           H
ATOM   2961  HA  SER A 191      53.783  57.349   5.187  1.00 30.97           H
ATOM   2962  HB2 SER A 191      53.203  56.925   7.330  1.00 32.56           H
ATOM   2963  HB3 SER A 191      52.151  56.152   6.426  1.00 32.56           H
ATOM   2964  HG  SER A 191      53.222  54.336   6.874  1.00 23.59           H
ATOM   2965  N   SER A 192      56.083  55.239   5.580  1.00 21.07           N
ATOM   2966  CA  SER A 192      57.510  55.208   5.829  1.00 22.20           C
ATOM   2967  C   SER A 192      58.224  56.195   4.946  1.00 20.80           C
ATOM   2968  O   SER A 192      59.335  56.613   5.261  1.00 18.49           O
ATOM   2969  CB  SER A 192      58.079  53.802   5.596  1.00 19.12           C
ATOM   2970  OG  SER A 192      57.335  52.855   6.321  1.00 21.53           O
ATOM   2971  H   SER A 192      55.756  54.508   5.260  1.00 25.11           H
ATOM   2972  HA  SER A 192      57.678  55.459   6.748  1.00 26.46           H
ATOM   2973  HB2 SER A 192      58.041  53.588   4.652  1.00 22.77           H
ATOM   2974  HB3 SER A 192      59.002  53.775   5.897  1.00 22.77           H
ATOM   2975  HG  SER A 192      56.908  52.380   5.779  1.00 25.66           H
ATOM   2976  N   LEU A 193      57.606  56.566   3.843  1.00 25.51           N
ATOM   2977  CA  LEU A 193      58.277  57.297   2.789  1.00 20.78           C
ATOM   2978  C   LEU A 193      57.769  58.724   2.654  1.00 20.24           C
ATOM   2979  O   LEU A 193      58.220  59.438   1.747  1.00 21.65           O
ATOM   2980  CB  LEU A 193      58.089  56.541   1.476  1.00 23.63           C
ATOM   2981  CG  LEU A 193      59.109  55.536   0.979  1.00 29.50           C
ATOM   2982  CD1 LEU A 193      59.756  54.761   2.062  1.00 25.08           C
ATOM   2983  CD2 LEU A 193      58.367  54.614   0.008  1.00 27.75           C
ATOM   2984  H   LEU A 193      56.780  56.391   3.668  1.00 30.44           H
ATOM   2985  HA  LEU A 193      59.232  57.326   2.971  1.00 24.76           H
ATOM   2986  HB2 LEU A 193      57.261  56.037   1.553  1.00 28.18           H
ATOM   2987  HB3 LEU A 193      58.002  57.199   0.781  1.00 28.18           H
ATOM   2988  HG  LEU A 193      59.808  56.004   0.497  1.00 35.22           H
ATOM   2989 HD11 LEU A 193      60.412  54.155   1.683  1.00 29.92           H
ATOM   2990 HD12 LEU A 193      60.203  55.385   2.655  1.00 29.92           H
ATOM   2991 HD13 LEU A 193      59.068  54.262   2.527  1.00 29.92           H
ATOM   2992 HD21 LEU A 193      58.997  53.984  -0.372  1.00 33.12           H
ATOM   2993 HD22 LEU A 193      57.665  54.147   0.483  1.00 33.12           H
ATOM   2994 HD23 LEU A 193      57.994  55.158  -0.700  1.00 33.12           H
ATOM   2995  N   PHE A 194      56.858  59.160   3.523  1.00 14.96           N
ATOM   2996  CA  PHE A 194      56.507  60.568   3.555  1.00 16.99           C
ATOM   2997  C   PHE A 194      57.788  61.383   3.693  1.00 16.08           C
ATOM   2998  O   PHE A 194      58.586  61.115   4.598  1.00 13.29           O
ATOM   2999  CB  PHE A 194      55.588  60.910   4.720  1.00 18.84           C
ATOM   3000  CG  PHE A 194      54.230  60.327   4.644  1.00 19.04           C
ATOM   3001  CD1 PHE A 194      53.724  59.796   3.462  1.00 21.56           C
ATOM   3002  CD2 PHE A 194      53.444  60.300   5.789  1.00 23.40           C
ATOM   3003  CE1 PHE A 194      52.483  59.256   3.430  1.00 17.83           C
ATOM   3004  CE2 PHE A 194      52.176  59.743   5.765  1.00 24.24           C
ATOM   3005  CZ  PHE A 194      51.690  59.231   4.583  1.00 21.02           C
ATOM   3006  H   PHE A 194      56.456  58.668   4.097  1.00 17.77           H
ATOM   3007  HA  PHE A 194      56.065  60.812   2.733  1.00 20.21           H
ATOM   3008  HB2 PHE A 194      55.996  60.598   5.540  1.00 22.43           H
ATOM   3009  HB3 PHE A 194      55.486  61.871   4.751  1.00 22.43           H
ATOM   3010  HD1 PHE A 194      54.243  59.802   2.691  1.00 25.69           H
ATOM   3011  HD2 PHE A 194      53.781  60.648   6.583  1.00 27.91           H
ATOM   3012  HE1 PHE A 194      52.154  58.901   2.643  1.00 21.22           H
ATOM   3013  HE2 PHE A 194      51.651  59.729   6.532  1.00 28.90           H
ATOM   3014  HZ  PHE A 194      50.839  58.857   4.560  1.00 25.04           H
ATOM   3015  N   PRO A 195      57.999  62.395   2.841  1.00 17.20           N
ATOM   3016  CA  PRO A 195      59.257  63.143   2.864  1.00 17.02           C
ATOM   3017  C   PRO A 195      59.644  63.747   4.201  1.00 18.11           C
ATOM   3018  O   PRO A 195      60.836  63.802   4.507  1.00 19.54           O
ATOM   3019  CB  PRO A 195      58.992  64.219   1.812  1.00 15.22           C
ATOM   3020  CG  PRO A 195      58.152  63.583   0.869  1.00 14.96           C
ATOM   3021  CD  PRO A 195      57.195  62.808   1.686  1.00 19.70           C
ATOM   3022  HA  PRO A 195      59.973  62.566   2.562  1.00 20.25           H
ATOM   3023  HB2 PRO A 195      58.529  64.956   2.236  1.00 18.08           H
ATOM   3024  HB3 PRO A 195      59.819  64.503   1.401  1.00 18.08           H
ATOM   3025  HG2 PRO A 195      57.676  64.239   0.341  1.00 17.77           H
ATOM   3026  HG3 PRO A 195      58.689  63.003   0.310  1.00 17.77           H
ATOM   3027  HD2 PRO A 195      56.450  63.361   1.962  1.00 23.46           H
ATOM   3028  HD3 PRO A 195      56.903  62.029   1.192  1.00 23.46           H
ATOM   3029  N   GLY A 196      58.687  64.202   5.004  1.00 21.19           N
ATOM   3030  CA  GLY A 196      59.037  64.765   6.300  1.00 18.38           C
ATOM   3031  C   GLY A 196      59.714  63.746   7.196  1.00 17.58           C
ATOM   3032  O   GLY A 196      60.630  64.078   7.946  1.00 19.16           O
ATOM   3033  H   GLY A 196      57.844  64.180   4.828  1.00 25.25           H
ATOM   3034  HA2 GLY A 196      59.633  65.514   6.174  1.00 21.87           H
ATOM   3035  HA3 GLY A 196      58.248  65.085   6.759  1.00 21.87           H
ATOM   3036  N   HIS A 197      59.289  62.485   7.101  1.00 18.45           N
ATOM   3037  CA  HIS A 197      59.947  61.422   7.849  1.00 14.58           C
ATOM   3038  C   HIS A 197      61.296  61.086   7.241  1.00 14.58           C
ATOM   3039  O   HIS A 197      62.277  60.912   7.971  1.00 16.61           O
ATOM   3040  CB  HIS A 197      59.095  60.151   7.894  1.00 10.61           C
ATOM   3041  CG  HIS A 197      57.742  60.327   8.476  1.00 13.74           C
ATOM   3042  ND1 HIS A 197      57.468  61.241   9.462  1.00 11.86           N1+
ATOM   3043  CD2 HIS A 197      56.585  59.660   8.249  1.00 20.84           C
ATOM   3044  CE1 HIS A 197      56.198  61.145   9.807  1.00 12.75           C
ATOM   3045  NE2 HIS A 197      55.638  60.196   9.084  1.00 18.21           N
ATOM   3046  H   HIS A 197      58.635  62.223   6.602  1.00 21.96           H
ATOM   3047  HA  HIS A 197      60.101  61.712   8.757  1.00 17.31           H
ATOM   3048  HB2 HIS A 197      59.548  59.512   8.453  1.00 12.55           H
ATOM   3049  HB3 HIS A 197      59.009  59.777   7.004  1.00 12.55           H
ATOM   3050  HD1 HIS A 197      58.043  61.772   9.777  1.00 14.05           H
ATOM   3051  HD2 HIS A 197      56.450  58.978   7.632  1.00 24.83           H
ATOM   3052  HE1 HIS A 197      55.765  61.664  10.439  1.00 15.12           H
ATOM   3053  HE2 HIS A 197      54.815  59.956   9.121  1.00 21.67           H
ATOM   3054  N   VAL A 198      61.372  60.900   5.915  1.00 14.31           N
ATOM   3055  CA  VAL A 198      62.668  60.414   5.466  1.00 22.61           C
ATOM   3056  C   VAL A 198      63.709  61.517   5.623  1.00 18.38           C
ATOM   3057  O   VAL A 198      64.850  61.228   5.950  1.00 17.75           O
ATOM   3058  CB  VAL A 198      62.648  59.765   4.051  1.00 24.15           C
ATOM   3059  CG1 VAL A 198      61.269  59.333   3.642  1.00 15.19           C
ATOM   3060  CG2 VAL A 198      63.378  60.529   2.995  1.00 24.31           C
ATOM   3061  H   VAL A 198      60.772  61.038   5.319  1.00 16.99           H
ATOM   3062  HA  VAL A 198      62.947  59.715   6.079  1.00 26.95           H
ATOM   3063  HB  VAL A 198      63.155  58.945   4.113  1.00 28.80           H
ATOM   3064 HG11 VAL A 198      61.331  58.880   2.788  1.00 18.05           H
ATOM   3065 HG12 VAL A 198      60.929  58.718   4.302  1.00 18.05           H
ATOM   3066 HG13 VAL A 198      60.697  60.110   3.590  1.00 18.05           H
ATOM   3067 HG21 VAL A 198      63.327  60.024   2.174  1.00 28.99           H
ATOM   3068 HG22 VAL A 198      62.941  61.389   2.886  1.00 28.99           H
ATOM   3069 HG23 VAL A 198      64.306  60.623   3.246  1.00 28.99           H
ATOM   3070  N   GLN A 199      63.335  62.789   5.541  1.00 19.99           N
ATOM   3071  CA  GLN A 199      64.364  63.776   5.760  1.00 20.09           C
ATOM   3072  C   GLN A 199      64.719  63.978   7.231  1.00 21.97           C
ATOM   3073  O   GLN A 199      65.856  64.367   7.517  1.00 22.55           O
ATOM   3074  CB  GLN A 199      63.980  65.081   5.073  1.00 32.26           C
ATOM   3075  CG  GLN A 199      64.311  64.988   3.511  1.00 55.39           C
ATOM   3076  CD  GLN A 199      65.767  64.464   3.148  1.00 53.94           C
ATOM   3077  OE1 GLN A 199      65.921  63.340   2.625  1.00 50.20           O
ATOM   3078  NE2 GLN A 199      66.811  65.297   3.406  1.00 53.31           N
ATOM   3079  H   GLN A 199      62.552  63.101   5.365  1.00 23.81           H
ATOM   3080  HA  GLN A 199      65.162  63.438   5.341  1.00 23.93           H
ATOM   3081  HB2 GLN A 199      63.026  65.224   5.183  1.00 38.54           H
ATOM   3082  HB3 GLN A 199      64.480  65.821   5.457  1.00 38.54           H
ATOM   3083  HG2 GLN A 199      63.684  64.360   3.109  1.00 66.29           H
ATOM   3084  HG3 GLN A 199      64.202  65.861   3.104  1.00 66.29           H
ATOM   3085 HE21 GLN A 199      66.663  66.099   3.685  1.00 63.79           H
ATOM   3086 HE22 GLN A 199      67.627  65.044   3.280  1.00 63.79           H
ATOM   3087  N   ALA A 200      63.817  63.663   8.170  1.00 22.91           N
ATOM   3088  CA  ALA A 200      64.191  63.656   9.584  1.00 15.55           C
ATOM   3089  C   ALA A 200      65.178  62.530   9.900  1.00 16.62           C
ATOM   3090  O   ALA A 200      66.166  62.746  10.616  1.00 13.87           O
ATOM   3091  CB  ALA A 200      62.957  63.559  10.477  1.00 18.09           C
ATOM   3092  H   ALA A 200      62.999  63.475   8.007  1.00 27.31           H
ATOM   3093  HA  ALA A 200      64.629  64.492   9.795  1.00 18.48           H
ATOM   3094  HB1 ALA A 200      63.237  63.532  11.404  1.00 21.53           H
ATOM   3095  HB2 ALA A 200      62.407  64.344  10.319  1.00 21.53           H
ATOM   3096  HB3 ALA A 200      62.468  62.752  10.254  1.00 21.53           H
ATOM   3097  N   TYR A 201      64.949  61.335   9.361  1.00 14.66           N
ATOM   3098  CA  TYR A 201      65.883  60.236   9.605  1.00 14.53           C
ATOM   3099  C   TYR A 201      67.223  60.473   8.905  1.00 17.52           C
ATOM   3100  O   TYR A 201      68.274  60.024   9.392  1.00 11.46           O
ATOM   3101  CB  TYR A 201      65.245  58.898   9.184  1.00 11.05           C
ATOM   3102  CG  TYR A 201      64.467  58.311  10.321  1.00 12.65           C
ATOM   3103  CD1 TYR A 201      63.277  58.909  10.752  1.00 12.24           C
ATOM   3104  CD2 TYR A 201      64.939  57.209  10.999  1.00 11.11           C
ATOM   3105  CE1 TYR A 201      62.590  58.407  11.802  1.00 16.57           C
ATOM   3106  CE2 TYR A 201      64.261  56.687  12.051  1.00  9.63           C
ATOM   3107  CZ  TYR A 201      63.076  57.291  12.459  1.00 11.81           C
ATOM   3108  OH  TYR A 201      62.384  56.828  13.529  1.00 11.67           O
ATOM   3109  H   TYR A 201      64.281  61.144   8.848  1.00 17.41           H
ATOM   3110  HA  TYR A 201      66.047  60.191  10.561  1.00 17.25           H
ATOM   3111  HB2 TYR A 201      64.635  59.056   8.451  1.00 13.08           H
ATOM   3112  HB3 TYR A 201      65.928  58.260   8.925  1.00 13.08           H
ATOM   3113  HD1 TYR A 201      62.950  59.655  10.320  1.00 14.51           H
ATOM   3114  HD2 TYR A 201      65.728  56.815  10.715  1.00 13.15           H
ATOM   3115  HE1 TYR A 201      61.798  58.805  12.072  1.00 19.71           H
ATOM   3116  HE2 TYR A 201      64.593  55.935  12.482  1.00 11.38           H
ATOM   3117  HH  TYR A 201      62.846  56.279  13.970  1.00 13.83           H
ATOM   3118  N   ALA A 202      67.209  61.201   7.790  1.00 12.50           N
ATOM   3119  CA  ALA A 202      68.449  61.528   7.091  1.00 17.56           C
ATOM   3120  C   ALA A 202      69.267  62.563   7.860  1.00 22.23           C
ATOM   3121  O   ALA A 202      70.497  62.507   7.841  1.00 19.52           O
ATOM   3122  CB  ALA A 202      68.133  62.033   5.692  1.00  8.41           C
ATOM   3123  H   ALA A 202      66.501  61.522   7.428  1.00 14.82           H
ATOM   3124  HA  ALA A 202      68.994  60.730   7.007  1.00 20.89           H
ATOM   3125  HB1 ALA A 202      68.960  62.221   5.237  1.00  9.91           H
ATOM   3126  HB2 ALA A 202      67.656  61.342   5.220  1.00  9.91           H
ATOM   3127  HB3 ALA A 202      67.589  62.834   5.749  1.00  9.91           H
ATOM   3128  N   GLU A 203      68.596  63.514   8.515  1.00 16.30           N
ATOM   3129  CA  GLU A 203      69.257  64.414   9.442  1.00 20.06           C
ATOM   3130  C   GLU A 203      69.825  63.647  10.613  1.00 20.79           C
ATOM   3131  O   GLU A 203      70.930  63.940  11.077  1.00 27.17           O
ATOM   3132  CB  GLU A 203      68.276  65.467   9.957  1.00 26.39           C
ATOM   3133  CG  GLU A 203      68.567  66.883   9.528  1.00 33.60           C
ATOM   3134  CD  GLU A 203      69.821  67.418  10.130  1.00 36.99           C
ATOM   3135  OE1 GLU A 203      70.865  67.242   9.494  1.00 35.90           O
ATOM   3136  OE2 GLU A 203      69.777  68.016  11.231  1.00 46.89           O1-
ATOM   3137  H   GLU A 203      67.748  63.637   8.453  1.00 19.38           H
ATOM   3138  HA  GLU A 203      69.993  64.856   8.994  1.00 23.89           H
ATOM   3139  HB2 GLU A 203      67.385  65.235   9.648  1.00 31.49           H
ATOM   3140  HB3 GLU A 203      68.297  65.452  10.926  1.00 31.49           H
ATOM   3141  HG2 GLU A 203      68.668  66.908   8.567  1.00 40.14           H
ATOM   3142  HG3 GLU A 203      67.842  67.455   9.805  1.00 40.14           H
ATOM   3143  N   ALA A 204      69.080  62.664  11.105  1.00 21.57           N
ATOM   3144  CA  ALA A 204      69.554  61.895  12.239  1.00 22.47           C
ATOM   3145  C   ALA A 204      70.835  61.144  11.877  1.00 16.97           C
ATOM   3146  O   ALA A 204      71.757  61.059  12.693  1.00 21.27           O
ATOM   3147  CB  ALA A 204      68.441  60.958  12.729  1.00 12.83           C
ATOM   3148  H   ALA A 204      68.306  62.430  10.814  1.00 25.71           H
ATOM   3149  HA  ALA A 204      69.758  62.508  12.966  1.00 26.78           H
ATOM   3150  HB1 ALA A 204      68.796  60.323  13.370  1.00 15.21           H
ATOM   3151  HB2 ALA A 204      67.743  61.497  13.127  1.00 15.21           H
ATOM   3152  HB3 ALA A 204      68.083  60.481  11.969  1.00 15.21           H
ATOM   3153  N   VAL A 205      70.942  60.650  10.641  1.00 18.16           N
ATOM   3154  CA  VAL A 205      72.177  60.003  10.224  1.00 16.94           C
ATOM   3155  C   VAL A 205      73.281  61.043  10.141  1.00 19.98           C
ATOM   3156  O   VAL A 205      74.379  60.847  10.674  1.00 24.24           O
ATOM   3157  CB  VAL A 205      72.021  59.250   8.887  1.00 23.24           C
ATOM   3158  CG1 VAL A 205      73.366  58.616   8.435  1.00 26.81           C
ATOM   3159  CG2 VAL A 205      71.010  58.156   8.974  1.00 20.63           C
ATOM   3160  H   VAL A 205      70.340  60.700  10.035  1.00 21.62           H
ATOM   3161  HA  VAL A 205      72.412  59.346  10.895  1.00 20.15           H
ATOM   3162  HB  VAL A 205      71.751  59.873   8.192  1.00 27.71           H
ATOM   3163 HG11 VAL A 205      73.247  58.190   7.572  1.00 32.00           H
ATOM   3164 HG12 VAL A 205      74.054  59.299   8.358  1.00 32.00           H
ATOM   3165 HG13 VAL A 205      73.625  57.945   9.092  1.00 32.00           H
ATOM   3166 HG21 VAL A 205      70.991  57.691   8.123  1.00 24.57           H
ATOM   3167 HG22 VAL A 205      71.264  57.545   9.677  1.00 24.57           H
ATOM   3168 HG23 VAL A 205      70.144  58.551   9.149  1.00 24.57           H
ATOM   3169  N   LYS A 206      72.970  62.195   9.556  1.00 25.29           N
ATOM   3170  CA  LYS A 206      73.965  63.251   9.355  1.00 28.26           C
ATOM   3171  C   LYS A 206      74.511  63.788  10.676  1.00 29.98           C
ATOM   3172  O   LYS A 206      75.666  64.211  10.735  1.00 31.73           O
ATOM   3173  CB  LYS A 206      73.364  64.394   8.525  1.00 28.71           C
ATOM   3174  CG  LYS A 206      74.059  65.753   8.679  1.00 41.31           C
ATOM   3175  CD  LYS A 206      73.544  66.867   7.722  1.00 42.84           C
ATOM   3176  CE  LYS A 206      73.811  66.537   6.188  1.00 56.25           C
ATOM   3177  NZ  LYS A 206      73.327  67.611   5.153  1.00 48.64           N1+
ATOM   3178  H   LYS A 206      72.190  62.385   9.252  1.00 30.17           H
ATOM   3179  HA  LYS A 206      74.708  62.887   8.853  1.00 33.73           H
ATOM   3180  HB2 LYS A 206      73.411  64.151   7.588  1.00 34.28           H
ATOM   3181  HB3 LYS A 206      72.442  64.515   8.795  1.00 34.28           H
ATOM   3182  HG2 LYS A 206      73.939  66.072   9.587  1.00 49.39           H
ATOM   3183  HG3 LYS A 206      75.003  65.626   8.491  1.00 49.39           H
ATOM   3184  HD2 LYS A 206      72.590  66.967   7.853  1.00 51.22           H
ATOM   3185  HD3 LYS A 206      73.996  67.700   7.935  1.00 51.22           H
ATOM   3186  HE2 LYS A 206      74.770  66.426   6.064  1.00 67.33           H
ATOM   3187  HE3 LYS A 206      73.364  65.702   5.970  1.00 67.33           H
ATOM   3188  HZ1 LYS A 206      73.491  67.338   4.321  1.00 58.19           H
ATOM   3189  HZ2 LYS A 206      72.453  67.759   5.236  1.00 58.19           H
ATOM   3190  HZ3 LYS A 206      73.760  68.378   5.289  1.00 58.19           H
ATOM   3191  N   SER A 207      73.719  63.812  11.740  1.00 17.99           N
ATOM   3192  CA  SER A 207      74.233  64.358  12.985  1.00 26.15           C
ATOM   3193  C   SER A 207      74.342  63.308  14.092  1.00 22.05           C
ATOM   3194  O   SER A 207      74.383  63.652  15.272  1.00 28.86           O
ATOM   3195  CB  SER A 207      73.382  65.539  13.426  1.00 29.51           C
ATOM   3196  OG  SER A 207      72.045  65.180  13.524  1.00 24.88           O
ATOM   3197  H   SER A 207      72.912  63.533  11.764  1.00 21.41           H
ATOM   3198  HA  SER A 207      75.123  64.706  12.834  1.00 31.20           H
ATOM   3199  HB2 SER A 207      73.686  65.844  14.293  1.00 35.23           H
ATOM   3200  HB3 SER A 207      73.478  66.240  12.772  1.00 35.23           H
ATOM   3201  HG  SER A 207      71.787  64.869  12.789  1.00 29.68           H
ATOM   3202  N   GLY A 208      74.422  62.039  13.728  1.00 24.68           N
ATOM   3203  CA  GLY A 208      74.649  60.995  14.697  1.00 21.32           C
ATOM   3204  C   GLY A 208      73.599  60.813  15.781  1.00 23.63           C
ATOM   3205  O   GLY A 208      73.973  60.552  16.924  1.00 18.00           O
ATOM   3206  H   GLY A 208      74.363  61.758  12.922  1.00 29.44           H
ATOM   3207  HA2 GLY A 208      74.787  60.150  14.236  1.00 25.41           H
ATOM   3208  HA3 GLY A 208      75.473  61.226  15.143  1.00 25.41           H
ATOM   3209  N   VAL A 209      72.286  60.922  15.476  1.00 17.45           N
ATOM   3210  CA  VAL A 209      71.310  60.511  16.474  1.00 14.55           C
ATOM   3211  C   VAL A 209      70.828  59.120  16.109  1.00 16.78           C
ATOM   3212  O   VAL A 209      70.683  58.780  14.929  1.00 12.50           O
ATOM   3213  CB  VAL A 209      70.152  61.513  16.717  1.00 17.72           C
ATOM   3214  CG1 VAL A 209      70.444  62.924  16.194  1.00 22.66           C
ATOM   3215  CG2 VAL A 209      68.786  60.991  16.339  1.00 21.21           C
ATOM   3216  H   VAL A 209      71.950  61.221  14.747  1.00 20.76           H
ATOM   3217  HA  VAL A 209      71.771  60.427  17.319  1.00 17.28           H
ATOM   3218  HB  VAL A 209      70.087  61.627  17.672  1.00 21.09           H
ATOM   3219 HG11 VAL A 209      69.681  63.493  16.388  1.00 27.02           H
ATOM   3220 HG12 VAL A 209      71.221  63.270  16.661  1.00 27.02           H
ATOM   3221 HG13 VAL A 209      70.597  62.890  15.237  1.00 27.02           H
ATOM   3222 HG21 VAL A 209      68.120  61.669  16.546  1.00 25.27           H
ATOM   3223 HG22 VAL A 209      68.785  60.817  15.389  1.00 25.27           H
ATOM   3224 HG23 VAL A 209      68.588  60.187  16.849  1.00 25.27           H
ATOM   3225  N   HIS A 210      70.689  58.280  17.137  1.00 11.62           N
ATOM   3226  CA  HIS A 210      70.394  56.887  16.935  1.00 15.34           C
ATOM   3227  C   HIS A 210      68.944  56.701  16.456  1.00 16.38           C
ATOM   3228  O   HIS A 210      68.044  57.512  16.717  1.00 10.90           O
ATOM   3229  CB  HIS A 210      70.643  56.110  18.222  1.00 16.33           C
ATOM   3230  CG  HIS A 210      72.090  55.814  18.473  1.00 29.04           C
ATOM   3231  ND1 HIS A 210      72.822  54.949  17.685  1.00 20.80           N
ATOM   3232  CD2 HIS A 210      72.943  56.275  19.420  1.00 22.15           C
ATOM   3233  CE1 HIS A 210      74.065  54.907  18.117  1.00 19.78           C
ATOM   3234  NE2 HIS A 210      74.163  55.696  19.172  1.00 29.61           N
ATOM   3235  H   HIS A 210      70.757  58.496  17.964  1.00 13.76           H
ATOM   3236  HA  HIS A 210      70.987  56.533  16.255  1.00 18.23           H
ATOM   3237  HB2 HIS A 210      70.166  55.269  18.186  1.00 19.42           H
ATOM   3238  HB3 HIS A 210      70.319  56.639  18.962  1.00 19.42           H
ATOM   3239  HD1 HIS A 210      72.524  54.532  16.998  1.00 24.78           H
ATOM   3240  HD2 HIS A 210      72.741  56.881  20.099  1.00 26.40           H
ATOM   3241  HE1 HIS A 210      74.746  54.393  17.755  1.00 23.56           H
ATOM   3242  N   ARG A 211      68.721  55.592  15.779  1.00 11.19           N
ATOM   3243  CA  ARG A 211      67.465  55.395  15.072  1.00 17.41           C
ATOM   3244  C   ARG A 211      66.815  54.052  15.388  1.00  7.87           C
ATOM   3245  O   ARG A 211      67.455  53.018  15.308  1.00  9.62           O
ATOM   3246  CB  ARG A 211      67.699  55.544  13.574  1.00 13.30           C
ATOM   3247  CG  ARG A 211      68.119  56.932  13.170  1.00 12.09           C
ATOM   3248  CD  ARG A 211      68.596  56.960  11.741  1.00 10.50           C
ATOM   3249  NE  ARG A 211      69.645  55.968  11.529  1.00 18.99           N
ATOM   3250  CZ  ARG A 211      70.912  56.086  11.941  1.00 16.74           C
ATOM   3251  NH1 ARG A 211      71.353  57.150  12.577  1.00 23.91           N
ATOM   3252  NH2 ARG A 211      71.761  55.136  11.690  1.00 19.59           N1+
ATOM   3253  H   ARG A 211      69.275  54.944  15.717  1.00 13.25           H
ATOM   3254  HA  ARG A 211      66.849  56.089  15.346  1.00 20.72           H
ATOM   3255  HB2 ARG A 211      68.403  54.923  13.325  1.00 15.78           H
ATOM   3256  HB3 ARG A 211      66.869  55.337  13.111  1.00 15.78           H
ATOM   3257  HG2 ARG A 211      67.360  57.526  13.250  1.00 14.33           H
ATOM   3258  HG3 ARG A 211      68.835  57.241  13.744  1.00 14.33           H
ATOM   3259  HD2 ARG A 211      67.862  56.760  11.142  1.00 12.42           H
ATOM   3260  HD3 ARG A 211      68.957  57.833  11.536  1.00 12.42           H
ATOM   3261  HE  ARG A 211      69.453  55.309  11.015  1.00 22.61           H
ATOM   3262 HH11 ARG A 211      70.821  57.798  12.767  1.00 28.52           H
ATOM   3263 HH12 ARG A 211      72.176  57.180  12.827  1.00 28.52           H
ATOM   3264 HH21 ARG A 211      71.510  54.432  11.266  1.00 23.32           H
ATOM   3265 HH22 ARG A 211      72.574  55.221  11.950  1.00 23.32           H
ATOM   3266  N   THR A 212      65.547  54.097  15.773  1.00 14.13           N
ATOM   3267  CA  THR A 212      64.678  52.941  15.867  1.00 11.87           C
ATOM   3268  C   THR A 212      63.361  53.292  15.170  1.00 11.20           C
ATOM   3269  O   THR A 212      63.031  54.474  15.019  1.00  8.25           O
ATOM   3270  CB  THR A 212      64.507  52.505  17.348  1.00 10.71           C
ATOM   3271  OG1 THR A 212      63.885  51.220  17.409  1.00 10.40           O
ATOM   3272  CG2 THR A 212      63.694  53.517  18.190  1.00 11.89           C
ATOM   3273  H   THR A 212      65.145  54.821  16.002  1.00 16.78           H
ATOM   3274  HA  THR A 212      65.091  52.216  15.377  1.00 14.07           H
ATOM   3275  HB  THR A 212      65.389  52.428  17.738  1.00 12.67           H
ATOM   3276  HG1 THR A 212      63.904  50.941  18.195  1.00 12.30           H
ATOM   3277 HG21 THR A 212      63.631  53.205  19.103  1.00 14.09           H
ATOM   3278 HG22 THR A 212      64.110  54.391  18.176  1.00 14.09           H
ATOM   3279 HG23 THR A 212      62.800  53.623  17.834  1.00 14.09           H
ATOM   3280  N   VAL A 213      62.663  52.260  14.665  1.00  6.95           N
ATOM   3281  CA  VAL A 213      61.428  52.414  13.901  1.00  7.45           C
ATOM   3282  C   VAL A 213      60.457  51.324  14.329  1.00  6.61           C
ATOM   3283  O   VAL A 213      60.833  50.162  14.376  1.00  5.83           O
ATOM   3284  CB  VAL A 213      61.649  52.353  12.376  1.00 12.82           C
ATOM   3285  CG1 VAL A 213      60.343  52.227  11.665  1.00  5.38           C
ATOM   3286  CG2 VAL A 213      62.341  53.585  11.864  1.00 12.03           C
ATOM   3287  H   VAL A 213      62.893  51.435  14.756  1.00  8.16           H
ATOM   3288  HA  VAL A 213      61.037  53.280  14.088  1.00  8.76           H
ATOM   3289  HB  VAL A 213      62.191  51.582  12.148  1.00 15.20           H
ATOM   3290 HG11 VAL A 213      60.534  52.346  10.734  1.00  6.28           H
ATOM   3291 HG12 VAL A 213      59.968  51.349  11.813  1.00  6.28           H
ATOM   3292 HG13 VAL A 213      59.746  52.926  11.968  1.00  6.28           H
ATOM   3293 HG21 VAL A 213      62.562  53.451  10.934  1.00 14.25           H
ATOM   3294 HG22 VAL A 213      61.729  54.334  11.964  1.00 14.25           H
ATOM   3295 HG23 VAL A 213      63.132  53.758  12.382  1.00 14.25           H
ATOM   3296  N   HIS A 214      59.183  51.687  14.576  1.00 10.85           N
ATOM   3297  CA  HIS A 214      58.195  50.697  15.016  1.00 15.83           C
ATOM   3298  C   HIS A 214      57.863  49.610  13.966  1.00 18.19           C
ATOM   3299  O   HIS A 214      57.615  48.470  14.344  1.00 40.80           O
ATOM   3300  CB  HIS A 214      56.931  51.383  15.449  1.00 15.72           C
ATOM   3301  CG  HIS A 214      56.860  51.648  16.910  1.00 15.51           C
ATOM   3302  ND1 HIS A 214      57.391  52.784  17.476  1.00 18.35           N
ATOM   3303  CD2 HIS A 214      56.272  50.962  17.914  1.00 11.54           C
ATOM   3304  CE1 HIS A 214      57.162  52.768  18.769  1.00 15.72           C
ATOM   3305  NE2 HIS A 214      56.456  51.693  19.054  1.00 11.76           N
ATOM   3306  H   HIS A 214      58.868  52.484  14.500  1.00 12.84           H
ATOM   3307  HA  HIS A 214      58.542  50.251  15.805  1.00 18.82           H
ATOM   3308  HB2 HIS A 214      56.184  50.809  15.234  1.00 18.68           H
ATOM   3309  HB3 HIS A 214      56.852  52.224  14.978  1.00 18.68           H
ATOM   3310  HD1 HIS A 214      57.818  53.400  17.061  1.00 21.84           H
ATOM   3311  HD2 HIS A 214      55.818  50.152  17.854  1.00 13.67           H
ATOM   3312  HE1 HIS A 214      57.428  53.420  19.376  1.00 18.68           H
ATOM   3313  N   ALA A 215      57.776  49.919  12.692  1.00 11.88           N
ATOM   3314  CA  ALA A 215      57.620  48.841  11.662  1.00 26.98           C
ATOM   3315  C   ALA A 215      57.443  47.381  12.074  1.00 19.25           C
ATOM   3316  O   ALA A 215      58.268  46.788  12.759  1.00 19.64           O
ATOM   3317  CB  ALA A 215      58.793  48.741  10.682  1.00 14.03           C
ATOM   3318  H   ALA A 215      57.773  50.724  12.410  1.00 14.07           H
ATOM   3319  HA  ALA A 215      56.847  49.058  11.118  1.00 32.20           H
ATOM   3320  HB1 ALA A 215      58.629  47.976  10.110  1.00 16.66           H
ATOM   3321  HB2 ALA A 215      58.868  49.542  10.140  1.00 16.66           H
ATOM   3322  HB3 ALA A 215      59.602  48.592  11.187  1.00 16.66           H
ATOM   3323  N   GLY A 216      56.427  46.745  11.541  1.00 29.80           N
ATOM   3324  CA  GLY A 216      56.285  45.326  11.721  1.00 28.16           C
ATOM   3325  C   GLY A 216      55.330  44.828  12.813  1.00 30.50           C
ATOM   3326  O   GLY A 216      55.120  43.604  12.801  1.00 18.02           O
ATOM   3327  H   GLY A 216      55.813  47.098  11.048  1.00 35.58           H
ATOM   3328  HA2 GLY A 216      55.997  44.944  10.878  1.00 33.62           H
ATOM   3329  HA3 GLY A 216      57.159  44.942  11.912  1.00 33.62           H
ATOM   3330  N   GLU A 217      54.704  45.672  13.732  1.00 21.89           N
ATOM   3331  CA  GLU A 217      53.793  44.995  14.666  1.00 28.41           C
ATOM   3332  C   GLU A 217      52.563  44.400  13.935  1.00 22.74           C
ATOM   3333  O   GLU A 217      52.188  43.249  14.075  1.00 23.34           O
ATOM   3334  CB  GLU A 217      53.511  45.877  15.897  1.00 18.06           C
ATOM   3335  CG  GLU A 217      53.086  47.267  15.914  1.00 25.22           C
ATOM   3336  CD  GLU A 217      52.763  47.776  17.329  1.00 21.28           C
ATOM   3337  OE1 GLU A 217      53.265  48.940  17.722  1.00 35.95           O
ATOM   3338  OE2 GLU A 217      52.027  47.074  18.025  1.00 15.35           O1-
ATOM   3339  H   GLU A 217      54.503  46.664  13.465  1.00 26.09           H
ATOM   3340  HA  GLU A 217      54.333  44.050  15.019  1.00 33.91           H
ATOM   3341  HB2 GLU A 217      52.703  45.393  16.490  1.00 21.50           H
ATOM   3342  HB3 GLU A 217      54.418  45.795  16.532  1.00 21.50           H
ATOM   3343  HG2 GLU A 217      53.878  47.866  15.426  1.00 30.08           H
ATOM   3344  HG3 GLU A 217      52.207  47.404  15.250  1.00 30.08           H
ATOM   3345  N   VAL A 218      51.877  45.307  13.152  1.00 21.31           N
ATOM   3346  CA  VAL A 218      50.464  45.058  12.770  1.00 21.76           C
ATOM   3347  C   VAL A 218      50.226  45.117  11.235  1.00 29.66           C
ATOM   3348  O   VAL A 218      49.207  44.962  10.592  1.00 40.06           O
ATOM   3349  CB  VAL A 218      49.640  46.124  13.540  1.00 23.26           C
ATOM   3350  CG1 VAL A 218      49.621  47.454  12.807  1.00 23.28           C
ATOM   3351  CG2 VAL A 218      48.269  45.542  13.803  1.00 33.37           C
ATOM   3352  H   VAL A 218      52.222  46.281  13.076  1.00 25.39           H
ATOM   3353  HA  VAL A 218      50.199  44.007  13.084  1.00 25.94           H
ATOM   3354  HB  VAL A 218      50.124  46.288  14.543  1.00 27.73           H
ATOM   3355 HG11 VAL A 218      48.963  48.174  13.313  1.00 27.76           H
ATOM   3356 HG12 VAL A 218      50.619  47.908  12.749  1.00 27.76           H
ATOM   3357 HG13 VAL A 218      49.262  47.349  11.772  1.00 27.76           H
ATOM   3358 HG21 VAL A 218      47.623  46.239  14.347  1.00 39.86           H
ATOM   3359 HG22 VAL A 218      47.788  45.285  12.843  1.00 39.86           H
ATOM   3360 HG23 VAL A 218      48.355  44.607  14.386  1.00 39.86           H
ATOM   3361  N   GLY A 219      51.410  45.405  10.612  1.00 21.24           N
ATOM   3362  CA  GLY A 219      51.688  45.608   9.198  1.00 26.17           C
ATOM   3363  C   GLY A 219      52.851  44.770   8.615  1.00 24.99           C
ATOM   3364  O   GLY A 219      53.505  43.994   9.314  1.00 30.94           O
ATOM   3365  H   GLY A 219      52.149  45.525  11.034  1.00 25.31           H
ATOM   3366  HA2 GLY A 219      50.886  45.498   8.669  1.00 31.22           H
ATOM   3367  HA3 GLY A 219      51.990  46.528   9.111  1.00 31.22           H
ATOM   3368  N   SER A 220      53.106  44.941   7.303  1.00 27.25           N
ATOM   3369  CA  SER A 220      53.831  43.923   6.517  1.00 32.04           C
ATOM   3370  C   SER A 220      55.352  44.112   6.453  1.00 26.48           C
ATOM   3371  O   SER A 220      55.912  45.134   6.841  1.00 22.50           O
ATOM   3372  CB  SER A 220      53.375  43.893   5.064  1.00 25.47           C
ATOM   3373  OG  SER A 220      53.976  44.986   4.370  1.00 44.79           O
ATOM   3374  H   SER A 220      52.874  45.631   6.845  1.00 32.52           H
ATOM   3375  HA  SER A 220      53.660  43.042   6.890  1.00 38.26           H
ATOM   3376  HB2 SER A 220      53.699  43.072   4.666  1.00 30.38           H
ATOM   3377  HB3 SER A 220      52.411  43.939   5.001  1.00 30.38           H
ATOM   3378  HG  SER A 220      53.720  45.007   3.568  1.00 53.56           H
ATOM   3379  N   ALA A 221      56.005  43.107   5.854  1.00 23.65           N
ATOM   3380  CA  ALA A 221      57.458  43.032   5.761  1.00 22.71           C
ATOM   3381  C   ALA A 221      58.023  44.139   4.925  1.00 21.57           C
ATOM   3382  O   ALA A 221      59.209  44.451   5.054  1.00 17.98           O
ATOM   3383  CB  ALA A 221      57.909  41.710   5.148  1.00 27.83           C
ATOM   3384  H   ALA A 221      55.617  42.440   5.482  1.00 28.20           H
ATOM   3385  HA  ALA A 221      57.848  43.098   6.644  1.00 27.07           H
ATOM   3386  HB1 ALA A 221      58.878  41.690   5.139  1.00 33.21           H
ATOM   3387  HB2 ALA A 221      57.576  40.973   5.686  1.00 33.21           H
ATOM   3388  HB3 ALA A 221      57.580  41.647   4.239  1.00 33.21           H
ATOM   3389  N   ASN A 222      57.185  44.741   4.090  1.00 25.85           N
ATOM   3390  CA  ASN A 222      57.624  45.824   3.234  1.00 23.74           C
ATOM   3391  C   ASN A 222      57.908  47.079   4.033  1.00 18.49           C
ATOM   3392  O   ASN A 222      58.834  47.832   3.708  1.00 18.05           O
ATOM   3393  CB  ASN A 222      56.555  46.115   2.185  1.00 33.34           C
ATOM   3394  CG  ASN A 222      57.049  47.047   1.120  1.00 38.10           C
ATOM   3395  OD1 ASN A 222      58.064  46.769   0.447  1.00 36.30           O
ATOM   3396  ND2 ASN A 222      56.368  48.184   0.972  1.00 36.78           N
ATOM   3397  H   ASN A 222      56.347  44.549   4.012  1.00 30.83           H
ATOM   3398  HA  ASN A 222      58.446  45.561   2.792  1.00 28.31           H
ATOM   3399  HB2 ASN A 222      56.295  45.288   1.758  1.00 39.83           H
ATOM   3400  HB3 ASN A 222      55.788  46.523   2.622  1.00 39.83           H
ATOM   3401 HD21 ASN A 222      56.600  48.755   0.370  1.00 43.96           H
ATOM   3402 HD22 ASN A 222      55.700  48.348   1.489  1.00 43.96           H
ATOM   3403  N   VAL A 223      57.114  47.324   5.073  1.00 14.25           N
ATOM   3404  CA  VAL A 223      57.335  48.517   5.883  1.00 22.58           C
ATOM   3405  C   VAL A 223      58.521  48.299   6.811  1.00 13.36           C
ATOM   3406  O   VAL A 223      59.265  49.228   7.058  1.00 12.91           O
ATOM   3407  CB  VAL A 223      56.051  48.979   6.626  1.00 29.19           C
ATOM   3408  CG1 VAL A 223      54.933  48.022   6.492  1.00 23.84           C
ATOM   3409  CG2 VAL A 223      56.281  49.352   8.089  1.00 22.18           C
ATOM   3410  H   VAL A 223      56.493  46.803   5.333  1.00 16.92           H
ATOM   3411  HA  VAL A 223      57.593  49.241   5.277  1.00 26.92           H
ATOM   3412  HB  VAL A 223      55.747  49.789   6.191  1.00 34.85           H
ATOM   3413 HG11 VAL A 223      54.158  48.397   6.942  1.00 28.43           H
ATOM   3414 HG12 VAL A 223      54.744  47.891   5.550  1.00 28.43           H
ATOM   3415 HG13 VAL A 223      55.179  47.187   6.904  1.00 28.43           H
ATOM   3416 HG21 VAL A 223      55.447  49.707   8.428  1.00 26.44           H
ATOM   3417 HG22 VAL A 223      56.535  48.559   8.584  1.00 26.44           H
ATOM   3418 HG23 VAL A 223      56.963  50.036   8.156  1.00 26.44           H
ATOM   3419  N   VAL A 224      58.823  47.058   7.179  1.00 15.53           N
ATOM   3420  CA  VAL A 224      60.131  46.747   7.757  1.00 14.19           C
ATOM   3421  C   VAL A 224      61.253  47.111   6.784  1.00 18.45           C
ATOM   3422  O   VAL A 224      62.231  47.800   7.123  1.00 13.69           O
ATOM   3423  CB  VAL A 224      60.163  45.260   8.140  1.00 18.98           C
ATOM   3424  CG1 VAL A 224      61.545  44.787   8.511  1.00 18.57           C
ATOM   3425  CG2 VAL A 224      59.132  44.972   9.253  1.00 17.62           C
ATOM   3426  H   VAL A 224      58.297  46.380   7.099  1.00 18.46           H
ATOM   3427  HA  VAL A 224      60.257  47.266   8.559  1.00 16.85           H
ATOM   3428  HB  VAL A 224      59.888  44.763   7.359  1.00 22.60           H
ATOM   3429 HG11 VAL A 224      61.499  43.832   8.678  1.00 22.10           H
ATOM   3430 HG12 VAL A 224      62.160  44.953   7.781  1.00 22.10           H
ATOM   3431 HG13 VAL A 224      61.841  45.259   9.305  1.00 22.10           H
ATOM   3432 HG21 VAL A 224      59.151  44.031   9.470  1.00 20.97           H
ATOM   3433 HG22 VAL A 224      59.349  45.497  10.039  1.00 20.97           H
ATOM   3434 HG23 VAL A 224      58.249  45.205   8.933  1.00 20.97           H
ATOM   3435  N   LYS A 225      61.119  46.649   5.550  1.00 22.22           N
ATOM   3436  CA  LYS A 225      62.143  46.871   4.543  1.00 22.32           C
ATOM   3437  C   LYS A 225      62.405  48.355   4.325  1.00 19.21           C
ATOM   3438  O   LYS A 225      63.539  48.765   4.074  1.00 18.68           O
ATOM   3439  CB  LYS A 225      61.701  46.218   3.247  1.00 24.29           C
ATOM   3440  CG  LYS A 225      62.833  45.731   2.439  1.00 28.75           C
ATOM   3441  CD  LYS A 225      62.431  45.512   1.010  1.00 29.47           C
ATOM   3442  CE  LYS A 225      62.144  46.868   0.353  1.00 44.65           C
ATOM   3443  NZ  LYS A 225      63.353  47.808   0.468  1.00 55.72           N1+
ATOM   3444  H   LYS A 225      60.446  46.184   5.278  1.00 26.48           H
ATOM   3445  HA  LYS A 225      62.965  46.448   4.835  1.00 26.60           H
ATOM   3446  HB2 LYS A 225      61.146  45.457   3.469  1.00 28.97           H
ATOM   3447  HB3 LYS A 225      61.182  46.860   2.748  1.00 28.97           H
ATOM   3448  HG2 LYS A 225      63.541  46.391   2.467  1.00 34.32           H
ATOM   3449  HG3 LYS A 225      63.143  44.885   2.805  1.00 34.32           H
ATOM   3450  HD2 LYS A 225      63.163  45.086   0.537  1.00 35.18           H
ATOM   3451  HD3 LYS A 225      61.636  44.960   0.972  1.00 35.18           H
ATOM   3452  HE2 LYS A 225      61.957  46.741  -0.590  1.00 53.40           H
ATOM   3453  HE3 LYS A 225      61.381  47.291   0.778  1.00 53.40           H
ATOM   3454  HZ1 LYS A 225      63.415  48.339  -0.247  1.00 66.68           H
ATOM   3455  HZ2 LYS A 225      63.265  48.318   1.196  1.00 66.68           H
ATOM   3456  HZ3 LYS A 225      64.104  47.334   0.541  1.00 66.68           H
ATOM   3457  N   GLU A 226      61.368  49.178   4.396  1.00 20.74           N
ATOM   3458  CA  GLU A 226      61.587  50.601   4.191  1.00 24.02           C
ATOM   3459  C   GLU A 226      62.292  51.218   5.370  1.00 22.72           C
ATOM   3460  O   GLU A 226      63.099  52.142   5.195  1.00 22.32           O
ATOM   3461  CB  GLU A 226      60.281  51.312   3.980  1.00 19.57           C
ATOM   3462  CG  GLU A 226      59.528  50.871   2.754  1.00 30.95           C
ATOM   3463  CD  GLU A 226      58.018  51.165   2.877  1.00 47.27           C
ATOM   3464  OE1 GLU A 226      57.514  51.197   4.045  1.00 39.65           O
ATOM   3465  OE2 GLU A 226      57.345  51.356   1.813  1.00 52.07           O1-
ATOM   3466  H   GLU A 226      60.553  48.948   4.551  1.00 24.70           H
ATOM   3467  HA  GLU A 226      62.142  50.741   3.409  1.00 28.65           H
ATOM   3468  HB2 GLU A 226      59.725  51.188   4.763  1.00 23.30           H
ATOM   3469  HB3 GLU A 226      60.493  52.247   3.859  1.00 23.30           H
ATOM   3470  HG2 GLU A 226      59.868  51.339   1.970  1.00 36.96           H
ATOM   3471  HG3 GLU A 226      59.630  49.911   2.644  1.00 36.96           H
ATOM   3472  N   ALA A 227      61.961  50.741   6.577  1.00 14.12           N
ATOM   3473  CA  ALA A 227      62.608  51.206   7.794  1.00 17.18           C
ATOM   3474  C   ALA A 227      64.109  50.929   7.756  1.00 15.81           C
ATOM   3475  O   ALA A 227      64.909  51.749   8.210  1.00 10.55           O
ATOM   3476  CB  ALA A 227      61.961  50.527   9.009  1.00 21.54           C
ATOM   3477  H   ALA A 227      61.368  50.129   6.707  1.00 16.77           H
ATOM   3478  HA  ALA A 227      62.469  52.160   7.863  1.00 20.43           H
ATOM   3479  HB1 ALA A 227      62.393  50.841   9.814  1.00 25.66           H
ATOM   3480  HB2 ALA A 227      61.018  50.753   9.030  1.00 25.66           H
ATOM   3481  HB3 ALA A 227      62.074  49.567   8.930  1.00 25.66           H
ATOM   3482  N   VAL A 228      64.502  49.787   7.187  1.00 18.41           N
ATOM   3483  CA  VAL A 228      65.908  49.406   7.138  1.00 14.32           C
ATOM   3484  C   VAL A 228      66.638  50.118   6.001  1.00 18.89           C
ATOM   3485  O   VAL A 228      67.627  50.821   6.229  1.00 22.77           O
ATOM   3486  CB  VAL A 228      66.020  47.866   7.039  1.00 25.63           C
ATOM   3487  CG1 VAL A 228      67.413  47.454   6.908  1.00 21.03           C
ATOM   3488  CG2 VAL A 228      65.444  47.186   8.299  1.00 22.21           C
ATOM   3489  H   VAL A 228      63.967  49.208   6.837  1.00 21.92           H
ATOM   3490  HA  VAL A 228      66.319  49.687   7.961  1.00 17.01           H
ATOM   3491  HB  VAL A 228      65.520  47.542   6.274  1.00 30.58           H
ATOM   3492 HG11 VAL A 228      67.429  46.487   6.899  1.00 25.06           H
ATOM   3493 HG12 VAL A 228      67.788  47.808   6.088  1.00 25.06           H
ATOM   3494 HG13 VAL A 228      67.898  47.781   7.681  1.00 25.06           H
ATOM   3495 HG21 VAL A 228      65.581  46.229   8.231  1.00 26.47           H
ATOM   3496 HG22 VAL A 228      65.891  47.531   9.085  1.00 26.47           H
ATOM   3497 HG23 VAL A 228      64.494  47.374   8.358  1.00 26.47           H
ATOM   3498  N   ASP A 229      66.127  50.008   4.767  1.00 18.48           N
ATOM   3499  CA  ASP A 229      66.840  50.520   3.586  1.00 23.41           C
ATOM   3500  C   ASP A 229      66.643  52.014   3.338  1.00 15.46           C
ATOM   3501  O   ASP A 229      67.503  52.645   2.743  1.00 18.59           O
ATOM   3502  CB  ASP A 229      66.401  49.776   2.323  1.00 19.10           C
ATOM   3503  CG  ASP A 229      66.861  48.357   2.306  1.00 25.65           C
ATOM   3504  OD1 ASP A 229      67.883  48.095   2.970  1.00 19.38           O
ATOM   3505  OD2 ASP A 229      66.229  47.507   1.630  1.00 34.46           O1-
ATOM   3506  H   ASP A 229      65.366  49.651   4.591  1.00 22.00           H
ATOM   3507  HA  ASP A 229      67.795  50.366   3.705  1.00 27.91           H
ATOM   3508  HB2 ASP A 229      65.435  49.783   2.267  1.00 22.74           H
ATOM   3509  HB3 ASP A 229      66.790  50.233   1.564  1.00 22.74           H
ATOM   3510  N   THR A 230      65.549  52.616   3.755  1.00 20.17           N
ATOM   3511  CA  THR A 230      65.376  54.043   3.506  1.00 25.24           C
ATOM   3512  C   THR A 230      65.503  54.915   4.745  1.00 15.86           C
ATOM   3513  O   THR A 230      66.006  56.023   4.649  1.00 20.01           O
ATOM   3514  CB  THR A 230      64.024  54.286   2.867  1.00 13.55           C
ATOM   3515  OG1 THR A 230      63.891  53.390   1.781  1.00 16.98           O
ATOM   3516  CG2 THR A 230      63.915  55.694   2.381  1.00 18.32           C
ATOM   3517  H   THR A 230      64.903  52.244   4.178  1.00 24.03           H
ATOM   3518  HA  THR A 230      66.041  54.359   2.872  1.00 30.10           H
ATOM   3519  HB  THR A 230      63.328  54.125   3.519  1.00 16.08           H
ATOM   3520  HG1 THR A 230      63.172  53.534   1.374  1.00 20.20           H
ATOM   3521 HG21 THR A 230      63.075  55.826   1.915  1.00 21.81           H
ATOM   3522 HG22 THR A 230      63.974  56.325   3.113  1.00 21.81           H
ATOM   3523 HG23 THR A 230      64.644  55.853   1.770  1.00 21.81           H
ATOM   3524  N   LEU A 231      65.015  54.469   5.884  1.00 17.14           N
ATOM   3525  CA  LEU A 231      65.113  55.219   7.128  1.00 16.76           C
ATOM   3526  C   LEU A 231      66.350  54.852   7.916  1.00 15.11           C
ATOM   3527  O   LEU A 231      66.704  55.572   8.857  1.00 12.59           O
ATOM   3528  CB  LEU A 231      63.855  54.988   7.962  1.00 16.15           C
ATOM   3529  CG  LEU A 231      62.560  55.394   7.230  1.00 14.15           C
ATOM   3530  CD1 LEU A 231      61.398  55.019   8.053  1.00 17.69           C
ATOM   3531  CD2 LEU A 231      62.443  56.887   6.889  1.00 14.10           C
ATOM   3532  H   LEU A 231      64.604  53.723   5.969  1.00 20.39           H
ATOM   3533  HA  LEU A 231      65.169  56.165   6.942  1.00 19.93           H
ATOM   3534  HB2 LEU A 231      63.800  54.038   8.161  1.00 19.21           H
ATOM   3535  HB3 LEU A 231      63.903  55.503   8.784  1.00 19.21           H
ATOM   3536  HG  LEU A 231      62.516  54.896   6.402  1.00 16.80           H
ATOM   3537 HD11 LEU A 231      60.589  55.328   7.618  1.00 21.04           H
ATOM   3538 HD12 LEU A 231      61.375  54.053   8.129  1.00 21.04           H
ATOM   3539 HD13 LEU A 231      61.495  55.437   8.924  1.00 21.04           H
ATOM   3540 HD21 LEU A 231      61.576  57.057   6.502  1.00 16.74           H
ATOM   3541 HD22 LEU A 231      62.519  57.389   7.712  1.00 16.74           H
ATOM   3542 HD23 LEU A 231      63.145  57.136   6.269  1.00 16.74           H
ATOM   3543  N   LYS A 232      67.020  53.759   7.522  1.00 18.18           N
ATOM   3544  CA  LYS A 232      68.287  53.351   8.115  1.00 16.46           C
ATOM   3545  C   LYS A 232      68.190  53.118   9.625  1.00 18.23           C
ATOM   3546  O   LYS A 232      69.001  53.622  10.392  1.00 17.20           O
ATOM   3547  CB  LYS A 232      69.369  54.393   7.812  1.00 24.18           C
ATOM   3548  CG  LYS A 232      70.029  54.272   6.462  1.00 28.52           C
ATOM   3549  CD  LYS A 232      69.244  54.899   5.358  1.00 33.49           C
ATOM   3550  CE  LYS A 232      70.026  54.842   4.036  1.00 38.00           C
ATOM   3551  NZ  LYS A 232      70.413  53.456   3.669  1.00 38.43           N1+
ATOM   3552  H   LYS A 232      66.765  53.229   6.890  1.00 21.63           H
ATOM   3553  HA  LYS A 232      68.554  52.516   7.704  1.00 19.58           H
ATOM   3554  HB2 LYS A 232      68.974  55.277   7.861  1.00 28.84           H
ATOM   3555  HB3 LYS A 232      70.066  54.327   8.480  1.00 28.84           H
ATOM   3556  HG2 LYS A 232      70.871  54.750   6.493  1.00 34.05           H
ATOM   3557  HG3 LYS A 232      70.173  53.338   6.239  1.00 34.05           H
ATOM   3558  HD2 LYS A 232      68.417  54.404   5.242  1.00 40.01           H
ATOM   3559  HD3 LYS A 232      69.066  55.830   5.574  1.00 40.01           H
ATOM   3560  HE2 LYS A 232      69.474  55.208   3.324  1.00 45.42           H
ATOM   3561  HE3 LYS A 232      70.836  55.368   4.134  1.00 45.42           H
ATOM   3562  HZ1 LYS A 232      70.736  53.441   2.842  1.00 45.93           H
ATOM   3563  HZ2 LYS A 232      71.038  53.157   4.228  1.00 45.93           H
ATOM   3564  HZ3 LYS A 232      69.705  52.922   3.708  1.00 45.93           H
ATOM   3565  N   THR A 233      67.202  52.351  10.064  1.00 14.16           N
ATOM   3566  CA  THR A 233      67.142  52.070  11.481  1.00 16.08           C
ATOM   3567  C   THR A 233      68.314  51.235  11.905  1.00 14.40           C
ATOM   3568  O   THR A 233      68.753  50.358  11.183  1.00 13.57           O
ATOM   3569  CB  THR A 233      65.940  51.228  11.937  1.00 25.80           C
ATOM   3570  OG1 THR A 233      65.490  50.323  10.904  1.00 19.43           O
ATOM   3571  CG2 THR A 233      64.945  52.032  12.422  1.00 16.62           C
ATOM   3572  H   THR A 233      66.584  51.989   9.586  1.00 16.82           H
ATOM   3573  HA  THR A 233      67.150  52.900  11.969  1.00 19.11           H
ATOM   3574  HB  THR A 233      66.212  50.698  12.703  1.00 30.78           H
ATOM   3575  HG1 THR A 233      64.849  49.864  11.190  1.00 23.14           H
ATOM   3576 HG21 THR A 233      64.207  51.482  12.700  1.00 19.76           H
ATOM   3577 HG22 THR A 233      65.274  52.548  13.173  1.00 19.76           H
ATOM   3578 HG23 THR A 233      64.682  52.604  11.689  1.00 19.76           H
ATOM   3579  N   GLU A 234      68.657  51.389  13.173  1.00 17.10           N
ATOM   3580  CA  GLU A 234      69.529  50.501  13.896  1.00 14.56           C
ATOM   3581  C   GLU A 234      68.756  49.450  14.661  1.00 12.35           C
ATOM   3582  O   GLU A 234      69.342  48.448  15.093  1.00 12.05           O
ATOM   3583  CB  GLU A 234      70.378  51.346  14.840  1.00 14.40           C
ATOM   3584  CG  GLU A 234      71.068  52.420  14.059  1.00 18.72           C
ATOM   3585  CD  GLU A 234      71.807  53.408  14.902  1.00 21.71           C
ATOM   3586  OE1 GLU A 234      71.171  54.249  15.559  1.00 25.32           O
ATOM   3587  OE2 GLU A 234      73.031  53.358  14.902  1.00 29.56           O1-
ATOM   3588  H   GLU A 234      68.376  52.039  13.659  1.00 20.34           H
ATOM   3589  HA  GLU A 234      70.111  50.043  13.271  1.00 17.29           H
ATOM   3590  HB2 GLU A 234      69.816  51.772  15.505  1.00 17.10           H
ATOM   3591  HB3 GLU A 234      71.035  50.787  15.273  1.00 17.10           H
ATOM   3592  HG2 GLU A 234      71.704  52.012  13.453  1.00 22.29           H
ATOM   3593  HG3 GLU A 234      70.408  52.926  13.561  1.00 22.29           H
ATOM   3594  N   ARG A 235      67.472  49.685  14.912  1.00 14.32           N
ATOM   3595  CA  ARG A 235      66.676  48.667  15.559  1.00 14.25           C
ATOM   3596  C   ARG A 235      65.255  48.697  15.021  1.00 14.30           C
ATOM   3597  O   ARG A 235      64.781  49.708  14.491  1.00 13.22           O
ATOM   3598  CB  ARG A 235      66.609  48.807  17.075  1.00 18.00           C
ATOM   3599  CG  ARG A 235      67.912  48.984  17.945  1.00 14.54           C
ATOM   3600  CD  ARG A 235      67.357  48.957  19.335  1.00 17.73           C
ATOM   3601  NE  ARG A 235      68.054  49.727  20.315  1.00 29.21           N
ATOM   3602  CZ  ARG A 235      67.515  50.606  21.144  1.00 26.23           C
ATOM   3603  NH1 ARG A 235      68.320  51.197  21.995  1.00 23.09           N
ATOM   3604  NH2 ARG A 235      66.224  50.908  21.134  1.00 18.41           N1+
ATOM   3605  H   ARG A 235      67.042  50.407  14.726  1.00 17.00           H
ATOM   3606  HA  ARG A 235      67.058  47.796  15.367  1.00 16.93           H
ATOM   3607  HB2 ARG A 235      66.018  49.551  17.253  1.00 21.43           H
ATOM   3608  HB3 ARG A 235      66.183  47.993  17.395  1.00 21.43           H
ATOM   3609  HG2 ARG A 235      68.527  48.244  17.825  1.00 17.26           H
ATOM   3610  HG3 ARG A 235      68.333  49.843  17.778  1.00 17.26           H
ATOM   3611  HD2 ARG A 235      66.458  49.307  19.320  1.00 21.09           H
ATOM   3612  HD3 ARG A 235      67.361  48.033  19.630  1.00 21.09           H
ATOM   3613  HE  ARG A 235      68.890  49.567  20.413  1.00 34.88           H
ATOM   3614 HH11 ARG A 235      69.161  51.012  22.001  1.00 27.52           H
ATOM   3615 HH12 ARG A 235      67.999  51.783  22.529  1.00 27.52           H
ATOM   3616 HH21 ARG A 235      65.706  50.515  20.575  1.00 21.91           H
ATOM   3617 HH22 ARG A 235      65.910  51.495  21.684  1.00 21.91           H
ATOM   3618  N   LEU A 236      64.566  47.580  15.242  1.00 12.55           N
ATOM   3619  CA  LEU A 236      63.143  47.458  14.974  1.00 13.03           C
ATOM   3620  C   LEU A 236      62.316  47.366  16.248  1.00  9.62           C
ATOM   3621  O   LEU A 236      62.511  46.478  17.078  1.00  9.37           O
ATOM   3622  CB  LEU A 236      62.875  46.232  14.093  1.00 12.73           C
ATOM   3623  CG  LEU A 236      63.426  46.378  12.678  1.00  9.39           C
ATOM   3624  CD1 LEU A 236      63.442  45.082  11.950  1.00 16.00           C
ATOM   3625  CD2 LEU A 236      62.566  47.414  11.960  1.00 19.73           C
ATOM   3626  H   LEU A 236      64.923  46.863  15.549  1.00 14.88           H
ATOM   3627  HA  LEU A 236      62.851  48.253  14.509  1.00 15.46           H
ATOM   3628  HB2 LEU A 236      63.302  45.465  14.497  1.00 15.10           H
ATOM   3629  HB3 LEU A 236      61.919  46.089  14.028  1.00 15.10           H
ATOM   3630  HG  LEU A 236      64.335  46.703  12.707  1.00 11.09           H
ATOM   3631 HD11 LEU A 236      63.787  45.230  11.055  1.00 19.02           H
ATOM   3632 HD12 LEU A 236      64.010  44.456  12.424  1.00 19.02           H
ATOM   3633 HD13 LEU A 236      62.537  44.741  11.904  1.00 19.02           H
ATOM   3634 HD21 LEU A 236      62.852  47.477  11.033  1.00 23.50           H
ATOM   3635 HD22 LEU A 236      61.640  47.124  11.997  1.00 23.50           H
ATOM   3636 HD23 LEU A 236      62.654  48.286  12.386  1.00 23.50           H
ATOM   3637  N   GLY A 237      61.330  48.225  16.341  1.00  9.89           N
ATOM   3638  CA  GLY A 237      60.292  48.029  17.314  1.00 14.99           C
ATOM   3639  C   GLY A 237      59.356  46.944  16.844  1.00 14.52           C
ATOM   3640  O   GLY A 237      58.733  47.138  15.827  1.00 12.86           O
ATOM   3641  H   GLY A 237      61.226  48.912  15.840  1.00 11.69           H
ATOM   3642  HA2 GLY A 237      60.683  47.772  18.160  1.00 17.81           H
ATOM   3643  HA3 GLY A 237      59.793  48.853  17.404  1.00 17.81           H
ATOM   3644  N   HIS A 238      59.269  45.811  17.541  1.00  9.41           N
ATOM   3645  CA  HIS A 238      58.488  44.635  17.167  1.00 10.08           C
ATOM   3646  C   HIS A 238      59.099  43.810  16.011  1.00 18.96           C
ATOM   3647  O   HIS A 238      59.763  42.773  16.239  1.00 13.89           O
ATOM   3648  CB  HIS A 238      57.049  45.049  16.847  1.00 15.12           C
ATOM   3649  CG  HIS A 238      56.357  45.788  17.948  1.00 11.83           C
ATOM   3650  ND1 HIS A 238      55.828  45.158  19.057  1.00 11.93           N
ATOM   3651  CD2 HIS A 238      56.043  47.099  18.078  1.00 13.98           C
ATOM   3652  CE1 HIS A 238      55.250  46.052  19.835  1.00 14.45           C
ATOM   3653  NE2 HIS A 238      55.378  47.239  19.270  1.00 19.05           N
ATOM   3654  H   HIS A 238      59.669  45.696  18.284  1.00 11.12           H
ATOM   3655  HA  HIS A 238      58.440  44.061  17.942  1.00 11.91           H
ATOM   3656  HB2 HIS A 238      56.527  44.252  16.674  1.00 17.97           H
ATOM   3657  HB3 HIS A 238      57.035  45.618  16.067  1.00 17.97           H
ATOM   3658  HD2 HIS A 238      56.261  47.784  17.489  1.00 16.60           H
ATOM   3659  HE1 HIS A 238      54.839  45.883  20.646  1.00 17.17           H
ATOM   3660  HE2 HIS A 238      55.082  47.979  19.587  1.00 22.68           H
ATOM   3661  N   GLY A 239      58.833  44.221  14.767  1.00 18.84           N
ATOM   3662  CA  GLY A 239      59.402  43.552  13.605  1.00 20.94           C
ATOM   3663  C   GLY A 239      58.940  42.125  13.356  1.00 15.03           C
ATOM   3664  O   GLY A 239      59.677  41.332  12.765  1.00 12.76           O
ATOM   3665  H   GLY A 239      58.327  44.897  14.573  1.00 22.43           H
ATOM   3666  HA2 GLY A 239      59.186  44.080  12.820  1.00 24.95           H
ATOM   3667  HA3 GLY A 239      60.366  43.533  13.704  1.00 24.95           H
ATOM   3668  N   TYR A 240      57.744  41.768  13.805  1.00 19.93           N
ATOM   3669  CA  TYR A 240      57.323  40.368  13.771  1.00 19.98           C
ATOM   3670  C   TYR A 240      57.136  39.880  12.349  1.00 24.28           C
ATOM   3671  O   TYR A 240      57.458  38.734  12.030  1.00 20.49           O
ATOM   3672  CB  TYR A 240      56.017  40.214  14.527  1.00 17.38           C
ATOM   3673  CG  TYR A 240      56.058  40.797  15.927  1.00 14.92           C
ATOM   3674  CD1 TYR A 240      57.101  40.520  16.788  1.00 15.49           C
ATOM   3675  CD2 TYR A 240      55.061  41.640  16.365  1.00 14.35           C
ATOM   3676  CE1 TYR A 240      57.114  41.049  18.077  1.00 16.29           C
ATOM   3677  CE2 TYR A 240      55.066  42.159  17.598  1.00 11.64           C
ATOM   3678  CZ  TYR A 240      56.082  41.880  18.472  1.00 12.25           C
ATOM   3679  OH  TYR A 240      56.066  42.460  19.722  1.00 12.27           O
ATOM   3680  H   TYR A 240      57.153  42.313  14.111  1.00 23.74           H
ATOM   3681  HA  TYR A 240      57.998  39.808  14.183  1.00 23.79           H
ATOM   3682  HB2 TYR A 240      55.326  40.671  14.025  1.00 20.67           H
ATOM   3683  HB3 TYR A 240      55.798  39.274  14.581  1.00 20.67           H
ATOM   3684  HD1 TYR A 240      57.776  39.950  16.520  1.00 18.41           H
ATOM   3685  HD2 TYR A 240      54.361  41.845  15.801  1.00 17.04           H
ATOM   3686  HE1 TYR A 240      57.809  40.855  18.661  1.00 19.37           H
ATOM   3687  HE2 TYR A 240      54.385  42.722  17.851  1.00 13.79           H
ATOM   3688  HH  TYR A 240      56.345  43.243  19.698  1.00 14.54           H
ATOM   3689  N   HIS A 241      56.615  40.742  11.486  1.00 24.52           N
ATOM   3690  CA  HIS A 241      56.306  40.376  10.122  1.00 21.80           C
ATOM   3691  C   HIS A 241      57.498  40.249   9.200  1.00 26.11           C
ATOM   3692  O   HIS A 241      57.287  39.941   8.026  1.00 24.59           O
ATOM   3693  CB  HIS A 241      55.313  41.381   9.562  1.00 29.25           C
ATOM   3694  CG  HIS A 241      53.952  41.184  10.141  1.00 34.65           C
ATOM   3695  ND1 HIS A 241      53.025  40.336   9.577  1.00 33.94           N1+
ATOM   3696  CD2 HIS A 241      53.402  41.631  11.292  1.00 26.32           C
ATOM   3697  CE1 HIS A 241      51.952  40.295  10.342  1.00 22.93           C
ATOM   3698  NE2 HIS A 241      52.153  41.070  11.387  1.00 28.43           N
ATOM   3699  H   HIS A 241      56.404  41.560  11.682  1.00 29.25           H
ATOM   3700  HA  HIS A 241      55.875  39.513  10.130  1.00 25.98           H
ATOM   3701  HB2 HIS A 241      55.264  41.274   8.600  1.00 34.93           H
ATOM   3702  HB3 HIS A 241      55.611  42.276   9.783  1.00 34.93           H
ATOM   3703  HD1 HIS A 241      53.129  39.897   8.843  1.00 40.55           H
ATOM   3704  HD2 HIS A 241      53.794  42.207  11.902  1.00 31.41           H
ATOM   3705  HE1 HIS A 241      51.180  39.815  10.171  1.00 27.33           H
ATOM   3706  HE2 HIS A 241      51.580  41.210  12.012  1.00 33.93           H
ATOM   3707  N   THR A 242      58.732  40.434   9.660  1.00 23.04           N
ATOM   3708  CA  THR A 242      59.794  40.243   8.692  1.00 21.84           C
ATOM   3709  C   THR A 242      59.959  38.765   8.355  1.00 28.31           C
ATOM   3710  O   THR A 242      60.601  38.453   7.343  1.00 21.48           O
ATOM   3711  CB  THR A 242      61.132  40.897   9.138  1.00 21.75           C
ATOM   3712  OG1 THR A 242      62.158  39.923   9.300  1.00 33.43           O
ATOM   3713  CG2 THR A 242      61.027  41.727  10.367  1.00 15.07           C
ATOM   3714  H   THR A 242      58.965  40.635  10.462  1.00 27.47           H
ATOM   3715  HA  THR A 242      59.527  40.682   7.874  1.00 26.03           H
ATOM   3716  HB  THR A 242      61.424  41.492   8.433  1.00 25.92           H
ATOM   3717  HG1 THR A 242      62.888  40.304   9.468  1.00 39.94           H
ATOM   3718 HG21 THR A 242      61.852  42.210  10.507  1.00 17.91           H
ATOM   3719 HG22 THR A 242      60.313  42.375  10.313  1.00 17.91           H
ATOM   3720 HG23 THR A 242      60.875  41.119  11.090  1.00 17.91           H
ATOM   3721  N   LEU A 243      59.318  37.884   9.143  1.00 22.43           N
ATOM   3722  CA  LEU A 243      59.266  36.439   8.913  1.00 30.44           C
ATOM   3723  C   LEU A 243      58.524  36.091   7.633  1.00 28.51           C
ATOM   3724  O   LEU A 243      58.806  35.065   6.994  1.00 26.70           O
ATOM   3725  CB  LEU A 243      58.541  35.773  10.090  1.00 20.76           C
ATOM   3726  CG  LEU A 243      59.268  35.738  11.420  1.00 26.63           C
ATOM   3727  CD1 LEU A 243      58.339  35.353  12.484  1.00 34.18           C
ATOM   3728  CD2 LEU A 243      60.404  34.763  11.371  1.00 21.51           C
ATOM   3729  H   LEU A 243      58.872  38.113   9.842  1.00 26.73           H
ATOM   3730  HA  LEU A 243      60.167  36.087   8.853  1.00 36.35           H
ATOM   3731  HB2 LEU A 243      57.708  36.247  10.240  1.00 24.73           H
ATOM   3732  HB3 LEU A 243      58.358  34.851   9.856  1.00 24.73           H
ATOM   3733  HG  LEU A 243      59.615  36.618  11.619  1.00 31.78           H
ATOM   3734 HD11 LEU A 243      58.822  35.346  13.324  1.00 40.83           H
ATOM   3735 HD12 LEU A 243      57.619  36.002  12.512  1.00 40.83           H
ATOM   3736 HD13 LEU A 243      57.994  34.469  12.288  1.00 40.83           H
ATOM   3737 HD21 LEU A 243      60.863  34.783  12.222  1.00 25.64           H
ATOM   3738 HD22 LEU A 243      60.044  33.879  11.198  1.00 25.64           H
ATOM   3739 HD23 LEU A 243      61.019  35.028  10.670  1.00 25.64           H
ATOM   3740  N   GLU A 244      57.500  36.890   7.340  1.00 28.57           N
ATOM   3741  CA  GLU A 244      56.750  36.888   6.092  1.00 28.58           C
ATOM   3742  C   GLU A 244      57.648  36.875   4.863  1.00 25.01           C
ATOM   3743  O   GLU A 244      57.252  36.342   3.825  1.00 38.61           O
ATOM   3744  CB  GLU A 244      55.874  38.131   6.114  1.00 36.98           C
ATOM   3745  CG  GLU A 244      54.497  38.084   5.550  1.00 53.44           C
ATOM   3746  CD  GLU A 244      53.800  39.484   5.664  1.00 53.70           C
ATOM   3747  OE1 GLU A 244      52.774  39.590   6.380  1.00 55.09           O
ATOM   3748  OE2 GLU A 244      54.300  40.477   5.073  1.00 42.01           O1-
ATOM   3749  H   GLU A 244      57.212  37.475   7.899  1.00 34.11           H
ATOM   3750  HA  GLU A 244      56.165  36.118   6.057  1.00 34.12           H
ATOM   3751  HB2 GLU A 244      55.745  38.366   7.045  1.00 44.19           H
ATOM   3752  HB3 GLU A 244      56.359  38.840   5.660  1.00 44.19           H
ATOM   3753  HG2 GLU A 244      54.546  37.826   4.613  1.00 63.95           H
ATOM   3754  HG3 GLU A 244      53.969  37.442   6.052  1.00 63.95           H
ATOM   3755  N   ASP A 245      58.856  37.442   4.960  1.00 25.14           N
ATOM   3756  CA  ASP A 245      59.821  37.609   3.860  1.00 28.72           C
ATOM   3757  C   ASP A 245      61.160  36.965   4.229  1.00 25.22           C
ATOM   3758  O   ASP A 245      61.972  37.582   4.927  1.00 23.03           O
ATOM   3759  CB  ASP A 245      60.001  39.112   3.568  1.00 29.58           C
ATOM   3760  CG  ASP A 245      60.985  39.405   2.419  1.00 26.90           C
ATOM   3761  OD1 ASP A 245      60.946  40.527   1.913  1.00 34.79           O
ATOM   3762  OD2 ASP A 245      61.787  38.550   1.994  1.00 26.84           O1-
ATOM   3763  H   ASP A 245      59.153  37.764   5.695  1.00 29.99           H
ATOM   3764  HA  ASP A 245      59.488  37.180   3.064  1.00 34.29           H
ATOM   3765  HB2 ASP A 245      59.143  39.491   3.331  1.00 35.32           H
ATOM   3766  HB3 ASP A 245      60.321  39.552   4.372  1.00 35.32           H
ATOM   3767  N   THR A 246      61.451  35.759   3.723  1.00 20.29           N
ATOM   3768  CA  THR A 246      62.559  35.002   4.305  1.00 22.46           C
ATOM   3769  C   THR A 246      63.927  35.563   3.969  1.00 20.86           C
ATOM   3770  O   THR A 246      64.861  35.439   4.776  1.00 20.25           O
ATOM   3771  CB  THR A 246      62.509  33.547   3.894  1.00 29.42           C
ATOM   3772  OG1 THR A 246      62.565  33.462   2.486  1.00 40.75           O
ATOM   3773  CG2 THR A 246      61.224  32.920   4.396  1.00 41.64           C
ATOM   3774  H   THR A 246      61.039  35.367   3.081  1.00 24.17           H
ATOM   3775  HA  THR A 246      62.469  35.034   5.266  1.00 26.78           H
ATOM   3776  HB  THR A 246      63.263  33.071   4.273  1.00 35.13           H
ATOM   3777  HG1 THR A 246      62.446  32.663   2.265  1.00 48.72           H
ATOM   3778 HG21 THR A 246      61.196  31.979   4.163  1.00 49.79           H
ATOM   3779 HG22 THR A 246      61.171  33.002   5.364  1.00 49.79           H
ATOM   3780 HG23 THR A 246      60.460  33.375   4.006  1.00 49.79           H
ATOM   3781  N   THR A 247      64.096  36.146   2.797  1.00 21.14           N
ATOM   3782  CA  THR A 247      65.395  36.724   2.484  1.00 21.39           C
ATOM   3783  C   THR A 247      65.687  37.911   3.387  1.00 20.05           C
ATOM   3784  O   THR A 247      66.830  38.098   3.827  1.00 21.80           O
ATOM   3785  CB  THR A 247      65.450  37.137   1.008  1.00 23.75           C
ATOM   3786  OG1 THR A 247      65.467  35.968   0.197  1.00 20.53           O
ATOM   3787  CG2 THR A 247      66.707  37.928   0.692  1.00 22.81           C
ATOM   3788  H   THR A 247      63.502  36.219   2.182  1.00 25.19           H
ATOM   3789  HA  THR A 247      66.079  36.054   2.647  1.00 25.48           H
ATOM   3790  HB  THR A 247      64.675  37.678   0.785  1.00 28.32           H
ATOM   3791  HG1 THR A 247      65.550  36.183  -0.608  1.00 24.45           H
ATOM   3792 HG21 THR A 247      66.748  38.111  -0.256  1.00 27.19           H
ATOM   3793 HG22 THR A 247      66.701  38.776   1.162  1.00 27.19           H
ATOM   3794 HG23 THR A 247      67.494  37.416   0.936  1.00 27.19           H
ATOM   3795  N   LEU A 248      64.665  38.733   3.650  1.00 19.53           N
ATOM   3796  CA  LEU A 248      64.832  39.896   4.507  1.00 23.79           C
ATOM   3797  C   LEU A 248      65.202  39.443   5.909  1.00 22.03           C
ATOM   3798  O   LEU A 248      66.226  39.858   6.470  1.00 18.51           O
ATOM   3799  CB  LEU A 248      63.538  40.733   4.510  1.00 22.92           C
ATOM   3800  CG  LEU A 248      63.548  42.001   5.373  1.00 18.33           C
ATOM   3801  CD1 LEU A 248      64.548  42.961   4.897  1.00 18.60           C
ATOM   3802  CD2 LEU A 248      62.237  42.684   5.426  1.00 25.10           C
ATOM   3803  H   LEU A 248      63.872  38.633   3.345  1.00 23.26           H
ATOM   3804  HA  LEU A 248      65.552  40.447   4.162  1.00 28.36           H
ATOM   3805  HB2 LEU A 248      63.359  41.015   3.600  1.00 27.32           H
ATOM   3806  HB3 LEU A 248      62.808  40.170   4.816  1.00 27.32           H
ATOM   3807  HG  LEU A 248      63.781  41.763   6.281  1.00 21.81           H
ATOM   3808 HD11 LEU A 248      64.524  43.740   5.472  1.00 22.14           H
ATOM   3809 HD12 LEU A 248      65.423  42.548   4.923  1.00 22.14           H
ATOM   3810 HD13 LEU A 248      64.316  43.210   3.991  1.00 22.14           H
ATOM   3811 HD21 LEU A 248      62.313  43.478   5.982  1.00 29.94           H
ATOM   3812 HD22 LEU A 248      61.982  42.930   4.525  1.00 29.94           H
ATOM   3813 HD23 LEU A 248      61.593  42.071   5.812  1.00 29.94           H
ATOM   3814  N   TYR A 249      64.417  38.515   6.441  1.00 15.27           N
ATOM   3815  CA  TYR A 249      64.716  37.921   7.720  1.00 19.14           C
ATOM   3816  C   TYR A 249      66.165  37.462   7.792  1.00 17.69           C
ATOM   3817  O   TYR A 249      66.892  37.818   8.722  1.00 21.49           O
ATOM   3818  CB  TYR A 249      63.749  36.774   7.965  1.00 28.93           C
ATOM   3819  CG  TYR A 249      63.917  36.138   9.319  1.00 28.67           C
ATOM   3820  CD1 TYR A 249      64.148  34.780   9.438  1.00 26.20           C
ATOM   3821  CD2 TYR A 249      63.872  36.907  10.486  1.00 31.53           C
ATOM   3822  CE1 TYR A 249      64.311  34.199  10.677  1.00 32.78           C
ATOM   3823  CE2 TYR A 249      64.017  36.331  11.707  1.00 25.88           C
ATOM   3824  CZ  TYR A 249      64.251  34.985  11.796  1.00 28.70           C
ATOM   3825  OH  TYR A 249      64.421  34.402  12.998  1.00 30.15           O
ATOM   3826  H   TYR A 249      63.709  38.205   6.071  1.00 18.15           H
ATOM   3827  HA  TYR A 249      64.563  38.588   8.401  1.00 22.78           H
ATOM   3828  HB2 TYR A 249      62.841  37.111   7.908  1.00 34.54           H
ATOM   3829  HB3 TYR A 249      63.894  36.095   7.288  1.00 34.54           H
ATOM   3830  HD1 TYR A 249      64.197  34.255   8.677  1.00 31.26           H
ATOM   3831  HD2 TYR A 249      63.716  37.823  10.433  1.00 37.66           H
ATOM   3832  HE1 TYR A 249      64.466  33.285  10.756  1.00 39.16           H
ATOM   3833  HE2 TYR A 249      63.978  36.854  12.471  1.00 30.87           H
ATOM   3834  HH  TYR A 249      64.524  33.578  12.895  1.00 36.00           H
ATOM   3835  N   ASN A 250      66.618  36.704   6.798  1.00 23.96           N
ATOM   3836  CA  ASN A 250      67.964  36.141   6.859  1.00 20.97           C
ATOM   3837  C   ASN A 250      68.996  37.227   6.780  1.00 22.50           C
ATOM   3838  O   ASN A 250      70.089  37.113   7.357  1.00 17.06           O
ATOM   3839  CB  ASN A 250      68.151  35.110   5.740  1.00 25.21           C
ATOM   3840  CG  ASN A 250      67.557  33.804   6.101  1.00 25.10           C
ATOM   3841  OD1 ASN A 250      67.675  33.366   7.243  1.00 25.08           O
ATOM   3842  ND2 ASN A 250      66.872  33.192   5.170  1.00 28.72           N
ATOM   3843  H   ASN A 250      66.174  36.514   6.082  1.00 28.57           H
ATOM   3844  HA  ASN A 250      68.082  35.690   7.707  1.00 24.99           H
ATOM   3845  HB2 ASN A 250      67.715  35.418   4.929  1.00 30.07           H
ATOM   3846  HB3 ASN A 250      69.093  34.968   5.575  1.00 30.07           H
ATOM   3847 HD21 ASN A 250      66.476  32.449   5.351  1.00 34.29           H
ATOM   3848 HD22 ASN A 250      66.831  33.530   4.381  1.00 34.29           H
ATOM   3849  N   ARG A 251      68.652  38.295   6.079  1.00 27.01           N
ATOM   3850  CA  ARG A 251      69.586  39.393   5.942  1.00 29.55           C
ATOM   3851  C   ARG A 251      69.747  40.106   7.265  1.00 24.15           C
ATOM   3852  O   ARG A 251      70.864  40.458   7.652  1.00 24.98           O
ATOM   3853  CB  ARG A 251      69.093  40.346   4.859  1.00 27.05           C
ATOM   3854  CG  ARG A 251      69.832  41.630   4.831  1.00 27.45           C
ATOM   3855  CD  ARG A 251      69.099  42.583   4.012  1.00 37.09           C
ATOM   3856  NE  ARG A 251      69.496  43.933   4.333  1.00 36.46           N
ATOM   3857  CZ  ARG A 251      68.879  45.004   3.876  1.00 26.29           C
ATOM   3858  NH1 ARG A 251      69.303  46.201   4.234  1.00 28.14           N
ATOM   3859  NH2 ARG A 251      67.819  44.861   3.095  1.00 29.42           N1+
ATOM   3860  H   ARG A 251      67.892  38.410   5.685  1.00 32.24           H
ATOM   3861  HA  ARG A 251      70.453  39.049   5.691  1.00 35.28           H
ATOM   3862  HB2 ARG A 251      69.190  39.911   3.995  1.00 32.28           H
ATOM   3863  HB3 ARG A 251      68.159  40.547   5.032  1.00 32.28           H
ATOM   3864  HG2 ARG A 251      69.904  42.007   5.718  1.00 32.76           H
ATOM   3865  HG3 ARG A 251      70.710  41.502   4.438  1.00 32.76           H
ATOM   3866  HD2 ARG A 251      69.311  42.431   3.077  1.00 44.33           H
ATOM   3867  HD3 ARG A 251      68.146  42.486   4.178  1.00 44.33           H
ATOM   3868  HE  ARG A 251      70.269  44.040   4.684  1.00 43.58           H
ATOM   3869 HH11 ARG A 251      69.985  46.270   4.757  1.00 33.59           H
ATOM   3870 HH12 ARG A 251      68.907  46.911   3.954  1.00 33.59           H
ATOM   3871 HH21 ARG A 251      67.544  44.079   2.872  1.00 35.12           H
ATOM   3872 HH22 ARG A 251      67.415  45.560   2.803  1.00 35.12           H
ATOM   3873  N   LEU A 252      68.630  40.321   7.968  1.00 20.03           N
ATOM   3874  CA  LEU A 252      68.677  40.938   9.276  1.00 19.78           C
ATOM   3875  C   LEU A 252      69.328  40.011  10.299  1.00 19.54           C
ATOM   3876  O   LEU A 252      69.976  40.479  11.234  1.00 25.16           O
ATOM   3877  CB  LEU A 252      67.257  41.333   9.695  1.00 21.00           C
ATOM   3878  CG  LEU A 252      66.567  42.432   8.862  1.00 25.77           C
ATOM   3879  CD1 LEU A 252      65.186  42.809   9.487  1.00 18.87           C
ATOM   3880  CD2 LEU A 252      67.461  43.656   8.688  1.00 18.40           C
ATOM   3881  H   LEU A 252      67.830  40.120   7.708  1.00 23.85           H
ATOM   3882  HA  LEU A 252      69.216  41.745   9.229  1.00 23.56           H
ATOM   3883  HB2 LEU A 252      66.701  40.540   9.642  1.00 25.02           H
ATOM   3884  HB3 LEU A 252      67.273  41.647  10.614  1.00 25.02           H
ATOM   3885  HG  LEU A 252      66.382  42.089   7.974  1.00 30.74           H
ATOM   3886 HD11 LEU A 252      64.790  43.531   8.972  1.00 22.47           H
ATOM   3887 HD12 LEU A 252      64.599  42.034   9.471  1.00 22.47           H
ATOM   3888 HD13 LEU A 252      65.326  43.097  10.403  1.00 22.47           H
ATOM   3889 HD21 LEU A 252      66.971  44.337   8.206  1.00 21.90           H
ATOM   3890 HD22 LEU A 252      67.724  43.986   9.561  1.00 21.90           H
ATOM   3891 HD23 LEU A 252      68.248  43.407   8.183  1.00 21.90           H
ATOM   3892  N   ARG A 253      69.197  38.700  10.148  1.00 24.68           N
ATOM   3893  CA  ARG A 253      69.952  37.818  11.030  1.00 20.26           C
ATOM   3894  C   ARG A 253      71.455  38.040  10.829  1.00 23.22           C
ATOM   3895  O   ARG A 253      72.183  38.307  11.786  1.00 23.08           O
ATOM   3896  CB  ARG A 253      69.477  36.371  10.827  1.00 23.35           C
ATOM   3897  CG  ARG A 253      70.505  35.254  10.933  1.00 49.39           C
ATOM   3898  CD  ARG A 253      71.263  34.972   9.555  1.00 55.57           C
ATOM   3899  NE  ARG A 253      72.245  33.876   9.622  1.00 57.04           N
ATOM   3900  CZ  ARG A 253      72.633  33.126   8.588  1.00 60.32           C
ATOM   3901  NH1 ARG A 253      73.524  32.170   8.800  1.00 48.78           N
ATOM   3902  NH2 ARG A 253      72.132  33.310   7.355  1.00 49.13           N1+
ATOM   3903  H   ARG A 253      68.696  38.315   9.564  1.00 29.44           H
ATOM   3904  HA  ARG A 253      69.748  38.063  11.937  1.00 24.14           H
ATOM   3905  HB2 ARG A 253      68.781  36.179  11.470  1.00 27.85           H
ATOM   3906  HB3 ARG A 253      69.083  36.310   9.949  1.00 27.85           H
ATOM   3907  HG2 ARG A 253      71.160  35.480  11.613  1.00 59.09           H
ATOM   3908  HG3 ARG A 253      70.028  34.442  11.185  1.00 59.09           H
ATOM   3909  HD2 ARG A 253      70.608  34.739   8.875  1.00 66.51           H
ATOM   3910  HD3 ARG A 253      71.748  35.766   9.286  1.00 66.51           H
ATOM   3911  HE  ARG A 253      72.584  33.687  10.388  1.00 68.27           H
ATOM   3912 HH11 ARG A 253      73.848  32.049   9.587  1.00 58.36           H
ATOM   3913 HH12 ARG A 253      73.779  31.677   8.143  1.00 58.36           H
ATOM   3914 HH21 ARG A 253      71.548  33.925   7.212  1.00 58.77           H
ATOM   3915 HH22 ARG A 253      72.393  32.807   6.707  1.00 58.77           H
ATOM   3916  N   GLN A 254      71.914  38.104   9.583  1.00 20.79           N
ATOM   3917  CA  GLN A 254      73.341  38.340   9.363  1.00 24.20           C
ATOM   3918  C   GLN A 254      73.793  39.688   9.859  1.00 20.95           C
ATOM   3919  O   GLN A 254      74.917  39.811  10.354  1.00 23.37           O
ATOM   3920  CB  GLN A 254      73.720  38.253   7.896  1.00 28.25           C
ATOM   3921  CG  GLN A 254      73.674  36.900   7.365  1.00 35.14           C
ATOM   3922  CD  GLN A 254      74.544  36.772   6.142  1.00 43.78           C
ATOM   3923  OE1 GLN A 254      75.321  35.824   6.035  1.00 53.60           O
ATOM   3924  NE2 GLN A 254      74.429  37.729   5.206  1.00 36.61           N
ATOM   3925  H   GLN A 254      71.438  38.007   8.872  1.00 24.77           H
ATOM   3926  HA  GLN A 254      73.851  37.680   9.852  1.00 28.86           H
ATOM   3927  HB2 GLN A 254      73.129  38.812   7.372  1.00 33.72           H
ATOM   3928  HB3 GLN A 254      74.632  38.571   7.803  1.00 33.72           H
ATOM   3929  HG2 GLN A 254      73.981  36.271   8.040  1.00 41.99           H
ATOM   3930  HG3 GLN A 254      72.756  36.705   7.123  1.00 41.99           H
ATOM   3931 HE21 GLN A 254      73.955  38.432   5.361  1.00 43.76           H
ATOM   3932 HE22 GLN A 254      74.835  37.637   4.454  1.00 43.76           H
ATOM   3933  N   GLU A 255      72.999  40.728   9.641  1.00 22.59           N
ATOM   3934  CA  GLU A 255      73.433  42.024  10.123  1.00 21.27           C
ATOM   3935  C   GLU A 255      73.261  42.176  11.628  1.00 22.30           C
ATOM   3936  O   GLU A 255      73.651  43.210  12.168  1.00 24.69           O
ATOM   3937  CB  GLU A 255      72.711  43.113   9.357  1.00 31.53           C
ATOM   3938  CG  GLU A 255      73.030  43.003   7.886  1.00 30.61           C
ATOM   3939  CD  GLU A 255      72.429  44.098   7.042  1.00 40.51           C
ATOM   3940  OE1 GLU A 255      71.209  44.054   6.766  1.00 38.48           O
ATOM   3941  OE2 GLU A 255      73.197  44.986   6.621  1.00 51.38           O1-
ATOM   3942  H   GLU A 255      72.237  40.722   9.234  1.00 26.93           H
ATOM   3943  HA  GLU A 255      74.373  42.125   9.929  1.00 25.35           H
ATOM   3944  HB2 GLU A 255      71.757  43.006   9.486  1.00 37.65           H
ATOM   3945  HB3 GLU A 255      73.000  43.986   9.674  1.00 37.65           H
ATOM   3946  HG2 GLU A 255      73.991  43.033   7.760  1.00 36.55           H
ATOM   3947  HG3 GLU A 255      72.680  42.162   7.559  1.00 36.55           H
ATOM   3948  N   ASN A 256      72.758  41.146  12.321  1.00 24.48           N
ATOM   3949  CA  ASN A 256      72.538  41.189  13.764  1.00 25.86           C
ATOM   3950  C   ASN A 256      71.647  42.366  14.161  1.00 22.63           C
ATOM   3951  O   ASN A 256      71.885  43.047  15.157  1.00 20.37           O
ATOM   3952  CB  ASN A 256      73.871  41.231  14.512  1.00 24.58           C
ATOM   3953  CG  ASN A 256      73.746  40.761  15.935  1.00 34.83           C
ATOM   3954  OD1 ASN A 256      73.117  39.737  16.219  1.00 42.00           O
ATOM   3955  ND2 ASN A 256      74.324  41.518  16.853  1.00 40.60           N
ATOM   3956  H   ASN A 256      72.537  40.390  11.976  1.00 29.20           H
ATOM   3957  HA  ASN A 256      72.076  40.380  14.025  1.00 30.85           H
ATOM   3958  HB2 ASN A 256      74.508  40.665  14.056  1.00 29.31           H
ATOM   3959  HB3 ASN A 256      74.194  42.143  14.530  1.00 29.31           H
ATOM   3960 HD21 ASN A 256      74.282  41.290  17.681  1.00 48.55           H
ATOM   3961 HD22 ASN A 256      74.749  42.229  16.620  1.00 48.55           H
ATOM   3962  N   MET A 257      70.639  42.636  13.342  1.00 26.01           N
ATOM   3963  CA  MET A 257      69.615  43.613  13.690  1.00 25.68           C
ATOM   3964  C   MET A 257      68.946  43.220  15.002  1.00 16.46           C
ATOM   3965  O   MET A 257      68.755  42.044  15.279  1.00 18.93           O
ATOM   3966  CB  MET A 257      68.586  43.672  12.561  1.00 19.51           C
ATOM   3967  CG  MET A 257      67.336  44.517  12.828  1.00 23.70           C
ATOM   3968  SD  MET A 257      67.642  46.264  13.022  1.00 20.97           S
ATOM   3969  CE  MET A 257      68.117  46.680  11.389  1.00  9.62           C
ATOM   3970  H   MET A 257      70.521  42.264  12.576  1.00 31.03           H
ATOM   3971  HA  MET A 257      70.016  44.491  13.787  1.00 30.63           H
ATOM   3972  HB2 MET A 257      69.016  44.011  11.763  1.00 23.23           H
ATOM   3973  HB3 MET A 257      68.283  42.768  12.400  1.00 23.23           H
ATOM   3974  HG2 MET A 257      66.755  44.435  12.056  1.00 28.26           H
ATOM   3975  HG3 MET A 257      66.877  44.190  13.620  1.00 28.26           H
ATOM   3976  HE1 MET A 257      68.274  47.633  11.354  1.00 11.37           H
ATOM   3977  HE2 MET A 257      68.928  46.211  11.177  1.00 11.37           H
ATOM   3978  HE3 MET A 257      67.418  46.410  10.783  1.00 11.37           H
ATOM   3979  N   HIS A 258      68.570  44.200  15.804  1.00 15.90           N
ATOM   3980  CA  HIS A 258      67.949  43.959  17.113  1.00 11.56           C
ATOM   3981  C   HIS A 258      66.452  44.222  17.025  1.00 10.70           C
ATOM   3982  O   HIS A 258      66.036  45.318  16.625  1.00 10.81           O
ATOM   3983  CB  HIS A 258      68.566  44.853  18.188  1.00 15.20           C
ATOM   3984  CG  HIS A 258      67.915  44.725  19.529  1.00 12.50           C
ATOM   3985  ND1 HIS A 258      68.380  43.866  20.493  1.00 13.86           N
ATOM   3986  CD2 HIS A 258      66.830  45.330  20.060  1.00 16.28           C
ATOM   3987  CE1 HIS A 258      67.614  43.941  21.558  1.00 14.49           C
ATOM   3988  NE2 HIS A 258      66.657  44.812  21.319  1.00 15.20           N
ATOM   3989  H   HIS A 258      68.653  45.031  15.600  1.00 18.90           H
ATOM   3990  HA  HIS A 258      68.082  43.046  17.378  1.00 13.69           H
ATOM   3991  HB2 HIS A 258      68.444  45.772  17.913  1.00 18.06           H
ATOM   3992  HB3 HIS A 258      69.510  44.658  18.273  1.00 18.06           H
ATOM   3993  HD1 HIS A 258      69.061  43.352  20.411  1.00 16.45           H
ATOM   3994  HD2 HIS A 258      66.288  45.965  19.644  1.00 19.36           H
ATOM   3995  HE1 HIS A 258      67.737  43.464  22.341  1.00 17.21           H
ATOM   3996  N   PHE A 259      65.655  43.218  17.375  1.00 12.06           N
ATOM   3997  CA  PHE A 259      64.198  43.353  17.483  1.00 15.42           C
ATOM   3998  C   PHE A 259      63.789  43.677  18.921  1.00 13.62           C
ATOM   3999  O   PHE A 259      64.103  42.936  19.852  1.00 11.91           O
ATOM   4000  CB  PHE A 259      63.498  42.087  17.021  1.00 12.52           C
ATOM   4001  CG  PHE A 259      63.843  41.670  15.610  1.00 14.77           C
ATOM   4002  CD1 PHE A 259      65.106  41.188  15.287  1.00 17.68           C
ATOM   4003  CD2 PHE A 259      62.901  41.754  14.604  1.00 17.84           C
ATOM   4004  CE1 PHE A 259      65.421  40.803  13.975  1.00 12.54           C
ATOM   4005  CE2 PHE A 259      63.197  41.367  13.310  1.00 12.87           C
ATOM   4006  CZ  PHE A 259      64.454  40.886  13.000  1.00 14.89           C
ATOM   4007  H   PHE A 259      65.940  42.429  17.545  1.00 14.30           H
ATOM   4008  HA  PHE A 259      63.887  44.066  16.903  1.00 18.33           H
ATOM   4009  HB2 PHE A 259      63.750  41.372  17.618  1.00 14.84           H
ATOM   4010  HB3 PHE A 259      62.543  42.245  17.061  1.00 14.84           H
ATOM   4011  HD1 PHE A 259      65.747  41.129  15.951  1.00 21.04           H
ATOM   4012  HD2 PHE A 259      62.054  42.070  14.802  1.00 21.23           H
ATOM   4013  HE1 PHE A 259      66.261  40.475  13.766  1.00 14.87           H
ATOM   4014  HE2 PHE A 259      62.549  41.428  12.655  1.00 15.26           H
ATOM   4015  HZ  PHE A 259      64.645  40.631  12.130  1.00 17.69           H
ATOM   4016  N   GLU A 260      63.094  44.797  19.095  1.00 12.81           N
ATOM   4017  CA  GLU A 260      62.469  45.141  20.365  1.00 12.26           C
ATOM   4018  C   GLU A 260      61.107  44.426  20.454  1.00 17.02           C
ATOM   4019  O   GLU A 260      60.093  44.924  19.948  1.00 11.08           O
ATOM   4020  CB  GLU A 260      62.310  46.653  20.478  1.00  9.18           C
ATOM   4021  CG  GLU A 260      63.535  47.441  20.177  1.00  8.09           C
ATOM   4022  CD  GLU A 260      63.256  48.873  19.862  1.00 10.52           C
ATOM   4023  OE1 GLU A 260      64.218  49.550  19.463  1.00 13.28           O
ATOM   4024  OE2 GLU A 260      62.091  49.310  19.977  1.00 13.84           O1-
ATOM   4025  H   GLU A 260      62.952  45.373  18.481  1.00 15.19           H
ATOM   4026  HA  GLU A 260      63.038  44.826  21.094  1.00 14.54           H
ATOM   4027  HB2 GLU A 260      61.612  46.939  19.879  1.00 10.83           H
ATOM   4028  HB3 GLU A 260      62.052  46.858  21.387  1.00 10.83           H
ATOM   4029  HG2 GLU A 260      64.093  47.446  20.962  1.00  9.53           H
ATOM   4030  HG3 GLU A 260      64.013  47.048  19.432  1.00  9.53           H
ATOM   4031  N   ILE A 261      61.065  43.261  21.159  1.00 13.00           N
ATOM   4032  CA  ILE A 261      59.881  42.396  21.215  1.00 17.38           C
ATOM   4033  C   ILE A 261      59.029  42.767  22.417  1.00 20.11           C
ATOM   4034  O   ILE A 261      59.550  42.956  23.518  1.00 18.16           O
ATOM   4035  CB  ILE A 261      60.293  40.916  21.322  1.00 15.45           C
ATOM   4036  CG1 ILE A 261      61.224  40.527  20.203  1.00 17.30           C
ATOM   4037  CG2 ILE A 261      59.079  39.970  21.436  1.00 20.05           C
ATOM   4038  CD1 ILE A 261      60.608  40.517  18.906  1.00 23.94           C
ATOM   4039  H   ILE A 261      61.725  42.946  21.608  1.00 15.43           H
ATOM   4040  HA  ILE A 261      59.353  42.519  20.408  1.00 20.67           H
ATOM   4041  HB  ILE A 261      60.787  40.822  22.146  1.00 18.36           H
ATOM   4042 HG12 ILE A 261      61.975  41.142  20.192  1.00 20.58           H
ATOM   4043 HG13 ILE A 261      61.538  39.627  20.372  1.00 20.58           H
ATOM   4044 HG21 ILE A 261      59.401  39.059  21.516  1.00 23.88           H
ATOM   4045 HG22 ILE A 261      58.562  40.202  22.224  1.00 23.88           H
ATOM   4046 HG23 ILE A 261      58.530  40.058  20.645  1.00 23.88           H
ATOM   4047 HD11 ILE A 261      61.306  40.327  18.268  1.00 28.54           H
ATOM   4048 HD12 ILE A 261      59.924  39.834  18.873  1.00 28.54           H
ATOM   4049 HD13 ILE A 261      60.231  41.390  18.735  1.00 28.54           H
ATOM   4050  N   CYS A 262      57.713  42.840  22.216  1.00 16.51           N
ATOM   4051  CA  CYS A 262      56.759  43.112  23.290  1.00 16.08           C
ATOM   4052  C   CYS A 262      55.673  42.040  23.305  1.00 20.42           C
ATOM   4053  O   CYS A 262      54.598  42.201  22.704  1.00 21.74           O
ATOM   4054  CB  CYS A 262      56.179  44.498  23.141  1.00 14.05           C
ATOM   4055  SG  CYS A 262      57.437  45.701  22.797  1.00 18.02           S
ATOM   4056  H   CYS A 262      57.347  42.720  21.447  1.00 19.63           H
ATOM   4057  HA  CYS A 262      57.244  43.112  24.130  1.00 19.12           H
ATOM   4058  HB2 CYS A 262      55.564  44.492  22.402  1.00 16.68           H
ATOM   4059  HB3 CYS A 262      55.727  44.728  23.957  1.00 16.68           H
ATOM   4060  HG  CYS A 262      56.984  46.773  22.515  1.00 21.45           H
ATOM   4061  N   PRO A 263      55.882  40.959  24.044  1.00 16.41           N
ATOM   4062  CA  PRO A 263      55.024  39.770  23.922  1.00 21.27           C
ATOM   4063  C   PRO A 263      53.578  39.970  24.316  1.00 15.98           C
ATOM   4064  O   PRO A 263      52.680  39.639  23.545  1.00 26.12           O
ATOM   4065  CB  PRO A 263      55.693  38.755  24.850  1.00 19.02           C
ATOM   4066  CG  PRO A 263      57.158  39.272  24.978  1.00 23.45           C
ATOM   4067  CD  PRO A 263      57.081  40.724  24.874  1.00 21.01           C
ATOM   4068  HA  PRO A 263      55.056  39.432  23.012  1.00 25.34           H
ATOM   4069  HB2 PRO A 263      55.248  38.753  25.714  1.00 22.65           H
ATOM   4070  HB3 PRO A 263      55.671  37.875  24.444  1.00 22.65           H
ATOM   4071  HG2 PRO A 263      57.527  39.023  25.839  1.00 27.96           H
ATOM   4072  HG3 PRO A 263      57.700  38.912  24.257  1.00 27.96           H
ATOM   4073  HD2 PRO A 263      56.978  41.122  25.746  1.00 25.03           H
ATOM   4074  HD3 PRO A 263      57.871  41.052  24.421  1.00 25.03           H
ATOM   4075  N   TRP A 264      53.364  40.441  25.541  1.00 28.72           N
ATOM   4076  CA  TRP A 264      52.026  40.756  26.048  1.00 22.95           C
ATOM   4077  C   TRP A 264      51.315  41.806  25.188  1.00 19.16           C
ATOM   4078  O   TRP A 264      50.137  41.635  24.855  1.00 25.39           O
ATOM   4079  CB  TRP A 264      52.134  41.202  27.514  1.00 23.73           C
ATOM   4080  CG  TRP A 264      50.843  41.398  28.173  1.00 29.14           C
ATOM   4081  CD1 TRP A 264      50.431  42.506  28.849  1.00 28.68           C
ATOM   4082  CD2 TRP A 264      49.773  40.456  28.250  1.00 28.76           C
ATOM   4083  NE1 TRP A 264      49.168  42.318  29.335  1.00 26.09           N
ATOM   4084  CE2 TRP A 264      48.737  41.065  28.991  1.00 34.91           C
ATOM   4085  CE3 TRP A 264      49.583  39.162  27.756  1.00 24.53           C
ATOM   4086  CZ2 TRP A 264      47.503  40.430  29.232  1.00 34.43           C
ATOM   4087  CZ3 TRP A 264      48.367  38.528  27.988  1.00 35.00           C
ATOM   4088  CH2 TRP A 264      47.342  39.159  28.729  1.00 32.69           C
ATOM   4089  H   TRP A 264      53.989  40.568  26.109  1.00 34.29           H
ATOM   4090  HA  TRP A 264      51.494  39.951  26.020  1.00 27.37           H
ATOM   4091  HB2 TRP A 264      52.625  40.538  28.022  1.00 28.30           H
ATOM   4092  HB3 TRP A 264      52.591  42.055  27.556  1.00 28.30           H
ATOM   4093  HD1 TRP A 264      50.939  43.273  28.980  1.00 34.24           H
ATOM   4094  HE1 TRP A 264      48.721  42.892  29.792  1.00 31.12           H
ATOM   4095  HE3 TRP A 264      50.249  38.749  27.265  1.00 29.26           H
ATOM   4096  HZ2 TRP A 264      46.831  40.853  29.716  1.00 41.14           H
ATOM   4097  HZ3 TRP A 264      48.242  37.667  27.667  1.00 41.82           H
ATOM   4098  HH2 TRP A 264      46.548  38.705  28.882  1.00 39.05           H
ATOM   4099  N   SER A 265      52.021  42.865  24.777  1.00 23.47           N
ATOM   4100  CA  SER A 265      51.462  43.842  23.840  1.00 17.98           C
ATOM   4101  C   SER A 265      50.884  43.169  22.599  1.00 20.91           C
ATOM   4102  O   SER A 265      49.754  43.455  22.188  1.00 16.36           O
ATOM   4103  CB  SER A 265      52.536  44.855  23.427  1.00 28.18           C
ATOM   4104  OG  SER A 265      52.022  45.852  22.533  1.00 23.14           O
ATOM   4105  H   SER A 265      52.832  43.037  25.020  1.00 27.98           H
ATOM   4106  HA  SER A 265      50.751  44.326  24.282  1.00 21.40           H
ATOM   4107  HB2 SER A 265      52.849  45.294  24.236  1.00 33.64           H
ATOM   4108  HB3 SER A 265      53.274  44.388  22.995  1.00 33.64           H
ATOM   4109  HG  SER A 265      52.629  46.395  22.342  1.00 27.59           H
ATOM   4110  N   SER A 266      51.647  42.267  21.989  1.00 21.49           N
ATOM   4111  CA  SER A 266      51.274  41.753  20.672  1.00 29.45           C
ATOM   4112  C   SER A 266      49.999  40.935  20.712  1.00 31.57           C
ATOM   4113  O   SER A 266      49.298  40.839  19.694  1.00 32.69           O
ATOM   4114  CB  SER A 266      52.398  40.889  20.077  1.00 25.04           C
ATOM   4115  OG  SER A 266      52.643  39.717  20.839  1.00 22.65           O
ATOM   4116  H   SER A 266      52.375  41.946  22.311  1.00 25.61           H
ATOM   4117  HA  SER A 266      51.123  42.502  20.068  1.00 35.16           H
ATOM   4118  HB2 SER A 266      52.138  40.615  19.182  1.00 29.87           H
ATOM   4119  HB3 SER A 266      53.213  41.413  20.035  1.00 29.87           H
ATOM   4120  HG  SER A 266      52.806  39.921  21.634  1.00 27.00           H
ATOM   4121  N   TYR A 267      49.724  40.262  21.831  1.00 30.80           N
ATOM   4122  CA  TYR A 267      48.443  39.576  21.949  1.00 29.41           C
ATOM   4123  C   TYR A 267      47.307  40.599  22.031  1.00 26.23           C
ATOM   4124  O   TYR A 267      46.300  40.500  21.322  1.00 26.22           O
ATOM   4125  CB  TYR A 267      48.479  38.651  23.166  1.00 34.67           C
ATOM   4126  CG  TYR A 267      47.114  38.231  23.682  1.00 37.78           C
ATOM   4127  CD1 TYR A 267      46.639  38.673  24.927  1.00 37.40           C
ATOM   4128  CD2 TYR A 267      46.295  37.401  22.929  1.00 37.78           C
ATOM   4129  CE1 TYR A 267      45.388  38.282  25.398  1.00 32.62           C
ATOM   4130  CE2 TYR A 267      45.034  37.019  23.399  1.00 36.32           C
ATOM   4131  CZ  TYR A 267      44.609  37.448  24.623  1.00 34.72           C
ATOM   4132  OH  TYR A 267      43.386  37.048  25.030  1.00 45.65           O
ATOM   4133  H   TYR A 267      50.243  40.188  22.510  1.00 36.79           H
ATOM   4134  HA  TYR A 267      48.303  39.015  21.167  1.00 35.11           H
ATOM   4135  HB2 TYR A 267      48.958  37.839  22.927  1.00 41.43           H
ATOM   4136  HB3 TYR A 267      48.945  39.104  23.887  1.00 41.43           H
ATOM   4137  HD1 TYR A 267      47.171  39.231  25.454  1.00 44.70           H
ATOM   4138  HD2 TYR A 267      46.594  37.101  22.099  1.00 45.15           H
ATOM   4139  HE1 TYR A 267      45.087  38.578  26.226  1.00 38.97           H
ATOM   4140  HE2 TYR A 267      44.491  36.455  22.898  1.00 43.41           H
ATOM   4141  HH  TYR A 267      43.052  36.542  24.451  1.00 54.60           H
ATOM   4142  N   LEU A 268      47.512  41.651  22.808  1.00 20.13           N
ATOM   4143  CA  LEU A 268      46.465  42.631  23.035  1.00 24.34           C
ATOM   4144  C   LEU A 268      46.204  43.612  21.851  1.00 31.82           C
ATOM   4145  O   LEU A 268      45.092  44.125  21.798  1.00 33.06           O
ATOM   4146  CB  LEU A 268      46.807  43.335  24.365  1.00 22.56           C
ATOM   4147  CG  LEU A 268      45.989  43.075  25.653  1.00 28.97           C
ATOM   4148  CD1 LEU A 268      45.435  41.691  25.807  1.00 35.37           C
ATOM   4149  CD2 LEU A 268      46.795  43.384  26.920  1.00 26.28           C
ATOM   4150  H   LEU A 268      48.242  41.792  23.229  1.00 23.98           H
ATOM   4151  HA  LEU A 268      45.639  42.147  23.170  1.00 29.03           H
ATOM   4152  HB2 LEU A 268      47.704  43.062  24.611  1.00 26.90           H
ATOM   4153  HB3 LEU A 268      46.800  44.291  24.214  1.00 26.90           H
ATOM   4154  HG  LEU A 268      45.223  43.668  25.650  1.00 34.59           H
ATOM   4155 HD11 LEU A 268      44.910  41.662  26.624  1.00 42.26           H
ATOM   4156 HD12 LEU A 268      44.867  41.474  25.052  1.00 42.26           H
ATOM   4157 HD13 LEU A 268      46.175  41.073  25.874  1.00 42.26           H
ATOM   4158 HD21 LEU A 268      46.214  43.248  27.690  1.00 31.35           H
ATOM   4159 HD22 LEU A 268      47.552  42.787  26.975  1.00 31.35           H
ATOM   4160 HD23 LEU A 268      47.092  44.308  26.905  1.00 31.35           H
ATOM   4161  N   THR A 269      47.144  43.870  20.871  1.00 30.33           N
ATOM   4162  CA  THR A 269      46.941  44.889  19.807  1.00 27.41           C
ATOM   4163  C   THR A 269      46.263  44.356  18.523  1.00 27.74           C
ATOM   4164  O   THR A 269      45.861  44.967  17.549  1.00 38.56           O
ATOM   4165  CB  THR A 269      48.340  45.348  19.314  1.00 24.26           C
ATOM   4166  OG1 THR A 269      49.014  44.098  18.962  1.00 24.03           O
ATOM   4167  CG2 THR A 269      49.039  46.123  20.390  1.00 19.10           C
ATOM   4168  H   THR A 269      48.066  43.424  20.886  1.00 36.21           H
ATOM   4169  HA  THR A 269      46.326  45.739  20.211  1.00 32.72           H
ATOM   4170  HB  THR A 269      48.254  45.934  18.361  1.00 28.93           H
ATOM   4171  HG1 THR A 269      49.978  44.265  18.851  1.00 28.65           H
ATOM   4172 HG21 THR A 269      50.030  46.489  20.058  1.00 22.75           H
ATOM   4173 HG22 THR A 269      48.472  47.027  20.672  1.00 22.75           H
ATOM   4174 HG23 THR A 269      49.212  45.539  21.303  1.00 22.75           H
ATOM   4175  N   GLY A 270      46.287  42.992  18.554  1.00 26.42           N
ATOM   4176  CA  GLY A 270      45.955  42.047  17.499  1.00 30.34           C
ATOM   4177  C   GLY A 270      47.139  41.434  16.777  1.00 27.48           C
ATOM   4178  O   GLY A 270      46.955  40.495  15.994  1.00 36.05           O
ATOM   4179  H   GLY A 270      46.518  42.556  19.255  1.00 31.53           H
ATOM   4180  HA2 GLY A 270      45.505  41.297  17.919  1.00 36.23           H
ATOM   4181  HA3 GLY A 270      45.353  42.437  16.850  1.00 36.23           H
ATOM   4182  N   ALA A 271      48.350  41.934  17.016  1.00 40.55           N
ATOM   4183  CA  ALA A 271      49.468  41.618  16.137  1.00 31.40           C
ATOM   4184  C   ALA A 271      49.751  40.130  16.081  1.00 33.25           C
ATOM   4185  O   ALA A 271      50.185  39.610  15.046  1.00 28.47           O
ATOM   4186  CB  ALA A 271      50.695  42.367  16.609  1.00 28.47           C
ATOM   4187  H   ALA A 271      48.546  42.462  17.668  1.00 48.48           H
ATOM   4188  HA  ALA A 271      49.262  41.912  15.236  1.00 37.50           H
ATOM   4189  HB1 ALA A 271      51.442  42.140  16.038  1.00 33.98           H
ATOM   4190  HB2 ALA A 271      50.501  43.316  16.557  1.00 33.98           H
ATOM   4191  HB3 ALA A 271      50.872  42.106  17.525  1.00 33.98           H
ATOM   4192  N   TRP A 272      49.531  39.428  17.172  1.00 36.81           N
ATOM   4193  CA  TRP A 272      49.771  38.000  17.210  1.00 34.16           C
ATOM   4194  C   TRP A 272      48.482  37.281  17.576  1.00 35.31           C
ATOM   4195  O   TRP A 272      47.839  37.611  18.589  1.00 39.35           O
ATOM   4196  CB  TRP A 272      50.873  37.687  18.205  1.00 32.55           C
ATOM   4197  CG  TRP A 272      50.991  36.261  18.509  1.00 29.40           C
ATOM   4198  CD1 TRP A 272      51.463  35.288  17.688  1.00 33.14           C
ATOM   4199  CD2 TRP A 272      50.680  35.632  19.743  1.00 28.29           C
ATOM   4200  NE1 TRP A 272      51.453  34.086  18.326  1.00 38.38           N
ATOM   4201  CE2 TRP A 272      50.976  34.261  19.594  1.00 36.55           C
ATOM   4202  CE3 TRP A 272      50.185  36.089  20.967  1.00 30.38           C
ATOM   4203  CZ2 TRP A 272      50.794  33.338  20.622  1.00 30.52           C
ATOM   4204  CZ3 TRP A 272      49.996  35.174  21.988  1.00 35.69           C
ATOM   4205  CH2 TRP A 272      50.311  33.817  21.816  1.00 32.90           C
ATOM   4206  H   TRP A 272      49.239  39.760  17.912  1.00 43.99           H
ATOM   4207  HA  TRP A 272      50.052  37.688  16.338  1.00 40.82           H
ATOM   4208  HB2 TRP A 272      51.719  37.974  17.832  1.00 38.88           H
ATOM   4209  HB3 TRP A 272      50.702  38.155  19.036  1.00 38.88           H
ATOM   4210  HD1 TRP A 272      51.747  35.416  16.815  1.00 39.59           H
ATOM   4211  HE1 TRP A 272      51.708  33.341  17.991  1.00 45.87           H
ATOM   4212  HE3 TRP A 272      49.982  36.984  21.093  1.00 36.28           H
ATOM   4213  HZ2 TRP A 272      50.999  32.443  20.495  1.00 36.44           H
ATOM   4214  HZ3 TRP A 272      49.661  35.468  22.802  1.00 42.65           H
ATOM   4215  HH2 TRP A 272      50.163  33.231  22.517  1.00 39.30           H
ATOM   4216  N   LYS A 273      48.099  36.316  16.748  1.00 35.48           N
ATOM   4217  CA  LYS A 273      46.922  35.559  17.168  1.00 40.50           C
ATOM   4218  C   LYS A 273      47.361  34.367  18.012  1.00 37.83           C
ATOM   4219  O   LYS A 273      48.389  33.732  17.718  1.00 34.75           O
ATOM   4220  CB  LYS A 273      46.098  35.070  15.981  1.00 42.76           C
ATOM   4221  CG  LYS A 273      46.076  36.038  14.788  1.00 44.89           C
ATOM   4222  CD  LYS A 273      47.190  35.686  13.785  1.00 46.64           C
ATOM   4223  CE  LYS A 273      46.625  35.020  12.490  1.00 55.93           C
ATOM   4224  NZ  LYS A 273      45.779  33.758  12.688  1.00 56.41           N1+
ATOM   4225  H   LYS A 273      48.472  36.079  16.010  1.00 42.40           H
ATOM   4226  HA  LYS A 273      46.347  36.143  17.682  1.00 48.42           H
ATOM   4227  HB2 LYS A 273      46.467  34.225  15.677  1.00 51.13           H
ATOM   4228  HB3 LYS A 273      45.181  34.935  16.277  1.00 51.13           H
ATOM   4229  HG2 LYS A 273      45.219  35.973  14.338  1.00 53.69           H
ATOM   4230  HG3 LYS A 273      46.219  36.947  15.102  1.00 53.69           H
ATOM   4231  HD2 LYS A 273      47.646  36.503  13.527  1.00 55.79           H
ATOM   4232  HD3 LYS A 273      47.826  35.077  14.195  1.00 55.79           H
ATOM   4233  HE2 LYS A 273      46.065  35.671  12.036  1.00 66.93           H
ATOM   4234  HE3 LYS A 273      47.372  34.792  11.914  1.00 66.93           H
ATOM   4235  HZ1 LYS A 273      45.520  33.435  11.899  1.00 67.52           H
ATOM   4236  HZ2 LYS A 273      46.261  33.135  13.103  1.00 67.52           H
ATOM   4237  HZ3 LYS A 273      45.058  33.934  13.179  1.00 67.52           H
ATOM   4238  N   PRO A 274      46.615  34.061  19.066  1.00 32.55           N
ATOM   4239  CA  PRO A 274      47.108  33.063  20.023  1.00 39.25           C
ATOM   4240  C   PRO A 274      47.280  31.656  19.434  1.00 39.40           C
ATOM   4241  O   PRO A 274      48.093  30.882  19.962  1.00 44.16           O
ATOM   4242  CB  PRO A 274      46.057  33.103  21.152  1.00 40.74           C
ATOM   4243  CG  PRO A 274      45.325  34.404  20.976  1.00 38.82           C
ATOM   4244  CD  PRO A 274      45.346  34.677  19.501  1.00 32.70           C
ATOM   4245  HA  PRO A 274      47.953  33.361  20.391  1.00 46.92           H
ATOM   4246  HB2 PRO A 274      45.440  32.359  21.064  1.00 48.71           H
ATOM   4247  HB3 PRO A 274      46.502  33.086  22.013  1.00 48.71           H
ATOM   4248  HG2 PRO A 274      44.413  34.324  21.298  1.00 46.40           H
ATOM   4249  HG3 PRO A 274      45.800  35.101  21.452  1.00 46.40           H
ATOM   4250  HD2 PRO A 274      44.591  34.253  19.068  1.00 39.06           H
ATOM   4251  HD3 PRO A 274      45.347  35.632  19.358  1.00 39.06           H
ATOM   4252  N   ASP A 275      46.583  31.300  18.355  1.00 45.41           N
ATOM   4253  CA  ASP A 275      46.682  29.934  17.804  1.00 50.00           C
ATOM   4254  C   ASP A 275      47.819  29.785  16.806  1.00 47.36           C
ATOM   4255  O   ASP A 275      47.689  29.030  15.837  1.00 47.06           O
ATOM   4256  CB  ASP A 275      45.356  29.512  17.162  1.00 49.59           C
ATOM   4257  CG  ASP A 275      44.828  30.526  16.131  1.00 52.79           C
ATOM   4258  OD1 ASP A 275      45.468  30.734  15.058  1.00 48.65           O
ATOM   4259  OD2 ASP A 275      43.746  31.103  16.405  1.00 54.85           O1-
ATOM   4260  H   ASP A 275      46.055  31.823  17.923  1.00 54.31           H
ATOM   4261  HA  ASP A 275      46.852  29.309  18.529  1.00 59.82           H
ATOM   4262  HB2 ASP A 275      45.483  28.662  16.713  1.00 59.33           H
ATOM   4263  HB3 ASP A 275      44.686  29.419  17.858  1.00 59.33           H
ATOM   4264  N   THR A 276      48.950  30.455  17.038  1.00 45.95           N
ATOM   4265  CA  THR A 276      50.027  30.538  16.065  1.00 40.24           C
ATOM   4266  C   THR A 276      51.351  30.522  16.808  1.00 39.21           C
ATOM   4267  O   THR A 276      51.428  30.947  17.957  1.00 38.44           O
ATOM   4268  CB  THR A 276      49.943  31.830  15.199  1.00 46.24           C
ATOM   4269  OG1 THR A 276      48.580  32.269  15.052  1.00 47.47           O
ATOM   4270  CG2 THR A 276      50.523  31.579  13.815  1.00 41.56           C
ATOM   4271  H   THR A 276      49.116  30.871  17.773  1.00 54.96           H
ATOM   4272  HA  THR A 276      49.995  29.773  15.476  1.00 48.11           H
ATOM   4273  HB  THR A 276      50.459  32.535  15.619  1.00 55.31           H
ATOM   4274  HG1 THR A 276      48.225  32.385  15.803  1.00 56.79           H
ATOM   4275 HG21 THR A 276      50.424  32.377  13.275  1.00 49.69           H
ATOM   4276 HG22 THR A 276      51.463  31.350  13.879  1.00 49.69           H
ATOM   4277 HG23 THR A 276      50.048  30.849  13.386  1.00 49.69           H
ATOM   4278  N   GLU A 277      52.381  29.984  16.149  1.00 46.13           N
ATOM   4279  CA  GLU A 277      53.781  30.288  16.447  1.00 42.87           C
ATOM   4280  C   GLU A 277      53.916  31.709  16.977  1.00 37.98           C
ATOM   4281  O   GLU A 277      53.571  32.638  16.247  1.00 39.12           O
ATOM   4282  CB  GLU A 277      54.582  30.153  15.143  1.00 49.11           C
ATOM   4283  CG  GLU A 277      55.977  30.838  15.102  1.00 56.21           C
ATOM   4284  CD  GLU A 277      56.069  32.094  14.141  1.00 55.21           C
ATOM   4285  OE1 GLU A 277      57.000  32.160  13.288  1.00 48.39           O
ATOM   4286  OE2 GLU A 277      55.226  33.021  14.250  1.00 50.81           O1-
ATOM   4287  H   GLU A 277      52.282  29.425  15.497  1.00 55.18           H
ATOM   4288  HA  GLU A 277      54.126  29.670  17.104  1.00 51.26           H
ATOM   4289  HB2 GLU A 277      54.674  29.212  14.926  1.00 58.76           H
ATOM   4290  HB3 GLU A 277      54.045  30.584  14.449  1.00 58.76           H
ATOM   4291  HG2 GLU A 277      56.222  31.110  15.999  1.00 67.28           H
ATOM   4292  HG3 GLU A 277      56.613  30.184  14.777  1.00 67.28           H
ATOM   4293  N   HIS A 278      54.391  31.944  18.201  1.00 35.11           N
ATOM   4294  CA  HIS A 278      54.744  33.322  18.522  1.00 36.52           C
ATOM   4295  C   HIS A 278      56.082  33.655  17.877  1.00 28.05           C
ATOM   4296  O   HIS A 278      57.048  32.881  17.961  1.00 19.00           O
ATOM   4297  CB  HIS A 278      54.816  33.621  20.018  1.00 28.70           C
ATOM   4298  CG  HIS A 278      54.723  35.089  20.315  1.00 30.49           C
ATOM   4299  ND1 HIS A 278      55.769  35.963  20.102  1.00 29.18           N
ATOM   4300  CD2 HIS A 278      53.686  35.850  20.739  1.00 26.38           C
ATOM   4301  CE1 HIS A 278      55.386  37.191  20.409  1.00 28.60           C
ATOM   4302  NE2 HIS A 278      54.130  37.147  20.808  1.00 25.13           N
ATOM   4303  H   HIS A 278      54.513  31.367  18.823  1.00 41.95           H
ATOM   4304  HA  HIS A 278      54.073  33.921  18.148  1.00 43.65           H
ATOM   4305  HB2 HIS A 278      55.660  33.303  20.368  1.00 34.26           H
ATOM   4306  HB3 HIS A 278      54.085  33.176  20.461  1.00 34.26           H
ATOM   4307  HD2 HIS A 278      52.844  35.550  20.977  1.00 31.48           H
ATOM   4308  HE1 HIS A 278      55.904  37.964  20.363  1.00 34.14           H
ATOM   4309  HE2 HIS A 278      53.666  37.820  21.072  1.00 29.98           H
ATOM   4310  N   ALA A 279      56.136  34.820  17.238  1.00 19.69           N
ATOM   4311  CA  ALA A 279      57.365  35.176  16.554  1.00 20.99           C
ATOM   4312  C   ALA A 279      58.617  35.063  17.455  1.00 20.05           C
ATOM   4313  O   ALA A 279      59.714  34.783  16.963  1.00 18.11           O
ATOM   4314  CB  ALA A 279      57.171  36.577  15.994  1.00 21.75           C
ATOM   4315  H   ALA A 279      55.499  35.409  17.184  1.00 23.45           H
ATOM   4316  HA  ALA A 279      57.484  34.569  15.808  1.00 25.01           H
ATOM   4317  HB1 ALA A 279      58.004  36.866  15.593  1.00 25.93           H
ATOM   4318  HB2 ALA A 279      56.468  36.540  15.330  1.00 25.93           H
ATOM   4319  HB3 ALA A 279      56.907  37.179  16.707  1.00 25.93           H
ATOM   4320  N   VAL A 280      58.490  35.265  18.774  1.00 19.95           N
ATOM   4321  CA  VAL A 280      59.685  35.333  19.601  1.00 20.27           C
ATOM   4322  C   VAL A 280      60.254  33.957  19.893  1.00 24.25           C
ATOM   4323  O   VAL A 280      61.450  33.846  20.212  1.00 16.61           O
ATOM   4324  CB  VAL A 280      59.463  36.091  20.925  1.00 28.58           C
ATOM   4325  CG1 VAL A 280      58.650  35.297  21.962  1.00 24.77           C
ATOM   4326  CG2 VAL A 280      60.803  36.490  21.533  1.00 29.47           C
ATOM   4327  H   VAL A 280      57.758  35.363  19.199  1.00 23.76           H
ATOM   4328  HA  VAL A 280      60.357  35.822  19.106  1.00 24.15           H
ATOM   4329  HB  VAL A 280      58.978  36.904  20.730  1.00 34.12           H
ATOM   4330 HG11 VAL A 280      58.551  35.849  22.754  1.00 29.55           H
ATOM   4331 HG12 VAL A 280      57.776  35.100  21.593  1.00 29.55           H
ATOM   4332 HG13 VAL A 280      59.120  34.480  22.197  1.00 29.55           H
ATOM   4333 HG21 VAL A 280      60.642  36.987  22.353  1.00 35.18           H
ATOM   4334 HG22 VAL A 280      61.315  35.690  21.726  1.00 35.18           H
ATOM   4335 HG23 VAL A 280      61.282  37.051  20.901  1.00 35.18           H
ATOM   4336  N   ILE A 281      59.460  32.896  19.776  1.00 19.42           N
ATOM   4337  CA  ILE A 281      60.068  31.605  20.026  1.00 26.76           C
ATOM   4338  C   ILE A 281      60.925  31.216  18.828  1.00 22.83           C
ATOM   4339  O   ILE A 281      62.050  30.715  18.977  1.00 23.32           O
ATOM   4340  CB  ILE A 281      58.991  30.557  20.398  1.00 31.13           C
ATOM   4341  CG1 ILE A 281      58.333  29.972  19.203  1.00 33.59           C
ATOM   4342  CG2 ILE A 281      57.908  31.128  21.240  1.00 36.13           C
ATOM   4343  CD1 ILE A 281      58.971  28.674  18.849  1.00 42.53           C
ATOM   4344  H   ILE A 281      58.627  32.891  19.550  1.00 23.13           H
ATOM   4345  HA  ILE A 281      60.658  31.703  20.784  1.00 31.93           H
ATOM   4346  HB  ILE A 281      59.406  29.850  20.907  1.00 37.18           H
ATOM   4347 HG12 ILE A 281      57.404  29.805  19.424  1.00 40.13           H
ATOM   4348 HG13 ILE A 281      58.394  30.591  18.465  1.00 40.13           H
ATOM   4349 HG21 ILE A 281      57.300  30.415  21.493  1.00 43.17           H
ATOM   4350 HG22 ILE A 281      58.296  31.522  22.039  1.00 43.17           H
ATOM   4351 HG23 ILE A 281      57.433  31.796  20.726  1.00 43.17           H
ATOM   4352 HD11 ILE A 281      58.482  28.261  18.117  1.00 50.85           H
ATOM   4353 HD12 ILE A 281      59.896  28.827  18.602  1.00 50.85           H
ATOM   4354 HD13 ILE A 281      58.934  28.101  19.633  1.00 50.85           H
ATOM   4355  N   ARG A 282      60.451  31.567  17.634  1.00 30.28           N
ATOM   4356  CA  ARG A 282      61.274  31.529  16.439  1.00 24.16           C
ATOM   4357  C   ARG A 282      62.556  32.335  16.636  1.00 20.67           C
ATOM   4358  O   ARG A 282      63.648  31.869  16.304  1.00 24.12           O
ATOM   4359  CB  ARG A 282      60.444  32.058  15.255  1.00 28.60           C
ATOM   4360  CG  ARG A 282      61.184  32.141  13.897  1.00 23.10           C
ATOM   4361  CD  ARG A 282      61.533  30.746  13.399  1.00 25.53           C
ATOM   4362  NE  ARG A 282      62.353  30.740  12.201  1.00 29.34           N
ATOM   4363  CZ  ARG A 282      61.894  30.831  10.962  1.00 26.76           C
ATOM   4364  NH1 ARG A 282      60.603  30.937  10.693  1.00 23.12           N
ATOM   4365  NH2 ARG A 282      62.757  30.838   9.986  1.00 24.69           N1+
ATOM   4366  H   ARG A 282      59.651  31.842  17.493  1.00 36.16           H
ATOM   4367  HA  ARG A 282      61.513  30.603  16.260  1.00 28.81           H
ATOM   4368  HB2 ARG A 282      59.672  31.483  15.140  1.00 34.14           H
ATOM   4369  HB3 ARG A 282      60.137  32.948  15.477  1.00 34.14           H
ATOM   4370  HG2 ARG A 282      60.599  32.557  13.248  1.00 27.54           H
ATOM   4371  HG3 ARG A 282      62.003  32.654  13.983  1.00 27.54           H
ATOM   4372  HD2 ARG A 282      62.049  30.300  14.087  1.00 30.46           H
ATOM   4373  HD3 ARG A 282      60.718  30.262  13.199  1.00 30.46           H
ATOM   4374  HE  ARG A 282      63.205  30.687  12.298  1.00 35.03           H
ATOM   4375 HH11 ARG A 282      60.030  30.938  11.333  1.00 27.56           H
ATOM   4376 HH12 ARG A 282      60.342  30.991   9.878  1.00 27.56           H
ATOM   4377 HH21 ARG A 282      63.600  30.769  10.153  1.00 29.45           H
ATOM   4378 HH22 ARG A 282      62.467  30.889   9.175  1.00 29.45           H
ATOM   4379  N   PHE A 283      62.442  33.563  17.167  1.00 24.29           N
ATOM   4380  CA  PHE A 283      63.640  34.362  17.447  1.00 23.58           C
ATOM   4381  C   PHE A 283      64.549  33.673  18.459  1.00 22.63           C
ATOM   4382  O   PHE A 283      65.780  33.774  18.361  1.00 21.60           O
ATOM   4383  CB  PHE A 283      63.268  35.773  17.948  1.00 25.11           C
ATOM   4384  CG  PHE A 283      62.636  36.648  16.915  1.00 17.43           C
ATOM   4385  CD1 PHE A 283      62.610  36.273  15.583  1.00 26.67           C
ATOM   4386  CD2 PHE A 283      62.082  37.864  17.270  1.00 22.24           C
ATOM   4387  CE1 PHE A 283      62.020  37.094  14.621  1.00 29.44           C
ATOM   4388  CE2 PHE A 283      61.453  38.682  16.311  1.00 23.21           C
ATOM   4389  CZ  PHE A 283      61.443  38.301  14.991  1.00 21.62           C
ATOM   4390  H   PHE A 283      61.699  33.953  17.347  1.00 28.97           H
ATOM   4391  HA  PHE A 283      64.159  34.452  16.636  1.00 28.12           H
ATOM   4392  HB2 PHE A 283      62.648  35.689  18.693  1.00 29.95           H
ATOM   4393  HB3 PHE A 283      64.074  36.229  18.250  1.00 29.95           H
ATOM   4394  HD1 PHE A 283      62.989  35.464  15.334  1.00 31.82           H
ATOM   4395  HD2 PHE A 283      62.089  38.119  18.164  1.00 26.50           H
ATOM   4396  HE1 PHE A 283      62.001  36.832  13.730  1.00 35.15           H
ATOM   4397  HE2 PHE A 283      61.084  39.500  16.550  1.00 27.67           H
ATOM   4398  HZ  PHE A 283      61.049  38.853  14.353  1.00 25.76           H
ATOM   4399  N   LYS A 284      63.965  32.989  19.448  1.00 20.82           N
ATOM   4400  CA  LYS A 284      64.766  32.204  20.395  1.00 29.56           C
ATOM   4401  C   LYS A 284      65.493  31.057  19.685  1.00 25.12           C
ATOM   4402  O   LYS A 284      66.709  30.878  19.841  1.00 17.17           O
ATOM   4403  CB  LYS A 284      63.875  31.662  21.523  1.00 25.56           C
ATOM   4404  CG  LYS A 284      64.600  30.811  22.565  1.00 24.21           C
ATOM   4405  CD  LYS A 284      63.613  29.870  23.345  1.00 33.60           C
ATOM   4406  CE  LYS A 284      63.085  28.699  22.439  1.00 32.27           C
ATOM   4407  NZ  LYS A 284      62.085  27.776  23.031  1.00 34.20           N1+
ATOM   4408  H   LYS A 284      63.116  32.970  19.581  1.00 24.80           H
ATOM   4409  HA  LYS A 284      65.426  32.796  20.789  1.00 35.29           H
ATOM   4410  HB2 LYS A 284      63.461  32.410  21.984  1.00 30.49           H
ATOM   4411  HB3 LYS A 284      63.183  31.121  21.119  1.00 30.49           H
ATOM   4412  HG2 LYS A 284      65.282  30.270  22.137  1.00 28.88           H
ATOM   4413  HG3 LYS A 284      65.018  31.407  23.203  1.00 28.88           H
ATOM   4414  HD2 LYS A 284      64.080  29.483  24.102  1.00 40.14           H
ATOM   4415  HD3 LYS A 284      62.850  30.384  23.657  1.00 40.14           H
ATOM   4416  HE2 LYS A 284      62.666  29.083  21.653  1.00 38.55           H
ATOM   4417  HE3 LYS A 284      63.843  28.152  22.173  1.00 38.55           H
ATOM   4418  HZ1 LYS A 284      61.823  27.181  22.423  1.00 40.86           H
ATOM   4419  HZ2 LYS A 284      62.443  27.347  23.724  1.00 40.86           H
ATOM   4420  HZ3 LYS A 284      61.374  28.232  23.314  1.00 40.86           H
ATOM   4421  N   ASN A 285      64.766  30.286  18.876  1.00 22.84           N
ATOM   4422  CA  ASN A 285      65.392  29.161  18.186  1.00 26.97           C
ATOM   4423  C   ASN A 285      66.449  29.597  17.193  1.00 29.72           C
ATOM   4424  O   ASN A 285      67.422  28.865  16.970  1.00 26.29           O
ATOM   4425  CB  ASN A 285      64.346  28.344  17.472  1.00 26.80           C
ATOM   4426  CG  ASN A 285      63.437  27.664  18.426  1.00 31.40           C
ATOM   4427  OD1 ASN A 285      63.800  27.503  19.591  1.00 27.20           O
ATOM   4428  ND2 ASN A 285      62.248  27.267  17.965  1.00 30.50           N
ATOM   4429  H   ASN A 285      63.923  30.382  18.738  1.00 27.23           H
ATOM   4430  HA  ASN A 285      65.829  28.589  18.837  1.00 32.19           H
ATOM   4431  HB2 ASN A 285      63.829  28.929  16.901  1.00 31.99           H
ATOM   4432  HB3 ASN A 285      64.807  27.674  16.948  1.00 31.99           H
ATOM   4433 HD21 ASN A 285      61.705  26.833  18.474  1.00 36.42           H
ATOM   4434 HD22 ASN A 285      62.020  27.456  17.155  1.00 36.42           H
ATOM   4435  N   ASP A 286      66.279  30.757  16.570  1.00 24.91           N
ATOM   4436  CA  ASP A 286      67.289  31.213  15.636  1.00 22.50           C
ATOM   4437  C   ASP A 286      68.391  32.022  16.292  1.00 20.97           C
ATOM   4438  O   ASP A 286      69.294  32.448  15.591  1.00 25.31           O
ATOM   4439  CB  ASP A 286      66.643  32.025  14.519  1.00 35.13           C
ATOM   4440  CG  ASP A 286      65.877  31.152  13.543  1.00 26.77           C
ATOM   4441  OD1 ASP A 286      64.926  31.629  12.916  1.00 28.22           O
ATOM   4442  OD2 ASP A 286      66.211  29.964  13.437  1.00 34.03           O1-
ATOM   4443  H   ASP A 286      65.605  31.290  16.661  1.00 29.71           H
ATOM   4444  HA  ASP A 286      67.698  30.448  15.214  1.00 26.82           H
ATOM   4445  HB2 ASP A 286      66.017  32.647  14.925  1.00 41.98           H
ATOM   4446  HB3 ASP A 286      67.328  32.505  14.031  1.00 41.98           H
ATOM   4447  N   GLN A 287      68.365  32.223  17.614  1.00 28.08           N
ATOM   4448  CA  GLN A 287      69.385  33.033  18.289  1.00 22.06           C
ATOM   4449  C   GLN A 287      69.411  34.464  17.766  1.00 15.53           C
ATOM   4450  O   GLN A 287      70.463  35.077  17.611  1.00 15.62           O
ATOM   4451  CB  GLN A 287      70.742  32.394  18.127  1.00 34.62           C
ATOM   4452  CG  GLN A 287      70.695  30.943  18.518  1.00 44.63           C
ATOM   4453  CD  GLN A 287      71.786  30.615  19.482  1.00 50.87           C
ATOM   4454  OE1 GLN A 287      71.556  30.567  20.704  1.00 51.47           O
ATOM   4455  NE2 GLN A 287      73.014  30.444  18.951  1.00 54.79           N
ATOM   4456  H   GLN A 287      67.776  31.886  18.146  1.00 33.51           H
ATOM   4457  HA  GLN A 287      69.188  33.060  19.235  1.00 26.29           H
ATOM   4458  HB2 GLN A 287      71.033  32.463  17.204  1.00 41.36           H
ATOM   4459  HB3 GLN A 287      71.363  32.850  18.710  1.00 41.36           H
ATOM   4460  HG2 GLN A 287      69.844  30.754  18.944  1.00 53.38           H
ATOM   4461  HG3 GLN A 287      70.805  30.393  17.725  1.00 53.38           H
ATOM   4462 HE21 GLN A 287      73.106  30.416  18.094  1.00 65.57           H
ATOM   4463 HE22 GLN A 287      73.706  30.377  19.457  1.00 65.57           H
ATOM   4464  N   VAL A 288      68.236  34.988  17.466  1.00 17.40           N
ATOM   4465  CA  VAL A 288      68.110  36.364  17.040  1.00 19.96           C
ATOM   4466  C   VAL A 288      68.478  37.325  18.175  1.00 23.70           C
ATOM   4467  O   VAL A 288      68.425  36.986  19.364  1.00 22.81           O
ATOM   4468  CB  VAL A 288      66.675  36.536  16.519  1.00 20.31           C
ATOM   4469  CG1 VAL A 288      66.241  37.954  16.461  1.00 18.56           C
ATOM   4470  CG2 VAL A 288      66.632  35.929  15.138  1.00 26.32           C
ATOM   4471  H   VAL A 288      67.488  34.563  17.495  1.00 20.70           H
ATOM   4472  HA  VAL A 288      68.719  36.531  16.303  1.00 23.77           H
ATOM   4473  HB  VAL A 288      66.061  36.048  17.086  1.00 24.19           H
ATOM   4474 HG11 VAL A 288      65.369  37.991  16.038  1.00 22.09           H
ATOM   4475 HG12 VAL A 288      66.175  38.285  17.367  1.00 22.09           H
ATOM   4476 HG13 VAL A 288      66.879  38.474  15.948  1.00 22.09           H
ATOM   4477 HG21 VAL A 288      65.742  36.029  14.768  1.00 31.40           H
ATOM   4478 HG22 VAL A 288      67.278  36.389  14.584  1.00 31.40           H
ATOM   4479 HG23 VAL A 288      66.866  34.991  15.209  1.00 31.40           H
ATOM   4480  N   ASN A 289      68.924  38.514  17.793  1.00 25.98           N
ATOM   4481  CA  ASN A 289      69.255  39.592  18.731  1.00 21.94           C
ATOM   4482  C   ASN A 289      67.961  40.332  19.057  1.00 14.31           C
ATOM   4483  O   ASN A 289      67.522  41.197  18.305  1.00 14.21           O
ATOM   4484  CB  ASN A 289      70.310  40.503  18.095  1.00 14.90           C
ATOM   4485  CG  ASN A 289      70.603  41.743  18.892  1.00 17.29           C
ATOM   4486  OD1 ASN A 289      70.172  41.903  20.040  1.00 17.95           O
ATOM   4487  ND2 ASN A 289      71.362  42.650  18.274  1.00 13.60           N
ATOM   4488  H   ASN A 289      69.054  38.727  16.967  1.00 31.00           H
ATOM   4489  HA  ASN A 289      69.624  39.227  19.554  1.00 26.15           H
ATOM   4490  HB2 ASN A 289      71.133  40.009  17.965  1.00 17.71           H
ATOM   4491  HB3 ASN A 289      69.980  40.811  17.243  1.00 17.71           H
ATOM   4492 HD21 ASN A 289      71.657  43.321  18.713  1.00 16.14           H
ATOM   4493 HD22 ASN A 289      71.567  42.557  17.443  1.00 16.14           H
ATOM   4494  N   TYR A 290      67.334  40.001  20.173  1.00 16.26           N
ATOM   4495  CA  TYR A 290      66.072  40.654  20.530  1.00 19.66           C
ATOM   4496  C   TYR A 290      65.986  40.928  22.033  1.00 12.75           C
ATOM   4497  O   TYR A 290      66.719  40.377  22.839  1.00 11.15           O
ATOM   4498  CB  TYR A 290      64.860  39.827  20.094  1.00 14.47           C
ATOM   4499  CG  TYR A 290      64.707  38.593  20.910  1.00 18.90           C
ATOM   4500  CD1 TYR A 290      65.426  37.452  20.606  1.00 18.17           C
ATOM   4501  CD2 TYR A 290      63.853  38.571  22.007  1.00 17.89           C
ATOM   4502  CE1 TYR A 290      65.288  36.330  21.356  1.00 21.27           C
ATOM   4503  CE2 TYR A 290      63.744  37.485  22.774  1.00 22.73           C
ATOM   4504  CZ  TYR A 290      64.450  36.353  22.443  1.00 21.59           C
ATOM   4505  OH  TYR A 290      64.313  35.258  23.224  1.00 25.33           O
ATOM   4506  H   TYR A 290      67.613  39.412  20.732  1.00 19.33           H
ATOM   4507  HA  TYR A 290      66.015  41.504  20.073  1.00 23.41           H
ATOM   4508  HB2 TYR A 290      64.056  40.355  20.196  1.00 17.19           H
ATOM   4509  HB3 TYR A 290      64.971  39.571  19.170  1.00 17.19           H
ATOM   4510  HD1 TYR A 290      65.995  37.445  19.870  1.00 21.63           H
ATOM   4511  HD2 TYR A 290      63.386  39.334  22.236  1.00 21.29           H
ATOM   4512  HE1 TYR A 290      65.772  35.564  21.146  1.00 25.35           H
ATOM   4513  HE2 TYR A 290      63.173  37.484  23.502  1.00 27.10           H
ATOM   4514  HH  TYR A 290      65.031  34.826  23.235  1.00 30.22           H
ATOM   4515  N   SER A 291      65.031  41.768  22.404  1.00 20.97           N
ATOM   4516  CA  SER A 291      64.847  42.189  23.782  1.00 13.30           C
ATOM   4517  C   SER A 291      63.403  41.962  24.195  1.00 10.80           C
ATOM   4518  O   SER A 291      62.549  41.662  23.379  1.00 15.16           O
ATOM   4519  CB  SER A 291      65.247  43.645  23.963  1.00 11.05           C
ATOM   4520  OG  SER A 291      64.499  44.482  23.119  1.00 18.39           O
ATOM   4521  H   SER A 291      64.451  42.102  21.861  1.00 24.99           H
ATOM   4522  HA  SER A 291      65.404  41.644  24.348  1.00 15.78           H
ATOM   4523  HB2 SER A 291      65.098  43.892  24.883  1.00 13.08           H
ATOM   4524  HB3 SER A 291      66.186  43.744  23.756  1.00 13.08           H
ATOM   4525  HG  SER A 291      64.982  45.109  22.850  1.00 21.89           H
ATOM   4526  N   LEU A 292      63.153  42.018  25.493  1.00 18.36           N
ATOM   4527  CA  LEU A 292      61.828  41.814  26.070  1.00 19.28           C
ATOM   4528  C   LEU A 292      61.350  43.109  26.704  1.00 15.73           C
ATOM   4529  O   LEU A 292      62.066  43.708  27.503  1.00 15.84           O
ATOM   4530  CB  LEU A 292      61.857  40.697  27.104  1.00 18.07           C
ATOM   4531  CG  LEU A 292      61.110  39.405  26.794  1.00 24.26           C
ATOM   4532  CD1 LEU A 292      61.485  38.986  25.435  1.00 23.50           C
ATOM   4533  CD2 LEU A 292      61.382  38.257  27.836  1.00 25.68           C
ATOM   4534  H   LEU A 292      63.755  42.161  26.086  1.00 21.85           H
ATOM   4535  HA  LEU A 292      61.195  41.589  25.375  1.00 22.95           H
ATOM   4536  HB2 LEU A 292      62.781  40.442  27.212  1.00 21.51           H
ATOM   4537  HB3 LEU A 292      61.505  41.047  27.939  1.00 21.51           H
ATOM   4538  HG  LEU A 292      60.155  39.581  26.792  1.00 28.93           H
ATOM   4539 HD11 LEU A 292      61.051  38.140  25.251  1.00 28.02           H
ATOM   4540 HD12 LEU A 292      61.176  39.639  24.790  1.00 28.02           H
ATOM   4541 HD13 LEU A 292      62.449  38.899  25.391  1.00 28.02           H
ATOM   4542 HD21 LEU A 292      60.916  37.459  27.543  1.00 30.64           H
ATOM   4543 HD22 LEU A 292      62.334  38.077  27.877  1.00 30.64           H
ATOM   4544 HD23 LEU A 292      61.056  38.521  28.710  1.00 30.64           H
ATOM   4545  N   ASN A 293      60.152  43.542  26.324  1.00 18.36           N
ATOM   4546  CA  ASN A 293      59.701  44.876  26.659  1.00 13.86           C
ATOM   4547  C   ASN A 293      58.201  44.852  26.865  1.00 15.69           C
ATOM   4548  O   ASN A 293      57.486  43.981  26.379  1.00 22.19           O
ATOM   4549  CB  ASN A 293      60.071  45.930  25.593  1.00 12.39           C
ATOM   4550  CG  ASN A 293      61.481  45.818  25.143  1.00 12.63           C
ATOM   4551  OD1 ASN A 293      62.389  46.498  25.666  1.00 12.16           O
ATOM   4552  ND2 ASN A 293      61.700  44.959  24.148  1.00 15.29           N
ATOM   4553  H   ASN A 293      59.568  43.071  25.893  1.00 21.85           H
ATOM   4554  HA  ASN A 293      60.099  45.137  27.497  1.00 16.45           H
ATOM   4555  HB2 ASN A 293      59.500  45.814  24.821  1.00 14.68           H
ATOM   4556  HB3 ASN A 293      59.945  46.818  25.961  1.00 14.68           H
ATOM   4557 HD21 ASN A 293      62.495  44.856  23.837  1.00 18.17           H
ATOM   4558 HD22 ASN A 293      61.047  44.511  23.807  1.00 18.17           H
ATOM   4559  N   THR A 294      57.759  45.867  27.566  1.00 14.57           N
ATOM   4560  CA  THR A 294      56.467  45.975  28.212  1.00 21.00           C
ATOM   4561  C   THR A 294      55.482  46.798  27.376  1.00 25.85           C
ATOM   4562  O   THR A 294      54.271  46.522  27.345  1.00 21.85           O
ATOM   4563  CB  THR A 294      56.755  46.590  29.602  1.00 19.91           C
ATOM   4564  OG1 THR A 294      56.063  45.936  30.658  1.00 31.78           O
ATOM   4565  CG2 THR A 294      56.584  48.058  29.622  1.00 16.64           C
ATOM   4566  H   THR A 294      58.246  46.558  27.704  1.00 17.30           H
ATOM   4567  HA  THR A 294      56.119  45.085  28.337  1.00 25.02           H
ATOM   4568  HB  THR A 294      57.684  46.421  29.801  1.00 23.71           H
ATOM   4569  HG1 THR A 294      56.350  46.199  31.401  1.00 37.95           H
ATOM   4570 HG21 THR A 294      56.754  48.400  30.513  1.00 19.78           H
ATOM   4571 HG22 THR A 294      57.228  48.463  29.026  1.00 19.78           H
ATOM   4572 HG23 THR A 294      55.689  48.275  29.349  1.00 19.78           H
ATOM   4573  N   ASP A 295      56.015  47.739  26.616  1.00 17.47           N
ATOM   4574  CA  ASP A 295      55.240  48.613  25.766  1.00 17.40           C
ATOM   4575  C   ASP A 295      54.342  49.553  26.562  1.00 15.34           C
ATOM   4576  O   ASP A 295      54.730  50.716  26.660  1.00 14.48           O
ATOM   4577  CB  ASP A 295      54.455  47.809  24.728  1.00 20.25           C
ATOM   4578  CG  ASP A 295      54.460  48.449  23.346  1.00 17.85           C
ATOM   4579  OD1 ASP A 295      53.852  47.917  22.408  1.00 18.96           O
ATOM   4580  OD2 ASP A 295      55.125  49.459  23.152  1.00 22.25           O1-
ATOM   4581  H   ASP A 295      56.859  47.882  26.563  1.00 20.78           H
ATOM   4582  HA  ASP A 295      55.869  49.169  25.276  1.00 20.71           H
ATOM   4583  HB2 ASP A 295      54.881  46.948  24.620  1.00 24.12           H
ATOM   4584  HB3 ASP A 295      53.539  47.723  25.009  1.00 24.12           H
ATOM   4585  N   ASP A 296      53.117  49.179  27.006  1.00 25.26           N
ATOM   4586  CA  ASP A 296      52.151  50.207  27.515  1.00 20.31           C
ATOM   4587  C   ASP A 296      51.500  49.440  28.667  1.00 21.73           C
ATOM   4588  O   ASP A 296      50.497  48.755  28.650  1.00 24.24           O
ATOM   4589  CB  ASP A 296      51.076  50.694  26.583  1.00 21.45           C
ATOM   4590  CG  ASP A 296      51.640  51.341  25.292  1.00 19.03           C
ATOM   4591  OD1 ASP A 296      51.718  52.578  25.246  1.00 18.90           O
ATOM   4592  OD2 ASP A 296      51.944  50.506  24.404  1.00 22.34           O1-
ATOM   4593  H   ASP A 296      52.756  48.239  26.795  1.00 30.14           H
ATOM   4594  HA  ASP A 296      52.727  51.117  27.857  1.00 24.19           H
ATOM   4595  HB2 ASP A 296      50.385  49.880  26.292  1.00 25.57           H
ATOM   4596  HB3 ASP A 296      50.459  51.445  27.119  1.00 25.57           H
ATOM   4597  N   PRO A 297      52.282  49.465  29.799  1.00 21.50           N
ATOM   4598  CA  PRO A 297      51.882  48.791  31.063  1.00 28.16           C
ATOM   4599  C   PRO A 297      50.652  49.375  31.724  1.00 23.88           C
ATOM   4600  O   PRO A 297      49.931  48.616  32.376  1.00 21.68           O
ATOM   4601  CB  PRO A 297      53.123  48.949  32.003  1.00 18.60           C
ATOM   4602  CG  PRO A 297      53.963  49.957  31.482  1.00 12.85           C
ATOM   4603  CD  PRO A 297      53.621  50.105  29.956  1.00 21.88           C
ATOM   4604  HA  PRO A 297      51.741  47.848  30.899  1.00 33.61           H
ATOM   4605  HB2 PRO A 297      52.815  49.223  32.879  1.00 22.15           H
ATOM   4606  HB3 PRO A 297      53.619  48.121  32.083  1.00 22.15           H
ATOM   4607  HG2 PRO A 297      53.786  50.788  31.946  1.00 15.25           H
ATOM   4608  HG3 PRO A 297      54.889  49.713  31.630  1.00 15.25           H
ATOM   4609  HD2 PRO A 297      53.592  51.054  29.747  1.00 26.07           H
ATOM   4610  HD3 PRO A 297      54.281  49.670  29.411  1.00 26.07           H
ATOM   4611  N   LEU A 298      50.417  50.692  31.624  1.00 20.28           N
ATOM   4612  CA  LEU A 298      49.097  51.240  31.913  1.00 17.85           C
ATOM   4613  C   LEU A 298      48.014  50.483  31.162  1.00 25.18           C
ATOM   4614  O   LEU A 298      47.158  49.813  31.753  1.00 31.37           O
ATOM   4615  CB  LEU A 298      49.042  52.725  31.537  1.00 26.38           C
ATOM   4616  CG  LEU A 298      48.201  53.578  32.509  1.00 35.30           C
ATOM   4617  CD1 LEU A 298      47.932  54.972  31.947  1.00 30.39           C
ATOM   4618  CD2 LEU A 298      46.896  52.901  32.880  1.00 26.64           C
ATOM   4619  H   LEU A 298      51.001  51.286  31.395  1.00 24.15           H
ATOM   4620  HA  LEU A 298      48.919  51.144  32.854  1.00 21.25           H
ATOM   4621  HB2 LEU A 298      49.943  53.080  31.520  1.00 31.48           H
ATOM   4622  HB3 LEU A 298      48.640  52.818  30.656  1.00 31.48           H
ATOM   4623  HG  LEU A 298      48.703  53.695  33.328  1.00 42.18           H
ATOM   4624 HD11 LEU A 298      47.420  55.487  32.592  1.00 36.29           H
ATOM   4625 HD12 LEU A 298      48.782  55.414  31.780  1.00 36.29           H
ATOM   4626 HD13 LEU A 298      47.438  54.879  31.118  1.00 36.29           H
ATOM   4627 HD21 LEU A 298      46.396  53.491  33.464  1.00 31.79           H
ATOM   4628 HD22 LEU A 298      46.404  52.748  32.060  1.00 31.79           H
ATOM   4629 HD23 LEU A 298      47.067  52.065  33.333  1.00 31.79           H
ATOM   4630  N   ILE A 299      48.067  50.562  29.836  1.00 18.25           N
ATOM   4631  CA  ILE A 299      46.976  50.093  29.009  1.00 21.83           C
ATOM   4632  C   ILE A 299      46.921  48.579  28.962  1.00 20.32           C
ATOM   4633  O   ILE A 299      45.838  48.021  28.824  1.00 30.29           O
ATOM   4634  CB  ILE A 299      47.102  50.784  27.637  1.00 26.32           C
ATOM   4635  CG1 ILE A 299      47.061  52.289  27.893  1.00 25.50           C
ATOM   4636  CG2 ILE A 299      46.000  50.388  26.691  1.00 31.69           C
ATOM   4637  CD1 ILE A 299      46.966  53.135  26.699  1.00 30.04           C
ATOM   4638  H   ILE A 299      48.726  50.886  29.394  1.00 21.72           H
ATOM   4639  HA  ILE A 299      46.149  50.392  29.411  1.00 26.01           H
ATOM   4640  HB  ILE A 299      47.949  50.557  27.224  1.00 31.40           H
ATOM   4641 HG12 ILE A 299      46.279  52.476  28.431  1.00 30.42           H
ATOM   4642 HG13 ILE A 299      47.856  52.563  28.382  1.00 30.42           H
ATOM   4643 HG21 ILE A 299      46.140  50.806  25.828  1.00 37.85           H
ATOM   4644 HG22 ILE A 299      46.001  49.424  26.590  1.00 37.85           H
ATOM   4645 HG23 ILE A 299      45.155  50.686  27.062  1.00 37.85           H
ATOM   4646 HD11 ILE A 299      46.985  54.064  26.978  1.00 35.87           H
ATOM   4647 HD12 ILE A 299      47.714  52.942  26.113  1.00 35.87           H
ATOM   4648 HD13 ILE A 299      46.127  52.952  26.249  1.00 35.87           H
ATOM   4649  N   PHE A 300      48.022  47.881  29.171  1.00 22.89           N
ATOM   4650  CA  PHE A 300      47.977  46.420  29.183  1.00 29.45           C
ATOM   4651  C   PHE A 300      48.022  45.838  30.604  1.00 28.63           C
ATOM   4652  O   PHE A 300      48.200  44.631  30.753  1.00 25.95           O
ATOM   4653  CB  PHE A 300      49.114  45.828  28.326  1.00 28.19           C
ATOM   4654  CG  PHE A 300      49.272  46.476  26.965  1.00 24.90           C
ATOM   4655  CD1 PHE A 300      48.159  46.802  26.209  1.00 21.32           C
ATOM   4656  CD2 PHE A 300      50.537  46.771  26.448  1.00 20.59           C
ATOM   4657  CE1 PHE A 300      48.288  47.422  24.948  1.00 27.31           C
ATOM   4658  CE2 PHE A 300      50.679  47.392  25.161  1.00 27.24           C
ATOM   4659  CZ  PHE A 300      49.533  47.716  24.416  1.00 24.20           C
ATOM   4660  H   PHE A 300      48.795  48.217  29.321  1.00 27.29           H
ATOM   4661  HA  PHE A 300      47.145  46.124  28.780  1.00 35.16           H
ATOM   4662  HB2 PHE A 300      49.955  45.917  28.802  1.00 33.65           H
ATOM   4663  HB3 PHE A 300      48.925  44.889  28.163  1.00 33.65           H
ATOM   4664  HD1 PHE A 300      47.315  46.612  26.547  1.00 25.41           H
ATOM   4665  HD2 PHE A 300      51.292  46.565  26.948  1.00 24.53           H
ATOM   4666  HE1 PHE A 300      47.527  47.621  24.457  1.00 32.59           H
ATOM   4667  HE2 PHE A 300      51.518  47.593  24.821  1.00 32.51           H
ATOM   4668  HZ  PHE A 300      49.608  48.116  23.581  1.00 28.86           H
ATOM   4669  N   LYS A 301      47.819  46.662  31.639  1.00 29.61           N
ATOM   4670  CA  LYS A 301      47.695  46.200  33.027  1.00 30.54           C
ATOM   4671  C   LYS A 301      48.825  45.247  33.389  1.00 27.77           C
ATOM   4672  O   LYS A 301      48.591  44.100  33.764  1.00 28.30           O
ATOM   4673  CB  LYS A 301      46.369  45.485  33.284  1.00 29.76           C
ATOM   4674  CG  LYS A 301      45.105  46.307  33.323  1.00 36.76           C
ATOM   4675  CD  LYS A 301      43.929  45.325  33.470  1.00 36.73           C
ATOM   4676  CE  LYS A 301      42.583  46.002  33.631  1.00 43.22           C
ATOM   4677  NZ  LYS A 301      41.522  44.947  33.646  1.00 39.67           N1+
ATOM   4678  H   LYS A 301      47.745  47.513  31.565  1.00 35.35           H
ATOM   4679  HA  LYS A 301      47.730  46.964  33.620  1.00 36.47           H
ATOM   4680  HB2 LYS A 301      46.256  44.806  32.599  1.00 35.54           H
ATOM   4681  HB3 LYS A 301      46.434  45.056  34.150  1.00 35.54           H
ATOM   4682  HG2 LYS A 301      45.123  46.896  34.093  1.00 43.94           H
ATOM   4683  HG3 LYS A 301      44.998  46.810  32.500  1.00 43.94           H
ATOM   4684  HD2 LYS A 301      43.888  44.748  32.689  1.00 43.89           H
ATOM   4685  HD3 LYS A 301      44.080  44.788  34.263  1.00 43.89           H
ATOM   4686  HE2 LYS A 301      42.555  46.497  34.466  1.00 51.68           H
ATOM   4687  HE3 LYS A 301      42.428  46.589  32.876  1.00 51.68           H
ATOM   4688  HZ1 LYS A 301      40.715  45.321  33.685  1.00 47.43           H
ATOM   4689  HZ2 LYS A 301      41.583  44.447  32.910  1.00 47.43           H
ATOM   4690  HZ3 LYS A 301      41.634  44.422  34.357  1.00 47.43           H
ATOM   4691  N   SER A 302      50.059  45.732  33.288  1.00 25.40           N
ATOM   4692  CA  SER A 302      51.183  44.815  33.194  1.00 22.90           C
ATOM   4693  C   SER A 302      52.408  45.463  33.801  1.00 23.38           C
ATOM   4694  O   SER A 302      52.442  46.673  34.032  1.00 24.07           O
ATOM   4695  CB  SER A 302      51.440  44.420  31.735  1.00 30.11           C
ATOM   4696  OG  SER A 302      51.771  45.569  30.947  1.00 22.99           O
ATOM   4697  H   SER A 302      50.271  46.567  33.279  1.00 30.30           H
ATOM   4698  HA  SER A 302      51.000  44.007  33.683  1.00 27.31           H
ATOM   4699  HB2 SER A 302      52.177  43.788  31.713  1.00 35.96           H
ATOM   4700  HB3 SER A 302      50.639  44.004  31.375  1.00 35.96           H
ATOM   4701  HG  SER A 302      51.816  45.366  30.135  1.00 27.40           H
ATOM   4702  N   THR A 303      53.404  44.621  34.066  1.00 24.35           N
ATOM   4703  CA  THR A 303      54.751  45.037  34.463  1.00 29.75           C
ATOM   4704  C   THR A 303      55.717  44.170  33.667  1.00 20.76           C
ATOM   4705  O   THR A 303      55.303  43.233  33.001  1.00 22.23           O
ATOM   4706  CB  THR A 303      55.009  44.858  35.969  1.00 28.22           C
ATOM   4707  OG1 THR A 303      54.928  43.461  36.273  1.00 21.00           O
ATOM   4708  CG2 THR A 303      53.994  45.640  36.844  1.00 23.34           C
ATOM   4709  H   THR A 303      53.317  43.768  34.009  1.00 29.04           H
ATOM   4710  HA  THR A 303      54.891  45.969  34.240  1.00 35.52           H
ATOM   4711  HB  THR A 303      55.894  45.184  36.190  1.00 33.68           H
ATOM   4712  HG1 THR A 303      55.067  43.341  37.088  1.00 25.02           H
ATOM   4713 HG21 THR A 303      54.211  45.511  37.780  1.00 27.83           H
ATOM   4714 HG22 THR A 303      54.049  46.588  36.645  1.00 27.83           H
ATOM   4715 HG23 THR A 303      53.089  45.331  36.686  1.00 27.83           H
ATOM   4716  N   LEU A 304      57.016  44.449  33.751  1.00 22.02           N
ATOM   4717  CA  LEU A 304      57.949  43.648  32.979  1.00 19.85           C
ATOM   4718  C   LEU A 304      57.780  42.176  33.272  1.00 22.51           C
ATOM   4719  O   LEU A 304      57.993  41.340  32.386  1.00 22.07           O
ATOM   4720  CB  LEU A 304      59.390  44.056  33.227  1.00 19.94           C
ATOM   4721  CG  LEU A 304      60.164  44.642  32.045  1.00 30.38           C
ATOM   4722  CD1 LEU A 304      61.641  44.902  32.420  1.00 23.83           C
ATOM   4723  CD2 LEU A 304      60.037  43.784  30.790  1.00 27.92           C
ATOM   4724  H   LEU A 304      57.365  45.079  34.219  1.00 26.24           H
ATOM   4725  HA  LEU A 304      57.741  43.798  32.051  1.00 23.64           H
ATOM   4726  HB2 LEU A 304      59.388  44.741  33.918  1.00 23.75           H
ATOM   4727  HB3 LEU A 304      59.878  43.270  33.513  1.00 23.75           H
ATOM   4728  HG  LEU A 304      59.784  45.506  31.840  1.00 36.28           H
ATOM   4729 HD11 LEU A 304      62.118  45.176  31.621  1.00 28.42           H
ATOM   4730 HD12 LEU A 304      61.678  45.624  33.070  1.00 28.42           H
ATOM   4731 HD13 LEU A 304      62.026  44.089  32.792  1.00 28.42           H
ATOM   4732 HD21 LEU A 304      60.591  44.149  30.085  1.00 33.32           H
ATOM   4733 HD22 LEU A 304      60.326  42.888  31.019  1.00 33.32           H
ATOM   4734 HD23 LEU A 304      59.116  43.761  30.495  1.00 33.32           H
ATOM   4735  N   ASP A 305      57.362  41.837  34.489  1.00 26.97           N
ATOM   4736  CA  ASP A 305      57.268  40.440  34.867  1.00 26.20           C
ATOM   4737  C   ASP A 305      56.111  39.756  34.157  1.00 23.46           C
ATOM   4738  O   ASP A 305      56.164  38.552  33.912  1.00 24.94           O
ATOM   4739  CB  ASP A 305      57.157  40.333  36.393  1.00 28.42           C
ATOM   4740  CG  ASP A 305      57.189  38.871  36.901  1.00 38.49           C
ATOM   4741  OD1 ASP A 305      58.192  38.142  36.705  1.00 41.68           O
ATOM   4742  OD2 ASP A 305      56.189  38.433  37.505  1.00 43.19           O1-
ATOM   4743  H   ASP A 305      57.125  42.392  35.103  1.00 32.18           H
ATOM   4744  HA  ASP A 305      58.085  40.001  34.590  1.00 31.26           H
ATOM   4745  HB2 ASP A 305      57.902  40.807  36.791  1.00 33.92           H
ATOM   4746  HB3 ASP A 305      56.327  40.741  36.673  1.00 33.92           H
ATOM   4747  N   THR A 306      55.099  40.505  33.750  1.00 26.19           N
ATOM   4748  CA  THR A 306      54.061  39.918  32.916  1.00 20.88           C
ATOM   4749  C   THR A 306      54.671  39.282  31.690  1.00 21.41           C
ATOM   4750  O   THR A 306      54.352  38.144  31.345  1.00 22.06           O
ATOM   4751  CB  THR A 306      53.049  40.976  32.488  1.00 22.98           C
ATOM   4752  OG1 THR A 306      52.578  41.705  33.629  1.00 24.25           O
ATOM   4753  CG2 THR A 306      51.917  40.327  31.774  1.00 17.07           C
ATOM   4754  H   THR A 306      55.002  41.339  33.929  1.00 31.25           H
ATOM   4755  HA  THR A 306      53.591  39.228  33.409  1.00 24.87           H
ATOM   4756  HB  THR A 306      53.470  41.586  31.874  1.00 27.40           H
ATOM   4757  HG1 THR A 306      51.829  42.040  33.459  1.00 28.92           H
ATOM   4758 HG21 THR A 306      51.263  40.995  31.525  1.00 20.30           H
ATOM   4759 HG22 THR A 306      52.224  39.891  30.970  1.00 20.30           H
ATOM   4760 HG23 THR A 306      51.512  39.663  32.350  1.00 20.30           H
ATOM   4761  N   ASP A 307      55.559  40.011  31.012  1.00 23.62           N
ATOM   4762  CA  ASP A 307      56.121  39.504  29.769  1.00 20.86           C
ATOM   4763  C   ASP A 307      57.104  38.365  30.027  1.00 21.16           C
ATOM   4764  O   ASP A 307      57.124  37.362  29.296  1.00 22.83           O
ATOM   4765  CB  ASP A 307      56.769  40.651  28.982  1.00 21.69           C
ATOM   4766  CG  ASP A 307      55.722  41.626  28.381  1.00 26.37           C
ATOM   4767  OD1 ASP A 307      55.271  42.579  29.068  1.00 27.91           O
ATOM   4768  OD2 ASP A 307      55.344  41.433  27.217  1.00 30.35           O1-
ATOM   4769  H   ASP A 307      55.856  40.778  31.261  1.00 28.17           H
ATOM   4770  HA  ASP A 307      55.399  39.143  29.242  1.00 24.85           H
ATOM   4771  HB2 ASP A 307      57.343  41.146  29.584  1.00 25.85           H
ATOM   4772  HB3 ASP A 307      57.296  40.287  28.253  1.00 25.85           H
ATOM   4773  N   TYR A 308      57.907  38.474  31.072  1.00 21.38           N
ATOM   4774  CA  TYR A 308      58.805  37.373  31.386  1.00 25.40           C
ATOM   4775  C   TYR A 308      58.019  36.141  31.785  1.00 27.22           C
ATOM   4776  O   TYR A 308      58.354  35.023  31.377  1.00 27.22           O
ATOM   4777  CB  TYR A 308      59.764  37.788  32.490  1.00 25.27           C
ATOM   4778  CG  TYR A 308      60.931  38.575  31.949  1.00 26.14           C
ATOM   4779  CD1 TYR A 308      60.809  39.921  31.625  1.00 20.87           C
ATOM   4780  CD2 TYR A 308      62.160  37.970  31.747  1.00 25.78           C
ATOM   4781  CE1 TYR A 308      61.881  40.623  31.130  1.00 21.42           C
ATOM   4782  CE2 TYR A 308      63.238  38.685  31.252  1.00 27.86           C
ATOM   4783  CZ  TYR A 308      63.085  39.999  30.935  1.00 19.99           C
ATOM   4784  OH  TYR A 308      64.158  40.681  30.440  1.00 17.18           O
ATOM   4785  H   TYR A 308      57.945  39.145  31.612  1.00 25.47           H
ATOM   4786  HA  TYR A 308      59.323  37.151  30.594  1.00 30.31           H
ATOM   4787  HB2 TYR A 308      59.294  38.333  33.138  1.00 30.14           H
ATOM   4788  HB3 TYR A 308      60.109  36.991  32.920  1.00 30.14           H
ATOM   4789  HD1 TYR A 308      60.002  40.355  31.750  1.00 24.86           H
ATOM   4790  HD2 TYR A 308      62.273  37.075  31.953  1.00 30.76           H
ATOM   4791  HE1 TYR A 308      61.800  41.516  30.917  1.00 25.52           H
ATOM   4792  HE2 TYR A 308      64.059  38.274  31.113  1.00 33.25           H
ATOM   4793  HH  TYR A 308      63.963  41.489  30.368  1.00 20.44           H
ATOM   4794  N   GLN A 309      56.939  36.342  32.540  1.00 30.35           N
ATOM   4795  CA  GLN A 309      56.109  35.236  33.009  1.00 20.66           C
ATOM   4796  C   GLN A 309      55.475  34.514  31.845  1.00 28.16           C
ATOM   4797  O   GLN A 309      55.576  33.288  31.734  1.00 35.43           O
ATOM   4798  CB  GLN A 309      55.060  35.789  33.977  1.00 28.86           C
ATOM   4799  CG  GLN A 309      54.608  34.840  35.031  1.00 32.16           C
ATOM   4800  CD  GLN A 309      55.710  34.409  35.960  1.00 33.57           C
ATOM   4801  OE1 GLN A 309      56.259  33.298  35.817  1.00 32.96           O
ATOM   4802  NE2 GLN A 309      56.039  35.275  36.945  1.00 30.99           N
ATOM   4803  H   GLN A 309      56.671  37.116  32.807  1.00 36.25           H
ATOM   4804  HA  GLN A 309      56.650  34.588  33.479  1.00 24.61           H
ATOM   4805  HB2 GLN A 309      55.424  36.553  34.445  1.00 34.45           H
ATOM   4806  HB3 GLN A 309      54.281  36.059  33.467  1.00 34.45           H
ATOM   4807  HG2 GLN A 309      53.934  35.293  35.560  1.00 38.41           H
ATOM   4808  HG3 GLN A 309      54.240  34.049  34.607  1.00 38.41           H
ATOM   4809 HE21 GLN A 309      55.651  36.040  36.983  1.00 37.01           H
ATOM   4810 HE22 GLN A 309      56.636  35.072  37.532  1.00 37.01           H
ATOM   4811  N   MET A 310      54.903  35.281  30.909  1.00 28.62           N
ATOM   4812  CA  MET A 310      54.225  34.713  29.752  1.00 19.94           C
ATOM   4813  C   MET A 310      55.166  33.884  28.867  1.00 34.85           C
ATOM   4814  O   MET A 310      54.777  32.815  28.372  1.00 35.68           O
ATOM   4815  CB  MET A 310      53.577  35.850  28.968  1.00 29.26           C
ATOM   4816  CG  MET A 310      53.085  35.480  27.564  1.00 33.99           C
ATOM   4817  SD  MET A 310      52.615  36.918  26.579  1.00 31.85           S
ATOM   4818  CE  MET A 310      51.812  36.089  25.216  1.00 42.32           C
ATOM   4819  H   MET A 310      54.882  36.140  30.930  1.00 34.16           H
ATOM   4820  HA  MET A 310      53.519  34.134  30.061  1.00 23.75           H
ATOM   4821  HB2 MET A 310      52.809  36.172  29.465  1.00 34.93           H
ATOM   4822  HB3 MET A 310      54.226  36.566  28.870  1.00 34.93           H
ATOM   4823  HG2 MET A 310      53.777  35.004  27.073  1.00 40.61           H
ATOM   4824  HG3 MET A 310      52.298  34.918  27.656  1.00 40.61           H
ATOM   4825  HE1 MET A 310      51.525  36.759  24.576  1.00 50.60           H
ATOM   4826  HE2 MET A 310      52.438  35.472  24.798  1.00 50.60           H
ATOM   4827  HE3 MET A 310      51.041  35.596  25.552  1.00 50.60           H
ATOM   4828  N   THR A 311      56.400  34.361  28.637  1.00 31.06           N
ATOM   4829  CA  THR A 311      57.337  33.572  27.846  1.00 27.47           C
ATOM   4830  C   THR A 311      57.850  32.358  28.612  1.00 31.64           C
ATOM   4831  O   THR A 311      58.120  31.319  28.004  1.00 28.97           O
ATOM   4832  CB  THR A 311      58.535  34.410  27.377  1.00 31.85           C
ATOM   4833  OG1 THR A 311      59.299  34.897  28.495  1.00 29.12           O
ATOM   4834  CG2 THR A 311      58.077  35.557  26.469  1.00 30.53           C
ATOM   4835  H   THR A 311      56.711  35.114  28.916  1.00 37.10           H
ATOM   4836  HA  THR A 311      56.868  33.258  27.059  1.00 32.78           H
ATOM   4837  HB  THR A 311      59.105  33.837  26.850  1.00 38.04           H
ATOM   4838  HG1 THR A 311      58.872  35.513  28.875  1.00 34.77           H
ATOM   4839 HG21 THR A 311      58.842  36.067  26.156  1.00 36.46           H
ATOM   4840 HG22 THR A 311      57.604  35.200  25.699  1.00 36.46           H
ATOM   4841 HG23 THR A 311      57.473  36.144  26.953  1.00 36.46           H
ATOM   4842  N   LYS A 312      58.000  32.461  29.935  1.00 31.28           N
ATOM   4843  CA  LYS A 312      58.399  31.284  30.693  1.00 32.05           C
ATOM   4844  C   LYS A 312      57.250  30.287  30.839  1.00 33.37           C
ATOM   4845  O   LYS A 312      57.475  29.080  30.718  1.00 27.83           O
[truncated: 90,030 more chars]
