# Supplementary material for: High-throughput quantum-mechanics/molecular-mechanics (ONIOM) macromolecular crystallographic refinement with PHENIX/DivCon: the impact of mixed Hamiltonian methods on ligand and protein structure
Source: Acta Crystallogr D Struct Biol. 2018 Oct 29;74(Pt 11):1063–77. doi: 10.1107/S2059798318012913 (PMC6213575; doi:10.1107/S2059798318012913)
Supplement: Supplementary file 3 [file d-74-01063-sup3.gz › results_regionQM/1UNL-H_refine_001.pdb]

REMARK Date 2017-01-22 Time 22:44:01 EST -0500 (1485143041.88 s)
REMARK PHENIX refinement
REMARK 
REMARK ****************** INPUT FILES AND LABELS ******************************
REMARK Reflections:
REMARK   file name      : 1UNL.mtz
REMARK   labels         : ['F-obs,SIGF-obs']
REMARK R-free flags:
REMARK   file name      : 1UNL.mtz
REMARK   label          : R-free-flags
REMARK   test_flag_value: 0
REMARK Model file name(s): 
REMARK   /scratch/oleg/2712020.gondor.quantumbioinc.com/1UNL-H.pdb
REMARK 
REMARK ******************** REFINEMENT SUMMARY: QUICK FACTS *******************
REMARK Start: r_work = 0.2939 r_free = 0.3031 bonds = 0.018 angles = 1.696
REMARK Final: r_work = 0.1960 r_free = 0.2458 bonds = 0.016 angles = 1.455
REMARK ************************************************************************
REMARK 
REMARK ****************** REFINEMENT STATISTICS STEP BY STEP ******************
REMARK leading digit, like 1_, means number of macro-cycle                     
REMARK 0    : statistics at the very beginning when nothing is done yet        
REMARK 1_bss: bulk solvent correction and/or (anisotropic) scaling             
REMARK 1_xyz: refinement of coordinates                                        
REMARK 1_adp: refinement of ADPs (Atomic Displacement Parameters)              
REMARK 1_occ: refinement of occupancies                                        
REMARK ------------------------------------------------------------------------
REMARK  stage       r-work r-free bonds angles b_min b_max b_ave n_water shift
REMARK       0    : 0.3557 0.3524 0.018  1.70  12.7  66.4  25.3 906      0.000
REMARK       1_bss: 0.2939 0.3031 0.018  1.70  25.9  79.6  38.5 906      0.000
REMARK 1_settarget: 0.2939 0.3031 0.018  1.70  25.9  79.6  38.5 906      0.000
REMARK       1_nqh: 0.2939 0.3031 0.018  1.70  25.9  79.6  38.5 906      0.000
REMARK    1_weight: 0.2939 0.3031 0.018  1.70  25.9  79.6  38.5 906      0.000
REMARK    1_checkH: 0.2941 0.3030 0.018  1.70  25.9  79.6  38.5 906      0.459
REMARK    1_xyzrec: 0.2817 0.3164 0.020  1.47  25.9  79.6  38.5 906      0.543
REMARK    1_checkH: 0.2817 0.3165 0.020  1.47  25.9  79.6  38.5 906      0.545
REMARK       1_adp: 0.2292 0.2767 0.020  1.47  22.9  90.1  41.5 906      0.545
REMARK   1_regHadp: 0.2275 0.2765 0.020  1.47  22.9  90.1  41.5 906      0.545
REMARK       2_bss: 0.2270 0.2764 0.020  1.47  23.1  90.4  41.8 906      0.545
REMARK 2_settarget: 0.2270 0.2764 0.020  1.47  23.1  90.4  41.8 906      0.545
REMARK 2_updatecdl: 0.2270 0.2764 0.020  1.47  23.1  90.4  41.8 906      0.545
REMARK       2_nqh: 0.2270 0.2764 0.020  1.47  23.1  90.4  41.8 906      0.545
REMARK    2_weight: 0.2270 0.2764 0.020  1.47  23.1  90.4  41.8 906      0.545
REMARK    2_checkH: 0.2270 0.2763 0.020  1.47  23.1  90.4  41.8 906      0.545
REMARK    2_xyzrec: 0.2238 0.2756 0.015  1.42  23.1  90.4  41.8 906      0.552
REMARK    2_checkH: 0.2238 0.2756 0.015  1.42  23.1  90.4  41.8 906      0.552
REMARK       2_adp: 0.2088 0.2548 0.015  1.42  18.3 108.0  43.6 906      0.552
REMARK   2_regHadp: 0.2091 0.2545 0.015  1.42  18.3 108.0  43.6 906      0.552
REMARK       3_bss: 0.2085 0.2537 0.015  1.42  19.0 108.8  44.4 906      0.552
REMARK 3_settarget: 0.2085 0.2537 0.015  1.42  19.0 108.8  44.4 906      0.552
REMARK 3_updatecdl: 0.2085 0.2537 0.015  1.43  19.0 108.8  44.4 906      0.552
REMARK       3_nqh: 0.2085 0.2537 0.015  1.43  19.0 108.8  44.4 906      0.552
REMARK    3_weight: 0.2085 0.2537 0.015  1.43  19.0 108.8  44.4 906      0.552
REMARK    3_checkH: 0.2085 0.2537 0.015  1.43  19.0 108.8  44.4 906      0.552
REMARK    3_xyzrec: 0.2035 0.2528 0.016  1.45  19.0 108.8  44.4 906      0.560
REMARK    3_checkH: 0.2035 0.2528 0.016  1.45  19.0 108.8  44.4 906      0.561
REMARK       3_adp: 0.1965 0.2457 0.016  1.45  14.0 103.8  45.9 906      0.561
REMARK   3_regHadp: 0.1965 0.2457 0.016  1.45  14.0 103.8  45.9 906      0.561
REMARK         end: 0.1960 0.2458 0.016  1.45  14.9 104.7  46.8 906      0.561
REMARK ------------------------------------------------------------------------
REMARK MODEL CONTENT.
REMARK  ELEMENT        ATOM RECORD COUNT   OCCUPANCY SUM
REMARK        C                     4571         4571.00
REMARK        H                     7741         7741.00
REMARK        O                     1489         1489.00
REMARK        N                     1210         1210.00
REMARK        S                       46           46.00
REMARK      O1-                      108          108.00
REMARK    TOTAL                    15165        15165.00
REMARK -----------------------------------------------------------------------
REMARK r_free_flags.md5.hexdigest 36f6fc5569bf8f2b6d1c5bf78c258866
REMARK 
REMARK ---------------------------------------------------------------
REMARK  Atom Name   Residue Name    Residue ID     Chain     Charge  
REMARK ---------------------------------------------------------------
REMARK     CAB           RRC           1293          A      -0.1221  
REMARK     CAC           RRC           1293          A      -0.1483  
REMARK     CAD           RRC           1293          A      -0.1896  
REMARK     CAE           RRC           1293          A      -0.0433  
REMARK     CAF           RRC           1293          A       -0.147  
REMARK     CAG           RRC           1293          A      -0.1846  
REMARK     CAH           RRC           1293          A      -0.1358  
REMARK     CAI           RRC           1293          A       -0.431  
REMARK     CAK           RRC           1293          A      -0.2691  
REMARK     CAM           RRC           1293          A       0.4427  
REMARK     CAN           RRC           1293          A      -0.2405  
REMARK     CAQ           RRC           1293          A      -0.0085  
REMARK     CAR           RRC           1293          A       0.0442  
REMARK     CAT           RRC           1293          A       0.471   
REMARK     CAV           RRC           1293          A       0.3224  
REMARK     CAX           RRC           1293          A       0.1515  
REMARK     CAY           RRC           1293          A      -0.7149  
REMARK     CAZ           RRC           1293          A       0.7815  
REMARK     CBA           RRC           1293          A      -0.7036  
REMARK     NAJ           RRC           1293          A       -0.265  
REMARK     NAL           RRC           1293          A      -0.4738  
REMARK     NAO           RRC           1293          A      -0.1349  
REMARK     NAS           RRC           1293          A      -0.3961  
REMARK     NAU           RRC           1293          A      -0.4056  
REMARK     NAW           RRC           1293          A      -0.4924  
REMARK     OAP           RRC           1293          A      -0.5983  
REMARK     HAB           RRC           1293          A       0.185   
REMARK     HAC           RRC           1293          A       0.1669  
REMARK     HAF           RRC           1293          A       0.1582  
REMARK     HAG           RRC           1293          A       0.1704  
REMARK     HAH           RRC           1293          A       0.1617  
REMARK     HAJ           RRC           1293          A       0.409   
REMARK     HAL           RRC           1293          A       0.3331  
REMARK     HAP           RRC           1293          A       0.3716  
REMARK     HAR           RRC           1293          A       0.1366  
REMARK     HAU           RRC           1293          A       0.3044  
REMARK     HAX           RRC           1293          A       0.2693  
REMARK     HAD           RRC           1293          A       0.1755  
REMARK     HAD           RRC           1293          A       0.2255  
REMARK     HAI           RRC           1293          A       0.1372  
REMARK     HAI           RRC           1293          A       0.1588  
REMARK     HAI           RRC           1293          A       0.1462  
REMARK     HAK           RRC           1293          A       0.1581  
REMARK     HAK           RRC           1293          A       0.1609  
REMARK     HAQ           RRC           1293          A       0.1258  
REMARK     HAQ           RRC           1293          A       0.1637  
REMARK     HAY           RRC           1293          A       0.2697  
REMARK     HAY           RRC           1293          A       0.2485  
REMARK     HAY           RRC           1293          A       0.3056  
REMARK     HBA           RRC           1293          A       0.264   
REMARK     HBA           RRC           1293          A       0.3018  
REMARK     HBA           RRC           1293          A       0.2453  
REMARK ---------------------------------------------------------------
REMARK IF THIS FILE IS FOR PDB DEPOSITION: REMOVE ALL FROM THIS LINE UP.
REMARK   3
REMARK   3 REFINEMENT.
REMARK   3   PROGRAM     : PHENIX (1.11.1_2575: ???)
REMARK   3   AUTHORS     : Adams,Afonine,Bunkoczi,Burnley,Chen,Dar,Davis,
REMARK   3               : Draizen,Echols,Gildea,Gros,Grosse-Kunstleve,Headd,
REMARK   3               : Hintze,Hung,Ioerger,Liebschner,McCoy,McKee,Moriarty,
REMARK   3               : Oeffner,Poon,Read,Richardson,Richardson,Sacchettini,
REMARK   3               : Sauter,Sobolev,Storoni,Terwilliger,Williams,Zwart
REMARK   3
REMARK   3  REFINEMENT TARGET : ML
REMARK   3  
REMARK   3  DATA USED IN REFINEMENT.
REMARK   3   RESOLUTION RANGE HIGH (ANGSTROMS) : 2.200   
REMARK   3   RESOLUTION RANGE LOW  (ANGSTROMS) : 19.665  
REMARK   3   MIN(FOBS/SIGMA_FOBS)              : 1.33  
REMARK   3   COMPLETENESS FOR RANGE        (%) : 94.42 
REMARK   3   NUMBER OF REFLECTIONS             : 60586     
REMARK   3   NUMBER OF REFLECTIONS (NON-ANOMALOUS) : 60586     
REMARK   3  
REMARK   3  FIT TO DATA USED IN REFINEMENT.
REMARK   3   R VALUE     (WORKING + TEST SET) : 0.1986
REMARK   3   R VALUE            (WORKING SET) : 0.1960
REMARK   3   FREE R VALUE                     : 0.2458
REMARK   3   FREE R VALUE TEST SET SIZE   (%) : 5.05  
REMARK   3   FREE R VALUE TEST SET COUNT      : 3057      
REMARK   3  
REMARK   3  FIT TO DATA USED IN REFINEMENT (IN BINS).
REMARK   3   BIN  RESOLUTION RANGE  COMPL.    NWORK NFREE   RWORK  RFREE  CCWORK CCFREE
REMARK   3     1 19.6654 -  6.1057    0.86     2538   129  0.2185 0.2597   0.895  0.846
REMARK   3     2  6.1057 -  4.8705    0.90     2546   133  0.2294 0.2419   0.864  0.851
REMARK   3     3  4.8705 -  4.2620    0.91     2543   151  0.1825 0.2362   0.909  0.829
REMARK   3     4  4.2620 -  3.8755    0.92     2587   130  0.1764 0.2128   0.920  0.852
REMARK   3     5  3.8755 -  3.5996    0.92     2565   147  0.1754 0.2194   0.922  0.875
REMARK   3     6  3.5996 -  3.3885    0.93     2562   136  0.1746 0.2386   0.920  0.851
REMARK   3     7  3.3885 -  3.2196    0.94     2594   136  0.1917 0.2494   0.905  0.793
REMARK   3     8  3.2196 -  3.0800    0.94     2618   145  0.1899 0.2336   0.909  0.860
REMARK   3     9  3.0800 -  2.9618    0.95     2615   114  0.1897 0.2610   0.904  0.785
REMARK   3    10  2.9618 -  2.8599    0.95     2613   161  0.1916 0.2434   0.900  0.860
REMARK   3    11  2.8599 -  2.7707    0.96     2661   135  0.1857 0.2340   0.912  0.847
REMARK   3    12  2.7707 -  2.6917    0.96     2612   137  0.1947 0.2661   0.901  0.860
REMARK   3    13  2.6917 -  2.6210    0.96     2674   133  0.1997 0.2540   0.891  0.855
REMARK   3    14  2.6210 -  2.5572    0.96     2644   137  0.1995 0.2701   0.891  0.804
REMARK   3    15  2.5572 -  2.4992    0.96     2646   139  0.2070 0.2805   0.889  0.842
REMARK   3    16  2.4992 -  2.4461    0.97     2653   136  0.2000 0.2668   0.893  0.806
REMARK   3    17  2.4461 -  2.3973    0.97     2655   148  0.2034 0.2824   0.889  0.703
REMARK   3    18  2.3973 -  2.3521    0.97     2687   122  0.2073 0.2441   0.887  0.812
REMARK   3    19  2.3521 -  2.3102    0.97     2635   143  0.1975 0.2856   0.894  0.742
REMARK   3    20  2.3102 -  2.2711    0.98     2669   146  0.2144 0.2499   0.880  0.807
REMARK   3    21  2.2711 -  2.2345    0.98     2654   170  0.2179 0.2655   0.869  0.793
REMARK   3    22  2.2345 -  2.2002    0.94     2558   129  0.2343 0.3143   0.858  0.746
REMARK   3  
REMARK   3  BULK SOLVENT MODELLING.
REMARK   3   METHOD USED        : FLAT BULK SOLVENT MODEL
REMARK   3   SOLVENT RADIUS     : 1.11    
REMARK   3   SHRINKAGE RADIUS   : 0.90    
REMARK   3   GRID STEP FACTOR   : 4.00    
REMARK   3  
REMARK   3  ERROR ESTIMATES.
REMARK   3   COORDINATE ERROR (MAXIMUM-LIKELIHOOD BASED)     : 0.25    
REMARK   3   PHASE ERROR (DEGREES, MAXIMUM-LIKELIHOOD BASED) : 24.50   
REMARK   3  
REMARK   3  STRUCTURE FACTORS CALCULATION ALGORITHM : FFT
REMARK   3  
REMARK   3  RESTRAINTS LIBRARY
REMARK   3    GEOSTD + MON.LIB. + CDL v1.2
REMARK   3  
REMARK   3  DEVIATIONS FROM IDEAL VALUES.
REMARK   3                 RMSD     MAX  COUNT
REMARK   3   BOND      :  0.016   0.132   7292
REMARK   3   ANGLE     :  1.455  12.791   9882
REMARK   3   CHIRALITY :  0.074   0.460   1091
REMARK   3   PLANARITY :  0.010   0.123   1267
REMARK   3   DIHEDRAL  : 18.130 179.481   4413
REMARK   3   MIN NONBONDED DISTANCE : 0.952 
REMARK   3  
REMARK   3  MOLPROBITY STATISTICS.
REMARK   3   ALL-ATOM CLASHSCORE : 6.74
REMARK   3   RAMACHANDRAN PLOT:
REMARK   3     OUTLIERS : 1.26  %
REMARK   3     ALLOWED  : 5.15  %
REMARK   3     FAVORED  : 93.59 %
REMARK   3   ROTAMER OUTLIERS : 10.05 %
REMARK   3   CBETA DEVIATIONS : 0
REMARK   3   PEPTIDE PLANE:
REMARK   3     CIS-PROLINE     : 0
REMARK   3     CIS-GENERAL     : 0
REMARK   3     TWISTED PROLINE : 0
REMARK   3     TWISTED GENERAL : 4
REMARK   3  
REMARK   3  ATOMIC DISPLACEMENT PARAMETERS.
REMARK   3   WILSON B : 36.39
REMARK   3   RMS(B_ISO_OR_EQUIVALENT_BONDED) : 5.70
REMARK   3   ATOMS          NUMBER OF ATOMS
REMARK   3                    ISO.  ANISO. 
REMARK   3    ALL         :  15165       0
REMARK   3    ALL (NO H)  :   7424       0
REMARK   3    SOLVENT     :    302       0
REMARK   3    NON-SOLVENT :   7122       0
REMARK   3    HYDROGENS   :   7741       0
REMARK   3
REMARK   3
REMARK   3   OTHER REFINEMENT REMARKS:
REMARK   3   XRAY REFINEMENT USING QUANTUM MECHANICAL FUNCTIONAL
REMARK   3   PROGRAM      :QuantumBio DivCon 6 build-7.1.1-b4015.17
REMARK   3   AUTHORS      :BORBULEVYCH O.Y., PLUMLEY J., 
REMARK   3                :MARTIN, R.I., WESTERHOFF L.M. 
REMARK   3
REMARK   3   REFERENCE     :BORBULEVYCH O.Y., PLUMLEY J.A.,
REMARK   3                 :MARTIN, R.I., MERZ, K.M.,  WESTERHOFF L.M.
REMARK   3                 :ACTA CRYSTLLOGRAPHICA SECTION D, 2014, 
REMARK   3                 :V. D70, pp. 1233-1247
REMARK   3   QM METHOD(HAMILTONIAN): PM6
REMARK   3   REGION QM REFINEMENT: 
REMARK   3      MAIN/BUFFER QM REGION RADII (A): 3.0 / 2.5
REMARK   3      LIGAND / STRAIN ENERGY: RRC_A_1293 / 27.55 KCAL/MOLE
REMARK   3
HELIX    1   1 VAL A   44  LEU A   55  1               Generated by MOE   12
HELIX    2   2 LEU A   87  SER A   93  1               Generated by MOE    7
HELIX    3   3 PRO A  100  SER A  119  1               Generated by MOE   20
HELIX    4   4 PRO A  129  ASN A  131  5               Generated by MOE    3
HELIX    5   5 LEU A  165  TYR A  167  5               Generated by MOE    3
HELIX    6   6 PRO A  170  LEU A  173  1               Generated by MOE    4
HELIX    7   7 SER A  182  LEU A  195  1               Generated by MOE   14
HELIX    8   8 VAL A  208  LEU A  219  1               Generated by MOE   12
HELIX    9   9 MET A  230  LYS A  232  5               Generated by MOE    3
HELIX   10  10 ALA A  257  LEU A  266  1               Generated by MOE   10
HELIX   11  11 PRO A  271  GLN A  273  5               Generated by MOE    3
HELIX   12  12 ALA A  277  ALA A  280  1               Generated by MOE    4
HELIX   13  13 PRO A  284  PHE A  286  5               Generated by MOE    3
HELIX   14  14 VAL B   44  LEU B   55  1               Generated by MOE   12
HELIX   15  15 LEU B   87  SER B   93  1               Generated by MOE    7
HELIX   16  16 PRO B  100  SER B  119  1               Generated by MOE   20
HELIX   17  17 PRO B  129  ASN B  131  5               Generated by MOE    3
HELIX   18  18 LEU B  165  TYR B  167  5               Generated by MOE    3
HELIX   19  19 PRO B  170  LEU B  173  1               Generated by MOE    4
HELIX   20  20 SER B  182  LEU B  195  1               Generated by MOE   14
HELIX   21  21 VAL B  208  LEU B  219  1               Generated by MOE   12
HELIX   22  22 PRO B  228  LYS B  232  5               Generated by MOE    5
HELIX   23  23 ALA B  257  LEU B  266  1               Generated by MOE   10
HELIX   24  24 PRO B  271  GLN B  273  5               Generated by MOE    3
HELIX   25  25 ALA B  277  LEU B  281  1               Generated by MOE    5
HELIX   26  26 THR D  148  ARG D  162  1               Generated by MOE   15
HELIX   27  27 THR D  172  LEU D  187  1               Generated by MOE   16
HELIX   28  28 PRO D  198  VAL D  211  1               Generated by MOE   14
HELIX   29  29 ASP D  219  MET D  237  1               Generated by MOE   19
HELIX   30  30 LYS D  246  PHE D  248  5               Generated by MOE    3
HELIX   31  31 LYS D  254  ALA D  277  1               Generated by MOE   24
HELIX   32  32 PRO D  279  LYS D  290  1               Generated by MOE   12
HELIX   33  33 THR E  148  ARG E  162  1               Generated by MOE   15
HELIX   34  34 THR E  172  GLN E  188  1               Generated by MOE   17
HELIX   35  35 PRO E  198  VAL E  211  1               Generated by MOE   14
HELIX   36  36 ASP E  219  MET E  237  1               Generated by MOE   19
HELIX   37  37 LYS E  246  PHE E  248  5               Generated by MOE    3
HELIX   38  38 LYS E  254  ALA E  277  1               Generated by MOE   24
HELIX   39  39 PRO E  279  LYS E  290  1               Generated by MOE   12
SHEET    1       TYR A   4  GLU A  12                  Generated by MOE
SHEET    2       THR A  17  ASN A  23                  Generated by MOE
SHEET    3       ILE A  29  ARG A  36                  Generated by MOE
SHEET    4       LEU A  66  HIS A  71                  Generated by MOE
SHEET    5       LYS A  75  GLU A  81                  Generated by MOE
SHEET    6       GLN A  85  ASP A  86                  Generated by MOE
SHEET    7       VAL A 122  LEU A 123                  Generated by MOE
SHEET    8       LEU A 132  ILE A 134                  Generated by MOE
SHEET    9       LEU A 140  LYS A 141                  Generated by MOE
SHEET   10       LEU A 142  LEU A 142                  Generated by MOE
SHEET   11       ARG A 149  ALA A 150                  Generated by MOE
SHEET   12       TYR B   4  GLU B   8                  Generated by MOE
SHEET   13       THR B  17  ASN B  23                  Generated by MOE
SHEET   14       ILE B  29  ARG B  36                  Generated by MOE
SHEET   15       LEU B  66  HIS B  71                  Generated by MOE
SHEET   16       LYS B  75  GLU B  81                  Generated by MOE
SHEET   17       GLN B  85  ASP B  86                  Generated by MOE
SHEET   18       VAL B 122  LEU B 123                  Generated by MOE
SHEET   19       LEU B 132  ILE B 134                  Generated by MOE
SHEET   20       LEU B 140  LYS B 141                  Generated by MOE
SHEET   21       LEU B 142  LEU B 142                  Generated by MOE
SHEET   22       ARG B 149  ALA B 150                  Generated by MOE
CRYST1  117.988  117.988  156.167  90.00  90.00 120.00 P 32 2 1
SCALE1      0.008475  0.004893  0.000000        0.00000
SCALE2      0.000000  0.009787  0.000000        0.00000
SCALE3      0.000000  0.000000  0.006403        0.00000
ATOM      1  N   MET A   1      69.312  15.405  24.370  1.00 74.96           N
ATOM      2  CA  MET A   1      69.248  14.006  23.911  1.00 71.38           C
ATOM      3  C   MET A   1      70.376  13.678  22.896  1.00 73.43           C
ATOM      4  O   MET A   1      71.422  14.344  22.896  1.00 81.63           O
ATOM      5  CB  MET A   1      67.863  13.756  23.315  1.00 74.49           C
ATOM      6  CG  MET A   1      67.218  12.489  23.790  1.00 76.51           C
ATOM      7  SD  MET A   1      68.099  11.113  23.016  1.00 85.58           S
ATOM      8  CE  MET A   1      67.147  10.792  21.516  1.00 60.16           C
ATOM      9  H1  MET A   1      68.599  15.559  24.996  1.00 89.78           H
ATOM     10  H2  MET A   1      69.200  15.992  23.620  1.00 89.78           H
ATOM     11  HA  MET A   1      69.339  13.416  24.676  1.00 85.48           H
ATOM     12  HB2 MET A   1      67.944  13.672  22.351  1.00 89.21           H
ATOM     13  HB3 MET A   1      67.272  14.489  23.540  1.00 89.21           H
ATOM     14  HG2 MET A   1      66.294  12.479  23.522  1.00 91.63           H
ATOM     15  HG3 MET A   1      67.294  12.427  24.759  1.00 91.63           H
ATOM     16  HE1 MET A   1      66.230  10.581  21.753  1.00 72.01           H
ATOM     17  HE2 MET A   1      67.158  11.584  20.970  1.00 72.01           H
ATOM     18  HE3 MET A   1      67.542  10.042  21.044  1.00 72.01           H
ATOM     19  N   GLN A   2      70.202  12.647  22.048  1.00 76.48           N
ATOM     20  CA  GLN A   2      71.107  12.418  20.922  1.00 70.34           C
ATOM     21  C   GLN A   2      70.444  12.627  19.569  1.00 52.59           C
ATOM     22  O   GLN A   2      71.133  12.937  18.586  1.00 47.20           O
ATOM     23  CB  GLN A   2      71.720  11.004  20.979  1.00 69.99           C
ATOM     24  CG  GLN A   2      70.780   9.838  21.138  1.00 73.20           C
ATOM     25  CD  GLN A   2      71.165   8.917  22.309  1.00 79.51           C
ATOM     26  OE1 GLN A   2      72.286   8.374  22.357  1.00 83.99           O
ATOM     27  NE2 GLN A   2      70.236   8.745  23.263  1.00 69.98           N
ATOM     28  H   GLN A   2      69.578  12.061  22.116  1.00 91.59           H
ATOM     29  HA  GLN A   2      71.837  13.054  20.981  1.00 84.23           H
ATOM     30  HB2 GLN A   2      72.217  10.852  20.157  1.00 83.81           H
ATOM     31  HB3 GLN A   2      72.328  10.969  21.735  1.00 83.81           H
ATOM     32  HG2 GLN A   2      69.879  10.161  21.275  1.00 87.65           H
ATOM     33  HG3 GLN A   2      70.820   9.312  20.322  1.00 87.65           H
ATOM     34 HE21 GLN A   2      69.479   9.148  23.208  1.00 83.80           H
ATOM     35 HE22 GLN A   2      70.400   8.238  23.940  1.00 83.80           H
ATOM     36  N   LYS A   3      69.127  12.522  19.507  1.00 54.85           N
ATOM     37  CA  LYS A   3      68.394  12.973  18.329  1.00 57.86           C
ATOM     38  C   LYS A   3      68.360  14.504  18.185  1.00 49.05           C
ATOM     39  O   LYS A   3      68.078  15.006  17.089  1.00 44.67           O
ATOM     40  CB  LYS A   3      66.967  12.457  18.403  1.00 51.25           C
ATOM     41  CG  LYS A   3      66.288  12.356  17.067  1.00 55.81           C
ATOM     42  CD  LYS A   3      64.751  12.246  17.263  1.00 61.09           C
ATOM     43  CE  LYS A   3      64.039  11.897  15.944  1.00 67.33           C
ATOM     44  NZ  LYS A   3      62.554  11.751  16.099  1.00 68.77           N1+
ATOM     45  H   LYS A   3      68.646  12.212  20.138  1.00 65.64           H
ATOM     46  HA  LYS A   3      68.810  12.598  17.536  1.00 69.25           H
ATOM     47  HB2 LYS A   3      66.970  11.577  18.809  1.00 61.33           H
ATOM     48  HB3 LYS A   3      66.455  13.075  18.947  1.00 61.33           H
ATOM     49  HG2 LYS A   3      66.500  13.134  16.529  1.00 66.79           H
ATOM     50  HG3 LYS A   3      66.597  11.551  16.623  1.00 66.79           H
ATOM     51  HD2 LYS A   3      64.550  11.560  17.921  1.00 73.13           H
ATOM     52  HD3 LYS A   3      64.416  13.104  17.572  1.00 73.13           H
ATOM     53  HE2 LYS A   3      64.207  12.594  15.289  1.00 80.62           H
ATOM     54  HE3 LYS A   3      64.386  11.053  15.616  1.00 80.62           H
ATOM     55  HZ1 LYS A   3      62.184  11.549  15.314  1.00 82.35           H
ATOM     56  HZ2 LYS A   3      62.376  11.102  16.683  1.00 82.35           H
ATOM     57  HZ3 LYS A   3      62.198  12.510  16.397  1.00 82.35           H
ATOM     58  N   TYR A   4      68.648  15.246  19.250  1.00 38.47           N
ATOM     59  CA  TYR A   4      68.401  16.680  19.311  1.00 39.32           C
ATOM     60  C   TYR A   4      69.704  17.403  19.610  1.00 45.42           C
ATOM     61  O   TYR A   4      70.444  16.995  20.507  1.00 56.03           O
ATOM     62  CB  TYR A   4      67.356  17.003  20.388  1.00 42.15           C
ATOM     63  CG  TYR A   4      66.001  16.419  20.083  1.00 34.45           C
ATOM     64  CD1 TYR A   4      65.604  15.203  20.620  1.00 44.05           C
ATOM     65  CD2 TYR A   4      65.133  17.074  19.242  1.00 36.17           C
ATOM     66  CE1 TYR A   4      64.358  14.679  20.321  1.00 35.77           C
ATOM     67  CE2 TYR A   4      63.908  16.554  18.939  1.00 30.10           C
ATOM     68  CZ  TYR A   4      63.532  15.358  19.475  1.00 28.36           C
ATOM     69  OH  TYR A   4      62.295  14.862  19.115  1.00 45.46           O
ATOM     70  H   TYR A   4      69.002  14.933  19.968  1.00 45.98           H
ATOM     71  HA  TYR A   4      68.058  16.987  18.461  1.00 47.00           H
ATOM     72  HB2 TYR A   4      67.641  16.649  21.244  1.00 50.41           H
ATOM     73  HB3 TYR A   4      67.256  17.968  20.440  1.00 50.41           H
ATOM     74  HD1 TYR A   4      66.171  14.742  21.189  1.00 52.68           H
ATOM     75  HD2 TYR A   4      65.383  17.887  18.863  1.00 43.22           H
ATOM     76  HE1 TYR A   4      64.099  13.864  20.674  1.00 42.74           H
ATOM     77  HE2 TYR A   4      63.334  17.003  18.357  1.00 35.94           H
ATOM     78  HH  TYR A   4      62.029  14.319  19.695  1.00 54.38           H
ATOM     79  N   GLU A   5      69.976  18.463  18.853  1.00 51.29           N
ATOM     80  CA  GLU A   5      71.069  19.400  19.109  1.00 49.02           C
ATOM     81  C   GLU A   5      70.543  20.603  19.879  1.00 40.48           C
ATOM     82  O   GLU A   5      69.636  21.287  19.405  1.00 49.99           O
ATOM     83  CB  GLU A   5      71.682  19.891  17.799  1.00 47.97           C
ATOM     84  CG  GLU A   5      72.531  21.137  17.996  1.00 56.62           C
ATOM     85  CD  GLU A   5      73.232  21.575  16.734  1.00 57.36           C
ATOM     86  OE1 GLU A   5      72.552  21.777  15.705  1.00 64.13           O
ATOM     87  OE2 GLU A   5      74.474  21.693  16.769  1.00 79.27           O1-
ATOM     88  H   GLU A   5      69.519  18.665  18.153  1.00 61.37           H
ATOM     89  HA  GLU A   5      71.766  18.970  19.626  1.00 58.64           H
ATOM     90  HB2 GLU A   5      72.241  19.192  17.423  1.00 57.39           H
ATOM     91  HB3 GLU A   5      70.970  20.110  17.176  1.00 57.39           H
ATOM     92  HG2 GLU A   5      71.968  21.883  18.257  1.00 67.77           H
ATOM     93  HG3 GLU A   5      73.200  20.976  18.677  1.00 67.77           H
ATOM     94  N   LYS A   6      71.133  20.881  21.030  1.00 44.51           N
ATOM     95  CA  LYS A   6      70.722  22.005  21.862  1.00 48.56           C
ATOM     96  C   LYS A   6      71.238  23.294  21.255  1.00 51.25           C
ATOM     97  O   LYS A   6      72.415  23.386  20.912  1.00 58.35           O
ATOM     98  CB  LYS A   6      71.278  21.842  23.268  1.00 53.01           C
ATOM     99  CG  LYS A   6      71.075  20.467  23.843  1.00 55.43           C
ATOM    100  CD  LYS A   6      70.102  20.492  24.972  1.00 60.11           C
ATOM    101  CE  LYS A   6      70.235  19.238  25.884  1.00 63.95           C
ATOM    102  NZ  LYS A   6      69.918  17.930  25.167  1.00 69.01           N1+
ATOM    103  H   LYS A   6      71.788  20.429  21.350  1.00 53.23           H
ATOM    104  HA  LYS A   6      69.756  22.057  21.921  1.00 58.10           H
ATOM    105  HB2 LYS A   6      72.235  21.990  23.229  1.00 63.43           H
ATOM    106  HB3 LYS A   6      70.874  22.497  23.855  1.00 63.43           H
ATOM    107  HG2 LYS A   6      70.721  19.876  23.163  1.00 66.33           H
ATOM    108  HG3 LYS A   6      71.923  20.133  24.180  1.00 66.33           H
ATOM    109  HD2 LYS A   6      70.283  21.278  25.514  1.00 71.95           H
ATOM    110  HD3 LYS A   6      69.203  20.533  24.609  1.00 71.95           H
ATOM    111  HE2 LYS A   6      71.150  19.186  26.205  1.00 76.56           H
ATOM    112  HE3 LYS A   6      69.638  19.341  26.642  1.00 76.56           H
ATOM    113  HZ1 LYS A   6      69.308  17.471  25.628  1.00 82.64           H
ATOM    114  HZ2 LYS A   6      69.593  18.101  24.356  1.00 82.64           H
ATOM    115  HZ3 LYS A   6      70.650  17.432  25.084  1.00 82.64           H
ATOM    116  N   LEU A   7      70.359  24.276  21.092  1.00 48.64           N
ATOM    117  CA  LEU A   7      70.736  25.565  20.513  1.00 54.31           C
ATOM    118  C   LEU A   7      70.935  26.670  21.547  1.00 57.88           C
ATOM    119  O   LEU A   7      71.698  27.605  21.291  1.00 54.93           O
ATOM    120  CB  LEU A   7      69.671  26.034  19.514  1.00 48.86           C
ATOM    121  CG  LEU A   7      69.348  25.044  18.394  1.00 49.87           C
ATOM    122  CD1 LEU A   7      68.378  25.633  17.347  1.00 43.47           C
ATOM    123  CD2 LEU A   7      70.587  24.572  17.727  1.00 52.63           C
ATOM    124  H   LEU A   7      69.529  24.213  21.305  1.00 58.19           H
ATOM    125  HA  LEU A   7      71.576  25.460  20.036  1.00 64.99           H
ATOM    126  HB2 LEU A   7      68.850  26.194  20.004  1.00 58.45           H
ATOM    127  HB3 LEU A   7      69.972  26.860  19.107  1.00 58.45           H
ATOM    128  HG  LEU A   7      68.921  24.270  18.790  1.00 59.67           H
ATOM    129 HD11 LEU A   7      68.203  24.971  16.662  1.00 51.99           H
ATOM    130 HD12 LEU A   7      67.550  25.878  17.792  1.00 51.99           H
ATOM    131 HD13 LEU A   7      68.783  26.417  16.948  1.00 51.99           H
ATOM    132 HD21 LEU A   7      70.342  23.974  17.004  1.00 62.97           H
ATOM    133 HD22 LEU A   7      71.049  25.347  17.369  1.00 62.97           H
ATOM    134 HD23 LEU A   7      71.150  24.111  18.367  1.00 62.97           H
ATOM    135  N   GLU A   8      70.227  26.620  22.672  1.00 56.61           N
ATOM    136  CA  GLU A   8      70.376  27.578  23.764  1.00 59.36           C
ATOM    137  C   GLU A   8      69.299  27.297  24.798  1.00 52.33           C
ATOM    138  O   GLU A   8      68.297  26.630  24.514  1.00 51.87           O
ATOM    139  CB  GLU A   8      70.245  29.013  23.291  1.00 58.91           C
ATOM    140  CG  GLU A   8      68.876  29.304  22.841  1.00 55.84           C
ATOM    141  CD  GLU A   8      68.812  30.351  21.748  1.00 70.23           C
ATOM    142  OE1 GLU A   8      69.380  30.100  20.645  1.00 71.35           O
ATOM    143  OE2 GLU A   8      68.177  31.406  21.997  1.00 75.36           O1-
ATOM    144  H   GLU A   8      69.623  26.031  22.819  1.00 67.75           H
ATOM    145  HA  GLU A   8      71.246  27.466  24.178  1.00 71.05           H
ATOM    146  HB2 GLU A   8      70.446  29.612  24.026  1.00 70.51           H
ATOM    147  HB3 GLU A   8      70.845  29.188  22.553  1.00 70.51           H
ATOM    148  HG2 GLU A   8      68.495  28.490  22.478  1.00 66.83           H
ATOM    149  HG3 GLU A   8      68.353  29.613  23.597  1.00 66.83           H
ATOM    150  N   LYS A   9      69.488  27.863  25.982  1.00 46.94           N
ATOM    151  CA  LYS A   9      68.595  27.651  27.111  1.00 55.04           C
ATOM    152  C   LYS A   9      67.455  28.702  27.126  1.00 45.50           C
ATOM    153  O   LYS A   9      67.765  29.887  27.223  1.00 54.20           O
ATOM    154  CB  LYS A   9      69.512  27.716  28.335  1.00 46.06           C
ATOM    155  CG  LYS A   9      68.900  27.440  29.680  1.00 56.98           C
ATOM    156  CD  LYS A   9      69.980  27.158  30.732  1.00 65.06           C
ATOM    157  CE  LYS A   9      69.471  27.543  32.089  1.00 62.80           C
ATOM    158  NZ  LYS A   9      70.243  26.967  33.238  1.00 71.70           N1+
ATOM    159  H   LYS A   9      70.145  28.382  26.168  1.00 56.14           H
ATOM    160  HA  LYS A   9      68.214  26.762  27.066  1.00 65.87           H
ATOM    161  HB2 LYS A   9      70.237  27.088  28.199  1.00 55.09           H
ATOM    162  HB3 LYS A   9      69.873  28.616  28.375  1.00 55.09           H
ATOM    163  HG2 LYS A   9      68.386  28.212  29.969  1.00 68.19           H
ATOM    164  HG3 LYS A   9      68.331  26.656  29.614  1.00 68.19           H
ATOM    165  HD2 LYS A   9      70.187  26.209  30.745  1.00 77.89           H
ATOM    166  HD3 LYS A   9      70.777  27.679  30.546  1.00 77.89           H
ATOM    167  HE2 LYS A   9      69.506  28.508  32.167  1.00 75.18           H
ATOM    168  HE3 LYS A   9      68.552  27.244  32.152  1.00 75.18           H
ATOM    169  HZ1 LYS A   9      69.701  26.488  33.761  1.00 85.87           H
ATOM    170  HZ2 LYS A   9      70.903  26.442  32.953  1.00 85.87           H
ATOM    171  HZ3 LYS A   9      70.591  27.627  33.728  1.00 85.87           H
ATOM    172  N   ILE A  10      66.146  28.296  27.029  1.00 50.53           N
ATOM    173  CA  ILE A  10      65.091  29.308  27.190  1.00 46.74           C
ATOM    174  C   ILE A  10      65.019  29.863  28.627  1.00 48.08           C
ATOM    175  O   ILE A  10      64.700  31.020  28.850  1.00 59.03           O
ATOM    176  CB  ILE A  10      63.786  28.660  26.674  1.00 41.73           C
ATOM    177  CG1 ILE A  10      63.908  28.516  25.139  1.00 43.71           C
ATOM    178  CG2 ILE A  10      62.594  29.512  27.094  1.00 50.92           C
ATOM    179  CD1 ILE A  10      62.905  27.529  24.562  1.00 51.05           C
ATOM    180  H   ILE A  10      65.885  27.314  27.107  1.00 60.46           H
ATOM    181  HA  ILE A  10      65.359  30.213  26.560  1.00 55.91           H
ATOM    182  HB  ILE A  10      63.673  27.640  27.123  1.00 49.90           H
ATOM    183 HG12 ILE A  10      63.782  29.510  24.661  1.00 52.27           H
ATOM    184 HG13 ILE A  10      64.935  28.208  24.858  1.00 52.27           H
ATOM    185 HG21 ILE A  10      61.689  29.170  26.594  1.00 60.92           H
ATOM    186 HG22 ILE A  10      62.441  29.490  28.180  1.00 60.92           H
ATOM    187 HG23 ILE A  10      62.743  30.572  26.826  1.00 60.92           H
ATOM    188 HD11 ILE A  10      62.985  27.510  23.459  1.00 61.08           H
ATOM    189 HD12 ILE A  10      63.078  26.509  24.920  1.00 61.08           H
ATOM    190 HD13 ILE A  10      61.874  27.810  24.801  1.00 61.08           H
ATOM    191  N   GLY A  11      65.299  28.994  29.676  1.00 50.71           N
ATOM    192  CA  GLY A  11      65.433  29.568  31.033  1.00 54.94           C
ATOM    193  C   GLY A  11      65.168  28.498  32.075  1.00 55.63           C
ATOM    194  O   GLY A  11      64.958  27.321  31.792  1.00 54.10           O
ATOM    195  H   GLY A  11      65.621  28.030  29.549  1.00 60.67           H
ATOM    196  HA2 GLY A  11      66.445  30.022  31.172  1.00 65.75           H
ATOM    197  HA3 GLY A  11      64.708  30.420  31.145  1.00 65.75           H
ATOM    198  N   GLU A  12      65.145  28.935  33.392  1.00 67.11           N
ATOM    199  CA  GLU A  12      64.582  28.027  34.401  1.00 59.87           C
ATOM    200  C   GLU A  12      63.083  28.410  34.528  1.00 72.66           C
ATOM    201  O   GLU A  12      62.549  29.492  34.623  1.00 84.23           O
ATOM    202  CB  GLU A  12      65.145  28.004  35.832  1.00 68.92           C
ATOM    203  CG  GLU A  12      66.648  27.803  35.874  1.00 71.52           C
ATOM    204  CD  GLU A  12      67.114  26.661  34.964  1.00 69.30           C
ATOM    205  OE1 GLU A  12      68.167  26.948  34.315  1.00 77.82           O
ATOM    206  OE2 GLU A  12      66.481  25.605  34.846  1.00 74.61           O1-
ATOM    207  H   GLU A  12      65.324  29.896  33.673  1.00 80.36           H
ATOM    208  HA  GLU A  12      64.729  26.961  33.999  1.00 71.66           H
ATOM    209  HB2 GLU A  12      64.858  28.907  36.399  1.00 82.52           H
ATOM    210  HB3 GLU A  12      64.659  27.139  36.352  1.00 82.52           H
ATOM    211  HG2 GLU A  12      67.175  28.728  35.571  1.00 85.64           H
ATOM    212  HG3 GLU A  12      66.982  27.588  36.907  1.00 85.64           H
ATOM    213  N   GLY A  13      62.398  27.205  34.454  1.00 65.02           N
ATOM    214  CA  GLY A  13      60.996  26.922  34.718  1.00 64.36           C
ATOM    215  C   GLY A  13      60.719  25.967  35.904  1.00 64.92           C
ATOM    216  O   GLY A  13      61.621  25.568  36.643  1.00 67.59           O
ATOM    217  H   GLY A  13      62.804  26.477  34.211  1.00 77.84           H
ATOM    218  HA2 GLY A  13      60.423  27.695  34.754  1.00 77.06           H
ATOM    219  HA3 GLY A  13      60.706  26.381  33.953  1.00 77.06           H
ATOM    220  N   THR A  14      59.429  25.558  36.063  1.00 62.51           N
ATOM    221  CA  THR A  14      58.950  25.071  37.379  1.00 64.14           C
ATOM    222  C   THR A  14      59.708  23.844  37.887  1.00 70.00           C
ATOM    223  O   THR A  14      60.045  23.770  39.078  1.00 77.68           O
ATOM    224  CB  THR A  14      57.446  24.704  37.399  1.00 58.16           C
ATOM    225  OG1 THR A  14      57.184  23.637  36.478  1.00 68.92           O
ATOM    226  CG2 THR A  14      56.504  25.911  37.170  1.00 58.38           C
ATOM    227  H   THR A  14      58.833  25.534  35.439  1.00 74.83           H
ATOM    228  HA  THR A  14      59.078  25.778  38.025  1.00 76.79           H
ATOM    229  HB  THR A  14      57.224  24.375  38.289  1.00 69.61           H
ATOM    230  HG1 THR A  14      57.305  22.895  36.858  1.00 82.52           H
ATOM    231 HG21 THR A  14      55.582  25.621  37.256  1.00 69.87           H
ATOM    232 HG22 THR A  14      56.669  26.601  37.833  1.00 69.87           H
ATOM    233 HG23 THR A  14      56.630  26.275  36.281  1.00 69.87           H
ATOM    234  N   TYR A  15      59.896  22.825  37.054  1.00 56.76           N
ATOM    235  CA  TYR A  15      60.592  21.641  37.532  1.00 52.42           C
ATOM    236  C   TYR A  15      61.777  21.249  36.660  1.00 59.89           C
ATOM    237  O   TYR A  15      62.396  20.206  36.910  1.00 69.38           O
ATOM    238  CB  TYR A  15      59.619  20.446  37.661  1.00 59.33           C
ATOM    239  CG  TYR A  15      58.938  20.045  36.382  1.00 43.36           C
ATOM    240  CD1 TYR A  15      59.601  19.266  35.446  1.00 50.88           C
ATOM    241  CD2 TYR A  15      57.650  20.479  36.087  1.00 36.58           C
ATOM    242  CE1 TYR A  15      58.991  18.910  34.258  1.00 52.79           C
ATOM    243  CE2 TYR A  15      57.018  20.099  34.909  1.00 42.88           C
ATOM    244  CZ  TYR A  15      57.698  19.325  34.008  1.00 44.48           C
ATOM    245  OH  TYR A  15      57.078  18.980  32.843  1.00 47.72           O
ATOM    246  H   TYR A  15      59.660  22.799  36.229  1.00 67.93           H
ATOM    247  HA  TYR A  15      60.942  21.819  38.421  1.00 62.72           H
ATOM    248  HB2 TYR A  15      60.115  19.677  37.984  1.00 71.01           H
ATOM    249  HB3 TYR A  15      58.928  20.678  38.299  1.00 71.01           H
ATOM    250  HD1 TYR A  15      60.473  18.984  35.618  1.00 60.87           H
ATOM    251  HD2 TYR A  15      57.188  20.996  36.708  1.00 43.72           H
ATOM    252  HE1 TYR A  15      59.445  18.378  33.645  1.00 63.16           H
ATOM    253  HE2 TYR A  15      56.149  20.377  34.716  1.00 51.27           H
ATOM    254  HH  TYR A  15      56.608  19.624  32.577  1.00 57.09           H
ATOM    255  N   GLY A  16      62.121  22.035  35.655  1.00 60.32           N
ATOM    256  CA  GLY A  16      63.320  21.697  34.923  1.00 55.60           C
ATOM    257  C   GLY A  16      63.994  22.872  34.259  1.00 57.81           C
ATOM    258  O   GLY A  16      63.807  24.031  34.625  1.00 56.31           O
ATOM    259  H   GLY A  16      61.684  22.722  35.376  1.00 72.21           H
ATOM    260  HA2 GLY A  16      63.962  21.295  35.528  1.00 66.54           H
ATOM    261  HA3 GLY A  16      63.096  21.042  34.241  1.00 66.54           H
ATOM    262  N   THR A  17      64.802  22.549  33.270  1.00 50.28           N
ATOM    263  CA  THR A  17      65.487  23.518  32.441  1.00 54.50           C
ATOM    264  C   THR A  17      64.821  23.500  31.066  1.00 46.71           C
ATOM    265  O   THR A  17      64.544  22.397  30.553  1.00 44.07           O
ATOM    266  CB  THR A  17      66.964  23.112  32.347  1.00 57.47           C
ATOM    267  OG1 THR A  17      67.486  22.918  33.667  1.00 56.37           O
ATOM    268  CG2 THR A  17      67.805  24.161  31.623  1.00 60.70           C
ATOM    269  H   THR A  17      64.969  21.737  33.050  1.00 60.15           H
ATOM    270  HA  THR A  17      65.410  24.403  32.830  1.00 65.22           H
ATOM    271  HB  THR A  17      67.031  22.282  31.849  1.00 68.79           H
ATOM    272  HG1 THR A  17      67.264  23.547  34.172  1.00 67.46           H
ATOM    273 HG21 THR A  17      68.723  23.849  31.576  1.00 72.66           H
ATOM    274 HG22 THR A  17      67.477  24.295  30.720  1.00 72.66           H
ATOM    275 HG23 THR A  17      67.780  25.004  32.106  1.00 72.66           H
ATOM    276  N   VAL A  18      64.541  24.696  30.465  1.00 41.25           N
ATOM    277  CA  VAL A  18      63.981  24.673  29.120  1.00 34.75           C
ATOM    278  C   VAL A  18      65.113  25.166  28.201  1.00 38.42           C
ATOM    279  O   VAL A  18      65.872  26.097  28.421  1.00 36.32           O
ATOM    280  CB  VAL A  18      62.709  25.550  29.046  1.00 31.33           C
ATOM    281  CG1 VAL A  18      62.163  25.529  27.621  1.00 34.11           C
ATOM    282  CG2 VAL A  18      61.694  25.039  30.078  1.00 47.64           C
ATOM    283  H   VAL A  18      64.848  25.607  30.850  1.00 49.31           H
ATOM    284  HA  VAL A  18      63.700  23.596  28.854  1.00 41.53           H
ATOM    285  HB  VAL A  18      62.982  26.607  29.318  1.00 37.42           H
ATOM    286 HG11 VAL A  18      61.248  26.121  27.538  1.00 40.75           H
ATOM    287 HG12 VAL A  18      62.881  25.989  26.916  1.00 40.75           H
ATOM    288 HG13 VAL A  18      61.983  24.508  27.263  1.00 40.75           H
ATOM    289 HG21 VAL A  18      60.796  25.662  30.081  1.00 56.99           H
ATOM    290 HG22 VAL A  18      61.422  23.993  29.914  1.00 56.99           H
ATOM    291 HG23 VAL A  18      62.125  25.101  31.090  1.00 56.99           H
ATOM    292  N   PHE A  19      65.165  24.397  27.056  1.00 35.65           N
ATOM    293  CA  PHE A  19      66.062  24.529  25.898  1.00 33.91           C
ATOM    294  C   PHE A  19      65.367  24.599  24.539  1.00 39.04           C
ATOM    295  O   PHE A  19      64.446  23.831  24.239  1.00 40.79           O
ATOM    296  CB  PHE A  19      67.035  23.374  25.716  1.00 39.60           C
ATOM    297  CG  PHE A  19      67.983  23.209  26.823  1.00 44.08           C
ATOM    298  CD1 PHE A  19      67.638  22.453  27.920  1.00 42.00           C
ATOM    299  CD2 PHE A  19      69.249  23.798  26.771  1.00 47.34           C
ATOM    300  CE1 PHE A  19      68.525  22.293  28.953  1.00 56.89           C
ATOM    301  CE2 PHE A  19      70.119  23.628  27.800  1.00 49.09           C
ATOM    302  CZ  PHE A  19      69.747  22.876  28.904  1.00 45.89           C
ATOM    303  H   PHE A  19      64.623  23.742  26.946  1.00 42.60           H
ATOM    304  HA  PHE A  19      66.579  25.337  26.004  1.00 40.52           H
ATOM    305  HB2 PHE A  19      66.539  22.549  25.619  1.00 47.34           H
ATOM    306  HB3 PHE A  19      67.549  23.546  24.916  1.00 47.34           H
ATOM    307  HD1 PHE A  19      66.801  22.057  27.977  1.00 50.22           H
ATOM    308  HD2 PHE A  19      69.514  24.306  26.038  1.00 56.63           H
ATOM    309  HE1 PHE A  19      68.285  21.791  29.696  1.00 68.08           H
ATOM    310  HE2 PHE A  19      70.961  24.017  27.770  1.00 58.73           H
ATOM    311  HZ  PHE A  19      70.340  22.756  29.606  1.00 54.89           H
ATOM    312  N   LYS A  20      65.904  25.455  23.683  1.00 35.84           N
ATOM    313  CA  LYS A  20      65.631  25.411  22.251  1.00 42.05           C
ATOM    314  C   LYS A  20      66.545  24.382  21.567  1.00 38.00           C
ATOM    315  O   LYS A  20      67.745  24.347  21.817  1.00 37.26           O
ATOM    316  CB  LYS A  20      65.860  26.805  21.665  1.00 37.60           C
ATOM    317  CG  LYS A  20      65.484  26.996  20.224  1.00 44.79           C
ATOM    318  CD  LYS A  20      65.567  28.511  19.921  1.00 44.12           C
ATOM    319  CE  LYS A  20      65.450  28.792  18.477  1.00 50.73           C
ATOM    320  NZ  LYS A  20      65.633  30.235  18.161  1.00 58.97           N1+
ATOM    321  H   LYS A  20      66.453  26.075  23.916  1.00 42.83           H
ATOM    322  HA  LYS A  20      64.709  25.156  22.109  1.00 50.28           H
ATOM    323  HB2 LYS A  20      65.354  27.447  22.185  1.00 44.94           H
ATOM    324  HB3 LYS A  20      66.802  27.020  21.743  1.00 44.94           H
ATOM    325  HG2 LYS A  20      66.101  26.521  19.644  1.00 53.57           H
ATOM    326  HG3 LYS A  20      64.577  26.692  20.071  1.00 53.57           H
ATOM    327  HD2 LYS A  20      64.846  28.979  20.368  1.00 52.77           H
ATOM    328  HD3 LYS A  20      66.429  28.847  20.216  1.00 52.77           H
ATOM    329  HE2 LYS A  20      66.159  28.304  18.029  1.00 60.70           H
ATOM    330  HE3 LYS A  20      64.582  28.503  18.162  1.00 60.70           H
ATOM    331  HZ1 LYS A  20      65.628  30.340  17.275  1.00 70.58           H
ATOM    332  HZ2 LYS A  20      64.976  30.717  18.516  1.00 70.58           H
ATOM    333  HZ3 LYS A  20      66.414  30.522  18.480  1.00 70.58           H
ATOM    334  N   ALA A  21      65.992  23.540  20.706  1.00 35.56           N
ATOM    335  CA  ALA A  21      66.805  22.478  20.121  1.00 38.05           C
ATOM    336  C   ALA A  21      66.359  22.201  18.693  1.00 38.68           C
ATOM    337  O   ALA A  21      65.301  22.647  18.252  1.00 39.28           O
ATOM    338  CB  ALA A  21      66.733  21.204  20.989  1.00 35.56           C
ATOM    339  H   ALA A  21      65.168  23.551  20.461  1.00 42.49           H
ATOM    340  HA  ALA A  21      67.729  22.766  20.090  1.00 45.48           H
ATOM    341  HB1 ALA A  21      67.267  20.505  20.577  1.00 42.49           H
ATOM    342  HB2 ALA A  21      67.080  21.410  21.871  1.00 42.49           H
ATOM    343  HB3 ALA A  21      65.808  20.923  21.058  1.00 42.49           H
ATOM    344  N   LYS A  22      67.197  21.482  17.951  1.00 37.29           N
ATOM    345  CA  LYS A  22      66.869  21.082  16.590  1.00 39.05           C
ATOM    346  C   LYS A  22      66.868  19.556  16.499  1.00 35.96           C
ATOM    347  O   LYS A  22      67.734  18.900  17.069  1.00 36.71           O
ATOM    348  CB  LYS A  22      67.867  21.721  15.589  1.00 42.26           C
ATOM    349  CG  LYS A  22      67.657  21.397  14.100  1.00 41.68           C
ATOM    350  CD  LYS A  22      68.580  22.279  13.229  1.00 43.58           C
ATOM    351  CE  LYS A  22      69.081  21.606  11.930  1.00 65.57           C
ATOM    352  NZ  LYS A  22      69.994  22.525  11.125  1.00 79.94           N1+
ATOM    353  H   LYS A  22      67.967  21.208  18.220  1.00 44.57           H
ATOM    354  HA  LYS A  22      65.971  21.389  16.365  1.00 46.69           H
ATOM    355  HB2 LYS A  22      67.841  22.686  15.692  1.00 50.53           H
ATOM    356  HB3 LYS A  22      68.753  21.402  15.818  1.00 50.53           H
ATOM    357  HG2 LYS A  22      67.884  20.471  13.937  1.00 49.84           H
ATOM    358  HG3 LYS A  22      66.732  21.561  13.855  1.00 49.84           H
ATOM    359  HD2 LYS A  22      68.102  23.083  12.970  1.00 52.12           H
ATOM    360  HD3 LYS A  22      69.362  22.513  13.750  1.00 52.12           H
ATOM    361  HE2 LYS A  22      69.589  20.809  12.152  1.00 78.50           H
ATOM    362  HE3 LYS A  22      68.321  21.375  11.373  1.00 78.50           H
ATOM    363  HZ1 LYS A  22      70.276  22.103  10.393  1.00 95.75           H
ATOM    364  HZ2 LYS A  22      69.557  23.263  10.883  1.00 95.75           H
ATOM    365  HZ3 LYS A  22      70.704  22.757  11.613  1.00 95.75           H
ATOM    366  N   ASN A  23      65.851  19.002  15.826  1.00 36.91           N
ATOM    367  CA  ASN A  23      65.726  17.558  15.588  1.00 42.28           C
ATOM    368  C   ASN A  23      66.754  17.212  14.509  1.00 43.32           C
ATOM    369  O   ASN A  23      66.649  17.690  13.383  1.00 45.26           O
ATOM    370  CB  ASN A  23      64.307  17.182  15.144  1.00 40.95           C
ATOM    371  CG  ASN A  23      64.122  15.658  14.883  1.00 42.28           C
ATOM    372  OD1 ASN A  23      64.924  15.029  14.205  1.00 42.12           O
ATOM    373  ND2 ASN A  23      63.062  15.077  15.444  1.00 36.95           N
ATOM    374  H   ASN A  23      65.216  19.463  15.475  1.00 44.11           H
ATOM    375  HA  ASN A  23      65.923  17.065  16.399  1.00 50.55           H
ATOM    376  HB2 ASN A  23      63.661  17.458  15.815  1.00 48.96           H
ATOM    377  HB3 ASN A  23      64.115  17.625  14.306  1.00 48.96           H
ATOM    378 HD21 ASN A  23      62.943  14.238  15.334  1.00 44.16           H
ATOM    379 HD22 ASN A  23      62.505  15.532  15.917  1.00 44.16           H
ATOM    380  N   ARG A  24      67.764  16.419  14.852  1.00 49.87           N
ATOM    381  CA  ARG A  24      68.863  16.185  13.912  1.00 60.90           C
ATOM    382  C   ARG A  24      68.444  15.420  12.675  1.00 51.54           C
ATOM    383  O   ARG A  24      69.211  15.403  11.718  1.00 56.86           O
ATOM    384  CB  ARG A  24      70.004  15.420  14.570  1.00 57.88           C
ATOM    385  CG  ARG A  24      70.848  16.262  15.514  1.00 56.98           C
ATOM    386  CD  ARG A  24      72.191  15.624  15.750  1.00 59.45           C
ATOM    387  NE  ARG A  24      72.972  16.384  16.732  1.00 65.45           N
ATOM    388  CZ  ARG A  24      73.089  16.037  18.007  1.00 65.98           C
ATOM    389  NH1 ARG A  24      72.485  14.930  18.453  1.00 63.59           N
ATOM    390  NH2 ARG A  24      73.812  16.787  18.827  1.00 61.68           N1+
ATOM    391  H   ARG A  24      67.832  16.008  15.602  1.00 59.66           H
ATOM    392  HA  ARG A  24      69.219  17.038  13.612  1.00 72.90           H
ATOM    393  HB2 ARG A  24      69.630  14.688  15.083  1.00 69.27           H
ATOM    394  HB3 ARG A  24      70.581  15.071  13.876  1.00 69.27           H
ATOM    395  HG2 ARG A  24      70.999  17.131  15.111  1.00 68.19           H
ATOM    396  HG3 ARG A  24      70.399  16.359  16.371  1.00 68.19           H
ATOM    397  HD2 ARG A  24      72.060  14.712  16.051  1.00 71.16           H
ATOM    398  HD3 ARG A  24      72.684  15.627  14.915  1.00 71.16           H
ATOM    399  HE  ARG A  24      73.442  17.043  16.447  1.00 78.37           H
ATOM    400 HH11 ARG A  24      72.011  14.444  17.926  1.00 76.13           H
ATOM    401 HH12 ARG A  24      72.559  14.704  19.279  1.00 76.13           H
ATOM    402 HH21 ARG A  24      74.199  17.494  18.527  1.00 73.84           H
ATOM    403 HH22 ARG A  24      73.897  16.567  19.654  1.00 73.84           H
ATOM    404  N   GLU A  25      67.258  14.821  12.659  1.00 50.04           N
ATOM    405  CA  GLU A  25      66.776  14.076  11.509  1.00 45.87           C
ATOM    406  C   GLU A  25      65.826  14.866  10.642  1.00 52.27           C
ATOM    407  O   GLU A  25      65.930  14.818   9.418  1.00 63.66           O
ATOM    408  CB  GLU A  25      66.042  12.807  11.949  1.00 58.09           C
ATOM    409  CG  GLU A  25      66.894  11.595  12.121  1.00 57.14           C
ATOM    410  CD  GLU A  25      66.067  10.329  12.371  1.00 65.41           C
ATOM    411  OE1 GLU A  25      64.856  10.435  12.694  1.00 66.39           O
ATOM    412  OE2 GLU A  25      66.637   9.222  12.237  1.00 74.52           O1-
ATOM    413  H   GLU A  25      66.700  14.840  13.314  1.00 59.87           H
ATOM    414  HA  GLU A  25      67.526  13.824  10.956  1.00 54.86           H
ATOM    415  HB2 GLU A  25      65.609  12.982  12.799  1.00 69.53           H
ATOM    416  HB3 GLU A  25      65.379  12.594  11.272  1.00 69.53           H
ATOM    417  HG2 GLU A  25      67.423  11.471  11.319  1.00 68.39           H
ATOM    418  HG3 GLU A  25      67.475  11.731  12.884  1.00 68.39           H
ATOM    419  N   THR A  26      64.841  15.509  11.234  1.00 51.96           N
ATOM    420  CA  THR A  26      63.898  16.297  10.455  1.00 45.32           C
ATOM    421  C   THR A  26      64.339  17.741  10.294  1.00 53.41           C
ATOM    422  O   THR A  26      63.743  18.462   9.491  1.00 58.40           O
ATOM    423  CB  THR A  26      62.546  16.313  11.126  1.00 38.88           C
ATOM    424  OG1 THR A  26      62.692  17.043  12.334  1.00 41.20           O
ATOM    425  CG2 THR A  26      62.064  14.856  11.454  1.00 43.16           C
ATOM    426  H   THR A  26      64.704  15.518  12.083  1.00 62.17           H
ATOM    427  HA  THR A  26      63.787  15.907   9.578  1.00 54.20           H
ATOM    428  HB  THR A  26      61.903  16.752  10.548  1.00 46.48           H
ATOM    429  HG1 THR A  26      61.999  16.947  12.800  1.00 49.26           H
ATOM    430 HG21 THR A  26      61.202  14.886  11.893  1.00 51.62           H
ATOM    431 HG22 THR A  26      61.972  14.354  10.631  1.00 51.62           H
ATOM    432 HG23 THR A  26      62.695  14.400  12.033  1.00 51.62           H
ATOM    433  N   HIS A  27      65.308  18.195  11.088  1.00 43.45           N
ATOM    434  CA  HIS A  27      65.723  19.587  11.144  1.00 47.74           C
ATOM    435  C   HIS A  27      64.709  20.518  11.808  1.00 47.90           C
ATOM    436  O   HIS A  27      64.920  21.713  11.779  1.00 46.01           O
ATOM    437  CB  HIS A  27      66.019  20.142   9.741  1.00 55.42           C
ATOM    438  CG  HIS A  27      66.972  19.291   8.958  1.00 59.66           C
ATOM    439  ND1 HIS A  27      67.979  18.563   9.558  1.00 54.22           N
ATOM    440  CD2 HIS A  27      67.055  19.030   7.631  1.00 54.63           C
ATOM    441  CE1 HIS A  27      68.653  17.906   8.630  1.00 58.19           C
ATOM    442  NE2 HIS A  27      68.108  18.165   7.455  1.00 56.98           N
ATOM    443  H   HIS A  27      65.763  17.689  11.613  1.00 51.96           H
ATOM    444  HA  HIS A  27      66.550  19.630  11.651  1.00 57.10           H
ATOM    445  HB2 HIS A  27      66.417  21.022   9.833  1.00 66.33           H
ATOM    446  HB3 HIS A  27      65.192  20.215   9.239  1.00 66.33           H
ATOM    447  HD2 HIS A  27      66.501  19.370   6.960  1.00 65.37           H
ATOM    448  HE1 HIS A  27      69.383  17.349   8.776  1.00 69.65           H
ATOM    449  HE2 HIS A  27      68.374  17.850   6.699  1.00 68.20           H
ATOM    450  N   GLU A  28      63.609  20.019  12.378  1.00 49.12           N
ATOM    451  CA  GLU A  28      62.650  20.913  13.028  1.00 48.55           C
ATOM    452  C   GLU A  28      63.180  21.452  14.364  1.00 39.81           C
ATOM    453  O   GLU A  28      63.899  20.761  15.094  1.00 36.86           O
ATOM    454  CB  GLU A  28      61.334  20.173  13.247  1.00 45.68           C
ATOM    455  CG  GLU A  28      60.142  21.079  13.376  1.00 57.83           C
ATOM    456  CD  GLU A  28      58.879  20.340  13.815  1.00 56.63           C
ATOM    457  OE1 GLU A  28      58.918  19.097  13.886  1.00 65.21           O
ATOM    458  OE2 GLU A  28      57.844  20.998  14.083  1.00 62.42           O1-
ATOM    459  H   GLU A  28      63.386  19.185  12.393  1.00 58.76           H
ATOM    460  HA  GLU A  28      62.477  21.670  12.445  1.00 58.08           H
ATOM    461  HB2 GLU A  28      61.183  19.612  12.473  1.00 54.63           H
ATOM    462  HB3 GLU A  28      61.398  19.628  14.049  1.00 54.63           H
ATOM    463  HG2 GLU A  28      60.331  21.770  14.030  1.00 69.22           H
ATOM    464  HG3 GLU A  28      59.969  21.473  12.505  1.00 69.22           H
ATOM    465  N   ILE A  29      62.847  22.708  14.654  1.00 35.97           N
ATOM    466  CA  ILE A  29      63.108  23.336  15.952  1.00 42.72           C
ATOM    467  C   ILE A  29      61.997  22.937  16.924  1.00 34.64           C
ATOM    468  O   ILE A  29      60.818  22.934  16.562  1.00 31.84           O
ATOM    469  CB  ILE A  29      63.179  24.871  15.808  1.00 38.57           C
ATOM    470  CG1 ILE A  29      64.212  25.301  14.772  1.00 38.04           C
ATOM    471  CG2 ILE A  29      63.479  25.593  17.157  1.00 39.09           C
ATOM    472  CD1 ILE A  29      65.624  24.916  15.110  1.00 41.19           C
ATOM    473  H   ILE A  29      62.459  23.237  14.095  1.00 42.98           H
ATOM    474  HA  ILE A  29      63.950  23.008  16.294  1.00 51.08           H
ATOM    475  HB  ILE A  29      62.309  25.163  15.499  1.00 46.11           H
ATOM    476 HG12 ILE A  29      63.989  24.887  13.928  1.00 45.47           H
ATOM    477 HG13 ILE A  29      64.175  26.266  14.691  1.00 45.47           H
ATOM    478 HG21 ILE A  29      63.558  26.541  16.975  1.00 46.73           H
ATOM    479 HG22 ILE A  29      62.744  25.448  17.775  1.00 46.73           H
ATOM    480 HG23 ILE A  29      64.310  25.263  17.538  1.00 46.73           H
ATOM    481 HD11 ILE A  29      66.201  25.241  14.404  1.00 49.25           H
ATOM    482 HD12 ILE A  29      65.881  25.315  15.957  1.00 49.25           H
ATOM    483 HD13 ILE A  29      65.681  23.950  15.167  1.00 49.25           H
ATOM    484  N   VAL A  30      62.374  22.587  18.154  1.00 30.68           N
ATOM    485  CA  VAL A  30      61.439  22.139  19.187  1.00 29.62           C
ATOM    486  C   VAL A  30      61.835  22.758  20.520  1.00 30.56           C
ATOM    487  O   VAL A  30      62.957  23.269  20.642  1.00 36.04           O
ATOM    488  CB  VAL A  30      61.429  20.601  19.281  1.00 28.98           C
ATOM    489  CG1 VAL A  30      60.966  20.013  17.970  1.00 31.55           C
ATOM    490  CG2 VAL A  30      62.807  20.075  19.686  1.00 34.56           C
ATOM    491  H   VAL A  30      63.191  22.595  18.414  1.00 36.63           H
ATOM    492  HA  VAL A  30      60.547  22.447  18.956  1.00 35.37           H
ATOM    493  HB  VAL A  30      60.802  20.317  19.966  1.00 34.60           H
ATOM    494 HG11 VAL A  30      60.933  19.050  18.048  1.00 37.69           H
ATOM    495 HG12 VAL A  30      60.079  20.358  17.798  1.00 37.69           H
ATOM    496 HG13 VAL A  30      61.558  20.276  17.250  1.00 37.69           H
ATOM    497 HG21 VAL A  30      62.730  19.118  19.798  1.00 41.29           H
ATOM    498 HG22 VAL A  30      63.441  20.277  18.982  1.00 41.29           H
ATOM    499 HG23 VAL A  30      63.102  20.481  20.516  1.00 41.29           H
ATOM    500  N   ALA A  31      60.915  22.727  21.544  1.00 35.64           N
ATOM    501  CA  ALA A  31      61.407  22.992  22.881  1.00 27.66           C
ATOM    502  C   ALA A  31      61.454  21.605  23.576  1.00 31.02           C
ATOM    503  O   ALA A  31      60.695  20.651  23.555  1.00 32.51           O
ATOM    504  CB  ALA A  31      60.521  23.973  23.645  1.00 27.60           C
ATOM    505  H   ALA A  31      59.998  22.268  21.447  1.00 42.59           H
ATOM    506  HA  ALA A  31      62.456  23.443  22.813  1.00 33.02           H
ATOM    507  HB1 ALA A  31      60.912  24.163  24.647  1.00 32.94           H
ATOM    508  HB2 ALA A  31      60.513  24.938  23.105  1.00 32.94           H
ATOM    509  HB3 ALA A  31      59.478  23.642  23.685  1.00 32.94           H
ATOM    510  N   LEU A  32      62.557  21.533  24.374  1.00 28.94           N
ATOM    511  CA  LEU A  32      62.867  20.449  25.339  1.00 40.25           C
ATOM    512  C   LEU A  32      62.726  20.854  26.826  1.00 34.92           C
ATOM    513  O   LEU A  32      63.357  21.830  27.248  1.00 37.05           O
ATOM    514  CB  LEU A  32      64.309  19.951  25.163  1.00 38.40           C
ATOM    515  CG  LEU A  32      64.819  19.502  23.812  1.00 36.75           C
ATOM    516  CD1 LEU A  32      66.265  18.986  23.895  1.00 46.87           C
ATOM    517  CD2 LEU A  32      63.937  18.414  23.204  1.00 31.70           C
ATOM    518  H   LEU A  32      63.171  22.128  24.349  1.00 34.55           H
ATOM    519  HA  LEU A  32      62.282  19.702  25.166  1.00 48.11           H
ATOM    520  HB2 LEU A  32      64.908  20.645  25.469  1.00 45.91           H
ATOM    521  HB3 LEU A  32      64.404  19.185  25.751  1.00 45.91           H
ATOM    522  HG  LEU A  32      64.814  20.262  23.215  1.00 43.92           H
ATOM    523 HD11 LEU A  32      66.513  18.654  23.015  1.00 56.07           H
ATOM    524 HD12 LEU A  32      66.844  19.719  24.151  1.00 56.07           H
ATOM    525 HD13 LEU A  32      66.325  18.269  24.546  1.00 56.07           H
ATOM    526 HD21 LEU A  32      64.289  18.196  22.327  1.00 37.86           H
ATOM    527 HD22 LEU A  32      63.963  17.629  23.773  1.00 37.86           H
ATOM    528 HD23 LEU A  32      63.030  18.750  23.129  1.00 37.86           H
ATOM    529  N   LYS A  33      61.933  20.068  27.624  1.00 36.74           N
ATOM    530  CA  LYS A  33      61.812  20.208  29.088  1.00 37.11           C
ATOM    531  C   LYS A  33      62.499  18.907  29.598  1.00 39.49           C
ATOM    532  O   LYS A  33      62.121  17.754  29.521  1.00 41.39           O
ATOM    533  CB  LYS A  33      60.345  20.250  29.489  1.00 43.90           C
ATOM    534  CG  LYS A  33      60.036  21.281  30.564  1.00 47.17           C
ATOM    535  CD  LYS A  33      58.524  21.646  30.486  1.00 54.79           C
ATOM    536  CE  LYS A  33      57.949  22.286  31.791  1.00 61.35           C
ATOM    537  NZ  LYS A  33      56.553  22.834  31.663  1.00 52.72           N1+
ATOM    538  H   LYS A  33      61.481  19.198  27.225  1.00 43.90           H
ATOM    539  HA  LYS A  33      62.375  21.123  29.426  1.00 44.35           H
ATOM    540  HB2 LYS A  33      59.726  20.427  28.584  1.00 52.50           H
ATOM    541  HB3 LYS A  33      60.041  19.248  29.840  1.00 52.50           H
ATOM    542  HG2 LYS A  33      60.280  20.885  31.566  1.00 56.43           H
ATOM    543  HG3 LYS A  33      60.635  22.201  30.443  1.00 56.43           H
ATOM    544  HD2 LYS A  33      58.338  22.354  29.646  1.00 65.56           H
ATOM    545  HD3 LYS A  33      57.914  20.730  30.277  1.00 65.56           H
ATOM    546  HE2 LYS A  33      57.990  21.485  32.636  1.00 73.44           H
ATOM    547  HE3 LYS A  33      58.658  23.118  32.158  1.00 73.44           H
ATOM    548  HZ1 LYS A  33      56.004  22.596  32.504  1.00 63.08           H
ATOM    549  HZ2 LYS A  33      56.540  23.873  31.561  1.00 63.08           H
ATOM    550  HZ3 LYS A  33      56.075  22.445  30.856  1.00 63.08           H
ATOM    551  N   ARG A  34      63.715  19.185  30.154  1.00 33.16           N
ATOM    552  CA  ARG A  34      64.674  18.225  30.726  1.00 39.54           C
ATOM    553  C   ARG A  34      64.615  18.184  32.252  1.00 42.62           C
ATOM    554  O   ARG A  34      64.724  19.223  32.915  1.00 41.03           O
ATOM    555  CB  ARG A  34      66.119  18.561  30.336  1.00 34.96           C
ATOM    556  CG  ARG A  34      66.367  18.831  28.848  1.00 50.75           C
ATOM    557  CD  ARG A  34      67.695  18.193  28.293  1.00 50.87           C
ATOM    558  NE  ARG A  34      67.608  16.773  28.110  1.00 49.47           N
ATOM    559  CZ  ARG A  34      68.634  15.963  27.904  1.00 63.53           C
ATOM    560  NH1 ARG A  34      69.873  16.442  27.836  1.00 74.09           N
ATOM    561  NH2 ARG A  34      68.426  14.656  27.778  1.00 70.73           N1+
ATOM    562  H   ARG A  34      64.021  19.987  30.189  1.00 39.61           H
ATOM    563  HA  ARG A  34      64.473  17.353  30.372  1.00 47.27           H
ATOM    564  HB2 ARG A  34      66.411  19.325  30.850  1.00 41.77           H
ATOM    565  HB3 ARG A  34      66.659  17.796  30.574  1.00 41.77           H
ATOM    566  HG2 ARG A  34      65.627  18.494  28.322  1.00 60.72           H
ATOM    567  HG3 ARG A  34      66.449  19.793  28.726  1.00 60.72           H
ATOM    568  HD2 ARG A  34      67.882  18.579  27.423  1.00 60.87           H
ATOM    569  HD3 ARG A  34      68.427  18.358  28.907  1.00 60.87           H
ATOM    570  HE  ARG A  34      66.845  16.409  28.262  1.00 59.19           H
ATOM    571 HH11 ARG A  34      70.024  17.283  27.923  1.00 88.73           H
ATOM    572 HH12 ARG A  34      70.529  15.901  27.700  1.00 88.73           H
ATOM    573 HH21 ARG A  34      67.627  14.344  27.820  1.00 84.69           H
ATOM    574 HH22 ARG A  34      69.087  14.123  27.638  1.00 84.69           H
ATOM    575  N   VAL A  35      64.552  16.970  32.796  1.00 42.56           N
ATOM    576  CA  VAL A  35      64.252  16.705  34.207  1.00 38.11           C
ATOM    577  C   VAL A  35      65.288  15.711  34.695  1.00 44.14           C
ATOM    578  O   VAL A  35      65.385  14.607  34.150  1.00 41.58           O
ATOM    579  CB  VAL A  35      62.833  16.115  34.379  1.00 39.00           C
ATOM    580  CG1 VAL A  35      62.542  15.744  35.821  1.00 42.54           C
ATOM    581  CG2 VAL A  35      61.769  17.080  33.839  1.00 53.98           C
ATOM    582  H   VAL A  35      64.697  16.245  32.352  1.00 50.89           H
ATOM    583  HA  VAL A  35      64.322  17.516  34.736  1.00 45.56           H
ATOM    584  HB  VAL A  35      62.776  15.299  33.862  1.00 46.62           H
ATOM    585 HG11 VAL A  35      61.650  15.368  35.867  1.00 50.86           H
ATOM    586 HG12 VAL A  35      63.185  15.087  36.126  1.00 50.86           H
ATOM    587 HG13 VAL A  35      62.595  16.544  36.370  1.00 50.86           H
ATOM    588 HG21 VAL A  35      60.890  16.683  33.951  1.00 64.59           H
ATOM    589 HG22 VAL A  35      61.823  17.914  34.333  1.00 64.59           H
ATOM    590 HG23 VAL A  35      61.945  17.236  32.899  1.00 64.59           H
ATOM    591  N   ARG A  36      66.040  16.091  35.724  1.00 46.87           N
ATOM    592  CA  ARG A  36      66.975  15.195  36.380  1.00 47.92           C
ATOM    593  C   ARG A  36      66.231  14.179  37.239  1.00 47.49           C
ATOM    594  O   ARG A  36      65.306  14.530  37.977  1.00 51.25           O
ATOM    595  CB  ARG A  36      67.940  15.992  37.246  1.00 55.99           C
ATOM    596  CG  ARG A  36      68.831  16.910  36.440  1.00 67.87           C
ATOM    597  CD  ARG A  36      69.889  16.121  35.772  1.00 69.20           C
ATOM    598  NE  ARG A  36      70.960  15.781  36.708  1.00 86.83           N
ATOM    599  CZ  ARG A  36      71.683  14.658  36.656  1.00 84.11           C
ATOM    600  NH1 ARG A  36      71.437  13.734  35.722  1.00 72.07           N
ATOM    601  NH2 ARG A  36      72.649  14.455  37.551  1.00 74.69           N1+
ATOM    602  H   ARG A  36      66.001  16.872  36.081  1.00 56.07           H
ATOM    603  HA  ARG A  36      67.474  14.708  35.709  1.00 57.32           H
ATOM    604  HB2 ARG A  36      67.426  16.527  37.868  1.00 67.01           H
ATOM    605  HB3 ARG A  36      68.508  15.375  37.729  1.00 67.01           H
ATOM    606  HG2 ARG A  36      68.305  17.360  35.762  1.00 81.26           H
ATOM    607  HG3 ARG A  36      69.260  17.549  37.017  1.00 81.26           H
ATOM    608  HD2 ARG A  36      69.502  15.303  35.431  1.00 82.86           H
ATOM    609  HD3 ARG A  36      70.260  16.646  35.045  1.00 82.86           H
ATOM    610  HE  ARG A  36      71.194  16.382  37.281  1.00104.02           H
ATOM    611 HH11 ARG A  36      70.819  13.855  35.136  1.00 86.30           H
ATOM    612 HH12 ARG A  36      71.906  13.014  35.697  1.00 86.30           H
ATOM    613 HH21 ARG A  36      72.807  15.047  38.155  1.00 89.44           H
ATOM    614 HH22 ARG A  36      73.113  13.730  37.525  1.00 89.44           H
ATOM    615  N   LEU A  37      66.648  12.912  37.130  1.00 47.77           N
ATOM    616  CA  LEU A  37      66.011  11.800  37.839  1.00 53.41           C
ATOM    617  C   LEU A  37      66.796  11.288  39.053  1.00 60.58           C
ATOM    618  O   LEU A  37      66.244  10.493  39.837  1.00 53.73           O
ATOM    619  CB  LEU A  37      65.787  10.648  36.860  1.00 41.61           C
ATOM    620  CG  LEU A  37      64.862  11.025  35.688  1.00 44.85           C
ATOM    621  CD1 LEU A  37      64.825   9.922  34.685  1.00 40.69           C
ATOM    622  CD2 LEU A  37      63.482  11.354  36.142  1.00 38.27           C
ATOM    623  H   LEU A  37      67.310  12.672  36.635  1.00 57.14           H
ATOM    624  HA  LEU A  37      65.144  12.086  38.162  1.00 63.91           H
ATOM    625  HB2 LEU A  37      66.645  10.381  36.490  1.00 49.75           H
ATOM    626  HB3 LEU A  37      65.382   9.910  37.336  1.00 49.75           H
ATOM    627  HG  LEU A  37      65.227  11.807  35.244  1.00 53.64           H
ATOM    628 HD11 LEU A  37      64.252  10.175  33.950  1.00 48.65           H
ATOM    629 HD12 LEU A  37      65.728   9.756  34.361  1.00 48.65           H
ATOM    630 HD13 LEU A  37      64.477   9.130  35.120  1.00 48.65           H
ATOM    631 HD21 LEU A  37      62.960  11.568  35.356  1.00 45.74           H
ATOM    632 HD22 LEU A  37      63.113  10.576  36.586  1.00 45.74           H
ATOM    633 HD23 LEU A  37      63.500  12.111  36.744  1.00 45.74           H
ATOM    634  N   ASP A  38      68.057  11.716  39.218  1.00 62.13           N
ATOM    635  CA  ASP A  38      68.900  11.367  40.368  1.00 57.11           C
ATOM    636  C   ASP A  38      68.932  12.578  41.280  1.00 71.48           C
ATOM    637  O   ASP A  38      69.873  13.369  41.293  1.00 76.90           O
ATOM    638  CB  ASP A  38      70.297  10.973  39.929  1.00 55.11           C
ATOM    639  CG  ASP A  38      70.872  11.912  38.872  1.00 68.71           C
ATOM    640  OD1 ASP A  38      70.221  12.938  38.573  1.00 73.11           O
ATOM    641  OD2 ASP A  38      71.974  11.620  38.325  1.00 72.52           O1-
ATOM    642  H   ASP A  38      68.450  12.239  38.665  1.00 74.37           H
ATOM    643  HA  ASP A  38      68.505  10.625  40.858  1.00 68.35           H
ATOM    644  HB2 ASP A  38      70.860  11.001  40.715  1.00 65.95           H
ATOM    645  HB3 ASP A  38      70.267  10.070  39.576  1.00 65.95           H
ATOM    646  N   ASP A  39      67.867  12.718  42.049  1.00 72.90           N
ATOM    647  CA  ASP A  39      67.608  13.961  42.760  1.00 79.37           C
ATOM    648  C   ASP A  39      68.308  14.045  44.109  1.00 80.97           C
ATOM    649  O   ASP A  39      68.508  13.048  44.813  1.00 77.10           O
ATOM    650  CB  ASP A  39      66.113  14.133  43.015  1.00 80.99           C
ATOM    651  CG  ASP A  39      65.418  12.809  43.221  1.00 76.85           C
ATOM    652  OD1 ASP A  39      64.531  12.444  42.395  1.00 79.24           O
ATOM    653  OD2 ASP A  39      65.827  12.115  44.180  1.00 74.23           O1-
ATOM    654  H   ASP A  39      67.273  12.110  42.143  1.00 87.30           H
ATOM    655  HA  ASP A  39      67.914  14.708  42.208  1.00 95.06           H
ATOM    656  HB2 ASP A  39      66.005  14.654  43.827  1.00 97.01           H
ATOM    657  HB3 ASP A  39      65.712  14.616  42.276  1.00 97.01           H
ATOM    658  N   ASP A  40      68.683  15.281  44.439  1.00 81.18           N
ATOM    659  CA  ASP A  40      68.749  15.822  45.789  1.00 79.92           C
ATOM    660  C   ASP A  40      67.570  16.775  46.030  1.00 76.40           C
ATOM    661  O   ASP A  40      67.346  17.213  47.163  1.00 80.04           O
ATOM    662  CB  ASP A  40      70.105  16.549  45.935  1.00 71.95           C
ATOM    663  CG  ASP A  40      70.475  16.935  47.360  1.00 82.28           C
ATOM    664  OD1 ASP A  40      69.592  17.334  48.152  1.00 82.70           O
ATOM    665  OD2 ASP A  40      71.700  16.894  47.660  1.00 82.81           O1-
ATOM    666  H   ASP A  40      68.903  15.869  43.848  1.00 97.23           H
ATOM    667  HA  ASP A  40      68.700  15.095  46.431  1.00 95.72           H
ATOM    668  HB2 ASP A  40      70.813  15.998  45.561  1.00 86.16           H
ATOM    669  HB3 ASP A  40      70.020  17.365  45.452  1.00 86.16           H
ATOM    670  N   ASP A  41      66.830  17.101  44.968  1.00 74.92           N
ATOM    671  CA  ASP A  41      65.638  17.947  44.948  1.00 75.37           C
ATOM    672  C   ASP A  41      64.505  16.984  44.615  1.00 80.27           C
ATOM    673  O   ASP A  41      64.170  16.769  43.446  1.00 81.09           O
ATOM    674  CB  ASP A  41      65.791  19.034  43.902  1.00 72.47           C
ATOM    675  CG  ASP A  41      67.212  19.090  43.346  1.00 76.86           C
ATOM    676  OD1 ASP A  41      68.143  19.297  44.151  1.00 84.31           O
ATOM    677  OD2 ASP A  41      67.417  18.883  42.124  1.00 82.85           O1-
ATOM    678  H   ASP A  41      67.016  16.816  44.179  1.00 89.73           H
ATOM    679  HA  ASP A  41      65.490  18.348  45.822  1.00 90.26           H
ATOM    680  HB2 ASP A  41      65.181  18.861  43.168  1.00 86.78           H
ATOM    681  HB3 ASP A  41      65.585  19.894  44.305  1.00 86.78           H
ATOM    682  N   GLU A  42      63.904  16.418  45.662  1.00 80.39           N
ATOM    683  CA  GLU A  42      63.474  15.027  45.621  1.00 72.75           C
ATOM    684  C   GLU A  42      62.155  14.782  44.888  1.00 75.24           C
ATOM    685  O   GLU A  42      61.937  13.653  44.404  1.00 69.88           O
ATOM    686  CB  GLU A  42      63.384  14.502  47.048  1.00 64.56           C
ATOM    687  CG  GLU A  42      64.674  13.896  47.509  1.00 68.74           C
ATOM    688  CD  GLU A  42      64.597  13.493  48.951  1.00 74.49           C
ATOM    689  OE1 GLU A  42      63.627  13.918  49.605  1.00 77.75           O
ATOM    690  OE2 GLU A  42      65.492  12.769  49.438  1.00 90.28           O1-
ATOM    691  H   GLU A  42      63.739  16.818  46.406  1.00 96.29           H
ATOM    692  HA  GLU A  42      64.161  14.500  45.184  1.00 87.12           H
ATOM    693  HB2 GLU A  42      63.144  15.229  47.646  1.00 77.30           H
ATOM    694  HB3 GLU A  42      62.707  13.810  47.087  1.00 77.30           H
ATOM    695  HG2 GLU A  42      64.881  13.114  46.976  1.00 82.31           H
ATOM    696  HG3 GLU A  42      65.380  14.561  47.418  1.00 82.31           H
ATOM    697  N   GLY A  43      61.286  15.780  44.783  1.00 61.12           N
ATOM    698  CA  GLY A  43      59.952  15.540  44.275  1.00 51.25           C
ATOM    699  C   GLY A  43      59.694  15.875  42.811  1.00 58.20           C
ATOM    700  O   GLY A  43      58.559  15.727  42.339  1.00 56.44           O
ATOM    701  H   GLY A  43      61.447  16.598  45.000  1.00 73.16           H
ATOM    702  HA2 GLY A  43      59.723  14.611  44.418  1.00 61.32           H
ATOM    703  HA3 GLY A  43      59.365  16.068  44.824  1.00 61.32           H
ATOM    704  N   VAL A  44      60.723  16.312  42.081  1.00 57.27           N
ATOM    705  CA  VAL A  44      60.505  16.988  40.794  1.00 52.97           C
ATOM    706  C   VAL A  44      59.899  16.050  39.768  1.00 44.02           C
ATOM    707  O   VAL A  44      58.950  16.460  39.073  1.00 52.87           O
ATOM    708  CB  VAL A  44      61.832  17.607  40.308  1.00 50.21           C
ATOM    709  CG1 VAL A  44      61.999  17.446  38.838  1.00 41.69           C
ATOM    710  CG2 VAL A  44      61.962  19.075  40.732  1.00 55.59           C
ATOM    711  H   VAL A  44      61.558  16.246  42.308  1.00 68.55           H
ATOM    712  HA  VAL A  44      59.876  17.707  40.935  1.00 63.39           H
ATOM    713  HB  VAL A  44      62.564  17.134  40.737  1.00 60.07           H
ATOM    714 HG11 VAL A  44      62.792  17.935  38.567  1.00 49.85           H
ATOM    715 HG12 VAL A  44      62.124  16.512  38.628  1.00 49.85           H
ATOM    716 HG13 VAL A  44      61.220  17.801  38.380  1.00 49.85           H
ATOM    717 HG21 VAL A  44      62.814  19.397  40.407  1.00 66.53           H
ATOM    718 HG22 VAL A  44      61.238  19.595  40.346  1.00 66.53           H
ATOM    719 HG23 VAL A  44      61.937  19.127  41.700  1.00 66.53           H
ATOM    720  N   PRO A  45      60.381  14.828  39.569  1.00 47.48           N
ATOM    721  CA  PRO A  45      59.741  13.920  38.613  1.00 50.15           C
ATOM    722  C   PRO A  45      58.223  13.879  38.728  1.00 46.39           C
ATOM    723  O   PRO A  45      57.552  13.888  37.695  1.00 36.57           O
ATOM    724  CB  PRO A  45      60.404  12.584  38.940  1.00 47.54           C
ATOM    725  CG  PRO A  45      61.805  13.013  39.336  1.00 53.45           C
ATOM    726  CD  PRO A  45      61.555  14.215  40.202  1.00 53.01           C
ATOM    727  HA  PRO A  45      59.991  14.183  37.714  1.00 60.00           H
ATOM    728  HB2 PRO A  45      59.957  12.145  39.680  1.00 56.87           H
ATOM    729  HB3 PRO A  45      60.434  12.016  38.155  1.00 56.87           H
ATOM    730  HG2 PRO A  45      62.249  12.311  39.837  1.00 63.96           H
ATOM    731  HG3 PRO A  45      62.315  13.266  38.551  1.00 63.96           H
ATOM    732  HD2 PRO A  45      61.321  13.941  41.104  1.00 63.43           H
ATOM    733  HD3 PRO A  45      62.311  14.821  40.184  1.00 63.43           H
ATOM    734  N   SER A  46      57.680  13.952  39.950  1.00 36.54           N
ATOM    735  CA  SER A  46      56.246  13.815  40.209  1.00 38.85           C
ATOM    736  C   SER A  46      55.391  14.782  39.379  1.00 43.48           C
ATOM    737  O   SER A  46      54.361  14.404  38.789  1.00 35.21           O
ATOM    738  CB  SER A  46      56.059  14.062  41.697  1.00 36.62           C
ATOM    739  OG  SER A  46      54.784  13.819  42.093  1.00 43.47           O
ATOM    740  H   SER A  46      58.131  14.087  40.669  1.00 43.67           H
ATOM    741  HA  SER A  46      55.967  12.913  40.009  1.00 46.44           H
ATOM    742  HB2 SER A  46      56.665  13.492  42.184  1.00 43.76           H
ATOM    743  HB3 SER A  46      56.243  14.997  41.877  1.00 43.76           H
ATOM    744  HG  SER A  46      54.645  12.993  42.025  1.00 51.98           H
ATOM    745  N   SER A  47      55.795  16.053  39.339  1.00 33.57           N
ATOM    746  CA  SER A  47      55.039  17.049  38.596  1.00 31.46           C
ATOM    747  C   SER A  47      55.179  16.835  37.091  1.00 28.37           C
ATOM    748  O   SER A  47      54.281  17.224  36.320  1.00 28.01           O
ATOM    749  CB  SER A  47      55.530  18.469  38.958  1.00 40.71           C
ATOM    750  OG  SER A  47      55.712  18.599  40.357  1.00 57.98           O
ATOM    751  H   SER A  47      56.498  16.364  39.719  1.00 40.10           H
ATOM    752  HA  SER A  47      54.102  16.970  38.835  1.00 37.57           H
ATOM    753  HB2 SER A  47      56.392  18.624  38.535  1.00 48.67           H
ATOM    754  HB3 SER A  47      54.891  19.140  38.658  1.00 48.67           H
ATOM    755  HG  SER A  47      54.995  18.421  40.763  1.00 69.40           H
ATOM    756  N   ALA A  48      56.329  16.280  36.675  1.00 26.06           N
ATOM    757  CA  ALA A  48      56.597  16.041  35.266  1.00 32.31           C
ATOM    758  C   ALA A  48      55.760  14.884  34.746  1.00 29.15           C
ATOM    759  O   ALA A  48      55.229  14.939  33.630  1.00 28.92           O
ATOM    760  CB  ALA A  48      58.083  15.773  35.058  1.00 35.69           C
ATOM    761  H   ALA A  48      56.971  16.036  37.194  1.00 31.09           H
ATOM    762  HA  ALA A  48      56.362  16.842  34.771  1.00 38.60           H
ATOM    763  HB1 ALA A  48      58.252  15.637  34.116  1.00 42.65           H
ATOM    764  HB2 ALA A  48      58.581  16.530  35.393  1.00 42.65           H
ATOM    765  HB3 ALA A  48      58.325  14.981  35.560  1.00 42.65           H
ATOM    766  N   LEU A  49      55.602  13.843  35.554  1.00 29.49           N
ATOM    767  CA  LEU A  49      54.729  12.740  35.166  1.00 29.48           C
ATOM    768  C   LEU A  49      53.293  13.218  35.059  1.00 24.93           C
ATOM    769  O   LEU A  49      52.613  12.937  34.073  1.00 28.18           O
ATOM    770  CB  LEU A  49      54.888  11.593  36.179  1.00 36.18           C
ATOM    771  CG  LEU A  49      56.342  11.000  36.131  1.00 35.58           C
ATOM    772  CD1 LEU A  49      56.471   9.889  37.165  1.00 40.83           C
ATOM    773  CD2 LEU A  49      56.776  10.437  34.783  1.00 33.41           C
ATOM    774  H   LEU A  49      55.971  13.743  36.319  1.00 35.21           H
ATOM    775  HA  LEU A  49      54.977  12.419  34.279  1.00 35.19           H
ATOM    776  HB2 LEU A  49      54.717  11.934  37.071  1.00 43.23           H
ATOM    777  HB3 LEU A  49      54.254  10.888  35.978  1.00 43.23           H
ATOM    778  HG  LEU A  49      56.977  11.698  36.353  1.00 42.51           H
ATOM    779 HD11 LEU A  49      57.383   9.555  37.148  1.00 48.81           H
ATOM    780 HD12 LEU A  49      56.261  10.237  38.044  1.00 48.81           H
ATOM    781 HD13 LEU A  49      55.857   9.181  36.932  1.00 48.81           H
ATOM    782 HD21 LEU A  49      57.672  10.083  34.868  1.00 39.92           H
ATOM    783 HD22 LEU A  49      56.170   9.727  34.522  1.00 39.92           H
ATOM    784 HD23 LEU A  49      56.765  11.139  34.117  1.00 39.92           H
ATOM    785  N   ARG A  50      52.859  14.051  36.000  1.00 34.96           N
ATOM    786  CA  ARG A  50      51.519  14.621  35.912  1.00 30.60           C
ATOM    787  C   ARG A  50      51.375  15.405  34.628  1.00 26.77           C
ATOM    788  O   ARG A  50      50.385  15.258  33.893  1.00 30.45           O
ATOM    789  CB  ARG A  50      51.216  15.536  37.103  1.00 31.22           C
ATOM    790  CG  ARG A  50      49.774  15.979  37.099  1.00 33.20           C
ATOM    791  CD  ARG A  50      49.507  17.026  38.169  1.00 39.44           C
ATOM    792  NE  ARG A  50      49.878  16.580  39.499  1.00 44.66           N
ATOM    793  CZ  ARG A  50      50.966  16.979  40.163  1.00 53.10           C
ATOM    794  NH1 ARG A  50      51.769  17.876  39.641  1.00 50.75           N
ATOM    795  NH2 ARG A  50      51.247  16.500  41.383  1.00 55.60           N1+
ATOM    796  H   ARG A  50      53.316  14.313  36.682  1.00 41.77           H
ATOM    797  HA  ARG A  50      50.855  13.915  35.889  1.00 36.54           H
ATOM    798  HB2 ARG A  50      51.374  15.061  37.930  1.00 37.29           H
ATOM    799  HB3 ARG A  50      51.769  16.331  37.072  1.00 37.29           H
ATOM    800  HG2 ARG A  50      49.542  16.347  36.235  1.00 39.67           H
ATOM    801  HG3 ARG A  50      49.218  15.215  37.298  1.00 39.67           H
ATOM    802  HD2 ARG A  50      49.966  17.852  37.950  1.00 47.14           H
ATOM    803  HD3 ARG A  50      48.551  17.171  38.189  1.00 47.14           H
ATOM    804  HE  ARG A  50      49.257  16.202  39.959  1.00 53.42           H
ATOM    805 HH11 ARG A  50      51.612  18.191  38.859  1.00 60.72           H
ATOM    806 HH12 ARG A  50      52.465  18.137  40.076  1.00 60.72           H
ATOM    807 HH21 ARG A  50      50.730  15.924  41.758  1.00 66.54           H
ATOM    808 HH22 ARG A  50      51.945  16.785  41.804  1.00 66.54           H
ATOM    809  N   GLU A  51      52.351  16.253  34.345  1.00 24.41           N
ATOM    810  CA  GLU A  51      52.252  17.072  33.156  1.00 27.80           C
ATOM    811  C   GLU A  51      52.168  16.206  31.916  1.00 24.86           C
ATOM    812  O   GLU A  51      51.323  16.445  31.051  1.00 26.29           O
ATOM    813  CB  GLU A  51      53.439  18.053  33.042  1.00 34.38           C
ATOM    814  CG  GLU A  51      53.320  18.854  31.748  1.00 29.96           C
ATOM    815  CD  GLU A  51      54.159  20.163  31.678  1.00 40.34           C
ATOM    816  OE1 GLU A  51      53.580  21.242  31.284  1.00 33.81           O
ATOM    817  OE2 GLU A  51      55.388  20.094  31.942  1.00 38.51           O1-
ATOM    818  H   GLU A  51      53.053  16.373  34.815  1.00 29.11           H
ATOM    819  HA  GLU A  51      51.433  17.587  33.210  1.00 33.18           H
ATOM    820  HB2 GLU A  51      53.428  18.681  33.783  1.00 41.07           H
ATOM    821  HB3 GLU A  51      54.280  17.564  33.018  1.00 41.07           H
ATOM    822  HG2 GLU A  51      53.586  18.283  31.007  1.00 35.77           H
ATOM    823  HG3 GLU A  51      52.384  19.090  31.655  1.00 35.77           H
ATOM    824  N   ILE A  52      53.042  15.176  31.825  1.00 26.25           N
ATOM    825  CA  ILE A  52      53.022  14.240  30.700  1.00 24.24           C
ATOM    826  C   ILE A  52      51.637  13.602  30.562  1.00 30.51           C
ATOM    827  O   ILE A  52      51.071  13.504  29.461  1.00 30.46           O
ATOM    828  CB  ILE A  52      54.131  13.172  30.864  1.00 26.37           C
ATOM    829  CG1 ILE A  52      55.511  13.779  30.714  1.00 28.34           C
ATOM    830  CG2 ILE A  52      53.976  12.067  29.830  1.00 24.92           C
ATOM    831  CD1 ILE A  52      56.631  12.841  31.279  1.00 35.16           C
ATOM    832  H   ILE A  52      53.659  15.011  32.401  1.00 31.31           H
ATOM    833  HA  ILE A  52      53.206  14.719  29.881  1.00 28.91           H
ATOM    834  HB  ILE A  52      54.084  12.782  31.753  1.00 31.47           H
ATOM    835 HG12 ILE A  52      55.674  13.942  29.770  1.00 33.83           H
ATOM    836 HG13 ILE A  52      55.539  14.620  31.190  1.00 33.83           H
ATOM    837 HG21 ILE A  52      54.705  11.440  29.928  1.00 29.73           H
ATOM    838 HG22 ILE A  52      53.135  11.607  29.974  1.00 29.73           H
ATOM    839 HG23 ILE A  52      53.991  12.458  28.947  1.00 29.73           H
ATOM    840 HD11 ILE A  52      57.494  13.262  31.156  1.00 42.02           H
ATOM    841 HD12 ILE A  52      56.472  12.696  32.223  1.00 42.02           H
ATOM    842 HD13 ILE A  52      56.606  11.991  30.812  1.00 42.02           H
ATOM    843  N   CYS A  53      51.068  13.180  31.681  1.00 28.11           N
ATOM    844  CA  CYS A  53      49.791  12.485  31.680  1.00 24.06           C
ATOM    845  C   CYS A  53      48.656  13.349  31.167  1.00 24.12           C
ATOM    846  O   CYS A  53      47.782  12.868  30.443  1.00 27.02           O
ATOM    847  CB  CYS A  53      49.448  12.065  33.102  1.00 38.51           C
ATOM    848  SG  CYS A  53      50.045  10.532  33.616  1.00 48.43           S
ATOM    849  H   CYS A  53      51.413  13.273  32.459  1.00 33.56           H
ATOM    850  HA  CYS A  53      49.875  11.708  31.107  1.00 28.69           H
ATOM    851  HB2 CYS A  53      49.833  12.722  33.704  1.00 46.04           H
ATOM    852  HB3 CYS A  53      48.480  12.071  33.196  1.00 46.04           H
ATOM    853  HG  CYS A  53      49.519  10.289  34.667  1.00 57.93           H
ATOM    854  N   LEU A  54      48.625  14.617  31.597  1.00 21.76           N
ATOM    855  CA  LEU A  54      47.581  15.528  31.147  1.00 22.68           C
ATOM    856  C   LEU A  54      47.802  15.941  29.693  1.00 25.58           C
ATOM    857  O   LEU A  54      46.871  15.943  28.897  1.00 29.46           O
ATOM    858  CB  LEU A  54      47.525  16.740  32.065  1.00 25.91           C
ATOM    859  CG  LEU A  54      47.175  16.399  33.523  1.00 21.54           C
ATOM    860  CD1 LEU A  54      47.488  17.575  34.445  1.00 26.96           C
ATOM    861  CD2 LEU A  54      45.707  15.884  33.663  1.00 29.51           C
ATOM    862  H   LEU A  54      49.203  14.969  32.128  1.00 25.93           H
ATOM    863  HA  LEU A  54      46.723  15.088  31.224  1.00 27.04           H
ATOM    864  HB2 LEU A  54      48.375  17.202  32.050  1.00 30.91           H
ATOM    865  HB3 LEU A  54      46.825  17.330  31.756  1.00 30.91           H
ATOM    866  HG  LEU A  54      47.735  15.665  33.811  1.00 25.67           H
ATOM    867 HD11 LEU A  54      47.253  17.344  35.358  1.00 32.17           H
ATOM    868 HD12 LEU A  54      48.437  17.778  34.394  1.00 32.17           H
ATOM    869 HD13 LEU A  54      46.979  18.348  34.145  1.00 32.17           H
ATOM    870 HD21 LEU A  54      45.536  15.687  34.595  1.00 35.23           H
ATOM    871 HD22 LEU A  54      45.090  16.575  33.359  1.00 35.23           H
ATOM    872 HD23 LEU A  54      45.586  15.084  33.126  1.00 35.23           H
ATOM    873  N   LEU A  55      49.031  16.267  29.325  1.00 29.97           N
ATOM    874  CA  LEU A  55      49.258  16.847  28.007  1.00 28.50           C
ATOM    875  C   LEU A  55      49.125  15.823  26.895  1.00 28.78           C
ATOM    876  O   LEU A  55      48.750  16.204  25.789  1.00 32.21           O
ATOM    877  CB  LEU A  55      50.616  17.510  27.971  1.00 30.21           C
ATOM    878  CG  LEU A  55      50.698  19.030  28.072  1.00 30.73           C
ATOM    879  CD1 LEU A  55      49.513  19.745  28.543  1.00 35.64           C
ATOM    880  CD2 LEU A  55      51.777  19.347  28.888  1.00 36.81           C
ATOM    881  H   LEU A  55      49.734  16.164  29.812  1.00 35.78           H
ATOM    882  HA  LEU A  55      48.563  17.502  27.837  1.00 34.02           H
ATOM    883  HB2 LEU A  55      51.139  17.139  28.695  1.00 36.07           H
ATOM    884  HB3 LEU A  55      51.027  17.261  27.130  1.00 36.07           H
ATOM    885  HG  LEU A  55      50.907  19.396  27.200  1.00 36.70           H
ATOM    886 HD11 LEU A  55      49.724  20.690  28.571  1.00 42.59           H
ATOM    887 HD12 LEU A  55      48.778  19.601  27.925  1.00 42.59           H
ATOM    888 HD13 LEU A  55      49.288  19.423  29.429  1.00 42.59           H
ATOM    889 HD21 LEU A  55      51.839  20.315  28.921  1.00 44.00           H
ATOM    890 HD22 LEU A  55      51.591  18.982  29.758  1.00 44.00           H
ATOM    891 HD23 LEU A  55      52.586  18.972  28.508  1.00 44.00           H
ATOM    892  N   LYS A  56      49.308  14.532  27.214  1.00 33.00           N
ATOM    893  CA  LYS A  56      48.964  13.452  26.292  1.00 28.95           C
ATOM    894  C   LYS A  56      47.512  13.471  25.930  1.00 24.88           C
ATOM    895  O   LYS A  56      47.158  13.063  24.838  1.00 29.00           O
ATOM    896  CB  LYS A  56      49.324  12.100  26.896  1.00 30.09           C
ATOM    897  CG  LYS A  56      50.704  11.783  26.606  1.00 29.47           C
ATOM    898  CD  LYS A  56      51.166  10.661  27.511  1.00 37.13           C
ATOM    899  CE  LYS A  56      50.647   9.361  27.022  1.00 41.13           C
ATOM    900  NZ  LYS A  56      51.470   8.854  25.863  1.00 57.31           N1+
ATOM    901  H   LYS A  56      49.629  14.257  27.963  1.00 39.42           H
ATOM    902  HA  LYS A  56      49.461  13.555  25.471  1.00 34.56           H
ATOM    903  HB2 LYS A  56      49.204  12.128  27.853  1.00 35.93           H
ATOM    904  HB3 LYS A  56      48.771  11.403  26.524  1.00 35.93           H
ATOM    905  HG2 LYS A  56      50.777  11.480  25.689  1.00 35.18           H
ATOM    906  HG3 LYS A  56      51.270  12.562  26.746  1.00 35.18           H
ATOM    907  HD2 LYS A  56      52.133  10.621  27.493  1.00 44.37           H
ATOM    908  HD3 LYS A  56      50.848  10.815  28.413  1.00 44.37           H
ATOM    909  HE2 LYS A  56      50.727   8.727  27.743  1.00 49.18           H
ATOM    910  HE3 LYS A  56      49.722   9.443  26.744  1.00 49.18           H
ATOM    911  HZ1 LYS A  56      51.453   7.963  25.853  1.00 68.59           H
ATOM    912  HZ2 LYS A  56      51.139   9.153  25.089  1.00 68.59           H
ATOM    913  HZ3 LYS A  56      52.317   9.123  25.937  1.00 68.59           H
ATOM    914  N   GLU A  57      46.679  14.023  26.789  1.00 28.01           N
ATOM    915  CA  GLU A  57      45.245  14.033  26.600  1.00 31.14           C
ATOM    916  C   GLU A  57      44.710  15.425  26.248  1.00 30.84           C
ATOM    917  O   GLU A  57      43.500  15.602  26.128  1.00 29.72           O
ATOM    918  CB  GLU A  57      44.558  13.514  27.873  1.00 31.03           C
ATOM    919  CG  GLU A  57      45.055  12.126  28.298  1.00 36.20           C
ATOM    920  CD  GLU A  57      44.767  11.069  27.246  1.00 39.24           C
ATOM    921  OE1 GLU A  57      43.659  11.168  26.678  1.00 45.78           O
ATOM    922  OE2 GLU A  57      45.625  10.161  27.005  1.00 40.44           O1-
ATOM    923  H   GLU A  57      46.928  14.419  27.507  1.00 33.43           H
ATOM    924  HA  GLU A  57      45.030  13.420  25.887  1.00 37.19           H
ATOM    925  HB2 GLU A  57      44.738  14.129  28.600  1.00 37.05           H
ATOM    926  HB3 GLU A  57      43.598  13.463  27.727  1.00 37.05           H
ATOM    927  HG2 GLU A  57      46.011  12.160  28.455  1.00 43.26           H
ATOM    928  HG3 GLU A  57      44.589  11.854  29.103  1.00 43.26           H
ATOM    929  N   LEU A  58      45.576  16.424  26.090  1.00 28.12           N
ATOM    930  CA  LEU A  58      45.131  17.791  25.790  1.00 24.06           C
ATOM    931  C   LEU A  58      45.804  18.278  24.496  1.00 27.25           C
ATOM    932  O   LEU A  58      46.804  18.999  24.522  1.00 29.81           O
ATOM    933  CB  LEU A  58      45.412  18.699  26.963  1.00 25.58           C
ATOM    934  CG  LEU A  58      44.643  18.427  28.258  1.00 22.91           C
ATOM    935  CD1 LEU A  58      45.197  19.302  29.349  1.00 29.12           C
ATOM    936  CD2 LEU A  58      43.134  18.672  28.088  1.00 35.46           C
ATOM    937  H   LEU A  58      46.431  16.338  26.153  1.00 33.56           H
ATOM    938  HA  LEU A  58      44.175  17.797  25.639  1.00 28.70           H
ATOM    939  HB2 LEU A  58      46.351  18.610  27.179  1.00 30.51           H
ATOM    940  HB3 LEU A  58      45.230  19.615  26.698  1.00 30.51           H
ATOM    941  HG  LEU A  58      44.762  17.500  28.507  1.00 27.32           H
ATOM    942 HD11 LEU A  58      44.671  19.189  30.155  1.00 34.76           H
ATOM    943 HD12 LEU A  58      46.126  19.064  29.516  1.00 34.76           H
ATOM    944 HD13 LEU A  58      45.133  20.218  29.052  1.00 34.76           H
ATOM    945 HD21 LEU A  58      42.690  18.503  28.933  1.00 42.37           H
ATOM    946 HD22 LEU A  58      42.980  19.596  27.828  1.00 42.37           H
ATOM    947 HD23 LEU A  58      42.789  18.079  27.402  1.00 42.37           H
ATOM    948  N   LYS A  59      45.213  17.897  23.367  1.00 24.46           N
ATOM    949  CA  LYS A  59      45.729  18.221  22.051  1.00 26.41           C
ATOM    950  C   LYS A  59      44.809  19.247  21.435  1.00 23.87           C
ATOM    951  O   LYS A  59      43.670  18.920  21.085  1.00 27.81           O
ATOM    952  CB  LYS A  59      45.823  16.998  21.148  1.00 31.33           C
ATOM    953  CG  LYS A  59      46.509  15.791  21.825  1.00 36.14           C
ATOM    954  CD  LYS A  59      47.813  15.462  21.300  1.00 42.00           C
ATOM    955  CE  LYS A  59      48.241  14.034  21.724  1.00 42.36           C
ATOM    956  NZ  LYS A  59      47.862  12.914  20.780  1.00 37.21           N1+
ATOM    957  H   LYS A  59      44.497  17.422  23.339  1.00 29.17           H
ATOM    958  HA  LYS A  59      46.605  18.601  22.154  1.00 31.51           H
ATOM    959  HB2 LYS A  59      44.932  16.733  20.890  1.00 37.42           H
ATOM    960  HB3 LYS A  59      46.336  17.221  20.358  1.00 37.42           H
ATOM    961  HG2 LYS A  59      46.621  15.965  22.775  1.00 43.19           H
ATOM    962  HG3 LYS A  59      45.956  15.009  21.684  1.00 43.19           H
ATOM    963  HD2 LYS A  59      47.771  15.498  20.334  1.00 50.22           H
ATOM    964  HD3 LYS A  59      48.463  16.095  21.647  1.00 50.22           H
ATOM    965  HE2 LYS A  59      49.207  14.023  21.806  1.00 50.65           H
ATOM    966  HE3 LYS A  59      47.830  13.844  22.584  1.00 50.65           H
ATOM    967  HZ1 LYS A  59      48.156  12.134  21.087  1.00 44.47           H
ATOM    968  HZ2 LYS A  59      46.978  12.874  20.690  1.00 44.47           H
ATOM    969  HZ3 LYS A  59      48.229  13.051  19.981  1.00 44.47           H
ATOM    970  N   HIS A  60      45.279  20.496  21.398  1.00 33.68           N
ATOM    971  CA  HIS A  60      44.493  21.661  20.992  1.00 29.09           C
ATOM    972  C   HIS A  60      45.487  22.741  20.559  1.00 21.53           C
ATOM    973  O   HIS A  60      46.596  22.833  21.082  1.00 28.02           O
ATOM    974  CB  HIS A  60      43.566  22.164  22.100  1.00 31.62           C
ATOM    975  CG  HIS A  60      42.591  23.218  21.645  1.00 23.53           C
ATOM    976  ND1 HIS A  60      42.935  24.541  21.525  1.00 23.36           N
ATOM    977  CD2 HIS A  60      41.289  23.131  21.268  1.00 25.24           C
ATOM    978  CE1 HIS A  60      41.886  25.233  21.107  1.00 32.59           C
ATOM    979  NE2 HIS A  60      40.892  24.388  20.900  1.00 27.31           N
ATOM    980  H   HIS A  60      46.094  20.685  21.612  1.00 40.24           H
ATOM    981  HA  HIS A  60      43.934  21.443  20.229  1.00 34.73           H
ATOM    982  HB2 HIS A  60      44.105  22.547  22.804  1.00 37.76           H
ATOM    983  HB3 HIS A  60      43.060  21.411  22.428  1.00 37.76           H
ATOM    984  HD2 HIS A  60      40.779  22.359  21.223  1.00 30.11           H
ATOM    985  HE1 HIS A  60      41.861  26.146  20.942  1.00 38.93           H
ATOM    986  HE2 HIS A  60      40.100  24.601  20.645  1.00 32.60           H
ATOM    987  N   LYS A  61      45.103  23.488  19.531  1.00 26.28           N
ATOM    988  CA  LYS A  61      46.020  24.490  18.987  1.00 27.50           C
ATOM    989  C   LYS A  61      46.427  25.549  20.009  1.00 26.86           C
ATOM    990  O   LYS A  61      47.521  26.092  19.907  1.00 30.98           O
ATOM    991  CB  LYS A  61      45.423  25.118  17.726  1.00 30.17           C
ATOM    992  CG  LYS A  61      44.177  25.896  17.888  1.00 38.89           C
ATOM    993  CD  LYS A  61      43.245  25.675  16.693  1.00 58.61           C
ATOM    994  CE  LYS A  61      41.769  25.759  17.116  1.00 56.69           C
ATOM    995  NZ  LYS A  61      41.412  27.186  17.522  1.00 74.73           N1+
ATOM    996  H   LYS A  61      44.336  23.438  19.143  1.00 31.36           H
ATOM    997  HA  LYS A  61      46.841  24.062  18.722  1.00 32.83           H
ATOM    998  HB2 LYS A  61      46.073  25.725  17.344  1.00 36.02           H
ATOM    999  HB3 LYS A  61      45.256  24.392  17.107  1.00 36.02           H
ATOM   1000  HG2 LYS A  61      43.720  25.633  18.699  1.00 46.49           H
ATOM   1001  HG3 LYS A  61      44.415  26.836  17.904  1.00 46.49           H
ATOM   1002  HD2 LYS A  61      43.425  26.359  16.024  1.00 70.16           H
ATOM   1003  HD3 LYS A  61      43.400  24.797  16.311  1.00 70.16           H
ATOM   1004  HE2 LYS A  61      41.217  25.503  16.360  1.00 67.84           H
ATOM   1005  HE3 LYS A  61      41.601  25.162  17.862  1.00 67.84           H
ATOM   1006  HZ1 LYS A  61      40.872  27.178  18.227  1.00 89.50           H
ATOM   1007  HZ2 LYS A  61      42.156  27.631  17.732  1.00 89.50           H
ATOM   1008  HZ3 LYS A  61      41.010  27.608  16.848  1.00 89.50           H
ATOM   1009  N   ASN A  62      45.623  25.818  21.031  1.00 28.46           N
ATOM   1010  CA  ASN A  62      45.981  26.831  22.022  1.00 21.41           C
ATOM   1011  C   ASN A  62      46.437  26.259  23.362  1.00 26.00           C
ATOM   1012  O   ASN A  62      46.380  26.966  24.388  1.00 24.65           O
ATOM   1013  CB  ASN A  62      44.807  27.775  22.265  1.00 25.17           C
ATOM   1014  CG  ASN A  62      44.336  28.449  21.008  1.00 29.24           C
ATOM   1015  OD1 ASN A  62      43.270  28.161  20.531  1.00 26.19           O
ATOM   1016  ND2 ASN A  62      45.148  29.321  20.458  1.00 28.81           N
ATOM   1017  H   ASN A  62      44.865  25.444  21.155  1.00 33.97           H
ATOM   1018  HA  ASN A  62      46.728  27.327  21.662  1.00 25.52           H
ATOM   1019  HB2 ASN A  62      44.057  27.258  22.598  1.00 30.03           H
ATOM   1020  HB3 ASN A  62      45.062  28.462  22.897  1.00 30.03           H
ATOM   1021 HD21 ASN A  62      44.919  29.702  19.727  1.00 34.39           H
ATOM   1022 HD22 ASN A  62      45.905  29.501  20.829  1.00 34.39           H
ATOM   1023  N   ILE A  63      46.920  25.020  23.368  1.00 25.49           N
ATOM   1024  CA  ILE A  63      47.638  24.430  24.496  1.00 27.53           C
ATOM   1025  C   ILE A  63      49.040  24.023  24.014  1.00 28.39           C
ATOM   1026  O   ILE A  63      49.126  23.340  22.983  1.00 27.72           O
ATOM   1027  CB  ILE A  63      46.849  23.221  25.042  1.00 23.31           C
ATOM   1028  CG1 ILE A  63      45.511  23.715  25.621  1.00 26.76           C
ATOM   1029  CG2 ILE A  63      47.659  22.455  26.150  1.00 24.32           C
ATOM   1030  CD1 ILE A  63      44.392  22.671  25.825  1.00 21.16           C
ATOM   1031  H   ILE A  63      46.833  24.474  22.711  1.00 30.41           H
ATOM   1032  HA  ILE A  63      47.710  25.101  25.196  1.00 32.86           H
ATOM   1033  HB  ILE A  63      46.667  22.623  24.308  1.00 27.79           H
ATOM   1034 HG12 ILE A  63      45.702  24.104  26.488  1.00 31.93           H
ATOM   1035 HG13 ILE A  63      45.155  24.401  25.033  1.00 31.93           H
ATOM   1036 HG21 ILE A  63      47.112  21.725  26.471  1.00 29.00           H
ATOM   1037 HG22 ILE A  63      48.476  22.123  25.759  1.00 29.00           H
ATOM   1038 HG23 ILE A  63      47.865  23.043  26.892  1.00 29.00           H
ATOM   1039 HD11 ILE A  63      43.658  23.130  26.238  1.00 25.22           H
ATOM   1040 HD12 ILE A  63      44.099  22.313  24.975  1.00 25.22           H
ATOM   1041 HD13 ILE A  63      44.695  21.953  26.402  1.00 25.22           H
ATOM   1042  N   VAL A  64      50.131  24.395  24.756  1.00 28.64           N
ATOM   1043  CA  VAL A  64      51.403  23.826  24.325  1.00 29.39           C
ATOM   1044  C   VAL A  64      51.228  22.267  24.285  1.00 26.79           C
ATOM   1045  O   VAL A  64      50.765  21.471  25.068  1.00 35.09           O
ATOM   1046  CB  VAL A  64      52.584  24.251  25.210  1.00 29.03           C
ATOM   1047  CG1 VAL A  64      52.619  23.395  26.478  1.00 35.70           C
ATOM   1048  CG2 VAL A  64      53.874  24.187  24.381  1.00 30.54           C
ATOM   1049  H   VAL A  64      50.016  24.633  25.755  1.00 34.19           H
ATOM   1050  HA  VAL A  64      51.574  24.204  23.256  1.00 35.09           H
ATOM   1051  HB  VAL A  64      52.415  25.324  25.504  1.00 34.65           H
ATOM   1052 HG11 VAL A  64      53.381  23.728  27.191  1.00 42.66           H
ATOM   1053 HG12 VAL A  64      51.631  23.437  26.977  1.00 42.66           H
ATOM   1054 HG13 VAL A  64      52.779  22.328  26.258  1.00 42.66           H
ATOM   1055 HG21 VAL A  64      54.751  24.522  24.951  1.00 36.47           H
ATOM   1056 HG22 VAL A  64      54.081  23.182  23.987  1.00 36.47           H
ATOM   1057 HG23 VAL A  64      53.802  24.844  23.496  1.00 36.47           H
ATOM   1058  N   ARG A  65      51.773  21.896  23.088  1.00 28.23           N
ATOM   1059  CA  ARG A  65      51.802  20.582  22.446  1.00 25.17           C
ATOM   1060  C   ARG A  65      53.064  19.783  22.796  1.00 25.02           C
ATOM   1061  O   ARG A  65      54.189  20.114  22.397  1.00 25.68           O
ATOM   1062  CB  ARG A  65      51.706  20.709  20.937  1.00 28.09           C
ATOM   1063  CG  ARG A  65      51.377  19.367  20.340  1.00 37.90           C
ATOM   1064  CD  ARG A  65      49.931  18.933  20.781  1.00 33.01           C
ATOM   1065  NE  ARG A  65      49.350  18.142  19.747  1.00 47.52           N
ATOM   1066  CZ  ARG A  65      48.311  18.468  19.019  1.00 36.07           C
ATOM   1067  NH1 ARG A  65      47.653  19.600  19.203  1.00 39.45           N
ATOM   1068  NH2 ARG A  65      47.920  17.598  18.099  1.00 48.80           N1+
ATOM   1069  H   ARG A  65      52.188  22.453  22.586  1.00 33.69           H
ATOM   1070  HA  ARG A  65      51.044  20.070  22.749  1.00 30.02           H
ATOM   1071  HB2 ARG A  65      50.997  21.320  20.685  1.00 33.53           H
ATOM   1072  HB3 ARG A  65      52.554  21.003  20.580  1.00 33.53           H
ATOM   1073  HG2 ARG A  65      51.420  19.411  19.373  1.00 45.30           H
ATOM   1074  HG3 ARG A  65      52.005  18.706  20.672  1.00 45.30           H
ATOM   1075  HD2 ARG A  65      49.964  18.393  21.591  1.00 39.43           H
ATOM   1076  HD3 ARG A  65      49.385  19.718  20.906  1.00 39.43           H
ATOM   1077  HE  ARG A  65      49.751  17.410  19.547  1.00 56.85           H
ATOM   1078 HH11 ARG A  65      47.903  20.163  19.800  1.00 47.16           H
ATOM   1079 HH12 ARG A  65      46.972  19.781  18.708  1.00 47.16           H
ATOM   1080 HH21 ARG A  65      48.347  16.862  17.987  1.00 58.38           H
ATOM   1081 HH22 ARG A  65      47.236  17.778  17.604  1.00 58.38           H
ATOM   1082  N   LEU A  66      52.848  18.691  23.497  1.00 23.30           N
ATOM   1083  CA  LEU A  66      53.907  17.757  23.855  1.00 18.88           C
ATOM   1084  C   LEU A  66      54.020  16.736  22.735  1.00 22.12           C
ATOM   1085  O   LEU A  66      53.048  16.037  22.441  1.00 28.76           O
ATOM   1086  CB  LEU A  66      53.581  17.078  25.175  1.00 20.45           C
ATOM   1087  CG  LEU A  66      54.427  15.896  25.623  1.00 27.70           C
ATOM   1088  CD1 LEU A  66      55.781  16.442  26.061  1.00 23.75           C
ATOM   1089  CD2 LEU A  66      53.717  15.195  26.765  1.00 28.56           C
ATOM   1090  H   LEU A  66      52.066  18.454  23.762  1.00 27.78           H
ATOM   1091  HA  LEU A  66      54.756  18.210  23.936  1.00 22.48           H
ATOM   1092  HB2 LEU A  66      53.637  17.753  25.867  1.00 24.36           H
ATOM   1093  HB3 LEU A  66      52.673  16.741  25.118  1.00 24.36           H
ATOM   1094  HG  LEU A  66      54.542  15.266  24.900  1.00 33.07           H
ATOM   1095 HD11 LEU A  66      56.336  15.706  26.362  1.00 28.32           H
ATOM   1096 HD12 LEU A  66      56.198  16.889  25.311  1.00 28.32           H
ATOM   1097 HD13 LEU A  66      55.644  17.063  26.792  1.00 28.32           H
ATOM   1098 HD21 LEU A  66      54.247  14.429  27.025  1.00 34.10           H
ATOM   1099 HD22 LEU A  66      53.619  15.809  27.511  1.00 34.10           H
ATOM   1100 HD23 LEU A  66      52.847  14.912  26.455  1.00 34.10           H
ATOM   1101  N   HIS A  67      55.201  16.632  22.143  1.00 25.67           N
ATOM   1102  CA  HIS A  67      55.397  15.736  21.030  1.00 29.29           C
ATOM   1103  C   HIS A  67      55.944  14.363  21.438  1.00 32.25           C
ATOM   1104  O   HIS A  67      55.608  13.380  20.793  1.00 33.06           O
ATOM   1105  CB  HIS A  67      56.387  16.304  20.031  1.00 26.39           C
ATOM   1106  CG  HIS A  67      55.913  17.499  19.279  1.00 30.55           C
ATOM   1107  ND1 HIS A  67      54.657  17.593  18.709  1.00 26.81           N
ATOM   1108  CD2 HIS A  67      56.551  18.654  18.995  1.00 22.45           C
ATOM   1109  CE1 HIS A  67      54.559  18.757  18.087  1.00 28.59           C
ATOM   1110  NE2 HIS A  67      55.702  19.408  18.236  1.00 30.36           N
ATOM   1111  H   HIS A  67      55.912  17.059  22.367  1.00 30.63           H
ATOM   1112  HA  HIS A  67      54.545  15.620  20.588  1.00 34.96           H
ATOM   1113  HB2 HIS A  67      56.586  15.625  19.369  1.00 31.49           H
ATOM   1114  HB3 HIS A  67      57.189  16.537  20.524  1.00 31.49           H
ATOM   1115  HD2 HIS A  67      57.419  18.882  19.241  1.00 26.75           H
ATOM   1116  HE1 HIS A  67      53.811  19.067  17.622  1.00 34.13           H
ATOM   1117  HE2 HIS A  67      55.875  20.203  17.952  1.00 36.25           H
ATOM   1118  N   ASP A  68      56.842  14.297  22.420  1.00 28.86           N
ATOM   1119  CA  ASP A  68      57.548  13.065  22.733  1.00 37.25           C
ATOM   1120  C   ASP A  68      58.121  13.154  24.134  1.00 31.83           C
ATOM   1121  O   ASP A  68      58.277  14.238  24.709  1.00 33.47           O
ATOM   1122  CB  ASP A  68      58.682  12.747  21.753  1.00 29.11           C
ATOM   1123  CG  ASP A  68      58.917  11.240  21.605  1.00 36.42           C
ATOM   1124  OD1 ASP A  68      59.724  10.859  20.739  1.00 38.92           O
ATOM   1125  OD2 ASP A  68      58.290  10.443  22.333  1.00 33.77           O1-
ATOM   1126  H   ASP A  68      57.061  14.960  22.927  1.00 34.45           H
ATOM   1127  HA  ASP A  68      56.917  12.329  22.710  1.00 44.52           H
ATOM   1128  HB2 ASP A  68      58.456  13.098  20.882  1.00 34.75           H
ATOM   1129  HB3 ASP A  68      59.504  13.148  22.072  1.00 34.75           H
ATOM   1130  N   VAL A  69      58.378  11.986  24.695  1.00 32.18           N
ATOM   1131  CA  VAL A  69      59.092  11.877  25.949  1.00 29.14           C
ATOM   1132  C   VAL A  69      60.193  10.848  25.793  1.00 29.98           C
ATOM   1133  O   VAL A  69      59.949   9.723  25.356  1.00 30.15           O
ATOM   1134  CB  VAL A  69      58.181  11.494  27.116  1.00 33.02           C
ATOM   1135  CG1 VAL A  69      58.992  11.398  28.373  1.00 27.44           C
ATOM   1136  CG2 VAL A  69      57.077  12.509  27.262  1.00 27.73           C
ATOM   1137  H   VAL A  69      58.138  11.230  24.367  1.00 38.44           H
ATOM   1138  HA  VAL A  69      59.507  12.725  26.138  1.00 34.79           H
ATOM   1139  HB  VAL A  69      57.785  10.625  26.952  1.00 39.44           H
ATOM   1140 HG11 VAL A  69      58.409  11.166  29.112  1.00 32.75           H
ATOM   1141 HG12 VAL A  69      59.652  10.706  28.258  1.00 32.75           H
ATOM   1142 HG13 VAL A  69      59.424  12.249  28.549  1.00 32.75           H
ATOM   1143 HG21 VAL A  69      56.503  12.241  27.999  1.00 33.09           H
ATOM   1144 HG22 VAL A  69      57.460  13.379  27.443  1.00 33.09           H
ATOM   1145 HG23 VAL A  69      56.570  12.531  26.435  1.00 33.09           H
ATOM   1146  N   LEU A  70      61.386  11.242  26.168  1.00 29.03           N
ATOM   1147  CA  LEU A  70      62.593  10.457  26.043  1.00 38.36           C
ATOM   1148  C   LEU A  70      63.189  10.257  27.422  1.00 36.26           C
ATOM   1149  O   LEU A  70      63.181  11.160  28.267  1.00 33.69           O
ATOM   1150  CB  LEU A  70      63.591  11.149  25.140  1.00 41.89           C
ATOM   1151  CG  LEU A  70      62.988  11.327  23.746  1.00 40.32           C
ATOM   1152  CD1 LEU A  70      63.667  12.434  23.027  1.00 49.57           C
ATOM   1153  CD2 LEU A  70      63.105  10.063  22.990  1.00 46.42           C
ATOM   1154  H   LEU A  70      61.521  12.010  26.520  1.00 34.65           H
ATOM   1155  HA  LEU A  70      62.387   9.595  25.660  1.00 45.85           H
ATOM   1156  HB2 LEU A  70      63.827  12.020  25.498  1.00 50.09           H
ATOM   1157  HB3 LEU A  70      64.375  10.586  25.050  1.00 50.09           H
ATOM   1158  HG  LEU A  70      62.046  11.540  23.808  1.00 48.20           H
ATOM   1159 HD11 LEU A  70      63.144  12.639  22.238  1.00 59.31           H
ATOM   1160 HD12 LEU A  70      63.717  13.205  23.611  1.00 59.31           H
ATOM   1161 HD13 LEU A  70      64.549  12.139  22.764  1.00 59.31           H
ATOM   1162 HD21 LEU A  70      62.729  10.196  22.107  1.00 55.52           H
ATOM   1163 HD22 LEU A  70      64.045   9.830  22.916  1.00 55.52           H
ATOM   1164 HD23 LEU A  70      62.625   9.356  23.455  1.00 55.52           H
ATOM   1165  N   HIS A  71      63.659   9.055  27.645  1.00 35.02           N
ATOM   1166  CA  HIS A  71      64.287   8.662  28.895  1.00 46.14           C
ATOM   1167  C   HIS A  71      65.659   8.118  28.521  1.00 37.41           C
ATOM   1168  O   HIS A  71      65.767   7.074  27.873  1.00 36.53           O
ATOM   1169  CB  HIS A  71      63.451   7.624  29.620  1.00 44.39           C
ATOM   1170  CG  HIS A  71      64.116   7.085  30.843  1.00 38.46           C
ATOM   1171  ND1 HIS A  71      63.831   5.841  31.341  1.00 35.94           N
ATOM   1172  CD2 HIS A  71      65.038   7.627  31.671  1.00 46.00           C
ATOM   1173  CE1 HIS A  71      64.572   5.627  32.411  1.00 51.80           C
ATOM   1174  NE2 HIS A  71      65.304   6.701  32.637  1.00 38.19           N
ATOM   1175  H   HIS A  71      63.639   8.424  27.061  1.00 41.85           H
ATOM   1176  HA  HIS A  71      64.399   9.430  29.481  1.00 55.19           H
ATOM   1177  HB2 HIS A  71      63.299   6.878  29.018  1.00 53.08           H
ATOM   1178  HB3 HIS A  71      62.608   8.020  29.888  1.00 53.08           H
ATOM   1179  HD1 HIS A  71      63.278   5.287  30.990  1.00 42.95           H
ATOM   1180  HD2 HIS A  71      65.422   8.468  31.593  1.00 55.02           H
ATOM   1181  HE1 HIS A  71      64.570   4.859  32.936  1.00 61.98           H
ATOM   1182  N   SER A  72      66.691   8.872  28.854  1.00 48.98           N
ATOM   1183  CA  SER A  72      68.024   8.561  28.365  1.00 53.11           C
ATOM   1184  C   SER A  72      69.074   9.309  29.164  1.00 56.08           C
ATOM   1185  O   SER A  72      69.751  10.206  28.658  1.00 73.09           O
ATOM   1186  CB  SER A  72      68.154   8.893  26.874  1.00 61.08           C
ATOM   1187  OG  SER A  72      68.480  10.261  26.674  1.00 70.69           O
ATOM   1188  H   SER A  72      66.643   9.562  29.362  1.00 58.60           H
ATOM   1189  HA  SER A  72      68.181   7.608  28.471  1.00 63.55           H
ATOM   1190  HB2 SER A  72      68.832   8.331  26.470  1.00 73.11           H
ATOM   1191  HB3 SER A  72      67.294   8.730  26.453  1.00 73.11           H
ATOM   1192  HG  SER A  72      69.288  10.401  26.857  1.00 84.65           H
ATOM   1193  N   ASP A  73      69.135   9.002  30.443  1.00 62.81           N
ATOM   1194  CA  ASP A  73      70.390   8.617  31.081  1.00 63.64           C
ATOM   1195  C   ASP A  73      70.058   8.435  32.549  1.00 68.98           C
ATOM   1196  O   ASP A  73      69.944   7.325  33.084  1.00 75.64           O
ATOM   1197  CB  ASP A  73      71.539   9.644  30.851  1.00 73.28           C
ATOM   1198  CG  ASP A  73      71.361  10.996  31.603  1.00 59.41           C
ATOM   1199  OD1 ASP A  73      70.222  11.467  31.747  1.00 74.06           O
ATOM   1200  OD2 ASP A  73      72.352  11.580  32.087  1.00 81.35           O1-
ATOM   1201  H   ASP A  73      68.459   9.052  30.981  1.00 75.19           H
ATOM   1202  HA  ASP A  73      70.664   7.766  30.706  1.00 76.19           H
ATOM   1203  HB2 ASP A  73      72.353   9.249  31.200  1.00 87.76           H
ATOM   1204  HB3 ASP A  73      71.648   9.829  29.904  1.00 87.76           H
ATOM   1205  N   LYS A  74      69.792   9.575  33.124  1.00 55.89           N
ATOM   1206  CA  LYS A  74      69.350   9.842  34.476  1.00 50.79           C
ATOM   1207  C   LYS A  74      68.477  11.080  34.302  1.00 42.04           C
ATOM   1208  O   LYS A  74      68.333  11.862  35.244  1.00 46.80           O
ATOM   1209  CB  LYS A  74      70.548  10.079  35.401  1.00 60.03           C
ATOM   1210  CG  LYS A  74      71.466   8.856  35.637  1.00 63.92           C
ATOM   1211  CD  LYS A  74      71.396   8.441  37.126  1.00 67.57           C
ATOM   1212  CE  LYS A  74      72.684   7.797  37.604  1.00 65.42           C
ATOM   1213  NZ  LYS A  74      72.942   6.484  36.925  1.00 61.45           N1+
ATOM   1214  H   LYS A  74      69.779  10.291  32.691  1.00 66.89           H
ATOM   1215  HA  LYS A  74      68.817   9.110  34.826  1.00 60.77           H
ATOM   1216  HB2 LYS A  74      71.098  10.766  34.988  1.00 71.86           H
ATOM   1217  HB3 LYS A  74      70.228  10.400  36.258  1.00 71.86           H
ATOM   1218  HG2 LYS A  74      71.185   8.116  35.076  1.00 76.53           H
ATOM   1219  HG3 LYS A  74      72.385   9.098  35.430  1.00 76.53           H
ATOM   1220  HD2 LYS A  74      71.228   9.222  37.679  1.00 80.90           H
ATOM   1221  HD3 LYS A  74      70.680   7.796  37.237  1.00 80.90           H
ATOM   1222  HE2 LYS A  74      73.422   8.393  37.395  1.00 78.33           H
ATOM   1223  HE3 LYS A  74      72.637   7.647  38.561  1.00 78.33           H
ATOM   1224  HZ1 LYS A  74      73.712   6.142  37.215  1.00 73.56           H
ATOM   1225  HZ2 LYS A  74      72.287   5.912  37.104  1.00 73.56           H
ATOM   1226  HZ3 LYS A  74      72.996   6.602  36.043  1.00 73.56           H
ATOM   1227  N   LYS A  75      67.969  11.298  33.061  1.00 48.85           N
ATOM   1228  CA  LYS A  75      67.119  12.424  32.694  1.00 49.35           C
ATOM   1229  C   LYS A  75      65.901  11.974  31.888  1.00 34.26           C
ATOM   1230  O   LYS A  75      65.931  11.025  31.107  1.00 34.66           O
ATOM   1231  CB  LYS A  75      67.890  13.486  31.873  1.00 47.57           C
ATOM   1232  CG  LYS A  75      69.002  14.157  32.634  1.00 55.30           C
ATOM   1233  CD  LYS A  75      69.567  15.370  31.911  1.00 59.86           C
ATOM   1234  CE  LYS A  75      70.594  14.988  30.858  1.00 66.20           C
ATOM   1235  NZ  LYS A  75      71.708  16.015  30.778  1.00 72.18           N1+
ATOM   1236  H   LYS A  75      68.096  10.767  32.400  1.00 58.44           H
ATOM   1237  HA  LYS A  75      66.779  12.858  33.495  1.00 59.04           H
ATOM   1238  HB2 LYS A  75      68.271  13.068  31.087  1.00 56.90           H
ATOM   1239  HB3 LYS A  75      67.263  14.176  31.608  1.00 56.90           H
ATOM   1240  HG2 LYS A  75      68.668  14.454  33.494  1.00 66.18           H
ATOM   1241  HG3 LYS A  75      69.722  13.522  32.760  1.00 66.18           H
ATOM   1242  HD2 LYS A  75      68.841  15.824  31.453  1.00 71.66           H
ATOM   1243  HD3 LYS A  75      69.987  15.966  32.550  1.00 71.66           H
ATOM   1244  HE2 LYS A  75      70.987  14.130  31.087  1.00 79.26           H
ATOM   1245  HE3 LYS A  75      70.160  14.932  29.992  1.00 79.26           H
ATOM   1246  HZ1 LYS A  75      72.319  15.759  30.182  1.00 86.44           H
ATOM   1247  HZ2 LYS A  75      71.386  16.810  30.537  1.00 86.44           H
ATOM   1248  HZ3 LYS A  75      72.105  16.097  31.572  1.00 86.44           H
ATOM   1249  N   LEU A  76      64.833  12.711  32.090  1.00 32.09           N
ATOM   1250  CA  LEU A  76      63.648  12.721  31.254  1.00 40.75           C
ATOM   1251  C   LEU A  76      63.668  13.977  30.397  1.00 42.04           C
ATOM   1252  O   LEU A  76      63.881  15.080  30.914  1.00 36.03           O
ATOM   1253  CB  LEU A  76      62.408  12.752  32.133  1.00 37.45           C
ATOM   1254  CG  LEU A  76      61.282  11.764  31.981  1.00 47.51           C
ATOM   1255  CD1 LEU A  76      61.750  10.331  32.184  1.00 54.32           C
ATOM   1256  CD2 LEU A  76      60.292  12.134  33.066  1.00 37.03           C
ATOM   1257  H   LEU A  76      64.772  13.251  32.752  1.00 38.32           H
ATOM   1258  HA  LEU A  76      63.617  11.945  30.673  1.00 48.73           H
ATOM   1259  HB2 LEU A  76      62.699  12.686  33.057  1.00 44.76           H
ATOM   1260  HB3 LEU A  76      61.999  13.622  32.000  1.00 44.76           H
ATOM   1261  HG  LEU A  76      60.865  11.857  31.109  1.00 56.84           H
ATOM   1262 HD11 LEU A  76      60.986   9.746  32.097  1.00 65.00           H
ATOM   1263 HD12 LEU A  76      62.426  10.103  31.527  1.00 65.00           H
ATOM   1264 HD13 LEU A  76      62.114  10.251  33.080  1.00 65.00           H
ATOM   1265 HD21 LEU A  76      59.535  11.529  33.019  1.00 44.25           H
ATOM   1266 HD22 LEU A  76      60.717  12.062  33.932  1.00 44.25           H
ATOM   1267 HD23 LEU A  76      59.997  13.047  32.910  1.00 44.25           H
ATOM   1268  N   THR A  77      63.443  13.812  29.102  1.00 36.32           N
ATOM   1269  CA  THR A  77      63.340  14.933  28.181  1.00 35.82           C
ATOM   1270  C   THR A  77      61.953  14.925  27.531  1.00 35.04           C
ATOM   1271  O   THR A  77      61.580  13.967  26.834  1.00 33.42           O
ATOM   1272  CB  THR A  77      64.467  14.898  27.139  1.00 38.89           C
ATOM   1273  OG1 THR A  77      65.741  14.812  27.802  1.00 48.76           O
ATOM   1274  CG2 THR A  77      64.474  16.176  26.329  1.00 44.65           C
ATOM   1275  H   THR A  77      63.366  13.045  28.729  1.00 43.40           H
ATOM   1276  HA  THR A  77      63.436  15.761  28.682  1.00 42.80           H
ATOM   1277  HB  THR A  77      64.350  14.138  26.550  1.00 46.49           H
ATOM   1278  HG1 THR A  77      65.643  14.977  28.620  1.00 58.33           H
ATOM   1279 HG21 THR A  77      65.127  16.118  25.618  1.00 53.40           H
ATOM   1280 HG22 THR A  77      63.598  16.329  25.944  1.00 53.40           H
ATOM   1281 HG23 THR A  77      64.703  16.927  26.903  1.00 53.40           H
ATOM   1282  N   LEU A  78      61.159  15.950  27.844  1.00 29.47           N
ATOM   1283  CA  LEU A  78      59.913  16.228  27.159  1.00 33.14           C
ATOM   1284  C   LEU A  78      60.165  17.138  25.963  1.00 31.58           C
ATOM   1285  O   LEU A  78      60.772  18.211  26.104  1.00 34.53           O
ATOM   1286  CB  LEU A  78      58.900  16.897  28.081  1.00 32.09           C
ATOM   1287  CG  LEU A  78      58.756  16.683  29.596  1.00 40.53           C
ATOM   1288  CD1 LEU A  78      57.304  16.891  29.940  1.00 35.64           C
ATOM   1289  CD2 LEU A  78      59.237  15.407  30.135  1.00 42.27           C
ATOM   1290  H   LEU A  78      61.318  16.493  28.481  1.00 35.18           H
ATOM   1291  HA  LEU A  78      59.532  15.396  26.839  1.00 39.59           H
ATOM   1292  HB2 LEU A  78      59.046  17.846  27.963  1.00 38.33           H
ATOM   1293  HB3 LEU A  78      58.031  16.673  27.719  1.00 38.33           H
ATOM   1294  HG  LEU A  78      59.257  17.377  30.048  1.00 48.46           H
ATOM   1295 HD11 LEU A  78      57.201  16.800  30.902  1.00 42.59           H
ATOM   1296 HD12 LEU A  78      57.024  17.776  29.662  1.00 42.59           H
ATOM   1297 HD13 LEU A  78      56.780  16.218  29.488  1.00 42.59           H
ATOM   1298 HD21 LEU A  78      59.073  15.402  31.091  1.00 50.54           H
ATOM   1299 HD22 LEU A  78      58.748  14.689  29.708  1.00 50.54           H
ATOM   1300 HD23 LEU A  78      60.189  15.316  29.975  1.00 50.54           H
ATOM   1301  N   VAL A  79      59.636  16.750  24.812  1.00 28.01           N
ATOM   1302  CA  VAL A  79      59.799  17.490  23.553  1.00 27.30           C
ATOM   1303  C   VAL A  79      58.461  18.167  23.257  1.00 23.63           C
ATOM   1304  O   VAL A  79      57.462  17.457  23.050  1.00 27.55           O
ATOM   1305  CB  VAL A  79      60.220  16.551  22.409  1.00 29.19           C
ATOM   1306  CG1 VAL A  79      60.555  17.309  21.135  1.00 29.34           C
ATOM   1307  CG2 VAL A  79      61.400  15.686  22.826  1.00 32.80           C
ATOM   1308  H   VAL A  79      59.169  16.034  24.736  1.00 33.44           H
ATOM   1309  HA  VAL A  79      60.499  18.153  23.647  1.00 32.59           H
ATOM   1310  HB  VAL A  79      59.477  15.954  22.223  1.00 34.85           H
ATOM   1311 HG11 VAL A  79      60.831  16.681  20.453  1.00 35.03           H
ATOM   1312 HG12 VAL A  79      59.772  17.797  20.833  1.00 35.03           H
ATOM   1313 HG13 VAL A  79      61.275  17.926  21.320  1.00 35.03           H
ATOM   1314 HG21 VAL A  79      61.621  15.097  22.089  1.00 39.18           H
ATOM   1315 HG22 VAL A  79      62.157  16.253  23.043  1.00 39.18           H
ATOM   1316 HG23 VAL A  79      61.165  15.148  23.597  1.00 39.18           H
ATOM   1317  N   PHE A  80      58.442  19.525  23.172  1.00 23.13           N
ATOM   1318  CA  PHE A  80      57.237  20.318  22.904  1.00 26.07           C
ATOM   1319  C   PHE A  80      57.463  21.067  21.575  1.00 25.80           C
ATOM   1320  O   PHE A  80      58.588  21.248  21.113  1.00 29.42           O
ATOM   1321  CB  PHE A  80      57.169  21.382  23.998  1.00 31.14           C
ATOM   1322  CG  PHE A  80      56.774  20.838  25.314  1.00 24.64           C
ATOM   1323  CD1 PHE A  80      57.715  20.409  26.261  1.00 28.91           C
ATOM   1324  CD2 PHE A  80      55.405  20.759  25.613  1.00 26.50           C
ATOM   1325  CE1 PHE A  80      57.286  20.026  27.533  1.00 29.72           C
ATOM   1326  CE2 PHE A  80      54.985  20.302  26.861  1.00 26.54           C
ATOM   1327  CZ  PHE A  80      55.925  20.000  27.849  1.00 24.41           C
ATOM   1328  H   PHE A  80      59.325  20.042  22.936  1.00 27.58           H
ATOM   1329  HA  PHE A  80      56.297  19.691  22.889  1.00 31.10           H
ATOM   1330  HB2 PHE A  80      58.171  21.858  24.082  1.00 37.19           H
ATOM   1331  HB3 PHE A  80      56.483  22.195  23.669  1.00 37.19           H
ATOM   1332  HD1 PHE A  80      58.770  20.309  25.983  1.00 34.51           H
ATOM   1333  HD2 PHE A  80      54.670  21.001  24.836  1.00 31.62           H
ATOM   1334  HE1 PHE A  80      58.025  19.707  28.270  1.00 35.48           H
ATOM   1335  HE2 PHE A  80      53.920  20.166  27.052  1.00 31.67           H
ATOM   1336  HZ  PHE A  80      55.592  19.689  28.835  1.00 29.11           H
ATOM   1337  N   GLU A  81      56.352  21.573  20.953  1.00 26.85           N
ATOM   1338  CA  GLU A  81      56.528  22.692  19.998  1.00 28.86           C
ATOM   1339  C   GLU A  81      57.350  23.829  20.680  1.00 31.90           C
ATOM   1340  O   GLU A  81      57.374  24.007  21.905  1.00 28.88           O
ATOM   1341  CB  GLU A  81      55.163  23.219  19.522  1.00 31.92           C
ATOM   1342  CG  GLU A  81      54.368  23.892  20.633  1.00 31.84           C
ATOM   1343  CD  GLU A  81      52.956  24.244  20.153  1.00 35.66           C
ATOM   1344  OE1 GLU A  81      52.783  24.978  19.163  1.00 37.97           O
ATOM   1345  OE2 GLU A  81      52.008  23.769  20.847  1.00 31.39           O1-
ATOM   1346  H   GLU A  81      55.403  21.393  21.320  1.00 32.04           H
ATOM   1347  HA  GLU A  81      57.114  22.297  19.123  1.00 34.45           H
ATOM   1348  HB2 GLU A  81      55.303  23.943  18.682  1.00 38.13           H
ATOM   1349  HB3 GLU A  81      54.574  22.384  19.087  1.00 38.13           H
ATOM   1350  HG2 GLU A  81      54.296  23.250  21.527  1.00 38.03           H
ATOM   1351  HG3 GLU A  81      54.862  24.833  20.952  1.00 38.03           H
ATOM   1352  N   PHE A  82      58.122  24.562  19.814  1.00 28.82           N
ATOM   1353  CA  PHE A  82      58.860  25.764  20.264  1.00 30.67           C
ATOM   1354  C   PHE A  82      57.938  26.974  19.981  1.00 28.21           C
ATOM   1355  O   PHE A  82      57.305  27.095  18.962  1.00 33.96           O
ATOM   1356  CB  PHE A  82      60.154  25.935  19.453  1.00 32.24           C
ATOM   1357  CG  PHE A  82      60.841  27.233  19.786  1.00 36.17           C
ATOM   1358  CD1 PHE A  82      60.763  28.313  18.894  1.00 34.58           C
ATOM   1359  CD2 PHE A  82      61.563  27.364  20.979  1.00 34.17           C
ATOM   1360  CE1 PHE A  82      61.444  29.500  19.171  1.00 35.81           C
ATOM   1361  CE2 PHE A  82      62.224  28.566  21.260  1.00 35.54           C
ATOM   1362  CZ  PHE A  82      62.190  29.620  20.347  1.00 34.51           C
ATOM   1363  H   PHE A  82      57.995  24.491  18.780  1.00 34.41           H
ATOM   1364  HA  PHE A  82      59.095  25.664  21.355  1.00 36.62           H
ATOM   1365  HB2 PHE A  82      60.844  25.085  19.642  1.00 38.50           H
ATOM   1366  HB3 PHE A  82      59.928  25.898  18.362  1.00 38.50           H
ATOM   1367  HD1 PHE A  82      60.170  28.238  17.974  1.00 41.32           H
ATOM   1368  HD2 PHE A  82      61.643  26.523  21.661  1.00 40.83           H
ATOM   1369  HE1 PHE A  82      61.377  30.337  18.464  1.00 42.79           H
ATOM   1370  HE2 PHE A  82      62.794  28.665  22.185  1.00 42.47           H
ATOM   1371  HZ  PHE A  82      62.737  30.538  20.547  1.00 41.23           H
ATOM   1372  N   CYS A  83      57.839  27.861  21.070  1.00 32.27           N
ATOM   1373  CA  CYS A  83      57.177  29.164  20.874  1.00 30.93           C
ATOM   1374  C   CYS A  83      58.220  30.290  21.129  1.00 24.40           C
ATOM   1375  O   CYS A  83      59.136  30.151  21.981  1.00 31.98           O
ATOM   1376  CB  CYS A  83      56.032  29.358  21.862  1.00 30.46           C
ATOM   1377  SG  CYS A  83      54.868  27.969  21.673  1.00 35.61           S
ATOM   1378  H   CYS A  83      58.596  27.875  21.761  1.00 38.54           H
ATOM   1379  HA  CYS A  83      56.787  29.228  19.806  1.00 36.94           H
ATOM   1380  HB2 CYS A  83      56.400  29.389  22.903  1.00 36.37           H
ATOM   1381  HB3 CYS A  83      55.519  30.323  21.651  1.00 36.37           H
ATOM   1382  HG  CYS A  83      53.971  28.341  22.615  1.00 42.55           H
ATOM   1383  N   ASP A  84      58.074  31.433  20.441  1.00 32.25           N
ATOM   1384  CA  ASP A  84      59.159  32.466  20.385  1.00 33.85           C
ATOM   1385  C   ASP A  84      59.292  33.227  21.693  1.00 34.82           C
ATOM   1386  O   ASP A  84      60.378  33.507  22.203  1.00 33.64           O
ATOM   1387  CB  ASP A  84      58.855  33.399  19.209  1.00 43.22           C
ATOM   1388  CG  ASP A  84      58.700  32.416  18.016  1.00 47.77           C
ATOM   1389  OD1 ASP A  84      59.649  32.134  17.309  1.00 57.15           O
ATOM   1390  OD2 ASP A  84      57.562  31.809  18.039  1.00 67.28           O1-
ATOM   1391  H   ASP A  84      57.364  31.528  19.513  1.00 38.52           H
ATOM   1392  HA  ASP A  84      60.156  31.951  20.212  1.00 40.44           H
ATOM   1393  HB2 ASP A  84      57.929  33.985  19.330  1.00 51.68           H
ATOM   1394  HB3 ASP A  84      59.667  34.118  19.015  1.00 51.68           H
ATOM   1395  N   GLN A  85      58.117  33.520  22.374  1.00 35.53           N
ATOM   1396  CA  GLN A  85      58.228  34.310  23.607  1.00 38.25           C
ATOM   1397  C   GLN A  85      57.051  33.958  24.512  1.00 30.46           C
ATOM   1398  O   GLN A  85      56.029  33.376  24.179  1.00 31.74           O
ATOM   1399  CB  GLN A  85      58.306  35.820  23.369  1.00 33.47           C
ATOM   1400  CG  GLN A  85      57.106  36.431  22.677  1.00 45.36           C
ATOM   1401  CD  GLN A  85      57.453  37.814  22.143  1.00 48.78           C
ATOM   1402  OE1 GLN A  85      57.027  38.220  21.084  1.00 57.76           O
ATOM   1403  NE2 GLN A  85      58.383  38.571  22.891  1.00 42.86           N
ATOM   1404  H   GLN A  85      57.182  33.465  21.930  1.00 42.46           H
ATOM   1405  HA  GLN A  85      59.200  34.010  24.116  1.00 45.73           H
ATOM   1406  HB2 GLN A  85      58.464  36.332  24.343  1.00 39.99           H
ATOM   1407  HB3 GLN A  85      59.219  36.018  22.758  1.00 39.99           H
ATOM   1408  HG2 GLN A  85      56.762  35.812  21.816  1.00 54.25           H
ATOM   1409  HG3 GLN A  85      56.224  36.499  23.349  1.00 54.25           H
ATOM   1410 HE21 GLN A  85      58.418  38.474  23.894  1.00 51.26           H
ATOM   1411 HE22 GLN A  85      58.543  39.527  22.580  1.00 51.26           H
ATOM   1412  N   ASP A  86      57.286  34.233  25.850  1.00 25.58           N
ATOM   1413  CA  ASP A  86      56.089  34.273  26.698  1.00 26.09           C
ATOM   1414  C   ASP A  86      55.629  35.756  26.688  1.00 34.94           C
ATOM   1415  O   ASP A  86      56.185  36.746  26.241  1.00 31.12           O
ATOM   1416  CB  ASP A  86      56.326  33.674  28.066  1.00 33.09           C
ATOM   1417  CG  ASP A  86      57.384  34.371  28.967  1.00 37.17           C
ATOM   1418  OD1 ASP A  86      57.298  35.597  29.119  1.00 32.63           O
ATOM   1419  OD2 ASP A  86      58.168  33.572  29.523  1.00 68.97           O1-
ATOM   1420  H   ASP A  86      58.029  34.875  26.148  1.00 30.51           H
ATOM   1421  HA  ASP A  86      55.263  33.651  26.205  1.00 31.13           H
ATOM   1422  HB2 ASP A  86      55.373  33.662  28.639  1.00 39.52           H
ATOM   1423  HB3 ASP A  86      56.620  32.614  27.960  1.00 39.52           H
ATOM   1424  N   LEU A  87      54.356  35.826  27.174  1.00 29.68           N
ATOM   1425  CA  LEU A  87      53.587  37.086  27.249  1.00 32.85           C
ATOM   1426  C   LEU A  87      54.233  38.097  28.186  1.00 27.53           C
ATOM   1427  O   LEU A  87      54.144  39.295  27.945  1.00 26.05           O
ATOM   1428  CB  LEU A  87      52.161  36.840  27.725  1.00 25.17           C
ATOM   1429  CG  LEU A  87      51.171  37.988  27.811  1.00 26.46           C
ATOM   1430  CD1 LEU A  87      50.851  38.576  26.457  1.00 26.77           C
ATOM   1431  CD2 LEU A  87      49.804  37.639  28.433  1.00 28.99           C
ATOM   1432  H   LEU A  87      53.923  35.145  27.469  1.00 35.44           H
ATOM   1433  HA  LEU A  87      53.533  37.510  26.380  1.00 39.23           H
ATOM   1434  HB2 LEU A  87      51.765  36.179  27.139  1.00 30.03           H
ATOM   1435  HB3 LEU A  87      52.235  36.498  28.627  1.00 30.03           H
ATOM   1436  HG  LEU A  87      51.578  38.679  28.354  1.00 31.57           H
ATOM   1437 HD11 LEU A  87      50.228  39.307  26.575  1.00 31.95           H
ATOM   1438 HD12 LEU A  87      51.667  38.904  26.055  1.00 31.95           H
ATOM   1439 HD13 LEU A  87      50.454  37.883  25.905  1.00 31.95           H
ATOM   1440 HD21 LEU A  87      49.235  38.416  28.343  1.00 34.61           H
ATOM   1441 HD22 LEU A  87      49.420  36.888  27.957  1.00 34.61           H
ATOM   1442 HD23 LEU A  87      49.933  37.422  29.366  1.00 34.61           H
ATOM   1443  N   LYS A  88      54.787  37.638  29.302  1.00 22.55           N
ATOM   1444  CA  LYS A  88      55.539  38.548  30.160  1.00 29.67           C
ATOM   1445  C   LYS A  88      56.621  39.259  29.363  1.00 29.75           C
ATOM   1446  O   LYS A  88      56.679  40.494  29.323  1.00 41.68           O
ATOM   1447  CB  LYS A  88      56.135  37.778  31.329  1.00 38.55           C
ATOM   1448  CG  LYS A  88      56.455  38.592  32.509  1.00 41.24           C
ATOM   1449  CD  LYS A  88      55.211  38.846  33.346  1.00 46.78           C
ATOM   1450  CE  LYS A  88      55.494  39.795  34.480  1.00 49.64           C
ATOM   1451  NZ  LYS A  88      54.244  40.103  35.296  1.00 49.67           N1+
ATOM   1452  H   LYS A  88      54.738  36.822  29.575  1.00 26.88           H
ATOM   1453  HA  LYS A  88      54.936  39.220  30.506  1.00 35.42           H
ATOM   1454  HB2 LYS A  88      55.491  37.112  31.614  1.00 46.08           H
ATOM   1455  HB3 LYS A  88      56.954  37.353  31.035  1.00 46.08           H
ATOM   1456  HG2 LYS A  88      57.106  38.129  33.056  1.00 49.31           H
ATOM   1457  HG3 LYS A  88      56.796  39.446  32.209  1.00 49.31           H
ATOM   1458  HD2 LYS A  88      54.512  39.231  32.796  1.00 55.95           H
ATOM   1459  HD3 LYS A  88      54.921  38.006  33.735  1.00 55.95           H
ATOM   1460  HE2 LYS A  88      56.149  39.394  35.073  1.00 59.39           H
ATOM   1461  HE3 LYS A  88      55.839  40.623  34.116  1.00 59.39           H
ATOM   1462  HZ1 LYS A  88      54.432  40.683  35.943  1.00 59.43           H
ATOM   1463  HZ2 LYS A  88      53.611  40.449  34.774  1.00 59.43           H
ATOM   1464  HZ3 LYS A  88      53.932  39.355  35.665  1.00 59.43           H
ATOM   1465  N   LYS A  89      57.380  38.508  28.595  1.00 30.48           N
ATOM   1466  CA  LYS A  89      58.434  39.110  27.789  1.00 29.69           C
ATOM   1467  C   LYS A  89      57.847  39.960  26.673  1.00 30.74           C
ATOM   1468  O   LYS A  89      58.412  41.005  26.313  1.00 31.38           O
ATOM   1469  CB  LYS A  89      59.324  38.027  27.202  1.00 30.76           C
ATOM   1470  CG  LYS A  89      60.607  38.558  26.518  1.00 39.91           C
ATOM   1471  CD  LYS A  89      61.401  37.444  25.881  1.00 43.54           C
ATOM   1472  CE  LYS A  89      62.623  38.023  25.137  1.00 47.14           C
ATOM   1473  NZ  LYS A  89      63.686  37.016  24.956  1.00 55.94           N1+
ATOM   1474  H   LYS A  89      57.284  37.662  28.502  1.00 36.40           H
ATOM   1475  HA  LYS A  89      58.981  39.677  28.353  1.00 35.45           H
ATOM   1476  HB2 LYS A  89      59.578  37.422  27.916  1.00 36.73           H
ATOM   1477  HB3 LYS A  89      58.821  37.563  26.518  1.00 36.73           H
ATOM   1478  HG2 LYS A  89      60.389  39.207  25.831  1.00 47.72           H
ATOM   1479  HG3 LYS A  89      61.182  38.963  27.189  1.00 47.72           H
ATOM   1480  HD2 LYS A  89      61.716  36.834  26.564  1.00 52.06           H
ATOM   1481  HD3 LYS A  89      60.841  36.978  25.239  1.00 52.06           H
ATOM   1482  HE2 LYS A  89      62.339  38.310  24.252  1.00 56.39           H
ATOM   1483  HE3 LYS A  89      62.984  38.766  25.640  1.00 56.39           H
ATOM   1484  HZ1 LYS A  89      64.355  37.361  24.484  1.00 66.94           H
ATOM   1485  HZ2 LYS A  89      63.992  36.751  25.749  1.00 66.94           H
ATOM   1486  HZ3 LYS A  89      63.360  36.311  24.521  1.00 66.94           H
ATOM   1487  N   TYR A  90      56.721  39.513  26.113  1.00 26.06           N
ATOM   1488  CA  TYR A  90      56.055  40.253  25.052  1.00 28.25           C
ATOM   1489  C   TYR A  90      55.642  41.631  25.569  1.00 34.51           C
ATOM   1490  O   TYR A  90      55.760  42.625  24.861  1.00 28.51           O
ATOM   1491  CB  TYR A  90      54.837  39.468  24.521  1.00 30.36           C
ATOM   1492  CG  TYR A  90      54.077  40.102  23.355  1.00 29.91           C
ATOM   1493  CD1 TYR A  90      54.416  39.835  22.057  1.00 44.25           C
ATOM   1494  CD2 TYR A  90      53.010  40.952  23.567  1.00 35.65           C
ATOM   1495  CE1 TYR A  90      53.720  40.400  20.998  1.00 46.54           C
ATOM   1496  CE2 TYR A  90      52.329  41.540  22.528  1.00 36.82           C
ATOM   1497  CZ  TYR A  90      52.692  41.251  21.238  1.00 46.02           C
ATOM   1498  OH  TYR A  90      52.025  41.797  20.168  1.00 49.71           O
ATOM   1499  H   TYR A  90      56.333  38.787  26.345  1.00 31.10           H
ATOM   1500  HA  TYR A  90      56.693  40.369  24.333  1.00 33.72           H
ATOM   1501  HB2 TYR A  90      55.133  38.588  24.235  1.00 36.25           H
ATOM   1502  HB3 TYR A  90      54.198  39.354  25.244  1.00 36.25           H
ATOM   1503  HD1 TYR A  90      55.123  39.265  21.872  1.00 52.92           H
ATOM   1504  HD2 TYR A  90      52.750  41.162  24.434  1.00 42.60           H
ATOM   1505  HE1 TYR A  90      53.967  40.222  20.123  1.00 55.67           H
ATOM   1506  HE2 TYR A  90      51.613  42.109  22.701  1.00 44.00           H
ATOM   1507  HH  TYR A  90      51.394  42.266  20.451  1.00 59.47           H
ATOM   1508  N   PHE A  91      55.238  41.724  26.831  1.00 29.74           N
ATOM   1509  CA  PHE A  91      54.863  43.035  27.351  1.00 26.96           C
ATOM   1510  C   PHE A  91      56.083  43.973  27.330  1.00 30.75           C
ATOM   1511  O   PHE A  91      55.960  45.146  26.958  1.00 28.47           O
ATOM   1512  CB  PHE A  91      54.296  42.901  28.768  1.00 25.69           C
ATOM   1513  CG  PHE A  91      52.837  42.394  28.855  1.00 22.41           C
ATOM   1514  CD1 PHE A  91      52.429  41.676  29.974  1.00 27.26           C
ATOM   1515  CD2 PHE A  91      51.903  42.685  27.890  1.00 29.07           C
ATOM   1516  CE1 PHE A  91      51.128  41.215  30.114  1.00 20.56           C
ATOM   1517  CE2 PHE A  91      50.586  42.265  28.024  1.00 28.75           C
ATOM   1518  CZ  PHE A  91      50.195  41.520  29.154  1.00 26.07           C
ATOM   1519  H   PHE A  91      55.172  41.071  27.382  1.00 35.51           H
ATOM   1520  HA  PHE A  91      54.170  43.422  26.799  1.00 32.17           H
ATOM   1521  HB2 PHE A  91      54.855  42.280  29.263  1.00 30.64           H
ATOM   1522  HB3 PHE A  91      54.328  43.768  29.187  1.00 30.64           H
ATOM   1523  HD1 PHE A  91      53.047  41.479  30.638  1.00 32.53           H
ATOM   1524  HD2 PHE A  91      52.156  43.178  27.143  1.00 34.71           H
ATOM   1525  HE1 PHE A  91      50.886  40.739  30.870  1.00 24.50           H
ATOM   1526  HE2 PHE A  91      49.969  42.450  27.355  1.00 34.32           H
ATOM   1527  HZ  PHE A  91      49.324  41.217  29.235  1.00 31.11           H
ATOM   1528  N   ASP A  92      57.267  43.446  27.713  1.00 27.74           N
ATOM   1529  CA  ASP A  92      58.526  44.213  27.690  1.00 31.53           C
ATOM   1530  C   ASP A  92      58.946  44.598  26.287  1.00 31.84           C
ATOM   1531  O   ASP A  92      59.475  45.686  26.091  1.00 36.34           O
ATOM   1532  CB  ASP A  92      59.667  43.443  28.315  1.00 27.76           C
ATOM   1533  CG  ASP A  92      59.691  43.543  29.831  1.00 33.00           C
ATOM   1534  OD1 ASP A  92      60.312  42.663  30.451  1.00 34.30           O
ATOM   1535  OD2 ASP A  92      59.089  44.484  30.394  1.00 32.69           O1-
ATOM   1536  H   ASP A  92      57.360  42.640  27.993  1.00 33.11           H
ATOM   1537  HA  ASP A  92      58.427  45.033  28.209  1.00 37.65           H
ATOM   1538  HB2 ASP A  92      59.603  42.513  28.060  1.00 33.14           H
ATOM   1539  HB3 ASP A  92      60.487  43.825  27.980  1.00 33.14           H
ATOM   1540  N   SER A  93      58.690  43.744  25.304  1.00 29.66           N
ATOM   1541  CA  SER A  93      59.047  44.039  23.916  1.00 33.55           C
ATOM   1542  C   SER A  93      58.180  45.127  23.295  1.00 31.23           C
ATOM   1543  O   SER A  93      58.608  45.764  22.343  1.00 33.88           O
ATOM   1544  CB  SER A  93      58.921  42.791  23.031  1.00 26.35           C
ATOM   1545  OG  SER A  93      59.717  41.769  23.549  1.00 36.54           O
ATOM   1546  H   SER A  93      58.306  42.986  25.419  1.00 35.42           H
ATOM   1547  HA  SER A  93      59.968  44.335  23.894  1.00 40.08           H
ATOM   1548  HB2 SER A  93      57.997  42.493  23.011  1.00 31.44           H
ATOM   1549  HB3 SER A  93      59.205  42.986  22.125  1.00 31.44           H
ATOM   1550  HG  SER A  93      59.470  41.582  24.326  1.00 43.66           H
ATOM   1551  N   CYS A  94      56.948  45.310  23.760  1.00 34.93           N
ATOM   1552  CA  CYS A  94      56.054  46.287  23.145  1.00 37.00           C
ATOM   1553  C   CYS A  94      55.701  47.387  24.133  1.00 25.43           C
ATOM   1554  O   CYS A  94      54.681  48.073  23.981  1.00 32.51           O
ATOM   1555  CB  CYS A  94      54.794  45.585  22.608  1.00 33.04           C
ATOM   1556  SG  CYS A  94      53.681  45.039  23.863  1.00 48.73           S
ATOM   1557  H   CYS A  94      56.612  44.894  24.432  1.00 41.74           H
ATOM   1558  HA  CYS A  94      56.502  46.708  22.393  1.00 44.22           H
ATOM   1559  HB2 CYS A  94      54.308  46.209  22.045  1.00 39.47           H
ATOM   1560  HB3 CYS A  94      55.049  44.792  22.113  1.00 39.47           H
ATOM   1561  HG  CYS A  94      54.268  44.322  24.619  1.00 58.30           H
ATOM   1562  N   ASN A  95      56.524  47.566  25.157  1.00 39.69           N
ATOM   1563  CA  ASN A  95      56.304  48.647  26.110  1.00 36.48           C
ATOM   1564  C   ASN A  95      54.893  48.578  26.734  1.00 35.76           C
ATOM   1565  O   ASN A  95      54.275  49.608  27.021  1.00 37.96           O
ATOM   1566  CB  ASN A  95      56.547  49.972  25.374  1.00 45.55           C
ATOM   1567  CG  ASN A  95      56.744  51.114  26.282  1.00 41.10           C
ATOM   1568  OD1 ASN A  95      57.180  50.965  27.410  1.00 46.20           O
ATOM   1569  ND2 ASN A  95      56.442  52.287  25.785  1.00 44.10           N
ATOM   1570  H   ASN A  95      57.222  47.088  25.320  1.00 47.45           H
ATOM   1571  HA  ASN A  95      56.953  48.584  26.831  1.00 43.60           H
ATOM   1572  HB2 ASN A  95      57.344  49.896  24.832  1.00 54.48           H
ATOM   1573  HB3 ASN A  95      55.786  50.177  24.808  1.00 54.48           H
ATOM   1574 HD21 ASN A  95      56.584  52.989  26.253  1.00 52.74           H
ATOM   1575 HD22 ASN A  95      56.110  52.352  24.995  1.00 52.74           H
ATOM   1576  N   GLY A  96      54.384  47.356  26.952  1.00 35.06           N
ATOM   1577  CA  GLY A  96      53.070  47.115  27.529  1.00 37.70           C
ATOM   1578  C   GLY A  96      51.889  47.638  26.739  1.00 39.87           C
ATOM   1579  O   GLY A  96      50.798  47.763  27.284  1.00 41.49           O
ATOM   1580  H   GLY A  96      54.791  46.625  26.756  1.00 41.89           H
ATOM   1581  HA2 GLY A  96      52.954  46.156  27.620  1.00 45.06           H
ATOM   1582  HA3 GLY A  96      53.034  47.501  28.414  1.00 45.06           H
ATOM   1583  N   ASP A  97      52.051  47.900  25.458  1.00 41.24           N
ATOM   1584  CA  ASP A  97      51.056  48.637  24.700  1.00 37.23           C
ATOM   1585  C   ASP A  97      50.613  47.785  23.532  1.00 36.42           C
ATOM   1586  O   ASP A  97      51.233  47.825  22.474  1.00 37.80           O
ATOM   1587  CB  ASP A  97      51.659  49.964  24.213  1.00 32.20           C
ATOM   1588  CG  ASP A  97      50.641  50.878  23.569  1.00 41.15           C
ATOM   1589  OD1 ASP A  97      51.070  51.815  22.865  1.00 49.90           O
ATOM   1590  OD2 ASP A  97      49.430  50.684  23.772  1.00 46.04           O1-
ATOM   1591  H   ASP A  97      52.740  47.671  24.999  1.00 49.30           H
ATOM   1592  HA  ASP A  97      50.291  48.803  25.264  1.00 44.49           H
ATOM   1593  HB2 ASP A  97      52.079  50.429  24.948  1.00 38.46           H
ATOM   1594  HB3 ASP A  97      52.318  49.748  23.539  1.00 38.46           H
ATOM   1595  N   LEU A  98      49.548  47.031  23.718  1.00 32.34           N
ATOM   1596  CA  LEU A  98      48.987  46.183  22.682  1.00 38.42           C
ATOM   1597  C   LEU A  98      47.879  46.906  21.929  1.00 34.88           C
ATOM   1598  O   LEU A  98      47.109  47.643  22.522  1.00 34.59           O
ATOM   1599  CB  LEU A  98      48.398  44.924  23.297  1.00 36.14           C
ATOM   1600  CG  LEU A  98      49.308  43.737  23.432  1.00 38.78           C
ATOM   1601  CD1 LEU A  98      50.469  44.115  24.282  1.00 44.61           C
ATOM   1602  CD2 LEU A  98      48.524  42.625  24.056  1.00 33.66           C
ATOM   1603  H   LEU A  98      49.122  46.980  24.459  1.00 38.63           H
ATOM   1604  HA  LEU A  98      49.669  45.924  22.051  1.00 45.92           H
ATOM   1605  HB2 LEU A  98      48.099  45.150  24.188  1.00 43.18           H
ATOM   1606  HB3 LEU A  98      47.639  44.640  22.766  1.00 43.18           H
ATOM   1607  HG  LEU A  98      49.623  43.460  22.558  1.00 46.36           H
ATOM   1608 HD11 LEU A  98      51.052  43.345  24.369  1.00 53.35           H
ATOM   1609 HD12 LEU A  98      50.948  44.852  23.878  1.00 53.35           H
ATOM   1610 HD13 LEU A  98      50.130  44.382  25.155  1.00 53.35           H
ATOM   1611 HD21 LEU A  98      49.090  41.838  24.128  1.00 40.21           H
ATOM   1612 HD22 LEU A  98      48.212  42.893  24.933  1.00 40.21           H
ATOM   1613 HD23 LEU A  98      47.763  42.433  23.485  1.00 40.21           H
ATOM   1614  N   ASP A  99      47.750  46.612  20.638  1.00 32.90           N
ATOM   1615  CA  ASP A  99      46.602  47.084  19.891  1.00 30.55           C
ATOM   1616  C   ASP A  99      45.340  46.383  20.387  1.00 33.33           C
ATOM   1617  O   ASP A  99      45.384  45.210  20.750  1.00 32.72           O
ATOM   1618  CB  ASP A  99      46.808  46.791  18.410  1.00 44.96           C
ATOM   1619  CG  ASP A  99      45.687  47.280  17.551  1.00 51.83           C
ATOM   1620  OD1 ASP A  99      44.723  46.499  17.367  1.00 51.19           O
ATOM   1621  OD2 ASP A  99      45.787  48.445  17.051  1.00 63.97           O1-
ATOM   1622  H   ASP A  99      48.302  46.132  20.179  1.00 39.30           H
ATOM   1623  HA  ASP A  99      46.512  48.038  20.017  1.00 36.48           H
ATOM   1624  HB2 ASP A  99      47.625  47.226  18.117  1.00 53.77           H
ATOM   1625  HB3 ASP A  99      46.877  45.831  18.280  1.00 53.77           H
ATOM   1626  N   PRO A 100      44.208  47.058  20.404  1.00 36.05           N
ATOM   1627  CA  PRO A 100      42.993  46.407  20.914  1.00 30.25           C
ATOM   1628  C   PRO A 100      42.627  45.116  20.221  1.00 31.32           C
ATOM   1629  O   PRO A 100      41.963  44.264  20.802  1.00 31.00           O
ATOM   1630  CB  PRO A 100      41.917  47.482  20.703  1.00 37.31           C
ATOM   1631  CG  PRO A 100      42.656  48.777  20.817  1.00 36.04           C
ATOM   1632  CD  PRO A 100      44.039  48.530  20.282  1.00 45.05           C
ATOM   1633  HA  PRO A 100      43.095  46.237  21.862  1.00 36.12           H
ATOM   1634  HB2 PRO A 100      41.533  47.394  19.817  1.00 44.59           H
ATOM   1635  HB3 PRO A 100      41.238  47.416  21.387  1.00 44.59           H
ATOM   1636  HG2 PRO A 100      42.197  49.420  20.262  1.00 43.07           H
ATOM   1637  HG3 PRO A 100      42.673  49.063  21.746  1.00 43.07           H
ATOM   1638  HD2 PRO A 100      44.079  48.795  19.350  1.00 53.88           H
ATOM   1639  HD3 PRO A 100      44.705  49.002  20.811  1.00 53.88           H
ATOM   1640  N   GLU A 101      43.020  44.943  18.993  1.00 31.95           N
ATOM   1641  CA  GLU A 101      42.671  43.722  18.305  1.00 33.68           C
ATOM   1642  C   GLU A 101      43.596  42.565  18.696  1.00 29.11           C
ATOM   1643  O   GLU A 101      43.157  41.418  18.682  1.00 33.01           O
ATOM   1644  CB  GLU A 101      42.687  43.988  16.790  1.00 46.97           C
ATOM   1645  CG  GLU A 101      41.609  45.007  16.296  1.00 53.90           C
ATOM   1646  CD  GLU A 101      40.192  44.411  16.010  1.00 73.76           C
ATOM   1647  OE1 GLU A 101      39.575  43.749  16.893  1.00 54.81           O
ATOM   1648  OE2 GLU A 101      39.682  44.637  14.880  1.00 81.63           O1-
ATOM   1649  H   GLU A 101      43.484  45.499  18.542  1.00 38.17           H
ATOM   1650  HA  GLU A 101      41.772  43.472  18.558  1.00 40.24           H
ATOM   1651  HB2 GLU A 101      43.558  44.357  16.576  1.00 56.19           H
ATOM   1652  HB3 GLU A 101      42.560  43.151  16.316  1.00 56.19           H
ATOM   1653  HG2 GLU A 101      41.501  45.698  16.969  1.00 64.50           H
ATOM   1654  HG3 GLU A 101      41.933  45.418  15.478  1.00 64.50           H
ATOM   1655  N   ILE A 102      44.839  42.850  19.123  1.00 33.00           N
ATOM   1656  CA  ILE A 102      45.702  41.816  19.705  1.00 24.29           C
ATOM   1657  C   ILE A 102      45.232  41.437  21.099  1.00 26.35           C
ATOM   1658  O   ILE A 102      45.216  40.249  21.463  1.00 27.75           O
ATOM   1659  CB  ILE A 102      47.177  42.286  19.706  1.00 28.96           C
ATOM   1660  CG1 ILE A 102      47.691  42.315  18.263  1.00 32.26           C
ATOM   1661  CG2 ILE A 102      48.070  41.341  20.545  1.00 34.82           C
ATOM   1662  CD1 ILE A 102      48.713  43.250  18.027  1.00 45.98           C
ATOM   1663  H   ILE A 102      45.210  43.625  19.088  1.00 39.42           H
ATOM   1664  HA  ILE A 102      45.627  41.006  19.172  1.00 28.97           H
ATOM   1665  HB  ILE A 102      47.241  43.175  20.079  1.00 34.57           H
ATOM   1666 HG12 ILE A 102      48.045  41.441  18.031  1.00 38.53           H
ATOM   1667 HG13 ILE A 102      46.958  42.540  17.671  1.00 38.53           H
ATOM   1668 HG21 ILE A 102      48.991  41.613  20.438  1.00 41.61           H
ATOM   1669 HG22 ILE A 102      47.835  41.398  21.483  1.00 41.61           H
ATOM   1670 HG23 ILE A 102      47.947  40.432  20.218  1.00 41.61           H
ATOM   1671 HD11 ILE A 102      48.981  43.164  17.100  1.00 55.00           H
ATOM   1672 HD12 ILE A 102      48.359  44.136  18.188  1.00 55.00           H
ATOM   1673 HD13 ILE A 102      49.461  43.060  18.612  1.00 55.00           H
ATOM   1674  N   VAL A 103      44.795  42.424  21.885  1.00 30.19           N
ATOM   1675  CA  VAL A 103      44.112  42.127  23.153  1.00 28.68           C
ATOM   1676  C   VAL A 103      42.988  41.114  22.946  1.00 29.33           C
ATOM   1677  O   VAL A 103      42.849  40.124  23.689  1.00 29.00           O
ATOM   1678  CB  VAL A 103      43.571  43.411  23.784  1.00 26.97           C
ATOM   1679  CG1 VAL A 103      42.747  43.084  24.962  1.00 25.16           C
ATOM   1680  CG2 VAL A 103      44.735  44.392  24.149  1.00 25.91           C
ATOM   1681  H   VAL A 103      44.859  43.253  21.698  1.00 36.05           H
ATOM   1682  HA  VAL A 103      44.743  41.732  23.773  1.00 34.24           H
ATOM   1683  HB  VAL A 103      42.989  43.828  23.133  1.00 32.18           H
ATOM   1684 HG11 VAL A 103      42.540  43.917  25.408  1.00 30.01           H
ATOM   1685 HG12 VAL A 103      41.929  42.643  24.676  1.00 30.01           H
ATOM   1686 HG13 VAL A 103      43.260  42.510  25.545  1.00 30.01           H
ATOM   1687 HG21 VAL A 103      44.348  45.179  24.557  1.00 30.91           H
ATOM   1688 HG22 VAL A 103      45.340  43.973  24.779  1.00 30.91           H
ATOM   1689 HG23 VAL A 103      45.210  44.645  23.343  1.00 30.91           H
ATOM   1690  N   LYS A 104      42.145  41.372  21.962  1.00 31.04           N
ATOM   1691  CA  LYS A 104      40.983  40.515  21.756  1.00 30.84           C
ATOM   1692  C   LYS A 104      41.423  39.118  21.321  1.00 28.08           C
ATOM   1693  O   LYS A 104      40.844  38.111  21.729  1.00 25.87           O
ATOM   1694  CB  LYS A 104      40.083  41.122  20.694  1.00 30.18           C
ATOM   1695  CG  LYS A 104      38.789  40.311  20.442  1.00 30.25           C
ATOM   1696  CD  LYS A 104      37.818  41.132  19.525  1.00 33.89           C
ATOM   1697  CE  LYS A 104      37.361  42.397  20.289  1.00 35.58           C
ATOM   1698  NZ  LYS A 104      36.181  43.068  19.692  1.00 52.41           N1+
ATOM   1699  H   LYS A 104      42.212  42.029  21.416  1.00 37.07           H
ATOM   1700  HA  LYS A 104      40.470  40.463  22.582  1.00 36.83           H
ATOM   1701  HB2 LYS A 104      39.878  42.037  20.938  1.00 36.04           H
ATOM   1702  HB3 LYS A 104      40.565  41.123  19.853  1.00 36.04           H
ATOM   1703  HG2 LYS A 104      39.002  39.481  19.997  1.00 36.12           H
ATOM   1704  HG3 LYS A 104      38.339  40.141  21.286  1.00 36.12           H
ATOM   1705  HD2 LYS A 104      38.281  41.428  18.727  1.00 40.48           H
ATOM   1706  HD3 LYS A 104      37.049  40.595  19.291  1.00 40.48           H
ATOM   1707  HE2 LYS A 104      37.121  42.144  21.194  1.00 42.51           H
ATOM   1708  HE3 LYS A 104      38.083  43.044  20.311  1.00 42.51           H
ATOM   1709  HZ1 LYS A 104      36.101  43.893  20.020  1.00 62.71           H
ATOM   1710  HZ2 LYS A 104      36.270  43.116  18.805  1.00 62.71           H
ATOM   1711  HZ3 LYS A 104      35.442  42.608  19.891  1.00 62.71           H
ATOM   1712  N   SER A 105      42.413  39.076  20.431  1.00 29.62           N
ATOM   1713  CA  SER A 105      42.904  37.818  19.884  1.00 31.65           C
ATOM   1714  C   SER A 105      43.539  36.985  20.970  1.00 26.05           C
ATOM   1715  O   SER A 105      43.214  35.794  21.108  1.00 30.95           O
ATOM   1716  CB  SER A 105      43.894  38.077  18.746  1.00 32.90           C
ATOM   1717  OG  SER A 105      44.479  36.873  18.329  1.00 31.63           O
ATOM   1718  H   SER A 105      42.825  39.773  20.141  1.00 35.36           H
ATOM   1719  HA  SER A 105      42.181  37.289  19.535  1.00 37.79           H
ATOM   1720  HB2 SER A 105      43.419  38.450  17.994  1.00 39.30           H
ATOM   1721  HB3 SER A 105      44.582  38.692  19.056  1.00 39.30           H
ATOM   1722  HG  SER A 105      45.116  37.021  17.813  1.00 37.78           H
ATOM   1723  N   PHE A 106      44.427  37.592  21.763  1.00 25.75           N
ATOM   1724  CA  PHE A 106      45.052  36.845  22.850  1.00 21.48           C
ATOM   1725  C   PHE A 106      43.997  36.307  23.835  1.00 26.49           C
ATOM   1726  O   PHE A 106      43.994  35.110  24.169  1.00 25.89           O
ATOM   1727  CB  PHE A 106      46.110  37.687  23.545  1.00 20.73           C
ATOM   1728  CG  PHE A 106      47.389  37.875  22.746  1.00 20.76           C
ATOM   1729  CD1 PHE A 106      47.551  37.351  21.484  1.00 28.91           C
ATOM   1730  CD2 PHE A 106      48.435  38.619  23.280  1.00 24.17           C
ATOM   1731  CE1 PHE A 106      48.765  37.541  20.764  1.00 33.98           C
ATOM   1732  CE2 PHE A 106      49.659  38.821  22.573  1.00 25.77           C
ATOM   1733  CZ  PHE A 106      49.808  38.277  21.317  1.00 23.67           C
ATOM   1734  H   PHE A 106      44.676  38.414  21.702  1.00 30.72           H
ATOM   1735  HA  PHE A 106      45.495  36.073  22.467  1.00 25.60           H
ATOM   1736  HB2 PHE A 106      45.740  38.567  23.707  1.00 24.70           H
ATOM   1737  HB3 PHE A 106      46.357  37.277  24.380  1.00 24.70           H
ATOM   1738  HD1 PHE A 106      46.874  36.848  21.099  1.00 34.51           H
ATOM   1739  HD2 PHE A 106      48.334  38.984  24.127  1.00 28.83           H
ATOM   1740  HE1 PHE A 106      48.856  37.173  19.919  1.00 40.60           H
ATOM   1741  HE2 PHE A 106      50.340  39.321  22.956  1.00 30.75           H
ATOM   1742  HZ  PHE A 106      50.584  38.408  20.848  1.00 28.22           H
ATOM   1743  N   LEU A 107      43.040  37.136  24.251  1.00 24.45           N
ATOM   1744  CA  LEU A 107      42.012  36.619  25.163  1.00 21.34           C
ATOM   1745  C   LEU A 107      41.231  35.464  24.553  1.00 20.30           C
ATOM   1746  O   LEU A 107      40.895  34.481  25.251  1.00 25.65           O
ATOM   1747  CB  LEU A 107      41.010  37.710  25.609  1.00 27.38           C
ATOM   1748  CG  LEU A 107      40.048  37.229  26.714  1.00 21.04           C
ATOM   1749  CD1 LEU A 107      40.758  36.798  27.934  1.00 22.62           C
ATOM   1750  CD2 LEU A 107      38.971  38.244  27.064  1.00 23.56           C
ATOM   1751  H   LEU A 107      42.985  37.965  24.042  1.00 29.16           H
ATOM   1752  HA  LEU A 107      42.466  36.275  25.942  1.00 25.43           H
ATOM   1753  HB2 LEU A 107      41.500  38.478  25.954  1.00 32.67           H
ATOM   1754  HB3 LEU A 107      40.468  37.982  24.849  1.00 32.67           H
ATOM   1755  HG  LEU A 107      39.584  36.445  26.406  1.00 25.07           H
ATOM   1756 HD11 LEU A 107      40.109  36.487  28.577  1.00 26.97           H
ATOM   1757 HD12 LEU A 107      41.371  36.084  27.718  1.00 26.97           H
ATOM   1758 HD13 LEU A 107      41.246  37.549  28.302  1.00 26.97           H
ATOM   1759 HD21 LEU A 107      38.408  37.891  27.768  1.00 28.10           H
ATOM   1760 HD22 LEU A 107      39.390  39.069  27.357  1.00 28.10           H
ATOM   1761 HD23 LEU A 107      38.438  38.399  26.273  1.00 28.10           H
ATOM   1762  N   PHE A 108      40.793  35.644  23.312  1.00 26.74           N
ATOM   1763  CA  PHE A 108      40.003  34.645  22.608  1.00 20.56           C
ATOM   1764  C   PHE A 108      40.740  33.292  22.611  1.00 24.21           C
ATOM   1765  O   PHE A 108      40.156  32.225  22.854  1.00 23.94           O
ATOM   1766  CB  PHE A 108      39.785  35.109  21.171  1.00 29.47           C
ATOM   1767  CG  PHE A 108      38.899  34.227  20.369  1.00 32.10           C
ATOM   1768  CD1 PHE A 108      37.528  34.184  20.605  1.00 33.51           C
ATOM   1769  CD2 PHE A 108      39.429  33.415  19.381  1.00 43.52           C
ATOM   1770  CE1 PHE A 108      36.696  33.370  19.845  1.00 34.07           C
ATOM   1771  CE2 PHE A 108      38.610  32.590  18.612  1.00 37.75           C
ATOM   1772  CZ  PHE A 108      37.244  32.572  18.833  1.00 41.90           C
ATOM   1773  H   PHE A 108      40.964  36.345  22.854  1.00 31.91           H
ATOM   1774  HA  PHE A 108      39.141  34.568  23.035  1.00 24.50           H
ATOM   1775  HB2 PHE A 108      39.400  35.991  21.163  1.00 35.19           H
ATOM   1776  HB3 PHE A 108      40.643  35.130  20.724  1.00 35.19           H
ATOM   1777  HD1 PHE A 108      37.161  34.722  21.266  1.00 40.03           H
ATOM   1778  HD2 PHE A 108      40.345  33.436  19.217  1.00 52.04           H
ATOM   1779  HE1 PHE A 108      35.782  33.358  20.007  1.00 40.70           H
ATOM   1780  HE2 PHE A 108      38.976  32.061  17.947  1.00 45.12           H
ATOM   1781  HZ  PHE A 108      36.707  32.014  18.325  1.00 50.10           H
ATOM   1782  N   GLN A 109      42.021  33.343  22.280  1.00 21.87           N
ATOM   1783  CA  GLN A 109      42.822  32.140  22.183  1.00 26.57           C
ATOM   1784  C   GLN A 109      43.079  31.544  23.558  1.00 27.24           C
ATOM   1785  O   GLN A 109      42.999  30.322  23.727  1.00 27.97           O
ATOM   1786  CB  GLN A 109      44.140  32.431  21.477  1.00 20.61           C
ATOM   1787  CG  GLN A 109      44.035  32.661  19.966  1.00 19.73           C
ATOM   1788  CD  GLN A 109      45.395  32.861  19.431  1.00 24.73           C
ATOM   1789  OE1 GLN A 109      46.136  31.903  19.234  1.00 32.07           O
ATOM   1790  NE2 GLN A 109      45.807  34.121  19.294  1.00 29.20           N
ATOM   1791  H   GLN A 109      42.442  34.068  22.104  1.00 26.06           H
ATOM   1792  HA  GLN A 109      42.319  31.487  21.670  1.00 31.71           H
ATOM   1793  HB2 GLN A 109      44.546  33.218  21.872  1.00 24.56           H
ATOM   1794  HB3 GLN A 109      44.725  31.686  21.644  1.00 24.56           H
ATOM   1795  HG2 GLN A 109      43.641  31.894  19.545  1.00 23.50           H
ATOM   1796  HG3 GLN A 109      43.491  33.438  19.765  1.00 23.50           H
ATOM   1797 HE21 GLN A 109      45.318  34.776  19.567  1.00 34.86           H
ATOM   1798 HE22 GLN A 109      46.567  34.270  18.929  1.00 34.86           H
ATOM   1799  N   LEU A 110      43.360  32.387  24.553  1.00 23.12           N
ATOM   1800  CA  LEU A 110      43.393  31.892  25.908  1.00 21.13           C
ATOM   1801  C   LEU A 110      42.095  31.168  26.276  1.00 20.53           C
ATOM   1802  O   LEU A 110      42.130  30.040  26.792  1.00 30.99           O
ATOM   1803  CB  LEU A 110      43.686  33.038  26.854  1.00 21.72           C
ATOM   1804  CG  LEU A 110      43.604  32.674  28.332  1.00 26.98           C
ATOM   1805  CD1 LEU A 110      44.593  31.543  28.681  1.00 23.38           C
ATOM   1806  CD2 LEU A 110      43.817  33.910  29.179  1.00 25.41           C
ATOM   1807  H   LEU A 110      43.527  33.224  24.477  1.00 27.57           H
ATOM   1808  HA  LEU A 110      44.106  31.246  25.981  1.00 25.18           H
ATOM   1809  HB2 LEU A 110      44.580  33.367  26.676  1.00 25.89           H
ATOM   1810  HB3 LEU A 110      43.044  33.737  26.694  1.00 25.89           H
ATOM   1811  HG  LEU A 110      42.714  32.350  28.526  1.00 32.20           H
ATOM   1812 HD11 LEU A 110      44.488  31.321  29.614  1.00 27.88           H
ATOM   1813 HD12 LEU A 110      44.378  30.779  28.137  1.00 27.88           H
ATOM   1814 HD13 LEU A 110      45.501  31.833  28.508  1.00 27.88           H
ATOM   1815 HD21 LEU A 110      43.839  33.634  30.110  1.00 30.32           H
ATOM   1816 HD22 LEU A 110      44.660  34.315  28.925  1.00 30.32           H
ATOM   1817 HD23 LEU A 110      43.090  34.534  29.026  1.00 30.32           H
ATOM   1818  N   LEU A 111      40.949  31.733  25.926  1.00 21.06           N
ATOM   1819  CA  LEU A 111      39.670  31.138  26.322  1.00 20.05           C
ATOM   1820  C   LEU A 111      39.365  29.839  25.573  1.00 21.27           C
ATOM   1821  O   LEU A 111      38.766  28.930  26.146  1.00 23.43           O
ATOM   1822  CB  LEU A 111      38.538  32.133  26.132  1.00 25.90           C
ATOM   1823  CG  LEU A 111      38.555  33.220  27.220  1.00 30.42           C
ATOM   1824  CD1 LEU A 111      37.647  34.305  26.746  1.00 22.34           C
ATOM   1825  CD2 LEU A 111      38.129  32.743  28.551  1.00 24.14           C
ATOM   1826  H   LEU A 111      40.882  32.435  25.444  1.00 25.10           H
ATOM   1827  HA  LEU A 111      39.710  30.910  27.258  1.00 23.89           H
ATOM   1828  HB2 LEU A 111      38.624  32.571  25.272  1.00 30.90           H
ATOM   1829  HB3 LEU A 111      37.687  31.670  26.178  1.00 30.90           H
ATOM   1830  HG  LEU A 111      39.449  33.583  27.310  1.00 36.33           H
ATOM   1831 HD11 LEU A 111      37.618  34.981  27.438  1.00 26.63           H
ATOM   1832 HD12 LEU A 111      38.015  34.671  25.925  1.00 26.63           H
ATOM   1833 HD13 LEU A 111      36.759  33.946  26.584  1.00 26.63           H
ATOM   1834 HD21 LEU A 111      38.097  33.502  29.146  1.00 28.79           H
ATOM   1835 HD22 LEU A 111      37.249  32.347  28.473  1.00 28.79           H
ATOM   1836 HD23 LEU A 111      38.769  32.097  28.881  1.00 28.79           H
ATOM   1837  N   LYS A 112      39.750  29.733  24.304  1.00 20.92           N
ATOM   1838  CA  LYS A 112      39.642  28.470  23.579  1.00 21.22           C
ATOM   1839  C   LYS A 112      40.455  27.356  24.232  1.00 21.74           C
ATOM   1840  O   LYS A 112      39.973  26.250  24.396  1.00 29.03           O
ATOM   1841  CB  LYS A 112      40.086  28.644  22.135  1.00 25.57           C
ATOM   1842  CG  LYS A 112      38.997  29.290  21.289  1.00 36.51           C
ATOM   1843  CD  LYS A 112      38.452  28.389  20.192  1.00 42.61           C
ATOM   1844  CE  LYS A 112      38.859  28.982  18.813  1.00 62.42           C
ATOM   1845  NZ  LYS A 112      38.717  28.058  17.600  1.00 63.99           N
ATOM   1846  H   LYS A 112      40.068  30.370  23.834  1.00 24.93           H
ATOM   1847  HA  LYS A 112      38.714  28.197  23.585  1.00 25.29           H
ATOM   1848  HB2 LYS A 112      40.289  27.780  21.751  1.00 30.51           H
ATOM   1849  HB3 LYS A 112      40.881  29.196  22.106  1.00 30.51           H
ATOM   1850  HG2 LYS A 112      39.373  30.067  20.852  1.00 43.63           H
ATOM   1851  HG3 LYS A 112      38.262  29.563  21.861  1.00 43.63           H
ATOM   1852  HD2 LYS A 112      37.485  28.373  20.242  1.00 50.96           H
ATOM   1853  HD3 LYS A 112      38.801  27.488  20.279  1.00 50.96           H
ATOM   1854  HE2 LYS A 112      39.785  29.280  18.855  1.00 74.73           H
ATOM   1855  HE3 LYS A 112      38.290  29.751  18.647  1.00 74.73           H
ATOM   1856  HZ1 LYS A 112      38.942  28.490  16.854  1.00 76.61           H
ATOM   1857  HZ2 LYS A 112      37.873  27.778  17.521  1.00 76.61           H
ATOM   1858  N   GLY A 113      41.701  27.626  24.574  1.00 24.57           N
ATOM   1859  CA  GLY A 113      42.512  26.606  25.204  1.00 24.06           C
ATOM   1860  C   GLY A 113      42.009  26.218  26.584  1.00 24.78           C
ATOM   1861  O   GLY A 113      42.017  25.037  26.956  1.00 26.88           O
ATOM   1862  H   GLY A 113      42.089  28.379  24.452  1.00 29.31           H
ATOM   1863  HA2 GLY A 113      42.530  25.812  24.645  1.00 28.69           H
ATOM   1864  HA3 GLY A 113      43.414  26.957  25.302  1.00 28.69           H
ATOM   1865  N   LEU A 114      41.612  27.209  27.357  1.00 23.13           N
ATOM   1866  CA  LEU A 114      41.044  26.994  28.680  1.00 26.62           C
ATOM   1867  C   LEU A 114      39.689  26.310  28.612  1.00 25.57           C
ATOM   1868  O   LEU A 114      39.428  25.399  29.391  1.00 33.25           O
ATOM   1869  CB  LEU A 114      40.938  28.342  29.397  1.00 31.36           C
ATOM   1870  CG  LEU A 114      41.059  28.371  30.891  1.00 33.58           C
ATOM   1871  CD1 LEU A 114      42.363  27.725  31.407  1.00 26.44           C
ATOM   1872  CD2 LEU A 114      40.903  29.812  31.293  1.00 34.06           C
ATOM   1873  H   LEU A 114      41.669  28.037  27.136  1.00 27.58           H
ATOM   1874  HA  LEU A 114      41.629  26.400  29.171  1.00 31.76           H
ATOM   1875  HB2 LEU A 114      41.656  28.906  29.077  1.00 37.45           H
ATOM   1876  HB3 LEU A 114      40.083  28.740  29.167  1.00 37.45           H
ATOM   1877  HG  LEU A 114      40.320  27.877  31.272  1.00 40.11           H
ATOM   1878 HD11 LEU A 114      42.393  27.831  32.369  1.00 31.55           H
ATOM   1879 HD12 LEU A 114      42.377  26.786  31.181  1.00 31.55           H
ATOM   1880 HD13 LEU A 114      43.117  28.176  30.995  1.00 31.55           H
ATOM   1881 HD21 LEU A 114      41.023  29.876  32.252  1.00 40.69           H
ATOM   1882 HD22 LEU A 114      41.564  30.350  30.830  1.00 40.69           H
ATOM   1883 HD23 LEU A 114      40.010  30.105  31.054  1.00 40.69           H
ATOM   1884  N   GLY A 115      38.841  26.695  27.659  1.00 27.29           N
ATOM   1885  CA  GLY A 115      37.610  25.964  27.454  1.00 24.22           C
ATOM   1886  C   GLY A 115      37.851  24.494  27.136  1.00 27.89           C
ATOM   1887  O   GLY A 115      37.150  23.616  27.632  1.00 30.04           O
ATOM   1888  H   GLY A 115      38.963  27.350  27.123  1.00 32.56           H
ATOM   1889  HA2 GLY A 115      37.075  26.028  28.257  1.00 28.88           H
ATOM   1890  HA3 GLY A 115      37.127  26.358  26.715  1.00 28.88           H
ATOM   1891  N   PHE A 116      38.843  24.213  26.303  1.00 27.65           N
ATOM   1892  CA  PHE A 116      39.155  22.819  25.973  1.00 29.74           C
ATOM   1893  C   PHE A 116      39.625  22.040  27.215  1.00 23.68           C
ATOM   1894  O   PHE A 116      39.195  20.908  27.445  1.00 30.52           O
ATOM   1895  CB  PHE A 116      40.191  22.770  24.829  1.00 20.44           C
ATOM   1896  CG  PHE A 116      40.451  21.388  24.333  1.00 25.24           C
ATOM   1897  CD1 PHE A 116      39.692  20.848  23.327  1.00 30.01           C
ATOM   1898  CD2 PHE A 116      41.445  20.620  24.884  1.00 29.76           C
ATOM   1899  CE1 PHE A 116      39.901  19.582  22.874  1.00 33.08           C
ATOM   1900  CE2 PHE A 116      41.666  19.293  24.421  1.00 30.27           C
ATOM   1901  CZ  PHE A 116      40.877  18.784  23.429  1.00 33.03           C
ATOM   1902  H   PHE A 116      39.341  24.799  25.921  1.00 33.00           H
ATOM   1903  HA  PHE A 116      38.352  22.382  25.652  1.00 35.51           H
ATOM   1904  HB2 PHE A 116      39.881  23.298  24.082  1.00 24.35           H
ATOM   1905  HB3 PHE A 116      41.032  23.126  25.149  1.00 24.35           H
ATOM   1906  HD1 PHE A 116      39.014  21.349  22.949  1.00 35.83           H
ATOM   1907  HD2 PHE A 116      41.963  20.980  25.571  1.00 35.54           H
ATOM   1908  HE1 PHE A 116      39.361  19.248  22.199  1.00 39.52           H
ATOM   1909  HE2 PHE A 116      42.334  18.763  24.787  1.00 36.15           H
ATOM   1910  HZ  PHE A 116      41.012  17.930  23.100  1.00 39.46           H
ATOM   1911  N   CYS A 117      40.552  22.606  28.001  1.00 30.04           N
ATOM   1912  CA  CYS A 117      40.925  21.967  29.275  1.00 24.12           C
ATOM   1913  C   CYS A 117      39.697  21.661  30.111  1.00 28.47           C
ATOM   1914  O   CYS A 117      39.521  20.534  30.578  1.00 28.66           O
ATOM   1915  CB  CYS A 117      41.877  22.829  30.118  1.00 34.52           C
ATOM   1916  SG  CYS A 117      43.436  23.059  29.398  1.00 36.62           S
ATOM   1917  H   CYS A 117      40.972  23.336  27.811  1.00 35.87           H
ATOM   1918  HA  CYS A 117      41.388  21.139  29.085  1.00 28.76           H
ATOM   1919  HB2 CYS A 117      41.487  23.705  30.258  1.00 41.24           H
ATOM   1920  HB3 CYS A 117      42.029  22.411  30.986  1.00 41.24           H
ATOM   1921  HG  CYS A 117      43.357  23.673  28.377  1.00 43.76           H
ATOM   1922  N   HIS A 118      38.854  22.682  30.350  1.00 26.93           N
ATOM   1923  CA  HIS A 118      37.717  22.506  31.257  1.00 31.02           C
ATOM   1924  C   HIS A 118      36.737  21.443  30.736  1.00 29.85           C
ATOM   1925  O   HIS A 118      36.220  20.633  31.512  1.00 30.96           O
ATOM   1926  CB  HIS A 118      37.047  23.862  31.500  1.00 29.56           C
ATOM   1927  CG  HIS A 118      37.947  24.840  32.204  1.00 29.10           C
ATOM   1928  ND1 HIS A 118      37.658  26.186  32.328  1.00 25.06           N
ATOM   1929  CD2 HIS A 118      39.139  24.653  32.823  1.00 23.22           C
ATOM   1930  CE1 HIS A 118      38.633  26.786  32.984  1.00 24.95           C
ATOM   1931  NE2 HIS A 118      39.533  25.869  33.311  1.00 25.53           N
ATOM   1932  H   HIS A 118      38.925  23.464  30.004  1.00 32.14           H
ATOM   1933  HA  HIS A 118      38.056  22.203  32.111  1.00 37.05           H
ATOM   1934  HB2 HIS A 118      36.262  23.743  32.041  1.00 35.29           H
ATOM   1935  HB3 HIS A 118      36.806  24.249  30.644  1.00 35.29           H
ATOM   1936  HD2 HIS A 118      39.595  23.851  32.917  1.00 27.69           H
ATOM   1937  HE1 HIS A 118      38.673  27.688  33.190  1.00 29.76           H
ATOM   1938  HE2 HIS A 118      40.266  26.015  33.737  1.00 30.45           H
ATOM   1939  N   SER A 119      36.483  21.427  29.424  1.00 28.98           N
ATOM   1940  CA  SER A 119      35.572  20.439  28.831  1.00 30.65           C
ATOM   1941  C   SER A 119      36.142  19.028  28.919  1.00 28.92           C
ATOM   1942  O   SER A 119      35.387  18.056  28.816  1.00 33.89           O
ATOM   1943  CB  SER A 119      35.286  20.785  27.345  1.00 27.89           C
ATOM   1944  OG  SER A 119      36.363  20.369  26.494  1.00 33.05           O
ATOM   1945  H   SER A 119      36.809  21.983  28.859  1.00 34.60           H
ATOM   1946  HA  SER A 119      34.731  20.453  29.330  1.00 36.60           H
ATOM   1947  HB2 SER A 119      34.485  20.323  27.058  1.00 33.28           H
ATOM   1948  HB3 SER A 119      35.175  21.742  27.248  1.00 33.28           H
ATOM   1949  HG  SER A 119      37.063  20.810  26.638  1.00 39.48           H
ATOM   1950  N   ARG A 120      37.461  18.895  29.098  1.00 34.39           N
ATOM   1951  CA  ARG A 120      38.102  17.595  29.286  1.00 21.87           C
ATOM   1952  C   ARG A 120      38.363  17.309  30.750  1.00 31.52           C
ATOM   1953  O   ARG A 120      39.124  16.386  31.070  1.00 28.87           O
ATOM   1954  CB  ARG A 120      39.404  17.500  28.488  1.00 32.00           C
ATOM   1955  CG  ARG A 120      39.257  17.631  26.941  1.00 34.50           C
ATOM   1956  CD  ARG A 120      38.456  16.548  26.343  1.00 44.10           C
ATOM   1957  NE  ARG A 120      38.449  16.585  24.878  1.00 51.18           N
ATOM   1958  CZ  ARG A 120      37.483  17.096  24.116  1.00 47.63           C
ATOM   1959  NH1 ARG A 120      36.369  17.642  24.630  1.00 55.15           N
ATOM   1960  NH2 ARG A 120      37.619  17.028  22.802  1.00 56.89           N1+
ATOM   1961  H   ARG A 120      38.005  19.557  29.118  1.00 41.09           H
ATOM   1962  HA  ARG A 120      37.510  16.902  28.960  1.00 26.06           H
ATOM   1963  HB2 ARG A 120      40.014  18.189  28.800  1.00 38.22           H
ATOM   1964  HB3 ARG A 120      39.799  16.637  28.676  1.00 38.22           H
ATOM   1965  HG2 ARG A 120      38.806  18.460  26.723  1.00 41.22           H
ATOM   1966  HG3 ARG A 120      40.131  17.598  26.522  1.00 41.22           H
ATOM   1967  HD2 ARG A 120      38.840  15.700  26.611  1.00 52.74           H
ATOM   1968  HD3 ARG A 120      37.541  16.618  26.651  1.00 52.74           H
ATOM   1969  HE  ARG A 120      39.037  16.099  24.476  1.00 61.24           H
ATOM   1970 HH11 ARG A 120      36.257  17.690  25.479  1.00 66.00           H
ATOM   1971 HH12 ARG A 120      35.767  17.961  24.102  1.00 66.00           H
ATOM   1972 HH21 ARG A 120      38.326  16.675  22.458  1.00 68.09           H
ATOM   1973 HH22 ARG A 120      37.008  17.354  22.288  1.00 68.09           H
ATOM   1974  N   ASN A 121      37.809  18.133  31.637  1.00 27.87           N
ATOM   1975  CA  ASN A 121      37.895  17.955  33.087  1.00 32.02           C
ATOM   1976  C   ASN A 121      39.304  18.143  33.641  1.00 26.78           C
ATOM   1977  O   ASN A 121      39.721  17.400  34.519  1.00 30.93           O
ATOM   1978  CB  ASN A 121      37.354  16.593  33.506  1.00 37.25           C
ATOM   1979  CG  ASN A 121      35.843  16.563  33.546  1.00 36.44           C
ATOM   1980  OD1 ASN A 121      35.199  16.476  32.505  1.00 37.10           O
ATOM   1981  ND2 ASN A 121      35.276  16.607  34.751  1.00 32.50           N
ATOM   1982  H   ASN A 121      37.346  18.817  31.410  1.00 33.27           H
ATOM   1983  HA  ASN A 121      37.335  18.624  33.507  1.00 38.24           H
ATOM   1984  HB2 ASN A 121      37.647  15.916  32.876  1.00 44.52           H
ATOM   1985  HB3 ASN A 121      37.675  16.385  34.398  1.00 44.52           H
ATOM   1986 HD21 ASN A 121      34.425  16.674  34.824  1.00 38.82           H
ATOM   1987 HD22 ASN A 121      35.766  16.568  35.459  1.00 38.82           H
ATOM   1988  N   VAL A 122      39.990  19.186  33.198  1.00 28.15           N
ATOM   1989  CA  VAL A 122      41.294  19.564  33.701  1.00 22.19           C
ATOM   1990  C   VAL A 122      41.299  21.043  34.115  1.00 26.73           C
ATOM   1991  O   VAL A 122      40.779  21.911  33.388  1.00 27.85           O
ATOM   1992  CB  VAL A 122      42.374  19.261  32.653  1.00 27.42           C
ATOM   1993  CG1 VAL A 122      43.731  19.759  33.110  1.00 21.08           C
ATOM   1994  CG2 VAL A 122      42.394  17.729  32.348  1.00 26.75           C
ATOM   1995  H   VAL A 122      39.720  19.716  32.575  1.00 33.60           H
ATOM   1996  HA  VAL A 122      41.492  19.012  34.484  1.00 26.45           H
ATOM   1997  HB  VAL A 122      42.142  19.718  31.833  1.00 32.73           H
ATOM   1998 HG11 VAL A 122      44.371  19.601  32.403  1.00 25.12           H
ATOM   1999 HG12 VAL A 122      43.685  20.702  33.293  1.00 25.12           H
ATOM   2000 HG13 VAL A 122      43.989  19.281  33.911  1.00 25.12           H
ATOM   2001 HG21 VAL A 122      43.074  17.565  31.681  1.00 31.92           H
ATOM   2002 HG22 VAL A 122      42.602  17.228  33.154  1.00 31.92           H
ATOM   2003 HG23 VAL A 122      41.529  17.464  32.009  1.00 31.92           H
ATOM   2004  N   LEU A 123      41.817  21.289  35.322  1.00 22.13           N
ATOM   2005  CA  LEU A 123      42.109  22.597  35.875  1.00 26.00           C
ATOM   2006  C   LEU A 123      43.570  22.931  35.683  1.00 24.03           C
ATOM   2007  O   LEU A 123      44.437  22.120  36.012  1.00 26.69           O
ATOM   2008  CB  LEU A 123      41.833  22.635  37.371  1.00 30.22           C
ATOM   2009  CG  LEU A 123      40.450  22.188  37.839  1.00 35.19           C
ATOM   2010  CD1 LEU A 123      40.367  22.224  39.372  1.00 24.52           C
ATOM   2011  CD2 LEU A 123      39.407  23.094  37.215  1.00 32.93           C
ATOM   2012  H   LEU A 123      42.028  20.672  35.881  1.00 26.37           H
ATOM   2013  HA  LEU A 123      41.575  23.279  35.437  1.00 31.02           H
ATOM   2014  HB2 LEU A 123      42.501  22.093  37.827  1.00 36.08           H
ATOM   2015  HB3 LEU A 123      41.941  23.557  37.643  1.00 36.08           H
ATOM   2016  HG  LEU A 123      40.296  21.287  37.530  1.00 42.05           H
ATOM   2017 HD11 LEU A 123      39.507  21.874  39.645  1.00 29.24           H
ATOM   2018 HD12 LEU A 123      41.076  21.665  39.718  1.00 29.24           H
ATOM   2019 HD13 LEU A 123      40.471  23.133  39.693  1.00 29.24           H
ATOM   2020 HD21 LEU A 123      38.537  22.769  37.493  1.00 39.33           H
ATOM   2021 HD22 LEU A 123      39.550  23.994  37.532  1.00 39.33           H
ATOM   2022 HD23 LEU A 123      39.475  23.061  36.250  1.00 39.33           H
ATOM   2023  N   HIS A 124      43.842  24.157  35.236  1.00 27.33           N
ATOM   2024  CA  HIS A 124      45.209  24.543  34.973  1.00 20.56           C
ATOM   2025  C   HIS A 124      45.899  25.040  36.221  1.00 24.03           C
ATOM   2026  O   HIS A 124      46.954  24.505  36.590  1.00 25.36           O
ATOM   2027  CB  HIS A 124      45.280  25.583  33.901  1.00 22.26           C
ATOM   2028  CG  HIS A 124      46.675  25.957  33.567  1.00 21.82           C
ATOM   2029  ND1 HIS A 124      47.423  26.805  34.343  1.00 28.20           N
ATOM   2030  CD2 HIS A 124      47.475  25.569  32.548  1.00 25.44           C
ATOM   2031  CE1 HIS A 124      48.617  26.964  33.790  1.00 26.56           C
ATOM   2032  NE2 HIS A 124      48.678  26.205  32.709  1.00 29.58           N
ATOM   2033  H   HIS A 124      43.270  24.771  35.088  1.00 32.61           H
ATOM   2034  HA  HIS A 124      45.707  23.779  34.649  1.00 24.50           H
ATOM   2035  HB2 HIS A 124      44.797  26.375  34.183  1.00 26.53           H
ATOM   2036  HB3 HIS A 124      44.879  25.222  33.101  1.00 26.53           H
ATOM   2037  HD2 HIS A 124      47.247  24.982  31.869  1.00 30.35           H
ATOM   2038  HE1 HIS A 124      49.301  27.501  34.116  1.00 31.70           H
ATOM   2039  HE2 HIS A 124      49.355  26.128  32.179  1.00 35.32           H
ATOM   2040  N   ARG A 125      45.298  26.017  36.888  1.00 23.21           N
ATOM   2041  CA  ARG A 125      45.634  26.444  38.250  1.00 21.44           C
ATOM   2042  C   ARG A 125      46.905  27.279  38.378  1.00 26.00           C
ATOM   2043  O   ARG A 125      47.323  27.547  39.468  1.00 29.99           O
ATOM   2044  CB  ARG A 125      45.749  25.237  39.191  1.00 22.48           C
ATOM   2045  CG  ARG A 125      44.445  24.481  39.272  1.00 27.43           C
ATOM   2046  CD  ARG A 125      44.311  23.605  40.485  1.00 33.06           C
ATOM   2047  NE  ARG A 125      45.431  22.669  40.626  1.00 30.26           N
ATOM   2048  CZ  ARG A 125      45.527  21.770  41.592  1.00 33.23           C
ATOM   2049  NH1 ARG A 125      44.554  21.670  42.510  1.00 28.29           N
ATOM   2050  NH2 ARG A 125      46.587  20.951  41.616  1.00 30.70           N1+
ATOM   2051  H   ARG A 125      44.653  26.459  36.542  1.00 27.67           H
ATOM   2052  HA  ARG A 125      44.913  26.989  38.589  1.00 25.55           H
ATOM   2053  HB2 ARG A 125      46.430  24.637  38.858  1.00 26.80           H
ATOM   2054  HB3 ARG A 125      45.995  25.556  40.065  1.00 26.80           H
ATOM   2055  HG2 ARG A 125      43.724  25.129  39.313  1.00 32.74           H
ATOM   2056  HG3 ARG A 125      44.346  23.927  38.482  1.00 32.74           H
ATOM   2057  HD2 ARG A 125      44.283  24.151  41.284  1.00 39.49           H
ATOM   2058  HD3 ARG A 125      43.491  23.092  40.405  1.00 39.49           H
ATOM   2059  HE  ARG A 125      46.008  22.634  39.988  1.00 36.13           H
ATOM   2060 HH11 ARG A 125      43.875  22.188  42.491  1.00 33.77           H
ATOM   2061 HH12 ARG A 125      44.617  21.091  43.137  1.00 33.77           H
ATOM   2062 HH21 ARG A 125      47.201  21.023  41.021  1.00 36.66           H
ATOM   2063 HH22 ARG A 125      46.665  20.365  42.238  1.00 36.66           H
ATOM   2064  N   ASP A 126      47.535  27.660  37.294  1.00 26.83           N
ATOM   2065  CA  ASP A 126      48.710  28.493  37.338  1.00 24.07           C
ATOM   2066  C   ASP A 126      48.674  29.459  36.164  1.00 25.95           C
ATOM   2067  O   ASP A 126      49.695  29.771  35.547  1.00 29.18           O
ATOM   2068  CB  ASP A 126      49.996  27.651  37.321  1.00 31.71           C
ATOM   2069  CG  ASP A 126      51.207  28.445  37.777  1.00 37.01           C
ATOM   2070  OD1 ASP A 126      52.341  28.112  37.333  1.00 45.63           O
ATOM   2071  OD2 ASP A 126      51.002  29.434  38.537  1.00 40.87           O1-
ATOM   2072  H   ASP A 126      47.311  27.435  36.500  1.00 32.02           H
ATOM   2073  HA  ASP A 126      48.686  28.995  38.169  1.00 28.71           H
ATOM   2074  HB2 ASP A 126      49.902  26.891  37.915  1.00 37.87           H
ATOM   2075  HB3 ASP A 126      50.173  27.335  36.418  1.00 37.87           H
ATOM   2076  N   LEU A 127      47.501  29.967  35.871  1.00 23.76           N
ATOM   2077  CA  LEU A 127      47.331  30.928  34.793  1.00 32.25           C
ATOM   2078  C   LEU A 127      47.973  32.273  35.126  1.00 33.34           C
ATOM   2079  O   LEU A 127      47.529  32.993  36.023  1.00 33.70           O
ATOM   2080  CB  LEU A 127      45.859  31.124  34.519  1.00 28.44           C
ATOM   2081  CG  LEU A 127      45.312  31.019  33.124  1.00 39.58           C
ATOM   2082  CD1 LEU A 127      43.818  31.248  33.057  1.00 36.23           C
ATOM   2083  CD2 LEU A 127      45.926  32.036  32.310  1.00 50.77           C
ATOM   2084  H   LEU A 127      46.781  29.786  36.289  1.00 28.34           H
ATOM   2085  HA  LEU A 127      47.766  30.588  33.994  1.00 38.52           H
ATOM   2086  HB2 LEU A 127      45.363  30.493  35.054  1.00 33.94           H
ATOM   2087  HB3 LEU A 127      45.655  32.031  34.796  1.00 33.94           H
ATOM   2088  HG  LEU A 127      45.523  30.138  32.772  1.00 47.32           H
ATOM   2089 HD11 LEU A 127      43.530  31.132  32.138  1.00 43.29           H
ATOM   2090 HD12 LEU A 127      43.390  30.587  33.628  1.00 43.29           H
ATOM   2091 HD13 LEU A 127      43.613  32.143  33.365  1.00 43.29           H
ATOM   2092 HD21 LEU A 127      45.706  31.852  31.385  1.00 60.75           H
ATOM   2093 HD22 LEU A 127      45.523  32.864  32.577  1.00 60.75           H
ATOM   2094 HD23 LEU A 127      46.888  32.046  32.443  1.00 60.75           H
ATOM   2095  N   LYS A 128      48.979  32.631  34.363  1.00 27.90           N
ATOM   2096  CA  LYS A 128      49.638  33.923  34.485  1.00 25.32           C
ATOM   2097  C   LYS A 128      50.401  34.168  33.204  1.00 32.09           C
ATOM   2098  O   LYS A 128      50.530  33.255  32.358  1.00 27.96           O
ATOM   2099  CB  LYS A 128      50.580  33.988  35.685  1.00 25.70           C
ATOM   2100  CG  LYS A 128      51.594  32.891  35.697  1.00 29.12           C
ATOM   2101  CD  LYS A 128      52.325  32.941  36.969  1.00 34.22           C
ATOM   2102  CE  LYS A 128      53.292  31.842  37.072  1.00 41.53           C
ATOM   2103  NZ  LYS A 128      54.006  31.944  38.357  1.00 47.57           N1+
ATOM   2104  H   LYS A 128      49.294  32.142  33.732  1.00 33.29           H
ATOM   2105  HA  LYS A 128      48.975  34.620  34.594  1.00 30.21           H
ATOM   2106  HB2 LYS A 128      51.039  34.840  35.681  1.00 30.67           H
ATOM   2107  HB3 LYS A 128      50.055  33.912  36.491  1.00 30.67           H
ATOM   2108  HG2 LYS A 128      51.137  32.040  35.645  1.00 34.77           H
ATOM   2109  HG3 LYS A 128      52.227  32.980  34.969  1.00 34.77           H
ATOM   2110  HD2 LYS A 128      52.809  33.776  37.028  1.00 40.88           H
ATOM   2111  HD3 LYS A 128      51.699  32.847  37.701  1.00 40.88           H
ATOM   2112  HE2 LYS A 128      52.831  30.988  37.039  1.00 49.66           H
ATOM   2113  HE3 LYS A 128      53.936  31.914  36.353  1.00 49.66           H
ATOM   2114  HZ1 LYS A 128      54.512  31.218  38.467  1.00 56.91           H
ATOM   2115  HZ2 LYS A 128      54.528  32.665  38.359  1.00 56.91           H
ATOM   2116  HZ3 LYS A 128      53.425  31.999  39.029  1.00 56.91           H
ATOM   2117  N   PRO A 129      50.912  35.388  33.017  1.00 29.58           N
ATOM   2118  CA  PRO A 129      51.570  35.661  31.749  1.00 27.38           C
ATOM   2119  C   PRO A 129      52.834  34.828  31.481  1.00 23.24           C
ATOM   2120  O   PRO A 129      52.962  34.505  30.305  1.00 26.29           O
ATOM   2121  CB  PRO A 129      51.840  37.169  31.809  1.00 28.18           C
ATOM   2122  CG  PRO A 129      50.819  37.723  32.759  1.00 26.40           C
ATOM   2123  CD  PRO A 129      50.617  36.633  33.782  1.00 29.20           C
ATOM   2124  HA  PRO A 129      50.932  35.494  31.036  1.00 32.68           H
ATOM   2125  HB2 PRO A 129      52.742  37.317  32.133  1.00 33.63           H
ATOM   2126  HB3 PRO A 129      51.717  37.547  30.928  1.00 33.63           H
ATOM   2127  HG2 PRO A 129      51.167  38.519  33.183  1.00 31.50           H
ATOM   2128  HG3 PRO A 129      50.004  37.920  32.276  1.00 31.50           H
ATOM   2129  HD2 PRO A 129      51.225  36.741  34.525  1.00 34.86           H
ATOM   2130  HD3 PRO A 129      49.699  36.652  34.095  1.00 34.86           H
ATOM   2131  N   GLN A 130      53.746  34.485  32.437  1.00 25.32           N
ATOM   2132  CA  GLN A 130      54.987  33.802  31.973  1.00 34.87           C
ATOM   2133  C   GLN A 130      54.651  32.403  31.371  1.00 37.18           C
ATOM   2134  O   GLN A 130      55.361  31.689  30.697  1.00 37.20           O
ATOM   2135  CB  GLN A 130      56.004  33.734  33.114  1.00 38.92           C
ATOM   2136  CG  GLN A 130      55.398  33.515  34.505  1.00 53.55           C
ATOM   2137  CD  GLN A 130      55.110  34.836  35.222  1.00 56.59           C
ATOM   2138  OE1 GLN A 130      54.035  35.438  35.168  1.00 32.81           O
ATOM   2139  NE2 GLN A 130      56.109  35.266  36.086  1.00 48.85           N
ATOM   2140  H   GLN A 130      53.703  34.926  33.366  1.00 30.20           H
ATOM   2141  HA  GLN A 130      55.449  34.378  31.099  1.00 41.66           H
ATOM   2142  HB2 GLN A 130      56.743  32.929  32.884  1.00 46.52           H
ATOM   2143  HB3 GLN A 130      56.607  34.671  33.095  1.00 46.52           H
ATOM   2144  HG2 GLN A 130      54.457  32.933  34.419  1.00 64.07           H
ATOM   2145  HG3 GLN A 130      56.089  32.887  35.100  1.00 64.07           H
ATOM   2146 HE21 GLN A 130      57.068  34.965  35.966  1.00 58.45           H
ATOM   2147 HE22 GLN A 130      56.030  36.208  36.478  1.00 58.45           H
ATOM   2148  N   ASN A 131      53.352  31.980  31.638  1.00 29.37           N
ATOM   2149  CA  ASN A 131      52.784  30.681  31.245  1.00 27.53           C
ATOM   2150  C   ASN A 131      51.903  30.749  30.030  1.00 24.33           C
ATOM   2151  O   ASN A 131      51.326  29.741  29.644  1.00 26.82           O
ATOM   2152  CB  ASN A 131      51.970  30.004  32.361  1.00 23.02           C
ATOM   2153  CG  ASN A 131      52.857  29.445  33.467  1.00 28.70           C
ATOM   2154  OD1 ASN A 131      54.045  29.302  33.267  1.00 26.52           O
ATOM   2155  ND2 ASN A 131      52.282  29.114  34.617  1.00 28.17           N
ATOM   2156  H   ASN A 131      52.783  32.444  32.072  1.00 35.06           H
ATOM   2157  HA  ASN A 131      53.515  30.080  31.025  1.00 32.85           H
ATOM   2158  HB2 ASN A 131      51.360  30.643  32.753  1.00 27.44           H
ATOM   2159  HB3 ASN A 131      51.463  29.275  31.989  1.00 27.44           H
ATOM   2160 HD21 ASN A 131      52.758  28.872  35.287  1.00 33.62           H
ATOM   2161 HD22 ASN A 131      51.429  29.141  34.697  1.00 33.62           H
ATOM   2162  N   LEU A 132      51.831  31.875  29.375  1.00 24.20           N
ATOM   2163  CA  LEU A 132      51.208  31.928  28.080  1.00 22.54           C
ATOM   2164  C   LEU A 132      52.305  32.076  27.042  1.00 22.98           C
ATOM   2165  O   LEU A 132      53.025  33.087  27.071  1.00 27.39           O
ATOM   2166  CB  LEU A 132      50.204  33.080  28.039  1.00 23.04           C
ATOM   2167  CG  LEU A 132      48.750  32.883  28.465  1.00 30.26           C
ATOM   2168  CD1 LEU A 132      48.498  31.673  29.207  1.00 26.84           C
ATOM   2169  CD2 LEU A 132      48.217  34.064  29.208  1.00 31.03           C
ATOM   2170  H   LEU A 132      52.126  32.627  29.646  1.00 28.86           H
ATOM   2171  HA  LEU A 132      50.750  31.105  27.911  1.00 26.87           H
ATOM   2172  HB2 LEU A 132      50.545  33.771  28.628  1.00 27.47           H
ATOM   2173  HB3 LEU A 132      50.167  33.416  27.129  1.00 27.47           H
ATOM   2174  HG  LEU A 132      48.206  32.806  27.667  1.00 36.13           H
ATOM   2175 HD11 LEU A 132      47.549  31.637  29.390  1.00 32.03           H
ATOM   2176 HD12 LEU A 132      48.753  30.918  28.660  1.00 32.03           H
ATOM   2177 HD13 LEU A 132      49.005  31.716  30.033  1.00 32.03           H
ATOM   2178 HD21 LEU A 132      47.293  33.892  29.446  1.00 37.05           H
ATOM   2179 HD22 LEU A 132      48.758  34.184  30.003  1.00 37.05           H
ATOM   2180 HD23 LEU A 132      48.269  34.838  28.630  1.00 37.05           H
ATOM   2181  N   LEU A 133      52.403  31.110  26.093  1.00 22.69           N
ATOM   2182  CA  LEU A 133      53.363  31.251  25.009  1.00 22.45           C
ATOM   2183  C   LEU A 133      52.561  31.783  23.806  1.00 25.63           C
ATOM   2184  O   LEU A 133      51.417  31.623  23.428  1.00 29.66           O
ATOM   2185  CB  LEU A 133      54.116  29.947  24.714  1.00 29.04           C
ATOM   2186  CG  LEU A 133      54.646  29.298  26.007  1.00 20.52           C
ATOM   2187  CD1 LEU A 133      55.346  27.973  25.678  1.00 32.55           C
ATOM   2188  CD2 LEU A 133      55.578  30.229  26.776  1.00 32.68           C
ATOM   2189  H   LEU A 133      51.732  30.334  26.007  1.00 27.05           H
ATOM   2190  HA  LEU A 133      54.138  32.036  25.314  1.00 26.76           H
ATOM   2191  HB2 LEU A 133      53.459  29.234  24.172  1.00 34.66           H
ATOM   2192  HB3 LEU A 133      54.962  30.193  24.040  1.00 34.66           H
ATOM   2193  HG  LEU A 133      53.768  29.066  26.668  1.00 24.45           H
ATOM   2194 HD11 LEU A 133      55.763  27.524  26.579  1.00 38.88           H
ATOM   2195 HD12 LEU A 133      54.643  27.264  25.225  1.00 38.88           H
ATOM   2196 HD13 LEU A 133      56.156  28.129  24.957  1.00 38.88           H
ATOM   2197 HD21 LEU A 133      55.974  29.765  27.687  1.00 39.03           H
ATOM   2198 HD22 LEU A 133      56.421  30.562  26.164  1.00 39.03           H
ATOM   2199 HD23 LEU A 133      55.055  31.140  27.110  1.00 39.03           H
ATOM   2200  N   ILE A 134      53.380  32.656  23.164  1.00 30.24           N
ATOM   2201  CA  ILE A 134      53.057  33.443  21.964  1.00 34.64           C
ATOM   2202  C   ILE A 134      54.037  33.152  20.834  1.00 37.30           C
ATOM   2203  O   ILE A 134      55.257  33.252  21.020  1.00 32.10           O
ATOM   2204  CB  ILE A 134      53.115  34.968  22.180  1.00 35.04           C
ATOM   2205  CG1 ILE A 134      52.377  35.462  23.428  1.00 29.92           C
ATOM   2206  CG2 ILE A 134      52.536  35.631  20.937  1.00 32.96           C
ATOM   2207  CD1 ILE A 134      50.978  35.106  23.365  1.00 33.81           C
ATOM   2208  H   ILE A 134      54.162  32.834  23.456  1.00 36.11           H
ATOM   2209  HA  ILE A 134      52.165  33.222  21.662  1.00 41.38           H
ATOM   2210  HB  ILE A 134      54.042  35.238  22.257  1.00 41.87           H
ATOM   2211 HG12 ILE A 134      52.764  35.059  24.216  1.00 35.73           H
ATOM   2212 HG13 ILE A 134      52.448  36.431  23.488  1.00 35.73           H
ATOM   2213 HG21 ILE A 134      52.489  36.584  21.101  1.00 39.38           H
ATOM   2214 HG22 ILE A 134      53.109  35.450  20.179  1.00 39.38           H
ATOM   2215 HG23 ILE A 134      51.650  35.280  20.766  1.00 39.38           H
ATOM   2216 HD11 ILE A 134      50.570  35.435  24.179  1.00 40.40           H
ATOM   2217 HD12 ILE A 134      50.559  35.520  22.597  1.00 40.40           H
ATOM   2218 HD13 ILE A 134      50.907  34.142  23.306  1.00 40.40           H
ATOM   2219  N   ASN A 135      53.488  32.941  19.641  1.00 38.72           N
ATOM   2220  CA  ASN A 135      54.196  32.811  18.367  1.00 43.87           C
ATOM   2221  C   ASN A 135      54.232  34.093  17.556  1.00 42.99           C
ATOM   2222  O   ASN A 135      53.383  34.980  17.697  1.00 42.84           O
ATOM   2223  CB  ASN A 135      53.512  31.771  17.492  1.00 40.53           C
ATOM   2224  CG  ASN A 135      53.930  30.466  17.825  1.00 38.29           C
ATOM   2225  OD1 ASN A 135      54.971  30.307  18.486  1.00 40.61           O
ATOM   2226  ND2 ASN A 135      53.165  29.479  17.391  1.00 35.72           N
ATOM   2227  H   ASN A 135      52.636  32.859  19.542  1.00 46.29           H
ATOM   2228  HA  ASN A 135      55.112  32.538  18.524  1.00 52.47           H
ATOM   2229  HB2 ASN A 135      52.549  31.816  17.607  1.00 48.46           H
ATOM   2230  HB3 ASN A 135      53.732  31.927  16.562  1.00 48.46           H
ATOM   2231 HD21 ASN A 135      53.343  28.674  17.615  1.00 42.69           H
ATOM   2232 HD22 ASN A 135      52.491  29.653  16.885  1.00 42.69           H
ATOM   2233  N   ARG A 136      55.142  34.101  16.575  1.00 56.07           N
ATOM   2234  CA  ARG A 136      55.200  35.226  15.641  1.00 56.98           C
ATOM   2235  C   ARG A 136      53.994  35.212  14.722  1.00 56.20           C
ATOM   2236  O   ARG A 136      53.518  36.274  14.295  1.00 56.43           O
ATOM   2237  CB  ARG A 136      56.483  35.191  14.834  1.00 64.67           C
ATOM   2238  CG  ARG A 136      57.242  36.501  14.904  1.00 65.62           C
ATOM   2239  CD  ARG A 136      58.328  36.521  13.835  1.00 70.47           C
ATOM   2240  NE  ARG A 136      57.994  37.392  12.704  1.00 79.60           N
ATOM   2241  CZ  ARG A 136      58.609  37.342  11.525  1.00 74.01           C
ATOM   2242  NH1 ARG A 136      59.583  36.464  11.302  1.00 70.20           N
ATOM   2243  NH2 ARG A 136      58.246  38.169  10.563  1.00 65.66           N1+
ATOM   2244  H   ARG A 136      55.708  33.469  16.426  1.00 67.10           H
ATOM   2245  HA  ARG A 136      55.200  36.067  16.127  1.00 68.20           H
ATOM   2246  HB2 ARG A 136      57.054  34.482  15.173  1.00 77.42           H
ATOM   2247  HB3 ARG A 136      56.262  35.023  13.906  1.00 77.42           H
ATOM   2248  HG2 ARG A 136      56.626  37.235  14.729  1.00 78.57           H
ATOM   2249  HG3 ARG A 136      57.646  36.611  15.781  1.00 78.57           H
ATOM   2250  HD2 ARG A 136      59.153  36.846  14.228  1.00 84.38           H
ATOM   2251  HD3 ARG A 136      58.448  35.620  13.496  1.00 84.38           H
ATOM   2252  HE  ARG A 136      57.533  38.101  12.872  1.00 95.34           H
ATOM   2253 HH11 ARG A 136      59.826  35.918  11.920  1.00 84.05           H
ATOM   2254 HH12 ARG A 136      59.970  36.437  10.534  1.00 84.05           H
ATOM   2255 HH21 ARG A 136      57.621  38.742  10.703  1.00 78.61           H
ATOM   2256 HH22 ARG A 136      58.643  38.138   9.800  1.00 78.61           H
ATOM   2257  N   ASN A 137      53.464  34.024  14.463  1.00 49.11           N
ATOM   2258  CA  ASN A 137      52.097  33.874  14.007  1.00 50.71           C
ATOM   2259  C   ASN A 137      51.110  34.757  14.757  1.00 46.90           C
ATOM   2260  O   ASN A 137      50.040  35.070  14.226  1.00 50.46           O
ATOM   2261  CB  ASN A 137      51.640  32.433  14.205  1.00 50.83           C
ATOM   2262  CG  ASN A 137      52.211  31.517  13.213  1.00 68.40           C
ATOM   2263  OD1 ASN A 137      53.203  30.836  13.487  1.00 81.31           O
ATOM   2264  ND2 ASN A 137      51.615  31.484  12.020  1.00 77.99           N
ATOM   2265  H   ASN A 137      53.888  33.280  14.547  1.00 58.75           H
ATOM   2266  HA  ASN A 137      52.046  34.079  13.061  1.00 60.68           H
ATOM   2267  HB2 ASN A 137      51.909  32.127  15.084  1.00 60.81           H
ATOM   2268  HB3 ASN A 137      50.678  32.401  14.106  1.00 60.81           H
ATOM   2269 HD21 ASN A 137      51.918  30.965  11.405  1.00 93.41           H
ATOM   2270 HD22 ASN A 137      50.940  31.994  11.855  1.00 93.41           H
ATOM   2271  N   GLY A 138      51.402  35.096  16.015  1.00 42.97           N
ATOM   2272  CA  GLY A 138      50.361  35.646  16.861  1.00 45.07           C
ATOM   2273  C   GLY A 138      49.472  34.593  17.483  1.00 36.31           C
ATOM   2274  O   GLY A 138      48.426  34.930  18.029  1.00 37.93           O
ATOM   2275  H   GLY A 138      52.166  35.013  16.401  1.00 51.38           H
ATOM   2276  HA2 GLY A 138      50.771  36.163  17.571  1.00 53.91           H
ATOM   2277  HA3 GLY A 138      49.788  36.231  16.346  1.00 53.91           H
ATOM   2278  N   GLU A 139      49.874  33.326  17.432  1.00 31.56           N
ATOM   2279  CA  GLU A 139      49.143  32.248  18.083  1.00 34.76           C
ATOM   2280  C   GLU A 139      49.529  32.244  19.552  1.00 34.09           C
ATOM   2281  O   GLU A 139      50.681  32.497  19.899  1.00 37.90           O
ATOM   2282  CB  GLU A 139      49.505  30.899  17.455  1.00 30.01           C
ATOM   2283  CG  GLU A 139      49.110  30.729  16.013  1.00 35.30           C
ATOM   2284  CD  GLU A 139      49.732  29.475  15.383  1.00 49.54           C
ATOM   2285  OE1 GLU A 139      49.214  29.017  14.358  1.00 62.64           O
ATOM   2286  OE2 GLU A 139      50.749  28.954  15.899  1.00 58.02           O1-
ATOM   2287  H   GLU A 139      50.600  33.063  17.060  1.00 37.69           H
ATOM   2288  HA  GLU A 139      48.187  32.380  18.013  1.00 41.53           H
ATOM   2289  HB2 GLU A 139      50.462  30.777  17.524  1.00 35.83           H
ATOM   2290  HB3 GLU A 139      49.059  30.203  17.961  1.00 35.83           H
ATOM   2291  HG2 GLU A 139      48.144  30.651  15.970  1.00 42.18           H
ATOM   2292  HG3 GLU A 139      49.392  31.502  15.508  1.00 42.18           H
ATOM   2293  N   LEU A 140      48.577  31.988  20.411  1.00 33.18           N
ATOM   2294  CA  LEU A 140      48.839  31.938  21.848  1.00 29.72           C
ATOM   2295  C   LEU A 140      48.527  30.570  22.405  1.00 24.11           C
ATOM   2296  O   LEU A 140      47.505  29.948  22.056  1.00 26.42           O
ATOM   2297  CB  LEU A 140      48.026  32.963  22.567  1.00 29.93           C
ATOM   2298  CG  LEU A 140      48.186  33.124  24.060  1.00 30.63           C
ATOM   2299  CD1 LEU A 140      47.889  34.538  24.541  1.00 25.17           C
ATOM   2300  CD2 LEU A 140      47.152  32.217  24.696  1.00 33.49           C
ATOM   2301  H   LEU A 140      47.758  31.850  20.185  1.00 39.64           H
ATOM   2302  HA  LEU A 140      49.771  32.114  22.013  1.00 35.49           H
ATOM   2303  HB2 LEU A 140      48.214  33.823  22.167  1.00 35.74           H
ATOM   2304  HB3 LEU A 140      47.100  32.725  22.405  1.00 35.74           H
ATOM   2305  HG  LEU A 140      49.077  32.882  24.343  1.00 36.57           H
ATOM   2306 HD11 LEU A 140      48.078  34.589  25.492  1.00 30.03           H
ATOM   2307 HD12 LEU A 140      48.445  35.158  24.057  1.00 30.03           H
ATOM   2308 HD13 LEU A 140      46.952  34.729  24.368  1.00 30.03           H
ATOM   2309 HD21 LEU A 140      47.206  32.317  25.659  1.00 40.01           H
ATOM   2310 HD22 LEU A 140      46.279  32.508  24.391  1.00 40.01           H
ATOM   2311 HD23 LEU A 140      47.300  31.293  24.454  1.00 40.01           H
ATOM   2312  N   LYS A 141      49.419  30.103  23.265  1.00 23.38           N
ATOM   2313  CA  LYS A 141      49.340  28.763  23.812  1.00 23.89           C
ATOM   2314  C   LYS A 141      49.499  28.772  25.334  1.00 26.96           C
ATOM   2315  O   LYS A 141      50.456  29.332  25.869  1.00 27.58           O
ATOM   2316  CB  LYS A 141      50.418  27.877  23.145  1.00 30.34           C
ATOM   2317  CG  LYS A 141      50.130  27.603  21.677  1.00 29.54           C
ATOM   2318  CD  LYS A 141      51.271  27.209  20.859  1.00 37.29           C
ATOM   2319  CE  LYS A 141      50.922  27.305  19.351  1.00 32.17           C
ATOM   2320  NZ  LYS A 141      50.294  26.114  18.809  1.00 44.72           N1+
ATOM   2321  H   LYS A 141      50.084  30.554  23.552  1.00 27.88           H
ATOM   2322  HA  LYS A 141      48.467  28.398  23.600  1.00 28.49           H
ATOM   2323  HB2 LYS A 141      51.282  28.313  23.211  1.00 36.23           H
ATOM   2324  HB3 LYS A 141      50.437  27.020  23.594  1.00 36.23           H
ATOM   2325  HG2 LYS A 141      49.537  26.839  21.654  1.00 35.27           H
ATOM   2326  HG3 LYS A 141      49.714  28.376  21.266  1.00 35.27           H
ATOM   2327  HD2 LYS A 141      52.015  27.808  21.035  1.00 44.57           H
ATOM   2328  HD3 LYS A 141      51.505  26.297  21.067  1.00 44.57           H
ATOM   2329  HE2 LYS A 141      50.304  28.043  19.215  1.00 38.42           H
ATOM   2330  HE3 LYS A 141      51.735  27.456  18.850  1.00 38.42           H
ATOM   2331  HZ1 LYS A 141      50.207  26.201  17.929  1.00 53.48           H
ATOM   2332  HZ2 LYS A 141      50.806  25.408  18.978  1.00 53.48           H
ATOM   2333  HZ3 LYS A 141      49.493  25.992  19.172  1.00 53.48           H
ATOM   2334  N   LEU A 142      48.603  28.057  26.015  1.00 22.39           N
ATOM   2335  CA  LEU A 142      48.683  27.830  27.455  1.00 22.90           C
ATOM   2336  C   LEU A 142      49.773  26.791  27.752  1.00 25.55           C
ATOM   2337  O   LEU A 142      49.748  25.729  27.132  1.00 25.52           O
ATOM   2338  CB  LEU A 142      47.283  27.372  27.907  1.00 24.98           C
ATOM   2339  CG  LEU A 142      46.924  27.056  29.358  1.00 34.70           C
ATOM   2340  CD1 LEU A 142      47.237  28.216  30.339  1.00 42.25           C
ATOM   2341  CD2 LEU A 142      45.445  26.684  29.430  1.00 32.64           C
ATOM   2342  H   LEU A 142      47.908  27.698  25.666  1.00 26.69           H
ATOM   2343  HA  LEU A 142      48.907  28.644  27.927  1.00 27.31           H
ATOM   2344  HB2 LEU A 142      46.647  28.058  27.627  1.00 29.79           H
ATOM   2345  HB3 LEU A 142      47.066  26.580  27.400  1.00 29.79           H
ATOM   2346  HG  LEU A 142      47.433  26.285  29.639  1.00 41.46           H
ATOM   2347 HD11 LEU A 142      47.003  27.947  31.242  1.00 50.52           H
ATOM   2348 HD12 LEU A 142      48.187  28.413  30.288  1.00 50.52           H
ATOM   2349 HD13 LEU A 142      46.717  28.994  30.079  1.00 50.52           H
ATOM   2350 HD21 LEU A 142      45.232  26.444  30.344  1.00 38.99           H
ATOM   2351 HD22 LEU A 142      44.909  27.442  29.146  1.00 38.99           H
ATOM   2352 HD23 LEU A 142      45.296  25.932  28.845  1.00 38.99           H
ATOM   2353  N   ALA A 143      50.762  27.088  28.645  1.00 28.20           N
ATOM   2354  CA  ALA A 143      51.813  26.087  28.905  1.00 22.54           C
ATOM   2355  C   ALA A 143      51.874  25.935  30.424  1.00 26.50           C
ATOM   2356  O   ALA A 143      51.204  26.594  31.189  1.00 23.06           O
ATOM   2357  CB  ALA A 143      53.150  26.563  28.349  1.00 27.47           C
ATOM   2358  H   ALA A 143      50.816  27.992  29.156  1.00 33.66           H
ATOM   2359  HA  ALA A 143      51.518  25.102  28.437  1.00 26.87           H
ATOM   2360  HB1 ALA A 143      53.977  25.901  28.615  1.00 32.78           H
ATOM   2361  HB2 ALA A 143      53.094  26.640  27.253  1.00 32.78           H
ATOM   2362  HB3 ALA A 143      53.393  27.584  28.699  1.00 32.78           H
ATOM   2363  N   ASN A 144      52.781  24.929  30.865  1.00 23.09           N
ATOM   2364  CA  ASN A 144      53.239  24.949  32.277  1.00 22.49           C
ATOM   2365  C   ASN A 144      52.012  24.645  33.199  1.00 21.67           C
ATOM   2366  O   ASN A 144      51.483  25.354  34.016  1.00 34.94           O
ATOM   2367  CB  ASN A 144      53.986  26.211  32.668  1.00 28.85           C
ATOM   2368  CG  ASN A 144      55.143  26.403  31.700  1.00 37.05           C
ATOM   2369  OD1 ASN A 144      55.681  25.416  31.145  1.00 41.47           O
ATOM   2370  ND2 ASN A 144      55.555  27.668  31.433  1.00 33.59           N
ATOM   2371  H   ASN A 144      53.519  24.629  30.216  1.00 27.53           H
ATOM   2372  HA  ASN A 144      53.968  24.096  32.390  1.00 26.81           H
ATOM   2373  HB2 ASN A 144      53.277  27.078  32.669  1.00 34.45           H
ATOM   2374  HB3 ASN A 144      54.349  26.170  33.713  1.00 34.45           H
ATOM   2375 HD21 ASN A 144      56.302  27.890  30.777  1.00 40.13           H
ATOM   2376 HD22 ASN A 144      55.126  28.496  31.879  1.00 40.13           H
ATOM   2377  N   PHE A 145      51.727  23.325  32.950  1.00 25.02           N
ATOM   2378  CA  PHE A 145      50.702  22.393  33.485  1.00 33.00           C
ATOM   2379  C   PHE A 145      51.167  21.527  34.645  1.00 30.88           C
ATOM   2380  O   PHE A 145      50.495  20.534  34.978  1.00 32.30           O
ATOM   2381  CB  PHE A 145      50.195  21.404  32.420  1.00 23.71           C
ATOM   2382  CG  PHE A 145      49.177  22.001  31.452  1.00 26.13           C
ATOM   2383  CD1 PHE A 145      49.590  22.771  30.382  1.00 24.38           C
ATOM   2384  CD2 PHE A 145      47.817  21.822  31.638  1.00 23.50           C
ATOM   2385  CE1 PHE A 145      48.658  23.346  29.524  1.00 25.47           C
ATOM   2386  CE2 PHE A 145      46.889  22.377  30.765  1.00 24.39           C
ATOM   2387  CZ  PHE A 145      47.300  23.149  29.753  1.00 28.74           C
ATOM   2388  H   PHE A 145      52.217  22.905  32.383  1.00 29.84           H
ATOM   2389  HA  PHE A 145      49.937  22.909  33.795  1.00 39.42           H
ATOM   2390  HB2 PHE A 145      50.953  21.061  31.933  1.00 28.27           H
ATOM   2391  HB3 PHE A 145      49.741  20.676  32.863  1.00 28.27           H
ATOM   2392  HD1 PHE A 145      50.499  22.919  30.244  1.00 29.08           H
ATOM   2393  HD2 PHE A 145      47.514  21.312  32.352  1.00 28.02           H
ATOM   2394  HE1 PHE A 145      48.939  23.864  28.809  1.00 30.38           H
ATOM   2395  HE2 PHE A 145      45.982  22.257  30.903  1.00 29.09           H
ATOM   2396  HZ  PHE A 145      46.677  23.510  29.177  1.00 34.31           H
ATOM   2397  N   GLY A 146      52.281  21.864  35.261  1.00 30.14           N
ATOM   2398  CA  GLY A 146      52.793  21.058  36.327  1.00 32.95           C
ATOM   2399  C   GLY A 146      52.059  21.241  37.623  1.00 33.04           C
ATOM   2400  O   GLY A 146      52.331  20.511  38.578  1.00 39.38           O
ATOM   2401  H   GLY A 146      52.745  22.560  35.069  1.00 35.99           H
ATOM   2402  HA2 GLY A 146      52.736  20.128  36.062  1.00 39.36           H
ATOM   2403  HA3 GLY A 146      53.722  21.281  36.463  1.00 39.36           H
ATOM   2404  N   LEU A 147      51.157  22.203  37.678  1.00 32.45           N
ATOM   2405  CA  LEU A 147      50.252  22.404  38.797  1.00 32.28           C
ATOM   2406  C   LEU A 147      48.822  22.059  38.440  1.00 24.98           C
ATOM   2407  O   LEU A 147      47.908  22.272  39.234  1.00 30.37           O
ATOM   2408  CB  LEU A 147      50.349  23.863  39.259  1.00 31.93           C
ATOM   2409  CG  LEU A 147      51.436  24.288  40.254  1.00 38.02           C
ATOM   2410  CD1 LEU A 147      52.555  23.321  40.255  1.00 51.03           C
ATOM   2411  CD2 LEU A 147      52.016  25.670  39.973  1.00 41.93           C
ATOM   2412  H   LEU A 147      51.047  22.778  37.052  1.00 38.76           H
ATOM   2413  HA  LEU A 147      50.502  21.815  39.518  1.00 38.55           H
ATOM   2414  HB2 LEU A 147      50.523  24.381  38.460  1.00 38.14           H
ATOM   2415  HB3 LEU A 147      49.491  24.119  39.624  1.00 38.14           H
ATOM   2416  HG  LEU A 147      51.054  24.303  41.145  1.00 45.45           H
ATOM   2417 HD11 LEU A 147      53.196  23.640  40.907  1.00 61.05           H
ATOM   2418 HD12 LEU A 147      52.236  22.445  40.510  1.00 61.05           H
ATOM   2419 HD13 LEU A 147      52.954  23.308  39.372  1.00 61.05           H
ATOM   2420 HD21 LEU A 147      52.665  25.883  40.659  1.00 50.14           H
ATOM   2421 HD22 LEU A 147      52.448  25.670  39.108  1.00 50.14           H
ATOM   2422 HD23 LEU A 147      51.298  26.324  39.997  1.00 50.14           H
ATOM   2423  N   ALA A 148      48.594  21.624  37.226  1.00 27.33           N
ATOM   2424  CA  ALA A 148      47.263  21.311  36.769  1.00 22.78           C
ATOM   2425  C   ALA A 148      46.803  20.006  37.387  1.00 26.73           C
ATOM   2426  O   ALA A 148      47.599  19.242  37.939  1.00 29.28           O
ATOM   2427  CB  ALA A 148      47.269  21.237  35.262  1.00 22.31           C
ATOM   2428  H   ALA A 148      49.201  21.497  36.633  1.00 32.62           H
ATOM   2429  HA  ALA A 148      46.645  21.999  37.053  1.00 27.16           H
ATOM   2430  HB1 ALA A 148      46.398  20.956  34.943  1.00 26.59           H
ATOM   2431  HB2 ALA A 148      47.493  22.110  34.919  1.00 26.59           H
ATOM   2432  HB3 ALA A 148      47.937  20.600  34.981  1.00 26.59           H
ATOM   2433  N   ARG A 149      45.502  19.761  37.319  1.00 32.46           N
ATOM   2434  CA  ARG A 149      44.983  18.461  37.751  1.00 24.58           C
ATOM   2435  C   ARG A 149      43.663  18.150  37.081  1.00 24.95           C
ATOM   2436  O   ARG A 149      42.868  19.060  36.768  1.00 25.14           O
ATOM   2437  CB  ARG A 149      44.754  18.337  39.259  1.00 30.35           C
ATOM   2438  CG  ARG A 149      43.709  19.143  39.855  1.00 34.89           C
ATOM   2439  CD  ARG A 149      43.434  18.655  41.345  1.00 37.40           C
ATOM   2440  NE  ARG A 149      42.947  17.279  41.418  1.00 38.60           N
ATOM   2441  CZ  ARG A 149      43.229  16.396  42.383  1.00 35.13           C
ATOM   2442  NH1 ARG A 149      44.003  16.697  43.423  1.00 35.37           N
ATOM   2443  NH2 ARG A 149      42.691  15.190  42.305  1.00 44.82           N1+
ATOM   2444  H   ARG A 149      44.909  20.321  37.034  1.00 38.77           H
ATOM   2445  HA  ARG A 149      45.626  17.788  37.467  1.00 29.32           H
ATOM   2446  HB2 ARG A 149      44.487  17.423  39.432  1.00 36.24           H
ATOM   2447  HB3 ARG A 149      45.585  18.538  39.713  1.00 36.24           H
ATOM   2448  HG2 ARG A 149      44.006  20.068  39.875  1.00 41.68           H
ATOM   2449  HG3 ARG A 149      42.893  19.054  39.342  1.00 41.68           H
ATOM   2450  HD2 ARG A 149      44.260  18.719  41.849  1.00 44.70           H
ATOM   2451  HD3 ARG A 149      42.749  19.213  41.746  1.00 44.70           H
ATOM   2452  HE  ARG A 149      42.368  17.051  40.831  1.00 46.14           H
ATOM   2453 HH11 ARG A 149      44.358  17.477  43.496  1.00 42.26           H
ATOM   2454 HH12 ARG A 149      44.159  16.116  44.025  1.00 42.26           H
ATOM   2455 HH21 ARG A 149      42.184  15.003  41.636  1.00 53.61           H
ATOM   2456 HH22 ARG A 149      42.844  14.604  42.908  1.00 53.61           H
ATOM   2457  N   ALA A 150      43.455  16.850  36.860  1.00 23.49           N
ATOM   2458  CA  ALA A 150      42.134  16.360  36.520  1.00 23.13           C
ATOM   2459  C   ALA A 150      41.187  16.541  37.689  1.00 29.16           C
ATOM   2460  O   ALA A 150      41.578  16.500  38.844  1.00 28.98           O
ATOM   2461  CB  ALA A 150      42.143  14.894  36.149  1.00 28.32           C
ATOM   2462  H   ALA A 150      44.068  16.249  36.894  1.00 28.01           H
ATOM   2463  HA  ALA A 150      41.810  16.849  35.748  1.00 27.57           H
ATOM   2464  HB1 ALA A 150      41.222  14.639  36.002  1.00 33.80           H
ATOM   2465  HB2 ALA A 150      42.665  14.768  35.342  1.00 33.80           H
ATOM   2466  HB3 ALA A 150      42.520  14.388  36.886  1.00 33.80           H
ATOM   2467  N   PHE A 151      39.912  16.747  37.376  1.00 35.00           N
ATOM   2468  CA  PHE A 151      38.933  16.871  38.440  1.00 34.40           C
ATOM   2469  C   PHE A 151      37.685  16.069  38.075  1.00 32.92           C
ATOM   2470  O   PHE A 151      37.389  15.825  36.899  1.00 36.30           O
ATOM   2471  CB  PHE A 151      38.614  18.359  38.705  1.00 33.35           C
ATOM   2472  CG  PHE A 151      37.791  18.997  37.648  1.00 30.09           C
ATOM   2473  CD1 PHE A 151      38.382  19.613  36.587  1.00 29.42           C
ATOM   2474  CD2 PHE A 151      36.410  18.962  37.709  1.00 39.72           C
ATOM   2475  CE1 PHE A 151      37.619  20.236  35.599  1.00 32.70           C
ATOM   2476  CE2 PHE A 151      35.637  19.567  36.734  1.00 34.52           C
ATOM   2477  CZ  PHE A 151      36.233  20.183  35.674  1.00 36.13           C
ATOM   2478  H   PHE A 151      39.601  16.800  36.575  1.00 41.82           H
ATOM   2479  HA  PHE A 151      39.316  16.501  39.256  1.00 41.10           H
ATOM   2480  HB2 PHE A 151      38.139  18.436  39.542  1.00 39.84           H
ATOM   2481  HB3 PHE A 151      39.443  18.848  38.737  1.00 39.84           H
ATOM   2482  HD1 PHE A 151      39.312  19.639  36.541  1.00 35.12           H
ATOM   2483  HD2 PHE A 151      35.995  18.542  38.425  1.00 47.49           H
ATOM   2484  HE1 PHE A 151      38.031  20.655  34.872  1.00 39.06           H
ATOM   2485  HE2 PHE A 151      34.714  19.537  36.788  1.00 41.25           H
ATOM   2486  HZ  PHE A 151      35.711  20.583  35.022  1.00 43.17           H
ATOM   2487  N   GLY A 152      36.924  15.695  39.101  1.00 37.56           N
ATOM   2488  CA  GLY A 152      35.697  14.928  38.886  1.00 39.85           C
ATOM   2489  C   GLY A 152      35.485  13.747  39.835  1.00 44.24           C
ATOM   2490  O   GLY A 152      34.355  13.378  40.173  1.00 41.69           O
ATOM   2491  H   GLY A 152      37.097  15.867  39.924  1.00 44.89           H
ATOM   2492  HA2 GLY A 152      34.946  15.536  38.974  1.00 47.64           H
ATOM   2493  HA3 GLY A 152      35.695  14.592  37.976  1.00 47.64           H
ATOM   2494  N   ILE A 153      36.570  13.114  40.254  1.00 52.01           N
ATOM   2495  CA  ILE A 153      36.486  11.995  41.201  1.00 52.83           C
ATOM   2496  C   ILE A 153      36.130  12.555  42.581  1.00 48.11           C
ATOM   2497  O   ILE A 153      36.635  13.626  42.940  1.00 48.69           O
ATOM   2498  CB  ILE A 153      37.811  11.208  41.215  1.00 47.00           C
ATOM   2499  CG1 ILE A 153      37.625   9.836  40.578  1.00 45.86           C
ATOM   2500  CG2 ILE A 153      38.358  11.057  42.590  1.00 46.85           C
ATOM   2501  CD1 ILE A 153      38.886   9.135  40.246  1.00 45.42           C
ATOM   2502  H   ILE A 153      37.366  13.317  40.009  1.00 62.23           H
ATOM   2503  HA  ILE A 153      35.779  11.397  40.912  1.00 63.22           H
ATOM   2504  HB  ILE A 153      38.466  11.690  40.690  1.00 56.21           H
ATOM   2505 HG12 ILE A 153      37.135   9.279  41.204  1.00 54.85           H
ATOM   2506 HG13 ILE A 153      37.115   9.944  39.758  1.00 54.85           H
ATOM   2507 HG21 ILE A 153      39.175  10.539  42.548  1.00 56.04           H
ATOM   2508 HG22 ILE A 153      38.559  11.934  42.947  1.00 56.04           H
ATOM   2509 HG23 ILE A 153      37.708  10.596  43.141  1.00 56.04           H
ATOM   2510 HD11 ILE A 153      38.663   8.284  39.840  1.00 54.33           H
ATOM   2511 HD12 ILE A 153      39.377   9.682  39.617  1.00 54.33           H
ATOM   2512 HD13 ILE A 153      39.404   8.988  41.052  1.00 54.33           H
ATOM   2513  N   PRO A 154      35.319  11.872  43.395  1.00 54.17           N
ATOM   2514  CA  PRO A 154      35.045  12.355  44.759  1.00 53.67           C
ATOM   2515  C   PRO A 154      36.324  12.594  45.534  1.00 58.07           C
ATOM   2516  O   PRO A 154      37.233  11.762  45.554  1.00 50.11           O
ATOM   2517  CB  PRO A 154      34.229  11.219  45.394  1.00 54.12           C
ATOM   2518  CG  PRO A 154      33.652  10.499  44.310  1.00 51.60           C
ATOM   2519  CD  PRO A 154      34.630  10.603  43.138  1.00 52.68           C
ATOM   2520  HA  PRO A 154      34.509  13.166  44.753  1.00 64.22           H
ATOM   2521  HB2 PRO A 154      34.818  10.650  45.917  1.00 64.76           H
ATOM   2522  HB3 PRO A 154      33.534  11.598  45.955  1.00 64.76           H
ATOM   2523  HG2 PRO A 154      33.542   9.570  44.575  1.00 61.74           H
ATOM   2524  HG3 PRO A 154      32.798  10.899  44.080  1.00 61.74           H
ATOM   2525  HD2 PRO A 154      35.263   9.869  43.147  1.00 63.03           H
ATOM   2526  HD3 PRO A 154      34.140  10.650  42.299  1.00 63.03           H
ATOM   2527  N   VAL A 155      36.379  13.744  46.191  1.00 64.23           N
ATOM   2528  CA  VAL A 155      37.571  14.155  46.906  1.00 52.67           C
ATOM   2529  C   VAL A 155      37.148  14.902  48.157  1.00 57.71           C
ATOM   2530  O   VAL A 155      36.149  15.627  48.167  1.00 58.55           O
ATOM   2531  CB  VAL A 155      38.477  15.020  45.995  1.00 58.05           C
ATOM   2532  CG1 VAL A 155      39.130  16.149  46.766  1.00 63.58           C
ATOM   2533  CG2 VAL A 155      39.532  14.149  45.323  1.00 57.29           C
ATOM   2534  H   VAL A 155      35.731  14.310  46.230  1.00 76.90           H
ATOM   2535  HA  VAL A 155      38.063  13.367  47.185  1.00 63.03           H
ATOM   2536  HB  VAL A 155      37.933  15.421  45.297  1.00 69.48           H
ATOM   2537 HG11 VAL A 155      39.754  16.607  46.181  1.00 76.11           H
ATOM   2538 HG12 VAL A 155      38.459  16.780  47.075  1.00 76.11           H
ATOM   2539 HG13 VAL A 155      39.613  15.762  47.511  1.00 76.11           H
ATOM   2540 HG21 VAL A 155      40.073  14.712  44.752  1.00 68.56           H
ATOM   2541 HG22 VAL A 155      40.085  13.737  46.005  1.00 68.56           H
ATOM   2542 HG23 VAL A 155      39.090  13.469  44.792  1.00 68.56           H
ATOM   2543  N   ARG A 156      37.928  14.718  49.220  1.00 62.68           N
ATOM   2544  CA  ARG A 156      37.718  15.492  50.438  1.00 66.04           C
ATOM   2545  C   ARG A 156      37.920  16.980  50.177  1.00 66.07           C
ATOM   2546  O   ARG A 156      37.149  17.820  50.659  1.00 68.63           O
ATOM   2547  CB  ARG A 156      38.685  15.019  51.532  1.00 68.15           C
ATOM   2548  CG  ARG A 156      38.071  14.136  52.643  1.00 68.77           C
ATOM   2549  CD  ARG A 156      38.768  12.729  52.731  1.00 79.66           C
ATOM   2550  NE  ARG A 156      37.792  11.629  52.672  1.00 69.39           N
ATOM   2551  CZ  ARG A 156      37.191  11.196  51.561  1.00 64.75           C
ATOM   2552  NH1 ARG A 156      37.442  11.745  50.375  1.00 65.52           N
ATOM   2553  NH2 ARG A 156      36.322  10.198  51.637  1.00 75.97           N1+
ATOM   2554  H   ARG A 156      38.577  14.152  49.258  1.00 75.04           H
ATOM   2555  HA  ARG A 156      36.806  15.359  50.739  1.00 79.07           H
ATOM   2556  HB2 ARG A 156      39.400  14.523  51.104  1.00 81.60           H
ATOM   2557  HB3 ARG A 156      39.062  15.806  51.959  1.00 81.60           H
ATOM   2558  HG2 ARG A 156      38.183  14.592  53.497  1.00 82.34           H
ATOM   2559  HG3 ARG A 156      37.128  13.997  52.469  1.00 82.34           H
ATOM   2560  HD2 ARG A 156      39.387  12.619  51.995  1.00 95.41           H
ATOM   2561  HD3 ARG A 156      39.259  12.667  53.570  1.00 95.41           H
ATOM   2562  HE  ARG A 156      37.624  11.206  53.404  1.00 83.08           H
ATOM   2563 HH11 ARG A 156      38.003  12.393  50.304  1.00 78.45           H
ATOM   2564 HH12 ARG A 156      37.042  11.445  49.675  1.00 78.45           H
ATOM   2565 HH21 ARG A 156      36.151   9.833  52.398  1.00 90.98           H
ATOM   2566 HH22 ARG A 156      35.934   9.913  50.925  1.00 90.98           H
ATOM   2567  N   CYS A 157      38.982  17.321  49.443  1.00 65.93           N
ATOM   2568  CA  CYS A 157      39.388  18.699  49.216  1.00 53.77           C
ATOM   2569  C   CYS A 157      40.488  18.765  48.168  1.00 54.30           C
ATOM   2570  O   CYS A 157      41.214  17.796  47.933  1.00 49.12           O
ATOM   2571  CB  CYS A 157      39.910  19.329  50.502  1.00 53.66           C
ATOM   2572  SG  CYS A 157      41.443  18.622  51.179  1.00 65.17           S
ATOM   2573  H   CYS A 157      39.518  16.750  49.098  1.00 78.94           H
ATOM   2574  HA  CYS A 157      38.634  19.215  48.889  1.00 64.34           H
ATOM   2575  HB2 CYS A 157      40.150  20.228  50.264  1.00 64.22           H
ATOM   2576  HB3 CYS A 157      39.215  19.315  51.175  1.00 64.22           H
ATOM   2577  HG  CYS A 157      41.737  19.243  52.164  1.00 78.02           H
ATOM   2578  N   TYR A 158      40.662  19.955  47.613  1.00 42.87           N
ATOM   2579  CA  TYR A 158      41.834  20.271  46.827  1.00 42.06           C
ATOM   2580  C   TYR A 158      42.734  21.163  47.660  1.00 43.12           C
ATOM   2581  O   TYR A 158      42.342  21.672  48.704  1.00 46.29           O
ATOM   2582  CB  TYR A 158      41.482  20.977  45.499  1.00 40.98           C
ATOM   2583  CG  TYR A 158      40.569  20.218  44.568  1.00 47.08           C
ATOM   2584  CD1 TYR A 158      39.461  20.845  44.030  1.00 49.03           C
ATOM   2585  CD2 TYR A 158      40.803  18.868  44.231  1.00 49.50           C
ATOM   2586  CE1 TYR A 158      38.609  20.185  43.170  1.00 51.16           C
ATOM   2587  CE2 TYR A 158      39.934  18.194  43.380  1.00 44.63           C
ATOM   2588  CZ  TYR A 158      38.844  18.871  42.856  1.00 44.34           C
ATOM   2589  OH  TYR A 158      37.951  18.280  42.018  1.00 47.67           O
ATOM   2590  H   TYR A 158      40.108  20.608  47.688  1.00 51.26           H
ATOM   2591  HA  TYR A 158      42.305  19.451  46.631  1.00 50.29           H
ATOM   2592  HB2 TYR A 158      41.030  21.808  45.708  1.00 49.00           H
ATOM   2593  HB3 TYR A 158      42.296  21.169  45.005  1.00 49.00           H
ATOM   2594  HD1 TYR A 158      39.291  21.734  44.239  1.00 58.66           H
ATOM   2595  HD2 TYR A 158      41.537  18.415  44.580  1.00 59.22           H
ATOM   2596  HE1 TYR A 158      37.865  20.621  42.817  1.00 61.21           H
ATOM   2597  HE2 TYR A 158      40.092  17.304  43.152  1.00 53.38           H
ATOM   2598  HH  TYR A 158      38.336  17.679  41.581  1.00 57.03           H
ATOM   2599  N   SER A 159      43.953  21.367  47.184  1.00 41.08           N
ATOM   2600  CA  SER A 159      44.813  22.359  47.808  1.00 45.61           C
ATOM   2601  C   SER A 159      44.276  23.752  47.557  1.00 49.41           C
ATOM   2602  O   SER A 159      43.930  24.089  46.430  1.00 45.45           O
ATOM   2603  CB  SER A 159      46.215  22.303  47.252  1.00 44.61           C
ATOM   2604  OG  SER A 159      46.998  23.298  47.882  1.00 46.07           O
ATOM   2605  H   SER A 159      44.300  20.957  46.511  1.00 49.11           H
ATOM   2606  HA  SER A 159      44.853  22.204  48.765  1.00 54.55           H
ATOM   2607  HB2 SER A 159      46.608  21.420  47.391  1.00 53.35           H
ATOM   2608  HB3 SER A 159      46.157  22.506  46.308  1.00 53.35           H
ATOM   2609  HG  SER A 159      47.808  23.226  47.648  1.00 55.10           H
ATOM   2610  N   ALA A 160      44.265  24.578  48.597  1.00 48.98           N
ATOM   2611  CA  ALA A 160      43.965  25.995  48.452  1.00 53.31           C
ATOM   2612  C   ALA A 160      45.208  26.797  48.203  1.00 36.85           C
ATOM   2613  O   ALA A 160      45.106  28.005  48.014  1.00 46.13           O
ATOM   2614  CB  ALA A 160      43.268  26.570  49.694  1.00 50.25           C
ATOM   2615  H   ALA A 160      44.458  24.338  49.400  1.00 58.59           H
ATOM   2616  HA  ALA A 160      43.370  26.123  47.696  1.00 63.79           H
ATOM   2617  HB1 ALA A 160      43.068  27.505  49.540  1.00 60.12           H
ATOM   2618  HB2 ALA A 160      42.449  26.073  49.851  1.00 60.12           H
ATOM   2619  HB3 ALA A 160      43.865  26.482  50.453  1.00 60.12           H
ATOM   2620  N   GLU A 161      46.380  26.167  48.208  1.00 50.97           N
ATOM   2621  CA  GLU A 161      47.644  26.864  47.930  1.00 49.27           C
ATOM   2622  C   GLU A 161      47.982  26.752  46.450  1.00 45.83           C
ATOM   2623  O   GLU A 161      49.063  26.298  46.045  1.00 54.29           O
ATOM   2624  CB  GLU A 161      48.771  26.300  48.803  1.00 55.11           C
ATOM   2625  CG  GLU A 161      49.350  27.283  49.834  1.00 63.96           C
ATOM   2626  CD  GLU A 161      50.394  28.242  49.232  1.00 69.62           C
ATOM   2627  OE1 GLU A 161      50.551  28.261  47.989  1.00 73.18           O
ATOM   2628  OE2 GLU A 161      51.066  28.972  50.000  1.00 75.07           O1-
ATOM   2629  H   GLU A 161      46.470  25.327  48.368  1.00 60.98           H
ATOM   2630  HA  GLU A 161      47.545  27.812  48.122  1.00 58.94           H
ATOM   2631  HB2 GLU A 161      48.438  25.527  49.287  1.00 65.96           H
ATOM   2632  HB3 GLU A 161      49.507  26.027  48.236  1.00 65.96           H
ATOM   2633  HG2 GLU A 161      48.622  27.813  50.194  1.00 76.57           H
ATOM   2634  HG3 GLU A 161      49.773  26.779  50.547  1.00 76.57           H
ATOM   2635  N   VAL A 162      47.033  27.182  45.619  1.00 45.74           N
ATOM   2636  CA  VAL A 162      47.246  27.150  44.178  1.00 41.09           C
ATOM   2637  C   VAL A 162      47.010  28.527  43.584  1.00 37.42           C
ATOM   2638  O   VAL A 162      46.321  29.385  44.148  1.00 43.45           O
ATOM   2639  CB  VAL A 162      46.357  26.116  43.462  1.00 38.88           C
ATOM   2640  CG1 VAL A 162      46.772  24.724  43.854  1.00 38.14           C
ATOM   2641  CG2 VAL A 162      44.904  26.376  43.815  1.00 41.44           C
ATOM   2642  H   VAL A 162      46.271  27.498  45.863  1.00 54.71           H
ATOM   2643  HA  VAL A 162      48.172  26.918  43.997  1.00 49.13           H
ATOM   2644  HB  VAL A 162      46.451  26.214  42.503  1.00 46.48           H
ATOM   2645 HG11 VAL A 162      46.158  24.093  43.448  1.00 45.58           H
ATOM   2646 HG12 VAL A 162      47.676  24.565  43.542  1.00 45.58           H
ATOM   2647 HG13 VAL A 162      46.735  24.642  44.818  1.00 45.58           H
ATOM   2648 HG21 VAL A 162      44.352  25.698  43.396  1.00 49.55           H
ATOM   2649 HG22 VAL A 162      44.808  26.335  44.781  1.00 49.55           H
ATOM   2650 HG23 VAL A 162      44.643  27.255  43.501  1.00 49.55           H
ATOM   2651  N   VAL A 163      47.603  28.709  42.421  1.00 29.32           N
ATOM   2652  CA  VAL A 163      47.653  29.959  41.711  1.00 29.54           C
ATOM   2653  C   VAL A 163      48.613  30.903  42.426  1.00 34.09           C
ATOM   2654  O   VAL A 163      48.548  31.102  43.631  1.00 31.38           O
ATOM   2655  CB  VAL A 163      46.241  30.558  41.555  1.00 26.70           C
ATOM   2656  CG1 VAL A 163      46.249  31.637  40.484  1.00 33.87           C
ATOM   2657  CG2 VAL A 163      45.164  29.429  41.217  1.00 34.67           C
ATOM   2658  H   VAL A 163      48.016  28.085  42.002  1.00 35.00           H
ATOM   2659  HA  VAL A 163      48.012  29.787  40.830  1.00 35.27           H
ATOM   2660  HB  VAL A 163      45.990  30.976  42.393  1.00 31.87           H
ATOM   2661 HG11 VAL A 163      45.350  31.987  40.390  1.00 40.46           H
ATOM   2662 HG12 VAL A 163      46.856  32.345  40.751  1.00 40.46           H
ATOM   2663 HG13 VAL A 163      46.535  31.244  39.642  1.00 40.46           H
ATOM   2664 HG21 VAL A 163      44.290  29.834  41.110  1.00 41.42           H
ATOM   2665 HG22 VAL A 163      45.417  29.001  40.386  1.00 41.42           H
ATOM   2666 HG23 VAL A 163      45.123  28.768  41.923  1.00 41.42           H
ATOM   2667  N   THR A 164      49.494  31.507  41.667  1.00 24.65           N
ATOM   2668  CA  THR A 164      50.318  32.583  42.162  1.00 32.81           C
ATOM   2669  C   THR A 164      49.407  33.678  42.730  1.00 31.23           C
ATOM   2670  O   THR A 164      48.350  33.974  42.176  1.00 31.14           O
ATOM   2671  CB  THR A 164      51.190  33.087  40.997  1.00 36.28           C
ATOM   2672  OG1 THR A 164      52.034  32.003  40.541  1.00 43.26           O
ATOM   2673  CG2 THR A 164      52.061  34.202  41.398  1.00 44.08           C
ATOM   2674  H   THR A 164      49.613  31.322  40.841  1.00 29.40           H
ATOM   2675  HA  THR A 164      50.898  32.253  42.865  1.00 39.20           H
ATOM   2676  HB  THR A 164      50.629  33.391  40.269  1.00 43.35           H
ATOM   2677  HG1 THR A 164      51.581  31.410  40.158  1.00 51.73           H
ATOM   2678 HG21 THR A 164      52.543  34.536  40.623  1.00 52.72           H
ATOM   2679 HG22 THR A 164      51.542  34.930  41.773  1.00 52.72           H
ATOM   2680 HG23 THR A 164      52.694  33.891  42.062  1.00 52.72           H
ATOM   2681  N   LEU A 165      49.807  34.253  43.868  1.00 29.28           N
ATOM   2682  CA  LEU A 165      48.927  35.109  44.648  1.00 31.73           C
ATOM   2683  C   LEU A 165      48.158  36.147  43.831  1.00 26.47           C
ATOM   2684  O   LEU A 165      46.928  36.268  43.955  1.00 27.44           O
ATOM   2685  CB  LEU A 165      49.767  35.773  45.731  1.00 28.26           C
ATOM   2686  CG  LEU A 165      49.019  36.680  46.717  1.00 29.24           C
ATOM   2687  CD1 LEU A 165      48.079  35.917  47.680  1.00 28.46           C
ATOM   2688  CD2 LEU A 165      50.022  37.534  47.455  1.00 30.98           C
ATOM   2689  H   LEU A 165      50.583  34.155  44.219  1.00 34.96           H
ATOM   2690  HA  LEU A 165      48.261  34.549  45.069  1.00 37.90           H
ATOM   2691  HB2 LEU A 165      50.169  35.059  46.240  1.00 33.74           H
ATOM   2692  HB3 LEU A 165      50.459  36.297  45.303  1.00 33.74           H
ATOM   2693  HG  LEU A 165      48.461  37.292  46.213  1.00 34.91           H
ATOM   2694 HD11 LEU A 165      47.661  36.571  48.255  1.00 33.97           H
ATOM   2695 HD12 LEU A 165      47.401  35.455  47.168  1.00 33.97           H
ATOM   2696 HD13 LEU A 165      48.578  35.283  48.215  1.00 33.97           H
ATOM   2697 HD21 LEU A 165      49.560  38.065  48.119  1.00 37.00           H
ATOM   2698 HD22 LEU A 165      50.662  36.948  47.879  1.00 37.00           H
ATOM   2699 HD23 LEU A 165      50.468  38.122  46.816  1.00 37.00           H
ATOM   2700  N   TRP A 166      48.866  36.904  42.981  1.00 30.04           N
ATOM   2701  CA  TRP A 166      48.248  38.007  42.242  1.00 22.20           C
ATOM   2702  C   TRP A 166      47.076  37.571  41.349  1.00 22.36           C
ATOM   2703  O   TRP A 166      46.300  38.432  40.936  1.00 20.45           O
ATOM   2704  CB  TRP A 166      49.294  38.693  41.371  1.00 23.02           C
ATOM   2705  CG  TRP A 166      50.428  39.303  42.123  1.00 23.17           C
ATOM   2706  CD1 TRP A 166      50.503  39.463  43.458  1.00 30.58           C
ATOM   2707  CD2 TRP A 166      51.650  39.842  41.585  1.00 31.06           C
ATOM   2708  NE1 TRP A 166      51.683  40.091  43.819  1.00 31.14           N
ATOM   2709  CE2 TRP A 166      52.403  40.359  42.685  1.00 28.54           C
ATOM   2710  CE3 TRP A 166      52.178  39.955  40.297  1.00 30.92           C
ATOM   2711  CZ2 TRP A 166      53.644  40.949  42.534  1.00 35.52           C
ATOM   2712  CZ3 TRP A 166      53.437  40.583  40.135  1.00 30.28           C
ATOM   2713  CH2 TRP A 166      54.156  41.058  41.250  1.00 29.85           C
ATOM   2714  H   TRP A 166      49.696  36.802  42.807  1.00 35.87           H
ATOM   2715  HA  TRP A 166      47.917  38.656  42.880  1.00 26.46           H
ATOM   2716  HB2 TRP A 166      49.659  38.023  40.775  1.00 27.44           H
ATOM   2717  HB3 TRP A 166      48.883  39.398  40.852  1.00 27.44           H
ATOM   2718  HD1 TRP A 166      49.832  39.199  44.045  1.00 36.52           H
ATOM   2719  HE1 TRP A 166      51.911  40.288  44.622  1.00 37.19           H
ATOM   2720  HE3 TRP A 166      51.693  39.661  39.563  1.00 36.92           H
ATOM   2721  HZ2 TRP A 166      54.126  41.243  43.272  1.00 42.44           H
ATOM   2722  HZ3 TRP A 166      53.790  40.672  39.281  1.00 36.16           H
ATOM   2723  HH2 TRP A 166      54.991  41.450  41.133  1.00 35.64           H
ATOM   2724  N   TYR A 167      46.977  36.266  41.015  1.00 23.85           N
ATOM   2725  CA  TYR A 167      46.022  35.694  40.078  1.00 21.68           C
ATOM   2726  C   TYR A 167      45.003  34.793  40.779  1.00 20.99           C
ATOM   2727  O   TYR A 167      44.152  34.173  40.137  1.00 23.05           O
ATOM   2728  CB  TYR A 167      46.777  34.922  38.968  1.00 29.73           C
ATOM   2729  CG  TYR A 167      47.703  35.855  38.219  1.00 28.66           C
ATOM   2730  CD1 TYR A 167      47.232  36.653  37.193  1.00 24.80           C
ATOM   2731  CD2 TYR A 167      49.025  36.017  38.621  1.00 21.39           C
ATOM   2732  CE1 TYR A 167      48.045  37.564  36.550  1.00 25.98           C
ATOM   2733  CE2 TYR A 167      49.890  36.961  37.957  1.00 23.93           C
ATOM   2734  CZ  TYR A 167      49.382  37.704  36.921  1.00 22.14           C
ATOM   2735  OH  TYR A 167      50.153  38.621  36.254  1.00 28.88           O
ATOM   2736  H   TYR A 167      47.498  35.666  41.339  1.00 28.44           H
ATOM   2737  HA  TYR A 167      45.555  36.432  39.651  1.00 25.84           H
ATOM   2738  HB2 TYR A 167      47.309  34.215  39.356  1.00 35.49           H
ATOM   2739  HB3 TYR A 167      46.144  34.553  38.330  1.00 35.49           H
ATOM   2740  HD1 TYR A 167      46.348  36.576  36.928  1.00 29.59           H
ATOM   2741  HD2 TYR A 167      49.332  35.504  39.327  1.00 25.49           H
ATOM   2742  HE1 TYR A 167      47.710  38.076  35.849  1.00 30.99           H
ATOM   2743  HE2 TYR A 167      50.781  37.065  38.211  1.00 28.54           H
ATOM   2744  HH  TYR A 167      49.674  39.260  35.999  1.00 34.47           H
ATOM   2745  N   ARG A 168      45.071  34.714  42.063  1.00 21.87           N
ATOM   2746  CA  ARG A 168      44.229  33.820  42.804  1.00 21.50           C
ATOM   2747  C   ARG A 168      42.871  34.464  43.159  1.00 25.80           C
ATOM   2748  O   ARG A 168      42.810  35.637  43.589  1.00 23.86           O
ATOM   2749  CB  ARG A 168      44.958  33.408  44.050  1.00 28.38           C
ATOM   2750  CG  ARG A 168      44.370  32.248  44.806  1.00 32.57           C
ATOM   2751  CD  ARG A 168      45.202  31.944  46.062  1.00 31.74           C
ATOM   2752  NE  ARG A 168      46.610  31.772  45.764  1.00 33.12           N
ATOM   2753  CZ  ARG A 168      47.591  31.787  46.675  1.00 40.54           C
ATOM   2754  NH1 ARG A 168      47.386  31.977  47.983  1.00 32.96           N
ATOM   2755  NH2 ARG A 168      48.812  31.671  46.254  1.00 30.25           N1+
ATOM   2756  H   ARG A 168      45.626  35.145  42.554  1.00 26.07           H
ATOM   2757  HA  ARG A 168      44.082  33.026  42.278  1.00 25.63           H
ATOM   2758  HB2 ARG A 168      45.869  33.184  43.810  1.00 33.87           H
ATOM   2759  HB3 ARG A 168      44.941  34.173  44.645  1.00 33.87           H
ATOM   2760  HG2 ARG A 168      43.465  32.460  45.077  1.00 38.90           H
ATOM   2761  HG3 ARG A 168      44.379  31.470  44.226  1.00 38.90           H
ATOM   2762  HD2 ARG A 168      45.128  32.686  46.683  1.00 37.91           H
ATOM   2763  HD3 ARG A 168      44.905  31.117  46.464  1.00 37.91           H
ATOM   2764  HE  ARG A 168      46.793  31.420  45.002  1.00 39.57           H
ATOM   2765 HH11 ARG A 168      46.590  32.076  48.292  1.00 39.38           H
ATOM   2766 HH12 ARG A 168      48.054  31.988  48.522  1.00 39.38           H
ATOM   2767 HH21 ARG A 168      48.968  31.553  45.419  1.00 36.12           H
ATOM   2768 HH22 ARG A 168      49.447  31.679  46.825  1.00 36.12           H
ATOM   2769  N   PRO A 169      41.785  33.697  43.066  1.00 24.45           N
ATOM   2770  CA  PRO A 169      40.445  34.259  43.289  1.00 25.23           C
ATOM   2771  C   PRO A 169      40.116  34.434  44.761  1.00 29.70           C
ATOM   2772  O   PRO A 169      40.681  33.741  45.631  1.00 28.93           O
ATOM   2773  CB  PRO A 169      39.507  33.226  42.655  1.00 23.22           C
ATOM   2774  CG  PRO A 169      40.220  32.042  42.608  1.00 24.87           C
ATOM   2775  CD  PRO A 169      41.700  32.329  42.583  1.00 23.37           C
ATOM   2776  HA  PRO A 169      40.383  35.108  42.822  1.00 30.09           H
ATOM   2777  HB2 PRO A 169      38.739  33.120  43.230  1.00 27.68           H
ATOM   2778  HB3 PRO A 169      39.245  33.504  41.768  1.00 27.68           H
ATOM   2779  HG2 PRO A 169      39.998  31.515  43.388  1.00 29.66           H
ATOM   2780  HG3 PRO A 169      39.981  31.576  41.801  1.00 29.66           H
ATOM   2781  HD2 PRO A 169      42.195  31.712  43.153  1.00 27.86           H
ATOM   2782  HD3 PRO A 169      42.008  32.313  41.670  1.00 27.86           H
ATOM   2783  N   PRO A 170      39.167  35.338  45.073  1.00 25.03           N
ATOM   2784  CA  PRO A 170      38.783  35.547  46.490  1.00 28.08           C
ATOM   2785  C   PRO A 170      38.376  34.279  47.243  1.00 24.17           C
ATOM   2786  O   PRO A 170      38.697  34.172  48.417  1.00 29.84           O
ATOM   2787  CB  PRO A 170      37.601  36.532  46.378  1.00 23.53           C
ATOM   2788  CG  PRO A 170      37.719  37.135  45.030  1.00 23.06           C
ATOM   2789  CD  PRO A 170      38.322  36.145  44.159  1.00 20.74           C
ATOM   2790  HA  PRO A 170      39.499  35.986  46.970  1.00 33.52           H
ATOM   2791  HB2 PRO A 170      36.762  36.058  46.464  1.00 28.06           H
ATOM   2792  HB3 PRO A 170      37.687  37.216  47.050  1.00 28.06           H
ATOM   2793  HG2 PRO A 170      36.848  37.379  44.701  1.00 27.50           H
ATOM   2794  HG3 PRO A 170      38.293  37.913  45.096  1.00 27.50           H
ATOM   2795  HD2 PRO A 170      37.623  35.598  43.777  1.00 24.71           H
ATOM   2796  HD3 PRO A 170      38.851  36.592  43.482  1.00 24.71           H
ATOM   2797  N   ASP A 171      37.599  33.364  46.643  1.00 26.61           N
ATOM   2798  CA  ASP A 171      37.199  32.164  47.362  1.00 31.80           C
ATOM   2799  C   ASP A 171      38.407  31.332  47.799  1.00 28.50           C
ATOM   2800  O   ASP A 171      38.427  30.806  48.917  1.00 26.16           O
ATOM   2801  CB  ASP A 171      36.224  31.324  46.534  1.00 28.44           C
ATOM   2802  CG  ASP A 171      36.752  30.992  45.140  1.00 33.94           C
ATOM   2803  OD1 ASP A 171      36.782  29.799  44.772  1.00 27.97           O
ATOM   2804  OD2 ASP A 171      37.067  31.923  44.380  1.00 29.17           O1-
ATOM   2805  H   ASP A 171      37.282  33.422  45.848  1.00 31.75           H
ATOM   2806  HA  ASP A 171      36.730  32.463  48.154  1.00 37.98           H
ATOM   2807  HB2 ASP A 171      36.013  30.494  46.998  1.00 33.94           H
ATOM   2808  HB3 ASP A 171      35.425  31.852  46.417  1.00 33.94           H
ATOM   2809  N   VAL A 172      39.423  31.216  46.937  1.00 32.16           N
ATOM   2810  CA  VAL A 172      40.631  30.479  47.305  1.00 26.83           C
ATOM   2811  C   VAL A 172      41.470  31.263  48.322  1.00 31.21           C
ATOM   2812  O   VAL A 172      42.043  30.677  49.246  1.00 26.92           O
ATOM   2813  CB  VAL A 172      41.434  30.097  46.040  1.00 28.14           C
ATOM   2814  CG1 VAL A 172      42.734  29.366  46.419  1.00 29.83           C
ATOM   2815  CG2 VAL A 172      40.628  29.160  45.194  1.00 32.10           C
ATOM   2816  H   VAL A 172      39.429  31.549  46.145  1.00 38.41           H
ATOM   2817  HA  VAL A 172      40.357  29.646  47.727  1.00 32.02           H
ATOM   2818  HB  VAL A 172      41.647  30.881  45.517  1.00 33.58           H
ATOM   2819 HG11 VAL A 172      43.182  29.109  45.603  1.00 35.62           H
ATOM   2820 HG12 VAL A 172      43.293  29.952  46.946  1.00 35.62           H
ATOM   2821 HG13 VAL A 172      42.520  28.567  46.929  1.00 35.62           H
ATOM   2822 HG21 VAL A 172      41.144  28.944  44.406  1.00 38.34           H
ATOM   2823 HG22 VAL A 172      40.463  28.356  45.710  1.00 38.34           H
ATOM   2824 HG23 VAL A 172      39.790  29.583  44.954  1.00 38.34           H
ATOM   2825  N   LEU A 173      41.522  32.600  48.184  1.00 31.17           N
ATOM   2826  CA  LEU A 173      42.144  33.448  49.195  1.00 28.31           C
ATOM   2827  C   LEU A 173      41.462  33.306  50.548  1.00 33.12           C
ATOM   2828  O   LEU A 173      42.109  33.457  51.587  1.00 32.83           O
ATOM   2829  CB  LEU A 173      42.114  34.900  48.772  1.00 27.85           C
ATOM   2830  CG  LEU A 173      42.948  35.181  47.534  1.00 28.89           C
ATOM   2831  CD1 LEU A 173      42.548  36.477  46.831  1.00 25.59           C
ATOM   2832  CD2 LEU A 173      44.389  35.193  47.968  1.00 32.58           C
ATOM   2833  H   LEU A 173      41.197  33.022  47.507  1.00 37.23           H
ATOM   2834  HA  LEU A 173      43.070  33.189  49.298  1.00 33.79           H
ATOM   2835  HB2 LEU A 173      41.203  35.165  48.590  1.00 33.24           H
ATOM   2836  HB3 LEU A 173      42.474  35.434  49.495  1.00 33.24           H
ATOM   2837  HG  LEU A 173      42.841  34.445  46.912  1.00 34.49           H
ATOM   2838 HD11 LEU A 173      43.121  36.635  46.064  1.00 30.53           H
ATOM   2839 HD12 LEU A 173      41.627  36.406  46.549  1.00 30.53           H
ATOM   2840 HD13 LEU A 173      42.642  37.205  47.459  1.00 30.53           H
ATOM   2841 HD21 LEU A 173      44.951  35.402  47.204  1.00 38.92           H
ATOM   2842 HD22 LEU A 173      44.494  35.878  48.645  1.00 38.92           H
ATOM   2843 HD23 LEU A 173      44.631  34.319  48.326  1.00 38.92           H
ATOM   2844  N   PHE A 174      40.168  33.037  50.550  1.00 34.37           N
ATOM   2845  CA  PHE A 174      39.424  32.747  51.756  1.00 31.38           C
ATOM   2846  C   PHE A 174      39.547  31.268  52.150  1.00 34.58           C
ATOM   2847  O   PHE A 174      38.888  30.851  53.106  1.00 31.93           O
ATOM   2848  CB  PHE A 174      37.938  33.137  51.582  1.00 25.22           C
ATOM   2849  CG  PHE A 174      37.618  34.614  51.821  1.00 29.64           C
ATOM   2850  CD1 PHE A 174      36.686  35.256  51.035  1.00 28.35           C
ATOM   2851  CD2 PHE A 174      38.202  35.334  52.832  1.00 31.16           C
ATOM   2852  CE1 PHE A 174      36.327  36.589  51.252  1.00 30.88           C
ATOM   2853  CE2 PHE A 174      37.863  36.655  53.041  1.00 33.79           C
ATOM   2854  CZ  PHE A 174      36.917  37.281  52.241  1.00 31.34           C
ATOM   2855  H   PHE A 174      39.688  33.003  49.838  1.00 41.07           H
ATOM   2856  HA  PHE A 174      39.790  33.280  52.475  1.00 37.48           H
ATOM   2857  HB2 PHE A 174      37.658  32.940  50.678  1.00 30.08           H
ATOM   2858  HB3 PHE A 174      37.402  32.629  52.206  1.00 30.08           H
ATOM   2859  HD1 PHE A 174      36.268  34.772  50.361  1.00 33.84           H
ATOM   2860  HD2 PHE A 174      38.830  34.928  53.382  1.00 37.21           H
ATOM   2861  HE1 PHE A 174      35.697  37.010  50.709  1.00 36.88           H
ATOM   2862  HE2 PHE A 174      38.269  37.134  53.725  1.00 40.37           H
ATOM   2863  HZ  PHE A 174      36.701  38.172  52.380  1.00 37.43           H
ATOM   2864  N   GLY A 175      40.362  30.482  51.443  1.00 33.29           N
ATOM   2865  CA  GLY A 175      40.657  29.105  51.827  1.00 32.33           C
ATOM   2866  C   GLY A 175      39.697  28.041  51.355  1.00 33.94           C
ATOM   2867  O   GLY A 175      39.759  26.922  51.865  1.00 37.10           O
ATOM   2868  H   GLY A 175      40.772  30.726  50.726  1.00 39.77           H
ATOM   2869  HA2 GLY A 175      41.532  28.856  51.495  1.00 38.62           H
ATOM   2870  HA3 GLY A 175      40.692  29.047  52.792  1.00 38.62           H
ATOM   2871  N   ALA A 176      38.814  28.340  50.401  1.00 30.32           N
ATOM   2872  CA  ALA A 176      37.972  27.314  49.818  1.00 34.58           C
ATOM   2873  C   ALA A 176      38.815  26.089  49.480  1.00 43.15           C
ATOM   2874  O   ALA A 176      39.898  26.217  48.922  1.00 39.62           O
ATOM   2875  CB  ALA A 176      37.317  27.866  48.574  1.00 33.78           C
ATOM   2876  H   ALA A 176      38.690  29.124  50.071  1.00 36.21           H
ATOM   2877  HA  ALA A 176      37.271  27.061  50.432  1.00 41.31           H
ATOM   2878  HB1 ALA A 176      36.725  27.196  48.208  1.00 40.36           H
ATOM   2879  HB2 ALA A 176      36.822  28.660  48.826  1.00 40.36           H
ATOM   2880  HB3 ALA A 176      38.015  28.099  47.941  1.00 40.36           H
ATOM   2881  N   LYS A 177      38.334  24.911  49.869  1.00 48.66           N
ATOM   2882  CA  LYS A 177      39.003  23.635  49.601  1.00 47.34           C
ATOM   2883  C   LYS A 177      38.439  22.941  48.370  1.00 43.71           C
ATOM   2884  O   LYS A 177      39.043  22.000  47.866  1.00 52.37           O
ATOM   2885  CB  LYS A 177      38.846  22.693  50.807  1.00 43.05           C
ATOM   2886  CG  LYS A 177      39.149  23.279  52.174  1.00 58.51           C
ATOM   2887  CD  LYS A 177      40.618  23.139  52.512  1.00 67.18           C
ATOM   2888  CE  LYS A 177      41.488  24.052  51.633  1.00 62.35           C
ATOM   2889  NZ  LYS A 177      42.774  24.313  52.336  1.00 71.97           N1+
ATOM   2890  H   LYS A 177      37.594  24.821  50.301  1.00 58.22           H
ATOM   2891  HA  LYS A 177      39.948  23.786  49.461  1.00 56.63           H
ATOM   2892  HB2 LYS A 177      37.927  22.385  50.845  1.00 51.48           H
ATOM   2893  HB3 LYS A 177      39.436  21.951  50.684  1.00 51.48           H
ATOM   2894  HG2 LYS A 177      38.928  24.224  52.186  1.00 70.03           H
ATOM   2895  HG3 LYS A 177      38.633  22.810  52.851  1.00 70.03           H
ATOM   2896  HD2 LYS A 177      40.756  23.369  53.444  1.00 80.44           H
ATOM   2897  HD3 LYS A 177      40.884  22.218  52.351  1.00 80.44           H
ATOM   2898  HE2 LYS A 177      41.683  23.616  50.787  1.00 74.64           H
ATOM   2899  HE3 LYS A 177      41.038  24.897  51.483  1.00 74.64           H
ATOM   2900  HZ1 LYS A 177      43.315  24.812  51.835  1.00 86.19           H
ATOM   2901  HZ2 LYS A 177      42.619  24.733  53.106  1.00 86.19           H
ATOM   2902  HZ3 LYS A 177      43.182  23.539  52.514  1.00 86.19           H
ATOM   2903  N   LEU A 178      37.276  23.354  47.915  1.00 36.65           N
ATOM   2904  CA  LEU A 178      36.668  22.861  46.700  1.00 35.93           C
ATOM   2905  C   LEU A 178      36.427  24.049  45.794  1.00 43.05           C
ATOM   2906  O   LEU A 178      35.928  25.089  46.232  1.00 46.58           O
ATOM   2907  CB  LEU A 178      35.328  22.155  46.976  1.00 45.55           C
ATOM   2908  CG  LEU A 178      35.367  21.060  48.033  1.00 53.61           C
ATOM   2909  CD1 LEU A 178      33.980  20.703  48.450  1.00 63.26           C
ATOM   2910  CD2 LEU A 178      36.117  19.861  47.493  1.00 51.82           C
ATOM   2911  H   LEU A 178      36.803  23.949  48.308  1.00 43.80           H
ATOM   2912  HA  LEU A 178      37.277  22.252  46.259  1.00 42.94           H
ATOM   2913  HB2 LEU A 178      34.680  22.811  47.279  1.00 54.48           H
ATOM   2914  HB3 LEU A 178      35.015  21.758  46.151  1.00 54.48           H
ATOM   2915  HG  LEU A 178      35.838  21.385  48.816  1.00 64.16           H
ATOM   2916 HD11 LEU A 178      34.034  19.978  49.091  1.00 75.73           H
ATOM   2917 HD12 LEU A 178      33.562  21.478  48.859  1.00 75.73           H
ATOM   2918 HD13 LEU A 178      33.475  20.428  47.669  1.00 75.73           H
ATOM   2919 HD21 LEU A 178      36.121  19.163  48.164  1.00 62.01           H
ATOM   2920 HD22 LEU A 178      35.661  19.556  46.693  1.00 62.01           H
ATOM   2921 HD23 LEU A 178      37.027  20.120  47.274  1.00 62.01           H
ATOM   2922  N   TYR A 179      36.775  23.890  44.544  1.00 40.18           N
ATOM   2923  CA  TYR A 179      36.584  24.924  43.563  1.00 35.89           C
ATOM   2924  C   TYR A 179      36.518  24.173  42.259  1.00 35.15           C
ATOM   2925  O   TYR A 179      36.820  22.985  42.208  1.00 30.54           O
ATOM   2926  CB  TYR A 179      37.709  25.960  43.599  1.00 36.54           C
ATOM   2927  CG  TYR A 179      39.077  25.359  43.680  1.00 30.31           C
ATOM   2928  CD1 TYR A 179      39.681  24.800  42.544  1.00 35.44           C
ATOM   2929  CD2 TYR A 179      39.779  25.356  44.872  1.00 31.05           C
ATOM   2930  CE1 TYR A 179      40.932  24.234  42.608  1.00 32.30           C
ATOM   2931  CE2 TYR A 179      41.046  24.801  44.954  1.00 37.14           C
ATOM   2932  CZ  TYR A 179      41.622  24.256  43.822  1.00 40.06           C
ATOM   2933  OH  TYR A 179      42.874  23.725  43.864  1.00 39.03           O
ATOM   2934  H   TYR A 179      37.137  23.174  44.228  1.00 48.03           H
ATOM   2935  HA  TYR A 179      35.749  25.381  43.710  1.00 42.89           H
ATOM   2936  HB2 TYR A 179      37.665  26.468  42.776  1.00 43.66           H
ATOM   2937  HB3 TYR A 179      37.590  26.568  44.350  1.00 43.66           H
ATOM   2938  HD1 TYR A 179      39.225  24.794  41.735  1.00 42.34           H
ATOM   2939  HD2 TYR A 179      39.390  25.725  45.629  1.00 37.08           H
ATOM   2940  HE1 TYR A 179      41.327  23.876  41.844  1.00 38.58           H
ATOM   2941  HE2 TYR A 179      41.499  24.809  45.763  1.00 44.39           H
ATOM   2942  HH  TYR A 179      43.176  23.737  44.649  1.00 46.66           H
ATOM   2943  N   SER A 180      36.065  24.864  41.229  1.00 38.04           N
ATOM   2944  CA  SER A 180      35.814  24.258  39.939  1.00 33.65           C
ATOM   2945  C   SER A 180      36.688  24.946  38.907  1.00 25.65           C
ATOM   2946  O   SER A 180      37.746  25.511  39.235  1.00 23.32           O
ATOM   2947  CB  SER A 180      34.327  24.385  39.569  1.00 46.33           C
ATOM   2948  OG  SER A 180      33.901  25.808  39.439  1.00 49.94           O
ATOM   2949  H   SER A 180      35.898  25.708  41.247  1.00 45.47           H
ATOM   2950  HA  SER A 180      36.058  23.317  39.966  1.00 40.20           H
ATOM   2951  HB2 SER A 180      34.155  23.886  38.747  1.00 55.42           H
ATOM   2952  HB3 SER A 180      33.828  23.975  40.288  1.00 55.42           H
ATOM   2953  HG  SER A 180      34.371  26.313  39.923  1.00 59.75           H
ATOM   2954  N   THR A 181      36.218  24.870  37.662  1.00 23.26           N
ATOM   2955  CA  THR A 181      36.810  25.569  36.553  1.00 25.70           C
ATOM   2956  C   THR A 181      36.796  27.068  36.785  1.00 32.72           C
ATOM   2957  O   THR A 181      37.582  27.787  36.162  1.00 32.78           O
ATOM   2958  CB  THR A 181      36.049  25.175  35.311  1.00 22.67           C
ATOM   2959  OG1 THR A 181      34.655  25.396  35.544  1.00 27.87           O
ATOM   2960  CG2 THR A 181      36.290  23.663  35.042  1.00 27.66           C
ATOM   2961  H   THR A 181      35.542  24.399  37.431  1.00 27.74           H
ATOM   2962  HA  THR A 181      37.727  25.275  36.435  1.00 30.66           H
ATOM   2963  HB  THR A 181      36.359  25.690  34.555  1.00 27.03           H
ATOM   2964  HG1 THR A 181      34.443  26.162  35.272  1.00 33.27           H
ATOM   2965 HG21 THR A 181      35.852  23.390  34.223  1.00 33.01           H
ATOM   2966 HG22 THR A 181      37.243  23.490  34.971  1.00 33.01           H
ATOM   2967 HG23 THR A 181      35.930  23.139  35.769  1.00 33.01           H
ATOM   2968  N   SER A 182      35.967  27.529  37.728  1.00 33.57           N
ATOM   2969  CA  SER A 182      35.921  28.937  38.114  1.00 28.59           C
ATOM   2970  C   SER A 182      37.308  29.500  38.457  1.00 22.05           C
ATOM   2971  O   SER A 182      37.588  30.682  38.219  1.00 24.84           O
ATOM   2972  CB  SER A 182      34.994  29.093  39.310  1.00 28.19           C
ATOM   2973  OG  SER A 182      35.552  28.413  40.444  1.00 34.43           O
ATOM   2974  H   SER A 182      35.415  27.031  38.162  1.00 40.10           H
ATOM   2975  HA  SER A 182      35.551  29.452  37.395  1.00 34.13           H
ATOM   2976  HB2 SER A 182      34.881  30.035  39.510  1.00 33.65           H
ATOM   2977  HB3 SER A 182      34.141  28.703  39.072  1.00 33.65           H
ATOM   2978  HG  SER A 182      34.930  28.125  40.935  1.00 41.14           H
ATOM   2979  N   ILE A 183      38.163  28.686  39.065  1.00 23.08           N
ATOM   2980  CA  ILE A 183      39.440  29.171  39.560  1.00 22.87           C
ATOM   2981  C   ILE A 183      40.246  29.789  38.421  1.00 27.79           C
ATOM   2982  O   ILE A 183      40.805  30.887  38.565  1.00 25.72           O
ATOM   2983  CB  ILE A 183      40.209  28.034  40.258  1.00 29.62           C
ATOM   2984  CG1 ILE A 183      41.476  28.613  40.873  1.00 33.43           C
ATOM   2985  CG2 ILE A 183      40.568  26.923  39.252  1.00 28.35           C
ATOM   2986  CD1 ILE A 183      41.998  27.833  42.016  1.00 38.59           C
ATOM   2987  H   ILE A 183      38.030  27.848  39.203  1.00 27.52           H
ATOM   2988  HA  ILE A 183      39.278  29.857  40.215  1.00 27.26           H
ATOM   2989  HB  ILE A 183      39.658  27.663  40.966  1.00 35.36           H
ATOM   2990 HG12 ILE A 183      42.164  28.645  40.189  1.00 39.94           H
ATOM   2991 HG13 ILE A 183      41.278  29.506  41.191  1.00 39.94           H
ATOM   2992 HG21 ILE A 183      40.982  26.177  39.716  1.00 33.84           H
ATOM   2993 HG22 ILE A 183      39.767  26.622  38.808  1.00 33.84           H
ATOM   2994 HG23 ILE A 183      41.181  27.288  38.600  1.00 33.84           H
ATOM   2995 HD11 ILE A 183      42.719  28.339  42.416  1.00 46.13           H
ATOM   2996 HD12 ILE A 183      41.281  27.695  42.654  1.00 46.13           H
ATOM   2997 HD13 ILE A 183      42.320  26.976  41.691  1.00 46.13           H
ATOM   2998  N   ASP A 184      40.223  29.138  37.246  1.00 25.95           N
ATOM   2999  CA  ASP A 184      40.999  29.590  36.091  1.00 20.17           C
ATOM   3000  C   ASP A 184      40.354  30.791  35.406  1.00 19.68           C
ATOM   3001  O   ASP A 184      41.066  31.611  34.838  1.00 21.97           O
ATOM   3002  CB  ASP A 184      41.126  28.505  35.046  1.00 19.18           C
ATOM   3003  CG  ASP A 184      42.007  27.348  35.456  1.00 22.92           C
ATOM   3004  OD1 ASP A 184      41.749  26.254  34.913  1.00 25.41           O
ATOM   3005  OD2 ASP A 184      42.979  27.550  36.222  1.00 25.25           O1-
ATOM   3006  H   ASP A 184      39.746  28.442  37.097  1.00 30.96           H
ATOM   3007  HA  ASP A 184      41.893  29.851  36.370  1.00 24.03           H
ATOM   3008  HB2 ASP A 184      40.237  28.166  34.873  1.00 22.84           H
ATOM   3009  HB3 ASP A 184      41.512  28.886  34.245  1.00 22.84           H
ATOM   3010  N   MET A 185      39.008  30.893  35.460  1.00 19.78           N
ATOM   3011  CA  MET A 185      38.287  32.041  34.883  1.00 21.72           C
ATOM   3012  C   MET A 185      38.656  33.357  35.555  1.00 18.70           C
ATOM   3013  O   MET A 185      38.804  34.364  34.883  1.00 24.23           O
ATOM   3014  CB  MET A 185      36.747  31.783  34.925  1.00 18.30           C
ATOM   3015  CG  MET A 185      36.405  30.433  34.246  1.00 20.48           C
ATOM   3016  SD  MET A 185      37.192  30.244  32.626  1.00 28.94           S
ATOM   3017  CE  MET A 185      36.748  31.727  31.797  1.00 24.18           C
ATOM   3018  H   MET A 185      38.503  30.311  35.832  1.00 23.55           H
ATOM   3019  HA  MET A 185      38.556  32.134  33.957  1.00 25.88           H
ATOM   3020  HB2 MET A 185      36.437  31.732  35.835  1.00 21.79           H
ATOM   3021  HB3 MET A 185      36.271  32.487  34.464  1.00 21.79           H
ATOM   3022  HG2 MET A 185      36.681  29.697  34.811  1.00 24.40           H
ATOM   3023  HG3 MET A 185      35.454  30.387  34.094  1.00 24.40           H
ATOM   3024  HE1 MET A 185      37.114  31.685  30.907  1.00 28.84           H
ATOM   3025  HE2 MET A 185      35.785  31.777  31.759  1.00 28.84           H
ATOM   3026  HE3 MET A 185      37.111  32.486  32.275  1.00 28.84           H
ATOM   3027  N   TRP A 186      38.741  33.389  36.890  1.00 23.26           N
ATOM   3028  CA  TRP A 186      39.292  34.553  37.585  1.00 19.17           C
ATOM   3029  C   TRP A 186      40.668  34.949  37.055  1.00 19.44           C
ATOM   3030  O   TRP A 186      40.924  36.133  36.774  1.00 26.35           O
ATOM   3031  CB  TRP A 186      39.380  34.307  39.109  1.00 18.88           C
ATOM   3032  CG  TRP A 186      39.897  35.526  39.870  1.00 19.24           C
ATOM   3033  CD1 TRP A 186      41.210  35.832  40.163  1.00 17.29           C
ATOM   3034  CD2 TRP A 186      39.112  36.613  40.411  1.00 18.53           C
ATOM   3035  NE1 TRP A 186      41.281  37.006  40.829  1.00 21.38           N
ATOM   3036  CE2 TRP A 186      40.025  37.530  40.995  1.00 21.42           C
ATOM   3037  CE3 TRP A 186      37.744  36.889  40.477  1.00 21.48           C
ATOM   3038  CZ2 TRP A 186      39.598  38.702  41.626  1.00 22.82           C
ATOM   3039  CZ3 TRP A 186      37.312  38.046  41.089  1.00 20.97           C
ATOM   3040  CH2 TRP A 186      38.232  38.945  41.646  1.00 20.55           C
ATOM   3041  H   TRP A 186      38.495  32.754  37.405  1.00 27.74           H
ATOM   3042  HA  TRP A 186      38.699  35.287  37.412  1.00 22.83           H
ATOM   3043  HB2 TRP A 186      38.503  34.075  39.446  1.00 22.48           H
ATOM   3044  HB3 TRP A 186      39.999  33.584  39.284  1.00 22.48           H
ATOM   3045  HD1 TRP A 186      41.950  35.333  39.919  1.00 20.57           H
ATOM   3046  HE1 TRP A 186      42.009  37.381  41.078  1.00 25.48           H
ATOM   3047  HE3 TRP A 186      37.130  36.319  40.094  1.00 25.60           H
ATOM   3048  HZ2 TRP A 186      40.201  39.295  42.012  1.00 27.21           H
ATOM   3049  HZ3 TRP A 186      36.410  38.239  41.115  1.00 24.99           H
ATOM   3050  HH2 TRP A 186      37.906  39.709  42.058  1.00 24.49           H
ATOM   3051  N   SER A 187      41.616  33.989  37.034  1.00 22.92           N
ATOM   3052  CA  SER A 187      42.956  34.294  36.545  1.00 20.15           C
ATOM   3053  C   SER A 187      42.903  34.856  35.127  1.00 24.25           C
ATOM   3054  O   SER A 187      43.687  35.743  34.777  1.00 22.14           O
ATOM   3055  CB  SER A 187      43.824  33.049  36.596  1.00 26.51           C
ATOM   3056  OG  SER A 187      43.708  32.436  37.872  1.00 26.29           O
ATOM   3057  H   SER A 187      41.515  33.176  37.281  1.00 27.32           H
ATOM   3058  HA  SER A 187      43.369  34.959  37.117  1.00 24.01           H
ATOM   3059  HB2 SER A 187      43.530  32.430  35.917  1.00 31.63           H
ATOM   3060  HB3 SER A 187      44.739  33.331  36.428  1.00 31.63           H
ATOM   3061  HG  SER A 187      44.063  32.937  38.454  1.00 31.37           H
ATOM   3062  N   ALA A 188      41.949  34.372  34.308  1.00 19.93           N
ATOM   3063  CA  ALA A 188      41.885  34.856  32.952  1.00 19.83           C
ATOM   3064  C   ALA A 188      41.386  36.312  32.931  1.00 20.89           C
ATOM   3065  O   ALA A 188      41.860  37.110  32.124  1.00 29.76           O
ATOM   3066  CB  ALA A 188      41.020  33.953  32.131  1.00 19.99           C
ATOM   3067  H   ALA A 188      41.364  33.790  34.509  1.00 23.74           H
ATOM   3068  HA  ALA A 188      42.772  34.824  32.548  1.00 23.62           H
ATOM   3069  HB1 ALA A 188      41.013  34.297  31.230  1.00 23.81           H
ATOM   3070  HB2 ALA A 188      41.393  33.059  32.147  1.00 23.81           H
ATOM   3071  HB3 ALA A 188      40.117  33.932  32.486  1.00 23.81           H
ATOM   3072  N   GLY A 189      40.526  36.676  33.880  1.00 22.47           N
ATOM   3073  CA  GLY A 189      40.102  38.065  34.017  1.00 22.97           C
ATOM   3074  C   GLY A 189      41.250  38.978  34.400  1.00 22.28           C
ATOM   3075  O   GLY A 189      41.403  40.046  33.838  1.00 20.25           O
ATOM   3076  H   GLY A 189      40.150  36.136  34.429  1.00 26.79           H
ATOM   3077  HA2 GLY A 189      39.710  38.374  33.183  1.00 27.39           H
ATOM   3078  HA3 GLY A 189      39.416  38.128  34.695  1.00 27.39           H
ATOM   3079  N   CYS A 190      42.075  38.544  35.357  1.00 23.39           N
ATOM   3080  CA  CYS A 190      43.316  39.259  35.700  1.00 26.20           C
ATOM   3081  C   CYS A 190      44.214  39.462  34.487  1.00 23.41           C
ATOM   3082  O   CYS A 190      44.745  40.558  34.287  1.00 28.72           O
ATOM   3083  CB  CYS A 190      44.101  38.509  36.792  1.00 22.72           C
ATOM   3084  SG  CYS A 190      43.164  38.388  38.295  1.00 32.97           S
ATOM   3085  H   CYS A 190      41.930  37.835  35.821  1.00 27.89           H
ATOM   3086  HA  CYS A 190      43.094  40.138  36.033  1.00 31.27           H
ATOM   3087  HB2 CYS A 190      44.327  37.624  36.478  1.00 27.09           H
ATOM   3088  HB3 CYS A 190      44.904  38.994  36.996  1.00 27.09           H
ATOM   3089  HG  CYS A 190      42.657  37.308  38.358  1.00 39.39           H
ATOM   3090  N   ILE A 191      44.410  38.419  33.672  1.00 21.74           N
ATOM   3091  CA  ILE A 191      45.240  38.581  32.479  1.00 20.92           C
ATOM   3092  C   ILE A 191      44.592  39.539  31.494  1.00 21.97           C
ATOM   3093  O   ILE A 191      45.271  40.414  30.954  1.00 26.88           O
ATOM   3094  CB  ILE A 191      45.558  37.217  31.859  1.00 20.33           C
ATOM   3095  CG1 ILE A 191      46.515  36.516  32.814  1.00 23.31           C
ATOM   3096  CG2 ILE A 191      46.172  37.403  30.473  1.00 23.28           C
ATOM   3097  CD1 ILE A 191      46.455  35.076  32.755  1.00 25.79           C
ATOM   3098  H   ILE A 191      44.105  37.629  33.798  1.00 25.91           H
ATOM   3099  HA  ILE A 191      46.076  38.998  32.726  1.00 24.93           H
ATOM   3100  HB  ILE A 191      44.761  36.688  31.784  1.00 24.22           H
ATOM   3101 HG12 ILE A 191      47.426  36.787  32.607  1.00 27.80           H
ATOM   3102 HG13 ILE A 191      46.312  36.781  33.722  1.00 27.80           H
ATOM   3103 HG21 ILE A 191      46.389  36.531  30.132  1.00 27.75           H
ATOM   3104 HG22 ILE A 191      45.528  37.813  29.887  1.00 27.75           H
ATOM   3105 HG23 ILE A 191      46.971  37.953  30.535  1.00 27.75           H
ATOM   3106 HD11 ILE A 191      47.146  34.719  33.332  1.00 30.77           H
ATOM   3107 HD12 ILE A 191      45.582  34.805  33.067  1.00 30.77           H
ATOM   3108 HD13 ILE A 191      46.599  34.761  31.848  1.00 30.77           H
ATOM   3109  N   PHE A 192      43.271  39.422  31.289  1.00 24.29           N
ATOM   3110  CA  PHE A 192      42.538  40.382  30.440  1.00 20.61           C
ATOM   3111  C   PHE A 192      42.852  41.817  30.813  1.00 19.82           C
ATOM   3112  O   PHE A 192      43.110  42.660  29.950  1.00 25.44           O
ATOM   3113  CB  PHE A 192      41.042  40.133  30.559  1.00 20.34           C
ATOM   3114  CG  PHE A 192      40.191  40.794  29.503  1.00 25.57           C
ATOM   3115  CD1 PHE A 192      40.700  41.347  28.352  1.00 26.40           C
ATOM   3116  CD2 PHE A 192      38.807  40.875  29.705  1.00 22.37           C
ATOM   3117  CE1 PHE A 192      39.850  41.914  27.406  1.00 23.28           C
ATOM   3118  CE2 PHE A 192      37.985  41.452  28.771  1.00 21.43           C
ATOM   3119  CZ  PHE A 192      38.504  41.970  27.611  1.00 21.08           C
ATOM   3120  H   PHE A 192      42.794  38.789  31.620  1.00 28.97           H
ATOM   3121  HA  PHE A 192      42.803  40.253  29.515  1.00 24.56           H
ATOM   3122  HB2 PHE A 192      40.885  39.182  30.514  1.00 24.23           H
ATOM   3123  HB3 PHE A 192      40.750  40.471  31.415  1.00 24.23           H
ATOM   3124  HD1 PHE A 192      41.613  41.307  28.177  1.00 31.50           H
ATOM   3125  HD2 PHE A 192      38.441  40.511  30.480  1.00 26.67           H
ATOM   3126  HE1 PHE A 192      40.201  42.274  26.631  1.00 27.76           H
ATOM   3127  HE2 PHE A 192      37.069  41.481  28.908  1.00 25.54           H
ATOM   3128  HZ  PHE A 192      37.952  42.365  26.980  1.00 25.12           H
ATOM   3129  N   ALA A 193      42.851  42.105  32.093  1.00 20.94           N
ATOM   3130  CA  ALA A 193      43.129  43.461  32.569  1.00 20.55           C
ATOM   3131  C   ALA A 193      44.567  43.911  32.264  1.00 28.37           C
ATOM   3132  O   ALA A 193      44.794  45.083  31.961  1.00 28.24           O
ATOM   3133  CB  ALA A 193      42.856  43.517  34.060  1.00 20.95           C
ATOM   3134  H   ALA A 193      42.690  41.533  32.711  1.00 24.95           H
ATOM   3135  HA  ALA A 193      42.537  44.073  32.120  1.00 24.49           H
ATOM   3136  HB1 ALA A 193      43.108  44.394  34.377  1.00 24.96           H
ATOM   3137  HB2 ALA A 193      41.912  43.339  34.223  1.00 24.96           H
ATOM   3138  HB3 ALA A 193      43.400  42.851  34.502  1.00 24.96           H
ATOM   3139  N   GLU A 194      45.554  42.997  32.340  1.00 25.99           N
ATOM   3140  CA  GLU A 194      46.936  43.366  31.994  1.00 21.60           C
ATOM   3141  C   GLU A 194      47.047  43.727  30.510  1.00 22.79           C
ATOM   3142  O   GLU A 194      47.593  44.769  30.140  1.00 27.16           O
ATOM   3143  CB  GLU A 194      47.878  42.227  32.341  1.00 20.59           C
ATOM   3144  CG  GLU A 194      47.774  41.844  33.735  1.00 25.26           C
ATOM   3145  CD  GLU A 194      48.891  40.909  34.171  1.00 28.17           C
ATOM   3146  OE1 GLU A 194      48.806  40.374  35.293  1.00 31.23           O
ATOM   3147  OE2 GLU A 194      49.902  40.791  33.425  1.00 39.03           O1-
ATOM   3148  H   GLU A 194      45.452  42.182  32.593  1.00 31.01           H
ATOM   3149  HA  GLU A 194      47.213  44.135  32.514  1.00 25.74           H
ATOM   3150  HB2 GLU A 194      47.687  41.447  31.807  1.00 24.53           H
ATOM   3151  HB3 GLU A 194      48.781  42.523  32.175  1.00 24.53           H
ATOM   3152  HG2 GLU A 194      47.800  42.650  34.276  1.00 30.13           H
ATOM   3153  HG3 GLU A 194      46.932  41.395  33.865  1.00 30.13           H
ATOM   3154  N   LEU A 195      46.467  42.889  29.665  1.00 23.74           N
ATOM   3155  CA  LEU A 195      46.440  43.102  28.225  1.00 29.95           C
ATOM   3156  C   LEU A 195      45.821  44.449  27.848  1.00 29.05           C
ATOM   3157  O   LEU A 195      46.274  45.110  26.920  1.00 29.01           O
ATOM   3158  CB  LEU A 195      45.594  42.008  27.605  1.00 21.39           C
ATOM   3159  CG  LEU A 195      46.032  40.770  26.875  1.00 31.41           C
ATOM   3160  CD1 LEU A 195      47.360  40.294  27.212  1.00 22.49           C
ATOM   3161  CD2 LEU A 195      45.001  39.715  27.170  1.00 22.67           C
ATOM   3162  H   LEU A 195      46.057  42.176  29.916  1.00 28.31           H
ATOM   3163  HA  LEU A 195      47.348  43.064  27.877  1.00 35.76           H
ATOM   3164  HB2 LEU A 195      45.062  41.670  28.334  1.00 25.49           H
ATOM   3165  HB3 LEU A 195      45.005  42.466  26.991  1.00 25.49           H
ATOM   3166  HG  LEU A 195      46.023  40.953  25.923  1.00 37.51           H
ATOM   3167 HD11 LEU A 195      47.545  39.487  26.709  1.00 26.81           H
ATOM   3168 HD12 LEU A 195      48.002  40.981  26.981  1.00 26.81           H
ATOM   3169 HD13 LEU A 195      47.347  40.116  28.167  1.00 26.81           H
ATOM   3170 HD21 LEU A 195      45.269  38.896  26.728  1.00 27.02           H
ATOM   3171 HD22 LEU A 195      44.947  39.578  28.128  1.00 27.02           H
ATOM   3172 HD23 LEU A 195      44.148  40.021  26.829  1.00 27.02           H
ATOM   3173  N   ALA A 196      44.734  44.817  28.518  1.00 24.35           N
ATOM   3174  CA  ALA A 196      43.871  45.931  28.159  1.00 27.57           C
ATOM   3175  C   ALA A 196      44.303  47.242  28.799  1.00 32.49           C
ATOM   3176  O   ALA A 196      43.627  48.257  28.579  1.00 29.00           O
ATOM   3177  CB  ALA A 196      42.406  45.592  28.550  1.00 25.68           C
ATOM   3178  H   ALA A 196      44.469  44.426  29.235  1.00 29.04           H
ATOM   3179  HA  ALA A 196      43.898  46.075  27.199  1.00 32.91           H
ATOM   3180  HB1 ALA A 196      41.850  46.375  28.421  1.00 30.64           H
ATOM   3181  HB2 ALA A 196      42.077  44.876  27.989  1.00 30.64           H
ATOM   3182  HB3 ALA A 196      42.389  45.321  29.479  1.00 30.64           H
ATOM   3183  N   ASN A 197      45.449  47.252  29.516  1.00 26.80           N
ATOM   3184  CA  ASN A 197      46.016  48.460  30.060  1.00 29.78           C
ATOM   3185  C   ASN A 197      47.474  48.599  29.610  1.00 30.10           C
ATOM   3186  O   ASN A 197      47.724  49.088  28.511  1.00 33.96           O
ATOM   3187  CB  ASN A 197      45.832  48.469  31.566  1.00 30.10           C
ATOM   3188  CG  ASN A 197      46.202  49.851  32.168  1.00 33.79           C
ATOM   3189  OD1 ASN A 197      46.595  50.758  31.452  1.00 29.41           O
ATOM   3190  ND2 ASN A 197      46.061  49.994  33.450  1.00 41.60           N
ATOM   3191  H   ASN A 197      45.920  46.564  29.716  1.00 31.98           H
ATOM   3192  HA  ASN A 197      45.532  49.227  29.715  1.00 35.56           H
ATOM   3193  HB2 ASN A 197      44.901  48.270  31.746  1.00 35.94           H
ATOM   3194  HB3 ASN A 197      46.390  47.776  31.948  1.00 35.94           H
ATOM   3195 HD21 ASN A 197      46.205  50.759  33.807  1.00 49.74           H
ATOM   3196 HD22 ASN A 197      45.828  49.326  33.937  1.00 49.74           H
ATOM   3197  N   ALA A 198      48.441  48.191  30.414  1.00 32.46           N
ATOM   3198  CA  ALA A 198      49.852  48.395  30.086  1.00 32.38           C
ATOM   3199  C   ALA A 198      50.724  47.216  30.502  1.00 24.78           C
ATOM   3200  O   ALA A 198      51.931  47.382  30.703  1.00 30.76           O
ATOM   3201  CB  ALA A 198      50.350  49.713  30.712  1.00 39.75           C
ATOM   3202  H   ALA A 198      48.319  47.763  31.155  1.00 38.77           H
ATOM   3203  HA  ALA A 198      49.941  48.479  29.130  1.00 38.68           H
ATOM   3204  HB1 ALA A 198      51.274  49.875  30.472  1.00 47.52           H
ATOM   3205  HB2 ALA A 198      49.792  50.432  30.382  1.00 47.52           H
ATOM   3206  HB3 ALA A 198      50.258  49.637  31.672  1.00 47.52           H
ATOM   3207  N   GLY A 199      50.147  46.013  30.560  1.00 24.40           N
ATOM   3208  CA  GLY A 199      50.805  44.792  30.915  1.00 22.24           C
ATOM   3209  C   GLY A 199      51.232  44.650  32.355  1.00 25.04           C
ATOM   3210  O   GLY A 199      52.160  43.888  32.621  1.00 28.17           O
ATOM   3211  H   GLY A 199      49.328  45.873  30.373  1.00 29.10           H
ATOM   3212  HA2 GLY A 199      50.182  44.083  30.734  1.00 26.51           H
ATOM   3213  HA3 GLY A 199      51.590  44.681  30.357  1.00 26.51           H
ATOM   3214  N   ARG A 200      50.639  45.387  33.285  1.00 24.21           N
ATOM   3215  CA  ARG A 200      51.009  45.240  34.687  1.00 22.17           C
ATOM   3216  C   ARG A 200      49.906  44.541  35.494  1.00 22.40           C
ATOM   3217  O   ARG A 200      48.727  44.666  35.200  1.00 23.68           O
ATOM   3218  CB  ARG A 200      51.316  46.611  35.311  1.00 30.83           C
ATOM   3219  CG  ARG A 200      52.504  47.380  34.669  1.00 30.25           C
ATOM   3220  CD  ARG A 200      53.842  46.779  35.070  1.00 30.96           C
ATOM   3221  NE  ARG A 200      55.015  47.473  34.524  1.00 26.84           N
ATOM   3222  CZ  ARG A 200      56.214  46.911  34.411  1.00 34.87           C
ATOM   3223  NH1 ARG A 200      56.407  45.660  34.788  1.00 30.84           N
ATOM   3224  NH2 ARG A 200      57.213  47.567  33.873  1.00 30.90           N1+
ATOM   3225  H   ARG A 200      50.032  45.978  33.145  1.00 28.87           H
ATOM   3226  HA  ARG A 200      51.803  44.694  34.734  1.00 26.43           H
ATOM   3227  HB2 ARG A 200      50.527  47.170  35.236  1.00 36.82           H
ATOM   3228  HB3 ARG A 200      51.534  46.465  36.244  1.00 36.82           H
ATOM   3229  HG2 ARG A 200      52.436  47.343  33.701  1.00 36.13           H
ATOM   3230  HG3 ARG A 200      52.489  48.298  34.971  1.00 36.13           H
ATOM   3231  HD2 ARG A 200      53.908  46.796  36.039  1.00 36.97           H
ATOM   3232  HD3 ARG A 200      53.873  45.867  34.745  1.00 36.97           H
ATOM   3233  HE  ARG A 200      54.917  48.273  34.230  1.00 32.03           H
ATOM   3234 HH11 ARG A 200      55.762  45.206  35.129  1.00 36.83           H
ATOM   3235 HH12 ARG A 200      57.182  45.309  34.705  1.00 36.83           H
ATOM   3236 HH21 ARG A 200      57.110  48.382  33.613  1.00 36.90           H
ATOM   3237 HH22 ARG A 200      57.980  47.187  33.812  1.00 36.90           H
ATOM   3238  N   PRO A 201      50.246  43.756  36.499  1.00 29.03           N
ATOM   3239  CA  PRO A 201      49.195  43.028  37.202  1.00 28.92           C
ATOM   3240  C   PRO A 201      48.180  43.976  37.815  1.00 27.57           C
ATOM   3241  O   PRO A 201      48.517  45.027  38.385  1.00 29.07           O
ATOM   3242  CB  PRO A 201      49.955  42.245  38.257  1.00 30.91           C
ATOM   3243  CG  PRO A 201      51.313  42.063  37.672  1.00 30.94           C
ATOM   3244  CD  PRO A 201      51.578  43.328  36.922  1.00 31.65           C
ATOM   3245  HA  PRO A 201      48.755  42.400  36.608  1.00 34.52           H
ATOM   3246  HB2 PRO A 201      49.996  42.760  39.078  1.00 36.91           H
ATOM   3247  HB3 PRO A 201      49.503  41.397  38.403  1.00 36.91           H
ATOM   3248  HG2 PRO A 201      51.979  41.930  38.366  1.00 36.95           H
ATOM   3249  HG3 PRO A 201      51.304  41.310  37.064  1.00 36.95           H
ATOM   3250  HD2 PRO A 201      51.985  43.994  37.496  1.00 37.80           H
ATOM   3251  HD3 PRO A 201      52.126  43.139  36.149  1.00 37.80           H
ATOM   3252  N   LEU A 202      46.912  43.571  37.723  1.00 30.92           N
ATOM   3253  CA  LEU A 202      45.854  44.404  38.260  1.00 21.96           C
ATOM   3254  C   LEU A 202      45.905  44.434  39.774  1.00 21.59           C
ATOM   3255  O   LEU A 202      45.661  45.478  40.389  1.00 31.43           O
ATOM   3256  CB  LEU A 202      44.492  43.880  37.813  1.00 23.11           C
ATOM   3257  CG  LEU A 202      43.291  44.727  38.206  1.00 23.03           C
ATOM   3258  CD1 LEU A 202      43.442  46.117  37.622  1.00 36.58           C
ATOM   3259  CD2 LEU A 202      42.074  44.048  37.713  1.00 36.46           C
ATOM   3260  H   LEU A 202      46.647  42.827  37.386  1.00 36.92           H
ATOM   3261  HA  LEU A 202      45.970  45.305  37.919  1.00 26.18           H
ATOM   3262  HB2 LEU A 202      44.490  43.810  36.844  1.00 27.56           H
ATOM   3263  HB3 LEU A 202      44.363  43.008  38.216  1.00 27.56           H
ATOM   3264  HG  LEU A 202      43.243  44.811  39.169  1.00 27.45           H
ATOM   3265 HD11 LEU A 202      42.600  46.567  37.771  1.00 43.72           H
ATOM   3266 HD12 LEU A 202      44.163  46.586  38.072  1.00 43.72           H
ATOM   3267 HD13 LEU A 202      43.630  46.051  36.674  1.00 43.72           H
ATOM   3268 HD21 LEU A 202      41.307  44.572  37.981  1.00 43.57           H
ATOM   3269 HD22 LEU A 202      42.118  43.993  36.745  1.00 43.57           H
ATOM   3270 HD23 LEU A 202      42.019  43.153  38.089  1.00 43.57           H
ATOM   3271  N   PHE A 203      46.192  43.298  40.386  1.00 24.27           N
ATOM   3272  CA  PHE A 203      46.126  43.114  41.830  1.00 20.44           C
ATOM   3273  C   PHE A 203      47.443  42.575  42.402  1.00 19.97           C
ATOM   3274  O   PHE A 203      47.522  41.416  42.837  1.00 28.20           O
ATOM   3275  CB  PHE A 203      45.004  42.155  42.189  1.00 22.81           C
ATOM   3276  CG  PHE A 203      43.632  42.565  41.706  1.00 26.59           C
ATOM   3277  CD1 PHE A 203      43.033  43.770  42.098  1.00 26.52           C
ATOM   3278  CD2 PHE A 203      42.897  41.675  40.943  1.00 29.21           C
ATOM   3279  CE1 PHE A 203      41.699  44.080  41.666  1.00 26.48           C
ATOM   3280  CE2 PHE A 203      41.593  41.964  40.549  1.00 27.31           C
ATOM   3281  CZ  PHE A 203      41.021  43.204  40.887  1.00 23.97           C
ATOM   3282  H   PHE A 203      46.419  42.584  39.971  1.00 28.94           H
ATOM   3283  HA  PHE A 203      45.945  43.972  42.235  1.00 24.35           H
ATOM   3284  HB2 PHE A 203      45.211  41.282  41.831  1.00 27.20           H
ATOM   3285  HB3 PHE A 203      44.957  42.096  43.155  1.00 27.20           H
ATOM   3286  HD1 PHE A 203      43.501  44.374  42.626  1.00 31.64           H
ATOM   3287  HD2 PHE A 203      43.279  40.866  40.700  1.00 34.87           H
ATOM   3288  HE1 PHE A 203      41.302  44.882  41.898  1.00 31.59           H
ATOM   3289  HE2 PHE A 203      41.135  41.365  40.003  1.00 32.60           H
ATOM   3290  HZ  PHE A 203      40.160  43.402  40.612  1.00 28.59           H
ATOM   3291  N   PRO A 204      48.479  43.412  42.475  1.00 25.91           N
ATOM   3292  CA  PRO A 204      49.805  42.942  42.991  1.00 28.44           C
ATOM   3293  C   PRO A 204      49.898  43.011  44.509  1.00 33.62           C
ATOM   3294  O   PRO A 204      50.641  43.768  45.088  1.00 36.30           O
ATOM   3295  CB  PRO A 204      50.774  43.898  42.301  1.00 28.94           C
ATOM   3296  CG  PRO A 204      50.055  45.176  42.239  1.00 25.56           C
ATOM   3297  CD  PRO A 204      48.548  44.801  42.000  1.00 22.87           C
ATOM   3298  HA  PRO A 204      50.017  42.038  42.710  1.00 33.95           H
ATOM   3299  HB2 PRO A 204      51.582  43.996  42.827  1.00 34.55           H
ATOM   3300  HB3 PRO A 204      50.962  43.549  41.416  1.00 34.55           H
ATOM   3301  HG2 PRO A 204      50.162  45.647  43.073  1.00 30.49           H
ATOM   3302  HG3 PRO A 204      50.419  45.704  41.515  1.00 30.49           H
ATOM   3303  HD2 PRO A 204      47.953  45.364  42.512  1.00 27.27           H
ATOM   3304  HD3 PRO A 204      48.343  44.833  41.053  1.00 27.27           H
ATOM   3305  N   GLY A 205      49.131  42.199  45.214  1.00 32.23           N
ATOM   3306  CA  GLY A 205      49.210  42.240  46.651  1.00 33.57           C
ATOM   3307  C   GLY A 205      50.485  41.607  47.197  1.00 35.41           C
ATOM   3308  O   GLY A 205      51.084  40.698  46.610  1.00 31.50           O
ATOM   3309  H   GLY A 205      48.589  41.614  44.895  1.00 38.49           H
ATOM   3310  HA2 GLY A 205      49.184  43.166  46.938  1.00 40.10           H
ATOM   3311  HA3 GLY A 205      48.453  41.769  47.024  1.00 40.10           H
ATOM   3312  N   ASN A 206      50.857  42.060  48.395  1.00 32.65           N
ATOM   3313  CA  ASN A 206      52.023  41.524  49.109  1.00 37.69           C
ATOM   3314  C   ASN A 206      51.730  40.252  49.889  1.00 35.73           C
ATOM   3315  O   ASN A 206      52.660  39.555  50.257  1.00 36.10           O
ATOM   3316  CB  ASN A 206      52.572  42.567  50.088  1.00 47.97           C
ATOM   3317  CG  ASN A 206      53.068  43.825  49.386  1.00 53.53           C
ATOM   3318  OD1 ASN A 206      53.985  43.761  48.576  1.00 66.83           O
ATOM   3319  ND2 ASN A 206      52.463  44.978  49.699  1.00 52.78           N
ATOM   3320  H   ASN A 206      50.433  42.672  48.823  1.00 39.00           H
ATOM   3321  HA  ASN A 206      52.731  41.327  48.477  1.00 45.05           H
ATOM   3322  HB2 ASN A 206      51.866  42.818  50.700  1.00 57.39           H
ATOM   3323  HB3 ASN A 206      53.309  42.166  50.573  1.00 57.39           H
ATOM   3324 HD21 ASN A 206      52.703  45.710  49.315  1.00 63.16           H
ATOM   3325 HD22 ASN A 206      51.824  44.985  50.272  1.00 63.16           H
ATOM   3326  N   ASP A 207      50.473  39.952  50.209  1.00 34.10           N
ATOM   3327  CA  ASP A 207      50.139  38.766  50.992  1.00 24.19           C
ATOM   3328  C   ASP A 207      48.642  38.548  50.828  1.00 27.68           C
ATOM   3329  O   ASP A 207      47.995  39.254  50.061  1.00 29.46           O
ATOM   3330  CB  ASP A 207      50.571  38.920  52.458  1.00 31.58           C
ATOM   3331  CG  ASP A 207      49.893  40.125  53.149  1.00 42.54           C
ATOM   3332  OD1 ASP A 207      48.667  40.272  52.961  1.00 41.61           O
ATOM   3333  OD2 ASP A 207      50.561  40.916  53.857  1.00 44.76           O1-
ATOM   3334  H   ASP A 207      49.785  40.419  49.985  1.00 40.74           H
ATOM   3335  HA  ASP A 207      50.592  38.003  50.599  1.00 28.85           H
ATOM   3336  HB2 ASP A 207      50.342  38.118  52.950  1.00 37.72           H
ATOM   3337  HB3 ASP A 207      51.531  39.060  52.494  1.00 37.72           H
ATOM   3338  N   VAL A 208      48.092  37.554  51.517  1.00 26.26           N
ATOM   3339  CA  VAL A 208      46.694  37.201  51.289  1.00 27.80           C
ATOM   3340  C   VAL A 208      45.749  38.360  51.662  1.00 32.66           C
ATOM   3341  O   VAL A 208      44.750  38.621  50.971  1.00 34.87           O
ATOM   3342  CB  VAL A 208      46.350  35.894  52.027  1.00 32.95           C
ATOM   3343  CG1 VAL A 208      44.889  35.609  52.004  1.00 35.50           C
ATOM   3344  CG2 VAL A 208      47.020  34.726  51.334  1.00 37.75           C
ATOM   3345  H   VAL A 208      48.500  37.062  52.090  1.00 31.33           H
ATOM   3346  HA  VAL A 208      46.597  37.032  50.345  1.00 33.18           H
ATOM   3347  HB  VAL A 208      46.647  35.931  52.946  1.00 39.36           H
ATOM   3348 HG11 VAL A 208      44.731  34.749  52.423  1.00 42.42           H
ATOM   3349 HG12 VAL A 208      44.416  36.310  52.478  1.00 42.42           H
ATOM   3350 HG13 VAL A 208      44.588  35.567  51.082  1.00 42.42           H
ATOM   3351 HG21 VAL A 208      46.749  33.909  51.782  1.00 45.12           H
ATOM   3352 HG22 VAL A 208      46.740  34.704  50.406  1.00 45.12           H
ATOM   3353 HG23 VAL A 208      47.978  34.840  51.396  1.00 45.12           H
ATOM   3354  N   ASP A 209      46.064  39.106  52.715  1.00 34.03           N
ATOM   3355  CA  ASP A 209      45.142  40.141  53.198  1.00 31.37           C
ATOM   3356  C   ASP A 209      45.138  41.344  52.264  1.00 29.90           C
ATOM   3357  O   ASP A 209      44.082  41.874  51.894  1.00 32.83           O
ATOM   3358  CB  ASP A 209      45.527  40.565  54.640  1.00 35.95           C
ATOM   3359  CG  ASP A 209      44.711  41.810  55.160  1.00 41.96           C
ATOM   3360  OD1 ASP A 209      45.233  42.941  55.190  1.00 35.53           O
ATOM   3361  OD2 ASP A 209      43.502  41.661  55.485  1.00 48.59           O1-
ATOM   3362  H   ASP A 209      46.802  39.046  53.147  1.00 40.66           H
ATOM   3363  HA  ASP A 209      44.234  39.794  53.207  1.00 37.46           H
ATOM   3364  HB2 ASP A 209      45.361  39.826  55.243  1.00 42.96           H
ATOM   3365  HB3 ASP A 209      46.463  40.803  54.655  1.00 42.96           H
ATOM   3366  N   ASP A 210      46.319  41.792  51.902  1.00 27.28           N
ATOM   3367  CA  ASP A 210      46.512  42.836  50.892  1.00 27.28           C
ATOM   3368  C   ASP A 210      45.871  42.468  49.546  1.00 26.67           C
ATOM   3369  O   ASP A 210      45.343  43.335  48.853  1.00 29.30           O
ATOM   3370  CB  ASP A 210      48.022  43.033  50.745  1.00 30.38           C
ATOM   3371  CG  ASP A 210      48.403  44.236  50.007  1.00 38.77           C
ATOM   3372  OD1 ASP A 210      47.718  45.272  50.102  1.00 42.76           O
ATOM   3373  OD2 ASP A 210      49.465  44.150  49.377  1.00 39.08           O1-
ATOM   3374  H   ASP A 210      47.051  41.475  52.221  1.00 32.56           H
ATOM   3375  HA  ASP A 210      46.132  43.665  51.201  1.00 32.56           H
ATOM   3376  HB2 ASP A 210      48.419  43.107  51.625  1.00 36.27           H
ATOM   3377  HB3 ASP A 210      48.386  42.268  50.264  1.00 36.27           H
ATOM   3378  N   GLN A 211      45.933  41.192  49.154  1.00 27.86           N
ATOM   3379  CA  GLN A 211      45.380  40.762  47.881  1.00 29.45           C
ATOM   3380  C   GLN A 211      43.860  40.943  47.864  1.00 28.93           C
ATOM   3381  O   GLN A 211      43.313  41.562  46.956  1.00 24.34           O
ATOM   3382  CB  GLN A 211      45.717  39.294  47.622  1.00 22.31           C
ATOM   3383  CG  GLN A 211      45.361  38.860  46.219  1.00 26.72           C
ATOM   3384  CD  GLN A 211      46.225  39.491  45.186  1.00 21.33           C
ATOM   3385  OE1 GLN A 211      47.351  39.883  45.478  1.00 31.04           O
ATOM   3386  NE2 GLN A 211      45.677  39.674  43.987  1.00 30.84           N
ATOM   3387  H   GLN A 211      46.257  40.556  49.622  1.00 33.25           H
ATOM   3388  HA  GLN A 211      45.772  41.310  47.178  1.00 35.16           H
ATOM   3389  HB2 GLN A 211      46.666  39.144  47.738  1.00 26.59           H
ATOM   3390  HB3 GLN A 211      45.235  38.730  48.242  1.00 26.59           H
ATOM   3391  HG2 GLN A 211      45.465  37.905  46.144  1.00 31.89           H
ATOM   3392  HG3 GLN A 211      44.447  39.114  46.022  1.00 31.89           H
ATOM   3393 HE21 GLN A 211      44.853  39.477  43.867  1.00 36.82           H
ATOM   3394 HE22 GLN A 211      46.137  39.995  43.334  1.00 36.82           H
ATOM   3395  N   LEU A 212      43.192  40.436  48.911  1.00 25.78           N
ATOM   3396  CA  LEU A 212      41.757  40.582  49.065  1.00 25.85           C
ATOM   3397  C   LEU A 212      41.326  42.042  49.129  1.00 25.65           C
ATOM   3398  O   LEU A 212      40.331  42.444  48.501  1.00 25.86           O
ATOM   3399  CB  LEU A 212      41.349  39.825  50.310  1.00 25.64           C
ATOM   3400  CG  LEU A 212      41.197  38.337  50.109  1.00 27.94           C
ATOM   3401  CD1 LEU A 212      41.173  37.640  51.490  1.00 32.07           C
ATOM   3402  CD2 LEU A 212      39.933  38.015  49.310  1.00 23.39           C
ATOM   3403  H   LEU A 212      43.564  39.986  49.547  1.00 30.76           H
ATOM   3404  HA  LEU A 212      41.319  40.178  48.297  1.00 30.84           H
ATOM   3405  HB2 LEU A 212      42.020  39.947  50.991  1.00 30.59           H
ATOM   3406  HB3 LEU A 212      40.500  40.169  50.612  1.00 30.59           H
ATOM   3407  HG  LEU A 212      41.952  38.011  49.597  1.00 33.35           H
ATOM   3408 HD11 LEU A 212      41.043  36.687  51.354  1.00 38.31           H
ATOM   3409 HD12 LEU A 212      42.021  37.803  51.931  1.00 38.31           H
ATOM   3410 HD13 LEU A 212      40.450  37.995  52.028  1.00 38.31           H
ATOM   3411 HD21 LEU A 212      39.867  37.056  49.179  1.00 27.89           H
ATOM   3412 HD22 LEU A 212      39.166  38.325  49.812  1.00 27.89           H
ATOM   3413 HD23 LEU A 212      39.981  38.467  48.453  1.00 27.89           H
ATOM   3414  N   LYS A 213      42.094  42.868  49.824  1.00 30.01           N
ATOM   3415  CA  LYS A 213      41.786  44.289  49.873  1.00 24.18           C
ATOM   3416  C   LYS A 213      41.897  44.940  48.506  1.00 35.59           C
ATOM   3417  O   LYS A 213      41.023  45.742  48.119  1.00 29.68           O
ATOM   3418  CB  LYS A 213      42.685  44.990  50.891  1.00 28.16           C
ATOM   3419  CG  LYS A 213      42.058  44.911  52.237  1.00 37.13           C
ATOM   3420  CD  LYS A 213      43.048  45.000  53.367  1.00 43.18           C
ATOM   3421  CE  LYS A 213      42.352  44.825  54.722  1.00 42.36           C
ATOM   3422  NZ  LYS A 213      43.342  44.829  55.793  1.00 41.98           N1+
ATOM   3423  H   LYS A 213      42.776  42.629  50.278  1.00 35.84           H
ATOM   3424  HA  LYS A 213      40.867  44.404  50.158  1.00 28.84           H
ATOM   3425  HB2 LYS A 213      43.545  44.554  50.938  1.00 33.61           H
ATOM   3426  HB3 LYS A 213      42.802  45.923  50.657  1.00 33.61           H
ATOM   3427  HG2 LYS A 213      41.448  45.659  52.329  1.00 44.37           H
ATOM   3428  HG3 LYS A 213      41.573  44.073  52.313  1.00 44.37           H
ATOM   3429  HD2 LYS A 213      43.721  44.307  53.264  1.00 51.64           H
ATOM   3430  HD3 LYS A 213      43.455  45.881  53.350  1.00 51.64           H
ATOM   3431  HE2 LYS A 213      41.723  45.550  54.873  1.00 50.65           H
ATOM   3432  HE3 LYS A 213      41.895  43.970  54.749  1.00 50.65           H
ATOM   3433  HZ1 LYS A 213      42.933  44.844  56.586  1.00 50.20           H
ATOM   3434  HZ2 LYS A 213      43.869  44.114  55.743  1.00 50.20           H
ATOM   3435  HZ3 LYS A 213      43.845  45.561  55.722  1.00 50.20           H
ATOM   3436  N   ARG A 214      42.986  44.652  47.772  1.00 28.19           N
ATOM   3437  CA  ARG A 214      43.086  45.202  46.427  1.00 22.14           C
ATOM   3438  C   ARG A 214      41.873  44.822  45.590  1.00 20.79           C
ATOM   3439  O   ARG A 214      41.341  45.636  44.850  1.00 25.77           O
ATOM   3440  CB  ARG A 214      44.360  44.760  45.751  1.00 28.81           C
ATOM   3441  CG  ARG A 214      45.565  45.475  46.405  1.00 33.33           C
ATOM   3442  CD  ARG A 214      46.843  44.949  45.920  1.00 35.78           C
ATOM   3443  NE  ARG A 214      47.979  45.565  46.599  1.00 36.61           N
ATOM   3444  CZ  ARG A 214      48.646  46.605  46.137  1.00 34.53           C
ATOM   3445  NH1 ARG A 214      48.295  47.211  45.017  1.00 42.39           N
ATOM   3446  NH2 ARG A 214      49.659  47.056  46.819  1.00 42.05           N1+
ATOM   3447  H   ARG A 214      43.635  44.148  48.021  1.00 33.65           H
ATOM   3448  HA  ARG A 214      43.126  46.164  46.492  1.00 26.38           H
ATOM   3449  HB2 ARG A 214      44.446  43.796  45.829  1.00 34.39           H
ATOM   3450  HB3 ARG A 214      44.317  45.007  44.815  1.00 34.39           H
ATOM   3451  HG2 ARG A 214      45.530  46.422  46.198  1.00 39.82           H
ATOM   3452  HG3 ARG A 214      45.550  45.342  47.364  1.00 39.82           H
ATOM   3453  HD2 ARG A 214      46.866  43.995  46.085  1.00 42.76           H
ATOM   3454  HD3 ARG A 214      46.919  45.128  44.974  1.00 42.76           H
ATOM   3455  HE  ARG A 214      48.112  45.352  47.429  1.00 43.75           H
ATOM   3456 HH11 ARG A 214      47.633  46.933  44.551  1.00 50.69           H
ATOM   3457 HH12 ARG A 214      48.748  47.890  44.756  1.00 50.69           H
ATOM   3458 HH21 ARG A 214      49.888  46.666  47.556  1.00 50.29           H
ATOM   3459 HH22 ARG A 214      50.092  47.742  46.538  1.00 50.29           H
ATOM   3460  N   ILE A 215      41.425  43.585  45.704  1.00 26.30           N
ATOM   3461  CA  ILE A 215      40.335  43.129  44.878  1.00 25.46           C
ATOM   3462  C   ILE A 215      39.035  43.878  45.261  1.00 27.05           C
ATOM   3463  O   ILE A 215      38.350  44.428  44.410  1.00 24.53           O
ATOM   3464  CB  ILE A 215      40.194  41.613  45.045  1.00 28.61           C
ATOM   3465  CG1 ILE A 215      41.414  40.914  44.458  1.00 22.35           C
ATOM   3466  CG2 ILE A 215      38.894  41.148  44.449  1.00 25.93           C
ATOM   3467  CD1 ILE A 215      41.559  39.431  44.820  1.00 19.64           C
ATOM   3468  H   ILE A 215      41.733  42.997  46.237  1.00 31.38           H
ATOM   3469  HA  ILE A 215      40.557  43.318  43.956  1.00 30.38           H
ATOM   3470  HB  ILE A 215      40.167  41.429  45.998  1.00 34.16           H
ATOM   3471 HG12 ILE A 215      41.331  40.969  43.496  1.00 26.64           H
ATOM   3472 HG13 ILE A 215      42.198  41.410  44.734  1.00 26.64           H
ATOM   3473 HG21 ILE A 215      38.855  40.182  44.515  1.00 30.93           H
ATOM   3474 HG22 ILE A 215      38.162  41.532  44.948  1.00 30.93           H
ATOM   3475 HG23 ILE A 215      38.835  41.430  43.519  1.00 30.93           H
ATOM   3476 HD11 ILE A 215      42.331  39.070  44.365  1.00 23.39           H
ATOM   3477 HD12 ILE A 215      41.663  39.352  45.782  1.00 23.39           H
ATOM   3478 HD13 ILE A 215      40.774  38.931  44.552  1.00 23.39           H
ATOM   3479  N   PHE A 216      38.699  43.886  46.558  1.00 26.55           N
ATOM   3480  CA  PHE A 216      37.466  44.502  47.050  1.00 28.41           C
ATOM   3481  C   PHE A 216      37.487  46.011  46.859  1.00 26.43           C
ATOM   3482  O   PHE A 216      36.473  46.601  46.506  1.00 31.15           O
ATOM   3483  CB  PHE A 216      37.230  44.099  48.513  1.00 26.82           C
ATOM   3484  CG  PHE A 216      37.028  42.599  48.718  1.00 20.01           C
ATOM   3485  CD1 PHE A 216      36.660  41.767  47.676  1.00 20.04           C
ATOM   3486  CD2 PHE A 216      37.228  42.052  49.962  1.00 26.60           C
ATOM   3487  CE1 PHE A 216      36.469  40.437  47.866  1.00 23.55           C
ATOM   3488  CE2 PHE A 216      37.043  40.708  50.196  1.00 20.93           C
ATOM   3489  CZ  PHE A 216      36.694  39.867  49.124  1.00 30.75           C
ATOM   3490  H   PHE A 216      39.170  43.521  47.179  1.00 31.68           H
ATOM   3491  HA  PHE A 216      36.706  44.169  46.541  1.00 33.92           H
ATOM   3492  HB2 PHE A 216      37.987  44.385  49.047  1.00 32.01           H
ATOM   3493  HB3 PHE A 216      36.425  44.527  48.824  1.00 32.01           H
ATOM   3494  HD1 PHE A 216      36.516  42.116  46.828  1.00 23.87           H
ATOM   3495  HD2 PHE A 216      37.482  42.607  50.655  1.00 31.74           H
ATOM   3496  HE1 PHE A 216      36.229  39.902  47.148  1.00 28.08           H
ATOM   3497  HE2 PHE A 216      37.201  40.356  51.035  1.00 24.93           H
ATOM   3498  HZ  PHE A 216      36.568  38.956  49.256  1.00 36.72           H
ATOM   3499  N   ARG A 217      38.650  46.630  46.963  1.00 29.67           N
ATOM   3500  CA  ARG A 217      38.756  48.067  46.802  1.00 21.48           C
ATOM   3501  C   ARG A 217      38.390  48.509  45.393  1.00 33.72           C
ATOM   3502  O   ARG A 217      37.872  49.611  45.205  1.00 32.79           O
ATOM   3503  CB  ARG A 217      40.180  48.487  47.132  1.00 29.44           C
ATOM   3504  CG  ARG A 217      40.402  49.811  47.600  1.00 36.04           C
ATOM   3505  CD  ARG A 217      41.909  50.026  47.776  1.00 33.92           C
ATOM   3506  NE  ARG A 217      42.297  49.941  49.183  1.00 32.02           N
ATOM   3507  CZ  ARG A 217      43.262  49.170  49.681  1.00 37.99           C
ATOM   3508  NH1 ARG A 217      43.997  48.398  48.879  1.00 34.93           N
ATOM   3509  NH2 ARG A 217      43.517  49.215  50.982  1.00 36.32           N1+
ATOM   3510  H   ARG A 217      39.395  46.233  47.141  1.00 35.42           H
ATOM   3511  HA  ARG A 217      38.147  48.489  47.419  1.00 25.59           H
ATOM   3512  HB2 ARG A 217      40.523  47.904  47.819  1.00 35.15           H
ATOM   3513  HB3 ARG A 217      40.709  48.405  46.319  1.00 35.15           H
ATOM   3514  HG2 ARG A 217      40.067  50.453  46.956  1.00 43.07           H
ATOM   3515  HG3 ARG A 217      39.978  49.922  48.465  1.00 43.07           H
ATOM   3516  HD2 ARG A 217      42.376  49.349  47.269  1.00 40.52           H
ATOM   3517  HD3 ARG A 217      42.144  50.905  47.443  1.00 40.52           H
ATOM   3518  HE  ARG A 217      41.880  50.451  49.730  1.00 38.24           H
ATOM   3519 HH11 ARG A 217      43.842  48.376  48.034  1.00 41.74           H
ATOM   3520 HH12 ARG A 217      44.625  47.906  49.201  1.00 41.74           H
ATOM   3521 HH21 ARG A 217      43.043  49.715  51.497  1.00 43.40           H
ATOM   3522 HH22 ARG A 217      44.137  48.726  51.321  1.00 43.40           H
ATOM   3523  N   LEU A 218      38.672  47.685  44.380  1.00 33.06           N
ATOM   3524  CA  LEU A 218      38.324  48.070  43.015  1.00 27.20           C
ATOM   3525  C   LEU A 218      36.919  47.605  42.646  1.00 27.75           C
ATOM   3526  O   LEU A 218      36.152  48.334  42.006  1.00 28.27           O
ATOM   3527  CB  LEU A 218      39.326  47.480  42.020  1.00 30.64           C
ATOM   3528  CG  LEU A 218      39.086  47.805  40.535  1.00 34.76           C
ATOM   3529  CD1 LEU A 218      39.348  49.275  40.337  1.00 32.06           C
ATOM   3530  CD2 LEU A 218      39.989  46.985  39.650  1.00 36.36           C
ATOM   3531  H   LEU A 218      39.052  46.922  44.456  1.00 39.49           H
ATOM   3532  HA  LEU A 218      38.342  49.037  42.942  1.00 32.46           H
ATOM   3533  HB2 LEU A 218      40.210  47.804  42.256  1.00 36.59           H
ATOM   3534  HB3 LEU A 218      39.295  46.513  42.085  1.00 36.59           H
ATOM   3535  HG  LEU A 218      38.175  47.619  40.278  1.00 41.54           H
ATOM   3536 HD11 LEU A 218      39.204  49.509  39.408  1.00 38.29           H
ATOM   3537 HD12 LEU A 218      38.741  49.769  40.900  1.00 38.29           H
ATOM   3538 HD13 LEU A 218      40.271  49.462  40.583  1.00 38.29           H
ATOM   3539 HD21 LEU A 218      39.891  47.295  38.737  1.00 43.45           H
ATOM   3540 HD22 LEU A 218      40.905  47.100  39.945  1.00 43.45           H
ATOM   3541 HD23 LEU A 218      39.719  46.060  39.725  1.00 43.45           H
ATOM   3542  N   LEU A 219      36.559  46.427  43.085  1.00 22.77           N
ATOM   3543  CA  LEU A 219      35.368  45.752  42.593  1.00 27.67           C
ATOM   3544  C   LEU A 219      34.163  45.908  43.493  1.00 29.54           C
ATOM   3545  O   LEU A 219      33.054  45.636  43.071  1.00 30.90           O
ATOM   3546  CB  LEU A 219      35.647  44.260  42.423  1.00 23.74           C
ATOM   3547  CG  LEU A 219      36.040  43.680  41.065  1.00 36.03           C
ATOM   3548  CD1 LEU A 219      36.497  44.603  40.048  1.00 26.57           C
ATOM   3549  CD2 LEU A 219      37.015  42.611  41.262  1.00 29.27           C
ATOM   3550  H   LEU A 219      36.986  46.003  43.695  1.00 27.15           H
ATOM   3551  HA  LEU A 219      35.117  46.128  41.737  1.00 33.02           H
ATOM   3552  HB2 LEU A 219      36.352  44.014  43.038  1.00 28.31           H
ATOM   3553  HB3 LEU A 219      34.845  43.785  42.672  1.00 28.31           H
ATOM   3554  HG  LEU A 219      35.250  43.261  40.696  1.00 43.06           H
ATOM   3555 HD11 LEU A 219      36.700  44.096  39.247  1.00 31.70           H
ATOM   3556 HD12 LEU A 219      35.795  45.234  39.862  1.00 31.70           H
ATOM   3557 HD13 LEU A 219      37.288  45.050  40.381  1.00 31.70           H
ATOM   3558 HD21 LEU A 219      37.258  42.251  40.392  1.00 34.94           H
ATOM   3559 HD22 LEU A 219      37.791  42.983  41.710  1.00 34.94           H
ATOM   3560 HD23 LEU A 219      36.602  41.917  41.802  1.00 34.94           H
ATOM   3561  N   GLY A 220      34.373  46.314  44.710  1.00 31.24           N
ATOM   3562  CA  GLY A 220      33.377  46.346  45.730  1.00 24.60           C
ATOM   3563  C   GLY A 220      33.447  45.096  46.540  1.00 29.74           C
ATOM   3564  O   GLY A 220      33.861  44.040  46.066  1.00 26.19           O
ATOM   3565  H   GLY A 220      35.138  46.602  44.980  1.00 37.31           H
ATOM   3566  HA2 GLY A 220      33.543  47.087  46.328  1.00 29.34           H
ATOM   3567  HA3 GLY A 220      32.487  46.404  45.363  1.00 29.34           H
ATOM   3568  N   THR A 221      33.087  45.239  47.794  1.00 27.08           N
ATOM   3569  CA  THR A 221      33.054  44.103  48.653  1.00 24.08           C
ATOM   3570  C   THR A 221      31.747  43.354  48.454  1.00 29.35           C
ATOM   3571  O   THR A 221      30.684  43.948  48.589  1.00 30.48           O
ATOM   3572  CB  THR A 221      33.236  44.535  50.117  1.00 23.61           C
ATOM   3573  OG1 THR A 221      34.418  45.342  50.225  1.00 26.62           O
ATOM   3574  CG2 THR A 221      33.400  43.361  50.947  1.00 26.91           C
ATOM   3575  H   THR A 221      32.866  45.979  48.175  1.00 32.32           H
ATOM   3576  HA  THR A 221      33.799  43.524  48.424  1.00 28.71           H
ATOM   3577  HB  THR A 221      32.462  45.019  50.422  1.00 28.15           H
ATOM   3578  HG1 THR A 221      34.555  45.553  51.021  1.00 31.76           H
ATOM   3579 HG21 THR A 221      33.521  43.655  51.854  1.00 32.12           H
ATOM   3580 HG22 THR A 221      32.610  42.795  50.890  1.00 32.12           H
ATOM   3581 HG23 THR A 221      34.176  42.859  50.658  1.00 32.12           H
ATOM   3582  N   PRO A 222      31.785  42.036  48.247  1.00 28.13           N
ATOM   3583  CA  PRO A 222      30.555  41.290  48.029  1.00 26.95           C
ATOM   3584  C   PRO A 222      29.684  41.282  49.274  1.00 36.14           C
ATOM   3585  O   PRO A 222      30.183  41.284  50.394  1.00 35.85           O
ATOM   3586  CB  PRO A 222      31.047  39.862  47.720  1.00 33.58           C
ATOM   3587  CG  PRO A 222      32.393  39.930  47.448  1.00 26.78           C
ATOM   3588  CD  PRO A 222      32.949  41.151  48.172  1.00 28.56           C
ATOM   3589  HA  PRO A 222      30.072  41.636  47.267  1.00 32.16           H
ATOM   3590  HB2 PRO A 222      30.907  39.311  48.504  1.00 40.11           H
ATOM   3591  HB3 PRO A 222      30.571  39.511  46.955  1.00 40.11           H
ATOM   3592  HG2 PRO A 222      32.812  39.141  47.805  1.00 31.95           H
ATOM   3593  HG3 PRO A 222      32.522  39.992  46.486  1.00 31.95           H
ATOM   3594  HD2 PRO A 222      33.238  40.921  49.059  1.00 34.09           H
ATOM   3595  HD3 PRO A 222      33.664  41.541  47.636  1.00 34.09           H
ATOM   3596  N   THR A 223      28.379  41.196  49.074  1.00 34.16           N
ATOM   3597  CA  THR A 223      27.440  41.137  50.192  1.00 36.62           C
ATOM   3598  C   THR A 223      26.934  39.729  50.362  1.00 42.05           C
ATOM   3599  O   THR A 223      27.109  38.885  49.482  1.00 39.51           O
ATOM   3600  CB  THR A 223      26.236  42.048  49.986  1.00 37.76           C
ATOM   3601  OG1 THR A 223      25.477  41.565  48.898  1.00 39.99           O
ATOM   3602  CG2 THR A 223      26.653  43.457  49.696  1.00 40.09           C
ATOM   3603  H   THR A 223      28.012  41.169  48.300  1.00 40.82           H
ATOM   3604  HA  THR A 223      27.878  41.405  51.010  1.00 43.77           H
ATOM   3605  HB  THR A 223      25.695  42.045  50.790  1.00 45.13           H
ATOM   3606  HG1 THR A 223      24.929  42.152  48.654  1.00 47.81           H
ATOM   3607 HG21 THR A 223      25.857  43.987  49.536  1.00 47.93           H
ATOM   3608 HG22 THR A 223      27.128  43.819  50.458  1.00 47.93           H
ATOM   3609 HG23 THR A 223      27.226  43.500  48.917  1.00 47.93           H
ATOM   3610  N   GLU A 224      26.325  39.467  51.527  1.00 43.91           N
ATOM   3611  CA  GLU A 224      25.906  38.108  51.837  1.00 43.56           C
ATOM   3612  C   GLU A 224      24.872  37.639  50.836  1.00 44.77           C
ATOM   3613  O   GLU A 224      24.711  36.435  50.611  1.00 51.11           O
ATOM   3614  CB  GLU A 224      25.328  38.009  53.259  1.00 53.77           C
ATOM   3615  CG  GLU A 224      23.758  38.129  53.372  1.00 66.14           C
ATOM   3616  CD  GLU A 224      23.112  37.067  54.256  1.00 72.35           C
ATOM   3617  OE1 GLU A 224      23.103  35.873  53.848  1.00 75.07           O
ATOM   3618  OE2 GLU A 224      22.599  37.434  55.348  1.00 65.87           O1-
ATOM   3619  H   GLU A 224      26.148  40.044  52.138  1.00 52.51           H
ATOM   3620  HA  GLU A 224      26.675  37.524  51.790  1.00 52.09           H
ATOM   3621  HB2 GLU A 224      25.582  37.150  53.628  1.00 64.35           H
ATOM   3622  HB3 GLU A 224      25.719  38.719  53.787  1.00 64.35           H
ATOM   3623  HG2 GLU A 224      23.546  38.994  53.758  1.00 79.19           H
ATOM   3624  HG3 GLU A 224      23.308  38.052  52.522  1.00 79.19           H
ATOM   3625  N   GLU A 225      24.145  38.583  50.261  1.00 40.76           N
ATOM   3626  CA  GLU A 225      23.143  38.265  49.260  1.00 46.65           C
ATOM   3627  C   GLU A 225      23.794  37.915  47.928  1.00 44.26           C
ATOM   3628  O   GLU A 225      23.353  36.983  47.246  1.00 52.33           O
ATOM   3629  CB  GLU A 225      22.174  39.454  49.141  1.00 54.77           C
ATOM   3630  CG  GLU A 225      21.311  39.469  47.914  1.00 60.40           C
ATOM   3631  CD  GLU A 225      19.985  40.200  48.144  1.00 75.89           C
ATOM   3632  OE1 GLU A 225      19.897  41.412  47.825  1.00 82.25           O
ATOM   3633  OE2 GLU A 225      19.030  39.562  48.655  1.00 80.68           O1-
ATOM   3634  H   GLU A 225      24.200  39.420  50.450  1.00 48.74           H
ATOM   3635  HA  GLU A 225      22.639  37.495  49.562  1.00 55.80           H
ATOM   3636  HB2 GLU A 225      21.583  39.460  49.908  1.00 65.55           H
ATOM   3637  HB3 GLU A 225      22.699  40.271  49.136  1.00 65.55           H
ATOM   3638  HG2 GLU A 225      21.787  39.927  47.200  1.00 72.30           H
ATOM   3639  HG3 GLU A 225      21.124  38.554  47.651  1.00 72.30           H
ATOM   3640  N   GLN A 226      24.878  38.605  47.562  1.00 41.67           N
ATOM   3641  CA  GLN A 226      25.608  38.226  46.358  1.00 40.46           C
ATOM   3642  C   GLN A 226      26.390  36.931  46.542  1.00 38.36           C
ATOM   3643  O   GLN A 226      26.627  36.196  45.563  1.00 36.65           O
ATOM   3644  CB  GLN A 226      26.555  39.337  45.965  1.00 46.92           C
ATOM   3645  CG  GLN A 226      25.865  40.588  45.542  1.00 48.50           C
ATOM   3646  CD  GLN A 226      26.751  41.822  45.742  1.00 61.17           C
ATOM   3647  OE1 GLN A 226      27.977  41.722  45.790  1.00 56.50           O
ATOM   3648  NE2 GLN A 226      26.125  42.983  45.867  1.00 65.54           N
ATOM   3649  H   GLN A 226      25.204  39.278  47.982  1.00 49.82           H
ATOM   3650  HA  GLN A 226      24.975  38.106  45.633  1.00 48.37           H
ATOM   3651  HB2 GLN A 226      27.101  39.556  46.734  1.00 56.12           H
ATOM   3652  HB3 GLN A 226      27.113  39.027  45.235  1.00 56.12           H
ATOM   3653  HG2 GLN A 226      25.639  40.506  44.602  1.00 58.02           H
ATOM   3654  HG3 GLN A 226      25.057  40.690  46.066  1.00 58.02           H
ATOM   3655 HE21 GLN A 226      25.265  43.011  45.832  1.00 78.47           H
ATOM   3656 HE22 GLN A 226      26.576  43.705  45.998  1.00 78.47           H
ATOM   3657  N   TRP A 227      26.775  36.622  47.778  1.00 35.39           N
ATOM   3658  CA  TRP A 227      27.738  35.556  48.051  1.00 35.97           C
ATOM   3659  C   TRP A 227      27.451  34.975  49.435  1.00 39.90           C
ATOM   3660  O   TRP A 227      28.219  35.153  50.389  1.00 38.80           O
ATOM   3661  CB  TRP A 227      29.177  36.068  47.911  1.00 33.09           C
ATOM   3662  CG  TRP A 227      30.202  34.951  47.900  1.00 28.50           C
ATOM   3663  CD1 TRP A 227      29.945  33.608  47.902  1.00 29.70           C
ATOM   3664  CD2 TRP A 227      31.623  35.081  47.832  1.00 22.53           C
ATOM   3665  NE1 TRP A 227      31.133  32.898  47.853  1.00 23.87           N
ATOM   3666  CE2 TRP A 227      32.163  33.777  47.819  1.00 28.44           C
ATOM   3667  CE3 TRP A 227      32.501  36.167  47.813  1.00 29.35           C
ATOM   3668  CZ2 TRP A 227      33.516  33.527  47.793  1.00 28.67           C
ATOM   3669  CZ3 TRP A 227      33.860  35.909  47.797  1.00 25.90           C
ATOM   3670  CH2 TRP A 227      34.349  34.604  47.790  1.00 26.29           C
ATOM   3671  H   TRP A 227      26.507  37.030  48.481  1.00 42.29           H
ATOM   3672  HA  TRP A 227      27.616  34.855  47.389  1.00 42.99           H
ATOM   3673  HB2 TRP A 227      29.261  36.550  47.075  1.00 39.53           H
ATOM   3674  HB3 TRP A 227      29.371  36.666  48.650  1.00 39.53           H
ATOM   3675  HD1 TRP A 227      29.098  33.223  47.914  1.00 35.46           H
ATOM   3676  HE1 TRP A 227      31.224  32.045  47.860  1.00 28.47           H
ATOM   3677  HE3 TRP A 227      32.185  37.042  47.833  1.00 35.04           H
ATOM   3678  HZ2 TRP A 227      33.831  32.653  47.791  1.00 34.22           H
ATOM   3679  HZ3 TRP A 227      34.462  36.620  47.772  1.00 30.90           H
ATOM   3680  HH2 TRP A 227      35.263  34.454  47.757  1.00 31.37           H
ATOM   3681  N   PRO A 228      26.352  34.214  49.556  1.00 48.26           N
ATOM   3682  CA  PRO A 228      25.882  33.770  50.882  1.00 44.90           C
ATOM   3683  C   PRO A 228      26.826  32.832  51.582  1.00 46.40           C
ATOM   3684  O   PRO A 228      26.845  32.798  52.814  1.00 51.27           O
ATOM   3685  CB  PRO A 228      24.548  33.063  50.573  1.00 41.24           C
ATOM   3686  CG  PRO A 228      24.251  33.307  49.122  1.00 46.38           C
ATOM   3687  CD  PRO A 228      25.535  33.690  48.451  1.00 43.20           C
ATOM   3688  HA  PRO A 228      25.715  34.526  51.466  1.00 53.70           H
ATOM   3689  HB2 PRO A 228      24.649  32.110  50.742  1.00 49.31           H
ATOM   3690  HB3 PRO A 228      23.856  33.439  51.132  1.00 49.31           H
ATOM   3691  HG2 PRO A 228      23.904  32.492  48.725  1.00 55.47           H
ATOM   3692  HG3 PRO A 228      23.608  34.026  49.044  1.00 55.47           H
ATOM   3693  HD2 PRO A 228      25.965  32.928  48.044  1.00 51.66           H
ATOM   3694  HD3 PRO A 228      25.371  34.392  47.806  1.00 51.66           H
ATOM   3695  N   SER A 229      27.596  32.044  50.851  1.00 40.09           N
ATOM   3696  CA  SER A 229      28.534  31.167  51.519  1.00 42.75           C
ATOM   3697  C   SER A 229      29.855  31.837  51.833  1.00 36.52           C
ATOM   3698  O   SER A 229      30.739  31.169  52.353  1.00 39.17           O
ATOM   3699  CB  SER A 229      28.820  29.925  50.674  1.00 45.90           C
ATOM   3700  OG  SER A 229      29.560  30.295  49.541  1.00 53.12           O
ATOM   3701  H   SER A 229      27.591  31.993  49.993  1.00 47.92           H
ATOM   3702  HA  SER A 229      28.148  30.879  52.361  1.00 51.12           H
ATOM   3703  HB2 SER A 229      29.363  29.314  51.197  1.00 54.91           H
ATOM   3704  HB3 SER A 229      27.983  29.511  50.414  1.00 54.91           H
ATOM   3705  HG  SER A 229      29.663  29.622  49.051  1.00 63.56           H
ATOM   3706  N   MET A 230      30.025  33.122  51.563  1.00 38.51           N
ATOM   3707  CA  MET A 230      31.352  33.712  51.760  1.00 36.12           C
ATOM   3708  C   MET A 230      31.803  33.624  53.208  1.00 40.87           C
ATOM   3709  O   MET A 230      32.975  33.330  53.478  1.00 37.07           O
ATOM   3710  CB  MET A 230      31.348  35.157  51.326  1.00 33.25           C
ATOM   3711  CG  MET A 230      32.634  35.885  51.548  1.00 32.76           C
ATOM   3712  SD  MET A 230      32.496  37.604  50.956  1.00 42.64           S
ATOM   3713  CE  MET A 230      31.369  38.211  52.190  1.00 44.77           C
ATOM   3714  H   MET A 230      29.419  33.655  51.271  1.00 46.03           H
ATOM   3715  HA  MET A 230      31.997  33.224  51.225  1.00 43.17           H
ATOM   3716  HB2 MET A 230      31.150  35.183  50.385  1.00 39.72           H
ATOM   3717  HB3 MET A 230      30.656  35.616  51.820  1.00 39.72           H
ATOM   3718  HG2 MET A 230      32.851  35.887  52.497  1.00 39.13           H
ATOM   3719  HG3 MET A 230      33.336  35.442  51.049  1.00 39.13           H
ATOM   3720  HE1 MET A 230      31.195  39.149  52.016  1.00 53.54           H
ATOM   3721  HE2 MET A 230      30.544  37.702  52.171  1.00 53.54           H
ATOM   3722  HE3 MET A 230      31.801  38.113  53.056  1.00 53.54           H
ATOM   3723  N   THR A 231      30.895  33.892  54.155  1.00 38.62           N
ATOM   3724  CA  THR A 231      31.229  33.961  55.574  1.00 36.39           C
ATOM   3725  C   THR A 231      31.485  32.597  56.180  1.00 32.63           C
ATOM   3726  O   THR A 231      31.996  32.528  57.293  1.00 43.66           O
ATOM   3727  CB  THR A 231      30.128  34.642  56.400  1.00 32.17           C
ATOM   3728  OG1 THR A 231      28.915  33.921  56.245  1.00 40.61           O
ATOM   3729  CG2 THR A 231      29.938  36.028  55.961  1.00 31.79           C
ATOM   3730  H   THR A 231      30.065  34.037  53.990  1.00 46.17           H
ATOM   3731  HA  THR A 231      32.026  34.497  55.697  1.00 43.49           H
ATOM   3732  HB  THR A 231      30.367  34.656  57.335  1.00 38.42           H
ATOM   3733  HG1 THR A 231      28.294  34.360  56.589  1.00 48.56           H
ATOM   3734 HG21 THR A 231      29.209  36.414  56.460  1.00 37.96           H
ATOM   3735 HG22 THR A 231      30.741  36.545  56.120  1.00 37.96           H
ATOM   3736 HG23 THR A 231      29.732  36.059  55.014  1.00 37.96           H
ATOM   3737  N   LYS A 232      31.166  31.530  55.493  1.00 34.02           N
ATOM   3738  CA  LYS A 232      31.386  30.196  56.018  1.00 35.12           C
ATOM   3739  C   LYS A 232      32.718  29.593  55.589  1.00 39.12           C
ATOM   3740  O   LYS A 232      32.992  28.438  55.939  1.00 39.18           O
ATOM   3741  CB  LYS A 232      30.229  29.297  55.567  1.00 42.82           C
ATOM   3742  CG  LYS A 232      28.831  30.003  55.787  1.00 44.74           C
ATOM   3743  CD  LYS A 232      27.678  29.017  55.526  1.00 59.26           C
ATOM   3744  CE  LYS A 232      26.337  29.735  55.236  1.00 59.51           C
ATOM   3745  NZ  LYS A 232      25.743  30.224  56.499  1.00 56.80           N1+
ATOM   3746  H   LYS A 232      30.829  31.557  54.702  1.00 40.65           H
ATOM   3747  HA  LYS A 232      31.399  30.219  56.982  1.00 41.96           H
ATOM   3748  HB2 LYS A 232      30.324  29.102  54.625  1.00 51.21           H
ATOM   3749  HB3 LYS A 232      30.240  28.476  56.078  1.00 51.21           H
ATOM   3750  HG2 LYS A 232      28.761  30.315  56.703  1.00 53.51           H
ATOM   3751  HG3 LYS A 232      28.738  30.749  55.175  1.00 53.51           H
ATOM   3752  HD2 LYS A 232      27.893  28.463  54.757  1.00 70.94           H
ATOM   3753  HD3 LYS A 232      27.552  28.458  56.310  1.00 70.94           H
ATOM   3754  HE2 LYS A 232      26.493  30.498  54.655  1.00 71.23           H
ATOM   3755  HE3 LYS A 232      25.718  29.117  54.816  1.00 71.23           H
ATOM   3756  HZ1 LYS A 232      24.989  30.665  56.327  1.00 67.98           H
ATOM   3757  HZ2 LYS A 232      25.559  29.532  57.029  1.00 67.98           H
ATOM   3758  HZ3 LYS A 232      26.309  30.767  56.921  1.00 67.98           H
ATOM   3759  N   LEU A 233      33.539  30.310  54.816  1.00 34.40           N
ATOM   3760  CA  LEU A 233      34.734  29.687  54.286  1.00 30.28           C
ATOM   3761  C   LEU A 233      35.788  29.616  55.371  1.00 38.53           C
ATOM   3762  O   LEU A 233      35.754  30.394  56.342  1.00 35.66           O
ATOM   3763  CB  LEU A 233      35.232  30.441  53.040  1.00 31.39           C
ATOM   3764  CG  LEU A 233      34.339  30.288  51.798  1.00 35.72           C
ATOM   3765  CD1 LEU A 233      34.527  31.401  50.871  1.00 30.14           C
ATOM   3766  CD2 LEU A 233      34.662  28.997  51.084  1.00 31.09           C
ATOM   3767  H   LEU A 233      33.414  31.129  54.571  1.00 41.10           H
ATOM   3768  HA  LEU A 233      34.522  28.781  54.019  1.00 36.16           H
ATOM   3769  HB2 LEU A 233      35.309  31.386  53.224  1.00 37.49           H
ATOM   3770  HB3 LEU A 233      36.098  30.080  52.797  1.00 37.49           H
ATOM   3771  HG  LEU A 233      33.408  30.250  52.054  1.00 42.69           H
ATOM   3772 HD11 LEU A 233      33.996  31.213  50.078  1.00 35.99           H
ATOM   3773 HD12 LEU A 233      34.241  32.226  51.291  1.00 35.99           H
ATOM   3774 HD13 LEU A 233      35.469  31.462  50.641  1.00 35.99           H
ATOM   3775 HD21 LEU A 233      34.144  28.978  50.267  1.00 37.13           H
ATOM   3776 HD22 LEU A 233      35.611  28.972  50.884  1.00 37.13           H
ATOM   3777 HD23 LEU A 233      34.417  28.264  51.664  1.00 37.13           H
ATOM   3778  N   PRO A 234      36.741  28.680  55.222  1.00 32.86           N
ATOM   3779  CA  PRO A 234      37.693  28.400  56.304  1.00 33.36           C
ATOM   3780  C   PRO A 234      38.571  29.557  56.724  1.00 36.89           C
ATOM   3781  O   PRO A 234      38.873  29.645  57.912  1.00 37.95           O
ATOM   3782  CB  PRO A 234      38.534  27.243  55.727  1.00 40.02           C
ATOM   3783  CG  PRO A 234      37.651  26.592  54.712  1.00 33.10           C
ATOM   3784  CD  PRO A 234      36.888  27.725  54.103  1.00 39.39           C
ATOM   3785  HA  PRO A 234      37.214  28.098  57.090  1.00 39.85           H
ATOM   3786  HB2 PRO A 234      39.348  27.577  55.322  1.00 47.84           H
ATOM   3787  HB3 PRO A 234      38.725  26.616  56.436  1.00 47.84           H
ATOM   3788  HG2 PRO A 234      38.202  26.163  54.047  1.00 39.54           H
ATOM   3789  HG3 PRO A 234      37.054  25.971  55.145  1.00 39.54           H
ATOM   3790  HD2 PRO A 234      37.432  28.144  53.422  1.00 47.09           H
ATOM   3791  HD3 PRO A 234      36.044  27.410  53.745  1.00 47.09           H
ATOM   3792  N   ASP A 235      39.065  30.410  55.821  1.00 31.15           N
ATOM   3793  CA  ASP A 235      39.840  31.545  56.260  1.00 31.74           C
ATOM   3794  C   ASP A 235      39.071  32.865  56.091  1.00 30.49           C
ATOM   3795  O   ASP A 235      39.683  33.913  55.936  1.00 32.40           O
ATOM   3796  CB  ASP A 235      41.194  31.529  55.551  1.00 39.08           C
ATOM   3797  CG  ASP A 235      42.014  30.222  55.869  1.00 45.40           C
ATOM   3798  OD1 ASP A 235      42.145  29.851  57.038  1.00 53.21           O
ATOM   3799  OD2 ASP A 235      42.481  29.528  54.958  1.00 52.87           O1-
ATOM   3800  H   ASP A 235      38.972  30.356  54.967  1.00 37.20           H
ATOM   3801  HA  ASP A 235      40.015  31.448  57.204  1.00 37.91           H
ATOM   3802  HB2 ASP A 235      41.039  31.548  54.595  1.00 46.71           H
ATOM   3803  HB3 ASP A 235      41.709  32.303  55.831  1.00 46.71           H
ATOM   3804  N   TYR A 236      37.730  32.831  56.171  1.00 29.58           N
ATOM   3805  CA  TYR A 236      36.945  34.072  56.096  1.00 24.79           C
ATOM   3806  C   TYR A 236      37.308  35.008  57.242  1.00 32.11           C
ATOM   3807  O   TYR A 236      37.405  34.584  58.387  1.00 32.26           O
ATOM   3808  CB  TYR A 236      35.430  33.811  56.170  1.00 32.44           C
ATOM   3809  CG  TYR A 236      34.702  35.133  56.275  1.00 34.08           C
ATOM   3810  CD1 TYR A 236      34.438  35.885  55.130  1.00 37.83           C
ATOM   3811  CD2 TYR A 236      34.285  35.641  57.502  1.00 32.34           C
ATOM   3812  CE1 TYR A 236      33.809  37.098  55.197  1.00 37.08           C
ATOM   3813  CE2 TYR A 236      33.622  36.873  57.563  1.00 33.28           C
ATOM   3814  CZ  TYR A 236      33.421  37.603  56.420  1.00 36.25           C
ATOM   3815  OH  TYR A 236      32.766  38.834  56.437  1.00 39.82           O
ATOM   3816  H   TYR A 236      37.255  32.113  56.265  1.00 35.32           H
ATOM   3817  HA  TYR A 236      37.102  34.536  55.263  1.00 29.57           H
ATOM   3818  HB2 TYR A 236      35.125  33.352  55.368  1.00 38.74           H
ATOM   3819  HB3 TYR A 236      35.208  33.285  56.948  1.00 38.74           H
ATOM   3820  HD1 TYR A 236      34.718  35.571  54.299  1.00 45.21           H
ATOM   3821  HD2 TYR A 236      34.442  35.166  58.277  1.00 38.62           H
ATOM   3822  HE1 TYR A 236      33.654  37.590  54.423  1.00 44.31           H
ATOM   3823  HE2 TYR A 236      33.360  37.218  58.382  1.00 39.76           H
ATOM   3824  HH  TYR A 236      32.460  38.971  57.209  1.00 47.60           H
ATOM   3825  N   LYS A 237      37.450  36.295  56.938  1.00 29.05           N
ATOM   3826  CA  LYS A 237      37.465  37.300  57.987  1.00 31.37           C
ATOM   3827  C   LYS A 237      36.823  38.560  57.438  1.00 31.01           C
ATOM   3828  O   LYS A 237      36.874  38.802  56.232  1.00 32.80           O
ATOM   3829  CB  LYS A 237      38.869  37.587  58.549  1.00 30.77           C
ATOM   3830  CG  LYS A 237      39.896  38.086  57.616  1.00 41.03           C
ATOM   3831  CD  LYS A 237      41.145  38.670  58.352  1.00 49.06           C
ATOM   3832  CE  LYS A 237      41.590  40.014  57.741  1.00 41.11           C
ATOM   3833  NZ  LYS A 237      42.542  40.842  58.544  1.00 51.52           N1+
ATOM   3834  H   LYS A 237      37.509  36.607  56.141  1.00 34.68           H
ATOM   3835  HA  LYS A 237      36.924  36.975  58.712  1.00 37.46           H
ATOM   3836  HB2 LYS A 237      38.777  38.260  59.235  1.00 36.75           H
ATOM   3837  HB3 LYS A 237      39.210  36.770  58.942  1.00 36.75           H
ATOM   3838  HG2 LYS A 237      40.202  37.331  57.089  1.00 49.05           H
ATOM   3839  HG3 LYS A 237      39.510  38.776  57.051  1.00 49.05           H
ATOM   3840  HD2 LYS A 237      40.943  38.811  59.287  1.00 58.70           H
ATOM   3841  HD3 LYS A 237      41.884  38.046  58.252  1.00 58.70           H
ATOM   3842  HE2 LYS A 237      42.006  39.849  56.881  1.00 49.15           H
ATOM   3843  HE3 LYS A 237      40.792  40.553  57.630  1.00 49.15           H
ATOM   3844  HZ1 LYS A 237      42.696  41.605  58.115  1.00 61.65           H
ATOM   3845  HZ2 LYS A 237      42.197  41.025  59.345  1.00 61.65           H
ATOM   3846  HZ3 LYS A 237      43.309  40.401  58.645  1.00 61.65           H
ATOM   3847  N   PRO A 238      36.170  39.354  58.285  1.00 37.85           N
ATOM   3848  CA  PRO A 238      35.421  40.512  57.776  1.00 34.38           C
ATOM   3849  C   PRO A 238      36.328  41.535  57.120  1.00 32.03           C
ATOM   3850  O   PRO A 238      37.391  41.871  57.627  1.00 30.66           O
ATOM   3851  CB  PRO A 238      34.755  41.091  59.031  1.00 34.25           C
ATOM   3852  CG  PRO A 238      34.718  39.990  60.000  1.00 36.62           C
ATOM   3853  CD  PRO A 238      35.990  39.197  59.732  1.00 38.67           C
ATOM   3854  HA  PRO A 238      34.728  40.246  57.148  1.00 41.08           H
ATOM   3855  HB2 PRO A 238      35.303  41.808  59.382  1.00 40.92           H
ATOM   3856  HB3 PRO A 238      33.861  41.408  58.831  1.00 40.92           H
ATOM   3857  HG2 PRO A 238      34.733  40.347  60.896  1.00 43.77           H
ATOM   3858  HG3 PRO A 238      33.926  39.447  59.853  1.00 43.77           H
ATOM   3859  HD2 PRO A 238      36.727  39.604  60.198  1.00 46.22           H
ATOM   3860  HD3 PRO A 238      35.864  38.272  59.997  1.00 46.22           H
ATOM   3861  N   TYR A 239      35.892  42.039  55.993  1.00 28.62           N
ATOM   3862  CA  TYR A 239      36.611  43.094  55.323  1.00 26.79           C
ATOM   3863  C   TYR A 239      35.727  44.337  55.357  1.00 27.44           C
ATOM   3864  O   TYR A 239      34.515  44.236  55.523  1.00 26.99           O
ATOM   3865  CB  TYR A 239      37.000  42.697  53.884  1.00 28.54           C
ATOM   3866  CG  TYR A 239      38.296  41.852  53.883  1.00 23.03           C
ATOM   3867  CD1 TYR A 239      38.322  40.568  54.383  1.00 31.04           C
ATOM   3868  CD2 TYR A 239      39.496  42.410  53.512  1.00 32.10           C
ATOM   3869  CE1 TYR A 239      39.561  39.802  54.470  1.00 34.41           C
ATOM   3870  CE2 TYR A 239      40.692  41.690  53.592  1.00 28.69           C
ATOM   3871  CZ  TYR A 239      40.722  40.397  54.067  1.00 31.16           C
ATOM   3872  OH  TYR A 239      41.953  39.736  54.113  1.00 38.41           O
ATOM   3873  H   TYR A 239      35.180  41.782  55.594  1.00 34.16           H
ATOM   3874  HA  TYR A 239      37.420  43.281  55.818  1.00 31.97           H
ATOM   3875  HB2 TYR A 239      36.284  42.174  53.491  1.00 34.07           H
ATOM   3876  HB3 TYR A 239      37.148  43.502  53.369  1.00 34.07           H
ATOM   3877  HD1 TYR A 239      37.521  40.183  54.661  1.00 37.07           H
ATOM   3878  HD2 TYR A 239      39.517  43.283  53.204  1.00 38.35           H
ATOM   3879  HE1 TYR A 239      39.564  38.922  54.786  1.00 41.12           H
ATOM   3880  HE2 TYR A 239      41.480  42.094  53.313  1.00 34.25           H
ATOM   3881  HH  TYR A 239      42.523  40.208  54.517  1.00 45.91           H
ATOM   3882  N   PRO A 240      36.319  45.503  55.241  1.00 26.10           N
ATOM   3883  CA  PRO A 240      35.568  46.722  54.941  1.00 26.69           C
ATOM   3884  C   PRO A 240      34.693  46.520  53.726  1.00 36.11           C
ATOM   3885  O   PRO A 240      35.009  45.721  52.847  1.00 27.21           O
ATOM   3886  CB  PRO A 240      36.659  47.750  54.627  1.00 26.30           C
ATOM   3887  CG  PRO A 240      37.902  47.155  55.006  1.00 28.89           C
ATOM   3888  CD  PRO A 240      37.764  45.716  55.086  1.00 28.79           C
ATOM   3889  HA  PRO A 240      35.060  47.010  55.707  1.00 31.85           H
ATOM   3890  HB2 PRO A 240      36.683  47.909  53.676  1.00 31.38           H
ATOM   3891  HB3 PRO A 240      36.502  48.563  55.130  1.00 31.38           H
ATOM   3892  HG2 PRO A 240      38.577  47.381  54.352  1.00 34.49           H
ATOM   3893  HG3 PRO A 240      38.134  47.489  55.884  1.00 34.49           H
ATOM   3894  HD2 PRO A 240      38.098  45.321  54.267  1.00 34.37           H
ATOM   3895  HD3 PRO A 240      38.217  45.382  55.869  1.00 34.37           H
ATOM   3896  N   MET A 241      33.623  47.306  53.684  1.00 28.92           N
ATOM   3897  CA  MET A 241      32.708  47.376  52.552  1.00 28.35           C
ATOM   3898  C   MET A 241      33.150  48.524  51.673  1.00 29.26           C
ATOM   3899  O   MET A 241      32.910  49.688  51.996  1.00 32.12           O
ATOM   3900  CB  MET A 241      31.264  47.602  53.029  1.00 33.22           C
ATOM   3901  CG  MET A 241      30.744  46.511  53.927  1.00 33.11           C
ATOM   3902  SD  MET A 241      30.693  44.800  53.213  1.00 48.02           S
ATOM   3903  CE  MET A 241      29.630  45.179  51.800  1.00 41.94           C
ATOM   3904  H   MET A 241      33.400  47.823  54.332  1.00 34.53           H
ATOM   3905  HA  MET A 241      32.749  46.546  52.054  1.00 33.84           H
ATOM   3906  HB2 MET A 241      31.230  48.426  53.537  1.00 39.69           H
ATOM   3907  HB3 MET A 241      30.677  47.665  52.264  1.00 39.69           H
ATOM   3908  HG2 MET A 241      31.291  46.480  54.732  1.00 39.56           H
ATOM   3909  HG3 MET A 241      29.838  46.756  54.164  1.00 39.56           H
ATOM   3910  HE1 MET A 241      29.528  44.378  51.263  1.00 50.15           H
ATOM   3911  HE2 MET A 241      28.758  45.468  52.120  1.00 50.15           H
ATOM   3912  HE3 MET A 241      30.036  45.886  51.273  1.00 50.15           H
ATOM   3913  N   TYR A 242      33.822  48.202  50.596  1.00 28.94           N
ATOM   3914  CA  TYR A 242      34.139  49.174  49.577  1.00 24.42           C
ATOM   3915  C   TYR A 242      32.977  49.187  48.578  1.00 24.20           C
ATOM   3916  O   TYR A 242      32.366  48.138  48.334  1.00 28.03           O
ATOM   3917  CB  TYR A 242      35.471  48.830  48.856  1.00 30.10           C
ATOM   3918  CG  TYR A 242      36.661  48.600  49.760  1.00 29.07           C
ATOM   3919  CD1 TYR A 242      36.949  47.326  50.190  1.00 29.44           C
ATOM   3920  CD2 TYR A 242      37.458  49.648  50.200  1.00 26.03           C
ATOM   3921  CE1 TYR A 242      38.006  47.073  51.026  1.00 30.31           C
ATOM   3922  CE2 TYR A 242      38.547  49.401  51.110  1.00 28.50           C
ATOM   3923  CZ  TYR A 242      38.816  48.106  51.460  1.00 28.35           C
ATOM   3924  OH  TYR A 242      39.870  47.732  52.288  1.00 34.85           O
ATOM   3925  H   TYR A 242      34.100  47.411  50.420  1.00 34.55           H
ATOM   3926  HA  TYR A 242      34.213  50.053  49.979  1.00 29.12           H
ATOM   3927  HB2 TYR A 242      35.358  48.005  48.358  1.00 35.94           H
ATOM   3928  HB3 TYR A 242      35.725  49.549  48.253  1.00 35.94           H
ATOM   3929  HD1 TYR A 242      36.421  46.623  49.899  1.00 35.15           H
ATOM   3930  HD2 TYR A 242      37.253  50.511  49.936  1.00 31.06           H
ATOM   3931  HE1 TYR A 242      38.193  46.198  51.289  1.00 36.20           H
ATOM   3932  HE2 TYR A 242      39.110  50.085  51.396  1.00 34.03           H
ATOM   3933  HH  TYR A 242      40.301  48.419  52.520  1.00 41.64           H
ATOM   3934  N   PRO A 243      32.600  50.357  48.086  1.00 25.65           N
ATOM   3935  CA  PRO A 243      31.458  50.436  47.166  1.00 36.01           C
ATOM   3936  C   PRO A 243      31.718  49.716  45.848  1.00 40.12           C
ATOM   3937  O   PRO A 243      32.848  49.677  45.339  1.00 37.89           O
ATOM   3938  CB  PRO A 243      31.300  51.946  46.923  1.00 35.67           C
ATOM   3939  CG  PRO A 243      32.603  52.489  47.021  1.00 27.09           C
ATOM   3940  CD  PRO A 243      33.290  51.643  48.183  1.00 28.83           C
ATOM   3941  HA  PRO A 243      30.658  50.082  47.590  1.00 43.03           H
ATOM   3942  HB2 PRO A 243      30.950  52.106  46.031  1.00 42.63           H
ATOM   3943  HB3 PRO A 243      30.716  52.326  47.597  1.00 42.63           H
ATOM   3944  HG2 PRO A 243      33.061  52.410  46.171  1.00 32.33           H
ATOM   3945  HG3 PRO A 243      32.537  53.419  47.285  1.00 32.33           H
ATOM   3946  HD2 PRO A 243      34.246  51.545  48.067  1.00 34.42           H
ATOM   3947  HD3 PRO A 243      33.105  52.041  49.047  1.00 34.42           H
ATOM   3948  N   ALA A 244      30.643  49.190  45.275  1.00 35.20           N
ATOM   3949  CA  ALA A 244      30.640  48.617  43.934  1.00 38.61           C
ATOM   3950  C   ALA A 244      30.485  49.650  42.821  1.00 38.12           C
ATOM   3951  O   ALA A 244      30.068  49.295  41.710  1.00 41.08           O
ATOM   3952  CB  ALA A 244      29.503  47.601  43.820  1.00 43.43           C
ATOM   3953  H   ALA A 244      29.878  49.128  45.661  1.00 42.06           H
ATOM   3954  HA  ALA A 244      31.485  48.159  43.794  1.00 46.16           H
ATOM   3955  HB1 ALA A 244      29.525  47.228  42.922  1.00 51.93           H
ATOM   3956  HB2 ALA A 244      29.648  46.906  44.479  1.00 51.93           H
ATOM   3957  HB3 ALA A 244      28.660  48.048  43.989  1.00 51.93           H
ATOM   3958  N   THR A 245      30.761  50.909  43.102  1.00 35.86           N
ATOM   3959  CA  THR A 245      30.501  51.999  42.189  1.00 35.89           C
ATOM   3960  C   THR A 245      31.759  52.493  41.508  1.00 41.14           C
ATOM   3961  O   THR A 245      31.700  53.485  40.771  1.00 45.48           O
ATOM   3962  CB  THR A 245      29.835  53.161  42.961  1.00 39.65           C
ATOM   3963  OG1 THR A 245      30.649  53.457  44.085  1.00 45.19           O
ATOM   3964  CG2 THR A 245      28.443  52.796  43.518  1.00 44.98           C
ATOM   3965  H   THR A 245      31.091  51.163  43.850  1.00 42.85           H
ATOM   3966  HA  THR A 245      29.896  51.698  41.494  1.00 42.88           H
ATOM   3967  HB  THR A 245      29.740  53.944  42.402  1.00 47.40           H
ATOM   3968  HG1 THR A 245      30.247  54.014  44.567  1.00 54.05           H
ATOM   3969 HG21 THR A 245      28.090  53.556  44.000  1.00 53.80           H
ATOM   3970 HG22 THR A 245      27.836  52.563  42.801  1.00 53.80           H
ATOM   3971 HG23 THR A 245      28.510  52.046  44.135  1.00 53.80           H
ATOM   3972  N   THR A 246      32.909  51.856  41.738  1.00 36.43           N
ATOM   3973  CA  THR A 246      34.124  52.447  41.183  1.00 43.61           C
ATOM   3974  C   THR A 246      34.225  52.098  39.696  1.00 37.19           C
ATOM   3975  O   THR A 246      34.080  50.941  39.309  1.00 37.23           O
ATOM   3976  CB  THR A 246      35.356  51.993  41.977  1.00 42.33           C
ATOM   3977  OG1 THR A 246      35.235  52.453  43.337  1.00 41.73           O
ATOM   3978  CG2 THR A 246      36.625  52.553  41.360  1.00 34.35           C
ATOM   3979  H   THR A 246      33.011  51.135  42.193  1.00 43.54           H
ATOM   3980  HA  THR A 246      34.068  53.414  41.252  1.00 52.16           H
ATOM   3981  HB  THR A 246      35.409  51.020  41.973  1.00 50.61           H
ATOM   3982  HG1 THR A 246      35.854  52.145  43.810  1.00 49.90           H
ATOM   3983 HG21 THR A 246      37.396  52.241  41.857  1.00 41.04           H
ATOM   3984 HG22 THR A 246      36.714  52.273  40.436  1.00 41.04           H
ATOM   3985 HG23 THR A 246      36.595  53.517  41.397  1.00 41.04           H
ATOM   3986  N   SER A 247      34.458  53.104  38.864  1.00 44.24           N
ATOM   3987  CA  SER A 247      34.525  52.884  37.425  1.00 43.53           C
ATOM   3988  C   SER A 247      35.749  52.061  37.033  1.00 45.39           C
ATOM   3989  O   SER A 247      36.849  52.294  37.530  1.00 44.47           O
ATOM   3990  CB  SER A 247      34.604  54.209  36.715  1.00 38.44           C
ATOM   3991  OG  SER A 247      34.620  53.991  35.322  1.00 50.24           O
ATOM   3992  H   SER A 247      34.588  53.923  39.100  1.00 52.91           H
ATOM   3993  HA  SER A 247      33.734  52.415  37.122  1.00 52.06           H
ATOM   3994  HB2 SER A 247      33.841  54.749  36.967  1.00 45.95           H
ATOM   3995  HB3 SER A 247      35.429  54.643  36.974  1.00 45.95           H
ATOM   3996  HG  SER A 247      33.839  53.837  35.052  1.00 60.11           H
ATOM   3997  N   LEU A 248      35.562  51.149  36.087  1.00 42.28           N
ATOM   3998  CA  LEU A 248      36.660  50.403  35.463  1.00 43.38           C
ATOM   3999  C   LEU A 248      37.310  51.115  34.289  1.00 39.79           C
ATOM   4000  O   LEU A 248      38.330  50.624  33.778  1.00 39.76           O
ATOM   4001  CB  LEU A 248      36.144  49.028  34.981  1.00 37.14           C
ATOM   4002  CG  LEU A 248      35.757  48.107  36.148  1.00 38.67           C
ATOM   4003  CD1 LEU A 248      35.463  46.704  35.696  1.00 43.48           C
ATOM   4004  CD2 LEU A 248      36.880  48.076  37.185  1.00 41.38           C
ATOM   4005  H   LEU A 248      34.788  50.947  35.776  1.00 50.55           H
ATOM   4006  HA  LEU A 248      37.372  50.281  36.102  1.00 51.87           H
ATOM   4007  HB2 LEU A 248      35.376  49.146  34.409  1.00 44.38           H
ATOM   4008  HB3 LEU A 248      36.853  48.589  34.493  1.00 44.38           H
ATOM   4009  HG  LEU A 248      34.964  48.450  36.587  1.00 46.22           H
ATOM   4010 HD11 LEU A 248      35.255  46.165  36.475  1.00 52.00           H
ATOM   4011 HD12 LEU A 248      34.709  46.721  35.086  1.00 52.00           H
ATOM   4012 HD13 LEU A 248      36.247  46.346  35.250  1.00 52.00           H
ATOM   4013 HD21 LEU A 248      36.675  47.397  37.846  1.00 49.48           H
ATOM   4014 HD22 LEU A 248      37.710  47.854  36.728  1.00 49.48           H
ATOM   4015 HD23 LEU A 248      36.968  48.935  37.624  1.00 49.48           H
ATOM   4016  N   VAL A 249      36.755  52.248  33.854  1.00 31.77           N
ATOM   4017  CA  VAL A 249      37.142  52.870  32.590  1.00 35.24           C
ATOM   4018  C   VAL A 249      38.649  53.103  32.513  1.00 37.32           C
ATOM   4019  O   VAL A 249      39.281  52.824  31.489  1.00 39.41           O
ATOM   4020  CB  VAL A 249      36.347  54.175  32.393  1.00 47.30           C
ATOM   4021  CG1 VAL A 249      36.734  54.888  31.133  1.00 43.91           C
ATOM   4022  CG2 VAL A 249      34.897  53.833  32.308  1.00 45.14           C
ATOM   4023  H   VAL A 249      36.140  52.676  34.269  1.00 37.94           H
ATOM   4024  HA  VAL A 249      36.905  52.263  31.874  1.00 42.11           H
ATOM   4025  HB  VAL A 249      36.495  54.770  33.144  1.00 56.57           H
ATOM   4026 HG11 VAL A 249      36.191  55.687  31.055  1.00 52.51           H
ATOM   4027 HG12 VAL A 249      37.670  55.133  31.185  1.00 52.51           H
ATOM   4028 HG13 VAL A 249      36.580  54.302  30.379  1.00 52.51           H
ATOM   4029 HG21 VAL A 249      34.414  54.666  32.216  1.00 53.99           H
ATOM   4030 HG22 VAL A 249      34.761  53.276  31.525  1.00 53.99           H
ATOM   4031 HG23 VAL A 249      34.603  53.351  33.099  1.00 53.99           H
ATOM   4032  N   ASN A 250      39.247  53.637  33.569  1.00 36.31           N
ATOM   4033  CA  ASN A 250      40.675  53.973  33.505  1.00 39.42           C
ATOM   4034  C   ASN A 250      41.581  52.803  33.893  1.00 35.73           C
ATOM   4035  O   ASN A 250      42.800  52.920  33.801  1.00 38.70           O
ATOM   4036  CB  ASN A 250      40.997  55.162  34.414  1.00 41.88           C
ATOM   4037  CG  ASN A 250      40.265  56.448  34.012  1.00 52.77           C
ATOM   4038  OD1 ASN A 250      39.864  56.654  32.863  1.00 52.06           O
ATOM   4039  ND2 ASN A 250      40.110  57.330  34.976  1.00 64.52           N
ATOM   4040  H   ASN A 250      38.861  53.812  34.316  1.00 43.40           H
ATOM   4041  HA  ASN A 250      40.902  54.237  32.602  1.00 47.13           H
ATOM   4042  HB2 ASN A 250      40.744  54.939  35.324  1.00 50.08           H
ATOM   4043  HB3 ASN A 250      41.949  55.340  34.372  1.00 50.08           H
ATOM   4044 HD21 ASN A 250      39.719  58.078  34.821  1.00 77.24           H
ATOM   4045 HD22 ASN A 250      40.409  57.154  35.762  1.00 77.24           H
ATOM   4046  N   VAL A 251      41.016  51.694  34.344  1.00 38.50           N
ATOM   4047  CA  VAL A 251      41.791  50.520  34.694  1.00 38.13           C
ATOM   4048  C   VAL A 251      42.069  49.674  33.473  1.00 32.02           C
ATOM   4049  O   VAL A 251      43.097  48.994  33.405  1.00 36.04           O
ATOM   4050  CB  VAL A 251      41.021  49.729  35.765  1.00 40.23           C
ATOM   4051  CG1 VAL A 251      41.590  48.312  35.953  1.00 40.06           C
ATOM   4052  CG2 VAL A 251      41.071  50.484  37.036  1.00 44.58           C
ATOM   4053  H   VAL A 251      40.170  51.588  34.453  1.00 46.02           H
ATOM   4054  HA  VAL A 251      42.637  50.799  35.068  1.00 45.57           H
ATOM   4055  HB  VAL A 251      40.095  49.651  35.491  1.00 48.10           H
ATOM   4056 HG11 VAL A 251      41.114  47.865  36.674  1.00 47.90           H
ATOM   4057 HG12 VAL A 251      41.482  47.802  35.135  1.00 47.90           H
ATOM   4058 HG13 VAL A 251      42.529  48.391  36.181  1.00 47.90           H
ATOM   4059 HG21 VAL A 251      40.572  49.994  37.708  1.00 53.32           H
ATOM   4060 HG22 VAL A 251      41.995  50.579  37.301  1.00 53.32           H
ATOM   4061 HG23 VAL A 251      40.668  51.353  36.892  1.00 53.32           H
ATOM   4062  N   VAL A 252      41.154  49.676  32.523  1.00 29.92           N
ATOM   4063  CA  VAL A 252      41.293  48.975  31.262  1.00 30.71           C
ATOM   4064  C   VAL A 252      40.931  49.931  30.123  1.00 31.16           C
ATOM   4065  O   VAL A 252      39.904  49.773  29.453  1.00 30.32           O
ATOM   4066  CB  VAL A 252      40.467  47.680  31.270  1.00 30.79           C
ATOM   4067  CG1 VAL A 252      41.170  46.602  32.163  1.00 22.63           C
ATOM   4068  CG2 VAL A 252      38.985  47.952  31.767  1.00 33.38           C
ATOM   4069  H   VAL A 252      40.408  50.096  32.592  1.00 35.73           H
ATOM   4070  HA  VAL A 252      42.221  48.724  31.152  1.00 36.67           H
ATOM   4071  HB  VAL A 252      40.426  47.340  30.363  1.00 36.77           H
ATOM   4072 HG11 VAL A 252      40.630  45.802  32.159  1.00 26.98           H
ATOM   4073 HG12 VAL A 252      42.047  46.425  31.802  1.00 26.98           H
ATOM   4074 HG13 VAL A 252      41.262  46.928  33.072  1.00 26.98           H
ATOM   4075 HG21 VAL A 252      38.491  47.121  31.742  1.00 39.87           H
ATOM   4076 HG22 VAL A 252      39.008  48.272  32.683  1.00 39.87           H
ATOM   4077 HG23 VAL A 252      38.570  48.608  31.184  1.00 39.87           H
ATOM   4078  N   PRO A 253      41.796  50.902  29.825  1.00 29.01           N
ATOM   4079  CA  PRO A 253      41.440  51.927  28.829  1.00 30.72           C
ATOM   4080  C   PRO A 253      41.337  51.415  27.414  1.00 33.16           C
ATOM   4081  O   PRO A 253      40.733  52.104  26.583  1.00 29.40           O
ATOM   4082  CB  PRO A 253      42.573  52.972  28.959  1.00 34.37           C
ATOM   4083  CG  PRO A 253      43.719  52.243  29.574  1.00 29.78           C
ATOM   4084  CD  PRO A 253      43.111  51.152  30.447  1.00 34.87           C
ATOM   4085  HA  PRO A 253      40.597  52.343  29.068  1.00 36.69           H
ATOM   4086  HB2 PRO A 253      42.799  53.307  28.080  1.00 41.06           H
ATOM   4087  HB3 PRO A 253      42.290  53.694  29.537  1.00 41.06           H
ATOM   4088  HG2 PRO A 253      44.265  51.831  28.881  1.00 35.55           H
ATOM   4089  HG3 PRO A 253      44.250  52.857  30.103  1.00 35.55           H
ATOM   4090  HD2 PRO A 253      43.656  50.351  30.400  1.00 41.66           H
ATOM   4091  HD3 PRO A 253      43.014  51.457  31.362  1.00 41.66           H
ATOM   4092  N   LYS A 254      41.889  50.240  27.093  1.00 33.77           N
ATOM   4093  CA  LYS A 254      41.765  49.722  25.736  1.00 27.28           C
ATOM   4094  C   LYS A 254      40.399  49.114  25.493  1.00 30.04           C
ATOM   4095  O   LYS A 254      40.103  48.695  24.366  1.00 32.83           O
ATOM   4096  CB  LYS A 254      42.822  48.631  25.422  1.00 35.09           C
ATOM   4097  CG  LYS A 254      44.280  48.976  25.711  1.00 37.39           C
ATOM   4098  CD  LYS A 254      45.023  49.410  24.478  1.00 44.06           C
ATOM   4099  CE  LYS A 254      46.482  49.817  24.778  1.00 41.15           C
ATOM   4100  NZ  LYS A 254      47.324  48.655  25.144  1.00 52.46           N1+
ATOM   4101  H   LYS A 254      42.328  49.733  27.631  1.00 40.35           H
ATOM   4102  HA  LYS A 254      41.886  50.447  25.113  1.00 32.55           H
ATOM   4103  HB2 LYS A 254      42.611  47.839  25.940  1.00 41.93           H
ATOM   4104  HB3 LYS A 254      42.760  48.408  24.476  1.00 41.93           H
ATOM   4105  HG2 LYS A 254      44.310  49.712  26.340  1.00 44.69           H
ATOM   4106  HG3 LYS A 254      44.734  48.200  26.075  1.00 44.69           H
ATOM   4107  HD2 LYS A 254      45.027  48.679  23.842  1.00 52.70           H
ATOM   4108  HD3 LYS A 254      44.569  50.178  24.101  1.00 52.70           H
ATOM   4109  HE2 LYS A 254      46.872  50.229  23.993  1.00 49.21           H
ATOM   4110  HE3 LYS A 254      46.489  50.437  25.530  1.00 49.21           H
ATOM   4111  HZ1 LYS A 254      48.150  48.919  25.354  1.00 62.77           H
ATOM   4112  HZ2 LYS A 254      46.969  48.228  25.842  1.00 62.77           H
ATOM   4113  HZ3 LYS A 254      47.364  48.092  24.458  1.00 62.77           H
ATOM   4114  N   LEU A 255      39.578  49.028  26.530  1.00 29.41           N
ATOM   4115  CA  LEU A 255      38.298  48.352  26.469  1.00 28.13           C
ATOM   4116  C   LEU A 255      37.139  49.341  26.379  1.00 34.80           C
ATOM   4117  O   LEU A 255      37.072  50.323  27.118  1.00 29.47           O
ATOM   4118  CB  LEU A 255      38.143  47.465  27.697  1.00 36.45           C
ATOM   4119  CG  LEU A 255      38.354  45.960  27.540  1.00 35.95           C
ATOM   4120  CD1 LEU A 255      39.317  45.638  26.559  1.00 26.89           C
ATOM   4121  CD2 LEU A 255      38.701  45.330  28.854  1.00 23.44           C
ATOM   4122  H   LEU A 255      39.755  49.344  27.311  1.00 35.11           H
ATOM   4123  HA  LEU A 255      38.273  47.807  25.679  1.00 33.57           H
ATOM   4124  HB2 LEU A 255      38.774  47.768  28.372  1.00 43.56           H
ATOM   4125  HB3 LEU A 255      37.240  47.578  28.021  1.00 43.56           H
ATOM   4126  HG  LEU A 255      37.525  45.568  27.247  1.00 42.96           H
ATOM   4127 HD11 LEU A 255      39.505  44.686  26.592  1.00 32.09           H
ATOM   4128 HD12 LEU A 255      38.982  45.865  25.684  1.00 32.09           H
ATOM   4129 HD13 LEU A 255      40.120  46.142  26.766  1.00 32.09           H
ATOM   4130 HD21 LEU A 255      38.922  44.403  28.708  1.00 27.94           H
ATOM   4131 HD22 LEU A 255      39.461  45.814  29.201  1.00 27.94           H
ATOM   4132 HD23 LEU A 255      37.938  45.395  29.454  1.00 27.94           H
ATOM   4133  N   ASN A 256      36.223  49.019  25.480  1.00 39.21           N
ATOM   4134  CA  ASN A 256      34.894  49.563  25.295  1.00 37.04           C
ATOM   4135  C   ASN A 256      33.963  49.060  26.399  1.00 37.71           C
ATOM   4136  O   ASN A 256      34.370  48.232  27.208  1.00 31.25           O
ATOM   4137  CB  ASN A 256      34.460  49.100  23.908  1.00 42.21           C
ATOM   4138  CG  ASN A 256      34.558  47.507  23.719  1.00 53.25           C
ATOM   4139  OD1 ASN A 256      35.616  46.722  23.896  1.00 29.77           O
ATOM   4140  ND2 ASN A 256      33.417  47.032  23.362  1.00 63.40           N
ATOM   4141  H   ASN A 256      36.400  48.430  24.880  1.00 46.87           H
ATOM   4142  HA  ASN A 256      34.910  50.531  25.329  1.00 44.27           H
ATOM   4143  HB2 ASN A 256      33.540  49.369  23.758  1.00 50.47           H
ATOM   4144  HB3 ASN A 256      35.025  49.528  23.247  1.00 50.47           H
ATOM   4145 HD21 ASN A 256      33.391  46.266  22.974  1.00 75.90           H
ATOM   4146 HD22 ASN A 256      32.701  47.492  23.488  1.00 75.90           H
ATOM   4147  N   ALA A 257      32.664  49.500  26.396  1.00 32.20           N
ATOM   4148  CA  ALA A 257      31.676  48.940  27.330  1.00 33.56           C
ATOM   4149  C   ALA A 257      31.563  47.431  27.204  1.00 34.28           C
ATOM   4150  O   ALA A 257      31.270  46.732  28.187  1.00 34.65           O
ATOM   4151  CB  ALA A 257      30.280  49.508  27.098  1.00 31.02           C
ATOM   4152  H   ALA A 257      32.347  50.101  25.873  1.00 38.46           H
ATOM   4153  HA  ALA A 257      31.925  49.170  28.235  1.00 40.09           H
ATOM   4154  HB1 ALA A 257      29.664  49.080  27.706  1.00 37.05           H
ATOM   4155  HB2 ALA A 257      30.319  50.458  27.260  1.00 37.05           H
ATOM   4156  HB3 ALA A 257      30.027  49.310  26.186  1.00 37.05           H
ATOM   4157  N   THR A 258      31.664  46.917  25.985  1.00 34.15           N
ATOM   4158  CA  THR A 258      31.483  45.475  25.798  1.00 33.32           C
ATOM   4159  C   THR A 258      32.644  44.686  26.401  1.00 23.31           C
ATOM   4160  O   THR A 258      32.435  43.620  26.984  1.00 26.34           O
ATOM   4161  CB  THR A 258      31.281  45.165  24.304  1.00 29.99           C
ATOM   4162  OG1 THR A 258      30.142  45.913  23.847  1.00 43.35           O
ATOM   4163  CG2 THR A 258      31.032  43.681  24.036  1.00 34.51           C
ATOM   4164  H   THR A 258      31.820  47.374  25.271  1.00 40.80           H
ATOM   4165  HA  THR A 258      30.682  45.217  26.286  1.00 39.81           H
ATOM   4166  HB  THR A 258      32.056  45.391  23.809  1.00 35.80           H
ATOM   4167  HG1 THR A 258      29.938  45.674  23.071  1.00 51.84           H
ATOM   4168 HG21 THR A 258      30.946  43.525  23.084  1.00 41.23           H
ATOM   4169 HG22 THR A 258      31.761  43.137  24.375  1.00 41.23           H
ATOM   4170 HG23 THR A 258      30.210  43.409  24.469  1.00 41.23           H
ATOM   4171  N   GLY A 259      33.846  45.247  26.401  1.00 29.05           N
ATOM   4172  CA  GLY A 259      34.961  44.518  26.974  1.00 29.78           C
ATOM   4173  C   GLY A 259      34.937  44.602  28.491  1.00 29.15           C
ATOM   4174  O   GLY A 259      35.270  43.637  29.179  1.00 26.58           O
ATOM   4175  H   GLY A 259      34.031  46.030  26.108  1.00 34.68           H
ATOM   4176  HA2 GLY A 259      34.909  43.590  26.703  1.00 35.55           H
ATOM   4177  HA3 GLY A 259      35.788  44.882  26.628  1.00 35.55           H
ATOM   4178  N   ARG A 260      34.515  45.764  29.026  1.00 27.93           N
ATOM   4179  CA  ARG A 260      34.374  45.932  30.468  1.00 25.29           C
ATOM   4180  C   ARG A 260      33.320  45.002  31.027  1.00 25.92           C
ATOM   4181  O   ARG A 260      33.520  44.419  32.096  1.00 26.27           O
ATOM   4182  CB  ARG A 260      34.050  47.391  30.817  1.00 26.46           C
ATOM   4183  CG  ARG A 260      35.154  48.353  30.452  1.00 30.10           C
ATOM   4184  CD  ARG A 260      34.896  49.766  31.039  1.00 29.17           C
ATOM   4185  NE  ARG A 260      33.686  50.426  30.556  1.00 35.36           N
ATOM   4186  CZ  ARG A 260      33.646  51.256  29.512  1.00 36.21           C
ATOM   4187  NH1 ARG A 260      34.735  51.549  28.870  1.00 31.50           N
ATOM   4188  NH2 ARG A 260      32.505  51.821  29.107  1.00 41.83           N1+
ATOM   4189  H   ARG A 260      34.318  46.466  28.568  1.00 33.33           H
ATOM   4190  HA  ARG A 260      35.199  45.692  30.916  1.00 30.17           H
ATOM   4191  HB2 ARG A 260      33.244  47.661  30.342  1.00 31.57           H
ATOM   4192  HB3 ARG A 260      33.887  47.479  31.773  1.00 31.57           H
ATOM   4193  HG2 ARG A 260      35.982  48.021  30.832  1.00 35.95           H
ATOM   4194  HG3 ARG A 260      35.232  48.407  29.490  1.00 35.95           H
ATOM   4195  HD2 ARG A 260      34.783  49.666  31.994  1.00 34.82           H
ATOM   4196  HD3 ARG A 260      35.661  50.333  30.854  1.00 34.82           H
ATOM   4197  HE  ARG A 260      32.949  50.255  30.967  1.00 42.25           H
ATOM   4198 HH11 ARG A 260      35.480  51.200  29.103  1.00 37.63           H
ATOM   4199 HH12 ARG A 260      34.695  52.081  28.199  1.00 37.63           H
ATOM   4200 HH21 ARG A 260      31.767  51.651  29.511  1.00 50.02           H
ATOM   4201 HH22 ARG A 260      32.507  52.357  28.435  1.00 50.02           H
ATOM   4202  N   ASP A 261      32.220  44.799  30.300  1.00 25.87           N
ATOM   4203  CA  ASP A 261      31.216  43.827  30.740  1.00 24.78           C
ATOM   4204  C   ASP A 261      31.769  42.392  30.812  1.00 24.25           C
ATOM   4205  O   ASP A 261      31.411  41.615  31.712  1.00 25.21           O
ATOM   4206  CB  ASP A 261      29.990  43.864  29.812  1.00 20.54           C
ATOM   4207  CG  ASP A 261      28.974  42.792  30.150  1.00 22.93           C
ATOM   4208  OD1 ASP A 261      29.156  41.596  29.841  1.00 31.28           O
ATOM   4209  OD2 ASP A 261      28.023  43.114  30.831  1.00 31.40           O1-
ATOM   4210  H   ASP A 261      32.041  45.195  29.562  1.00 30.87           H
ATOM   4211  HA  ASP A 261      30.911  44.073  31.617  1.00 29.56           H
ATOM   4212  HB2 ASP A 261      29.572  44.735  29.884  1.00 24.47           H
ATOM   4213  HB3 ASP A 261      30.273  43.707  28.901  1.00 24.47           H
ATOM   4214  N   LEU A 262      32.503  41.976  29.796  1.00 27.60           N
ATOM   4215  CA  LEU A 262      33.144  40.654  29.844  1.00 21.06           C
ATOM   4216  C   LEU A 262      34.132  40.544  31.025  1.00 24.05           C
ATOM   4217  O   LEU A 262      34.141  39.546  31.755  1.00 25.18           O
ATOM   4218  CB  LEU A 262      33.852  40.363  28.522  1.00 21.12           C
ATOM   4219  CG  LEU A 262      34.641  39.013  28.497  1.00 21.06           C
ATOM   4220  CD1 LEU A 262      33.719  37.879  28.845  1.00 25.05           C
ATOM   4221  CD2 LEU A 262      35.156  38.765  27.136  1.00 19.53           C
ATOM   4222  H   LEU A 262      32.645  42.431  29.078  1.00 32.95           H
ATOM   4223  HA  LEU A 262      32.459  39.989  29.962  1.00 25.09           H
ATOM   4224  HB2 LEU A 262      33.191  40.318  27.822  1.00 25.16           H
ATOM   4225  HB3 LEU A 262      34.472  41.085  28.321  1.00 25.16           H
ATOM   4226  HG  LEU A 262      35.389  39.028  29.108  1.00 25.09           H
ATOM   4227 HD11 LEU A 262      34.234  37.059  28.832  1.00 29.88           H
ATOM   4228 HD12 LEU A 262      33.335  38.020  29.716  1.00 29.88           H
ATOM   4229 HD13 LEU A 262      33.020  37.832  28.172  1.00 29.88           H
ATOM   4230 HD21 LEU A 262      35.554  37.885  27.135  1.00 23.26           H
ATOM   4231 HD22 LEU A 262      34.437  38.783  26.492  1.00 23.26           H
ATOM   4232 HD23 LEU A 262      35.806  39.456  26.947  1.00 23.26           H
ATOM   4233  N   LEU A 263      35.009  41.541  31.187  1.00 27.97           N
ATOM   4234  CA  LEU A 263      35.939  41.568  32.313  1.00 22.56           C
ATOM   4235  C   LEU A 263      35.220  41.383  33.646  1.00 25.85           C
ATOM   4236  O   LEU A 263      35.635  40.583  34.493  1.00 24.42           O
ATOM   4237  CB  LEU A 263      36.711  42.884  32.281  1.00 21.59           C
ATOM   4238  CG  LEU A 263      37.728  43.061  33.428  1.00 27.35           C
ATOM   4239  CD1 LEU A 263      38.762  41.888  33.429  1.00 25.05           C
ATOM   4240  CD2 LEU A 263      38.432  44.379  33.331  1.00 25.83           C
ATOM   4241  H   LEU A 263      35.088  42.215  30.663  1.00 33.38           H
ATOM   4242  HA  LEU A 263      36.557  40.830  32.241  1.00 26.89           H
ATOM   4243  HB2 LEU A 263      37.184  42.934  31.441  1.00 25.73           H
ATOM   4244  HB3 LEU A 263      36.098  43.621  32.337  1.00 25.73           H
ATOM   4245  HG  LEU A 263      37.255  43.049  34.266  1.00 32.64           H
ATOM   4246 HD11 LEU A 263      39.410  42.037  34.132  1.00 29.89           H
ATOM   4247 HD12 LEU A 263      38.295  41.057  33.585  1.00 29.89           H
ATOM   4248 HD13 LEU A 263      39.225  41.856  32.574  1.00 29.89           H
ATOM   4249 HD21 LEU A 263      39.117  44.427  34.015  1.00 30.82           H
ATOM   4250 HD22 LEU A 263      38.830  44.449  32.453  1.00 30.82           H
ATOM   4251 HD23 LEU A 263      37.788  45.084  33.463  1.00 30.82           H
ATOM   4252  N   GLN A 264      34.102  42.089  33.828  1.00 24.94           N
ATOM   4253  CA  GLN A 264      33.363  42.011  35.078  1.00 22.71           C
ATOM   4254  C   GLN A 264      32.754  40.654  35.278  1.00 23.00           C
ATOM   4255  O   GLN A 264      32.609  40.216  36.416  1.00 30.66           O
ATOM   4256  CB  GLN A 264      32.275  43.073  35.112  1.00 28.05           C
ATOM   4257  CG  GLN A 264      32.823  44.475  35.465  1.00 35.67           C
ATOM   4258  CD  GLN A 264      31.854  45.613  35.168  1.00 36.59           C
ATOM   4259  OE1 GLN A 264      31.968  46.308  34.161  1.00 41.85           O
ATOM   4260  NE2 GLN A 264      30.918  45.825  36.068  1.00 39.36           N
ATOM   4261  H   GLN A 264      33.753  42.608  33.246  1.00 29.75           H
ATOM   4262  HA  GLN A 264      33.967  42.167  35.816  1.00 27.08           H
ATOM   4263  HB2 GLN A 264      31.862  43.104  34.233  1.00 33.48           H
ATOM   4264  HB3 GLN A 264      31.617  42.803  35.770  1.00 33.48           H
ATOM   4265  HG2 GLN A 264      33.003  44.496  36.417  1.00 42.62           H
ATOM   4266  HG3 GLN A 264      33.644  44.635  34.974  1.00 42.62           H
ATOM   4267 HE21 GLN A 264      30.891  45.353  36.784  1.00 47.05           H
ATOM   4268 HE22 GLN A 264      30.352  46.457  35.950  1.00 47.05           H
ATOM   4269  N   ASN A 265      32.408  39.969  34.193  1.00 29.66           N
ATOM   4270  CA  ASN A 265      31.864  38.623  34.279  1.00 21.98           C
ATOM   4271  C   ASN A 265      32.928  37.585  34.666  1.00 26.84           C
ATOM   4272  O   ASN A 265      32.608  36.545  35.270  1.00 24.03           O
ATOM   4273  CB  ASN A 265      31.216  38.295  32.939  1.00 29.87           C
ATOM   4274  CG  ASN A 265      29.751  38.718  32.919  1.00 28.91           C
ATOM   4275  OD1 ASN A 265      28.927  38.106  33.574  1.00 39.49           O
ATOM   4276  ND2 ASN A 265      29.463  39.798  32.258  1.00 31.40           N
ATOM   4277  H   ASN A 265      32.498  40.260  33.390  1.00 35.41           H
ATOM   4278  HA  ASN A 265      31.170  38.635  34.955  1.00 26.20           H
ATOM   4279  HB2 ASN A 265      31.680  38.775  32.238  1.00 35.66           H
ATOM   4280  HB3 ASN A 265      31.254  37.339  32.787  1.00 35.66           H
ATOM   4281 HD21 ASN A 265      28.667  40.109  32.261  1.00 37.50           H
ATOM   4282 HD22 ASN A 265      30.081  40.208  31.828  1.00 37.50           H
ATOM   4283  N   LEU A 266      34.182  37.858  34.327  1.00 20.35           N
ATOM   4284  CA  LEU A 266      35.281  36.987  34.726  1.00 20.86           C
ATOM   4285  C   LEU A 266      35.689  37.268  36.162  1.00 21.74           C
ATOM   4286  O   LEU A 266      36.027  36.349  36.905  1.00 22.43           O
ATOM   4287  CB  LEU A 266      36.475  37.167  33.787  1.00 20.17           C
ATOM   4288  CG  LEU A 266      36.250  36.713  32.351  1.00 19.85           C
ATOM   4289  CD1 LEU A 266      37.187  37.401  31.467  1.00 20.78           C
ATOM   4290  CD2 LEU A 266      36.389  35.133  32.204  1.00 23.35           C
ATOM   4291  H   LEU A 266      34.416  38.549  33.882  1.00 24.25           H
ATOM   4292  HA  LEU A 266      34.995  36.066  34.673  1.00 24.86           H
ATOM   4293  HB2 LEU A 266      36.763  38.089  33.780  1.00 24.03           H
ATOM   4294  HB3 LEU A 266      37.188  36.629  34.145  1.00 24.03           H
ATOM   4295  HG  LEU A 266      35.365  36.957  32.061  1.00 23.65           H
ATOM   4296 HD11 LEU A 266      37.062  37.064  30.569  1.00 24.76           H
ATOM   4297 HD12 LEU A 266      37.007  38.350  31.510  1.00 24.76           H
ATOM   4298 HD13 LEU A 266      38.097  37.229  31.754  1.00 24.76           H
ATOM   4299 HD21 LEU A 266      36.217  34.899  31.283  1.00 27.85           H
ATOM   4300 HD22 LEU A 266      37.292  34.868  32.439  1.00 27.85           H
ATOM   4301 HD23 LEU A 266      35.753  34.680  32.776  1.00 27.85           H
ATOM   4302  N   LEU A 267      35.650  38.539  36.562  1.00 25.52           N
ATOM   4303  CA  LEU A 267      36.055  38.979  37.901  1.00 26.13           C
ATOM   4304  C   LEU A 267      34.857  39.141  38.833  1.00 22.38           C
ATOM   4305  O   LEU A 267      34.731  40.090  39.577  1.00 32.75           O
ATOM   4306  CB  LEU A 267      36.857  40.273  37.803  1.00 22.62           C
ATOM   4307  CG  LEU A 267      38.167  40.220  36.986  1.00 23.85           C
ATOM   4308  CD1 LEU A 267      38.839  41.543  37.076  1.00 21.31           C
ATOM   4309  CD2 LEU A 267      39.139  39.113  37.478  1.00 24.68           C
ATOM   4310  H   LEU A 267      35.392  39.188  36.058  1.00 30.45           H
ATOM   4311  HA  LEU A 267      36.640  38.304  38.285  1.00 31.17           H
ATOM   4312  HB2 LEU A 267      36.292  40.926  37.368  1.00 26.97           H
ATOM   4313  HB3 LEU A 267      37.064  40.582  38.702  1.00 26.97           H
ATOM   4314  HG  LEU A 267      37.953  40.030  36.062  1.00 28.44           H
ATOM   4315 HD11 LEU A 267      39.674  41.498  36.587  1.00 25.40           H
ATOM   4316 HD12 LEU A 267      38.261  42.209  36.684  1.00 25.40           H
ATOM   4317 HD13 LEU A 267      39.002  41.763  38.007  1.00 25.40           H
ATOM   4318 HD21 LEU A 267      39.926  39.138  36.931  1.00 29.44           H
ATOM   4319 HD22 LEU A 267      39.366  39.278  38.405  1.00 29.44           H
ATOM   4320 HD23 LEU A 267      38.695  38.261  37.380  1.00 29.44           H
ATOM   4321  N   LYS A 268      33.982  38.176  38.801  1.00 29.01           N
ATOM   4322  CA  LYS A 268      33.004  37.933  39.861  1.00 22.78           C
ATOM   4323  C   LYS A 268      33.646  37.232  41.034  1.00 21.92           C
ATOM   4324  O   LYS A 268      34.309  36.197  40.864  1.00 26.88           O
ATOM   4325  CB  LYS A 268      31.854  37.054  39.346  1.00 22.38           C
ATOM   4326  CG  LYS A 268      30.975  37.706  38.265  1.00 34.08           C
ATOM   4327  CD  LYS A 268      29.961  38.672  38.919  1.00 39.42           C
ATOM   4328  CE  LYS A 268      29.021  39.225  37.854  1.00 42.48           C
ATOM   4329  NZ  LYS A 268      28.209  40.324  38.407  1.00 41.37           N1+
ATOM   4330  H   LYS A 268      33.923  37.626  38.146  1.00 34.64           H
ATOM   4331  HA  LYS A 268      32.660  38.779  40.177  1.00 27.16           H
ATOM   4332  HB2 LYS A 268      32.227  36.247  38.967  1.00 26.68           H
ATOM   4333  HB3 LYS A 268      31.283  36.814  40.091  1.00 26.68           H
ATOM   4334  HG2 LYS A 268      31.540  38.228  37.675  1.00 40.72           H
ATOM   4335  HG3 LYS A 268      30.488  37.034  37.752  1.00 40.72           H
ATOM   4336  HD2 LYS A 268      29.432  38.193  39.579  1.00 47.13           H
ATOM   4337  HD3 LYS A 268      30.420  39.411  39.343  1.00 47.13           H
ATOM   4338  HE2 LYS A 268      29.544  39.571  37.116  1.00 50.79           H
ATOM   4339  HE3 LYS A 268      28.428  38.521  37.546  1.00 50.79           H
ATOM   4340  HZ1 LYS A 268      27.699  40.662  37.761  1.00 49.47           H
ATOM   4341  HZ2 LYS A 268      27.683  40.016  39.056  1.00 49.47           H
ATOM   4342  HZ3 LYS A 268      28.731  40.966  38.735  1.00 49.47           H
ATOM   4343  N   CYS A 269      33.447  37.787  42.214  1.00 22.30           N
ATOM   4344  CA  CYS A 269      34.086  37.252  43.423  1.00 21.88           C
ATOM   4345  C   CYS A 269      33.516  35.905  43.817  1.00 30.06           C
ATOM   4346  O   CYS A 269      34.262  35.001  44.216  1.00 27.23           O
ATOM   4347  CB  CYS A 269      33.935  38.243  44.564  1.00 31.12           C
ATOM   4348  SG  CYS A 269      34.939  39.718  44.365  1.00 32.80           S
ATOM   4349  H   CYS A 269      32.963  38.487  42.340  1.00 26.58           H
ATOM   4350  HA  CYS A 269      35.030  37.126  43.263  1.00 26.08           H
ATOM   4351  HB2 CYS A 269      33.007  38.521  44.607  1.00 37.17           H
ATOM   4352  HB3 CYS A 269      34.193  37.815  45.392  1.00 37.17           H
ATOM   4353  HG  CYS A 269      34.843  40.379  45.362  1.00 39.18           H
ATOM   4354  N   ASN A 270      32.200  35.761  43.717  1.00 28.89           N
ATOM   4355  CA  ASN A 270      31.509  34.516  43.968  1.00 28.21           C
ATOM   4356  C   ASN A 270      31.763  33.564  42.798  1.00 30.55           C
ATOM   4357  O   ASN A 270      31.323  33.856  41.676  1.00 27.89           O
ATOM   4358  CB  ASN A 270      29.987  34.749  44.123  1.00 21.93           C
ATOM   4359  CG  ASN A 270      29.243  33.445  44.434  1.00 33.12           C
ATOM   4360  OD1 ASN A 270      29.807  32.373  44.282  1.00 30.97           O
ATOM   4361  ND2 ASN A 270      27.984  33.540  44.857  1.00 27.19           N
ATOM   4362  H   ASN A 270      31.670  36.405  43.502  1.00 34.49           H
ATOM   4363  HA  ASN A 270      31.847  34.129  44.786  1.00 33.67           H
ATOM   4364  HB2 ASN A 270      29.808  35.394  44.824  1.00 26.14           H
ATOM   4365  HB3 ASN A 270      29.640  35.091  43.285  1.00 26.14           H
ATOM   4366 HD21 ASN A 270      27.557  32.837  45.076  1.00 32.45           H
ATOM   4367 HD22 ASN A 270      27.611  34.319  44.915  1.00 32.45           H
ATOM   4368  N   PRO A 271      32.434  32.428  43.003  1.00 30.82           N
ATOM   4369  CA  PRO A 271      32.829  31.604  41.844  1.00 29.00           C
ATOM   4370  C   PRO A 271      31.639  31.064  41.055  1.00 29.14           C
ATOM   4371  O   PRO A 271      31.739  30.887  39.833  1.00 25.15           O
ATOM   4372  CB  PRO A 271      33.653  30.468  42.467  1.00 28.98           C
ATOM   4373  CG  PRO A 271      33.322  30.472  43.973  1.00 33.89           C
ATOM   4374  CD  PRO A 271      32.834  31.845  44.308  1.00 35.60           C
ATOM   4375  HA  PRO A 271      33.377  32.126  41.245  1.00 34.62           H
ATOM   4376  HB2 PRO A 271      33.386  29.625  42.067  1.00 34.60           H
ATOM   4377  HB3 PRO A 271      34.588  30.646  42.308  1.00 34.60           H
ATOM   4378  HG2 PRO A 271      32.635  29.815  44.164  1.00 40.49           H
ATOM   4379  HG3 PRO A 271      34.123  30.290  44.478  1.00 40.49           H
ATOM   4380  HD2 PRO A 271      32.093  31.792  44.929  1.00 42.55           H
ATOM   4381  HD3 PRO A 271      33.561  32.369  44.671  1.00 42.55           H
ATOM   4382  N   VAL A 272      30.517  30.824  41.728  1.00 28.98           N
ATOM   4383  CA  VAL A 272      29.330  30.321  41.036  1.00 33.98           C
ATOM   4384  C   VAL A 272      28.851  31.328  39.998  1.00 32.84           C
ATOM   4385  O   VAL A 272      28.249  30.954  38.991  1.00 31.55           O
ATOM   4386  CB  VAL A 272      28.240  30.003  42.072  1.00 39.34           C
ATOM   4387  CG1 VAL A 272      26.904  29.840  41.429  1.00 43.79           C
ATOM   4388  CG2 VAL A 272      28.619  28.740  42.797  1.00 37.99           C
ATOM   4389  H   VAL A 272      30.415  30.955  42.571  1.00 34.60           H
ATOM   4390  HA  VAL A 272      29.551  29.503  40.567  1.00 40.60           H
ATOM   4391  HB  VAL A 272      28.170  30.732  42.707  1.00 47.02           H
ATOM   4392 HG11 VAL A 272      26.283  29.559  42.113  1.00 52.37           H
ATOM   4393 HG12 VAL A 272      26.619  30.688  41.060  1.00 52.37           H
ATOM   4394 HG13 VAL A 272      26.967  29.162  40.736  1.00 52.37           H
ATOM   4395 HG21 VAL A 272      27.974  28.565  43.500  1.00 45.41           H
ATOM   4396 HG22 VAL A 272      28.614  28.014  42.152  1.00 45.41           H
ATOM   4397 HG23 VAL A 272      29.504  28.842  43.179  1.00 45.41           H
ATOM   4398  N   GLN A 273      29.078  32.624  40.244  1.00 26.36           N
ATOM   4399  CA  GLN A 273      28.665  33.691  39.342  1.00 25.91           C
ATOM   4400  C   GLN A 273      29.644  33.936  38.201  1.00 37.87           C
ATOM   4401  O   GLN A 273      29.298  34.686  37.289  1.00 26.13           O
ATOM   4402  CB  GLN A 273      28.471  35.003  40.127  1.00 34.17           C
ATOM   4403  CG  GLN A 273      27.357  34.910  41.200  1.00 41.65           C
ATOM   4404  CD  GLN A 273      26.997  36.254  41.820  1.00 53.17           C
ATOM   4405  OE1 GLN A 273      27.828  37.150  41.914  1.00 44.56           O
ATOM   4406  NE2 GLN A 273      25.737  36.404  42.222  1.00 54.67           N
ATOM   4407  H   GLN A 273      29.474  32.907  40.952  1.00 31.45           H
ATOM   4408  HA  GLN A 273      27.825  33.444  38.931  1.00 30.91           H
ATOM   4409  HB2 GLN A 273      29.292  35.216  40.591  1.00 40.82           H
ATOM   4410  HB3 GLN A 273      28.272  35.720  39.509  1.00 40.82           H
ATOM   4411  HG2 GLN A 273      26.555  34.516  40.826  1.00 49.80           H
ATOM   4412  HG3 GLN A 273      27.677  34.354  41.926  1.00 49.80           H
ATOM   4413 HE21 GLN A 273      25.176  35.756  42.145  1.00 65.43           H
ATOM   4414 HE22 GLN A 273      25.479  37.160  42.537  1.00 65.43           H
ATOM   4415  N   ARG A 274      30.834  33.327  38.203  1.00 26.94           N
ATOM   4416  CA  ARG A 274      31.818  33.664  37.170  1.00 26.19           C
ATOM   4417  C   ARG A 274      31.453  33.028  35.837  1.00 27.39           C
ATOM   4418  O   ARG A 274      31.039  31.878  35.764  1.00 27.95           O
ATOM   4419  CB  ARG A 274      33.219  33.203  37.566  1.00 23.79           C
ATOM   4420  CG  ARG A 274      34.072  34.189  38.257  1.00 34.56           C
ATOM   4421  CD  ARG A 274      35.437  33.609  38.733  1.00 30.16           C
ATOM   4422  NE  ARG A 274      35.526  33.839  40.165  1.00 20.33           N
ATOM   4423  CZ  ARG A 274      36.075  33.050  41.046  1.00 20.06           C
ATOM   4424  NH1 ARG A 274      36.746  31.958  40.694  1.00 24.94           N
ATOM   4425  NH2 ARG A 274      35.962  33.367  42.295  1.00 26.21           N1+
ATOM   4426  H   ARG A 274      31.076  32.733  38.769  1.00 32.14           H
ATOM   4427  HA  ARG A 274      31.844  34.620  37.038  1.00 31.25           H
ATOM   4428  HB2 ARG A 274      33.131  32.458  38.176  1.00 28.37           H
ATOM   4429  HB3 ARG A 274      33.668  32.929  36.751  1.00 28.37           H
ATOM   4430  HG2 ARG A 274      34.264  34.912  37.644  1.00 41.29           H
ATOM   4431  HG3 ARG A 274      33.610  34.520  39.041  1.00 41.29           H
ATOM   4432  HD2 ARG A 274      35.461  32.649  38.565  1.00 36.01           H
ATOM   4433  HD3 ARG A 274      36.167  34.062  38.282  1.00 36.01           H
ATOM   4434  HE  ARG A 274      35.279  34.607  40.448  1.00 24.22           H
ATOM   4435 HH11 ARG A 274      36.808  31.731  39.869  1.00 29.75           H
ATOM   4436 HH12 ARG A 274      37.116  31.480  41.303  1.00 29.75           H
ATOM   4437 HH21 ARG A 274      35.547  34.086  42.520  1.00 31.27           H
ATOM   4438 HH22 ARG A 274      36.364  32.890  42.889  1.00 31.27           H
ATOM   4439  N   ILE A 275      31.624  33.783  34.766  1.00 26.43           N
ATOM   4440  CA  ILE A 275      31.347  33.223  33.461  1.00 20.47           C
ATOM   4441  C   ILE A 275      32.290  32.034  33.182  1.00 28.92           C
ATOM   4442  O   ILE A 275      33.437  31.964  33.660  1.00 29.94           O
ATOM   4443  CB  ILE A 275      31.453  34.340  32.425  1.00 25.29           C
ATOM   4444  CG1 ILE A 275      30.806  33.945  31.118  1.00 25.71           C
ATOM   4445  CG2 ILE A 275      32.942  34.821  32.229  1.00 30.92           C
ATOM   4446  CD1 ILE A 275      30.508  35.129  30.237  1.00 33.21           C
ATOM   4447  H   ILE A 275      31.904  34.593  34.761  1.00 31.54           H
ATOM   4448  HA  ILE A 275      30.438  32.919  33.456  1.00 24.39           H
ATOM   4449  HB  ILE A 275      30.950  35.094  32.760  1.00 30.17           H
ATOM   4450 HG12 ILE A 275      31.435  33.381  30.651  1.00 30.67           H
ATOM   4451 HG13 ILE A 275      29.987  33.461  31.297  1.00 30.67           H
ATOM   4452 HG21 ILE A 275      32.966  35.576  31.616  1.00 36.93           H
ATOM   4453 HG22 ILE A 275      33.291  35.096  33.091  1.00 36.93           H
ATOM   4454 HG23 ILE A 275      33.484  34.090  31.881  1.00 36.93           H
ATOM   4455 HD11 ILE A 275      30.107  34.810  29.414  1.00 39.67           H
ATOM   4456 HD12 ILE A 275      29.892  35.705  30.712  1.00 39.67           H
ATOM   4457 HD13 ILE A 275      31.323  35.614  30.042  1.00 39.67           H
ATOM   4458  N   SER A 276      31.772  31.053  32.462  1.00 30.17           N
ATOM   4459  CA  SER A 276      32.571  29.930  32.003  1.00 26.87           C
ATOM   4460  C   SER A 276      33.334  30.313  30.726  1.00 21.76           C
ATOM   4461  O   SER A 276      32.968  31.245  30.010  1.00 29.73           O
ATOM   4462  CB  SER A 276      31.650  28.734  31.749  1.00 34.61           C
ATOM   4463  OG  SER A 276      30.824  29.008  30.626  1.00 32.64           O
ATOM   4464  H   SER A 276      30.950  31.007  32.216  1.00 36.02           H
ATOM   4465  HA  SER A 276      33.222  29.690  32.678  1.00 32.07           H
ATOM   4466  HB2 SER A 276      32.180  27.943  31.554  1.00 41.35           H
ATOM   4467  HB3 SER A 276      31.101  28.587  32.539  1.00 41.35           H
ATOM   4468  HG  SER A 276      30.543  28.282  30.323  1.00 38.99           H
ATOM   4469  N   ALA A 277      34.396  29.573  30.423  1.00 24.48           N
ATOM   4470  CA  ALA A 277      35.117  29.831  29.175  1.00 25.52           C
ATOM   4471  C   ALA A 277      34.218  29.678  27.953  1.00 22.48           C
ATOM   4472  O   ALA A 277      34.319  30.453  26.990  1.00 28.61           O
ATOM   4473  CB  ALA A 277      36.315  28.909  29.060  1.00 22.66           C
ATOM   4474  H   ALA A 277      34.727  28.942  30.900  1.00 29.19           H
ATOM   4475  HA  ALA A 277      35.453  30.740  29.177  1.00 30.45           H
ATOM   4476  HB1 ALA A 277      36.765  29.058  28.212  1.00 27.02           H
ATOM   4477  HB2 ALA A 277      36.909  29.102  29.795  1.00 27.02           H
ATOM   4478  HB3 ALA A 277      36.000  27.994  29.121  1.00 27.02           H
ATOM   4479  N   GLU A 278      33.339  28.679  27.979  1.00 33.12           N
ATOM   4480  CA  GLU A 278      32.445  28.431  26.865  1.00 30.59           C
ATOM   4481  C   GLU A 278      31.518  29.622  26.643  1.00 31.98           C
ATOM   4482  O   GLU A 278      31.395  30.120  25.520  1.00 34.56           O
ATOM   4483  CB  GLU A 278      31.651  27.166  27.149  1.00 39.67           C
ATOM   4484  CG  GLU A 278      31.080  26.514  25.910  1.00 53.62           C
ATOM   4485  CD  GLU A 278      29.916  25.574  26.221  1.00 67.46           C
ATOM   4486  OE1 GLU A 278      29.956  24.855  27.251  1.00 67.28           O
ATOM   4487  OE2 GLU A 278      28.938  25.570  25.434  1.00 80.87           O1-
ATOM   4488  H   GLU A 278      33.226  28.131  28.631  1.00 39.56           H
ATOM   4489  HA  GLU A 278      32.967  28.280  26.062  1.00 36.52           H
ATOM   4490  HB2 GLU A 278      32.229  26.527  27.593  1.00 47.42           H
ATOM   4491  HB3 GLU A 278      30.909  27.401  27.726  1.00 47.42           H
ATOM   4492  HG2 GLU A 278      30.756  27.201  25.309  1.00 64.16           H
ATOM   4493  HG3 GLU A 278      31.780  26.000  25.476  1.00 64.16           H
ATOM   4494  N   GLU A 279      30.887  30.115  27.718  1.00 35.33           N
ATOM   4495  CA  GLU A 279      30.032  31.301  27.623  1.00 31.78           C
ATOM   4496  C   GLU A 279      30.831  32.537  27.260  1.00 31.38           C
ATOM   4497  O   GLU A 279      30.343  33.388  26.526  1.00 32.13           O
ATOM   4498  CB  GLU A 279      29.311  31.596  28.929  1.00 35.89           C
ATOM   4499  CG  GLU A 279      28.448  30.508  29.547  1.00 40.34           C
ATOM   4500  CD  GLU A 279      27.975  30.887  31.035  1.00 54.74           C
ATOM   4501  OE1 GLU A 279      28.720  30.753  32.083  1.00 30.74           O
ATOM   4502  OE2 GLU A 279      26.833  31.395  31.137  1.00 72.41           O1-
ATOM   4503  H   GLU A 279      30.932  29.768  28.505  1.00 42.22           H
ATOM   4504  HA  GLU A 279      29.363  31.170  26.939  1.00 37.95           H
ATOM   4505  HB2 GLU A 279      29.975  31.818  29.597  1.00 42.89           H
ATOM   4506  HB3 GLU A 279      28.748  32.371  28.784  1.00 42.89           H
ATOM   4507  HG2 GLU A 279      27.654  30.422  28.998  1.00 48.22           H
ATOM   4508  HG3 GLU A 279      28.928  29.665  29.547  1.00 48.22           H
ATOM   4509  N   ALA A 280      32.070  32.652  27.739  1.00 27.76           N
ATOM   4510  CA  ALA A 280      32.820  33.862  27.425  1.00 24.32           C
ATOM   4511  C   ALA A 280      33.101  33.965  25.943  1.00 29.63           C
ATOM   4512  O   ALA A 280      33.106  35.063  25.402  1.00 25.79           O
ATOM   4513  CB  ALA A 280      34.143  33.897  28.164  1.00 30.32           C
ATOM   4514  H   ALA A 280      32.472  32.068  28.225  1.00 33.13           H
ATOM   4515  HA  ALA A 280      32.304  34.639  27.674  1.00 29.00           H
ATOM   4516  HB1 ALA A 280      34.617  34.706  27.915  1.00 36.20           H
ATOM   4517  HB2 ALA A 280      33.974  33.876  29.121  1.00 36.20           H
ATOM   4518  HB3 ALA A 280      34.644  33.114  27.892  1.00 36.20           H
ATOM   4519  N   LEU A 281      33.292  32.833  25.268  1.00 31.12           N
ATOM   4520  CA  LEU A 281      33.586  32.847  23.835  1.00 31.93           C
ATOM   4521  C   LEU A 281      32.373  33.238  23.022  1.00 32.99           C
ATOM   4522  O   LEU A 281      32.530  33.655  21.880  1.00 31.76           O
ATOM   4523  CB  LEU A 281      34.077  31.457  23.354  1.00 28.14           C
ATOM   4524  CG  LEU A 281      35.425  31.014  23.855  1.00 28.96           C
ATOM   4525  CD1 LEU A 281      35.570  29.472  23.758  1.00 29.77           C
ATOM   4526  CD2 LEU A 281      36.450  31.732  23.078  1.00 28.51           C
ATOM   4527  H   LEU A 281      33.240  32.049  25.617  1.00 37.17           H
ATOM   4528  HA  LEU A 281      34.277  33.497  23.652  1.00 38.14           H
ATOM   4529  HB2 LEU A 281      33.443  30.785  23.643  1.00 33.59           H
ATOM   4530  HB3 LEU A 281      34.129  31.459  22.389  1.00 33.59           H
ATOM   4531  HG  LEU A 281      35.531  31.256  24.789  1.00 34.57           H
ATOM   4532 HD11 LEU A 281      36.429  29.213  24.119  1.00 35.55           H
ATOM   4533 HD12 LEU A 281      34.861  29.056  24.271  1.00 35.55           H
ATOM   4534 HD13 LEU A 281      35.502  29.211  22.830  1.00 35.55           H
ATOM   4535 HD21 LEU A 281      37.324  31.477  23.408  1.00 34.04           H
ATOM   4536 HD22 LEU A 281      36.356  31.466  22.153  1.00 34.04           H
ATOM   4537 HD23 LEU A 281      36.324  32.687  23.161  1.00 34.04           H
ATOM   4538  N   GLN A 282      31.189  33.074  23.584  1.00 33.48           N
ATOM   4539  CA  GLN A 282      29.942  33.529  22.993  1.00 32.26           C
ATOM   4540  C   GLN A 282      29.588  34.958  23.389  1.00 43.83           C
ATOM   4541  O   GLN A 282      28.523  35.449  22.989  1.00 41.70           O
ATOM   4542  CB  GLN A 282      28.805  32.570  23.416  1.00 40.04           C
ATOM   4543  CG  GLN A 282      28.922  31.138  22.853  1.00 36.48           C
ATOM   4544  CD  GLN A 282      28.180  30.122  23.691  1.00 52.24           C
ATOM   4545  OE1 GLN A 282      27.677  30.430  24.771  1.00 57.55           O
ATOM   4546  NE2 GLN A 282      28.093  28.893  23.189  1.00 65.08           N
ATOM   4547  H   GLN A 282      31.077  32.673  24.338  1.00 39.99           H
ATOM   4548  HA  GLN A 282      30.025  33.500  22.028  1.00 38.53           H
ATOM   4549  HB2 GLN A 282      28.801  32.486  24.381  1.00 47.87           H
ATOM   4550  HB3 GLN A 282      27.962  32.951  23.130  1.00 47.87           H
ATOM   4551  HG2 GLN A 282      28.549  31.109  21.956  1.00 43.59           H
ATOM   4552  HG3 GLN A 282      29.855  30.881  22.820  1.00 43.59           H
ATOM   4553 HE21 GLN A 282      28.401  28.729  22.402  1.00 77.91           H
ATOM   4554 HE22 GLN A 282      27.723  28.264  23.647  1.00 77.91           H
ATOM   4555  N   HIS A 283      30.454  35.641  24.142  1.00 34.65           N
ATOM   4556  CA  HIS A 283      30.172  37.011  24.549  1.00 32.81           C
ATOM   4557  C   HIS A 283      30.279  37.954  23.341  1.00 33.58           C
ATOM   4558  O   HIS A 283      31.140  37.769  22.484  1.00 33.08           O
ATOM   4559  CB  HIS A 283      31.138  37.405  25.676  1.00 29.35           C
ATOM   4560  CG  HIS A 283      30.812  38.691  26.370  1.00 21.55           C
ATOM   4561  ND1 HIS A 283      31.211  39.916  25.879  1.00 28.15           N
ATOM   4562  CD2 HIS A 283      30.182  38.946  27.537  1.00 22.55           C
ATOM   4563  CE1 HIS A 283      30.803  40.875  26.692  1.00 24.18           C
ATOM   4564  NE2 HIS A 283      30.152  40.312  27.691  1.00 24.77           N
ATOM   4565  H   HIS A 283      31.203  35.342  24.430  1.00 41.41           H
ATOM   4566  HA  HIS A 283      29.272  37.055  24.908  1.00 39.19           H
ATOM   4567  HB2 HIS A 283      32.029  37.477  25.303  1.00 35.04           H
ATOM   4568  HB3 HIS A 283      31.099  36.714  26.346  1.00 35.04           H
ATOM   4569  HD2 HIS A 283      29.789  38.320  28.098  1.00 26.89           H
ATOM   4570  HE1 HIS A 283      30.935  41.784  26.574  1.00 28.84           H
ATOM   4571  HE2 HIS A 283      29.812  40.728  28.362  1.00 29.54           H
ATOM   4572  N   PRO A 284      29.439  38.991  23.261  1.00 28.17           N
ATOM   4573  CA  PRO A 284      29.521  39.933  22.122  1.00 30.66           C
ATOM   4574  C   PRO A 284      30.875  40.595  21.904  1.00 30.23           C
ATOM   4575  O   PRO A 284      31.168  41.046  20.804  1.00 33.13           O
ATOM   4576  CB  PRO A 284      28.452  41.004  22.447  1.00 30.61           C
ATOM   4577  CG  PRO A 284      28.067  40.755  23.819  1.00 33.85           C
ATOM   4578  CD  PRO A 284      28.283  39.300  24.127  1.00 31.17           C
ATOM   4579  HA  PRO A 284      29.263  39.474  21.316  1.00 36.61           H
ATOM   4580  HB2 PRO A 284      28.820  41.896  22.362  1.00 36.55           H
ATOM   4581  HB3 PRO A 284      27.693  40.888  21.860  1.00 36.55           H
ATOM   4582  HG2 PRO A 284      28.617  41.302  24.397  1.00 40.44           H
ATOM   4583  HG3 PRO A 284      27.127  40.958  23.913  1.00 40.44           H
ATOM   4584  HD2 PRO A 284      28.504  39.178  25.059  1.00 37.22           H
ATOM   4585  HD3 PRO A 284      27.507  38.781  23.873  1.00 37.22           H
ATOM   4586  N   TYR A 285      31.724  40.639  22.914  1.00 30.97           N
ATOM   4587  CA  TYR A 285      33.087  41.142  22.698  1.00 30.12           C
ATOM   4588  C   TYR A 285      33.857  40.389  21.581  1.00 26.71           C
ATOM   4589  O   TYR A 285      34.775  40.957  20.999  1.00 28.43           O
ATOM   4590  CB  TYR A 285      33.861  41.024  23.993  1.00 28.29           C
ATOM   4591  CG  TYR A 285      35.285  41.437  23.932  1.00 25.66           C
ATOM   4592  CD1 TYR A 285      35.662  42.783  23.832  1.00 20.48           C
ATOM   4593  CD2 TYR A 285      36.256  40.478  24.013  1.00 24.71           C
ATOM   4594  CE1 TYR A 285      36.999  43.150  23.845  1.00 19.77           C
ATOM   4595  CE2 TYR A 285      37.619  40.817  24.001  1.00 29.40           C
ATOM   4596  CZ  TYR A 285      37.977  42.148  23.953  1.00 22.75           C
ATOM   4597  OH  TYR A 285      39.303  42.458  23.946  1.00 28.51           O
ATOM   4598  H   TYR A 285      31.548  40.360  23.704  1.00 36.99           H
ATOM   4599  HA  TYR A 285      33.054  42.087  22.492  1.00 35.97           H
ATOM   4600  HB2 TYR A 285      33.443  41.559  24.679  1.00 33.77           H
ATOM   4601  HB3 TYR A 285      33.859  40.090  24.260  1.00 33.77           H
ATOM   4602  HD1 TYR A 285      35.011  43.435  23.799  1.00 24.40           H
ATOM   4603  HD2 TYR A 285      35.992  39.591  24.086  1.00 29.47           H
ATOM   4604  HE1 TYR A 285      37.249  44.038  23.778  1.00 23.54           H
ATOM   4605  HE2 TYR A 285      38.267  40.154  24.068  1.00 35.10           H
ATOM   4606  HH  TYR A 285      39.425  43.158  23.497  1.00 34.03           H
ATOM   4607  N   PHE A 286      33.480  39.141  21.279  1.00 35.23           N
ATOM   4608  CA  PHE A 286      34.087  38.302  20.236  1.00 32.07           C
ATOM   4609  C   PHE A 286      33.214  38.115  18.973  1.00 47.43           C
ATOM   4610  O   PHE A 286      33.579  37.341  18.084  1.00 43.71           O
ATOM   4611  CB  PHE A 286      34.391  36.932  20.832  1.00 31.84           C
ATOM   4612  CG  PHE A 286      35.452  36.950  21.897  1.00 32.06           C
ATOM   4613  CD1 PHE A 286      36.725  37.450  21.657  1.00 33.01           C
ATOM   4614  CD2 PHE A 286      35.162  36.487  23.140  1.00 30.16           C
ATOM   4615  CE1 PHE A 286      37.719  37.416  22.693  1.00 26.26           C
ATOM   4616  CE2 PHE A 286      36.142  36.447  24.150  1.00 29.04           C
ATOM   4617  CZ  PHE A 286      37.392  36.908  23.927  1.00 20.25           C
ATOM   4618  H   PHE A 286      32.843  38.739  21.699  1.00 42.09           H
ATOM   4619  HA  PHE A 286      34.936  38.686  19.974  1.00 38.30           H
ATOM   4620  HB2 PHE A 286      33.589  36.575  21.238  1.00 38.02           H
ATOM   4621  HB3 PHE A 286      34.697  36.329  20.140  1.00 38.02           H
ATOM   4622  HD1 PHE A 286      36.943  37.776  20.812  1.00 39.43           H
ATOM   4623  HD2 PHE A 286      34.310  36.149  23.304  1.00 36.01           H
ATOM   4624  HE1 PHE A 286      38.572  37.739  22.534  1.00 31.33           H
ATOM   4625  HE2 PHE A 286      35.916  36.121  24.986  1.00 34.66           H
ATOM   4626  HZ  PHE A 286      38.002  36.900  24.612  1.00 24.13           H
ATOM   4627  N   SER A 287      32.069  38.798  18.871  1.00 48.46           N
ATOM   4628  CA  SER A 287      31.095  38.494  17.819  1.00 55.11           C
ATOM   4629  C   SER A 287      31.674  38.720  16.425  1.00 53.82           C
ATOM   4630  O   SER A 287      31.443  37.929  15.497  1.00 60.05           O
ATOM   4631  CB  SER A 287      29.854  39.365  18.000  1.00 38.34           C
ATOM   4632  OG  SER A 287      30.249  40.721  17.930  1.00 54.00           O
ATOM   4633  H   SER A 287      31.841  39.446  19.390  1.00 57.98           H
ATOM   4634  HA  SER A 287      30.827  37.562  17.899  1.00 65.95           H
ATOM   4635  HB2 SER A 287      29.224  39.187  17.285  1.00 45.83           H
ATOM   4636  HB3 SER A 287      29.446  39.179  18.859  1.00 45.83           H
ATOM   4637  HG  SER A 287      30.887  40.858  18.456  1.00 64.62           H
ATOM   4638  N   ASP A 288      32.435  39.783  16.256  1.00 49.50           N
ATOM   4639  CA  ASP A 288      32.956  40.150  14.941  1.00 73.25           C
ATOM   4640  C   ASP A 288      34.442  39.828  14.930  1.00 70.85           C
ATOM   4641  O   ASP A 288      35.279  40.733  14.952  1.00 79.47           O
ATOM   4642  CB  ASP A 288      32.708  41.689  14.636  1.00 67.23           C
ATOM   4643  CG  ASP A 288      32.269  41.955  13.207  1.00 81.76           C
ATOM   4644  OD1 ASP A 288      33.113  41.892  12.267  1.00 76.02           O
ATOM   4645  OD2 ASP A 288      31.053  42.247  13.043  1.00 82.29           O1-
ATOM   4646  H   ASP A 288      32.665  40.307  16.897  1.00 59.22           H
ATOM   4647  HA  ASP A 288      32.521  39.608  14.263  1.00 87.72           H
ATOM   4648  HB2 ASP A 288      31.997  42.006  15.214  1.00 80.50           H
ATOM   4649  HB3 ASP A 288      33.510  42.184  14.808  1.00 80.50           H
ATOM   4650  N   PHE A 289      34.783  38.536  14.884  1.00 59.01           N
ATOM   4651  CA  PHE A 289      36.178  38.181  15.116  1.00 72.83           C
ATOM   4652  C   PHE A 289      36.638  37.187  14.049  1.00 78.00           C
ATOM   4653  O   PHE A 289      35.872  36.815  13.153  1.00 89.92           O
ATOM   4654  CB  PHE A 289      36.382  37.692  16.562  1.00 71.01           C
ATOM   4655  CG  PHE A 289      37.800  37.786  17.004  1.00 58.24           C
ATOM   4656  CD1 PHE A 289      38.503  38.957  16.858  1.00 59.89           C
ATOM   4657  CD2 PHE A 289      38.427  36.702  17.500  1.00 46.01           C
ATOM   4658  CE1 PHE A 289      39.802  39.033  17.228  1.00 50.29           C
ATOM   4659  CE2 PHE A 289      39.729  36.759  17.870  1.00 46.24           C
ATOM   4660  CZ  PHE A 289      40.426  37.917  17.734  1.00 44.06           C
ATOM   4661  H   PHE A 289      34.254  37.876  14.707  1.00 70.64           H
ATOM   4662  HA  PHE A 289      36.715  38.976  14.996  1.00 87.21           H
ATOM   4663  HB2 PHE A 289      35.847  38.223  17.170  1.00 85.03           H
ATOM   4664  HB3 PHE A 289      36.131  36.756  16.629  1.00 85.03           H
ATOM   4665  HD1 PHE A 289      38.079  39.701  16.504  1.00 71.69           H
ATOM   4666  HD2 PHE A 289      37.956  35.907  17.582  1.00 55.04           H
ATOM   4667  HE1 PHE A 289      40.273  39.830  17.131  1.00 60.17           H
ATOM   4668  HE2 PHE A 289      40.143  36.001  18.215  1.00 55.31           H
ATOM   4669  HZ  PHE A 289      41.313  37.962  17.993  1.00 52.69           H
ATOM   4670  N   CYS A 290      37.925  36.778  14.117  1.00 80.59           N
ATOM   4671  CA  CYS A 290      38.600  36.259  12.921  1.00 80.84           C
ATOM   4672  C   CYS A 290      38.440  34.739  12.779  1.00 78.85           C
ATOM   4673  O   CYS A 290      37.779  34.289  11.826  1.00 86.57           O
ATOM   4674  CB  CYS A 290      40.097  36.663  12.902  1.00 83.81           C
ATOM   4675  SG  CYS A 290      40.530  38.455  12.558  1.00 90.93           S
ATOM   4676  H   CYS A 290      38.408  36.768  14.825  1.00 96.53           H
ATOM   4677  HA  CYS A 290      38.188  36.664  12.139  1.00 96.82           H
ATOM   4678  HB2 CYS A 290      40.504  36.457  13.751  1.00100.39           H
ATOM   4679  HB3 CYS A 290      40.535  36.144  12.208  1.00100.39           H
ATOM   4680  HG  CYS A 290      41.721  38.563  12.456  1.00108.93           H
ATOM   4681  N   PRO A 291      38.990  33.918  13.680  1.00 79.68           N
ATOM   4682  CA  PRO A 291      39.174  32.473  13.365  1.00 80.68           C
ATOM   4683  C   PRO A 291      37.907  31.792  12.859  1.00 86.35           C
ATOM   4684  O   PRO A 291      37.880  31.376  11.686  1.00 81.17           O
ATOM   4685  CB  PRO A 291      39.658  31.876  14.697  1.00 76.36           C
ATOM   4686  CG  PRO A 291      40.369  33.060  15.366  1.00 66.27           C
ATOM   4687  CD  PRO A 291      39.529  34.249  15.020  1.00 71.18           C
ATOM   4688  HA  PRO A 291      39.874  32.369  12.698  1.00 96.64           H
ATOM   4689  HB2 PRO A 291      38.927  31.533  15.224  1.00 91.45           H
ATOM   4690  HB3 PRO A 291      40.286  31.158  14.512  1.00 91.45           H
ATOM   4691  HG2 PRO A 291      40.409  32.926  16.325  1.00 79.35           H
ATOM   4692  HG3 PRO A 291      41.260  33.154  14.993  1.00 79.35           H
ATOM   4693  HD2 PRO A 291      38.802  34.337  15.655  1.00 85.24           H
ATOM   4694  HD3 PRO A 291      40.082  35.036  15.007  1.00 85.24           H
ATOM   4695  N   PRO A 292      36.834  31.633  13.698  1.00 90.21           N
ATOM   4696  CA  PRO A 292      35.752  30.731  13.227  1.00 87.90           C
ATOM   4697  C   PRO A 292      35.219  31.014  11.802  1.00 86.92           C
ATOM   4698  O   PRO A 292      35.319  32.117  11.249  1.00 90.00           O
ATOM   4699  CB  PRO A 292      34.636  30.940  14.282  1.00 85.92           C
ATOM   4700  CG  PRO A 292      35.376  31.362  15.536  1.00 74.76           C
ATOM   4701  CD  PRO A 292      36.461  32.285  14.978  1.00 75.11           C
ATOM   4702  OXT PRO A 292      34.678  30.111  11.153  1.00 96.22           O1-
ATOM   4703  HA  PRO A 292      36.037  29.805  13.269  1.00105.30           H
ATOM   4704  HB2 PRO A 292      34.030  31.642  13.988  1.00102.93           H
ATOM   4705  HB3 PRO A 292      34.149  30.114  14.432  1.00102.93           H
ATOM   4706  HG2 PRO A 292      34.773  31.848  16.120  1.00 89.53           H
ATOM   4707  HG3 PRO A 292      35.756  30.590  15.986  1.00 89.53           H
ATOM   4708  HD2 PRO A 292      36.077  33.155  14.794  1.00 89.95           H
ATOM   4709  HD3 PRO A 292      37.186  32.352  15.611  1.00 89.95           H
TER
ATOM   4710  N   MET B   1       6.120  51.390  53.340  1.00 78.76           N
ATOM   4711  CA  MET B   1       5.782  50.120  52.663  1.00 81.53           C
ATOM   4712  C   MET B   1       6.023  50.203  51.139  1.00 73.43           C
ATOM   4713  O   MET B   1       5.662  51.196  50.499  1.00 75.67           O
ATOM   4714  CB  MET B   1       4.311  49.719  52.933  1.00 76.60           C
ATOM   4715  CG  MET B   1       4.059  48.187  53.129  1.00 81.20           C
ATOM   4716  SD  MET B   1       4.318  47.105  51.659  1.00101.18           S
ATOM   4717  CE  MET B   1       3.019  47.611  50.501  1.00 69.53           C
ATOM   4718  H1  MET B   1       5.612  52.112  52.964  1.00 94.33           H
ATOM   4719  H2  MET B   1       7.057  51.573  53.232  1.00 94.33           H
ATOM   4720  HA  MET B   1       6.346  49.424  53.038  1.00 97.65           H
ATOM   4721  HB2 MET B   1       3.787  50.000  52.166  1.00 91.74           H
ATOM   4722  HB3 MET B   1       3.993  50.180  53.726  1.00 91.74           H
ATOM   4723  HG2 MET B   1       3.144  48.066  53.426  1.00 97.27           H
ATOM   4724  HG3 MET B   1       4.657  47.872  53.826  1.00 97.27           H
ATOM   4725  HE1 MET B   1       2.160  47.433  50.913  1.00 83.25           H
ATOM   4726  HE2 MET B   1       3.105  48.557  50.307  1.00 83.25           H
ATOM   4727  HE3 MET B   1       3.099  47.097  49.681  1.00 83.25           H
ATOM   4728  N   GLN B   2       6.591  49.124  50.577  1.00 80.89           N
ATOM   4729  CA  GLN B   2       6.996  49.037  49.176  1.00 75.34           C
ATOM   4730  C   GLN B   2       6.092  49.880  48.288  1.00 73.74           C
ATOM   4731  O   GLN B   2       6.541  50.817  47.616  1.00 70.71           O
ATOM   4732  CB  GLN B   2       6.987  47.560  48.737  1.00 72.79           C
ATOM   4733  CG  GLN B   2       8.077  46.724  49.419  1.00 71.60           C
ATOM   4734  CD  GLN B   2       7.579  45.384  49.964  1.00 82.24           C
ATOM   4735  OE1 GLN B   2       6.791  45.337  50.916  1.00 80.57           O
ATOM   4736  NE2 GLN B   2       8.054  44.285  49.370  1.00 84.23           N
ATOM   4737  H   GLN B   2       6.742  48.395  51.009  1.00 96.89           H
ATOM   4738  HA  GLN B   2       7.907  49.366  49.087  1.00 90.23           H
ATOM   4739  HB2 GLN B   2       6.131  47.160  48.946  1.00 87.17           H
ATOM   4740  HB3 GLN B   2       7.148  47.514  47.781  1.00 87.17           H
ATOM   4741  HG2 GLN B   2       8.777  46.544  48.768  1.00 85.73           H
ATOM   4742  HG3 GLN B   2       8.447  47.236  50.156  1.00 85.73           H
ATOM   4743 HE21 GLN B   2       8.540  44.358  48.661  1.00100.89           H
ATOM   4744 HE22 GLN B   2       7.872  43.504  49.684  1.00100.89           H
ATOM   4745  N   LYS B   3       4.801  49.555  48.314  1.00 76.53           N
ATOM   4746  CA  LYS B   3       3.820  50.300  47.531  1.00 76.60           C
ATOM   4747  C   LYS B   3       3.773  51.780  47.930  1.00 77.18           C
ATOM   4748  O   LYS B   3       3.615  52.655  47.069  1.00 77.16           O
ATOM   4749  CB  LYS B   3       2.445  49.661  47.715  1.00 66.62           C
ATOM   4750  CG  LYS B   3       1.549  49.806  46.512  1.00 73.34           C
ATOM   4751  CD  LYS B   3       0.159  49.216  46.809  1.00 75.23           C
ATOM   4752  CE  LYS B   3      -0.913  49.757  45.841  1.00 76.43           C
ATOM   4753  NZ  LYS B   3      -2.277  49.658  46.441  1.00 81.89           N1+
ATOM   4754  H   LYS B   3       4.474  48.911  48.780  1.00 91.65           H
ATOM   4755  HA  LYS B   3       4.055  50.234  46.590  1.00 91.74           H
ATOM   4756  HB2 LYS B   3       2.540  48.713  47.912  1.00 79.76           H
ATOM   4757  HB3 LYS B   3       2.002  50.099  48.454  1.00 79.76           H
ATOM   4758  HG2 LYS B   3       1.456  50.745  46.291  1.00 87.83           H
ATOM   4759  HG3 LYS B   3       1.939  49.318  45.768  1.00 87.83           H
ATOM   4760  HD2 LYS B   3       0.199  48.249  46.711  1.00 90.10           H
ATOM   4761  HD3 LYS B   3      -0.106  49.440  47.714  1.00 90.10           H
ATOM   4762  HE2 LYS B   3      -0.733  50.687  45.636  1.00 91.53           H
ATOM   4763  HE3 LYS B   3      -0.912  49.222  45.031  1.00 91.53           H
ATOM   4764  HZ1 LYS B   3      -2.861  50.075  45.915  1.00 98.09           H
ATOM   4765  HZ2 LYS B   3      -2.512  48.803  46.524  1.00 98.09           H
ATOM   4766  HZ3 LYS B   3      -2.284  50.043  47.245  1.00 98.09           H
ATOM   4767  N   TYR B   4       3.900  52.082  49.231  1.00 73.01           N
ATOM   4768  CA  TYR B   4       3.547  53.397  49.774  1.00 73.51           C
ATOM   4769  C   TYR B   4       4.773  54.137  50.299  1.00 72.27           C
ATOM   4770  O   TYR B   4       5.622  53.553  50.986  1.00 71.07           O
ATOM   4771  CB  TYR B   4       2.483  53.273  50.893  1.00 62.92           C
ATOM   4772  CG  TYR B   4       1.182  52.672  50.383  1.00 63.16           C
ATOM   4773  CD1 TYR B   4       0.897  51.326  50.585  1.00 61.78           C
ATOM   4774  CD2 TYR B   4       0.258  53.446  49.677  1.00 66.96           C
ATOM   4775  CE1 TYR B   4      -0.273  50.764  50.106  1.00 63.00           C
ATOM   4776  CE2 TYR B   4      -0.938  52.878  49.189  1.00 67.33           C
ATOM   4777  CZ  TYR B   4      -1.185  51.539  49.411  1.00 60.76           C
ATOM   4778  OH  TYR B   4      -2.342  50.978  48.920  1.00 69.54           O
ATOM   4779  H   TYR B   4       4.176  51.526  49.827  1.00 87.43           H
ATOM   4780  HA  TYR B   4       3.171  53.938  49.063  1.00 88.04           H
ATOM   4781  HB2 TYR B   4       2.817  52.716  51.618  1.00 75.33           H
ATOM   4782  HB3 TYR B   4       2.279  54.159  51.235  1.00 75.33           H
ATOM   4783  HD1 TYR B   4       1.508  50.799  51.049  1.00 73.95           H
ATOM   4784  HD2 TYR B   4       0.432  54.349  49.528  1.00 80.17           H
ATOM   4785  HE1 TYR B   4      -0.440  49.862  50.254  1.00 75.42           H
ATOM   4786  HE2 TYR B   4      -1.554  53.394  48.714  1.00 80.62           H
ATOM   4787  HH  TYR B   4      -2.770  51.541  48.461  1.00 83.27           H
ATOM   4788  N   GLU B   5       4.855  55.431  49.970  1.00 65.90           N
ATOM   4789  CA  GLU B   5       5.942  56.287  50.435  1.00 67.69           C
ATOM   4790  C   GLU B   5       5.526  57.066  51.679  1.00 74.95           C
ATOM   4791  O   GLU B   5       4.589  57.873  51.629  1.00 67.76           O
ATOM   4792  CB  GLU B   5       6.351  57.298  49.351  1.00 72.45           C
ATOM   4793  CG  GLU B   5       7.714  57.954  49.620  1.00 73.32           C
ATOM   4794  CD  GLU B   5       7.916  59.232  48.824  1.00 78.54           C
ATOM   4795  OE1 GLU B   5       8.198  60.291  49.439  1.00 81.27           O
ATOM   4796  OE2 GLU B   5       7.780  59.171  47.581  1.00 77.96           O1-
ATOM   4797  H   GLU B   5       4.294  55.831  49.452  1.00 78.90           H
ATOM   4798  HA  GLU B   5       6.716  55.746  50.667  1.00 81.05           H
ATOM   4799  HB2 GLU B   5       6.378  56.865  48.484  1.00 86.76           H
ATOM   4800  HB3 GLU B   5       5.695  58.013  49.338  1.00 86.76           H
ATOM   4801  HG2 GLU B   5       7.789  58.157  50.565  1.00 87.81           H
ATOM   4802  HG3 GLU B   5       8.410  57.322  49.367  1.00 87.81           H
ATOM   4803  N   LYS B   6       6.269  56.901  52.770  1.00 73.54           N
ATOM   4804  CA  LYS B   6       6.043  57.805  53.888  1.00 67.77           C
ATOM   4805  C   LYS B   6       6.112  59.233  53.370  1.00 79.58           C
ATOM   4806  O   LYS B   6       6.609  59.462  52.258  1.00 84.56           O
ATOM   4807  CB  LYS B   6       7.079  57.596  54.986  1.00 72.90           C
ATOM   4808  CG  LYS B   6       7.031  56.229  55.619  1.00 66.01           C
ATOM   4809  CD  LYS B   6       5.845  56.092  56.578  1.00 79.17           C
ATOM   4810  CE  LYS B   6       6.125  54.969  57.572  1.00 75.25           C
ATOM   4811  NZ  LYS B   6       4.913  54.524  58.314  1.00 78.29           N1+
ATOM   4812  H   LYS B   6       6.894  56.315  52.875  1.00 88.07           H
ATOM   4813  HA  LYS B   6       5.159  57.643  54.261  1.00 81.14           H
ATOM   4814  HB2 LYS B   6       7.963  57.711  54.607  1.00 87.30           H
[truncated: 818,030 more chars]
