# Supplementary material for: High-throughput quantum-mechanics/molecular-mechanics (ONIOM) macromolecular crystallographic refinement with PHENIX/DivCon: the impact of mixed Hamiltonian methods on ligand and protein structure
Source: Acta Crystallogr D Struct Biol. 2018 Oct 29;74(Pt 11):1063–77. doi: 10.1107/S2059798318012913 (PMC6213575; doi:10.1107/S2059798318012913)
Supplement: Supplementary file 3 [file d-74-01063-sup3.gz › results_regionQM/1UOU-H_refine_001.pdb]

REMARK Date 2017-01-11 Time 01:07:22 EST -0500 (1484114842.52 s)
REMARK PHENIX refinement
REMARK 
REMARK ****************** INPUT FILES AND LABELS ******************************
REMARK Reflections:
REMARK   file name      : 1UOU.sf
REMARK   labels         : ['r1uousf,wavelength_id=1,_refln.F_meas_au,_refln.F_meas_sigma_au']
REMARK R-free flags:
REMARK   file name      : 1UOU.sf
REMARK   label          : r1uousf,wavelength_id=1,_refln.status
REMARK   test_flag_value: 0
REMARK Model file name(s): 
REMARK   /scratch/oleg/2711192.gondor.quantumbioinc.com/1UOU-H.pdb
REMARK 
REMARK ******************** REFINEMENT SUMMARY: QUICK FACTS *******************
REMARK Start: r_work = 0.1922 r_free = 0.2531 bonds = 0.017 angles = 1.691
REMARK Final: r_work = 0.1718 r_free = 0.2505 bonds = 0.015 angles = 1.723
REMARK ************************************************************************
REMARK 
REMARK ****************** REFINEMENT STATISTICS STEP BY STEP ******************
REMARK leading digit, like 1_, means number of macro-cycle                     
REMARK 0    : statistics at the very beginning when nothing is done yet        
REMARK 1_bss: bulk solvent correction and/or (anisotropic) scaling             
REMARK 1_xyz: refinement of coordinates                                        
REMARK 1_adp: refinement of ADPs (Atomic Displacement Parameters)              
REMARK 1_occ: refinement of occupancies                                        
REMARK ------------------------------------------------------------------------
REMARK  stage       r-work r-free bonds angles b_min b_max b_ave n_water shift
REMARK       0    : 0.2951 0.3378 0.017  1.69   7.6  58.3  24.2 225      0.000
REMARK       1_bss: 0.1922 0.2531 0.017  1.69  21.2  71.9  37.7 225      0.000
REMARK 1_settarget: 0.1922 0.2531 0.017  1.69  21.2  71.9  37.7 225      0.000
REMARK       1_nqh: 0.1922 0.2529 0.017  1.69  21.2  71.9  37.7 225      0.005
REMARK    1_weight: 0.1922 0.2529 0.017  1.69  21.2  71.9  37.7 225      0.005
REMARK    1_checkH: 0.1918 0.2522 0.017  1.69  21.2  71.9  37.7 225      0.511
REMARK    1_xyzrec: 0.1866 0.2623 0.017  1.68  21.2  71.9  37.7 225      0.592
REMARK    1_checkH: 0.1867 0.2622 0.017  1.68  21.2  71.9  37.7 225      0.593
REMARK       1_adp: 0.1702 0.2564 0.017  1.68  20.1  71.4  38.4 225      0.593
REMARK   1_regHadp: 0.1695 0.2564 0.017  1.68  20.1  71.4  38.4 225      0.593
REMARK       1_occ: 0.1692 0.2566 0.017  1.68  20.1  71.4  38.4 225      0.593
REMARK       2_bss: 0.1692 0.2568 0.017  1.68  20.1  71.4  38.4 225      0.593
REMARK 2_settarget: 0.1692 0.2568 0.017  1.68  20.1  71.4  38.4 225      0.593
REMARK 2_updatecdl: 0.1692 0.2568 0.017  1.68  20.1  71.4  38.4 225      0.593
REMARK       2_nqh: 0.1693 0.2570 0.017  1.68  20.1  71.4  38.4 225      0.594
REMARK    2_weight: 0.1693 0.2570 0.017  1.68  20.1  71.4  38.4 225      0.594
REMARK    2_checkH: 0.1693 0.2570 0.017  1.68  20.1  71.4  38.4 225      0.594
REMARK    2_xyzrec: 0.1713 0.2565 0.015  1.66  20.1  71.4  38.4 225      0.601
REMARK    2_checkH: 0.1713 0.2565 0.015  1.66  20.1  71.4  38.4 225      0.600
REMARK       2_adp: 0.1735 0.2510 0.015  1.66  20.1  91.1  40.6 225      0.600
REMARK   2_regHadp: 0.1742 0.2505 0.015  1.66  20.1  91.1  40.6 225      0.600
REMARK       2_occ: 0.1744 0.2504 0.015  1.66  20.1  91.1  40.6 225      0.600
REMARK       3_bss: 0.1732 0.2503 0.015  1.66  17.8  88.7  38.2 225      0.600
REMARK 3_settarget: 0.1732 0.2503 0.015  1.66  17.8  88.7  38.2 225      0.600
REMARK 3_updatecdl: 0.1732 0.2503 0.015  1.66  17.8  88.7  38.2 225      0.600
REMARK       3_nqh: 0.1732 0.2503 0.015  1.66  17.8  88.7  38.2 225      0.600
REMARK    3_weight: 0.1732 0.2503 0.015  1.66  17.8  88.7  38.2 225      0.600
REMARK    3_checkH: 0.1733 0.2500 0.015  1.66  17.8  88.7  38.2 225      0.600
REMARK    3_xyzrec: 0.1715 0.2502 0.015  1.72  17.8  88.7  38.2 225      0.608
REMARK    3_checkH: 0.1714 0.2502 0.015  1.72  17.8  88.7  38.2 225      0.609
REMARK       3_adp: 0.1723 0.2494 0.015  1.72  19.9  92.9  39.8 225      0.609
REMARK   3_regHadp: 0.1724 0.2493 0.015  1.72  19.9  92.9  39.8 225      0.609
REMARK       3_occ: 0.1725 0.2493 0.015  1.72  19.9  92.9  39.8 225      0.609
REMARK         end: 0.1718 0.2505 0.015  1.72  18.2  91.2  38.1 225      0.609
REMARK ------------------------------------------------------------------------
REMARK MODEL CONTENT.
REMARK  ELEMENT        ATOM RECORD COUNT   OCCUPANCY SUM
REMARK        C                     2009         2005.24
REMARK       Cl                        1            1.00
REMARK        H                     3463         3457.87
REMARK        O                      625          624.43
REMARK        N                      584          583.20
REMARK        S                       16           15.91
REMARK      O1-                       44           44.00
REMARK    TOTAL                     6742         6731.65
REMARK -----------------------------------------------------------------------
REMARK r_free_flags.md5.hexdigest 029a577fc46a72e54f97238a2884def9
REMARK 
REMARK ---------------------------------------------------------------
REMARK  Atom Name   Residue Name    Residue ID     Chain     Charge  
REMARK ---------------------------------------------------------------
REMARK     C12           CMU           1481          A       0.693   
REMARK     C15           CMU           1481          A       0.6933  
REMARK      C2           CMU           1481          A      -0.4019  
REMARK      C3           CMU           1481          A       0.3362  
REMARK      C4           CMU           1481          A      -0.2023  
REMARK      C6           CMU           1481          A      -0.1278  
REMARK      C7           CMU           1481          A      -0.2632  
REMARK      C8           CMU           1481          A      -0.3881  
REMARK      C9           CMU           1481          A       0.3822  
REMARK     N10           CMU           1481          A      -0.6277  
REMARK     N11           CMU           1481          A      -0.4231  
REMARK     N14           CMU           1481          A      -0.5647  
REMARK      N5           CMU           1481          A      -0.3561  
REMARK     O13           CMU           1481          A      -0.6659  
REMARK     O16           CMU           1481          A      -0.5263  
REMARK     CL1           CMU           1481          A       0.1051  
REMARK     H10           CMU           1481          A       0.2462  
REMARK     HN1           CMU           1481          A       0.3201  
REMARK     HN2           CMU           1481          A       0.3302  
REMARK     H4C           CMU           1481          A       0.2322  
REMARK     H4C           CMU           1481          A       0.2157  
REMARK     H6C           CMU           1481          A       0.1595  
REMARK     H6C           CMU           1481          A       0.1508  
REMARK     H7C           CMU           1481          A       0.1796  
REMARK     H7C           CMU           1481          A       0.1768  
REMARK     H8C           CMU           1481          A       0.1734  
REMARK     H8C           CMU           1481          A       0.1715  
REMARK ---------------------------------------------------------------
REMARK IF THIS FILE IS FOR PDB DEPOSITION: REMOVE ALL FROM THIS LINE UP.
REMARK   3
REMARK   3 REFINEMENT.
REMARK   3   PROGRAM     : PHENIX (1.11.1_2575: ???)
REMARK   3   AUTHORS     : Adams,Afonine,Bunkoczi,Burnley,Chen,Dar,Davis,
REMARK   3               : Draizen,Echols,Gildea,Gros,Grosse-Kunstleve,Headd,
REMARK   3               : Hintze,Hung,Ioerger,Liebschner,McCoy,McKee,Moriarty,
REMARK   3               : Oeffner,Poon,Read,Richardson,Richardson,Sacchettini,
REMARK   3               : Sauter,Sobolev,Storoni,Terwilliger,Williams,Zwart
REMARK   3
REMARK   3  REFINEMENT TARGET : ML
REMARK   3  
REMARK   3  DATA USED IN REFINEMENT.
REMARK   3   RESOLUTION RANGE HIGH (ANGSTROMS) : 2.108   
REMARK   3   RESOLUTION RANGE LOW  (ANGSTROMS) : 34.884  
REMARK   3   MIN(FOBS/SIGMA_FOBS)              : 1.36  
REMARK   3   COMPLETENESS FOR RANGE        (%) : 64.34 
REMARK   3   NUMBER OF REFLECTIONS             : 15813     
REMARK   3   NUMBER OF REFLECTIONS (NON-ANOMALOUS) : 15813     
REMARK   3  
REMARK   3  FIT TO DATA USED IN REFINEMENT.
REMARK   3   R VALUE     (WORKING + TEST SET) : 0.1762
REMARK   3   R VALUE            (WORKING SET) : 0.1718
REMARK   3   FREE R VALUE                     : 0.2505
REMARK   3   FREE R VALUE TEST SET SIZE   (%) : 5.41  
REMARK   3   FREE R VALUE TEST SET COUNT      : 855       
REMARK   3  
REMARK   3  FIT TO DATA USED IN REFINEMENT (IN BINS).
REMARK   3   BIN  RESOLUTION RANGE  COMPL.    NWORK NFREE   RWORK  RFREE  CCWORK CCFREE
REMARK   3     1 34.8886 -  3.8292    0.89     3525   215  0.1402 0.2179   0.955  0.890
REMARK   3     2  3.8292 -  3.0399    0.92     3544   202  0.1718 0.2580   0.935  0.844
REMARK   3     3  3.0399 -  2.6558    0.91     3513   188  0.2123 0.2874   0.902  0.789
REMARK   3     4  2.6558 -  2.4130    0.64     2454   135  0.2272 0.3076   0.872  0.726
REMARK   3     5  2.4130 -  2.2401    0.36     1370    90  0.2420 0.3106   0.876  0.774
REMARK   3     6  2.2401 -  2.1081    0.14      552    25  0.2553 0.3511   0.857  0.678
REMARK   3  
REMARK   3  BULK SOLVENT MODELLING.
REMARK   3   METHOD USED        : FLAT BULK SOLVENT MODEL
REMARK   3   SOLVENT RADIUS     : 1.11    
REMARK   3   SHRINKAGE RADIUS   : 0.90    
REMARK   3   GRID STEP FACTOR   : 4.00    
REMARK   3  
REMARK   3  ERROR ESTIMATES.
REMARK   3   COORDINATE ERROR (MAXIMUM-LIKELIHOOD BASED)     : 0.28    
REMARK   3   PHASE ERROR (DEGREES, MAXIMUM-LIKELIHOOD BASED) : 33.90   
REMARK   3  
REMARK   3  STRUCTURE FACTORS CALCULATION ALGORITHM : FFT
REMARK   3  
REMARK   3  RESTRAINTS LIBRARY
REMARK   3    GEOSTD + MON.LIB. + CDL v1.2
REMARK   3  
REMARK   3  DEVIATIONS FROM IDEAL VALUES.
REMARK   3                 RMSD     MAX  COUNT
REMARK   3   BOND      :  0.015   0.108   3249
REMARK   3   ANGLE     :  1.723  16.780   4410
REMARK   3   CHIRALITY :  0.067   0.397    522
REMARK   3   PLANARITY :  0.011   0.088    581
REMARK   3   DIHEDRAL  : 23.767 179.926   1978
REMARK   3   MIN NONBONDED DISTANCE : 2.234 
REMARK   3  
REMARK   3  MOLPROBITY STATISTICS.
REMARK   3   ALL-ATOM CLASHSCORE : 8.31
REMARK   3   RAMACHANDRAN PLOT:
REMARK   3     OUTLIERS : 0.23  %
REMARK   3     ALLOWED  : 2.08  %
REMARK   3     FAVORED  : 97.69 %
REMARK   3   ROTAMER OUTLIERS : 6.46 %
REMARK   3   CBETA DEVIATIONS : 0
REMARK   3   PEPTIDE PLANE:
REMARK   3     CIS-PROLINE     : 0
REMARK   3     CIS-GENERAL     : 0
REMARK   3     TWISTED PROLINE : 0
REMARK   3     TWISTED GENERAL : 0
REMARK   3  
REMARK   3  ATOMIC DISPLACEMENT PARAMETERS.
REMARK   3   WILSON B : 37.50
REMARK   3   RMS(B_ISO_OR_EQUIVALENT_BONDED) : 5.32
REMARK   3   ATOMS          NUMBER OF ATOMS
REMARK   3                    ISO.  ANISO. 
REMARK   3    ALL         :   6742       0
REMARK   3    ALL (NO H)  :   3279       0
REMARK   3    SOLVENT     :     75       0
REMARK   3    NON-SOLVENT :   3204       0
REMARK   3    HYDROGENS   :   3463       0
REMARK   3
REMARK   3
REMARK   3   OTHER REFINEMENT REMARKS:
REMARK   3   XRAY REFINEMENT USING QUANTUM MECHANICAL FUNCTIONAL
REMARK   3   PROGRAM      :QuantumBio DivCon 6 build-7.1.1-b4015.17
REMARK   3   AUTHORS      :BORBULEVYCH O.Y., PLUMLEY J., 
REMARK   3                :MARTIN, R.I., WESTERHOFF L.M. 
REMARK   3
REMARK   3   REFERENCE     :BORBULEVYCH O.Y., PLUMLEY J.A.,
REMARK   3                 :MARTIN, R.I., MERZ, K.M.,  WESTERHOFF L.M.
REMARK   3                 :ACTA CRYSTLLOGRAPHICA SECTION D, 2014, 
REMARK   3                 :V. D70, pp. 1233-1247
REMARK   3   QM METHOD(HAMILTONIAN): PM6
REMARK   3   REGION QM REFINEMENT: 
REMARK   3      MAIN/BUFFER QM REGION RADII (A): 3.0 / 2.5
REMARK   3      LIGAND / STRAIN ENERGY: CMU_A_1481 / 5.04 KCAL/MOLE
REMARK   3
HELIX    1   1 LEU A   36  ARG A   44  1               Generated by MOE    9
HELIX    2   2 GLU A   51  ASN A   63  1               Generated by MOE   13
HELIX    3   3 GLY A   68  ARG A   81  1               Generated by MOE   14
HELIX    4   4 LEU A   85  ALA A   96  1               Generated by MOE   12
HELIX    5   5 GLU A  106  GLN A  111  5               Generated by MOE    6
HELIX    6   6 VAL A  125  ALA A  134  1               Generated by MOE   10
HELIX    7   7 THR A  154  LEU A  158  1               Generated by MOE    5
HELIX    8   8 PRO A  170  ALA A  180  1               Generated by MOE   11
HELIX    9   9 PRO A  193  VAL A  204  1               Generated by MOE   12
HELIX   10  10 LEU A  211  VAL A  224  1               Generated by MOE   14
HELIX   11  11 GLN A  245  SER A  261  1               Generated by MOE   17
HELIX   12  12 ALA A  284  MET A  294  1               Generated by MOE   11
HELIX   13  13 PRO A  300  SER A  317  1               Generated by MOE   18
HELIX   14  14 GLN A  323  ASP A  335  1               Generated by MOE   13
HELIX   15  15 SER A  338  ALA A  349  1               Generated by MOE   12
HELIX   16  16 PRO A  354  SER A  362  1               Generated by MOE    9
HELIX   17  17 PRO A  365  LEU A  371  1               Generated by MOE    7
HELIX   18  18 ALA A  394  GLY A  405  1               Generated by MOE   12
HELIX   19  19 GLY A  449  ALA A  458  1               Generated by MOE   10
SHEET    1       VAL A 113  SER A 117                  Generated by MOE
SHEET    2       VAL A 140  ILE A 143                  Generated by MOE
SHEET    3       CYS A 182  VAL A 185                  Generated by MOE
SHEET    4       ALA A 229  PHE A 236                  Generated by MOE
SHEET    5       VAL A 266  ALA A 272                  Generated by MOE
SHEET    6       CYS A 280  VAL A 281                  Generated by MOE
SHEET    7       GLU A 377  LEU A 382                  Generated by MOE
SHEET    8       GLY A 387  VAL A 392                  Generated by MOE
SHEET    9       GLY A 420  LEU A 423                  Generated by MOE
SHEET   10       ARG A 430  LEU A 431                  Generated by MOE
SHEET   11       PRO A 436  ARG A 442                  Generated by MOE
SHEET   12       LEU A 459  SER A 462                  Generated by MOE
SHEET   13       GLU A 475  VAL A 477                  Generated by MOE
CRYST1   69.990   66.090   96.870  90.00 106.54  90.00 C 1 2 1
SCALE1      0.014288  0.000000  0.004243        0.00000
SCALE2      0.000000  0.015131  0.000000        0.00000
SCALE3      0.000000  0.000000  0.010769        0.00000
ATOM      1  N   PRO A  33       3.993  -0.801  60.582  1.00 55.92           N
ATOM      2  CA  PRO A  33       3.079  -0.876  59.429  1.00 59.68           C
ATOM      3  C   PRO A  33       1.624  -0.460  59.740  1.00 68.58           C
ATOM      4  O   PRO A  33       1.043  -0.976  60.720  1.00 63.90           O
ATOM      5  CB  PRO A  33       3.134  -2.363  59.031  1.00 55.50           C
ATOM      6  H1  PRO A  33       4.901  -0.923  60.300  1.00 67.44           H
ATOM      7  H2  PRO A  33       3.869  -1.206  61.446  1.00 67.44           H
ATOM      8  HA  PRO A  33       3.422  -0.335  58.702  1.00 71.95           H
ATOM      9  HB1 PRO A  33       4.047  -2.598  58.803  1.00 66.93           H
ATOM     10  HB3 PRO A  33       2.554  -2.507  58.266  1.00 66.93           H
ATOM     11  N   LYS A  34       1.041   0.437  58.927  1.00 61.63           N
ATOM     12  CA  LYS A  34      -0.343   0.841  59.137  1.00 54.14           C
ATOM     13  C   LYS A  34      -1.300  -0.080  58.397  1.00 59.12           C
ATOM     14  O   LYS A  34      -0.974  -0.667  57.359  1.00 48.08           O
ATOM     15  CB  LYS A  34      -0.642   2.271  58.685  1.00 52.27           C
ATOM     16  CG  LYS A  34       0.477   3.259  58.713  1.00 54.54           C
ATOM     17  CD  LYS A  34      -0.112   4.648  58.803  1.00 52.00           C
ATOM     18  CE  LYS A  34       0.888   5.754  58.437  1.00 51.60           C
ATOM     19  NZ  LYS A  34       2.059   5.724  59.366  1.00 59.99           N1+
ATOM     20  H   LYS A  34       1.425   0.813  58.255  1.00 74.28           H
ATOM     21  HA  LYS A  34      -0.552   0.781  60.082  1.00 65.31           H
ATOM     22  HB2 LYS A  34      -0.988   2.233  57.781  1.00 63.06           H
ATOM     23  HB3 LYS A  34      -1.330   2.628  59.272  1.00 63.06           H
ATOM     24  HG2 LYS A  34       1.040   3.100  59.484  1.00 65.78           H
ATOM     25  HG3 LYS A  34       0.987   3.189  57.890  1.00 65.78           H
ATOM     26  HD2 LYS A  34      -0.855   4.706  58.183  1.00 62.73           H
ATOM     27  HD3 LYS A  34      -0.422   4.791  59.710  1.00 62.73           H
ATOM     28  HE2 LYS A  34       1.207   5.607  57.538  1.00 62.26           H
ATOM     29  HE3 LYS A  34       0.461   6.622  58.501  1.00 62.26           H
ATOM     30  HZ1 LYS A  34       2.584   6.427  59.232  1.00 72.32           H
ATOM     31  HZ2 LYS A  34       1.775   5.727  60.209  1.00 72.32           H
ATOM     32  HZ3 LYS A  34       2.531   4.980  59.228  1.00 72.32           H
ATOM     33  N   GLN A  35      -2.498  -0.191  58.957  1.00 61.52           N
ATOM     34  CA  GLN A  35      -3.583  -0.913  58.319  1.00 59.85           C
ATOM     35  C   GLN A  35      -4.161  -0.099  57.158  1.00 52.87           C
ATOM     36  O   GLN A  35      -4.070   1.145  57.094  1.00 44.23           O
ATOM     37  CB  GLN A  35      -4.684  -1.240  59.348  1.00 63.68           C
ATOM     38  CG  GLN A  35      -4.246  -2.191  60.465  1.00 59.84           C
ATOM     39  CD  GLN A  35      -3.814  -3.528  59.902  1.00 66.19           C
ATOM     40  OE1 GLN A  35      -4.338  -3.967  58.879  1.00 69.71           O
ATOM     41  NE2 GLN A  35      -2.841  -4.171  60.548  1.00 82.21           N
ATOM     42  H   GLN A  35      -2.702   0.142  59.725  1.00 74.16           H
ATOM     43  HA  GLN A  35      -3.244  -1.746  57.955  1.00 72.16           H
ATOM     44  HB2 GLN A  35      -5.010  -0.425  59.758  1.00 76.76           H
ATOM     45  HB3 GLN A  35      -5.410  -1.682  58.884  1.00 76.76           H
ATOM     46  HG2 GLN A  35      -3.497  -1.809  60.953  1.00 72.15           H
ATOM     47  HG3 GLN A  35      -4.989  -2.349  61.069  1.00 72.15           H
ATOM     48 HE21 GLN A  35      -2.506  -3.838  61.268  1.00 98.99           H
ATOM     49 HE22 GLN A  35      -2.546  -4.924  60.250  1.00 98.99           H
ATOM     50  N   LEU A  36      -4.790  -0.826  56.244  1.00 45.64           N
ATOM     51  CA  LEU A  36      -5.344  -0.184  55.058  1.00 44.89           C
ATOM     52  C   LEU A  36      -6.359   0.883  55.402  1.00 38.11           C
ATOM     53  O   LEU A  36      -6.287   1.983  54.831  1.00 39.81           O
ATOM     54  CB  LEU A  36      -5.953  -1.247  54.145  1.00 45.57           C
ATOM     55  CG  LEU A  36      -5.305  -1.310  52.767  1.00 47.49           C
ATOM     56  CD1 LEU A  36      -3.860  -1.698  52.881  1.00 52.63           C
ATOM     57  CD2 LEU A  36      -5.995  -2.311  51.925  1.00 53.31           C
ATOM     58  H   LEU A  36      -4.916  -1.675  56.292  1.00 55.10           H
ATOM     59  HA  LEU A  36      -4.621   0.250  54.585  1.00 54.20           H
ATOM     60  HB2 LEU A  36      -5.818  -2.114  54.554  1.00 55.02           H
ATOM     61  HB3 LEU A  36      -6.901  -1.071  54.036  1.00 55.02           H
ATOM     62  HG  LEU A  36      -5.375  -0.444  52.333  1.00 57.32           H
ATOM     63 HD11 LEU A  36      -3.488  -1.698  51.984  1.00 63.49           H
ATOM     64 HD12 LEU A  36      -3.392  -1.049  53.428  1.00 63.49           H
ATOM     65 HD13 LEU A  36      -3.794  -2.585  53.269  1.00 63.49           H
ATOM     66 HD21 LEU A  36      -5.652  -2.241  51.021  1.00 64.30           H
ATOM     67 HD22 LEU A  36      -5.820  -3.192  52.292  1.00 64.30           H
ATOM     68 HD23 LEU A  36      -6.946  -2.125  51.940  1.00 64.30           H
ATOM     69  N   PRO A  37      -7.321   0.651  56.291  1.00 49.47           N
ATOM     70  CA  PRO A  37      -8.293   1.716  56.555  1.00 34.31           C
ATOM     71  C   PRO A  37      -7.649   2.983  57.036  1.00 34.40           C
ATOM     72  O   PRO A  37      -8.107   4.073  56.672  1.00 37.93           O
ATOM     73  CB  PRO A  37      -9.218   1.120  57.611  1.00 38.16           C
ATOM     74  CG  PRO A  37      -8.653  -0.223  57.979  1.00 43.52           C
ATOM     75  CD  PRO A  37      -7.602  -0.597  57.032  1.00 39.24           C
ATOM     76  HA  PRO A  37      -8.794   1.901  55.745  1.00 41.51           H
ATOM     77  HB2 PRO A  37      -9.243   1.716  58.375  1.00 46.13           H
ATOM     78  HB3 PRO A  37     -10.101   1.016  57.228  1.00 46.13           H
ATOM     79  HG2 PRO A  37      -8.290  -0.187  58.877  1.00 52.55           H
ATOM     80  HG3 PRO A  37      -9.367  -0.880  57.937  1.00 52.55           H
ATOM     81  HD2 PRO A  37      -6.825  -0.892  57.528  1.00 47.42           H
ATOM     82  HD3 PRO A  37      -7.918  -1.287  56.431  1.00 47.42           H
ATOM     83  N   GLU A  38      -6.567   2.903  57.805  1.00 40.37           N
ATOM     84  CA  GLU A  38      -5.902   4.139  58.180  1.00 35.51           C
ATOM     85  C   GLU A  38      -5.404   4.837  56.935  1.00 39.83           C
ATOM     86  O   GLU A  38      -5.779   5.976  56.654  1.00 41.12           O
ATOM     87  CB  GLU A  38      -4.757   3.877  59.146  1.00 35.48           C
ATOM     88  H   GLU A  38      -6.207   2.177  58.093  1.00 48.78           H
ATOM     89  HA  GLU A  38      -6.547   4.719  58.615  1.00 42.95           H
ATOM     90  HB1 GLU A  38      -5.127   3.427  59.925  1.00 42.91           H
ATOM     91  HB3 GLU A  38      -4.373   4.729  59.410  1.00 42.91           H
ATOM     92  N   LEU A  39      -4.638   4.136  56.110  1.00 46.48           N
ATOM     93  CA  LEU A  39      -4.033   4.857  54.992  1.00 45.50           C
ATOM     94  C   LEU A  39      -5.082   5.305  53.955  1.00 40.49           C
ATOM     95  O   LEU A  39      -4.957   6.406  53.398  1.00 38.71           O
ATOM     96  CB  LEU A  39      -2.893   4.024  54.386  1.00 43.01           C
ATOM     97  CG  LEU A  39      -3.078   2.545  54.206  1.00 44.31           C
ATOM     98  CD1 LEU A  39      -3.844   2.296  52.909  1.00 53.94           C
ATOM     99  CD2 LEU A  39      -1.728   1.898  54.206  1.00 41.54           C
ATOM    100  H   LEU A  39      -4.475   3.292  56.177  1.00 56.12           H
ATOM    101  HA  LEU A  39      -3.635   5.665  55.356  1.00 54.93           H
ATOM    102  HB2 LEU A  39      -2.682   4.387  53.513  1.00 51.94           H
ATOM    103  HB3 LEU A  39      -2.119   4.124  54.965  1.00 51.94           H
ATOM    104  HG  LEU A  39      -3.582   2.174  54.943  1.00 53.51           H
ATOM    105 HD11 LEU A  39      -3.943   1.339  52.776  1.00 65.06           H
ATOM    106 HD12 LEU A  39      -4.716   2.714  52.967  1.00 65.06           H
ATOM    107 HD13 LEU A  39      -3.344   2.677  52.170  1.00 65.06           H
ATOM    108 HD21 LEU A  39      -1.840   0.943  54.057  1.00 50.19           H
ATOM    109 HD22 LEU A  39      -1.196   2.288  53.497  1.00 50.19           H
ATOM    110 HD23 LEU A  39      -1.302   2.052  55.063  1.00 50.19           H
ATOM    111  N   ILE A  40      -6.161   4.538  53.738  1.00 38.92           N
ATOM    112  CA  ILE A  40      -7.250   5.017  52.880  1.00 33.64           C
ATOM    113  C   ILE A  40      -7.744   6.377  53.365  1.00 33.73           C
ATOM    114  O   ILE A  40      -7.992   7.301  52.580  1.00 34.52           O
ATOM    115  CB  ILE A  40      -8.409   3.998  52.857  1.00 33.68           C
ATOM    116  CG1 ILE A  40      -8.083   2.790  52.023  1.00 33.73           C
ATOM    117  CG2 ILE A  40      -9.635   4.605  52.270  1.00 32.45           C
ATOM    118  CD1 ILE A  40      -9.161   1.714  52.053  1.00 39.30           C
ATOM    119  H   ILE A  40      -6.287   3.752  54.073  1.00 47.04           H
ATOM    120  HA  ILE A  40      -6.914   5.127  51.977  1.00 40.71           H
ATOM    121  HB  ILE A  40      -8.596   3.706  53.763  1.00 40.76           H
ATOM    122 HG12 ILE A  40      -7.972   3.078  51.103  1.00 40.81           H
ATOM    123 HG13 ILE A  40      -7.262   2.398  52.362  1.00 40.81           H
ATOM    124 HG21 ILE A  40     -10.347   3.954  52.258  1.00 39.28           H
ATOM    125 HG22 ILE A  40      -9.916   5.347  52.826  1.00 39.28           H
ATOM    126 HG23 ILE A  40      -9.447   4.915  51.372  1.00 39.28           H
ATOM    127 HD11 ILE A  40      -8.845   0.946  51.551  1.00 47.50           H
ATOM    128 HD12 ILE A  40      -9.326   1.460  52.974  1.00 47.50           H
ATOM    129 HD13 ILE A  40      -9.973   2.050  51.649  1.00 47.50           H
ATOM    130  N   ARG A  41      -7.977   6.477  54.667  1.00 41.71           N
ATOM    131  CA  ARG A  41      -8.462   7.717  55.269  1.00 35.83           C
ATOM    132  C   ARG A  41      -7.505   8.861  55.012  1.00 33.66           C
ATOM    133  O   ARG A  41      -7.933   9.988  54.744  1.00 38.63           O
ATOM    134  CB  ARG A  41      -8.635   7.500  56.774  1.00 45.76           C
ATOM    135  CG  ARG A  41      -9.255   8.662  57.597  1.00 48.27           C
ATOM    136  CD  ARG A  41      -8.991   8.465  59.076  1.00 45.14           C
ATOM    137  NE  ARG A  41      -8.804   7.045  59.377  1.00 58.42           N
ATOM    138  CZ  ARG A  41      -9.004   6.488  60.555  1.00 56.74           C
ATOM    139  NH1 ARG A  41      -8.787   5.181  60.687  1.00 58.31           N
ATOM    140  NH2 ARG A  41      -9.428   7.228  61.578  1.00 73.39           N1+
ATOM    141  H   ARG A  41      -7.874   5.828  55.228  1.00 50.39           H
ATOM    142  HA  ARG A  41      -9.321   7.950  54.885  1.00 43.33           H
ATOM    143  HB2 ARG A  41      -9.196   6.716  56.895  1.00 55.25           H
ATOM    144  HB3 ARG A  41      -7.751   7.329  57.137  1.00 55.25           H
ATOM    145  HG2 ARG A  41      -8.851   9.502  57.330  1.00 58.26           H
ATOM    146  HG3 ARG A  41     -10.215   8.685  57.461  1.00 58.26           H
ATOM    147  HD2 ARG A  41      -8.184   8.943  59.331  1.00 54.50           H
ATOM    148  HD3 ARG A  41      -9.750   8.789  59.586  1.00 54.50           H
ATOM    149  HE  ARG A  41      -8.384   6.553  58.816  1.00 70.44           H
ATOM    150 HH11 ARG A  41      -8.519   4.717  60.014  1.00 70.31           H
ATOM    151 HH12 ARG A  41      -8.922   4.799  61.446  1.00 70.31           H
ATOM    152 HH21 ARG A  41      -9.566   8.072  61.477  1.00 88.41           H
ATOM    153 HH22 ARG A  41      -9.566   6.862  62.344  1.00 88.41           H
ATOM    154  N   MET A  42      -6.198   8.599  55.101  1.00 42.10           N
ATOM    155  CA  MET A  42      -5.228   9.658  54.853  1.00 31.58           C
ATOM    156  C   MET A  42      -5.467  10.274  53.468  1.00 38.36           C
ATOM    157  O   MET A  42      -5.396  11.501  53.296  1.00 40.10           O
ATOM    158  CB  MET A  42      -3.793   9.105  54.998  1.00 38.53           C
ATOM    159  CG  MET A  42      -3.334   8.685  56.404  1.00 39.33           C
ATOM    160  SD  MET A  42      -1.549   8.285  56.647  1.00 54.63           S
ATOM    161  CE  MET A  42      -0.849   9.838  55.979  1.00 41.44           C
ATOM    162  H   MET A  42      -5.856   7.837  55.305  1.00 50.85           H
ATOM    163  HA  MET A  42      -5.346  10.351  55.519  1.00 38.23           H
ATOM    164  HB2 MET A  42      -3.715   8.317  54.439  1.00 46.57           H
ATOM    165  HB3 MET A  42      -3.183   9.792  54.696  1.00 46.57           H
ATOM    166  HG2 MET A  42      -3.523   9.426  57.001  1.00 47.53           H
ATOM    167  HG3 MET A  42      -3.844   7.905  56.671  1.00 47.53           H
ATOM    168  HE1 MET A  42       0.117   9.814  56.049  1.00 50.06           H
ATOM    169  HE2 MET A  42      -1.097   9.946  55.051  1.00 50.06           H
ATOM    170  HE3 MET A  42      -1.196  10.584  56.491  1.00 50.06           H
ATOM    171  N   LYS A  43      -5.805   9.448  52.471  1.00 37.29           N
ATOM    172  CA  LYS A  43      -5.968  10.021  51.142  1.00 41.30           C
ATOM    173  C   LYS A  43      -7.353  10.599  50.967  1.00 40.91           C
ATOM    174  O   LYS A  43      -7.528  11.628  50.299  1.00 35.30           O
ATOM    175  CB  LYS A  43      -5.713   8.996  50.025  1.00 36.84           C
ATOM    176  CG  LYS A  43      -5.381   9.694  48.669  1.00 35.39           C
ATOM    177  CD  LYS A  43      -3.977  10.248  48.729  1.00 34.26           C
ATOM    178  CE  LYS A  43      -3.673  11.087  47.574  1.00 41.62           C
ATOM    179  NZ  LYS A  43      -2.563  11.991  47.893  1.00 36.46           N1+
ATOM    180  H   LYS A  43      -5.941   8.598  52.537  1.00 45.08           H
ATOM    181  HA  LYS A  43      -5.340  10.751  51.044  1.00 49.89           H
ATOM    182  HB2 LYS A  43      -4.955   8.439  50.270  1.00 44.54           H
ATOM    183  HB3 LYS A  43      -6.503   8.448  49.893  1.00 44.54           H
ATOM    184  HG2 LYS A  43      -5.411   9.038  47.956  1.00 42.80           H
ATOM    185  HG3 LYS A  43      -6.002  10.417  48.494  1.00 42.80           H
ATOM    186  HD2 LYS A  43      -3.868  10.795  49.518  1.00 41.44           H
ATOM    187  HD3 LYS A  43      -3.342   9.513  48.741  1.00 41.44           H
ATOM    188  HE2 LYS A  43      -3.419  10.524  46.827  1.00 50.28           H
ATOM    189  HE3 LYS A  43      -4.461  11.610  47.362  1.00 50.28           H
ATOM    190  HZ1 LYS A  43      -2.385  12.513  47.192  1.00 44.09           H
ATOM    191  HZ2 LYS A  43      -2.779  12.504  48.589  1.00 44.09           H
ATOM    192  HZ3 LYS A  43      -1.838  11.520  48.097  1.00 44.09           H
ATOM    193  N   ARG A  44      -8.353   9.928  51.530  1.00 39.10           N
ATOM    194  CA  ARG A  44      -9.707  10.430  51.393  1.00 33.52           C
ATOM    195  C   ARG A  44      -9.831  11.865  51.932  1.00 37.21           C
ATOM    196  O   ARG A  44     -10.589  12.678  51.367  1.00 40.36           O
ATOM    197  CB  ARG A  44     -10.624   9.402  52.051  1.00 32.25           C
ATOM    198  CG  ARG A  44     -11.973   9.854  52.492  1.00 42.96           C
ATOM    199  CD  ARG A  44     -11.976  10.201  54.005  1.00 38.86           C
ATOM    200  NE  ARG A  44     -12.690   9.205  54.768  1.00 44.49           N
ATOM    201  CZ  ARG A  44     -12.711   9.158  56.096  1.00 40.77           C
ATOM    202  NH1 ARG A  44     -13.426   8.232  56.689  1.00 42.49           N
ATOM    203  NH2 ARG A  44     -12.007  10.004  56.827  1.00 32.62           N1+
ATOM    204  H   ARG A  44      -8.270   9.195  51.983  1.00 47.25           H
ATOM    205  HA  ARG A  44      -9.925  10.452  50.452  1.00 40.56           H
ATOM    206  HB2 ARG A  44     -10.756   8.686  51.411  1.00 39.04           H
ATOM    207  HB3 ARG A  44     -10.165   9.043  52.825  1.00 39.04           H
ATOM    208  HG2 ARG A  44     -12.231  10.632  51.974  1.00 51.89           H
ATOM    209  HG3 ARG A  44     -12.601   9.129  52.347  1.00 51.89           H
ATOM    210  HD2 ARG A  44     -11.071  10.256  54.349  1.00 46.97           H
ATOM    211  HD3 ARG A  44     -12.430  11.048  54.139  1.00 46.97           H
ATOM    212  HE  ARG A  44     -13.086   8.577  54.333  1.00 53.73           H
ATOM    213 HH11 ARG A  44     -13.874   7.668  56.217  1.00 51.32           H
ATOM    214 HH12 ARG A  44     -13.422   8.180  57.549  1.00 51.32           H
ATOM    215 HH21 ARG A  44     -11.539  10.617  56.444  1.00 39.47           H
ATOM    216 HH22 ARG A  44     -12.022   9.945  57.684  1.00 39.47           H
ATOM    217  N   ASP A  45      -9.039  12.245  52.949  1.00 40.03           N
ATOM    218  CA  ASP A  45      -9.115  13.620  53.473  1.00 41.56           C
ATOM    219  C   ASP A  45      -8.134  14.575  52.814  1.00 47.49           C
ATOM    220  O   ASP A  45      -7.776  15.591  53.428  1.00 41.13           O
ATOM    221  CB  ASP A  45      -8.851  13.690  54.972  1.00 37.54           C
ATOM    222  CG  ASP A  45      -9.750  12.792  55.786  1.00 38.62           C
ATOM    223  OD1 ASP A  45      -9.230  12.252  56.786  1.00 39.20           O
ATOM    224  OD2 ASP A  45     -10.945  12.624  55.443  1.00 41.04           O1-
ATOM    225  H   ASP A  45      -8.457  11.738  53.334  1.00 48.38           H
ATOM    226  HA  ASP A  45     -10.008  13.967  53.325  1.00 50.21           H
ATOM    227  HB2 ASP A  45      -7.939  13.407  55.129  1.00 45.38           H
ATOM    228  HB3 ASP A  45      -8.965  14.603  55.276  1.00 45.38           H
ATOM    229  N   GLY A  46      -7.682  14.286  51.597  1.00 44.73           N
ATOM    230  CA  GLY A  46      -6.800  15.213  50.910  1.00 42.94           C
ATOM    231  C   GLY A  46      -5.361  15.088  51.332  1.00 41.82           C
ATOM    232  O   GLY A  46      -4.518  15.865  50.871  1.00 50.56           O
ATOM    233  H   GLY A  46      -7.856  13.563  51.164  1.00 54.01           H
ATOM    234  HA2 GLY A  46      -6.849  15.062  49.955  1.00 51.86           H
ATOM    235  HA3 GLY A  46      -7.086  16.126  51.079  1.00 51.86           H
ATOM    236  N   GLY A  47      -5.054  14.119  52.176  1.00 39.84           N
ATOM    237  CA  GLY A  47      -3.716  13.994  52.696  1.00 37.59           C
ATOM    238  C   GLY A  47      -2.751  13.351  51.709  1.00 47.79           C
ATOM    239  O   GLY A  47      -3.113  12.672  50.746  1.00 43.14           O
ATOM    240  H   GLY A  47      -5.605  13.525  52.456  1.00 48.14           H
ATOM    241  HA2 GLY A  47      -3.385  14.882  52.904  1.00 45.44           H
ATOM    242  HA3 GLY A  47      -3.731  13.475  53.517  1.00 45.44           H
ATOM    243  N   ARG A  48      -1.469  13.563  51.964  1.00 43.35           N
ATOM    244  CA  ARG A  48      -0.436  13.076  51.082  1.00 36.91           C
ATOM    245  C   ARG A  48       0.186  11.852  51.731  1.00 44.80           C
ATOM    246  O   ARG A  48       0.545  11.876  52.908  1.00 50.79           O
ATOM    247  CB  ARG A  48       0.591  14.180  50.793  1.00 40.24           C
ATOM    248  CG  ARG A  48       1.927  14.044  51.494  1.00 49.14           C
ATOM    249  CD  ARG A  48       2.930  15.037  50.920  1.00 53.71           C
ATOM    250  NE  ARG A  48       3.497  14.536  49.670  1.00 54.70           N
ATOM    251  CZ  ARG A  48       4.371  13.535  49.590  1.00 54.65           C
ATOM    252  NH1 ARG A  48       4.802  12.925  50.688  1.00 50.48           N
ATOM    253  NH2 ARG A  48       4.815  13.139  48.405  1.00 59.65           N1+
ATOM    254  H   ARG A  48      -1.174  13.990  52.651  1.00 52.35           H
ATOM    255  HA  ARG A  48      -0.840  12.806  50.244  1.00 44.63           H
ATOM    256  HB2 ARG A  48       0.757  14.215  49.837  1.00 48.62           H
ATOM    257  HB3 ARG A  48       0.217  15.029  51.074  1.00 48.62           H
ATOM    258  HG2 ARG A  48       1.829  14.215  52.443  1.00 59.30           H
ATOM    259  HG3 ARG A  48       2.293  13.157  51.348  1.00 59.30           H
ATOM    260  HD2 ARG A  48       2.482  15.878  50.730  1.00 64.79           H
ATOM    261  HD3 ARG A  48       3.657  15.172  51.547  1.00 64.79           H
ATOM    262  HE  ARG A  48       3.364  15.003  48.959  1.00 65.97           H
ATOM    263 HH11 ARG A  48       4.519  13.169  51.464  1.00 60.92           H
ATOM    264 HH12 ARG A  48       5.370  12.281  50.618  1.00 60.92           H
ATOM    265 HH21 ARG A  48       4.534  13.536  47.694  1.00 71.91           H
ATOM    266 HH22 ARG A  48       5.385  12.496  48.349  1.00 71.91           H
ATOM    267  N   LEU A  49       0.278  10.774  50.964  1.00 53.30           N
ATOM    268  CA  LEU A  49       0.829   9.525  51.456  1.00 43.10           C
ATOM    269  C   LEU A  49       2.354   9.572  51.403  1.00 44.31           C
ATOM    270  O   LEU A  49       2.937  10.194  50.517  1.00 46.96           O
ATOM    271  CB  LEU A  49       0.282   8.369  50.613  1.00 47.58           C
ATOM    272  CG  LEU A  49      -1.216   8.026  50.722  1.00 49.73           C
ATOM    273  CD1 LEU A  49      -1.720   7.117  49.589  1.00 45.04           C
ATOM    274  CD2 LEU A  49      -1.504   7.378  52.060  1.00 51.32           C
ATOM    275  H   LEU A  49       0.026  10.745  50.140  1.00 64.30           H
ATOM    276  HA  LEU A  49       0.566   9.394  52.383  1.00 52.05           H
ATOM    277  HB2 LEU A  49       0.440   8.589  49.681  1.00 57.43           H
ATOM    278  HB3 LEU A  49       0.775   7.568  50.847  1.00 57.43           H
ATOM    279  HG  LEU A  49      -1.723   8.851  50.676  1.00 60.01           H
ATOM    280 HD11 LEU A  49      -2.655   6.897  49.741  1.00 54.38           H
ATOM    281 HD12 LEU A  49      -1.624   7.589  48.746  1.00 54.38           H
ATOM    282 HD13 LEU A  49      -1.188   6.306  49.580  1.00 54.38           H
ATOM    283 HD21 LEU A  49      -2.455   7.185  52.106  1.00 61.92           H
ATOM    284 HD22 LEU A  49      -1.001   6.551  52.125  1.00 61.92           H
ATOM    285 HD23 LEU A  49      -1.250   7.985  52.774  1.00 61.92           H
ATOM    286  N   SER A  50       3.002   8.924  52.367  1.00 48.06           N
ATOM    287  CA  SER A  50       4.461   8.891  52.416  1.00 46.16           C
ATOM    288  C   SER A  50       4.922   7.779  51.484  1.00 41.63           C
ATOM    289  O   SER A  50       4.114   7.199  50.767  1.00 46.54           O
ATOM    290  CB  SER A  50       4.941   8.664  53.841  1.00 39.96           C
ATOM    291  OG  SER A  50       4.510   7.374  54.267  1.00 47.32           O
ATOM    292  H   SER A  50       2.620   8.486  53.004  1.00 58.00           H
ATOM    293  HA  SER A  50       4.823   9.738  52.107  1.00 55.72           H
ATOM    294  HB2 SER A  50       5.909   8.707  53.861  1.00 48.29           H
ATOM    295  HB3 SER A  50       4.570   9.346  54.419  1.00 48.29           H
ATOM    296  HG  SER A  50       4.765   7.223  55.055  1.00 57.12           H
ATOM    297  N   GLU A  51       6.212   7.433  51.494  1.00 36.78           N
ATOM    298  CA  GLU A  51       6.667   6.294  50.689  1.00 41.13           C
ATOM    299  C   GLU A  51       6.399   4.967  51.369  1.00 38.47           C
ATOM    300  O   GLU A  51       6.090   3.981  50.704  1.00 42.86           O
ATOM    301  CB  GLU A  51       8.168   6.378  50.376  1.00 51.89           C
ATOM    302  CG  GLU A  51       8.708   5.116  49.665  1.00 51.35           C
ATOM    303  CD  GLU A  51      10.184   5.209  49.288  1.00 55.88           C
ATOM    304  OE1 GLU A  51      10.823   4.132  49.085  1.00 55.28           O
ATOM    305  OE2 GLU A  51      10.688   6.358  49.189  1.00 52.99           O1-
ATOM    306  H   GLU A  51       6.827   7.840  51.940  1.00 44.47           H
ATOM    307  HA  GLU A  51       6.183   6.297  49.849  1.00 49.69           H
ATOM    308  HB2 GLU A  51       8.335   7.145  49.802  1.00 62.60           H
ATOM    309  HB3 GLU A  51       8.659   6.479  51.206  1.00 62.60           H
ATOM    310  HG2 GLU A  51       8.613   4.348  50.248  1.00 61.96           H
ATOM    311  HG3 GLU A  51       8.208   4.980  48.844  1.00 61.96           H
ATOM    312  N   ALA A  52       6.571   4.882  52.677  1.00 43.58           N
ATOM    313  CA  ALA A  52       6.214   3.630  53.317  1.00 42.47           C
ATOM    314  C   ALA A  52       4.709   3.395  53.244  1.00 37.02           C
ATOM    315  O   ALA A  52       4.261   2.248  53.140  1.00 37.72           O
ATOM    316  CB  ALA A  52       6.714   3.625  54.758  1.00 49.75           C
ATOM    317  H   ALA A  52       6.877   5.495  53.192  1.00 52.64           H
ATOM    318  HA  ALA A  52       6.656   2.906  52.845  1.00 51.30           H
ATOM    319  HB1 ALA A  52       6.517   2.761  55.155  1.00 60.04           H
ATOM    320  HB2 ALA A  52       7.671   3.778  54.756  1.00 60.04           H
ATOM    321  HB3 ALA A  52       6.266   4.334  55.247  1.00 60.04           H
ATOM    322  N   ASP A  53       3.916   4.467  53.294  1.00 45.73           N
ATOM    323  CA  ASP A  53       2.475   4.350  53.081  1.00 37.57           C
ATOM    324  C   ASP A  53       2.190   3.690  51.739  1.00 39.47           C
ATOM    325  O   ASP A  53       1.511   2.655  51.661  1.00 40.73           O
ATOM    326  CB  ASP A  53       1.820   5.745  53.130  1.00 46.12           C
ATOM    327  CG  ASP A  53       1.794   6.384  54.551  1.00 54.11           C
ATOM    328  OD1 ASP A  53       2.188   5.682  55.520  1.00 52.54           O
ATOM    329  OD2 ASP A  53       1.365   7.589  54.680  1.00 45.41           O1-
ATOM    330  H   ASP A  53       4.192   5.269  53.434  1.00 55.22           H
ATOM    331  HA  ASP A  53       2.085   3.793  53.772  1.00 45.42           H
ATOM    332  HB2 ASP A  53       2.315   6.344  52.548  1.00 55.68           H
ATOM    333  HB3 ASP A  53       0.904   5.662  52.821  1.00 55.68           H
ATOM    334  N   ILE A  54       2.731   4.281  50.661  1.00 45.46           N
ATOM    335  CA  ILE A  54       2.512   3.778  49.299  1.00 40.31           C
ATOM    336  C   ILE A  54       2.931   2.310  49.194  1.00 40.35           C
ATOM    337  O   ILE A  54       2.182   1.451  48.705  1.00 37.57           O
ATOM    338  CB  ILE A  54       3.272   4.658  48.292  1.00 42.35           C
ATOM    339  CG1 ILE A  54       2.926   6.150  48.495  1.00 37.82           C
ATOM    340  CG2 ILE A  54       3.000   4.211  46.873  1.00 42.09           C
ATOM    341  CD1 ILE A  54       1.802   6.670  47.718  1.00 43.03           C
ATOM    342  H   ILE A  54       3.242   4.971  50.704  1.00 54.89           H
ATOM    343  HA  ILE A  54       1.569   3.831  49.079  1.00 48.70           H
ATOM    344  HB  ILE A  54       4.222   4.547  48.456  1.00 51.16           H
ATOM    345 HG12 ILE A  54       2.677   6.290  49.415  1.00 45.72           H
ATOM    346 HG13 ILE A  54       3.703   6.689  48.272  1.00 45.72           H
ATOM    347 HG21 ILE A  54       3.468   4.804  46.261  1.00 50.85           H
ATOM    348 HG22 ILE A  54       3.319   3.300  46.763  1.00 50.85           H
ATOM    349 HG23 ILE A  54       2.047   4.252  46.703  1.00 50.85           H
ATOM    350 HD11 ILE A  54       1.709   7.614  47.917  1.00 51.97           H
ATOM    351 HD12 ILE A  54       1.973   6.559  46.769  1.00 51.97           H
ATOM    352 HD13 ILE A  54       0.999   6.193  47.982  1.00 51.97           H
ATOM    353  N   ARG A  55       4.122   1.997  49.683  1.00 36.79           N
ATOM    354  CA  ARG A  55       4.620   0.646  49.569  1.00 34.93           C
ATOM    355  C   ARG A  55       3.795  -0.331  50.386  1.00 46.62           C
ATOM    356  O   ARG A  55       3.645  -1.503  49.997  1.00 43.68           O
ATOM    357  CB  ARG A  55       6.067   0.637  50.007  1.00 35.69           C
ATOM    358  CG  ARG A  55       6.988   1.376  49.053  1.00 45.72           C
ATOM    359  CD  ARG A  55       8.434   1.283  49.523  1.00 48.77           C
ATOM    360  NE  ARG A  55       9.328   1.844  48.531  1.00 53.33           N
ATOM    361  CZ  ARG A  55       9.636   1.207  47.415  1.00 58.17           C
ATOM    362  NH1 ARG A  55      10.438   1.789  46.528  1.00 50.03           N
ATOM    363  NH2 ARG A  55       9.114  -0.005  47.189  1.00 52.01           N1+
ATOM    364  H   ARG A  55       4.657   2.546  50.075  1.00 44.49           H
ATOM    365  HA  ARG A  55       4.573   0.368  48.641  1.00 42.24           H
ATOM    366  HB2 ARG A  55       6.121   1.083  50.867  1.00 43.16           H
ATOM    367  HB3 ARG A  55       6.373  -0.281  50.076  1.00 43.16           H
ATOM    368  HG2 ARG A  55       6.924   0.967  48.175  1.00 55.20           H
ATOM    369  HG3 ARG A  55       6.735   2.311  49.008  1.00 55.20           H
ATOM    370  HD2 ARG A  55       8.543   1.781  50.347  1.00 58.86           H
ATOM    371  HD3 ARG A  55       8.668   0.348  49.657  1.00 58.86           H
ATOM    372  HE  ARG A  55       9.752   2.568  48.715  1.00 64.33           H
ATOM    373 HH11 ARG A  55      10.767   2.569  46.691  1.00 60.38           H
ATOM    374 HH12 ARG A  55      10.645   1.373  45.803  1.00 60.38           H
ATOM    375 HH21 ARG A  55       8.586  -0.368  47.763  1.00 62.75           H
ATOM    376 HH22 ARG A  55       9.306  -0.431  46.467  1.00 62.75           H
ATOM    377  N   GLY A  56       3.247   0.119  51.516  1.00 44.87           N
ATOM    378  CA  GLY A  56       2.453  -0.791  52.316  1.00 42.55           C
ATOM    379  C   GLY A  56       1.186  -1.184  51.588  1.00 41.67           C
ATOM    380  O   GLY A  56       0.828  -2.366  51.510  1.00 43.86           O
ATOM    381  H   GLY A  56       3.310   0.923  51.825  1.00 54.18           H
ATOM    382  HA2 GLY A  56       2.972  -1.594  52.498  1.00 51.39           H
ATOM    383  HA3 GLY A  56       2.211  -0.364  53.152  1.00 51.39           H
ATOM    384  N   PHE A  57       0.503  -0.187  51.023  1.00 34.58           N
ATOM    385  CA  PHE A  57      -0.684  -0.462  50.226  1.00 34.16           C
ATOM    386  C   PHE A  57      -0.368  -1.401  49.083  1.00 35.98           C
ATOM    387  O   PHE A  57      -1.034  -2.421  48.903  1.00 37.57           O
ATOM    388  CB  PHE A  57      -1.245   0.839  49.686  1.00 31.39           C
ATOM    389  CG  PHE A  57      -2.373   0.646  48.748  1.00 38.22           C
ATOM    390  CD1 PHE A  57      -3.617   0.235  49.210  1.00 36.64           C
ATOM    391  CD2 PHE A  57      -2.203   0.882  47.400  1.00 39.30           C
ATOM    392  CE1 PHE A  57      -4.689   0.053  48.329  1.00 35.06           C
ATOM    393  CE2 PHE A  57      -3.268   0.697  46.502  1.00 45.05           C
ATOM    394  CZ  PHE A  57      -4.513   0.274  46.976  1.00 40.36           C
ATOM    395  H   PHE A  57       0.719   0.647  51.073  1.00 41.84           H
ATOM    396  HA  PHE A  57      -1.357  -0.896  50.770  1.00 41.33           H
ATOM    397  HB2 PHE A  57      -1.566   1.378  50.424  1.00 38.01           H
ATOM    398  HB3 PHE A  57      -0.543   1.313  49.216  1.00 38.01           H
ATOM    399  HD1 PHE A  57      -3.738   0.077  50.119  1.00 44.30           H
ATOM    400  HD2 PHE A  57      -1.370   1.154  47.087  1.00 47.50           H
ATOM    401  HE1 PHE A  57      -5.517  -0.226  48.644  1.00 42.41           H
ATOM    402  HE2 PHE A  57      -3.147   0.852  45.593  1.00 54.39           H
ATOM    403  HZ  PHE A  57      -5.224   0.158  46.386  1.00 48.77           H
ATOM    404  N   VAL A  58       0.632  -1.044  48.274  1.00 36.66           N
ATOM    405  CA  VAL A  58       0.982  -1.847  47.105  1.00 37.55           C
ATOM    406  C   VAL A  58       1.310  -3.263  47.526  1.00 41.85           C
ATOM    407  O   VAL A  58       0.863  -4.233  46.904  1.00 43.25           O
ATOM    408  CB  VAL A  58       2.148  -1.176  46.356  1.00 37.85           C
ATOM    409  CG1 VAL A  58       2.776  -2.082  45.314  1.00 39.18           C
ATOM    410  CG2 VAL A  58       1.645   0.059  45.697  1.00 31.75           C
ATOM    411  H   VAL A  58       1.118  -0.340  48.378  1.00 44.33           H
ATOM    412  HA  VAL A  58       0.224  -1.891  46.502  1.00 45.39           H
ATOM    413  HB  VAL A  58       2.832  -0.920  46.993  1.00 45.76           H
ATOM    414 HG11 VAL A  58       3.466  -1.583  44.849  1.00 47.35           H
ATOM    415 HG12 VAL A  58       3.167  -2.856  45.752  1.00 47.35           H
ATOM    416 HG13 VAL A  58       2.094  -2.355  44.682  1.00 47.35           H
ATOM    417 HG21 VAL A  58       2.384   0.506  45.259  1.00 38.43           H
ATOM    418 HG22 VAL A  58       0.975  -0.194  45.040  1.00 38.43           H
ATOM    419 HG23 VAL A  58       1.255   0.636  46.371  1.00 38.43           H
ATOM    420  N   ALA A  59       2.059  -3.402  48.617  1.00 44.40           N
ATOM    421  CA  ALA A  59       2.462  -4.715  49.078  1.00 40.57           C
ATOM    422  C   ALA A  59       1.265  -5.512  49.571  1.00 37.67           C
ATOM    423  O   ALA A  59       1.290  -6.745  49.544  1.00 38.83           O
ATOM    424  CB  ALA A  59       3.522  -4.543  50.169  1.00 41.29           C
ATOM    425  H   ALA A  59       2.330  -2.751  49.112  1.00 53.62           H
ATOM    426  HA  ALA A  59       2.856  -5.201  48.338  1.00 49.02           H
ATOM    427  HB1 ALA A  59       3.815  -5.421  50.461  1.00 49.88           H
ATOM    428  HB2 ALA A  59       4.269  -4.046  49.796  1.00 49.88           H
ATOM    429  HB3 ALA A  59       3.138  -4.045  50.909  1.00 49.88           H
ATOM    430  N   ALA A  60       0.201  -4.828  49.965  1.00 43.88           N
ATOM    431  CA  ALA A  60      -1.020  -5.507  50.404  1.00 47.31           C
ATOM    432  C   ALA A  60      -1.890  -5.903  49.208  1.00 44.61           C
ATOM    433  O   ALA A  60      -2.535  -6.967  49.210  1.00 37.91           O
ATOM    434  CB  ALA A  60      -1.776  -4.594  51.400  1.00 39.83           C
ATOM    435  H   ALA A  60       0.162  -3.968  49.987  1.00 52.99           H
ATOM    436  HA  ALA A  60      -0.777  -6.325  50.866  1.00 57.11           H
ATOM    437  HB1 ALA A  60      -2.594  -5.035  51.683  1.00 48.13           H
ATOM    438  HB2 ALA A  60      -1.217  -4.422  52.177  1.00 48.13           H
ATOM    439  HB3 ALA A  60      -1.988  -3.750  50.973  1.00 48.13           H
ATOM    440  N   VAL A  61      -1.889  -5.079  48.164  1.00 43.89           N
ATOM    441  CA  VAL A  61      -2.513  -5.481  46.912  1.00 42.99           C
ATOM    442  C   VAL A  61      -1.897  -6.780  46.423  1.00 43.08           C
ATOM    443  O   VAL A  61      -2.603  -7.706  46.009  1.00 42.93           O
ATOM    444  CB  VAL A  61      -2.373  -4.352  45.874  1.00 33.26           C
ATOM    445  CG1 VAL A  61      -2.828  -4.794  44.474  1.00 35.95           C
ATOM    446  CG2 VAL A  61      -3.181  -3.144  46.328  1.00 39.24           C
ATOM    447  H   VAL A  61      -1.531  -4.293  48.156  1.00 53.00           H
ATOM    448  HA  VAL A  61      -3.455  -5.642  47.066  1.00 51.92           H
ATOM    449  HB  VAL A  61      -1.437  -4.099  45.825  1.00 40.25           H
ATOM    450 HG11 VAL A  61      -2.682  -4.071  43.850  1.00 43.47           H
ATOM    451 HG12 VAL A  61      -2.305  -5.557  44.191  1.00 43.47           H
ATOM    452 HG13 VAL A  61      -3.766  -5.026  44.504  1.00 43.47           H
ATOM    453 HG21 VAL A  61      -3.099  -2.442  45.664  1.00 47.43           H
ATOM    454 HG22 VAL A  61      -4.112  -3.404  46.412  1.00 47.43           H
ATOM    455 HG23 VAL A  61      -2.838  -2.838  47.184  1.00 47.43           H
ATOM    456  N   VAL A  62      -0.566  -6.863  46.469  1.00 42.81           N
ATOM    457  CA  VAL A  62       0.151  -8.017  45.933  1.00 36.93           C
ATOM    458  C   VAL A  62      -0.174  -9.292  46.716  1.00 41.88           C
ATOM    459  O   VAL A  62      -0.318 -10.369  46.126  1.00 40.90           O
ATOM    460  CB  VAL A  62       1.661  -7.714  45.925  1.00 44.87           C
ATOM    461  CG1 VAL A  62       2.471  -8.925  45.536  1.00 47.53           C
ATOM    462  CG2 VAL A  62       1.955  -6.596  44.974  1.00 42.77           C
ATOM    463  H   VAL A  62      -0.049  -6.254  46.794  1.00 51.70           H
ATOM    464  HA  VAL A  62      -0.118  -8.152  45.011  1.00 44.65           H
ATOM    465  HB  VAL A  62       1.938  -7.435  46.812  1.00 54.18           H
ATOM    466 HG11 VAL A  62       3.407  -8.667  45.516  1.00 57.38           H
ATOM    467 HG12 VAL A  62       2.339  -9.623  46.197  1.00 57.38           H
ATOM    468 HG13 VAL A  62       2.190  -9.228  44.661  1.00 57.38           H
ATOM    469 HG21 VAL A  62       2.907  -6.413  45.001  1.00 51.66           H
ATOM    470 HG22 VAL A  62       1.697  -6.868  44.079  1.00 51.66           H
ATOM    471 HG23 VAL A  62       1.457  -5.810  45.240  1.00 51.66           H
ATOM    472  N   ASN A  63      -0.286  -9.212  48.052  1.00 46.39           N
ATOM    473  CA  ASN A  63      -0.402 -10.457  48.825  1.00 51.18           C
ATOM    474  C   ASN A  63      -1.832 -10.907  49.090  1.00 42.07           C
ATOM    475  O   ASN A  63      -2.008 -12.016  49.598  1.00 52.50           O
ATOM    476  CB  ASN A  63       0.335 -10.392  50.178  1.00 40.59           C
ATOM    477  CG  ASN A  63       0.048  -9.128  50.967  1.00 51.44           C
ATOM    478  OD1 ASN A  63      -1.071  -8.902  51.468  1.00 46.18           O
ATOM    479  ND2 ASN A  63       1.081  -8.310  51.124  1.00 55.46           N
ATOM    480  H   ASN A  63      -0.301  -8.484  48.509  1.00 56.00           H
ATOM    481  HA  ASN A  63       0.018 -11.168  48.319  1.00 61.75           H
ATOM    482  HB2 ASN A  63       0.065 -11.156  50.711  1.00 49.04           H
ATOM    483  HB3 ASN A  63       1.290 -10.425  50.015  1.00 49.04           H
ATOM    484 HD21 ASN A  63       0.982  -7.586  51.579  1.00 66.89           H
ATOM    485 HD22 ASN A  63       1.848  -8.513  50.788  1.00 66.89           H
ATOM    486  N   GLY A  64      -2.847 -10.113  48.739  1.00 41.45           N
ATOM    487  CA  GLY A  64      -4.237 -10.482  48.961  1.00 44.98           C
ATOM    488  C   GLY A  64      -4.889  -9.773  50.134  1.00 49.76           C
ATOM    489  O   GLY A  64      -6.125  -9.816  50.274  1.00 45.96           O
ATOM    490  H   GLY A  64      -2.748  -9.341  48.374  1.00 50.08           H
ATOM    491  HA2 GLY A  64      -4.745 -10.280  48.163  1.00 54.31           H
ATOM    492  HA3 GLY A  64      -4.292 -11.438  49.120  1.00 54.31           H
ATOM    493  N   SER A  65      -4.087  -9.088  50.948  1.00 46.28           N
ATOM    494  CA  SER A  65      -4.579  -8.483  52.176  1.00 34.40           C
ATOM    495  C   SER A  65      -5.567  -7.381  51.871  1.00 49.77           C
ATOM    496  O   SER A  65      -6.693  -7.374  52.380  1.00 58.58           O
ATOM    497  CB  SER A  65      -3.410  -7.920  52.980  1.00 37.38           C
ATOM    498  OG  SER A  65      -2.514  -8.957  53.297  1.00 52.92           O
ATOM    499  H   SER A  65      -3.251  -8.942  50.793  1.00 55.87           H
ATOM    500  HA  SER A  65      -5.027  -9.162  52.697  1.00 41.61           H
ATOM    501  HB2 SER A  65      -2.947  -7.246  52.456  1.00 45.19           H
ATOM    502  HB3 SER A  65      -3.750  -7.533  53.801  1.00 45.19           H
ATOM    503  HG  SER A  65      -2.381  -9.440  52.621  1.00 63.84           H
ATOM    504  N   ALA A  66      -5.150  -6.416  51.078  1.00 37.87           N
ATOM    505  CA  ALA A  66      -6.117  -5.462  50.605  1.00 41.37           C
ATOM    506  C   ALA A  66      -7.252  -6.237  49.958  1.00 44.81           C
ATOM    507  O   ALA A  66      -7.054  -6.879  48.928  1.00 51.66           O
ATOM    508  CB  ALA A  66      -5.448  -4.499  49.639  1.00 42.80           C
ATOM    509  H   ALA A  66      -4.342  -6.299  50.800  1.00 45.78           H
ATOM    510  HA  ALA A  66      -6.480  -4.972  51.356  1.00 49.98           H
ATOM    511  HB1 ALA A  66      -6.094  -3.831  49.362  1.00 51.70           H
ATOM    512  HB2 ALA A  66      -4.701  -4.077  50.094  1.00 51.70           H
ATOM    513  HB3 ALA A  66      -5.129  -4.994  48.868  1.00 51.70           H
ATOM    514  N   GLN A  67      -8.419  -6.254  50.588  1.00 43.95           N
ATOM    515  CA  GLN A  67      -9.587  -6.847  49.954  1.00 49.69           C
ATOM    516  C   GLN A  67     -10.071  -5.960  48.819  1.00 47.91           C
ATOM    517  O   GLN A  67      -9.859  -4.745  48.820  1.00 45.50           O
ATOM    518  CB  GLN A  67     -10.768  -7.002  50.916  1.00 47.48           C
ATOM    519  CG  GLN A  67     -10.512  -7.494  52.333  1.00 51.43           C
ATOM    520  CD  GLN A  67     -11.771  -7.301  53.203  1.00 51.00           C
ATOM    521  OE1 GLN A  67     -12.889  -7.270  52.681  1.00 63.99           O
ATOM    522  NE2 GLN A  67     -11.592  -7.154  54.509  1.00 47.01           N
ATOM    523  H   GLN A  67      -8.555  -5.941  51.375  1.00 53.08           H
ATOM    524  HA  GLN A  67      -9.357  -7.719  49.592  1.00 59.96           H
ATOM    525  HB2 GLN A  67     -11.193  -6.134  50.996  1.00 57.31           H
ATOM    526  HB3 GLN A  67     -11.395  -7.624  50.511  1.00 57.31           H
ATOM    527  HG2 GLN A  67     -10.308  -8.445  52.294  1.00 62.05           H
ATOM    528  HG3 GLN A  67      -9.771  -7.006  52.728  1.00 62.05           H
ATOM    529 HE21 GLN A  67     -10.799  -7.194  54.839  1.00 56.75           H
ATOM    530 HE22 GLN A  67     -12.266  -7.021  55.028  1.00 56.75           H
ATOM    531  N   GLY A  68     -10.785  -6.576  47.873  1.00 46.95           N
ATOM    532  CA  GLY A  68     -11.395  -5.855  46.773  1.00 40.75           C
ATOM    533  C   GLY A  68     -12.005  -4.522  47.153  1.00 34.77           C
ATOM    534  O   GLY A  68     -11.708  -3.498  46.534  1.00 47.41           O
ATOM    535  H   GLY A  68     -10.926  -7.426  47.852  1.00 56.67           H
ATOM    536  HA2 GLY A  68     -10.729  -5.699  46.082  1.00 49.24           H
ATOM    537  HA3 GLY A  68     -12.099  -6.404  46.396  1.00 49.24           H
ATOM    538  N   ALA A  69     -12.851  -4.492  48.167  1.00 40.86           N
ATOM    539  CA  ALA A  69     -13.503  -3.235  48.504  1.00 37.12           C
ATOM    540  C   ALA A  69     -12.506  -2.175  48.956  1.00 34.37           C
ATOM    541  O   ALA A  69     -12.741  -0.979  48.762  1.00 37.99           O
ATOM    542  CB  ALA A  69     -14.543  -3.483  49.579  1.00 35.57           C
ATOM    543  H   ALA A  69     -13.061  -5.160  48.663  1.00 49.36           H
ATOM    544  HA  ALA A  69     -13.962  -2.892  47.721  1.00 44.88           H
ATOM    545  HB1 ALA A  69     -14.958  -2.636  49.811  1.00 43.01           H
ATOM    546  HB2 ALA A  69     -15.205  -4.103  49.231  1.00 43.01           H
ATOM    547  HB3 ALA A  69     -14.102  -3.870  50.354  1.00 43.01           H
ATOM    548  N   GLN A  70     -11.405  -2.573  49.580  1.00 35.75           N
ATOM    549  CA  GLN A  70     -10.408  -1.592  49.981  1.00 28.59           C
ATOM    550  C   GLN A  70      -9.632  -1.059  48.774  1.00 40.22           C
ATOM    551  O   GLN A  70      -9.277   0.127  48.727  1.00 41.32           O
ATOM    552  CB  GLN A  70      -9.483  -2.222  51.013  1.00 42.85           C
ATOM    553  CG  GLN A  70     -10.238  -2.876  52.197  1.00 44.05           C
ATOM    554  CD  GLN A  70      -9.305  -3.386  53.304  1.00 44.26           C
ATOM    555  OE1 GLN A  70      -8.793  -4.513  53.251  1.00 44.11           O
ATOM    556  NE2 GLN A  70      -9.092  -2.556  54.315  1.00 39.26           N
ATOM    557  H   GLN A  70     -11.219  -3.383  49.784  1.00 43.23           H
ATOM    558  HA  GLN A  70     -10.859  -0.846  50.406  1.00 34.64           H
ATOM    559  HB2 GLN A  70      -8.944  -2.904  50.580  1.00 51.76           H
ATOM    560  HB3 GLN A  70      -8.918  -1.518  51.371  1.00 51.76           H
ATOM    561  HG2 GLN A  70     -10.822  -2.208  52.596  1.00 53.19           H
ATOM    562  HG3 GLN A  70     -10.764  -3.627  51.877  1.00 53.19           H
ATOM    563 HE21 GLN A  70      -9.467  -1.781  54.325  1.00 47.44           H
ATOM    564 HE22 GLN A  70      -8.580  -2.792  54.966  1.00 47.44           H
ATOM    565  N   ILE A  71      -9.383  -1.905  47.769  1.00 41.26           N
ATOM    566  CA  ILE A  71      -8.739  -1.422  46.551  1.00 37.15           C
ATOM    567  C   ILE A  71      -9.663  -0.447  45.820  1.00 38.97           C
ATOM    568  O   ILE A  71      -9.231   0.619  45.365  1.00 42.31           O
ATOM    569  CB  ILE A  71      -8.311  -2.603  45.651  1.00 31.20           C
ATOM    570  CG1 ILE A  71      -7.379  -3.579  46.384  1.00 42.26           C
ATOM    571  CG2 ILE A  71      -7.587  -2.074  44.460  1.00 38.75           C
ATOM    572  CD1 ILE A  71      -7.066  -4.902  45.613  1.00 34.82           C
ATOM    573  H   ILE A  71      -9.574  -2.744  47.777  1.00 49.84           H
ATOM    574  HA  ILE A  71      -7.938  -0.939  46.794  1.00 44.92           H
ATOM    575  HB  ILE A  71      -9.094  -3.103  45.367  1.00 37.77           H
ATOM    576 HG12 ILE A  71      -6.531  -3.134  46.541  1.00 51.05           H
ATOM    577 HG13 ILE A  71      -7.780  -3.836  47.229  1.00 51.05           H
ATOM    578 HG21 ILE A  71      -7.334  -2.819  43.893  1.00 46.83           H
ATOM    579 HG22 ILE A  71      -8.170  -1.476  43.969  1.00 46.83           H
ATOM    580 HG23 ILE A  71      -6.796  -1.601  44.760  1.00 46.83           H
ATOM    581 HD11 ILE A  71      -6.457  -5.432  46.151  1.00 42.11           H
ATOM    582 HD12 ILE A  71      -7.891  -5.392  45.463  1.00 42.11           H
ATOM    583 HD13 ILE A  71      -6.646  -4.693  44.765  1.00 42.11           H
ATOM    584  N   GLY A  72     -10.947  -0.772  45.707  1.00 32.39           N
ATOM    585  CA  GLY A  72     -11.863   0.166  45.065  1.00 36.33           C
ATOM    586  C   GLY A  72     -11.960   1.477  45.817  1.00 38.37           C
ATOM    587  O   GLY A  72     -12.033   2.560  45.215  1.00 35.35           O
ATOM    588  H   GLY A  72     -11.302  -1.511  45.971  1.00 39.21           H
ATOM    589  HA2 GLY A  72     -11.565   0.336  44.159  1.00 43.93           H
ATOM    590  HA3 GLY A  72     -12.751  -0.218  45.025  1.00 43.93           H
ATOM    591  N   ALA A  73     -11.935   1.404  47.153  1.00 45.54           N
ATOM    592  CA  ALA A  73     -12.051   2.615  47.965  1.00 38.51           C
ATOM    593  C   ALA A  73     -10.812   3.494  47.843  1.00 36.48           C
ATOM    594  O   ALA A  73     -10.927   4.717  47.750  1.00 45.20           O
ATOM    595  CB  ALA A  73     -12.299   2.256  49.418  1.00 34.90           C
ATOM    596  H   ALA A  73     -11.851   0.673  47.598  1.00 54.98           H
ATOM    597  HA  ALA A  73     -12.816   3.131  47.662  1.00 46.55           H
ATOM    598  HB1 ALA A  73     -12.375   3.077  49.930  1.00 42.21           H
ATOM    599  HB2 ALA A  73     -13.124   1.748  49.469  1.00 42.21           H
ATOM    600  HB3 ALA A  73     -11.555   1.723  49.744  1.00 42.21           H
ATOM    601  N   MET A  74      -9.618   2.905  47.829  1.00 38.75           N
ATOM    602  CA  MET A  74      -8.418   3.733  47.695  1.00 40.71           C
ATOM    603  C   MET A  74      -8.305   4.273  46.282  1.00 38.23           C
ATOM    604  O   MET A  74      -7.942   5.440  46.071  1.00 34.73           O
ATOM    605  CB  MET A  74      -7.163   2.931  48.074  1.00 41.25           C
ATOM    606  CG  MET A  74      -5.873   3.645  47.774  1.00 38.85           C
ATOM    607  SD  MET A  74      -5.552   4.956  48.942  1.00 39.20           S
ATOM    608  CE  MET A  74      -4.649   3.992  50.132  1.00 36.36           C
ATOM    609  H   MET A  74      -9.482   2.058  47.890  1.00 46.83           H
ATOM    610  HA  MET A  74      -8.480   4.487  48.298  1.00 49.18           H
ATOM    611  HB2 MET A  74      -7.177   2.751  49.030  1.00 49.84           H
ATOM    612  HB3 MET A  74      -7.153   2.094  47.581  1.00 49.84           H
ATOM    613  HG2 MET A  74      -5.148   3.003  47.848  1.00 46.95           H
ATOM    614  HG3 MET A  74      -5.890   4.027  46.886  1.00 46.95           H
ATOM    615  HE1 MET A  74      -4.362   4.574  50.850  1.00 43.96           H
ATOM    616  HE2 MET A  74      -5.235   3.296  50.470  1.00 43.96           H
ATOM    617  HE3 MET A  74      -3.878   3.592  49.698  1.00 43.96           H
ATOM    618  N   LEU A  75      -8.619   3.445  45.296  1.00 32.72           N
ATOM    619  CA  LEU A  75      -8.557   3.935  43.931  1.00 28.40           C
ATOM    620  C   LEU A  75      -9.509   5.102  43.766  1.00 35.90           C
ATOM    621  O   LEU A  75      -9.192   6.096  43.091  1.00 32.31           O
ATOM    622  CB  LEU A  75      -8.884   2.818  42.937  1.00 31.24           C
ATOM    623  CG  LEU A  75      -7.867   1.683  42.763  1.00 28.75           C
ATOM    624  CD1 LEU A  75      -8.427   0.571  41.869  1.00 36.07           C
ATOM    625  CD2 LEU A  75      -6.537   2.230  42.182  1.00 28.72           C
ATOM    626  H   LEU A  75      -8.890   2.633  45.391  1.00 39.60           H
ATOM    627  HA  LEU A  75      -7.659   4.248  43.757  1.00 34.41           H
ATOM    628  HB2 LEU A  75      -9.710   2.402  43.216  1.00 37.82           H
ATOM    629  HB3 LEU A  75      -9.017   3.227  42.063  1.00 37.82           H
ATOM    630  HG  LEU A  75      -7.681   1.288  43.627  1.00 34.83           H
ATOM    631 HD11 LEU A  75      -7.757  -0.122  41.759  1.00 43.61           H
ATOM    632 HD12 LEU A  75      -9.220   0.201  42.285  1.00 43.61           H
ATOM    633 HD13 LEU A  75      -8.658   0.938  40.998  1.00 43.61           H
ATOM    634 HD21 LEU A  75      -5.919   1.490  42.072  1.00 34.80           H
ATOM    635 HD22 LEU A  75      -6.710   2.650  41.325  1.00 34.80           H
ATOM    636 HD23 LEU A  75      -6.170   2.878  42.799  1.00 34.80           H
ATOM    637  N   MET A  76     -10.667   5.036  44.423  1.00 40.61           N
ATOM    638  CA  MET A  76     -11.594   6.144  44.258  1.00 33.15           C
ATOM    639  C   MET A  76     -11.115   7.335  45.049  1.00 34.29           C
ATOM    640  O   MET A  76     -11.223   8.484  44.596  1.00 36.42           O
ATOM    641  CB  MET A  76     -12.977   5.720  44.664  1.00 37.04           C
ATOM    642  CG  MET A  76     -13.921   6.869  44.669  1.00 37.81           C
ATOM    643  SD  MET A  76     -14.084   7.657  43.069  1.00 34.69           S
ATOM    644  CE  MET A  76     -14.775   6.274  42.159  1.00 31.30           C
ATOM    645  H   MET A  76     -10.928   4.400  44.945  1.00 49.07           H
ATOM    646  HA  MET A  76     -11.632   6.393  43.322  1.00 40.12           H
ATOM    647  HB2 MET A  76     -13.299   5.051  44.038  1.00 44.78           H
ATOM    648  HB3 MET A  76     -12.929   5.346  45.557  1.00 44.78           H
ATOM    649  HG2 MET A  76     -14.797   6.535  44.929  1.00 45.71           H
ATOM    650  HG3 MET A  76     -13.615   7.533  45.301  1.00 45.71           H
ATOM    651  HE1 MET A  76     -14.910   6.561  41.240  1.00 37.90           H
ATOM    652  HE2 MET A  76     -14.155   5.526  42.188  1.00 37.90           H
ATOM    653  HE3 MET A  76     -15.625   6.011  42.555  1.00 37.90           H
ATOM    654  N   ALA A  77     -10.482   7.071  46.182  1.00 36.01           N
ATOM    655  CA  ALA A  77      -9.893   8.151  46.960  1.00 35.24           C
ATOM    656  C   ALA A  77      -8.796   8.865  46.171  1.00 33.14           C
ATOM    657  O   ALA A  77      -8.712  10.102  46.182  1.00 32.93           O
ATOM    658  CB  ALA A  77      -9.355   7.585  48.276  1.00 38.47           C
ATOM    659  H   ALA A  77     -10.364   6.279  46.494  1.00 43.55           H
ATOM    660  HA  ALA A  77     -10.583   8.803  47.168  1.00 42.62           H
ATOM    661  HB1 ALA A  77      -8.975   8.302  48.805  1.00 46.49           H
ATOM    662  HB2 ALA A  77     -10.091   7.176  48.759  1.00 46.49           H
ATOM    663  HB3 ALA A  77      -8.677   6.914  48.089  1.00 46.49           H
ATOM    664  N   ILE A  78      -7.948   8.110  45.465  1.00 41.07           N
ATOM    665  CA  ILE A  78      -6.911   8.736  44.638  1.00 35.09           C
ATOM    666  C   ILE A  78      -7.543   9.481  43.476  1.00 27.69           C
ATOM    667  O   ILE A  78      -7.210  10.633  43.190  1.00 32.63           O
ATOM    668  CB  ILE A  78      -5.911   7.680  44.155  1.00 31.36           C
ATOM    669  CG1 ILE A  78      -5.083   7.218  45.345  1.00 33.37           C
ATOM    670  CG2 ILE A  78      -5.006   8.276  43.127  1.00 41.48           C
ATOM    671  CD1 ILE A  78      -4.460   5.836  45.215  1.00 28.70           C
ATOM    672  H   ILE A  78      -7.958   7.249  45.441  1.00 49.62           H
ATOM    673  HA  ILE A  78      -6.407   9.376  45.167  1.00 42.44           H
ATOM    674  HB  ILE A  78      -6.391   6.927  43.779  1.00 37.96           H
ATOM    675 HG12 ILE A  78      -4.368   7.860  45.491  1.00 40.38           H
ATOM    676 HG13 ILE A  78      -5.655   7.198  46.125  1.00 40.38           H
ATOM    677 HG21 ILE A  78      -4.312   7.631  42.915  1.00 50.12           H
ATOM    678 HG22 ILE A  78      -5.514   8.481  42.328  1.00 50.12           H
ATOM    679 HG23 ILE A  78      -4.606   9.083  43.489  1.00 50.12           H
ATOM    680 HD11 ILE A  78      -3.971   5.635  46.029  1.00 34.78           H
ATOM    681 HD12 ILE A  78      -5.155   5.178  45.075  1.00 34.78           H
ATOM    682 HD13 ILE A  78      -3.852   5.847  44.461  1.00 34.78           H
ATOM    683  N   ARG A  79      -8.487   8.845  42.807  1.00 29.05           N
ATOM    684  CA  ARG A  79      -9.090   9.452  41.629  1.00 29.07           C
ATOM    685  C   ARG A  79      -9.637  10.835  41.945  1.00 38.25           C
ATOM    686  O   ARG A  79      -9.492  11.764  41.141  1.00 36.25           O
ATOM    687  CB  ARG A  79     -10.166   8.501  41.106  1.00 32.32           C
ATOM    688  CG  ARG A  79     -11.029   8.905  39.912  1.00 43.26           C
ATOM    689  CD  ARG A  79     -10.306   9.519  38.668  1.00 36.11           C
ATOM    690  NE  ARG A  79     -10.734  10.909  38.631  1.00 44.61           N
ATOM    691  CZ  ARG A  79     -11.664  11.400  37.837  1.00 35.46           C
ATOM    692  NH1 ARG A  79     -12.219  10.634  36.919  1.00 45.24           N
ATOM    693  NH2 ARG A  79     -12.020  12.669  37.959  1.00 38.56           N1+
ATOM    694  H   ARG A  79      -8.785   8.065  43.006  1.00 35.19           H
ATOM    695  HA  ARG A  79      -8.422   9.561  40.935  1.00 35.22           H
ATOM    696  HB2 ARG A  79      -9.709   7.686  40.843  1.00 39.12           H
ATOM    697  HB3 ARG A  79     -10.774   8.309  41.836  1.00 39.12           H
ATOM    698  HG2 ARG A  79     -11.515   8.120  39.609  1.00 52.25           H
ATOM    699  HG3 ARG A  79     -11.657   9.567  40.236  1.00 52.25           H
ATOM    700  HD2 ARG A  79      -9.352   9.495  38.796  1.00 43.66           H
ATOM    701  HD3 ARG A  79     -10.564   9.069  37.849  1.00 43.66           H
ATOM    702  HE  ARG A  79     -10.401  11.443  39.217  1.00 53.87           H
ATOM    703 HH11 ARG A  79     -12.002   9.807  36.849  1.00 54.62           H
ATOM    704 HH12 ARG A  79     -12.812  10.969  36.394  1.00 54.62           H
ATOM    705 HH21 ARG A  79     -11.638  13.163  38.553  1.00 46.60           H
ATOM    706 HH22 ARG A  79     -12.599  13.015  37.421  1.00 46.60           H
ATOM    707  N   LEU A  80     -10.235  11.011  43.130  1.00 38.69           N
ATOM    708  CA  LEU A  80     -10.979  12.240  43.436  1.00 38.78           C
ATOM    709  C   LEU A  80     -10.184  13.277  44.202  1.00 31.40           C
ATOM    710  O   LEU A  80     -10.572  14.451  44.201  1.00 36.75           O
ATOM    711  CB  LEU A  80     -12.227  11.930  44.275  1.00 42.44           C
ATOM    712  CG  LEU A  80     -13.528  11.721  43.506  1.00 35.72           C
ATOM    713  CD1 LEU A  80     -14.562  11.086  44.405  1.00 34.30           C
ATOM    714  CD2 LEU A  80     -13.987  13.035  42.947  1.00 39.11           C
ATOM    715  H   LEU A  80     -10.214  10.436  43.773  1.00 46.77           H
ATOM    716  HA  LEU A  80     -11.264  12.646  42.604  1.00 46.87           H
ATOM    717  HB2 LEU A  80     -12.059  11.121  44.782  1.00 51.26           H
ATOM    718  HB3 LEU A  80     -12.367  12.670  44.883  1.00 51.26           H
ATOM    719  HG  LEU A  80     -13.375  11.120  42.762  1.00 43.20           H
ATOM    720 HD11 LEU A  80     -15.367  10.953  43.885  1.00 41.50           H
ATOM    721 HD12 LEU A  80     -14.230  10.235  44.726  1.00 41.50           H
ATOM    722 HD13 LEU A  80     -14.736  11.682  45.146  1.00 41.50           H
ATOM    723 HD21 LEU A  80     -14.802  12.896  42.438  1.00 47.26           H
ATOM    724 HD22 LEU A  80     -14.149  13.651  43.676  1.00 47.26           H
ATOM    725 HD23 LEU A  80     -13.290  13.386  42.373  1.00 47.26           H
ATOM    726  N   ARG A  81      -9.140  12.856  44.916  1.00 39.06           N
ATOM    727  CA  ARG A  81      -8.287  13.749  45.696  1.00 40.13           C
ATOM    728  C   ARG A  81      -6.888  13.893  45.122  1.00 34.28           C
ATOM    729  O   ARG A  81      -6.145  14.770  45.565  1.00 34.37           O
ATOM    730  CB  ARG A  81      -8.167  13.232  47.136  1.00 37.38           C
ATOM    731  CG  ARG A  81      -9.422  13.355  47.937  1.00 36.46           C
ATOM    732  CD  ARG A  81      -9.692  14.799  48.303  1.00 41.18           C
ATOM    733  NE  ARG A  81     -10.232  14.856  49.640  1.00 56.69           N
ATOM    734  CZ  ARG A  81     -10.486  15.979  50.276  1.00 63.11           C
ATOM    735  NH1 ARG A  81     -10.968  15.920  51.516  1.00 66.14           N
ATOM    736  NH2 ARG A  81     -10.254  17.145  49.669  1.00 55.72           N1+
ATOM    737  H   ARG A  81      -8.909  12.028  44.975  1.00 47.21           H
ATOM    738  HA  ARG A  81      -8.686  14.633  45.724  1.00 48.50           H
ATOM    739  HB2 ARG A  81      -7.931  12.293  47.110  1.00 45.19           H
ATOM    740  HB3 ARG A  81      -7.474  13.733  47.593  1.00 45.19           H
ATOM    741  HG2 ARG A  81     -10.177  13.032  47.421  1.00 44.08           H
ATOM    742  HG3 ARG A  81      -9.328  12.843  48.756  1.00 44.08           H
ATOM    743  HD2 ARG A  81      -8.873  15.316  48.287  1.00 49.75           H
ATOM    744  HD3 ARG A  81     -10.349  15.179  47.702  1.00 49.75           H
ATOM    745  HE  ARG A  81     -10.430  14.121  50.040  1.00 68.36           H
ATOM    746 HH11 ARG A  81     -11.113  15.156  51.886  1.00 79.70           H
ATOM    747 HH12 ARG A  81     -11.149  16.647  51.944  1.00 79.70           H
ATOM    748 HH21 ARG A  81      -9.938  17.167  48.868  1.00 67.20           H
ATOM    749 HH22 ARG A  81     -10.423  17.882  50.081  1.00 67.20           H
ATOM    750  N   GLY A  82      -6.489  13.009  44.209  1.00 36.30           N
ATOM    751  CA  GLY A  82      -5.312  13.228  43.406  1.00 37.33           C
ATOM    752  C   GLY A  82      -4.051  12.879  44.152  1.00 37.97           C
ATOM    753  O   GLY A  82      -4.055  12.532  45.327  1.00 41.45           O
ATOM    754  H   GLY A  82      -6.896  12.271  44.037  1.00 43.89           H
ATOM    755  HA2 GLY A  82      -5.353  12.705  42.589  1.00 45.13           H
ATOM    756  HA3 GLY A  82      -5.265  14.166  43.165  1.00 45.13           H
ATOM    757  N   MET A  83      -2.939  12.954  43.433  1.00 43.95           N
ATOM    758  CA  MET A  83      -1.622  12.835  44.030  1.00 45.15           C
ATOM    759  C   MET A  83      -0.756  13.878  43.354  1.00 44.25           C
ATOM    760  O   MET A  83      -1.050  14.291  42.229  1.00 51.94           O
ATOM    761  CB  MET A  83      -1.028  11.441  43.829  1.00 41.36           C
ATOM    762  CG  MET A  83      -1.788  10.341  44.466  1.00 42.73           C
ATOM    763  SD  MET A  83      -1.005   8.768  44.019  1.00 44.66           S
ATOM    764  CE  MET A  83      -0.262   8.260  45.517  1.00 45.61           C
ATOM    765  H   MET A  83      -2.922  13.075  42.579  1.00 53.08           H
ATOM    766  HA  MET A  83      -1.668  13.009  44.984  1.00 54.51           H
ATOM    767  HB2 MET A  83      -1.001  11.253  42.876  1.00 49.96           H
ATOM    768  HB3 MET A  83      -0.128  11.429  44.189  1.00 49.96           H
ATOM    769  HG2 MET A  83      -1.752  10.435  45.426  1.00 51.61           H
ATOM    770  HG3 MET A  83      -2.705  10.342  44.149  1.00 51.61           H
ATOM    771  HE1 MET A  83       0.177   7.409  45.369  1.00 55.07           H
ATOM    772  HE2 MET A  83       0.378   8.910  45.804  1.00 55.07           H
ATOM    773  HE3 MET A  83      -0.957   8.170  46.180  1.00 55.07           H
ATOM    774  N   ASP A  84       0.309  14.310  44.029  1.00 41.04           N
ATOM    775  CA  ASP A  84       1.244  15.202  43.370  1.00 46.02           C
ATOM    776  C   ASP A  84       2.493  14.401  43.032  1.00 44.92           C
ATOM    777  O   ASP A  84       2.642  13.238  43.420  1.00 44.31           O
ATOM    778  CB  ASP A  84       1.572  16.437  44.218  1.00 50.27           C
ATOM    779  CG  ASP A  84       1.626  17.754  43.377  1.00 62.95           C
ATOM    780  OD1 ASP A  84       0.656  18.560  43.484  1.00 57.11           O
ATOM    781  OD2 ASP A  84       2.640  17.979  42.633  1.00 49.89           O1-
ATOM    782  H   ASP A  84       0.516  14.092  44.836  1.00 49.58           H
ATOM    783  HA  ASP A  84       0.858  15.515  42.534  1.00 55.56           H
ATOM    784  HB2 ASP A  84       0.907  16.531  44.913  1.00 60.66           H
ATOM    785  HB3 ASP A  84       2.453  16.319  44.602  1.00 60.66           H
ATOM    786  N   LEU A  85       3.414  15.057  42.322  1.00 51.98           N
ATOM    787  CA  LEU A  85       4.426  14.337  41.556  1.00 42.54           C
ATOM    788  C   LEU A  85       5.284  13.459  42.459  1.00 41.87           C
ATOM    789  O   LEU A  85       5.615  12.330  42.093  1.00 46.62           O
ATOM    790  CB  LEU A  85       5.267  15.339  40.780  1.00 45.51           C
ATOM    791  CG  LEU A  85       4.412  16.352  40.001  1.00 49.26           C
ATOM    792  CD1 LEU A  85       5.248  17.494  39.404  1.00 55.77           C
ATOM    793  CD2 LEU A  85       3.674  15.605  38.923  1.00 52.86           C
ATOM    794  H   LEU A  85       3.478  15.913  42.284  1.00 62.71           H
ATOM    795  HA  LEU A  85       3.991  13.761  40.908  1.00 51.38           H
ATOM    796  HB2 LEU A  85       5.813  15.834  41.411  1.00 54.95           H
ATOM    797  HB3 LEU A  85       5.830  14.860  40.153  1.00 54.95           H
ATOM    798  HG  LEU A  85       3.752  16.766  40.577  1.00 59.45           H
ATOM    799 HD11 LEU A  85       4.673  18.070  38.876  1.00 67.26           H
ATOM    800 HD12 LEU A  85       5.655  18.003  40.122  1.00 67.26           H
ATOM    801 HD13 LEU A  85       5.942  17.113  38.838  1.00 67.26           H
ATOM    802 HD21 LEU A  85       3.186  16.243  38.377  1.00 63.76           H
ATOM    803 HD22 LEU A  85       4.319  15.124  38.379  1.00 63.76           H
ATOM    804 HD23 LEU A  85       3.059  14.981  39.335  1.00 63.76           H
ATOM    805  N   GLU A  86       5.627  13.934  43.661  1.00 44.01           N
ATOM    806  CA  GLU A  86       6.386  13.085  44.579  1.00 42.08           C
ATOM    807  C   GLU A  86       5.664  11.754  44.769  1.00 43.37           C
ATOM    808  O   GLU A  86       6.253  10.669  44.662  1.00 40.04           O
ATOM    809  CB  GLU A  86       6.574  13.807  45.929  1.00 44.65           C
ATOM    810  CG  GLU A  86       7.988  13.884  46.541  1.00 45.73           C
ATOM    811  CD  GLU A  86       8.622  12.518  46.698  1.00 63.43           C
ATOM    812  OE1 GLU A  86       9.784  12.436  47.177  1.00 62.86           O
ATOM    813  OE2 GLU A  86       7.955  11.525  46.316  1.00 59.99           O1-
ATOM    814  H   GLU A  86       5.417  14.712  43.967  1.00 53.14           H
ATOM    815  HA  GLU A  86       7.256  12.896  44.196  1.00 50.83           H
ATOM    816  HB2 GLU A  86       6.255  14.717  45.836  1.00 53.92           H
ATOM    817  HB3 GLU A  86       6.044  13.332  46.579  1.00 53.92           H
ATOM    818  HG2 GLU A  86       8.561  14.403  45.953  1.00 55.21           H
ATOM    819  HG3 GLU A  86       7.950  14.304  47.416  1.00 55.21           H
ATOM    820  N   GLU A  87       4.367  11.827  45.021  1.00 36.80           N
ATOM    821  CA  GLU A  87       3.584  10.626  45.260  1.00 41.71           C
ATOM    822  C   GLU A  87       3.459   9.778  44.003  1.00 35.95           C
ATOM    823  O   GLU A  87       3.527   8.547  44.066  1.00 33.73           O
ATOM    824  CB  GLU A  87       2.210  11.041  45.743  1.00 45.10           C
ATOM    825  CG  GLU A  87       2.119  11.419  47.188  1.00 44.92           C
ATOM    826  CD  GLU A  87       0.694  11.808  47.543  1.00 47.90           C
ATOM    827  OE1 GLU A  87       0.216  12.891  47.109  1.00 42.39           O
ATOM    828  OE2 GLU A  87       0.038  10.984  48.211  1.00 47.43           O1-
ATOM    829  H   GLU A  87       3.919  12.560  45.056  1.00 44.50           H
ATOM    830  HA  GLU A  87       4.002  10.094  45.951  1.00 50.39           H
ATOM    831  HB2 GLU A  87       1.940  11.823  45.233  1.00 54.46           H
ATOM    832  HB3 GLU A  87       1.604  10.323  45.564  1.00 54.46           H
ATOM    833  HG2 GLU A  87       2.391  10.661  47.731  1.00 54.23           H
ATOM    834  HG3 GLU A  87       2.693  12.179  47.362  1.00 54.23           H
ATOM    835  N   THR A  88       3.204  10.418  42.861  1.00 34.75           N
ATOM    836  CA  THR A  88       3.064   9.667  41.624  1.00 30.45           C
ATOM    837  C   THR A  88       4.325   8.883  41.361  1.00 35.02           C
ATOM    838  O   THR A  88       4.293   7.656  41.186  1.00 42.45           O
ATOM    839  CB  THR A  88       2.758  10.615  40.482  1.00 40.61           C
ATOM    840  OG1 THR A  88       1.635  11.456  40.847  1.00 42.19           O
ATOM    841  CG2 THR A  88       2.391   9.828  39.262  1.00 36.51           C
ATOM    842  H   THR A  88       3.108  11.269  42.786  1.00 42.03           H
ATOM    843  HA  THR A  88       2.332   9.037  41.709  1.00 36.88           H
ATOM    844  HB  THR A  88       3.544  11.151  40.288  1.00 49.07           H
ATOM    845  HG1 THR A  88       1.424  11.952  40.202  1.00 50.97           H
ATOM    846 HG21 THR A  88       2.199  10.438  38.533  1.00 44.15           H
ATOM    847 HG22 THR A  88       3.126   9.246  39.017  1.00 44.15           H
ATOM    848 HG23 THR A  88       1.610   9.279  39.437  1.00 44.15           H
ATOM    849  N   SER A  89       5.462   9.566  41.453  1.00 35.75           N
ATOM    850  CA  SER A  89       6.763   8.924  41.324  1.00 38.31           C
ATOM    851  C   SER A  89       6.900   7.697  42.214  1.00 36.75           C
ATOM    852  O   SER A  89       7.325   6.626  41.763  1.00 41.56           O
ATOM    853  CB  SER A  89       7.857   9.923  41.668  1.00 42.21           C
ATOM    854  OG  SER A  89       9.089   9.240  41.712  1.00 46.27           O
ATOM    855  H   SER A  89       5.503  10.413  41.592  1.00 43.24           H
ATOM    856  HA  SER A  89       6.893   8.642  40.406  1.00 46.30           H
ATOM    857  HB2 SER A  89       7.879  10.621  40.993  1.00 50.99           H
ATOM    858  HB3 SER A  89       7.679  10.303  42.541  1.00 50.99           H
ATOM    859  HG  SER A  89       9.715   9.803  41.724  1.00 55.86           H
ATOM    860  N   VAL A  90       6.612   7.845  43.500  1.00 38.68           N
ATOM    861  CA  VAL A  90       6.760   6.695  44.383  1.00 39.61           C
ATOM    862  C   VAL A  90       5.819   5.594  43.951  1.00 33.67           C
ATOM    863  O   VAL A  90       6.203   4.421  43.897  1.00 36.28           O
ATOM    864  CB  VAL A  90       6.529   7.091  45.854  1.00 43.62           C
ATOM    865  CG1 VAL A  90       6.695   5.871  46.750  1.00 43.24           C
ATOM    866  CG2 VAL A  90       7.512   8.181  46.273  1.00 46.58           C
ATOM    867  H   VAL A  90       6.345   8.572  43.871  1.00 46.75           H
ATOM    868  HA  VAL A  90       7.666   6.354  44.303  1.00 47.87           H
ATOM    869  HB  VAL A  90       5.626   7.434  45.957  1.00 52.68           H
ATOM    870 HG11 VAL A  90       6.578   6.144  47.673  1.00 52.22           H
ATOM    871 HG12 VAL A  90       6.027   5.209  46.517  1.00 52.22           H
ATOM    872 HG13 VAL A  90       7.584   5.501  46.628  1.00 52.22           H
ATOM    873 HG21 VAL A  90       7.357   8.404  47.204  1.00 56.23           H
ATOM    874 HG22 VAL A  90       8.417   7.844  46.167  1.00 56.23           H
ATOM    875 HG23 VAL A  90       7.382   8.964  45.718  1.00 56.23           H
ATOM    876  N   LEU A  91       4.567   5.943  43.651  1.00 35.02           N
ATOM    877  CA  LEU A  91       3.640   4.930  43.146  1.00 38.66           C
ATOM    878  C   LEU A  91       4.300   4.138  42.025  1.00 35.00           C
ATOM    879  O   LEU A  91       4.311   2.903  42.041  1.00 35.17           O
ATOM    880  CB  LEU A  91       2.342   5.581  42.656  1.00 35.21           C
ATOM    881  CG  LEU A  91       1.009   4.860  42.920  1.00 36.88           C
ATOM    882  CD1 LEU A  91      -0.085   5.385  41.994  1.00 37.61           C
ATOM    883  CD2 LEU A  91       1.082   3.382  42.801  1.00 30.60           C
ATOM    884  H   LEU A  91       4.242   6.735  43.732  1.00 42.36           H
ATOM    885  HA  LEU A  91       3.425   4.316  43.864  1.00 46.73           H
ATOM    886  HB2 LEU A  91       2.278   6.458  43.070  1.00 42.59           H
ATOM    887  HB3 LEU A  91       2.409   5.689  41.695  1.00 42.59           H
ATOM    888  HG  LEU A  91       0.741   5.061  43.830  1.00 44.60           H
ATOM    889 HD11 LEU A  91      -0.904   4.904  42.187  1.00 45.47           H
ATOM    890 HD12 LEU A  91      -0.213   6.335  42.154  1.00 45.47           H
ATOM    891 HD13 LEU A  91       0.181   5.230  41.074  1.00 45.47           H
ATOM    892 HD21 LEU A  91       0.191   3.024  42.939  1.00 37.06           H
ATOM    893 HD22 LEU A  91       1.403   3.152  41.916  1.00 37.06           H
ATOM    894 HD23 LEU A  91       1.679   3.032  43.482  1.00 37.06           H
ATOM    895  N   THR A  92       4.932   4.853  41.085  1.00 39.93           N
ATOM    896  CA  THR A  92       5.569   4.226  39.927  1.00 37.18           C
ATOM    897  C   THR A  92       6.721   3.322  40.335  1.00 39.11           C
ATOM    898  O   THR A  92       6.793   2.173  39.895  1.00 40.84           O
ATOM    899  CB  THR A  92       6.091   5.282  38.966  1.00 41.52           C
ATOM    900  OG1 THR A  92       5.033   6.156  38.516  1.00 32.90           O
ATOM    901  CG2 THR A  92       6.659   4.573  37.799  1.00 48.91           C
ATOM    902  H   THR A  92       5.007   5.709  41.100  1.00 48.25           H
ATOM    903  HA  THR A  92       4.920   3.684  39.450  1.00 44.95           H
ATOM    904  HB  THR A  92       6.795   5.800  39.391  1.00 50.16           H
ATOM    905  HG1 THR A  92       4.676   6.530  39.178  1.00 39.81           H
ATOM    906 HG21 THR A  92       6.985   5.228  37.160  1.00 59.03           H
ATOM    907 HG22 THR A  92       7.389   3.991  38.056  1.00 59.03           H
ATOM    908 HG23 THR A  92       5.957   4.044  37.386  1.00 59.03           H
ATOM    909  N   GLN A  93       7.664   3.835  41.142  1.00 39.49           N
ATOM    910  CA  GLN A  93       8.701   2.964  41.714  1.00 35.26           C
ATOM    911  C   GLN A  93       8.103   1.761  42.430  1.00 31.24           C
ATOM    912  O   GLN A  93       8.658   0.657  42.377  1.00 35.91           O
ATOM    913  CB  GLN A  93       9.595   3.745  42.684  1.00 43.12           C
ATOM    914  CG  GLN A  93      10.371   4.890  42.030  1.00 48.29           C
ATOM    915  CD  GLN A  93      11.156   5.684  43.033  1.00 48.28           C
ATOM    916  OE1 GLN A  93      10.618   6.548  43.725  1.00 42.57           O
ATOM    917  NE2 GLN A  93      12.443   5.388  43.134  1.00 51.21           N
ATOM    918  H   GLN A  93       7.723   4.665  41.361  1.00 47.72           H
ATOM    919  HA  GLN A  93       9.268   2.632  41.002  1.00 42.65           H
ATOM    920  HB2 GLN A  93       9.048   4.120  43.394  1.00 52.08           H
ATOM    921  HB3 GLN A  93      10.248   3.137  43.064  1.00 52.08           H
ATOM    922  HG2 GLN A  93      11.000   4.534  41.381  1.00 58.28           H
ATOM    923  HG3 GLN A  93       9.749   5.502  41.605  1.00 58.28           H
ATOM    924 HE21 GLN A  93      12.778   4.747  42.665  1.00 61.78           H
ATOM    925 HE22 GLN A  93      12.939   5.833  43.679  1.00 61.78           H
ATOM    926  N   ALA A  94       6.987   1.949  43.135  1.00 43.66           N
ATOM    927  CA  ALA A  94       6.416   0.846  43.915  1.00 37.76           C
ATOM    928  C   ALA A  94       5.770  -0.223  43.028  1.00 39.96           C
ATOM    929  O   ALA A  94       5.910  -1.422  43.299  1.00 40.49           O
ATOM    930  CB  ALA A  94       5.390   1.376  44.904  1.00 40.74           C
ATOM    931  H   ALA A  94       6.547   2.684  43.178  1.00 52.73           H
ATOM    932  HA  ALA A  94       7.125   0.427  44.428  1.00 45.65           H
ATOM    933  HB1 ALA A  94       5.040   0.628  45.417  1.00 49.23           H
ATOM    934  HB2 ALA A  94       5.819   2.020  45.488  1.00 49.23           H
ATOM    935  HB3 ALA A  94       4.673   1.800  44.406  1.00 49.23           H
ATOM    936  N   LEU A  95       5.015   0.174  41.987  1.00 40.75           N
ATOM    937  CA  LEU A  95       4.471  -0.834  41.069  1.00 34.44           C
ATOM    938  C   LEU A  95       5.577  -1.488  40.261  1.00 33.16           C
ATOM    939  O   LEU A  95       5.518  -2.685  39.987  1.00 37.23           O
ATOM    940  CB  LEU A  95       3.435  -0.211  40.137  1.00 32.79           C
ATOM    941  CG  LEU A  95       2.277   0.506  40.844  1.00 38.78           C
ATOM    942  CD1 LEU A  95       1.461   1.245  39.809  1.00 36.49           C
ATOM    943  CD2 LEU A  95       1.380  -0.466  41.597  1.00 39.11           C
ATOM    944  H   LEU A  95       4.807   0.986  41.802  1.00 49.23           H
ATOM    945  HA  LEU A  95       4.035  -1.537  41.580  1.00 41.66           H
ATOM    946  HB2 LEU A  95       3.880   0.442  39.573  1.00 39.69           H
ATOM    947  HB3 LEU A  95       3.055  -0.911  39.581  1.00 39.69           H
ATOM    948  HG  LEU A  95       2.636   1.148  41.477  1.00 46.88           H
ATOM    949 HD11 LEU A  95       0.745   1.716  40.260  1.00 44.12           H
ATOM    950 HD12 LEU A  95       2.038   1.876  39.347  1.00 44.12           H
ATOM    951 HD13 LEU A  95       1.094   0.607  39.176  1.00 44.12           H
ATOM    952 HD21 LEU A  95       0.649   0.027  42.002  1.00 47.27           H
ATOM    953 HD22 LEU A  95       1.032  -1.120  40.969  1.00 47.27           H
ATOM    954 HD23 LEU A  95       1.898  -0.912  42.284  1.00 47.27           H
ATOM    955  N   ALA A  96       6.609  -0.725  39.911  1.00 38.59           N
ATOM    956  CA  ALA A  96       7.762  -1.277  39.218  1.00 33.42           C
ATOM    957  C   ALA A  96       8.467  -2.325  40.056  1.00 45.72           C
ATOM    958  O   ALA A  96       8.990  -3.312  39.510  1.00 44.86           O
ATOM    959  CB  ALA A  96       8.731  -0.151  38.886  1.00 37.62           C
ATOM    960  H   ALA A  96       6.668   0.116  40.069  1.00 46.64           H
ATOM    961  HA  ALA A  96       7.476  -1.693  38.392  1.00 40.44           H
ATOM    962  HB1 ALA A  96       9.500  -0.515  38.423  1.00 45.48           H
ATOM    963  HB2 ALA A  96       8.276   0.493  38.319  1.00 45.48           H
ATOM    964  HB3 ALA A  96       9.013   0.269  39.713  1.00 45.48           H
ATOM    965  N   GLN A  97       8.524  -2.116  41.388  1.00 43.81           N
ATOM    966  CA  GLN A  97       9.323  -2.977  42.262  1.00 38.89           C
ATOM    967  C   GLN A  97       8.539  -4.163  42.833  1.00 35.96           C
ATOM    968  O   GLN A  97       9.141  -5.046  43.459  1.00 42.73           O
ATOM    969  CB  GLN A  97       9.949  -2.134  43.375  1.00 40.44           C
ATOM    970  CG  GLN A  97      11.139  -1.251  42.902  1.00 42.39           C
ATOM    971  CD  GLN A  97      11.526  -0.204  43.910  1.00 49.74           C
ATOM    972  OE1 GLN A  97      11.645  -0.503  45.097  1.00 59.38           O
ATOM    973  NE2 GLN A  97      11.716   1.037  43.454  1.00 54.50           N
ATOM    974  H   GLN A  97       8.119  -1.479  41.802  1.00 52.91           H
ATOM    975  HA  GLN A  97      10.058  -3.352  41.747  1.00 47.00           H
ATOM    976  HB2 GLN A  97       9.274  -1.538  43.727  1.00 48.86           H
ATOM    977  HB3 GLN A  97      10.281  -2.729  44.067  1.00 48.86           H
ATOM    978  HG2 GLN A  97      11.917  -1.818  42.769  1.00 51.20           H
ATOM    979  HG3 GLN A  97      10.907  -0.804  42.073  1.00 51.20           H
ATOM    980 HE21 GLN A  97      11.653   1.200  42.610  1.00 65.74           H
ATOM    981 HE22 GLN A  97      11.906   1.675  43.999  1.00 65.74           H
ATOM    982  N   SER A  98       7.233  -4.264  42.563  1.00 38.21           N
ATOM    983  CA  SER A  98       6.475  -5.454  42.940  1.00 31.38           C
ATOM    984  C   SER A  98       6.925  -6.686  42.179  1.00 33.95           C
ATOM    985  O   SER A  98       6.564  -7.810  42.552  1.00 33.55           O
ATOM    986  CB  SER A  98       4.975  -5.199  42.718  1.00 37.50           C
ATOM    987  OG  SER A  98       4.605  -5.190  41.338  1.00 39.88           O
ATOM    988  H   SER A  98       6.770  -3.658  42.169  1.00 46.18           H
ATOM    989  HA  SER A  98       6.623  -5.635  43.878  1.00 38.00           H
ATOM    990  HB2 SER A  98       4.467  -5.884  43.178  1.00 45.34           H
ATOM    991  HB3 SER A  98       4.749  -4.329  43.092  1.00 45.34           H
ATOM    992  HG  SER A  98       4.994  -4.565  40.935  1.00 48.19           H
ATOM    993  N   GLY A  99       7.701  -6.504  41.123  1.00 36.25           N
ATOM    994  CA  GLY A  99       8.174  -7.625  40.345  1.00 32.62           C
ATOM    995  C   GLY A  99       9.625  -7.397  40.020  1.00 37.38           C
ATOM    996  O   GLY A  99      10.255  -6.531  40.632  1.00 37.33           O
ATOM    997  H   GLY A  99       7.965  -5.735  40.839  1.00 43.84           H
ATOM    998  HA2 GLY A  99       8.100  -8.446  40.859  1.00 39.48           H
ATOM    999  HA3 GLY A  99       7.662  -7.717  39.528  1.00 39.48           H
ATOM   1000  N   GLN A 100      10.154  -8.113  39.033  1.00 37.17           N
ATOM   1001  CA  GLN A 100      11.562  -7.993  38.712  1.00 38.00           C
ATOM   1002  C   GLN A 100      11.788  -6.775  37.824  1.00 41.73           C
ATOM   1003  O   GLN A 100      10.897  -6.345  37.080  1.00 41.85           O
ATOM   1004  CB  GLN A 100      12.046  -9.285  38.045  1.00 35.34           C
ATOM   1005  CG  GLN A 100      11.995 -10.488  38.971  1.00 40.86           C
ATOM   1006  CD  GLN A 100      12.291 -11.806  38.276  1.00 50.62           C
ATOM   1007  OE1 GLN A 100      11.658 -12.835  38.552  1.00 47.38           O
ATOM   1008  NE2 GLN A 100      13.266 -11.788  37.380  1.00 52.73           N
ATOM   1009  H   GLN A 100       9.720  -8.666  38.537  1.00 44.94           H
ATOM   1010  HA  GLN A 100      12.070  -7.865  39.529  1.00 45.94           H
ATOM   1011  HB2 GLN A 100      11.488  -9.482  37.279  1.00 42.75           H
ATOM   1012  HB3 GLN A 100      12.964  -9.160  37.773  1.00 42.75           H
ATOM   1013  HG2 GLN A 100      12.652 -10.368  39.680  1.00 49.37           H
ATOM   1014  HG3 GLN A 100      11.104 -10.548  39.349  1.00 49.37           H
ATOM   1015 HE21 GLN A 100      13.665 -11.052  37.180  1.00 63.62           H
ATOM   1016 HE22 GLN A 100      13.497 -12.525  37.002  1.00 63.62           H
ATOM   1017  N   GLN A 101      12.971  -6.182  37.957  1.00 42.25           N
ATOM   1018  CA  GLN A 101      13.497  -5.253  36.959  1.00 41.57           C
ATOM   1019  C   GLN A 101      14.266  -6.063  35.916  1.00 45.53           C
ATOM   1020  O   GLN A 101      15.011  -6.988  36.268  1.00 48.23           O
ATOM   1021  CB  GLN A 101      14.397  -4.204  37.624  1.00 35.24           C
ATOM   1022  CG  GLN A 101      15.309  -3.402  36.710  1.00 43.29           C
ATOM   1023  CD  GLN A 101      14.625  -2.198  36.165  1.00 39.21           C
ATOM   1024  OE1 GLN A 101      14.026  -1.432  36.906  1.00 45.88           O
ATOM   1025  NE2 GLN A 101      14.681  -2.029  34.849  1.00 51.41           N
ATOM   1026  H   GLN A 101      13.491  -6.301  38.633  1.00 51.03           H
ATOM   1027  HA  GLN A 101      12.767  -4.789  36.522  1.00 50.22           H
ATOM   1028  HB2 GLN A 101      13.843  -3.572  38.114  1.00 42.62           H
ATOM   1029  HB3 GLN A 101      14.979  -4.670  38.241  1.00 42.62           H
ATOM   1030  HG2 GLN A 101      16.077  -3.094  37.219  1.00 52.29           H
ATOM   1031  HG3 GLN A 101      15.617  -3.938  35.966  1.00 52.29           H
ATOM   1032 HE21 GLN A 101      15.090  -2.609  34.360  1.00 62.03           H
ATOM   1033 HE22 GLN A 101      14.301  -1.349  34.484  1.00 62.03           H
ATOM   1034  N   LEU A 102      14.057  -5.730  34.632  1.00 45.62           N
ATOM   1035  CA  LEU A 102      14.644  -6.483  33.529  1.00 35.04           C
ATOM   1036  C   LEU A 102      15.996  -5.908  33.206  1.00 39.26           C
ATOM   1037  O   LEU A 102      16.209  -4.693  33.314  1.00 44.32           O
ATOM   1038  CB  LEU A 102      13.786  -6.460  32.255  1.00 40.48           C
ATOM   1039  CG  LEU A 102      12.424  -7.170  32.258  1.00 38.36           C
ATOM   1040  CD1 LEU A 102      11.769  -7.068  30.917  1.00 36.72           C
ATOM   1041  CD2 LEU A 102      12.532  -8.597  32.640  1.00 39.69           C
ATOM   1042  H   LEU A 102      13.588  -5.051  34.384  1.00 55.08           H
ATOM   1043  HA  LEU A 102      14.767  -7.406  33.793  1.00 42.38           H
ATOM   1044  HB2 LEU A 102      13.633  -5.536  32.005  1.00 48.91           H
ATOM   1045  HB3 LEU A 102      14.302  -6.880  31.553  1.00 48.91           H
ATOM   1046  HG  LEU A 102      11.839  -6.737  32.898  1.00 46.36           H
ATOM   1047 HD11 LEU A 102      10.906  -7.512  30.968  1.00 44.40           H
ATOM   1048 HD12 LEU A 102      11.654  -6.131  30.694  1.00 44.40           H
ATOM   1049 HD13 LEU A 102      12.331  -7.497  30.258  1.00 44.40           H
ATOM   1050 HD21 LEU A 102      11.649  -8.994  32.604  1.00 47.96           H
ATOM   1051 HD22 LEU A 102      13.118  -9.048  32.016  1.00 47.96           H
ATOM   1052 HD23 LEU A 102      12.887  -8.652  33.541  1.00 47.96           H
ATOM   1053  N   GLU A 103      16.905  -6.799  32.789  1.00 45.58           N
ATOM   1054  CA  GLU A 103      18.304  -6.490  32.518  1.00 50.26           C
ATOM   1055  C   GLU A 103      18.708  -7.100  31.194  1.00 45.85           C
ATOM   1056  O   GLU A 103      18.313  -8.223  30.872  1.00 46.75           O
ATOM   1057  CB  GLU A 103      19.238  -7.074  33.568  1.00 51.77           C
ATOM   1058  CG  GLU A 103      18.884  -6.745  34.985  1.00 58.27           C
ATOM   1059  CD  GLU A 103      19.752  -5.647  35.555  1.00 66.70           C
ATOM   1060  OE1 GLU A 103      19.651  -5.414  36.785  1.00 63.91           O
ATOM   1061  OE2 GLU A 103      20.523  -5.032  34.769  1.00 69.14           O1-
ATOM   1062  H   GLU A 103      16.716  -7.627  32.652  1.00 55.03           H
ATOM   1063  HA  GLU A 103      18.435  -5.526  32.477  1.00 60.65           H
ATOM   1064  HB2 GLU A 103      19.211  -8.040  33.478  1.00 62.46           H
ATOM   1065  HB3 GLU A 103      20.137  -6.756  33.390  1.00 62.46           H
ATOM   1066  HG2 GLU A 103      17.964  -6.439  35.019  1.00 70.25           H
ATOM   1067  HG3 GLU A 103      18.991  -7.541  35.533  1.00 70.25           H
ATOM   1068  N   TRP A 104      19.554  -6.390  30.468  1.00 45.23           N
ATOM   1069  CA  TRP A 104      19.929  -6.829  29.143  1.00 45.30           C
ATOM   1070  C   TRP A 104      21.428  -6.683  28.925  1.00 47.44           C
ATOM   1071  O   TRP A 104      22.067  -5.777  29.481  1.00 51.10           O
ATOM   1072  CB  TRP A 104      19.192  -6.006  28.085  1.00 43.83           C
ATOM   1073  CG  TRP A 104      17.761  -5.819  28.358  1.00 40.36           C
ATOM   1074  CD1 TRP A 104      17.154  -4.688  28.838  1.00 40.71           C
ATOM   1075  CD2 TRP A 104      16.733  -6.773  28.170  1.00 45.70           C
ATOM   1076  NE1 TRP A 104      15.815  -4.890  28.952  1.00 36.29           N
ATOM   1077  CE2 TRP A 104      15.530  -6.169  28.551  1.00 37.93           C
ATOM   1078  CE3 TRP A 104      16.708  -8.089  27.721  1.00 48.05           C
ATOM   1079  CZ2 TRP A 104      14.327  -6.825  28.476  1.00 34.74           C
ATOM   1080  CZ3 TRP A 104      15.504  -8.734  27.665  1.00 32.28           C
ATOM   1081  CH2 TRP A 104      14.334  -8.098  28.036  1.00 34.24           C
ATOM   1082  H   TRP A 104      19.915  -5.651  30.716  1.00 54.61           H
ATOM   1083  HA  TRP A 104      19.678  -7.762  29.036  1.00 54.70           H
ATOM   1084  HB2 TRP A 104      19.591  -5.123  28.057  1.00 52.93           H
ATOM   1085  HB3 TRP A 104      19.278  -6.435  27.220  1.00 52.93           H
ATOM   1086  HD1 TRP A 104      17.591  -3.894  29.049  1.00 49.19           H
ATOM   1087  HE1 TRP A 104      15.245  -4.309  29.232  1.00 43.89           H
ATOM   1088  HE3 TRP A 104      17.493  -8.514  27.459  1.00 58.00           H
ATOM   1089  HZ2 TRP A 104      13.534  -6.413  28.739  1.00 42.02           H
ATOM   1090  HZ3 TRP A 104      15.469  -9.612  27.360  1.00 39.08           H
ATOM   1091  HH2 TRP A 104      13.527  -8.558  27.993  1.00 41.43           H
ATOM   1092  N   PRO A 105      21.997  -7.514  28.066  1.00 47.22           N
ATOM   1093  CA  PRO A 105      23.419  -7.383  27.749  1.00 37.53           C
ATOM   1094  C   PRO A 105      23.771  -5.950  27.402  1.00 38.72           C
ATOM   1095  O   PRO A 105      23.047  -5.284  26.671  1.00 36.93           O
ATOM   1096  CB  PRO A 105      23.605  -8.321  26.555  1.00 40.63           C
ATOM   1097  CG  PRO A 105      22.258  -8.677  26.097  1.00 41.11           C
ATOM   1098  CD  PRO A 105      21.338  -8.552  27.262  1.00 42.20           C
ATOM   1099  HA  PRO A 105      23.971  -7.684  28.491  1.00 45.37           H
ATOM   1100  HB2 PRO A 105      24.099  -7.865  25.854  1.00 49.09           H
ATOM   1101  HB3 PRO A 105      24.075  -9.115  26.848  1.00 49.09           H
ATOM   1102  HG2 PRO A 105      21.998  -8.065  25.391  1.00 49.67           H
ATOM   1103  HG3 PRO A 105      22.267  -9.591  25.772  1.00 49.67           H
ATOM   1104  HD2 PRO A 105      20.467  -8.253  26.963  1.00 50.97           H
ATOM   1105  HD3 PRO A 105      21.277  -9.384  27.751  1.00 50.97           H
ATOM   1106  N   GLU A 106      24.895  -5.472  27.952  1.00 37.48           N
ATOM   1107  CA  GLU A 106      25.261  -4.073  27.788  1.00 32.96           C
ATOM   1108  C   GLU A 106      25.202  -3.637  26.331  1.00 43.26           C
ATOM   1109  O   GLU A 106      25.007  -2.449  26.047  1.00 48.68           O
ATOM   1110  CB  GLU A 106      26.674  -3.841  28.323  1.00 38.91           C
ATOM   1111  H   GLU A 106      25.459  -5.934  28.417  1.00 45.30           H
ATOM   1112  HA  GLU A 106      24.645  -3.520  28.293  1.00 39.89           H
ATOM   1113  HB1 GLU A 106      26.692  -4.118  29.253  1.00 47.02           H
ATOM   1114  HB3 GLU A 106      26.883  -2.895  28.252  1.00 47.02           H
ATOM   1115  N   ALA A 107      25.401  -4.568  25.392  1.00 42.48           N
ATOM   1116  CA  ALA A 107      25.439  -4.224  23.973  1.00 41.85           C
ATOM   1117  C   ALA A 107      24.097  -3.741  23.422  1.00 43.24           C
ATOM   1118  O   ALA A 107      24.075  -3.122  22.347  1.00 43.08           O
ATOM   1119  CB  ALA A 107      25.892  -5.429  23.183  1.00 29.84           C
ATOM   1120  H   ALA A 107      25.523  -5.407  25.549  1.00 51.31           H
ATOM   1121  HA  ALA A 107      26.092  -3.521  23.834  1.00 50.55           H
ATOM   1122  HB1 ALA A 107      25.889  -5.197  22.241  1.00 36.15           H
ATOM   1123  HB2 ALA A 107      26.777  -5.674  23.482  1.00 36.15           H
ATOM   1124  HB3 ALA A 107      25.269  -6.151  23.358  1.00 36.15           H
ATOM   1125  N   TRP A 108      22.984  -4.012  24.116  1.00 38.10           N
ATOM   1126  CA  TRP A 108      21.667  -3.596  23.654  1.00 35.12           C
ATOM   1127  C   TRP A 108      21.262  -2.232  24.174  1.00 36.37           C
ATOM   1128  O   TRP A 108      20.231  -1.695  23.740  1.00 36.60           O
ATOM   1129  CB  TRP A 108      20.593  -4.596  24.090  1.00 40.02           C
ATOM   1130  CG  TRP A 108      20.730  -5.860  23.459  1.00 33.96           C
ATOM   1131  CD1 TRP A 108      21.713  -6.227  22.586  1.00 40.36           C
ATOM   1132  CD2 TRP A 108      19.881  -7.006  23.631  1.00 33.42           C
ATOM   1133  NE1 TRP A 108      21.527  -7.552  22.199  1.00 36.37           N
ATOM   1134  CE2 TRP A 108      20.411  -8.049  22.823  1.00 42.46           C
ATOM   1135  CE3 TRP A 108      18.731  -7.255  24.372  1.00 31.27           C
ATOM   1136  CZ2 TRP A 108      19.817  -9.317  22.732  1.00 34.49           C
ATOM   1137  CZ3 TRP A 108      18.145  -8.531  24.301  1.00 36.76           C
ATOM   1138  CH2 TRP A 108      18.698  -9.544  23.478  1.00 39.10           C
ATOM   1139  H   TRP A 108      22.970  -4.442  24.860  1.00 46.05           H
ATOM   1140  HA  TRP A 108      21.669  -3.559  22.683  1.00 42.48           H
ATOM   1141  HB2 TRP A 108      20.654  -4.740  25.048  1.00 48.36           H
ATOM   1142  HB3 TRP A 108      19.716  -4.250  23.861  1.00 48.36           H
ATOM   1143  HD1 TRP A 108      22.409  -5.670  22.302  1.00 48.76           H
ATOM   1144  HE1 TRP A 108      22.021  -7.990  21.648  1.00 43.97           H
ATOM   1145  HE3 TRP A 108      18.370  -6.594  24.914  1.00 37.86           H
ATOM   1146  HZ2 TRP A 108      20.183  -9.984  22.200  1.00 41.73           H
ATOM   1147  HZ3 TRP A 108      17.377  -8.714  24.793  1.00 44.45           H
ATOM   1148  HH2 TRP A 108      18.291 -10.382  23.440  1.00 47.25           H
ATOM   1149  N   ARG A 109      22.054  -1.656  25.072  1.00 42.53           N
ATOM   1150  CA  ARG A 109      21.564  -0.580  25.935  1.00 38.36           C
ATOM   1151  C   ARG A 109      20.854   0.490  25.125  1.00 40.88           C
ATOM   1152  O   ARG A 109      19.674   0.789  25.361  1.00 41.22           O
ATOM   1153  CB  ARG A 109      22.742  -0.002  26.740  1.00 42.50           C
ATOM   1154  CG  ARG A 109      22.503   1.295  27.480  1.00 51.18           C
ATOM   1155  CD  ARG A 109      23.769   1.709  28.199  1.00 53.88           C
ATOM   1156  NE  ARG A 109      23.746   1.183  29.564  1.00 68.64           N
ATOM   1157  CZ  ARG A 109      24.595   1.542  30.525  1.00 90.00           C
ATOM   1158  NH1 ARG A 109      24.472   1.016  31.739  1.00 91.18           N
ATOM   1159  NH2 ARG A 109      25.555   2.438  30.287  1.00 90.00           N1+
ATOM   1160  H   ARG A 109      22.879  -1.871  25.193  1.00 51.37           H
ATOM   1161  HA  ARG A 109      20.914  -0.940  26.555  1.00 46.37           H
ATOM   1162  HB2 ARG A 109      23.018  -0.660  27.399  1.00 51.33           H
ATOM   1163  HB3 ARG A 109      23.469   0.167  26.118  1.00 51.33           H
ATOM   1164  HG2 ARG A 109      22.264   2.000  26.862  1.00 61.75           H
ATOM   1165  HG3 ARG A 109      21.806   1.162  28.142  1.00 61.75           H
ATOM   1166  HD2 ARG A 109      24.535   1.328  27.743  1.00 64.99           H
ATOM   1167  HD3 ARG A 109      23.835   2.678  28.222  1.00 64.99           H
ATOM   1168  HE  ARG A 109      23.081   0.687  29.793  1.00 82.70           H
ATOM   1169 HH11 ARG A 109      23.849   0.443  31.895  1.00109.75           H
ATOM   1170 HH12 ARG A 109      25.015   1.246  32.367  1.00109.75           H
ATOM   1171 HH21 ARG A 109      25.635   2.785  29.505  1.00108.33           H
ATOM   1172 HH22 ARG A 109      26.096   2.663  30.919  1.00108.33           H
ATOM   1173  N   GLN A 110      21.561   1.068  24.154  1.00 36.48           N
ATOM   1174  CA  GLN A 110      21.058   2.188  23.373  1.00 33.88           C
ATOM   1175  C   GLN A 110      20.083   1.767  22.269  1.00 36.63           C
ATOM   1176  O   GLN A 110      19.574   2.647  21.565  1.00 35.93           O
ATOM   1177  CB  GLN A 110      22.253   2.946  22.772  1.00 42.07           C
ATOM   1178  CG  GLN A 110      21.880   4.032  21.766  1.00 55.11           C
ATOM   1179  CD  GLN A 110      22.977   5.104  21.571  1.00 71.24           C
ATOM   1180  OE1 GLN A 110      24.133   4.913  21.994  1.00 69.18           O
ATOM   1181  NE2 GLN A 110      22.610   6.243  20.922  1.00 62.99           N
ATOM   1182  H   GLN A 110      22.354   0.819  23.921  1.00 44.11           H
ATOM   1183  HA  GLN A 110      20.593   2.802  23.966  1.00 40.99           H
ATOM   1184  HB2 GLN A 110      22.741   3.363  23.500  1.00 50.82           H
ATOM   1185  HB3 GLN A 110      22.822   2.310  22.311  1.00 50.82           H
ATOM   1186  HG2 GLN A 110      21.727   3.609  20.905  1.00 66.47           H
ATOM   1187  HG3 GLN A 110      21.069   4.475  22.071  1.00 66.47           H
ATOM   1188 HE21 GLN A 110      21.819   6.321  20.584  1.00 75.92           H
ATOM   1189 HE22 GLN A 110      23.166   6.899  20.850  1.00 75.92           H
ATOM   1190  N   GLN A 111      19.816   0.455  22.091  1.00 39.66           N
ATOM   1191  CA  GLN A 111      18.864  -0.052  21.104  1.00 34.95           C
ATOM   1192  C   GLN A 111      17.509  -0.434  21.689  1.00 33.55           C
ATOM   1193  O   GLN A 111      16.641  -0.861  20.922  1.00 34.21           O
ATOM   1194  CB  GLN A 111      19.427  -1.290  20.390  1.00 34.19           C
ATOM   1195  CG  GLN A 111      20.510  -0.999  19.355  1.00 38.39           C
ATOM   1196  CD  GLN A 111      21.729  -0.378  19.994  1.00 36.81           C
ATOM   1197  OE1 GLN A 111      22.490  -1.063  20.677  1.00 43.80           O
ATOM   1198  NE2 GLN A 111      21.894   0.927  19.829  1.00 36.89           N
ATOM   1199  H   GLN A 111      20.195  -0.179  22.535  1.00 47.93           H
ATOM   1200  HA  GLN A 111      18.708   0.631  20.433  1.00 42.28           H
ATOM   1201  HB2 GLN A 111      19.798  -1.887  21.054  1.00 41.36           H
ATOM   1202  HB3 GLN A 111      18.707  -1.735  19.916  1.00 41.36           H
ATOM   1203  HG2 GLN A 111      20.766  -1.839  18.941  1.00 46.40           H
ATOM   1204  HG3 GLN A 111      20.167  -0.384  18.686  1.00 46.40           H
ATOM   1205 HE21 GLN A 111      21.246   1.396  19.528  1.00 44.60           H
ATOM   1206 HE22 GLN A 111      22.640   1.303  20.042  1.00 44.60           H
ATOM   1207  N   LEU A 112      17.325  -0.354  23.018  1.00 36.30           N
ATOM   1208  CA  LEU A 112      16.064  -0.719  23.693  1.00 35.17           C
ATOM   1209  C   LEU A 112      15.120   0.475  23.700  1.00 37.48           C
ATOM   1210  O   LEU A 112      15.459   1.526  24.262  1.00 28.64           O
ATOM   1211  CB  LEU A 112      16.316  -1.161  25.129  1.00 27.38           C
ATOM   1212  CG  LEU A 112      17.047  -2.485  25.207  1.00 29.65           C
ATOM   1213  CD1 LEU A 112      18.017  -2.589  26.387  1.00 31.56           C
ATOM   1214  CD2 LEU A 112      15.967  -3.517  25.250  1.00 34.16           C
ATOM   1215  H   LEU A 112      17.932  -0.074  23.559  1.00 43.90           H
ATOM   1216  HA  LEU A 112      15.631  -1.451  23.227  1.00 42.54           H
ATOM   1217  HB2 LEU A 112      16.853  -0.489  25.578  1.00 33.19           H
ATOM   1218  HB3 LEU A 112      15.459  -1.253  25.570  1.00 33.19           H
ATOM   1219  HG  LEU A 112      17.560  -2.610  24.393  1.00 35.91           H
ATOM   1220 HD11 LEU A 112      18.391  -3.483  26.407  1.00 38.20           H
ATOM   1221 HD12 LEU A 112      18.731  -1.942  26.262  1.00 38.20           H
ATOM   1222 HD13 LEU A 112      17.542  -2.401  27.211  1.00 38.20           H
ATOM   1223 HD21 LEU A 112      16.374  -4.392  25.321  1.00 41.33           H
ATOM   1224 HD22 LEU A 112      15.403  -3.348  26.022  1.00 41.33           H
ATOM   1225 HD23 LEU A 112      15.442  -3.454  24.436  1.00 41.33           H
ATOM   1226  N   VAL A 113      13.942   0.325  23.075  1.00 31.08           N
ATOM   1227  CA  VAL A 113      12.983   1.418  22.985  1.00 30.27           C
ATOM   1228  C   VAL A 113      11.574   0.852  23.059  1.00 29.88           C
ATOM   1229  O   VAL A 113      11.354  -0.350  22.940  1.00 32.90           O
ATOM   1230  CB  VAL A 113      13.171   2.240  21.704  1.00 30.30           C
ATOM   1231  CG1 VAL A 113      14.549   2.736  21.658  1.00 27.02           C
ATOM   1232  CG2 VAL A 113      12.856   1.408  20.462  1.00 27.47           C
ATOM   1233  H   VAL A 113      13.682  -0.402  22.698  1.00 37.64           H
ATOM   1234  HA  VAL A 113      13.105   2.022  23.738  1.00 36.66           H
ATOM   1235  HB  VAL A 113      12.570   3.000  21.721  1.00 36.69           H
ATOM   1236 HG11 VAL A 113      14.636   3.309  20.879  1.00 32.76           H
ATOM   1237 HG12 VAL A 113      14.725   3.238  22.466  1.00 32.76           H
ATOM   1238 HG13 VAL A 113      15.160   1.989  21.590  1.00 32.76           H
ATOM   1239 HG21 VAL A 113      12.957   1.969  19.679  1.00 33.30           H
ATOM   1240 HG22 VAL A 113      13.469   0.667  20.411  1.00 33.30           H
ATOM   1241 HG23 VAL A 113      11.942   1.086  20.516  1.00 33.30           H
ATOM   1242  N   ASP A 114      10.615   1.725  23.329  1.00 29.03           N
ATOM   1243  CA  ASP A 114       9.238   1.285  23.387  1.00 25.46           C
ATOM   1244  C   ASP A 114       8.366   2.475  23.043  1.00 26.38           C
ATOM   1245  O   ASP A 114       8.832   3.619  23.024  1.00 28.39           O
ATOM   1246  CB  ASP A 114       8.908   0.710  24.769  1.00 26.60           C
ATOM   1247  CG  ASP A 114       7.788  -0.307  24.733  1.00 26.93           C
ATOM   1248  OD1 ASP A 114       7.468  -0.906  25.791  1.00 29.29           O
ATOM   1249  OD2 ASP A 114       7.225  -0.511  23.640  1.00 36.47           O1-
ATOM   1250  H   ASP A 114      10.734   2.558  23.499  1.00 35.17           H
ATOM   1251  HA  ASP A 114       9.086   0.596  22.725  1.00 30.88           H
ATOM   1252  HB2 ASP A 114       9.689   0.245  25.108  1.00 32.25           H
ATOM   1253  HB3 ASP A 114       8.652   1.432  25.363  1.00 32.25           H
ATOM   1254  N   LYS A 115       7.087   2.187  22.770  1.00 27.92           N
ATOM   1255  CA  LYS A 115       6.057   3.194  22.522  1.00 32.14           C
ATOM   1256  C   LYS A 115       4.801   2.792  23.282  1.00 32.66           C
ATOM   1257  O   LYS A 115       4.295   1.699  23.014  1.00 34.08           O
ATOM   1258  CB  LYS A 115       5.763   3.232  21.033  1.00 29.11           C
ATOM   1259  CG  LYS A 115       4.876   4.375  20.538  1.00 31.77           C
ATOM   1260  CD  LYS A 115       3.414   4.330  20.904  1.00 33.14           C
ATOM   1261  CE  LYS A 115       2.623   3.395  20.072  1.00 30.14           C
ATOM   1262  NZ  LYS A 115       1.212   3.260  20.575  1.00 38.49           N1+
ATOM   1263  H   LYS A 115       6.784   1.383  22.716  1.00 33.84           H
ATOM   1264  HA  LYS A 115       6.364   4.066  22.806  1.00 38.91           H
ATOM   1265  HB2 LYS A 115       6.616   3.277  20.573  1.00 35.26           H
ATOM   1266  HB3 LYS A 115       5.317   2.403  20.807  1.00 35.26           H
ATOM   1267  HG2 LYS A 115       5.241   5.200  20.901  1.00 38.46           H
ATOM   1268  HG3 LYS A 115       4.922   4.395  19.569  1.00 38.46           H
ATOM   1269  HD2 LYS A 115       3.302   4.097  21.836  1.00 40.10           H
ATOM   1270  HD3 LYS A 115       3.036   5.209  20.747  1.00 40.10           H
ATOM   1271  HE2 LYS A 115       2.604   3.720  19.160  1.00 36.51           H
ATOM   1272  HE3 LYS A 115       3.035   2.517  20.127  1.00 36.51           H
ATOM   1273  HZ1 LYS A 115       0.820   2.550  20.207  1.00 46.52           H
ATOM   1274  HZ2 LYS A 115       1.219   3.151  21.460  1.00 46.52           H
ATOM   1275  HZ3 LYS A 115       0.747   3.991  20.376  1.00 46.52           H
ATOM   1276  N   HIS A 116       4.235   3.669  24.174  1.00 31.85           N
ATOM   1277  CA  HIS A 116       2.988   3.238  24.833  1.00 39.90           C
ATOM   1278  C   HIS A 116       1.920   4.264  24.407  1.00 34.14           C
ATOM   1279  O   HIS A 116       2.251   5.391  24.091  1.00 35.29           O
ATOM   1280  CB  HIS A 116       3.230   3.199  26.346  1.00 32.82           C
ATOM   1281  CG  HIS A 116       2.285   2.277  26.997  1.00 36.13           C
ATOM   1282  ND1 HIS A 116       2.700   1.089  27.613  1.00 42.66           N
ATOM   1283  CD2 HIS A 116       0.897   2.400  27.061  1.00 32.34           C
ATOM   1284  CE1 HIS A 116       1.562   0.463  28.010  1.00 33.87           C
ATOM   1285  NE2 HIS A 116       0.447   1.232  27.667  1.00 31.76           N
ATOM   1286  H   HIS A 116       4.559   4.658  24.286  1.00 38.55           H
ATOM   1287  HA  HIS A 116       2.700   2.202  24.474  1.00 48.22           H
ATOM   1288  HB2 HIS A 116       3.151   4.219  26.791  1.00 39.72           H
ATOM   1289  HB3 HIS A 116       4.284   2.891  26.537  1.00 39.72           H
ATOM   1290  HD2 HIS A 116       0.241   3.213  26.758  1.00 39.15           H
ATOM   1291  HE1 HIS A 116       1.504  -0.492  28.508  1.00 40.98           H
ATOM   1292  HE2 HIS A 116      -0.522   0.930  27.719  1.00 38.44           H
ATOM   1293  N   SER A 117       0.618   3.814  24.183  1.00 31.73           N
ATOM   1294  CA  SER A 117      -0.478   4.808  23.991  1.00 33.52           C
ATOM   1295  C   SER A 117      -1.288   4.927  25.307  1.00 35.91           C
ATOM   1296  O   SER A 117      -1.342   3.952  26.055  1.00 34.12           O
ATOM   1297  CB  SER A 117      -1.362   4.166  22.859  1.00 33.88           C
ATOM   1298  OG  SER A 117      -2.365   5.100  22.556  1.00 45.28           O
ATOM   1299  H   SER A 117       0.298   2.906  24.566  1.00 38.41           H
ATOM   1300  HA  SER A 117      -0.082   5.825  23.679  1.00 40.56           H
ATOM   1301  HB2 SER A 117      -0.771   3.985  21.947  1.00 40.99           H
ATOM   1302  HB3 SER A 117      -1.825   3.214  23.212  1.00 40.99           H
ATOM   1303  HG  SER A 117      -2.935   4.716  21.860  1.00 54.67           H
ATOM   1304  N   THR A 118      -1.871   6.131  25.626  1.00 36.91           N
ATOM   1305  CA  THR A 118      -2.707   6.279  26.849  1.00 35.17           C
ATOM   1306  C   THR A 118      -4.184   5.875  26.674  1.00 36.85           C
ATOM   1307  O   THR A 118      -4.944   5.678  27.599  1.00 55.22           O
ATOM   1308  CB  THR A 118      -2.809   7.738  27.324  1.00 27.45           C
ATOM   1309  OG1 THR A 118      -3.363   8.391  26.177  1.00 31.11           O
ATOM   1310  CG2 THR A 118      -1.457   8.321  27.655  1.00 40.41           C
ATOM   1311  H   THR A 118      -1.785   6.975  25.013  1.00 44.63           H
ATOM   1312  HA  THR A 118      -2.287   5.619  27.662  1.00 42.54           H
ATOM   1313  HB  THR A 118      -3.538   7.824  28.168  1.00 33.28           H
ATOM   1314  HG1 THR A 118      -4.193   8.477  26.277  1.00 37.66           H
ATOM   1315 HG21 THR A 118      -1.533   9.332  28.082  1.00 48.83           H
ATOM   1316 HG22 THR A 118      -0.903   7.709  28.380  1.00 48.83           H
ATOM   1317 HG23 THR A 118      -0.838   8.406  26.742  1.00 48.83           H
ATOM   1318  N   GLY A 119      -4.456   5.686  25.348  1.00 34.12           N
ATOM   1319  CA  GLY A 119      -5.524   4.925  24.705  1.00 41.38           C
ATOM   1320  C   GLY A 119      -6.257   5.530  23.500  1.00 31.01           C
ATOM   1321  O   GLY A 119      -6.501   6.732  23.430  1.00 44.09           O
ATOM   1322  H   GLY A 119      -3.932   6.000  24.745  1.00 41.28           H
ATOM   1323  HA2 GLY A 119      -5.117   4.111  24.374  1.00 50.00           H
ATOM   1324  HA3 GLY A 119      -6.181   4.678  25.373  1.00 50.00           H
ATOM   1325  N   GLY A 120      -6.682   4.663  22.579  1.00 35.51           N
ATOM   1326  CA  GLY A 120      -7.518   5.089  21.466  1.00 29.75           C
ATOM   1327  C   GLY A 120      -8.189   3.961  20.701  1.00 30.39           C
ATOM   1328  O   GLY A 120      -7.615   2.885  20.507  1.00 38.22           O
ATOM   1329  H   GLY A 120      -6.480   3.831  22.568  1.00 42.95           H
ATOM   1330  HA2 GLY A 120      -8.203   5.686  21.803  1.00 36.04           H
ATOM   1331  HA3 GLY A 120      -6.975   5.574  20.826  1.00 36.04           H
ATOM   1332  N   VAL A 121      -9.384   4.263  20.186  1.00 30.37           N
ATOM   1333  CA  VAL A 121     -10.241   3.346  19.435  1.00 26.40           C
ATOM   1334  C   VAL A 121      -9.650   3.009  18.056  1.00 33.61           C
ATOM   1335  O   VAL A 121      -9.470   3.875  17.185  1.00 31.85           O
ATOM   1336  CB  VAL A 121     -11.630   3.961  19.288  1.00 26.71           C
ATOM   1337  CG1 VAL A 121     -12.510   3.127  18.364  1.00 33.41           C
ATOM   1338  CG2 VAL A 121     -12.263   4.067  20.613  1.00 33.64           C
ATOM   1339  H   VAL A 121      -9.753   5.033  20.265  1.00 36.78           H
ATOM   1340  HA  VAL A 121     -10.336   2.531  19.950  1.00 32.01           H
ATOM   1341  HB  VAL A 121     -11.551   4.858  18.929  1.00 32.39           H
ATOM   1342 HG11 VAL A 121     -13.398   3.516  18.345  1.00 40.42           H
ATOM   1343 HG12 VAL A 121     -12.130   3.126  17.471  1.00 40.42           H
ATOM   1344 HG13 VAL A 121     -12.560   2.221  18.705  1.00 40.42           H
ATOM   1345 HG21 VAL A 121     -13.159   4.422  20.505  1.00 40.70           H
ATOM   1346 HG22 VAL A 121     -12.312   3.180  21.005  1.00 40.70           H
ATOM   1347 HG23 VAL A 121     -11.728   4.655  21.168  1.00 40.70           H
ATOM   1348  N   GLY A 122      -9.442   1.725  17.804  1.00 30.85           N
ATOM   1349  CA  GLY A 122      -8.820   1.296  16.564  1.00 28.29           C
ATOM   1350  C   GLY A 122      -7.325   1.475  16.534  1.00 26.48           C
ATOM   1351  O   GLY A 122      -6.727   1.344  15.457  1.00 31.13           O
ATOM   1352  H   GLY A 122      -9.654   1.081  18.335  1.00 37.36           H
ATOM   1353  HA2 GLY A 122      -8.994   0.352  16.436  1.00 34.28           H
ATOM   1354  HA3 GLY A 122      -9.212   1.770  15.811  1.00 34.28           H
ATOM   1355  N   ASP A 123      -6.693   1.813  17.662  1.00 29.46           N
ATOM   1356  CA  ASP A 123      -5.258   2.076  17.646  1.00 32.58           C
ATOM   1357  C   ASP A 123      -4.576   0.727  17.704  1.00 29.84           C
ATOM   1358  O   ASP A 123      -4.477   0.117  18.769  1.00 29.54           O
ATOM   1359  CB  ASP A 123      -4.824   2.976  18.795  1.00 32.78           C
ATOM   1360  CG  ASP A 123      -3.329   3.259  18.778  1.00 37.75           C
ATOM   1361  OD1 ASP A 123      -2.898   4.337  19.235  1.00 39.40           O
ATOM   1362  OD2 ASP A 123      -2.554   2.397  18.296  1.00 41.78           O1-
ATOM   1363  H   ASP A 123      -7.065   1.869  18.437  1.00 35.69           H
ATOM   1364  HA  ASP A 123      -5.009   2.500  16.812  1.00 39.43           H
ATOM   1365  HB2 ASP A 123      -5.289   3.824  18.720  1.00 39.68           H
ATOM   1366  HB3 ASP A 123      -5.038   2.547  19.640  1.00 39.68           H
ATOM   1367  N   LYS A 124      -4.110   0.262  16.539  1.00 27.18           N
ATOM   1368  CA  LYS A 124      -3.299  -0.949  16.432  1.00 21.96           C
ATOM   1369  C   LYS A 124      -1.879  -0.614  16.032  1.00 24.93           C
ATOM   1370  O   LYS A 124      -1.165  -1.440  15.447  1.00 26.72           O
ATOM   1371  CB  LYS A 124      -3.907  -1.916  15.429  1.00 21.32           C
ATOM   1372  CG  LYS A 124      -3.859  -1.397  14.049  1.00 23.42           C
ATOM   1373  CD  LYS A 124      -5.137  -1.549  13.291  1.00 27.81           C
ATOM   1374  CE  LYS A 124      -6.202  -0.660  13.793  1.00 26.16           C
ATOM   1375  NZ  LYS A 124      -7.435  -0.633  12.908  1.00 26.33           N1+
ATOM   1376  H   LYS A 124      -4.257   0.645  15.787  1.00 32.95           H
ATOM   1377  HA  LYS A 124      -3.266  -1.396  17.294  1.00 26.69           H
ATOM   1378  HB2 LYS A 124      -3.388  -2.734  15.449  1.00 25.92           H
ATOM   1379  HB3 LYS A 124      -4.832  -2.098  15.667  1.00 25.92           H
ATOM   1380  HG2 LYS A 124      -3.660  -0.447  14.073  1.00 28.44           H
ATOM   1381  HG3 LYS A 124      -3.169  -1.887  13.575  1.00 28.44           H
ATOM   1382  HD2 LYS A 124      -4.974  -1.300  12.365  1.00 33.71           H
ATOM   1383  HD3 LYS A 124      -5.444  -2.467  13.351  1.00 33.71           H
ATOM   1384  HE2 LYS A 124      -6.459  -0.959  14.678  1.00 31.73           H
ATOM   1385  HE3 LYS A 124      -5.829   0.232  13.820  1.00 31.73           H
ATOM   1386  HZ1 LYS A 124      -7.876   0.127  13.043  1.00 31.93           H
ATOM   1387  HZ2 LYS A 124      -7.201  -0.675  12.052  1.00 31.93           H
ATOM   1388  HZ3 LYS A 124      -7.966  -1.325  13.085  1.00 31.93           H
ATOM   1389  N   VAL A 125      -1.462   0.609  16.344  1.00 22.77           N
ATOM   1390  CA  VAL A 125      -0.116   1.048  15.991  1.00 28.77           C
ATOM   1391  C   VAL A 125       0.928   0.150  16.646  1.00 30.42           C
ATOM   1392  O   VAL A 125       1.937  -0.177  16.023  1.00 27.31           O
ATOM   1393  CB  VAL A 125       0.073   2.531  16.380  1.00 27.59           C
ATOM   1394  CG1 VAL A 125       1.532   2.963  16.298  1.00 34.49           C
ATOM   1395  CG2 VAL A 125      -0.754   3.432  15.514  1.00 29.62           C
ATOM   1396  H   VAL A 125      -1.929   1.194  16.770  1.00 27.66           H
ATOM   1397  HA  VAL A 125       0.006   0.968  15.033  1.00 34.86           H
ATOM   1398  HB  VAL A 125      -0.226   2.655  17.297  1.00 33.45           H
ATOM   1399 HG11 VAL A 125       1.580   3.913  16.495  1.00 41.73           H
ATOM   1400 HG12 VAL A 125       2.060   2.470  16.948  1.00 41.73           H
ATOM   1401 HG13 VAL A 125       1.856   2.787  15.403  1.00 41.73           H
ATOM   1402 HG21 VAL A 125      -0.594   4.350  15.782  1.00 35.87           H
ATOM   1403 HG22 VAL A 125      -0.485   3.307  14.588  1.00 35.87           H
ATOM   1404 HG23 VAL A 125      -1.693   3.210  15.629  1.00 35.87           H
ATOM   1405  N   SER A 126       0.725  -0.248  17.918  1.00 31.36           N
ATOM   1406  CA  SER A 126       1.742  -1.044  18.612  1.00 26.18           C
ATOM   1407  C   SER A 126       1.985  -2.393  17.941  1.00 29.13           C
ATOM   1408  O   SER A 126       3.126  -2.861  17.871  1.00 31.10           O
ATOM   1409  CB  SER A 126       1.363  -1.220  20.080  1.00 33.25           C
ATOM   1410  OG  SER A 126       1.670  -0.015  20.803  1.00 36.84           O
ATOM   1411  H   SER A 126       0.024  -0.068  18.392  1.00 37.97           H
ATOM   1412  HA  SER A 126       2.584  -0.561  18.580  1.00 31.75           H
ATOM   1413  HB2 SER A 126       0.411  -1.401  20.141  1.00 40.23           H
ATOM   1414  HB3 SER A 126       1.867  -1.962  20.455  1.00 40.23           H
ATOM   1415  HG  SER A 126       1.626  -0.152  21.633  1.00 44.55           H
ATOM   1416  N   LEU A 127       0.967  -2.988  17.344  1.00 25.99           N
ATOM   1417  CA  LEU A 127       1.180  -4.298  16.738  1.00 29.19           C
ATOM   1418  C   LEU A 127       2.151  -4.213  15.577  1.00 30.93           C
ATOM   1419  O   LEU A 127       2.867  -5.173  15.287  1.00 30.88           O
ATOM   1420  CB  LEU A 127      -0.149  -4.861  16.241  1.00 26.42           C
ATOM   1421  CG  LEU A 127      -1.106  -5.517  17.235  1.00 23.09           C
ATOM   1422  CD1 LEU A 127      -2.429  -5.641  16.549  1.00 29.71           C
ATOM   1423  CD2 LEU A 127      -0.639  -6.893  17.641  1.00 31.89           C
ATOM   1424  H   LEU A 127       0.182  -2.642  17.242  1.00 31.52           H
ATOM   1425  HA  LEU A 127       1.550  -4.901  17.398  1.00 35.37           H
ATOM   1426  HB2 LEU A 127      -0.636  -4.126  15.828  1.00 32.04           H
ATOM   1427  HB3 LEU A 127       0.050  -5.515  15.554  1.00 32.04           H
ATOM   1428  HG  LEU A 127      -1.207  -4.961  18.025  1.00 28.05           H
ATOM   1429 HD11 LEU A 127      -3.055  -6.070  17.152  1.00 35.99           H
ATOM   1430 HD12 LEU A 127      -2.748  -4.759  16.293  1.00 35.99           H
ATOM   1431 HD13 LEU A 127      -2.305  -6.194  15.761  1.00 35.99           H
ATOM   1432 HD21 LEU A 127      -1.279  -7.274  18.262  1.00 38.60           H
ATOM   1433 HD22 LEU A 127      -0.567  -7.454  16.856  1.00 38.60           H
ATOM   1434 HD23 LEU A 127       0.225  -6.811  18.078  1.00 38.60           H
ATOM   1435  N   VAL A 128       2.122  -3.104  14.851  1.00 30.76           N
ATOM   1436  CA  VAL A 128       2.976  -2.883  13.682  1.00 29.03           C
ATOM   1437  C   VAL A 128       4.356  -2.408  14.099  1.00 29.22           C
ATOM   1438  O   VAL A 128       5.379  -2.728  13.455  1.00 31.90           O
ATOM   1439  CB  VAL A 128       2.310  -1.825  12.792  1.00 27.69           C
ATOM   1440  CG1 VAL A 128       3.245  -1.432  11.652  1.00 26.89           C
ATOM   1441  CG2 VAL A 128       0.946  -2.323  12.344  1.00 27.13           C
ATOM   1442  H   VAL A 128       1.601  -2.441  15.021  1.00 37.24           H
ATOM   1443  HA  VAL A 128       3.063  -3.703  13.174  1.00 35.17           H
ATOM   1444  HB  VAL A 128       2.157  -1.027  13.315  1.00 33.56           H
ATOM   1445 HG11 VAL A 128       2.802  -0.784  11.079  1.00 32.61           H
ATOM   1446 HG12 VAL A 128       4.057  -1.041  12.007  1.00 32.61           H
ATOM   1447 HG13 VAL A 128       3.465  -2.230  11.143  1.00 32.61           H
ATOM   1448 HG21 VAL A 128       0.537  -1.652  11.780  1.00 32.89           H
ATOM   1449 HG22 VAL A 128       1.047  -3.162  11.859  1.00 32.89           H
ATOM   1450 HG23 VAL A 128       0.397  -2.460  13.131  1.00 32.89           H
ATOM   1451  N   LEU A 129       4.387  -1.564  15.130  1.00 24.71           N
ATOM   1452  CA  LEU A 129       5.556  -0.746  15.383  1.00 26.24           C
ATOM   1453  C   LEU A 129       6.613  -1.514  16.164  1.00 31.30           C
ATOM   1454  O   LEU A 129       7.818  -1.309  15.944  1.00 32.28           O
ATOM   1455  CB  LEU A 129       5.109   0.517  16.086  1.00 18.36           C
ATOM   1456  CG  LEU A 129       6.093   1.648  16.231  1.00 27.68           C
ATOM   1457  CD1 LEU A 129       6.400   2.214  14.824  1.00 34.02           C
ATOM   1458  CD2 LEU A 129       5.543   2.717  17.124  1.00 23.41           C
ATOM   1459  H   LEU A 129       3.751  -1.457  15.697  1.00 29.99           H
ATOM   1460  HA  LEU A 129       5.943  -0.478  14.535  1.00 31.83           H
ATOM   1461  HB2 LEU A 129       4.326   0.865  15.628  1.00 22.36           H
ATOM   1462  HB3 LEU A 129       4.876   0.252  16.982  1.00 22.36           H
ATOM   1463  HG  LEU A 129       6.912   1.314  16.621  1.00 33.56           H
ATOM   1464 HD11 LEU A 129       7.001   2.967  14.909  1.00 41.16           H
ATOM   1465 HD12 LEU A 129       6.810   1.522  14.282  1.00 41.16           H
ATOM   1466 HD13 LEU A 129       5.566   2.504  14.420  1.00 41.16           H
ATOM   1467 HD21 LEU A 129       6.167   3.457  17.150  1.00 28.43           H
ATOM   1468 HD22 LEU A 129       4.684   3.014  16.780  1.00 28.43           H
ATOM   1469 HD23 LEU A 129       5.436   2.357  18.014  1.00 28.43           H
ATOM   1470  N   ALA A 130       6.208  -2.441  17.029  1.00 27.52           N
ATOM   1471  CA  ALA A 130       7.206  -3.282  17.685  1.00 28.07           C
ATOM   1472  C   ALA A 130       8.009  -4.085  16.671  1.00 27.53           C
ATOM   1473  O   ALA A 130       9.245  -3.994  16.698  1.00 27.74           O
ATOM   1474  CB  ALA A 130       6.523  -4.168  18.737  1.00 30.22           C
ATOM   1475  H   ALA A 130       5.393  -2.598  17.250  1.00 33.36           H
ATOM   1476  HA  ALA A 130       7.833  -2.708  18.149  1.00 34.01           H
ATOM   1477  HB1 ALA A 130       7.184  -4.754  19.137  1.00 36.60           H
ATOM   1478  HB2 ALA A 130       6.130  -3.599  19.419  1.00 36.60           H
ATOM   1479  HB3 ALA A 130       5.821  -4.688  18.324  1.00 36.60           H
ATOM   1480  N   PRO A 131       7.406  -4.849  15.749  1.00 29.39           N
ATOM   1481  CA  PRO A 131       8.226  -5.527  14.720  1.00 24.51           C
ATOM   1482  C   PRO A 131       8.876  -4.561  13.755  1.00 29.07           C
ATOM   1483  O   PRO A 131      10.030  -4.769  13.346  1.00 31.12           O
ATOM   1484  CB  PRO A 131       7.227  -6.429  14.001  1.00 26.78           C
ATOM   1485  CG  PRO A 131       5.931  -6.290  14.676  1.00 29.65           C
ATOM   1486  CD  PRO A 131       5.975  -5.109  15.574  1.00 30.69           C
ATOM   1487  HA  PRO A 131       8.899  -6.086  15.135  1.00 29.74           H
ATOM   1488  HB2 PRO A 131       7.164  -6.162  13.073  1.00 32.47           H
ATOM   1489  HB3 PRO A 131       7.524  -7.348  14.080  1.00 32.47           H
ATOM   1490  HG2 PRO A 131       5.249  -6.169  13.997  1.00 35.92           H
ATOM   1491  HG3 PRO A 131       5.745  -7.099  15.180  1.00 35.92           H
ATOM   1492  HD2 PRO A 131       5.545  -4.346  15.168  1.00 37.16           H
ATOM   1493  HD3 PRO A 131       5.564  -5.337  16.418  1.00 37.16           H
ATOM   1494  N   ALA A 132       8.188  -3.491  13.361  1.00 30.31           N
ATOM   1495  CA  ALA A 132       8.849  -2.573  12.435  1.00 24.79           C
ATOM   1496  C   ALA A 132      10.132  -2.044  13.039  1.00 26.50           C
ATOM   1497  O   ALA A 132      11.171  -1.987  12.365  1.00 25.69           O
ATOM   1498  CB  ALA A 132       7.939  -1.418  12.045  1.00 24.14           C
ATOM   1499  H   ALA A 132       7.384  -3.291  13.602  1.00 36.71           H
ATOM   1500  HA  ALA A 132       9.087  -3.060  11.634  1.00 30.08           H
ATOM   1501  HB1 ALA A 132       8.441  -0.840  11.446  1.00 29.31           H
ATOM   1502  HB2 ALA A 132       7.148  -1.777  11.610  1.00 29.31           H
ATOM   1503  HB3 ALA A 132       7.689  -0.926  12.842  1.00 29.31           H
ATOM   1504  N   LEU A 133      10.103  -1.700  14.326  1.00 25.83           N
ATOM   1505  CA  LEU A 133      11.284  -1.092  14.927  1.00 26.82           C
ATOM   1506  C   LEU A 133      12.357  -2.146  15.139  1.00 31.52           C
ATOM   1507  O   LEU A 133      13.551  -1.869  14.954  1.00 29.25           O
ATOM   1508  CB  LEU A 133      10.923  -0.379  16.242  1.00 22.66           C
ATOM   1509  CG  LEU A 133      10.206   0.969  16.022  1.00 26.54           C
ATOM   1510  CD1 LEU A 133       9.622   1.523  17.273  1.00 25.18           C
ATOM   1511  CD2 LEU A 133      11.175   1.987  15.533  1.00 26.73           C
ATOM   1512  H   LEU A 133       9.437  -1.823  14.860  1.00 31.33           H
ATOM   1513  HA  LEU A 133      11.630  -0.427  14.312  1.00 32.52           H
ATOM   1514  HB2 LEU A 133      10.317  -0.951  16.741  1.00 27.53           H
ATOM   1515  HB3 LEU A 133      11.726  -0.215  16.765  1.00 27.53           H
ATOM   1516  HG  LEU A 133       9.484   0.864  15.381  1.00 32.18           H
ATOM   1517 HD11 LEU A 133       9.188   2.357  17.044  1.00 30.55           H
ATOM   1518 HD12 LEU A 133       8.988   0.885  17.628  1.00 30.55           H
ATOM   1519 HD13 LEU A 133      10.333   1.677  17.914  1.00 30.55           H
ATOM   1520 HD21 LEU A 133      10.700   2.831  15.448  1.00 32.41           H
ATOM   1521 HD22 LEU A 133      11.897   2.072  16.174  1.00 32.41           H
ATOM   1522 HD23 LEU A 133      11.529   1.711  14.676  1.00 32.41           H
ATOM   1523  N   ALA A 134      11.945  -3.375  15.451  1.00 28.55           N
ATOM   1524  CA  ALA A 134      12.889  -4.478  15.502  1.00 25.50           C
ATOM   1525  C   ALA A 134      13.627  -4.614  14.181  1.00 27.36           C
ATOM   1526  O   ALA A 134      14.830  -4.876  14.164  1.00 27.08           O
ATOM   1527  CB  ALA A 134      12.166  -5.778  15.841  1.00 32.87           C
ATOM   1528  H   ALA A 134      11.131  -3.594  15.619  1.00 34.59           H
ATOM   1529  HA  ALA A 134      13.537  -4.308  16.202  1.00 30.93           H
ATOM   1530  HB1 ALA A 134      12.819  -6.498  15.861  1.00 39.78           H
ATOM   1531  HB2 ALA A 134      11.743  -5.690  16.710  1.00 39.78           H
ATOM   1532  HB3 ALA A 134      11.498  -5.968  15.162  1.00 39.78           H
ATOM   1533  N   ALA A 135      12.943  -4.383  13.072  1.00 25.48           N
ATOM   1534  CA  ALA A 135      13.584  -4.533  11.774  1.00 28.34           C
ATOM   1535  C   ALA A 135      14.417  -3.333  11.408  1.00 28.74           C
ATOM   1536  O   ALA A 135      15.072  -3.357  10.366  1.00 39.02           O
ATOM   1537  CB  ALA A 135      12.557  -4.755  10.682  1.00 27.43           C
ATOM   1538  H   ALA A 135      12.121  -4.136  13.050  1.00 30.92           H
ATOM   1539  HA  ALA A 135      14.164  -5.307  11.797  1.00 34.34           H
ATOM   1540  HB1 ALA A 135      13.010  -4.802   9.826  1.00 33.26           H
ATOM   1541  HB2 ALA A 135      12.084  -5.587  10.865  1.00 33.26           H
ATOM   1542  HB3 ALA A 135      11.941  -4.003  10.683  1.00 33.26           H
ATOM   1543  N   CYS A 136      14.332  -2.268  12.191  1.00 34.07           N
ATOM   1544  CA  CYS A 136      15.215  -1.121  12.082  1.00 30.60           C
ATOM   1545  C   CYS A 136      16.394  -1.220  13.038  1.00 33.67           C
ATOM   1546  O   CYS A 136      17.140  -0.244  13.166  1.00 35.95           O
ATOM   1547  CB  CYS A 136      14.466   0.176  12.380  1.00 22.10           C
ATOM   1548  SG  CYS A 136      13.078   0.547  11.263  1.00 31.58           S
ATOM   1549  H   CYS A 136      13.751  -2.191  12.821  1.00 41.21           H
ATOM   1550  HA  CYS A 136      15.564  -1.077  11.173  1.00 37.05           H
ATOM   1551  HB2 CYS A 136      14.125   0.127  13.281  1.00 26.86           H
ATOM   1552  HB3 CYS A 136      15.109   0.905  12.317  1.00 26.86           H
ATOM   1553  HG  CYS A 136      12.309  -0.373  11.224  1.00 38.23           H
ATOM   1554  N   GLY A 137      16.558  -2.360  13.726  1.00 32.63           N
ATOM   1555  CA  GLY A 137      17.700  -2.600  14.601  1.00 27.02           C
ATOM   1556  C   GLY A 137      17.459  -2.340  16.069  1.00 32.00           C
ATOM   1557  O   GLY A 137      18.408  -2.396  16.851  1.00 31.27           O
ATOM   1558  H   GLY A 137      15.996  -3.018  13.705  1.00 39.49           H
ATOM   1559  HA2 GLY A 137      17.963  -3.533  14.524  1.00 32.75           H
ATOM   1560  HA3 GLY A 137      18.452  -2.052  14.323  1.00 32.75           H
ATOM   1561  N   CYS A 138      16.235  -2.033  16.460  1.00 36.79           N
ATOM   1562  CA  CYS A 138      15.920  -1.814  17.863  1.00 38.10           C
ATOM   1563  C   CYS A 138      15.561  -3.142  18.516  1.00 32.34           C
ATOM   1564  O   CYS A 138      15.327  -4.152  17.846  1.00 36.92           O
ATOM   1565  CB  CYS A 138      14.762  -0.817  18.016  1.00 28.33           C
ATOM   1566  SG  CYS A 138      15.122   0.785  17.150  1.00 31.85           S
ATOM   1567  H   CYS A 138      15.567  -1.950  15.920  1.00 44.49           H
ATOM   1568  HA  CYS A 138      16.704  -1.456  18.313  1.00 46.05           H
ATOM   1569  HB2 CYS A 138      13.931  -1.295  17.746  1.00 34.33           H
ATOM   1570  HB3 CYS A 138      14.670  -0.608  18.968  1.00 34.33           H
ATOM   1571  HG  CYS A 138      15.657   1.541  17.913  1.00 38.56           H
ATOM   1572  N   LYS A 139      15.545  -3.132  19.845  1.00 29.78           N
ATOM   1573  CA  LYS A 139      15.067  -4.251  20.644  1.00 35.61           C
ATOM   1574  C   LYS A 139      13.857  -3.741  21.401  1.00 28.90           C
ATOM   1575  O   LYS A 139      13.961  -2.725  22.086  1.00 35.73           O
ATOM   1576  CB  LYS A 139      16.142  -4.750  21.635  1.00 29.71           C
ATOM   1577  CG  LYS A 139      17.419  -5.290  21.005  1.00 27.95           C
ATOM   1578  CD  LYS A 139      17.091  -6.497  20.205  1.00 31.12           C
ATOM   1579  CE  LYS A 139      18.347  -7.147  19.650  1.00 33.20           C
ATOM   1580  NZ  LYS A 139      18.070  -8.548  19.113  1.00 30.03           N1+
ATOM   1581  H   LYS A 139      15.807  -2.463  20.320  1.00 36.07           H
ATOM   1582  HA  LYS A 139      14.787  -4.979  20.070  1.00 43.07           H
ATOM   1583  HB2 LYS A 139      16.380  -4.024  22.228  1.00 35.98           H
ATOM   1584  HB3 LYS A 139      15.765  -5.467  22.159  1.00 35.98           H
ATOM   1585  HG2 LYS A 139      17.810  -4.631  20.412  1.00 33.87           H
ATOM   1586  HG3 LYS A 139      18.056  -5.542  21.692  1.00 33.87           H
ATOM   1587  HD2 LYS A 139      16.638  -7.141  20.771  1.00 37.68           H
ATOM   1588  HD3 LYS A 139      16.524  -6.244  19.461  1.00 37.68           H
ATOM   1589  HE2 LYS A 139      18.677  -6.602  18.918  1.00 40.18           H
ATOM   1590  HE3 LYS A 139      19.013  -7.206  20.352  1.00 40.18           H
ATOM   1591  HZ1 LYS A 139      18.818  -9.034  19.111  1.00 36.37           H
ATOM   1592  HZ2 LYS A 139      17.466  -8.960  19.622  1.00 36.37           H
ATOM   1593  HZ3 LYS A 139      17.758  -8.499  18.279  1.00 36.37           H
ATOM   1594  N   VAL A 140      12.717  -4.420  21.286  1.00 31.83           N
ATOM   1595  CA  VAL A 140      11.480  -3.871  21.855  1.00 27.82           C
ATOM   1596  C   VAL A 140      10.745  -4.835  22.789  1.00 34.58           C
ATOM   1597  O   VAL A 140       9.794  -5.508  22.351  1.00 28.91           O
ATOM   1598  CB  VAL A 140      10.513  -3.456  20.744  1.00 28.48           C
ATOM   1599  CG1 VAL A 140       9.339  -2.710  21.301  1.00 26.85           C
ATOM   1600  CG2 VAL A 140      11.215  -2.612  19.743  1.00 28.57           C
ATOM   1601  H   VAL A 140      12.630  -5.185  20.896  1.00 38.54           H
ATOM   1602  HA  VAL A 140      11.697  -3.062  22.351  1.00 33.72           H
ATOM   1603  HB  VAL A 140      10.188  -4.255  20.304  1.00 34.51           H
ATOM   1604 HG11 VAL A 140       8.764  -2.417  20.575  1.00 32.55           H
ATOM   1605 HG12 VAL A 140       8.839  -3.296  21.892  1.00 32.55           H
ATOM   1606 HG13 VAL A 140       9.674  -1.942  21.789  1.00 32.55           H
ATOM   1607 HG21 VAL A 140      10.579  -2.334  19.067  1.00 34.61           H
ATOM   1608 HG22 VAL A 140      11.580  -1.842  20.204  1.00 34.61           H
ATOM   1609 HG23 VAL A 140      11.928  -3.132  19.339  1.00 34.61           H
ATOM   1610  N   PRO A 141      11.057  -4.843  24.100  1.00 31.93           N
ATOM   1611  CA  PRO A 141      10.311  -5.620  25.111  1.00 32.68           C
ATOM   1612  C   PRO A 141       9.059  -4.920  25.617  1.00 26.77           C
ATOM   1613  O   PRO A 141       8.990  -4.466  26.744  1.00 30.94           O
ATOM   1614  CB  PRO A 141      11.349  -5.780  26.219  1.00 30.01           C
ATOM   1615  CG  PRO A 141      12.181  -4.542  26.141  1.00 34.46           C
ATOM   1616  CD  PRO A 141      12.109  -4.015  24.716  1.00 36.65           C
ATOM   1617  HA  PRO A 141      10.067  -6.491  24.759  1.00 39.55           H
ATOM   1618  HB2 PRO A 141      10.900  -5.832  27.078  1.00 36.35           H
ATOM   1619  HB3 PRO A 141      11.886  -6.569  26.057  1.00 36.35           H
ATOM   1620  HG2 PRO A 141      11.827  -3.876  26.754  1.00 41.68           H
ATOM   1621  HG3 PRO A 141      13.101  -4.753  26.370  1.00 41.68           H
ATOM   1622  HD2 PRO A 141      11.829  -3.082  24.726  1.00 44.32           H
ATOM   1623  HD3 PRO A 141      12.954  -4.126  24.250  1.00 44.32           H
ATOM   1624  N   MET A 142       8.019  -4.868  24.785  1.00 30.04           N
ATOM   1625  CA  MET A 142       6.806  -4.140  25.136  1.00 25.97           C
ATOM   1626  C   MET A 142       6.025  -4.924  26.172  1.00 34.63           C
ATOM   1627  O   MET A 142       5.494  -6.001  25.876  1.00 35.20           O
ATOM   1628  CB  MET A 142       5.943  -3.901  23.900  1.00 35.72           C
ATOM   1629  CG  MET A 142       4.754  -2.981  24.114  1.00 35.40           C
ATOM   1630  SD  MET A 142       3.710  -2.888  22.654  1.00 33.02           S
ATOM   1631  CE  MET A 142       4.834  -1.992  21.620  1.00 44.38           C
ATOM   1632  H   MET A 142       7.993  -5.247  24.012  1.00 36.38           H
ATOM   1633  HA  MET A 142       7.051  -3.280  25.504  1.00 31.50           H
ATOM   1634  HB2 MET A 142       6.500  -3.499  23.221  1.00 43.20           H
ATOM   1635  HB3 MET A 142       5.600  -4.755  23.587  1.00 43.20           H
ATOM   1636  HG2 MET A 142       4.215  -3.318  24.846  1.00 42.82           H
ATOM   1637  HG3 MET A 142       5.072  -2.085  24.309  1.00 42.82           H
ATOM   1638  HE1 MET A 142       4.423  -1.851  20.753  1.00 53.59           H
ATOM   1639  HE2 MET A 142       5.036  -1.136  22.038  1.00 53.59           H
ATOM   1640  HE3 MET A 142       5.643  -2.520  21.520  1.00 53.59           H
ATOM   1641  N   ILE A 143       5.932  -4.381  27.381  1.00 32.82           N
ATOM   1642  CA  ILE A 143       4.947  -4.827  28.356  1.00 28.35           C
ATOM   1643  C   ILE A 143       3.688  -4.003  28.114  1.00 35.96           C
ATOM   1644  O   ILE A 143       3.742  -2.768  28.118  1.00 43.71           O
ATOM   1645  CB  ILE A 143       5.459  -4.647  29.801  1.00 37.25           C
ATOM   1646  CG1 ILE A 143       6.823  -5.321  29.980  1.00 35.18           C
ATOM   1647  CG2 ILE A 143       4.436  -5.212  30.800  1.00 37.43           C
ATOM   1648  CD1 ILE A 143       7.324  -5.295  31.357  1.00 30.53           C
ATOM   1649  H   ILE A 143       6.427  -3.731  27.660  1.00 39.72           H
ATOM   1650  HA  ILE A 143       4.739  -5.759  28.200  1.00 34.35           H
ATOM   1651  HB  ILE A 143       5.573  -3.700  29.981  1.00 45.04           H
ATOM   1652 HG12 ILE A 143       6.753  -6.253  29.716  1.00 42.55           H
ATOM   1653 HG13 ILE A 143       7.475  -4.860  29.425  1.00 42.55           H
ATOM   1654 HG21 ILE A 143       4.753  -5.047  31.698  1.00 45.24           H
ATOM   1655 HG22 ILE A 143       3.588  -4.760  30.677  1.00 45.24           H
ATOM   1656 HG23 ILE A 143       4.329  -6.166  30.656  1.00 45.24           H
ATOM   1657 HD11 ILE A 143       8.227  -5.649  31.378  1.00 36.97           H
ATOM   1658 HD12 ILE A 143       7.319  -4.384  31.664  1.00 36.97           H
ATOM   1659 HD13 ILE A 143       6.750  -5.828  31.923  1.00 36.97           H
ATOM   1660  N   SER A 144       2.560  -4.674  27.897  1.00 35.15           N
ATOM   1661  CA  SER A 144       1.304  -3.998  27.555  1.00 39.85           C
ATOM   1662  C   SER A 144       0.146  -4.495  28.428  1.00 35.01           C
ATOM   1663  O   SER A 144       0.364  -5.327  29.315  1.00 37.83           O
ATOM   1664  CB  SER A 144       1.009  -4.233  26.068  1.00 30.11           C
ATOM   1665  OG  SER A 144      -0.060  -3.413  25.628  1.00 42.04           O
ATOM   1666  H   SER A 144       2.500  -5.533  27.935  1.00 42.52           H
ATOM   1667  HA  SER A 144       1.390  -3.044  27.710  1.00 48.16           H
ATOM   1668  HB2 SER A 144       1.805  -4.000  25.572  1.00 36.46           H
ATOM   1669  HB3 SER A 144       0.784  -5.167  25.924  1.00 36.46           H
ATOM   1670  HG  SER A 144      -0.076  -3.377  24.790  1.00 50.78           H
ATOM   1671  N   GLY A 145      -1.097  -4.075  28.173  1.00 37.03           N
ATOM   1672  CA  GLY A 145      -2.156  -4.439  29.111  1.00 33.42           C
ATOM   1673  C   GLY A 145      -3.462  -4.886  28.483  1.00 36.31           C
ATOM   1674  O   GLY A 145      -3.484  -5.030  27.261  1.00 30.53           O
ATOM   1675  H   GLY A 145      -1.347  -3.597  27.498  1.00 44.78           H
ATOM   1676  HA2 GLY A 145      -1.844  -5.174  29.663  1.00 40.44           H
ATOM   1677  HA3 GLY A 145      -2.346  -3.680  29.684  1.00 40.44           H
ATOM   1678  N   ARG A 146      -4.557  -5.107  29.260  1.00 36.97           N
ATOM   1679  CA  ARG A 146      -5.776  -5.434  28.507  1.00 27.88           C
ATOM   1680  C   ARG A 146      -6.542  -4.145  28.274  1.00 30.93           C
ATOM   1681  O   ARG A 146      -6.121  -2.972  28.233  1.00 33.80           O
ATOM   1682  CB  ARG A 146      -6.540  -6.531  29.257  1.00 26.91           C
ATOM   1683  CG  ARG A 146      -5.579  -7.704  29.331  1.00 33.08           C
ATOM   1684  CD  ARG A 146      -6.297  -8.912  29.879  1.00 26.19           C
ATOM   1685  NE  ARG A 146      -5.357 -10.065  29.886  1.00 33.21           N
ATOM   1686  CZ  ARG A 146      -5.274 -10.888  28.769  1.00 34.28           C
ATOM   1687  NH1 ARG A 146      -6.119 -10.763  27.724  1.00 31.03           N
ATOM   1688  NH2 ARG A 146      -4.270 -11.865  28.793  1.00 35.61           N1+
ATOM   1689  H   ARG A 146      -4.632  -4.860  30.247  1.00 44.70           H
ATOM   1690  HA  ARG A 146      -5.494  -5.826  27.471  1.00 33.79           H
ATOM   1691  HB2 ARG A 146      -6.883  -6.215  30.258  1.00 32.62           H
ATOM   1692  HB3 ARG A 146      -7.467  -6.826  28.697  1.00 32.62           H
ATOM   1693  HG2 ARG A 146      -5.192  -7.931  28.310  1.00 40.04           H
ATOM   1694  HG3 ARG A 146      -4.692  -7.464  29.947  1.00 40.04           H
ATOM   1695  HD2 ARG A 146      -6.630  -8.740  30.934  1.00 31.76           H
ATOM   1696  HD3 ARG A 146      -7.224  -9.140  29.289  1.00 31.76           H
ATOM   1697  HE  ARG A 146      -4.572 -10.020  30.539  1.00 40.18           H
ATOM   1698 HH11 ARG A 146      -6.805  -9.935  27.595  1.00 37.57           H
ATOM   1699 HH12 ARG A 146      -6.094 -11.394  26.928  1.00 37.57           H
ATOM   1700 HH21 ARG A 146      -3.876 -12.132  29.692  1.00 43.07           H
ATOM   1701 HH22 ARG A 146      -4.341 -12.646  28.144  1.00 43.07           H
ATOM   1702  N   GLY A 147      -7.811  -4.395  27.915  1.00 31.30           N
ATOM   1703  CA  GLY A 147      -8.732  -3.360  27.498  1.00 31.55           C
ATOM   1704  C   GLY A 147      -8.831  -2.381  28.630  1.00 30.75           C
ATOM   1705  O   GLY A 147      -9.013  -2.916  29.720  1.00 27.03           O
ATOM   1706  H   GLY A 147      -8.156  -5.183  27.896  1.00 37.89           H
ATOM   1707  HA2 GLY A 147      -8.421  -2.926  26.693  1.00 38.20           H
ATOM   1708  HA3 GLY A 147      -9.606  -3.761  27.347  1.00 38.20           H
ATOM   1709  N   LEU A 148      -8.746  -1.034  28.474  1.00 43.10           N
ATOM   1710  CA  LEU A 148      -8.932  -0.288  29.732  1.00 24.89           C
ATOM   1711  C   LEU A 148      -9.651   0.989  29.250  1.00 37.42           C
ATOM   1712  O   LEU A 148      -9.375   1.827  28.390  1.00 45.34           O
ATOM   1713  CB  LEU A 148      -7.606   0.042  30.382  1.00 35.34           C
ATOM   1714  CG  LEU A 148      -7.759   0.818  31.681  1.00 27.30           C
ATOM   1715  CD1 LEU A 148      -8.071  -0.136  32.827  1.00 34.35           C
ATOM   1716  CD2 LEU A 148      -6.445   1.577  31.940  1.00 35.30           C
ATOM   1717  H   LEU A 148      -8.898  -0.556  27.577  1.00 52.06           H
ATOM   1718  HA  LEU A 148      -9.557  -0.923  30.454  1.00 30.20           H
ATOM   1719  HB2 LEU A 148      -7.044  -0.901  30.556  1.00 42.75           H
ATOM   1720  HB3 LEU A 148      -7.003   0.645  29.675  1.00 42.75           H
ATOM   1721  HG  LEU A 148      -8.585   1.561  31.580  1.00 33.09           H
ATOM   1722 HD11 LEU A 148      -8.166   0.375  33.793  1.00 41.55           H
ATOM   1723 HD12 LEU A 148      -9.034  -0.660  32.683  1.00 41.55           H
ATOM   1724 HD13 LEU A 148      -7.313  -0.915  32.947  1.00 41.55           H
ATOM   1725 HD21 LEU A 148      -6.497   2.118  32.893  1.00 42.69           H
ATOM   1726 HD22 LEU A 148      -5.598   0.888  31.996  1.00 42.69           H
ATOM   1727 HD23 LEU A 148      -6.258   2.306  31.149  1.00 42.69           H
ATOM   1728  N   GLY A 149     -10.790   0.951  29.956  1.00 38.09           N
ATOM   1729  CA  GLY A 149     -11.982   1.742  29.883  1.00 39.17           C
ATOM   1730  C   GLY A 149     -12.857   1.178  28.816  1.00 37.03           C
ATOM   1731  O   GLY A 149     -13.458   0.097  28.891  1.00 44.97           O
ATOM   1732  H   GLY A 149     -10.893   0.361  30.574  1.00 46.04           H
ATOM   1733  HA2 GLY A 149     -12.468   1.694  30.719  1.00 47.34           H
ATOM   1734  HA3 GLY A 149     -11.766   2.659  29.668  1.00 47.34           H
ATOM   1735  N   HIS A 150     -12.868   1.952  27.769  1.00 45.42           N
ATOM   1736  CA  HIS A 150     -13.375   1.517  26.499  1.00 48.82           C
ATOM   1737  C   HIS A 150     -12.281   1.585  25.436  1.00 43.94           C
ATOM   1738  O   HIS A 150     -12.633   1.503  24.255  1.00 41.62           O
ATOM   1739  CB  HIS A 150     -14.576   2.390  26.141  1.00 51.98           C
ATOM   1740  CG  HIS A 150     -14.249   3.845  26.191  1.00 44.89           C
ATOM   1741  ND1 HIS A 150     -13.213   4.381  25.456  1.00 45.64           N
ATOM   1742  CD2 HIS A 150     -14.762   4.861  26.924  1.00 40.25           C
ATOM   1743  CE1 HIS A 150     -13.122   5.674  25.704  1.00 49.25           C
ATOM   1744  NE2 HIS A 150     -14.051   5.990  26.593  1.00 57.74           N
ATOM   1745  H   HIS A 150     -12.574   2.758  27.769  1.00 54.84           H
ATOM   1746  HA  HIS A 150     -13.695   0.603  26.551  1.00 58.92           H
ATOM   1747  HB2 HIS A 150     -15.295   2.228  26.774  1.00 62.71           H
ATOM   1748  HB3 HIS A 150     -14.887   2.186  25.245  1.00 62.71           H
ATOM   1749  HD2 HIS A 150     -15.473   4.814  27.526  1.00 48.63           H
ATOM   1750  HE1 HIS A 150     -12.504   6.259  25.318  1.00 59.43           H
ATOM   1751  HE2 HIS A 150     -14.185   6.781  26.915  1.00 69.62           H
ATOM   1752  N   THR A 151     -10.955   1.691  25.791  1.00 46.43           N
ATOM   1753  CA  THR A 151     -10.038   1.558  24.660  1.00 39.72           C
ATOM   1754  C   THR A 151      -9.781   0.052  24.638  1.00 35.79           C
ATOM   1755  O   THR A 151      -9.834  -0.680  25.607  1.00 30.01           O
ATOM   1756  CB  THR A 151      -8.864   2.539  24.829  1.00 35.18           C
ATOM   1757  OG1 THR A 151      -8.012   2.151  25.899  1.00 51.25           O
ATOM   1758  CG2 THR A 151      -9.409   3.941  25.082  1.00 44.16           C
ATOM   1759  H   THR A 151     -10.580   1.602  26.745  1.00 56.05           H
ATOM   1760  HA  THR A 151     -10.597   1.860  23.710  1.00 48.00           H
ATOM   1761  HB  THR A 151      -8.203   2.483  23.934  1.00 42.55           H
ATOM   1762  HG1 THR A 151      -8.468   2.248  26.793  1.00 61.84           H
ATOM   1763 HG21 THR A 151      -8.621   4.690  25.174  1.00 53.32           H
ATOM   1764 HG22 THR A 151     -10.118   4.263  24.304  1.00 53.32           H
ATOM   1765 HG23 THR A 151      -9.985   4.000  26.023  1.00 53.32           H
ATOM   1766  N   GLY A 152      -9.535  -0.508  23.351  1.00 41.19           N
ATOM   1767  CA  GLY A 152      -9.260  -1.952  23.405  1.00 28.92           C
ATOM   1768  C   GLY A 152      -7.775  -2.088  23.707  1.00 27.96           C
ATOM   1769  O   GLY A 152      -6.873  -1.261  23.526  1.00 34.96           O
ATOM   1770  H   GLY A 152     -10.125  -0.213  22.572  1.00 49.76           H
ATOM   1771  HA2 GLY A 152      -9.863  -2.466  24.218  1.00 35.04           H
ATOM   1772  HA3 GLY A 152      -9.541  -2.482  22.469  1.00 35.04           H
ATOM   1773  N   GLY A 153      -7.507  -3.353  24.159  1.00 29.35           N
ATOM   1774  CA  GLY A 153      -6.183  -3.690  24.657  1.00 23.02           C
ATOM   1775  C   GLY A 153      -5.611  -4.710  23.687  1.00 35.20           C
ATOM   1776  O   GLY A 153      -6.068  -5.622  23.041  1.00 39.98           O
ATOM   1777  H   GLY A 153      -8.265  -4.056  24.340  1.00 35.55           H
ATOM   1778  HA2 GLY A 153      -5.565  -2.759  24.785  1.00 27.96           H
ATOM   1779  HA3 GLY A 153      -6.213  -4.143  25.679  1.00 27.96           H
ATOM   1780  N   THR A 154      -4.280  -4.374  23.593  1.00 35.58           N
ATOM   1781  CA  THR A 154      -3.286  -4.995  22.696  1.00 34.36           C
ATOM   1782  C   THR A 154      -3.133  -6.459  23.017  1.00 31.70           C
ATOM   1783  O   THR A 154      -3.030  -7.307  22.119  1.00 27.30           O
ATOM   1784  CB  THR A 154      -1.857  -4.360  22.818  1.00 33.33           C
ATOM   1785  OG1 THR A 154      -1.836  -2.938  22.603  1.00 40.00           O
ATOM   1786  CG2 THR A 154      -0.861  -4.971  21.790  1.00 28.93           C
ATOM   1787  H   THR A 154      -3.934  -3.751  24.083  1.00 43.03           H
ATOM   1788  HA  THR A 154      -3.571  -4.906  21.776  1.00 41.57           H
ATOM   1789  HB  THR A 154      -1.490  -4.557  23.697  1.00 40.33           H
ATOM   1790  HG1 THR A 154      -2.356  -2.562  23.145  1.00 48.33           H
ATOM   1791 HG21 THR A 154       0.017  -4.582  21.910  1.00 35.05           H
ATOM   1792 HG22 THR A 154      -0.781  -5.930  21.889  1.00 35.05           H
ATOM   1793 HG23 THR A 154      -1.171  -4.777  20.894  1.00 35.05           H
ATOM   1794  N   LEU A 155      -2.978  -6.754  24.304  1.00 36.38           N
ATOM   1795  CA  LEU A 155      -2.939  -8.137  24.749  1.00 34.85           C
ATOM   1796  C   LEU A 155      -4.178  -8.876  24.261  1.00 27.07           C
ATOM   1797  O   LEU A 155      -4.093  -9.925  23.632  1.00 28.19           O
ATOM   1798  CB  LEU A 155      -2.829  -8.170  26.265  1.00 33.27           C
ATOM   1799  CG  LEU A 155      -1.602  -7.502  26.876  1.00 30.45           C
ATOM   1800  CD1 LEU A 155      -1.630  -7.760  28.355  1.00 35.12           C
ATOM   1801  CD2 LEU A 155      -0.295  -7.998  26.296  1.00 33.70           C
ATOM   1802  H   LEU A 155      -2.882  -6.173  24.931  1.00 43.99           H
ATOM   1803  HA  LEU A 155      -2.149  -8.567  24.386  1.00 42.15           H
ATOM   1804  HB2 LEU A 155      -3.606  -7.716  26.625  1.00 40.26           H
ATOM   1805  HB3 LEU A 155      -2.822  -9.096  26.556  1.00 40.26           H
ATOM   1806  HG  LEU A 155      -1.654  -6.542  26.753  1.00 36.87           H
ATOM   1807 HD11 LEU A 155      -0.866  -7.327  28.766  1.00 42.48           H
ATOM   1808 HD12 LEU A 155      -2.454  -7.407  28.720  1.00 42.48           H
ATOM   1809 HD13 LEU A 155      -1.582  -8.719  28.493  1.00 42.48           H
ATOM   1810 HD21 LEU A 155       0.433  -7.574  26.782  1.00 40.78           H
ATOM   1811 HD22 LEU A 155      -0.242  -8.959  26.405  1.00 40.78           H
ATOM   1812 HD23 LEU A 155      -0.244  -7.760  25.358  1.00 40.78           H
ATOM   1813  N   ASP A 156      -5.339  -8.307  24.469  1.00 29.22           N
ATOM   1814  CA  ASP A 156      -6.517  -8.961  23.931  1.00 31.28           C
ATOM   1815  C   ASP A 156      -6.414  -9.145  22.427  1.00 29.38           C
ATOM   1816  O   ASP A 156      -6.840 -10.171  21.894  1.00 31.37           O
ATOM   1817  CB  ASP A 156      -7.748  -8.157  24.304  1.00 30.88           C
ATOM   1818  CG  ASP A 156      -7.938  -8.063  25.790  1.00 33.12           C
ATOM   1819  OD1 ASP A 156      -7.634  -9.052  26.507  1.00 37.26           O
ATOM   1820  OD2 ASP A 156      -8.438  -7.007  26.244  1.00 46.83           O1-
ATOM   1821  H   ASP A 156      -5.465  -7.568  24.884  1.00 35.40           H
ATOM   1822  HA  ASP A 156      -6.578  -9.846  24.319  1.00 37.87           H
ATOM   1823  HB2 ASP A 156      -7.651  -7.253  23.972  1.00 37.39           H
ATOM   1824  HB3 ASP A 156      -8.537  -8.572  23.921  1.00 37.39           H
ATOM   1825  N   LYS A 157      -5.814  -8.195  21.725  1.00 33.10           N
ATOM   1826  CA  LYS A 157      -5.733  -8.307  20.278  1.00 31.50           C
ATOM   1827  C   LYS A 157      -4.829  -9.469  19.855  1.00 25.57           C
ATOM   1828  O   LYS A 157      -5.222 -10.315  19.052  1.00 27.04           O
ATOM   1829  CB  LYS A 157      -5.236  -6.977  19.694  1.00 30.15           C
ATOM   1830  CG  LYS A 157      -6.166  -5.777  19.939  1.00 34.55           C
ATOM   1831  CD  LYS A 157      -5.470  -4.492  19.551  1.00 33.68           C
ATOM   1832  CE  LYS A 157      -6.299  -3.307  19.999  1.00 36.88           C
ATOM   1833  NZ  LYS A 157      -5.723  -1.971  19.558  1.00 31.41           N1+
ATOM   1834  H   LYS A 157      -5.442  -7.492  22.054  1.00 40.06           H
ATOM   1835  HA  LYS A 157      -6.623  -8.489  19.942  1.00 38.13           H
ATOM   1836  HB2 LYS A 157      -4.374  -6.771  20.090  1.00 36.51           H
ATOM   1837  HB3 LYS A 157      -5.133  -7.071  18.731  1.00 36.51           H
ATOM   1838  HG2 LYS A 157      -6.969  -5.858  19.400  1.00 41.79           H
ATOM   1839  HG3 LYS A 157      -6.406  -5.719  20.871  1.00 41.79           H
ATOM   1840  HD2 LYS A 157      -4.601  -4.441  19.978  1.00 40.75           H
ATOM   1841  HD3 LYS A 157      -5.372  -4.455  18.588  1.00 40.75           H
ATOM   1842  HE2 LYS A 157      -7.194  -3.396  19.635  1.00 44.59           H
ATOM   1843  HE3 LYS A 157      -6.329  -3.314  20.969  1.00 44.59           H
ATOM   1844  HZ1 LYS A 157      -6.110  -1.306  20.008  1.00 38.03           H
ATOM   1845  HZ2 LYS A 157      -4.846  -1.951  19.713  1.00 38.03           H
ATOM   1846  HZ3 LYS A 157      -5.857  -1.851  18.685  1.00 38.03           H
ATOM   1847  N   LEU A 158      -3.608  -9.525  20.373  1.00 24.33           N
ATOM   1848  CA  LEU A 158      -2.710 -10.627  20.035  1.00 24.57           C
ATOM   1849  C   LEU A 158      -3.281 -11.999  20.342  1.00 28.58           C
ATOM   1850  O   LEU A 158      -2.881 -12.998  19.716  1.00 33.63           O
ATOM   1851  CB  LEU A 158      -1.421 -10.454  20.806  1.00 29.87           C
ATOM   1852  CG  LEU A 158      -0.598  -9.273  20.353  1.00 24.15           C
ATOM   1853  CD1 LEU A 158       0.395  -8.973  21.445  1.00 29.03           C
ATOM   1854  CD2 LEU A 158       0.087  -9.665  19.064  1.00 31.80           C
ATOM   1855  H   LEU A 158      -3.275  -8.942  20.914  1.00 29.52           H
ATOM   1856  HA  LEU A 158      -2.517 -10.603  19.085  1.00 29.82           H
ATOM   1857  HB2 LEU A 158      -1.636 -10.322  21.740  1.00 36.18           H
ATOM   1858  HB3 LEU A 158      -0.888 -11.256  20.697  1.00 36.18           H
ATOM   1859  HG  LEU A 158      -1.158  -8.497  20.187  1.00 29.31           H
ATOM   1860 HD11 LEU A 158       0.963  -8.243  21.154  1.00 35.17           H
ATOM   1861 HD12 LEU A 158      -0.078  -8.724  22.254  1.00 35.17           H
ATOM   1862 HD13 LEU A 158       0.934  -9.763  21.612  1.00 35.17           H
ATOM   1863 HD21 LEU A 158       0.647  -8.932  18.757  1.00 38.49           H
ATOM   1864 HD22 LEU A 158       0.634 -10.449  19.238  1.00 38.49           H
ATOM   1865 HD23 LEU A 158      -0.580  -9.874  18.391  1.00 38.49           H
ATOM   1866  N   GLU A 159      -4.147 -12.084  21.347  1.00 31.95           N
ATOM   1867  CA  GLU A 159      -4.689 -13.353  21.828  1.00 34.01           C
ATOM   1868  C   GLU A 159      -5.712 -13.961  20.889  1.00 27.15           C
ATOM   1869  O   GLU A 159      -5.958 -15.169  20.951  1.00 29.71           O
ATOM   1870  CB  GLU A 159      -5.332 -13.144  23.199  1.00 30.19           C
ATOM   1871  CG  GLU A 159      -4.467 -13.725  24.274  1.00 38.69           C
ATOM   1872  CD  GLU A 159      -4.919 -13.384  25.657  1.00 43.61           C
ATOM   1873  OE1 GLU A 159      -6.115 -13.026  25.810  1.00 38.26           O
ATOM   1874  OE2 GLU A 159      -4.056 -13.490  26.572  1.00 40.19           O1-
ATOM   1875  H   GLU A 159      -4.447 -11.401  21.774  1.00 38.68           H
ATOM   1876  HA  GLU A 159      -3.963 -13.991  21.930  1.00 41.14           H
ATOM   1877  HB2 GLU A 159      -5.423 -12.194  23.373  1.00 36.57           H
ATOM   1878  HB3 GLU A 159      -6.203 -13.570  23.222  1.00 36.57           H
ATOM   1879  HG2 GLU A 159      -4.497 -14.690  24.200  1.00 46.76           H
ATOM   1880  HG3 GLU A 159      -3.557 -13.405  24.169  1.00 46.76           H
ATOM   1881  N   SER A 160      -6.324 -13.155  20.034  1.00 26.16           N
ATOM   1882  CA  SER A 160      -7.104 -13.707  18.936  1.00 27.92           C
ATOM   1883  C   SER A 160      -6.288 -14.648  18.069  1.00 29.03           C
ATOM   1884  O   SER A 160      -6.870 -15.382  17.257  1.00 28.43           O
ATOM   1885  CB  SER A 160      -7.655 -12.587  18.039  1.00 34.24           C
ATOM   1886  OG  SER A 160      -6.629 -11.965  17.241  1.00 31.23           O
ATOM   1887  H   SER A 160      -6.297 -12.297  20.072  1.00 31.72           H
ATOM   1888  HA  SER A 160      -7.846 -14.215  19.299  1.00 33.84           H
ATOM   1889  HB2 SER A 160      -8.312 -12.968  17.434  1.00 41.42           H
ATOM   1890  HB3 SER A 160      -8.070 -11.913  18.600  1.00 41.42           H
ATOM   1891  HG  SER A 160      -6.068 -11.568  17.724  1.00 37.81           H
ATOM   1892  N   ILE A 161      -4.962 -14.637  18.186  1.00 23.01           N
ATOM   1893  CA  ILE A 161      -4.101 -15.486  17.375  1.00 33.37           C
ATOM   1894  C   ILE A 161      -3.917 -16.811  18.117  1.00 29.96           C
ATOM   1895  O   ILE A 161      -3.288 -16.815  19.190  1.00 32.07           O
ATOM   1896  CB  ILE A 161      -2.745 -14.827  17.088  1.00 30.85           C
ATOM   1897  CG1 ILE A 161      -2.911 -13.517  16.318  1.00 25.66           C
ATOM   1898  CG2 ILE A 161      -1.890 -15.725  16.196  1.00 32.12           C
ATOM   1899  CD1 ILE A 161      -1.552 -12.785  16.089  1.00 30.36           C
ATOM   1900  H   ILE A 161      -4.534 -14.124  18.733  1.00 27.95           H
ATOM   1901  HA  ILE A 161      -4.524 -15.660  16.518  1.00 40.38           H
ATOM   1902  HB  ILE A 161      -2.287 -14.664  17.930  1.00 37.35           H
ATOM   1903 HG12 ILE A 161      -3.301 -13.711  15.450  1.00 31.12           H
ATOM   1904 HG13 ILE A 161      -3.490 -12.919  16.814  1.00 31.12           H
ATOM   1905 HG21 ILE A 161      -1.018 -15.328  16.069  1.00 38.88           H
ATOM   1906 HG22 ILE A 161      -1.782 -16.588  16.625  1.00 38.88           H
ATOM   1907 HG23 ILE A 161      -2.331 -15.825  15.338  1.00 38.88           H
ATOM   1908 HD11 ILE A 161      -1.725 -11.945  15.635  1.00 36.77           H
ATOM   1909 HD12 ILE A 161      -1.134 -12.608  16.949  1.00 36.77           H
ATOM   1910 HD13 ILE A 161      -0.964 -13.331  15.543  1.00 36.77           H
ATOM   1911  N   PRO A 162      -4.402 -17.925  17.592  1.00 30.48           N
ATOM   1912  CA  PRO A 162      -4.288 -19.185  18.331  1.00 35.71           C
ATOM   1913  C   PRO A 162      -2.853 -19.503  18.739  1.00 26.02           C
ATOM   1914  O   PRO A 162      -1.926 -19.509  17.922  1.00 32.56           O
ATOM   1915  CB  PRO A 162      -4.853 -20.207  17.341  1.00 32.96           C
ATOM   1916  CG  PRO A 162      -5.905 -19.392  16.568  1.00 37.90           C
ATOM   1917  CD  PRO A 162      -5.197 -18.092  16.362  1.00 31.96           C
ATOM   1918  HA  PRO A 162      -4.854 -19.158  19.119  1.00 43.19           H
ATOM   1919  HB2 PRO A 162      -4.145 -20.502  16.751  1.00 39.88           H
ATOM   1920  HB3 PRO A 162      -5.269 -20.944  17.813  1.00 39.88           H
ATOM   1921  HG2 PRO A 162      -6.104 -19.807  15.716  1.00 45.82           H
ATOM   1922  HG3 PRO A 162      -6.709 -19.275  17.096  1.00 45.82           H
ATOM   1923  HD2 PRO A 162      -4.613 -18.149  15.588  1.00 38.69           H
ATOM   1924  HD3 PRO A 162      -5.844 -17.375  16.281  1.00 38.69           H
ATOM   1925  N   GLY A 163      -2.671 -19.726  20.036  1.00 23.47           N
ATOM   1926  CA  GLY A 163      -1.397 -20.142  20.568  1.00 27.90           C
ATOM   1927  C   GLY A 163      -0.501 -19.017  20.991  1.00 39.10           C
ATOM   1928  O   GLY A 163       0.621 -19.283  21.470  1.00 41.54           O
ATOM   1929  H   GLY A 163      -3.283 -19.628  20.629  1.00 28.50           H
ATOM   1930  HA2 GLY A 163      -1.541 -20.689  21.350  1.00 33.81           H
ATOM   1931  HA3 GLY A 163      -0.929 -20.674  19.904  1.00 33.81           H
ATOM   1932  N   PHE A 164      -0.950 -17.769  20.850  1.00 36.13           N
ATOM   1933  CA  PHE A 164      -0.143 -16.637  21.271  1.00 30.49           C
ATOM   1934  C   PHE A 164      -0.317 -16.429  22.769  1.00 34.52           C
ATOM   1935  O   PHE A 164      -1.422 -16.106  23.218  1.00 32.13           O
ATOM   1936  CB  PHE A 164      -0.543 -15.377  20.515  1.00 32.02           C
ATOM   1937  CG  PHE A 164       0.422 -14.251  20.724  1.00 33.84           C
ATOM   1938  CD1 PHE A 164       0.337 -13.448  21.840  1.00 28.43           C
ATOM   1939  CD2 PHE A 164       1.445 -14.043  19.847  1.00 31.85           C
ATOM   1940  CE1 PHE A 164       1.247 -12.452  22.054  1.00 35.01           C
ATOM   1941  CE2 PHE A 164       2.353 -13.034  20.070  1.00 33.98           C
ATOM   1942  CZ  PHE A 164       2.238 -12.239  21.177  1.00 35.80           C
ATOM   1943  H   PHE A 164      -1.716 -17.558  20.521  1.00 43.69           H
ATOM   1944  HA  PHE A 164       0.796 -16.821  21.101  1.00 36.92           H
ATOM   1945  HB2 PHE A 164      -0.570 -15.572  19.565  1.00 38.75           H
ATOM   1946  HB3 PHE A 164      -1.421 -15.094  20.815  1.00 38.75           H
ATOM   1947  HD1 PHE A 164      -0.343 -13.588  22.461  1.00 34.45           H
ATOM   1948  HD2 PHE A 164       1.521 -14.583  19.092  1.00 38.56           H
ATOM   1949  HE1 PHE A 164       1.182 -11.905  22.806  1.00 42.34           H
ATOM   1950  HE2 PHE A 164       3.039 -12.879  19.464  1.00 41.11           H
ATOM   1951  HZ  PHE A 164       2.846 -11.553  21.332  1.00 43.30           H
ATOM   1952  N   ASN A 165       0.780 -16.563  23.534  1.00 39.29           N
ATOM   1953  CA  ASN A 165       0.754 -16.471  25.004  1.00 42.16           C
ATOM   1954  C   ASN A 165       1.399 -15.176  25.470  1.00 38.55           C
ATOM   1955  O   ASN A 165       2.563 -14.915  25.138  1.00 36.36           O
ATOM   1956  CB  ASN A 165       1.485 -17.653  25.636  1.00 39.99           C
ATOM   1957  CG  ASN A 165       0.745 -18.972  25.403  1.00 51.13           C
ATOM   1958  OD1 ASN A 165      -0.463 -19.086  25.708  1.00 53.94           O
ATOM   1959  ND2 ASN A 165       1.446 -19.956  24.803  1.00 56.86           N
ATOM   1960  H   ASN A 165       1.566 -16.718  23.214  1.00 47.48           H
ATOM   1961  HA  ASN A 165      -0.164 -16.478  25.322  1.00 50.92           H
ATOM   1962  HB2 ASN A 165       2.364 -17.723  25.232  1.00 48.32           H
ATOM   1963  HB3 ASN A 165       1.574 -17.496  26.591  1.00 48.32           H
ATOM   1964 HD21 ASN A 165       1.060 -20.696  24.589  1.00 68.57           H
ATOM   1965 HD22 ASN A 165       2.281 -19.844  24.625  1.00 68.57           H
ATOM   1966  N   VAL A 166       0.651 -14.372  26.242  1.00 30.62           N
ATOM   1967  CA  VAL A 166       1.153 -13.060  26.651  1.00 33.57           C
ATOM   1968  C   VAL A 166       1.991 -13.135  27.910  1.00 34.32           C
ATOM   1969  O   VAL A 166       2.720 -12.181  28.232  1.00 32.92           O
ATOM   1970  CB  VAL A 166       0.013 -12.061  26.889  1.00 37.20           C
ATOM   1971  CG1 VAL A 166      -0.888 -11.968  25.691  1.00 41.54           C
ATOM   1972  CG2 VAL A 166      -0.797 -12.486  28.047  1.00 36.10           C
ATOM   1973  H   VAL A 166      -0.135 -14.564  26.536  1.00 37.08           H
ATOM   1974  HA  VAL A 166       1.717 -12.702  25.949  1.00 40.62           H
ATOM   1975  HB  VAL A 166       0.385 -11.186  27.070  1.00 44.97           H
ATOM   1976 HG11 VAL A 166      -1.594 -11.326  25.874  1.00 50.19           H
ATOM   1977 HG12 VAL A 166      -0.356 -11.680  24.936  1.00 50.19           H
ATOM   1978 HG13 VAL A 166      -1.276 -12.842  25.518  1.00 50.19           H
ATOM   1979 HG21 VAL A 166      -1.535 -11.864  28.130  1.00 43.65           H
ATOM   1980 HG22 VAL A 166      -1.131 -13.379  27.882  1.00 43.65           H
ATOM   1981 HG23 VAL A 166      -0.250 -12.467  28.849  1.00 43.65           H
ATOM   1982  N   ILE A 167       1.935 -14.238  28.625  1.00 35.53           N
ATOM   1983  CA  ILE A 167       2.707 -14.360  29.842  1.00 36.56           C
ATOM   1984  C   ILE A 167       4.019 -14.954  29.447  1.00 39.98           C
ATOM   1985  O   ILE A 167       4.069 -16.065  28.912  1.00 34.32           O
ATOM   1986  CB  ILE A 167       2.018 -15.222  30.894  1.00 34.55           C
ATOM   1987  CG1 ILE A 167       0.700 -14.577  31.298  1.00 31.92           C
ATOM   1988  CG2 ILE A 167       2.911 -15.317  32.094  1.00 39.47           C
ATOM   1989  CD1 ILE A 167      -0.235 -15.591  31.893  1.00 52.11           C
ATOM   1990  H   ILE A 167       1.475 -14.936  28.420  1.00 42.97           H
ATOM   1991  HA  ILE A 167       2.876 -13.480  30.210  1.00 44.21           H
ATOM   1992  HB  ILE A 167       1.867 -16.111  30.535  1.00 41.79           H
ATOM   1993 HG12 ILE A 167       0.872 -13.878  31.949  1.00 38.64           H
ATOM   1994 HG13 ILE A 167       0.266 -14.197  30.519  1.00 38.64           H
ATOM   1995 HG21 ILE A 167       2.463 -15.846  32.770  1.00 47.69           H
ATOM   1996 HG22 ILE A 167       3.743 -15.750  31.848  1.00 47.69           H
ATOM   1997 HG23 ILE A 167       3.080 -14.424  32.432  1.00 47.69           H
ATOM   1998 HD11 ILE A 167      -1.074 -15.166  32.122  1.00 62.87           H
ATOM   1999 HD12 ILE A 167      -0.386 -16.304  31.252  1.00 62.87           H
ATOM   2000 HD13 ILE A 167       0.178 -15.955  32.694  1.00 62.87           H
ATOM   2001  N   GLN A 168       5.076 -14.206  29.726  1.00 43.60           N
ATOM   2002  CA  GLN A 168       6.401 -14.575  29.304  1.00 40.55           C
ATOM   2003  C   GLN A 168       7.327 -14.121  30.419  1.00 35.04           C
ATOM   2004  O   GLN A 168       7.218 -12.983  30.865  1.00 42.52           O
ATOM   2005  CB  GLN A 168       6.705 -13.908  27.947  1.00 35.61           C
ATOM   2006  CG  GLN A 168       7.369 -14.866  27.033  1.00 40.48           C
ATOM   2007  CD  GLN A 168       6.414 -15.739  26.296  1.00 35.31           C
ATOM   2008  OE1 GLN A 168       5.212 -15.597  26.398  1.00 35.46           O
ATOM   2009  NE2 GLN A 168       6.948 -16.644  25.524  1.00 44.55           N
ATOM   2010  H   GLN A 168       5.048 -13.462  30.161  1.00 52.66           H
ATOM   2011  HA  GLN A 168       6.460 -15.542  29.209  1.00 49.00           H
ATOM   2012  HB2 GLN A 168       5.881 -13.613  27.527  1.00 43.06           H
ATOM   2013  HB3 GLN A 168       7.294 -13.152  28.082  1.00 43.06           H
ATOM   2014  HG2 GLN A 168       7.898 -14.374  26.404  1.00 48.92           H
ATOM   2015  HG3 GLN A 168       7.942 -15.451  27.554  1.00 48.92           H
ATOM   2016 HE21 GLN A 168       7.803 -16.668  25.422  1.00 53.79           H
ATOM   2017 HE22 GLN A 168       6.442 -17.193  25.100  1.00 53.79           H
ATOM   2018  N   SER A 169       8.208 -14.997  30.882  1.00 40.29           N
ATOM   2019  CA  SER A 169       9.104 -14.676  32.000  1.00 42.68           C
ATOM   2020  C   SER A 169      10.260 -13.793  31.548  1.00 38.16           C
ATOM   2021  O   SER A 169      10.531 -13.678  30.364  1.00 44.76           O
ATOM   2022  CB  SER A 169       9.675 -15.958  32.586  1.00 42.68           C
ATOM   2023  OG  SER A 169      10.852 -16.335  31.878  1.00 51.46           O
ATOM   2024  H   SER A 169       8.306 -15.797  30.570  1.00 48.68           H
ATOM   2025  HA  SER A 169       8.615 -14.210  32.695  1.00 51.56           H
ATOM   2026  HB2 SER A 169       9.914 -15.794  33.510  1.00 51.56           H
ATOM   2027  HB3 SER A 169       9.016 -16.667  32.518  1.00 51.56           H
ATOM   2028  HG  SER A 169      11.083 -17.109  32.107  1.00 62.08           H
ATOM   2029  N   PRO A 170      11.001 -13.186  32.485  1.00 41.39           N
ATOM   2030  CA  PRO A 170      12.185 -12.394  32.082  1.00 45.03           C
ATOM   2031  C   PRO A 170      13.206 -13.154  31.238  1.00 48.49           C
ATOM   2032  O   PRO A 170      13.746 -12.586  30.271  1.00 35.69           O
ATOM   2033  CB  PRO A 170      12.780 -11.966  33.433  1.00 43.32           C
ATOM   2034  CG  PRO A 170      11.591 -11.910  34.354  1.00 45.43           C
ATOM   2035  CD  PRO A 170      10.716 -13.054  33.929  1.00 41.01           C
ATOM   2036  HA  PRO A 170      11.907 -11.597  31.595  1.00 54.37           H
ATOM   2037  HB2 PRO A 170      13.413 -12.635  33.737  1.00 52.32           H
ATOM   2038  HB3 PRO A 170      13.211 -11.102  33.357  1.00 52.32           H
ATOM   2039  HG2 PRO A 170      11.877 -12.024  35.272  1.00 54.86           H
ATOM   2040  HG3 PRO A 170      11.129 -11.064  34.244  1.00 54.86           H
ATOM   2041  HD2 PRO A 170      10.973 -13.862  34.402  1.00 49.54           H
ATOM   2042  HD3 PRO A 170       9.781 -12.838  34.077  1.00 49.54           H
ATOM   2043  N   GLU A 171      13.518 -14.409  31.601  1.00 55.82           N
ATOM   2044  CA  GLU A 171      14.455 -15.192  30.794  1.00 55.41           C
ATOM   2045  C   GLU A 171      13.852 -15.494  29.429  1.00 41.33           C
ATOM   2046  O   GLU A 171      14.524 -15.346  28.412  1.00 37.61           O
ATOM   2047  CB  GLU A 171      14.894 -16.500  31.505  1.00 51.28           C
ATOM   2048  CG  GLU A 171      14.042 -17.015  32.700  1.00 66.70           C
ATOM   2049  CD  GLU A 171      14.451 -16.415  34.075  1.00 64.43           C
ATOM   2050  OE1 GLU A 171      15.633 -16.582  34.496  1.00 61.28           O
ATOM   2051  OE2 GLU A 171      13.575 -15.793  34.736  1.00 58.04           O1-
ATOM   2052  H   GLU A 171      13.201 -14.805  32.291  1.00 67.32           H
ATOM   2053  HA  GLU A 171      15.255 -14.658  30.646  1.00 66.82           H
ATOM   2054  HB2 GLU A 171      14.919 -17.214  30.846  1.00 61.87           H
ATOM   2055  HB3 GLU A 171      15.789 -16.367  31.854  1.00 61.87           H
ATOM   2056  HG2 GLU A 171      13.108 -16.817  32.528  1.00 80.38           H
ATOM   2057  HG3 GLU A 171      14.155 -17.979  32.755  1.00 80.38           H
ATOM   2058  N   GLN A 172      12.572 -15.870  29.377  1.00 41.51           N
ATOM   2059  CA  GLN A 172      11.948 -16.085  28.077  1.00 33.86           C
ATOM   2060  C   GLN A 172      12.010 -14.829  27.209  1.00 43.15           C
ATOM   2061  O   GLN A 172      12.226 -14.908  25.987  1.00 42.70           O
ATOM   2062  CB  GLN A 172      10.514 -16.509  28.270  1.00 35.57           C
ATOM   2063  CG  GLN A 172      10.339 -17.920  28.708  1.00 42.50           C
ATOM   2064  CD  GLN A 172       8.887 -18.233  29.056  1.00 47.06           C
ATOM   2065  OE1 GLN A 172       8.283 -17.614  29.963  1.00 42.13           O
ATOM   2066  NE2 GLN A 172       8.307 -19.177  28.315  1.00 51.06           N
ATOM   2067  H   GLN A 172      12.064 -16.005  30.061  1.00 50.14           H
ATOM   2068  HA  GLN A 172      12.419 -16.794  27.616  1.00 40.96           H
ATOM   2069  HB2 GLN A 172      10.117 -15.937  28.945  1.00 43.02           H
ATOM   2070  HB3 GLN A 172      10.051 -16.405  27.424  1.00 43.02           H
ATOM   2071  HG2 GLN A 172      10.613 -18.505  27.983  1.00 51.33           H
ATOM   2072  HG3 GLN A 172      10.891 -18.074  29.490  1.00 51.33           H
ATOM   2073 HE21 GLN A 172       8.751 -19.532  27.664  1.00 61.61           H
ATOM   2074 HE22 GLN A 172       7.497 -19.420  28.464  1.00 61.61           H
ATOM   2075  N   MET A 173      11.846 -13.656  27.826  1.00 38.23           N
ATOM   2076  CA  MET A 173      11.837 -12.416  27.067  1.00 36.86           C
ATOM   2077  C   MET A 173      13.188 -12.112  26.450  1.00 32.77           C
ATOM   2078  O   MET A 173      13.247 -11.442  25.417  1.00 37.83           O
ATOM   2079  CB  MET A 173      11.412 -11.258  27.969  1.00 38.52           C
ATOM   2080  CG  MET A 173       9.958 -11.266  28.339  1.00 32.06           C
ATOM   2081  SD  MET A 173       9.502  -9.866  29.392  1.00 32.74           S
ATOM   2082  CE  MET A 173       9.543  -8.483  28.253  1.00 38.20           C
ATOM   2083  H   MET A 173      11.739 -13.557  28.675  1.00 46.21           H
ATOM   2084  HA  MET A 173      11.183 -12.498  26.352  1.00 44.57           H
ATOM   2085  HB2 MET A 173      11.921 -11.311  28.793  1.00 46.55           H
ATOM   2086  HB3 MET A 173      11.607 -10.422  27.517  1.00 46.55           H
ATOM   2087  HG2 MET A 173       9.438 -11.204  27.524  1.00 38.80           H
ATOM   2088  HG3 MET A 173       9.743 -12.089  28.802  1.00 38.80           H
ATOM   2089  HE1 MET A 173       9.342  -7.678  28.753  1.00 46.17           H
ATOM   2090  HE2 MET A 173      10.420  -8.417  27.849  1.00 46.17           H
ATOM   2091  HE3 MET A 173       8.870  -8.611  27.566  1.00 46.17           H
ATOM   2092  N   GLN A 174      14.288 -12.538  27.075  1.00 41.32           N
ATOM   2093  CA  GLN A 174      15.603 -12.334  26.460  1.00 37.90           C
ATOM   2094  C   GLN A 174      15.769 -13.179  25.227  1.00 33.98           C
ATOM   2095  O   GLN A 174      16.511 -12.802  24.321  1.00 41.26           O
ATOM   2096  CB  GLN A 174      16.748 -12.706  27.409  1.00 44.75           C
ATOM   2097  CG  GLN A 174      17.298 -11.557  28.236  1.00 64.42           C
ATOM   2098  CD  GLN A 174      18.027 -12.042  29.483  1.00 75.98           C
ATOM   2099  OE1 GLN A 174      18.870 -12.944  29.413  1.00 87.72           O
ATOM   2100  NE2 GLN A 174      17.684 -11.462  30.639  1.00 63.06           N
ATOM   2101  H   GLN A 174      14.297 -12.941  27.837  1.00 49.92           H
ATOM   2102  HA  GLN A 174      15.700 -11.405  26.194  1.00 45.81           H
ATOM   2103  HB2 GLN A 174      16.438 -13.396  28.017  1.00 54.03           H
ATOM   2104  HB3 GLN A 174      17.484 -13.050  26.877  1.00 54.03           H
ATOM   2105  HG2 GLN A 174      17.920 -11.042  27.696  1.00 77.63           H
ATOM   2106  HG3 GLN A 174      16.560 -10.998  28.531  1.00 77.63           H
ATOM   2107 HE21 GLN A 174      17.134 -10.797  30.650  1.00 76.01           H
ATOM   2108 HE22 GLN A 174      18.012 -11.762  31.378  1.00 76.01           H
ATOM   2109  N   VAL A 175      15.174 -14.368  25.227  1.00 36.97           N
ATOM   2110  CA  VAL A 175      15.156 -15.197  24.034  1.00 39.11           C
ATOM   2111  C   VAL A 175      14.289 -14.550  22.955  1.00 39.06           C
ATOM   2112  O   VAL A 175      14.683 -14.466  21.789  1.00 38.52           O
ATOM   2113  CB  VAL A 175      14.671 -16.617  24.386  1.00 37.75           C
ATOM   2114  CG1 VAL A 175      14.495 -17.443  23.121  1.00 35.77           C
ATOM   2115  CG2 VAL A 175      15.679 -17.289  25.318  1.00 35.98           C
ATOM   2116  H   VAL A 175      14.779 -14.719  25.907  1.00 44.70           H
ATOM   2117  HA  VAL A 175      16.064 -15.265  23.701  1.00 47.27           H
ATOM   2118  HB  VAL A 175      13.816 -16.567  24.845  1.00 45.63           H
ATOM   2119 HG11 VAL A 175      14.239 -18.343  23.372  1.00 43.26           H
ATOM   2120 HG12 VAL A 175      13.797 -17.051  22.575  1.00 43.26           H
ATOM   2121 HG13 VAL A 175      15.329 -17.465  22.628  1.00 43.26           H
ATOM   2122 HG21 VAL A 175      15.364 -18.182  25.522  1.00 43.51           H
ATOM   2123 HG22 VAL A 175      16.540 -17.338  24.872  1.00 43.51           H
ATOM   2124 HG23 VAL A 175      15.764 -16.773  26.136  1.00 43.51           H
ATOM   2125  N   LEU A 176      13.093 -14.083  23.320  1.00 39.45           N
ATOM   2126  CA  LEU A 176      12.260 -13.388  22.339  1.00 30.40           C
ATOM   2127  C   LEU A 176      13.047 -12.279  21.665  1.00 29.50           C
ATOM   2128  O   LEU A 176      12.949 -12.090  20.455  1.00 33.14           O
ATOM   2129  CB  LEU A 176      10.994 -12.837  23.011  1.00 36.59           C
ATOM   2130  CG  LEU A 176      10.045 -13.903  23.588  1.00 40.56           C
ATOM   2131  CD1 LEU A 176       8.859 -13.358  24.324  1.00 30.81           C
ATOM   2132  CD2 LEU A 176       9.544 -14.672  22.442  1.00 46.05           C
ATOM   2133  H   LEU A 176      12.757 -14.156  24.109  1.00 47.67           H
ATOM   2134  HA  LEU A 176      11.995 -14.004  21.642  1.00 36.81           H
ATOM   2135  HB2 LEU A 176      11.261 -12.269  23.752  1.00 44.24           H
ATOM   2136  HB3 LEU A 176      10.498 -12.310  22.364  1.00 44.24           H
ATOM   2137  HG  LEU A 176      10.523 -14.509  24.177  1.00 49.01           H
ATOM   2138 HD11 LEU A 176       8.269 -14.105  24.500  1.00 37.30           H
ATOM   2139 HD12 LEU A 176       9.150 -12.941  25.148  1.00 37.30           H
ATOM   2140 HD13 LEU A 176       8.410 -12.715  23.757  1.00 37.30           H
ATOM   2141 HD21 LEU A 176       8.866 -15.292  22.755  1.00 55.59           H
ATOM   2142 HD22 LEU A 176       9.164 -14.050  21.797  1.00 55.59           H
ATOM   2143 HD23 LEU A 176      10.286 -15.153  22.051  1.00 55.59           H
ATOM   2144  N   LEU A 177      13.870 -11.556  22.416  1.00 32.19           N
ATOM   2145  CA  LEU A 177      14.533 -10.416  21.807  1.00 35.98           C
ATOM   2146  C   LEU A 177      15.677 -10.880  20.936  1.00 36.63           C
ATOM   2147  O   LEU A 177      16.041 -10.168  19.991  1.00 37.09           O
ATOM   2148  CB  LEU A 177      15.015  -9.402  22.874  1.00 30.71           C
ATOM   2149  CG  LEU A 177      13.982  -8.655  23.777  1.00 37.96           C
ATOM   2150  CD1 LEU A 177      14.537  -7.310  24.290  1.00 29.93           C
ATOM   2151  CD2 LEU A 177      12.686  -8.391  23.097  1.00 29.86           C
ATOM   2152  H   LEU A 177      14.070 -11.705  23.238  1.00 38.96           H
ATOM   2153  HA  LEU A 177      13.900  -9.956  21.229  1.00 43.51           H
ATOM   2154  HB2 LEU A 177      15.603  -9.886  23.480  1.00 37.18           H
ATOM   2155  HB3 LEU A 177      15.529  -8.714  22.421  1.00 37.18           H
ATOM   2156  HG  LEU A 177      13.780  -9.206  24.550  1.00 45.89           H
ATOM   2157 HD11 LEU A 177      13.831  -6.832  24.752  1.00 36.25           H
ATOM   2158 HD12 LEU A 177      15.269  -7.474  24.904  1.00 36.25           H
ATOM   2159 HD13 LEU A 177      14.853  -6.796  23.533  1.00 36.25           H
ATOM   2160 HD21 LEU A 177      12.123  -7.850  23.673  1.00 36.17           H
ATOM   2161 HD22 LEU A 177      12.883  -7.907  22.275  1.00 36.17           H
ATOM   2162 HD23 LEU A 177      12.246  -9.231  22.889  1.00 36.17           H
ATOM   2163  N   ASP A 178      16.226 -12.069  21.217  1.00 36.22           N
ATOM   2164  CA  ASP A 178      17.281 -12.626  20.380  1.00 34.17           C
ATOM   2165  C   ASP A 178      16.739 -13.029  19.042  1.00 35.53           C
ATOM   2166  O   ASP A 178      17.320 -12.711  18.000  1.00 35.70           O
ATOM   2167  CB  ASP A 178      17.887 -13.852  21.024  1.00 39.30           C
ATOM   2168  CG  ASP A 178      18.907 -13.509  22.021  1.00 47.86           C
ATOM   2169  OD1 ASP A 178      19.679 -12.581  21.700  1.00 52.72           O
ATOM   2170  OD2 ASP A 178      18.930 -14.158  23.100  1.00 47.01           O1-
ATOM   2171  H   ASP A 178      15.999 -12.565  21.877  1.00 43.80           H
ATOM   2172  HA  ASP A 178      17.983 -11.972  20.236  1.00 41.34           H
ATOM   2173  HB2 ASP A 178      17.184 -14.368  21.455  1.00 47.50           H
ATOM   2174  HB3 ASP A 178      18.320 -14.383  20.335  1.00 47.50           H
ATOM   2175  N   GLN A 179      15.650 -13.784  19.072  1.00 30.52           N
ATOM   2176  CA  GLN A 179      15.069 -14.360  17.876  1.00 32.42           C
ATOM   2177  C   GLN A 179      14.360 -13.313  17.029  1.00 34.76           C
ATOM   2178  O   GLN A 179      14.510 -13.301  15.802  1.00 41.28           O
ATOM   2179  CB  GLN A 179      14.113 -15.493  18.284  1.00 33.25           C
ATOM   2180  CG  GLN A 179      14.804 -16.569  19.067  1.00 32.41           C
ATOM   2181  CD  GLN A 179      13.929 -17.752  19.349  1.00 37.22           C
ATOM   2182  OE1 GLN A 179      12.732 -17.721  19.111  1.00 43.70           O
ATOM   2183  NE2 GLN A 179      14.528 -18.813  19.866  1.00 42.28           N
ATOM   2184  H   GLN A 179      15.228 -13.977  19.792  1.00 36.96           H
ATOM   2185  HA  GLN A 179      15.778 -14.741  17.339  1.00 39.24           H
ATOM   2186  HB2 GLN A 179      13.422 -15.128  18.856  1.00 40.23           H
ATOM   2187  HB3 GLN A 179      13.711 -15.894  17.498  1.00 40.23           H
ATOM   2188  HG2 GLN A 179      15.566 -16.886  18.559  1.00 39.23           H
ATOM   2189  HG3 GLN A 179      15.102 -16.209  19.917  1.00 39.23           H
ATOM   2190 HE21 GLN A 179      15.387 -18.837  19.928  1.00 51.07           H
ATOM   2191 HE22 GLN A 179      14.062 -19.488  20.131  1.00 51.07           H
ATOM   2192  N   ALA A 180      13.602 -12.419  17.653  1.00 27.05           N
ATOM   2193  CA  ALA A 180      12.669 -11.554  16.939  1.00 24.90           C
ATOM   2194  C   ALA A 180      13.013 -10.086  17.034  1.00 34.86           C
ATOM   2195  O   ALA A 180      12.588  -9.309  16.162  1.00 34.24           O
ATOM   2196  CB  ALA A 180      11.241 -11.719  17.487  1.00 32.73           C
ATOM   2197  H   ALA A 180      13.623 -12.285  18.502  1.00 32.79           H
ATOM   2198  HA  ALA A 180      12.661 -11.799  16.005  1.00 30.22           H
ATOM   2199  HB1 ALA A 180      10.651 -11.115  17.007  1.00 39.61           H
ATOM   2200  HB2 ALA A 180      10.953 -12.635  17.354  1.00 39.61           H
ATOM   2201  HB3 ALA A 180      11.239 -11.498  18.432  1.00 39.61           H
ATOM   2202  N   GLY A 181      13.771  -9.688  18.055  1.00 32.74           N
ATOM   2203  CA  GLY A 181      14.051  -8.307  18.340  1.00 24.71           C
ATOM   2204  C   GLY A 181      12.968  -7.611  19.133  1.00 27.30           C
ATOM   2205  O   GLY A 181      13.142  -6.432  19.487  1.00 28.00           O
ATOM   2206  H   GLY A 181      14.144 -10.231  18.610  1.00 39.63           H
ATOM   2207  HA2 GLY A 181      14.876  -8.244  18.844  1.00 29.98           H
ATOM   2208  HA3 GLY A 181      14.166  -7.841  17.500  1.00 29.98           H
ATOM   2209  N   CYS A 182      11.853  -8.288  19.405  1.00 26.72           N
ATOM   2210  CA  CYS A 182      10.686  -7.661  20.014  1.00 30.59           C
ATOM   2211  C   CYS A 182       9.816  -8.721  20.672  1.00 29.02           C
ATOM   2212  O   CYS A 182       9.960  -9.911  20.400  1.00 27.88           O
ATOM   2213  CB  CYS A 182       9.885  -6.907  18.963  1.00 29.46           C
ATOM   2214  SG  CYS A 182       9.422  -7.933  17.555  1.00 33.39           S
ATOM   2215  H   CYS A 182      11.746  -9.124  19.242  1.00 32.40           H
ATOM   2216  HA  CYS A 182      10.971  -7.026  20.693  1.00 37.04           H
ATOM   2217  HB2 CYS A 182       9.077  -6.548  19.369  1.00 35.69           H
ATOM   2218  HB3 CYS A 182      10.441  -6.186  18.621  1.00 35.69           H
ATOM   2219  HG  CYS A 182       8.429  -8.557  17.816  1.00 40.41           H
ATOM   2220  N   CYS A 183       8.936  -8.268  21.569  1.00 29.10           N
ATOM   2221  CA  CYS A 183       7.869  -9.096  22.124  1.00 28.28           C
ATOM   2222  C   CYS A 183       6.802  -8.182  22.673  1.00 28.53           C
ATOM   2223  O   CYS A 183       7.016  -6.989  22.903  1.00 28.06           O
ATOM   2224  CB  CYS A 183       8.351 -10.005  23.236  1.00 36.89           C
ATOM   2225  SG  CYS A 183       8.990  -9.110  24.712  1.00 31.19           S
ATOM   2226  H   CYS A 183       8.933  -7.464  21.876  1.00 35.25           H
ATOM   2227  HA  CYS A 183       7.473  -9.653  21.436  1.00 34.27           H
ATOM   2228  HB2 CYS A 183       7.604 -10.544  23.531  1.00 44.60           H
ATOM   2229  HB3 CYS A 183       9.055 -10.576  22.883  1.00 44.60           H
ATOM   2230  HG  CYS A 183       9.311  -9.950  25.516  1.00 37.77           H
ATOM   2231  N   ILE A 184       5.632  -8.753  22.857  1.00 32.98           N
ATOM   2232  CA  ILE A 184       4.544  -8.042  23.481  1.00 33.80           C
ATOM   2233  C   ILE A 184       4.010  -8.944  24.570  1.00 34.93           C
ATOM   2234  O   ILE A 184       3.476 -10.017  24.275  1.00 31.47           O
ATOM   2235  CB  ILE A 184       3.445  -7.682  22.479  1.00 32.74           C
ATOM   2236  CG1 ILE A 184       4.048  -6.836  21.363  1.00 30.38           C
ATOM   2237  CG2 ILE A 184       2.343  -6.904  23.194  1.00 28.78           C
ATOM   2238  CD1 ILE A 184       3.066  -6.468  20.294  1.00 25.28           C
ATOM   2239  H   ILE A 184       5.441  -9.560  22.625  1.00 39.91           H
ATOM   2240  HA  ILE A 184       4.880  -7.227  23.884  1.00 40.89           H
ATOM   2241  HB  ILE A 184       3.072  -8.499  22.110  1.00 39.62           H
ATOM   2242 HG12 ILE A 184       4.395  -6.013  21.746  1.00 36.79           H
ATOM   2243 HG13 ILE A 184       4.767  -7.331  20.944  1.00 36.79           H
ATOM   2244 HG21 ILE A 184       1.648  -6.654  22.567  1.00 34.87           H
ATOM   2245 HG22 ILE A 184       1.962  -7.459  23.893  1.00 34.87           H
ATOM   2246 HG23 ILE A 184       2.734  -6.102  23.572  1.00 34.87           H
ATOM   2247 HD11 ILE A 184       3.537  -5.982  19.603  1.00 30.67           H
ATOM   2248 HD12 ILE A 184       2.671  -7.281  19.937  1.00 30.67           H
ATOM   2249 HD13 ILE A 184       2.383  -5.895  20.677  1.00 30.67           H
ATOM   2250  N   VAL A 185       4.154  -8.520  25.821  1.00 27.91           N
ATOM   2251  CA  VAL A 185       3.809  -9.367  26.946  1.00 30.55           C
ATOM   2252  C   VAL A 185       2.982  -8.558  27.937  1.00 30.02           C
ATOM   2253  O   VAL A 185       2.988  -7.321  27.946  1.00 29.57           O
ATOM   2254  CB  VAL A 185       5.046  -9.939  27.655  1.00 33.04           C
ATOM   2255  CG1 VAL A 185       5.891 -10.753  26.733  1.00 29.58           C
ATOM   2256  CG2 VAL A 185       5.851  -8.796  28.261  1.00 28.33           C
ATOM   2257  H   VAL A 185       4.438  -7.738  26.044  1.00 33.82           H
ATOM   2258  HA  VAL A 185       3.280 -10.115  26.631  1.00 36.99           H
ATOM   2259  HB  VAL A 185       4.757 -10.530  28.370  1.00 39.98           H
ATOM   2260 HG11 VAL A 185       6.667 -11.078  27.220  1.00 35.83           H
ATOM   2261 HG12 VAL A 185       5.375 -11.505  26.405  1.00 35.83           H
ATOM   2262 HG13 VAL A 185       6.182 -10.193  25.996  1.00 35.83           H
ATOM   2263 HG21 VAL A 185       6.663  -9.167  28.645  1.00 34.33           H
ATOM   2264 HG22 VAL A 185       6.067  -8.167  27.556  1.00 34.33           H
ATOM   2265 HG23 VAL A 185       5.332  -8.357  28.952  1.00 34.33           H
ATOM   2266  N   GLY A 186       2.269  -9.287  28.783  1.00 33.56           N
ATOM   2267  CA  GLY A 186       1.436  -8.687  29.800  1.00 38.45           C
ATOM   2268  C   GLY A 186       2.101  -8.717  31.184  1.00 40.32           C
ATOM   2269  O   GLY A 186       3.182  -9.274  31.387  1.00 35.43           O
ATOM   2270  H   GLY A 186       2.251 -10.151  28.774  1.00 40.61           H
ATOM   2271  HA2 GLY A 186       1.246  -7.767  29.554  1.00 46.47           H
ATOM   2272  HA3 GLY A 186       0.594  -9.170  29.842  1.00 46.47           H
ATOM   2273  N   GLN A 187       1.437  -8.072  32.134  1.00 40.53           N
ATOM   2274  CA  GLN A 187       1.908  -8.114  33.502  1.00 39.43           C
ATOM   2275  C   GLN A 187       1.634  -9.481  34.064  1.00 38.83           C
ATOM   2276  O   GLN A 187       0.734 -10.189  33.602  1.00 39.81           O
ATOM   2277  CB  GLN A 187       1.213  -7.065  34.362  1.00 38.68           C
ATOM   2278  CG  GLN A 187      -0.235  -7.008  34.149  1.00 43.26           C
ATOM   2279  CD  GLN A 187      -0.638  -6.052  33.076  1.00 38.18           C
ATOM   2280  OE1 GLN A 187      -1.149  -6.468  32.053  1.00 42.38           O
ATOM   2281  NE2 GLN A 187      -0.466  -4.767  33.321  1.00 31.53           N
ATOM   2282  H   GLN A 187       0.721  -7.623  31.999  1.00 48.97           H
ATOM   2283  HA  GLN A 187       2.867  -7.974  33.529  1.00 47.66           H
ATOM   2284  HB2 GLN A 187       1.353  -7.289  35.295  1.00 46.75           H
ATOM   2285  HB3 GLN A 187       1.569  -6.185  34.161  1.00 46.75           H
ATOM   2286  HG2 GLN A 187      -0.557  -7.888  33.903  1.00 52.25           H
ATOM   2287  HG3 GLN A 187      -0.645  -6.707  34.961  1.00 52.25           H
ATOM   2288 HE21 GLN A 187      -0.086  -4.515  34.050  1.00 38.17           H
ATOM   2289 HE22 GLN A 187      -0.758  -4.179  32.766  1.00 38.17           H
ATOM   2290  N   SER A 188       2.422  -9.856  35.067  1.00 36.84           N
ATOM   2291  CA  SER A 188       2.334 -11.214  35.575  1.00 37.97           C
ATOM   2292  C   SER A 188       2.859 -11.249  37.009  1.00 40.30           C
ATOM   2293  O   SER A 188       3.187 -10.212  37.592  1.00 41.64           O
ATOM   2294  CB  SER A 188       3.120 -12.134  34.647  1.00 32.90           C
ATOM   2295  OG  SER A 188       4.498 -11.884  34.822  1.00 37.34           O
ATOM   2296  H   SER A 188       3.006  -9.357  35.459  1.00 44.54           H
ATOM   2297  HA  SER A 188       1.407 -11.508  35.584  1.00 45.90           H
ATOM   2298  HB2 SER A 188       2.931 -13.055  34.871  1.00 39.82           H
ATOM   2299  HB3 SER A 188       2.865 -11.957  33.730  1.00 39.82           H
ATOM   2300  HG  SER A 188       4.951 -12.381  34.319  1.00 45.14           H
ATOM   2301  N   GLU A 189       2.962 -12.460  37.572  1.00 48.49           N
ATOM   2302  CA  GLU A 189       3.577 -12.630  38.887  1.00 35.05           C
ATOM   2303  C   GLU A 189       4.974 -12.016  38.941  1.00 38.13           C
ATOM   2304  O   GLU A 189       5.369 -11.455  39.961  1.00 43.86           O
ATOM   2305  CB  GLU A 189       3.636 -14.111  39.254  1.00 49.58           C
ATOM   2306  CG  GLU A 189       2.272 -14.829  39.260  1.00 59.73           C
ATOM   2307  CD  GLU A 189       1.746 -15.120  40.672  1.00 68.26           C
ATOM   2308  OE1 GLU A 189       2.537 -14.966  41.636  1.00 71.87           O
ATOM   2309  OE2 GLU A 189       0.547 -15.494  40.818  1.00 65.43           O1-
ATOM   2310  H   GLU A 189       2.682 -13.193  37.214  1.00 58.53           H
ATOM   2311  HA  GLU A 189       3.028 -12.188  39.550  1.00 42.40           H
ATOM   2312  HB2 GLU A 189       4.208 -14.566  38.617  1.00 59.83           H
ATOM   2313  HB3 GLU A 189       4.019 -14.186  40.140  1.00 59.83           H
ATOM   2314  HG2 GLU A 189       1.618 -14.273  38.807  1.00 72.01           H
ATOM   2315  HG3 GLU A 189       2.364 -15.674  38.787  1.00 72.01           H
ATOM   2316  N   GLN A 190       5.740 -12.095  37.861  1.00 43.67           N
ATOM   2317  CA  GLN A 190       7.103 -11.577  37.892  1.00 35.25           C
ATOM   2318  C   GLN A 190       7.271 -10.187  37.281  1.00 36.63           C
ATOM   2319  O   GLN A 190       8.344  -9.590  37.425  1.00 39.58           O
ATOM   2320  CB  GLN A 190       8.048 -12.541  37.166  1.00 39.80           C
ATOM   2321  CG  GLN A 190       8.131 -13.897  37.759  1.00 31.87           C
ATOM   2322  CD  GLN A 190       9.098 -14.815  36.999  1.00 51.07           C
ATOM   2323  OE1 GLN A 190       8.743 -15.396  35.974  1.00 52.72           O
ATOM   2324  NE2 GLN A 190      10.325 -14.965  37.519  1.00 58.23           N
ATOM   2325  H   GLN A 190       5.501 -12.448  37.113  1.00 52.74           H
ATOM   2326  HA  GLN A 190       7.385 -11.521  38.819  1.00 42.64           H
ATOM   2327  HB2 GLN A 190       7.748 -12.651  36.254  1.00 48.10           H
ATOM   2328  HB3 GLN A 190       8.938 -12.156  37.185  1.00 48.10           H
ATOM   2329  HG2 GLN A 190       8.447 -13.821  38.680  1.00 38.58           H
ATOM   2330  HG3 GLN A 190       7.247 -14.286  37.744  1.00 38.58           H
ATOM   2331 HE21 GLN A 190      10.548 -14.557  38.247  1.00 70.21           H
ATOM   2332 HE22 GLN A 190      10.892 -15.485  37.129  1.00 70.21           H
ATOM   2333  N   LEU A 191       6.273  -9.642  36.602  1.00 36.54           N
ATOM   2334  CA  LEU A 191       6.415  -8.313  36.030  1.00 33.29           C
ATOM   2335  C   LEU A 191       5.239  -7.463  36.469  1.00 33.78           C
ATOM   2336  O   LEU A 191       4.098  -7.725  36.078  1.00 31.55           O
ATOM   2337  CB  LEU A 191       6.476  -8.343  34.504  1.00 31.39           C
ATOM   2338  CG  LEU A 191       7.509  -9.247  33.895  1.00 34.03           C
ATOM   2339  CD1 LEU A 191       7.282  -9.350  32.432  1.00 39.73           C
ATOM   2340  CD2 LEU A 191       8.842  -8.720  34.131  1.00 34.60           C
ATOM   2341  H   LEU A 191       5.509 -10.013  36.466  1.00 44.18           H
ATOM   2342  HA  LEU A 191       7.228  -7.906  36.365  1.00 40.28           H
ATOM   2343  HB2 LEU A 191       5.612  -8.626  34.168  1.00 38.01           H
ATOM   2344  HB3 LEU A 191       6.671  -7.447  34.188  1.00 38.01           H
ATOM   2345  HG  LEU A 191       7.439 -10.128  34.289  1.00 41.18           H
ATOM   2346 HD11 LEU A 191       7.961  -9.921  32.038  1.00 48.01           H
ATOM   2347 HD12 LEU A 191       6.399  -9.728  32.282  1.00 48.01           H
ATOM   2348 HD13 LEU A 191       7.334  -8.454  32.059  1.00 48.01           H
ATOM   2349 HD21 LEU A 191       9.490  -9.319  33.726  1.00 41.85           H
ATOM   2350 HD22 LEU A 191       8.901  -7.841  33.722  1.00 41.85           H
ATOM   2351 HD23 LEU A 191       8.987  -8.667  35.088  1.00 41.85           H
ATOM   2352  N   VAL A 192       5.533  -6.433  37.245  1.00 39.32           N
ATOM   2353  CA  VAL A 192       4.555  -5.419  37.630  1.00 33.88           C
ATOM   2354  C   VAL A 192       3.235  -6.099  37.974  1.00 36.09           C
ATOM   2355  O   VAL A 192       2.180  -5.696  37.470  1.00 36.19           O
ATOM   2356  CB  VAL A 192       4.373  -4.367  36.515  1.00 31.47           C
ATOM   2357  CG1 VAL A 192       3.690  -3.156  37.055  1.00 50.24           C
ATOM   2358  CG2 VAL A 192       5.706  -3.950  35.966  1.00 49.09           C
ATOM   2359  H   VAL A 192       6.320  -6.297  37.566  1.00 47.52           H
ATOM   2360  HA  VAL A 192       4.884  -4.972  38.426  1.00 40.99           H
ATOM   2361  HB  VAL A 192       3.840  -4.734  35.790  1.00 38.09           H
ATOM   2362 HG11 VAL A 192       3.354  -2.614  36.324  1.00 60.63           H
ATOM   2363 HG12 VAL A 192       2.973  -3.446  37.637  1.00 60.63           H
ATOM   2364 HG13 VAL A 192       4.337  -2.647  37.568  1.00 60.63           H
ATOM   2365 HG21 VAL A 192       5.557  -3.266  35.301  1.00 59.24           H
ATOM   2366 HG22 VAL A 192       6.245  -3.594  36.690  1.00 59.24           H
ATOM   2367 HG23 VAL A 192       6.149  -4.716  35.563  1.00 59.24           H
ATOM   2368  N   PRO A 193       3.255  -7.140  38.809  1.00 41.07           N
ATOM   2369  CA  PRO A 193       2.002  -7.789  39.226  1.00 38.87           C
ATOM   2370  C   PRO A 193       1.000  -6.825  39.830  1.00 39.03           C
ATOM   2371  O   PRO A 193      -0.199  -6.927  39.554  1.00 42.43           O
ATOM   2372  CB  PRO A 193       2.487  -8.804  40.253  1.00 41.52           C
ATOM   2373  CG  PRO A 193       3.807  -8.256  40.742  1.00 39.23           C
ATOM   2374  CD  PRO A 193       4.420  -7.678  39.529  1.00 41.60           C
ATOM   2375  HA  PRO A 193       1.588  -8.264  38.487  1.00 46.97           H
ATOM   2376  HB2 PRO A 193       1.846  -8.847  40.978  1.00 50.16           H
ATOM   2377  HB3 PRO A 193       2.600  -9.668  39.827  1.00 50.16           H
ATOM   2378  HG2 PRO A 193       3.662  -7.570  41.415  1.00 47.41           H
ATOM   2379  HG3 PRO A 193       4.353  -8.979  41.088  1.00 47.41           H
ATOM   2380  HD2 PRO A 193       5.034  -6.967  39.770  1.00 50.26           H
ATOM   2381  HD3 PRO A 193       4.854  -8.364  38.997  1.00 50.26           H
ATOM   2382  N   ALA A 194       1.476  -5.871  40.633  1.00 41.22           N
ATOM   2383  CA  ALA A 194       0.585  -4.904  41.262  1.00 37.78           C
ATOM   2384  C   ALA A 194      -0.064  -3.979  40.254  1.00 38.82           C
ATOM   2385  O   ALA A 194      -1.130  -3.423  40.530  1.00 36.67           O
ATOM   2386  CB  ALA A 194       1.341  -4.061  42.282  1.00 46.66           C
ATOM   2387  H   ALA A 194       2.308  -5.775  40.832  1.00 49.80           H
ATOM   2388  HA  ALA A 194      -0.112  -5.382  41.732  1.00 45.67           H
ATOM   2389  HB1 ALA A 194       0.732  -3.406  42.658  1.00 56.32           H
ATOM   2390  HB2 ALA A 194       1.681  -4.642  42.981  1.00 56.32           H
ATOM   2391  HB3 ALA A 194       2.077  -3.607  41.843  1.00 56.32           H
ATOM   2392  N   ASP A 195       0.558  -3.739  39.110  1.00 40.01           N
ATOM   2393  CA  ASP A 195      -0.168  -2.931  38.142  1.00 31.03           C
ATOM   2394  C   ASP A 195      -1.251  -3.729  37.465  1.00 32.35           C
ATOM   2395  O   ASP A 195      -2.301  -3.194  37.126  1.00 30.97           O
ATOM   2396  CB  ASP A 195       0.732  -2.369  37.084  1.00 34.65           C
ATOM   2397  CG  ASP A 195      -0.045  -1.764  36.008  1.00 41.23           C
ATOM   2398  OD1 ASP A 195      -0.241  -2.457  34.973  1.00 43.09           O
ATOM   2399  OD2 ASP A 195      -0.533  -0.625  36.217  1.00 39.87           O1-
ATOM   2400  H   ASP A 195       1.342  -4.012  38.882  1.00 48.35           H
ATOM   2401  HA  ASP A 195      -0.588  -2.184  38.590  1.00 37.57           H
ATOM   2402  HB2 ASP A 195       1.339  -1.706  37.458  1.00 41.92           H
ATOM   2403  HB3 ASP A 195       1.207  -3.111  36.691  1.00 41.92           H
ATOM   2404  N   GLY A 196      -1.045  -5.016  37.286  1.00 36.97           N
ATOM   2405  CA  GLY A 196      -2.113  -5.819  36.737  1.00 33.13           C
ATOM   2406  C   GLY A 196      -3.331  -5.881  37.624  1.00 33.01           C
ATOM   2407  O   GLY A 196      -4.455  -5.980  37.126  1.00 39.33           O
ATOM   2408  H   GLY A 196      -0.314  -5.437  37.475  1.00 44.70           H
ATOM   2409  HA2 GLY A 196      -2.383  -5.458  35.877  1.00 40.09           H
ATOM   2410  HA3 GLY A 196      -1.802  -6.729  36.626  1.00 40.09           H
ATOM   2411  N   ILE A 197      -3.143  -5.882  38.941  1.00 39.00           N
ATOM   2412  CA  ILE A 197      -4.318  -5.949  39.814  1.00 35.22           C
ATOM   2413  C   ILE A 197      -5.025  -4.596  39.849  1.00 37.31           C
ATOM   2414  O   ILE A 197      -6.253  -4.523  39.786  1.00 37.49           O
ATOM   2415  CB  ILE A 197      -3.923  -6.442  41.226  1.00 36.49           C
ATOM   2416  CG1 ILE A 197      -3.313  -7.844  41.155  1.00 41.14           C
ATOM   2417  CG2 ILE A 197      -5.128  -6.505  42.166  1.00 37.82           C
ATOM   2418  CD1 ILE A 197      -2.453  -8.208  42.354  1.00 40.45           C
ATOM   2419  H   ILE A 197      -2.382  -5.845  39.341  1.00 47.13           H
ATOM   2420  HA  ILE A 197      -4.941  -6.594  39.440  1.00 42.60           H
ATOM   2421  HB  ILE A 197      -3.268  -5.839  41.607  1.00 44.12           H
ATOM   2422 HG12 ILE A 197      -4.031  -8.496  41.106  1.00 49.70           H
ATOM   2423 HG13 ILE A 197      -2.753  -7.910  40.368  1.00 49.70           H
ATOM   2424 HG21 ILE A 197      -4.830  -6.849  43.024  1.00 45.71           H
ATOM   2425 HG22 ILE A 197      -5.497  -5.615  42.280  1.00 45.71           H
ATOM   2426 HG23 ILE A 197      -5.792  -7.099  41.785  1.00 45.71           H
ATOM   2427 HD11 ILE A 197      -2.129  -9.113  42.233  1.00 48.88           H
ATOM   2428 HD12 ILE A 197      -1.709  -7.587  42.404  1.00 48.88           H
ATOM   2429 HD13 ILE A 197      -2.992  -8.164  43.160  1.00 48.88           H
ATOM   2430  N   LEU A 198      -4.258  -3.506  39.879  1.00 37.36           N
ATOM   2431  CA  LEU A 198      -4.844  -2.174  39.812  1.00 32.56           C
ATOM   2432  C   LEU A 198      -5.327  -1.787  38.396  1.00 35.24           C
ATOM   2433  O   LEU A 198      -6.395  -1.170  38.312  1.00 41.75           O
ATOM   2434  CB  LEU A 198      -3.836  -1.141  40.329  1.00 37.35           C
ATOM   2435  CG  LEU A 198      -3.604  -0.808  41.809  1.00 35.46           C
ATOM   2436  CD1 LEU A 198      -3.192  -1.975  42.507  1.00 48.41           C
ATOM   2437  CD2 LEU A 198      -2.461   0.225  41.895  1.00 26.37           C
ATOM   2438  H   LEU A 198      -3.398  -3.522  39.948  1.00 45.16           H
ATOM   2439  HA  LEU A 198      -5.621  -2.151  40.393  1.00 39.41           H
ATOM   2440  HB2 LEU A 198      -2.968  -1.433  40.006  1.00 45.16           H
ATOM   2441  HB3 LEU A 198      -4.055  -0.301  39.898  1.00 45.16           H
ATOM   2442  HG  LEU A 198      -4.408  -0.461  42.229  1.00 42.88           H
ATOM   2443 HD11 LEU A 198      -3.040  -1.724  43.434  1.00 58.43           H
ATOM   2444 HD12 LEU A 198      -3.881  -2.653  42.450  1.00 58.43           H
ATOM   2445 HD13 LEU A 198      -2.360  -2.287  42.113  1.00 58.43           H
ATOM   2446 HD21 LEU A 198      -2.282   0.434  42.821  1.00 31.98           H
ATOM   2447 HD22 LEU A 198      -1.663  -0.150  41.491  1.00 31.98           H
ATOM   2448 HD23 LEU A 198      -2.728   1.031  41.426  1.00 31.98           H
ATOM   2449  N   TYR A 199      -4.616  -2.143  37.266  1.00 41.09           N
ATOM   2450  CA  TYR A 199      -5.203  -1.834  35.918  1.00 30.76           C
ATOM   2451  C   TYR A 199      -6.738  -2.142  35.823  1.00 30.88           C
ATOM   2452  O   TYR A 199      -7.679  -1.511  35.406  1.00 36.01           O
ATOM   2453  CB  TYR A 199      -4.339  -2.738  35.015  1.00 31.57           C
ATOM   2454  CG  TYR A 199      -4.387  -2.442  33.602  1.00 32.63           C
ATOM   2455  CD1 TYR A 199      -5.449  -2.979  32.859  1.00 29.28           C
ATOM   2456  CD2 TYR A 199      -3.371  -1.686  33.009  1.00 31.15           C
ATOM   2457  CE1 TYR A 199      -5.459  -2.818  31.476  1.00 34.01           C
ATOM   2458  CE2 TYR A 199      -3.363  -1.511  31.627  1.00 28.85           C
ATOM   2459  CZ  TYR A 199      -4.408  -2.098  30.889  1.00 28.62           C
ATOM   2460  OH  TYR A 199      -4.275  -2.013  29.555  1.00 29.93           O
ATOM   2461  H   TYR A 199      -4.025  -2.985  37.331  1.00 49.64           H
ATOM   2462  HA  TYR A 199      -5.076  -0.744  35.711  1.00 37.24           H
ATOM   2463  HB2 TYR A 199      -3.268  -2.646  35.319  1.00 38.22           H
ATOM   2464  HB3 TYR A 199      -4.580  -3.814  35.188  1.00 38.22           H
ATOM   2465  HD1 TYR A 199      -6.249  -3.527  33.367  1.00 35.47           H
ATOM   2466  HD2 TYR A 199      -2.600  -1.244  33.632  1.00 37.72           H
ATOM   2467  HE1 TYR A 199      -6.302  -3.182  30.878  1.00 41.15           H
ATOM   2468  HE2 TYR A 199      -2.595  -0.946  31.120  1.00 34.96           H
ATOM   2469  HH  TYR A 199      -5.147  -2.300  29.037  1.00 36.25           H
ATOM   2470  N   ALA A 200      -6.935  -3.404  36.321  1.00 28.43           N
ATOM   2471  CA  ALA A 200      -8.134  -4.252  36.222  1.00 32.03           C
ATOM   2472  C   ALA A 200      -9.213  -3.871  37.190  1.00 37.68           C
ATOM   2473  O   ALA A 200     -10.387  -4.155  36.934  1.00 37.85           O
ATOM   2474  CB  ALA A 200      -7.824  -5.724  36.554  1.00 28.80           C
ATOM   2475  H   ALA A 200      -6.304  -3.820  36.745  1.00 34.45           H
ATOM   2476  HA  ALA A 200      -8.507  -4.210  35.329  1.00 38.78           H
ATOM   2477  HB1 ALA A 200      -8.651  -6.232  36.476  1.00 34.90           H
ATOM   2478  HB2 ALA A 200      -7.157  -6.087  35.949  1.00 34.90           H
ATOM   2479  HB3 ALA A 200      -7.494  -5.800  37.464  1.00 34.90           H
ATOM   2480  N   ALA A 201      -8.816  -3.350  38.349  1.00 39.92           N
ATOM   2481  CA  ALA A 201      -9.772  -2.742  39.256  1.00 38.13           C
ATOM   2482  C   ALA A 201     -10.179  -1.341  38.789  1.00 40.00           C
ATOM   2483  O   ALA A 201     -11.373  -1.017  38.881  1.00 40.01           O
ATOM   2484  CB  ALA A 201      -9.184  -2.741  40.669  1.00 32.03           C
ATOM   2485  H   ALA A 201      -8.001  -3.357  38.635  1.00 48.23           H
ATOM   2486  HA  ALA A 201     -10.578  -3.282  39.277  1.00 46.10           H
ATOM   2487  HB1 ALA A 201      -9.825  -2.354  41.282  1.00 38.78           H
ATOM   2488  HB2 ALA A 201      -8.990  -3.655  40.937  1.00 38.78           H
ATOM   2489  HB3 ALA A 201      -8.364  -2.223  40.662  1.00 38.78           H
ATOM   2490  N   ARG A 202      -9.255  -0.519  38.207  1.00 33.64           N
ATOM   2491  CA  ARG A 202      -9.684   0.833  37.791  1.00 36.30           C
ATOM   2492  C   ARG A 202     -10.870   0.848  36.785  1.00 31.11           C
ATOM   2493  O   ARG A 202     -11.682   1.741  36.622  1.00 40.28           O
ATOM   2494  CB  ARG A 202      -8.429   1.448  37.172  1.00 35.85           C
ATOM   2495  CG  ARG A 202      -7.451   1.684  38.331  1.00 34.60           C
ATOM   2496  CD  ARG A 202      -6.033   1.970  37.849  1.00 36.81           C
ATOM   2497  NE  ARG A 202      -6.059   3.224  37.028  1.00 30.70           N
ATOM   2498  CZ  ARG A 202      -5.434   3.252  35.811  1.00 36.81           C
ATOM   2499  NH1 ARG A 202      -5.672   4.235  34.889  1.00 39.91           N
ATOM   2500  NH2 ARG A 202      -4.479   2.271  35.531  1.00 34.97           N1+
ATOM   2501  H   ARG A 202      -8.317  -0.826  37.949  1.00 40.71           H
ATOM   2502  HA  ARG A 202     -10.029   1.387  38.709  1.00 43.90           H
ATOM   2503  HB2 ARG A 202      -8.013   0.755  36.411  1.00 43.36           H
ATOM   2504  HB3 ARG A 202      -8.683   2.392  36.655  1.00 43.36           H
ATOM   2505  HG2 ARG A 202      -7.862   2.522  38.953  1.00 41.86           H
ATOM   2506  HG3 ARG A 202      -7.408   0.813  39.025  1.00 41.86           H
ATOM   2507  HD2 ARG A 202      -5.347   2.154  38.710  1.00 44.50           H
ATOM   2508  HD3 ARG A 202      -5.640   1.087  37.299  1.00 44.50           H
ATOM   2509  HE  ARG A 202      -6.900   3.850  37.202  1.00 37.18           H
ATOM   2510 HH11 ARG A 202      -6.420   4.968  34.997  1.00 48.22           H
ATOM   2511 HH12 ARG A 202      -5.095   4.322  34.055  1.00 48.22           H
ATOM   2512 HH21 ARG A 202      -4.104   1.720  36.314  1.00 42.30           H
ATOM   2513 HH22 ARG A 202      -3.839   2.428  34.759  1.00 42.30           H
ATOM   2514  N   ASP A 203     -10.806  -0.259  36.010  1.00 30.01           N
ATOM   2515  CA  ASP A 203     -11.563  -0.565  34.793  1.00 36.33           C
ATOM   2516  C   ASP A 203     -13.023  -0.773  35.072  1.00 39.64           C
ATOM   2517  O   ASP A 203     -13.860  -0.550  34.188  1.00 31.38           O
ATOM   2518  CB  ASP A 203     -11.033  -1.876  34.149  1.00 34.50           C
ATOM   2519  CG  ASP A 203     -11.784  -2.290  32.822  1.00 40.06           C
ATOM   2520  OD1 ASP A 203     -12.340  -1.431  32.100  1.00 45.87           O
ATOM   2521  OD2 ASP A 203     -11.809  -3.511  32.491  1.00 45.30           O1-
ATOM   2522  H   ASP A 203     -10.244  -0.887  36.190  1.00 36.35           H
ATOM   2523  HA  ASP A 203     -11.453   0.155  34.157  1.00 43.94           H
ATOM   2524  HB2 ASP A 203     -10.078  -1.829  33.977  1.00 41.74           H
ATOM   2525  HB3 ASP A 203     -11.201  -2.606  34.769  1.00 41.74           H
ATOM   2526  N   VAL A 204     -13.339  -1.317  36.249  1.00 40.18           N
ATOM   2527  CA  VAL A 204     -14.721  -1.557  36.622  1.00 35.46           C
ATOM   2528  C   VAL A 204     -15.227  -0.544  37.640  1.00 37.55           C
ATOM   2529  O   VAL A 204     -16.426  -0.544  37.947  1.00 37.04           O
ATOM   2530  CB  VAL A 204     -14.900  -3.015  37.100  1.00 36.82           C
ATOM   2531  CG1 VAL A 204     -14.409  -3.973  36.018  1.00 38.04           C
ATOM   2532  CG2 VAL A 204     -14.127  -3.330  38.353  1.00 36.69           C
ATOM   2533  H   VAL A 204     -12.766  -1.548  36.852  1.00 48.55           H
ATOM   2534  HA  VAL A 204     -15.264  -1.452  35.830  1.00 42.89           H
ATOM   2535  HB  VAL A 204     -15.841  -3.186  37.268  1.00 44.51           H
ATOM   2536 HG11 VAL A 204     -14.536  -4.883  36.332  1.00 45.98           H
ATOM   2537 HG12 VAL A 204     -14.918  -3.822  35.203  1.00 45.98           H
ATOM   2538 HG13 VAL A 204     -13.467  -3.811  35.853  1.00 45.98           H
ATOM   2539 HG21 VAL A 204     -14.319  -4.252  38.590  1.00 44.36           H
ATOM   2540 HG22 VAL A 204     -13.179  -3.225  38.173  1.00 44.36           H
ATOM   2541 HG23 VAL A 204     -14.407  -2.728  39.056  1.00 44.36           H
ATOM   2542  N   THR A 205     -14.381   0.395  38.079  1.00 31.97           N
ATOM   2543  CA  THR A 205     -14.701   1.267  39.197  1.00 33.03           C
ATOM   2544  C   THR A 205     -14.637   2.739  38.862  1.00 37.04           C
ATOM   2545  O   THR A 205     -14.800   3.562  39.763  1.00 42.42           O
ATOM   2546  CB  THR A 205     -13.738   1.007  40.360  1.00 36.35           C
ATOM   2547  OG1 THR A 205     -12.393   1.172  39.904  1.00 37.06           O
ATOM   2548  CG2 THR A 205     -13.900  -0.415  40.899  1.00 38.31           C
ATOM   2549  H   THR A 205     -13.604   0.538  37.740  1.00 38.70           H
ATOM   2550  HA  THR A 205     -15.605   1.078  39.492  1.00 39.97           H
ATOM   2551  HB  THR A 205     -13.917   1.637  41.071  1.00 43.95           H
ATOM   2552  HG1 THR A 205     -12.207   0.561  39.359  1.00 44.81           H
ATOM   2553 HG21 THR A 205     -13.339  -0.536  41.682  1.00 46.31           H
ATOM   2554 HG22 THR A 205     -14.825  -0.573  41.145  1.00 46.31           H
ATOM   2555 HG23 THR A 205     -13.643  -1.057  40.219  1.00 46.31           H
ATOM   2556  N   ALA A 206     -14.388   3.106  37.612  1.00 39.18           N
ATOM   2557  CA  ALA A 206     -14.375   4.512  37.219  1.00 32.91           C
ATOM   2558  C   ALA A 206     -13.197   5.232  37.842  1.00 31.88           C
ATOM   2559  O   ALA A 206     -13.282   6.415  38.183  1.00 31.26           O
ATOM   2560  CB  ALA A 206     -15.679   5.238  37.563  1.00 35.00           C
ATOM   2561  H   ALA A 206     -14.234   2.556  36.961  1.00 47.35           H
ATOM   2562  HA  ALA A 206     -14.261   4.549  36.257  1.00 39.83           H
ATOM   2563  HB1 ALA A 206     -15.579   6.175  37.329  1.00 42.33           H
ATOM   2564  HB2 ALA A 206     -16.395   4.843  37.041  1.00 42.33           H
ATOM   2565  HB3 ALA A 206     -15.873   5.148  38.505  1.00 42.33           H
ATOM   2566  N   THR A 207     -12.072   4.530  37.924  1.00 35.22           N
ATOM   2567  CA  THR A 207     -10.824   5.156  38.323  1.00 36.76           C
ATOM   2568  C   THR A 207      -9.751   4.948  37.258  1.00 36.86           C
ATOM   2569  O   THR A 207      -8.561   4.827  37.583  1.00 34.48           O
ATOM   2570  CB  THR A 207     -10.344   4.621  39.671  1.00 30.78           C
ATOM   2571  OG1 THR A 207     -10.135   3.241  39.543  1.00 30.53           O
ATOM   2572  CG2 THR A 207     -11.367   4.820  40.750  1.00 37.49           C
ATOM   2573  H   THR A 207     -12.006   3.685  37.743  1.00 42.60           H
ATOM   2574  HA  THR A 207     -10.972   6.108  38.416  1.00 44.44           H
ATOM   2575  HB  THR A 207      -9.516   5.047  39.937  1.00 37.27           H
ATOM   2576  HG1 THR A 207     -10.879   2.878  39.408  1.00 36.97           H
ATOM   2577 HG21 THR A 207     -11.027   4.490  41.596  1.00 45.33           H
ATOM   2578 HG22 THR A 207     -11.569   5.764  40.833  1.00 45.33           H
ATOM   2579 HG23 THR A 207     -12.179   4.340  40.523  1.00 45.33           H
ATOM   2580  N   VAL A 208     -10.160   4.885  35.989  1.00 28.96           N
ATOM   2581  CA  VAL A 208      -9.189   4.887  34.893  1.00 37.53           C
ATOM   2582  C   VAL A 208      -8.650   6.297  34.634  1.00 33.99           C
ATOM   2583  O   VAL A 208      -7.443   6.516  34.597  1.00 28.11           O
ATOM   2584  CB  VAL A 208      -9.810   4.283  33.620  1.00 35.36           C
ATOM   2585  CG1 VAL A 208      -8.815   4.340  32.481  1.00 40.47           C
ATOM   2586  CG2 VAL A 208     -10.268   2.845  33.870  1.00 38.61           C
ATOM   2587  H   VAL A 208     -10.985   4.817  35.746  1.00 35.08           H
ATOM   2588  HA  VAL A 208      -8.443   4.315  35.138  1.00 45.37           H
ATOM   2589  HB  VAL A 208     -10.590   4.799  33.360  1.00 42.77           H
ATOM   2590 HG11 VAL A 208      -9.231   3.960  31.690  1.00 48.90           H
ATOM   2591 HG12 VAL A 208      -8.560   5.260  32.308  1.00 48.90           H
ATOM   2592 HG13 VAL A 208      -8.031   3.818  32.720  1.00 48.90           H
ATOM   2593 HG21 VAL A 208     -10.694   2.509  33.066  1.00 46.66           H
ATOM   2594 HG22 VAL A 208      -9.501   2.291  34.090  1.00 46.66           H
ATOM   2595 HG23 VAL A 208     -10.906   2.837  34.603  1.00 46.66           H
ATOM   2596  N   ASP A 209      -9.512   7.298  34.490  1.00 35.77           N
ATOM   2597  CA  ASP A 209      -9.037   8.607  34.031  1.00 30.06           C
ATOM   2598  C   ASP A 209      -8.387   9.412  35.168  1.00 35.49           C
ATOM   2599  O   ASP A 209      -8.718  10.566  35.461  1.00 39.16           O
ATOM   2600  CB  ASP A 209     -10.175   9.370  33.358  1.00 27.84           C
ATOM   2601  CG  ASP A 209     -11.440   9.411  34.190  1.00 39.57           C
ATOM   2602  OD1 ASP A 209     -11.671   8.440  34.941  1.00 37.21           O
ATOM   2603  OD2 ASP A 209     -12.236  10.378  34.060  1.00 36.07           O1-
ATOM   2604  H   ASP A 209     -10.355   7.249  34.653  1.00 43.26           H
ATOM   2605  HA  ASP A 209      -8.362   8.466  33.360  1.00 36.41           H
ATOM   2606  HB2 ASP A 209      -9.902  10.279  33.177  1.00 33.75           H
ATOM   2607  HB3 ASP A 209     -10.394   8.923  32.524  1.00 33.75           H
ATOM   2608  N   SER A 210      -7.392   8.797  35.795  1.00 41.72           N
ATOM   2609  CA  SER A 210      -6.677   9.425  36.902  1.00 34.66           C
ATOM   2610  C   SER A 210      -5.257   9.671  36.456  1.00 40.53           C
ATOM   2611  O   SER A 210      -4.530   8.713  36.172  1.00 37.33           O
ATOM   2612  CB  SER A 210      -6.673   8.555  38.154  1.00 33.45           C
ATOM   2613  OG  SER A 210      -5.679   8.998  39.078  1.00 29.59           O
ATOM   2614  H   SER A 210      -7.102   8.017  35.576  1.00 50.40           H
ATOM   2615  HA  SER A 210      -7.077  10.283  37.109  1.00 41.93           H
ATOM   2616  HB2 SER A 210      -7.540   8.612  38.570  1.00 40.48           H
ATOM   2617  HB3 SER A 210      -6.496   7.640  37.904  1.00 40.48           H
ATOM   2618  HG  SER A 210      -5.697   8.514  39.762  1.00 35.84           H
ATOM   2619  N   LEU A 211      -4.861  10.943  36.399  1.00 39.88           N
ATOM   2620  CA  LEU A 211      -3.529  11.228  35.891  1.00 36.85           C
ATOM   2621  C   LEU A 211      -2.498  10.390  36.639  1.00 39.91           C
ATOM   2622  O   LEU A 211      -1.740   9.637  36.013  1.00 35.35           O
ATOM   2623  CB  LEU A 211      -3.172  12.712  36.002  1.00 35.56           C
ATOM   2624  CG  LEU A 211      -4.037  13.717  35.236  1.00 47.87           C
ATOM   2625  CD1 LEU A 211      -3.425  15.084  35.452  1.00 60.60           C
ATOM   2626  CD2 LEU A 211      -4.164  13.534  33.774  1.00 53.81           C
ATOM   2627  H   LEU A 211      -5.330  11.629  36.641  1.00 48.19           H
ATOM   2628  HA  LEU A 211      -3.500  10.971  34.958  1.00 44.56           H
ATOM   2629  HB2 LEU A 211      -3.222  12.979  36.924  1.00 43.01           H
ATOM   2630  HB3 LEU A 211      -2.258  12.823  35.701  1.00 43.01           H
ATOM   2631  HG  LEU A 211      -4.934  13.703  35.604  1.00 57.78           H
ATOM   2632 HD11 LEU A 211      -3.904  15.731  34.906  1.00 73.06           H
ATOM   2633 HD12 LEU A 211      -3.519  15.308  36.392  1.00 73.06           H
ATOM   2634 HD13 LEU A 211      -2.488  15.063  35.206  1.00 73.06           H
ATOM   2635 HD21 LEU A 211      -4.770  14.210  33.423  1.00 64.91           H
ATOM   2636 HD22 LEU A 211      -3.281  13.656  33.383  1.00 64.91           H
ATOM   2637 HD23 LEU A 211      -4.496  12.645  33.594  1.00 64.91           H
ATOM   2638  N   PRO A 212      -2.420  10.477  37.962  1.00 37.57           N
ATOM   2639  CA  PRO A 212      -1.344   9.743  38.644  1.00 33.56           C
ATOM   2640  C   PRO A 212      -1.436   8.240  38.437  1.00 30.90           C
ATOM   2641  O   PRO A 212      -0.416   7.531  38.461  1.00 27.39           O
ATOM   2642  CB  PRO A 212      -1.510  10.155  40.117  1.00 35.12           C
ATOM   2643  CG  PRO A 212      -2.829  10.893  40.195  1.00 38.48           C
ATOM   2644  CD  PRO A 212      -3.141  11.395  38.863  1.00 34.12           C
ATOM   2645  HA  PRO A 212      -0.480  10.049  38.322  1.00 40.61           H
ATOM   2646  HB2 PRO A 212      -1.530   9.360  40.677  1.00 42.48           H
ATOM   2647  HB3 PRO A 212      -0.781  10.740  40.377  1.00 42.48           H
ATOM   2648  HG2 PRO A 212      -3.527  10.288  40.488  1.00 46.51           H
ATOM   2649  HG3 PRO A 212      -2.735  11.640  40.808  1.00 46.51           H
ATOM   2650  HD2 PRO A 212      -4.096  11.367  38.696  1.00 41.28           H
ATOM   2651  HD3 PRO A 212      -2.782  12.292  38.787  1.00 41.28           H
ATOM   2652  N   LEU A 213      -2.625   7.727  38.184  1.00 31.17           N
ATOM   2653  CA  LEU A 213      -2.738   6.300  37.954  1.00 34.68           C
ATOM   2654  C   LEU A 213      -2.360   5.917  36.516  1.00 32.98           C
ATOM   2655  O   LEU A 213      -1.744   4.866  36.336  1.00 34.34           O
ATOM   2656  CB  LEU A 213      -4.152   5.824  38.319  1.00 36.91           C
ATOM   2657  CG  LEU A 213      -4.667   5.969  39.783  1.00 38.10           C
ATOM   2658  CD1 LEU A 213      -6.066   5.380  39.891  1.00 36.11           C
ATOM   2659  CD2 LEU A 213      -3.784   5.279  40.787  1.00 31.01           C
ATOM   2660  H   LEU A 213      -3.359   8.169  38.149  1.00 37.74           H
ATOM   2661  HA  LEU A 213      -2.121   5.840  38.543  1.00 41.95           H
ATOM   2662  HB2 LEU A 213      -4.775   6.305  37.756  1.00 44.63           H
ATOM   2663  HB3 LEU A 213      -4.208   4.879  38.100  1.00 44.63           H
ATOM   2664  HG  LEU A 213      -4.711   6.903  40.031  1.00 46.05           H
ATOM   2665 HD11 LEU A 213      -6.372   5.442  40.808  1.00 43.66           H
ATOM   2666 HD12 LEU A 213      -6.666   5.873  39.307  1.00 43.66           H
ATOM   2667 HD13 LEU A 213      -6.039   4.446  39.623  1.00 43.66           H
ATOM   2668 HD21 LEU A 213      -4.190   5.366  41.662  1.00 37.55           H
ATOM   2669 HD22 LEU A 213      -3.733   4.340  40.549  1.00 37.55           H
ATOM   2670 HD23 LEU A 213      -2.900   5.681  40.780  1.00 37.55           H
ATOM   2671  N   ILE A 214      -2.730   6.704  35.476  1.00 31.04           N
ATOM   2672  CA  ILE A 214      -2.399   6.287  34.094  1.00 35.67           C
ATOM   2673  C   ILE A 214      -0.860   6.165  34.022  1.00 29.56           C
ATOM   2674  O   ILE A 214      -0.170   5.221  33.667  1.00 35.16           O
ATOM   2675  CB  ILE A 214      -2.984   7.396  33.179  1.00 32.50           C
ATOM   2676  CG1 ILE A 214      -4.510   7.253  33.231  1.00 27.36           C
ATOM   2677  CG2 ILE A 214      -2.389   7.278  31.793  1.00 31.36           C
ATOM   2678  CD1 ILE A 214      -5.234   8.284  32.393  1.00 33.93           C
ATOM   2679  H   ILE A 214      -3.271   7.584  35.616  1.00 37.58           H
ATOM   2680  HA  ILE A 214      -2.831   5.277  33.860  1.00 43.13           H
ATOM   2681  HB  ILE A 214      -2.718   8.408  33.583  1.00 39.33           H
ATOM   2682 HG12 ILE A 214      -4.808   6.236  32.898  1.00 33.16           H
ATOM   2683 HG13 ILE A 214      -4.871   7.349  34.284  1.00 33.16           H
ATOM   2684 HG21 ILE A 214      -2.840   8.014  31.114  1.00 37.97           H
ATOM   2685 HG22 ILE A 214      -1.309   7.465  31.811  1.00 37.97           H
ATOM   2686 HG23 ILE A 214      -2.570   6.282  31.366  1.00 37.97           H
ATOM   2687 HD11 ILE A 214      -6.324   8.124  32.453  1.00 41.05           H
ATOM   2688 HD12 ILE A 214      -5.031   9.304  32.736  1.00 41.05           H
ATOM   2689 HD13 ILE A 214      -4.961   8.223  31.335  1.00 41.05           H
ATOM   2690  N   THR A 215      -0.275   7.308  34.515  1.00 30.64           N
ATOM   2691  CA  THR A 215       1.171   7.593  34.618  1.00 30.03           C
ATOM   2692  C   THR A 215       1.886   6.493  35.352  1.00 30.35           C
ATOM   2693  O   THR A 215       2.912   5.985  34.903  1.00 40.88           O
ATOM   2694  CB  THR A 215       1.475   8.909  35.382  1.00 26.03           C
ATOM   2695  OG1 THR A 215       1.075  10.050  34.647  1.00 28.41           O
ATOM   2696  CG2 THR A 215       2.962   9.111  35.651  1.00 30.95           C
ATOM   2697  H   THR A 215      -0.742   7.968  34.807  1.00 37.11           H
ATOM   2698  HA  THR A 215       1.560   7.691  33.734  1.00 36.37           H
ATOM   2699  HB  THR A 215       1.039   8.903  36.244  1.00 31.58           H
ATOM   2700  HG1 THR A 215       0.285  10.248  34.849  1.00 34.42           H
ATOM   2701 HG21 THR A 215       3.114   9.955  36.111  1.00 37.48           H
ATOM   2702 HG22 THR A 215       3.327   8.390  36.182  1.00 37.48           H
ATOM   2703 HG23 THR A 215       3.431   9.152  34.806  1.00 37.48           H
ATOM   2704  N   ALA A 216       1.423   6.167  36.529  1.00 35.75           N
ATOM   2705  CA  ALA A 216       2.103   5.101  37.228  1.00 36.46           C
ATOM   2706  C   ALA A 216       1.851   3.749  36.571  1.00 31.26           C
ATOM   2707  O   ALA A 216       2.759   2.912  36.617  1.00 35.65           O
ATOM   2708  CB  ALA A 216       1.710   5.098  38.712  1.00 33.49           C
ATOM   2709  H   ALA A 216       0.754   6.521  36.936  1.00 43.24           H
ATOM   2710  HA  ALA A 216       3.063   5.255  37.181  1.00 44.09           H
ATOM   2711  HB1 ALA A 216       2.212   4.403  39.170  1.00 40.52           H
ATOM   2712  HB2 ALA A 216       1.935   5.961  39.094  1.00 40.52           H
ATOM   2713  HB3 ALA A 216       0.758   4.938  38.805  1.00 40.52           H
ATOM   2714  N   SER A 217       0.653   3.471  35.968  1.00 26.81           N
ATOM   2715  CA  SER A 217       0.536   2.119  35.409  1.00 26.75           C
ATOM   2716  C   SER A 217       1.538   1.976  34.218  1.00 33.16           C
ATOM   2717  O   SER A 217       2.170   0.964  33.906  1.00 40.39           O
ATOM   2718  CB  SER A 217      -0.933   2.005  35.012  1.00 27.42           C
ATOM   2719  OG  SER A 217      -1.159   0.722  34.413  1.00 32.61           O
ATOM   2720  H   SER A 217      -0.113   4.166  35.839  1.00 32.51           H
ATOM   2721  HA  SER A 217       0.839   1.346  36.174  1.00 32.43           H
ATOM   2722  HB2 SER A 217      -1.599   2.160  35.890  1.00 33.24           H
ATOM   2723  HB3 SER A 217      -1.230   2.744  34.229  1.00 33.24           H
ATOM   2724  HG  SER A 217      -1.235   0.029  35.101  1.00 39.47           H
ATOM   2725  N   ILE A 218       1.644   3.094  33.453  1.00 26.91           N
ATOM   2726  CA  ILE A 218       2.439   3.181  32.212  1.00 27.92           C
ATOM   2727  C   ILE A 218       3.915   3.297  32.516  1.00 27.09           C
ATOM   2728  O   ILE A 218       4.718   2.456  32.107  1.00 31.95           O
ATOM   2729  CB  ILE A 218       2.026   4.374  31.321  1.00 29.43           C
ATOM   2730  CG1 ILE A 218       0.664   4.168  30.678  1.00 27.45           C
ATOM   2731  CG2 ILE A 218       2.984   4.554  30.115  1.00 31.61           C
ATOM   2732  CD1 ILE A 218       0.171   5.427  29.869  1.00 29.62           C
ATOM   2733  H   ILE A 218       1.242   3.831  33.641  1.00 32.62           H
ATOM   2734  HA  ILE A 218       2.290   2.375  31.705  1.00 33.84           H
ATOM   2735  HB  ILE A 218       2.041   5.198  31.836  1.00 35.65           H
ATOM   2736 HG12 ILE A 218       0.708   3.423  30.062  1.00 33.27           H
ATOM   2737 HG13 ILE A 218       0.024   3.972  31.375  1.00 33.27           H
ATOM   2738 HG21 ILE A 218       2.702   5.297  29.563  1.00 38.27           H
ATOM   2739 HG22 ILE A 218       3.881   4.728  30.436  1.00 38.27           H
ATOM   2740 HG23 ILE A 218       2.975   3.744  29.577  1.00 38.27           H
ATOM   2741 HD11 ILE A 218      -0.726   5.260  29.542  1.00 35.88           H
ATOM   2742 HD12 ILE A 218       0.159   6.190  30.466  1.00 35.88           H
ATOM   2743 HD13 ILE A 218       0.752   5.611  29.115  1.00 35.88           H
ATOM   2744  N   LEU A 219       4.314   4.372  33.181  1.00 29.92           N
ATOM   2745  CA  LEU A 219       5.729   4.495  33.524  1.00 28.91           C
ATOM   2746  C   LEU A 219       6.250   3.241  34.201  1.00 28.34           C
ATOM   2747  O   LEU A 219       7.389   2.842  33.981  1.00 37.77           O
ATOM   2748  CB  LEU A 219       5.984   5.718  34.402  1.00 28.44           C
ATOM   2749  CG  LEU A 219       6.146   7.075  33.691  1.00 34.03           C
ATOM   2750  CD1 LEU A 219       7.318   7.095  32.676  1.00 49.66           C
ATOM   2751  CD2 LEU A 219       4.929   7.420  32.916  1.00 41.32           C
ATOM   2752  H   LEU A 219       3.810   5.027  33.419  1.00 36.24           H
ATOM   2753  HA  LEU A 219       6.239   4.595  32.707  1.00 35.03           H
ATOM   2754  HB2 LEU A 219       5.240   5.802  35.012  1.00 34.46           H
ATOM   2755  HB3 LEU A 219       6.797   5.560  34.909  1.00 34.46           H
ATOM   2756  HG  LEU A 219       6.299   7.767  34.357  1.00 41.17           H
ATOM   2757 HD11 LEU A 219       7.374   7.975  32.272  1.00 59.93           H
ATOM   2758 HD12 LEU A 219       8.144   6.906  33.151  1.00 59.93           H
ATOM   2759 HD13 LEU A 219       7.176   6.426  31.990  1.00 59.93           H
ATOM   2760 HD21 LEU A 219       5.088   8.271  32.473  1.00 49.91           H
ATOM   2761 HD22 LEU A 219       4.776   6.731  32.248  1.00 49.91           H
ATOM   2762 HD23 LEU A 219       4.170   7.488  33.515  1.00 49.91           H
ATOM   2763  N   SER A 220       5.438   2.561  34.989  1.00 38.14           N
ATOM   2764  CA  SER A 220       5.983   1.382  35.647  1.00 33.06           C
ATOM   2765  C   SER A 220       6.330   0.265  34.637  1.00 39.55           C
ATOM   2766  O   SER A 220       7.393  -0.345  34.791  1.00 37.87           O
ATOM   2767  CB  SER A 220       5.061   0.895  36.785  1.00 31.11           C
ATOM   2768  OG  SER A 220       3.848   0.330  36.356  1.00 33.17           O
ATOM   2769  H   SER A 220       4.625   2.762  35.178  1.00 46.10           H
ATOM   2770  HA  SER A 220       6.808   1.645  36.081  1.00 40.01           H
ATOM   2771  HB2 SER A 220       5.533   0.220  37.299  1.00 37.67           H
ATOM   2772  HB3 SER A 220       4.856   1.644  37.368  1.00 37.67           H
ATOM   2773  HG  SER A 220       3.357   0.931  36.032  1.00 40.13           H
ATOM   2774  N   LYS A 221       5.444  -0.079  33.639  1.00 37.80           N
ATOM   2775  CA  LYS A 221       5.719  -1.305  32.854  1.00 35.87           C
ATOM   2776  C   LYS A 221       7.158  -1.363  32.210  1.00 35.78           C
ATOM   2777  O   LYS A 221       7.789  -2.353  31.935  1.00 43.92           O
ATOM   2778  CB  LYS A 221       4.657  -1.284  31.745  1.00 29.96           C
ATOM   2779  CG  LYS A 221       3.389  -1.946  32.277  1.00 32.99           C
ATOM   2780  CD  LYS A 221       2.300  -1.969  31.208  1.00 38.15           C
ATOM   2781  CE  LYS A 221       0.930  -1.961  31.866  1.00 36.40           C
ATOM   2782  NZ  LYS A 221       0.774  -0.629  32.562  1.00 36.57           N1+
ATOM   2783  H   LYS A 221       4.517   0.350  33.576  1.00 45.69           H
ATOM   2784  HA  LYS A 221       5.663  -2.206  33.528  1.00 43.38           H
ATOM   2785  HB2 LYS A 221       4.452  -0.234  31.438  1.00 36.29           H
ATOM   2786  HB3 LYS A 221       5.024  -1.804  30.838  1.00 36.29           H
ATOM   2787  HG2 LYS A 221       3.613  -2.985  32.602  1.00 39.93           H
ATOM   2788  HG3 LYS A 221       3.072  -1.429  33.206  1.00 39.93           H
ATOM   2789  HD2 LYS A 221       2.407  -1.116  30.503  1.00 46.11           H
ATOM   2790  HD3 LYS A 221       2.423  -2.875  30.569  1.00 46.11           H
ATOM   2791  HE2 LYS A 221       0.114  -2.092  31.121  1.00 44.02           H
ATOM   2792  HE3 LYS A 221       0.832  -2.797  32.600  1.00 44.02           H
ATOM   2793  HZ1 LYS A 221       0.721  -0.739  33.590  1.00 44.22           H
ATOM   2794  HZ2 LYS A 221       1.614  -0.011  32.385  1.00 44.22           H
ATOM   2795  HZ3 LYS A 221      -0.074  -0.108  32.235  1.00 44.22           H
ATOM   2796  N   LYS A 222       7.510  -0.084  31.844  1.00 34.96           N
ATOM   2797  CA  LYS A 222       8.530   0.584  31.022  1.00 40.82           C
ATOM   2798  C   LYS A 222       9.781   0.920  31.803  1.00 38.19           C
ATOM   2799  O   LYS A 222      10.884   0.842  31.254  1.00 43.01           O
ATOM   2800  CB  LYS A 222       8.056   1.944  30.474  1.00 29.40           C
ATOM   2801  CG  LYS A 222       6.770   2.038  29.620  1.00 31.91           C
ATOM   2802  CD  LYS A 222       6.803   1.148  28.378  1.00 31.63           C
ATOM   2803  CE  LYS A 222       5.780   0.065  28.505  1.00 28.26           C
ATOM   2804  NZ  LYS A 222       5.422  -0.493  27.203  1.00 36.56           N1+
ATOM   2805  H   LYS A 222       7.000   0.551  32.137  1.00 42.29           H
ATOM   2806  HA  LYS A 222       8.745   0.020  30.265  1.00 49.32           H
ATOM   2807  HB2 LYS A 222       7.961   2.571  31.211  1.00 35.61           H
ATOM   2808  HB3 LYS A 222       8.763   2.282  29.911  1.00 35.61           H
ATOM   2809  HG2 LYS A 222       6.001   1.816  30.162  1.00 38.63           H
ATOM   2810  HG3 LYS A 222       6.683   2.956  29.303  1.00 38.63           H
ATOM   2811  HD2 LYS A 222       6.591   1.669  27.586  1.00 38.29           H
ATOM   2812  HD3 LYS A 222       7.675   0.737  28.285  1.00 38.29           H
ATOM   2813  HE2 LYS A 222       6.159  -0.641  29.048  1.00 34.25           H
ATOM   2814  HE3 LYS A 222       4.973   0.412  28.915  1.00 34.25           H
ATOM   2815  HZ1 LYS A 222       4.971  -1.253  27.326  1.00 44.21           H
ATOM   2816  HZ2 LYS A 222       4.910   0.080  26.757  1.00 44.21           H
ATOM   2817  HZ3 LYS A 222       6.156  -0.664  26.732  1.00 44.21           H
ATOM   2818  N   LEU A 223       9.636   1.361  33.055  1.00 33.40           N
ATOM   2819  CA  LEU A 223      10.803   1.413  33.922  1.00 37.85           C
ATOM   2820  C   LEU A 223      11.442   0.044  34.010  1.00 40.39           C
ATOM   2821  O   LEU A 223      12.663  -0.086  33.847  1.00 37.27           O
ATOM   2822  CB  LEU A 223      10.457   1.922  35.323  1.00 37.10           C
ATOM   2823  CG  LEU A 223      10.890   3.361  35.672  1.00 42.68           C
ATOM   2824  CD1 LEU A 223      12.122   3.940  34.924  1.00 47.83           C
ATOM   2825  CD2 LEU A 223       9.739   4.279  35.461  1.00 46.65           C
ATOM   2826  H   LEU A 223       8.899   1.618  33.416  1.00 40.42           H
ATOM   2827  HA  LEU A 223      11.453   2.001  33.513  1.00 45.75           H
ATOM   2828  HB2 LEU A 223       9.496   1.856  35.453  1.00 44.85           H
ATOM   2829  HB3 LEU A 223      10.895   1.338  35.964  1.00 44.85           H
ATOM   2830  HG  LEU A 223      11.101   3.384  36.618  1.00 51.55           H
ATOM   2831 HD11 LEU A 223      12.326   4.823  35.274  1.00 57.74           H
ATOM   2832 HD12 LEU A 223      12.881   3.350  35.056  1.00 57.74           H
ATOM   2833 HD13 LEU A 223      11.921   4.007  33.977  1.00 57.74           H
ATOM   2834 HD21 LEU A 223      10.026   5.182  35.674  1.00 56.31           H
ATOM   2835 HD22 LEU A 223       9.473   4.216  34.529  1.00 56.31           H
ATOM   2836 HD23 LEU A 223       9.007   4.013  36.039  1.00 56.31           H
ATOM   2837  N   VAL A 224      10.631  -1.008  34.215  1.00 38.16           N
ATOM   2838  CA  VAL A 224      11.209  -2.346  34.314  1.00 35.06           C
ATOM   2839  C   VAL A 224      11.723  -2.876  32.974  1.00 37.72           C
ATOM   2840  O   VAL A 224      12.399  -3.917  32.949  1.00 42.37           O
ATOM   2841  CB  VAL A 224      10.237  -3.374  34.928  1.00 38.05           C
ATOM   2842  CG1 VAL A 224       9.540  -2.794  36.145  1.00 43.98           C
ATOM   2843  CG2 VAL A 224       9.229  -3.899  33.950  1.00 40.04           C
ATOM   2844  H   VAL A 224       9.778  -0.972  34.283  1.00 46.13           H
ATOM   2845  HA  VAL A 224      11.972  -2.294  34.914  1.00 42.41           H
ATOM   2846  HB  VAL A 224      10.753  -4.140  35.229  1.00 45.99           H
ATOM   2847 HG11 VAL A 224       8.952  -3.471  36.514  1.00 53.11           H
ATOM   2848 HG12 VAL A 224      10.216  -2.547  36.796  1.00 53.11           H
ATOM   2849 HG13 VAL A 224       9.024  -2.017  35.881  1.00 53.11           H
ATOM   2850 HG21 VAL A 224       8.670  -4.556  34.395  1.00 48.38           H
ATOM   2851 HG22 VAL A 224       8.689  -3.152  33.677  1.00 48.38           H
ATOM   2852 HG23 VAL A 224       9.665  -4.312  33.189  1.00 48.38           H
ATOM   2853  N   GLU A 225      11.432  -2.202  31.859  1.00 42.14           N
ATOM   2854  CA  GLU A 225      11.916  -2.629  30.552  1.00 34.38           C
ATOM   2855  C   GLU A 225      13.370  -2.249  30.348  1.00 37.63           C
ATOM   2856  O   GLU A 225      14.018  -2.786  29.450  1.00 42.28           O
ATOM   2857  CB  GLU A 225      11.029  -2.010  29.456  1.00 32.21           C
ATOM   2858  CG  GLU A 225       9.657  -2.649  29.372  1.00 33.91           C
ATOM   2859  CD  GLU A 225       8.773  -2.075  28.315  1.00 29.85           C
ATOM   2860  OE1 GLU A 225       7.585  -2.445  28.274  1.00 32.55           O
ATOM   2861  OE2 GLU A 225       9.264  -1.311  27.480  1.00 31.50           O1-
ATOM   2862  H   GLU A 225      10.942  -1.496  31.831  1.00 50.90           H
ATOM   2863  HA  GLU A 225      11.862  -3.597  30.474  1.00 41.59           H
ATOM   2864  HB2 GLU A 225      10.896  -1.068  29.656  1.00 38.99           H
ATOM   2865  HB3 GLU A 225      11.462  -2.104  28.593  1.00 38.99           H
ATOM   2866  HG2 GLU A 225       9.768  -3.584  29.144  1.00 41.03           H
ATOM   2867  HG3 GLU A 225       9.226  -2.571  30.233  1.00 41.03           H
ATOM   2868  N   GLY A 226      13.890  -1.346  31.168  1.00 39.45           N
ATOM   2869  CA  GLY A 226      15.269  -0.905  31.096  1.00 39.26           C
ATOM   2870  C   GLY A 226      15.569  -0.277  29.765  1.00 35.13           C
ATOM   2871  O   GLY A 226      16.456  -0.746  29.046  1.00 38.40           O
ATOM   2872  H   GLY A 226      13.445  -0.956  31.791  1.00 47.68           H
ATOM   2873  HA2 GLY A 226      15.438  -0.239  31.780  1.00 47.45           H
ATOM   2874  HA3 GLY A 226      15.868  -1.653  31.239  1.00 47.45           H
ATOM   2875  N   LEU A 227      14.832   0.784  29.435  1.00 36.00           N
ATOM   2876  CA  LEU A 227      14.842   1.381  28.113  1.00 34.74           C
ATOM   2877  C   LEU A 227      15.781   2.557  28.088  1.00 36.67           C
ATOM   2878  O   LEU A 227      15.978   3.225  29.097  1.00 45.28           O
ATOM   2879  CB  LEU A 227      13.466   1.890  27.702  1.00 31.80           C
ATOM   2880  CG  LEU A 227      12.341   0.901  27.722  1.00 29.52           C
ATOM   2881  CD1 LEU A 227      11.083   1.709  27.516  1.00 30.25           C
ATOM   2882  CD2 LEU A 227      12.542  -0.088  26.636  1.00 24.66           C
ATOM   2883  H   LEU A 227      14.294   1.179  29.977  1.00 43.53           H
ATOM   2884  HA  LEU A 227      15.146   0.738  27.455  1.00 42.02           H
ATOM   2885  HB2 LEU A 227      13.219   2.624  28.282  1.00 38.49           H
ATOM   2886  HB3 LEU A 227      13.530   2.214  26.790  1.00 38.49           H
ATOM   2887  HG  LEU A 227      12.305   0.437  28.572  1.00 35.76           H
ATOM   2888 HD11 LEU A 227      10.316   1.115  27.536  1.00 36.64           H
ATOM   2889 HD12 LEU A 227      11.021   2.357  28.232  1.00 36.64           H
ATOM   2890 HD13 LEU A 227      11.140   2.166  26.661  1.00 36.64           H
ATOM   2891 HD21 LEU A 227      11.812  -0.725  26.663  1.00 29.92           H
ATOM   2892 HD22 LEU A 227      12.542   0.374  25.784  1.00 29.92           H
ATOM   2893 HD23 LEU A 227      13.385  -0.542  26.776  1.00 29.92           H
ATOM   2894  N   SER A 228      16.317   2.833  26.910  1.00 33.74           N
ATOM   2895  CA  SER A 228      17.019   4.081  26.695  1.00 41.29           C
ATOM   2896  C   SER A 228      16.095   5.197  26.232  1.00 38.29           C
ATOM   2897  O   SER A 228      16.436   6.368  26.405  1.00 46.12           O
ATOM   2898  CB  SER A 228      18.119   3.878  25.659  1.00 44.76           C
ATOM   2899  OG  SER A 228      17.544   3.480  24.434  1.00 42.69           O
ATOM   2900  H   SER A 228      16.283   2.315  26.224  1.00 40.82           H
ATOM   2901  HA  SER A 228      17.432   4.361  27.528  1.00 49.88           H
ATOM   2902  HB2 SER A 228      18.602   4.711  25.538  1.00 54.05           H
ATOM   2903  HB3 SER A 228      18.723   3.181  25.973  1.00 54.05           H
ATOM   2904  HG  SER A 228      17.152   2.744  24.520  1.00 51.56           H
ATOM   2905  N   ALA A 229      14.925   4.871  25.683  1.00 34.68           N
ATOM   2906  CA  ALA A 229      14.037   5.919  25.222  1.00 32.43           C
ATOM   2907  C   ALA A 229      12.641   5.367  25.065  1.00 34.13           C
ATOM   2908  O   ALA A 229      12.456   4.210  24.695  1.00 33.35           O
ATOM   2909  CB  ALA A 229      14.525   6.497  23.911  1.00 33.21           C
ATOM   2910  H   ALA A 229      14.625   4.070  25.583  1.00 41.95           H
ATOM   2911  HA  ALA A 229      13.995   6.631  25.878  1.00 39.25           H
ATOM   2912  HB1 ALA A 229      13.902   7.175  23.622  1.00 40.18           H
ATOM   2913  HB2 ALA A 229      15.402   6.877  24.057  1.00 40.18           H
ATOM   2914  HB3 ALA A 229      14.568   5.784  23.254  1.00 40.18           H
ATOM   2915  N   LEU A 230      11.662   6.221  25.350  1.00 38.06           N
ATOM   2916  CA  LEU A 230      10.275   5.828  25.358  1.00 30.94           C
ATOM   2917  C   LEU A 230       9.478   6.944  24.733  1.00 34.47           C
ATOM   2918  O   LEU A 230       9.722   8.118  25.009  1.00 30.75           O
ATOM   2919  CB  LEU A 230       9.779   5.588  26.798  1.00 35.45           C
ATOM   2920  CG  LEU A 230       8.244   5.577  26.962  1.00 37.15           C
ATOM   2921  CD1 LEU A 230       7.676   4.249  26.585  1.00 31.99           C
ATOM   2922  CD2 LEU A 230       7.764   5.933  28.365  1.00 29.47           C
ATOM   2923  H   LEU A 230      11.786   7.048  25.548  1.00 46.01           H
ATOM   2924  HA  LEU A 230      10.148   5.027  24.821  1.00 37.46           H
ATOM   2925  HB2 LEU A 230      10.122   4.732  27.102  1.00 42.87           H
ATOM   2926  HB3 LEU A 230      10.137   6.300  27.354  1.00 42.87           H
ATOM   2927  HG  LEU A 230       7.846   6.231  26.368  1.00 44.91           H
ATOM   2928 HD11 LEU A 230       6.713   4.270  26.695  1.00 38.72           H
ATOM   2929 HD12 LEU A 230       7.896   4.074  25.655  1.00 38.72           H
ATOM   2930 HD13 LEU A 230       8.058   3.565  27.156  1.00 38.72           H
ATOM   2931 HD21 LEU A 230       6.797   5.919  28.381  1.00 35.70           H
ATOM   2932 HD22 LEU A 230       8.105   5.270  28.986  1.00 35.70           H
ATOM   2933 HD23 LEU A 230       8.092   6.819  28.595  1.00 35.70           H
ATOM   2934  N   VAL A 231       8.504   6.587  23.918  1.00 35.98           N
ATOM   2935  CA  VAL A 231       7.591   7.575  23.372  1.00 32.99           C
ATOM   2936  C   VAL A 231       6.182   7.200  23.781  1.00 32.60           C
ATOM   2937  O   VAL A 231       5.792   6.038  23.670  1.00 32.46           O
ATOM   2938  CB  VAL A 231       7.695   7.656  21.846  1.00 28.56           C
ATOM   2939  CG1 VAL A 231       6.427   8.271  21.276  1.00 23.09           C
ATOM   2940  CG2 VAL A 231       8.908   8.492  21.466  1.00 38.28           C
ATOM   2941  H   VAL A 231       8.352   5.778  23.660  1.00 43.51           H
ATOM   2942  HA  VAL A 231       7.794   8.449  23.739  1.00 39.93           H
ATOM   2943  HB  VAL A 231       7.806   6.766  21.479  1.00 34.61           H
ATOM   2944 HG11 VAL A 231       6.560   8.437  20.331  1.00 28.04           H
ATOM   2945 HG12 VAL A 231       5.685   7.659  21.391  1.00 28.04           H
ATOM   2946 HG13 VAL A 231       6.246   9.107  21.732  1.00 28.04           H
ATOM   2947 HG21 VAL A 231       8.950   8.554  20.498  1.00 46.27           H
ATOM   2948 HG22 VAL A 231       8.823   9.379  21.850  1.00 46.27           H
ATOM   2949 HG23 VAL A 231       9.705   8.056  21.808  1.00 46.27           H
ATOM   2950  N   VAL A 232       5.381   8.181  24.169  1.00 36.28           N
ATOM   2951  CA  VAL A 232       4.039   7.857  24.615  1.00 27.54           C
ATOM   2952  C   VAL A 232       3.035   8.705  23.848  1.00 26.42           C
ATOM   2953  O   VAL A 232       3.159   9.935  23.782  1.00 32.56           O
ATOM   2954  CB  VAL A 232       3.907   7.991  26.134  1.00 37.90           C
ATOM   2955  CG1 VAL A 232       4.380   9.367  26.579  1.00 45.44           C
ATOM   2956  CG2 VAL A 232       2.468   7.652  26.558  1.00 39.87           C
ATOM   2957  H   VAL A 232       5.578   9.021  24.184  1.00 43.87           H
ATOM   2958  HA  VAL A 232       3.846   6.940  24.395  1.00 33.38           H
ATOM   2959  HB  VAL A 232       4.485   7.335  26.559  1.00 45.81           H
ATOM   2960 HG11 VAL A 232       4.282   9.421  27.544  1.00 54.87           H
ATOM   2961 HG12 VAL A 232       5.315   9.463  26.339  1.00 54.87           H
ATOM   2962 HG13 VAL A 232       3.850  10.060  26.151  1.00 54.87           H
ATOM   2963 HG21 VAL A 232       2.420   7.655  27.527  1.00 48.18           H
ATOM   2964 HG22 VAL A 232       1.865   8.316  26.187  1.00 48.18           H
ATOM   2965 HG23 VAL A 232       2.231   6.775  26.218  1.00 48.18           H
ATOM   2966  N   ASP A 233       2.116   8.020  23.174  1.00 26.66           N
ATOM   2967  CA  ASP A 233       1.089   8.615  22.333  1.00 34.51           C
ATOM   2968  C   ASP A 233      -0.074   9.005  23.239  1.00 36.07           C
ATOM   2969  O   ASP A 233      -0.757   8.120  23.772  1.00 33.51           O
ATOM   2970  CB  ASP A 233       0.676   7.589  21.274  1.00 27.88           C
ATOM   2971  CG  ASP A 233      -0.278   8.137  20.259  1.00 35.56           C
ATOM   2972  OD1 ASP A 233      -0.558   9.358  20.282  1.00 43.28           O
ATOM   2973  OD2 ASP A 233      -0.740   7.337  19.419  1.00 38.77           O1-
ATOM   2974  H   ASP A 233       2.081   7.159  23.167  1.00 32.33           H
ATOM   2975  HA  ASP A 233       1.427   9.409  21.891  1.00 41.75           H
ATOM   2976  HB2 ASP A 233       1.459   7.280  20.797  1.00 33.80           H
ATOM   2977  HB3 ASP A 233       0.242   6.837  21.702  1.00 33.80           H
ATOM   2978  N   VAL A 234      -0.267  10.314  23.454  1.00 36.30           N
ATOM   2979  CA  VAL A 234      -1.380  10.850  24.239  1.00 36.73           C
ATOM   2980  C   VAL A 234      -2.438  11.364  23.268  1.00 36.18           C
ATOM   2981  O   VAL A 234      -2.212  12.348  22.554  1.00 35.28           O
ATOM   2982  CB  VAL A 234      -0.915  11.970  25.176  1.00 34.89           C
ATOM   2983  CG1 VAL A 234      -2.089  12.461  25.984  1.00 35.75           C
ATOM   2984  CG2 VAL A 234       0.159  11.484  26.099  1.00 31.91           C
ATOM   2985  H   VAL A 234       0.254  10.928  23.150  1.00 43.90           H
ATOM   2986  HA  VAL A 234      -1.776  10.145  24.777  1.00 44.41           H
ATOM   2987  HB  VAL A 234      -0.560  12.706  24.649  1.00 42.21           H
ATOM   2988 HG11 VAL A 234      -1.792  13.172  26.569  1.00 43.23           H
ATOM   2989 HG12 VAL A 234      -2.776  12.791  25.383  1.00 43.23           H
ATOM   2990 HG13 VAL A 234      -2.432  11.723  26.507  1.00 43.23           H
ATOM   2991 HG21 VAL A 234       0.445  12.229  26.653  1.00 38.62           H
ATOM   2992 HG22 VAL A 234      -0.203  10.778  26.654  1.00 38.62           H
ATOM   2993 HG23 VAL A 234       0.904  11.155  25.570  1.00 38.62           H
ATOM   2994  N   LYS A 235      -3.597  10.713  23.237  1.00 35.67           N
ATOM   2995  CA  LYS A 235      -4.675  11.059  22.308  1.00 45.53           C
ATOM   2996  C   LYS A 235      -5.769  11.839  23.023  1.00 43.78           C
ATOM   2997  O   LYS A 235      -6.008  11.633  24.216  1.00 44.56           O
ATOM   2998  CB  LYS A 235      -5.307   9.809  21.704  1.00 42.81           C
ATOM   2999  CG  LYS A 235      -4.281   8.850  21.152  1.00 49.80           C
ATOM   3000  CD  LYS A 235      -4.844   7.463  20.919  1.00 45.93           C
ATOM   3001  CE  LYS A 235      -4.038   6.714  19.905  1.00 38.82           C
ATOM   3002  NZ  LYS A 235      -3.953   7.439  18.604  1.00 43.80           N1+
ATOM   3003  H   LYS A 235      -3.790  10.058  23.765  1.00 43.14           H
ATOM   3004  HA  LYS A 235      -4.319  11.605  21.593  1.00 54.97           H
ATOM   3005  HB2 LYS A 235      -5.799   9.348  22.401  1.00 51.71           H
ATOM   3006  HB3 LYS A 235      -5.919  10.068  20.995  1.00 51.71           H
ATOM   3007  HG2 LYS A 235      -3.971   9.200  20.305  1.00 60.10           H
ATOM   3008  HG3 LYS A 235      -3.543   8.766  21.774  1.00 60.10           H
ATOM   3009  HD2 LYS A 235      -4.812   6.966  21.751  1.00 55.45           H
ATOM   3010  HD3 LYS A 235      -5.754   7.532  20.591  1.00 55.45           H
ATOM   3011  HE2 LYS A 235      -3.139   6.572  20.243  1.00 46.92           H
ATOM   3012  HE3 LYS A 235      -4.478   5.867  19.744  1.00 46.92           H
ATOM   3013  HZ1 LYS A 235      -3.463   6.960  18.037  1.00 52.89           H
ATOM   3014  HZ2 LYS A 235      -4.766   7.543  18.260  1.00 52.89           H
ATOM   3015  HZ3 LYS A 235      -3.567   8.235  18.704  1.00 52.89           H
ATOM   3016  N   PHE A 236      -6.475  12.690  22.271  1.00 44.48           N
ATOM   3017  CA  PHE A 236      -7.555  13.492  22.839  1.00 45.43           C
ATOM   3018  C   PHE A 236      -8.706  13.655  21.844  1.00 44.74           C
ATOM   3019  O   PHE A 236      -8.510  13.554  20.633  1.00 41.68           O
ATOM   3020  CB  PHE A 236      -7.018  14.842  23.322  1.00 47.10           C
ATOM   3021  CG  PHE A 236      -6.411  15.718  22.239  1.00 45.31           C
ATOM   3022  CD1 PHE A 236      -7.145  16.748  21.642  1.00 44.13           C
ATOM   3023  CD2 PHE A 236      -5.079  15.552  21.858  1.00 49.58           C
ATOM   3024  CE1 PHE A 236      -6.561  17.575  20.641  1.00 56.10           C
ATOM   3025  CE2 PHE A 236      -4.495  16.362  20.853  1.00 51.19           C
ATOM   3026  CZ  PHE A 236      -5.236  17.373  20.251  1.00 48.72           C
ATOM   3027  H   PHE A 236      -6.357  12.803  21.426  1.00 53.72           H
ATOM   3028  HA  PHE A 236      -7.917  13.032  23.615  1.00 54.85           H
ATOM   3029  HB2 PHE A 236      -7.754  15.325  23.723  1.00 56.85           H
ATOM   3030  HB3 PHE A 236      -6.333  14.669  23.987  1.00 56.85           H
ATOM   3031  HD1 PHE A 236      -8.032  16.886  21.884  1.00 53.29           H
ATOM   3032  HD2 PHE A 236      -4.580  14.871  22.251  1.00 59.83           H
ATOM   3033  HE1 PHE A 236      -7.064  18.248  20.241  1.00 67.66           H
ATOM   3034  HE2 PHE A 236      -3.609  16.229  20.602  1.00 61.76           H
ATOM   3035  HZ  PHE A 236      -4.849  17.911  19.600  1.00 58.79           H
ATOM   3036  N   GLY A 237      -9.931  13.822  22.380  1.00 52.53           N
ATOM   3037  CA  GLY A 237     -11.119  14.125  21.586  1.00 44.43           C
ATOM   3038  C   GLY A 237     -11.984  12.970  21.105  1.00 37.93           C
ATOM   3039  O   GLY A 237     -12.849  12.428  21.790  1.00 53.25           O
ATOM   3040  H   GLY A 237     -10.098  13.768  23.221  1.00 63.37           H
ATOM   3041  HA2 GLY A 237     -10.826  14.592  20.785  1.00 53.65           H
ATOM   3042  HA3 GLY A 237     -11.682  14.738  22.083  1.00 53.65           H
ATOM   3043  HC  GLY A 237     -11.891  12.616  20.185  1.00 45.85           H
ATOM   3044  N   ALA A 240     -10.753   9.029  23.288  1.00 61.75           N
ATOM   3045  CA  ALA A 240      -9.526   9.040  24.103  1.00 50.90           C
ATOM   3046  C   ALA A 240      -9.858   9.174  25.606  1.00 65.94           C
ATOM   3047  O   ALA A 240     -10.974   9.615  25.969  1.00 62.80           O
ATOM   3048  CB  ALA A 240      -8.648  10.154  23.674  1.00 48.15           C
ATOM   3049  H1  ALA A 240     -10.530   8.927  22.360  1.00 74.43           H
ATOM   3050  H2  ALA A 240     -11.238   9.851  23.408  1.00 74.43           H
ATOM   3051  HA  ALA A 240      -9.040   8.210  23.963  1.00 61.41           H
ATOM   3052  HB1 ALA A 240      -8.444  10.038  22.733  1.00 58.11           H
ATOM   3053  HB2 ALA A 240      -9.120  10.992  23.815  1.00 58.11           H
ATOM   3054  HB3 ALA A 240      -7.834  10.137  24.198  1.00 58.11           H
ATOM   3055  N   VAL A 241      -8.911   8.819  26.487  1.00 49.71           N
ATOM   3056  CA  VAL A 241      -9.210   8.864  27.923  1.00 54.69           C
ATOM   3057  C   VAL A 241      -9.467  10.299  28.443  1.00 45.60           C
ATOM   3058  O   VAL A 241     -10.100  10.477  29.493  1.00 50.41           O
ATOM   3059  CB  VAL A 241      -8.068   8.155  28.696  1.00 57.11           C
ATOM   3060  CG1 VAL A 241      -8.063   8.554  30.190  1.00 51.16           C
ATOM   3061  CG2 VAL A 241      -8.179   6.623  28.573  1.00 55.31           C
ATOM   3062  H   VAL A 241      -8.119   8.548  26.284  1.00 59.99           H
ATOM   3063  HA  VAL A 241     -10.018   8.352  28.085  1.00 65.96           H
ATOM   3064  HB  VAL A 241      -7.220   8.419  28.305  1.00 68.86           H
ATOM   3065 HG11 VAL A 241      -7.393   8.018  30.637  1.00 61.73           H
ATOM   3066 HG12 VAL A 241      -7.839   9.494  30.283  1.00 61.73           H
ATOM   3067 HG13 VAL A 241      -8.937   8.381  30.573  1.00 61.73           H
ATOM   3068 HG21 VAL A 241      -7.444   6.223  29.065  1.00 66.70           H
ATOM   3069 HG22 VAL A 241      -9.022   6.336  28.961  1.00 66.70           H
ATOM   3070 HG23 VAL A 241      -8.137   6.358  27.640  1.00 66.70           H
ATOM   3071  N   PHE A 242      -8.973  11.332  27.766  1.00 45.45           N
ATOM   3072  CA  PHE A 242      -9.177  12.716  28.191  1.00 44.02           C
ATOM   3073  C   PHE A 242      -9.658  13.572  27.029  1.00 51.24           C
ATOM   3074  O   PHE A 242      -8.883  14.318  26.412  1.00 42.44           O
ATOM   3075  CB  PHE A 242      -7.914  13.280  28.824  1.00 44.22           C
ATOM   3076  CG  PHE A 242      -7.731  12.821  30.247  1.00 58.37           C
ATOM   3077  CD1 PHE A 242      -6.534  12.235  30.657  1.00 49.14           C
ATOM   3078  CD2 PHE A 242      -8.778  12.942  31.176  1.00 44.82           C
ATOM   3079  CE1 PHE A 242      -6.372  11.803  31.957  1.00 47.47           C
ATOM   3080  CE2 PHE A 242      -8.606  12.531  32.468  1.00 38.42           C
ATOM   3081  CZ  PHE A 242      -7.406  11.952  32.866  1.00 49.14           C
ATOM   3082  H   PHE A 242      -8.499  11.259  27.054  1.00 54.87           H
ATOM   3083  HA  PHE A 242      -9.869  12.725  28.869  1.00 53.16           H
ATOM   3084  HB2 PHE A 242      -7.141  13.008  28.315  1.00 53.40           H
ATOM   3085  HB3 PHE A 242      -7.970  14.248  28.824  1.00 53.40           H
ATOM   3086  HD1 PHE A 242      -5.834  12.141  30.048  1.00 59.30           H
ATOM   3087  HD2 PHE A 242      -9.582  13.334  30.919  1.00 54.11           H
ATOM   3088  HE1 PHE A 242      -5.568  11.423  32.226  1.00 57.30           H
ATOM   3089  HE2 PHE A 242      -9.294  12.620  33.083  1.00 46.44           H
ATOM   3090  HZ  PHE A 242      -7.292  11.663  33.742  1.00 59.31           H
ATOM   3091  N   PRO A 243     -10.964  13.546  26.761  1.00 52.77           N
ATOM   3092  CA  PRO A 243     -11.484  14.194  25.553  1.00 60.01           C
ATOM   3093  C   PRO A 243     -10.958  15.601  25.342  1.00 57.59           C
ATOM   3094  O   PRO A 243     -10.909  16.079  24.196  1.00 58.91           O
ATOM   3095  CB  PRO A 243     -12.998  14.186  25.801  1.00 50.32           C
ATOM   3096  CG  PRO A 243     -13.235  13.050  26.693  1.00 53.50           C
ATOM   3097  CD  PRO A 243     -12.037  12.940  27.569  1.00 42.92           C
ATOM   3098  HA  PRO A 243     -11.291  13.649  24.772  1.00 72.35           H
ATOM   3099  HB2 PRO A 243     -13.260  15.012  26.238  1.00 60.72           H
ATOM   3100  HB3 PRO A 243     -13.467  14.060  24.962  1.00 60.72           H
ATOM   3101  HG2 PRO A 243     -14.026  13.219  27.229  1.00 64.53           H
ATOM   3102  HG3 PRO A 243     -13.349  12.242  26.166  1.00 64.53           H
ATOM   3103  HD2 PRO A 243     -12.169  13.433  28.392  1.00 51.84           H
ATOM   3104  HD3 PRO A 243     -11.836  12.003  27.738  1.00 51.84           H
ATOM   3105  N   ASN A 244     -10.552  16.267  26.420  1.00 49.65           N
ATOM   3106  CA  ASN A 244     -10.253  17.689  26.403  1.00 49.66           C
ATOM   3107  C   ASN A 244      -8.772  17.923  26.153  1.00 47.94           C
ATOM   3108  O   ASN A 244      -7.923  17.313  26.809  1.00 52.68           O
ATOM   3109  CB  ASN A 244     -10.673  18.323  27.731  1.00 48.44           C
ATOM   3110  CG  ASN A 244     -12.183  18.241  27.960  1.00 64.08           C
ATOM   3111  OD1 ASN A 244     -12.975  18.280  27.005  1.00 62.08           O
ATOM   3112  ND2 ASN A 244     -12.589  18.126  29.226  1.00 63.62           N
ATOM   3113  H   ASN A 244     -10.455  15.907  27.194  1.00 59.92           H
ATOM   3114  HA  ASN A 244     -10.755  18.117  25.690  1.00 59.92           H
ATOM   3115  HB2 ASN A 244     -10.237  17.854  28.459  1.00 58.47           H
ATOM   3116  HB3 ASN A 244     -10.409  19.257  27.735  1.00 58.47           H
ATOM   3117 HD21 ASN A 244     -13.431  18.145  29.404  1.00 76.67           H
ATOM   3118 HD22 ASN A 244     -12.015  18.038  29.859  1.00 76.67           H
ATOM   3119  N   GLN A 245      -8.467  18.843  25.231  1.00 47.58           N
ATOM   3120  CA  GLN A 245      -7.071  19.129  24.909  1.00 47.01           C
ATOM   3121  C   GLN A 245      -6.280  19.536  26.147  1.00 43.59           C
ATOM   3122  O   GLN A 245      -5.109  19.174  26.284  1.00 39.92           O
ATOM   3123  CB  GLN A 245      -6.995  20.211  23.839  1.00 48.98           C
ATOM   3124  CG  GLN A 245      -5.712  20.170  23.017  1.00 56.39           C
ATOM   3125  CD  GLN A 245      -5.671  21.187  21.862  1.00 54.67           C
ATOM   3126  OE1 GLN A 245      -6.617  21.942  21.632  1.00 60.13           O
ATOM   3127  NE2 GLN A 245      -4.564  21.208  21.147  1.00 56.07           N
ATOM   3128  H   GLN A 245      -9.043  19.305  24.788  1.00 57.44           H
ATOM   3129  HA  GLN A 245      -6.664  18.329  24.545  1.00 56.74           H
ATOM   3130  HB2 GLN A 245      -7.746  20.093  23.234  1.00 59.11           H
ATOM   3131  HB3 GLN A 245      -7.051  21.078  24.270  1.00 59.11           H
ATOM   3132  HG2 GLN A 245      -4.959  20.346  23.605  1.00 68.00           H
ATOM   3133  HG3 GLN A 245      -5.631  19.286  22.626  1.00 68.00           H
ATOM   3134 HE21 GLN A 245      -3.940  20.637  21.300  1.00 67.62           H
ATOM   3135 HE22 GLN A 245      -4.468  21.798  20.528  1.00 67.62           H
ATOM   3136  N   GLU A 246      -6.913  20.227  27.087  1.00 49.44           N
ATOM   3137  CA  GLU A 246      -6.192  20.719  28.256  1.00 43.03           C
ATOM   3138  C   GLU A 246      -5.696  19.581  29.131  1.00 38.08           C
ATOM   3139  O   GLU A 246      -4.554  19.615  29.621  1.00 34.31           O
ATOM   3140  CB  GLU A 246      -7.101  21.647  29.058  1.00 42.98           C
ATOM   3141  H   GLU A 246      -7.755  20.417  27.074  1.00 59.66           H
ATOM   3142  HA  GLU A 246      -5.420  21.224  27.958  1.00 51.98           H
ATOM   3143  HB1 GLU A 246      -7.375  22.372  28.471  1.00 51.91           H
ATOM   3144  HB3 GLU A 246      -6.610  21.991  29.820  1.00 51.91           H
ATOM   3145  N   GLN A 247      -6.547  18.570  29.347  1.00 37.38           N
ATOM   3146  CA  GLN A 247      -6.180  17.429  30.179  1.00 34.42           C
ATOM   3147  C   GLN A 247      -5.120  16.556  29.510  1.00 43.80           C
ATOM   3148  O   GLN A 247      -4.227  16.018  30.181  1.00 36.01           O
ATOM   3149  CB  GLN A 247      -7.416  16.583  30.473  1.00 48.08           C
ATOM   3150  CG  GLN A 247      -8.368  17.172  31.477  1.00 48.61           C
ATOM   3151  CD  GLN A 247      -8.158  16.593  32.847  1.00 60.48           C
ATOM   3152  OE1 GLN A 247      -7.066  16.711  33.440  1.00 61.83           O
ATOM   3153  NE2 GLN A 247      -9.197  15.931  33.360  1.00 58.31           N
ATOM   3154  H   GLN A 247      -7.346  18.529  29.020  1.00 45.19           H
ATOM   3155  HA  GLN A 247      -5.825  17.763  31.017  1.00 41.64           H
ATOM   3156  HB2 GLN A 247      -7.905  16.466  29.643  1.00 58.03           H
ATOM   3157  HB3 GLN A 247      -7.126  15.718  30.805  1.00 58.03           H
ATOM   3158  HG2 GLN A 247      -8.234  18.131  31.528  1.00 58.66           H
ATOM   3159  HG3 GLN A 247      -9.277  16.972  31.197  1.00 58.66           H
ATOM   3160 HE21 GLN A 247      -9.919  15.847  32.894  1.00 70.31           H
ATOM   3161 HE22 GLN A 247      -9.157  15.589  34.149  1.00 70.31           H
ATOM   3162  N   ALA A 248      -5.205  16.382  28.192  1.00 39.06           N
ATOM   3163  CA  ALA A 248      -4.195  15.573  27.513  1.00 40.61           C
ATOM   3164  C   ALA A 248      -2.806  16.193  27.641  1.00 35.15           C
ATOM   3165  O   ALA A 248      -1.829  15.480  27.875  1.00 33.90           O
ATOM   3166  CB  ALA A 248      -4.580  15.375  26.050  1.00 36.88           C
ATOM   3167  H   ALA A 248      -5.822  16.708  27.684  1.00 47.21           H
ATOM   3168  HA  ALA A 248      -4.162  14.701  27.935  1.00 49.07           H
ATOM   3169  HB1 ALA A 248      -3.882  14.867  25.609  1.00 44.59           H
ATOM   3170  HB2 ALA A 248      -5.422  14.893  26.006  1.00 44.59           H
ATOM   3171  HB3 ALA A 248      -4.671  16.245  25.636  1.00 44.59           H
ATOM   3172  N   ARG A 249      -2.701  17.524  27.568  1.00 40.03           N
ATOM   3173  CA  ARG A 249      -1.381  18.141  27.659  1.00 36.01           C
ATOM   3174  C   ARG A 249      -0.791  17.924  29.037  1.00 40.66           C
ATOM   3175  O   ARG A 249       0.410  17.663  29.184  1.00 36.33           O
ATOM   3176  CB  ARG A 249      -1.462  19.640  27.339  1.00 47.32           C
ATOM   3177  CG  ARG A 249      -2.205  20.003  26.006  1.00 54.01           C
ATOM   3178  CD  ARG A 249      -1.982  21.458  25.557  1.00 41.37           C
ATOM   3179  NE  ARG A 249      -0.618  21.545  25.082  1.00 49.85           N
ATOM   3180  CZ  ARG A 249      -0.255  21.449  23.808  1.00 50.55           C
ATOM   3181  NH1 ARG A 249      -1.159  21.331  22.846  1.00 48.52           N
ATOM   3182  NH2 ARG A 249       1.032  21.478  23.500  1.00 56.28           N1+
ATOM   3183  H   ARG A 249      -3.362  18.070  27.479  1.00 48.37           H
ATOM   3184  HA  ARG A 249      -0.786  17.718  27.023  1.00 43.55           H
ATOM   3185  HB2 ARG A 249      -1.932  20.071  28.067  1.00 57.11           H
ATOM   3186  HB3 ARG A 249      -0.560  19.991  27.282  1.00 57.11           H
ATOM   3187  HG2 ARG A 249      -1.890  19.422  25.296  1.00 65.15           H
ATOM   3188  HG3 ARG A 249      -3.150  19.891  26.132  1.00 65.15           H
ATOM   3189  HD2 ARG A 249      -2.602  21.690  24.849  1.00 49.98           H
ATOM   3190  HD3 ARG A 249      -2.088  22.051  26.318  1.00 49.98           H
ATOM   3191  HE  ARG A 249      -0.007  21.717  25.664  1.00 60.15           H
ATOM   3192 HH11 ARG A 249      -1.994  21.294  23.034  1.00 58.56           H
ATOM   3193 HH12 ARG A 249      -0.898  21.277  22.027  1.00 58.56           H
ATOM   3194 HH21 ARG A 249       1.617  21.566  24.129  1.00 67.87           H
ATOM   3195 HH22 ARG A 249       1.286  21.442  22.680  1.00 67.87           H
ATOM   3196  N   GLU A 250      -1.628  18.001  30.060  1.00 40.19           N
ATOM   3197  CA  GLU A 250      -1.136  17.822  31.414  1.00 33.72           C
ATOM   3198  C   GLU A 250      -0.667  16.394  31.625  1.00 39.11           C
ATOM   3199  O   GLU A 250       0.381  16.160  32.236  1.00 41.97           O
ATOM   3200  CB  GLU A 250      -2.245  18.202  32.413  1.00 43.76           C
ATOM   3201  CG  GLU A 250      -1.788  18.428  33.875  1.00 48.65           C
ATOM   3202  CD  GLU A 250      -2.920  18.421  34.915  1.00 49.68           C
ATOM   3203  OE1 GLU A 250      -4.117  18.543  34.555  1.00 51.00           O
ATOM   3204  OE2 GLU A 250      -2.588  18.306  36.116  1.00 51.50           O1-
ATOM   3205  H   GLU A 250      -2.476  18.153  29.991  1.00 48.56           H
ATOM   3206  HA  GLU A 250      -0.375  18.400  31.542  1.00 40.79           H
ATOM   3207  HB2 GLU A 250      -2.666  19.022  32.104  1.00 52.84           H
ATOM   3208  HB3 GLU A 250      -2.897  17.485  32.418  1.00 52.84           H
ATOM   3209  HG2 GLU A 250      -1.166  17.728  34.123  1.00 58.71           H
ATOM   3210  HG3 GLU A 250      -1.346  19.290  33.930  1.00 58.71           H
ATOM   3211  N   LEU A 251      -1.433  15.420  31.147  1.00 34.72           N
ATOM   3212  CA  LEU A 251      -0.960  14.037  31.173  1.00 35.30           C
ATOM   3213  C   LEU A 251       0.394  13.878  30.453  1.00 40.02           C
ATOM   3214  O   LEU A 251       1.305  13.203  30.957  1.00 33.49           O
ATOM   3215  CB  LEU A 251      -2.030  13.140  30.549  1.00 32.12           C
ATOM   3216  CG  LEU A 251      -1.735  11.645  30.524  1.00 36.80           C
ATOM   3217  CD1 LEU A 251      -1.351  11.115  31.887  1.00 36.38           C
ATOM   3218  CD2 LEU A 251      -2.950  10.926  29.971  1.00 32.88           C
ATOM   3219  H   LEU A 251      -2.220  15.527  30.812  1.00 42.00           H
ATOM   3220  HA  LEU A 251      -0.835  13.769  32.096  1.00 42.70           H
ATOM   3221  HB2 LEU A 251      -2.860  13.258  31.031  1.00 38.87           H
ATOM   3222  HB3 LEU A 251      -2.153  13.421  29.628  1.00 38.87           H
ATOM   3223  HG  LEU A 251      -0.988  11.480  29.927  1.00 44.49           H
ATOM   3224 HD11 LEU A 251      -1.219  10.155  31.825  1.00 43.99           H
ATOM   3225 HD12 LEU A 251      -0.529  11.544  32.173  1.00 43.99           H
ATOM   3226 HD13 LEU A 251      -2.064  11.312  32.510  1.00 43.99           H
ATOM   3227 HD21 LEU A 251      -2.757   9.975  29.948  1.00 39.79           H
ATOM   3228 HD22 LEU A 251      -3.708  11.099  30.547  1.00 39.79           H
ATOM   3229 HD23 LEU A 251      -3.139  11.249  29.073  1.00 39.79           H
ATOM   3230  N   ALA A 252       0.558  14.513  29.287  1.00 36.70           N
ATOM   3231  CA  ALA A 252       1.800  14.381  28.535  1.00 29.59           C
ATOM   3232  C   ALA A 252       2.980  14.958  29.291  1.00 33.82           C
ATOM   3233  O   ALA A 252       4.063  14.370  29.296  1.00 34.04           O
ATOM   3234  CB  ALA A 252       1.652  15.069  27.189  1.00 29.75           C
ATOM   3235  H   ALA A 252      -0.029  15.023  28.914  1.00 44.38           H
ATOM   3236  HA  ALA A 252       1.984  13.442  28.378  1.00 35.84           H
ATOM   3237  HB1 ALA A 252       2.487  14.981  26.704  1.00 36.03           H
ATOM   3238  HB2 ALA A 252       0.931  14.645  26.697  1.00 36.03           H
ATOM   3239  HB3 ALA A 252       1.444  16.004  27.341  1.00 36.03           H
ATOM   3240  N   LYS A 253       2.809  16.107  29.937  1.00 36.16           N
ATOM   3241  CA  LYS A 253       3.950  16.654  30.659  1.00 38.38           C
ATOM   3242  C   LYS A 253       4.162  15.959  31.984  1.00 31.87           C
ATOM   3243  O   LYS A 253       5.225  16.106  32.590  1.00 36.17           O
ATOM   3244  CB  LYS A 253       3.804  18.180  30.864  1.00 43.27           C
ATOM   3245  CG  LYS A 253       2.625  18.619  31.653  1.00 47.83           C
ATOM   3246  CD  LYS A 253       2.754  20.111  32.151  1.00 61.03           C
ATOM   3247  CE  LYS A 253       1.679  20.500  33.239  1.00 60.57           C
ATOM   3248  NZ  LYS A 253       0.237  20.759  32.773  1.00 50.93           N1+
ATOM   3249  H   LYS A 253       2.076  16.561  29.981  1.00 43.72           H
ATOM   3250  HA  LYS A 253       4.748  16.499  30.129  1.00 46.40           H
ATOM   3251  HB2 LYS A 253       4.597  18.510  31.318  1.00 52.25           H
ATOM   3252  HB3 LYS A 253       3.729  18.607  29.995  1.00 52.25           H
ATOM   3253  HG2 LYS A 253       1.832  18.541  31.098  1.00 57.73           H
ATOM   3254  HG3 LYS A 253       2.550  18.045  32.432  1.00 57.73           H
ATOM   3255  HD2 LYS A 253       3.633  20.234  32.549  1.00 73.58           H
ATOM   3256  HD3 LYS A 253       2.655  20.711  31.394  1.00 73.58           H
ATOM   3257  HE2 LYS A 253       1.638  19.785  33.896  1.00 73.02           H
ATOM   3258  HE3 LYS A 253       1.983  21.312  33.680  1.00 73.02           H
ATOM   3259  HZ1 LYS A 253      -0.258  21.027  33.465  1.00 61.45           H
ATOM   3260  HZ2 LYS A 253       0.225  21.394  32.148  1.00 61.45           H
ATOM   3261  HZ3 LYS A 253      -0.121  20.021  32.443  1.00 61.45           H
ATOM   3262  N   THR A 254       3.198  15.161  32.421  1.00 39.49           N
ATOM   3263  CA  THR A 254       3.315  14.406  33.663  1.00 36.03           C
ATOM   3264  C   THR A 254       3.996  13.072  33.423  1.00 38.01           C
ATOM   3265  O   THR A 254       4.816  12.632  34.239  1.00 41.35           O
ATOM   3266  CB  THR A 254       1.934  14.186  34.283  1.00 33.38           C
ATOM   3267  OG1 THR A 254       1.332  15.448  34.550  1.00 39.27           O
ATOM   3268  CG2 THR A 254       2.025  13.399  35.563  1.00 33.80           C
ATOM   3269  H   THR A 254       2.461  15.030  32.000  1.00 47.73           H
ATOM   3270  HA  THR A 254       3.851  14.906  34.296  1.00 43.57           H
ATOM   3271  HB  THR A 254       1.374  13.686  33.668  1.00 40.39           H
ATOM   3272  HG1 THR A 254       1.216  15.868  33.832  1.00 47.45           H
ATOM   3273 HG21 THR A 254       1.131  13.260  35.916  1.00 40.90           H
ATOM   3274 HG22 THR A 254       2.436  12.535  35.406  1.00 40.90           H
ATOM   3275 HG23 THR A 254       2.554  13.893  36.207  1.00 40.90           H
ATOM   3276  N   LEU A 255       3.676  12.429  32.304  1.00 37.06           N
ATOM   3277  CA  LEU A 255       4.489  11.312  31.844  1.00 30.60           C
ATOM   3278  C   LEU A 255       5.922  11.762  31.629  1.00 34.06           C
ATOM   3279  O   LEU A 255       6.879  11.130  32.089  1.00 35.54           O
ATOM   3280  CB  LEU A 255       3.898  10.760  30.549  1.00 34.86           C
ATOM   3281  CG  LEU A 255       2.523  10.128  30.687  1.00 31.50           C
ATOM   3282  CD1 LEU A 255       1.791  10.126  29.371  1.00 32.82           C
ATOM   3283  CD2 LEU A 255       2.643   8.743  31.228  1.00 31.20           C
ATOM   3284  H   LEU A 255       3.008  12.628  31.797  1.00 44.81           H
ATOM   3285  HA  LEU A 255       4.489  10.605  32.503  1.00 37.05           H
ATOM   3286  HB2 LEU A 255       3.800  11.498  29.926  1.00 42.17           H
ATOM   3287  HB3 LEU A 255       4.501  10.097  30.176  1.00 42.17           H
ATOM   3288  HG  LEU A 255       1.999  10.642  31.319  1.00 38.13           H
ATOM   3289 HD11 LEU A 255       0.927   9.699  29.497  1.00 39.72           H
ATOM   3290 HD12 LEU A 255       1.669  11.040  29.070  1.00 39.72           H
ATOM   3291 HD13 LEU A 255       2.313   9.633  28.721  1.00 39.72           H
ATOM   3292 HD21 LEU A 255       1.767   8.330  31.234  1.00 37.77           H
ATOM   3293 HD22 LEU A 255       3.243   8.239  30.656  1.00 37.77           H
ATOM   3294 HD23 LEU A 255       2.989   8.799  32.129  1.00 37.77           H
ATOM   3295  N   VAL A 256       6.093  12.865  30.926  1.00 36.85           N
ATOM   3296  CA  VAL A 256       7.439  13.231  30.538  1.00 32.62           C
ATOM   3297  C   VAL A 256       8.239  13.682  31.749  1.00 39.55           C
ATOM   3298  O   VAL A 256       9.434  13.376  31.873  1.00 32.69           O
ATOM   3299  CB  VAL A 256       7.379  14.302  29.451  1.00 39.15           C
ATOM   3300  CG1 VAL A 256       8.750  14.885  29.263  1.00 46.27           C
ATOM   3301  CG2 VAL A 256       6.843  13.693  28.149  1.00 40.75           C
ATOM   3302  H   VAL A 256       5.471  13.407  30.674  1.00 44.55           H
ATOM   3303  HA  VAL A 256       7.880  12.449  30.175  1.00 39.48           H
ATOM   3304  HB  VAL A 256       6.772  15.002  29.736  1.00 47.31           H
ATOM   3305 HG11 VAL A 256       8.723  15.496  28.511  1.00 55.86           H
ATOM   3306 HG12 VAL A 256       9.004  15.368  30.065  1.00 55.86           H
ATOM   3307 HG13 VAL A 256       9.379  14.166  29.097  1.00 55.86           H
ATOM   3308 HG21 VAL A 256       6.793  14.381  27.468  1.00 49.23           H
ATOM   3309 HG22 VAL A 256       7.449  12.989  27.863  1.00 49.23           H
ATOM   3310 HG23 VAL A 256       5.962  13.318  28.311  1.00 49.23           H
ATOM   3311  N   GLY A 257       7.595  14.417  32.664  1.00 45.82           N
ATOM   3312  CA  GLY A 257       8.305  14.923  33.826  1.00 35.92           C
ATOM   3313  C   GLY A 257       8.607  13.829  34.830  1.00 40.60           C
ATOM   3314  O   GLY A 257       9.738  13.707  35.323  1.00 45.70           O
ATOM   3315  H   GLY A 257       6.759  14.634  32.629  1.00 55.31           H
ATOM   3316  HA2 GLY A 257       9.141  15.328  33.546  1.00 43.43           H
ATOM   3317  HA3 GLY A 257       7.762  15.601  34.261  1.00 43.43           H
ATOM   3318  N   VAL A 258       7.602  13.012  35.149  1.00 42.84           N
ATOM   3319  CA  VAL A 258       7.812  11.943  36.122  1.00 37.85           C
ATOM   3320  C   VAL A 258       8.792  10.933  35.574  1.00 33.68           C
ATOM   3321  O   VAL A 258       9.617  10.381  36.313  1.00 41.31           O
ATOM   3322  CB  VAL A 258       6.484  11.262  36.489  1.00 36.88           C
ATOM   3323  CG1 VAL A 258       6.757  10.122  37.450  1.00 36.15           C
ATOM   3324  CG2 VAL A 258       5.475  12.254  37.058  1.00 39.68           C
ATOM   3325  H   VAL A 258       6.806  13.055  34.818  1.00 51.74           H
ATOM   3326  HA  VAL A 258       8.192  12.312  36.932  1.00 45.76           H
ATOM   3327  HB  VAL A 258       6.104  10.890  35.675  1.00 44.59           H
ATOM   3328 HG11 VAL A 258       5.911   9.714  37.691  1.00 43.71           H
ATOM   3329 HG12 VAL A 258       7.325   9.461  37.028  1.00 43.71           H
ATOM   3330 HG13 VAL A 258       7.192  10.478  38.240  1.00 43.71           H
ATOM   3331 HG21 VAL A 258       4.640  11.788  37.212  1.00 47.95           H
ATOM   3332 HG22 VAL A 258       5.818  12.610  37.891  1.00 47.95           H
ATOM   3333 HG23 VAL A 258       5.335  12.973  36.423  1.00 47.95           H
ATOM   3334  N   GLY A 259       8.700  10.652  34.276  1.00 37.47           N
ATOM   3335  CA  GLY A 259       9.667   9.773  33.658  1.00 39.10           C
ATOM   3336  C   GLY A 259      11.082  10.288  33.813  1.00 39.00           C
ATOM   3337  O   GLY A 259      11.964   9.589  34.317  1.00 38.27           O
ATOM   3338  H   GLY A 259       8.103  10.960  33.743  1.00 45.30           H
ATOM   3339  HA2 GLY A 259       9.608   8.894  34.058  1.00 47.25           H
ATOM   3340  HA3 GLY A 259       9.468   9.701  32.711  1.00 47.25           H
ATOM   3341  N   ALA A 260      11.312  11.530  33.387  1.00 39.28           N
ATOM   3342  CA  ALA A 260      12.645  12.111  33.469  1.00 40.52           C
ATOM   3343  C   ALA A 260      13.209  12.041  34.883  1.00 40.07           C
ATOM   3344  O   ALA A 260      14.376  11.698  35.068  1.00 43.77           O
ATOM   3345  CB  ALA A 260      12.596  13.556  32.973  1.00 32.84           C
ATOM   3346  H   ALA A 260      10.715  12.057  33.050  1.00 47.47           H
ATOM   3347  HA  ALA A 260      13.241  11.604  32.894  1.00 48.95           H
ATOM   3348  HB1 ALA A 260      13.486  13.937  33.015  1.00 39.74           H
ATOM   3349  HB2 ALA A 260      12.276  13.557  32.055  1.00 39.74           H
ATOM   3350  HB3 ALA A 260      11.986  14.056  33.536  1.00 39.74           H
ATOM   3351  N   SER A 261      12.389  12.306  35.897  1.00 40.20           N
ATOM   3352  CA  SER A 261      12.895  12.245  37.263  1.00 41.90           C
ATOM   3353  C   SER A 261      13.262  10.837  37.714  1.00 43.22           C
ATOM   3354  O   SER A 261      13.866  10.677  38.784  1.00 42.88           O
ATOM   3355  CB  SER A 261      11.852  12.802  38.218  1.00 41.03           C
ATOM   3356  OG  SER A 261      10.705  11.983  38.204  1.00 50.31           O
ATOM   3357  H   SER A 261      11.557  12.512  35.824  1.00 48.57           H
ATOM   3358  HA  SER A 261      13.695  12.790  37.321  1.00 50.61           H
ATOM   3359  HB2 SER A 261      12.222  12.807  39.116  1.00 49.57           H
ATOM   3360  HB3 SER A 261      11.618  13.700  37.939  1.00 49.57           H
ATOM   3361  HG  SER A 261      10.756  11.436  37.569  1.00 60.71           H
ATOM   3362  N   LEU A 262      12.858   9.810  36.975  1.00 44.42           N
ATOM   3363  CA  LEU A 262      13.235   8.442  37.303  1.00 43.57           C
ATOM   3364  C   LEU A 262      14.273   7.898  36.333  1.00 37.05           C
ATOM   3365  O   LEU A 262      14.413   6.679  36.194  1.00 44.01           O
ATOM   3366  CB  LEU A 262      12.003   7.547  37.323  1.00 36.07           C
ATOM   3367  CG  LEU A 262      11.209   7.739  38.597  1.00 41.15           C
ATOM   3368  CD1 LEU A 262       9.773   7.340  38.355  1.00 38.81           C
ATOM   3369  CD2 LEU A 262      11.840   6.905  39.721  1.00 43.55           C
ATOM   3370  H   LEU A 262      12.358   9.884  36.280  1.00 53.64           H
ATOM   3371  HA  LEU A 262      13.619   8.419  38.194  1.00 52.62           H
ATOM   3372  HB2 LEU A 262      11.430   7.777  36.574  1.00 43.62           H
ATOM   3373  HB3 LEU A 262      12.275   6.617  37.262  1.00 43.62           H
ATOM   3374  HG  LEU A 262      11.235   8.675  38.845  1.00 49.72           H
ATOM   3375 HD11 LEU A 262       9.293   7.389  39.196  1.00 46.91           H
ATOM   3376 HD12 LEU A 262       9.377   7.952  37.714  1.00 46.91           H
ATOM   3377 HD13 LEU A 262       9.745   6.429  38.012  1.00 46.91           H
ATOM   3378 HD21 LEU A 262      11.304   6.980  40.525  1.00 52.59           H
ATOM   3379 HD22 LEU A 262      11.886   5.977  39.440  1.00 52.59           H
ATOM   3380 HD23 LEU A 262      12.736   7.240  39.884  1.00 52.59           H
ATOM   3381  N   GLY A 263      15.011   8.781  35.672  1.00 37.11           N
ATOM   3382  CA  GLY A 263      16.071   8.368  34.770  1.00 39.96           C
ATOM   3383  C   GLY A 263      15.635   7.865  33.397  1.00 45.60           C
ATOM   3384  O   GLY A 263      16.466   7.290  32.678  1.00 36.99           O
ATOM   3385  H   GLY A 263      14.913   9.632  35.736  1.00 44.87           H
ATOM   3386  HA2 GLY A 263      16.666   9.120  34.632  1.00 48.28           H
ATOM   3387  HA3 GLY A 263      16.585   7.667  35.202  1.00 48.28           H
ATOM   3388  N   LEU A 264      14.379   8.087  32.984  1.00 46.39           N
ATOM   3389  CA  LEU A 264      13.871   7.590  31.703  1.00 43.46           C
ATOM   3390  C   LEU A 264      13.678   8.739  30.726  1.00 36.52           C
ATOM   3391  O   LEU A 264      12.923   9.678  30.991  1.00 45.60           O
ATOM   3392  CB  LEU A 264      12.553   6.834  31.883  1.00 48.03           C
ATOM   3393  CG  LEU A 264      11.969   6.115  30.665  1.00 49.37           C
ATOM   3394  CD1 LEU A 264      13.027   5.375  29.823  1.00 41.97           C
ATOM   3395  CD2 LEU A 264      10.907   5.156  31.183  1.00 42.76           C
ATOM   3396  H   LEU A 264      13.796   8.528  33.438  1.00 56.00           H
ATOM   3397  HA  LEU A 264      14.521   6.983  31.316  1.00 52.49           H
ATOM   3398  HB2 LEU A 264      12.681   6.164  32.572  1.00 57.97           H
ATOM   3399  HB3 LEU A 264      11.879   7.471  32.171  1.00 57.97           H
ATOM   3400  HG  LEU A 264      11.541   6.768  30.090  1.00 59.58           H
ATOM   3401 HD11 LEU A 264      12.582   4.926  29.086  1.00 50.70           H
ATOM   3402 HD12 LEU A 264      13.671   6.012  29.475  1.00 50.70           H
ATOM   3403 HD13 LEU A 264      13.480   4.725  30.381  1.00 50.70           H
ATOM   3404 HD21 LEU A 264      10.529   4.670  30.434  1.00 51.65           H
ATOM   3405 HD22 LEU A 264      11.317   4.537  31.807  1.00 51.65           H
ATOM   3406 HD23 LEU A 264      10.219   5.667  31.635  1.00 51.65           H
ATOM   3407  N   ARG A 265      14.340   8.639  29.591  1.00 39.90           N
ATOM   3408  CA  ARG A 265      14.219   9.605  28.519  1.00 31.99           C
ATOM   3409  C   ARG A 265      12.873   9.420  27.825  1.00 37.97           C
ATOM   3410  O   ARG A 265      12.718   8.542  26.967  1.00 36.95           O
ATOM   3411  CB  ARG A 265      15.372   9.399  27.554  1.00 31.97           C
ATOM   3412  CG  ARG A 265      15.341  10.350  26.363  1.00 38.14           C
ATOM   3413  CD  ARG A 265      16.734  10.437  25.739  1.00 41.45           C
ATOM   3414  NE  ARG A 265      16.741  11.207  24.490  1.00 48.99           N
ATOM   3415  CZ  ARG A 265      16.584  12.536  24.403  1.00 56.91           C
ATOM   3416  NH1 ARG A 265      16.602  13.125  23.208  1.00 59.42           N
ATOM   3417  NH2 ARG A 265      16.411  13.291  25.497  1.00 66.48           N1+
ATOM   3418  H   ARG A 265      14.884   7.998  29.405  1.00 48.22           H
ATOM   3419  HA  ARG A 265      14.259  10.499  28.887  1.00 38.73           H
ATOM   3420  HB2 ARG A 265      16.211   9.533  28.022  1.00 38.70           H
ATOM   3421  HB3 ARG A 265      15.328   8.487  27.225  1.00 38.70           H
ATOM   3422  HG2 ARG A 265      14.724  10.010  25.701  1.00 46.10           H
ATOM   3423  HG3 ARG A 265      15.063  11.235  26.651  1.00 46.10           H
ATOM   3424  HD2 ARG A 265      17.327  10.869  26.373  1.00 50.07           H
ATOM   3425  HD3 ARG A 265      17.064   9.545  25.545  1.00 50.07           H
ATOM   3426  HE  ARG A 265      17.007  10.797  23.782  1.00 59.12           H
ATOM   3427 HH11 ARG A 265      16.723  12.658  22.496  1.00 71.63           H
ATOM   3428 HH12 ARG A 265      16.509  13.979  23.150  1.00 71.63           H
ATOM   3429 HH21 ARG A 265      16.391  12.927  26.276  1.00 80.11           H
ATOM   3430 HH22 ARG A 265      16.310  14.144  25.420  1.00 80.11           H
ATOM   3431  N   VAL A 266      11.896  10.259  28.174  1.00 36.41           N
ATOM   3432  CA  VAL A 266      10.551  10.147  27.628  1.00 33.45           C
ATOM   3433  C   VAL A 266      10.219  11.341  26.770  1.00 31.53           C
ATOM   3434  O   VAL A 266      10.714  12.446  26.985  1.00 40.09           O
ATOM   3435  CB  VAL A 266       9.500  10.011  28.720  1.00 37.42           C
ATOM   3436  CG1 VAL A 266       8.111   9.760  28.071  1.00 35.63           C
ATOM   3437  CG2 VAL A 266       9.913   8.897  29.622  1.00 39.86           C
ATOM   3438  H   VAL A 266      11.984  10.897  28.739  1.00 44.03           H
ATOM   3439  HA  VAL A 266      10.490   9.362  27.066  1.00 40.48           H
ATOM   3440  HB  VAL A 266       9.466  10.835  29.229  1.00 45.23           H
ATOM   3441 HG11 VAL A 266       7.461   9.623  28.777  1.00 43.09           H
ATOM   3442 HG12 VAL A 266       7.850  10.524  27.536  1.00 43.09           H
ATOM   3443 HG13 VAL A 266       8.157   8.971  27.509  1.00 43.09           H
ATOM   3444 HG21 VAL A 266       9.243   8.788  30.315  1.00 48.16           H
ATOM   3445 HG22 VAL A 266       9.993   8.085  29.096  1.00 48.16           H
ATOM   3446 HG23 VAL A 266      10.770   9.118  30.021  1.00 48.16           H
ATOM   3447  N   ALA A 267       9.362  11.100  25.782  1.00 34.09           N
ATOM   3448  CA  ALA A 267       8.736  12.153  24.990  1.00 33.36           C
ATOM   3449  C   ALA A 267       7.315  11.727  24.686  1.00 39.55           C
ATOM   3450  O   ALA A 267       6.992  10.535  24.689  1.00 39.02           O
ATOM   3451  CB  ALA A 267       9.447  12.435  23.685  1.00 32.11           C
ATOM   3452  H   ALA A 267       9.125  10.304  25.551  1.00 41.25           H
ATOM   3453  HA  ALA A 267       8.707  12.981  25.497  1.00 40.37           H
ATOM   3454  HB1 ALA A 267       8.942  13.116  23.214  1.00 38.86           H
ATOM   3455  HB2 ALA A 267      10.346  12.750  23.872  1.00 38.86           H
ATOM   3456  HB3 ALA A 267       9.472  11.620  23.161  1.00 38.86           H
ATOM   3457  N   ALA A 268       6.453  12.711  24.473  1.00 44.05           N
ATOM   3458  CA  ALA A 268       5.050  12.423  24.279  1.00 42.34           C
ATOM   3459  C   ALA A 268       4.620  13.074  22.975  1.00 39.87           C
ATOM   3460  O   ALA A 268       5.109  14.147  22.599  1.00 41.11           O
ATOM   3461  CB  ALA A 268       4.206  12.903  25.495  1.00 36.33           C
ATOM   3462  H   ALA A 268       6.654  13.548  24.451  1.00 53.19           H
ATOM   3463  HA  ALA A 268       4.927  11.464  24.195  1.00 51.14           H
ATOM   3464  HB1 ALA A 268       3.278  12.677  25.339  1.00 43.93           H
ATOM   3465  HB2 ALA A 268       4.521  12.459  26.299  1.00 43.93           H
ATOM   3466  HB3 ALA A 268       4.301  13.860  25.595  1.00 43.93           H
ATOM   3467  N   ALA A 269       3.742  12.394  22.268  1.00 34.66           N
ATOM   3468  CA  ALA A 269       3.046  12.983  21.150  1.00 34.16           C
ATOM   3469  C   ALA A 269       1.601  13.173  21.562  1.00 38.66           C
ATOM   3470  O   ALA A 269       1.039  12.321  22.248  1.00 33.19           O
ATOM   3471  CB  ALA A 269       3.124  12.092  19.929  1.00 30.04           C
ATOM   3472  H   ALA A 269       3.517  11.576  22.430  1.00 41.93           H
ATOM   3473  HA  ALA A 269       3.427  13.851  20.946  1.00 41.32           H
ATOM   3474  HB1 ALA A 269       2.635  12.514  19.206  1.00 36.38           H
ATOM   3475  HB2 ALA A 269       4.052  11.959  19.691  1.00 36.38           H
ATOM   3476  HB3 ALA A 269       2.712  11.243  20.152  1.00 36.38           H
ATOM   3477  N   LEU A 270       1.025  14.303  21.174  1.00 32.89           N
ATOM   3478  CA  LEU A 270      -0.390  14.571  21.331  1.00 32.59           C
ATOM   3479  C   LEU A 270      -1.048  14.383  19.982  1.00 30.42           C
ATOM   3480  O   LEU A 270      -0.653  15.036  19.028  1.00 38.51           O
ATOM   3481  CB  LEU A 270      -0.612  16.000  21.823  1.00 41.87           C
ATOM   3482  CG  LEU A 270      -0.349  16.256  23.322  1.00 42.30           C
ATOM   3483  CD1 LEU A 270      -0.159  17.724  23.654  1.00 45.85           C
ATOM   3484  CD2 LEU A 270      -1.496  15.683  24.188  1.00 46.24           C
ATOM   3485  H   LEU A 270       1.455  14.949  20.804  1.00 39.80           H
ATOM   3486  HA  LEU A 270      -0.779  13.957  21.967  1.00 39.44           H
ATOM   3487  HB2 LEU A 270      -0.019  16.583  21.320  1.00 50.58           H
ATOM   3488  HB3 LEU A 270      -1.530  16.248  21.635  1.00 50.58           H
ATOM   3489  HG  LEU A 270       0.472  15.799  23.567  1.00 51.09           H
ATOM   3490 HD11 LEU A 270      -0.038  17.801  24.614  1.00 55.36           H
ATOM   3491 HD12 LEU A 270       0.629  18.055  23.193  1.00 55.36           H
ATOM   3492 HD13 LEU A 270      -0.944  18.221  23.379  1.00 55.36           H
ATOM   3493 HD21 LEU A 270      -1.298  15.838  25.125  1.00 55.82           H
ATOM   3494 HD22 LEU A 270      -2.327  16.119  23.945  1.00 55.82           H
ATOM   3495 HD23 LEU A 270      -1.566  14.730  24.019  1.00 55.82           H
ATOM   3496  N   THR A 271      -2.080  13.550  19.908  1.00 37.51           N
ATOM   3497  CA  THR A 271      -2.749  13.291  18.633  1.00 41.20           C
ATOM   3498  C   THR A 271      -4.255  13.290  18.809  1.00 45.36           C
ATOM   3499  O   THR A 271      -4.795  12.539  19.624  1.00 45.59           O
ATOM   3500  CB  THR A 271      -2.320  11.957  18.017  1.00 42.03           C
ATOM   3501  OG1 THR A 271      -2.845  10.865  18.788  1.00 44.71           O
ATOM   3502  CG2 THR A 271      -0.816  11.879  17.985  1.00 34.84           C
ATOM   3503  H   THR A 271      -2.422  13.137  20.582  1.00 45.35           H
ATOM   3504  HA  THR A 271      -2.525  13.993  18.007  1.00 49.77           H
ATOM   3505  HB  THR A 271      -2.652  11.896  17.108  1.00 50.77           H
ATOM   3506  HG1 THR A 271      -3.460  11.125  19.297  1.00 53.98           H
ATOM   3507 HG21 THR A 271      -0.538  11.044  17.581  1.00 42.14           H
ATOM   3508 HG22 THR A 271      -0.466  12.620  17.468  1.00 42.14           H
ATOM   3509 HG23 THR A 271      -0.445  11.925  18.884  1.00 42.14           H
ATOM   3510  N   ALA A 272      -4.933  14.101  18.015  1.00 61.94           N
ATOM   3511  CA  ALA A 272      -6.386  14.199  18.109  1.00 51.35           C
ATOM   3512  C   ALA A 272      -6.984  12.996  17.395  1.00 46.91           C
ATOM   3513  O   ALA A 272      -6.799  12.813  16.182  1.00 56.81           O
ATOM   3514  CB  ALA A 272      -6.891  15.528  17.540  1.00 49.10           C
ATOM   3515  H   ALA A 272      -4.577  14.591  17.404  1.00 74.66           H
ATOM   3516  HA  ALA A 272      -6.651  14.147  19.039  1.00 61.96           H
ATOM   3517  HB1 ALA A 272      -7.854  15.567  17.644  1.00 59.25           H
ATOM   3518  HB2 ALA A 272      -6.479  16.251  18.041  1.00 59.25           H
ATOM   3519  HB3 ALA A 272      -6.658  15.598  16.601  1.00 59.25           H
ATOM   3520  N   MET A 273      -7.644  12.143  18.182  1.00 52.99           N
ATOM   3521  CA  MET A 273      -8.301  10.917  17.728  1.00 58.77           C
ATOM   3522  C   MET A 273      -9.755  10.940  18.223  1.00 57.12           C
ATOM   3523  O   MET A 273     -10.073  10.247  19.198  1.00 53.82           O
ATOM   3524  CB  MET A 273      -7.575   9.689  18.265  1.00 59.74           C
ATOM   3525  CG  MET A 273      -6.089   9.662  17.996  0.20 51.23           C
ATOM   3526  SD  MET A 273      -5.559   8.884  16.464  0.91 55.89           S
ATOM   3527  CE  MET A 273      -6.956   7.906  15.915  0.39 30.59           C
ATOM   3528  H   MET A 273      -7.711  12.248  19.032  1.00 63.92           H
ATOM   3529  HA  MET A 273      -8.279  10.879  16.755  1.00 70.86           H
ATOM   3530  HB2 MET A 273      -7.695   9.655  19.230  1.00 72.02           H
ATOM   3531  HB3 MET A 273      -7.981   8.902  17.879  1.00 72.02           H
ATOM   3532  HG2 MET A 273      -5.766  10.574  17.964  1.00 61.81           H
ATOM   3533  HG3 MET A 273      -5.662   9.196  18.729  0.00 61.81           H
ATOM   3534  HE1 MET A 273      -6.668   7.394  15.142  0.00 37.04           H
ATOM   3535  HE2 MET A 273      -7.220   7.303  16.634  1.00 37.04           H
ATOM   3536  HE3 MET A 273      -7.690   8.497  15.666  1.00 37.04           H
ATOM   3537  N   ASP A 274     -10.617  11.740  17.568  1.00 52.14           N
ATOM   3538  CA  ASP A 274     -12.067  11.640  17.743  1.00 48.33           C
ATOM   3539  C   ASP A 274     -12.710  10.670  16.762  1.00 43.95           C
ATOM   3540  O   ASP A 274     -13.928  10.461  16.815  1.00 40.64           O
ATOM   3541  CB  ASP A 274     -12.728  13.032  17.632  1.00 53.10           C
ATOM   3542  CG  ASP A 274     -12.324  13.765  16.410  1.00 51.75           C
ATOM   3543  OD1 ASP A 274     -13.034  14.717  16.037  1.00 60.19           O
ATOM   3544  OD2 ASP A 274     -11.294  13.393  15.816  1.00 59.43           O1-
ATOM   3545  H   ASP A 274     -10.371  12.355  17.016  1.00 62.91           H
ATOM   3546  HA  ASP A 274     -12.247  11.287  18.626  1.00 58.33           H
ATOM   3547  HB2 ASP A 274     -13.694  12.937  17.618  1.00 64.06           H
ATOM   3548  HB3 ASP A 274     -12.462  13.586  18.382  1.00 64.06           H
ATOM   3549  N   LYS A 275     -11.916  10.044  15.909  1.00 50.01           N
ATOM   3550  CA  LYS A 275     -12.360   9.066  14.929  1.00 53.18           C
ATOM   3551  C   LYS A 275     -11.466   7.852  15.101  1.00 37.67           C
ATOM   3552  O   LYS A 275     -10.340   7.965  15.602  1.00 47.64           O
ATOM   3553  CB  LYS A 275     -12.305   9.602  13.475  1.00 45.77           C
ATOM   3554  CG  LYS A 275     -10.921   9.946  12.956  1.00 45.05           C
ATOM   3555  CD  LYS A 275     -10.878  11.243  12.106  1.00 55.24           C
ATOM   3556  CE  LYS A 275     -10.573  12.562  12.944  1.00 49.23           C
ATOM   3557  NZ  LYS A 275      -9.425  12.517  13.933  1.00 39.35           N1+
ATOM   3558  H   LYS A 275     -11.064  10.169  15.884  1.00 60.35           H
ATOM   3559  HA  LYS A 275     -13.275   8.809  15.130  1.00 64.15           H
ATOM   3560  HB2 LYS A 275     -12.666   8.922  12.883  1.00 55.26           H
ATOM   3561  HB3 LYS A 275     -12.845  10.404  13.406  1.00 55.26           H
ATOM   3562  HG2 LYS A 275     -10.316  10.050  13.711  1.00 54.40           H
ATOM   3563  HG3 LYS A 275     -10.621   9.212  12.395  1.00 54.40           H
ATOM   3564  HD2 LYS A 275     -10.185  11.145  11.431  1.00 66.63           H
ATOM   3565  HD3 LYS A 275     -11.737  11.359  11.670  1.00 66.63           H
ATOM   3566  HE2 LYS A 275     -10.363  13.266  12.309  1.00 59.41           H
ATOM   3567  HE3 LYS A 275     -11.368  12.806  13.436  1.00 59.41           H
ATOM   3568  HZ1 LYS A 275      -9.714  12.698  14.752  1.00 47.56           H
ATOM   3569  HZ2 LYS A 275      -9.047  11.710  13.936  1.00 47.56           H
ATOM   3570  HZ3 LYS A 275      -8.807  13.114  13.705  1.00 47.56           H
ATOM   3571  N   PRO A 276     -11.947   6.672  14.749  1.00 30.42           N
ATOM   3572  CA  PRO A 276     -11.101   5.492  14.863  1.00 32.88           C
ATOM   3573  C   PRO A 276      -9.970   5.548  13.861  1.00 32.04           C
ATOM   3574  O   PRO A 276     -10.123   6.074  12.758  1.00 24.47           O
ATOM   3575  CB  PRO A 276     -12.055   4.339  14.549  1.00 32.91           C
ATOM   3576  CG  PRO A 276     -13.459   4.954  14.529  1.00 31.23           C
ATOM   3577  CD  PRO A 276     -13.235   6.353  14.110  1.00 29.85           C
ATOM   3578  HA  PRO A 276     -10.735   5.399  15.761  1.00 39.79           H
ATOM   3579  HB2 PRO A 276     -11.830   3.966  13.683  1.00 39.83           H
ATOM   3580  HB3 PRO A 276     -11.987   3.664  15.245  1.00 39.83           H
ATOM   3581  HG2 PRO A 276     -14.017   4.488  13.886  1.00 37.81           H
ATOM   3582  HG3 PRO A 276     -13.853   4.908  15.415  1.00 37.81           H
ATOM   3583  HD2 PRO A 276     -13.145   6.398  13.145  1.00 36.15           H
ATOM   3584  HD3 PRO A 276     -13.955   6.917  14.430  1.00 36.15           H
ATOM   3585  N   LEU A 277      -8.825   4.992  14.273  1.00 27.00           N
ATOM   3586  CA  LEU A 277      -7.684   4.856  13.387  1.00 32.92           C
ATOM   3587  C   LEU A 277      -7.917   3.700  12.438  1.00 32.18           C
ATOM   3588  O   LEU A 277      -8.197   2.578  12.868  1.00 32.00           O
ATOM   3589  CB  LEU A 277      -6.409   4.634  14.188  1.00 25.71           C
ATOM   3590  CG  LEU A 277      -5.087   4.791  13.476  1.00 24.58           C
ATOM   3591  CD1 LEU A 277      -4.803   6.179  12.909  1.00 31.57           C
ATOM   3592  CD2 LEU A 277      -3.998   4.397  14.419  1.00 24.52           C
ATOM   3593  H   LEU A 277      -8.692   4.698  15.071  1.00 32.74           H
ATOM   3594  HA  LEU A 277      -7.579   5.664  12.861  1.00 39.84           H
ATOM   3595  HB2 LEU A 277      -6.394   5.248  14.936  1.00 31.19           H
ATOM   3596  HB3 LEU A 277      -6.438   3.724  14.518  1.00 31.19           H
ATOM   3597  HG  LEU A 277      -5.072   4.163  12.740  1.00 29.83           H
ATOM   3598 HD11 LEU A 277      -3.940   6.178  12.463  1.00 38.22           H
ATOM   3599 HD12 LEU A 277      -5.500   6.401  12.271  1.00 38.22           H
ATOM   3600 HD13 LEU A 277      -4.799   6.820  13.635  1.00 38.22           H
ATOM   3601 HD21 LEU A 277      -3.145   4.505  13.973  1.00 29.76           H
ATOM   3602 HD22 LEU A 277      -4.043   4.969  15.197  1.00 29.76           H
ATOM   3603 HD23 LEU A 277      -4.121   3.469  14.673  1.00 29.76           H
ATOM   3604  N   GLY A 278      -7.778   3.977  11.143  1.00 29.02           N
ATOM   3605  CA  GLY A 278      -7.950   2.960  10.153  1.00 21.06           C
ATOM   3606  C   GLY A 278      -9.409   2.587   9.994  1.00 25.90           C
ATOM   3607  O   GLY A 278     -10.320   3.384  10.208  1.00 30.47           O
ATOM   3608  H   GLY A 278      -7.591   4.751  10.823  1.00 35.16           H
ATOM   3609  HA2 GLY A 278      -7.607   3.266   9.301  1.00 25.60           H
ATOM   3610  HA3 GLY A 278      -7.460   2.175  10.432  1.00 25.60           H
ATOM   3611  N   ARG A 279      -9.635   1.326   9.677  1.00 26.34           N
ATOM   3612  CA  ARG A 279     -10.941   0.897   9.267  1.00 26.92           C
ATOM   3613  C   ARG A 279     -11.515  -0.179  10.153  1.00 30.09           C
ATOM   3614  O   ARG A 279     -12.675  -0.547   9.961  1.00 35.93           O
ATOM   3615  CB  ARG A 279     -10.884   0.429   7.814  1.00 27.36           C
ATOM   3616  CG  ARG A 279     -10.708   1.615   6.866  1.00 32.25           C
ATOM   3617  CD  ARG A 279     -10.752   1.208   5.440  1.00 40.21           C
ATOM   3618  NE  ARG A 279     -11.660   2.104   4.735  1.00 57.14           N
ATOM   3619  CZ  ARG A 279     -12.660   1.698   3.955  1.00 65.84           C
ATOM   3620  NH1 ARG A 279     -13.436   2.610   3.349  1.00 62.43           N
ATOM   3621  NH2 ARG A 279     -12.877   0.384   3.758  1.00 63.16           N1+
ATOM   3622  H   ARG A 279      -9.047   0.700   9.702  1.00 31.94           H
ATOM   3623  HA  ARG A 279     -11.548   1.652   9.312  1.00 32.64           H
ATOM   3624  HB2 ARG A 279     -10.135  -0.168   7.697  1.00 33.17           H
ATOM   3625  HB3 ARG A 279     -11.712  -0.019   7.589  1.00 33.17           H
ATOM   3626  HG2 ARG A 279     -11.414   2.269   7.009  1.00 39.04           H
ATOM   3627  HG3 ARG A 279      -9.847   2.026   7.024  1.00 39.04           H
ATOM   3628  HD2 ARG A 279      -9.875   1.304   5.043  1.00 48.58           H
ATOM   3629  HD3 ARG A 279     -11.059   0.291   5.364  1.00 48.58           H
ATOM   3630  HE  ARG A 279     -11.605   2.946   4.909  1.00 68.90           H
ATOM   3631 HH11 ARG A 279     -13.295   3.451   3.479  1.00 75.25           H
ATOM   3632 HH12 ARG A 279     -14.083   2.359   2.841  1.00 75.25           H
ATOM   3633 HH21 ARG A 279     -12.384  -0.209   4.136  1.00 76.13           H
ATOM   3634 HH22 ARG A 279     -13.522   0.133   3.247  1.00 76.13           H
ATOM   3635  N   CYS A 280     -10.767  -0.653  11.143  1.00 30.44           N
ATOM   3636  CA  CYS A 280     -11.090  -1.884  11.852  1.00 29.99           C
ATOM   3637  C   CYS A 280     -11.026  -1.628  13.344  1.00 27.39           C
ATOM   3638  O   CYS A 280     -10.115  -0.945  13.807  1.00 24.48           O
ATOM   3639  CB  CYS A 280     -10.108  -2.994  11.492  1.00 26.15           C
ATOM   3640  SG  CYS A 280     -10.446  -3.735   9.865  1.00 48.54           S
ATOM   3641  H   CYS A 280     -10.054  -0.264  11.438  1.00 36.86           H
ATOM   3642  HA  CYS A 280     -11.986  -2.176  11.613  1.00 36.32           H
ATOM   3643  HB2 CYS A 280      -9.224  -2.604  11.450  1.00 31.72           H
ATOM   3644  HB3 CYS A 280     -10.130  -3.672  12.180  1.00 31.72           H
ATOM   3645  HG  CYS A 280      -9.725  -4.682   9.732  1.00 58.59           H
ATOM   3646  N   VAL A 281     -11.989  -2.178  14.099  1.00 29.76           N
ATOM   3647  CA  VAL A 281     -12.026  -2.070  15.560  1.00 21.38           C
ATOM   3648  C   VAL A 281     -12.407  -3.434  16.092  1.00 27.36           C
ATOM   3649  O   VAL A 281     -13.463  -3.964  15.745  1.00 25.15           O
ATOM   3650  CB  VAL A 281     -13.038  -1.010  16.037  1.00 27.52           C
ATOM   3651  CG1 VAL A 281     -13.164  -0.961  17.511  1.00 20.94           C
ATOM   3652  CG2 VAL A 281     -12.632   0.382  15.566  1.00 28.27           C
ATOM   3653  H   VAL A 281     -12.649  -2.629  13.773  1.00 36.05           H
ATOM   3654  HA  VAL A 281     -11.150  -1.837  15.908  1.00 26.00           H
ATOM   3655  HB  VAL A 281     -13.912  -1.227  15.679  1.00 33.36           H
ATOM   3656 HG11 VAL A 281     -13.821  -0.280  17.733  1.00 25.46           H
ATOM   3657 HG12 VAL A 281     -13.460  -1.824  17.840  1.00 25.46           H
ATOM   3658 HG13 VAL A 281     -12.307  -0.728  17.899  1.00 25.46           H
ATOM   3659 HG21 VAL A 281     -13.296   1.024  15.874  1.00 34.26           H
ATOM   3660 HG22 VAL A 281     -11.769   0.603  15.954  1.00 34.26           H
ATOM   3661 HG23 VAL A 281     -12.588   0.382  14.598  1.00 34.26           H
ATOM   3662  N   GLY A 282     -11.582  -3.990  16.934  1.00 25.58           N
ATOM   3663  CA  GLY A 282     -11.791  -5.359  17.315  1.00 27.58           C
ATOM   3664  C   GLY A 282     -10.481  -5.943  17.772  1.00 30.93           C
ATOM   3665  O   GLY A 282      -9.584  -5.226  18.226  1.00 41.21           O
ATOM   3666  H   GLY A 282     -10.912  -3.598  17.315  1.00 31.04           H
ATOM   3667  HA2 GLY A 282     -12.425  -5.432  18.042  1.00 33.43           H
ATOM   3668  HA3 GLY A 282     -12.113  -5.886  16.566  1.00 33.43           H
ATOM   3669  N   HIS A 283     -10.389  -7.238  17.634  1.00 25.42           N
ATOM   3670  CA  HIS A 283      -9.201  -7.936  18.092  1.00 29.10           C
ATOM   3671  C   HIS A 283      -8.613  -8.688  16.921  1.00 23.29           C
ATOM   3672  O   HIS A 283      -7.525  -8.356  16.463  1.00 34.15           O
ATOM   3673  CB  HIS A 283      -9.550  -8.873  19.260  1.00 36.34           C
ATOM   3674  CG  HIS A 283     -10.056  -8.151  20.484  1.00 45.92           C
ATOM   3675  ND1 HIS A 283      -9.416  -7.048  21.023  1.00 45.43           N
ATOM   3676  CD2 HIS A 283     -11.140  -8.369  21.266  1.00 34.36           C
ATOM   3677  CE1 HIS A 283     -10.076  -6.624  22.081  1.00 27.58           C
ATOM   3678  NE2 HIS A 283     -11.126  -7.407  22.250  1.00 41.95           N
ATOM   3679  H   HIS A 283     -10.975  -7.733  17.256  1.00 30.84           H
ATOM   3680  HA  HIS A 283      -8.536  -7.300  18.401  1.00 35.26           H
ATOM   3681  HB2 HIS A 283      -8.748  -9.359  19.521  1.00 43.94           H
ATOM   3682  HB3 HIS A 283     -10.226  -9.506  18.969  1.00 43.94           H
ATOM   3683  HD2 HIS A 283     -11.771  -9.047  21.161  1.00 41.57           H
ATOM   3684  HE1 HIS A 283      -9.844  -5.899  22.611  1.00 33.43           H
ATOM   3685  HE2 HIS A 283     -11.712  -7.333  22.879  1.00 50.67           H
ATOM   3686  N   ALA A 284      -9.376  -9.592  16.341  1.00 29.15           N
ATOM   3687  CA  ALA A 284      -8.938 -10.251  15.129  1.00 26.38           C
ATOM   3688  C   ALA A 284      -8.941  -9.286  13.957  1.00 33.58           C
ATOM   3689  O   ALA A 284      -8.115  -9.426  13.038  1.00 32.07           O
ATOM   3690  CB  ALA A 284      -9.840 -11.445  14.841  1.00 27.65           C
ATOM   3691  H   ALA A 284     -10.143  -9.848  16.638  1.00 35.32           H
ATOM   3692  HA  ALA A 284      -8.035 -10.583  15.261  1.00 31.99           H
ATOM   3693  HB1 ALA A 284      -9.551 -11.850  14.011  1.00 33.52           H
ATOM   3694  HB2 ALA A 284      -9.753 -12.083  15.566  1.00 33.52           H
ATOM   3695  HB3 ALA A 284     -10.761 -11.146  14.775  1.00 33.52           H
ATOM   3696  N   LEU A 285      -9.846  -8.297  13.963  1.00 24.80           N
ATOM   3697  CA  LEU A 285      -9.901  -7.385  12.818  1.00 25.66           C
ATOM   3698  C   LEU A 285      -8.722  -6.414  12.786  1.00 23.86           C
ATOM   3699  O   LEU A 285      -8.318  -5.954  11.711  1.00 26.62           O
ATOM   3700  CB  LEU A 285     -11.185  -6.604  12.831  1.00 23.01           C
ATOM   3701  CG  LEU A 285     -12.470  -7.383  12.557  1.00 28.25           C
ATOM   3702  CD1 LEU A 285     -13.598  -6.367  12.678  1.00 30.37           C
ATOM   3703  CD2 LEU A 285     -12.502  -8.103  11.171  1.00 27.24           C
ATOM   3704  H   LEU A 285     -10.408  -8.140  14.598  1.00 30.09           H
ATOM   3705  HA  LEU A 285      -9.880  -7.907  12.001  1.00 31.12           H
ATOM   3706  HB2 LEU A 285     -11.277  -6.186  13.701  1.00 27.95           H
ATOM   3707  HB3 LEU A 285     -11.118  -5.910  12.154  1.00 27.95           H
ATOM   3708  HG  LEU A 285     -12.590  -8.055  13.247  1.00 34.23           H
ATOM   3709 HD11 LEU A 285     -14.435  -6.832  12.519  1.00 36.78           H
ATOM   3710 HD12 LEU A 285     -13.583  -6.001  13.574  1.00 36.78           H
ATOM   3711 HD13 LEU A 285     -13.482  -5.653  12.030  1.00 36.78           H
ATOM   3712 HD21 LEU A 285     -13.344  -8.579  11.076  1.00 33.02           H
ATOM   3713 HD22 LEU A 285     -12.430  -7.438  10.465  1.00 33.02           H
ATOM   3714 HD23 LEU A 285     -11.762  -8.730  11.117  1.00 33.02           H
ATOM   3715  N   GLU A 286      -8.182  -6.076  13.940  1.00 23.01           N
ATOM   3716  CA  GLU A 286      -7.022  -5.219  14.031  1.00 25.28           C
ATOM   3717  C   GLU A 286      -5.705  -5.960  13.780  1.00 25.48           C
ATOM   3718  O   GLU A 286      -4.792  -5.394  13.191  1.00 28.39           O
ATOM   3719  CB  GLU A 286      -7.033  -4.571  15.406  1.00 25.16           C
ATOM   3720  CG  GLU A 286      -8.173  -3.574  15.513  1.00 32.73           C
ATOM   3721  CD  GLU A 286      -8.096  -2.745  16.758  1.00 26.24           C
ATOM   3722  OE1 GLU A 286      -6.977  -2.468  17.225  1.00 32.44           O
ATOM   3723  OE2 GLU A 286      -9.155  -2.402  17.279  1.00 24.77           O1-
ATOM   3724  H   GLU A 286      -8.471  -6.331  14.706  1.00 27.95           H
ATOM   3725  HA  GLU A 286      -7.111  -4.523  13.365  1.00 30.67           H
ATOM   3726  HB2 GLU A 286      -7.166  -5.261  16.078  1.00 30.53           H
ATOM   3727  HB3 GLU A 286      -6.200  -4.101  15.568  1.00 30.53           H
ATOM   3728  HG2 GLU A 286      -8.137  -2.975  14.752  1.00 39.61           H
ATOM   3729  HG3 GLU A 286      -9.015  -4.058  15.521  1.00 39.61           H
ATOM   3730  N   VAL A 287      -5.572  -7.216  14.186  1.00 24.93           N
ATOM   3731  CA  VAL A 287      -4.423  -7.999  13.725  1.00 24.82           C
ATOM   3732  C   VAL A 287      -4.393  -8.019  12.205  1.00 25.10           C
ATOM   3733  O   VAL A 287      -3.358  -7.752  11.583  1.00 27.84           O
ATOM   3734  CB  VAL A 287      -4.468  -9.418  14.299  1.00 28.88           C
ATOM   3735  CG1 VAL A 287      -3.325 -10.249  13.705  1.00 22.26           C
ATOM   3736  CG2 VAL A 287      -4.388  -9.387  15.850  1.00 29.19           C
ATOM   3737  H   VAL A 287      -6.125  -7.632  14.691  1.00 30.25           H
ATOM   3738  HA  VAL A 287      -3.600  -7.585  14.031  1.00 30.11           H
ATOM   3739  HB  VAL A 287      -5.314  -9.832  14.055  1.00 35.00           H
ATOM   3740 HG11 VAL A 287      -3.305 -11.117  14.136  1.00 27.05           H
ATOM   3741 HG12 VAL A 287      -3.466 -10.363  12.752  1.00 27.05           H
ATOM   3742 HG13 VAL A 287      -2.484  -9.793  13.871  1.00 27.05           H
ATOM   3743 HG21 VAL A 287      -4.379 -10.302  16.184  1.00 35.36           H
ATOM   3744 HG22 VAL A 287      -3.572  -8.935  16.119  1.00 35.36           H
ATOM   3745 HG23 VAL A 287      -5.156  -8.913  16.209  1.00 35.36           H
ATOM   3746  N   GLU A 288      -5.555  -8.260  11.590  1.00 28.47           N
ATOM   3747  CA  GLU A 288      -5.645  -8.358  10.131  1.00 27.83           C
ATOM   3748  C   GLU A 288      -5.185  -7.071   9.462  1.00 30.62           C
ATOM   3749  O   GLU A 288      -4.430  -7.091   8.470  1.00 30.56           O
ATOM   3750  CB  GLU A 288      -7.084  -8.723   9.758  1.00 24.73           C
ATOM   3751  CG  GLU A 288      -7.279 -10.257   9.721  1.00 34.46           C
ATOM   3752  CD  GLU A 288      -8.602 -10.770  10.257  1.00 29.56           C
ATOM   3753  OE1 GLU A 288      -8.648 -11.818  10.970  1.00 28.90           O
ATOM   3754  OE2 GLU A 288      -9.602 -10.132   9.928  1.00 31.42           O1-
ATOM   3755  H   GLU A 288      -6.307  -8.367  12.005  1.00 34.50           H
ATOM   3756  HA  GLU A 288      -5.072  -9.074   9.810  1.00 33.73           H
ATOM   3757  HB2 GLU A 288      -7.684  -8.352  10.426  1.00 30.01           H
ATOM   3758  HB3 GLU A 288      -7.285  -8.361   8.884  1.00 30.01           H
ATOM   3759  HG2 GLU A 288      -7.228 -10.530   8.791  1.00 41.69           H
ATOM   3760  HG3 GLU A 288      -6.580 -10.684  10.240  1.00 41.69           H
ATOM   3761  N   GLU A 289      -5.590  -5.939  10.011  1.00 26.82           N
ATOM   3762  CA  GLU A 289      -5.215  -4.668   9.406  1.00 27.86           C
ATOM   3763  C   GLU A 289      -3.766  -4.341   9.706  1.00 24.40           C
ATOM   3764  O   GLU A 289      -3.064  -3.797   8.857  1.00 21.71           O
ATOM   3765  CB  GLU A 289      -6.139  -3.553   9.912  1.00 23.91           C
ATOM   3766  CG  GLU A 289      -5.936  -2.232   9.212  1.00 18.64           C
ATOM   3767  CD  GLU A 289      -7.048  -1.254   9.519  1.00 26.45           C
ATOM   3768  OE1 GLU A 289      -8.025  -1.204   8.746  1.00 37.26           O
ATOM   3769  OE2 GLU A 289      -6.982  -0.537  10.535  1.00 29.61           O1-
ATOM   3770  H   GLU A 289      -6.057  -5.881  10.732  1.00 32.52           H
ATOM   3771  HA  GLU A 289      -5.300  -4.729   8.440  1.00 33.76           H
ATOM   3772  HB2 GLU A 289      -7.056  -3.825   9.773  1.00 29.03           H
ATOM   3773  HB3 GLU A 289      -5.986  -3.418  10.859  1.00 29.03           H
ATOM   3774  HG2 GLU A 289      -5.094  -1.847   9.490  1.00 22.71           H
ATOM   3775  HG3 GLU A 289      -5.931  -2.393   8.259  1.00 22.71           H
ATOM   3776  N   ALA A 290      -3.291  -4.668  10.904  1.00 21.02           N
ATOM   3777  CA  ALA A 290      -1.889  -4.408  11.180  1.00 23.62           C
ATOM   3778  C   ALA A 290      -1.022  -5.165  10.206  1.00 24.28           C
ATOM   3779  O   ALA A 290       0.008  -4.650   9.790  1.00 25.44           O
ATOM   3780  CB  ALA A 290      -1.509  -4.805  12.586  1.00 22.34           C
ATOM   3781  H   ALA A 290      -3.737  -5.050  11.535  1.00 25.55           H
ATOM   3782  HA  ALA A 290      -1.700  -3.462  11.067  1.00 28.67           H
ATOM   3783  HB1 ALA A 290      -0.557  -4.644  12.701  1.00 27.15           H
ATOM   3784  HB2 ALA A 290      -2.029  -4.266  13.199  1.00 27.15           H
ATOM   3785  HB3 ALA A 290      -1.704  -5.749  12.695  1.00 27.15           H
ATOM   3786  N   LEU A 291      -1.446  -6.378   9.816  1.00 22.23           N
ATOM   3787  CA  LEU A 291      -0.712  -7.142   8.815  1.00 21.19           C
ATOM   3788  C   LEU A 291      -0.817  -6.488   7.458  1.00 28.56           C
ATOM   3789  O   LEU A 291       0.087  -6.620   6.630  1.00 28.40           O
ATOM   3790  CB  LEU A 291      -1.255  -8.556   8.734  1.00 18.48           C
ATOM   3791  CG  LEU A 291      -0.962  -9.460   9.923  1.00 21.73           C
ATOM   3792  CD1 LEU A 291      -1.816 -10.635   9.834  1.00 22.60           C
ATOM   3793  CD2 LEU A 291       0.396  -9.903   9.906  1.00 25.63           C
ATOM   3794  H   LEU A 291      -2.158  -6.760  10.115  1.00 27.02           H
ATOM   3795  HA  LEU A 291       0.227  -7.194   9.057  1.00 25.76           H
ATOM   3796  HB2 LEU A 291      -2.224  -8.500   8.639  1.00 22.51           H
ATOM   3797  HB3 LEU A 291      -0.882  -8.981   7.953  1.00 22.51           H
ATOM   3798  HG  LEU A 291      -1.137  -8.990  10.754  1.00 26.41           H
ATOM   3799 HD11 LEU A 291      -1.606 -11.231  10.569  1.00 27.46           H
ATOM   3800 HD12 LEU A 291      -2.745 -10.358   9.889  1.00 27.46           H
ATOM   3801 HD13 LEU A 291      -1.643 -11.064   8.980  1.00 27.46           H
ATOM   3802 HD21 LEU A 291       0.548 -10.478  10.673  1.00 31.09           H
ATOM   3803 HD22 LEU A 291       0.544 -10.403   9.086  1.00 31.09           H
ATOM   3804 HD23 LEU A 291       0.977  -9.127   9.941  1.00 31.09           H
ATOM   3805  N   LEU A 292      -1.956  -5.857   7.178  1.00 28.04           N
ATOM   3806  CA  LEU A 292      -2.131  -5.145   5.915  1.00 28.68           C
ATOM   3807  C   LEU A 292      -1.126  -4.007   5.827  1.00 29.59           C
ATOM   3808  O   LEU A 292      -0.387  -3.871   4.846  1.00 27.01           O
ATOM   3809  CB  LEU A 292      -3.565  -4.616   5.850  1.00 30.66           C
ATOM   3810  CG  LEU A 292      -4.332  -4.392   4.562  1.00 36.91           C
ATOM   3811  CD1 LEU A 292      -4.255  -5.604   3.757  1.00 26.04           C
ATOM   3812  CD2 LEU A 292      -5.828  -4.044   4.891  1.00 31.93           C
ATOM   3813  H   LEU A 292      -2.641  -5.833   7.706  1.00 33.99           H
ATOM   3814  HA  LEU A 292      -1.967  -5.746   5.178  1.00 34.75           H
ATOM   3815  HB2 LEU A 292      -4.121  -5.208   6.383  1.00 37.13           H
ATOM   3816  HB3 LEU A 292      -3.545  -3.747   6.278  1.00 37.13           H
ATOM   3817  HG  LEU A 292      -3.936  -3.659   4.058  1.00 44.63           H
ATOM   3818 HD11 LEU A 292      -4.799  -5.496   2.961  1.00 31.58           H
ATOM   3819 HD12 LEU A 292      -3.331  -5.744   3.502  1.00 31.58           H
ATOM   3820 HD13 LEU A 292      -4.580  -6.356   4.283  1.00 31.58           H
ATOM   3821 HD21 LEU A 292      -6.331  -3.980   4.064  1.00 38.65           H
ATOM   3822 HD22 LEU A 292      -6.199  -4.749   5.448  1.00 38.65           H
ATOM   3823 HD23 LEU A 292      -5.868  -3.194   5.359  1.00 38.65           H
ATOM   3824  N   CYS A 293      -1.054  -3.209   6.887  1.00 31.96           N
ATOM   3825  CA  CYS A 293      -0.007  -2.199   7.029  1.00 28.10           C
ATOM   3826  C   CYS A 293       1.385  -2.794   6.865  1.00 25.74           C
ATOM   3827  O   CYS A 293       2.276  -2.153   6.298  1.00 27.40           O
ATOM   3828  CB  CYS A 293      -0.140  -1.532   8.408  1.00 23.94           C
ATOM   3829  SG  CYS A 293       1.103  -0.232   8.742  1.00 23.13           S
ATOM   3830  H   CYS A 293      -1.598  -3.251   7.556  1.00 38.69           H
ATOM   3831  HA  CYS A 293      -0.111  -1.526   6.338  1.00 34.05           H
ATOM   3832  HB2 CYS A 293      -1.032  -1.148   8.490  1.00 29.07           H
ATOM   3833  HB3 CYS A 293      -0.031  -2.215   9.088  1.00 29.07           H
ATOM   3834  HG  CYS A 293       0.571   0.844   8.727  1.00 28.09           H
ATOM   3835  N   MET A 294       1.611  -4.007   7.376  1.00 25.94           N
ATOM   3836  CA  MET A 294       2.960  -4.576   7.284  1.00 25.18           C
ATOM   3837  C   MET A 294       3.247  -5.217   5.915  1.00 28.61           C
ATOM   3838  O   MET A 294       4.382  -5.671   5.666  1.00 24.65           O
ATOM   3839  CB  MET A 294       3.162  -5.613   8.397  1.00 25.71           C
ATOM   3840  CG  MET A 294       3.552  -4.979   9.738  1.00 32.45           C
ATOM   3841  SD  MET A 294       3.839  -6.150  11.090  1.00 31.92           S
ATOM   3842  CE  MET A 294       2.200  -6.785  11.390  1.00 25.08           C
ATOM   3843  H   MET A 294       1.020  -4.510   7.765  1.00 31.47           H
ATOM   3844  HA  MET A 294       3.599  -3.855   7.439  1.00 30.55           H
ATOM   3845  HB2 MET A 294       2.332  -6.099   8.517  1.00 31.18           H
ATOM   3846  HB3 MET A 294       3.866  -6.230   8.133  1.00 31.18           H
ATOM   3847  HG2 MET A 294       4.368  -4.471   9.615  1.00 39.28           H
ATOM   3848  HG3 MET A 294       2.838  -4.376  10.004  1.00 39.28           H
ATOM   3849  HE1 MET A 294       2.258  -7.408  12.136  1.00 30.43           H
ATOM   3850  HE2 MET A 294       1.609  -6.047  11.605  1.00 30.43           H
ATOM   3851  HE3 MET A 294       1.880  -7.243  10.598  1.00 30.43           H
ATOM   3852  N   ASP A 295       2.232  -5.292   5.048  1.00 27.39           N
ATOM   3853  CA  ASP A 295       2.364  -5.581   3.639  1.00 20.19           C
ATOM   3854  C   ASP A 295       2.663  -4.318   2.833  1.00 23.83           C
ATOM   3855  O   ASP A 295       2.771  -4.385   1.600  1.00 29.18           O
ATOM   3856  CB  ASP A 295       1.067  -6.170   3.075  1.00 19.39           C
ATOM   3857  CG  ASP A 295       0.655  -7.575   3.637  1.00 26.84           C
ATOM   3858  OD1 ASP A 295       1.445  -8.351   4.242  1.00 18.22           O
ATOM   3859  OD2 ASP A 295      -0.547  -7.937   3.405  1.00 24.34           O1-
ATOM   3860  H   ASP A 295       1.411  -5.158   5.267  1.00 33.20           H
ATOM   3861  HA  ASP A 295       3.085  -6.216   3.515  1.00 24.57           H
ATOM   3862  HB2 ASP A 295       0.356  -5.544   3.282  1.00 23.61           H
ATOM   3863  HB3 ASP A 295       1.157  -6.248   2.113  1.00 23.61           H
ATOM   3864  N   GLY A 296       2.749  -3.157   3.480  1.00 26.48           N
ATOM   3865  CA  GLY A 296       2.906  -1.910   2.761  1.00 20.56           C
ATOM   3866  C   GLY A 296       1.632  -1.307   2.224  1.00 25.36           C
ATOM   3867  O   GLY A 296       1.695  -0.256   1.569  1.00 25.40           O
ATOM   3868  H   GLY A 296       2.719  -3.070   4.330  1.00 32.11           H
ATOM   3869  HA2 GLY A 296       3.330  -1.258   3.340  1.00 25.01           H
ATOM   3870  HA3 GLY A 296       3.488  -2.071   2.005  1.00 25.01           H
ATOM   3871  N   ALA A 297       0.473  -1.899   2.522  1.00 25.81           N
ATOM   3872  CA  ALA A 297      -0.826  -1.373   2.165  1.00 22.04           C
ATOM   3873  C   ALA A 297      -1.529  -0.839   3.410  1.00 21.43           C
ATOM   3874  O   ALA A 297      -0.871  -0.373   4.355  1.00 25.50           O
ATOM   3875  CB  ALA A 297      -1.606  -2.471   1.450  1.00 25.43           C
ATOM   3876  H   ALA A 297       0.414  -2.644   2.960  1.00 31.31           H
ATOM   3877  HA  ALA A 297      -0.715  -0.636   1.552  1.00 26.79           H
ATOM   3878  HB1 ALA A 297      -2.472  -2.132   1.166  1.00 30.85           H
ATOM   3879  HB2 ALA A 297      -1.101  -2.763   0.670  1.00 30.85           H
ATOM   3880  HB3 ALA A 297      -1.709  -3.199   2.081  1.00 30.85           H
ATOM   3881  N   GLY A 298      -2.839  -0.901   3.425  1.00 25.11           N
ATOM   3882  CA  GLY A 298      -3.563  -0.550   4.599  1.00 27.07           C
ATOM   3883  C   GLY A 298      -3.948   0.890   4.452  1.00 25.29           C
ATOM   3884  O   GLY A 298      -3.571   1.542   3.484  1.00 26.56           O
ATOM   3885  H   GLY A 298      -3.333  -1.126   2.764  1.00 30.46           H
ATOM   3886  HA2 GLY A 298      -4.361  -1.095   4.668  1.00 32.82           H
ATOM   3887  HA3 GLY A 298      -3.011  -0.675   5.390  1.00 32.82           H
ATOM   3888  N   PRO A 299      -4.724   1.405   5.395  1.00 28.15           N
ATOM   3889  CA  PRO A 299      -5.195   2.793   5.309  1.00 28.53           C
ATOM   3890  C   PRO A 299      -4.096   3.799   5.599  1.00 26.62           C
ATOM   3891  O   PRO A 299      -3.195   3.554   6.415  1.00 26.13           O
ATOM   3892  CB  PRO A 299      -6.282   2.873   6.376  1.00 21.94           C
ATOM   3893  CG  PRO A 299      -6.100   1.731   7.194  1.00 28.39           C
ATOM   3894  CD  PRO A 299      -5.355   0.663   6.494  1.00 20.87           C
ATOM   3895  HA  PRO A 299      -5.601   2.956   4.453  1.00 34.58           H
ATOM   3896  HB2 PRO A 299      -6.155   3.675   6.905  1.00 26.66           H
ATOM   3897  HB3 PRO A 299      -7.155   2.871   5.941  1.00 26.66           H
ATOM   3898  HG2 PRO A 299      -5.649   1.992   8.007  1.00 34.40           H
ATOM   3899  HG3 PRO A 299      -6.988   1.382   7.382  1.00 34.40           H
ATOM   3900  HD2 PRO A 299      -4.697   0.273   7.089  1.00 25.38           H
ATOM   3901  HD3 PRO A 299      -5.956  -0.019   6.159  1.00 25.38           H
ATOM   3902  N   PRO A 300      -4.196   4.981   5.007  1.00 27.90           N
ATOM   3903  CA  PRO A 300      -3.126   5.975   5.151  1.00 19.83           C
ATOM   3904  C   PRO A 300      -2.983   6.579   6.536  1.00 24.38           C
ATOM   3905  O   PRO A 300      -1.898   7.083   6.875  1.00 20.52           O
ATOM   3906  CB  PRO A 300      -3.551   7.040   4.151  1.00 24.76           C
ATOM   3907  CG  PRO A 300      -4.382   6.327   3.209  1.00 31.78           C
ATOM   3908  CD  PRO A 300      -5.171   5.386   3.974  1.00 23.10           C
ATOM   3909  HA  PRO A 300      -2.285   5.596   4.866  1.00 24.13           H
ATOM   3910  HB2 PRO A 300      -4.082   7.707   4.612  1.00 30.05           H
ATOM   3911  HB3 PRO A 300      -2.773   7.431   3.730  1.00 30.05           H
ATOM   3912  HG2 PRO A 300      -4.981   6.949   2.778  1.00 38.47           H
ATOM   3913  HG3 PRO A 300      -3.829   5.858   2.568  1.00 38.47           H
ATOM   3914  HD2 PRO A 300      -5.929   5.842   4.366  1.00 28.06           H
ATOM   3915  HD3 PRO A 300      -5.441   4.662   3.391  1.00 28.06           H
ATOM   3916  N   ASP A 301      -4.040   6.618   7.353  1.00 27.30           N
ATOM   3917  CA  ASP A 301      -3.844   7.201   8.685  1.00 26.40           C
ATOM   3918  C   ASP A 301      -3.063   6.257   9.604  1.00 25.70           C
ATOM   3919  O   ASP A 301      -2.179   6.691  10.358  1.00 27.90           O
ATOM   3920  CB  ASP A 301      -5.194   7.619   9.282  1.00 30.53           C
ATOM   3921  CG  ASP A 301      -6.174   6.477   9.423  1.00 28.13           C
ATOM   3922  OD1 ASP A 301      -6.178   5.620   8.560  1.00 19.82           O
ATOM   3923  OD2 ASP A 301      -6.992   6.460  10.377  1.00 34.14           O1-
ATOM   3924  H   ASP A 301      -4.846   6.350   7.167  1.00 33.10           H
ATOM   3925  HA  ASP A 301      -3.306   7.998   8.581  1.00 32.01           H
ATOM   3926  HB2 ASP A 301      -5.059   8.034  10.151  1.00 36.98           H
ATOM   3927  HB3 ASP A 301      -5.589   8.251   8.660  1.00 36.98           H
ATOM   3928  N   LEU A 302      -3.342   4.957   9.543  1.00 25.60           N
ATOM   3929  CA  LEU A 302      -2.556   4.006  10.317  1.00 23.87           C
ATOM   3930  C   LEU A 302      -1.092   4.048   9.918  1.00 23.42           C
ATOM   3931  O   LEU A 302      -0.198   4.097  10.766  1.00 31.48           O
ATOM   3932  CB  LEU A 302      -3.134   2.599  10.099  1.00 26.52           C
ATOM   3933  CG  LEU A 302      -2.298   1.452  10.690  1.00 28.02           C
ATOM   3934  CD1 LEU A 302      -2.161   1.609  12.170  1.00 27.12           C
ATOM   3935  CD2 LEU A 302      -2.955   0.139  10.362  1.00 20.68           C
ATOM   3936  H   LEU A 302      -3.961   4.596   9.066  1.00 31.06           H
ATOM   3937  HA  LEU A 302      -2.601   4.236  11.254  1.00 28.97           H
ATOM   3938  HB2 LEU A 302      -4.014   2.566  10.500  1.00 32.16           H
ATOM   3939  HB3 LEU A 302      -3.211   2.448   9.143  1.00 32.16           H
ATOM   3940  HG  LEU A 302      -1.403   1.463  10.312  1.00 33.96           H
ATOM   3941 HD11 LEU A 302      -1.646   0.855  12.500  1.00 32.88           H
ATOM   3942 HD12 LEU A 302      -1.706   2.445  12.370  1.00 32.88           H
ATOM   3943 HD13 LEU A 302      -3.049   1.599  12.564  1.00 32.88           H
ATOM   3944 HD21 LEU A 302      -2.455  -0.571  10.793  1.00 25.15           H
ATOM   3945 HD22 LEU A 302      -3.873   0.147  10.687  1.00 25.15           H
ATOM   3946 HD23 LEU A 302      -2.946   0.025   9.398  1.00 25.15           H
ATOM   3947  N   ARG A 303      -0.815   3.955   8.623  1.00 27.46           N
ATOM   3948  CA  ARG A 303       0.578   4.069   8.180  1.00 24.56           C
ATOM   3949  C   ARG A 303       1.194   5.363   8.661  1.00 19.66           C
ATOM   3950  O   ARG A 303       2.292   5.356   9.211  1.00 25.05           O
ATOM   3951  CB  ARG A 303       0.686   3.967   6.637  1.00 30.91           C
ATOM   3952  CG  ARG A 303       2.105   3.865   6.100  1.00 24.98           C
ATOM   3953  CD  ARG A 303       2.175   4.052   4.587  1.00 23.99           C
ATOM   3954  NE  ARG A 303       3.541   4.193   4.077  1.00 20.22           N
ATOM   3955  CZ  ARG A 303       4.284   3.191   3.603  1.00 25.14           C
ATOM   3956  NH1 ARG A 303       3.859   1.962   3.631  1.00 26.99           N
ATOM   3957  NH2 ARG A 303       5.500   3.393   3.168  1.00 24.30           N1+
ATOM   3958  H   ARG A 303      -1.402   3.819   8.004  1.00 33.29           H
ATOM   3959  HA  ARG A 303       1.087   3.353   8.586  1.00 29.80           H
ATOM   3960  HB2 ARG A 303       0.214   3.171   6.334  1.00 37.42           H
ATOM   3961  HB3 ARG A 303       0.284   4.761   6.242  1.00 37.42           H
ATOM   3962  HG2 ARG A 303       2.649   4.551   6.511  1.00 30.32           H
ATOM   3963  HG3 ARG A 303       2.457   2.985   6.303  1.00 30.32           H
ATOM   3964  HD2 ARG A 303       1.779   3.272   4.175  1.00 29.12           H
ATOM   3965  HD3 ARG A 303       1.676   4.845   4.344  1.00 29.12           H
ATOM   3966  HE  ARG A 303       3.915   4.963   4.166  1.00 24.60           H
ATOM   3967 HH11 ARG A 303       3.070   1.781   3.911  1.00 32.73           H
ATOM   3968 HH12 ARG A 303       4.369   1.336   3.330  1.00 32.73           H
ATOM   3969 HH21 ARG A 303       5.827   4.189   3.166  1.00 29.49           H
ATOM   3970 HH22 ARG A 303       5.971   2.726   2.893  1.00 29.49           H
ATOM   3971  N   ASP A 304       0.493   6.498   8.501  1.00 30.21           N
ATOM   3972  CA  ASP A 304       1.085   7.780   8.870  1.00 22.14           C
ATOM   3973  C   ASP A 304       1.471   7.841  10.349  1.00 27.04           C
ATOM   3974  O   ASP A 304       2.515   8.396  10.709  1.00 27.52           O
ATOM   3975  CB  ASP A 304       0.127   8.930   8.555  1.00 33.78           C
ATOM   3976  CG  ASP A 304       0.677  10.280   9.052  1.00 40.27           C
ATOM   3977  OD1 ASP A 304       0.331  10.698  10.173  1.00 41.27           O
ATOM   3978  OD2 ASP A 304       1.544  10.873   8.369  1.00 47.23           O1-
ATOM   3979  H   ASP A 304      -0.309   6.556   8.184  1.00 36.59           H
ATOM   3980  HA  ASP A 304       1.895   7.903   8.356  1.00 26.90           H
ATOM   3981  HB2 ASP A 304      -0.009   8.988   7.602  1.00 40.87           H
ATOM   3982  HB3 ASP A 304      -0.717   8.751   8.997  1.00 40.87           H
ATOM   3983  N   LEU A 305       0.642   7.309  11.232  1.00 29.00           N
ATOM   3984  CA  LEU A 305       0.987   7.404  12.643  1.00 23.99           C
ATOM   3985  C   LEU A 305       2.074   6.395  13.002  1.00 25.85           C
ATOM   3986  O   LEU A 305       3.001   6.715  13.749  1.00 31.03           O
ATOM   3987  CB  LEU A 305      -0.274   7.203  13.471  1.00 30.07           C
ATOM   3988  CG  LEU A 305      -0.272   7.527  14.963  1.00 35.56           C
ATOM   3989  CD1 LEU A 305       0.042   8.972  15.226  1.00 32.82           C
ATOM   3990  CD2 LEU A 305      -1.637   7.189  15.569  1.00 41.05           C
ATOM   3991  H   LEU A 305      -0.089   6.890  11.057  1.00 35.13           H
ATOM   3992  HA  LEU A 305       1.328   8.294  12.824  1.00 29.12           H
ATOM   3993  HB2 LEU A 305      -0.959   7.767  13.077  1.00 36.42           H
ATOM   3994  HB3 LEU A 305      -0.539   6.275  13.380  1.00 36.42           H
ATOM   3995  HG  LEU A 305       0.396   6.981  15.410  1.00 43.00           H
ATOM   3996 HD11 LEU A 305       0.062   9.120  16.186  1.00 39.72           H
ATOM   3997 HD12 LEU A 305       0.907   9.175  14.839  1.00 39.72           H
ATOM   3998 HD13 LEU A 305      -0.646   9.523  14.820  1.00 39.72           H
ATOM   3999 HD21 LEU A 305      -1.613   7.370  16.524  1.00 49.59           H
ATOM   4000 HD22 LEU A 305      -2.318   7.734  15.143  1.00 49.59           H
ATOM   4001 HD23 LEU A 305      -1.820   6.247  15.417  1.00 49.59           H
ATOM   4002  N   VAL A 306       2.039   5.197  12.418  1.00 26.39           N
ATOM   4003  CA  VAL A 306       3.157   4.265  12.599  1.00 23.58           C
ATOM   4004  C   VAL A 306       4.484   4.956  12.284  1.00 25.01           C
ATOM   4005  O   VAL A 306       5.411   4.951  13.094  1.00 27.30           O
ATOM   4006  CB  VAL A 306       2.950   3.012  11.733  1.00 26.61           C
ATOM   4007  CG1 VAL A 306       4.198   2.144  11.732  1.00 27.41           C
ATOM   4008  CG2 VAL A 306       1.743   2.190  12.233  1.00 22.21           C
ATOM   4009  H   VAL A 306       1.401   4.913  11.909  1.00 32.00           H
ATOM   4010  HA  VAL A 306       3.196   3.985  13.522  1.00 28.63           H
ATOM   4011  HB  VAL A 306       2.772   3.286  10.820  1.00 32.27           H
ATOM   4012 HG11 VAL A 306       4.024   1.349  11.199  1.00 33.22           H
ATOM   4013 HG12 VAL A 306       4.943   2.631  11.355  1.00 33.22           H
ATOM   4014 HG13 VAL A 306       4.394   1.898  12.650  1.00 33.22           H
ATOM   4015 HG21 VAL A 306       1.621   1.421  11.661  1.00 26.99           H
ATOM   4016 HG22 VAL A 306       1.925   1.900  13.143  1.00 26.99           H
ATOM   4017 HG23 VAL A 306       0.946   2.738  12.206  1.00 26.99           H
ATOM   4018  N   THR A 307       4.600   5.567  11.104  1.00 26.03           N
ATOM   4019  CA  THR A 307       5.887   6.161  10.714  1.00 24.43           C
ATOM   4020  C   THR A 307       6.215   7.415  11.524  1.00 25.83           C
ATOM   4021  O   THR A 307       7.362   7.606  11.961  1.00 23.20           O
ATOM   4022  CB  THR A 307       5.882   6.494   9.221  1.00 25.64           C
ATOM   4023  OG1 THR A 307       4.806   7.392   8.916  1.00 26.57           O
ATOM   4024  CG2 THR A 307       5.777   5.191   8.332  1.00 20.61           C
ATOM   4025  H   THR A 307       3.969   5.656  10.525  1.00 31.57           H
ATOM   4026  HA  THR A 307       6.588   5.508  10.887  1.00 29.65           H
ATOM   4027  HB  THR A 307       6.723   6.933   9.008  1.00 31.10           H
ATOM   4028  HG1 THR A 307       4.880   7.671   8.126  1.00 32.22           H
ATOM   4029 HG21 THR A 307       5.805   5.438   7.392  1.00 25.06           H
ATOM   4030 HG22 THR A 307       6.525   4.608   8.525  1.00 25.06           H
ATOM   4031 HG23 THR A 307       4.951   4.714   8.501  1.00 25.06           H
ATOM   4032  N   THR A 308       5.214   8.265  11.764  1.00 32.08           N
ATOM   4033  CA  THR A 308       5.394   9.455  12.614  1.00 27.77           C
ATOM   4034  C   THR A 308       5.911   9.080  14.004  1.00 30.19           C
ATOM   4035  O   THR A 308       6.899   9.658  14.486  1.00 32.66           O
ATOM   4036  CB  THR A 308       4.068  10.235  12.750  1.00 23.88           C
ATOM   4037  OG1 THR A 308       3.701  10.844  11.506  1.00 23.03           O
ATOM   4038  CG2 THR A 308       4.184  11.323  13.755  1.00 28.92           C
ATOM   4039  H   THR A 308       4.423   8.157  11.448  1.00 38.83           H
ATOM   4040  HA  THR A 308       6.052  10.035  12.203  1.00 33.66           H
ATOM   4041  HB  THR A 308       3.361   9.634  13.041  1.00 28.99           H
ATOM   4042  HG1 THR A 308       3.498  10.250  10.940  1.00 27.97           H
ATOM   4043 HG21 THR A 308       3.324  11.769  13.854  1.00 35.03           H
ATOM   4044 HG22 THR A 308       4.458  10.990  14.621  1.00 35.03           H
ATOM   4045 HG23 THR A 308       4.835  11.967  13.438  1.00 35.03           H
ATOM   4046  N   LEU A 309       5.234   8.135  14.677  1.00 30.18           N
ATOM   4047  CA  LEU A 309       5.586   7.747  16.047  1.00 26.34           C
ATOM   4048  C   LEU A 309       6.866   6.915  16.108  1.00 25.27           C
ATOM   4049  O   LEU A 309       7.659   7.065  17.040  1.00 26.82           O
ATOM   4050  CB  LEU A 309       4.438   6.958  16.669  1.00 22.82           C
ATOM   4051  CG  LEU A 309       3.224   7.748  17.146  1.00 37.50           C
ATOM   4052  CD1 LEU A 309       2.339   6.769  17.910  1.00 36.84           C
ATOM   4053  CD2 LEU A 309       3.541   8.913  18.056  1.00 25.56           C
ATOM   4054  H   LEU A 309       4.556   7.710  14.369  1.00 36.55           H
ATOM   4055  HA  LEU A 309       5.735   8.542  16.576  1.00 31.94           H
ATOM   4056  HB2 LEU A 309       4.111   6.324  16.019  1.00 27.71           H
ATOM   4057  HB3 LEU A 309       4.785   6.465  17.433  1.00 27.71           H
ATOM   4058  HG  LEU A 309       2.731   8.079  16.379  1.00 45.34           H
ATOM   4059 HD11 LEU A 309       1.567   7.256  18.241  1.00 44.54           H
ATOM   4060 HD12 LEU A 309       2.058   6.058  17.315  1.00 44.54           H
ATOM   4061 HD13 LEU A 309       2.844   6.401  18.654  1.00 44.54           H
ATOM   4062 HD21 LEU A 309       2.711   9.334  18.341  1.00 31.01           H
ATOM   4063 HD22 LEU A 309       4.024   8.586  18.836  1.00 31.01           H
ATOM   4064 HD23 LEU A 309       4.086   9.551  17.571  1.00 31.01           H
ATOM   4065  N   GLY A 310       7.081   6.007  15.154  1.00 26.37           N
ATOM   4066  CA  GLY A 310       8.350   5.274  15.123  1.00 24.63           C
ATOM   4067  C   GLY A 310       9.512   6.165  14.724  1.00 28.30           C
ATOM   4068  O   GLY A 310      10.608   6.079  15.298  1.00 25.24           O
ATOM   4069  H   GLY A 310       6.524   5.811  14.525  1.00 31.98           H
ATOM   4070  HA2 GLY A 310       8.540   4.937  16.006  1.00 29.89           H
ATOM   4071  HA3 GLY A 310       8.307   4.525  14.505  1.00 29.89           H
ATOM   4072  N   GLY A 311       9.291   7.040  13.742  1.00 28.88           N
ATOM   4073  CA  GLY A 311      10.296   8.026  13.402  1.00 27.29           C
ATOM   4074  C   GLY A 311      10.761   8.801  14.623  1.00 28.09           C
ATOM   4075  O   GLY A 311      11.946   8.781  14.986  1.00 28.61           O
ATOM   4076  H   GLY A 311       8.567   7.088  13.268  1.00 34.99           H
ATOM   4077  HA2 GLY A 311      11.054   7.590  12.984  1.00 33.08           H
ATOM   4078  HA3 GLY A 311       9.913   8.659  12.778  1.00 33.08           H
ATOM   4079  N   ALA A 312       9.823   9.504  15.255  1.00 30.84           N
ATOM   4080  CA  ALA A 312      10.069  10.158  16.542  1.00 28.07           C
ATOM   4081  C   ALA A 312      10.921   9.366  17.515  1.00 25.28           C
ATOM   4082  O   ALA A 312      11.828   9.899  18.166  1.00 26.70           O
ATOM   4083  CB  ALA A 312       8.742  10.419  17.207  1.00 26.69           C
ATOM   4084  H   ALA A 312       9.025   9.617  14.950  1.00 37.35           H
ATOM   4085  HA  ALA A 312      10.512  11.004  16.386  1.00 34.02           H
ATOM   4086  HB1 ALA A 312       8.927  10.849  18.056  1.00 32.37           H
ATOM   4087  HB2 ALA A 312       8.204  10.984  16.630  1.00 32.37           H
ATOM   4088  HB3 ALA A 312       8.307   9.564  17.353  1.00 32.37           H
ATOM   4089  N   LEU A 313      10.593   8.092  17.667  1.00 24.35           N
ATOM   4090  CA  LEU A 313      11.282   7.242  18.628  1.00 27.36           C
ATOM   4091  C   LEU A 313      12.716   6.958  18.192  1.00 27.07           C
ATOM   4092  O   LEU A 313      13.629   6.877  19.021  1.00 25.48           O
ATOM   4093  CB  LEU A 313      10.514   5.938  18.764  1.00 27.77           C
ATOM   4094  CG  LEU A 313      10.425   5.299  20.134  1.00 28.11           C
ATOM   4095  CD1 LEU A 313      10.239   3.871  19.897  1.00 28.52           C
ATOM   4096  CD2 LEU A 313      11.664   5.507  20.957  1.00 29.82           C
ATOM   4097  H   LEU A 313       9.972   7.695  17.226  1.00 29.56           H
ATOM   4098  HA  LEU A 313      11.297   7.686  19.485  1.00 33.16           H
ATOM   4099  HB2 LEU A 313       9.603   6.088  18.467  1.00 33.66           H
ATOM   4100  HB3 LEU A 313      10.942   5.297  18.171  1.00 33.66           H
ATOM   4101  HG  LEU A 313       9.660   5.644  20.611  1.00 34.07           H
ATOM   4102 HD11 LEU A 313      10.155   3.423  20.750  1.00 34.55           H
ATOM   4103 HD12 LEU A 313       9.437   3.742  19.371  1.00 34.55           H
ATOM   4104 HD13 LEU A 313      11.013   3.522  19.418  1.00 34.55           H
ATOM   4105 HD21 LEU A 313      11.541   5.047  21.805  1.00 36.12           H
ATOM   4106 HD22 LEU A 313      12.422   5.125  20.488  1.00 36.12           H
ATOM   4107 HD23 LEU A 313      11.803   6.456  21.108  1.00 36.12           H
ATOM   4108  N   LEU A 314      12.925   6.753  16.897  1.00 35.42           N
ATOM   4109  CA  LEU A 314      14.277   6.581  16.373  1.00 32.98           C
ATOM   4110  C   LEU A 314      15.096   7.847  16.564  1.00 32.31           C
ATOM   4111  O   LEU A 314      16.284   7.790  16.929  1.00 32.45           O
ATOM   4112  CB  LEU A 314      14.210   6.206  14.887  1.00 25.75           C
ATOM   4113  CG  LEU A 314      13.876   4.739  14.542  1.00 26.83           C
ATOM   4114  CD1 LEU A 314      13.774   4.491  13.026  1.00 30.01           C
ATOM   4115  CD2 LEU A 314      14.850   3.722  15.166  1.00 28.73           C
ATOM   4116  H   LEU A 314      12.304   6.704  16.307  1.00 42.84           H
ATOM   4117  HA  LEU A 314      14.720   5.865  16.856  1.00 39.91           H
ATOM   4118  HB2 LEU A 314      13.538   6.774  14.470  1.00 31.24           H
ATOM   4119  HB3 LEU A 314      15.074   6.394  14.495  1.00 31.24           H
ATOM   4120  HG  LEU A 314      12.998   4.543  14.914  1.00 32.54           H
ATOM   4121 HD11 LEU A 314      13.543   3.560  12.879  1.00 36.34           H
ATOM   4122 HD12 LEU A 314      13.081   5.057  12.648  1.00 36.34           H
ATOM   4123 HD13 LEU A 314      14.630   4.684  12.618  1.00 36.34           H
ATOM   4124 HD21 LEU A 314      14.562   2.826  14.924  1.00 34.82           H
ATOM   4125 HD22 LEU A 314      15.741   3.888  14.832  1.00 34.82           H
ATOM   4126 HD23 LEU A 314      14.828   3.807  16.131  1.00 34.82           H
ATOM   4127  N   TRP A 315      14.483   9.003  16.333  1.00 25.07           N
ATOM   4128  CA  TRP A 315      15.193  10.267  16.583  1.00 25.91           C
ATOM   4129  C   TRP A 315      15.576  10.394  18.052  1.00 29.10           C
ATOM   4130  O   TRP A 315      16.740  10.639  18.380  1.00 32.99           O
ATOM   4131  CB  TRP A 315      14.339  11.466  16.144  1.00 33.36           C
ATOM   4132  CG  TRP A 315      14.882  12.773  16.663  1.00 37.38           C
ATOM   4133  CD1 TRP A 315      15.901  13.509  16.137  1.00 28.38           C
ATOM   4134  CD2 TRP A 315      14.438  13.474  17.825  1.00 32.74           C
ATOM   4135  NE1 TRP A 315      16.131  14.621  16.912  1.00 31.90           N
ATOM   4136  CE2 TRP A 315      15.234  14.621  17.951  1.00 34.39           C
ATOM   4137  CE3 TRP A 315      13.443  13.243  18.763  1.00 30.44           C
ATOM   4138  CZ2 TRP A 315      15.053  15.531  18.971  1.00 31.22           C
ATOM   4139  CZ3 TRP A 315      13.276  14.144  19.776  1.00 35.39           C
ATOM   4140  CH2 TRP A 315      14.080  15.268  19.878  1.00 35.16           C
ATOM   4141  H   TRP A 315      13.679   9.070  16.041  1.00 30.42           H
ATOM   4142  HA  TRP A 315      16.028  10.285  16.085  1.00 31.42           H
ATOM   4143  HB2 TRP A 315      14.321  11.520  15.174  1.00 40.37           H
ATOM   4144  HB3 TRP A 315      13.440  11.355  16.489  1.00 40.37           H
ATOM   4145  HD1 TRP A 315      16.388  13.278  15.379  1.00 34.40           H
ATOM   4146  HE1 TRP A 315      16.724  15.228  16.758  1.00 38.62           H
ATOM   4147  HE3 TRP A 315      12.908  12.485  18.706  1.00 36.86           H
ATOM   4148  HZ2 TRP A 315      15.582  16.291  19.042  1.00 37.80           H
ATOM   4149  HZ3 TRP A 315      12.614  13.997  20.414  1.00 42.80           H
ATOM   4150  HH2 TRP A 315      13.935  15.867  20.574  1.00 42.53           H
ATOM   4151  N   LEU A 316      14.617  10.155  18.947  1.00 30.83           N
ATOM   4152  CA  LEU A 316      14.849  10.261  20.383  1.00 29.22           C
ATOM   4153  C   LEU A 316      15.955   9.327  20.833  1.00 28.81           C
ATOM   4154  O   LEU A 316      16.779   9.680  21.668  1.00 34.25           O
ATOM   4155  CB  LEU A 316      13.543   9.916  21.132  1.00 36.84           C
ATOM   4156  CG  LEU A 316      12.966  10.630  22.359  1.00 29.34           C
ATOM   4157  CD1 LEU A 316      12.244   9.650  23.276  1.00 28.47           C
ATOM   4158  CD2 LEU A 316      13.977  11.382  23.116  1.00 36.00           C
ATOM   4159  H   LEU A 316      13.818   9.906  18.741  1.00 37.34           H
ATOM   4160  HA  LEU A 316      15.109  11.171  20.586  1.00 35.40           H
ATOM   4161  HB2 LEU A 316      12.832   9.973  20.472  1.00 44.54           H
ATOM   4162  HB3 LEU A 316      13.617   8.989  21.402  1.00 44.54           H
ATOM   4163  HG  LEU A 316      12.301  11.276  22.069  1.00 35.54           H
ATOM   4164 HD11 LEU A 316      11.859  10.132  24.028  1.00 34.49           H
ATOM   4165 HD12 LEU A 316      11.538   9.212  22.777  1.00 34.49           H
ATOM   4166 HD13 LEU A 316      12.885   9.003  23.596  1.00 34.49           H
ATOM   4167 HD21 LEU A 316      13.550  11.753  23.903  1.00 43.53           H
ATOM   4168 HD22 LEU A 316      14.675  10.764  23.366  1.00 43.53           H
ATOM   4169 HD23 LEU A 316      14.324  12.099  22.562  1.00 43.53           H
ATOM   4170  N   SER A 317      15.949   8.101  20.347  1.00 33.71           N
ATOM   4171  CA  SER A 317      16.963   7.140  20.757  1.00 34.67           C
ATOM   4172  C   SER A 317      18.303   7.335  20.052  1.00 32.37           C
ATOM   4173  O   SER A 317      19.276   6.675  20.416  1.00 43.01           O
ATOM   4174  CB  SER A 317      16.446   5.733  20.480  1.00 35.82           C
ATOM   4175  OG  SER A 317      16.160   5.629  19.061  1.00 35.33           O
ATOM   4176  H   SER A 317      15.375   7.805  19.773  1.00 40.78           H
ATOM   4177  HA  SER A 317      17.108   7.227  21.708  1.00 41.94           H
ATOM   4178  HB2 SER A 317      17.122   5.085  20.735  1.00 43.32           H
ATOM   4179  HB3 SER A 317      15.641   5.591  21.002  1.00 43.32           H
ATOM   4180  HG  SER A 317      15.386   5.925  18.887  1.00 42.73           H
ATOM   4181  N   GLY A 318      18.389   8.204  19.054  1.00 39.30           N
ATOM   4182  CA  GLY A 318      19.664   8.504  18.426  1.00 40.72           C
ATOM   4183  C   GLY A 318      19.968   7.674  17.213  1.00 43.34           C
ATOM   4184  O   GLY A 318      21.129   7.592  16.817  1.00 34.18           O
ATOM   4185  H   GLY A 318      17.722   8.632  18.723  1.00 47.49           H
ATOM   4186  HA2 GLY A 318      19.666   9.431  18.142  1.00 49.20           H
ATOM   4187  HA3 GLY A 318      20.383   8.377  19.068  1.00 49.20           H
ATOM   4188  N   HIS A 319      18.960   7.038  16.614  1.00 47.45           N
ATOM   4189  CA  HIS A 319      19.146   6.220  15.426  1.00 38.99           C
ATOM   4190  C   HIS A 319      18.636   6.907  14.176  1.00 33.78           C
ATOM   4191  O   HIS A 319      18.714   6.336  13.081  1.00 39.09           O
ATOM   4192  CB  HIS A 319      18.472   4.857  15.632  1.00 37.72           C
ATOM   4193  CG  HIS A 319      19.173   4.036  16.657  1.00 35.55           C
ATOM   4194  ND1 HIS A 319      18.704   3.880  17.942  1.00 37.93           N1+
ATOM   4195  CD2 HIS A 319      20.376   3.418  16.620  1.00 44.98           C
ATOM   4196  CE1 HIS A 319      19.566   3.166  18.645  1.00 35.83           C
ATOM   4197  NE2 HIS A 319      20.584   2.859  17.861  1.00 35.67           N
ATOM   4198  H   HIS A 319      18.146   7.067  16.888  1.00 57.28           H
ATOM   4199  HA  HIS A 319      20.095   6.058  15.312  1.00 47.12           H
ATOM   4200  HB2 HIS A 319      18.471   4.364  14.798  1.00 45.60           H
ATOM   4201  HB3 HIS A 319      17.566   5.007  15.945  1.00 45.60           H
ATOM   4202  HD1 HIS A 319      17.959   4.181  18.237  1.00 45.85           H
ATOM   4203  HD2 HIS A 319      20.943   3.367  15.883  1.00 54.31           H
ATOM   4204  HE1 HIS A 319      19.455   2.899  19.525  1.00 43.33           H
ATOM   4205  HE2 HIS A 319      21.273   2.399  18.087  1.00 43.14           H
ATOM   4206  N   ALA A 320      18.144   8.131  14.303  1.00 34.02           N
ATOM   4207  CA  ALA A 320      17.847   8.950  13.140  1.00 38.76           C
ATOM   4208  C   ALA A 320      18.183  10.390  13.499  1.00 34.77           C
ATOM   4209  O   ALA A 320      18.064  10.789  14.660  1.00 37.16           O
ATOM   4210  CB  ALA A 320      16.387   8.773  12.695  1.00 35.85           C
ATOM   4211  H   ALA A 320      17.990   8.521  15.055  1.00 41.16           H
ATOM   4212  HA  ALA A 320      18.416   8.680  12.398  1.00 46.85           H
ATOM   4213  HB1 ALA A 320      16.209   9.346  11.931  1.00 43.35           H
ATOM   4214  HB2 ALA A 320      16.255   7.840  12.453  1.00 43.35           H
ATOM   4215  HB3 ALA A 320      15.803   9.012  13.433  1.00 43.35           H
ATOM   4216  N   GLY A 321      18.690  11.144  12.528  1.00 36.88           N
ATOM   4217  CA  GLY A 321      19.045  12.521  12.810  1.00 39.63           C
ATOM   4218  C   GLY A 321      17.859  13.454  12.776  1.00 35.58           C
ATOM   4219  O   GLY A 321      17.899  14.522  13.391  1.00 36.38           O
ATOM   4220  H   GLY A 321      18.840  10.886  11.716  1.00 44.59           H
ATOM   4221  HA2 GLY A 321      19.459  12.577  13.688  1.00 47.89           H
ATOM   4222  HA3 GLY A 321      19.682  12.824  12.145  1.00 47.89           H
ATOM   4223  N   THR A 322      16.806  13.085  12.042  1.00 37.06           N
ATOM   4224  CA  THR A 322      15.618  13.907  11.896  1.00 29.76           C
ATOM   4225  C   THR A 322      14.382  13.023  11.886  1.00 32.71           C
ATOM   4226  O   THR A 322      14.442  11.836  11.569  1.00 34.30           O
ATOM   4227  CB  THR A 322      15.625  14.714  10.607  1.00 31.64           C
ATOM   4228  OG1 THR A 322      15.452  13.805   9.520  1.00 31.47           O
ATOM   4229  CG2 THR A 322      16.911  15.497  10.492  1.00 30.45           C
ATOM   4230  H   THR A 322      16.763  12.346  11.600  1.00 44.80           H
ATOM   4231  HA  THR A 322      15.563  14.531  12.636  1.00 36.05           H
ATOM   4232  HB  THR A 322      14.894  15.354  10.592  1.00 38.30           H
ATOM   4233  HG1 THR A 322      15.281  14.246   8.826  1.00 38.10           H
ATOM   4234 HG21 THR A 322      16.866  16.059   9.706  1.00 36.87           H
ATOM   4235 HG22 THR A 322      17.031  16.056  11.274  1.00 36.87           H
ATOM   4236 HG23 THR A 322      17.668  14.899  10.430  1.00 36.87           H
ATOM   4237  N   GLN A 323      13.257  13.637  12.259  1.00 33.03           N
ATOM   4238  CA  GLN A 323      11.940  13.010  12.155  1.00 35.55           C
ATOM   4239  C   GLN A 323      11.717  12.368  10.790  1.00 33.70           C
ATOM   4240  O   GLN A 323      11.285  11.216  10.691  1.00 35.41           O
ATOM   4241  CB  GLN A 323      10.879  14.076  12.401  1.00 31.76           C
ATOM   4242  CG  GLN A 323       9.455  13.579  12.232  1.00 38.97           C
ATOM   4243  CD  GLN A 323       9.055  12.609  13.328  1.00 31.56           C
ATOM   4244  OE1 GLN A 323       9.462  12.725  14.492  1.00 27.75           O
ATOM   4245  NE2 GLN A 323       8.237  11.658  12.964  1.00 28.64           N
ATOM   4246  H   GLN A 323      13.230  14.436  12.574  1.00 39.97           H
ATOM   4247  HA  GLN A 323      11.845  12.330  12.842  1.00 42.99           H
ATOM   4248  HB2 GLN A 323      10.972  14.385  13.311  1.00 38.45           H
ATOM   4249  HB3 GLN A 323      11.019  14.818  11.789  1.00 38.45           H
ATOM   4250  HG2 GLN A 323       8.853  14.341  12.275  1.00 47.10           H
ATOM   4251  HG3 GLN A 323       9.345  13.128  11.380  1.00 47.10           H
ATOM   4252 HE21 GLN A 323       7.955  11.631  12.152  1.00 34.71           H
ATOM   4253 HE22 GLN A 323       8.002  11.055  13.532  1.00 34.71           H
ATOM   4254  N   ALA A 324      11.956  13.113   9.718  1.00 29.76           N
ATOM   4255  CA  ALA A 324      11.697  12.549   8.389  1.00 32.72           C
ATOM   4256  C   ALA A 324      12.631  11.384   8.081  1.00 29.85           C
ATOM   4257  O   ALA A 324      12.204  10.370   7.516  1.00 34.43           O
ATOM   4258  CB  ALA A 324      11.835  13.621   7.324  1.00 30.70           C
ATOM   4259  H   ALA A 324      12.260  13.918   9.731  1.00 36.05           H
ATOM   4260  HA  ALA A 324      10.784  12.223   8.354  1.00 39.60           H
ATOM   4261  HB1 ALA A 324      11.667  13.216   6.460  1.00 37.17           H
ATOM   4262  HB2 ALA A 324      11.179  14.311   7.504  1.00 37.17           H
ATOM   4263  HB3 ALA A 324      12.730  14.001   7.358  1.00 37.17           H
ATOM   4264  N   GLN A 325      13.910  11.497   8.435  1.00 29.51           N
ATOM   4265  CA  GLN A 325      14.785  10.339   8.268  1.00 32.44           C
ATOM   4266  C   GLN A 325      14.258   9.160   9.063  1.00 31.79           C
ATOM   4267  O   GLN A 325      14.237   8.035   8.572  1.00 29.42           O
ATOM   4268  CB  GLN A 325      16.215  10.659   8.705  1.00 35.88           C
ATOM   4269  CG  GLN A 325      17.060   9.388   8.908  1.00 36.12           C
ATOM   4270  CD  GLN A 325      18.487   9.677   9.327  1.00 40.09           C
ATOM   4271  OE1 GLN A 325      18.962  10.826   9.266  1.00 41.22           O
ATOM   4272  NE2 GLN A 325      19.173   8.638   9.799  1.00 44.96           N
ATOM   4273  H   GLN A 325      14.277  12.201   8.774  1.00 35.75           H
ATOM   4274  HA  GLN A 325      14.802  10.070   7.338  1.00 39.26           H
ATOM   4275  HB2 GLN A 325      16.641  11.204   8.025  1.00 43.39           H
ATOM   4276  HB3 GLN A 325      16.189  11.148   9.543  1.00 43.39           H
ATOM   4277  HG2 GLN A 325      16.669   8.844   9.612  1.00 43.68           H
ATOM   4278  HG3 GLN A 325      17.076   8.887   8.078  1.00 43.68           H
ATOM   4279 HE21 GLN A 325      18.794   7.866   9.888  1.00 54.29           H
ATOM   4280 HE22 GLN A 325      19.995   8.743  10.019  1.00 54.29           H
ATOM   4281  N   GLY A 326      13.834   9.389  10.305  1.00 33.91           N
ATOM   4282  CA  GLY A 326      13.298   8.289  11.072  1.00 24.55           C
ATOM   4283  C   GLY A 326      12.028   7.750  10.455  1.00 21.39           C
ATOM   4284  O   GLY A 326      11.822   6.540  10.368  1.00 25.20           O
ATOM   4285  H   GLY A 326      13.834  10.145  10.711  1.00 41.03           H
ATOM   4286  HA2 GLY A 326      13.960   7.580  11.105  1.00 29.80           H
ATOM   4287  HA3 GLY A 326      13.103   8.589  11.974  1.00 29.80           H
ATOM   4288  N   ALA A 327      11.179   8.636   9.965  1.00 28.21           N
ATOM   4289  CA  ALA A 327       9.905   8.159   9.462  1.00 28.62           C
ATOM   4290  C   ALA A 327      10.136   7.323   8.229  1.00 21.74           C
ATOM   4291  O   ALA A 327       9.474   6.308   8.026  1.00 27.03           O
ATOM   4292  CB  ALA A 327       8.962   9.337   9.199  1.00 23.93           C
ATOM   4293  H   ALA A 327      11.326   9.477   9.888  1.00 34.18           H
ATOM   4294  HA  ALA A 327       9.486   7.591  10.126  1.00 34.68           H
ATOM   4295  HB1 ALA A 327       8.103   8.993   8.918  1.00 29.05           H
ATOM   4296  HB2 ALA A 327       8.855   9.853  10.018  1.00 29.05           H
ATOM   4297  HB3 ALA A 327       9.330   9.906   8.504  1.00 29.05           H
ATOM   4298  N   ALA A 328      11.093   7.724   7.402  1.00 31.64           N
ATOM   4299  CA  ALA A 328      11.415   6.960   6.205  1.00 21.38           C
ATOM   4300  C   ALA A 328      12.092   5.629   6.527  1.00 23.85           C
ATOM   4301  O   ALA A 328      11.896   4.648   5.800  1.00 32.14           O
ATOM   4302  CB  ALA A 328      12.289   7.814   5.302  1.00 29.38           C
ATOM   4303  H   ALA A 328      11.559   8.443   7.501  1.00 38.30           H
ATOM   4304  HA  ALA A 328      10.598   6.763   5.726  1.00 26.00           H
ATOM   4305  HB1 ALA A 328      12.508   7.305   4.507  1.00 35.59           H
ATOM   4306  HB2 ALA A 328      11.780   8.605   5.060  1.00 35.59           H
ATOM   4307  HB3 ALA A 328      13.096   8.063   5.780  1.00 35.59           H
ATOM   4308  N   ARG A 329      12.896   5.557   7.587  1.00 25.30           N
ATOM   4309  CA  ARG A 329      13.450   4.260   7.980  1.00 23.08           C
ATOM   4310  C   ARG A 329      12.313   3.281   8.306  1.00 29.69           C
ATOM   4311  O   ARG A 329      12.335   2.118   7.884  1.00 28.41           O
ATOM   4312  CB  ARG A 329      14.389   4.412   9.190  1.00 25.41           C
ATOM   4313  CG  ARG A 329      15.848   4.411   8.986  0.38 29.33           C
ATOM   4314  CD  ARG A 329      16.456   3.300   9.791  0.26 27.29           C
ATOM   4315  NE  ARG A 329      16.177   2.020   9.161  0.93 34.92           N
ATOM   4316  CZ  ARG A 329      16.826   0.901   9.423  0.00 31.83           C
ATOM   4317  NH1 ARG A 329      16.501  -0.208   8.777  0.91 37.09           N
ATOM   4318  NH2 ARG A 329      17.803   0.908  10.312  0.36 23.22           N1+
ATOM   4319  H   ARG A 329      13.132   6.230   8.073  1.00 30.69           H
ATOM   4320  HA  ARG A 329      13.959   3.896   7.244  1.00 28.03           H
ATOM   4321  HB2 ARG A 329      14.190   5.261   9.616  1.00 30.83           H
ATOM   4322  HB3 ARG A 329      14.198   3.687   9.806  1.00 30.83           H
ATOM   4323  HG2 ARG A 329      16.047   4.274   8.048  0.00 35.53           H
ATOM   4324  HG3 ARG A 329      16.216   5.247   9.307  1.00 35.53           H
ATOM   4325  HD2 ARG A 329      17.412   3.429   9.842  1.00 33.09           H
ATOM   4326  HD3 ARG A 329      16.076   3.285  10.681  1.00 33.09           H
ATOM   4327  HE  ARG A 329      15.622   2.008   8.504  1.00 42.24           H
ATOM   4328 HH11 ARG A 329      15.858  -0.195   8.205  1.00 44.84           H
ATOM   4329 HH12 ARG A 329      16.912  -0.946   8.947  1.00 44.84           H
ATOM   4330 HH21 ARG A 329      18.007   1.633  10.723  1.00 28.20           H
ATOM   4331 HH22 ARG A 329      18.222   0.176  10.482  0.00 28.20           H
ATOM   4332  N   VAL A 330      11.300   3.746   9.053  1.00 27.39           N
ATOM   4333  CA  VAL A 330      10.185   2.882   9.448  1.00 21.04           C
ATOM   4334  C   VAL A 330       9.327   2.543   8.243  1.00 26.32           C
ATOM   4335  O   VAL A 330       8.861   1.406   8.096  1.00 29.97           O
ATOM   4336  CB  VAL A 330       9.346   3.565  10.546  1.00 27.56           C
ATOM   4337  CG1 VAL A 330       8.052   2.816  10.810  1.00 20.82           C
ATOM   4338  CG2 VAL A 330      10.151   3.704  11.816  1.00 18.85           C
ATOM   4339  H   VAL A 330      11.238   4.553   9.343  1.00 33.20           H
ATOM   4340  HA  VAL A 330      10.539   2.053   9.812  1.00 25.58           H
ATOM   4341  HB  VAL A 330       9.107   4.452  10.246  1.00 33.40           H
ATOM   4342 HG11 VAL A 330       7.591   3.239  11.554  1.00 25.32           H
ATOM   4343 HG12 VAL A 330       7.498   2.860  10.019  1.00 25.32           H
ATOM   4344 HG13 VAL A 330       8.251   1.892  11.025  1.00 25.32           H
ATOM   4345 HG21 VAL A 330       9.622   4.172  12.481  1.00 22.95           H
ATOM   4346 HG22 VAL A 330      10.388   2.819  12.141  1.00 22.95           H
ATOM   4347 HG23 VAL A 330      10.954   4.214  11.618  1.00 22.95           H
ATOM   4348  N   ALA A 331       9.068   3.534   7.379  1.00 27.97           N
ATOM   4349  CA  ALA A 331       8.293   3.293   6.169  1.00 22.75           C
ATOM   4350  C   ALA A 331       8.962   2.229   5.308  1.00 26.69           C
ATOM   4351  O   ALA A 331       8.294   1.377   4.707  1.00 30.45           O
ATOM   4352  CB  ALA A 331       8.126   4.596   5.376  1.00 21.79           C
ATOM   4353  H   ALA A 331       9.341   4.337   7.472  1.00 33.90           H
ATOM   4354  HA  ALA A 331       7.410   2.976   6.416  1.00 27.64           H
ATOM   4355  HB1 ALA A 331       7.608   4.420   4.573  1.00 26.48           H
ATOM   4356  HB2 ALA A 331       7.654   5.234   5.933  1.00 26.48           H
ATOM   4357  HB3 ALA A 331       9.001   4.943   5.145  1.00 26.48           H
ATOM   4358  N   ALA A 332      10.282   2.261   5.234  1.00 26.17           N
ATOM   4359  CA  ALA A 332      11.007   1.243   4.462  1.00 23.05           C
ATOM   4360  C   ALA A 332      10.875  -0.156   5.043  1.00 26.18           C
ATOM   4361  O   ALA A 332      10.880  -1.130   4.294  1.00 26.66           O
ATOM   4362  CB  ALA A 332      12.480   1.577   4.406  1.00 22.61           C
ATOM   4363  H   ALA A 332      10.775   2.853   5.620  1.00 31.74           H
ATOM   4364  HA  ALA A 332      10.652   1.222   3.560  1.00 28.00           H
ATOM   4365  HB1 ALA A 332      12.919   0.903   3.868  1.00 27.46           H
ATOM   4366  HB2 ALA A 332      12.585   2.457   4.011  1.00 27.46           H
ATOM   4367  HB3 ALA A 332      12.841   1.565   5.309  1.00 27.46           H
ATOM   4368  N   ALA A 333      10.751  -0.288   6.356  1.00 27.41           N
ATOM   4369  CA  ALA A 333      10.515  -1.607   6.905  1.00 25.64           C
ATOM   4370  C   ALA A 333       9.110  -2.089   6.566  1.00 27.24           C
ATOM   4371  O   ALA A 333       8.884  -3.292   6.371  1.00 27.95           O
ATOM   4372  CB  ALA A 333      10.777  -1.581   8.430  1.00 24.57           C
ATOM   4373  H   ALA A 333      10.792   0.350   6.932  1.00 33.22           H
ATOM   4374  HA  ALA A 333      11.140  -2.224   6.493  1.00 31.10           H
ATOM   4375  HB1 ALA A 333      10.613  -2.462   8.801  1.00 29.81           H
ATOM   4376  HB2 ALA A 333      11.693  -1.326   8.612  1.00 29.81           H
ATOM   4377  HB3 ALA A 333      10.177  -0.928   8.829  1.00 29.81           H
ATOM   4378  N   LEU A 334       8.144  -1.179   6.485  1.00 29.01           N
ATOM   4379  CA  LEU A 334       6.798  -1.588   6.119  1.00 22.04           C
ATOM   4380  C   LEU A 334       6.695  -2.069   4.685  1.00 28.90           C
ATOM   4381  O   LEU A 334       5.784  -2.836   4.368  1.00 30.52           O
ATOM   4382  CB  LEU A 334       5.848  -0.427   6.293  1.00 22.15           C
ATOM   4383  CG  LEU A 334       5.794   0.094   7.693  1.00 27.10           C
ATOM   4384  CD1 LEU A 334       4.708   1.122   7.667  1.00 26.90           C
ATOM   4385  CD2 LEU A 334       5.455  -1.009   8.671  1.00 27.69           C
ATOM   4386  H   LEU A 334       8.238  -0.334   6.641  1.00 35.15           H
ATOM   4387  HA  LEU A 334       6.516  -2.322   6.676  1.00 26.78           H
ATOM   4388  HB2 LEU A 334       6.129   0.300   5.715  1.00 26.92           H
ATOM   4389  HB3 LEU A 334       4.952  -0.709   6.059  1.00 26.92           H
ATOM   4390  HG  LEU A 334       6.643   0.502   7.929  1.00 32.86           H
ATOM   4391 HD11 LEU A 334       4.607   1.479   8.565  1.00 32.62           H
ATOM   4392 HD12 LEU A 334       4.961   1.827   7.051  1.00 32.62           H
ATOM   4393 HD13 LEU A 334       3.881   0.702   7.381  1.00 32.62           H
ATOM   4394 HD21 LEU A 334       5.330  -0.619   9.552  1.00 33.56           H
ATOM   4395 HD22 LEU A 334       4.635  -1.448   8.394  1.00 33.56           H
ATOM   4396 HD23 LEU A 334       6.186  -1.649   8.702  1.00 33.56           H
ATOM   4397  N   ASP A 335       7.554  -1.568   3.798  1.00 30.87           N
ATOM   4398  CA  ASP A 335       7.490  -1.800   2.351  1.00 28.67           C
ATOM   4399  C   ASP A 335       8.336  -2.968   1.867  1.00 25.78           C
ATOM   4400  O   ASP A 335       7.979  -3.602   0.873  1.00 29.44           O
ATOM   4401  CB  ASP A 335       7.964  -0.550   1.606  1.00 28.91           C
ATOM   4402  CG  ASP A 335       7.075   0.651   1.865  1.00 30.36           C
ATOM   4403  OD1 ASP A 335       5.857   0.462   2.130  1.00 29.28           O
ATOM   4404  OD2 ASP A 335       7.592   1.778   1.765  1.00 32.05           O1-
ATOM   4405  H   ASP A 335       8.207  -1.064   4.028  1.00 37.38           H
ATOM   4406  HA  ASP A 335       6.569  -1.978   2.097  1.00 34.74           H
ATOM   4407  HB2 ASP A 335       8.863  -0.316   1.900  1.00 35.03           H
ATOM   4408  HB3 ASP A 335       7.963  -0.740   0.655  1.00 35.03           H
ATOM   4409  N   ASP A 336       9.431  -3.275   2.547  1.00 23.20           N
ATOM   4410  CA  ASP A 336      10.355  -4.311   2.136  1.00 27.41           C
ATOM   4411  C   ASP A 336      10.103  -5.633   2.819  1.00 27.86           C
ATOM   4412  O   ASP A 336      10.946  -6.529   2.749  1.00 32.27           O
ATOM   4413  CB  ASP A 336      11.800  -3.849   2.406  1.00 26.15           C
ATOM   4414  CG  ASP A 336      12.199  -3.903   3.909  1.00 31.54           C
ATOM   4415  OD1 ASP A 336      11.470  -4.443   4.752  1.00 34.07           O
ATOM   4416  OD2 ASP A 336      13.278  -3.388   4.268  1.00 35.37           O1-
ATOM   4417  H   ASP A 336       9.675  -2.872   3.267  1.00 28.17           H
ATOM   4418  HA  ASP A 336      10.245  -4.453   1.185  1.00 33.23           H
ATOM   4419  HB2 ASP A 336      12.398  -4.423   1.913  1.00 31.71           H
ATOM   4420  HB3 ASP A 336      11.892  -2.933   2.097  1.00 31.71           H
ATOM   4421  N   GLY A 337       8.978  -5.781   3.498  1.00 31.94           N
ATOM   4422  CA  GLY A 337       8.658  -7.046   4.133  1.00 26.25           C
ATOM   4423  C   GLY A 337       9.393  -7.343   5.418  1.00 22.50           C
ATOM   4424  O   GLY A 337       9.052  -8.319   6.094  1.00 25.44           O
ATOM   4425  H   GLY A 337       8.380  -5.163   3.606  1.00 38.67           H
ATOM   4426  HA2 GLY A 337       7.705  -7.078   4.317  1.00 31.84           H
ATOM   4427  HA3 GLY A 337       8.872  -7.761   3.516  1.00 31.84           H
ATOM   4428  N   SER A 338      10.382  -6.542   5.804  1.00 23.45           N
ATOM   4429  CA  SER A 338      11.134  -6.901   6.996  1.00 25.26           C
ATOM   4430  C   SER A 338      10.336  -6.697   8.297  1.00 29.68           C
ATOM   4431  O   SER A 338      10.576  -7.415   9.268  1.00 33.95           O
ATOM   4432  CB  SER A 338      12.431  -6.114   7.016  1.00 21.44           C
ATOM   4433  OG  SER A 338      12.183  -4.766   7.243  1.00 31.65           O
ATOM   4434  H   SER A 338      10.632  -5.819   5.416  1.00 28.48           H
ATOM   4435  HA  SER A 338      11.372  -7.843   6.950  1.00 30.64           H
ATOM   4436  HB2 SER A 338      13.021  -6.453   7.703  1.00 26.06           H
ATOM   4437  HB3 SER A 338      12.837  -6.199   6.145  1.00 26.06           H
ATOM   4438  HG  SER A 338      11.718  -4.444   6.622  1.00 38.32           H
ATOM   4439  N   ALA A 339       9.420  -5.725   8.389  1.00 23.03           N
ATOM   4440  CA  ALA A 339       8.660  -5.640   9.627  1.00 26.10           C
ATOM   4441  C   ALA A 339       7.802  -6.877   9.786  1.00 28.47           C
ATOM   4442  O   ALA A 339       7.719  -7.461  10.878  1.00 25.58           O
ATOM   4443  CB  ALA A 339       7.785  -4.378   9.641  1.00 26.91           C
ATOM   4444  H   ALA A 339       9.226  -5.134   7.791  1.00 27.97           H
ATOM   4445  HA  ALA A 339       9.287  -5.617  10.366  1.00 31.65           H
ATOM   4446  HB1 ALA A 339       7.306  -4.316  10.481  1.00 32.62           H
ATOM   4447  HB2 ALA A 339       8.361  -3.603   9.524  1.00 32.62           H
ATOM   4448  HB3 ALA A 339       7.155  -4.436   8.910  1.00 32.62           H
ATOM   4449  N   LEU A 340       7.163  -7.290   8.686  1.00 29.51           N
ATOM   4450  CA  LEU A 340       6.338  -8.491   8.675  1.00 29.69           C
ATOM   4451  C   LEU A 340       7.137  -9.692   9.140  1.00 27.11           C
ATOM   4452  O   LEU A 340       6.679 -10.471   9.974  1.00 31.92           O
ATOM   4453  CB  LEU A 340       5.796  -8.708   7.253  1.00 24.50           C
ATOM   4454  CG  LEU A 340       4.922  -9.933   7.021  1.00 29.94           C
ATOM   4455  CD1 LEU A 340       3.603  -9.776   7.725  1.00 28.72           C
ATOM   4456  CD2 LEU A 340       4.677 -10.144   5.571  1.00 24.07           C
ATOM   4457  H   LEU A 340       7.204  -6.886   7.926  1.00 35.74           H
ATOM   4458  HA  LEU A 340       5.594  -8.377   9.289  1.00 35.97           H
ATOM   4459  HB2 LEU A 340       5.278  -7.924   6.997  1.00 29.74           H
ATOM   4460  HB3 LEU A 340       6.547  -8.801   6.647  1.00 29.74           H
ATOM   4461  HG  LEU A 340       5.366 -10.720   7.368  1.00 36.26           H
ATOM   4462 HD11 LEU A 340       3.066 -10.567   7.557  1.00 34.80           H
ATOM   4463 HD12 LEU A 340       3.771  -9.688   8.675  1.00 34.80           H
ATOM   4464 HD13 LEU A 340       3.149  -8.984   7.389  1.00 34.80           H
ATOM   4465 HD21 LEU A 340       4.091 -10.911   5.465  1.00 29.22           H
ATOM   4466 HD22 LEU A 340       4.247  -9.349   5.215  1.00 29.22           H
ATOM   4467 HD23 LEU A 340       5.526 -10.294   5.135  1.00 29.22           H
ATOM   4468  N   GLY A 341       8.371  -9.814   8.671  1.00 27.26           N
ATOM   4469  CA  GLY A 341       9.182 -10.958   9.054  1.00 23.53           C
ATOM   4470  C   GLY A 341       9.542 -10.970  10.526  1.00 26.45           C
ATOM   4471  O   GLY A 341       9.624 -12.032  11.149  1.00 30.98           O
ATOM   4472  H   GLY A 341       8.752  -9.253   8.138  1.00 33.04           H
ATOM   4473  HA2 GLY A 341       8.708 -11.776   8.844  1.00 28.57           H
ATOM   4474  HA3 GLY A 341      10.009 -10.932   8.556  1.00 28.57           H
ATOM   4475  N   ARG A 342       9.802  -9.805  11.101  1.00 23.53           N
ATOM   4476  CA  ARG A 342      10.058  -9.793  12.543  1.00 31.53           C
ATOM   4477  C   ARG A 342       8.806 -10.188  13.312  1.00 28.47           C
ATOM   4478  O   ARG A 342       8.894 -10.855  14.354  1.00 28.05           O
ATOM   4479  CB  ARG A 342      10.551  -8.422  13.008  1.00 32.98           C
ATOM   4480  CG  ARG A 342      12.012  -7.990  12.584  1.00 34.39           C
ATOM   4481  CD  ARG A 342      13.092  -9.011  12.960  1.00 28.07           C
ATOM   4482  NE  ARG A 342      13.256  -9.984  11.885  1.00 48.69           N
ATOM   4483  CZ  ARG A 342      13.882 -11.156  11.987  1.00 48.34           C
ATOM   4484  NH1 ARG A 342      13.967 -11.946  10.911  1.00 45.56           N
ATOM   4485  NH2 ARG A 342      14.433 -11.535  13.144  1.00 45.72           N1+
ATOM   4486  H   ARG A 342       9.824  -9.044  10.696  1.00 28.57           H
ATOM   4487  HA  ARG A 342      10.742 -10.448  12.754  1.00 38.17           H
ATOM   4488  HB2 ARG A 342       9.944  -7.760  12.639  1.00 39.92           H
ATOM   4489  HB3 ARG A 342      10.506  -8.395  13.979  1.00 39.92           H
ATOM   4490  HG2 ARG A 342      12.041  -7.866  11.622  1.00 41.61           H
ATOM   4491  HG3 ARG A 342      12.235  -7.150  13.021  1.00 41.61           H
ATOM   4492  HD2 ARG A 342      13.940  -8.554  13.102  1.00 34.02           H
ATOM   4493  HD3 ARG A 342      12.822  -9.483  13.765  1.00 34.02           H
ATOM   4494  HE  ARG A 342      12.968  -9.761  11.107  1.00 58.76           H
ATOM   4495 HH11 ARG A 342      13.615 -11.703  10.162  1.00 55.00           H
ATOM   4496 HH12 ARG A 342      14.370 -12.706  10.967  1.00 55.00           H
ATOM   4497 HH21 ARG A 342      14.386 -11.027  13.837  1.00 55.20           H
ATOM   4498 HH22 ARG A 342      14.837 -12.295  13.194  1.00 55.20           H
ATOM   4499  N   PHE A 343       7.631  -9.862  12.767  1.00 31.44           N
ATOM   4500  CA  PHE A 343       6.360 -10.192  13.426  1.00 29.04           C
ATOM   4501  C   PHE A 343       6.144 -11.696  13.447  1.00 24.34           C
ATOM   4502  O   PHE A 343       5.694 -12.258  14.443  1.00 29.17           O
ATOM   4503  CB  PHE A 343       5.220  -9.467  12.696  1.00 23.71           C
ATOM   4504  CG  PHE A 343       3.880  -9.581  13.326  1.00 23.95           C
ATOM   4505  CD1 PHE A 343       3.630  -9.008  14.549  1.00 31.45           C
ATOM   4506  CD2 PHE A 343       2.846 -10.180  12.648  1.00 25.19           C
ATOM   4507  CE1 PHE A 343       2.380  -9.082  15.121  1.00 29.98           C
ATOM   4508  CE2 PHE A 343       1.608 -10.257  13.189  1.00 29.18           C
ATOM   4509  CZ  PHE A 343       1.356  -9.698  14.431  1.00 30.04           C
ATOM   4510  H   PHE A 343       7.545  -9.461  12.008  1.00 38.06           H
ATOM   4511  HA  PHE A 343       6.380  -9.870  14.343  1.00 35.18           H
ATOM   4512  HB2 PHE A 343       5.426  -8.518  12.682  1.00 28.78           H
ATOM   4513  HB3 PHE A 343       5.143  -9.805  11.794  1.00 28.78           H
ATOM   4514  HD1 PHE A 343       4.325  -8.590  15.007  1.00 38.07           H
ATOM   4515  HD2 PHE A 343       2.998 -10.552  11.811  1.00 30.56           H
ATOM   4516  HE1 PHE A 343       2.225  -8.707  15.957  1.00 36.31           H
ATOM   4517  HE2 PHE A 343       0.926 -10.679  12.718  1.00 35.35           H
ATOM   4518  HZ  PHE A 343       0.506  -9.761  14.805  1.00 36.38           H
ATOM   4519  N   GLU A 344       6.499 -12.372  12.375  1.00 28.79           N
ATOM   4520  CA  GLU A 344       6.382 -13.824  12.336  1.00 30.55           C
ATOM   4521  C   GLU A 344       7.344 -14.487  13.314  1.00 31.85           C
ATOM   4522  O   GLU A 344       6.997 -15.482  13.968  1.00 33.74           O
ATOM   4523  CB  GLU A 344       6.674 -14.291  10.914  1.00 28.00           C
ATOM   4524  CG  GLU A 344       6.258 -15.678  10.593  1.00 34.99           C
ATOM   4525  CD  GLU A 344       7.077 -16.236   9.440  1.00 41.50           C
ATOM   4526  OE1 GLU A 344       7.095 -15.622   8.336  1.00 43.45           O
ATOM   4527  OE2 GLU A 344       7.734 -17.280   9.655  1.00 46.83           O1-
ATOM   4528  H   GLU A 344       6.808 -12.012  11.657  1.00 34.88           H
ATOM   4529  HA  GLU A 344       5.476 -14.081  12.575  1.00 37.00           H
ATOM   4530  HB2 GLU A 344       6.206 -13.704  10.301  1.00 33.94           H
ATOM   4531  HB3 GLU A 344       7.629 -14.225  10.761  1.00 33.94           H
ATOM   4532  HG2 GLU A 344       6.382 -16.238  11.374  1.00 42.32           H
ATOM   4533  HG3 GLU A 344       5.324 -15.672  10.331  1.00 42.32           H
ATOM   4534  N   ARG A 345       8.576 -13.994  13.391  1.00 30.30           N
ATOM   4535  CA  ARG A 345       9.483 -14.453  14.445  1.00 28.55           C
ATOM   4536  C   ARG A 345       8.841 -14.277  15.798  1.00 26.93           C
ATOM   4537  O   ARG A 345       8.801 -15.209  16.612  1.00 34.33           O
ATOM   4538  CB  ARG A 345      10.787 -13.667  14.434  1.00 33.00           C
ATOM   4539  CG  ARG A 345      11.667 -13.760  13.157  1.00 37.28           C
ATOM   4540  CD  ARG A 345      12.407 -15.055  13.095  1.00 34.02           C
ATOM   4541  NE  ARG A 345      11.460 -16.160  12.968  1.00 40.05           N
ATOM   4542  CZ  ARG A 345      10.955 -16.606  11.814  1.00 46.24           C
ATOM   4543  NH1 ARG A 345      10.079 -17.631  11.809  1.00 45.23           N
ATOM   4544  NH2 ARG A 345      11.334 -16.046  10.662  1.00 42.48           N1+
ATOM   4545  H   ARG A 345       8.898 -13.408  12.848  1.00 36.69           H
ATOM   4546  HA  ARG A 345       9.663 -15.392  14.329  1.00 34.59           H
ATOM   4547  HB2 ARG A 345      10.550 -12.731  14.552  1.00 39.94           H
ATOM   4548  HB3 ARG A 345      11.317 -13.957  15.193  1.00 39.94           H
ATOM   4549  HG2 ARG A 345      11.103 -13.701  12.369  1.00 45.07           H
ATOM   4550  HG3 ARG A 345      12.318 -13.038  13.156  1.00 45.07           H
ATOM   4551  HD2 ARG A 345      12.996 -15.047  12.325  1.00 41.16           H
ATOM   4552  HD3 ARG A 345      12.919 -15.178  13.909  1.00 41.16           H
ATOM   4553  HE  ARG A 345      11.261 -16.591  13.684  1.00 48.40           H
ATOM   4554 HH11 ARG A 345       9.835 -18.002  12.547  1.00 54.61           H
ATOM   4555 HH12 ARG A 345       9.759 -17.920  11.065  1.00 54.61           H
ATOM   4556 HH21 ARG A 345      11.890 -15.388  10.660  1.00 51.31           H
ATOM   4557 HH22 ARG A 345      11.011 -16.331   9.919  1.00 51.31           H
ATOM   4558  N   MET A 346       8.318 -13.079  16.052  1.00 28.74           N
ATOM   4559  CA  MET A 346       7.720 -12.795  17.355  1.00 32.62           C
ATOM   4560  C   MET A 346       6.581 -13.752  17.639  1.00 27.98           C
ATOM   4561  O   MET A 346       6.466 -14.288  18.743  1.00 30.79           O
ATOM   4562  CB  MET A 346       7.216 -11.353  17.402  1.00 28.28           C
ATOM   4563  CG  MET A 346       6.779 -10.920  18.767  1.00 24.85           C
ATOM   4564  SD  MET A 346       5.969  -9.319  18.695  1.00 31.28           S
ATOM   4565  CE  MET A 346       4.268  -9.827  18.494  1.00 33.37           C
ATOM   4566  H   MET A 346       8.284 -12.430  15.488  1.00 34.82           H
ATOM   4567  HA  MET A 346       8.386 -12.896  18.055  1.00 39.48           H
ATOM   4568  HB2 MET A 346       7.921 -10.748  17.124  1.00 34.27           H
ATOM   4569  HB3 MET A 346       6.455 -11.272  16.807  1.00 34.27           H
ATOM   4570  HG2 MET A 346       6.133 -11.562  19.102  1.00 30.16           H
ATOM   4571  HG3 MET A 346       7.546 -10.868  19.357  1.00 30.16           H
ATOM   4572  HE1 MET A 346       3.724  -9.027  18.500  1.00 40.37           H
ATOM   4573  HE2 MET A 346       4.168 -10.292  17.650  1.00 40.37           H
ATOM   4574  HE3 MET A 346       4.011 -10.403  19.228  1.00 40.37           H
ATOM   4575  N   LEU A 347       5.691 -13.938  16.665  1.00 33.02           N
ATOM   4576  CA  LEU A 347       4.544 -14.816  16.873  1.00 30.66           C
ATOM   4577  C   LEU A 347       5.003 -16.214  17.243  1.00 32.75           C
ATOM   4578  O   LEU A 347       4.557 -16.780  18.248  1.00 30.58           O
ATOM   4579  CB  LEU A 347       3.686 -14.884  15.611  1.00 25.19           C
ATOM   4580  CG  LEU A 347       2.813 -13.751  15.149  1.00 22.21           C
ATOM   4581  CD1 LEU A 347       1.984 -14.290  14.028  1.00 29.10           C
ATOM   4582  CD2 LEU A 347       1.921 -13.260  16.288  1.00 30.54           C
ATOM   4583  H   LEU A 347       5.724 -13.563  15.889  1.00 39.96           H
ATOM   4584  HA  LEU A 347       4.003 -14.483  17.607  1.00 37.13           H
ATOM   4585  HB2 LEU A 347       4.279 -15.068  14.868  1.00 30.57           H
ATOM   4586  HB3 LEU A 347       3.090 -15.641  15.722  1.00 30.57           H
ATOM   4587  HG  LEU A 347       3.356 -13.014  14.831  1.00 26.99           H
ATOM   4588 HD11 LEU A 347       1.430 -13.576  13.674  1.00 35.25           H
ATOM   4589 HD12 LEU A 347       2.568 -14.634  13.334  1.00 35.25           H
ATOM   4590 HD13 LEU A 347       1.412 -14.995  14.367  1.00 35.25           H
ATOM   4591 HD21 LEU A 347       1.376 -12.524  15.969  1.00 36.98           H
ATOM   4592 HD22 LEU A 347       1.353 -13.989  16.569  1.00 36.98           H
ATOM   4593 HD23 LEU A 347       2.477 -12.966  17.026  1.00 36.98           H
ATOM   4594  N   ALA A 348       5.890 -16.796  16.421  1.00 32.96           N
ATOM   4595  CA  ALA A 348       6.325 -18.173  16.657  1.00 37.36           C
ATOM   4596  C   ALA A 348       7.058 -18.295  17.982  1.00 30.59           C
ATOM   4597  O   ALA A 348       6.832 -19.252  18.736  1.00 36.66           O
ATOM   4598  CB  ALA A 348       7.206 -18.643  15.509  1.00 39.41           C
ATOM   4599  H   ALA A 348       6.246 -16.422  15.730  1.00 39.89           H
ATOM   4600  HA  ALA A 348       5.553 -18.765  16.693  1.00 45.17           H
ATOM   4601  HB1 ALA A 348       7.496 -19.552  15.683  1.00 47.62           H
ATOM   4602  HB2 ALA A 348       6.680 -18.614  14.697  1.00 47.62           H
ATOM   4603  HB3 ALA A 348       7.971 -18.047  15.444  1.00 47.62           H
ATOM   4604  N   ALA A 349       7.904 -17.306  18.296  1.00 26.68           N
ATOM   4605  CA  ALA A 349       8.637 -17.244  19.563  1.00 29.58           C
ATOM   4606  C   ALA A 349       7.766 -17.115  20.815  1.00 37.54           C
ATOM   4607  O   ALA A 349       8.267 -17.417  21.898  1.00 39.59           O
ATOM   4608  CB  ALA A 349       9.604 -16.067  19.521  1.00 29.51           C
ATOM   4609  H   ALA A 349       8.082 -16.646  17.768  1.00 32.35           H
ATOM   4610  HA  ALA A 349       9.155 -18.056  19.664  1.00 35.84           H
ATOM   4611  HB1 ALA A 349      10.196 -16.126  20.281  1.00 35.75           H
ATOM   4612  HB2 ALA A 349      10.116 -16.126  18.700  1.00 35.75           H
ATOM   4613  HB3 ALA A 349       9.106 -15.234  19.530  1.00 35.75           H
ATOM   4614  N   GLN A 350       6.527 -16.600  20.722  1.00 31.74           N
ATOM   4615  CA  GLN A 350       5.589 -16.544  21.840  1.00 27.39           C
ATOM   4616  C   GLN A 350       4.471 -17.578  21.692  1.00 35.61           C
ATOM   4617  O   GLN A 350       3.348 -17.384  22.188  1.00 37.04           O
ATOM   4618  CB  GLN A 350       4.999 -15.128  22.003  1.00 31.33           C
ATOM   4619  CG  GLN A 350       6.052 -14.104  22.543  1.00 37.11           C
ATOM   4620  CD  GLN A 350       5.545 -12.672  22.748  1.00 28.10           C
ATOM   4621  OE1 GLN A 350       6.116 -11.714  22.234  1.00 36.20           O
ATOM   4622  NE2 GLN A 350       4.543 -12.520  23.557  1.00 26.16           N
ATOM   4623  H   GLN A 350       6.212 -16.250  20.002  1.00 38.42           H
ATOM   4624  HA  GLN A 350       6.081 -16.745  22.646  1.00 33.20           H
ATOM   4625  HB2 GLN A 350       4.692 -14.806  21.145  1.00 37.93           H
ATOM   4626  HB3 GLN A 350       4.251 -15.156  22.618  1.00 37.93           H
ATOM   4627  HG2 GLN A 350       6.356 -14.421  23.410  1.00 44.87           H
ATOM   4628  HG3 GLN A 350       6.800 -14.068  21.928  1.00 44.87           H
ATOM   4629 HE21 GLN A 350       4.206 -13.199  23.964  1.00 31.73           H
ATOM   4630 HE22 GLN A 350       4.222 -11.732  23.678  1.00 31.73           H
ATOM   4631  N   GLY A 351       4.755 -18.688  21.006  1.00 35.14           N
ATOM   4632  CA  GLY A 351       3.889 -19.857  21.098  1.00 32.46           C
ATOM   4633  C   GLY A 351       2.904 -20.094  19.970  1.00 33.03           C
ATOM   4634  O   GLY A 351       2.136 -21.062  20.040  1.00 31.07           O
ATOM   4635  H   GLY A 351       5.443 -18.777  20.493  1.00 42.51           H
ATOM   4636  HA2 GLY A 351       4.455 -20.642  21.156  1.00 39.29           H
ATOM   4637  HA3 GLY A 351       3.376 -19.793  21.919  1.00 39.29           H
ATOM   4638  N   VAL A 352       2.871 -19.239  18.948  1.00 38.24           N
ATOM   4639  CA  VAL A 352       2.074 -19.548  17.771  1.00 38.04           C
ATOM   4640  C   VAL A 352       2.759 -20.650  16.983  1.00 33.47           C
ATOM   4641  O   VAL A 352       3.966 -20.590  16.723  1.00 38.83           O
ATOM   4642  CB  VAL A 352       1.868 -18.294  16.922  1.00 33.52           C
ATOM   4643  CG1 VAL A 352       1.118 -18.644  15.673  1.00 33.00           C
ATOM   4644  CG2 VAL A 352       1.084 -17.267  17.739  1.00 33.39           C
ATOM   4645  H   VAL A 352       3.284 -18.484  18.914  1.00 46.22           H
ATOM   4646  HA  VAL A 352       1.200 -19.873  18.045  1.00 45.98           H
ATOM   4647  HB  VAL A 352       2.728 -17.918  16.682  1.00 40.56           H
ATOM   4648 HG11 VAL A 352       0.961 -17.834  15.164  1.00 39.94           H
ATOM   4649 HG12 VAL A 352       1.641 -19.265  15.144  1.00 39.94           H
ATOM   4650 HG13 VAL A 352       0.264 -19.043  15.919  1.00 39.94           H
ATOM   4651 HG21 VAL A 352       0.909 -16.487  17.193  1.00 40.40           H
ATOM   4652 HG22 VAL A 352       0.244 -17.671  18.013  1.00 40.40           H
ATOM   4653 HG23 VAL A 352       1.606 -17.021  18.519  1.00 40.40           H
ATOM   4654  N   ASP A 353       2.002 -21.677  16.628  1.00 36.01           N
ATOM   4655  CA  ASP A 353       2.559 -22.750  15.816  1.00 39.10           C
ATOM   4656  C   ASP A 353       3.291 -22.135  14.628  1.00 39.77           C
ATOM   4657  O   ASP A 353       2.735 -21.257  13.960  1.00 43.49           O
ATOM   4658  CB  ASP A 353       1.447 -23.707  15.344  1.00 42.84           C
ATOM   4659  CG  ASP A 353       1.916 -24.714  14.251  1.00 49.82           C
ATOM   4660  OD1 ASP A 353       2.426 -24.269  13.209  1.00 46.80           O
ATOM   4661  OD2 ASP A 353       1.737 -25.944  14.409  1.00 57.83           O1-
ATOM   4662  H   ASP A 353       1.173 -21.774  16.840  1.00 43.55           H
ATOM   4663  HA  ASP A 353       3.192 -23.244  16.351  1.00 47.25           H
ATOM   4664  HB2 ASP A 353       1.131 -24.214  16.108  1.00 51.75           H
ATOM   4665  HB3 ASP A 353       0.722 -23.186  14.964  1.00 51.75           H
ATOM   4666  N   PRO A 354       4.525 -22.548  14.341  1.00 41.64           N
ATOM   4667  CA  PRO A 354       5.295 -21.867  13.273  1.00 42.37           C
ATOM   4668  C   PRO A 354       4.647 -21.945  11.911  1.00 36.33           C
ATOM   4669  O   PRO A 354       4.824 -21.035  11.090  1.00 38.57           O
ATOM   4670  CB  PRO A 354       6.644 -22.599  13.258  1.00 40.69           C
ATOM   4671  CG  PRO A 354       6.536 -23.746  14.254  1.00 44.95           C
ATOM   4672  CD  PRO A 354       5.116 -23.834  14.753  1.00 43.11           C
ATOM   4673  HA  PRO A 354       5.447 -20.937  13.510  1.00 51.18           H
ATOM   4674  HB2 PRO A 354       6.795 -22.949  12.364  1.00 49.17           H
ATOM   4675  HB3 PRO A 354       7.348 -21.983  13.507  1.00 49.17           H
ATOM   4676  HG2 PRO A 354       6.790 -24.577  13.821  1.00 54.27           H
ATOM   4677  HG3 PRO A 354       7.131 -23.564  14.994  1.00 54.27           H
ATOM   4678  HD2 PRO A 354       4.657 -24.585  14.342  1.00 52.06           H
ATOM   4679  HD3 PRO A 354       5.115 -23.910  15.722  1.00 52.06           H
ATOM   4680  N   GLY A 355       3.941 -23.032  11.618  1.00 40.32           N
ATOM   4681  CA  GLY A 355       3.288 -23.132  10.334  1.00 36.07           C
ATOM   4682  C   GLY A 355       2.191 -22.110  10.232  1.00 27.01           C
ATOM   4683  O   GLY A 355       2.017 -21.487   9.181  1.00 36.27           O
ATOM   4684  H   GLY A 355       3.823 -23.709  12.137  1.00 48.72           H
ATOM   4685  HA2 GLY A 355       3.924 -22.980   9.619  1.00 43.61           H
ATOM   4686  HA3 GLY A 355       2.902 -24.016  10.223  1.00 43.61           H
ATOM   4687  N   LEU A 356       1.448 -21.916  11.331  1.00 35.20           N
ATOM   4688  CA  LEU A 356       0.367 -20.925  11.383  1.00 34.43           C
ATOM   4689  C   LEU A 356       0.905 -19.493  11.270  1.00 25.87           C
ATOM   4690  O   LEU A 356       0.351 -18.686  10.531  1.00 34.99           O
ATOM   4691  CB  LEU A 356      -0.445 -21.098  12.670  1.00 29.86           C
ATOM   4692  CG  LEU A 356      -1.573 -20.063  12.880  1.00 29.66           C
ATOM   4693  CD1 LEU A 356      -2.496 -19.951  11.631  1.00 29.78           C
ATOM   4694  CD2 LEU A 356      -2.444 -20.355  14.129  1.00 31.76           C
ATOM   4695  H   LEU A 356       1.546 -22.357  12.062  1.00 42.58           H
ATOM   4696  HA  LEU A 356      -0.239 -21.077  10.638  1.00 41.65           H
ATOM   4697  HB2 LEU A 356      -0.866 -21.967  12.632  1.00 36.17           H
ATOM   4698  HB3 LEU A 356       0.160 -21.065  13.428  1.00 36.17           H
ATOM   4699  HG  LEU A 356      -1.161 -19.194  13.025  1.00 35.92           H
ATOM   4700 HD11 LEU A 356      -3.207 -19.323  11.816  1.00 36.07           H
ATOM   4701 HD12 LEU A 356      -1.977 -19.646  10.872  1.00 36.07           H
ATOM   4702 HD13 LEU A 356      -2.879 -20.821  11.439  1.00 36.07           H
ATOM   4703 HD21 LEU A 356      -3.141 -19.682  14.191  1.00 38.44           H
ATOM   4704 HD22 LEU A 356      -2.843 -21.235  14.033  1.00 38.44           H
ATOM   4705 HD23 LEU A 356      -1.888 -20.331  14.926  1.00 38.44           H
ATOM   4706  N   ALA A 357       1.977 -19.159  11.985  1.00 24.81           N
ATOM   4707  CA  ALA A 357       2.642 -17.881  11.784  1.00 24.30           C
ATOM   4708  C   ALA A 357       2.970 -17.621  10.321  1.00 32.94           C
ATOM   4709  O   ALA A 357       2.652 -16.541   9.800  1.00 31.57           O
ATOM   4710  CB  ALA A 357       3.923 -17.833  12.601  1.00 29.48           C
ATOM   4711  H   ALA A 357       2.334 -19.647  12.589  1.00 30.11           H
ATOM   4712  HA  ALA A 357       2.052 -17.176  12.083  1.00 29.49           H
ATOM   4713  HB1 ALA A 357       4.334 -16.960  12.485  1.00 35.71           H
ATOM   4714  HB2 ALA A 357       3.697 -17.974  13.532  1.00 35.71           H
ATOM   4715  HB3 ALA A 357       4.519 -18.533  12.292  1.00 35.71           H
ATOM   4716  N   ARG A 358       3.672 -18.570   9.660  1.00 34.83           N
ATOM   4717  CA  ARG A 358       4.024 -18.420   8.238  1.00 32.95           C
ATOM   4718  C   ARG A 358       2.774 -18.174   7.389  1.00 28.32           C
ATOM   4719  O   ARG A 358       2.732 -17.262   6.556  1.00 32.19           O
ATOM   4720  CB  ARG A 358       4.763 -19.666   7.708  1.00 42.14           C
ATOM   4721  CG  ARG A 358       6.328 -19.664   7.678  1.00 52.45           C
ATOM   4722  CD  ARG A 358       6.994 -19.380   6.273  1.00 35.73           C
ATOM   4723  NE  ARG A 358       7.604 -18.060   6.315  1.00 39.37           N
ATOM   4724  CZ  ARG A 358       8.181 -17.433   5.300  1.00 41.42           C
ATOM   4725  NH1 ARG A 358       8.294 -18.002   4.111  1.00 44.64           N
ATOM   4726  NH2 ARG A 358       8.685 -16.226   5.494  1.00 49.51           N1+
ATOM   4727  H   ARG A 358       3.953 -19.301  10.014  1.00 42.12           H
ATOM   4728  HA  ARG A 358       4.620 -17.663   8.130  1.00 39.87           H
ATOM   4729  HB2 ARG A 358       4.492 -20.427   8.247  1.00 50.90           H
ATOM   4730  HB3 ARG A 358       4.479 -19.793   6.788  1.00 50.90           H
ATOM   4731  HG2 ARG A 358       6.647 -18.982   8.290  1.00 63.28           H
ATOM   4732  HG3 ARG A 358       6.640 -20.535   7.975  1.00 63.28           H
ATOM   4733  HD2 ARG A 358       7.691 -20.030   6.099  1.00 43.22           H
ATOM   4734  HD3 ARG A 358       6.322 -19.400   5.574  1.00 43.22           H
ATOM   4735  HE  ARG A 358       7.700 -17.700   7.088  1.00 47.58           H
ATOM   4736 HH11 ARG A 358       7.969 -18.785   3.976  1.00 53.90           H
ATOM   4737 HH12 ARG A 358       8.681 -17.578   3.468  1.00 53.90           H
ATOM   4738 HH21 ARG A 358       8.629 -15.850   6.268  1.00 59.75           H
ATOM   4739 HH22 ARG A 358       9.076 -15.819   4.845  1.00 59.75           H
ATOM   4740  N   ALA A 359       1.744 -18.984   7.586  1.00 25.39           N
ATOM   4741  CA  ALA A 359       0.533 -18.828   6.807  1.00 22.45           C
ATOM   4742  C   ALA A 359      -0.137 -17.489   7.045  1.00 27.78           C
ATOM   4743  O   ALA A 359      -0.823 -16.975   6.145  1.00 25.97           O
ATOM   4744  CB  ALA A 359      -0.430 -19.949   7.149  1.00 22.13           C
ATOM   4745  H   ALA A 359       1.720 -19.622   8.159  1.00 30.80           H
ATOM   4746  HA  ALA A 359       0.756 -18.893   5.870  1.00 27.28           H
ATOM   4747  HB1 ALA A 359      -1.243 -19.827   6.634  1.00 26.90           H
ATOM   4748  HB2 ALA A 359      -0.018 -20.801   6.950  1.00 26.90           H
ATOM   4749  HB3 ALA A 359      -0.629 -19.892   8.099  1.00 26.90           H
ATOM   4750  N   LEU A 360       0.020 -16.907   8.250  1.00 31.93           N
ATOM   4751  CA  LEU A 360      -0.654 -15.638   8.524  1.00 29.40           C
ATOM   4752  C   LEU A 360       0.085 -14.495   7.844  1.00 33.31           C
ATOM   4753  O   LEU A 360      -0.530 -13.655   7.183  1.00 34.25           O
ATOM   4754  CB  LEU A 360      -0.766 -15.374  10.028  1.00 29.50           C
ATOM   4755  CG  LEU A 360      -1.892 -16.059  10.779  1.00 33.62           C
ATOM   4756  CD1 LEU A 360      -1.525 -15.951  12.212  1.00 30.32           C
ATOM   4757  CD2 LEU A 360      -3.233 -15.374  10.537  1.00 37.27           C
ATOM   4758  H   LEU A 360       0.499 -17.216   8.899  1.00 38.65           H
ATOM   4759  HA  LEU A 360      -1.552 -15.672   8.164  1.00 35.62           H
ATOM   4760  HB2 LEU A 360       0.059 -15.668  10.441  1.00 35.74           H
ATOM   4761  HB3 LEU A 360      -0.869 -14.418  10.168  1.00 35.74           H
ATOM   4762  HG  LEU A 360      -1.955 -16.994  10.528  1.00 40.68           H
ATOM   4763 HD11 LEU A 360      -2.249 -16.302  12.751  1.00 36.72           H
ATOM   4764 HD12 LEU A 360      -0.715 -16.461  12.366  1.00 36.72           H
ATOM   4765 HD13 LEU A 360      -1.374 -15.013  12.417  1.00 36.72           H
ATOM   4766 HD21 LEU A 360      -3.926 -15.820  11.049  1.00 45.06           H
ATOM   4767 HD22 LEU A 360      -3.162 -14.446  10.821  1.00 45.06           H
ATOM   4768 HD23 LEU A 360      -3.438 -15.416   9.589  1.00 45.06           H
ATOM   4769  N   CYS A 361       1.407 -14.470   7.971  1.00 31.14           N
ATOM   4770  CA  CYS A 361       2.178 -13.377   7.408  1.00 39.12           C
ATOM   4771  C   CYS A 361       2.312 -13.474   5.890  1.00 27.35           C
ATOM   4772  O   CYS A 361       2.338 -12.444   5.218  1.00 35.83           O
ATOM   4773  CB  CYS A 361       3.546 -13.337   8.094  1.00 38.69           C
ATOM   4774  SG  CYS A 361       3.396 -13.028   9.882  1.00 34.89           S
ATOM   4775  H   CYS A 361       1.878 -15.072   8.370  1.00 37.71           H
ATOM   4776  HA  CYS A 361       1.724 -12.542   7.609  1.00 47.28           H
ATOM   4777  HB2 CYS A 361       3.974 -14.203   7.965  1.00 46.76           H
ATOM   4778  HB3 CYS A 361       4.085 -12.626   7.711  1.00 46.76           H
ATOM   4779  HG  CYS A 361       2.699 -13.895  10.345  1.00 42.21           H
ATOM   4780  N   SER A 362       2.390 -14.673   5.331  1.00 27.65           N
ATOM   4781  CA  SER A 362       2.448 -14.863   3.880  1.00 26.40           C
ATOM   4782  C   SER A 362       1.090 -14.930   3.201  1.00 31.22           C
ATOM   4783  O   SER A 362       1.004 -14.738   1.980  1.00 31.53           O
ATOM   4784  CB  SER A 362       3.149 -16.168   3.553  1.00 26.53           C
ATOM   4785  OG  SER A 362       4.468 -16.118   4.076  1.00 37.40           O
ATOM   4786  H   SER A 362       2.426 -15.403   5.779  1.00 33.51           H
ATOM   4787  HA  SER A 362       2.961 -14.141   3.482  1.00 32.01           H
ATOM   4788  HB2 SER A 362       2.677 -16.908   3.966  1.00 32.17           H
ATOM   4789  HB3 SER A 362       3.159 -16.273   2.591  1.00 32.17           H
ATOM   4790  HG  SER A 362       4.891 -16.814   3.884  1.00 45.22           H
ATOM   4791  N   GLY A 363       0.050 -15.275   3.923  1.00 24.06           N
ATOM   4792  CA  GLY A 363      -1.230 -15.451   3.272  1.00 22.90           C
ATOM   4793  C   GLY A 363      -1.742 -14.145   2.754  1.00 25.37           C
ATOM   4794  O   GLY A 363      -1.136 -13.100   2.963  1.00 23.76           O
ATOM   4795  H   GLY A 363       0.066 -15.393   4.777  1.00 29.21           H
ATOM   4796  HA2 GLY A 363      -1.144 -16.066   2.522  1.00 27.81           H
ATOM   4797  HA3 GLY A 363      -1.883 -15.796   3.895  1.00 27.81           H
ATOM   4798  N   SER A 364      -2.853 -14.227   1.993  1.00 22.50           N
ATOM   4799  CA  SER A 364      -3.609 -13.072   1.517  1.00 24.98           C
ATOM   4800  C   SER A 364      -4.537 -12.528   2.609  1.00 25.92           C
ATOM   4801  O   SER A 364      -4.858 -13.232   3.563  1.00 32.80           O
ATOM   4802  CB  SER A 364      -4.437 -13.516   0.323  1.00 26.91           C
ATOM   4803  OG  SER A 364      -5.076 -14.749   0.666  1.00 28.75           O
ATOM   4804  H   SER A 364      -3.184 -14.977   1.720  1.00 27.34           H
ATOM   4805  HA  SER A 364      -3.014 -12.367   1.233  1.00 30.31           H
ATOM   4806  HB2 SER A 364      -5.103 -12.843   0.102  1.00 32.62           H
ATOM   4807  HB3 SER A 364      -3.841 -13.672  -0.428  1.00 32.62           H
ATOM   4808  HG  SER A 364      -5.547 -15.017   0.020  1.00 34.83           H
ATOM   4809  N   PRO A 365      -5.038 -11.301   2.473  1.00 25.84           N
ATOM   4810  CA  PRO A 365      -6.132 -10.884   3.362  1.00 24.47           C
ATOM   4811  C   PRO A 365      -7.177 -11.958   3.601  1.00 28.75           C
ATOM   4812  O   PRO A 365      -7.502 -12.275   4.754  1.00 36.66           O
ATOM   4813  CB  PRO A 365      -6.731  -9.685   2.640  1.00 24.30           C
ATOM   4814  CG  PRO A 365      -5.484  -9.019   2.034  1.00 26.55           C
ATOM   4815  CD  PRO A 365      -4.497 -10.148   1.704  1.00 33.84           C
ATOM   4816  HA  PRO A 365      -5.766 -10.585   4.206  1.00 29.70           H
ATOM   4817  HB2 PRO A 365      -7.350  -9.988   1.961  1.00 29.49           H
ATOM   4818  HB3 PRO A 365      -7.166  -9.102   3.276  1.00 29.49           H
ATOM   4819  HG2 PRO A 365      -5.727  -8.546   1.229  1.00 32.20           H
ATOM   4820  HG3 PRO A 365      -5.097  -8.416   2.684  1.00 32.20           H
ATOM   4821  HD2 PRO A 365      -4.506 -10.338   0.755  1.00 40.95           H
ATOM   4822  HD3 PRO A 365      -3.601  -9.911   1.989  1.00 40.95           H
ATOM   4823  N   ALA A 366      -7.664 -12.570   2.533  1.00 32.77           N
ATOM   4824  CA  ALA A 366      -8.722 -13.556   2.670  1.00 30.24           C
ATOM   4825  C   ALA A 366      -8.237 -14.740   3.474  1.00 29.87           C
ATOM   4826  O   ALA A 366      -8.906 -15.193   4.405  1.00 28.57           O
ATOM   4827  CB  ALA A 366      -9.212 -13.989   1.290  1.00 33.09           C
ATOM   4828  H   ALA A 366      -7.394 -12.446   1.727  1.00 39.66           H
ATOM   4829  HA  ALA A 366      -9.459 -13.169   3.162  1.00 36.63           H
ATOM   4830  HB1 ALA A 366      -9.883 -14.683   1.389  1.00 40.04           H
ATOM   4831  HB2 ALA A 366      -9.592 -13.219   0.837  1.00 40.04           H
ATOM   4832  HB3 ALA A 366      -8.459 -14.332   0.787  1.00 40.04           H
ATOM   4833  N   GLU A 367      -7.056 -15.244   3.153  1.00 25.95           N
ATOM   4834  CA  GLU A 367      -6.545 -16.377   3.913  1.00 27.78           C
ATOM   4835  C   GLU A 367      -6.340 -16.004   5.375  1.00 35.30           C
ATOM   4836  O   GLU A 367      -6.484 -16.853   6.269  1.00 29.33           O
ATOM   4837  CB  GLU A 367      -5.239 -16.881   3.310  1.00 24.05           C
ATOM   4838  CG  GLU A 367      -5.406 -17.664   2.023  1.00 31.15           C
ATOM   4839  CD  GLU A 367      -4.058 -18.083   1.465  1.00 42.49           C
ATOM   4840  OE1 GLU A 367      -3.173 -17.209   1.346  1.00 35.29           O
ATOM   4841  OE2 GLU A 367      -3.868 -19.284   1.185  1.00 41.42           O1-
ATOM   4842  H   GLU A 367      -6.542 -14.948   2.529  1.00 31.47           H
ATOM   4843  HA  GLU A 367      -7.196 -17.093   3.874  1.00 33.68           H
ATOM   4844  HB2 GLU A 367      -4.683 -16.115   3.110  1.00 29.20           H
ATOM   4845  HB3 GLU A 367      -4.791 -17.457   3.949  1.00 29.20           H
ATOM   4846  HG2 GLU A 367      -5.935 -18.461   2.190  1.00 37.71           H
ATOM   4847  HG3 GLU A 367      -5.845 -17.101   1.366  1.00 37.71           H
ATOM   4848  N   ARG A 368      -6.026 -14.740   5.658  1.00 28.60           N
ATOM   4849  CA  ARG A 368      -5.866 -14.378   7.058  1.00 29.43           C
ATOM   4850  C   ARG A 368      -7.204 -14.365   7.777  1.00 26.96           C
ATOM   4851  O   ARG A 368      -7.307 -14.851   8.900  1.00 34.20           O
ATOM   4852  CB  ARG A 368      -5.173 -13.041   7.166  1.00 25.25           C
ATOM   4853  CG  ARG A 368      -3.721 -13.081   6.734  1.00 27.50           C
ATOM   4854  CD  ARG A 368      -3.165 -11.680   6.541  1.00 24.37           C
ATOM   4855  NE  ARG A 368      -1.818 -11.712   5.990  1.00 23.37           N
ATOM   4856  CZ  ARG A 368      -1.221 -10.661   5.420  1.00 20.71           C
ATOM   4857  NH1 ARG A 368       0.002 -10.745   4.924  1.00 34.42           N
ATOM   4858  NH2 ARG A 368      -1.873  -9.521   5.273  1.00 19.40           N1+
ATOM   4859  H   ARG A 368      -5.910 -14.108   5.084  1.00 34.66           H
ATOM   4860  HA  ARG A 368      -5.309 -15.040   7.497  1.00 35.65           H
ATOM   4861  HB2 ARG A 368      -5.648 -12.415   6.593  1.00 30.64           H
ATOM   4862  HB3 ARG A 368      -5.211 -12.749   8.091  1.00 30.64           H
ATOM   4863  HG2 ARG A 368      -3.193 -13.526   7.413  1.00 33.33           H
ATOM   4864  HG3 ARG A 368      -3.649 -13.550   5.887  1.00 33.33           H
ATOM   4865  HD2 ARG A 368      -3.735 -11.200   5.916  1.00 29.58           H
ATOM   4866  HD3 ARG A 368      -3.135 -11.210   7.387  1.00 29.58           H
ATOM   4867  HE  ARG A 368      -1.422 -12.472   5.979  1.00 28.38           H
ATOM   4868 HH11 ARG A 368       0.439 -11.483   4.997  1.00 41.64           H
ATOM   4869 HH12 ARG A 368       0.360 -10.060   4.546  1.00 41.64           H
ATOM   4870 HH21 ARG A 368      -2.677  -9.421   5.566  1.00 23.62           H
ATOM   4871 HH22 ARG A 368      -1.470  -8.866   4.889  1.00 23.62           H
ATOM   4872  N   ARG A 369      -8.257 -13.882   7.126  1.00 31.11           N
ATOM   4873  CA  ARG A 369      -9.579 -13.875   7.754  1.00 31.14           C
ATOM   4874  C   ARG A 369     -10.110 -15.269   8.099  1.00 31.91           C
ATOM   4875  O   ARG A 369     -10.908 -15.399   9.033  1.00 34.80           O
ATOM   4876  CB  ARG A 369     -10.581 -13.152   6.860  1.00 29.55           C
ATOM   4877  CG  ARG A 369     -10.353 -11.659   6.842  1.00 33.74           C
[truncated: 147,394 more chars]
