# Supplementary material for: High-throughput quantum-mechanics/molecular-mechanics (ONIOM) macromolecular crystallographic refinement with PHENIX/DivCon: the impact of mixed Hamiltonian methods on ligand and protein structure
Source: Acta Crystallogr D Struct Biol. 2018 Oct 29;74(Pt 11):1063–77. doi: 10.1107/S2059798318012913 (PMC6213575; doi:10.1107/S2059798318012913)
Supplement: Supplementary file 3 [file d-74-01063-sup3.gz › results_regionQM/1V0P-H_refine_001.pdb]

REMARK Date 2017-01-11 Time 05:35:52 EST -0500 (1484130952.17 s)
REMARK PHENIX refinement
REMARK 
REMARK ****************** INPUT FILES AND LABELS ******************************
REMARK Reflections:
REMARK   file name      : 1V0P.sf
REMARK   labels         : ['r1v0psf,wavelength_id=1,_refln.intensity_meas,_refln.intensity_sigma']
REMARK R-free flags:
REMARK   file name      : 1V0P.sf
REMARK   label          : r1v0psf,wavelength_id=1,_refln.status
REMARK   test_flag_value: 0
REMARK Model file name(s): 
REMARK   /scratch/oleg/2711193.gondor.quantumbioinc.com/1V0P-H.pdb
REMARK 
REMARK ******************** REFINEMENT SUMMARY: QUICK FACTS *******************
REMARK Start: r_work = 0.2002 r_free = 0.2551 bonds = 0.023 angles = 1.911
REMARK Final: r_work = 0.1886 r_free = 0.2530 bonds = 0.016 angles = 1.665
REMARK ************************************************************************
REMARK 
REMARK ****************** REFINEMENT STATISTICS STEP BY STEP ******************
REMARK leading digit, like 1_, means number of macro-cycle                     
REMARK 0    : statistics at the very beginning when nothing is done yet        
REMARK 1_bss: bulk solvent correction and/or (anisotropic) scaling             
REMARK 1_xyz: refinement of coordinates                                        
REMARK 1_adp: refinement of ADPs (Atomic Displacement Parameters)              
REMARK 1_occ: refinement of occupancies                                        
REMARK ------------------------------------------------------------------------
REMARK  stage       r-work r-free bonds angles b_min b_max b_ave n_water shift
REMARK       0    : 0.3238 0.4494 0.023  1.91  13.4  88.8  38.0 717      0.000
REMARK       1_bss: 0.2002 0.2551 0.023  1.91  13.4  88.8  38.0 717      0.000
REMARK 1_settarget: 0.2002 0.2551 0.023  1.91  13.4  88.8  38.0 717      0.000
REMARK       1_nqh: 0.2002 0.2550 0.023  1.91  13.4  88.8  38.0 717      0.001
REMARK    1_weight: 0.2002 0.2550 0.023  1.91  13.4  88.8  38.0 717      0.001
REMARK    1_checkH: 0.2006 0.2559 0.023  1.91  13.4  88.8  38.0 717      0.459
REMARK    1_xyzrec: 0.1991 0.2605 0.018  1.76  13.4  88.8  38.0 717      0.544
REMARK    1_checkH: 0.1992 0.2606 0.018  1.76  13.4  88.8  38.0 717      0.545
REMARK       1_adp: 0.1898 0.2576 0.018  1.76  11.7  87.6  38.3 717      0.545
REMARK   1_regHadp: 0.1894 0.2569 0.018  1.76  11.7  87.6  38.3 717      0.545
REMARK       2_bss: 0.1893 0.2575 0.018  1.76  11.7  87.6  38.3 717      0.545
REMARK 2_settarget: 0.1893 0.2575 0.018  1.76  11.7  87.6  38.3 717      0.545
REMARK 2_updatecdl: 0.1893 0.2575 0.018  1.77  11.7  87.6  38.3 717      0.545
REMARK       2_nqh: 0.1893 0.2575 0.018  1.77  11.7  87.6  38.3 717      0.545
REMARK    2_weight: 0.1893 0.2575 0.018  1.77  11.7  87.6  38.3 717      0.545
REMARK    2_checkH: 0.1893 0.2575 0.018  1.77  11.7  87.6  38.3 717      0.545
REMARK    2_xyzrec: 0.1902 0.2535 0.015  1.63  11.7  87.6  38.3 717      0.542
REMARK    2_checkH: 0.1903 0.2535 0.015  1.63  11.7  87.6  38.3 717      0.541
REMARK       2_adp: 0.1896 0.2526 0.015  1.63  12.7  87.4  37.9 717      0.541
REMARK   2_regHadp: 0.1899 0.2529 0.015  1.63  12.7  87.4  37.9 717      0.541
REMARK       3_bss: 0.1898 0.2530 0.015  1.63  12.7  87.4  37.9 717      0.541
REMARK 3_settarget: 0.1898 0.2530 0.015  1.63  12.7  87.4  37.9 717      0.541
REMARK 3_updatecdl: 0.1898 0.2530 0.015  1.63  12.7  87.4  37.9 717      0.541
REMARK       3_nqh: 0.1898 0.2530 0.015  1.63  12.7  87.4  37.9 717      0.541
REMARK    3_weight: 0.1898 0.2530 0.015  1.63  12.7  87.4  37.9 717      0.541
REMARK    3_checkH: 0.1898 0.2530 0.015  1.63  12.7  87.4  37.9 717      0.541
REMARK    3_xyzrec: 0.1886 0.2532 0.016  1.67  12.7  87.4  37.9 717      0.545
REMARK    3_checkH: 0.1886 0.2532 0.016  1.67  12.7  87.4  37.9 717      0.546
REMARK       3_adp: 0.1886 0.2530 0.016  1.67  12.6  87.4  37.9 717      0.546
REMARK   3_regHadp: 0.1886 0.2530 0.016  1.67  12.6  87.4  37.9 717      0.546
REMARK         end: 0.1886 0.2530 0.016  1.67  12.6  87.4  37.9 717      0.546
REMARK ------------------------------------------------------------------------
REMARK MODEL CONTENT.
REMARK  ELEMENT        ATOM RECORD COUNT   OCCUPANCY SUM
REMARK        C                     2825         2825.00
REMARK       Cl                        2            2.00
REMARK        H                     4918         4918.00
REMARK        O                      963          963.00
REMARK        N                      733          733.00
REMARK        S                       15           15.00
REMARK      O1-                       70           70.00
REMARK    TOTAL                     9526         9526.00
REMARK -----------------------------------------------------------------------
REMARK r_free_flags.md5.hexdigest b75069688cb086551daf7af58ec78cfd
REMARK 
REMARK ---------------------------------------------------------------
REMARK  Atom Name   Residue Name    Residue ID     Chain     Charge  
REMARK ---------------------------------------------------------------
REMARK     C10           PVB           1287          A      -0.5438  
REMARK     C11           PVB           1287          A      -0.5473  
REMARK     C12           PVB           1287          A      -0.0071  
REMARK     C13           PVB           1287          A      -0.0159  
REMARK     C14           PVB           1287          A      -0.4941  
REMARK     C15           PVB           1287          A      -0.0293  
REMARK     C16           PVB           1287          A      -0.4869  
REMARK     C1A           PVB           1287          A       0.3499  
REMARK      C2           PVB           1287          A       0.5315  
REMARK     C2A           PVB           1287          A      -0.3174  
REMARK     C3A           PVB           1287          A       0.0491  
REMARK      C4           PVB           1287          A       0.3436  
REMARK     C4A           PVB           1287          A      -0.2823  
REMARK      C5           PVB           1287          A      -0.3454  
REMARK     C5A           PVB           1287          A       0.1904  
REMARK      C6           PVB           1287          A       0.5133  
REMARK     C6A           PVB           1287          A      -0.3098  
REMARK      C8           PVB           1287          A       0.0245  
REMARK      C9           PVB           1287          A       0.1976  
REMARK      CX           PVB           1287          A       0.6883  
REMARK      N1           PVB           1287          A      -0.6275  
REMARK      N2           PVB           1287          A      -0.3623  
REMARK      N3           PVB           1287          A      -0.6388  
REMARK      N6           PVB           1287          A      -0.4242  
REMARK      N7           PVB           1287          A      -0.2707  
REMARK      N9           PVB           1287          A      -0.2741  
REMARK      O1           PVB           1287          A      -0.6171  
REMARK     OX1           PVB           1287          A      -0.5109  
REMARK     OX2           PVB           1287          A      -0.5631  
REMARK     CL1           PVB           1287          A      -0.0536  
REMARK      H1           PVB           1287          A       0.3551  
REMARK      H2           PVB           1287          A       0.2889  
REMARK     H12           PVB           1287          A       0.1766  
REMARK     H13           PVB           1287          A       0.1176  
REMARK     H2A           PVB           1287          A       0.1759  
REMARK     H3A           PVB           1287          A       0.1423  
REMARK      H6           PVB           1287          A       0.3675  
REMARK     H6A           PVB           1287          A       0.2184  
REMARK      H8           PVB           1287          A       0.2328  
REMARK      H9           PVB           1287          A       0.136   
REMARK     HX1           PVB           1287          A       0.3326  
REMARK     H10           PVB           1287          A       0.1641  
REMARK     H10           PVB           1287          A       0.1854  
REMARK     H10           PVB           1287          A       0.1805  
REMARK     H11           PVB           1287          A       0.1817  
REMARK     H11           PVB           1287          A       0.1682  
REMARK     H11           PVB           1287          A       0.1669  
REMARK     H14           PVB           1287          A       0.1475  
REMARK     H14           PVB           1287          A       0.1574  
REMARK     H14           PVB           1287          A       0.1588  
REMARK     H15           PVB           1287          A       0.1373  
REMARK     H15           PVB           1287          A       0.1549  
REMARK     H16           PVB           1287          A       0.1588  
REMARK     H16           PVB           1287          A       0.1603  
REMARK     H16           PVB           1287          A       0.1524  
REMARK     C10           PVB           1287          B      -0.5496  
REMARK     C11           PVB           1287          B      -0.5414  
REMARK     C12           PVB           1287          B       0.0031  
REMARK     C13           PVB           1287          B       0.0108  
REMARK     C14           PVB           1287          B      -0.5219  
REMARK     C15           PVB           1287          B      -0.0267  
REMARK     C16           PVB           1287          B      -0.5067  
REMARK     C1A           PVB           1287          B       0.348   
REMARK      C2           PVB           1287          B       0.5136  
REMARK     C2A           PVB           1287          B      -0.3354  
REMARK     C3A           PVB           1287          B       0.0505  
REMARK      C4           PVB           1287          B       0.3306  
REMARK     C4A           PVB           1287          B      -0.3036  
REMARK      C5           PVB           1287          B      -0.3521  
REMARK     C5A           PVB           1287          B       0.1851  
REMARK      C6           PVB           1287          B       0.5006  
REMARK     C6A           PVB           1287          B      -0.2915  
REMARK      C8           PVB           1287          B       0.0206  
REMARK      C9           PVB           1287          B       0.2096  
REMARK      CX           PVB           1287          B       0.6836  
REMARK      N1           PVB           1287          B      -0.6187  
REMARK      N2           PVB           1287          B      -0.3902  
REMARK      N3           PVB           1287          B       -0.562  
REMARK      N6           PVB           1287          B      -0.4458  
REMARK      N7           PVB           1287          B      -0.2935  
REMARK      N9           PVB           1287          B      -0.2665  
REMARK      O1           PVB           1287          B      -0.5918  
REMARK     OX1           PVB           1287          B      -0.4948  
REMARK     OX2           PVB           1287          B      -0.5822  
REMARK     CL1           PVB           1287          B      -0.0362  
REMARK      H1           PVB           1287          B       0.3402  
REMARK      H2           PVB           1287          B       0.2943  
REMARK     H12           PVB           1287          B       0.1636  
REMARK     H13           PVB           1287          B       0.1237  
REMARK     H2A           PVB           1287          B       0.1737  
REMARK     H3A           PVB           1287          B       0.157   
REMARK      H6           PVB           1287          B       0.3468  
REMARK     H6A           PVB           1287          B       0.2177  
REMARK      H8           PVB           1287          B       0.2262  
REMARK      H9           PVB           1287          B       0.1205  
REMARK     HX1           PVB           1287          B       0.3378  
REMARK     H10           PVB           1287          B       0.1936  
REMARK     H10           PVB           1287          B       0.1903  
REMARK     H10           PVB           1287          B       0.1654  
REMARK     H11           PVB           1287          B       0.1977  
REMARK     H11           PVB           1287          B       0.1557  
REMARK     H11           PVB           1287          B       0.1741  
REMARK     H14           PVB           1287          B       0.1486  
REMARK     H14           PVB           1287          B       0.1716  
REMARK     H14           PVB           1287          B       0.1735  
REMARK     H15           PVB           1287          B       0.1407  
REMARK     H15           PVB           1287          B       0.1612  
REMARK     H16           PVB           1287          B       0.1626  
REMARK     H16           PVB           1287          B       0.1495  
REMARK     H16           PVB           1287          B       0.1467  
REMARK ---------------------------------------------------------------
REMARK IF THIS FILE IS FOR PDB DEPOSITION: REMOVE ALL FROM THIS LINE UP.
REMARK   3
REMARK   3 REFINEMENT.
REMARK   3   PROGRAM     : PHENIX (1.11.1_2575: ???)
REMARK   3   AUTHORS     : Adams,Afonine,Bunkoczi,Burnley,Chen,Dar,Davis,
REMARK   3               : Draizen,Echols,Gildea,Gros,Grosse-Kunstleve,Headd,
REMARK   3               : Hintze,Hung,Ioerger,Liebschner,McCoy,McKee,Moriarty,
REMARK   3               : Oeffner,Poon,Read,Richardson,Richardson,Sacchettini,
REMARK   3               : Sauter,Sobolev,Storoni,Terwilliger,Williams,Zwart
REMARK   3
REMARK   3  REFINEMENT TARGET : ML
REMARK   3  
REMARK   3  DATA USED IN REFINEMENT.
REMARK   3   RESOLUTION RANGE HIGH (ANGSTROMS) : 2.000   
REMARK   3   RESOLUTION RANGE LOW  (ANGSTROMS) : 28.524  
REMARK   3   MIN(FOBS/SIGMA_FOBS)              : 1.36  
REMARK   3   COMPLETENESS FOR RANGE        (%) : 92.81 
REMARK   3   NUMBER OF REFLECTIONS             : 38503     
REMARK   3   NUMBER OF REFLECTIONS (NON-ANOMALOUS) : 38503     
REMARK   3  
REMARK   3  FIT TO DATA USED IN REFINEMENT.
REMARK   3   R VALUE     (WORKING + TEST SET) : 0.1920
REMARK   3   R VALUE            (WORKING SET) : 0.1886
REMARK   3   FREE R VALUE                     : 0.2530
REMARK   3   FREE R VALUE TEST SET SIZE   (%) : 5.11  
REMARK   3   FREE R VALUE TEST SET COUNT      : 1968      
REMARK   3  
REMARK   3  FIT TO DATA USED IN REFINEMENT (IN BINS).
REMARK   3   BIN  RESOLUTION RANGE  COMPL.    NWORK NFREE   RWORK  RFREE  CCWORK CCFREE
REMARK   3     1 28.5265 -  4.8131    0.93     2717   154  0.1903 0.2428   0.920  0.900
REMARK   3     2  4.8131 -  3.8232    0.97     2768   149  0.1585 0.2074   0.934  0.891
REMARK   3     3  3.8232 -  3.3408    0.98     2750   137  0.1732 0.2340   0.922  0.837
REMARK   3     4  3.3408 -  3.0357    0.98     2762   162  0.1947 0.3027   0.900  0.782
REMARK   3     5  3.0357 -  2.8183    0.99     2785   150  0.1945 0.2490   0.901  0.840
REMARK   3     6  2.8183 -  2.6523    0.99     2734   156  0.1962 0.2614   0.908  0.796
REMARK   3     7  2.6523 -  2.5196    0.99     2816   145  0.1949 0.2577   0.913  0.849
REMARK   3     8  2.5196 -  2.4099    0.99     2776   145  0.1868 0.2594   0.919  0.803
REMARK   3     9  2.4099 -  2.3172    0.99     2759   139  0.1910 0.2589   0.913  0.820
REMARK   3    10  2.3172 -  2.2373    1.00     2791   148  0.1975 0.2940   0.900  0.799
REMARK   3    11  2.2373 -  2.1674    0.95     2650   141  0.2177 0.3099   0.883  0.709
REMARK   3    12  2.1674 -  2.1054    0.84     2297   131  0.2356 0.2651   0.862  0.798
REMARK   3    13  2.1054 -  2.0500    0.75     2105   113  0.2419 0.3129   0.848  0.702
REMARK   3    14  2.0500 -  2.0000    0.65     1825    98  0.2651 0.3170   0.835  0.769
REMARK   3  
REMARK   3  BULK SOLVENT MODELLING.
REMARK   3   METHOD USED        : FLAT BULK SOLVENT MODEL
REMARK   3   SOLVENT RADIUS     : 1.11    
REMARK   3   SHRINKAGE RADIUS   : 0.90    
REMARK   3   GRID STEP FACTOR   : 4.00    
REMARK   3  
REMARK   3  ERROR ESTIMATES.
REMARK   3   COORDINATE ERROR (MAXIMUM-LIKELIHOOD BASED)     : 0.26    
REMARK   3   PHASE ERROR (DEGREES, MAXIMUM-LIKELIHOOD BASED) : 26.77   
REMARK   3  
REMARK   3  STRUCTURE FACTORS CALCULATION ALGORITHM : FFT
REMARK   3  
REMARK   3  RESTRAINTS LIBRARY
REMARK   3    GEOSTD + MON.LIB. + CDL v1.2
REMARK   3  
REMARK   3  DEVIATIONS FROM IDEAL VALUES.
REMARK   3                 RMSD     MAX  COUNT
REMARK   3   BOND      :  0.016   0.114   4465
REMARK   3   ANGLE     :  1.665  13.167   6036
REMARK   3   CHIRALITY :  0.081   0.367    667
REMARK   3   PLANARITY :  0.009   0.057    756
REMARK   3   DIHEDRAL  : 16.985 178.028   2667
REMARK   3   MIN NONBONDED DISTANCE : 2.226 
REMARK   3  
REMARK   3  MOLPROBITY STATISTICS.
REMARK   3   ALL-ATOM CLASHSCORE : 4.77
REMARK   3   RAMACHANDRAN PLOT:
REMARK   3     OUTLIERS : 0.38  %
REMARK   3     ALLOWED  : 3.44  %
REMARK   3     FAVORED  : 96.18 %
REMARK   3   ROTAMER OUTLIERS : 7.40 %
REMARK   3   CBETA DEVIATIONS : 0
REMARK   3   PEPTIDE PLANE:
REMARK   3     CIS-PROLINE     : 0
REMARK   3     CIS-GENERAL     : 0
REMARK   3     TWISTED PROLINE : 0
REMARK   3     TWISTED GENERAL : 0
REMARK   3  
REMARK   3  ATOMIC DISPLACEMENT PARAMETERS.
REMARK   3   WILSON B : 29.70
REMARK   3   RMS(B_ISO_OR_EQUIVALENT_BONDED) : 4.27
REMARK   3   ATOMS          NUMBER OF ATOMS
REMARK   3                    ISO.  ANISO. 
REMARK   3    ALL         :   9526       0
REMARK   3    ALL (NO H)  :   4608       0
REMARK   3    SOLVENT     :    239       0
REMARK   3    NON-SOLVENT :   4369       0
REMARK   3    HYDROGENS   :   4918       0
REMARK   3
REMARK   3
REMARK   3   OTHER REFINEMENT REMARKS:
REMARK   3   XRAY REFINEMENT USING QUANTUM MECHANICAL FUNCTIONAL
REMARK   3   PROGRAM      :QuantumBio DivCon 6 build-7.1.1-b4015.17
REMARK   3   AUTHORS      :BORBULEVYCH O.Y., PLUMLEY J., 
REMARK   3                :MARTIN, R.I., WESTERHOFF L.M. 
REMARK   3
REMARK   3   REFERENCE     :BORBULEVYCH O.Y., PLUMLEY J.A.,
REMARK   3                 :MARTIN, R.I., MERZ, K.M.,  WESTERHOFF L.M.
REMARK   3                 :ACTA CRYSTLLOGRAPHICA SECTION D, 2014, 
REMARK   3                 :V. D70, pp. 1233-1247
REMARK   3   QM METHOD(HAMILTONIAN): PM6
REMARK   3   REGION QM REFINEMENT: 
REMARK   3      MAIN/BUFFER QM REGION RADII (A): 3.0 / 2.5
REMARK   3      LIGAND / STRAIN ENERGY: PVB_A_1287 / 8.45 KCAL/MOLE
REMARK   3      LIGAND / STRAIN ENERGY: PVB_B_1287 / 5.7 KCAL/MOLE
REMARK   3
HELIX    1   1 SER A   45  SER A   52  1               Generated by MOE    8
HELIX    2   2 ILE A   53  GLU A   56  5               Generated by MOE    4
HELIX    3   3 LEU A   86  ASP A   91  1               Generated by MOE    6
HELIX    4   4 SER A   99  ASP A  118  1               Generated by MOE   20
HELIX    5   5 PRO A  128  ASN A  130  5               Generated by MOE    3
HELIX    6   6 LEU A  146  PHE A  150  1               Generated by MOE    5
HELIX    7   7 PRO A  169  LEU A  172  1               Generated by MOE    4
HELIX    8   8 THR A  181  ASN A  196  1               Generated by MOE   16
HELIX    9   9 GLU A  206  LEU A  217  1               Generated by MOE   12
HELIX   10  10 VAL A  228  GLU A  230  5               Generated by MOE    3
HELIX   11  11 TRP A  246  SER A  248  5               Generated by MOE    3
HELIX   12  12 GLU A  255  MET A  264  1               Generated by MOE   10
HELIX   13  13 PRO A  269  GLN A  271  5               Generated by MOE    3
HELIX   14  14 ALA A  275  LEU A  279  1               Generated by MOE    5
HELIX   15  15 ALA A  282  PHE A  284  5               Generated by MOE    3
HELIX   16  16 SER B   45  ILE B   53  1               Generated by MOE    9
HELIX   17  17 LEU B   54  GLU B   56  5               Generated by MOE    3
HELIX   18  18 LEU B   86  VAL B   92  1               Generated by MOE    7
HELIX   19  19 SER B   99  ASP B  118  1               Generated by MOE   20
HELIX   20  20 PRO B  128  ASN B  130  5               Generated by MOE    3
HELIX   21  21 LEU B  146  ALA B  149  1               Generated by MOE    4
HELIX   22  22 PRO B  169  LEU B  172  1               Generated by MOE    4
HELIX   23  23 THR B  181  ASN B  196  1               Generated by MOE   16
HELIX   24  24 GLU B  206  LEU B  217  1               Generated by MOE   12
HELIX   25  25 VAL B  228  GLU B  230  5               Generated by MOE    3
HELIX   26  26 TRP B  246  PHE B  249  1               Generated by MOE    4
HELIX   27  27 GLU B  255  MET B  264  1               Generated by MOE   10
HELIX   28  28 PRO B  269  GLN B  271  5               Generated by MOE    3
HELIX   29  29 ALA B  275  LEU B  279  1               Generated by MOE    5
HELIX   30  30 ALA B  282  PHE B  284  5               Generated by MOE    3
SHEET    1       TYR A   4  GLY A  13                  Generated by MOE
SHEET    2       GLY A  16  ASN A  23                  Generated by MOE
SHEET    3       THR A  28  ILE A  34                  Generated by MOE
SHEET    4       LEU A  65  HIS A  70                  Generated by MOE
SHEET    5       LEU A  75  GLU A  80                  Generated by MOE
SHEET    6       GLN A  84  ASP A  85                  Generated by MOE
SHEET    7       LEU A 131  ILE A 133                  Generated by MOE
SHEET    8       LEU A 139  LYS A 140                  Generated by MOE
SHEET    9       ILE A 141  ILE A 141                  Generated by MOE
SHEET   10       HIS B   5  GLY B  13                  Generated by MOE
SHEET   11       GLY B  16  GLN B  22                  Generated by MOE
SHEET   12       THR B  28  LEU B  31                  Generated by MOE
SHEET   13       LEU B  65  ILE B  69                  Generated by MOE
SHEET   14       VAL B  76  PHE B  79                  Generated by MOE
SHEET   15       GLN B  84  ASP B  85                  Generated by MOE
SHEET   16       LEU B 131  ILE B 133                  Generated by MOE
SHEET   17       LEU B 139  LYS B 140                  Generated by MOE
SHEET   18       ILE B 141  ILE B 141                  Generated by MOE
CRYST1  222.640   44.361   63.762  90.00 103.19  90.00 C 1 2 1
SCALE1      0.004492  0.000000  0.001053        0.00000
SCALE2      0.000000  0.022542  0.000000        0.00000
SCALE3      0.000000  0.000000  0.016108        0.00000
ATOM      1  N   MET A   1      30.850  15.047  46.452  1.00 81.82           N
ATOM      2  CA  MET A   1      31.262  13.676  46.108  1.00 82.75           C
ATOM      3  C   MET A   1      31.293  12.777  47.361  1.00 81.93           C
ATOM      4  O   MET A   1      32.068  11.814  47.428  1.00 79.33           O
ATOM      5  CB  MET A   1      32.640  13.674  45.410  1.00 81.31           C
ATOM      6  CG  MET A   1      33.692  14.582  46.076  1.00 85.14           C
ATOM      7  SD  MET A   1      35.409  14.351  45.549  1.00 81.48           S
ATOM      8  CE  MET A   1      35.715  12.604  45.890  1.00 74.56           C
ATOM      9  H1  MET A   1      30.840  15.598  45.666  1.00 98.18           H
ATOM     10  H2  MET A   1      31.456  15.423  47.096  1.00 98.18           H
ATOM     11  HA  MET A   1      30.615  13.320  45.481  1.00 99.30           H
ATOM     12  HB2 MET A   1      32.527  13.981  44.497  1.00 97.57           H
ATOM     13  HB3 MET A   1      32.985  12.769  45.402  1.00 97.57           H
ATOM     14  HG2 MET A   1      33.657  14.454  47.034  1.00102.16           H
ATOM     15  HG3 MET A   1      33.465  15.502  45.872  1.00102.16           H
ATOM     16  HE1 MET A   1      35.604  12.436  46.837  1.00 89.47           H
ATOM     17  HE2 MET A   1      35.092  12.059  45.386  1.00 89.47           H
ATOM     18  HE3 MET A   1      36.622  12.385  45.625  1.00 89.47           H
ATOM     19  N   GLU A   2      30.446  13.135  48.337  1.00 79.27           N
ATOM     20  CA  GLU A   2      30.209  12.458  49.618  1.00 79.72           C
ATOM     21  C   GLU A   2      31.246  11.405  50.043  1.00 77.48           C
ATOM     22  O   GLU A   2      30.907  10.432  50.728  1.00 78.18           O
ATOM     23  CB  GLU A   2      28.796  11.842  49.572  1.00 76.57           C
ATOM     24  CG  GLU A   2      27.896  12.178  50.773  1.00 80.55           C
ATOM     25  CD  GLU A   2      27.715  13.685  50.998  1.00 79.57           C
ATOM     26  OE1 GLU A   2      27.343  14.404  50.048  1.00 71.52           O
ATOM     27  OE2 GLU A   2      27.958  14.150  52.138  1.00 84.41           O1-
ATOM     28  H   GLU A   2      29.952  13.836  48.271  1.00 95.12           H
ATOM     29  HA  GLU A   2      30.202  13.137  50.309  1.00 95.66           H
ATOM     30  HB2 GLU A   2      28.342  12.196  48.797  1.00 91.89           H
ATOM     31  HB3 GLU A   2      28.858  10.879  49.499  1.00 91.89           H
ATOM     32  HG2 GLU A   2      27.017  11.793  50.620  1.00 96.66           H
ATOM     33  HG3 GLU A   2      28.287  11.794  51.574  1.00 96.66           H
ATOM     34  N   LYS A   3      32.520  11.612  49.709  1.00 73.96           N
ATOM     35  CA  LYS A   3      33.577  10.673  50.072  1.00 69.83           C
ATOM     36  C   LYS A   3      33.283   9.236  49.630  1.00 66.50           C
ATOM     37  O   LYS A   3      32.810   8.403  50.415  1.00 63.89           O
ATOM     38  CB  LYS A   3      33.813  10.735  51.574  1.00 75.16           C
ATOM     39  CG  LYS A   3      34.280  12.122  52.050  1.00 78.16           C
ATOM     40  CD  LYS A   3      33.352  12.714  53.135  1.00 79.05           C
ATOM     41  CE  LYS A   3      34.135  13.468  54.241  1.00 74.46           C
ATOM     42  NZ  LYS A   3      33.370  13.512  55.527  1.00 71.69           N1+
ATOM     43  H   LYS A   3      32.803  12.300  49.279  1.00 88.75           H
ATOM     44  HA  LYS A   3      34.394  10.955  49.636  1.00 83.79           H
ATOM     45  HB2 LYS A   3      32.990  10.505  52.031  1.00 90.20           H
ATOM     46  HB3 LYS A   3      34.509  10.097  51.797  1.00 90.20           H
ATOM     47  HG2 LYS A   3      35.175  12.050  52.417  1.00 93.79           H
ATOM     48  HG3 LYS A   3      34.285  12.731  51.293  1.00 93.79           H
ATOM     49  HD2 LYS A   3      32.748  13.346  52.711  1.00 94.86           H
ATOM     50  HD3 LYS A   3      32.847  12.003  53.556  1.00 94.86           H
ATOM     51  HE2 LYS A   3      34.985  13.031  54.407  1.00 89.35           H
ATOM     52  HE3 LYS A   3      34.283  14.384  53.957  1.00 89.35           H
ATOM     53  HZ1 LYS A   3      33.838  13.949  56.145  1.00 86.03           H
ATOM     54  HZ2 LYS A   3      32.592  13.927  55.406  1.00 86.03           H
ATOM     55  HZ3 LYS A   3      33.212  12.685  55.815  1.00 86.03           H
ATOM     56  N   TYR A   4      33.543   8.974  48.347  1.00 65.06           N
ATOM     57  CA  TYR A   4      33.627   7.649  47.750  1.00 61.27           C
ATOM     58  C   TYR A   4      35.016   7.485  47.135  1.00 53.45           C
ATOM     59  O   TYR A   4      35.649   8.472  46.753  1.00 57.25           O
ATOM     60  CB  TYR A   4      32.548   7.462  46.664  1.00 56.42           C
ATOM     61  CG  TYR A   4      31.154   7.444  47.222  1.00 57.57           C
ATOM     62  CD1 TYR A   4      30.416   8.612  47.329  1.00 56.43           C
ATOM     63  CD2 TYR A   4      30.585   6.265  47.671  1.00 56.41           C
ATOM     64  CE1 TYR A   4      29.151   8.609  47.856  1.00 54.21           C
ATOM     65  CE2 TYR A   4      29.314   6.252  48.204  1.00 54.48           C
ATOM     66  CZ  TYR A   4      28.603   7.431  48.290  1.00 53.50           C
ATOM     67  OH  TYR A   4      27.343   7.432  48.832  1.00 55.23           O
ATOM     68  H   TYR A   4      33.680   9.594  47.768  1.00 78.07           H
ATOM     69  HA  TYR A   4      33.504   6.976  48.438  1.00 73.52           H
ATOM     70  HB2 TYR A   4      32.605   8.198  46.035  1.00 67.71           H
ATOM     71  HB3 TYR A   4      32.701   6.624  46.202  1.00 67.71           H
ATOM     72  HD1 TYR A   4      30.788   9.412  47.039  1.00 67.72           H
ATOM     73  HD2 TYR A   4      31.069   5.472  47.611  1.00 67.69           H
ATOM     74  HE1 TYR A   4      28.670   9.401  47.924  1.00 65.05           H
ATOM     75  HE2 TYR A   4      28.939   5.454  48.502  1.00 65.37           H
ATOM     76  HH  TYR A   4      27.167   6.667  49.132  1.00 66.28           H
ATOM     77  N   HIS A   5      35.496   6.243  47.033  1.00 53.62           N
ATOM     78  CA  HIS A   5      36.797   5.981  46.414  1.00 55.22           C
ATOM     79  C   HIS A   5      36.755   4.727  45.540  1.00 54.28           C
ATOM     80  O   HIS A   5      35.782   3.970  45.537  1.00 52.97           O
ATOM     81  CB  HIS A   5      37.911   5.831  47.467  1.00 61.90           C
ATOM     82  CG  HIS A   5      37.873   4.529  48.213  1.00 67.95           C
ATOM     83  ND1 HIS A   5      38.696   3.463  47.900  1.00 68.39           N
ATOM     84  CD2 HIS A   5      37.118   4.125  49.261  1.00 64.84           C
ATOM     85  CE1 HIS A   5      38.453   2.461  48.727  1.00 64.80           C
ATOM     86  NE2 HIS A   5      37.496   2.834  49.558  1.00 70.42           N
ATOM     87  H   HIS A   5      35.092   5.539  47.317  1.00 64.34           H
ATOM     88  HA  HIS A   5      37.027   6.729  45.843  1.00 66.27           H
ATOM     89  HB2 HIS A   5      37.830   6.546  48.115  1.00 74.28           H
ATOM     90  HB3 HIS A   5      38.772   5.892  47.022  1.00 74.28           H
ATOM     91  HD2 HIS A   5      36.466   4.625  49.698  1.00 77.80           H
ATOM     92  HE1 HIS A   5      38.876   1.632  48.717  1.00 77.76           H
ATOM     93  HE2 HIS A   5      37.167   2.347  50.186  1.00 84.51           H
ATOM     94  N   GLY A   6      37.845   4.506  44.803  1.00 48.82           N
ATOM     95  CA  GLY A   6      37.960   3.377  43.896  1.00 45.71           C
ATOM     96  C   GLY A   6      37.008   3.462  42.725  1.00 45.24           C
ATOM     97  O   GLY A   6      36.448   2.443  42.306  1.00 44.96           O
ATOM     98  H   GLY A   6      38.541   5.009  44.805  1.00 58.58           H
ATOM     99  HA2 GLY A   6      38.861   3.351  43.539  1.00 54.85           H
ATOM    100  HA3 GLY A   6      37.795   2.552  44.373  1.00 54.85           H
ATOM    101  N   LEU A   7      36.810   4.656  42.190  1.00 44.45           N
ATOM    102  CA  LEU A   7      35.849   4.842  41.125  1.00 41.02           C
ATOM    103  C   LEU A   7      36.279   4.054  39.910  1.00 41.21           C
ATOM    104  O   LEU A   7      37.344   4.303  39.320  1.00 36.89           O
ATOM    105  CB  LEU A   7      35.698   6.322  40.790  1.00 43.78           C
ATOM    106  CG  LEU A   7      34.506   7.033  41.443  1.00 40.37           C
ATOM    107  CD1 LEU A   7      34.767   7.242  42.895  1.00 41.19           C
ATOM    108  CD2 LEU A   7      34.200   8.367  40.705  1.00 48.12           C
ATOM    109  H   LEU A   7      37.217   5.373  42.423  1.00 53.33           H
ATOM    110  HA  LEU A   7      34.990   4.506  41.416  1.00 49.22           H
ATOM    111  HB2 LEU A   7      36.498   6.782  41.085  1.00 52.54           H
ATOM    112  HB3 LEU A   7      35.604   6.415  39.830  1.00 52.54           H
ATOM    113  HG  LEU A   7      33.717   6.474  41.368  1.00 48.45           H
ATOM    114 HD11 LEU A   7      34.003   7.694  43.286  1.00 49.43           H
ATOM    115 HD12 LEU A   7      34.895   6.381  43.321  1.00 49.43           H
ATOM    116 HD13 LEU A   7      35.561   7.788  42.996  1.00 49.43           H
ATOM    117 HD21 LEU A   7      33.426   8.791  41.110  1.00 57.74           H
ATOM    118 HD22 LEU A   7      34.972   8.949  40.773  1.00 57.74           H
ATOM    119 HD23 LEU A   7      34.016   8.178  39.769  1.00 57.74           H
ATOM    120  N   GLU A   8      35.447   3.093  39.547  1.00 33.93           N
ATOM    121  CA  GLU A   8      35.705   2.220  38.417  1.00 37.69           C
ATOM    122  C   GLU A   8      34.540   2.386  37.443  1.00 37.24           C
ATOM    123  O   GLU A   8      33.399   2.058  37.770  1.00 34.80           O
ATOM    124  CB  GLU A   8      35.861   0.787  38.920  1.00 35.25           C
ATOM    125  CG  GLU A   8      36.080  -0.217  37.860  1.00 34.19           C
ATOM    126  CD  GLU A   8      36.109  -1.627  38.414  1.00 38.55           C
ATOM    127  OE1 GLU A   8      36.299  -1.808  39.639  1.00 36.88           O
ATOM    128  OE2 GLU A   8      35.936  -2.554  37.608  1.00 44.03           O1-
ATOM    129  H   GLU A   8      34.703   2.925  39.944  1.00 40.72           H
ATOM    130  HA  GLU A   8      36.523   2.484  37.977  1.00 45.23           H
ATOM    131  HB2 GLU A   8      36.606   0.748  39.540  1.00 42.30           H
ATOM    132  HB3 GLU A   8      35.050   0.539  39.385  1.00 42.30           H
ATOM    133  HG2 GLU A   8      35.377  -0.154  37.198  1.00 41.03           H
ATOM    134  HG3 GLU A   8      36.940  -0.044  37.453  1.00 41.03           H
ATOM    135  N   LYS A   9      34.808   2.909  36.259  1.00 30.50           N
ATOM    136  CA  LYS A   9      33.743   3.135  35.293  1.00 40.75           C
ATOM    137  C   LYS A   9      33.141   1.798  34.821  1.00 39.65           C
ATOM    138  O   LYS A   9      33.873   1.006  34.205  1.00 34.24           O
ATOM    139  CB  LYS A   9      34.349   3.935  34.132  1.00 36.63           C
ATOM    140  CG  LYS A   9      33.362   4.352  33.025  1.00 43.21           C
ATOM    141  CD  LYS A   9      33.968   5.465  32.114  1.00 45.61           C
ATOM    142  CE  LYS A   9      33.656   5.224  30.633  1.00 48.81           C
ATOM    143  NZ  LYS A   9      34.352   6.184  29.697  1.00 57.14           N1+
ATOM    144  H   LYS A   9      35.581   3.154  35.993  1.00 36.60           H
ATOM    145  HA  LYS A   9      33.042   3.678  35.699  1.00 48.91           H
ATOM    146  HB2 LYS A   9      34.749   4.745  34.489  1.00 43.95           H
ATOM    147  HB3 LYS A   9      35.038   3.397  33.715  1.00 43.95           H
ATOM    148  HG2 LYS A   9      33.157   3.584  32.467  1.00 51.85           H
ATOM    149  HG3 LYS A   9      32.557   4.699  33.437  1.00 51.85           H
ATOM    150  HD2 LYS A   9      33.591   6.324  32.358  1.00 54.73           H
ATOM    151  HD3 LYS A   9      34.933   5.486  32.218  1.00 54.73           H
ATOM    152  HE2 LYS A   9      33.940   4.325  30.399  1.00 58.57           H
ATOM    153  HE3 LYS A   9      32.702   5.313  30.490  1.00 58.57           H
ATOM    154  HZ1 LYS A   9      34.147   5.985  28.853  1.00 68.56           H
ATOM    155  HZ2 LYS A   9      34.106   7.024  29.862  1.00 68.56           H
ATOM    156  HZ3 LYS A   9      35.235   6.115  29.796  1.00 68.56           H
ATOM    157  N   ILE A  10      31.822   1.538  35.093  1.00 32.39           N
ATOM    158  CA  ILE A  10      31.169   0.408  34.412  1.00 32.61           C
ATOM    159  C   ILE A  10      30.958   0.711  32.920  1.00 30.61           C
ATOM    160  O   ILE A  10      31.078  -0.146  32.062  1.00 33.67           O
ATOM    161  CB  ILE A  10      29.823   0.116  35.144  1.00 26.37           C
ATOM    162  CG1 ILE A  10      30.158  -0.232  36.608  1.00 27.17           C
ATOM    163  CG2 ILE A  10      29.081  -1.003  34.421  1.00 30.80           C
ATOM    164  CD1 ILE A  10      28.931  -0.439  37.471  1.00 26.13           C
ATOM    165  H   ILE A  10      31.213   2.265  35.495  1.00 38.87           H
ATOM    166  HA  ILE A  10      31.848  -0.491  34.452  1.00 39.13           H
ATOM    167  HB  ILE A  10      29.192   1.041  35.131  1.00 31.64           H
ATOM    168 HG12 ILE A  10      30.798  -1.134  36.629  1.00 32.60           H
ATOM    169 HG13 ILE A  10      30.764   0.583  37.052  1.00 32.60           H
ATOM    170 HG21 ILE A  10      28.125  -1.233  34.914  1.00 36.96           H
ATOM    171 HG22 ILE A  10      28.837  -0.725  33.386  1.00 36.96           H
ATOM    172 HG23 ILE A  10      29.657  -1.931  34.365  1.00 36.96           H
ATOM    173 HD11 ILE A  10      29.188  -0.610  38.520  1.00 31.35           H
ATOM    174 HD12 ILE A  10      28.259   0.433  37.430  1.00 31.35           H
ATOM    175 HD13 ILE A  10      28.325  -1.290  37.123  1.00 31.35           H
ATOM    176  N   GLY A  11      30.640   2.020  32.557  1.00 29.67           N
ATOM    177  CA  GLY A  11      30.378   2.270  31.128  1.00 35.87           C
ATOM    178  C   GLY A  11      29.448   3.460  30.972  1.00 33.25           C
ATOM    179  O   GLY A  11      29.142   4.181  31.913  1.00 34.76           O
ATOM    180  H   GLY A  11      30.358   2.760  33.218  1.00 35.61           H
ATOM    181  HA2 GLY A  11      31.343   2.476  30.604  1.00 43.05           H
ATOM    182  HA3 GLY A  11      29.971   1.342  30.645  1.00 43.05           H
ATOM    183  N   GLU A  12      29.087   3.752  29.676  1.00 38.04           N
ATOM    184  CA  GLU A  12      28.302   4.970  29.365  1.00 41.17           C
ATOM    185  C   GLU A  12      26.819   4.549  29.391  1.00 39.10           C
ATOM    186  O   GLU A  12      26.277   3.793  28.597  1.00 42.86           O
ATOM    187  CB  GLU A  12      28.717   5.543  28.001  1.00 47.01           C
ATOM    188  CG  GLU A  12      27.995   6.863  27.766  1.00 47.77           C
ATOM    189  CD  GLU A  12      28.337   7.884  28.888  1.00 56.08           C
ATOM    190  OE1 GLU A  12      29.533   7.939  29.271  1.00 55.89           O
ATOM    191  OE2 GLU A  12      27.373   8.517  29.358  1.00 63.08           O1-
ATOM    192  H   GLU A  12      29.173   3.073  28.922  1.00 45.64           H
ATOM    193  HA  GLU A  12      28.508   5.755  30.155  1.00 49.41           H
ATOM    194  HB2 GLU A  12      29.810   5.740  28.012  1.00 56.41           H
ATOM    195  HB3 GLU A  12      28.505   4.826  27.186  1.00 56.41           H
ATOM    196  HG2 GLU A  12      28.278   7.301  26.795  1.00 57.32           H
ATOM    197  HG3 GLU A  12      26.894   6.731  27.724  1.00 57.32           H
ATOM    198  N   GLY A  13      26.178   4.946  30.561  1.00 39.71           N
ATOM    199  CA  GLY A  13      24.728   4.794  30.561  1.00 37.37           C
ATOM    200  C   GLY A  13      24.109   5.965  29.782  1.00 40.95           C
ATOM    201  O   GLY A  13      24.564   6.844  29.103  1.00 50.05           O
ATOM    202  H   GLY A  13      26.513   5.779  31.094  1.00 47.65           H
ATOM    203  HA2 GLY A  13      24.436   3.827  30.066  1.00 44.84           H
ATOM    204  HA3 GLY A  13      24.350   4.742  31.608  1.00 44.84           H
ATOM    205  N   THR A  14      22.739   5.794  29.966  1.00 39.56           N
ATOM    206  CA  THR A  14      21.626   6.516  29.294  1.00 43.73           C
ATOM    207  C   THR A  14      21.616   8.007  29.596  1.00 39.71           C
ATOM    208  O   THR A  14      21.494   8.832  28.678  1.00 38.75           O
ATOM    209  CB  THR A  14      20.204   5.982  29.704  1.00 40.96           C
ATOM    210  OG1 THR A  14      19.922   4.692  29.161  1.00 40.25           O
ATOM    211  CG2 THR A  14      19.057   6.929  29.166  1.00 34.54           C
ATOM    212  H   THR A  14      22.425   5.197  30.502  1.00 47.47           H
ATOM    213  HA  THR A  14      21.710   6.404  28.337  1.00 52.47           H
ATOM    214  HB  THR A  14      20.118   5.944  30.670  1.00 49.15           H
ATOM    215  HG1 THR A  14      19.263   4.359  29.555  1.00 48.30           H
ATOM    216 HG21 THR A  14      18.187   6.584  29.427  1.00 41.45           H
ATOM    217 HG22 THR A  14      19.125   7.833  29.509  1.00 41.45           H
ATOM    218 HG23 THR A  14      19.084   6.966  28.196  1.00 41.45           H
ATOM    219  N   TYR A  15      21.602   8.364  30.884  1.00 34.99           N
ATOM    220  CA  TYR A  15      21.723   9.750  31.306  1.00 39.54           C
ATOM    221  C   TYR A  15      23.127  10.104  31.806  1.00 38.63           C
ATOM    222  O   TYR A  15      23.313  11.204  32.327  1.00 40.59           O
ATOM    223  CB  TYR A  15      20.699  10.066  32.409  1.00 35.46           C
ATOM    224  CG  TYR A  15      19.277   9.813  31.989  1.00 31.60           C
ATOM    225  CD1 TYR A  15      18.619   8.686  32.394  1.00 30.09           C
ATOM    226  CD2 TYR A  15      18.615  10.692  31.147  1.00 38.45           C
ATOM    227  CE1 TYR A  15      17.307   8.445  32.026  1.00 28.23           C
ATOM    228  CE2 TYR A  15      17.310  10.459  30.759  1.00 35.09           C
ATOM    229  CZ  TYR A  15      16.657   9.333  31.206  1.00 34.69           C
ATOM    230  OH  TYR A  15      15.348   9.076  30.823  1.00 36.61           O
ATOM    231  H   TYR A  15      21.548   7.809  31.547  1.00 41.99           H
ATOM    232  HA  TYR A  15      21.529  10.326  30.552  1.00 47.45           H
ATOM    233  HB2 TYR A  15      20.887   9.515  33.186  1.00 42.55           H
ATOM    234  HB3 TYR A  15      20.773  11.005  32.644  1.00 42.55           H
ATOM    235  HD1 TYR A  15      19.055   8.092  32.961  1.00 36.11           H
ATOM    236  HD2 TYR A  15      19.047  11.460  30.852  1.00 46.14           H
ATOM    237  HE1 TYR A  15      16.870   7.680  32.322  1.00 33.88           H
ATOM    238  HE2 TYR A  15      16.880  11.066  30.203  1.00 42.11           H
ATOM    239  HH  TYR A  15      15.090   9.642  30.256  1.00 43.93           H
ATOM    240  N   GLY A  16      24.103   9.214  31.686  1.00 44.36           N
ATOM    241  CA  GLY A  16      25.423   9.501  32.220  1.00 41.45           C
ATOM    242  C   GLY A  16      26.273   8.258  32.392  1.00 38.84           C
ATOM    243  O   GLY A  16      25.875   7.138  32.082  1.00 34.69           O
ATOM    244  H   GLY A  16      24.027   8.451  31.299  1.00 53.23           H
ATOM    245  HA2 GLY A  16      25.887  10.104  31.616  1.00 49.74           H
ATOM    246  HA3 GLY A  16      25.347   9.940  33.084  1.00 49.74           H
ATOM    247  N   VAL A  17      27.448   8.484  32.914  1.00 35.10           N
ATOM    248  CA  VAL A  17      28.457   7.434  33.002  1.00 34.49           C
ATOM    249  C   VAL A  17      28.249   6.707  34.323  1.00 29.88           C
ATOM    250  O   VAL A  17      27.997   7.371  35.341  1.00 27.38           O
ATOM    251  CB  VAL A  17      29.878   8.035  32.854  1.00 35.46           C
ATOM    252  CG1 VAL A  17      29.953   9.381  33.519  1.00 42.70           C
ATOM    253  CG2 VAL A  17      30.924   7.113  33.436  1.00 32.44           C
ATOM    254  H   VAL A  17      27.656   9.229  33.272  1.00 42.13           H
ATOM    255  HA  VAL A  17      28.319   6.798  32.287  1.00 41.38           H
ATOM    256  HB  VAL A  17      30.079   8.159  31.910  1.00 42.55           H
ATOM    257 HG11 VAL A  17      30.863   9.704  33.447  1.00 51.24           H
ATOM    258 HG12 VAL A  17      29.367  10.009  33.069  1.00 51.24           H
ATOM    259 HG13 VAL A  17      29.704   9.297  34.454  1.00 51.24           H
ATOM    260 HG21 VAL A  17      31.799   7.479  33.240  1.00 38.93           H
ATOM    261 HG22 VAL A  17      30.809   7.045  34.397  1.00 38.93           H
ATOM    262 HG23 VAL A  17      30.825   6.243  33.027  1.00 38.93           H
ATOM    263  N   VAL A  18      28.268   5.342  34.328  1.00 36.42           N
ATOM    264  CA  VAL A  18      28.112   4.648  35.604  1.00 30.51           C
ATOM    265  C   VAL A  18      29.538   4.145  35.897  1.00 24.29           C
ATOM    266  O   VAL A  18      30.354   3.682  35.117  1.00 28.32           O
ATOM    267  CB  VAL A  18      27.032   3.535  35.507  1.00 23.94           C
ATOM    268  CG1 VAL A  18      26.973   2.692  36.773  1.00 23.95           C
ATOM    269  CG2 VAL A  18      25.690   4.230  35.231  1.00 30.01           C
ATOM    270  H   VAL A  18      28.451   4.769  33.490  1.00 43.70           H
ATOM    271  HA  VAL A  18      27.775   5.387  36.412  1.00 36.61           H
ATOM    272  HB  VAL A  18      27.267   2.871  34.631  1.00 28.73           H
ATOM    273 HG11 VAL A  18      26.186   1.929  36.685  1.00 28.74           H
ATOM    274 HG12 VAL A  18      27.905   2.149  36.968  1.00 28.74           H
ATOM    275 HG13 VAL A  18      26.729   3.296  37.656  1.00 28.74           H
ATOM    276 HG21 VAL A  18      24.891   3.494  35.083  1.00 36.01           H
ATOM    277 HG22 VAL A  18      25.395   4.894  36.049  1.00 36.01           H
ATOM    278 HG23 VAL A  18      25.742   4.838  34.315  1.00 36.01           H
ATOM    279  N   TYR A  19      29.791   4.308  37.227  1.00 24.81           N
ATOM    280  CA  TYR A  19      30.947   3.895  38.035  1.00 29.21           C
ATOM    281  C   TYR A  19      30.540   3.025  39.219  1.00 33.41           C
ATOM    282  O   TYR A  19      29.638   3.376  39.992  1.00 29.03           O
ATOM    283  CB  TYR A  19      31.695   5.064  38.691  1.00 34.99           C
ATOM    284  CG  TYR A  19      32.116   6.166  37.776  1.00 38.88           C
ATOM    285  CD1 TYR A  19      31.301   7.262  37.571  1.00 36.79           C
ATOM    286  CD2 TYR A  19      33.336   6.114  37.131  1.00 43.31           C
ATOM    287  CE1 TYR A  19      31.674   8.264  36.723  1.00 44.77           C
ATOM    288  CE2 TYR A  19      33.733   7.115  36.277  1.00 42.16           C
ATOM    289  CZ  TYR A  19      32.907   8.178  36.073  1.00 42.21           C
ATOM    290  OH  TYR A  19      33.310   9.174  35.240  1.00 47.24           O
ATOM    291  H   TYR A  19      29.219   4.695  37.737  1.00 29.78           H
ATOM    292  HA  TYR A  19      31.557   3.399  37.477  1.00 35.06           H
ATOM    293  HB2 TYR A  19      31.130   5.456  39.375  1.00 41.99           H
ATOM    294  HB3 TYR A  19      32.498   4.707  39.104  1.00 41.99           H
ATOM    295  HD1 TYR A  19      30.476   7.304  37.998  1.00 44.15           H
ATOM    296  HD2 TYR A  19      33.891   5.378  37.266  1.00 51.97           H
ATOM    297  HE1 TYR A  19      31.112   8.996  36.587  1.00 53.73           H
ATOM    298  HE2 TYR A  19      34.555   7.065  35.844  1.00 50.59           H
ATOM    299  HH  TYR A  19      34.081   9.012  34.954  1.00 56.69           H
ATOM    300  N   LYS A  20      31.295   1.955  39.421  1.00 26.14           N
ATOM    301  CA  LYS A  20      31.284   1.218  40.668  1.00 26.41           C
ATOM    302  C   LYS A  20      32.217   1.919  41.645  1.00 34.12           C
ATOM    303  O   LYS A  20      33.289   2.403  41.272  1.00 36.05           O
ATOM    304  CB  LYS A  20      31.723  -0.225  40.386  1.00 26.27           C
ATOM    305  CG  LYS A  20      31.872  -1.204  41.539  1.00 30.89           C
ATOM    306  CD  LYS A  20      32.316  -2.585  40.986  1.00 36.69           C
ATOM    307  CE  LYS A  20      32.521  -3.616  42.086  1.00 46.59           C
ATOM    308  NZ  LYS A  20      33.146  -4.928  41.642  1.00 49.40           N1+
ATOM    309  H   LYS A  20      31.831   1.628  38.838  1.00 31.37           H
ATOM    310  HA  LYS A  20      30.392   1.221  41.043  1.00 31.70           H
ATOM    311  HB2 LYS A  20      31.085  -0.620  39.776  1.00 31.53           H
ATOM    312  HB3 LYS A  20      32.591  -0.192  39.952  1.00 31.53           H
ATOM    313  HG2 LYS A  20      32.567  -0.888  42.137  1.00 37.07           H
ATOM    314  HG3 LYS A  20      31.036  -1.313  42.009  1.00 37.07           H
ATOM    315  HD2 LYS A  20      31.642  -2.925  40.380  1.00 44.03           H
ATOM    316  HD3 LYS A  20      33.160  -2.484  40.518  1.00 44.03           H
ATOM    317  HE2 LYS A  20      33.095  -3.231  42.766  1.00 55.91           H
ATOM    318  HE3 LYS A  20      31.653  -3.824  42.465  1.00 55.91           H
ATOM    319  HZ1 LYS A  20      33.201  -5.490  42.332  1.00 59.28           H
ATOM    320  HZ2 LYS A  20      32.649  -5.305  41.007  1.00 59.28           H
ATOM    321  HZ3 LYS A  20      33.965  -4.790  41.321  1.00 59.28           H
ATOM    322  N   ALA A  21      31.816   2.012  42.894  1.00 37.80           N
ATOM    323  CA  ALA A  21      32.717   2.626  43.862  1.00 43.20           C
ATOM    324  C   ALA A  21      32.438   2.038  45.222  1.00 43.21           C
ATOM    325  O   ALA A  21      31.442   1.337  45.424  1.00 43.92           O
ATOM    326  CB  ALA A  21      32.570   4.155  43.905  1.00 41.07           C
ATOM    327  H   ALA A  21      31.066   1.739  43.203  1.00 45.36           H
ATOM    328  HA  ALA A  21      33.637   2.417  43.632  1.00 51.84           H
ATOM    329  HB1 ALA A  21      33.195   4.527  44.544  1.00 49.28           H
ATOM    330  HB2 ALA A  21      32.749   4.509  43.021  1.00 49.28           H
ATOM    331  HB3 ALA A  21      31.664   4.376  44.172  1.00 49.28           H
ATOM    332  N   GLN A  22      33.320   2.353  46.166  1.00 49.90           N
ATOM    333  CA  GLN A  22      33.071   2.084  47.574  1.00 55.31           C
ATOM    334  C   GLN A  22      33.059   3.382  48.369  1.00 54.88           C
ATOM    335  O   GLN A  22      33.730   4.358  48.019  1.00 57.23           O
ATOM    336  CB  GLN A  22      34.108   1.115  48.156  1.00 53.64           C
ATOM    337  CG  GLN A  22      33.601  -0.296  48.124  1.00 52.80           C
ATOM    338  CD  GLN A  22      34.673  -1.283  47.828  1.00 60.75           C
ATOM    339  OE1 GLN A  22      35.625  -1.440  48.603  1.00 60.96           O
ATOM    340  NE2 GLN A  22      34.539  -1.968  46.689  1.00 59.02           N
ATOM    341  H   GLN A  22      34.081   2.723  46.012  1.00 59.88           H
ATOM    342  HA  GLN A  22      32.199   1.680  47.661  1.00 66.37           H
ATOM    343  HB2 GLN A  22      34.925   1.154  47.636  1.00 64.37           H
ATOM    344  HB3 GLN A  22      34.289   1.351  49.079  1.00 64.37           H
ATOM    345  HG2 GLN A  22      33.217  -0.514  48.986  1.00 63.36           H
ATOM    346  HG3 GLN A  22      32.934  -0.380  47.426  1.00 63.36           H
ATOM    347 HE21 GLN A  22      33.863  -1.824  46.179  1.00 70.82           H
ATOM    348 HE22 GLN A  22      35.128  -2.555  46.469  1.00 70.82           H
ATOM    349  N   ASN A  23      32.263   3.394  49.428  1.00 54.36           N
ATOM    350  CA  ASN A  23      32.304   4.504  50.355  1.00 62.72           C
ATOM    351  C   ASN A  23      33.549   4.378  51.234  1.00 65.64           C
ATOM    352  O   ASN A  23      34.407   3.501  51.043  1.00 55.46           O
ATOM    353  CB  ASN A  23      31.018   4.564  51.185  1.00 59.36           C
ATOM    354  CG  ASN A  23      30.769   3.302  52.000  1.00 57.64           C
ATOM    355  OD1 ASN A  23      31.515   2.329  51.936  1.00 58.63           O
ATOM    356  ND2 ASN A  23      29.700   3.319  52.766  1.00 64.03           N
ATOM    357  H   ASN A  23      31.702   2.777  49.630  1.00 65.24           H
ATOM    358  HA  ASN A  23      32.375   5.329  49.852  1.00 75.26           H
ATOM    359  HB2 ASN A  23      31.066   5.314  51.798  1.00 71.23           H
ATOM    360  HB3 ASN A  23      30.269   4.680  50.581  1.00 71.23           H
ATOM    361 HD21 ASN A  23      29.509   2.648  53.265  1.00 76.84           H
ATOM    362 HD22 ASN A  23      29.187   4.009  52.765  1.00 76.84           H
ATOM    363  N   ASN A  24      33.664   5.286  52.198  1.00 69.53           N
ATOM    364  CA  ASN A  24      34.752   5.184  53.158  1.00 70.79           C
ATOM    365  C   ASN A  24      34.519   4.074  54.187  1.00 68.32           C
ATOM    366  O   ASN A  24      35.455   3.733  54.920  1.00 64.66           O
ATOM    367  CB  ASN A  24      34.963   6.542  53.841  1.00 66.56           C
ATOM    368  CG  ASN A  24      36.423   6.987  53.811  1.00 77.09           C
ATOM    369  OD1 ASN A  24      37.308   6.233  53.375  1.00 77.84           O
ATOM    370  ND2 ASN A  24      36.685   8.216  54.274  1.00 76.33           N
ATOM    371  H   ASN A  24      33.141   5.958  52.314  1.00 83.43           H
ATOM    372  HA  ASN A  24      35.560   4.964  52.669  1.00 84.94           H
ATOM    373  HB2 ASN A  24      34.447   7.216  53.367  1.00 79.87           H
ATOM    374  HB3 ASN A  24      34.673   6.490  54.765  1.00 79.87           H
ATOM    375 HD21 ASN A  24      37.498   8.502  54.299  1.00 91.59           H
ATOM    376 HD22 ASN A  24      36.044   8.722  54.544  1.00 91.59           H
ATOM    377  N   TYR A  25      33.318   3.478  54.215  1.00 66.99           N
ATOM    378  CA  TYR A  25      32.989   2.325  55.053  1.00 64.14           C
ATOM    379  C   TYR A  25      33.236   1.004  54.327  1.00 66.77           C
ATOM    380  O   TYR A  25      33.004  -0.061  54.913  1.00 58.97           O
ATOM    381  CB  TYR A  25      31.513   2.348  55.518  1.00 65.52           C
ATOM    382  CG  TYR A  25      30.897   3.689  55.946  1.00 72.52           C
ATOM    383  CD1 TYR A  25      30.964   4.820  55.119  1.00 74.66           C
ATOM    384  CD2 TYR A  25      30.179   3.804  57.151  1.00 73.10           C
ATOM    385  CE1 TYR A  25      30.393   6.027  55.488  1.00 80.07           C
ATOM    386  CE2 TYR A  25      29.595   5.019  57.532  1.00 74.86           C
ATOM    387  CZ  TYR A  25      29.710   6.127  56.689  1.00 79.79           C
ATOM    388  OH  TYR A  25      29.164   7.350  57.014  1.00 75.23           O
ATOM    389  H   TYR A  25      32.667   3.719  53.712  1.00 80.39           H
ATOM    390  HA  TYR A  25      33.546   2.340  55.844  1.00 76.97           H
ATOM    391  HB2 TYR A  25      30.967   2.004  54.795  1.00 78.63           H
ATOM    392  HB3 TYR A  25      31.439   1.753  56.281  1.00 78.63           H
ATOM    393  HD1 TYR A  25      31.419   4.779  54.312  1.00 89.60           H
ATOM    394  HD2 TYR A  25      30.104   3.068  57.715  1.00 87.72           H
ATOM    395  HE1 TYR A  25      30.467   6.767  54.927  1.00 96.08           H
ATOM    396  HE2 TYR A  25      29.135   5.087  58.339  1.00 89.83           H
ATOM    397  HH  TYR A  25      28.776   7.304  57.756  1.00 90.28           H
ATOM    398  N   GLY A  26      33.655   1.062  53.054  1.00 69.14           N
ATOM    399  CA  GLY A  26      33.999  -0.096  52.248  1.00 62.81           C
ATOM    400  C   GLY A  26      32.856  -0.825  51.558  1.00 62.99           C
ATOM    401  O   GLY A  26      33.099  -1.898  50.992  1.00 61.50           O
ATOM    402  H   GLY A  26      33.756   1.800  52.624  1.00 82.97           H
ATOM    403  HA2 GLY A  26      34.596   0.205  51.546  1.00 75.37           H
ATOM    404  HA3 GLY A  26      34.487  -0.731  52.793  1.00 75.37           H
ATOM    405  N   GLU A  27      31.628  -0.297  51.568  1.00 60.73           N
ATOM    406  CA  GLU A  27      30.506  -0.953  50.880  1.00 60.89           C
ATOM    407  C   GLU A  27      30.416  -0.489  49.417  1.00 55.72           C
ATOM    408  O   GLU A  27      30.798   0.637  49.090  1.00 54.87           O
ATOM    409  CB  GLU A  27      29.175  -0.671  51.588  1.00 54.58           C
ATOM    410  CG  GLU A  27      29.277  -0.031  52.966  1.00 58.92           C
ATOM    411  CD  GLU A  27      27.934   0.426  53.499  1.00 67.38           C
ATOM    412  OE1 GLU A  27      27.857   1.568  54.023  1.00 66.56           O
ATOM    413  OE2 GLU A  27      26.954  -0.352  53.383  1.00 73.39           O1-
ATOM    414  H   GLU A  27      31.429   0.441  51.956  1.00 72.87           H
ATOM    415  HA  GLU A  27      30.645  -1.914  50.892  1.00 73.06           H
ATOM    416  HB2 GLU A  27      28.637  -0.085  51.032  1.00 65.50           H
ATOM    417  HB3 GLU A  27      28.711  -1.515  51.709  1.00 65.50           H
ATOM    418  HG2 GLU A  27      29.642  -0.672  53.595  1.00 70.70           H
ATOM    419  HG3 GLU A  27      29.839   0.753  52.921  1.00 70.70           H
ATOM    420  N   THR A  28      29.896  -1.361  48.537  1.00 47.14           N
ATOM    421  CA  THR A  28      29.848  -1.091  47.096  1.00 44.61           C
ATOM    422  C   THR A  28      28.523  -0.477  46.628  1.00 42.65           C
ATOM    423  O   THR A  28      27.439  -0.900  47.046  1.00 36.28           O
ATOM    424  CB  THR A  28      30.125  -2.375  46.319  1.00 43.31           C
ATOM    425  OG1 THR A  28      31.477  -2.771  46.556  1.00 54.96           O
ATOM    426  CG2 THR A  28      29.972  -2.171  44.809  1.00 39.79           C
ATOM    427  H   THR A  28      29.585  -2.135  48.750  1.00 56.56           H
ATOM    428  HA  THR A  28      30.557  -0.471  46.879  1.00 53.53           H
ATOM    429  HB  THR A  28      29.514  -3.071  46.608  1.00 51.97           H
ATOM    430  HG1 THR A  28      31.720  -3.309  45.956  1.00 65.96           H
ATOM    431 HG21 THR A  28      30.229  -2.980  44.340  1.00 47.75           H
ATOM    432 HG22 THR A  28      29.050  -1.972  44.593  1.00 47.75           H
ATOM    433 HG23 THR A  28      30.528  -1.437  44.506  1.00 47.75           H
ATOM    434  N   PHE A  29      28.635   0.505  45.720  1.00 40.79           N
ATOM    435  CA  PHE A  29      27.525   1.305  45.181  1.00 33.86           C
ATOM    436  C   PHE A  29      27.715   1.565  43.685  1.00 33.71           C
ATOM    437  O   PHE A  29      28.846   1.486  43.178  1.00 34.05           O
ATOM    438  CB  PHE A  29      27.410   2.659  45.888  1.00 35.15           C
ATOM    439  CG  PHE A  29      27.050   2.561  47.345  1.00 45.16           C
ATOM    440  CD1 PHE A  29      28.031   2.566  48.329  1.00 46.35           C
ATOM    441  CD2 PHE A  29      25.727   2.460  47.732  1.00 46.91           C
ATOM    442  CE1 PHE A  29      27.690   2.482  49.671  1.00 51.01           C
ATOM    443  CE2 PHE A  29      25.369   2.376  49.086  1.00 47.29           C
ATOM    444  CZ  PHE A  29      26.355   2.386  50.054  1.00 51.57           C
ATOM    445  H   PHE A  29      29.397   0.731  45.397  1.00 48.94           H
ATOM    446  HA  PHE A  29      26.695   0.825  45.307  1.00 40.63           H
ATOM    447  HB2 PHE A  29      28.262   3.116  45.832  1.00 42.18           H
ATOM    448  HB3 PHE A  29      26.726   3.182  45.446  1.00 42.18           H
ATOM    449  HD1 PHE A  29      28.926   2.635  48.090  1.00 55.63           H
ATOM    450  HD2 PHE A  29      25.065   2.454  47.080  1.00 56.29           H
ATOM    451  HE1 PHE A  29      28.357   2.490  50.318  1.00 61.21           H
ATOM    452  HE2 PHE A  29      24.474   2.307  49.330  1.00 56.75           H
ATOM    453  HZ  PHE A  29      26.124   2.325  50.954  1.00 61.89           H
ATOM    454  N   ALA A  30      26.612   1.910  42.977  1.00 29.91           N
ATOM    455  CA  ALA A  30      26.720   2.365  41.591  1.00 27.17           C
ATOM    456  C   ALA A  30      26.262   3.844  41.629  1.00 29.36           C
ATOM    457  O   ALA A  30      25.189   4.320  41.963  1.00 38.25           O
ATOM    458  CB  ALA A  30      25.796   1.573  40.672  1.00 30.33           C
ATOM    459  H   ALA A  30      25.652   1.920  43.394  1.00 35.90           H
ATOM    460  HA  ALA A  30      27.797   2.268  41.249  1.00 32.60           H
ATOM    461  HB1 ALA A  30      25.841   1.935  39.637  1.00 36.40           H
ATOM    462  HB2 ALA A  30      26.083   0.510  40.651  1.00 36.40           H
ATOM    463  HB3 ALA A  30      24.749   1.615  41.007  1.00 36.40           H
ATOM    464  N   LEU A  31      27.227   4.660  41.116  1.00 29.84           N
ATOM    465  CA  LEU A  31      27.162   6.135  41.011  1.00 30.23           C
ATOM    466  C   LEU A  31      26.807   6.589  39.581  1.00 29.23           C
ATOM    467  O   LEU A  31      27.477   6.177  38.638  1.00 36.66           O
ATOM    468  CB  LEU A  31      28.507   6.757  41.422  1.00 32.20           C
ATOM    469  CG  LEU A  31      29.174   6.434  42.779  1.00 38.83           C
ATOM    470  CD1 LEU A  31      30.548   7.154  43.009  1.00 39.02           C
ATOM    471  CD2 LEU A  31      28.235   6.755  43.938  1.00 36.55           C
ATOM    472  H   LEU A  31      27.963   4.356  40.797  1.00 35.81           H
ATOM    473  HA  LEU A  31      26.491   6.465  41.622  1.00 36.27           H
ATOM    474  HB2 LEU A  31      29.155   6.515  40.741  1.00 38.63           H
ATOM    475  HB3 LEU A  31      28.395   7.719  41.404  1.00 38.63           H
ATOM    476  HG  LEU A  31      29.363   5.483  42.810  1.00 46.60           H
ATOM    477 HD11 LEU A  31      30.902   6.901  43.877  1.00 46.82           H
ATOM    478 HD12 LEU A  31      31.178   6.892  42.319  1.00 46.82           H
ATOM    479 HD13 LEU A  31      30.414   8.114  42.981  1.00 46.82           H
ATOM    480 HD21 LEU A  31      28.680   6.517  44.766  1.00 43.86           H
ATOM    481 HD22 LEU A  31      28.038   7.704  43.926  1.00 43.86           H
ATOM    482 HD23 LEU A  31      27.420   6.244  43.837  1.00 43.86           H
ATOM    483  N   LYS A  32      25.748   7.421  39.398  1.00 30.36           N
ATOM    484  CA  LYS A  32      25.378   7.839  38.049  1.00 31.37           C
ATOM    485  C   LYS A  32      25.488   9.380  38.155  1.00 26.94           C
ATOM    486  O   LYS A  32      24.795  10.193  38.724  1.00 37.36           O
ATOM    487  CB  LYS A  32      23.950   7.421  37.676  1.00 31.87           C
ATOM    488  CG  LYS A  32      23.692   7.603  36.181  1.00 37.75           C
ATOM    489  CD  LYS A  32      22.219   7.302  35.858  1.00 35.79           C
ATOM    490  CE  LYS A  32      22.040   6.312  34.699  1.00 46.17           C
ATOM    491  NZ  LYS A  32      21.251   5.094  35.125  1.00 50.45           N1+
ATOM    492  H   LYS A  32      25.100   7.712  40.164  1.00 36.43           H
ATOM    493  HA  LYS A  32      26.111   7.402  37.297  1.00 37.64           H
ATOM    494  HB2 LYS A  32      23.806   6.357  37.957  1.00 38.24           H
ATOM    495  HB3 LYS A  32      23.218   8.003  38.277  1.00 38.24           H
ATOM    496  HG2 LYS A  32      23.937   8.642  35.874  1.00 45.30           H
ATOM    497  HG3 LYS A  32      24.380   6.970  35.586  1.00 45.30           H
ATOM    498  HD2 LYS A  32      21.689   6.949  36.766  1.00 42.95           H
ATOM    499  HD3 LYS A  32      21.705   8.256  35.608  1.00 42.95           H
ATOM    500  HE2 LYS A  32      21.492   6.796  33.854  1.00 55.40           H
ATOM    501  HE3 LYS A  32      23.028   6.006  34.282  1.00 55.40           H
ATOM    502  HZ1 LYS A  32      21.451   4.284  34.509  1.00 60.54           H
ATOM    503  HZ2 LYS A  32      21.497   4.810  36.080  1.00 60.54           H
ATOM    504  HZ3 LYS A  32      20.062   5.245  35.087  1.00 60.54           H
ATOM    505  N   LYS A  33      26.615   9.760  37.472  1.00 31.51           N
ATOM    506  CA  LYS A  33      27.053  11.139  37.171  1.00 35.94           C
ATOM    507  C   LYS A  33      26.301  11.635  35.940  1.00 36.62           C
ATOM    508  O   LYS A  33      26.595  11.254  34.801  1.00 27.85           O
ATOM    509  CB  LYS A  33      28.565  11.264  36.937  1.00 33.35           C
ATOM    510  CG  LYS A  33      28.944  12.789  36.728  1.00 48.44           C
ATOM    511  CD  LYS A  33      30.368  13.168  36.202  1.00 51.19           C
ATOM    512  CE  LYS A  33      30.288  14.423  35.241  1.00 50.54           C
ATOM    513  NZ  LYS A  33      31.638  14.982  34.768  1.00 53.18           N1+
ATOM    514  H   LYS A  33      27.162   9.186  37.137  1.00 37.81           H
ATOM    515  HA  LYS A  33      26.821  11.712  37.916  1.00 43.13           H
ATOM    516  HB2 LYS A  33      29.060  10.922  37.701  1.00 40.03           H
ATOM    517  HB3 LYS A  33      28.817  10.783  36.132  1.00 40.03           H
ATOM    518  HG2 LYS A  33      28.316  13.187  36.104  1.00 58.13           H
ATOM    519  HG3 LYS A  33      28.850  13.228  37.589  1.00 58.13           H
ATOM    520  HD2 LYS A  33      30.924  13.425  36.957  1.00 61.43           H
ATOM    521  HD3 LYS A  33      30.771  12.425  35.726  1.00 61.43           H
ATOM    522  HE2 LYS A  33      29.784  14.173  34.448  1.00 60.65           H
ATOM    523  HE3 LYS A  33      29.824  15.144  35.698  1.00 60.65           H
ATOM    524  HZ1 LYS A  33      31.505  15.647  34.190  1.00 63.82           H
ATOM    525  HZ2 LYS A  33      32.105  15.298  35.458  1.00 63.82           H
ATOM    526  HZ3 LYS A  33      32.112  14.346  34.363  1.00 63.82           H
ATOM    527  N   ILE A  34      25.317  12.495  36.170  1.00 36.31           N
ATOM    528  CA  ILE A  34      24.429  12.907  35.089  1.00 40.21           C
ATOM    529  C   ILE A  34      25.158  13.790  34.075  1.00 42.57           C
ATOM    530  O   ILE A  34      25.777  14.804  34.428  1.00 42.16           O
ATOM    531  CB  ILE A  34      23.200  13.620  35.664  1.00 37.69           C
ATOM    532  CG1 ILE A  34      22.491  12.699  36.692  1.00 34.29           C
ATOM    533  CG2 ILE A  34      22.319  14.011  34.534  1.00 36.13           C
ATOM    534  CD1 ILE A  34      21.944  11.381  36.103  1.00 31.92           C
ATOM    535  H   ILE A  34      25.145  12.838  36.940  1.00 43.57           H
ATOM    536  HA  ILE A  34      24.130  12.118  34.614  1.00 48.25           H
ATOM    537  HB  ILE A  34      23.495  14.424  36.118  1.00 45.22           H
ATOM    538 HG12 ILE A  34      23.105  12.465  37.407  1.00 41.14           H
ATOM    539 HG13 ILE A  34      21.737  13.182  37.062  1.00 41.14           H
ATOM    540 HG21 ILE A  34      21.510  14.393  34.901  1.00 43.36           H
ATOM    541 HG22 ILE A  34      22.766  14.668  33.979  1.00 43.36           H
ATOM    542 HG23 ILE A  34      22.102  13.224  34.013  1.00 43.36           H
ATOM    543 HD11 ILE A  34      21.514  10.876  36.809  1.00 38.30           H
ATOM    544 HD12 ILE A  34      21.304  11.593  35.409  1.00 38.30           H
ATOM    545 HD13 ILE A  34      22.671  10.857  35.738  1.00 38.30           H
ATOM    546  N   ARG A  35      25.069  13.399  32.802  1.00 42.45           N
ATOM    547  CA  ARG A  35      25.604  14.165  31.679  1.00 45.57           C
ATOM    548  C   ARG A  35      24.709  15.377  31.413  1.00 54.43           C
ATOM    549  O   ARG A  35      23.502  15.226  31.194  1.00 54.08           O
ATOM    550  CB  ARG A  35      25.672  13.263  30.440  1.00 47.33           C
ATOM    551  CG  ARG A  35      26.287  13.876  29.190  1.00 54.26           C
ATOM    552  CD  ARG A  35      25.691  13.291  27.905  1.00 59.21           C
ATOM    553  NE  ARG A  35      26.734  12.970  26.928  1.00 69.67           N
ATOM    554  CZ  ARG A  35      26.537  12.789  25.618  1.00 72.33           C
ATOM    555  NH1 ARG A  35      25.320  12.918  25.090  1.00 69.52           N
ATOM    556  NH2 ARG A  35      27.573  12.489  24.827  1.00 70.20           N1+
ATOM    557  H   ARG A  35      24.692  12.666  32.559  1.00 50.94           H
ATOM    558  HA  ARG A  35      26.498  14.475  31.888  1.00 54.68           H
ATOM    559  HB2 ARG A  35      26.187  12.471  30.658  1.00 56.80           H
ATOM    560  HB3 ARG A  35      24.767  13.001  30.216  1.00 56.80           H
ATOM    561  HG2 ARG A  35      26.132  14.833  29.183  1.00 65.11           H
ATOM    562  HG3 ARG A  35      27.239  13.685  29.183  1.00 65.11           H
ATOM    563  HD2 ARG A  35      25.216  12.470  28.113  1.00 71.05           H
ATOM    564  HD3 ARG A  35      25.089  13.936  27.505  1.00 71.05           H
ATOM    565  HE  ARG A  35      27.537  12.885  27.223  1.00 83.61           H
ATOM    566 HH11 ARG A  35      24.648  13.110  25.589  1.00 83.42           H
ATOM    567 HH12 ARG A  35      25.204  12.804  24.246  1.00 83.42           H
ATOM    568 HH21 ARG A  35      28.363  12.406  25.159  1.00 84.24           H
ATOM    569 HH22 ARG A  35      27.450  12.377  23.982  1.00 84.24           H
ATOM    570  N   LEU A  36      25.290  16.575  31.433  1.00 53.74           N
ATOM    571  CA  LEU A  36      24.540  17.815  31.245  1.00 50.78           C
ATOM    572  C   LEU A  36      24.854  18.355  29.869  1.00 50.04           C
ATOM    573  O   LEU A  36      25.979  18.795  29.626  1.00 45.90           O
ATOM    574  CB  LEU A  36      24.918  18.843  32.307  1.00 49.51           C
ATOM    575  CG  LEU A  36      24.614  18.342  33.708  1.00 52.78           C
ATOM    576  CD1 LEU A  36      25.264  19.204  34.754  1.00 54.53           C
ATOM    577  CD2 LEU A  36      23.086  18.268  33.862  1.00 51.62           C
ATOM    578  H   LEU A  36      26.131  16.701  31.561  1.00 64.49           H
ATOM    579  HA  LEU A  36      23.590  17.643  31.284  1.00 60.93           H
ATOM    580  HB2 LEU A  36      25.867  19.029  32.249  1.00 59.41           H
ATOM    581  HB3 LEU A  36      24.413  19.656  32.155  1.00 59.41           H
ATOM    582  HG  LEU A  36      24.971  17.447  33.808  1.00 63.33           H
ATOM    583 HD11 LEU A  36      25.043  18.855  35.632  1.00 65.44           H
ATOM    584 HD12 LEU A  36      26.225  19.182  34.623  1.00 65.44           H
ATOM    585 HD13 LEU A  36      24.943  20.113  34.662  1.00 65.44           H
ATOM    586 HD21 LEU A  36      22.884  17.885  34.723  1.00 61.95           H
ATOM    587 HD22 LEU A  36      22.713  19.161  33.794  1.00 61.95           H
ATOM    588 HD23 LEU A  36      22.711  17.700  33.172  1.00 61.95           H
ATOM    589  N   GLU A  37      23.860  18.381  28.981  1.00 52.08           N
ATOM    590  CA  GLU A  37      24.162  18.822  27.627  1.00 56.17           C
ATOM    591  C   GLU A  37      24.624  20.279  27.605  1.00 56.89           C
ATOM    592  O   GLU A  37      25.573  20.621  26.888  1.00 56.63           O
ATOM    593  CB  GLU A  37      22.966  18.604  26.703  1.00 53.98           C
ATOM    594  CG  GLU A  37      23.375  18.520  25.205  1.00 62.41           C
ATOM    595  CD  GLU A  37      24.811  17.999  24.981  1.00 63.81           C
ATOM    596  OE1 GLU A  37      25.096  16.834  25.352  1.00 67.11           O
ATOM    597  OE2 GLU A  37      25.671  18.762  24.470  1.00 64.18           O1-
ATOM    598  H   GLU A  37      23.041  18.160  29.126  1.00 62.50           H
ATOM    599  HA  GLU A  37      24.908  18.282  27.340  1.00 67.41           H
ATOM    600  HB2 GLU A  37      22.518  17.779  26.948  1.00 64.77           H
ATOM    601  HB3 GLU A  37      22.354  19.351  26.806  1.00 64.77           H
ATOM    602  HG2 GLU A  37      22.769  17.905  24.759  1.00 74.89           H
ATOM    603  HG3 GLU A  37      23.308  19.401  24.803  1.00 74.89           H
ATOM    604  N   LYS A  38      24.013  21.140  28.423  1.00 52.36           N
ATOM    605  CA  LYS A  38      24.421  22.542  28.543  1.00 49.97           C
ATOM    606  C   LYS A  38      24.963  22.769  29.955  1.00 50.66           C
ATOM    607  O   LYS A  38      24.217  23.103  30.874  1.00 50.24           O
ATOM    608  CB  LYS A  38      23.250  23.483  28.215  1.00 50.18           C
ATOM    609  CG  LYS A  38      22.897  23.502  26.718  1.00 53.41           C
ATOM    610  CD  LYS A  38      21.421  23.845  26.447  1.00 45.83           C
ATOM    611  CE  LYS A  38      20.521  22.670  26.722  1.00 41.98           C
ATOM    612  NZ  LYS A  38      19.134  23.076  26.945  1.00 41.41           N1+
ATOM    613  H   LYS A  38      23.348  20.933  28.926  1.00 62.84           H
ATOM    614  HA  LYS A  38      25.139  22.723  27.917  1.00 59.96           H
ATOM    615  HB2 LYS A  38      22.466  23.212  28.716  1.00 60.21           H
ATOM    616  HB3 LYS A  38      23.500  24.385  28.466  1.00 60.21           H
ATOM    617  HG2 LYS A  38      23.451  24.167  26.277  1.00 64.09           H
ATOM    618  HG3 LYS A  38      23.075  22.626  26.342  1.00 64.09           H
ATOM    619  HD2 LYS A  38      21.149  24.574  27.025  1.00 55.00           H
ATOM    620  HD3 LYS A  38      21.315  24.091  25.513  1.00 55.00           H
ATOM    621  HE2 LYS A  38      20.537  22.079  25.955  1.00 50.38           H
ATOM    622  HE3 LYS A  38      20.829  22.202  27.513  1.00 50.38           H
ATOM    623  HZ1 LYS A  38      18.611  22.357  26.980  1.00 49.69           H
ATOM    624  HZ2 LYS A  38      19.070  23.520  27.712  1.00 49.69           H
ATOM    625  HZ3 LYS A  38      18.859  23.598  26.279  1.00 49.69           H
ATOM    626  N   GLU A  39      26.284  22.613  30.105  1.00 53.37           N
ATOM    627  CA  GLU A  39      26.932  22.668  31.421  1.00 53.85           C
ATOM    628  C   GLU A  39      26.527  23.904  32.208  1.00 52.59           C
ATOM    629  O   GLU A  39      26.331  23.839  33.429  1.00 53.74           O
ATOM    630  CB  GLU A  39      28.455  22.634  31.248  1.00 54.67           C
ATOM    631  CG  GLU A  39      29.291  23.542  32.230  1.00 70.13           C
ATOM    632  CD  GLU A  39      30.195  22.746  33.193  1.00 68.11           C
ATOM    633  OE1 GLU A  39      31.052  21.971  32.704  1.00 62.11           O
ATOM    634  OE2 GLU A  39      30.043  22.912  34.432  1.00 62.94           O1-
ATOM    635  H   GLU A  39      26.828  22.478  29.454  1.00 64.04           H
ATOM    636  HA  GLU A  39      26.672  21.889  31.935  1.00 64.62           H
ATOM    637  HB2 GLU A  39      28.753  21.720  31.372  1.00 65.61           H
ATOM    638  HB3 GLU A  39      28.666  22.919  30.346  1.00 65.61           H
ATOM    639  HG2 GLU A  39      29.879  24.092  31.686  1.00 84.16           H
ATOM    640  HG3 GLU A  39      28.751  24.126  32.779  1.00 84.16           H
ATOM    641  N   ASP A  40      26.409  25.038  31.526  1.00 46.72           N
ATOM    642  CA  ASP A  40      26.185  26.320  32.171  1.00 51.06           C
ATOM    643  C   ASP A  40      24.755  26.508  32.682  1.00 45.42           C
ATOM    644  O   ASP A  40      24.525  27.324  33.584  1.00 43.37           O
ATOM    645  CB  ASP A  40      26.568  27.398  31.163  1.00 51.68           C
ATOM    646  CG  ASP A  40      28.076  27.393  30.873  1.00 54.06           C
ATOM    647  OD1 ASP A  40      28.831  27.349  31.861  1.00 54.11           O
ATOM    648  OD2 ASP A  40      28.498  27.390  29.690  1.00 47.08           O1-
ATOM    649  H   ASP A  40      26.447  25.090  30.669  1.00 56.07           H
ATOM    650  HA  ASP A  40      26.787  26.394  32.927  1.00 61.27           H
ATOM    651  HB2 ASP A  40      26.103  27.223  30.328  1.00 62.02           H
ATOM    652  HB3 ASP A  40      26.316  28.267  31.511  1.00 62.02           H
ATOM    653  N   GLU A  41      23.800  25.750  32.157  1.00 51.06           N
ATOM    654  CA  GLU A  41      22.392  26.015  32.452  1.00 48.14           C
ATOM    655  C   GLU A  41      22.065  25.809  33.925  1.00 52.04           C
ATOM    656  O   GLU A  41      21.290  26.583  34.514  1.00 50.73           O
ATOM    657  CB  GLU A  41      21.518  25.120  31.594  1.00 42.65           C
ATOM    658  CG  GLU A  41      20.069  25.163  31.971  1.00 40.68           C
ATOM    659  CD  GLU A  41      19.189  24.840  30.791  1.00 35.79           C
ATOM    660  OE1 GLU A  41      19.713  24.701  29.683  1.00 40.07           O
ATOM    661  OE2 GLU A  41      17.970  24.689  30.956  1.00 40.44           O1-
ATOM    662  H   GLU A  41      23.936  25.089  31.628  1.00 61.28           H
ATOM    663  HA  GLU A  41      22.185  26.931  32.220  1.00 57.76           H
ATOM    664  HB2 GLU A  41      21.602  25.411  30.673  1.00 51.18           H
ATOM    665  HB3 GLU A  41      21.821  24.205  31.687  1.00 51.18           H
ATOM    666  HG2 GLU A  41      19.901  24.509  32.668  1.00 48.81           H
ATOM    667  HG3 GLU A  41      19.840  26.049  32.291  1.00 48.81           H
ATOM    668  N   GLY A  42      22.617  24.764  34.529  1.00 44.45           N
ATOM    669  CA  GLY A  42      22.315  24.450  35.910  1.00 52.32           C
ATOM    670  C   GLY A  42      21.040  23.627  36.034  1.00 47.27           C
ATOM    671  O   GLY A  42      20.176  23.638  35.166  1.00 44.51           O
ATOM    672  H   GLY A  42      23.162  24.219  34.151  1.00 53.34           H
ATOM    673  HA2 GLY A  42      23.049  23.961  36.305  1.00 62.79           H
ATOM    674  HA3 GLY A  42      22.195  25.280  36.402  1.00 62.79           H
ATOM    675  N   ILE A  43      20.922  22.899  37.132  1.00 48.32           N
ATOM    676  CA  ILE A  43      19.770  22.014  37.342  1.00 47.12           C
ATOM    677  C   ILE A  43      18.781  22.704  38.275  1.00 41.54           C
ATOM    678  O   ILE A  43      19.137  23.018  39.416  1.00 40.24           O
ATOM    679  CB  ILE A  43      20.203  20.646  37.882  1.00 51.77           C
ATOM    680  CG1 ILE A  43      21.038  19.947  36.804  1.00 46.68           C
ATOM    681  CG2 ILE A  43      18.977  19.790  38.186  1.00 41.46           C
ATOM    682  CD1 ILE A  43      21.751  18.764  37.291  1.00 49.88           C
ATOM    683  H   ILE A  43      21.499  22.884  37.768  1.00 57.98           H
ATOM    684  HA  ILE A  43      19.356  21.849  36.487  1.00 56.55           H
ATOM    685  HB  ILE A  43      20.737  20.759  38.686  1.00 62.12           H
ATOM    686 HG12 ILE A  43      20.439  19.646  36.103  1.00 56.02           H
ATOM    687 HG13 ILE A  43      21.685  20.569  36.438  1.00 56.02           H
ATOM    688 HG21 ILE A  43      19.265  18.908  38.465  1.00 49.75           H
ATOM    689 HG22 ILE A  43      18.462  20.200  38.899  1.00 49.75           H
ATOM    690 HG23 ILE A  43      18.436  19.721  37.385  1.00 49.75           H
ATOM    691 HD11 ILE A  43      22.230  18.357  36.561  1.00 59.86           H
ATOM    692 HD12 ILE A  43      22.374  19.043  37.982  1.00 59.86           H
ATOM    693 HD13 ILE A  43      21.110  18.139  37.647  1.00 59.86           H
ATOM    694  N   PRO A  44      17.548  22.964  37.838  1.00 38.20           N
ATOM    695  CA  PRO A  44      16.582  23.652  38.701  1.00 41.21           C
ATOM    696  C   PRO A  44      16.174  22.815  39.902  1.00 39.17           C
ATOM    697  O   PRO A  44      16.248  21.584  39.905  1.00 40.83           O
ATOM    698  CB  PRO A  44      15.375  23.888  37.777  1.00 43.83           C
ATOM    699  CG  PRO A  44      15.885  23.618  36.388  1.00 44.84           C
ATOM    700  CD  PRO A  44      16.997  22.667  36.511  1.00 38.77           C
ATOM    701  HA  PRO A  44      16.935  24.500  39.001  1.00 49.45           H
ATOM    702  HB2 PRO A  44      14.661  23.269  37.997  1.00 52.59           H
ATOM    703  HB3 PRO A  44      15.064  24.803  37.856  1.00 52.59           H
ATOM    704  HG2 PRO A  44      15.172  23.225  35.857  1.00 53.80           H
ATOM    705  HG3 PRO A  44      16.198  24.443  35.983  1.00 53.80           H
ATOM    706  HD2 PRO A  44      16.681  21.754  36.468  1.00 46.52           H
ATOM    707  HD3 PRO A  44      17.651  22.841  35.821  1.00 46.52           H
ATOM    708  N   SER A  45      15.664  23.506  40.916  1.00 38.68           N
ATOM    709  CA  SER A  45      15.287  22.816  42.142  1.00 47.57           C
ATOM    710  C   SER A  45      14.109  21.863  41.920  1.00 42.17           C
ATOM    711  O   SER A  45      14.046  20.806  42.548  1.00 42.21           O
ATOM    712  CB  SER A  45      14.963  23.838  43.230  1.00 44.04           C
ATOM    713  OG  SER A  45      13.611  24.204  43.153  1.00 54.45           O
ATOM    714  H   SER A  45      15.506  24.351  40.913  1.00 46.42           H
ATOM    715  HA  SER A  45      16.042  22.290  42.438  1.00 57.09           H
ATOM    716  HB2 SER A  45      15.146  23.452  44.101  1.00 52.85           H
ATOM    717  HB3 SER A  45      15.512  24.626  43.091  1.00 52.85           H
ATOM    718  HG  SER A  45      13.459  24.820  43.693  1.00 65.34           H
ATOM    719  N   THR A  46      13.187  22.187  41.016  1.00 42.54           N
ATOM    720  CA  THR A  46      12.099  21.262  40.724  1.00 40.76           C
ATOM    721  C   THR A  46      12.619  19.923  40.221  1.00 44.31           C
ATOM    722  O   THR A  46      11.998  18.883  40.482  1.00 39.31           O
ATOM    723  CB  THR A  46      11.146  21.889  39.713  1.00 46.31           C
ATOM    724  OG1 THR A  46      10.272  22.795  40.401  1.00 51.17           O
ATOM    725  CG2 THR A  46      10.280  20.815  38.954  1.00 51.56           C
ATOM    726  H   THR A  46      13.167  22.914  40.558  1.00 51.05           H
ATOM    727  HA  THR A  46      11.604  21.100  41.535  1.00 48.91           H
ATOM    728  HB  THR A  46      11.663  22.382  39.058  1.00 55.57           H
ATOM    729  HG1 THR A  46       9.725  23.127  39.854  1.00 61.40           H
ATOM    730 HG21 THR A  46       9.645  21.257  38.368  1.00 61.87           H
ATOM    731 HG22 THR A  46      10.840  20.242  38.405  1.00 61.87           H
ATOM    732 HG23 THR A  46       9.787  20.267  39.582  1.00 61.87           H
ATOM    733  N   THR A  47      13.745  19.926  39.495  1.00 38.41           N
ATOM    734  CA  THR A  47      14.295  18.680  38.977  1.00 35.31           C
ATOM    735  C   THR A  47      14.908  17.874  40.098  1.00 31.71           C
ATOM    736  O   THR A  47      14.750  16.651  40.151  1.00 33.65           O
ATOM    737  CB  THR A  47      15.340  18.955  37.887  1.00 36.82           C
ATOM    738  OG1 THR A  47      14.717  19.570  36.762  1.00 40.43           O
ATOM    739  CG2 THR A  47      16.051  17.676  37.450  1.00 40.89           C
ATOM    740  H   THR A  47      14.198  20.627  39.298  1.00 46.09           H
ATOM    741  HA  THR A  47      13.582  18.163  38.581  1.00 42.37           H
ATOM    742  HB  THR A  47      16.014  19.559  38.228  1.00 44.18           H
ATOM    743  HG1 THR A  47      15.288  19.712  36.163  1.00 48.51           H
ATOM    744 HG21 THR A  47      16.719  17.889  36.784  1.00 49.07           H
ATOM    745 HG22 THR A  47      16.496  17.246  38.197  1.00 49.07           H
ATOM    746 HG23 THR A  47      15.410  17.062  37.061  1.00 49.07           H
ATOM    747  N   ILE A  48      15.655  18.540  40.968  1.00 33.74           N
ATOM    748  CA  ILE A  48      16.218  17.874  42.128  1.00 35.79           C
ATOM    749  C   ILE A  48      15.108  17.253  42.958  1.00 35.52           C
ATOM    750  O   ILE A  48      15.229  16.111  43.409  1.00 34.79           O
ATOM    751  CB  ILE A  48      17.060  18.859  42.961  1.00 42.04           C
ATOM    752  CG1 ILE A  48      18.323  19.293  42.184  1.00 41.41           C
ATOM    753  CG2 ILE A  48      17.395  18.267  44.337  1.00 33.96           C
ATOM    754  CD1 ILE A  48      19.081  18.182  41.557  1.00 41.27           C
ATOM    755  H   ILE A  48      15.845  19.375  40.913  1.00 40.49           H
ATOM    756  HA  ILE A  48      16.770  17.148  41.820  1.00 42.95           H
ATOM    757  HB  ILE A  48      16.516  19.645  43.113  1.00 50.45           H
ATOM    758 HG12 ILE A  48      18.059  19.899  41.475  1.00 49.70           H
ATOM    759 HG13 ILE A  48      18.928  19.745  42.791  1.00 49.70           H
ATOM    760 HG21 ILE A  48      17.952  18.901  44.811  1.00 40.75           H
ATOM    761 HG22 ILE A  48      16.586  18.109  44.843  1.00 40.75           H
ATOM    762 HG23 ILE A  48      17.877  17.436  44.212  1.00 40.75           H
ATOM    763 HD11 ILE A  48      19.881  18.550  41.153  1.00 49.53           H
ATOM    764 HD12 ILE A  48      19.322  17.544  42.245  1.00 49.53           H
ATOM    765 HD13 ILE A  48      18.543  17.755  40.872  1.00 49.53           H
ATOM    766  N   ARG A  49      13.990  17.965  43.115  1.00 37.38           N
ATOM    767  CA  ARG A  49      12.848  17.425  43.855  1.00 35.67           C
ATOM    768  C   ARG A  49      12.288  16.191  43.166  1.00 33.77           C
ATOM    769  O   ARG A  49      12.052  15.166  43.815  1.00 37.59           O
ATOM    770  CB  ARG A  49      11.754  18.499  44.026  1.00 42.26           C
ATOM    771  CG  ARG A  49      12.209  19.650  44.950  1.00 54.27           C
ATOM    772  CD  ARG A  49      11.154  20.744  45.273  1.00 61.52           C
ATOM    773  NE  ARG A  49      11.383  22.001  44.533  1.00 64.07           N
ATOM    774  CZ  ARG A  49      10.595  22.483  43.564  1.00 63.12           C
ATOM    775  NH1 ARG A  49       9.488  21.828  43.180  1.00 58.90           N
ATOM    776  NH2 ARG A  49      10.916  23.633  42.962  1.00 58.76           N1+
ATOM    777  H   ARG A  49      13.866  18.755  42.798  1.00 44.85           H
ATOM    778  HA  ARG A  49      13.156  17.170  44.735  1.00 42.81           H
ATOM    779  HB2 ARG A  49      11.524  18.874  43.161  1.00 50.71           H
ATOM    780  HB3 ARG A  49      10.965  18.099  44.426  1.00 50.71           H
ATOM    781  HG2 ARG A  49      12.495  19.270  45.794  1.00 65.13           H
ATOM    782  HG3 ARG A  49      12.956  20.097  44.526  1.00 65.13           H
ATOM    783  HD2 ARG A  49      10.269  20.407  45.076  1.00 73.82           H
ATOM    784  HD3 ARG A  49      11.222  20.959  46.218  1.00 73.82           H
ATOM    785  HE  ARG A  49      12.090  22.452  44.732  1.00 76.88           H
ATOM    786 HH11 ARG A  49       9.266  21.088  43.556  1.00 70.68           H
ATOM    787 HH12 ARG A  49       8.991  22.151  42.557  1.00 70.68           H
ATOM    788 HH21 ARG A  49      11.624  24.064  43.190  1.00 70.51           H
ATOM    789 HH22 ARG A  49      10.414  23.946  42.338  1.00 70.51           H
ATOM    790  N   GLU A  50      12.113  16.238  41.841  1.00 37.26           N
ATOM    791  CA  GLU A  50      11.522  15.084  41.167  1.00 35.73           C
ATOM    792  C   GLU A  50      12.428  13.856  41.225  1.00 40.10           C
ATOM    793  O   GLU A  50      11.921  12.731  41.221  1.00 38.51           O
ATOM    794  CB  GLU A  50      11.150  15.407  39.709  1.00 40.69           C
ATOM    795  CG  GLU A  50       9.745  16.077  39.463  1.00 45.75           C
ATOM    796  CD  GLU A  50       8.607  15.582  40.394  1.00 57.55           C
ATOM    797  OE1 GLU A  50       8.290  14.370  40.366  1.00 59.96           O
ATOM    798  OE2 GLU A  50       8.011  16.391  41.151  1.00 56.85           O1-
ATOM    799  H   GLU A  50      12.315  16.896  41.331  1.00 44.71           H
ATOM    800  HA  GLU A  50      10.714  14.851  41.637  1.00 42.88           H
ATOM    801  HB2 GLU A  50      11.813  16.022  39.364  1.00 48.82           H
ATOM    802  HB3 GLU A  50      11.172  14.584  39.194  1.00 48.82           H
ATOM    803  HG2 GLU A  50       9.823  17.040  39.554  1.00 54.90           H
ATOM    804  HG3 GLU A  50       9.476  15.860  38.556  1.00 54.90           H
ATOM    805  N   ILE A  51      13.758  14.027  41.278  1.00 32.76           N
ATOM    806  CA  ILE A  51      14.631  12.873  41.423  1.00 27.86           C
ATOM    807  C   ILE A  51      14.569  12.336  42.846  1.00 30.80           C
ATOM    808  O   ILE A  51      14.536  11.122  43.078  1.00 31.74           O
ATOM    809  CB  ILE A  51      16.081  13.240  41.038  1.00 35.19           C
ATOM    810  CG1 ILE A  51      16.169  13.642  39.568  1.00 35.99           C
ATOM    811  CG2 ILE A  51      16.995  12.086  41.376  1.00 24.57           C
ATOM    812  CD1 ILE A  51      17.354  14.517  39.195  1.00 40.32           C
ATOM    813  H   ILE A  51      14.170  14.779  41.224  1.00 39.32           H
ATOM    814  HA  ILE A  51      14.335  12.173  40.826  1.00 33.44           H
ATOM    815  HB  ILE A  51      16.359  14.000  41.567  1.00 42.23           H
ATOM    816 HG12 ILE A  51      16.227  12.836  39.033  1.00 43.19           H
ATOM    817 HG13 ILE A  51      15.368  14.136  39.331  1.00 43.19           H
ATOM    818 HG21 ILE A  51      17.890  12.309  41.079  1.00 29.48           H
ATOM    819 HG22 ILE A  51      16.990  11.922  42.332  1.00 29.48           H
ATOM    820 HG23 ILE A  51      16.689  11.301  40.903  1.00 29.48           H
ATOM    821 HD11 ILE A  51      17.300  14.737  38.250  1.00 48.38           H
ATOM    822 HD12 ILE A  51      17.336  15.330  39.723  1.00 48.38           H
ATOM    823 HD13 ILE A  51      18.173  14.025  39.367  1.00 48.38           H
ATOM    824  N   SER A  52      14.598  13.224  43.817  1.00 29.57           N
ATOM    825  CA  SER A  52      14.735  12.773  45.188  1.00 35.93           C
ATOM    826  C   SER A  52      13.510  12.020  45.661  1.00 38.14           C
ATOM    827  O   SER A  52      13.640  11.134  46.513  1.00 37.99           O
ATOM    828  CB  SER A  52      15.009  13.954  46.101  1.00 41.01           C
ATOM    829  OG  SER A  52      16.135  14.670  45.627  1.00 49.51           O
ATOM    830  H   SER A  52      14.546  14.075  43.709  1.00 35.48           H
ATOM    831  HA  SER A  52      15.495  12.178  45.243  1.00 43.11           H
ATOM    832  HB2 SER A  52      14.237  14.538  46.107  1.00 49.22           H
ATOM    833  HB3 SER A  52      15.194  13.620  46.993  1.00 49.22           H
ATOM    834  HG  SER A  52      15.959  15.041  44.893  1.00 59.41           H
ATOM    835  N   ILE A  53      12.325  12.326  45.113  1.00 35.54           N
ATOM    836  CA  ILE A  53      11.145  11.565  45.507  1.00 41.65           C
ATOM    837  C   ILE A  53      11.338  10.095  45.147  1.00 38.00           C
ATOM    838  O   ILE A  53      10.703   9.225  45.751  1.00 29.32           O
ATOM    839  CB  ILE A  53       9.835  12.159  44.905  1.00 39.04           C
ATOM    840  CG1 ILE A  53       8.585  11.572  45.604  1.00 45.39           C
ATOM    841  CG2 ILE A  53       9.698  11.853  43.441  1.00 41.76           C
ATOM    842  CD1 ILE A  53       7.248  12.386  45.384  1.00 50.83           C
ATOM    843  H   ILE A  53      12.183  12.947  44.537  1.00 42.64           H
ATOM    844  HA  ILE A  53      11.063  11.617  46.470  1.00 49.98           H
ATOM    845  HB  ILE A  53       9.842  13.121  45.026  1.00 46.85           H
ATOM    846 HG12 ILE A  53       8.435  10.678  45.259  1.00 54.47           H
ATOM    847 HG13 ILE A  53       8.748  11.535  46.560  1.00 54.47           H
ATOM    848 HG21 ILE A  53       8.883  12.263  43.110  1.00 50.11           H
ATOM    849 HG22 ILE A  53      10.461  12.226  42.977  1.00 50.11           H
ATOM    850 HG23 ILE A  53       9.662  10.893  43.309  1.00 50.11           H
ATOM    851 HD11 ILE A  53       6.516  11.931  45.833  1.00 61.00           H
ATOM    852 HD12 ILE A  53       7.347  13.276  45.757  1.00 61.00           H
ATOM    853 HD13 ILE A  53       7.062  12.450  44.434  1.00 61.00           H
ATOM    854  N   LEU A  54      12.270   9.788  44.239  1.00 32.69           N
ATOM    855  CA  LEU A  54      12.487   8.402  43.839  1.00 29.60           C
ATOM    856  C   LEU A  54      13.230   7.605  44.907  1.00 31.63           C
ATOM    857  O   LEU A  54      13.299   6.367  44.824  1.00 28.64           O
ATOM    858  CB  LEU A  54      13.213   8.367  42.485  1.00 25.20           C
ATOM    859  CG  LEU A  54      12.492   9.165  41.357  1.00 27.11           C
ATOM    860  CD1 LEU A  54      13.299   9.248  40.085  1.00 29.33           C
ATOM    861  CD2 LEU A  54      11.082   8.670  41.002  1.00 24.70           C
ATOM    862  H   LEU A  54      12.783  10.351  43.848  1.00 39.23           H
ATOM    863  HA  LEU A  54      11.623   7.982  43.723  1.00 35.52           H
ATOM    864  HB2 LEU A  54      14.091   8.752  42.605  1.00 30.24           H
ATOM    865  HB3 LEU A  54      13.307   7.448  42.193  1.00 30.24           H
ATOM    866  HG  LEU A  54      12.392  10.078  41.667  1.00 32.53           H
ATOM    867 HD11 LEU A  54      12.778   9.737  39.432  1.00 35.19           H
ATOM    868 HD12 LEU A  54      14.134   9.714  40.258  1.00 35.19           H
ATOM    869 HD13 LEU A  54      13.483   8.350  39.767  1.00 35.19           H
ATOM    870 HD21 LEU A  54      10.726   9.219  40.284  1.00 29.64           H
ATOM    871 HD22 LEU A  54      11.149   7.747  40.711  1.00 29.64           H
ATOM    872 HD23 LEU A  54      10.511   8.743  41.780  1.00 29.64           H
ATOM    873  N   LYS A  55      13.774   8.279  45.917  1.00 25.87           N
ATOM    874  CA  LYS A  55      14.223   7.566  47.115  1.00 33.72           C
ATOM    875  C   LYS A  55      13.085   6.805  47.792  1.00 28.03           C
ATOM    876  O   LYS A  55      13.333   5.810  48.487  1.00 26.80           O
ATOM    877  CB  LYS A  55      14.846   8.548  48.109  1.00 31.73           C
ATOM    878  CG  LYS A  55      16.252   8.989  47.767  1.00 35.21           C
ATOM    879  CD  LYS A  55      16.922   9.797  48.914  1.00 42.41           C
ATOM    880  CE  LYS A  55      16.398  11.229  49.004  1.00 48.55           C
ATOM    881  NZ  LYS A  55      17.099  12.042  50.111  1.00 53.59           N1+
ATOM    882  H   LYS A  55      13.901   9.130  45.937  1.00 31.04           H
ATOM    883  HA  LYS A  55      14.903   6.924  46.867  1.00 40.46           H
ATOM    884  HB2 LYS A  55      14.292   9.341  48.142  1.00 38.07           H
ATOM    885  HB3 LYS A  55      14.880   8.122  48.978  1.00 38.07           H
ATOM    886  HG2 LYS A  55      16.795   8.204  47.591  1.00 42.25           H
ATOM    887  HG3 LYS A  55      16.214   9.560  46.983  1.00 42.25           H
ATOM    888  HD2 LYS A  55      16.753   9.359  49.762  1.00 50.90           H
ATOM    889  HD3 LYS A  55      17.880   9.842  48.758  1.00 50.90           H
ATOM    890  HE2 LYS A  55      16.561  11.674  48.157  1.00 58.26           H
ATOM    891  HE3 LYS A  55      15.446  11.216  49.189  1.00 58.26           H
ATOM    892  HZ1 LYS A  55      16.781  12.875  50.132  1.00 64.31           H
ATOM    893  HZ2 LYS A  55      16.961  11.666  50.907  1.00 64.31           H
ATOM    894  HZ3 LYS A  55      17.978  12.077  49.958  1.00 64.31           H
ATOM    895  N   GLU A  56      11.840   7.256  47.616  1.00 27.09           N
ATOM    896  CA  GLU A  56      10.691   6.557  48.181  1.00 29.96           C
ATOM    897  C   GLU A  56      10.356   5.235  47.479  1.00 30.64           C
ATOM    898  O   GLU A  56       9.552   4.465  48.010  1.00 34.52           O
ATOM    899  CB  GLU A  56       9.475   7.473  48.140  1.00 36.62           C
ATOM    900  CG  GLU A  56       9.666   8.828  48.753  1.00 40.91           C
ATOM    901  CD  GLU A  56       8.327   9.550  48.962  1.00 54.09           C
ATOM    902  OE1 GLU A  56       7.405   9.397  48.117  1.00 51.98           O
ATOM    903  OE2 GLU A  56       8.190  10.264  49.983  1.00 59.46           O1-
ATOM    904  H   GLU A  56      11.633   7.969  47.185  1.00 32.50           H
ATOM    905  HA  GLU A  56      10.868   6.364  49.112  1.00 35.95           H
ATOM    906  HB2 GLU A  56       9.224   7.607  47.215  1.00 43.95           H
ATOM    907  HB3 GLU A  56       8.754   7.038  48.620  1.00 43.95           H
ATOM    908  HG2 GLU A  56      10.118   8.738  49.608  1.00 49.09           H
ATOM    909  HG3 GLU A  56      10.204   9.366  48.153  1.00 49.09           H
ATOM    910  N   LEU A  57      10.920   4.938  46.312  1.00 27.70           N
ATOM    911  CA  LEU A  57      10.648   3.670  45.638  1.00 29.30           C
ATOM    912  C   LEU A  57      11.487   2.548  46.247  1.00 25.95           C
ATOM    913  O   LEU A  57      12.664   2.348  45.902  1.00 27.23           O
ATOM    914  CB  LEU A  57      10.885   3.788  44.134  1.00 25.33           C
ATOM    915  CG  LEU A  57      10.009   4.815  43.426  1.00 23.46           C
ATOM    916  CD1 LEU A  57      10.416   4.872  41.981  1.00 28.43           C
ATOM    917  CD2 LEU A  57       8.520   4.529  43.509  1.00 24.13           C
ATOM    918  H   LEU A  57      11.459   5.449  45.887  1.00 33.24           H
ATOM    919  HA  LEU A  57       9.719   3.440  45.778  1.00 35.16           H
ATOM    920  HB2 LEU A  57      11.801   4.051  43.987  1.00 30.40           H
ATOM    921  HB3 LEU A  57      10.721   2.927  43.724  1.00 30.40           H
ATOM    922  HG  LEU A  57      10.172   5.683  43.826  1.00 28.16           H
ATOM    923 HD11 LEU A  57       9.878   5.529  41.517  1.00 34.12           H
ATOM    924 HD12 LEU A  57      11.352   5.111  41.936  1.00 34.12           H
ATOM    925 HD13 LEU A  57      10.280   3.997  41.590  1.00 34.12           H
ATOM    926 HD21 LEU A  57       8.040   5.218  43.025  1.00 28.96           H
ATOM    927 HD22 LEU A  57       8.336   3.663  43.115  1.00 28.96           H
ATOM    928 HD23 LEU A  57       8.251   4.544  44.439  1.00 28.96           H
ATOM    929  N   LYS A  58      10.830   1.713  47.043  1.00 26.05           N
ATOM    930  CA  LYS A  58      11.493   0.668  47.814  1.00 23.85           C
ATOM    931  C   LYS A  58      10.757  -0.624  47.532  1.00 22.48           C
ATOM    932  O   LYS A  58       9.644  -0.841  48.025  1.00 26.02           O
ATOM    933  CB  LYS A  58      11.483   0.998  49.311  1.00 31.28           C
ATOM    934  CG  LYS A  58      12.066   2.367  49.618  1.00 34.85           C
ATOM    935  CD  LYS A  58      11.988   2.701  51.078  1.00 38.80           C
ATOM    936  CE  LYS A  58      12.789   3.946  51.363  1.00 41.06           C
ATOM    937  NZ  LYS A  58      12.464   4.483  52.697  1.00 51.17           N1+
ATOM    938  H   LYS A  58       9.978   1.717  47.145  1.00 31.26           H
ATOM    939  HA  LYS A  58      12.410   0.565  47.520  1.00 28.62           H
ATOM    940  HB2 LYS A  58      10.565   1.004  49.625  1.00 37.54           H
ATOM    941  HB3 LYS A  58      11.991   0.330  49.794  1.00 37.54           H
ATOM    942  HG2 LYS A  58      13.000   2.381  49.356  1.00 41.82           H
ATOM    943  HG3 LYS A  58      11.571   3.050  49.139  1.00 41.82           H
ATOM    944  HD2 LYS A  58      11.068   2.862  51.331  1.00 46.56           H
ATOM    945  HD3 LYS A  58      12.370   1.972  51.595  1.00 46.56           H
ATOM    946  HE2 LYS A  58      13.735   3.731  51.341  1.00 49.27           H
ATOM    947  HE3 LYS A  58      12.577   4.620  50.700  1.00 49.27           H
ATOM    948  HZ1 LYS A  58      12.954   5.209  52.861  1.00 61.41           H
ATOM    949  HZ2 LYS A  58      11.601   4.701  52.729  1.00 61.41           H
ATOM    950  HZ3 LYS A  58      12.633   3.872  53.323  1.00 61.41           H
ATOM    951  N   HIS A  59      11.392  -1.468  46.759  1.00 20.39           N
ATOM    952  CA  HIS A  59      10.767  -2.663  46.235  1.00 28.01           C
ATOM    953  C   HIS A  59      11.919  -3.538  45.808  1.00 23.98           C
ATOM    954  O   HIS A  59      12.912  -3.043  45.273  1.00 22.95           O
ATOM    955  CB  HIS A  59       9.827  -2.376  45.034  1.00 16.91           C
ATOM    956  CG  HIS A  59       9.043  -3.565  44.595  1.00 20.26           C
ATOM    957  ND1 HIS A  59       9.544  -4.508  43.733  1.00 21.74           N
ATOM    958  CD2 HIS A  59       7.782  -3.955  44.890  1.00 23.46           C
ATOM    959  CE1 HIS A  59       8.633  -5.439  43.523  1.00 20.38           C
ATOM    960  NE2 HIS A  59       7.557  -5.129  44.216  1.00 21.80           N
ATOM    961  H   HIS A  59      12.205  -1.371  46.513  1.00 24.47           H
ATOM    962  HA  HIS A  59      10.283  -3.118  46.935  1.00 33.61           H
ATOM    963  HB2 HIS A  59      10.355  -2.108  44.272  1.00 20.29           H
ATOM    964  HB3 HIS A  59       9.213  -1.668  45.282  1.00 20.29           H
ATOM    965  HD2 HIS A  59       7.187  -3.517  45.451  1.00 28.15           H
ATOM    966  HE1 HIS A  59       8.735  -6.183  42.981  1.00 24.46           H
ATOM    967  HE2 HIS A  59       6.829  -5.582  44.232  1.00 26.16           H
ATOM    968  N   SER A  60      11.771  -4.827  46.030  1.00 20.58           N
ATOM    969  CA  SER A  60      12.863  -5.692  45.749  1.00 24.15           C
ATOM    970  C   SER A  60      13.201  -5.788  44.263  1.00 26.80           C
ATOM    971  O   SER A  60      14.280  -6.279  43.942  1.00 19.05           O
ATOM    972  CB  SER A  60      12.575  -7.058  46.383  1.00 27.59           C
ATOM    973  OG  SER A  60      11.560  -7.705  45.728  1.00 30.76           O
ATOM    974  H   SER A  60      11.071  -5.214  46.335  1.00 24.70           H
ATOM    975  HA  SER A  60      13.646  -5.324  46.176  1.00 28.98           H
ATOM    976  HB2 SER A  60      13.371  -7.605  46.302  1.00 33.11           H
ATOM    977  HB3 SER A  60      12.336  -6.951  47.315  1.00 33.11           H
ATOM    978  HG  SER A  60      11.388  -8.412  46.144  1.00 36.91           H
ATOM    979  N   ASN A  61      12.360  -5.304  43.340  1.00 25.26           N
ATOM    980  CA  ASN A  61      12.713  -5.363  41.923  1.00 19.11           C
ATOM    981  C   ASN A  61      12.942  -3.989  41.281  1.00 22.27           C
ATOM    982  O   ASN A  61      12.911  -3.885  40.046  1.00 20.58           O
ATOM    983  CB  ASN A  61      11.651  -6.124  41.155  1.00 27.12           C
ATOM    984  CG  ASN A  61      11.464  -7.531  41.680  1.00 18.50           C
ATOM    985  OD1 ASN A  61      10.394  -7.871  42.120  1.00 20.72           O
ATOM    986  ND2 ASN A  61      12.495  -8.352  41.594  1.00 22.65           N
ATOM    987  H   ASN A  61      11.607  -4.942  43.506  1.00 30.31           H
ATOM    988  HA  ASN A  61      13.528  -5.870  41.813  1.00 22.94           H
ATOM    989  HB2 ASN A  61      10.805  -5.649  41.213  1.00 32.54           H
ATOM    990  HB3 ASN A  61      11.936  -6.189  40.230  1.00 32.54           H
ATOM    991 HD21 ASN A  61      12.413  -9.176  41.815  1.00 27.18           H
ATOM    992 HD22 ASN A  61      13.245  -8.062  41.300  1.00 27.18           H
ATOM    993  N   ILE A  62      13.131  -2.937  42.092  1.00 25.21           N
ATOM    994  CA  ILE A  62      13.518  -1.590  41.654  1.00 19.79           C
ATOM    995  C   ILE A  62      14.939  -1.303  42.184  1.00 23.50           C
ATOM    996  O   ILE A  62      15.136  -1.378  43.408  1.00 22.77           O
ATOM    997  CB  ILE A  62      12.520  -0.551  42.201  1.00 19.48           C
ATOM    998  CG1 ILE A  62      11.068  -0.744  41.646  1.00 22.84           C
ATOM    999  CG2 ILE A  62      12.983   0.877  41.957  1.00 20.96           C
ATOM   1000  CD1 ILE A  62      11.006  -1.034  40.141  1.00 16.89           C
ATOM   1001  H   ILE A  62      13.012  -2.966  42.943  1.00 30.25           H
ATOM   1002  HA  ILE A  62      13.533  -1.545  40.690  1.00 23.75           H
ATOM   1003  HB  ILE A  62      12.461  -0.671  43.160  1.00 23.38           H
ATOM   1004 HG12 ILE A  62      10.640  -1.477  42.108  1.00 27.40           H
ATOM   1005 HG13 ILE A  62      10.557   0.071  41.793  1.00 27.40           H
ATOM   1006 HG21 ILE A  62      12.327   1.499  42.306  1.00 25.16           H
ATOM   1007 HG22 ILE A  62      13.828   1.022  42.410  1.00 25.16           H
ATOM   1008 HG23 ILE A  62      13.102   1.005  41.006  1.00 25.16           H
ATOM   1009 HD11 ILE A  62      10.074  -1.101  39.892  1.00 20.27           H
ATOM   1010 HD12 ILE A  62      11.408  -0.298  39.658  1.00 20.27           H
ATOM   1011 HD13 ILE A  62      11.458  -1.870  39.940  1.00 20.27           H
ATOM   1012  N   VAL A  63      15.900  -0.890  41.300  1.00 25.55           N
ATOM   1013  CA  VAL A  63      17.146  -0.337  41.852  1.00 17.11           C
ATOM   1014  C   VAL A  63      16.788   0.869  42.765  1.00 17.65           C
ATOM   1015  O   VAL A  63      16.184   1.907  42.568  1.00 27.83           O
ATOM   1016  CB  VAL A  63      18.082   0.088  40.704  1.00 23.99           C
ATOM   1017  CG1 VAL A  63      19.425   0.559  41.288  1.00 26.95           C
ATOM   1018  CG2 VAL A  63      18.264  -1.112  39.773  1.00 20.87           C
ATOM   1019  H   VAL A  63      15.661  -0.636  40.322  1.00 30.66           H
ATOM   1020  HA  VAL A  63      17.634  -1.161  42.456  1.00 20.54           H
ATOM   1021  HB  VAL A  63      17.615   0.932  40.137  1.00 28.79           H
ATOM   1022 HG11 VAL A  63      20.097   0.889  40.488  1.00 32.35           H
ATOM   1023 HG12 VAL A  63      19.304   1.403  41.975  1.00 32.35           H
ATOM   1024 HG13 VAL A  63      19.941  -0.249  41.824  1.00 32.35           H
ATOM   1025 HG21 VAL A  63      18.925  -0.874  38.930  1.00 25.04           H
ATOM   1026 HG22 VAL A  63      18.710  -1.969  40.293  1.00 25.04           H
ATOM   1027 HG23 VAL A  63      17.320  -1.448  39.326  1.00 25.04           H
ATOM   1028  N   LYS A  64      17.340   0.634  44.001  1.00 22.59           N
ATOM   1029  CA  LYS A  64      17.287   1.511  45.184  1.00 27.45           C
ATOM   1030  C   LYS A  64      18.211   2.722  45.038  1.00 23.00           C
ATOM   1031  O   LYS A  64      19.401   2.575  44.763  1.00 27.22           O
ATOM   1032  CB  LYS A  64      17.677   0.751  46.477  1.00 24.59           C
ATOM   1033  CG  LYS A  64      17.582   1.642  47.784  1.00 25.94           C
ATOM   1034  CD  LYS A  64      17.898   0.924  49.097  1.00 35.30           C
ATOM   1035  CE  LYS A  64      17.720   1.841  50.342  1.00 34.54           C
ATOM   1036  NZ  LYS A  64      16.352   2.435  50.517  1.00 42.36           N1+
ATOM   1037  H   LYS A  64      17.789  -0.074  44.173  1.00 27.11           H
ATOM   1038  HA  LYS A  64      16.372   1.817  45.280  1.00 32.94           H
ATOM   1039  HB2 LYS A  64      17.123  -0.033  46.597  1.00 29.50           H
ATOM   1040  HB3 LYS A  64      18.602   0.474  46.406  1.00 29.50           H
ATOM   1041  HG2 LYS A  64      18.207   2.379  47.720  1.00 31.12           H
ATOM   1042  HG3 LYS A  64      16.684   1.993  47.857  1.00 31.12           H
ATOM   1043  HD2 LYS A  64      17.315   0.159  49.201  1.00 42.35           H
ATOM   1044  HD3 LYS A  64      18.822   0.633  49.080  1.00 42.35           H
ATOM   1045  HE2 LYS A  64      17.904   1.319  51.139  1.00 41.45           H
ATOM   1046  HE3 LYS A  64      18.350   2.576  50.291  1.00 41.45           H
ATOM   1047  HZ1 LYS A  64      16.256   2.761  51.341  1.00 50.84           H
ATOM   1048  HZ2 LYS A  64      16.242   3.100  49.937  1.00 50.84           H
ATOM   1049  HZ3 LYS A  64      15.725   1.819  50.377  1.00 50.84           H
ATOM   1050  N   LEU A  65      17.644   3.917  45.197  1.00 23.27           N
ATOM   1051  CA  LEU A  65      18.392   5.168  45.148  1.00 29.84           C
ATOM   1052  C   LEU A  65      18.710   5.564  46.582  1.00 29.03           C
ATOM   1053  O   LEU A  65      17.792   5.759  47.398  1.00 28.87           O
ATOM   1054  CB  LEU A  65      17.597   6.252  44.410  1.00 26.57           C
ATOM   1055  CG  LEU A  65      18.107   7.701  44.429  1.00 27.87           C
ATOM   1056  CD1 LEU A  65      19.414   7.813  43.733  1.00 32.55           C
ATOM   1057  CD2 LEU A  65      17.093   8.654  43.839  1.00 29.44           C
ATOM   1058  H   LEU A  65      16.804   4.027  45.325  1.00 27.92           H
ATOM   1059  HA  LEU A  65      19.225   5.024  44.678  1.00 35.81           H
ATOM   1060  HB2 LEU A  65      17.541   5.999  43.478  1.00 31.88           H
ATOM   1061  HB3 LEU A  65      16.701   6.271  44.770  1.00 31.88           H
ATOM   1062  HG  LEU A  65      18.251   7.963  45.348  1.00 33.44           H
ATOM   1063 HD11 LEU A  65      19.715   8.732  43.784  1.00 39.06           H
ATOM   1064 HD12 LEU A  65      20.057   7.233  44.170  1.00 39.06           H
ATOM   1065 HD13 LEU A  65      19.300   7.549  42.809  1.00 39.06           H
ATOM   1066 HD21 LEU A  65      17.465   9.548  43.848  1.00 35.33           H
ATOM   1067 HD22 LEU A  65      16.894   8.392  42.930  1.00 35.33           H
ATOM   1068 HD23 LEU A  65      16.287   8.630  44.380  1.00 35.33           H
ATOM   1069  N   TYR A  66      20.007   5.610  46.914  1.00 27.92           N
ATOM   1070  CA  TYR A  66      20.425   5.995  48.263  1.00 32.34           C
ATOM   1071  C   TYR A  66      20.590   7.491  48.430  1.00 34.19           C
ATOM   1072  O   TYR A  66      20.233   8.023  49.484  1.00 31.65           O
ATOM   1073  CB  TYR A  66      21.752   5.351  48.662  1.00 30.08           C
ATOM   1074  CG  TYR A  66      21.663   3.881  48.916  1.00 33.05           C
ATOM   1075  CD1 TYR A  66      21.857   2.983  47.883  1.00 34.70           C
ATOM   1076  CD2 TYR A  66      21.394   3.381  50.180  1.00 30.28           C
ATOM   1077  CE1 TYR A  66      21.788   1.629  48.095  1.00 35.51           C
ATOM   1078  CE2 TYR A  66      21.303   2.018  50.404  1.00 35.97           C
ATOM   1079  CZ  TYR A  66      21.493   1.147  49.346  1.00 36.03           C
ATOM   1080  OH  TYR A  66      21.423  -0.214  49.489  1.00 41.03           O
ATOM   1081  H   TYR A  66      20.651   5.420  46.383  1.00 33.50           H
ATOM   1082  HA  TYR A  66      19.758   5.703  48.897  1.00 38.81           H
ATOM   1083  HB2 TYR A  66      22.393   5.499  47.954  1.00 36.10           H
ATOM   1084  HB3 TYR A  66      22.051   5.774  49.482  1.00 36.10           H
ATOM   1085  HD1 TYR A  66      22.047   3.301  47.028  1.00 41.64           H
ATOM   1086  HD2 TYR A  66      21.256   3.970  50.883  1.00 36.34           H
ATOM   1087  HE1 TYR A  66      21.914   1.038  47.388  1.00 42.61           H
ATOM   1088  HE2 TYR A  66      21.114   1.694  51.254  1.00 43.16           H
ATOM   1089  HH  TYR A  66      21.195  -0.402  50.276  1.00 49.23           H
ATOM   1090  N   ASP A  67      21.129   8.191  47.436  1.00 33.42           N
ATOM   1091  CA  ASP A  67      21.523   9.574  47.673  1.00 39.20           C
ATOM   1092  C   ASP A  67      21.511  10.355  46.367  1.00 39.27           C
ATOM   1093  O   ASP A  67      21.637   9.796  45.276  1.00 36.27           O
ATOM   1094  CB  ASP A  67      22.921   9.658  48.335  1.00 40.45           C
ATOM   1095  CG  ASP A  67      23.172  11.007  49.024  1.00 48.07           C
ATOM   1096  OD1 ASP A  67      22.182  11.723  49.321  1.00 46.96           O
ATOM   1097  OD2 ASP A  67      24.357  11.355  49.274  1.00 52.69           O1-
ATOM   1098  H   ASP A  67      21.269   7.903  46.641  1.00 40.11           H
ATOM   1099  HA  ASP A  67      20.881   9.979  48.276  1.00 47.04           H
ATOM   1100  HB2 ASP A  67      22.989   8.972  49.018  1.00 48.54           H
ATOM   1101  HB3 ASP A  67      23.605   9.523  47.660  1.00 48.54           H
ATOM   1102  N   VAL A  68      21.385  11.672  46.506  1.00 36.77           N
ATOM   1103  CA  VAL A  68      21.367  12.602  45.396  1.00 37.09           C
ATOM   1104  C   VAL A  68      22.391  13.698  45.691  1.00 38.32           C
ATOM   1105  O   VAL A  68      22.141  14.568  46.528  1.00 38.44           O
ATOM   1106  CB  VAL A  68      19.964  13.181  45.197  1.00 41.89           C
ATOM   1107  CG1 VAL A  68      19.947  14.252  44.115  1.00 38.07           C
ATOM   1108  CG2 VAL A  68      18.985  12.020  44.882  1.00 39.78           C
ATOM   1109  H   VAL A  68      21.312  12.063  47.264  1.00 44.12           H
ATOM   1110  HA  VAL A  68      21.624  12.142  44.586  1.00 44.51           H
ATOM   1111  HB  VAL A  68      19.682  13.592  46.025  1.00 50.26           H
ATOM   1112 HG11 VAL A  68      19.041  14.578  44.016  1.00 45.69           H
ATOM   1113 HG12 VAL A  68      20.524  14.982  44.380  1.00 45.69           H
ATOM   1114 HG13 VAL A  68      20.258  13.870  43.281  1.00 45.69           H
ATOM   1115 HG21 VAL A  68      18.090  12.382  44.771  1.00 47.73           H
ATOM   1116 HG22 VAL A  68      19.269  11.576  44.068  1.00 47.73           H
ATOM   1117 HG23 VAL A  68      18.989  11.386  45.616  1.00 47.73           H
ATOM   1118  N   ILE A  69      23.532  13.671  45.000  1.00 35.56           N
ATOM   1119  CA  ILE A  69      24.644  14.574  45.309  1.00 45.60           C
ATOM   1120  C   ILE A  69      24.727  15.663  44.242  1.00 39.50           C
ATOM   1121  O   ILE A  69      25.076  15.408  43.082  1.00 39.26           O
ATOM   1122  CB  ILE A  69      25.976  13.828  45.441  1.00 40.98           C
ATOM   1123  CG1 ILE A  69      25.858  12.700  46.470  1.00 42.24           C
ATOM   1124  CG2 ILE A  69      27.123  14.835  45.833  1.00 43.97           C
ATOM   1125  CD1 ILE A  69      27.109  11.792  46.524  1.00 51.82           C
ATOM   1126  H   ILE A  69      23.696  13.127  44.353  1.00 42.67           H
ATOM   1127  HA  ILE A  69      24.475  15.003  46.163  1.00 54.72           H
ATOM   1128  HB  ILE A  69      26.195  13.436  44.583  1.00 49.17           H
ATOM   1129 HG12 ILE A  69      25.733  13.091  47.349  1.00 50.69           H
ATOM   1130 HG13 ILE A  69      25.097  12.140  46.250  1.00 50.69           H
ATOM   1131 HG21 ILE A  69      27.956  14.351  45.952  1.00 52.76           H
ATOM   1132 HG22 ILE A  69      27.231  15.501  45.136  1.00 52.76           H
ATOM   1133 HG23 ILE A  69      26.875  15.270  46.663  1.00 52.76           H
ATOM   1134 HD11 ILE A  69      26.982  11.112  47.205  1.00 62.18           H
ATOM   1135 HD12 ILE A  69      27.235  11.374  45.657  1.00 62.18           H
ATOM   1136 HD13 ILE A  69      27.887  12.328  46.739  1.00 62.18           H
ATOM   1137  N   HIS A  70      24.480  16.893  44.680  1.00 42.26           N
ATOM   1138  CA  HIS A  70      24.370  18.075  43.832  1.00 49.86           C
ATOM   1139  C   HIS A  70      25.413  19.085  44.308  1.00 46.32           C
ATOM   1140  O   HIS A  70      25.229  19.711  45.355  1.00 44.70           O
ATOM   1141  CB  HIS A  70      22.946  18.639  43.935  1.00 42.33           C
ATOM   1142  CG  HIS A  70      22.618  19.730  42.955  1.00 52.68           C
ATOM   1143  ND1 HIS A  70      23.273  19.888  41.756  1.00 52.00           N
ATOM   1144  CD2 HIS A  70      21.665  20.694  42.988  1.00 49.23           C
ATOM   1145  CE1 HIS A  70      22.752  20.909  41.097  1.00 47.28           C
ATOM   1146  NE2 HIS A  70      21.782  21.422  41.827  1.00 48.66           N
ATOM   1147  H   HIS A  70      24.360  17.074  45.512  1.00 50.71           H
ATOM   1148  HA  HIS A  70      24.555  17.839  42.910  1.00 59.83           H
ATOM   1149  HB2 HIS A  70      22.808  18.995  44.825  1.00 50.79           H
ATOM   1150  HB3 HIS A  70      22.324  17.911  43.789  1.00 50.79           H
ATOM   1151  HD2 HIS A  70      21.053  20.843  43.672  1.00 59.07           H
ATOM   1152  HE1 HIS A  70      23.033  21.219  40.270  1.00 56.74           H
ATOM   1153  HE2 HIS A  70      21.293  22.093  41.602  1.00 58.39           H
ATOM   1154  N   THR A  71      26.505  19.257  43.552  1.00 56.58           N
ATOM   1155  CA  THR A  71      27.535  20.242  43.916  1.00 59.86           C
ATOM   1156  C   THR A  71      28.144  20.867  42.667  1.00 59.86           C
ATOM   1157  O   THR A  71      28.948  20.219  41.989  1.00 62.63           O
ATOM   1158  CB  THR A  71      28.645  19.616  44.769  1.00 58.97           C
ATOM   1159  OG1 THR A  71      29.389  18.674  43.980  1.00 57.26           O
ATOM   1160  CG2 THR A  71      28.079  18.915  46.027  1.00 62.37           C
ATOM   1161  H   THR A  71      26.679  18.807  42.837  1.00 67.89           H
ATOM   1162  HA  THR A  71      27.127  20.953  44.435  1.00 71.84           H
ATOM   1163  HB  THR A  71      29.244  20.320  45.068  1.00 70.76           H
ATOM   1164  HG1 THR A  71      29.777  19.071  43.349  1.00 68.72           H
ATOM   1165 HG21 THR A  71      28.809  18.604  46.587  1.00 74.85           H
ATOM   1166 HG22 THR A  71      27.538  19.533  46.545  1.00 74.85           H
ATOM   1167 HG23 THR A  71      27.537  18.152  45.777  1.00 74.85           H
ATOM   1168  N   LYS A  72      27.785  22.128  42.386  1.00 57.80           N
ATOM   1169  CA  LYS A  72      28.476  22.994  41.420  1.00 60.26           C
ATOM   1170  C   LYS A  72      28.393  22.457  39.983  1.00 60.36           C
ATOM   1171  O   LYS A  72      29.381  21.996  39.402  1.00 59.54           O
ATOM   1172  CB  LYS A  72      29.949  23.189  41.830  1.00 67.54           C
ATOM   1173  CG  LYS A  72      30.198  24.249  42.937  1.00 67.34           C
ATOM   1174  CD  LYS A  72      31.260  25.287  42.508  1.00 67.41           C
ATOM   1175  CE  LYS A  72      31.311  26.483  43.460  1.00 66.13           C
ATOM   1176  NZ  LYS A  72      31.371  27.785  42.730  1.00 70.43           N1+
ATOM   1177  H   LYS A  72      27.118  22.519  42.762  1.00 69.36           H
ATOM   1178  HA  LYS A  72      28.043  23.863  41.428  1.00 72.31           H
ATOM   1179  HB2 LYS A  72      30.296  22.346  42.157  1.00 81.05           H
ATOM   1180  HB3 LYS A  72      30.451  23.458  41.046  1.00 81.05           H
ATOM   1181  HG2 LYS A  72      29.371  24.721  43.123  1.00 80.81           H
ATOM   1182  HG3 LYS A  72      30.517  23.807  43.738  1.00 80.81           H
ATOM   1183  HD2 LYS A  72      32.136  24.869  42.503  1.00 80.90           H
ATOM   1184  HD3 LYS A  72      31.046  25.621  41.621  1.00 80.90           H
ATOM   1185  HE2 LYS A  72      30.517  26.485  44.016  1.00 79.36           H
ATOM   1186  HE3 LYS A  72      32.105  26.415  44.011  1.00 79.36           H
ATOM   1187  HZ1 LYS A  72      31.390  28.457  43.314  1.00 84.51           H
ATOM   1188  HZ2 LYS A  72      32.100  27.823  42.222  1.00 84.51           H
ATOM   1189  HZ3 LYS A  72      30.652  27.879  42.212  1.00 84.51           H
ATOM   1190  N   LYS A  73      27.197  22.584  39.392  1.00 66.64           N
ATOM   1191  CA  LYS A  73      26.941  22.091  38.026  1.00 65.42           C
ATOM   1192  C   LYS A  73      27.436  20.645  37.858  1.00 64.76           C
ATOM   1193  O   LYS A  73      28.003  20.266  36.828  1.00 64.29           O
ATOM   1194  CB  LYS A  73      27.586  23.010  36.968  1.00 62.56           C
ATOM   1195  CG  LYS A  73      27.004  24.451  36.825  1.00 61.14           C
ATOM   1196  CD  LYS A  73      27.771  25.256  35.723  1.00 66.85           C
ATOM   1197  CE  LYS A  73      27.639  26.802  35.844  1.00 70.29           C
ATOM   1198  NZ  LYS A  73      28.522  27.572  34.891  1.00 63.90           N1+
ATOM   1199  H   LYS A  73      26.509  22.947  39.760  1.00 79.97           H
ATOM   1200  HA  LYS A  73      25.984  22.096  37.870  1.00 78.51           H
ATOM   1201  HB2 LYS A  73      28.529  23.097  37.178  1.00 75.08           H
ATOM   1202  HB3 LYS A  73      27.491  22.584  36.101  1.00 75.08           H
ATOM   1203  HG2 LYS A  73      26.070  24.403  36.571  1.00 73.37           H
ATOM   1204  HG3 LYS A  73      27.102  24.925  37.665  1.00 73.37           H
ATOM   1205  HD2 LYS A  73      28.717  25.032  35.764  1.00 80.21           H
ATOM   1206  HD3 LYS A  73      27.424  25.016  34.857  1.00 80.21           H
ATOM   1207  HE2 LYS A  73      26.736  27.064  35.635  1.00 84.35           H
ATOM   1208  HE3 LYS A  73      27.870  27.071  36.747  1.00 84.35           H
ATOM   1209  HZ1 LYS A  73      28.709  28.375  35.230  1.00 76.68           H
ATOM   1210  HZ2 LYS A  73      29.284  27.133  34.755  1.00 76.68           H
ATOM   1211  HZ3 LYS A  73      28.108  27.679  34.110  1.00 76.68           H
ATOM   1212  N   ARG A  74      27.231  19.830  38.890  1.00 62.25           N
ATOM   1213  CA  ARG A  74      27.654  18.430  38.898  1.00 54.82           C
ATOM   1214  C   ARG A  74      26.593  17.646  39.664  1.00 50.05           C
ATOM   1215  O   ARG A  74      26.285  18.010  40.799  1.00 48.00           O
ATOM   1216  CB  ARG A  74      29.032  18.275  39.560  1.00 54.40           C
ATOM   1217  CG  ARG A  74      30.199  19.019  38.875  1.00 60.83           C
ATOM   1218  CD  ARG A  74      31.236  18.025  38.326  1.00 69.38           C
ATOM   1219  NE  ARG A  74      32.345  18.653  37.586  1.00 71.64           N
ATOM   1220  CZ  ARG A  74      33.489  18.041  37.255  1.00 74.28           C
ATOM   1221  NH1 ARG A  74      33.712  16.774  37.598  1.00 69.73           N
ATOM   1222  NH2 ARG A  74      34.427  18.697  36.571  1.00 74.51           N1+
ATOM   1223  H   ARG A  74      26.827  20.069  39.609  1.00 74.70           H
ATOM   1224  HA  ARG A  74      27.707  18.096  37.990  1.00 65.78           H
ATOM   1225  HB2 ARG A  74      28.972  18.600  40.468  1.00 65.28           H
ATOM   1226  HB3 ARG A  74      29.261  17.334  39.579  1.00 65.28           H
ATOM   1227  HG2 ARG A  74      29.870  19.565  38.146  1.00 72.99           H
ATOM   1228  HG3 ARG A  74      30.648  19.573  39.536  1.00 72.99           H
ATOM   1229  HD2 ARG A  74      31.614  17.523  39.064  1.00 83.25           H
ATOM   1230  HD3 ARG A  74      30.782  17.421  37.717  1.00 83.25           H
ATOM   1231  HE  ARG A  74      32.250  19.475  37.352  1.00 85.97           H
ATOM   1232 HH11 ARG A  74      33.122  16.329  38.034  1.00 83.67           H
ATOM   1233 HH12 ARG A  74      34.452  16.395  37.379  1.00 83.67           H
ATOM   1234 HH21 ARG A  74      34.300  19.517  36.344  1.00 89.41           H
ATOM   1235 HH22 ARG A  74      35.164  18.304  36.363  1.00 89.41           H
ATOM   1236  N   LEU A  75      26.020  16.595  39.063  1.00 46.70           N
ATOM   1237  CA  LEU A  75      24.926  15.842  39.680  1.00 40.93           C
ATOM   1238  C   LEU A  75      25.235  14.348  39.649  1.00 38.86           C
ATOM   1239  O   LEU A  75      25.387  13.761  38.566  1.00 33.03           O
ATOM   1240  CB  LEU A  75      23.591  16.142  38.982  1.00 37.90           C
ATOM   1241  CG  LEU A  75      22.405  15.354  39.518  1.00 37.89           C
ATOM   1242  CD1 LEU A  75      22.093  15.783  40.931  1.00 38.95           C
ATOM   1243  CD2 LEU A  75      21.182  15.499  38.629  1.00 39.73           C
ATOM   1244  H   LEU A  75      26.247  16.301  38.288  1.00 56.04           H
ATOM   1245  HA  LEU A  75      24.842  16.105  40.608  1.00 49.12           H
ATOM   1246  HB2 LEU A  75      23.384  17.082  39.100  1.00 45.48           H
ATOM   1247  HB3 LEU A  75      23.675  15.948  38.038  1.00 45.48           H
ATOM   1248  HG  LEU A  75      22.635  14.413  39.540  1.00 45.47           H
ATOM   1249 HD11 LEU A  75      21.321  15.285  41.238  1.00 46.74           H
ATOM   1250 HD12 LEU A  75      22.856  15.586  41.495  1.00 46.74           H
ATOM   1251 HD13 LEU A  75      21.901  16.734  40.943  1.00 46.74           H
ATOM   1252 HD21 LEU A  75      20.478  14.927  38.972  1.00 47.67           H
ATOM   1253 HD22 LEU A  75      20.886  16.415  38.649  1.00 47.67           H
ATOM   1254 HD23 LEU A  75      21.410  15.240  37.722  1.00 47.67           H
ATOM   1255  N   VAL A  76      25.348  13.741  40.839  1.00 31.87           N
ATOM   1256  CA  VAL A  76      25.662  12.323  40.990  1.00 33.44           C
ATOM   1257  C   VAL A  76      24.547  11.633  41.780  1.00 31.61           C
ATOM   1258  O   VAL A  76      24.164  12.103  42.858  1.00 31.62           O
ATOM   1259  CB  VAL A  76      27.016  12.099  41.696  1.00 34.08           C
ATOM   1260  CG1 VAL A  76      27.281  10.618  41.866  1.00 34.11           C
ATOM   1261  CG2 VAL A  76      28.158  12.713  40.925  1.00 33.71           C
ATOM   1262  H   VAL A  76      25.256  14.145  41.592  1.00 38.24           H
ATOM   1263  HA  VAL A  76      25.717  11.924  40.109  1.00 40.13           H
ATOM   1264  HB  VAL A  76      26.990  12.510  42.573  1.00 40.90           H
ATOM   1265 HG11 VAL A  76      28.146  10.513  42.288  1.00 40.94           H
ATOM   1266 HG12 VAL A  76      26.596  10.221  42.429  1.00 40.94           H
ATOM   1267 HG13 VAL A  76      27.287  10.190  40.995  1.00 40.94           H
ATOM   1268 HG21 VAL A  76      28.983  12.523  41.398  1.00 40.45           H
ATOM   1269 HG22 VAL A  76      28.182  12.314  40.041  1.00 40.45           H
ATOM   1270 HG23 VAL A  76      28.027  13.671  40.858  1.00 40.45           H
ATOM   1271  N   LEU A  77      24.088  10.484  41.280  1.00 28.33           N
ATOM   1272  CA  LEU A  77      23.103   9.658  41.967  1.00 29.36           C
ATOM   1273  C   LEU A  77      23.770   8.383  42.435  1.00 27.01           C
ATOM   1274  O   LEU A  77      24.478   7.736  41.662  1.00 36.08           O
ATOM   1275  CB  LEU A  77      21.908   9.326  41.053  1.00 26.96           C
ATOM   1276  CG  LEU A  77      21.342  10.512  40.280  1.00 28.95           C
ATOM   1277  CD1 LEU A  77      20.226  10.110  39.351  1.00 31.64           C
ATOM   1278  CD2 LEU A  77      20.881  11.553  41.207  1.00 32.63           C
ATOM   1279  H   LEU A  77      24.337  10.152  40.528  1.00 34.00           H
ATOM   1280  HA  LEU A  77      22.776  10.125  42.746  1.00 35.23           H
ATOM   1281  HB2 LEU A  77      22.205   8.682  40.392  1.00 32.36           H
ATOM   1282  HB3 LEU A  77      21.196   8.942  41.581  1.00 32.36           H
ATOM   1283  HG  LEU A  77      22.049  10.898  39.743  1.00 34.74           H
ATOM   1284 HD11 LEU A  77      19.876  10.907  38.926  1.00 37.97           H
ATOM   1285 HD12 LEU A  77      20.564   9.502  38.677  1.00 37.97           H
ATOM   1286 HD13 LEU A  77      19.526   9.672  39.860  1.00 37.97           H
ATOM   1287 HD21 LEU A  77      20.507  12.282  40.689  1.00 39.15           H
ATOM   1288 HD22 LEU A  77      20.200  11.166  41.775  1.00 39.15           H
ATOM   1289 HD23 LEU A  77      21.623  11.863  41.746  1.00 39.15           H
ATOM   1290  N   VAL A  78      23.562   8.044  43.703  1.00 27.41           N
ATOM   1291  CA  VAL A  78      24.147   6.873  44.348  1.00 30.08           C
ATOM   1292  C   VAL A  78      23.094   5.761  44.395  1.00 27.90           C
ATOM   1293  O   VAL A  78      22.088   5.937  45.078  1.00 27.00           O
ATOM   1294  CB  VAL A  78      24.588   7.231  45.779  1.00 37.08           C
ATOM   1295  CG1 VAL A  78      25.360   6.110  46.388  1.00 35.74           C
ATOM   1296  CG2 VAL A  78      25.382   8.536  45.790  1.00 37.90           C
ATOM   1297  H   VAL A  78      23.070   8.504  44.240  1.00 32.89           H
ATOM   1298  HA  VAL A  78      24.919   6.571  43.845  1.00 36.09           H
ATOM   1299  HB  VAL A  78      23.799   7.368  46.325  1.00 44.49           H
ATOM   1300 HG11 VAL A  78      25.620   6.362  47.286  1.00 42.89           H
ATOM   1301 HG12 VAL A  78      24.808   5.314  46.416  1.00 42.89           H
ATOM   1302 HG13 VAL A  78      26.139   5.951  45.837  1.00 42.89           H
ATOM   1303 HG21 VAL A  78      25.656   8.727  46.700  1.00 45.48           H
ATOM   1304 HG22 VAL A  78      26.156   8.440  45.217  1.00 45.48           H
ATOM   1305 HG23 VAL A  78      24.819   9.257  45.467  1.00 45.48           H
ATOM   1306  N   PHE A  79      23.329   4.594  43.751  1.00 27.50           N
ATOM   1307  CA  PHE A  79      22.320   3.525  43.659  1.00 28.96           C
ATOM   1308  C   PHE A  79      23.002   2.270  44.251  1.00 22.77           C
ATOM   1309  O   PHE A  79      24.227   2.240  44.412  1.00 27.70           O
ATOM   1310  CB  PHE A  79      22.014   3.296  42.163  1.00 26.04           C
ATOM   1311  CG  PHE A  79      21.131   4.360  41.558  1.00 25.18           C
ATOM   1312  CD1 PHE A  79      21.688   5.257  40.626  1.00 27.37           C
ATOM   1313  CD2 PHE A  79      19.750   4.386  41.789  1.00 26.83           C
ATOM   1314  CE1 PHE A  79      20.865   6.122  39.907  1.00 24.98           C
ATOM   1315  CE2 PHE A  79      18.929   5.270  41.080  1.00 23.75           C
ATOM   1316  CZ  PHE A  79      19.484   6.137  40.137  1.00 28.38           C
ATOM   1317  H   PHE A  79      24.255   4.355  43.349  1.00 33.00           H
ATOM   1318  HA  PHE A  79      21.384   3.785  44.230  1.00 34.75           H
ATOM   1319  HB2 PHE A  79      22.975   3.233  41.600  1.00 31.24           H
ATOM   1320  HB3 PHE A  79      21.545   2.296  42.030  1.00 31.24           H
ATOM   1321  HD1 PHE A  79      22.768   5.273  40.479  1.00 32.85           H
ATOM   1322  HD2 PHE A  79      19.307   3.708  42.523  1.00 32.19           H
ATOM   1323  HE1 PHE A  79      21.298   6.803  39.177  1.00 29.98           H
ATOM   1324  HE2 PHE A  79      17.859   5.300  41.278  1.00 28.50           H
ATOM   1325  HZ  PHE A  79      18.847   6.839  39.599  1.00 34.06           H
ATOM   1326  N   GLU A  80      22.199   1.211  44.592  1.00 29.34           N
ATOM   1327  CA  GLU A  80      22.804  -0.132  44.772  1.00 21.95           C
ATOM   1328  C   GLU A  80      23.421  -0.542  43.423  1.00 27.10           C
ATOM   1329  O   GLU A  80      23.066  -0.061  42.350  1.00 28.08           O
ATOM   1330  CB  GLU A  80      21.803  -1.192  45.246  1.00 30.41           C
ATOM   1331  CG  GLU A  80      20.601  -1.314  44.328  1.00 33.56           C
ATOM   1332  CD  GLU A  80      19.603  -2.388  44.785  1.00 31.14           C
ATOM   1333  OE1 GLU A  80      19.970  -3.580  44.889  1.00 27.86           O
ATOM   1334  OE2 GLU A  80      18.431  -1.981  44.982  1.00 25.87           O1-
ATOM   1335  H   GLU A  80      21.175   1.244  44.457  1.00 35.21           H
ATOM   1336  HA  GLU A  80      23.629  -0.040  45.542  1.00 26.34           H
ATOM   1337  HB2 GLU A  80      22.313  -2.181  45.330  1.00 36.50           H
ATOM   1338  HB3 GLU A  80      21.467  -0.947  46.276  1.00 36.50           H
ATOM   1339  HG2 GLU A  80      20.058  -0.349  44.265  1.00 40.28           H
ATOM   1340  HG3 GLU A  80      20.921  -1.572  43.298  1.00 40.28           H
ATOM   1341  N   HIS A  81      24.481  -1.405  43.593  1.00 21.50           N
ATOM   1342  CA  HIS A  81      25.312  -1.900  42.494  1.00 26.14           C
ATOM   1343  C   HIS A  81      24.785  -3.311  42.204  1.00 26.12           C
ATOM   1344  O   HIS A  81      24.554  -4.162  43.040  1.00 23.46           O
ATOM   1345  CB  HIS A  81      26.800  -1.985  42.921  1.00 28.31           C
ATOM   1346  CG  HIS A  81      27.615  -2.638  41.878  1.00 25.57           C
ATOM   1347  ND1 HIS A  81      27.892  -4.002  41.920  1.00 27.68           N
ATOM   1348  CD2 HIS A  81      28.171  -2.071  40.724  1.00 28.45           C
ATOM   1349  CE1 HIS A  81      28.577  -4.288  40.785  1.00 26.44           C
ATOM   1350  NE2 HIS A  81      28.769  -3.125  40.032  1.00 29.14           N
ATOM   1351  H   HIS A  81      24.606  -1.927  44.493  1.00 25.80           H
ATOM   1352  HA  HIS A  81      25.211  -1.222  41.602  1.00 31.36           H
ATOM   1353  HB2 HIS A  81      26.881  -2.560  43.878  1.00 33.98           H
ATOM   1354  HB3 HIS A  81      27.183  -0.964  43.125  1.00 33.98           H
ATOM   1355  HD2 HIS A  81      28.152  -1.060  40.366  1.00 34.13           H
ATOM   1356  HE1 HIS A  81      28.893  -5.268  40.462  1.00 31.72           H
ATOM   1357  HE2 HIS A  81      29.174  -3.068  39.108  1.00 34.97           H
ATOM   1358  N   LEU A  82      24.546  -3.501  40.866  1.00 22.50           N
ATOM   1359  CA  LEU A  82      24.246  -4.858  40.436  1.00 23.88           C
ATOM   1360  C   LEU A  82      25.338  -5.135  39.421  1.00 26.60           C
ATOM   1361  O   LEU A  82      26.103  -4.369  38.824  1.00 24.59           O
ATOM   1362  CB  LEU A  82      22.844  -5.103  39.847  1.00 26.48           C
ATOM   1363  CG  LEU A  82      21.780  -5.131  40.970  1.00 26.28           C
ATOM   1364  CD1 LEU A  82      21.340  -3.701  41.287  1.00 24.54           C
ATOM   1365  CD2 LEU A  82      20.594  -6.012  40.562  1.00 27.81           C
ATOM   1366  H   LEU A  82      24.790  -2.822  40.127  1.00 27.00           H
ATOM   1367  HA  LEU A  82      24.357  -5.561  41.335  1.00 28.65           H
ATOM   1368  HB2 LEU A  82      22.589  -4.331  39.097  1.00 31.77           H
ATOM   1369  HB3 LEU A  82      22.838  -6.067  39.296  1.00 31.77           H
ATOM   1370  HG  LEU A  82      22.232  -5.580  41.893  1.00 31.54           H
ATOM   1371 HD11 LEU A  82      20.592  -3.702  42.091  1.00 29.45           H
ATOM   1372 HD12 LEU A  82      22.175  -3.082  41.625  1.00 29.45           H
ATOM   1373 HD13 LEU A  82      20.901  -3.213  40.414  1.00 29.45           H
ATOM   1374 HD21 LEU A  82      19.835  -6.035  41.349  1.00 33.37           H
ATOM   1375 HD22 LEU A  82      20.103  -5.671  39.645  1.00 33.37           H
ATOM   1376 HD23 LEU A  82      20.912  -7.050  40.398  1.00 33.37           H
ATOM   1377  N   ASP A  83      25.487  -6.463  39.269  1.00 25.17           N
ATOM   1378  CA  ASP A  83      26.684  -6.987  38.625  1.00 29.51           C
ATOM   1379  C   ASP A  83      26.578  -7.247  37.126  1.00 30.02           C
ATOM   1380  O   ASP A  83      27.624  -7.407  36.491  1.00 23.74           O
ATOM   1381  CB  ASP A  83      27.176  -8.258  39.360  1.00 41.53           C
ATOM   1382  CG  ASP A  83      26.687  -9.524  38.761  1.00 45.68           C
ATOM   1383  OD1 ASP A  83      25.470  -9.721  38.628  1.00 48.30           O
ATOM   1384  OD2 ASP A  83      27.556 -10.368  38.429  1.00 61.05           O1-
ATOM   1385  H   ASP A  83      24.945  -7.067  39.537  1.00 30.21           H
ATOM   1386  HA  ASP A  83      27.386  -6.329  38.732  1.00 35.42           H
ATOM   1387  HB2 ASP A  83      28.146  -8.294  39.306  1.00 49.84           H
ATOM   1388  HB3 ASP A  83      26.909  -8.242  40.281  1.00 49.84           H
ATOM   1389  N   GLN A  84      25.399  -7.150  36.494  1.00 23.66           N
ATOM   1390  CA  GLN A  84      25.267  -7.443  35.072  1.00 26.33           C
ATOM   1391  C   GLN A  84      23.994  -6.752  34.560  1.00 28.54           C
ATOM   1392  O   GLN A  84      23.071  -6.613  35.360  1.00 18.95           O
ATOM   1393  CB  GLN A  84      25.116  -8.955  34.961  1.00 30.40           C
ATOM   1394  CG  GLN A  84      25.561  -9.538  33.740  1.00 32.68           C
ATOM   1395  CD  GLN A  84      25.123 -10.962  33.640  1.00 33.96           C
ATOM   1396  OE1 GLN A  84      24.682 -11.577  34.615  1.00 42.10           O
ATOM   1397  NE2 GLN A  84      25.265 -11.507  32.476  1.00 35.76           N
ATOM   1398  H   GLN A  84      24.665  -6.907  36.862  1.00 28.39           H
ATOM   1399  HA  GLN A  84      26.032  -7.133  34.559  1.00 31.60           H
ATOM   1400  HB2 GLN A  84      25.604  -9.358  35.692  1.00 36.48           H
ATOM   1401  HB3 GLN A  84      24.175  -9.174  35.060  1.00 36.48           H
ATOM   1402  HG2 GLN A  84      25.196  -9.047  32.991  1.00 39.22           H
ATOM   1403  HG3 GLN A  84      26.527  -9.517  33.737  1.00 39.22           H
ATOM   1404 HE21 GLN A  84      25.618 -11.054  31.838  1.00 42.92           H
ATOM   1405 HE22 GLN A  84      25.033 -12.325  32.355  1.00 42.92           H
ATOM   1406  N   ASP A  85      23.879  -6.413  33.238  1.00 29.11           N
ATOM   1407  CA  ASP A  85      22.504  -6.209  32.751  1.00 23.52           C
ATOM   1408  C   ASP A  85      22.168  -7.474  31.916  1.00 21.52           C
ATOM   1409  O   ASP A  85      22.867  -8.384  31.506  1.00 28.38           O
ATOM   1410  CB  ASP A  85      22.409  -4.868  32.023  1.00 27.15           C
ATOM   1411  CG  ASP A  85      23.169  -4.861  30.699  1.00 27.89           C
ATOM   1412  OD1 ASP A  85      23.168  -3.829  29.993  1.00 31.25           O
ATOM   1413  OD2 ASP A  85      23.681  -5.960  30.394  1.00 29.40           O1-
ATOM   1414  H   ASP A  85      24.565  -6.617  32.507  1.00 34.93           H
ATOM   1415  HA  ASP A  85      21.789  -6.161  33.636  1.00 28.22           H
ATOM   1416  HB2 ASP A  85      21.349  -4.604  31.819  1.00 32.57           H
ATOM   1417  HB3 ASP A  85      22.793  -4.051  32.662  1.00 32.57           H
ATOM   1418  N   LEU A  86      20.805  -7.491  31.686  1.00 23.18           N
ATOM   1419  CA  LEU A  86      20.118  -8.535  30.902  1.00 21.81           C
ATOM   1420  C   LEU A  86      20.607  -8.559  29.474  1.00 17.98           C
ATOM   1421  O   LEU A  86      20.635  -9.616  28.841  1.00 20.39           O
ATOM   1422  CB  LEU A  86      18.580  -8.329  30.893  1.00 23.86           C
ATOM   1423  CG  LEU A  86      17.782  -9.305  30.008  1.00 22.33           C
ATOM   1424  CD1 LEU A  86      17.843 -10.731  30.576  1.00 23.44           C
ATOM   1425  CD2 LEU A  86      16.347  -8.880  29.964  1.00 26.78           C
ATOM   1426  H   LEU A  86      20.265  -6.899  31.997  1.00 27.81           H
ATOM   1427  HA  LEU A  86      20.299  -9.402  31.289  1.00 26.17           H
ATOM   1428  HB2 LEU A  86      18.241  -8.423  31.799  1.00 28.63           H
ATOM   1429  HB3 LEU A  86      18.385  -7.432  30.580  1.00 28.63           H
ATOM   1430  HG  LEU A  86      18.124  -9.313  29.101  1.00 26.80           H
ATOM   1431 HD11 LEU A  86      17.362 -11.324  29.980  1.00 28.13           H
ATOM   1432 HD12 LEU A  86      18.768 -11.015  30.640  1.00 28.13           H
ATOM   1433 HD13 LEU A  86      17.436 -10.747  31.459  1.00 28.13           H
ATOM   1434 HD21 LEU A  86      15.860  -9.491  29.392  1.00 32.14           H
ATOM   1435 HD22 LEU A  86      15.971  -8.901  30.859  1.00 32.14           H
ATOM   1436 HD23 LEU A  86      16.302  -7.987  29.593  1.00 32.14           H
ATOM   1437  N   LYS A  87      21.015  -7.409  28.958  1.00 21.03           N
ATOM   1438  CA  LYS A  87      21.674  -7.393  27.666  1.00 22.78           C
ATOM   1439  C   LYS A  87      22.972  -8.231  27.667  1.00 24.39           C
ATOM   1440  O   LYS A  87      23.136  -9.090  26.788  1.00 22.27           O
ATOM   1441  CB  LYS A  87      21.937  -5.951  27.231  1.00 21.39           C
ATOM   1442  CG  LYS A  87      22.560  -5.859  25.834  1.00 25.69           C
ATOM   1443  CD  LYS A  87      22.892  -4.449  25.462  1.00 36.41           C
ATOM   1444  CE  LYS A  87      23.457  -4.322  24.011  1.00 36.14           C
ATOM   1445  NZ  LYS A  87      24.538  -5.297  23.777  1.00 40.63           N1+
ATOM   1446  H   LYS A  87      20.936  -6.636  29.333  1.00 25.23           H
ATOM   1447  HA  LYS A  87      21.075  -7.789  27.016  1.00 27.33           H
ATOM   1448  HB2 LYS A  87      21.102  -5.467  27.209  1.00 25.66           H
ATOM   1449  HB3 LYS A  87      22.547  -5.540  27.862  1.00 25.66           H
ATOM   1450  HG2 LYS A  87      23.379  -6.373  25.815  1.00 30.82           H
ATOM   1451  HG3 LYS A  87      21.938  -6.195  25.171  1.00 30.82           H
ATOM   1452  HD2 LYS A  87      22.079  -3.927  25.512  1.00 43.70           H
ATOM   1453  HD3 LYS A  87      23.557  -4.107  26.080  1.00 43.70           H
ATOM   1454  HE2 LYS A  87      22.750  -4.496  23.371  1.00 43.37           H
ATOM   1455  HE3 LYS A  87      23.816  -3.431  23.875  1.00 43.37           H
ATOM   1456  HZ1 LYS A  87      24.897  -5.156  22.976  1.00 48.75           H
ATOM   1457  HZ2 LYS A  87      25.165  -5.219  24.402  1.00 48.75           H
ATOM   1458  HZ3 LYS A  87      24.206  -6.122  23.798  1.00 48.75           H
ATOM   1459  N   LYS A  88      23.915  -7.988  28.618  1.00 25.36           N
ATOM   1460  CA  LYS A  88      25.164  -8.779  28.612  1.00 24.70           C
ATOM   1461  C   LYS A  88      24.897 -10.310  28.628  1.00 21.01           C
ATOM   1462  O   LYS A  88      25.515 -11.118  27.951  1.00 28.06           O
ATOM   1463  CB  LYS A  88      25.968  -8.309  29.826  1.00 26.12           C
ATOM   1464  CG  LYS A  88      27.323  -9.024  29.901  1.00 34.93           C
ATOM   1465  CD  LYS A  88      28.031  -8.686  31.221  1.00 42.86           C
ATOM   1466  CE  LYS A  88      29.243  -9.573  31.494  1.00 44.55           C
ATOM   1467  NZ  LYS A  88      30.325  -9.265  30.458  1.00 41.01           N1+
ATOM   1468  H   LYS A  88      23.702  -7.417  29.481  1.00 30.43           H
ATOM   1469  HA  LYS A  88      25.711  -8.590  27.649  1.00 29.64           H
ATOM   1470  HB2 LYS A  88      26.106  -7.205  29.776  1.00 31.34           H
ATOM   1471  HB3 LYS A  88      25.367  -8.457  30.755  1.00 31.34           H
ATOM   1472  HG2 LYS A  88      27.172 -10.120  29.809  1.00 41.92           H
ATOM   1473  HG3 LYS A  88      27.936  -8.740  29.024  1.00 41.92           H
ATOM   1474  HD2 LYS A  88      28.293  -7.609  31.274  1.00 51.43           H
ATOM   1475  HD3 LYS A  88      27.320  -8.819  32.078  1.00 51.43           H
ATOM   1476  HE2 LYS A  88      29.643  -9.388  32.527  1.00 53.46           H
ATOM   1477  HE3 LYS A  88      28.980 -10.659  31.444  1.00 53.46           H
ATOM   1478  HZ1 LYS A  88      31.154  -9.867  30.594  1.00 49.22           H
ATOM   1479  HZ2 LYS A  88      29.966  -9.418  29.496  1.00 49.22           H
ATOM   1480  HZ3 LYS A  88      30.620  -8.278  30.546  1.00 49.22           H
ATOM   1481  N   LEU A  89      23.875 -10.700  29.444  1.00 23.85           N
ATOM   1482  CA  LEU A  89      23.417 -12.092  29.613  1.00 17.63           C
ATOM   1483  C   LEU A  89      22.792 -12.674  28.355  1.00 20.22           C
ATOM   1484  O   LEU A  89      23.086 -13.821  27.984  1.00 21.28           O
ATOM   1485  CB  LEU A  89      22.416 -12.196  30.767  1.00 24.33           C
ATOM   1486  CG  LEU A  89      21.883 -13.598  31.094  1.00 24.55           C
ATOM   1487  CD1 LEU A  89      23.028 -14.558  31.481  1.00 35.07           C
ATOM   1488  CD2 LEU A  89      20.872 -13.579  32.237  1.00 26.28           C
ATOM   1489  H   LEU A  89      23.431 -10.154  29.939  1.00 28.62           H
ATOM   1490  HA  LEU A  89      24.158 -12.653  29.851  1.00 21.16           H
ATOM   1491  HB2 LEU A  89      22.824 -11.836  31.565  1.00 29.19           H
ATOM   1492  HB3 LEU A  89      21.640 -11.666  30.539  1.00 29.19           H
ATOM   1493  HG  LEU A  89      21.432 -13.957  30.314  1.00 29.46           H
ATOM   1494 HD11 LEU A  89      22.649 -15.427  31.684  1.00 42.08           H
ATOM   1495 HD12 LEU A  89      23.652 -14.634  30.742  1.00 42.08           H
ATOM   1496 HD13 LEU A  89      23.482 -14.212  32.268  1.00 42.08           H
ATOM   1497 HD21 LEU A  89      20.591 -14.488  32.418  1.00 31.54           H
ATOM   1498 HD22 LEU A  89      21.279 -13.190  33.027  1.00 31.54           H
ATOM   1499 HD23 LEU A  89      20.108 -13.047  31.972  1.00 31.54           H
ATOM   1500  N   LEU A  90      21.843 -11.949  27.727  1.00 24.04           N
ATOM   1501  CA  LEU A  90      21.282 -12.432  26.466  1.00 23.69           C
ATOM   1502  C   LEU A  90      22.346 -12.564  25.390  1.00 19.52           C
ATOM   1503  O   LEU A  90      22.251 -13.450  24.544  1.00 20.30           O
ATOM   1504  CB  LEU A  90      20.184 -11.490  25.937  1.00 21.64           C
ATOM   1505  CG  LEU A  90      18.879 -11.440  26.722  1.00 21.99           C
ATOM   1506  CD1 LEU A  90      17.954 -10.345  26.161  1.00 24.49           C
ATOM   1507  CD2 LEU A  90      18.213 -12.778  26.643  1.00 26.03           C
ATOM   1508  H   LEU A  90      21.514 -11.206  28.005  1.00 28.85           H
ATOM   1509  HA  LEU A  90      20.913 -13.313  26.618  1.00 28.42           H
ATOM   1510  HB2 LEU A  90      20.537 -10.589  25.924  1.00 25.97           H
ATOM   1511  HB3 LEU A  90      19.977 -11.752  25.029  1.00 25.97           H
ATOM   1512  HG  LEU A  90      19.059 -11.242  27.654  1.00 26.39           H
ATOM   1513 HD11 LEU A  90      17.114 -10.379  26.638  1.00 29.38           H
ATOM   1514 HD12 LEU A  90      18.374  -9.479  26.279  1.00 29.38           H
ATOM   1515 HD13 LEU A  90      17.802 -10.504  25.218  1.00 29.38           H
ATOM   1516 HD21 LEU A  90      17.374 -12.727  27.125  1.00 31.24           H
ATOM   1517 HD22 LEU A  90      18.036 -12.987  25.715  1.00 31.24           H
ATOM   1518 HD23 LEU A  90      18.779 -13.456  27.040  1.00 31.24           H
ATOM   1519  N   ASP A  91      23.352 -11.680  25.407  1.00 20.73           N
ATOM   1520  CA  ASP A  91      24.437 -11.746  24.434  1.00 25.26           C
ATOM   1521  C   ASP A  91      25.240 -13.049  24.476  1.00 33.35           C
ATOM   1522  O   ASP A  91      25.907 -13.370  23.490  1.00 27.34           O
ATOM   1523  CB  ASP A  91      25.380 -10.558  24.625  1.00 24.19           C
ATOM   1524  CG  ASP A  91      24.776  -9.229  24.117  1.00 24.91           C
ATOM   1525  OD1 ASP A  91      25.353  -8.183  24.438  1.00 25.57           O
ATOM   1526  OD2 ASP A  91      23.714  -9.224  23.422  1.00 27.50           O1-
ATOM   1527  H   ASP A  91      23.431 -11.027  25.968  1.00 24.88           H
ATOM   1528  HA  ASP A  91      24.047 -11.683  23.554  1.00 30.31           H
ATOM   1529  HB2 ASP A  91      25.567 -10.456  25.570  1.00 29.03           H
ATOM   1530  HB3 ASP A  91      26.197 -10.734  24.132  1.00 29.03           H
ATOM   1531  N   VAL A  92      25.208 -13.816  25.563  1.00 31.66           N
ATOM   1532  CA  VAL A  92      25.916 -15.089  25.552  1.00 31.24           C
ATOM   1533  C   VAL A  92      24.976 -16.271  25.758  1.00 37.11           C
ATOM   1534  O   VAL A  92      25.423 -17.344  26.126  1.00 39.62           O
ATOM   1535  CB  VAL A  92      27.037 -15.092  26.599  1.00 37.50           C
ATOM   1536  CG1 VAL A  92      28.015 -14.030  26.223  1.00 37.97           C
ATOM   1537  CG2 VAL A  92      26.458 -14.873  27.988  1.00 35.59           C
ATOM   1538  H   VAL A  92      24.806 -13.629  26.296  1.00 37.99           H
ATOM   1539  HA  VAL A  92      26.340 -15.224  24.692  1.00 37.48           H
ATOM   1540  HB  VAL A  92      27.492 -15.948  26.586  1.00 45.00           H
ATOM   1541 HG11 VAL A  92      28.725 -14.011  26.882  1.00 45.56           H
ATOM   1542 HG12 VAL A  92      28.368 -14.228  25.343  1.00 45.56           H
ATOM   1543 HG13 VAL A  92      27.560 -13.175  26.207  1.00 45.56           H
ATOM   1544 HG21 VAL A  92      27.180 -14.903  28.631  1.00 42.71           H
ATOM   1545 HG22 VAL A  92      26.019 -14.008  28.025  1.00 42.71           H
ATOM   1546 HG23 VAL A  92      25.817 -15.577  28.180  1.00 42.71           H
ATOM   1547  N   CYS A  93      23.673 -16.087  25.529  1.00 31.56           N
ATOM   1548  CA  CYS A  93      22.693 -17.170  25.610  1.00 36.21           C
ATOM   1549  C   CYS A  93      22.098 -17.454  24.218  1.00 36.84           C
ATOM   1550  O   CYS A  93      21.024 -16.973  23.868  1.00 34.64           O
ATOM   1551  CB  CYS A  93      21.614 -16.806  26.619  1.00 31.47           C
ATOM   1552  SG  CYS A  93      22.088 -16.788  28.375  1.00 33.57           S
ATOM   1553  H   CYS A  93      23.321 -15.327  25.338  1.00 37.87           H
ATOM   1554  HA  CYS A  93      23.131 -17.973  25.931  1.00 43.45           H
ATOM   1555  HB2 CYS A  93      21.280 -15.925  26.398  1.00 37.76           H
ATOM   1556  HB3 CYS A  93      20.905 -17.461  26.529  1.00 37.76           H
ATOM   1557  HG  CYS A  93      22.936 -15.988  28.607  1.00 40.28           H
ATOM   1558  N   GLU A  94      22.783 -18.275  23.428  1.00 35.84           N
ATOM   1559  CA  GLU A  94      22.309 -18.578  22.080  1.00 37.95           C
ATOM   1560  C   GLU A  94      20.854 -19.005  22.079  1.00 37.59           C
ATOM   1561  O   GLU A  94      20.464 -19.924  22.800  1.00 43.43           O
ATOM   1562  CB  GLU A  94      23.124 -19.707  21.468  1.00 48.37           C
ATOM   1563  CG  GLU A  94      22.557 -20.169  20.109  1.00 44.96           C
ATOM   1564  CD  GLU A  94      23.339 -21.307  19.471  1.00 54.85           C
ATOM   1565  OE1 GLU A  94      24.305 -21.836  20.095  1.00 53.87           O
ATOM   1566  OE2 GLU A  94      22.969 -21.676  18.332  1.00 56.73           O1-
ATOM   1567  H   GLU A  94      23.523 -18.654  23.637  1.00 43.00           H
ATOM   1568  HA  GLU A  94      22.397 -17.791  21.520  1.00 45.54           H
ATOM   1569  HB2 GLU A  94      24.029 -19.419  21.357  1.00 58.05           H
ATOM   1570  HB3 GLU A  94      23.102 -20.463  22.071  1.00 58.05           H
ATOM   1571  HG2 GLU A  94      21.655 -20.499  20.233  1.00 53.95           H
ATOM   1572  HG3 GLU A  94      22.549 -19.420  19.494  1.00 53.95           H
ATOM   1573  N   GLY A  95      20.061 -18.385  21.217  1.00 36.53           N
ATOM   1574  CA  GLY A  95      18.708 -18.799  21.060  1.00 36.07           C
ATOM   1575  C   GLY A  95      17.782 -18.263  22.119  1.00 34.28           C
ATOM   1576  O   GLY A  95      16.574 -18.420  21.985  1.00 39.02           O
ATOM   1577  H   GLY A  95      20.285 -17.720  20.722  1.00 43.83           H
ATOM   1578  HA2 GLY A  95      18.393 -18.514  20.190  1.00 43.28           H
ATOM   1579  HA3 GLY A  95      18.665 -19.764  21.091  1.00 43.28           H
ATOM   1580  N   GLY A  96      18.304 -17.585  23.120  1.00 26.56           N
ATOM   1581  CA  GLY A  96      17.534 -17.023  24.197  1.00 27.24           C
ATOM   1582  C   GLY A  96      17.681 -17.828  25.472  1.00 30.47           C
ATOM   1583  O   GLY A  96      18.499 -18.747  25.586  1.00 28.22           O
ATOM   1584  H   GLY A  96      19.140 -17.417  23.186  1.00 31.88           H
ATOM   1585  HA2 GLY A  96      17.842 -16.123  24.380  1.00 32.68           H
ATOM   1586  HA3 GLY A  96      16.598 -16.983  23.947  1.00 32.68           H
ATOM   1587  N   LEU A  97      16.860 -17.458  26.441  1.00 24.71           N
ATOM   1588  CA  LEU A  97      16.875 -18.049  27.757  1.00 29.79           C
ATOM   1589  C   LEU A  97      15.968 -19.260  27.808  1.00 32.06           C
ATOM   1590  O   LEU A  97      14.988 -19.368  27.061  1.00 34.45           O
ATOM   1591  CB  LEU A  97      16.416 -17.045  28.798  1.00 23.47           C
ATOM   1592  CG  LEU A  97      17.155 -15.717  28.832  1.00 32.36           C
ATOM   1593  CD1 LEU A  97      16.442 -14.779  29.774  1.00 28.46           C
ATOM   1594  CD2 LEU A  97      18.597 -15.916  29.292  1.00 29.29           C
ATOM   1595  H   LEU A  97      16.271 -16.850  26.352  1.00 29.65           H
ATOM   1596  HA  LEU A  97      17.774 -18.325  27.984  1.00 35.75           H
ATOM   1597  HB2 LEU A  97      15.484 -16.850  28.638  1.00 28.16           H
ATOM   1598  HB3 LEU A  97      16.511 -17.454  29.669  1.00 28.16           H
ATOM   1599  HG  LEU A  97      17.154 -15.333  27.941  1.00 38.83           H
ATOM   1600 HD11 LEU A  97      16.931 -13.943  29.807  1.00 34.16           H
ATOM   1601 HD12 LEU A  97      15.536 -14.629  29.459  1.00 34.16           H
ATOM   1602 HD13 LEU A  97      16.411 -15.174  30.659  1.00 34.16           H
ATOM   1603 HD21 LEU A  97      19.055 -15.062  29.287  1.00 35.15           H
ATOM   1604 HD22 LEU A  97      18.599 -16.282  30.190  1.00 35.15           H
ATOM   1605 HD23 LEU A  97      19.030 -16.525  28.675  1.00 35.15           H
ATOM   1606  N   GLU A  98      16.264 -20.128  28.773  1.00 30.58           N
ATOM   1607  CA  GLU A  98      15.363 -21.207  29.142  1.00 30.93           C
ATOM   1608  C   GLU A  98      14.025 -20.650  29.604  1.00 31.57           C
ATOM   1609  O   GLU A  98      13.937 -19.581  30.206  1.00 29.05           O
ATOM   1610  CB  GLU A  98      15.968 -22.065  30.254  1.00 36.52           C
ATOM   1611  CG  GLU A  98      17.274 -22.826  29.876  1.00 39.40           C
ATOM   1612  CD  GLU A  98      17.144 -23.645  28.589  1.00 42.08           C
ATOM   1613  OE1 GLU A  98      16.419 -24.666  28.572  1.00 47.71           O
ATOM   1614  OE2 GLU A  98      17.764 -23.260  27.581  1.00 43.29           O1-
ATOM   1615  H   GLU A  98      16.985 -20.105  29.238  1.00 36.70           H
ATOM   1616  HA  GLU A  98      15.200 -21.767  28.372  1.00 37.12           H
ATOM   1617  HB2 GLU A  98      16.172 -21.486  31.007  1.00 43.83           H
ATOM   1618  HB3 GLU A  98      15.308 -22.721  30.529  1.00 43.83           H
ATOM   1619  HG2 GLU A  98      17.993 -22.185  29.758  1.00 47.28           H
ATOM   1620  HG3 GLU A  98      17.497 -23.437  30.595  1.00 47.28           H
ATOM   1621  N   SER A  99      12.972 -21.406  29.340  1.00 28.09           N
ATOM   1622  CA  SER A  99      11.641 -20.908  29.641  1.00 33.58           C
ATOM   1623  C   SER A  99      11.515 -20.534  31.117  1.00 32.37           C
ATOM   1624  O   SER A  99      10.951 -19.489  31.452  1.00 27.50           O
ATOM   1625  CB  SER A  99      10.594 -21.952  29.241  1.00 40.79           C
ATOM   1626  OG  SER A  99      10.857 -23.171  29.917  1.00 43.77           O
ATOM   1627  H   SER A  99      12.997 -22.196  29.002  1.00 33.71           H
ATOM   1628  HA  SER A  99      11.476 -20.115  29.113  1.00 40.29           H
ATOM   1629  HB2 SER A  99       9.703 -21.637  29.472  1.00 48.95           H
ATOM   1630  HB3 SER A  99      10.649 -22.100  28.281  1.00 48.95           H
ATOM   1631  HG  SER A  99      10.280 -23.742  29.699  1.00 52.53           H
ATOM   1632  N   VAL A 100      12.070 -21.356  32.011  1.00 31.48           N
ATOM   1633  CA  VAL A 100      11.877 -21.117  33.424  1.00 23.48           C
ATOM   1634  C   VAL A 100      12.576 -19.830  33.839  1.00 25.56           C
ATOM   1635  O   VAL A 100      12.067 -19.094  34.695  1.00 26.15           O
ATOM   1636  CB  VAL A 100      12.303 -22.352  34.245  1.00 32.35           C
ATOM   1637  CG1 VAL A 100      13.700 -22.847  33.844  1.00 39.09           C
ATOM   1638  CG2 VAL A 100      12.260 -22.064  35.754  1.00 32.02           C
ATOM   1639  H   VAL A 100      12.541 -22.039  31.817  1.00 37.77           H
ATOM   1640  HA  VAL A 100      10.931 -20.997  33.582  1.00 28.18           H
ATOM   1641  HB  VAL A 100      11.669 -23.066  34.067  1.00 38.82           H
ATOM   1642 HG11 VAL A 100      13.928 -23.595  34.418  1.00 46.90           H
ATOM   1643 HG12 VAL A 100      13.695 -23.142  32.920  1.00 46.90           H
ATOM   1644 HG13 VAL A 100      14.341 -22.130  33.970  1.00 46.90           H
ATOM   1645 HG21 VAL A 100      12.489 -22.870  36.238  1.00 38.43           H
ATOM   1646 HG22 VAL A 100      12.906 -21.374  35.969  1.00 38.43           H
ATOM   1647 HG23 VAL A 100      11.368 -21.771  35.996  1.00 38.43           H
ATOM   1648  N   THR A 101      13.705 -19.495  33.201  1.00 31.29           N
ATOM   1649  CA  THR A 101      14.403 -18.250  33.516  1.00 27.24           C
ATOM   1650  C   THR A 101      13.676 -17.026  32.969  1.00 23.20           C
ATOM   1651  O   THR A 101      13.609 -15.997  33.640  1.00 22.96           O
ATOM   1652  CB  THR A 101      15.833 -18.308  32.966  1.00 30.28           C
ATOM   1653  OG1 THR A 101      16.520 -19.356  33.616  1.00 31.61           O
ATOM   1654  CG2 THR A 101      16.613 -17.004  33.208  1.00 24.12           C
ATOM   1655  H   THR A 101      14.078 -19.961  32.587  1.00 37.54           H
ATOM   1656  HA  THR A 101      14.438 -18.145  34.476  1.00 32.68           H
ATOM   1657  HB  THR A 101      15.811 -18.489  32.015  1.00 36.34           H
ATOM   1658  HG1 THR A 101      17.306 -19.394  33.326  1.00 37.93           H
ATOM   1659 HG21 THR A 101      17.501 -17.085  32.828  1.00 28.95           H
ATOM   1660 HG22 THR A 101      16.170 -16.257  32.777  1.00 28.95           H
ATOM   1661 HG23 THR A 101      16.678 -16.828  34.161  1.00 28.95           H
ATOM   1662  N   ALA A 102      13.174 -17.108  31.747  1.00 23.56           N
ATOM   1663  CA  ALA A 102      12.417 -15.991  31.168  1.00 23.66           C
ATOM   1664  C   ALA A 102      11.182 -15.697  31.974  1.00 21.76           C
ATOM   1665  O   ALA A 102      10.891 -14.531  32.249  1.00 20.95           O
ATOM   1666  CB  ALA A 102      12.044 -16.266  29.721  1.00 24.90           C
ATOM   1667  H   ALA A 102      13.261 -17.790  31.231  1.00 28.27           H
ATOM   1668  HA  ALA A 102      12.960 -15.192  31.194  1.00 28.39           H
ATOM   1669  HB1 ALA A 102      11.568 -15.494  29.375  1.00 29.88           H
ATOM   1670  HB2 ALA A 102      12.857 -16.399  29.212  1.00 29.88           H
ATOM   1671  HB3 ALA A 102      11.489 -17.061  29.690  1.00 29.88           H
ATOM   1672  N   LYS A 103      10.490 -16.743  32.444  1.00 21.09           N
ATOM   1673  CA  LYS A 103       9.331 -16.539  33.304  1.00 21.85           C
ATOM   1674  C   LYS A 103       9.724 -15.921  34.626  1.00 22.43           C
ATOM   1675  O   LYS A 103       9.020 -15.070  35.162  1.00 25.35           O
ATOM   1676  CB  LYS A 103       8.606 -17.873  33.524  1.00 23.93           C
ATOM   1677  CG  LYS A 103       7.427 -17.825  34.520  1.00 26.28           C
ATOM   1678  CD  LYS A 103       6.727 -19.217  34.730  1.00 33.41           C
ATOM   1679  CE  LYS A 103       6.166 -19.775  33.435  1.00 33.90           C
ATOM   1680  NZ  LYS A 103       5.290 -20.979  33.600  1.00 40.34           N1+
ATOM   1681  H   LYS A 103      10.665 -17.568  32.278  1.00 25.31           H
ATOM   1682  HA  LYS A 103       8.731 -15.922  32.871  1.00 26.22           H
ATOM   1683  HB2 LYS A 103       8.259 -18.186  32.672  1.00 28.72           H
ATOM   1684  HB3 LYS A 103       9.253 -18.509  33.859  1.00 28.72           H
ATOM   1685  HG2 LYS A 103       7.744 -17.526  35.385  1.00 31.53           H
ATOM   1686  HG3 LYS A 103       6.756 -17.210  34.187  1.00 31.53           H
ATOM   1687  HD2 LYS A 103       7.368 -19.858  35.081  1.00 40.09           H
ATOM   1688  HD3 LYS A 103       5.980 -19.116  35.341  1.00 40.09           H
ATOM   1689  HE2 LYS A 103       5.635 -19.083  33.011  1.00 40.68           H
ATOM   1690  HE3 LYS A 103       6.906 -20.022  32.855  1.00 40.68           H
ATOM   1691  HZ1 LYS A 103       5.639 -21.677  33.176  1.00 48.41           H
ATOM   1692  HZ2 LYS A 103       5.200 -21.179  34.458  1.00 48.41           H
ATOM   1693  HZ3 LYS A 103       4.488 -20.814  33.254  1.00 48.41           H
ATOM   1694  N   SER A 104      10.865 -16.322  35.175  1.00 23.90           N
ATOM   1695  CA  SER A 104      11.270 -15.728  36.431  1.00 21.82           C
ATOM   1696  C   SER A 104      11.558 -14.240  36.239  1.00 16.72           C
ATOM   1697  O   SER A 104      11.162 -13.414  37.057  1.00 20.05           O
ATOM   1698  CB  SER A 104      12.502 -16.464  36.977  1.00 27.39           C
ATOM   1699  OG  SER A 104      12.947 -15.817  38.150  1.00 24.95           O
ATOM   1700  H   SER A 104      11.409 -16.898  34.841  1.00 28.69           H
ATOM   1701  HA  SER A 104      10.554 -15.817  37.072  1.00 26.18           H
ATOM   1702  HB2 SER A 104      12.273 -17.392  37.160  1.00 32.86           H
ATOM   1703  HB3 SER A 104      13.223 -16.427  36.327  1.00 32.86           H
ATOM   1704  HG  SER A 104      13.762 -15.937  38.225  1.00 29.94           H
ATOM   1705  N   PHE A 105      12.301 -13.892  35.187  1.00 17.82           N
ATOM   1706  CA  PHE A 105      12.604 -12.470  34.938  1.00 22.84           C
ATOM   1707  C   PHE A 105      11.341 -11.647  34.614  1.00 18.76           C
ATOM   1708  O   PHE A 105      11.224 -10.486  35.017  1.00 19.00           O
ATOM   1709  CB  PHE A 105      13.578 -12.348  33.797  1.00 18.44           C
ATOM   1710  CG  PHE A 105      15.034 -12.819  34.115  1.00 22.85           C
ATOM   1711  CD1 PHE A 105      15.930 -13.072  33.088  1.00 24.60           C
ATOM   1712  CD2 PHE A 105      15.489 -12.992  35.420  1.00 23.55           C
ATOM   1713  CE1 PHE A 105      17.294 -13.492  33.378  1.00 27.33           C
ATOM   1714  CE2 PHE A 105      16.839 -13.390  35.689  1.00 24.09           C
ATOM   1715  CZ  PHE A 105      17.698 -13.643  34.688  1.00 20.79           C
ATOM   1716  H   PHE A 105      12.647 -14.445  34.624  1.00 21.39           H
ATOM   1717  HA  PHE A 105      13.025 -12.077  35.720  1.00 27.41           H
ATOM   1718  HB2 PHE A 105      13.254 -12.890  33.062  1.00 22.13           H
ATOM   1719  HB3 PHE A 105      13.620 -11.412  33.555  1.00 22.13           H
ATOM   1720  HD1 PHE A 105      15.671 -12.966  32.205  1.00 29.52           H
ATOM   1721  HD2 PHE A 105      14.920 -12.827  36.133  1.00 28.26           H
ATOM   1722  HE1 PHE A 105      17.898 -13.658  32.694  1.00 32.80           H
ATOM   1723  HE2 PHE A 105      17.122 -13.503  36.570  1.00 28.91           H
ATOM   1724  HZ  PHE A 105      18.565 -13.909  34.881  1.00 24.95           H
ATOM   1725  N   LEU A 106      10.456 -12.174  33.767  1.00 22.25           N
ATOM   1726  CA  LEU A 106       9.205 -11.460  33.479  1.00 18.03           C
ATOM   1727  C   LEU A 106       8.386 -11.224  34.744  1.00 17.44           C
ATOM   1728  O   LEU A 106       7.841 -10.132  34.962  1.00 16.47           O
ATOM   1729  CB  LEU A 106       8.415 -12.258  32.435  1.00 22.52           C
ATOM   1730  CG  LEU A 106       7.110 -11.583  31.924  1.00 21.60           C
ATOM   1731  CD1 LEU A 106       7.509 -10.411  31.170  1.00 22.73           C
ATOM   1732  CD2 LEU A 106       6.337 -12.552  31.001  1.00 23.56           C
ATOM   1733  H   LEU A 106      10.567 -12.910  33.339  1.00 26.71           H
ATOM   1734  HA  LEU A 106       9.435 -10.599  33.108  1.00 21.63           H
ATOM   1735  HB2 LEU A 106       8.988 -12.427  31.671  1.00 27.02           H
ATOM   1736  HB3 LEU A 106       8.176 -13.112  32.819  1.00 27.02           H
ATOM   1737  HG  LEU A 106       6.544 -11.304  32.661  1.00 25.92           H
ATOM   1738 HD11 LEU A 106       6.718  -9.987  30.804  1.00 27.27           H
ATOM   1739 HD12 LEU A 106       7.961  -9.786  31.748  1.00 27.27           H
ATOM   1740 HD13 LEU A 106       8.105 -10.694  30.455  1.00 27.27           H
ATOM   1741 HD21 LEU A 106       5.524 -12.114  30.714  1.00 28.27           H
ATOM   1742 HD22 LEU A 106       6.880 -12.765  30.226  1.00 28.27           H
ATOM   1743 HD23 LEU A 106       6.119 -13.361  31.484  1.00 28.27           H
ATOM   1744  N   LEU A 107       8.307 -12.221  35.613  1.00 18.01           N
ATOM   1745  CA  LEU A 107       7.571 -12.035  36.850  1.00 20.10           C
ATOM   1746  C   LEU A 107       8.167 -10.917  37.677  1.00 19.20           C
ATOM   1747  O   LEU A 107       7.453 -10.064  38.200  1.00 19.07           O
ATOM   1748  CB  LEU A 107       7.541 -13.346  37.621  1.00 22.37           C
ATOM   1749  CG  LEU A 107       6.956 -13.331  39.013  1.00 23.46           C
ATOM   1750  CD1 LEU A 107       5.476 -13.082  38.998  1.00 30.89           C
ATOM   1751  CD2 LEU A 107       7.198 -14.681  39.700  1.00 33.51           C
ATOM   1752  H   LEU A 107       8.643 -13.005  35.509  1.00 21.61           H
ATOM   1753  HA  LEU A 107       6.661 -11.793  36.627  1.00 24.13           H
ATOM   1754  HB2 LEU A 107       7.018 -13.976  37.110  1.00 26.84           H
ATOM   1755  HB3 LEU A 107       8.449 -13.672  37.679  1.00 26.84           H
ATOM   1756  HG  LEU A 107       7.382 -12.634  39.531  1.00 28.15           H
ATOM   1757 HD11 LEU A 107       5.149 -13.075  39.912  1.00 37.07           H
ATOM   1758 HD12 LEU A 107       5.293 -12.230  38.573  1.00 37.07           H
ATOM   1759 HD13 LEU A 107       5.055 -13.803  38.503  1.00 37.07           H
ATOM   1760 HD21 LEU A 107       6.828 -14.640  40.595  1.00 40.21           H
ATOM   1761 HD22 LEU A 107       6.758 -15.381  39.192  1.00 40.21           H
ATOM   1762 HD23 LEU A 107       8.153 -14.852  39.746  1.00 40.21           H
ATOM   1763  N   GLN A 108       9.493 -10.895  37.804  1.00 19.87           N
ATOM   1764  CA  GLN A 108      10.117  -9.850  38.597  1.00 22.84           C
ATOM   1765  C   GLN A 108       9.945  -8.480  37.944  1.00 17.17           C
ATOM   1766  O   GLN A 108       9.685  -7.489  38.615  1.00 18.34           O
ATOM   1767  CB  GLN A 108      11.598 -10.184  38.779  1.00 18.67           C
ATOM   1768  CG  GLN A 108      11.812 -11.422  39.650  1.00 23.74           C
ATOM   1769  CD  GLN A 108      13.295 -11.746  39.830  1.00 18.36           C
ATOM   1770  OE1 GLN A 108      14.003 -11.032  40.516  1.00 21.43           O
ATOM   1771  NE2 GLN A 108      13.756 -12.775  39.158  1.00 21.65           N
ATOM   1772  H   GLN A 108      10.037 -11.454  37.436  1.00 23.85           H
ATOM   1773  HA  GLN A 108       9.699  -9.822  39.466  1.00 27.41           H
ATOM   1774  HB2 GLN A 108      11.981 -10.360  37.908  1.00 22.40           H
ATOM   1775  HB3 GLN A 108      12.037  -9.431  39.196  1.00 22.40           H
ATOM   1776  HG2 GLN A 108      11.438 -11.246  40.527  1.00 28.49           H
ATOM   1777  HG3 GLN A 108      11.384 -12.185  39.229  1.00 28.49           H
ATOM   1778 HE21 GLN A 108      13.214 -13.296  38.741  1.00 25.98           H
ATOM   1779 HE22 GLN A 108      14.597 -12.932  39.134  1.00 25.98           H
ATOM   1780  N   LEU A 109      10.058  -8.424  36.636  1.00 15.50           N
ATOM   1781  CA  LEU A 109       9.917  -7.159  35.940  1.00 15.00           C
ATOM   1782  C   LEU A 109       8.509  -6.591  36.128  1.00 17.05           C
ATOM   1783  O   LEU A 109       8.316  -5.403  36.443  1.00 17.31           O
ATOM   1784  CB  LEU A 109      10.216  -7.452  34.478  1.00 14.12           C
ATOM   1785  CG  LEU A 109       9.893  -6.378  33.468  1.00 15.02           C
ATOM   1786  CD1 LEU A 109      10.730  -5.158  33.744  1.00 23.69           C
ATOM   1787  CD2 LEU A 109      10.173  -6.910  32.089  1.00 18.04           C
ATOM   1788  H   LEU A 109      10.207  -9.100  36.126  1.00 18.60           H
ATOM   1789  HA  LEU A 109      10.549  -6.515  36.274  1.00 18.00           H
ATOM   1790  HB2 LEU A 109      11.162  -7.658  34.405  1.00 16.95           H
ATOM   1791  HB3 LEU A 109       9.727  -8.238  34.224  1.00 16.95           H
ATOM   1792  HG  LEU A 109       8.962  -6.133  33.529  1.00 18.02           H
ATOM   1793 HD11 LEU A 109      10.523  -4.488  33.079  1.00 28.43           H
ATOM   1794 HD12 LEU A 109      10.510  -4.831  34.626  1.00 28.43           H
ATOM   1795 HD13 LEU A 109      11.667  -5.397  33.702  1.00 28.43           H
ATOM   1796 HD21 LEU A 109       9.887  -6.257  31.431  1.00 21.64           H
ATOM   1797 HD22 LEU A 109      11.128  -7.053  31.998  1.00 21.64           H
ATOM   1798 HD23 LEU A 109       9.690  -7.743  31.966  1.00 21.64           H
ATOM   1799  N   LEU A 110       7.517  -7.444  35.991  1.00 17.22           N
ATOM   1800  CA  LEU A 110       6.137  -6.964  36.141  1.00 19.98           C
ATOM   1801  C   LEU A 110       5.847  -6.570  37.583  1.00 20.18           C
ATOM   1802  O   LEU A 110       5.117  -5.594  37.840  1.00 19.08           O
ATOM   1803  CB  LEU A 110       5.158  -8.045  35.675  1.00 20.63           C
ATOM   1804  CG  LEU A 110       5.076  -8.261  34.177  1.00 15.32           C
ATOM   1805  CD1 LEU A 110       4.415  -9.597  33.924  1.00 19.90           C
ATOM   1806  CD2 LEU A 110       4.242  -7.117  33.501  1.00 20.26           C
ATOM   1807  H   LEU A 110       7.605  -8.277  35.800  1.00 20.66           H
ATOM   1808  HA  LEU A 110       6.029  -6.180  35.578  1.00 23.98           H
ATOM   1809  HB2 LEU A 110       5.434  -8.888  36.068  1.00 24.76           H
ATOM   1810  HB3 LEU A 110       4.272  -7.810  35.985  1.00 24.76           H
ATOM   1811  HG  LEU A 110       5.970  -8.268  33.809  1.00 18.39           H
ATOM   1812 HD11 LEU A 110       4.344  -9.745  32.967  1.00 23.88           H
ATOM   1813 HD12 LEU A 110       4.956 -10.289  34.328  1.00 23.88           H
ATOM   1814 HD13 LEU A 110       3.532  -9.595  34.324  1.00 23.88           H
ATOM   1815 HD21 LEU A 110       4.155  -7.303  32.552  1.00 24.31           H
ATOM   1816 HD22 LEU A 110       3.366  -7.083  33.914  1.00 24.31           H
ATOM   1817 HD23 LEU A 110       4.685  -6.262  33.625  1.00 24.31           H
ATOM   1818  N   ASN A 111       6.425  -7.290  38.550  1.00 18.13           N
ATOM   1819  CA  ASN A 111       6.226  -6.868  39.931  1.00 19.26           C
ATOM   1820  C   ASN A 111       6.757  -5.464  40.155  1.00 22.05           C
ATOM   1821  O   ASN A 111       6.101  -4.644  40.809  1.00 19.41           O
ATOM   1822  CB  ASN A 111       6.863  -7.865  40.909  1.00 16.52           C
ATOM   1823  CG  ASN A 111       5.864  -8.943  41.325  1.00 28.58           C
ATOM   1824  OD1 ASN A 111       5.052  -8.700  42.152  1.00 28.02           O
ATOM   1825  ND2 ASN A 111       5.913 -10.088  40.715  1.00 28.52           N
ATOM   1826  H   ASN A 111       6.908  -7.997  38.441  1.00 21.76           H
ATOM   1827  HA  ASN A 111       5.273  -6.850  40.111  1.00 23.12           H
ATOM   1828  HB2 ASN A 111       7.601  -8.307  40.477  1.00 19.83           H
ATOM   1829  HB3 ASN A 111       7.168  -7.412  41.710  1.00 19.83           H
ATOM   1830 HD21 ASN A 111       5.313 -10.680  40.867  1.00 34.23           H
ATOM   1831 HD22 ASN A 111       6.554 -10.244  40.171  1.00 34.23           H
ATOM   1832  N   GLY A 112       7.962  -5.174  39.632  1.00 22.65           N
ATOM   1833  CA  GLY A 112       8.560  -3.860  39.856  1.00 18.74           C
ATOM   1834  C   GLY A 112       7.797  -2.764  39.151  1.00 13.41           C
ATOM   1835  O   GLY A 112       7.512  -1.717  39.732  1.00 15.02           O
ATOM   1836  H   GLY A 112       8.435  -5.713  39.159  1.00 27.19           H
ATOM   1837  HA2 GLY A 112       8.580  -3.655  40.803  1.00 22.49           H
ATOM   1838  HA3 GLY A 112       9.470  -3.859  39.523  1.00 22.49           H
ATOM   1839  N   ILE A 113       7.384  -3.029  37.911  1.00 16.83           N
ATOM   1840  CA  ILE A 113       6.485  -2.130  37.195  1.00 21.33           C
ATOM   1841  C   ILE A 113       5.163  -1.911  37.962  1.00 19.25           C
ATOM   1842  O   ILE A 113       4.682  -0.784  38.086  1.00 17.26           O
ATOM   1843  CB  ILE A 113       6.246  -2.660  35.765  1.00 17.08           C
ATOM   1844  CG1 ILE A 113       7.504  -2.566  34.958  1.00 18.40           C
ATOM   1845  CG2 ILE A 113       5.167  -1.848  35.053  1.00 17.68           C
ATOM   1846  CD1 ILE A 113       7.493  -3.365  33.675  1.00 17.68           C
ATOM   1847  H   ILE A 113       7.618  -3.718  37.458  1.00 20.20           H
ATOM   1848  HA  ILE A 113       6.934  -1.281  37.113  1.00 25.59           H
ATOM   1849  HB  ILE A 113       5.980  -3.588  35.808  1.00 20.50           H
ATOM   1850 HG12 ILE A 113       7.642  -1.639  34.719  1.00 22.08           H
ATOM   1851 HG13 ILE A 113       8.238  -2.892  35.495  1.00 22.08           H
ATOM   1852 HG21 ILE A 113       5.056  -2.194  34.149  1.00 21.22           H
ATOM   1853 HG22 ILE A 113       4.333  -1.918  35.537  1.00 21.22           H
ATOM   1854 HG23 ILE A 113       5.450  -0.922  35.034  1.00 21.22           H
ATOM   1855 HD11 ILE A 113       8.370  -3.295  33.273  1.00 21.22           H
ATOM   1856 HD12 ILE A 113       7.304  -4.295  33.870  1.00 21.22           H
ATOM   1857 HD13 ILE A 113       6.840  -3.008  33.061  1.00 21.22           H
ATOM   1858  N   ALA A 114       4.510  -2.979  38.411  1.00 19.33           N
ATOM   1859  CA  ALA A 114       3.223  -2.794  39.091  1.00 19.16           C
ATOM   1860  C   ALA A 114       3.332  -1.837  40.286  1.00 24.06           C
ATOM   1861  O   ALA A 114       2.512  -0.907  40.453  1.00 18.20           O
ATOM   1862  CB  ALA A 114       2.677  -4.150  39.519  1.00 22.63           C
ATOM   1863  H   ALA A 114       4.766  -3.793  38.318  1.00 23.19           H
ATOM   1864  HA  ALA A 114       2.610  -2.399  38.459  1.00 22.99           H
ATOM   1865  HB1 ALA A 114       1.857  -4.011  40.020  1.00 27.15           H
ATOM   1866  HB2 ALA A 114       2.495  -4.673  38.721  1.00 27.15           H
ATOM   1867  HB3 ALA A 114       3.341  -4.590  40.071  1.00 27.15           H
ATOM   1868  N   TYR A 115       4.406  -1.998  41.064  1.00 22.13           N
ATOM   1869  CA  TYR A 115       4.705  -1.145  42.215  1.00 15.04           C
ATOM   1870  C   TYR A 115       4.810   0.326  41.823  1.00 19.46           C
ATOM   1871  O   TYR A 115       4.170   1.199  42.436  1.00 19.13           O
ATOM   1872  CB  TYR A 115       6.014  -1.661  42.856  1.00 21.21           C
ATOM   1873  CG  TYR A 115       6.509  -0.778  43.982  1.00 22.22           C
ATOM   1874  CD1 TYR A 115       6.093  -0.976  45.294  1.00 25.51           C
ATOM   1875  CD2 TYR A 115       7.353   0.279  43.713  1.00 22.33           C
ATOM   1876  CE1 TYR A 115       6.523  -0.141  46.322  1.00 23.17           C
ATOM   1877  CE2 TYR A 115       7.789   1.123  44.723  1.00 24.18           C
ATOM   1878  CZ  TYR A 115       7.369   0.900  46.030  1.00 25.59           C
ATOM   1879  OH  TYR A 115       7.810   1.751  47.004  1.00 24.42           O
ATOM   1880  H   TYR A 115       5.012  -2.597  40.926  1.00 26.56           H
ATOM   1881  HA  TYR A 115       3.999  -1.223  42.868  1.00 18.05           H
ATOM   1882  HB2 TYR A 115       5.893  -2.565  43.190  1.00 25.45           H
ATOM   1883  HB3 TYR A 115       6.699  -1.668  42.169  1.00 25.45           H
ATOM   1884  HD1 TYR A 115       5.520  -1.677  45.491  1.00 30.62           H
ATOM   1885  HD2 TYR A 115       7.627   0.426  42.834  1.00 26.79           H
ATOM   1886  HE1 TYR A 115       6.245  -0.284  47.194  1.00 27.80           H
ATOM   1887  HE2 TYR A 115       8.360   1.833  44.529  1.00 29.01           H
ATOM   1888  HH  TYR A 115       7.466   1.547  47.741  1.00 29.31           H
ATOM   1889  N   CYS A 116       5.625   0.627  40.796  1.00 21.72           N
ATOM   1890  CA  CYS A 116       5.785   2.004  40.321  1.00 20.08           C
ATOM   1891  C   CYS A 116       4.490   2.586  39.755  1.00 17.02           C
ATOM   1892  O   CYS A 116       4.164   3.743  40.005  1.00 17.31           O
ATOM   1893  CB  CYS A 116       6.858   2.043  39.253  1.00 20.94           C
ATOM   1894  SG  CYS A 116       8.519   1.715  40.043  1.00 23.07           S
ATOM   1895  H   CYS A 116       6.096   0.053  40.366  1.00 26.06           H
ATOM   1896  HA  CYS A 116       6.067   2.567  41.052  1.00 24.10           H
ATOM   1897  HB2 CYS A 116       6.674   1.361  38.585  1.00 25.13           H
ATOM   1898  HB3 CYS A 116       6.868   2.926  38.838  1.00 25.13           H
ATOM   1899  HG  CYS A 116       9.332   1.654  39.177  1.00 27.69           H
ATOM   1900  N   HIS A 117       3.866   1.854  38.833  1.00 18.51           N
ATOM   1901  CA  HIS A 117       2.591   2.276  38.266  1.00 23.86           C
ATOM   1902  C   HIS A 117       1.582   2.610  39.361  1.00 21.05           C
ATOM   1903  O   HIS A 117       0.921   3.636  39.277  1.00 18.91           O
ATOM   1904  CB  HIS A 117       2.077   1.221  37.274  1.00 16.60           C
ATOM   1905  CG  HIS A 117       2.805   1.227  35.952  1.00 18.87           C
ATOM   1906  ND1 HIS A 117       2.494   0.374  34.908  1.00 15.87           N
ATOM   1907  CD2 HIS A 117       3.874   1.956  35.529  1.00 17.45           C
ATOM   1908  CE1 HIS A 117       3.283   0.629  33.887  1.00 16.77           C
ATOM   1909  NE2 HIS A 117       4.151   1.559  34.245  1.00 16.28           N
ATOM   1910  H   HIS A 117       4.157   1.116  38.508  1.00 22.21           H
ATOM   1911  HA  HIS A 117       2.720   3.090  37.762  1.00 28.63           H
ATOM   1912  HB2 HIS A 117       1.149   1.417  37.094  1.00 19.92           H
ATOM   1913  HB3 HIS A 117       2.155   0.334  37.648  1.00 19.92           H
ATOM   1914  HD2 HIS A 117       4.321   2.614  36.009  1.00 20.94           H
ATOM   1915  HE1 HIS A 117       3.272   0.183  33.079  1.00 20.12           H
ATOM   1916  HE2 HIS A 117       4.774   1.879  33.748  1.00 19.53           H
ATOM   1917  N   ASP A 118       1.511   1.820  40.435  1.00 22.61           N
ATOM   1918  CA  ASP A 118       0.549   2.137  41.498  1.00 24.75           C
ATOM   1919  C   ASP A 118       0.831   3.505  42.102  1.00 25.34           C
ATOM   1920  O   ASP A 118      -0.091   4.175  42.587  1.00 26.00           O
ATOM   1921  CB  ASP A 118       0.547   1.085  42.612  1.00 20.75           C
ATOM   1922  CG  ASP A 118      -0.359  -0.113  42.311  1.00 25.94           C
ATOM   1923  OD1 ASP A 118      -1.104  -0.047  41.316  1.00 32.09           O
ATOM   1924  OD2 ASP A 118      -0.282  -1.128  43.029  1.00 29.13           O1-
ATOM   1925  H   ASP A 118       1.995   1.119  40.574  1.00 27.13           H
ATOM   1926  HA  ASP A 118      -0.341   2.162  41.121  1.00 29.70           H
ATOM   1927  HB2 ASP A 118       1.453   0.754  42.724  1.00 24.90           H
ATOM   1928  HB3 ASP A 118       0.229   1.503  43.425  1.00 24.90           H
ATOM   1929  N   ARG A 119       2.078   3.958  42.033  1.00 22.28           N
ATOM   1930  CA  ARG A 119       2.480   5.274  42.508  1.00 24.49           C
ATOM   1931  C   ARG A 119       2.542   6.324  41.406  1.00 24.53           C
ATOM   1932  O   ARG A 119       3.042   7.435  41.639  1.00 25.45           O
ATOM   1933  CB  ARG A 119       3.823   5.153  43.198  1.00 21.91           C
ATOM   1934  CG  ARG A 119       3.685   4.363  44.476  1.00 26.58           C
ATOM   1935  CD  ARG A 119       4.985   3.648  44.863  1.00 25.08           C
ATOM   1936  NE  ARG A 119       4.756   2.971  46.130  1.00 33.71           N
ATOM   1937  CZ  ARG A 119       4.061   1.838  46.269  1.00 32.60           C
ATOM   1938  NH1 ARG A 119       3.576   1.212  45.220  1.00 34.55           N
ATOM   1939  NH2 ARG A 119       3.851   1.313  47.467  1.00 37.90           N1+
ATOM   1940  H   ARG A 119       2.728   3.502  41.711  1.00 26.73           H
ATOM   1941  HA  ARG A 119       1.842   5.575  43.164  1.00 29.39           H
ATOM   1942  HB2 ARG A 119       4.443   4.676  42.628  1.00 26.30           H
ATOM   1943  HB3 ARG A 119       4.145   6.043  43.389  1.00 26.30           H
ATOM   1944  HG2 ARG A 119       3.442   4.964  45.196  1.00 31.89           H
ATOM   1945  HG3 ARG A 119       2.994   3.698  44.365  1.00 31.89           H
ATOM   1946  HD2 ARG A 119       5.201   2.993  44.184  1.00 30.10           H
ATOM   1947  HD3 ARG A 119       5.700   4.289  44.986  1.00 30.10           H
ATOM   1948  HE  ARG A 119       5.160   3.284  46.822  1.00 40.45           H
ATOM   1949 HH11 ARG A 119       3.686   1.538  44.434  1.00 41.46           H
ATOM   1950 HH12 ARG A 119       3.135   0.482  45.323  1.00 41.46           H
ATOM   1951 HH21 ARG A 119       4.171   1.699  48.165  1.00 45.48           H
ATOM   1952 HH22 ARG A 119       3.421   0.571  47.542  1.00 45.48           H
ATOM   1953  N   ARG A 120       2.041   6.016  40.214  1.00 25.04           N
ATOM   1954  CA  ARG A 120       2.048   6.981  39.110  1.00 24.89           C
ATOM   1955  C   ARG A 120       3.476   7.336  38.689  1.00 24.84           C
ATOM   1956  O   ARG A 120       3.743   8.457  38.252  1.00 25.19           O
ATOM   1957  CB  ARG A 120       1.282   8.257  39.467  1.00 32.33           C
ATOM   1958  CG  ARG A 120      -0.254   8.050  39.618  1.00 31.53           C
ATOM   1959  CD  ARG A 120      -1.063   9.357  39.356  1.00 38.77           C
ATOM   1960  NE  ARG A 120      -2.503   9.141  39.536  1.00 42.68           N
ATOM   1961  CZ  ARG A 120      -3.173   9.345  40.672  1.00 47.52           C
ATOM   1962  NH1 ARG A 120      -2.555   9.790  41.769  1.00 47.57           N
ATOM   1963  NH2 ARG A 120      -4.488   9.107  40.714  1.00 52.62           N1+
ATOM   1964  H   ARG A 120       1.685   5.259  40.018  1.00 30.05           H
ATOM   1965  HA  ARG A 120       1.598   6.582  38.354  1.00 29.87           H
ATOM   1966  HB2 ARG A 120       1.617   8.604  40.310  1.00 38.80           H
ATOM   1967  HB3 ARG A 120       1.427   8.909  38.763  1.00 38.80           H
ATOM   1968  HG2 ARG A 120      -0.544   7.385  38.974  1.00 37.83           H
ATOM   1969  HG3 ARG A 120      -0.442   7.754  40.524  1.00 37.83           H
ATOM   1970  HD2 ARG A 120      -0.774  10.052  39.966  1.00 46.52           H
ATOM   1971  HD3 ARG A 120      -0.926   9.643  38.437  1.00 46.52           H
ATOM   1972  HE  ARG A 120      -2.955   8.901  38.844  1.00 51.21           H
ATOM   1973 HH11 ARG A 120      -1.712   9.945  41.760  1.00 57.08           H
ATOM   1974 HH12 ARG A 120      -3.002   9.917  42.493  1.00 57.08           H
ATOM   1975 HH21 ARG A 120      -4.899   8.825  40.011  1.00 63.15           H
ATOM   1976 HH22 ARG A 120      -4.929   9.241  41.441  1.00 63.15           H
ATOM   1977  N   VAL A 121       4.405   6.398  38.831  1.00 24.07           N
ATOM   1978  CA  VAL A 121       5.761   6.557  38.301  1.00 21.78           C
ATOM   1979  C   VAL A 121       5.871   5.736  37.012  1.00 19.73           C
ATOM   1980  O   VAL A 121       5.606   4.527  37.000  1.00 21.86           O
ATOM   1981  CB  VAL A 121       6.797   6.164  39.363  1.00 22.14           C
ATOM   1982  CG1 VAL A 121       8.222   6.409  38.864  1.00 20.05           C
ATOM   1983  CG2 VAL A 121       6.517   6.971  40.645  1.00 24.09           C
ATOM   1984  H   VAL A 121       4.277   5.653  39.241  1.00 28.89           H
ATOM   1985  HA  VAL A 121       5.915   7.489  38.078  1.00 26.14           H
ATOM   1986  HB  VAL A 121       6.710   5.224  39.576  1.00 26.57           H
ATOM   1987 HG11 VAL A 121       8.847   6.188  39.573  1.00 24.06           H
ATOM   1988 HG12 VAL A 121       8.385   5.843  38.090  1.00 24.06           H
ATOM   1989 HG13 VAL A 121       8.309   7.342  38.620  1.00 24.06           H
ATOM   1990 HG21 VAL A 121       7.199   6.765  41.306  1.00 28.91           H
ATOM   1991 HG22 VAL A 121       6.526   7.912  40.417  1.00 28.91           H
ATOM   1992 HG23 VAL A 121       5.645   6.735  40.997  1.00 28.91           H
ATOM   1993  N   LEU A 122       6.221   6.392  35.918  1.00 18.94           N
ATOM   1994  CA  LEU A 122       6.425   5.734  34.635  1.00 16.38           C
ATOM   1995  C   LEU A 122       7.907   5.584  34.330  1.00 19.04           C
ATOM   1996  O   LEU A 122       8.766   6.299  34.872  1.00 19.85           O
ATOM   1997  CB  LEU A 122       5.758   6.533  33.515  1.00 22.52           C
ATOM   1998  CG  LEU A 122       4.276   6.862  33.670  1.00 30.52           C
ATOM   1999  CD1 LEU A 122       3.694   7.546  32.439  1.00 29.38           C
ATOM   2000  CD2 LEU A 122       3.462   5.620  34.022  1.00 25.80           C
ATOM   2001  H   LEU A 122       6.351   7.238  35.892  1.00 22.73           H
ATOM   2002  HA  LEU A 122       6.044   4.849  34.668  1.00 19.66           H
ATOM   2003  HB2 LEU A 122       6.217   7.380  33.454  1.00 27.02           H
ATOM   2004  HB3 LEU A 122       5.864   6.047  32.688  1.00 27.02           H
ATOM   2005  HG  LEU A 122       4.182   7.487  34.409  1.00 36.62           H
ATOM   2006 HD11 LEU A 122       2.751   7.727  32.585  1.00 35.25           H
ATOM   2007 HD12 LEU A 122       4.172   8.377  32.285  1.00 35.25           H
ATOM   2008 HD13 LEU A 122       3.796   6.963  31.673  1.00 35.25           H
ATOM   2009 HD21 LEU A 122       2.529   5.882  34.064  1.00 30.96           H
ATOM   2010 HD22 LEU A 122       3.592   4.952  33.333  1.00 30.96           H
ATOM   2011 HD23 LEU A 122       3.746   5.279  34.884  1.00 30.96           H
ATOM   2012  N   HIS A 123       8.214   4.604  33.504  1.00 19.30           N
ATOM   2013  CA  HIS A 123       9.602   4.462  33.058  1.00 19.40           C
ATOM   2014  C   HIS A 123       9.759   5.103  31.684  1.00 19.46           C
ATOM   2015  O   HIS A 123      10.442   6.118  31.550  1.00 22.98           O
ATOM   2016  CB  HIS A 123      10.044   3.006  33.044  1.00 21.59           C
ATOM   2017  CG  HIS A 123      11.531   2.867  32.922  1.00 21.74           C
ATOM   2018  ND1 HIS A 123      12.231   3.378  31.852  1.00 20.82           N
ATOM   2019  CD2 HIS A 123      12.452   2.342  33.755  1.00 21.00           C
ATOM   2020  CE1 HIS A 123      13.521   3.136  32.017  1.00 22.76           C
ATOM   2021  NE2 HIS A 123      13.680   2.505  33.164  1.00 22.53           N
ATOM   2022  H   HIS A 123       7.663   4.024  33.200  1.00 23.16           H
ATOM   2023  HA  HIS A 123      10.205   4.927  33.657  1.00 23.28           H
ATOM   2024  HB2 HIS A 123       9.631   2.549  32.297  1.00 25.90           H
ATOM   2025  HB3 HIS A 123       9.771   2.591  33.873  1.00 25.90           H
ATOM   2026  HD2 HIS A 123      12.288   1.932  34.571  1.00 25.20           H
ATOM   2027  HE1 HIS A 123      14.203   3.361  31.430  1.00 27.31           H
ATOM   2028  HE2 HIS A 123      14.422   2.248  33.496  1.00 27.03           H
ATOM   2029  N   ARG A 124       9.115   4.528  30.667  1.00 20.61           N
ATOM   2030  CA  ARG A 124       9.007   4.993  29.274  1.00 20.21           C
ATOM   2031  C   ARG A 124      10.266   4.687  28.458  1.00 21.69           C
ATOM   2032  O   ARG A 124      10.304   5.035  27.287  1.00 24.51           O
ATOM   2033  CB  ARG A 124       8.693   6.499  29.165  1.00 23.48           C
ATOM   2034  CG  ARG A 124       7.322   6.939  29.729  1.00 27.88           C
ATOM   2035  CD  ARG A 124       7.242   8.497  30.012  1.00 33.75           C
ATOM   2036  NE  ARG A 124       7.518   9.310  28.842  1.00 43.15           N
ATOM   2037  CZ  ARG A 124       8.106  10.513  28.835  1.00 43.29           C
ATOM   2038  NH1 ARG A 124       8.516  11.115  29.951  1.00 38.63           N
ATOM   2039  NH2 ARG A 124       8.296  11.123  27.674  1.00 49.75           N1+
ATOM   2040  H   ARG A 124       8.680   3.795  30.779  1.00 24.73           H
ATOM   2041  HA  ARG A 124       8.278   4.526  28.838  1.00 24.25           H
ATOM   2042  HB2 ARG A 124       9.374   6.994  29.643  1.00 28.17           H
ATOM   2043  HB3 ARG A 124       8.714   6.748  28.232  1.00 28.17           H
ATOM   2044  HG2 ARG A 124       6.624   6.707  29.099  1.00 33.45           H
ATOM   2045  HG3 ARG A 124       7.168   6.475  30.568  1.00 33.45           H
ATOM   2046  HD2 ARG A 124       6.353   8.728  30.323  1.00 40.50           H
ATOM   2047  HD3 ARG A 124       7.905   8.717  30.682  1.00 40.50           H
ATOM   2048  HE  ARG A 124       7.194   9.028  28.098  1.00 51.78           H
ATOM   2049 HH11 ARG A 124       8.405  10.737  30.716  1.00 46.36           H
ATOM   2050 HH12 ARG A 124       8.888  11.890  29.908  1.00 46.36           H
ATOM   2051 HH21 ARG A 124       8.036  10.749  26.944  1.00 59.70           H
ATOM   2052 HH22 ARG A 124       8.668  11.897  27.647  1.00 59.70           H
ATOM   2053  N   ASP A 125      11.275   4.051  29.025  1.00 21.12           N
ATOM   2054  CA  ASP A 125      12.443   3.636  28.267  1.00 20.81           C
ATOM   2055  C   ASP A 125      12.967   2.289  28.747  1.00 21.40           C
ATOM   2056  O   ASP A 125      14.178   2.033  28.755  1.00 19.87           O
ATOM   2057  CB  ASP A 125      13.535   4.690  28.335  1.00 29.02           C
ATOM   2058  CG  ASP A 125      14.653   4.456  27.302  1.00 25.07           C
ATOM   2059  OD1 ASP A 125      14.393   4.085  26.133  1.00 27.07           O
ATOM   2060  OD2 ASP A 125      15.805   4.607  27.704  1.00 33.40           O1-
ATOM   2061  H   ASP A 125      11.312   3.858  29.857  1.00 25.34           H
ATOM   2062  HA  ASP A 125      12.200   3.549  27.340  1.00 24.97           H
ATOM   2063  HB2 ASP A 125      13.141   5.562  28.167  1.00 34.82           H
ATOM   2064  HB3 ASP A 125      13.927   4.661  29.224  1.00 34.82           H
ATOM   2065  N   LEU A 126      12.066   1.377  29.062  1.00 22.43           N
ATOM   2066  CA  LEU A 126      12.476   0.030  29.412  1.00 20.78           C
ATOM   2067  C   LEU A 126      13.250  -0.630  28.279  1.00 23.95           C
ATOM   2068  O   LEU A 126      12.859  -0.587  27.113  1.00 21.18           O
ATOM   2069  CB  LEU A 126      11.253  -0.809  29.785  1.00 18.56           C
ATOM   2070  CG  LEU A 126      10.668  -0.502  31.154  1.00 19.08           C
ATOM   2071  CD1 LEU A 126       9.338  -1.241  31.313  1.00 17.35           C
ATOM   2072  CD2 LEU A 126      11.616  -0.872  32.336  1.00 25.43           C
ATOM   2073  H   LEU A 126      11.218   1.511  29.085  1.00 26.91           H
ATOM   2074  HA  LEU A 126      13.056   0.077  30.184  1.00 24.94           H
ATOM   2075  HB2 LEU A 126      10.564  -0.653  29.128  1.00 22.27           H
ATOM   2076  HB3 LEU A 126      11.494  -1.744  29.789  1.00 22.27           H
ATOM   2077  HG  LEU A 126      10.482   0.448  31.202  1.00 22.90           H
ATOM   2078 HD11 LEU A 126       8.946  -1.003  32.168  1.00 20.82           H
ATOM   2079 HD12 LEU A 126       8.756  -0.959  30.595  1.00 20.82           H
ATOM   2080 HD13 LEU A 126       9.484  -2.201  31.268  1.00 20.82           H
ATOM   2081 HD21 LEU A 126      11.174  -0.680  33.180  1.00 30.52           H
ATOM   2082 HD22 LEU A 126      11.826  -1.817  32.287  1.00 30.52           H
ATOM   2083 HD23 LEU A 126      12.431  -0.355  32.265  1.00 30.52           H
ATOM   2084  N   LYS A 127      14.361  -1.263  28.624  1.00 23.31           N
ATOM   2085  CA  LYS A 127      15.145  -1.975  27.633  1.00 17.34           C
ATOM   2086  C   LYS A 127      16.053  -2.937  28.367  1.00 19.31           C
ATOM   2087  O   LYS A 127      16.247  -2.808  29.599  1.00 17.63           O
ATOM   2088  CB  LYS A 127      15.940  -1.004  26.749  1.00 19.08           C
ATOM   2089  CG  LYS A 127      16.648   0.020  27.537  1.00 22.64           C
ATOM   2090  CD  LYS A 127      17.301   1.110  26.707  1.00 27.97           C
ATOM   2091  CE  LYS A 127      18.168   2.020  27.608  1.00 30.94           C
ATOM   2092  NZ  LYS A 127      18.022   3.474  27.290  1.00 42.65           N1+
ATOM   2093  H   LYS A 127      14.680  -1.297  29.420  1.00 27.97           H
ATOM   2094  HA  LYS A 127      14.564  -2.490  27.057  1.00 20.81           H
ATOM   2095  HB2 LYS A 127      16.585  -1.501  26.229  1.00 22.89           H
ATOM   2096  HB3 LYS A 127      15.341  -0.538  26.157  1.00 22.89           H
ATOM   2097  HG2 LYS A 127      16.005   0.459  28.111  1.00 27.17           H
ATOM   2098  HG3 LYS A 127      17.329  -0.420  28.065  1.00 27.17           H
ATOM   2099  HD2 LYS A 127      17.858   0.717  26.022  1.00 33.57           H
ATOM   2100  HD3 LYS A 127      16.611   1.660  26.308  1.00 33.57           H
ATOM   2101  HE2 LYS A 127      17.892   1.903  28.531  1.00 37.13           H
ATOM   2102  HE3 LYS A 127      19.100   1.780  27.509  1.00 37.13           H
ATOM   2103  HZ1 LYS A 127      18.523   3.956  27.845  1.00 51.18           H
ATOM   2104  HZ2 LYS A 127      18.286   3.636  26.456  1.00 51.18           H
ATOM   2105  HZ3 LYS A 127      17.173   3.720  27.380  1.00 51.18           H
ATOM   2106  N   PRO A 128      16.632  -3.901  27.670  1.00 21.34           N
ATOM   2107  CA  PRO A 128      17.471  -4.840  28.402  1.00 24.67           C
ATOM   2108  C   PRO A 128      18.655  -4.167  29.142  1.00 20.13           C
ATOM   2109  O   PRO A 128      18.934  -4.682  30.226  1.00 21.64           O
ATOM   2110  CB  PRO A 128      17.909  -5.839  27.321  1.00 25.43           C
ATOM   2111  CG  PRO A 128      16.821  -5.754  26.282  1.00 22.24           C
ATOM   2112  CD  PRO A 128      16.496  -4.296  26.252  1.00 19.10           C
ATOM   2113  HA  PRO A 128      16.925  -5.311  29.044  1.00 29.60           H
ATOM   2114  HB2 PRO A 128      18.757  -5.555  26.961  1.00 30.52           H
ATOM   2115  HB3 PRO A 128      17.974  -6.727  27.697  1.00 30.52           H
ATOM   2116  HG2 PRO A 128      17.159  -6.057  25.426  1.00 26.69           H
ATOM   2117  HG3 PRO A 128      16.061  -6.284  26.565  1.00 26.69           H
ATOM   2118  HD2 PRO A 128      17.129  -3.822  25.704  1.00 22.92           H
ATOM   2119  HD3 PRO A 128      15.588  -4.150  25.954  1.00 22.92           H
ATOM   2120  N   GLN A 129      19.274  -3.035  28.675  1.00 19.89           N
ATOM   2121  CA  GLN A 129      20.432  -2.425  29.372  1.00 28.20           C
ATOM   2122  C   GLN A 129      20.079  -1.929  30.772  1.00 23.42           C
ATOM   2123  O   GLN A 129      20.847  -1.603  31.657  1.00 23.37           O
ATOM   2124  CB  GLN A 129      20.903  -1.214  28.561  1.00 24.11           C
ATOM   2125  CG  GLN A 129      21.654  -1.650  27.311  1.00 35.14           C
ATOM   2126  CD  GLN A 129      21.092  -1.149  26.008  1.00 46.28           C
ATOM   2127  OE1 GLN A 129      20.936  -1.871  25.030  1.00 57.03           O
ATOM   2128  NE2 GLN A 129      20.736   0.209  25.929  1.00 40.57           N
ATOM   2129  H   GLN A 129      19.011  -2.621  27.782  1.00 23.87           H
ATOM   2130  HA  GLN A 129      21.279  -3.195  29.492  1.00 33.84           H
ATOM   2131  HB2 GLN A 129      20.051  -0.546  28.335  1.00 28.94           H
ATOM   2132  HB3 GLN A 129      21.592  -0.609  29.206  1.00 28.94           H
ATOM   2133  HG2 GLN A 129      22.724  -1.311  27.402  1.00 42.17           H
ATOM   2134  HG3 GLN A 129      21.727  -2.762  27.277  1.00 42.17           H
ATOM   2135 HE21 GLN A 129      21.183   0.861  26.565  1.00 48.69           H
ATOM   2136 HE22 GLN A 129      20.558   0.589  25.004  1.00 48.69           H
ATOM   2137  N   ASN A 130      18.722  -1.774  31.031  1.00 21.16           N
ATOM   2138  CA  ASN A 130      18.303  -1.257  32.340  1.00 18.34           C
ATOM   2139  C   ASN A 130      17.482  -2.249  33.165  1.00 15.44           C
ATOM   2140  O   ASN A 130      16.937  -1.915  34.224  1.00 19.30           O
ATOM   2141  CB  ASN A 130      17.648   0.123  32.260  1.00 22.26           C
ATOM   2142  CG  ASN A 130      16.427   0.188  31.423  1.00 23.16           C
ATOM   2143  OD1 ASN A 130      15.666  -0.754  31.334  1.00 24.67           O
ATOM   2144  ND2 ASN A 130      16.171   1.372  30.881  1.00 22.02           N
ATOM   2145  H   ASN A 130      18.086  -1.959  30.497  1.00 25.39           H
ATOM   2146  HA  ASN A 130      19.108  -1.099  32.859  1.00 22.01           H
ATOM   2147  HB2 ASN A 130      17.398   0.399  33.149  1.00 26.71           H
ATOM   2148  HB3 ASN A 130      18.292   0.763  31.906  1.00 26.71           H
ATOM   2149 HD21 ASN A 130      15.440   1.490  30.444  1.00 26.43           H
ATOM   2150 HD22 ASN A 130      16.721   2.020  30.978  1.00 26.43           H
ATOM   2151  N   LEU A 131      17.542  -3.482  32.822  1.00 20.22           N
ATOM   2152  CA  LEU A 131      17.051  -4.536  33.681  1.00 18.95           C
ATOM   2153  C   LEU A 131      18.296  -5.157  34.323  1.00 16.39           C
ATOM   2154  O   LEU A 131      18.961  -5.948  33.668  1.00 17.26           O
ATOM   2155  CB  LEU A 131      16.270  -5.544  32.845  1.00 19.18           C
ATOM   2156  CG  LEU A 131      15.029  -4.966  32.140  1.00 21.30           C
ATOM   2157  CD1 LEU A 131      14.171  -6.085  31.614  1.00 22.36           C
ATOM   2158  CD2 LEU A 131      14.272  -4.113  33.059  1.00 20.89           C
ATOM   2159  H   LEU A 131      17.873  -3.754  32.073  1.00 24.26           H
ATOM   2160  HA  LEU A 131      16.488  -4.180  34.387  1.00 22.74           H
ATOM   2161  HB2 LEU A 131      16.853  -5.876  32.147  1.00 23.01           H
ATOM   2162  HB3 LEU A 131      15.997  -6.279  33.415  1.00 23.01           H
ATOM   2163  HG  LEU A 131      15.313  -4.424  31.393  1.00 25.56           H
ATOM   2164 HD11 LEU A 131      13.393  -5.696  31.184  1.00 26.83           H
ATOM   2165 HD12 LEU A 131      14.668  -6.608  30.966  1.00 26.83           H
ATOM   2166 HD13 LEU A 131      13.906  -6.646  32.360  1.00 26.83           H
ATOM   2167 HD21 LEU A 131      13.431  -3.880  32.640  1.00 25.06           H
ATOM   2168 HD22 LEU A 131      14.111  -4.597  33.879  1.00 25.06           H
ATOM   2169 HD23 LEU A 131      14.777  -3.307  33.240  1.00 25.06           H
ATOM   2170  N   LEU A 132      18.624  -4.757  35.571  1.00 23.44           N
ATOM   2171  CA  LEU A 132      19.850  -5.267  36.181  1.00 25.86           C
ATOM   2172  C   LEU A 132      19.472  -6.579  36.893  1.00 23.57           C
ATOM   2173  O   LEU A 132      18.430  -6.961  37.386  1.00 23.96           O
ATOM   2174  CB  LEU A 132      20.477  -4.193  37.075  1.00 18.36           C
ATOM   2175  CG  LEU A 132      20.598  -2.852  36.323  1.00 19.01           C
ATOM   2176  CD1 LEU A 132      21.193  -1.801  37.267  1.00 19.38           C
ATOM   2177  CD2 LEU A 132      21.427  -2.942  35.047  1.00 22.15           C
ATOM   2178  H   LEU A 132      18.046  -4.115  36.131  1.00 28.13           H
ATOM   2179  HA  LEU A 132      20.598  -5.514  35.357  1.00 31.04           H
ATOM   2180  HB2 LEU A 132      19.874  -4.047  37.994  1.00 22.03           H
ATOM   2181  HB3 LEU A 132      21.472  -4.536  37.418  1.00 22.03           H
ATOM   2182  HG  LEU A 132      19.565  -2.512  36.040  1.00 22.81           H
ATOM   2183 HD11 LEU A 132      21.292  -0.834  36.765  1.00 23.25           H
ATOM   2184 HD12 LEU A 132      20.570  -1.672  38.160  1.00 23.25           H
ATOM   2185 HD13 LEU A 132      22.192  -2.092  37.609  1.00 23.25           H
ATOM   2186 HD21 LEU A 132      21.498  -1.970  34.550  1.00 26.58           H
ATOM   2187 HD22 LEU A 132      22.450  -3.283  35.251  1.00 26.58           H
ATOM   2188 HD23 LEU A 132      20.999  -3.652  34.329  1.00 26.58           H
ATOM   2189  N   ILE A 133      20.548  -7.420  36.895  1.00 20.95           N
ATOM   2190  CA  ILE A 133      20.520  -8.823  37.363  1.00 24.03           C
ATOM   2191  C   ILE A 133      21.718  -9.122  38.290  1.00 30.01           C
ATOM   2192  O   ILE A 133      22.873  -8.883  37.921  1.00 31.30           O
ATOM   2193  CB  ILE A 133      20.525  -9.839  36.207  1.00 23.86           C
ATOM   2194  CG1 ILE A 133      19.346  -9.695  35.246  1.00 33.04           C
ATOM   2195  CG2 ILE A 133      20.382 -11.257  36.726  1.00 33.61           C
ATOM   2196  CD1 ILE A 133      19.829 -10.055  33.881  1.00 36.89           C
ATOM   2197  H   ILE A 133      21.323  -7.177  36.631  1.00 25.14           H
ATOM   2198  HA  ILE A 133      19.705  -8.976  37.858  1.00 28.84           H
ATOM   2199  HB  ILE A 133      21.345  -9.756  35.705  1.00 28.63           H
ATOM   2200 HG12 ILE A 133      18.641 -10.315  35.489  1.00 39.65           H
ATOM   2201 HG13 ILE A 133      19.014  -8.786  35.241  1.00 39.65           H
ATOM   2202 HG21 ILE A 133      20.361 -11.860  35.966  1.00 40.34           H
ATOM   2203 HG22 ILE A 133      21.138 -11.472  37.290  1.00 40.34           H
ATOM   2204 HG23 ILE A 133      19.559 -11.341  37.233  1.00 40.34           H
ATOM   2205 HD11 ILE A 133      19.111  -9.970  33.238  1.00 44.27           H
ATOM   2206 HD12 ILE A 133      20.562  -9.463  33.646  1.00 44.27           H
ATOM   2207 HD13 ILE A 133      20.147 -10.973  33.904  1.00 44.27           H
ATOM   2208  N   ASN A 134      21.454  -9.699  39.465  1.00 30.88           N
ATOM   2209  CA  ASN A 134      22.531 -10.124  40.349  1.00 28.80           C
ATOM   2210  C   ASN A 134      22.776 -11.632  40.227  1.00 34.52           C
ATOM   2211  O   ASN A 134      22.162 -12.327  39.419  1.00 33.33           O
ATOM   2212  CB  ASN A 134      22.246  -9.667  41.785  1.00 25.05           C
ATOM   2213  CG  ASN A 134      21.124 -10.440  42.484  1.00 36.98           C
ATOM   2214  OD1 ASN A 134      20.705 -11.515  42.063  1.00 39.30           O
ATOM   2215  ND2 ASN A 134      20.660  -9.889  43.601  1.00 31.74           N
ATOM   2216  H   ASN A 134      20.670  -9.840  39.784  1.00 37.05           H
ATOM   2217  HA  ASN A 134      23.345  -9.684  40.075  1.00 34.56           H
ATOM   2218  HB2 ASN A 134      23.049  -9.793  42.302  1.00 30.06           H
ATOM   2219  HB3 ASN A 134      22.010  -8.728  41.779  1.00 30.06           H
ATOM   2220 HD21 ASN A 134      20.078 -10.303  44.083  1.00 38.09           H
ATOM   2221 HD22 ASN A 134      20.946  -9.115  43.840  1.00 38.09           H
ATOM   2222  N   ARG A 135      23.709 -12.159  41.034  1.00 39.95           N
ATOM   2223  CA  ARG A 135      24.145 -13.542  40.845  1.00 38.31           C
ATOM   2224  C   ARG A 135      23.166 -14.535  41.444  1.00 34.78           C
ATOM   2225  O   ARG A 135      23.197 -15.715  41.093  1.00 35.51           O
ATOM   2226  CB  ARG A 135      25.559 -13.773  41.443  1.00 42.57           C
ATOM   2227  CG  ARG A 135      26.673 -13.036  40.720  1.00 48.01           C
ATOM   2228  CD  ARG A 135      28.080 -13.408  41.243  1.00 59.71           C
ATOM   2229  NE  ARG A 135      28.377 -12.804  42.549  1.00 68.37           N
ATOM   2230  CZ  ARG A 135      29.559 -12.293  42.910  1.00 66.92           C
ATOM   2231  NH1 ARG A 135      30.585 -12.284  42.066  1.00 67.27           N
ATOM   2232  NH2 ARG A 135      29.714 -11.774  44.128  1.00 65.69           N1+
ATOM   2233  H   ARG A 135      24.082 -11.753  41.693  1.00 47.94           H
ATOM   2234  HA  ARG A 135      24.190 -13.726  39.896  1.00 45.97           H
ATOM   2235  HB2 ARG A 135      25.576 -13.496  42.373  1.00 51.08           H
ATOM   2236  HB3 ARG A 135      25.770 -14.717  41.382  1.00 51.08           H
ATOM   2237  HG2 ARG A 135      26.638 -13.249  39.774  1.00 57.61           H
ATOM   2238  HG3 ARG A 135      26.543 -12.083  40.852  1.00 57.61           H
ATOM   2239  HD2 ARG A 135      28.136 -14.370  41.349  1.00 71.65           H
ATOM   2240  HD3 ARG A 135      28.740 -13.107  40.602  1.00 71.65           H
ATOM   2241  HE  ARG A 135      27.739 -12.777  43.126  1.00 82.04           H
ATOM   2242 HH11 ARG A 135      30.507 -12.611  41.278  1.00 80.72           H
ATOM   2243 HH12 ARG A 135      31.336 -11.946  42.313  1.00 80.72           H
ATOM   2244 HH21 ARG A 135      29.056 -11.769  44.683  1.00 78.83           H
ATOM   2245 HH22 ARG A 135      30.470 -11.437  44.361  1.00 78.83           H
ATOM   2246  N   GLU A 136      22.309 -14.085  42.338  1.00 34.87           N
ATOM   2247  CA  GLU A 136      21.226 -14.903  42.848  1.00 36.01           C
ATOM   2248  C   GLU A 136      20.017 -14.979  41.884  1.00 38.71           C
ATOM   2249  O   GLU A 136      18.994 -15.582  42.231  1.00 37.85           O
ATOM   2250  CB  GLU A 136      20.789 -14.354  44.208  1.00 40.26           C
ATOM   2251  CG  GLU A 136      21.821 -14.459  45.326  1.00 45.29           C
ATOM   2252  CD  GLU A 136      23.019 -13.522  45.174  1.00 51.81           C
ATOM   2253  OE1 GLU A 136      22.921 -12.479  44.467  1.00 49.00           O
ATOM   2254  OE2 GLU A 136      24.075 -13.834  45.775  1.00 57.26           O1-
ATOM   2255  H   GLU A 136      22.354 -13.301  42.683  1.00 41.84           H
ATOM   2256  HA  GLU A 136      21.552 -15.804  42.986  1.00 43.22           H
ATOM   2257  HB2 GLU A 136      20.594 -13.412  44.099  1.00 48.31           H
ATOM   2258  HB3 GLU A 136      19.984 -14.815  44.492  1.00 48.31           H
ATOM   2259  HG2 GLU A 136      21.377 -14.239  46.160  1.00 54.35           H
ATOM   2260  HG3 GLU A 136      22.158 -15.368  45.360  1.00 54.35           H
ATOM   2261  N   GLY A 137      20.106 -14.413  40.689  1.00 36.28           N
ATOM   2262  CA  GLY A 137      18.966 -14.444  39.783  1.00 34.65           C
ATOM   2263  C   GLY A 137      17.898 -13.395  40.046  1.00 30.37           C
ATOM   2264  O   GLY A 137      16.791 -13.507  39.515  1.00 26.61           O
ATOM   2265  H   GLY A 137      20.804 -14.021  40.375  1.00 43.54           H
ATOM   2266  HA2 GLY A 137      19.290 -14.322  38.877  1.00 41.58           H
ATOM   2267  HA3 GLY A 137      18.549 -15.319  39.832  1.00 41.58           H
ATOM   2268  N   GLU A 138      18.192 -12.365  40.838  1.00 32.31           N
ATOM   2269  CA  GLU A 138      17.229 -11.297  41.106  1.00 28.19           C
ATOM   2270  C   GLU A 138      17.347 -10.234  40.020  1.00 28.86           C
ATOM   2271  O   GLU A 138      18.463  -9.849  39.642  1.00 26.65           O
ATOM   2272  CB  GLU A 138      17.511 -10.627  42.444  1.00 34.37           C
ATOM   2273  CG  GLU A 138      16.836 -11.158  43.642  1.00 39.91           C
ATOM   2274  CD  GLU A 138      17.032 -10.218  44.834  1.00 49.97           C
ATOM   2275  OE1 GLU A 138      16.056  -9.505  45.228  1.00 45.85           O
ATOM   2276  OE2 GLU A 138      18.182 -10.177  45.336  1.00 42.00           O1-
ATOM   2277  H   GLU A 138      18.955 -12.252  41.214  1.00 38.77           H
ATOM   2278  HA  GLU A 138      16.329 -11.656  41.091  1.00 33.83           H
ATOM   2279  HB2 GLU A 138      18.458 -10.699  42.610  1.00 41.24           H
ATOM   2280  HB3 GLU A 138      17.272  -9.692  42.367  1.00 41.24           H
ATOM   2281  HG2 GLU A 138      15.886 -11.238  43.464  1.00 47.89           H
ATOM   2282  HG3 GLU A 138      17.217 -12.022  43.868  1.00 47.89           H
ATOM   2283  N   LEU A 139      16.206  -9.774  39.513  1.00 23.38           N
ATOM   2284  CA  LEU A 139      16.166  -8.738  38.479  1.00 22.40           C
ATOM   2285  C   LEU A 139      15.723  -7.445  39.134  1.00 23.19           C
ATOM   2286  O   LEU A 139      14.720  -7.419  39.844  1.00 22.77           O
ATOM   2287  CB  LEU A 139      15.211  -9.105  37.321  1.00 23.20           C
ATOM   2288  CG  LEU A 139      15.042  -8.076  36.182  1.00 19.67           C
ATOM   2289  CD1 LEU A 139      14.753  -8.802  34.871  1.00 18.11           C
ATOM   2290  CD2 LEU A 139      13.971  -7.020  36.450  1.00 24.24           C
ATOM   2291  H   LEU A 139      15.429 -10.064  39.743  1.00 28.06           H
ATOM   2292  HA  LEU A 139      17.038  -8.602  38.100  1.00 26.88           H
ATOM   2293  HB2 LEU A 139      15.514  -9.934  36.915  1.00 27.84           H
ATOM   2294  HB3 LEU A 139      14.331  -9.233  37.704  1.00 27.84           H
ATOM   2295  HG  LEU A 139      15.880  -7.596  36.074  1.00 23.61           H
ATOM   2296 HD11 LEU A 139      14.695  -8.156  34.150  1.00 21.74           H
ATOM   2297 HD12 LEU A 139      15.465  -9.434  34.682  1.00 21.74           H
ATOM   2298 HD13 LEU A 139      13.920  -9.278  34.966  1.00 21.74           H
ATOM   2299 HD21 LEU A 139      13.918  -6.418  35.690  1.00 29.08           H
ATOM   2300 HD22 LEU A 139      13.116  -7.465  36.567  1.00 29.08           H
ATOM   2301 HD23 LEU A 139      14.194  -6.522  37.249  1.00 29.08           H
ATOM   2302  N   LYS A 140      16.439  -6.375  38.884  1.00 21.90           N
ATOM   2303  CA  LYS A 140      15.980  -5.071  39.346  1.00 26.79           C
ATOM   2304  C   LYS A 140      16.008  -4.051  38.205  1.00 23.80           C
ATOM   2305  O   LYS A 140      16.986  -3.967  37.457  1.00 19.46           O
ATOM   2306  CB  LYS A 140      16.860  -4.581  40.513  1.00 24.74           C
ATOM   2307  CG  LYS A 140      16.968  -5.614  41.633  1.00 27.15           C
ATOM   2308  CD  LYS A 140      17.333  -4.929  42.921  1.00 31.46           C
ATOM   2309  CE  LYS A 140      17.889  -5.914  43.918  1.00 31.06           C
ATOM   2310  NZ  LYS A 140      17.897  -5.296  45.268  1.00 33.17           N1+
ATOM   2311  H   LYS A 140      17.188  -6.370  38.465  1.00 26.28           H
ATOM   2312  HA  LYS A 140      15.072  -5.141  39.671  1.00 32.15           H
ATOM   2313  HB2 LYS A 140      17.754  -4.395  40.187  1.00 29.69           H
ATOM   2314  HB3 LYS A 140      16.467  -3.770  40.883  1.00 29.69           H
ATOM   2315  HG2 LYS A 140      16.106  -6.040  41.761  1.00 32.58           H
ATOM   2316  HG3 LYS A 140      17.638  -6.278  41.415  1.00 32.58           H
ATOM   2317  HD2 LYS A 140      18.002  -4.247  42.751  1.00 37.75           H
ATOM   2318  HD3 LYS A 140      16.541  -4.526  43.306  1.00 37.75           H
ATOM   2319  HE2 LYS A 140      17.348  -6.718  43.937  1.00 37.27           H
ATOM   2320  HE3 LYS A 140      18.807  -6.123  43.677  1.00 37.27           H
ATOM   2321  HZ1 LYS A 140      17.907  -5.927  45.893  1.00 39.81           H
ATOM   2322  HZ2 LYS A 140      18.623  -4.795  45.369  1.00 39.81           H
ATOM   2323  HZ3 LYS A 140      17.172  -4.792  45.373  1.00 39.81           H
ATOM   2324  N   ILE A 141      14.968  -3.229  38.132  1.00 24.51           N
ATOM   2325  CA  ILE A 141      14.826  -2.240  37.073  1.00 18.44           C
ATOM   2326  C   ILE A 141      15.594  -0.975  37.433  1.00 21.59           C
ATOM   2327  O   ILE A 141      15.383  -0.396  38.521  1.00 18.15           O
ATOM   2328  CB  ILE A 141      13.324  -1.925  36.828  1.00 16.45           C
ATOM   2329  CG1 ILE A 141      12.551  -3.208  36.549  1.00 13.33           C
ATOM   2330  CG2 ILE A 141      13.163  -0.965  35.668  1.00 14.45           C
ATOM   2331  CD1 ILE A 141      11.012  -3.024  36.656  1.00 22.54           C
ATOM   2332  H   ILE A 141      14.317  -3.223  38.693  1.00 29.41           H
ATOM   2333  HA  ILE A 141      15.208  -2.587  36.257  1.00 22.13           H
ATOM   2334  HB  ILE A 141      12.949  -1.503  37.618  1.00 19.74           H
ATOM   2335 HG12 ILE A 141      12.762  -3.500  35.648  1.00 16.00           H
ATOM   2336 HG13 ILE A 141      12.805  -3.893  37.185  1.00 16.00           H
ATOM   2337 HG21 ILE A 141      12.219  -0.866  35.502  1.00 17.35           H
ATOM   2338 HG22 ILE A 141      13.541  -0.102  35.879  1.00 17.35           H
ATOM   2339 HG23 ILE A 141      13.589  -1.336  34.879  1.00 17.35           H
ATOM   2340 HD11 ILE A 141      10.605  -3.890  36.521  1.00 27.05           H
ATOM   2341 HD12 ILE A 141      10.783  -2.693  37.541  1.00 27.05           H
ATOM   2342 HD13 ILE A 141      10.706  -2.401  35.977  1.00 27.05           H
ATOM   2343  N   ALA A 142      16.418  -0.494  36.479  1.00 19.28           N
ATOM   2344  CA  ALA A 142      17.038   0.818  36.611  1.00 20.75           C
ATOM   2345  C   ALA A 142      16.246   1.759  35.643  1.00 18.65           C
ATOM   2346  O   ALA A 142      15.682   1.541  34.599  1.00 25.69           O
ATOM   2347  CB  ALA A 142      18.503   0.805  36.179  1.00 21.35           C
ATOM   2348  H   ALA A 142      16.532  -0.948  35.543  1.00 23.13           H
ATOM   2349  HA  ALA A 142      16.956   1.170  37.685  1.00 24.90           H
ATOM   2350  HB1 ALA A 142      18.959   1.785  36.373  1.00 25.62           H
ATOM   2351  HB2 ALA A 142      19.071   0.056  36.751  1.00 25.62           H
ATOM   2352  HB3 ALA A 142      18.612   0.554  35.118  1.00 25.62           H
ATOM   2353  N   ASP A 143      16.351   2.997  36.202  1.00 21.74           N
ATOM   2354  CA  ASP A 143      16.029   4.331  35.695  1.00 26.31           C
ATOM   2355  C   ASP A 143      14.533   4.645  35.774  1.00 25.69           C
ATOM   2356  O   ASP A 143      14.089   5.586  35.129  1.00 21.83           O
ATOM   2357  CB  ASP A 143      16.545   4.545  34.260  1.00 20.04           C
ATOM   2358  CG  ASP A 143      18.051   4.693  34.209  1.00 34.43           C
ATOM   2359  OD1 ASP A 143      18.640   5.090  35.234  1.00 38.19           O
ATOM   2360  OD2 ASP A 143      18.650   4.404  33.157  1.00 29.13           O1-
ATOM   2361  H   ASP A 143      16.624   3.080  37.011  1.00 26.09           H
ATOM   2362  HA  ASP A 143      16.476   4.975  36.255  1.00 31.57           H
ATOM   2363  HB2 ASP A 143      16.323   3.779  33.717  1.00 24.05           H
ATOM   2364  HB3 ASP A 143      16.149   5.340  33.870  1.00 24.05           H
ATOM   2365  N   PHE A 144      13.747   3.925  36.585  1.00 22.58           N
ATOM   2366  CA  PHE A 144      12.319   4.249  36.731  1.00 27.60           C
ATOM   2367  C   PHE A 144      12.131   5.650  37.302  1.00 30.11           C
ATOM   2368  O   PHE A 144      12.706   5.995  38.337  1.00 29.02           O
ATOM   2369  CB  PHE A 144      11.608   3.254  37.669  1.00 27.16           C
ATOM   2370  CG  PHE A 144      10.417   2.561  37.068  1.00 19.62           C
ATOM   2371  CD1 PHE A 144      10.442   1.182  36.880  1.00 24.67           C
ATOM   2372  CD2 PHE A 144       9.268   3.248  36.740  1.00 20.36           C
ATOM   2373  CE1 PHE A 144       9.368   0.513  36.344  1.00 23.53           C
ATOM   2374  CE2 PHE A 144       8.172   2.579  36.212  1.00 19.52           C
ATOM   2375  CZ  PHE A 144       8.236   1.210  35.995  1.00 21.94           C
ATOM   2376  H   PHE A 144      14.011   3.253  37.047  1.00 27.09           H
ATOM   2377  HA  PHE A 144      11.901   4.210  35.857  1.00 33.12           H
ATOM   2378  HB2 PHE A 144      12.240   2.569  37.935  1.00 32.60           H
ATOM   2379  HB3 PHE A 144      11.299   3.739  38.449  1.00 32.60           H
ATOM   2380  HD1 PHE A 144      11.208   0.703  37.100  1.00 29.60           H
ATOM   2381  HD2 PHE A 144       9.228   4.168  36.870  1.00 24.44           H
ATOM   2382  HE1 PHE A 144       9.414  -0.407  36.213  1.00 28.24           H
ATOM   2383  HE2 PHE A 144       7.402   3.050  35.974  1.00 23.42           H
ATOM   2384  HZ  PHE A 144       7.506   0.759  35.638  1.00 26.33           H
ATOM   2385  N   GLY A 145      11.309   6.457  36.630  1.00 19.47           N
ATOM   2386  CA  GLY A 145      11.034   7.804  37.050  1.00 21.58           C
ATOM   2387  C   GLY A 145      11.957   8.870  36.501  1.00 23.97           C
ATOM   2388  O   GLY A 145      11.656  10.055  36.647  1.00 21.72           O
ATOM   2389  H   GLY A 145      10.920   6.237  35.900  1.00 23.36           H
ATOM   2390  HA2 GLY A 145      10.132   8.039  36.785  1.00 25.89           H
ATOM   2391  HA3 GLY A 145      11.101   7.843  38.012  1.00 25.89           H
ATOM   2392  N   LEU A 146      13.082   8.499  35.888  1.00 25.96           N
ATOM   2393  CA  LEU A 146      14.021   9.517  35.452  1.00 29.90           C
ATOM   2394  C   LEU A 146      13.568  10.231  34.185  1.00 29.26           C
ATOM   2395  O   LEU A 146      13.969  11.374  33.961  1.00 27.80           O
ATOM   2396  CB  LEU A 146      15.416   8.913  35.237  1.00 25.44           C
ATOM   2397  CG  LEU A 146      16.170   8.541  36.547  1.00 28.60           C
ATOM   2398  CD1 LEU A 146      17.579   8.071  36.232  1.00 29.46           C
ATOM   2399  CD2 LEU A 146      16.236   9.704  37.552  1.00 26.93           C
ATOM   2400  H   LEU A 146      13.322   7.691  35.722  1.00 31.15           H
ATOM   2401  HA  LEU A 146      14.081  10.181  36.152  1.00 35.88           H
ATOM   2402  HB2 LEU A 146      15.328   8.106  34.703  1.00 30.53           H
ATOM   2403  HB3 LEU A 146      15.953   9.562  34.757  1.00 30.53           H
ATOM   2404  HG  LEU A 146      15.708   7.805  36.980  1.00 34.32           H
ATOM   2405 HD11 LEU A 146      18.029   7.838  37.060  1.00 35.36           H
ATOM   2406 HD12 LEU A 146      17.542   7.298  35.649  1.00 35.36           H
ATOM   2407 HD13 LEU A 146      18.057   8.795  35.795  1.00 35.36           H
ATOM   2408 HD21 LEU A 146      16.762   9.419  38.314  1.00 32.32           H
ATOM   2409 HD22 LEU A 146      16.649  10.472  37.127  1.00 32.32           H
ATOM   2410 HD23 LEU A 146      15.343   9.929  37.852  1.00 32.32           H
ATOM   2411  N   ALA A 147      12.771   9.585  33.333  1.00 26.65           N
ATOM   2412  CA  ALA A 147      12.278  10.276  32.144  1.00 31.73           C
ATOM   2413  C   ALA A 147      11.418  11.487  32.516  1.00 29.29           C
ATOM   2414  O   ALA A 147      11.365  12.464  31.766  1.00 31.98           O
ATOM   2415  CB  ALA A 147      11.492   9.302  31.251  1.00 31.76           C
ATOM   2416  H   ALA A 147      12.511   8.770  33.417  1.00 31.98           H
ATOM   2417  HA  ALA A 147      13.032  10.597  31.628  1.00 38.08           H
ATOM   2418  HB1 ALA A 147      11.171   9.779  30.475  1.00 38.11           H
ATOM   2419  HB2 ALA A 147      12.083   8.585  30.974  1.00 38.11           H
ATOM   2420  HB3 ALA A 147      10.745   8.943  31.753  1.00 38.11           H
ATOM   2421  N   ARG A 148      10.724  11.446  33.654  1.00 31.64           N
ATOM   2422  CA  ARG A 148      10.002  12.636  34.084  1.00 34.32           C
ATOM   2423  C   ARG A 148      10.959  13.777  34.433  1.00 31.29           C
ATOM   2424  O   ARG A 148      10.629  14.937  34.211  1.00 36.87           O
ATOM   2425  CB  ARG A 148       9.107  12.319  35.272  1.00 35.30           C
ATOM   2426  CG  ARG A 148       7.929  13.223  35.359  1.00 41.59           C
ATOM   2427  CD  ARG A 148       7.199  13.111  36.709  1.00 44.50           C
ATOM   2428  NE  ARG A 148       6.488  14.349  36.978  1.00 51.19           N
ATOM   2429  CZ  ARG A 148       6.104  14.757  38.178  1.00 55.94           C
ATOM   2430  NH1 ARG A 148       6.336  14.011  39.251  1.00 57.92           N
ATOM   2431  NH2 ARG A 148       5.493  15.928  38.298  1.00 56.14           N1+
ATOM   2432  H   ARG A 148      10.655  10.771  34.182  1.00 37.97           H
ATOM   2433  HA  ARG A 148       9.429  12.930  33.366  1.00 41.19           H
ATOM   2434  HB2 ARG A 148       8.774  11.416  35.182  1.00 42.36           H
ATOM   2435  HB3 ARG A 148       9.614  12.408  36.093  1.00 42.36           H
ATOM   2436  HG2 ARG A 148       8.226  14.139  35.250  1.00 49.90           H
ATOM   2437  HG3 ARG A 148       7.303  12.982  34.656  1.00 49.90           H
ATOM   2438  HD2 ARG A 148       6.558  12.385  36.681  1.00 53.40           H
ATOM   2439  HD3 ARG A 148       7.842  12.972  37.419  1.00 53.40           H
ATOM   2440  HE  ARG A 148       6.197  14.794  36.303  1.00 61.43           H
ATOM   2441 HH11 ARG A 148       6.735  13.255  39.175  1.00 69.51           H
ATOM   2442 HH12 ARG A 148       6.075  14.284  40.024  1.00 69.51           H
ATOM   2443 HH21 ARG A 148       5.343  16.405  37.599  1.00 67.36           H
ATOM   2444 HH22 ARG A 148       5.226  16.202  39.067  1.00 67.36           H
ATOM   2445  N   ALA A 149      12.139  13.471  34.961  1.00 29.35           N
ATOM   2446  CA  ALA A 149      13.113  14.500  35.320  1.00 32.13           C
ATOM   2447  C   ALA A 149      13.920  15.002  34.129  1.00 36.11           C
ATOM   2448  O   ALA A 149      14.218  16.197  34.042  1.00 34.89           O
ATOM   2449  CB  ALA A 149      14.071  13.957  36.374  1.00 38.31           C
ATOM   2450  H   ALA A 149      12.400  12.671  35.133  1.00 35.22           H
ATOM   2451  HA  ALA A 149      12.645  15.255  35.702  1.00 38.56           H
ATOM   2452  HB1 ALA A 149      14.723  14.642  36.587  1.00 45.97           H
ATOM   2453  HB2 ALA A 149      13.571  13.712  37.169  1.00 45.97           H
ATOM   2454  HB3 ALA A 149      14.522  13.177  36.014  1.00 45.97           H
ATOM   2455  N   PHE A 150      14.304  14.105  33.221  1.00 36.42           N
ATOM   2456  CA  PHE A 150      15.237  14.395  32.139  1.00 34.35           C
ATOM   2457  C   PHE A 150      14.664  14.220  30.731  1.00 41.12           C
ATOM   2458  O   PHE A 150      15.373  14.499  29.764  1.00 40.14           O
ATOM   2459  CB  PHE A 150      16.464  13.495  32.233  1.00 34.42           C
ATOM   2460  CG  PHE A 150      17.202  13.584  33.535  1.00 36.41           C
ATOM   2461  CD1 PHE A 150      17.583  12.440  34.191  1.00 36.39           C
ATOM   2462  CD2 PHE A 150      17.536  14.806  34.092  1.00 37.24           C
ATOM   2463  CE1 PHE A 150      18.256  12.507  35.393  1.00 40.62           C
ATOM   2464  CE2 PHE A 150      18.213  14.872  35.298  1.00 39.22           C
ATOM   2465  CZ  PHE A 150      18.580  13.729  35.941  1.00 40.75           C
ATOM   2466  H   PHE A 150      14.012  13.298  33.206  1.00 43.70           H
ATOM   2467  HA  PHE A 150      15.534  15.314  32.224  1.00 41.22           H
ATOM   2468  HB2 PHE A 150      16.180  12.578  32.113  1.00 41.30           H
ATOM   2469  HB3 PHE A 150      17.078  13.748  31.527  1.00 41.30           H
ATOM   2470  HD1 PHE A 150      17.363  11.613  33.826  1.00 43.66           H
ATOM   2471  HD2 PHE A 150      17.289  15.590  33.657  1.00 44.68           H
ATOM   2472  HE1 PHE A 150      18.506  11.726  35.831  1.00 48.75           H
ATOM   2473  HE2 PHE A 150      18.434  15.698  35.665  1.00 47.06           H
ATOM   2474  HZ  PHE A 150      19.041  13.772  36.750  1.00 48.90           H
ATOM   2475  N   GLY A 151      13.437  13.737  30.563  1.00 35.76           N
ATOM   2476  CA  GLY A 151      12.907  13.603  29.206  1.00 36.48           C
ATOM   2477  C   GLY A 151      13.167  12.240  28.606  1.00 40.64           C
ATOM   2478  O   GLY A 151      14.145  11.569  28.989  1.00 41.43           O
ATOM   2479  H   GLY A 151      12.905  13.493  31.192  1.00 42.91           H
ATOM   2480  HA2 GLY A 151      13.283  14.282  28.624  1.00 43.77           H
ATOM   2481  HA3 GLY A 151      11.949  13.743  29.221  1.00 43.77           H
ATOM   2482  HC  GLY A 151      12.538  11.890  27.912  1.00 48.77           H
ATOM   2483  N   ILE A 161      21.737   6.119  17.453  1.00 63.02           N
ATOM   2484  CA  ILE A 161      22.063   6.770  18.723  1.00 61.13           C
ATOM   2485  C   ILE A 161      20.985   6.427  19.751  1.00 61.43           C
ATOM   2486  O   ILE A 161      21.287   6.112  20.912  1.00 61.05           O
ATOM   2487  CB  ILE A 161      22.184   8.321  18.600  1.00 59.23           C
ATOM   2488  CG1 ILE A 161      22.443   8.796  17.164  1.00 63.68           C
ATOM   2489  CG2 ILE A 161      23.278   8.840  19.543  1.00 61.71           C
ATOM   2490  CD1 ILE A 161      21.578   9.981  16.747  1.00 64.55           C
ATOM   2491  H1  ILE A 161      21.596   5.180  17.607  1.00 75.62           H
ATOM   2492  H2  ILE A 161      22.473   6.220  16.846  1.00 75.62           H
ATOM   2493  HA  ILE A 161      22.909   6.426  19.051  1.00 73.35           H
ATOM   2494  HB  ILE A 161      21.342   8.706  18.883  1.00 71.07           H
ATOM   2495 HG12 ILE A 161      22.275   8.104  16.517  1.00 76.41           H
ATOM   2496 HG13 ILE A 161      23.369   9.070  17.099  1.00 76.41           H
ATOM   2497 HG21 ILE A 161      23.070   8.570  20.450  1.00 74.06           H
ATOM   2498 HG22 ILE A 161      24.131   8.465  19.282  1.00 74.06           H
ATOM   2499 HG23 ILE A 161      23.311   9.807  19.489  1.00 74.06           H
ATOM   2500 HD11 ILE A 161      20.644   9.742  16.829  1.00 77.46           H
ATOM   2501 HD12 ILE A 161      21.776  10.738  17.318  1.00 77.46           H
ATOM   2502 HD13 ILE A 161      21.778  10.208  15.826  1.00 77.46           H
ATOM   2503  N   VAL A 162      19.727   6.512  19.313  1.00 54.02           N
ATOM   2504  CA  VAL A 162      18.550   6.356  20.170  1.00 45.22           C
ATOM   2505  C   VAL A 162      17.920   5.015  19.844  1.00 35.41           C
ATOM   2506  O   VAL A 162      17.600   4.739  18.684  1.00 48.32           O
ATOM   2507  CB  VAL A 162      17.566   7.530  19.968  1.00 49.96           C
ATOM   2508  CG1 VAL A 162      16.092   7.119  20.047  1.00 45.91           C
ATOM   2509  CG2 VAL A 162      17.840   8.629  20.965  1.00 53.41           C
ATOM   2510  H   VAL A 162      19.526   6.662  18.490  1.00 64.82           H
ATOM   2511  HA  VAL A 162      18.790   6.316  21.097  1.00 54.26           H
ATOM   2512  HB  VAL A 162      17.708   7.902  19.084  1.00 59.95           H
ATOM   2513 HG11 VAL A 162      15.546   7.913  19.923  1.00 55.09           H
ATOM   2514 HG12 VAL A 162      15.887   6.483  19.345  1.00 55.09           H
ATOM   2515 HG13 VAL A 162      15.915   6.734  20.918  1.00 55.09           H
ATOM   2516 HG21 VAL A 162      17.225   9.361  20.795  1.00 64.09           H
ATOM   2517 HG22 VAL A 162      17.700   8.285  21.860  1.00 64.09           H
ATOM   2518 HG23 VAL A 162      18.754   8.935  20.858  1.00 64.09           H
ATOM   2519  N   THR A 163      17.721   4.180  20.841  1.00 40.22           N
ATOM   2520  CA  THR A 163      17.085   2.899  20.565  1.00 37.55           C
ATOM   2521  C   THR A 163      15.560   3.057  20.626  1.00 27.63           C
ATOM   2522  O   THR A 163      14.992   3.497  21.633  1.00 35.77           O
ATOM   2523  CB  THR A 163      17.575   1.803  21.495  1.00 44.05           C
ATOM   2524  OG1 THR A 163      18.989   1.615  21.304  1.00 53.31           O
ATOM   2525  CG2 THR A 163      16.901   0.522  21.135  1.00 37.15           C
ATOM   2526  H   THR A 163      17.912   4.328  21.665  1.00 48.27           H
ATOM   2527  HA  THR A 163      17.326   2.628  19.666  1.00 45.06           H
ATOM   2528  HB  THR A 163      17.372   2.026  22.416  1.00 52.86           H
ATOM   2529  HG1 THR A 163      19.228   0.879  21.632  1.00 63.97           H
ATOM   2530 HG21 THR A 163      17.254  -0.206  21.669  1.00 44.58           H
ATOM   2531 HG22 THR A 163      15.948   0.589  21.295  1.00 44.58           H
ATOM   2532 HG23 THR A 163      17.058   0.331  20.195  1.00 44.58           H
ATOM   2533  N   LEU A 164      14.927   2.724  19.518  1.00 22.94           N
ATOM   2534  CA  LEU A 164      13.490   2.802  19.301  1.00 26.59           C
ATOM   2535  C   LEU A 164      12.815   1.449  19.475  1.00 16.31           C
ATOM   2536  O   LEU A 164      11.594   1.358  19.399  1.00 19.12           O
ATOM   2537  CB  LEU A 164      13.258   3.333  17.891  1.00 27.05           C
ATOM   2538  CG  LEU A 164      13.837   4.735  17.644  1.00 32.62           C
ATOM   2539  CD1 LEU A 164      13.623   5.149  16.202  1.00 31.75           C
ATOM   2540  CD2 LEU A 164      13.249   5.795  18.593  1.00 25.97           C
ATOM   2541  H   LEU A 164      15.331   2.422  18.823  1.00 27.53           H
ATOM   2542  HA  LEU A 164      13.093   3.424  19.928  1.00 31.90           H
ATOM   2543  HB2 LEU A 164      13.700   2.733  17.268  1.00 32.46           H
ATOM   2544  HB3 LEU A 164      12.309   3.354  17.707  1.00 32.46           H
ATOM   2545  HG  LEU A 164      14.795   4.696  17.794  1.00 39.14           H
ATOM   2546 HD11 LEU A 164      13.929   6.058  16.089  1.00 38.10           H
ATOM   2547 HD12 LEU A 164      14.125   4.551  15.624  1.00 38.10           H
ATOM   2548 HD13 LEU A 164      12.678   5.093  15.996  1.00 38.10           H
ATOM   2549 HD21 LEU A 164      13.620   6.657  18.352  1.00 31.16           H
ATOM   2550 HD22 LEU A 164      12.289   5.807  18.485  1.00 31.16           H
ATOM   2551 HD23 LEU A 164      13.474   5.584  19.510  1.00 31.16           H
ATOM   2552  N   TRP A 165      13.598   0.390  19.701  1.00 18.38           N
ATOM   2553  CA  TRP A 165      13.112  -0.969  19.523  1.00 16.83           C
ATOM   2554  C   TRP A 165      11.987  -1.329  20.495  1.00 17.39           C
ATOM   2555  O   TRP A 165      11.262  -2.297  20.240  1.00 16.75           O
ATOM   2556  CB  TRP A 165      14.234  -1.988  19.723  1.00 16.90           C
ATOM   2557  CG  TRP A 165      15.407  -1.881  18.767  1.00 19.12           C
ATOM   2558  CD1 TRP A 165      15.531  -1.038  17.688  1.00 21.18           C
ATOM   2559  CD2 TRP A 165      16.597  -2.673  18.798  1.00 18.30           C
ATOM   2560  NE1 TRP A 165      16.740  -1.259  17.068  1.00 21.63           N
ATOM   2561  CE2 TRP A 165      17.408  -2.258  17.722  1.00 23.03           C
ATOM   2562  CE3 TRP A 165      17.053  -3.701  19.627  1.00 20.23           C
ATOM   2563  CZ2 TRP A 165      18.658  -2.822  17.464  1.00 23.25           C
ATOM   2564  CZ3 TRP A 165      18.313  -4.248  19.376  1.00 23.17           C
ATOM   2565  CH2 TRP A 165      19.070  -3.833  18.283  1.00 25.70           C
ATOM   2566  H   TRP A 165      14.406   0.431  19.976  1.00 22.05           H
ATOM   2567  HA  TRP A 165      12.801  -1.061  18.609  1.00 20.20           H
ATOM   2568  HB2 TRP A 165      14.587  -1.858  20.612  1.00 20.28           H
ATOM   2569  HB3 TRP A 165      13.872  -2.883  19.649  1.00 20.28           H
ATOM   2570  HD1 TRP A 165      14.901  -0.406  17.421  1.00 25.42           H
ATOM   2571  HE1 TRP A 165      17.027  -0.841  16.378  1.00 25.95           H
ATOM   2572  HE3 TRP A 165      16.544  -3.994  20.346  1.00 24.28           H
ATOM   2573  HZ2 TRP A 165      19.182  -2.541  16.751  1.00 27.90           H
ATOM   2574  HZ3 TRP A 165      18.629  -4.937  19.909  1.00 27.80           H
ATOM   2575  HH2 TRP A 165      19.903  -4.215  18.142  1.00 30.84           H
ATOM   2576  N   TYR A 166      11.895  -0.644  21.636  1.00 18.48           N
ATOM   2577  CA  TYR A 166      10.914  -0.982  22.675  1.00 20.28           C
ATOM   2578  C   TYR A 166       9.771   0.048  22.769  1.00 17.72           C
ATOM   2579  O   TYR A 166       8.968  -0.035  23.692  1.00 16.19           O
ATOM   2580  CB  TYR A 166      11.638  -1.188  24.038  1.00 16.74           C
ATOM   2581  CG  TYR A 166      12.809  -2.184  23.867  1.00 14.34           C
ATOM   2582  CD1 TYR A 166      14.091  -1.741  23.594  1.00 20.15           C
ATOM   2583  CD2 TYR A 166      12.596  -3.541  23.840  1.00 16.46           C
ATOM   2584  CE1 TYR A 166      15.153  -2.647  23.338  1.00 21.21           C
ATOM   2585  CE2 TYR A 166      13.631  -4.436  23.581  1.00 19.55           C
ATOM   2586  CZ  TYR A 166      14.909  -3.976  23.331  1.00 18.88           C
ATOM   2587  OH  TYR A 166      15.953  -4.830  23.073  1.00 17.82           O
ATOM   2588  H   TYR A 166      12.395   0.025  21.832  1.00 22.17           H
ATOM   2589  HA  TYR A 166      10.514  -1.835  22.442  1.00 24.34           H
ATOM   2590  HB2 TYR A 166      11.984  -0.333  24.326  1.00 20.09           H
ATOM   2591  HB3 TYR A 166      11.016  -1.546  24.689  1.00 20.09           H
ATOM   2592  HD1 TYR A 166      14.256  -0.825  23.579  1.00 24.18           H
ATOM   2593  HD2 TYR A 166      11.750  -3.871  23.995  1.00 19.75           H
ATOM   2594  HE1 TYR A 166      16.018  -2.342  23.163  1.00 25.45           H
ATOM   2595  HE2 TYR A 166      13.461  -5.347  23.590  1.00 23.46           H
ATOM   2596  HH  TYR A 166      15.662  -5.606  22.911  1.00 21.38           H
ATOM   2597  N   ARG A 167       9.655   0.981  21.800  1.00 15.88           N
ATOM   2598  CA  ARG A 167       8.679   2.079  21.851  1.00 19.10           C
ATOM   2599  C   ARG A 167       7.361   1.681  21.209  1.00 17.53           C
ATOM   2600  O   ARG A 167       7.337   1.149  20.097  1.00 19.59           O
ATOM   2601  CB  ARG A 167       9.199   3.325  21.139  1.00 22.69           C
ATOM   2602  CG  ARG A 167      10.403   3.899  21.796  1.00 33.91           C
ATOM   2603  CD  ARG A 167      10.440   5.398  21.842  1.00 39.00           C
ATOM   2604  NE  ARG A 167      11.689   5.700  22.524  1.00 45.22           N
ATOM   2605  CZ  ARG A 167      12.477   6.736  22.280  1.00 54.24           C
ATOM   2606  NH1 ARG A 167      12.137   7.648  21.362  1.00 50.99           N
ATOM   2607  NH2 ARG A 167      13.616   6.845  22.972  1.00 47.07           N1+
ATOM   2608  H   ARG A 167      10.138   0.993  21.091  1.00 19.06           H
ATOM   2609  HA  ARG A 167       8.491   2.312  22.769  1.00 22.91           H
ATOM   2610  HB2 ARG A 167       9.440   3.086  20.230  1.00 27.23           H
ATOM   2611  HB3 ARG A 167       8.509   4.006  21.130  1.00 27.23           H
ATOM   2612  HG2 ARG A 167      10.455   3.581  22.712  1.00 40.70           H
ATOM   2613  HG3 ARG A 167      11.186   3.609  21.305  1.00 40.70           H
ATOM   2614  HD2 ARG A 167      10.448   5.767  20.944  1.00 46.80           H
ATOM   2615  HD3 ARG A 167       9.694   5.738  22.358  1.00 46.80           H
ATOM   2616  HE  ARG A 167      11.930   5.163  23.150  1.00 54.26           H
ATOM   2617 HH11 ARG A 167      11.406   7.569  20.917  1.00 61.19           H
ATOM   2618 HH12 ARG A 167      12.652   8.321  21.216  1.00 61.19           H
ATOM   2619 HH21 ARG A 167      13.815   6.246  23.560  1.00 56.48           H
ATOM   2620 HH22 ARG A 167      14.140   7.513  22.845  1.00 56.48           H
ATOM   2621  N   ALA A 168       6.277   1.954  21.916  1.00 19.30           N
ATOM   2622  CA  ALA A 168       4.954   1.600  21.457  1.00 20.21           C
ATOM   2623  C   ALA A 168       4.579   2.389  20.201  1.00 20.78           C
ATOM   2624  O   ALA A 168       4.987   3.545  20.040  1.00 22.83           O
ATOM   2625  CB  ALA A 168       3.954   1.860  22.577  1.00 16.85           C
ATOM   2626  H   ALA A 168       6.278   2.369  22.667  1.00 23.16           H
ATOM   2627  HA  ALA A 168       4.952   0.656  21.249  1.00 24.25           H
ATOM   2628  HB1 ALA A 168       3.060   1.696  22.232  1.00 20.22           H
ATOM   2629  HB2 ALA A 168       4.145   1.281  23.329  1.00 20.22           H
ATOM   2630  HB3 ALA A 168       4.047   2.776  22.865  1.00 20.22           H
ATOM   2631  N   PRO A 169       3.805   1.791  19.296  1.00 16.40           N
ATOM   2632  CA  PRO A 169       3.462   2.505  18.064  1.00 20.91           C
ATOM   2633  C   PRO A 169       2.786   3.844  18.313  1.00 23.37           C
ATOM   2634  O   PRO A 169       3.083   4.791  17.586  1.00 21.86           O
ATOM   2635  CB  PRO A 169       2.548   1.530  17.313  1.00 23.47           C
ATOM   2636  CG  PRO A 169       2.566   0.243  18.066  1.00 20.85           C
ATOM   2637  CD  PRO A 169       3.205   0.450  19.365  1.00 17.89           C
ATOM   2638  HA  PRO A 169       4.266   2.655  17.541  1.00 25.09           H
ATOM   2639  HB2 PRO A 169       1.651   1.899  17.274  1.00 28.16           H
ATOM   2640  HB3 PRO A 169       2.909   1.397  16.428  1.00 28.16           H
ATOM   2641  HG2 PRO A 169       1.658  -0.044  18.207  1.00 25.01           H
ATOM   2642  HG3 PRO A 169       3.045  -0.426  17.556  1.00 25.01           H
ATOM   2643  HD2 PRO A 169       2.559   0.412  20.077  1.00 21.47           H
ATOM   2644  HD3 PRO A 169       3.899  -0.209  19.482  1.00 21.47           H
ATOM   2645  N   ASP A 170       1.934   3.989  19.337  1.00 23.43           N
ATOM   2646  CA  ASP A 170       1.299   5.292  19.512  1.00 23.77           C
ATOM   2647  C   ASP A 170       2.328   6.348  19.897  1.00 22.83           C
ATOM   2648  O   ASP A 170       2.173   7.531  19.566  1.00 24.88           O
ATOM   2649  CB  ASP A 170       0.157   5.240  20.527  1.00 25.48           C
ATOM   2650  CG  ASP A 170       0.594   4.755  21.883  1.00 29.67           C
ATOM   2651  OD1 ASP A 170       1.190   3.658  21.958  1.00 30.47           O
ATOM   2652  OD2 ASP A 170       0.331   5.469  22.858  1.00 34.80           O1-
ATOM   2653  H   ASP A 170       1.733   3.392  19.913  1.00 28.11           H
ATOM   2654  HA  ASP A 170       0.904   5.553  18.670  1.00 28.52           H
ATOM   2655  HB2 ASP A 170      -0.206   6.129  20.647  1.00 30.58           H
ATOM   2656  HB3 ASP A 170      -0.524   4.630  20.207  1.00 30.58           H
ATOM   2657  N   VAL A 171       3.388   5.943  20.578  1.00 24.20           N
ATOM   2658  CA  VAL A 171       4.424   6.887  20.934  1.00 25.03           C
ATOM   2659  C   VAL A 171       5.216   7.256  19.695  1.00 26.94           C
ATOM   2660  O   VAL A 171       5.522   8.426  19.455  1.00 27.84           O
ATOM   2661  CB  VAL A 171       5.308   6.288  22.027  1.00 26.71           C
ATOM   2662  CG1 VAL A 171       6.498   7.141  22.306  1.00 26.73           C
ATOM   2663  CG2 VAL A 171       4.458   6.099  23.305  1.00 28.85           C
ATOM   2664  H   VAL A 171       3.527   5.140  20.837  1.00 29.04           H
ATOM   2665  HA  VAL A 171       4.016   7.686  21.292  1.00 30.04           H
ATOM   2666  HB  VAL A 171       5.626   5.422  21.727  1.00 32.05           H
ATOM   2667 HG11 VAL A 171       7.022   6.733  23.007  1.00 32.07           H
ATOM   2668 HG12 VAL A 171       7.029   7.213  21.502  1.00 32.07           H
ATOM   2669 HG13 VAL A 171       6.194   8.017  22.586  1.00 32.07           H
ATOM   2670 HG21 VAL A 171       5.027   5.746  24.010  1.00 34.62           H
ATOM   2671 HG22 VAL A 171       4.091   6.957  23.566  1.00 34.62           H
ATOM   2672 HG23 VAL A 171       3.736   5.479  23.115  1.00 34.62           H
ATOM   2673  N   LEU A 172       5.485   6.275  18.856  1.00 23.25           N
ATOM   2674  CA  LEU A 172       6.188   6.550  17.619  1.00 22.75           C
ATOM   2675  C   LEU A 172       5.369   7.471  16.712  1.00 31.72           C
ATOM   2676  O   LEU A 172       5.946   8.279  15.982  1.00 29.73           O
ATOM   2677  CB  LEU A 172       6.507   5.229  16.958  1.00 23.84           C
ATOM   2678  CG  LEU A 172       7.536   4.339  17.672  1.00 25.03           C
ATOM   2679  CD1 LEU A 172       7.460   2.985  17.075  1.00 21.38           C
ATOM   2680  CD2 LEU A 172       8.888   4.911  17.546  1.00 26.37           C
ATOM   2681  H   LEU A 172       5.256   5.458  18.963  1.00 27.90           H
ATOM   2682  HA  LEU A 172       7.024   7.001  17.812  1.00 27.30           H
ATOM   2683  HB2 LEU A 172       5.691   4.713  16.884  1.00 28.61           H
ATOM   2684  HB3 LEU A 172       6.858   5.423  16.080  1.00 28.61           H
ATOM   2685  HG  LEU A 172       7.326   4.277  18.618  1.00 30.04           H
ATOM   2686 HD11 LEU A 172       8.145   2.432  17.480  1.00 25.66           H
ATOM   2687 HD12 LEU A 172       6.586   2.615  17.266  1.00 25.66           H
ATOM   2688 HD13 LEU A 172       7.593   3.047  16.118  1.00 25.66           H
ATOM   2689 HD21 LEU A 172       9.513   4.333  18.004  1.00 31.64           H
ATOM   2690 HD22 LEU A 172       9.118   4.981  16.608  1.00 31.64           H
ATOM   2691 HD23 LEU A 172       8.893   5.789  17.962  1.00 31.64           H
ATOM   2692  N   MET A 173       4.028   7.406  16.780  1.00 29.95           N
ATOM   2693  CA  MET A 173       3.172   8.291  15.996  1.00 29.02           C
ATOM   2694  C   MET A 173       2.862   9.614  16.680  1.00 30.01           C
ATOM   2695  O   MET A 173       1.968  10.341  16.235  1.00 33.30           O
ATOM   2696  CB  MET A 173       1.876   7.578  15.638  1.00 23.87           C
ATOM   2697  CG  MET A 173       2.071   6.574  14.536  1.00 26.30           C
ATOM   2698  SD  MET A 173       0.733   5.546  13.959  1.00 29.82           S
ATOM   2699  CE  MET A 173       0.559   4.329  15.241  1.00 29.11           C
ATOM   2700  H   MET A 173       3.591   6.844  17.262  1.00 35.94           H
ATOM   2701  HA  MET A 173       3.628   8.478  15.163  1.00 34.82           H
ATOM   2702  HB2 MET A 173       1.534   7.116  16.420  1.00 28.65           H
ATOM   2703  HB3 MET A 173       1.244   8.244  15.327  1.00 28.65           H
ATOM   2704  HG2 MET A 173       2.389   7.065  13.765  1.00 31.55           H
ATOM   2705  HG3 MET A 173       2.766   5.970  14.835  1.00 31.55           H
ATOM   2706  HE1 MET A 173      -0.177   3.740  15.022  1.00 34.94           H
ATOM   2707  HE2 MET A 173       1.382   3.820  15.304  1.00 34.94           H
ATOM   2708  HE3 MET A 173       0.387   4.782  16.084  1.00 34.94           H
ATOM   2709  N   GLY A 174       3.542   9.936  17.757  1.00 32.26           N
ATOM   2710  CA  GLY A 174       3.460  11.257  18.306  1.00 34.77           C
ATOM   2711  C   GLY A 174       2.578  11.416  19.518  1.00 40.25           C
ATOM   2712  O   GLY A 174       2.312  12.548  19.919  1.00 38.68           O
ATOM   2713  H   GLY A 174       4.062   9.405  18.186  1.00 38.71           H
ATOM   2714  HA2 GLY A 174       4.357  11.525  18.561  1.00 41.72           H
ATOM   2715  HA3 GLY A 174       3.145  11.860  17.617  1.00 41.72           H
ATOM   2716  N   SER A 175       2.139  10.337  20.137  1.00 36.78           N
ATOM   2717  CA  SER A 175       1.378  10.511  21.359  1.00 37.16           C
ATOM   2718  C   SER A 175       2.285  10.990  22.492  1.00 34.62           C
ATOM   2719  O   SER A 175       3.442  10.590  22.598  1.00 39.26           O
ATOM   2720  CB  SER A 175       0.686   9.209  21.724  1.00 39.54           C
ATOM   2721  OG  SER A 175      -0.021   9.404  22.927  1.00 41.24           O
ATOM   2722  H   SER A 175       2.259   9.524  19.882  1.00 44.14           H
ATOM   2723  HA  SER A 175       0.700  11.185  21.210  1.00 44.59           H
ATOM   2724  HB2 SER A 175       0.078   8.960  21.011  1.00 47.45           H
ATOM   2725  HB3 SER A 175       1.352   8.515  21.847  1.00 47.45           H
ATOM   2726  HG  SER A 175      -0.514   8.738  23.065  1.00 49.49           H
ATOM   2727  N   LYS A 176       1.764  11.886  23.323  1.00 39.77           N
ATOM   2728  CA  LYS A 176       2.539  12.490  24.398  1.00 38.81           C
ATOM   2729  C   LYS A 176       1.910  12.340  25.772  1.00 41.91           C
ATOM   2730  O   LYS A 176       2.516  12.774  26.758  1.00 51.07           O
ATOM   2731  CB  LYS A 176       2.750  13.996  24.139  1.00 46.14           C
ATOM   2732  CG  LYS A 176       1.454  14.855  24.239  1.00 54.70           C
ATOM   2733  CD  LYS A 176       1.635  16.148  25.122  1.00 58.49           C
ATOM   2734  CE  LYS A 176       0.940  17.390  24.509  1.00 57.03           C
ATOM   2735  NZ  LYS A 176       0.969  18.621  25.380  1.00 52.28           N1+
ATOM   2736  H   LYS A 176       0.956  12.174  23.274  1.00 47.72           H
ATOM   2737  HA  LYS A 176       3.411  12.071  24.422  1.00 46.57           H
ATOM   2738  HB2 LYS A 176       3.385  14.334  24.790  1.00 55.37           H
ATOM   2739  HB3 LYS A 176       3.104  14.116  23.242  1.00 55.37           H
ATOM   2740  HG2 LYS A 176       1.195  15.135  23.347  1.00 65.64           H
ATOM   2741  HG3 LYS A 176       0.740  14.325  24.629  1.00 65.64           H
ATOM   2742  HD2 LYS A 176       1.254  15.994  26.002  1.00 70.19           H
ATOM   2743  HD3 LYS A 176       2.581  16.349  25.207  1.00 70.19           H
ATOM   2744  HE2 LYS A 176       1.389  17.617  23.679  1.00 68.44           H
ATOM   2745  HE3 LYS A 176       0.010  17.178  24.328  1.00 68.44           H
ATOM   2746  HZ1 LYS A 176       0.569  19.296  24.961  1.00 62.74           H
ATOM   2747  HZ2 LYS A 176       0.541  18.471  26.146  1.00 62.74           H
ATOM   2748  HZ3 LYS A 176       1.810  18.847  25.557  1.00 62.74           H
ATOM   2749  N   LYS A 177       0.715  11.772  25.871  1.00 42.29           N
ATOM   2750  CA  LYS A 177       0.026  11.703  27.152  1.00 45.59           C
ATOM   2751  C   LYS A 177       0.778  10.823  28.153  1.00 38.27           C
ATOM   2752  O   LYS A 177       1.500   9.893  27.788  1.00 38.28           O
ATOM   2753  CB  LYS A 177      -1.411  11.168  26.960  1.00 42.47           C
ATOM   2754  CG  LYS A 177      -1.506   9.926  26.086  1.00 43.07           C
ATOM   2755  CD  LYS A 177      -2.409   8.769  26.643  1.00 51.06           C
ATOM   2756  CE  LYS A 177      -2.630   7.650  25.544  1.00 52.26           C
ATOM   2757  NZ  LYS A 177      -2.629   6.186  25.961  1.00 39.32           N1+
ATOM   2758  H   LYS A 177       0.280  11.437  25.210  1.00 50.75           H
ATOM   2759  HA  LYS A 177      -0.033  12.598  27.525  1.00 54.70           H
ATOM   2760  HB2 LYS A 177      -1.793  10.950  27.824  1.00 50.96           H
ATOM   2761  HB3 LYS A 177      -1.941  11.861  26.535  1.00 50.96           H
ATOM   2762  HG2 LYS A 177      -1.882  10.189  25.232  1.00 51.68           H
ATOM   2763  HG3 LYS A 177      -0.614   9.571  25.951  1.00 51.68           H
ATOM   2764  HD2 LYS A 177      -1.983   8.365  27.414  1.00 61.28           H
ATOM   2765  HD3 LYS A 177      -3.280   9.121  26.891  1.00 61.28           H
ATOM   2766  HE2 LYS A 177      -3.494   7.816  25.133  1.00 62.72           H
ATOM   2767  HE3 LYS A 177      -1.942   7.742  24.865  1.00 62.72           H
ATOM   2768  HZ1 LYS A 177      -3.055   5.705  25.346  1.00 47.18           H
ATOM   2769  HZ2 LYS A 177      -1.798   5.880  26.032  1.00 47.18           H
ATOM   2770  HZ3 LYS A 177      -3.052   6.081  26.738  1.00 47.18           H
ATOM   2771  N   TYR A 178       0.617  11.152  29.431  1.00 41.31           N
ATOM   2772  CA  TYR A 178       0.942  10.234  30.512  1.00 39.05           C
ATOM   2773  C   TYR A 178       0.200   8.915  30.309  1.00 33.68           C
ATOM   2774  O   TYR A 178      -1.026   8.899  30.176  1.00 40.22           O
ATOM   2775  CB  TYR A 178       0.558  10.874  31.861  1.00 45.11           C
ATOM   2776  CG  TYR A 178       0.463   9.867  33.018  1.00 44.05           C
ATOM   2777  CD1 TYR A 178       1.458   9.785  33.987  1.00 43.11           C
ATOM   2778  CD2 TYR A 178      -0.630   9.003  33.127  1.00 39.90           C
ATOM   2779  CE1 TYR A 178       1.367   8.851  35.034  1.00 39.73           C
ATOM   2780  CE2 TYR A 178      -0.721   8.071  34.138  1.00 42.43           C
ATOM   2781  CZ  TYR A 178       0.270   8.000  35.090  1.00 45.12           C
ATOM   2782  OH  TYR A 178       0.153   7.071  36.083  1.00 40.96           O
ATOM   2783  H   TYR A 178       0.318  11.914  29.702  1.00 49.58           H
ATOM   2784  HA  TYR A 178       1.893  10.059  30.512  1.00 46.86           H
ATOM   2785  HB2 TYR A 178       1.233  11.532  32.098  1.00 54.14           H
ATOM   2786  HB3 TYR A 178      -0.304  11.311  31.768  1.00 54.14           H
ATOM   2787  HD1 TYR A 178       2.194  10.356  33.936  1.00 51.73           H
ATOM   2788  HD2 TYR A 178      -1.301   9.033  32.484  1.00 47.88           H
ATOM   2789  HE1 TYR A 178       2.038   8.798  35.677  1.00 47.67           H
ATOM   2790  HE2 TYR A 178      -1.455   7.503  34.185  1.00 50.92           H
ATOM   2791  HH  TYR A 178       0.915   6.955  36.412  1.00 49.15           H
ATOM   2792  N   SER A 179       0.924   7.797  30.268  1.00 33.57           N
ATOM   2793  CA  SER A 179       0.234   6.518  30.232  1.00 28.60           C
ATOM   2794  C   SER A 179       1.120   5.370  30.689  1.00 24.29           C
ATOM   2795  O   SER A 179       2.227   5.178  30.170  1.00 21.84           O
ATOM   2796  CB  SER A 179      -0.281   6.207  28.823  1.00 29.89           C
ATOM   2797  OG  SER A 179      -1.008   5.004  28.846  1.00 27.94           O
ATOM   2798  H   SER A 179       1.783   7.753  30.242  1.00 40.28           H
ATOM   2799  HA  SER A 179      -0.530   6.555  30.824  1.00 34.32           H
ATOM   2800  HB2 SER A 179      -0.861   6.920  28.520  1.00 35.86           H
ATOM   2801  HB3 SER A 179       0.472   6.105  28.227  1.00 35.86           H
ATOM   2802  HG  SER A 179      -0.758   4.502  28.220  1.00 33.53           H
ATOM   2803  N   THR A 180       0.545   4.520  31.533  1.00 24.52           N
ATOM   2804  CA  THR A 180       1.188   3.289  31.942  1.00 24.18           C
ATOM   2805  C   THR A 180       1.286   2.281  30.814  1.00 22.88           C
ATOM   2806  O   THR A 180       2.097   1.352  30.904  1.00 22.74           O
ATOM   2807  CB  THR A 180       0.419   2.650  33.093  1.00 22.31           C
ATOM   2808  OG1 THR A 180      -0.954   2.476  32.722  1.00 28.26           O
ATOM   2809  CG2 THR A 180       0.502   3.543  34.344  1.00 25.74           C
ATOM   2810  H   THR A 180      -0.232   4.635  31.880  1.00 29.42           H
ATOM   2811  HA  THR A 180       2.082   3.498  32.251  1.00 29.02           H
ATOM   2812  HB  THR A 180       0.806   1.791  33.304  1.00 26.77           H
ATOM   2813  HG1 THR A 180      -1.152   1.669  32.664  1.00 33.91           H
ATOM   2814 HG21 THR A 180       0.051   3.113  35.087  1.00 30.88           H
ATOM   2815 HG22 THR A 180       1.430   3.681  34.583  1.00 30.88           H
ATOM   2816 HG23 THR A 180       0.082   4.400  34.174  1.00 30.88           H
ATOM   2817  N   THR A 181       0.464   2.417  29.777  1.00 19.67           N
ATOM   2818  CA  THR A 181       0.447   1.420  28.719  1.00 18.57           C
ATOM   2819  C   THR A 181       1.800   1.325  28.013  1.00 17.42           C
ATOM   2820  O   THR A 181       2.103   0.331  27.379  1.00 18.31           O
ATOM   2821  CB  THR A 181      -0.620   1.791  27.684  1.00 20.26           C
ATOM   2822  OG1 THR A 181      -0.237   3.000  27.030  1.00 21.01           O
ATOM   2823  CG2 THR A 181      -2.044   1.951  28.332  1.00 17.62           C
ATOM   2824  H   THR A 181      -0.078   3.071  29.661  1.00 23.61           H
ATOM   2825  HA  THR A 181       0.248   0.549  29.093  1.00 22.28           H
ATOM   2826  HB  THR A 181      -0.686   1.095  27.021  1.00 24.31           H
ATOM   2827  HG1 THR A 181      -0.870   3.283  26.586  1.00 25.21           H
ATOM   2828 HG21 THR A 181      -2.686   2.145  27.631  1.00 21.15           H
ATOM   2829 HG22 THR A 181      -2.315   1.136  28.793  1.00 21.15           H
ATOM   2830 HG23 THR A 181      -2.048   2.683  28.965  1.00 21.15           H
ATOM   2831  N   ILE A 182       2.531   2.412  27.991  1.00 15.67           N
ATOM   2832  CA  ILE A 182       3.788   2.485  27.254  1.00 22.16           C
ATOM   2833  C   ILE A 182       4.785   1.452  27.780  1.00 23.85           C
ATOM   2834  O   ILE A 182       5.494   0.790  27.023  1.00 21.37           O
ATOM   2835  CB  ILE A 182       4.309   3.929  27.398  1.00 23.39           C
ATOM   2836  CG1 ILE A 182       3.370   4.861  26.653  1.00 29.06           C
ATOM   2837  CG2 ILE A 182       5.717   4.064  26.991  1.00 28.07           C
ATOM   2838  CD1 ILE A 182       3.635   6.295  26.943  1.00 38.24           C
ATOM   2839  H   ILE A 182       2.320   3.134  28.404  1.00 18.80           H
ATOM   2840  HA  ILE A 182       3.628   2.301  26.319  1.00 26.59           H
ATOM   2841  HB  ILE A 182       4.277   4.160  28.337  1.00 28.06           H
ATOM   2842 HG12 ILE A 182       3.467   4.715  25.699  1.00 34.87           H
ATOM   2843 HG13 ILE A 182       2.460   4.667  26.923  1.00 34.87           H
ATOM   2844 HG21 ILE A 182       5.974   4.993  27.085  1.00 33.69           H
ATOM   2845 HG22 ILE A 182       6.268   3.523  27.581  1.00 33.69           H
ATOM   2846 HG23 ILE A 182       5.819   3.776  26.074  1.00 33.69           H
ATOM   2847 HD11 ILE A 182       3.032   6.833  26.418  1.00 45.89           H
ATOM   2848 HD12 ILE A 182       3.487   6.455  27.889  1.00 45.89           H
ATOM   2849 HD13 ILE A 182       4.555   6.505  26.714  1.00 45.89           H
ATOM   2850  N   ASP A 183       4.833   1.284  29.087  1.00 24.77           N
ATOM   2851  CA  ASP A 183       5.783   0.350  29.648  1.00 21.14           C
ATOM   2852  C   ASP A 183       5.429  -1.083  29.323  1.00 19.88           C
ATOM   2853  O   ASP A 183       6.334  -1.909  29.195  1.00 14.33           O
ATOM   2854  CB  ASP A 183       5.854   0.584  31.148  1.00 18.96           C
ATOM   2855  CG  ASP A 183       6.637   1.822  31.487  1.00 17.17           C
ATOM   2856  OD1 ASP A 183       7.509   2.202  30.655  1.00 18.46           O
ATOM   2857  OD2 ASP A 183       6.359   2.407  32.524  1.00 16.17           O1-
ATOM   2858  H   ASP A 183       4.326   1.662  29.662  1.00 29.72           H
ATOM   2859  HA  ASP A 183       6.655   0.500  29.264  1.00 25.36           H
ATOM   2860  HB2 ASP A 183       4.955   0.678  31.500  1.00 22.75           H
ATOM   2861  HB3 ASP A 183       6.302  -0.169  31.558  1.00 22.75           H
ATOM   2862  N   ILE A 184       4.125  -1.408  29.247  1.00 15.32           N
ATOM   2863  CA  ILE A 184       3.704  -2.789  28.995  1.00 17.37           C
ATOM   2864  C   ILE A 184       4.080  -3.230  27.596  1.00 15.46           C
ATOM   2865  O   ILE A 184       4.378  -4.409  27.378  1.00 14.24           O
ATOM   2866  CB  ILE A 184       2.185  -2.965  29.225  1.00 13.96           C
ATOM   2867  CG1 ILE A 184       1.761  -2.447  30.605  1.00 18.48           C
ATOM   2868  CG2 ILE A 184       1.804  -4.398  29.129  1.00 15.94           C
ATOM   2869  CD1 ILE A 184       2.585  -2.953  31.805  1.00 20.94           C
ATOM   2870  H   ILE A 184       3.483  -0.861  29.346  1.00 18.39           H
ATOM   2871  HA  ILE A 184       4.165  -3.386  29.595  1.00 20.84           H
ATOM   2872  HB  ILE A 184       1.705  -2.478  28.545  1.00 16.75           H
ATOM   2873 HG12 ILE A 184       1.816  -1.478  30.601  1.00 22.18           H
ATOM   2874 HG13 ILE A 184       0.848  -2.711  30.770  1.00 22.18           H
ATOM   2875 HG21 ILE A 184       0.856  -4.464  29.243  1.00 19.13           H
ATOM   2876 HG22 ILE A 184       2.057  -4.746  28.263  1.00 19.13           H
ATOM   2877 HG23 ILE A 184       2.227  -4.900  29.839  1.00 19.13           H
ATOM   2878 HD11 ILE A 184       2.240  -2.568  32.626  1.00 25.13           H
ATOM   2879 HD12 ILE A 184       2.531  -3.921  31.849  1.00 25.13           H
ATOM   2880 HD13 ILE A 184       3.506  -2.678  31.683  1.00 25.13           H
ATOM   2881  N   TRP A 185       4.002  -2.324  26.600  1.00 15.17           N
ATOM   2882  CA  TRP A 185       4.533  -2.660  25.270  1.00 17.06           C
ATOM   2883  C   TRP A 185       6.004  -3.050  25.365  1.00 16.76           C
ATOM   2884  O   TRP A 185       6.444  -4.054  24.779  1.00 18.96           O
ATOM   2885  CB  TRP A 185       4.376  -1.491  24.277  1.00 15.91           C
ATOM   2886  CG  TRP A 185       4.864  -1.807  22.932  1.00 14.43           C
ATOM   2887  CD1 TRP A 185       6.142  -1.632  22.454  1.00 14.44           C
ATOM   2888  CD2 TRP A 185       4.109  -2.327  21.853  1.00 16.08           C
ATOM   2889  NE1 TRP A 185       6.215  -2.048  21.151  1.00 15.30           N
ATOM   2890  CE2 TRP A 185       4.980  -2.482  20.763  1.00 19.10           C
ATOM   2891  CE3 TRP A 185       2.768  -2.687  21.699  1.00 13.86           C
ATOM   2892  CZ2 TRP A 185       4.552  -2.980  19.555  1.00 18.52           C
ATOM   2893  CZ3 TRP A 185       2.365  -3.188  20.542  1.00 17.25           C
ATOM   2894  CH2 TRP A 185       3.234  -3.319  19.470  1.00 15.54           C
ATOM   2895  H   TRP A 185       3.662  -1.542  26.672  1.00 18.20           H
ATOM   2896  HA  TRP A 185       4.052  -3.423  24.919  1.00 20.47           H
ATOM   2897  HB2 TRP A 185       3.450  -1.223  24.213  1.00 19.09           H
ATOM   2898  HB3 TRP A 185       4.898  -0.749  24.605  1.00 19.09           H
ATOM   2899  HD1 TRP A 185       6.856  -1.299  22.957  1.00 17.33           H
ATOM   2900  HE1 TRP A 185       6.912  -2.038  20.653  1.00 18.36           H
ATOM   2901  HE3 TRP A 185       2.173  -2.616  22.410  1.00 16.63           H
ATOM   2902  HZ2 TRP A 185       5.130  -3.074  18.832  1.00 22.22           H
ATOM   2903  HZ3 TRP A 185       1.470  -3.434  20.438  1.00 20.69           H
ATOM   2904  HH2 TRP A 185       2.905  -3.662  18.675  1.00 18.65           H
ATOM   2905  N   SER A 186       6.778  -2.244  26.061  1.00 18.04           N
ATOM   2906  CA  SER A 186       8.195  -2.560  26.209  1.00 20.81           C
ATOM   2907  C   SER A 186       8.370  -3.934  26.814  1.00 14.61           C
ATOM   2908  O   SER A 186       9.195  -4.715  26.346  1.00 18.37           O
ATOM   2909  CB  SER A 186       8.882  -1.513  27.062  1.00 21.28           C
ATOM   2910  OG  SER A 186       8.652  -0.227  26.551  1.00 20.76           O
ATOM   2911  H   SER A 186       6.528  -1.532  26.459  1.00 21.65           H
ATOM   2912  HA  SER A 186       8.617  -2.567  25.339  1.00 24.97           H
ATOM   2913  HB2 SER A 186       8.567  -1.569  27.980  1.00 25.53           H
ATOM   2914  HB3 SER A 186       9.841  -1.685  27.014  1.00 25.53           H
ATOM   2915  HG  SER A 186       8.965  -0.172  25.776  1.00 24.91           H
ATOM   2916  N   VAL A 187       7.559  -4.277  27.826  1.00 15.36           N
ATOM   2917  CA  VAL A 187       7.676  -5.598  28.438  1.00 17.91           C
ATOM   2918  C   VAL A 187       7.444  -6.690  27.407  1.00 22.42           C
ATOM   2919  O   VAL A 187       8.190  -7.684  27.338  1.00 19.61           O
ATOM   2920  CB  VAL A 187       6.700  -5.727  29.614  1.00 20.52           C
ATOM   2921  CG1 VAL A 187       6.656  -7.143  30.146  1.00 17.79           C
ATOM   2922  CG2 VAL A 187       7.087  -4.750  30.672  1.00 19.41           C
ATOM   2923  H   VAL A 187       6.961  -3.776  28.178  1.00 18.44           H
ATOM   2924  HA  VAL A 187       8.567  -5.704  28.784  1.00 21.50           H
ATOM   2925  HB  VAL A 187       5.806  -5.507  29.316  1.00 24.62           H
ATOM   2926 HG11 VAL A 187       6.105  -7.140  30.938  1.00 21.35           H
ATOM   2927 HG12 VAL A 187       6.292  -7.747  29.479  1.00 21.35           H
ATOM   2928 HG13 VAL A 187       7.550  -7.419  30.381  1.00 21.35           H
ATOM   2929 HG21 VAL A 187       6.472  -4.835  31.420  1.00 23.29           H
ATOM   2930 HG22 VAL A 187       7.992  -4.933  30.956  1.00 23.29           H
ATOM   2931 HG23 VAL A 187       7.026  -3.857  30.305  1.00 23.29           H
ATOM   2932  N   GLY A 188       6.397  -6.541  26.593  1.00 20.66           N
ATOM   2933  CA  GLY A 188       6.121  -7.572  25.626  1.00 14.79           C
ATOM   2934  C   GLY A 188       7.280  -7.761  24.649  1.00 17.46           C
ATOM   2935  O   GLY A 188       7.608  -8.883  24.269  1.00 18.93           O
ATOM   2936  H   GLY A 188       5.864  -5.868  26.576  1.00 24.79           H
ATOM   2937  HA2 GLY A 188       5.967  -8.407  26.092  1.00 17.74           H
ATOM   2938  HA3 GLY A 188       5.325  -7.346  25.139  1.00 17.74           H
ATOM   2939  N   CYS A 189       7.941  -6.675  24.283  1.00 17.19           N
ATOM   2940  CA  CYS A 189       9.075  -6.760  23.348  1.00 23.03           C
ATOM   2941  C   CYS A 189      10.263  -7.468  23.998  1.00 18.84           C
ATOM   2942  O   CYS A 189      10.939  -8.295  23.372  1.00 18.32           O
ATOM   2943  CB  CYS A 189       9.506  -5.367  22.928  1.00 21.32           C
ATOM   2944  SG  CYS A 189       8.420  -4.448  21.895  1.00 23.91           S
ATOM   2945  H   CYS A 189       7.757  -5.883  24.569  1.00 20.63           H
ATOM   2946  HA  CYS A 189       8.800  -7.245  22.555  1.00 27.64           H
ATOM   2947  HB2 CYS A 189       9.628  -4.848  23.737  1.00 25.58           H
ATOM   2948  HB3 CYS A 189      10.347  -5.435  22.458  1.00 25.58           H
ATOM   2949  HG  CYS A 189       7.374  -4.254  22.445  1.00 28.70           H
ATOM   2950  N   ILE A 190      10.441  -7.213  25.284  1.00 18.14           N
ATOM   2951  CA  ILE A 190      11.517  -7.810  26.070  1.00 20.81           C
ATOM   2952  C   ILE A 190      11.241  -9.280  26.322  1.00 18.45           C
ATOM   2953  O   ILE A 190      12.145 -10.111  26.256  1.00 17.96           O
ATOM   2954  CB  ILE A 190      11.680  -7.026  27.375  1.00 20.14           C
ATOM   2955  CG1 ILE A 190      12.210  -5.662  27.028  1.00 15.12           C
ATOM   2956  CG2 ILE A 190      12.616  -7.763  28.343  1.00 22.58           C
ATOM   2957  CD1 ILE A 190      12.205  -4.695  28.098  1.00 19.56           C
ATOM   2958  H   ILE A 190       9.937  -6.685  25.727  1.00 21.77           H
ATOM   2959  HA  ILE A 190      12.345  -7.740  25.574  1.00 24.98           H
ATOM   2960  HB  ILE A 190      10.807  -6.939  27.781  1.00 24.17           H
ATOM   2961 HG12 ILE A 190      13.135  -5.780  26.782  1.00 18.14           H
ATOM   2962 HG13 ILE A 190      11.716  -5.311  26.277  1.00 18.14           H
ATOM   2963 HG21 ILE A 190      12.700  -7.228  29.147  1.00 27.10           H
ATOM   2964 HG22 ILE A 190      12.254  -8.636  28.570  1.00 27.10           H
ATOM   2965 HG23 ILE A 190      13.478  -7.864  27.916  1.00 27.10           H
ATOM   2966 HD11 ILE A 190      12.627  -3.890  27.767  1.00 23.47           H
ATOM   2967 HD12 ILE A 190      11.287  -4.501  28.340  1.00 23.47           H
ATOM   2968 HD13 ILE A 190      12.686  -5.048  28.863  1.00 23.47           H
ATOM   2969  N   PHE A 191       9.985  -9.628  26.567  1.00 19.17           N
ATOM   2970  CA  PHE A 191       9.580 -11.026  26.739  1.00 17.53           C
ATOM   2971  C   PHE A 191       9.898 -11.855  25.511  1.00 17.23           C
ATOM   2972  O   PHE A 191      10.573 -12.893  25.598  1.00 22.52           O
ATOM   2973  CB  PHE A 191       8.064 -11.030  27.052  1.00 21.49           C
ATOM   2974  CG  PHE A 191       7.451 -12.362  27.347  1.00 21.61           C
ATOM   2975  CD1 PHE A 191       6.044 -12.476  27.391  1.00 23.18           C
ATOM   2976  CD2 PHE A 191       8.197 -13.456  27.704  1.00 23.33           C
ATOM   2977  CE1 PHE A 191       5.434 -13.651  27.698  1.00 21.55           C
ATOM   2978  CE2 PHE A 191       7.566 -14.668  27.990  1.00 24.65           C
ATOM   2979  CZ  PHE A 191       6.176 -14.749  28.006  1.00 28.02           C
ATOM   2980  H   PHE A 191       9.340  -9.065  26.657  1.00 23.01           H
ATOM   2981  HA  PHE A 191      10.063 -11.407  27.481  1.00 21.04           H
ATOM   2982  HB2 PHE A 191       7.904 -10.453  27.821  1.00 25.79           H
ATOM   2983  HB3 PHE A 191       7.599 -10.688  26.276  1.00 25.79           H
ATOM   2984  HD1 PHE A 191       5.514 -11.744  27.180  1.00 27.82           H
ATOM   2985  HD2 PHE A 191       9.125 -13.404  27.692  1.00 27.99           H
ATOM   2986  HE1 PHE A 191       4.509 -13.705  27.697  1.00 25.86           H
ATOM   2987  HE2 PHE A 191       8.072 -15.413  28.215  1.00 29.58           H
ATOM   2988  HZ  PHE A 191       5.755 -15.551  28.215  1.00 33.63           H
ATOM   2989  N   ALA A 192       9.468 -11.375  24.339  1.00 15.38           N
ATOM   2990  CA  ALA A 192       9.794 -12.024  23.075  1.00 19.34           C
ATOM   2991  C   ALA A 192      11.310 -12.117  22.841  1.00 18.84           C
ATOM   2992  O   ALA A 192      11.795 -13.111  22.308  1.00 20.50           O
ATOM   2993  CB  ALA A 192       9.150 -11.273  21.922  1.00 22.58           C
ATOM   2994  H   ALA A 192       8.998 -10.665  24.248  1.00 18.45           H
ATOM   2995  HA  ALA A 192       9.428 -12.915  23.098  1.00 23.21           H
ATOM   2996  HB1 ALA A 192       9.445 -11.670  21.088  1.00 27.10           H
ATOM   2997  HB2 ALA A 192       8.189 -11.346  22.006  1.00 27.10           H
ATOM   2998  HB3 ALA A 192       9.421 -10.340  21.964  1.00 27.10           H
ATOM   2999  N   GLU A 193      12.050 -11.063  23.171  1.00 18.75           N
ATOM   3000  CA  GLU A 193      13.515 -11.096  23.026  1.00 22.87           C
ATOM   3001  C   GLU A 193      14.136 -12.162  23.921  1.00 20.44           C
ATOM   3002  O   GLU A 193      15.028 -12.887  23.481  1.00 23.99           O
ATOM   3003  CB  GLU A 193      14.116  -9.716  23.312  1.00 18.63           C
ATOM   3004  CG  GLU A 193      15.650  -9.522  23.030  1.00 22.72           C
ATOM   3005  CD  GLU A 193      16.034  -8.047  23.051  1.00 22.86           C
ATOM   3006  OE1 GLU A 193      17.197  -7.683  23.334  1.00 24.23           O
ATOM   3007  OE2 GLU A 193      15.146  -7.220  22.796  1.00 21.05           O1-
ATOM   3008  H   GLU A 193      11.738 -10.320  23.473  1.00 22.50           H
ATOM   3009  HA  GLU A 193      13.731 -11.318  22.110  1.00 27.45           H
ATOM   3010  HB2 GLU A 193      13.655  -9.075  22.752  1.00 22.36           H
ATOM   3011  HB3 GLU A 193      13.957  -9.504  24.245  1.00 22.36           H
ATOM   3012  HG2 GLU A 193      16.166  -9.964  23.719  1.00 27.27           H
ATOM   3013  HG3 GLU A 193      15.876  -9.882  22.160  1.00 27.27           H
ATOM   3014  N   MET A 194      13.646 -12.309  25.154  1.00 26.47           N
ATOM   3015  CA  MET A 194      14.153 -13.357  26.036  1.00 22.72           C
ATOM   3016  C   MET A 194      13.898 -14.766  25.492  1.00 25.69           C
ATOM   3017  O   MET A 194      14.747 -15.648  25.636  1.00 28.15           O
ATOM   3018  CB  MET A 194      13.553 -13.246  27.407  1.00 20.18           C
ATOM   3019  CG  MET A 194      13.880 -12.015  28.147  1.00 24.04           C
ATOM   3020  SD  MET A 194      13.572 -12.073  29.951  1.00 26.63           S
ATOM   3021  CE  MET A 194      11.797 -11.798  30.070  1.00 24.60           C
ATOM   3022  H   MET A 194      13.036 -11.807  25.502  1.00 31.76           H
ATOM   3023  HA  MET A 194      15.107 -13.241  26.136  1.00 27.26           H
ATOM   3024  HB2 MET A 194      12.596 -13.284  27.315  1.00 24.22           H
ATOM   3025  HB3 MET A 194      13.854 -14.004  27.925  1.00 24.22           H
ATOM   3026  HG2 MET A 194      14.822 -11.834  28.009  1.00 28.85           H
ATOM   3027  HG3 MET A 194      13.351 -11.289  27.791  1.00 28.85           H
ATOM   3028  HE1 MET A 194      11.555 -11.812  31.010  1.00 29.53           H
ATOM   3029  HE2 MET A 194      11.582 -10.933  29.683  1.00 29.53           H
ATOM   3030  HE3 MET A 194      11.327 -12.506  29.600  1.00 29.53           H
ATOM   3031  N   VAL A 195      12.765 -15.012  24.845  1.00 22.89           N
ATOM   3032  CA  VAL A 195      12.517 -16.371  24.393  1.00 23.57           C
ATOM   3033  C   VAL A 195      13.051 -16.655  22.990  1.00 27.94           C
ATOM   3034  O   VAL A 195      13.384 -17.807  22.718  1.00 33.99           O
ATOM   3035  CB  VAL A 195      11.041 -16.751  24.493  1.00 29.42           C
ATOM   3036  CG1 VAL A 195      10.584 -16.577  25.920  1.00 34.36           C
ATOM   3037  CG2 VAL A 195      10.247 -15.961  23.586  1.00 26.88           C
ATOM   3038  H   VAL A 195      12.152 -14.444  24.675  1.00 27.47           H
ATOM   3039  HA  VAL A 195      12.981 -16.971  24.987  1.00 28.28           H
ATOM   3040  HB  VAL A 195      10.934 -17.683  24.251  1.00 35.31           H
ATOM   3041 HG11 VAL A 195       9.652 -16.827  25.992  1.00 41.23           H
ATOM   3042 HG12 VAL A 195      11.123 -17.131  26.504  1.00 41.23           H
ATOM   3043 HG13 VAL A 195      10.696 -15.648  26.168  1.00 41.23           H
ATOM   3044 HG21 VAL A 195       9.324 -16.225  23.702  1.00 32.25           H
ATOM   3045 HG22 VAL A 195      10.354 -15.025  23.802  1.00 32.25           H
ATOM   3046 HG23 VAL A 195      10.525 -16.141  22.677  1.00 32.25           H
ATOM   3047  N   ASN A 196      13.217 -15.644  22.130  1.00 23.56           N
ATOM   3048  CA  ASN A 196      13.762 -15.839  20.773  1.00 30.01           C
ATOM   3049  C   ASN A 196      15.279 -15.667  20.682  1.00 25.46           C
ATOM   3050  O   ASN A 196      15.868 -16.110  19.710  1.00 33.46           O
ATOM   3051  CB  ASN A 196      13.142 -14.866  19.768  1.00 26.54           C
ATOM   3052  CG  ASN A 196      11.624 -15.127  19.517  1.00 34.90           C
ATOM   3053  OD1 ASN A 196      11.130 -16.246  19.656  1.00 27.89           O
ATOM   3054  ND2 ASN A 196      10.896 -14.069  19.164  1.00 30.68           N
ATOM   3055  H   ASN A 196      13.035 -14.825  22.313  1.00 28.27           H
ATOM   3056  HA  ASN A 196      13.555 -16.733  20.472  1.00 36.01           H
ATOM   3057  HB2 ASN A 196      13.263 -13.964  20.101  1.00 31.85           H
ATOM   3058  HB3 ASN A 196      13.598 -14.961  18.918  1.00 31.85           H
ATOM   3059 HD21 ASN A 196      10.060 -14.164  19.013  1.00 36.82           H
ATOM   3060 HD22 ASN A 196      11.264 -13.296  19.087  1.00 36.82           H
ATOM   3061  N   GLY A 197      15.906 -15.043  21.670  1.00 28.75           N
ATOM   3062  CA  GLY A 197      17.302 -14.695  21.654  1.00 33.97           C
ATOM   3063  C   GLY A 197      17.475 -13.253  21.216  1.00 40.88           C
ATOM   3064  O   GLY A 197      18.059 -12.425  21.944  1.00 35.97           O
ATOM   3065  H   GLY A 197      15.526 -14.810  22.404  1.00 34.51           H
ATOM   3066  HA2 GLY A 197      17.670 -14.792  22.543  1.00 40.76           H
ATOM   3067  HA3 GLY A 197      17.776 -15.275  21.038  1.00 40.76           H
ATOM   3068  N   THR A 198      16.821 -12.924  20.001  1.00 23.47           N
ATOM   3069  CA  THR A 198      16.999 -11.816  19.078  1.00 25.23           C
ATOM   3070  C   THR A 198      15.895 -10.781  19.251  1.00 28.29           C
ATOM   3071  O   THR A 198      14.745 -11.121  19.607  1.00 21.41           O
ATOM   3072  CB  THR A 198      17.023 -12.371  17.639  1.00 25.86           C
ATOM   3073  OG1 THR A 198      17.493 -11.403  16.716  1.00 28.48           O
ATOM   3074  CG2 THR A 198      15.663 -12.811  17.199  1.00 27.70           C
ATOM   3075  H   THR A 198      16.210 -13.446  19.701  1.00 28.16           H
ATOM   3076  HA  THR A 198      17.853 -11.401  19.260  1.00 30.28           H
ATOM   3077  HB  THR A 198      17.613 -13.139  17.594  1.00 31.03           H
ATOM   3078  HG1 THR A 198      16.848 -10.914  16.519  1.00 34.18           H
ATOM   3079 HG21 THR A 198      15.725 -13.183  16.309  1.00 33.24           H
ATOM   3080 HG22 THR A 198      15.325 -13.493  17.801  1.00 33.24           H
ATOM   3081 HG23 THR A 198      15.053 -12.058  17.169  1.00 33.24           H
ATOM   3082  N   PRO A 199      16.179  -9.494  19.077  1.00 23.07           N
ATOM   3083  CA  PRO A 199      15.126  -8.508  19.337  1.00 22.91           C
ATOM   3084  C   PRO A 199      13.966  -8.656  18.361  1.00 20.64           C
ATOM   3085  O   PRO A 199      14.129  -9.059  17.215  1.00 22.10           O
ATOM   3086  CB  PRO A 199      15.827  -7.161  19.189  1.00 21.71           C
ATOM   3087  CG  PRO A 199      17.204  -7.482  18.512  1.00 25.78           C
ATOM   3088  CD  PRO A 199      17.471  -8.903  18.695  1.00 20.39           C
ATOM   3089  HA  PRO A 199      14.806  -8.604  20.250  1.00 27.49           H
ATOM   3090  HB2 PRO A 199      15.297  -6.574  18.634  1.00 26.06           H
ATOM   3091  HB3 PRO A 199      15.955  -6.774  20.065  1.00 26.06           H
ATOM   3092  HG2 PRO A 199      17.171  -7.266  17.567  1.00 30.94           H
ATOM   3093  HG3 PRO A 199      17.897  -6.963  18.950  1.00 30.94           H
ATOM   3094  HD2 PRO A 199      17.797  -9.301  17.875  1.00 24.47           H
ATOM   3095  HD3 PRO A 199      18.104  -9.013  19.418  1.00 24.47           H
ATOM   3096  N   LEU A 200      12.772  -8.342  18.845  1.00 19.41           N
ATOM   3097  CA  LEU A 200      11.584  -8.584  18.032  1.00 16.58           C
ATOM   3098  C   LEU A 200      11.405  -7.508  16.954  1.00 18.89           C
ATOM   3099  O   LEU A 200      11.161  -7.840  15.803  1.00 19.63           O
ATOM   3100  CB  LEU A 200      10.372  -8.689  18.962  1.00 20.88           C
ATOM   3101  CG  LEU A 200       9.054  -9.013  18.237  1.00 24.25           C
ATOM   3102  CD1 LEU A 200       9.107 -10.366  17.650  1.00 26.39           C
ATOM   3103  CD2 LEU A 200       7.963  -8.953  19.223  1.00 22.64           C
ATOM   3104  H   LEU A 200      12.629  -7.999  19.624  1.00 23.29           H
ATOM   3105  HA  LEU A 200      11.683  -9.434  17.580  1.00 19.90           H
ATOM   3106  HB2 LEU A 200      10.531  -9.406  19.598  1.00 25.06           H
ATOM   3107  HB3 LEU A 200      10.270  -7.855  19.447  1.00 25.06           H
ATOM   3108  HG  LEU A 200       8.885  -8.366  17.535  1.00 29.11           H
ATOM   3109 HD11 LEU A 200       8.270 -10.543  17.198  1.00 31.66           H
ATOM   3110 HD12 LEU A 200       9.840 -10.418  17.019  1.00 31.66           H
ATOM   3111 HD13 LEU A 200       9.227 -11.005  18.367  1.00 31.66           H
ATOM   3112 HD21 LEU A 200       7.133  -9.160  18.770  1.00 27.17           H
ATOM   3113 HD22 LEU A 200       8.138  -9.618  19.904  1.00 27.17           H
ATOM   3114 HD23 LEU A 200       7.937  -8.067  19.621  1.00 27.17           H
ATOM   3115  N   PHE A 201      11.576  -6.233  17.281  1.00 18.19           N
ATOM   3116  CA  PHE A 201      11.401  -5.138  16.332  1.00 15.24           C
ATOM   3117  C   PHE A 201      12.640  -4.234  16.301  1.00 19.16           C
ATOM   3118  O   PHE A 201      12.626  -3.104  16.813  1.00 18.10           O
ATOM   3119  CB  PHE A 201      10.159  -4.314  16.701  1.00 17.62           C
ATOM   3120  CG  PHE A 201       8.890  -5.117  16.869  1.00 15.49           C
ATOM   3121  CD1 PHE A 201       8.192  -5.073  18.078  1.00 22.96           C
ATOM   3122  CD2 PHE A 201       8.363  -5.865  15.850  1.00 21.94           C
ATOM   3123  CE1 PHE A 201       7.019  -5.745  18.241  1.00 20.52           C
ATOM   3124  CE2 PHE A 201       7.122  -6.552  16.038  1.00 17.97           C
ATOM   3125  CZ  PHE A 201       6.507  -6.498  17.234  1.00 22.54           C
ATOM   3126  H   PHE A 201      11.806  -5.968  18.060  1.00 21.82           H
ATOM   3127  HA  PHE A 201      11.283  -5.528  15.461  1.00 18.29           H
ATOM   3128  HB2 PHE A 201      10.328  -3.858  17.542  1.00 21.14           H
ATOM   3129  HB3 PHE A 201      10.002  -3.658  16.007  1.00 21.14           H
ATOM   3130  HD1 PHE A 201       8.518  -4.564  18.785  1.00 27.55           H
ATOM   3131  HD2 PHE A 201       8.790  -5.905  15.024  1.00 26.33           H
ATOM   3132  HE1 PHE A 201       6.574  -5.714  19.056  1.00 24.63           H
ATOM   3133  HE2 PHE A 201       6.766  -7.079  15.362  1.00 21.56           H
ATOM   3134  HZ  PHE A 201       5.710  -6.958  17.366  1.00 27.05           H
ATOM   3135  N   PRO A 202      13.748  -4.706  15.720  1.00 20.91           N
ATOM   3136  CA  PRO A 202      14.961  -3.843  15.713  1.00 21.14           C
ATOM   3137  C   PRO A 202      15.002  -2.821  14.577  1.00 23.13           C
ATOM   3138  O   PRO A 202      15.739  -2.956  13.604  1.00 23.20           O
ATOM   3139  CB  PRO A 202      16.100  -4.863  15.603  1.00 20.35           C
ATOM   3140  CG  PRO A 202      15.502  -5.981  14.805  1.00 23.66           C
ATOM   3141  CD  PRO A 202      14.009  -6.026  15.128  1.00 19.61           C
ATOM   3142  HA  PRO A 202      15.047  -3.374  16.548  1.00 25.37           H
ATOM   3143  HB2 PRO A 202      16.862  -4.473  15.146  1.00 24.41           H
ATOM   3144  HB3 PRO A 202      16.363  -5.166  16.482  1.00 24.41           H
ATOM   3145  HG2 PRO A 202      15.652  -5.827  13.857  1.00 28.40           H
ATOM   3146  HG3 PRO A 202      15.924  -6.808  15.078  1.00 28.40           H
ATOM   3147  HD2 PRO A 202      13.498  -6.125  14.317  1.00 23.53           H
ATOM   3148  HD3 PRO A 202      13.820  -6.731  15.762  1.00 23.53           H
ATOM   3149  N   GLY A 203      14.224  -1.750  14.757  1.00 27.91           N
ATOM   3150  CA  GLY A 203      14.113  -0.709  13.750  1.00 22.21           C
ATOM   3151  C   GLY A 203      15.330   0.202  13.692  1.00 29.37           C
ATOM   3152  O   GLY A 203      16.058   0.385  14.674  1.00 26.52           O
ATOM   3153  H   GLY A 203      13.756  -1.604  15.463  1.00 33.50           H
ATOM   3154  HA2 GLY A 203      13.959  -1.112  12.886  1.00 26.65           H
ATOM   3155  HA3 GLY A 203      13.353  -0.155  13.965  1.00 26.65           H
ATOM   3156  N   VAL A 204      15.550   0.814  12.521  1.00 24.63           N
ATOM   3157  CA  VAL A 204      16.683   1.735  12.340  1.00 31.41           C
ATOM   3158  C   VAL A 204      16.246   3.177  12.248  1.00 30.33           C
ATOM   3159  O   VAL A 204      17.092   4.062  12.186  1.00 30.70           O
ATOM   3160  CB  VAL A 204      17.525   1.361  11.111  1.00 28.05           C
ATOM   3161  CG1 VAL A 204      17.955  -0.109  11.229  1.00 29.38           C
ATOM   3162  CG2 VAL A 204      16.736   1.592   9.824  1.00 26.56           C
ATOM   3163  H   VAL A 204      15.063   0.720  11.818  1.00 29.55           H
ATOM   3164  HA  VAL A 204      17.271   1.659  13.105  1.00 37.69           H
ATOM   3165  HB  VAL A 204      18.320   1.917  11.090  1.00 33.66           H
ATOM   3166 HG11 VAL A 204      18.524  -0.330  10.477  1.00 35.26           H
ATOM   3167 HG12 VAL A 204      18.438  -0.219  12.058  1.00 35.26           H
ATOM   3168 HG13 VAL A 204      17.174  -0.681  11.223  1.00 35.26           H
ATOM   3169 HG21 VAL A 204      17.292   1.371   9.066  1.00 31.87           H
ATOM   3170 HG22 VAL A 204      15.951   1.023   9.820  1.00 31.87           H
ATOM   3171 HG23 VAL A 204      16.468   2.523   9.773  1.00 31.87           H
ATOM   3172  N   SER A 205      14.947   3.445  12.285  1.00 27.14           N
ATOM   3173  CA  SER A 205      14.413   4.795  12.327  1.00 31.23           C
ATOM   3174  C   SER A 205      12.975   4.666  12.798  1.00 26.69           C
ATOM   3175  O   SER A 205      12.449   3.554  12.892  1.00 22.23           O
ATOM   3176  CB  SER A 205      14.462   5.471  10.955  1.00 28.95           C
ATOM   3177  OG  SER A 205      13.518   4.835  10.115  1.00 24.67           O
ATOM   3178  H   SER A 205      14.337   2.843  12.284  1.00 32.57           H
ATOM   3179  HA  SER A 205      14.912   5.332  12.964  1.00 37.47           H
ATOM   3180  HB2 SER A 205      14.232   6.409  11.045  1.00 34.74           H
ATOM   3181  HB3 SER A 205      15.353   5.374  10.585  1.00 34.74           H
ATOM   3182  HG  SER A 205      13.554   5.155   9.338  1.00 29.61           H
ATOM   3183  N   GLU A 206      12.344   5.818  13.075  1.00 25.54           N
ATOM   3184  CA  GLU A 206      10.924   5.847  13.455  1.00 26.25           C
ATOM   3185  C   GLU A 206      10.057   5.186  12.417  1.00 25.71           C
ATOM   3186  O   GLU A 206       9.182   4.381  12.751  1.00 26.46           O
ATOM   3187  CB  GLU A 206      10.424   7.269  13.669  1.00 28.92           C
ATOM   3188  CG  GLU A 206      10.775   7.923  14.983  1.00 40.85           C
ATOM   3189  CD  GLU A 206       9.876   9.132  15.312  1.00 51.41           C
ATOM   3190  OE1 GLU A 206       8.789   9.302  14.695  1.00 47.20           O
ATOM   3191  OE2 GLU A 206      10.261   9.917  16.208  1.00 59.42           O1-
ATOM   3192  H   GLU A 206      12.717   6.590  13.081  1.00 30.65           H
ATOM   3193  HA  GLU A 206      10.792   5.368  14.284  1.00 31.50           H
ATOM   3194  HB2 GLU A 206      10.790   7.819  12.964  1.00 34.71           H
ATOM   3195  HB3 GLU A 206       9.457   7.258  13.604  1.00 34.71           H
ATOM   3196  HG2 GLU A 206      10.662   7.278  15.698  1.00 49.02           H
ATOM   3197  HG3 GLU A 206      11.694   8.232  14.953  1.00 49.02           H
ATOM   3198  N   ALA A 207      10.218   5.569  11.152  1.00 24.90           N
ATOM   3199  CA  ALA A 207       9.395   4.953  10.128  1.00 22.60           C
ATOM   3200  C   ALA A 207       9.686   3.468   9.989  1.00 21.95           C
ATOM   3201  O   ALA A 207       8.769   2.675   9.787  1.00 24.07           O
ATOM   3202  CB  ALA A 207       9.575   5.665   8.800  1.00 23.47           C
ATOM   3203  H   ALA A 207      10.759   6.172  10.873  1.00 29.88           H
ATOM   3204  HA  ALA A 207       8.469   5.030  10.393  1.00 27.12           H
ATOM   3205  HB1 ALA A 207       9.002   5.253   8.137  1.00 28.16           H
ATOM   3206  HB2 ALA A 207       9.338   6.597   8.917  1.00 28.16           H
ATOM   3207  HB3 ALA A 207      10.502   5.584   8.531  1.00 28.16           H
ATOM   3208  N   ASP A 208      10.957   3.059  10.054  1.00 22.75           N
ATOM   3209  CA  ASP A 208      11.220   1.633   9.912  1.00 21.14           C
ATOM   3210  C   ASP A 208      10.723   0.866  11.134  1.00 18.87           C
ATOM   3211  O   ASP A 208      10.327  -0.292  11.027  1.00 20.77           O
ATOM   3212  CB  ASP A 208      12.726   1.401   9.679  1.00 24.46           C
ATOM   3213  CG  ASP A 208      13.085  -0.074   9.522  1.00 23.24           C
ATOM   3214  OD1 ASP A 208      12.621  -0.691   8.557  1.00 30.95           O
ATOM   3215  OD2 ASP A 208      13.852  -0.629  10.345  1.00 25.44           O1-
ATOM   3216  H   ASP A 208      11.645   3.559  10.173  1.00 27.30           H
ATOM   3217  HA  ASP A 208      10.738   1.287   9.151  1.00 25.36           H
ATOM   3218  HB2 ASP A 208      12.978   1.870   8.868  1.00 29.36           H
ATOM   3219  HB3 ASP A 208      13.224   1.743  10.437  1.00 29.36           H
ATOM   3220  N   GLN A 209      10.805   1.480  12.313  1.00 25.07           N
ATOM   3221  CA  GLN A 209      10.356   0.818  13.530  1.00 18.31           C
ATOM   3222  C   GLN A 209       8.857   0.512  13.439  1.00 18.19           C
ATOM   3223  O   GLN A 209       8.419  -0.604  13.720  1.00 19.81           O
ATOM   3224  CB  GLN A 209      10.641   1.718  14.731  1.00 19.29           C
ATOM   3225  CG  GLN A 209      10.263   1.090  16.081  1.00 18.30           C
ATOM   3226  CD  GLN A 209      11.183  -0.071  16.459  1.00 20.10           C
ATOM   3227  OE1 GLN A 209      12.410  -0.050  16.178  1.00 25.52           O
ATOM   3228  NE2 GLN A 209      10.609  -1.098  17.030  1.00 18.17           N
ATOM   3229  H   GLN A 209      11.125   2.274  12.435  1.00 30.08           H
ATOM   3230  HA  GLN A 209      10.852  -0.005  13.646  1.00 21.98           H
ATOM   3231  HB2 GLN A 209      11.582   1.933  14.750  1.00 23.15           H
ATOM   3232  HB3 GLN A 209      10.129   2.530  14.632  1.00 23.15           H
ATOM   3233  HG2 GLN A 209      10.361   1.770  16.768  1.00 21.96           H
ATOM   3234  HG3 GLN A 209       9.354   0.762  16.044  1.00 21.96           H
ATOM   3235 HE21 GLN A 209       9.780  -1.048  17.242  1.00 21.80           H
ATOM   3236 HE22 GLN A 209      11.053  -1.813  17.205  1.00 21.80           H
ATOM   3237  N   LEU A 210       8.067   1.461  12.956  1.00 19.70           N
ATOM   3238  CA  LEU A 210       6.643   1.162  12.752  1.00 17.49           C
ATOM   3239  C   LEU A 210       6.431   0.070  11.732  1.00 22.15           C
ATOM   3240  O   LEU A 210       5.550  -0.797  11.911  1.00 20.05           O
ATOM   3241  CB  LEU A 210       5.895   2.413  12.329  1.00 22.46           C
ATOM   3242  CG  LEU A 210       5.755   3.487  13.381  1.00 24.30           C
ATOM   3243  CD1 LEU A 210       5.400   4.819  12.737  1.00 30.16           C
ATOM   3244  CD2 LEU A 210       4.628   3.090  14.353  1.00 22.49           C
ATOM   3245  H   LEU A 210       8.320   2.260  12.757  1.00 23.64           H
ATOM   3246  HA  LEU A 210       6.266   0.842  13.581  1.00 20.99           H
ATOM   3247  HB2 LEU A 210       6.370   2.802  11.581  1.00 26.95           H
ATOM   3248  HB3 LEU A 210       5.001   2.156  12.059  1.00 26.95           H
ATOM   3249  HG  LEU A 210       6.587   3.584  13.870  1.00 29.15           H
ATOM   3250 HD11 LEU A 210       5.201   5.458  13.438  1.00 36.19           H
ATOM   3251 HD12 LEU A 210       6.152   5.128  12.212  1.00 36.19           H
ATOM   3252 HD13 LEU A 210       4.620   4.694  12.172  1.00 36.19           H
ATOM   3253 HD21 LEU A 210       4.548   3.788  15.022  1.00 26.99           H
ATOM   3254 HD22 LEU A 210       3.802   3.006  13.850  1.00 26.99           H
ATOM   3255 HD23 LEU A 210       4.835   2.243  14.783  1.00 26.99           H
ATOM   3256  N   MET A 211       7.224   0.086  10.647  1.00 25.14           N
ATOM   3257  CA  MET A 211       7.081  -0.946   9.629  1.00 25.04           C
ATOM   3258  C   MET A 211       7.428  -2.325  10.173  1.00 24.22           C
ATOM   3259  O   MET A 211       6.772  -3.324   9.845  1.00 23.73           O
ATOM   3260  CB  MET A 211       7.956  -0.629   8.410  1.00 26.59           C
ATOM   3261  CG  MET A 211       7.373   0.436   7.440  1.00 39.53           C
ATOM   3262  SD  MET A 211       5.646   0.132   6.890  1.00 41.70           S
ATOM   3263  CE  MET A 211       4.746   1.237   7.978  1.00 40.92           C
ATOM   3264  H   MET A 211       7.827   0.677  10.481  1.00 30.17           H
ATOM   3265  HA  MET A 211       6.155  -0.953   9.350  1.00 30.05           H
ATOM   3266  HB2 MET A 211       8.807  -0.297   8.723  1.00 31.91           H
ATOM   3267  HB3 MET A 211       8.085  -1.448   7.902  1.00 31.91           H
ATOM   3268  HG2 MET A 211       7.388   1.301   7.877  1.00 47.44           H
ATOM   3269  HG3 MET A 211       7.930   0.464   6.644  1.00 47.44           H
ATOM   3270  HE1 MET A 211       3.795   1.150   7.800  1.00 49.10           H
ATOM   3271  HE2 MET A 211       4.928   1.007   8.903  1.00 49.10           H
ATOM   3272  HE3 MET A 211       5.027   2.146   7.799  1.00 49.10           H
ATOM   3273  N   ARG A 212       8.453  -2.420  10.997  1.00 22.56           N
ATOM   3274  CA  ARG A 212       8.776  -3.737  11.560  1.00 20.32           C
ATOM   3275  C   ARG A 212       7.642  -4.226  12.436  1.00 22.60           C
ATOM   3276  O   ARG A 212       7.344  -5.416  12.472  1.00 21.90           O
ATOM   3277  CB  ARG A 212      10.059  -3.699  12.381  1.00 25.19           C
ATOM   3278  CG  ARG A 212      11.352  -3.315  11.628  1.00 24.00           C
ATOM   3279  CD  ARG A 212      11.754  -4.306  10.575  1.00 20.50           C
ATOM   3280  NE  ARG A 212      11.834  -5.656  11.054  1.00 23.98           N
ATOM   3281  CZ  ARG A 212      12.958  -6.272  11.389  1.00 27.89           C
ATOM   3282  NH1 ARG A 212      14.113  -5.646  11.262  1.00 16.39           N
ATOM   3283  NH2 ARG A 212      12.928  -7.531  11.804  1.00 31.64           N1+
ATOM   3284  H   ARG A 212       8.951  -1.766  11.243  1.00 27.08           H
ATOM   3285  HA  ARG A 212       8.906  -4.372  10.841  1.00 24.39           H
ATOM   3286  HB2 ARG A 212       9.931  -3.044  13.084  1.00 30.23           H
ATOM   3287  HB3 ARG A 212      10.196  -4.573  12.778  1.00 30.23           H
ATOM   3288  HG2 ARG A 212      11.226  -2.455  11.197  1.00 28.81           H
ATOM   3289  HG3 ARG A 212      12.080  -3.255  12.261  1.00 28.81           H
ATOM   3290  HD2 ARG A 212      11.058  -4.306   9.908  1.00 24.60           H
ATOM   3291  HD3 ARG A 212      12.594  -4.045  10.178  1.00 24.60           H
ATOM   3292  HE  ARG A 212      11.106  -6.102  11.077  1.00 28.77           H
ATOM   3293 HH11 ARG A 212      14.153  -4.829  10.998  1.00 19.67           H
ATOM   3294 HH12 ARG A 212      14.824  -6.058  11.482  1.00 19.67           H
ATOM   3295 HH21 ARG A 212      12.180  -7.942  11.882  1.00 37.97           H
ATOM   3296 HH22 ARG A 212      13.659  -7.923  12.021  1.00 37.97           H
ATOM   3297  N   ILE A 213       7.024  -3.320  13.189  1.00 19.00           N
ATOM   3298  CA  ILE A 213       5.904  -3.711  14.022  1.00 18.61           C
ATOM   3299  C   ILE A 213       4.751  -4.184  13.153  1.00 19.32           C
ATOM   3300  O   ILE A 213       4.220  -5.274  13.354  1.00 20.84           O
ATOM   3301  CB  ILE A 213       5.475  -2.543  14.937  1.00 19.41           C
ATOM   3302  CG1 ILE A 213       6.562  -2.267  15.960  1.00 16.90           C
ATOM   3303  CG2 ILE A 213       4.200  -2.874  15.643  1.00 19.73           C
ATOM   3304  CD1 ILE A 213       6.429  -0.981  16.657  1.00 13.11           C
ATOM   3305  H   ILE A 213       7.239  -2.490  13.231  1.00 22.80           H
ATOM   3306  HA  ILE A 213       6.176  -4.454  14.574  1.00 22.33           H
ATOM   3307  HB  ILE A 213       5.333  -1.746  14.401  1.00 23.29           H
ATOM   3308 HG12 ILE A 213       6.556  -2.975  16.623  1.00 20.29           H
ATOM   3309 HG13 ILE A 213       7.426  -2.261  15.515  1.00 20.29           H
ATOM   3310 HG21 ILE A 213       3.975  -2.140  16.235  1.00 23.68           H
ATOM   3311 HG22 ILE A 213       3.495  -3.002  14.993  1.00 23.68           H
ATOM   3312 HG23 ILE A 213       4.318  -3.683  16.158  1.00 23.68           H
ATOM   3313 HD11 ILE A 213       7.182  -0.890  17.253  1.00 15.74           H
ATOM   3314 HD12 ILE A 213       6.419  -0.259  16.015  1.00 15.74           H
ATOM   3315 HD13 ILE A 213       5.604  -0.966  17.156  1.00 15.74           H
ATOM   3316  N   PHE A 214       4.341  -3.356  12.184  1.00 20.77           N
ATOM   3317  CA  PHE A 214       3.150  -3.646  11.396  1.00 19.68           C
ATOM   3318  C   PHE A 214       3.323  -4.901  10.553  1.00 21.28           C
ATOM   3319  O   PHE A 214       2.370  -5.654  10.336  1.00 20.36           O
ATOM   3320  CB  PHE A 214       2.806  -2.453  10.493  1.00 22.92           C
ATOM   3321  CG  PHE A 214       2.484  -1.167  11.210  1.00 21.35           C
ATOM   3322  CD1 PHE A 214       2.394   0.014  10.490  1.00 23.11           C
ATOM   3323  CD2 PHE A 214       2.197  -1.128  12.548  1.00 18.01           C
ATOM   3324  CE1 PHE A 214       2.090   1.190  11.084  1.00 26.06           C
ATOM   3325  CE2 PHE A 214       1.907   0.060  13.148  1.00 25.57           C
ATOM   3326  CZ  PHE A 214       1.845   1.228  12.421  1.00 23.42           C
ATOM   3327  H   PHE A 214       4.718  -2.607  11.982  1.00 24.93           H
ATOM   3328  HA  PHE A 214       2.405  -3.807  11.989  1.00 23.62           H
ATOM   3329  HB2 PHE A 214       3.560  -2.281   9.909  1.00 27.50           H
ATOM   3330  HB3 PHE A 214       2.028  -2.691   9.973  1.00 27.50           H
ATOM   3331  HD1 PHE A 214       2.570   0.004   9.579  1.00 27.74           H
ATOM   3332  HD2 PHE A 214       2.237  -1.905  13.058  1.00 21.61           H
ATOM   3333  HE1 PHE A 214       2.055   1.976  10.587  1.00 31.28           H
ATOM   3334  HE2 PHE A 214       1.726   0.080  14.059  1.00 30.68           H
ATOM   3335  HZ  PHE A 214       1.636   2.032  12.833  1.00 28.10           H
ATOM   3336  N   ARG A 215       4.534  -5.170  10.101  1.00 23.29           N
ATOM   3337  CA  ARG A 215       4.799  -6.375   9.320  1.00 23.91           C
ATOM   3338  C   ARG A 215       4.546  -7.626  10.134  1.00 22.42           C
ATOM   3339  O   ARG A 215       4.262  -8.687   9.573  1.00 25.99           O
ATOM   3340  CB  ARG A 215       6.267  -6.395   8.824  1.00 28.78           C
ATOM   3341  CG  ARG A 215       6.477  -6.847   7.367  1.00 43.08           C
ATOM   3342  CD  ARG A 215       7.988  -7.045   6.993  1.00 48.18           C
ATOM   3343  NE  ARG A 215       8.455  -8.282   7.601  1.00 52.84           N
ATOM   3344  CZ  ARG A 215       8.979  -8.377   8.823  1.00 47.06           C
ATOM   3345  NH1 ARG A 215       9.160  -7.308   9.595  1.00 55.24           N
ATOM   3346  NH2 ARG A 215       9.317  -9.551   9.287  1.00 43.46           N1+
ATOM   3347  H   ARG A 215       5.219  -4.678  10.243  1.00 27.95           H
ATOM   3348  HA  ARG A 215       4.218  -6.387   8.547  1.00 28.70           H
ATOM   3349  HB2 ARG A 215       6.668  -5.527   8.948  1.00 34.54           H
ATOM   3350  HB3 ARG A 215       6.741  -7.041   9.369  1.00 34.54           H
ATOM   3351  HG2 ARG A 215       6.034  -7.701   7.245  1.00 51.69           H
ATOM   3352  HG3 ARG A 215       6.091  -6.205   6.758  1.00 51.69           H
ATOM   3353  HD2 ARG A 215       8.091  -7.103   6.030  1.00 57.82           H
ATOM   3354  HD3 ARG A 215       8.515  -6.323   7.353  1.00 57.82           H
ATOM   3355  HE  ARG A 215       8.431  -8.993   7.118  1.00 63.41           H
ATOM   3356 HH11 ARG A 215       8.929  -6.529   9.318  1.00 66.29           H
ATOM   3357 HH12 ARG A 215       9.502  -7.396  10.382  1.00 66.29           H
ATOM   3358 HH21 ARG A 215       9.215 -10.250   8.795  1.00 52.15           H
ATOM   3359 HH22 ARG A 215       9.673  -9.618  10.066  1.00 52.15           H
ATOM   3360  N   ILE A 216       4.673  -7.549  11.448  1.00 22.34           N
ATOM   3361  CA  ILE A 216       4.429  -8.737  12.273  1.00 22.76           C
ATOM   3362  C   ILE A 216       2.996  -8.736  12.792  1.00 23.26           C
ATOM   3363  O   ILE A 216       2.287  -9.749  12.739  1.00 24.50           O
ATOM   3364  CB  ILE A 216       5.450  -8.818  13.446  1.00 21.59           C
ATOM   3365  CG1 ILE A 216       6.901  -8.897  12.939  1.00 26.24           C
ATOM   3366  CG2 ILE A 216       5.189  -9.995  14.348  1.00 24.10           C
ATOM   3367  CD1 ILE A 216       7.227 -10.082  12.067  1.00 37.03           C
ATOM   3368  H   ILE A 216       4.881  -6.832  11.878  1.00 26.81           H
ATOM   3369  HA  ILE A 216       4.552  -9.529  11.726  1.00 27.32           H
ATOM   3370  HB  ILE A 216       5.361  -8.017  13.982  1.00 25.91           H
ATOM   3371 HG12 ILE A 216       7.097  -8.094  12.435  1.00 31.49           H
ATOM   3372 HG13 ILE A 216       7.496  -8.957  13.704  1.00 31.49           H
ATOM   3373 HG21 ILE A 216       5.877 -10.035  15.022  1.00 28.92           H
ATOM   3374 HG22 ILE A 216       4.326  -9.900  14.777  1.00 28.92           H
ATOM   3375 HG23 ILE A 216       5.207 -10.806  13.826  1.00 28.92           H
ATOM   3376 HD11 ILE A 216       8.170 -10.055  11.839  1.00 44.44           H
ATOM   3377 HD12 ILE A 216       7.026 -10.902  12.543  1.00 44.44           H
ATOM   3378 HD13 ILE A 216       6.697 -10.026  11.255  1.00 44.44           H
ATOM   3379  N   LEU A 217       2.543  -7.609  13.306  1.00 21.20           N
ATOM   3380  CA  LEU A 217       1.271  -7.585  14.024  1.00 19.74           C
ATOM   3381  C   LEU A 217       0.120  -6.992  13.225  1.00 27.57           C
ATOM   3382  O   LEU A 217      -0.993  -6.914  13.748  1.00 20.91           O
ATOM   3383  CB  LEU A 217       1.411  -6.805  15.307  1.00 22.37           C
ATOM   3384  CG  LEU A 217       2.457  -7.355  16.299  1.00 28.19           C
ATOM   3385  CD1 LEU A 217       2.546  -6.453  17.480  1.00 25.90           C
ATOM   3386  CD2 LEU A 217       2.031  -8.730  16.758  1.00 28.26           C
ATOM   3387  H   LEU A 217       2.937  -6.848  13.243  1.00 25.44           H
ATOM   3388  HA  LEU A 217       1.022  -8.493  14.259  1.00 23.69           H
ATOM   3389  HB2 LEU A 217       1.660  -5.897  15.092  1.00 26.84           H
ATOM   3390  HB3 LEU A 217       0.553  -6.827  15.753  1.00 26.84           H
ATOM   3391  HG  LEU A 217       3.331  -7.404  15.879  1.00 33.83           H
ATOM   3392 HD11 LEU A 217       3.254  -6.765  18.066  1.00 31.09           H
ATOM   3393 HD12 LEU A 217       2.739  -5.554  17.177  1.00 31.09           H
ATOM   3394 HD13 LEU A 217       1.699  -6.471  17.954  1.00 31.09           H
ATOM   3395 HD21 LEU A 217       2.672  -9.049  17.410  1.00 33.91           H
ATOM   3396 HD22 LEU A 217       1.152  -8.677  17.158  1.00 33.91           H
ATOM   3397 HD23 LEU A 217       2.012  -9.328  15.998  1.00 33.91           H
ATOM   3398  N   GLY A 218       0.378  -6.496  12.036  1.00 22.30           N
ATOM   3399  CA  GLY A 218      -0.630  -5.958  11.165  1.00 28.32           C
ATOM   3400  C   GLY A 218      -0.622  -4.458  11.212  1.00 24.80           C
ATOM   3401  O   GLY A 218      -0.318  -3.843  12.231  1.00 23.60           O
ATOM   3402  H   GLY A 218       1.168  -6.427  11.714  1.00 26.75           H
ATOM   3403  HA2 GLY A 218      -0.463  -6.244  10.257  1.00 33.99           H
ATOM   3404  HA3 GLY A 218      -1.510  -6.265  11.430  1.00 33.99           H
ATOM   3405  N   THR A 219      -0.955  -3.859  10.089  1.00 21.28           N
ATOM   3406  CA  THR A 219      -1.143  -2.438  10.050  1.00 26.90           C
ATOM   3407  C   THR A 219      -2.436  -2.086  10.788  1.00 24.25           C
ATOM   3408  O   THR A 219      -3.434  -2.805  10.675  1.00 32.80           O
ATOM   3409  CB  THR A 219      -1.187  -1.989   8.602  1.00 30.33           C
ATOM   3410  OG1 THR A 219       0.049  -2.353   8.005  1.00 24.55           O
ATOM   3411  CG2 THR A 219      -1.433  -0.479   8.461  1.00 27.94           C
ATOM   3412  H   THR A 219      -1.072  -4.257   9.338  1.00 25.53           H
ATOM   3413  HA  THR A 219      -0.381  -2.010  10.471  1.00 32.28           H
ATOM   3414  HB  THR A 219      -1.903  -2.455   8.149  1.00 36.40           H
ATOM   3415  HG1 THR A 219       0.076  -2.060   7.221  1.00 29.46           H
ATOM   3416 HG21 THR A 219      -1.474  -0.250   7.521  1.00 33.52           H
ATOM   3417 HG22 THR A 219      -2.274  -0.237   8.882  1.00 33.52           H
ATOM   3418 HG23 THR A 219      -0.718   0.019   8.878  1.00 33.52           H
ATOM   3419  N   PRO A 220      -2.427  -1.044  11.595  1.00 28.09           N
ATOM   3420  CA  PRO A 220      -3.632  -0.674  12.324  1.00 34.00           C
ATOM   3421  C   PRO A 220      -4.615  -0.003  11.389  1.00 38.58           C
ATOM   3422  O   PRO A 220      -4.259   0.516  10.325  1.00 29.92           O
ATOM   3423  CB  PRO A 220      -3.146   0.302  13.396  1.00 31.66           C
ATOM   3424  CG  PRO A 220      -1.743   0.664  13.010  1.00 32.49           C
ATOM   3425  CD  PRO A 220      -1.310  -0.131  11.858  1.00 27.91           C
ATOM   3426  HA  PRO A 220      -4.026  -1.450  12.741  1.00 40.80           H
ATOM   3427  HB2 PRO A 220      -3.711   1.092  13.394  1.00 37.99           H
ATOM   3428  HB3 PRO A 220      -3.165  -0.132  14.262  1.00 37.99           H
ATOM   3429  HG2 PRO A 220      -1.716   1.607  12.780  1.00 38.99           H
ATOM   3430  HG3 PRO A 220      -1.152   0.491  13.762  1.00 38.99           H
ATOM   3431  HD2 PRO A 220      -1.155   0.444  11.095  1.00 33.49           H
ATOM   3432  HD3 PRO A 220      -0.519  -0.633  12.094  1.00 33.49           H
ATOM   3433  N   ASN A 221      -5.876  -0.048  11.789  1.00 28.57           N
ATOM   3434  CA  ASN A 221      -6.866   0.735  11.076  1.00 37.60           C
ATOM   3435  C   ASN A 221      -7.966   1.100  12.072  1.00 43.54           C
ATOM   3436  O   ASN A 221      -7.940   0.682  13.237  1.00 33.82           O
ATOM   3437  CB  ASN A 221      -7.361  -0.055   9.867  1.00 31.61           C
ATOM   3438  CG  ASN A 221      -7.967  -1.329  10.266  1.00 34.42           C
ATOM   3439  OD1 ASN A 221      -8.714  -1.384  11.237  1.00 39.80           O
ATOM   3440  ND2 ASN A 221      -7.591  -2.394   9.593  1.00 37.56           N
ATOM   3441  H   ASN A 221      -6.172  -0.509  12.449  1.00 34.28           H
ATOM   3442  HA  ASN A 221      -6.459   1.560  10.755  1.00 45.13           H
ATOM   3443  HB2 ASN A 221      -8.021   0.460   9.385  1.00 37.94           H
ATOM   3444  HB3 ASN A 221      -6.613  -0.254   9.287  1.00 37.94           H
ATOM   3445 HD21 ASN A 221      -7.885  -3.168   9.823  1.00 45.07           H
ATOM   3446 HD22 ASN A 221      -7.034  -2.319   8.944  1.00 45.07           H
ATOM   3447  N   SER A 222      -8.927   1.904  11.611  1.00 40.68           N
ATOM   3448  CA  SER A 222      -9.963   2.408  12.506  1.00 37.93           C
ATOM   3449  C   SER A 222     -10.849   1.309  13.064  1.00 37.94           C
ATOM   3450  O   SER A 222     -11.532   1.536  14.059  1.00 42.49           O
ATOM   3451  CB  SER A 222     -10.815   3.446  11.787  1.00 43.74           C
ATOM   3452  OG  SER A 222     -10.265   4.745  12.020  1.00 44.97           O
ATOM   3453  H   SER A 222      -9.002   2.168  10.798  1.00 48.82           H
ATOM   3454  HA  SER A 222      -9.541   2.853  13.257  1.00 45.52           H
ATOM   3455  HB2 SER A 222     -10.803   3.258  10.837  1.00 52.48           H
ATOM   3456  HB3 SER A 222     -11.722   3.395  12.125  1.00 52.48           H
ATOM   3457  HG  SER A 222     -10.718   5.325  11.620  1.00 53.97           H
ATOM   3458  N   LYS A 223     -10.820   0.119  12.489  1.00 39.70           N
ATOM   3459  CA  LYS A 223     -11.582  -0.988  13.044  1.00 37.98           C
ATOM   3460  C   LYS A 223     -10.827  -1.774  14.111  1.00 38.68           C
ATOM   3461  O   LYS A 223     -11.451  -2.245  15.066  1.00 41.13           O
ATOM   3462  CB  LYS A 223     -12.011  -1.940  11.924  1.00 45.24           C
ATOM   3463  CG  LYS A 223     -13.212  -1.427  11.091  1.00 51.85           C
ATOM   3464  CD  LYS A 223     -14.573  -1.681  11.825  1.00 53.39           C
ATOM   3465  CE  LYS A 223     -15.587  -0.510  11.684  1.00 58.86           C
ATOM   3466  NZ  LYS A 223     -15.139   0.795  12.288  1.00 51.58           N1+
ATOM   3467  H   LYS A 223     -10.373  -0.072  11.781  1.00 47.64           H
ATOM   3468  HA  LYS A 223     -12.379  -0.632  13.461  1.00 45.57           H
ATOM   3469  HB2 LYS A 223     -11.262  -2.066  11.323  1.00 54.29           H
ATOM   3470  HB3 LYS A 223     -12.264  -2.789  12.319  1.00 54.29           H
ATOM   3471  HG2 LYS A 223     -13.112  -0.473  10.939  1.00 62.22           H
ATOM   3472  HG3 LYS A 223     -13.236  -1.900  10.242  1.00 62.22           H
ATOM   3473  HD2 LYS A 223     -14.988  -2.468  11.440  1.00 64.07           H
ATOM   3474  HD3 LYS A 223     -14.413  -1.829  12.771  1.00 64.07           H
ATOM   3475  HE2 LYS A 223     -15.753  -0.351  10.741  1.00 70.64           H
ATOM   3476  HE3 LYS A 223     -16.415  -0.766  12.121  1.00 70.64           H
ATOM   3477  HZ1 LYS A 223     -15.766   1.413  12.164  1.00 61.89           H
ATOM   3478  HZ2 LYS A 223     -14.997   0.696  13.161  1.00 61.89           H
ATOM   3479  HZ3 LYS A 223     -14.388   1.070  11.899  1.00 61.89           H
ATOM   3480  N   ASN A 224      -9.504  -1.968  13.984  1.00 38.89           N
ATOM   3481  CA  ASN A 224      -8.793  -2.697  15.026  1.00 34.40           C
ATOM   3482  C   ASN A 224      -8.138  -1.771  16.042  1.00 28.07           C
ATOM   3483  O   ASN A 224      -7.650  -2.229  17.078  1.00 34.69           O
ATOM   3484  CB  ASN A 224      -7.777  -3.661  14.401  1.00 40.91           C
ATOM   3485  CG  ASN A 224      -6.689  -2.967  13.579  1.00 36.92           C
ATOM   3486  OD1 ASN A 224      -6.377  -1.801  13.765  1.00 33.17           O
ATOM   3487  ND2 ASN A 224      -6.110  -3.715  12.660  1.00 40.74           N
ATOM   3488  H   ASN A 224      -9.016  -1.695  13.326  1.00 46.66           H
ATOM   3489  HA  ASN A 224      -9.433  -3.239  15.506  1.00 41.28           H
ATOM   3490  HB2 ASN A 224      -7.365  -4.174  15.111  1.00 49.09           H
ATOM   3491  HB3 ASN A 224      -8.251  -4.255  13.797  1.00 49.09           H
ATOM   3492 HD21 ASN A 224      -5.489  -3.383  12.171  1.00 48.89           H
ATOM   3493 HD22 ASN A 224      -6.348  -4.535  12.562  1.00 48.89           H
ATOM   3494  N   TRP A 225      -8.151  -0.479  15.783  1.00 28.95           N
ATOM   3495  CA  TRP A 225      -7.622   0.507  16.709  1.00 25.85           C
ATOM   3496  C   TRP A 225      -8.420   1.755  16.468  1.00 28.56           C
ATOM   3497  O   TRP A 225      -8.005   2.655  15.715  1.00 28.49           O
ATOM   3498  CB  TRP A 225      -6.119   0.719  16.493  1.00 27.28           C
ATOM   3499  CG  TRP A 225      -5.461   1.682  17.382  1.00 22.54           C
ATOM   3500  CD1 TRP A 225      -6.030   2.518  18.302  1.00 23.55           C
ATOM   3501  CD2 TRP A 225      -4.040   1.935  17.431  1.00 29.70           C
ATOM   3502  NE1 TRP A 225      -5.052   3.269  18.927  1.00 24.77           N
ATOM   3503  CE2 TRP A 225      -3.820   2.929  18.412  1.00 20.53           C
ATOM   3504  CE3 TRP A 225      -2.946   1.405  16.749  1.00 24.94           C
ATOM   3505  CZ2 TRP A 225      -2.552   3.397  18.728  1.00 22.95           C
ATOM   3506  CZ3 TRP A 225      -1.655   1.899  17.060  1.00 24.36           C
ATOM   3507  CH2 TRP A 225      -1.487   2.881  18.036  1.00 18.28           C
ATOM   3508  H   TRP A 225      -8.446  -0.131  15.054  1.00 34.74           H
ATOM   3509  HA  TRP A 225      -7.763   0.206  17.617  1.00 31.02           H
ATOM   3510  HB2 TRP A 225      -5.687  -0.133  16.637  1.00 32.74           H
ATOM   3511  HB3 TRP A 225      -5.956   1.007  15.583  1.00 32.74           H
ATOM   3512  HD1 TRP A 225      -6.940   2.571  18.480  1.00 28.26           H
ATOM   3513  HE1 TRP A 225      -5.189   3.855  19.542  1.00 29.72           H
ATOM   3514  HE3 TRP A 225      -3.060   0.751  16.099  1.00 29.93           H
ATOM   3515  HZ2 TRP A 225      -2.429   4.057  19.368  1.00 27.54           H
ATOM   3516  HZ3 TRP A 225      -0.913   1.556  16.617  1.00 29.24           H
ATOM   3517  HH2 TRP A 225      -0.635   3.185  18.232  1.00 21.93           H
ATOM   3518  N   PRO A 226      -9.603   1.847  17.083  1.00 29.29           N
ATOM   3519  CA  PRO A 226     -10.448   3.023  16.898  1.00 31.04           C
ATOM   3520  C   PRO A 226      -9.680   4.256  17.271  1.00 33.90           C
ATOM   3521  O   PRO A 226      -8.894   4.238  18.215  1.00 39.51           O
ATOM   3522  CB  PRO A 226     -11.615   2.778  17.867  1.00 31.66           C
ATOM   3523  CG  PRO A 226     -11.729   1.289  17.906  1.00 32.42           C
ATOM   3524  CD  PRO A 226     -10.279   0.819  17.898  1.00 32.56           C
ATOM   3525  HA  PRO A 226     -10.766   3.099  15.985  1.00 37.25           H
ATOM   3526  HB2 PRO A 226     -11.399   3.123  18.752  1.00 37.99           H
ATOM   3527  HB3 PRO A 226     -12.418   3.191  17.526  1.00 37.99           H
ATOM   3528  HG2 PRO A 226     -12.175   1.023  18.720  1.00 38.90           H
ATOM   3529  HG3 PRO A 226     -12.197   0.969  17.118  1.00 38.90           H
ATOM   3530  HD2 PRO A 226      -9.934   0.820  18.804  1.00 39.07           H
ATOM   3531  HD3 PRO A 226     -10.207  -0.056  17.486  1.00 39.07           H
ATOM   3532  N   ASN A 227      -9.906   5.339  16.532  1.00 24.89           N
ATOM   3533  CA  ASN A 227      -9.260   6.595  16.851  1.00 32.06           C
ATOM   3534  C   ASN A 227      -7.745   6.620  16.580  1.00 30.48           C
ATOM   3535  O   ASN A 227      -7.086   7.656  16.859  1.00 34.74           O
ATOM   3536  CB  ASN A 227      -9.512   6.955  18.307  1.00 42.37           C
ATOM   3537  CG  ASN A 227     -10.970   6.822  18.654  1.00 40.90           C
ATOM   3538  OD1 ASN A 227     -11.837   7.066  17.797  1.00 36.56           O
ATOM   3539  ND2 ASN A 227     -11.257   6.356  19.867  1.00 44.40           N
ATOM   3540  H   ASN A 227     -10.412   5.361  15.837  1.00 29.87           H
ATOM   3541  HA  ASN A 227      -9.681   7.280  16.311  1.00 38.47           H
ATOM   3542  HB2 ASN A 227      -9.008   6.351  18.872  1.00 50.84           H
ATOM   3543  HB3 ASN A 227      -9.222   7.867  18.467  1.00 50.84           H
ATOM   3544 HD21 ASN A 227     -12.076   6.241  20.095  1.00 53.28           H
ATOM   3545 HD22 ASN A 227     -10.627   6.157  20.419  1.00 53.28           H
ATOM   3546  N   VAL A 228      -7.162   5.558  16.031  1.00 30.30           N
ATOM   3547  CA  VAL A 228      -5.767   5.668  15.575  1.00 26.15           C
ATOM   3548  C   VAL A 228      -5.550   6.873  14.658  1.00 28.22           C
ATOM   3549  O   VAL A 228      -4.474   7.473  14.658  1.00 24.98           O
ATOM   3550  CB  VAL A 228      -5.318   4.368  14.891  1.00 25.43           C
ATOM   3551  CG1 VAL A 228      -5.877   4.274  13.493  1.00 35.51           C
ATOM   3552  CG2 VAL A 228      -3.761   4.267  14.864  1.00 28.40           C
ATOM   3553  H   VAL A 228      -7.522   4.780  15.927  1.00 36.36           H
ATOM   3554  HA  VAL A 228      -5.199   5.789  16.348  1.00 31.38           H
ATOM   3555  HB  VAL A 228      -5.660   3.614  15.394  1.00 30.52           H
ATOM   3556 HG11 VAL A 228      -5.607   3.427  13.110  1.00 42.62           H
ATOM   3557 HG12 VAL A 228      -6.844   4.324  13.534  1.00 42.62           H
ATOM   3558 HG13 VAL A 228      -5.529   4.998  12.950  1.00 42.62           H
ATOM   3559 HG21 VAL A 228      -3.493   3.455  14.402  1.00 34.07           H
ATOM   3560 HG22 VAL A 228      -3.402   5.038  14.394  1.00 34.07           H
ATOM   3561 HG23 VAL A 228      -3.428   4.257  15.774  1.00 34.07           H
ATOM   3562  N   THR A 229      -6.534   7.225  13.827  1.00 28.12           N
ATOM   3563  CA  THR A 229      -6.329   8.333  12.887  1.00 31.18           C
ATOM   3564  C   THR A 229      -6.105   9.670  13.584  1.00 35.74           C
ATOM   3565  O   THR A 229      -5.743  10.642  12.917  1.00 38.08           O
ATOM   3566  CB  THR A 229      -7.520   8.454  11.947  1.00 34.78           C
ATOM   3567  OG1 THR A 229      -8.671   8.725  12.733  1.00 34.76           O
ATOM   3568  CG2 THR A 229      -7.723   7.151  11.194  1.00 37.99           C
ATOM   3569  H   THR A 229      -7.303   6.851  13.795  1.00 33.75           H
ATOM   3570  HA  THR A 229      -5.548   8.146  12.348  1.00 37.41           H
ATOM   3571  HB  THR A 229      -7.382   9.177  11.317  1.00 41.74           H
ATOM   3572  HG1 THR A 229      -9.356   8.653  12.256  1.00 41.71           H
ATOM   3573 HG21 THR A 229      -8.482   7.224  10.596  1.00 45.58           H
ATOM   3574 HG22 THR A 229      -6.931   6.935  10.684  1.00 45.58           H
ATOM   3575 HG23 THR A 229      -7.895   6.432  11.823  1.00 45.58           H
ATOM   3576  N   GLU A 230      -6.302   9.754  14.892  1.00 32.19           N
ATOM   3577  CA  GLU A 230      -6.083  11.000  15.611  1.00 29.64           C
ATOM   3578  C   GLU A 230      -4.634  11.223  16.021  1.00 30.30           C
ATOM   3579  O   GLU A 230      -4.293  12.308  16.488  1.00 31.70           O
ATOM   3580  CB  GLU A 230      -6.957  11.027  16.862  1.00 38.20           C
ATOM   3581  CG  GLU A 230      -8.448  10.700  16.603  1.00 38.53           C
ATOM   3582  CD  GLU A 230      -9.281  10.643  17.882  1.00 41.34           C
ATOM   3583  OE1 GLU A 230      -8.695  10.480  18.973  1.00 48.81           O
ATOM   3584  OE2 GLU A 230     -10.531  10.751  17.805  1.00 50.13           O1-
ATOM   3585  H   GLU A 230      -6.565   9.106  15.391  1.00 38.62           H
ATOM   3586  HA  GLU A 230      -6.347  11.733  15.035  1.00 35.57           H
ATOM   3587  HB2 GLU A 230      -6.601  10.380  17.491  1.00 45.85           H
ATOM   3588  HB3 GLU A 230      -6.916  11.914  17.249  1.00 45.85           H
ATOM   3589  HG2 GLU A 230      -8.823  11.379  16.020  1.00 46.23           H
ATOM   3590  HG3 GLU A 230      -8.501   9.830  16.177  1.00 46.23           H
ATOM   3591  N   LEU A 231      -3.772  10.248  15.866  1.00 36.60           N
ATOM   3592  CA  LEU A 231      -2.386  10.445  16.262  1.00 28.47           C
ATOM   3593  C   LEU A 231      -1.708  11.413  15.293  1.00 32.27           C
ATOM   3594  O   LEU A 231      -1.948  11.348  14.091  1.00 31.16           O
ATOM   3595  CB  LEU A 231      -1.661   9.092  16.301  1.00 26.88           C
ATOM   3596  CG  LEU A 231      -2.194   8.185  17.411  1.00 26.44           C
ATOM   3597  CD1 LEU A 231      -1.933   6.727  17.215  1.00 28.68           C
ATOM   3598  CD2 LEU A 231      -1.651   8.625  18.729  1.00 29.51           C
ATOM   3599  H   LEU A 231      -3.955   9.478  15.538  1.00 43.92           H
ATOM   3600  HA  LEU A 231      -2.376  10.831  17.147  1.00 34.16           H
ATOM   3601  HB2 LEU A 231      -1.794   8.638  15.455  1.00 32.26           H
ATOM   3602  HB3 LEU A 231      -0.717   9.240  16.457  1.00 32.26           H
ATOM   3603  HG  LEU A 231      -3.153   8.292  17.450  1.00 31.72           H
ATOM   3604 HD11 LEU A 231      -2.282   6.241  17.977  1.00 34.41           H
ATOM   3605 HD12 LEU A 231      -2.386   6.434  16.408  1.00 34.41           H
ATOM   3606 HD13 LEU A 231      -0.979   6.587  17.132  1.00 34.41           H
ATOM   3607 HD21 LEU A 231      -1.997   8.027  19.409  1.00 35.41           H
ATOM   3608 HD22 LEU A 231      -0.684   8.572  18.697  1.00 35.41           H
ATOM   3609 HD23 LEU A 231      -1.935   9.535  18.906  1.00 35.41           H
ATOM   3610  N   PRO A 232      -0.859  12.318  15.790  1.00 30.30           N
ATOM   3611  CA  PRO A 232      -0.272  13.345  14.915  1.00 34.32           C
ATOM   3612  C   PRO A 232       0.530  12.827  13.743  1.00 41.15           C
ATOM   3613  O   PRO A 232       0.585  13.514  12.714  1.00 34.11           O
ATOM   3614  CB  PRO A 232       0.636  14.120  15.865  1.00 36.97           C
ATOM   3615  CG  PRO A 232       0.101  13.877  17.186  1.00 38.54           C
ATOM   3616  CD  PRO A 232      -0.411  12.487  17.170  1.00 33.16           C
ATOM   3617  HA  PRO A 232      -0.954  13.945  14.585  1.00 41.19           H
ATOM   3618  HB2 PRO A 232       1.536  13.769  15.797  1.00 44.36           H
ATOM   3619  HB3 PRO A 232       0.611  15.061  15.641  1.00 44.36           H
ATOM   3620  HG2 PRO A 232       0.800  13.978  17.850  1.00 46.25           H
ATOM   3621  HG3 PRO A 232      -0.624  14.502  17.351  1.00 46.25           H
ATOM   3622  HD2 PRO A 232       0.293  11.859  17.386  1.00 39.79           H
ATOM   3623  HD3 PRO A 232      -1.160  12.411  17.773  1.00 39.79           H
ATOM   3624  N   LYS A 233       1.230  11.693  13.868  1.00 36.10           N
ATOM   3625  CA  LYS A 233       2.000  11.184  12.742  1.00 33.69           C
ATOM   3626  C   LYS A 233       1.380   9.931  12.164  1.00 36.47           C
ATOM   3627  O   LYS A 233       2.049   9.189  11.449  1.00 33.77           O
ATOM   3628  CB  LYS A 233       3.463  10.936  13.126  1.00 33.42           C
ATOM   3629  CG  LYS A 233       4.090  12.040  13.942  1.00 37.04           C
ATOM   3630  CD  LYS A 233       5.649  11.938  13.923  1.00 40.49           C
ATOM   3631  CE  LYS A 233       6.302  12.399  15.225  1.00 44.75           C
ATOM   3632  NZ  LYS A 233       7.136  11.345  15.895  1.00 50.65           N1+
ATOM   3633  H   LYS A 233       1.281  11.218  14.580  1.00 43.32           H
ATOM   3634  HA  LYS A 233       2.001  11.852  12.041  1.00 40.43           H
ATOM   3635  HB2 LYS A 233       3.525  10.116  13.636  1.00 40.11           H
ATOM   3636  HB3 LYS A 233       3.985  10.854  12.316  1.00 40.11           H
ATOM   3637  HG2 LYS A 233       3.824  12.898  13.575  1.00 44.44           H
ATOM   3638  HG3 LYS A 233       3.788  11.960  14.860  1.00 44.44           H
ATOM   3639  HD2 LYS A 233       5.913  11.018  13.767  1.00 48.59           H
ATOM   3640  HD3 LYS A 233       5.991  12.498  13.209  1.00 48.59           H
ATOM   3641  HE2 LYS A 233       6.891  13.145  15.030  1.00 53.70           H
ATOM   3642  HE3 LYS A 233       5.615  12.679  15.847  1.00 53.70           H
ATOM   3643  HZ1 LYS A 233       7.756  11.729  16.407  1.00 60.78           H
ATOM   3644  HZ2 LYS A 233       6.625  10.826  16.405  1.00 60.78           H
ATOM   3645  HZ3 LYS A 233       7.540  10.842  15.282  1.00 60.78           H
ATOM   3646  N   TYR A 234       0.108   9.681  12.445  1.00 27.79           N
ATOM   3647  CA  TYR A 234      -0.570   8.633  11.709  1.00 34.02           C
ATOM   3648  C   TYR A 234      -0.468   8.957  10.234  1.00 41.30           C
ATOM   3649  O   TYR A 234      -0.490  10.120   9.835  1.00 40.85           O
ATOM   3650  CB  TYR A 234      -2.048   8.504  12.107  1.00 34.66           C
ATOM   3651  CG  TYR A 234      -2.822   7.512  11.239  1.00 39.28           C
ATOM   3652  CD1 TYR A 234      -2.670   6.150  11.417  1.00 36.46           C
ATOM   3653  CD2 TYR A 234      -3.699   7.936  10.244  1.00 39.47           C
ATOM   3654  CE1 TYR A 234      -3.342   5.231  10.651  1.00 35.43           C
ATOM   3655  CE2 TYR A 234      -4.383   7.002   9.450  1.00 39.19           C
ATOM   3656  CZ  TYR A 234      -4.188   5.651   9.663  1.00 36.74           C
ATOM   3657  OH  TYR A 234      -4.840   4.688   8.919  1.00 42.98           O
ATOM   3658  H   TYR A 234      -0.362  10.096  13.028  1.00 33.34           H
ATOM   3659  HA  TYR A 234      -0.120   7.792  11.872  1.00 40.83           H
ATOM   3660  HB2 TYR A 234      -2.100   8.205  13.026  1.00 41.59           H
ATOM   3661  HB3 TYR A 234      -2.468   9.375  12.022  1.00 41.59           H
ATOM   3662  HD1 TYR A 234      -2.091   5.847  12.076  1.00 43.76           H
ATOM   3663  HD2 TYR A 234      -3.820   8.845  10.096  1.00 47.36           H
ATOM   3664  HE1 TYR A 234      -3.211   4.322  10.795  1.00 42.52           H
ATOM   3665  HE2 TYR A 234      -4.964   7.287   8.784  1.00 47.03           H
ATOM   3666  HH  TYR A 234      -5.323   5.044   8.331  1.00 51.58           H
ATOM   3667  N   ASP A 235      -0.351   7.915   9.420  1.00 44.15           N
ATOM   3668  CA  ASP A 235      -0.184   8.081   7.987  1.00 39.96           C
ATOM   3669  C   ASP A 235      -1.263   7.265   7.294  1.00 38.42           C
ATOM   3670  O   ASP A 235      -1.274   6.028   7.417  1.00 40.42           O
ATOM   3671  CB  ASP A 235       1.197   7.650   7.522  1.00 43.53           C
ATOM   3672  CG  ASP A 235       1.389   7.848   6.019  1.00 47.46           C
ATOM   3673  OD1 ASP A 235       0.382   8.021   5.269  1.00 47.10           O
ATOM   3674  OD2 ASP A 235       2.554   7.814   5.606  1.00 46.05           O1-
ATOM   3675  H   ASP A 235      -0.371   7.094   9.674  1.00 52.98           H
ATOM   3676  HA  ASP A 235      -0.286   9.011   7.754  1.00 47.96           H
ATOM   3677  HB2 ASP A 235       1.857   8.192   7.987  1.00 52.23           H
ATOM   3678  HB3 ASP A 235       1.329   6.710   7.727  1.00 52.23           H
ATOM   3679  N   PRO A 236      -2.177   7.887   6.558  1.00 48.76           N
ATOM   3680  CA  PRO A 236      -3.220   7.093   5.907  1.00 38.58           C
ATOM   3681  C   PRO A 236      -2.677   6.227   4.785  1.00 41.08           C
ATOM   3682  O   PRO A 236      -3.372   5.297   4.354  1.00 34.19           O
ATOM   3683  CB  PRO A 236      -4.198   8.156   5.399  1.00 39.02           C
ATOM   3684  CG  PRO A 236      -3.855   9.379   6.154  1.00 40.55           C
ATOM   3685  CD  PRO A 236      -2.368   9.312   6.296  1.00 42.52           C
ATOM   3686  HA  PRO A 236      -3.677   6.536   6.556  1.00 46.30           H
ATOM   3687  HB2 PRO A 236      -4.065   8.291   4.451  1.00 46.83           H
ATOM   3688  HB3 PRO A 236      -5.107   7.873   5.586  1.00 46.83           H
ATOM   3689  HG2 PRO A 236      -4.133  10.168   5.662  1.00 48.66           H
ATOM   3690  HG3 PRO A 236      -4.278   9.348   7.027  1.00 48.66           H
ATOM   3691  HD2 PRO A 236      -1.929   9.558   5.470  1.00 51.03           H
ATOM   3692  HD3 PRO A 236      -2.067   9.854   7.038  1.00 51.03           H
ATOM   3693  N   ASN A 237      -1.439   6.454   4.337  1.00 42.44           N
ATOM   3694  CA  ASN A 237      -0.852   5.624   3.291  1.00 44.14           C
ATOM   3695  C   ASN A 237       0.076   4.521   3.809  1.00 40.64           C
ATOM   3696  O   ASN A 237       0.737   3.870   2.996  1.00 42.89           O
ATOM   3697  CB  ASN A 237      -0.116   6.517   2.293  1.00 47.15           C
ATOM   3698  CG  ASN A 237      -1.011   7.621   1.754  1.00 51.83           C
ATOM   3699  OD1 ASN A 237      -2.151   7.357   1.336  1.00 47.34           O
ATOM   3700  ND2 ASN A 237      -0.528   8.875   1.824  1.00 52.38           N
ATOM   3701  H   ASN A 237      -0.927   7.087   4.613  1.00 50.93           H
ATOM   3702  HA  ASN A 237      -1.573   5.186   2.808  1.00 52.97           H
ATOM   3703  HB2 ASN A 237       0.645   6.926   2.731  1.00 56.58           H
ATOM   3704  HB3 ASN A 237       0.172   5.980   1.539  1.00 56.58           H
ATOM   3705 HD21 ASN A 237      -1.025   9.544   1.607  1.00 62.85           H
ATOM   3706 HD22 ASN A 237       0.276   9.013   2.102  1.00 62.85           H
ATOM   3707  N   PHE A 238       0.115   4.250   5.120  1.00 40.15           N
ATOM   3708  CA  PHE A 238       0.912   3.128   5.607  1.00 36.16           C
ATOM   3709  C   PHE A 238       0.682   1.933   4.690  1.00 33.34           C
ATOM   3710  O   PHE A 238      -0.424   1.712   4.218  1.00 31.58           O
ATOM   3711  CB  PHE A 238       0.524   2.725   7.050  1.00 36.58           C
ATOM   3712  CG  PHE A 238       1.055   3.603   8.135  1.00 34.00           C
ATOM   3713  CD1 PHE A 238       2.350   4.074   8.140  1.00 35.15           C
ATOM   3714  CD2 PHE A 238       0.269   3.887   9.222  1.00 39.81           C
ATOM   3715  CE1 PHE A 238       2.810   4.842   9.166  1.00 32.76           C
ATOM   3716  CE2 PHE A 238       0.745   4.682  10.249  1.00 32.02           C
ATOM   3717  CZ  PHE A 238       2.016   5.131  10.231  1.00 35.97           C
ATOM   3718  H   PHE A 238      -0.305   4.683   5.731  1.00 48.18           H
ATOM   3719  HA  PHE A 238       1.849   3.361   5.578  1.00 43.39           H
ATOM   3720  HB2 PHE A 238      -0.439   2.724   7.128  1.00 43.90           H
ATOM   3721  HB3 PHE A 238       0.863   1.833   7.222  1.00 43.90           H
ATOM   3722  HD1 PHE A 238       2.914   3.884   7.427  1.00 42.18           H
ATOM   3723  HD2 PHE A 238      -0.604   3.570   9.243  1.00 47.77           H
ATOM   3724  HE1 PHE A 238       3.680   5.164   9.146  1.00 39.32           H
ATOM   3725  HE2 PHE A 238       0.202   4.879  10.974  1.00 38.42           H
ATOM   3726  HZ  PHE A 238       2.335   5.666  10.921  1.00 43.17           H
ATOM   3727  N   THR A 239       1.729   1.176   4.400  1.00 35.87           N
ATOM   3728  CA  THR A 239       1.510  -0.104   3.738  1.00 36.13           C
ATOM   3729  C   THR A 239       0.635  -0.984   4.599  1.00 32.61           C
ATOM   3730  O   THR A 239       0.751  -0.979   5.823  1.00 32.64           O
ATOM   3731  CB  THR A 239       2.844  -0.795   3.512  1.00 34.19           C
ATOM   3732  OG1 THR A 239       3.668   0.119   2.837  1.00 33.08           O
ATOM   3733  CG2 THR A 239       2.713  -2.043   2.674  1.00 31.69           C
ATOM   3734  H   THR A 239       2.555   1.365   4.557  1.00 43.04           H
ATOM   3735  HA  THR A 239       1.073   0.029   2.883  1.00 43.35           H
ATOM   3736  HB  THR A 239       3.241  -1.032   4.364  1.00 41.03           H
ATOM   3737  HG1 THR A 239       4.019   0.622   3.412  1.00 39.69           H
ATOM   3738 HG21 THR A 239       3.584  -2.456   2.574  1.00 38.03           H
ATOM   3739 HG22 THR A 239       2.111  -2.676   3.090  1.00 38.03           H
ATOM   3740 HG23 THR A 239       2.376  -1.813   1.796  1.00 38.03           H
ATOM   3741  N   VAL A 240      -0.206  -1.785   3.954  1.00 32.10           N
ATOM   3742  CA  VAL A 240      -1.159  -2.628   4.643  1.00 29.91           C
ATOM   3743  C   VAL A 240      -0.593  -4.031   4.700  1.00 32.80           C
ATOM   3744  O   VAL A 240      -0.271  -4.626   3.669  1.00 29.71           O
ATOM   3745  CB  VAL A 240      -2.543  -2.596   3.972  1.00 35.25           C
ATOM   3746  CG1 VAL A 240      -3.458  -3.569   4.634  1.00 32.65           C
ATOM   3747  CG2 VAL A 240      -3.141  -1.210   4.070  1.00 31.92           C
ATOM   3748  H   VAL A 240      -0.241  -1.860   3.101  1.00 38.52           H
ATOM   3749  HA  VAL A 240      -1.262  -2.318   5.553  1.00 35.89           H
ATOM   3750  HB  VAL A 240      -2.465  -2.835   3.036  1.00 42.30           H
ATOM   3751 HG11 VAL A 240      -4.341  -3.470   4.252  1.00 39.18           H
ATOM   3752 HG12 VAL A 240      -3.133  -4.473   4.492  1.00 39.18           H
ATOM   3753 HG13 VAL A 240      -3.491  -3.371   5.583  1.00 39.18           H
ATOM   3754 HG21 VAL A 240      -4.025  -1.228   3.679  1.00 38.30           H
ATOM   3755 HG22 VAL A 240      -3.205  -0.966   5.004  1.00 38.30           H
ATOM   3756 HG23 VAL A 240      -2.570  -0.582   3.601  1.00 38.30           H
ATOM   3757  N   TYR A 241      -0.492  -4.554   5.913  1.00 28.81           N
ATOM   3758  CA  TYR A 241       0.095  -5.842   6.224  1.00 28.94           C
ATOM   3759  C   TYR A 241      -0.935  -6.571   7.043  1.00 22.64           C
ATOM   3760  O   TYR A 241      -1.594  -5.961   7.872  1.00 24.57           O
ATOM   3761  CB  TYR A 241       1.424  -5.733   7.053  1.00 30.68           C
ATOM   3762  CG  TYR A 241       2.625  -5.141   6.326  1.00 26.81           C
ATOM   3763  CD1 TYR A 241       3.080  -3.865   6.612  1.00 31.67           C
ATOM   3764  CD2 TYR A 241       3.297  -5.868   5.342  1.00 31.66           C
ATOM   3765  CE1 TYR A 241       4.194  -3.322   5.927  1.00 32.31           C
ATOM   3766  CE2 TYR A 241       4.414  -5.340   4.673  1.00 29.43           C
ATOM   3767  CZ  TYR A 241       4.835  -4.068   4.969  1.00 32.64           C
ATOM   3768  OH  TYR A 241       5.939  -3.548   4.335  1.00 38.03           O
ATOM   3769  H   TYR A 241      -0.791  -4.162   6.616  1.00 34.57           H
ATOM   3770  HA  TYR A 241       0.268  -6.353   5.420  1.00 34.73           H
ATOM   3771  HB2 TYR A 241       1.250  -5.175   7.827  1.00 36.81           H
ATOM   3772  HB3 TYR A 241       1.671  -6.624   7.347  1.00 36.81           H
ATOM   3773  HD1 TYR A 241       2.644  -3.357   7.259  1.00 38.01           H
ATOM   3774  HD2 TYR A 241       3.013  -6.729   5.133  1.00 38.00           H
ATOM   3775  HE1 TYR A 241       4.500  -2.467   6.129  1.00 38.77           H
ATOM   3776  HE2 TYR A 241       4.850  -5.839   4.024  1.00 35.32           H
ATOM   3777  HH  TYR A 241       6.260  -4.120   3.811  1.00 45.64           H
ATOM   3778  N   GLU A 242      -1.100  -7.829   6.780  1.00 30.44           N
ATOM   3779  CA  GLU A 242      -1.932  -8.670   7.606  1.00 30.25           C
ATOM   3780  C   GLU A 242      -1.134  -9.190   8.811  1.00 33.88           C
ATOM   3781  O   GLU A 242       0.081  -9.365   8.720  1.00 36.36           O
ATOM   3782  CB  GLU A 242      -2.460  -9.847   6.801  1.00 36.75           C
ATOM   3783  CG  GLU A 242      -3.552  -9.494   5.731  1.00 42.16           C
ATOM   3784  CD  GLU A 242      -4.764  -8.773   6.316  1.00 47.06           C
ATOM   3785  OE1 GLU A 242      -5.183  -9.113   7.453  1.00 49.42           O
ATOM   3786  OE2 GLU A 242      -5.298  -7.855   5.644  1.00 50.70           O1-
ATOM   3787  H   GLU A 242      -0.727  -8.252   6.117  1.00 36.53           H
ATOM   3788  HA  GLU A 242      -2.667  -8.132   7.925  1.00 36.30           H
ATOM   3789  HB2 GLU A 242      -1.711 -10.248   6.339  1.00 44.10           H
ATOM   3790  HB3 GLU A 242      -2.843 -10.485   7.425  1.00 44.10           H
ATOM   3791  HG2 GLU A 242      -3.168  -8.923   5.046  1.00 50.59           H
ATOM   3792  HG3 GLU A 242      -3.874 -10.317   5.334  1.00 50.59           H
ATOM   3793  N   PRO A 243      -1.796  -9.421   9.946  1.00 32.67           N
ATOM   3794  CA  PRO A 243      -1.119 -10.027  11.103  1.00 34.59           C
ATOM   3795  C   PRO A 243      -0.630 -11.427  10.804  1.00 37.96           C
ATOM   3796  O   PRO A 243      -1.301 -12.197  10.128  1.00 36.55           O
ATOM   3797  CB  PRO A 243      -2.211 -10.048  12.170  1.00 34.47           C
ATOM   3798  CG  PRO A 243      -3.496  -9.971  11.404  1.00 40.96           C
ATOM   3799  CD  PRO A 243      -3.163  -9.019  10.289  1.00 33.64           C
ATOM   3800  HA  PRO A 243      -0.380  -9.480  11.409  1.00 41.51           H
ATOM   3801  HB2 PRO A 243      -2.155 -10.880  12.666  1.00 41.36           H
ATOM   3802  HB3 PRO A 243      -2.112  -9.279  12.754  1.00 41.36           H
ATOM   3803  HG2 PRO A 243      -3.724 -10.846  11.053  1.00 49.15           H
ATOM   3804  HG3 PRO A 243      -4.207  -9.629  11.968  1.00 49.15           H
ATOM   3805  HD2 PRO A 243      -3.757  -9.149   9.537  1.00 40.37           H
ATOM   3806  HD3 PRO A 243      -3.176  -8.102  10.604  1.00 40.37           H
ATOM   3807  N   LEU A 244       0.583 -11.763  11.327  1.00 37.98           N
ATOM   3808  CA  LEU A 244       1.075 -13.134  11.258  1.00 38.07           C
ATOM   3809  C   LEU A 244       0.574 -13.964  12.448  1.00 39.91           C
ATOM   3810  O   LEU A 244       0.308 -13.428  13.517  1.00 45.52           O
ATOM   3811  CB  LEU A 244       2.605 -13.142  11.244  1.00 39.01           C
ATOM   3812  CG  LEU A 244       3.296 -12.424  10.056  1.00 47.61           C
ATOM   3813  CD1 LEU A 244       4.827 -12.594  10.140  1.00 41.91           C
ATOM   3814  CD2 LEU A 244       2.785 -12.876   8.650  1.00 46.54           C
ATOM   3815  H   LEU A 244       1.120 -11.215  11.714  1.00 45.57           H
ATOM   3816  HA  LEU A 244       0.760 -13.549  10.441  1.00 45.69           H
ATOM   3817  HB2 LEU A 244       2.916 -12.716  12.056  1.00 46.81           H
ATOM   3818  HB3 LEU A 244       2.903 -14.063  11.241  1.00 46.81           H
ATOM   3819  HG  LEU A 244       3.112 -11.473  10.130  1.00 57.13           H
ATOM   3820 HD11 LEU A 244       5.234 -12.134   9.389  1.00 50.29           H
ATOM   3821 HD12 LEU A 244       5.150 -12.214  10.973  1.00 50.29           H
ATOM   3822 HD13 LEU A 244       5.043 -13.538  10.101  1.00 50.29           H
ATOM   3823 HD21 LEU A 244       3.285 -12.396   7.968  1.00 55.85           H
ATOM   3824 HD22 LEU A 244       2.933 -13.829   8.550  1.00 55.85           H
ATOM   3825 HD23 LEU A 244       1.839 -12.678   8.567  1.00 55.85           H
ATOM   3826  N   PRO A 245       0.435 -15.278  12.323  1.00 38.28           N
ATOM   3827  CA  PRO A 245       0.151 -16.095  13.506  1.00 42.37           C
ATOM   3828  C   PRO A 245       1.324 -16.073  14.484  1.00 39.62           C
ATOM   3829  O   PRO A 245       2.485 -16.128  14.080  1.00 39.44           O
ATOM   3830  CB  PRO A 245      -0.079 -17.498  12.922  1.00 36.33           C
ATOM   3831  CG  PRO A 245       0.592 -17.496  11.608  1.00 39.65           C
ATOM   3832  CD  PRO A 245       0.504 -16.088  11.094  1.00 40.61           C
ATOM   3833  HA  PRO A 245      -0.653 -15.789  13.950  1.00 50.85           H
ATOM   3834  HB2 PRO A 245       0.335 -18.163  13.493  1.00 43.59           H
ATOM   3835  HB3 PRO A 245      -1.026 -17.666  12.828  1.00 43.59           H
ATOM   3836  HG2 PRO A 245       1.519 -17.764  11.708  1.00 47.58           H
ATOM   3837  HG3 PRO A 245       0.128 -18.105  11.010  1.00 47.58           H
ATOM   3838  HD2 PRO A 245       1.284 -15.859  10.569  1.00 48.74           H
ATOM   3839  HD3 PRO A 245      -0.314 -15.975  10.586  1.00 48.74           H
ATOM   3840  N   TRP A 246       1.000 -16.007  15.781  1.00 41.63           N
ATOM   3841  CA  TRP A 246       2.011 -15.796  16.827  1.00 37.54           C
ATOM   3842  C   TRP A 246       3.025 -16.926  16.879  1.00 42.04           C
ATOM   3843  O   TRP A 246       4.232 -16.692  17.013  1.00 39.96           O
ATOM   3844  CB  TRP A 246       1.324 -15.672  18.183  1.00 43.18           C
ATOM   3845  CG  TRP A 246       0.388 -14.525  18.280  1.00 39.53           C
ATOM   3846  CD1 TRP A 246      -0.955 -14.521  18.006  1.00 43.55           C
ATOM   3847  CD2 TRP A 246       0.723 -13.199  18.661  1.00 35.42           C
ATOM   3848  NE1 TRP A 246      -1.469 -13.263  18.199  1.00 39.05           N
ATOM   3849  CE2 TRP A 246      -0.453 -12.433  18.597  1.00 38.38           C
ATOM   3850  CE3 TRP A 246       1.911 -12.583  19.060  1.00 39.71           C
ATOM   3851  CZ2 TRP A 246      -0.473 -11.088  18.910  1.00 33.44           C
ATOM   3852  CZ3 TRP A 246       1.886 -11.254  19.366  1.00 38.68           C
ATOM   3853  CH2 TRP A 246       0.707 -10.519  19.295  1.00 36.33           C
ATOM   3854  H   TRP A 246       0.200 -16.086  16.083  1.00 49.96           H
ATOM   3855  HA  TRP A 246       2.497 -14.978  16.653  1.00 45.05           H
ATOM   3856  HB2 TRP A 246       0.822 -16.484  18.349  1.00 51.82           H
ATOM   3857  HB3 TRP A 246       2.008 -15.555  18.862  1.00 51.82           H
ATOM   3858  HD1 TRP A 246      -1.444 -15.262  17.723  1.00 52.26           H
ATOM   3859  HE1 TRP A 246      -2.287 -13.028  18.084  1.00 46.86           H
ATOM   3860  HE3 TRP A 246       2.705 -13.067  19.102  1.00 47.66           H
ATOM   3861  HZ2 TRP A 246      -1.257 -10.594  18.871  1.00 40.13           H
ATOM   3862  HZ3 TRP A 246       2.677 -10.836  19.626  1.00 46.41           H
ATOM   3863  HH2 TRP A 246       0.722  -9.616  19.514  1.00 43.59           H
ATOM   3864  N   GLU A 247       2.547 -18.163  16.807  1.00 40.19           N
ATOM   3865  CA  GLU A 247       3.416 -19.333  16.795  1.00 49.22           C
ATOM   3866  C   GLU A 247       4.536 -19.235  15.749  1.00 43.52           C
ATOM   3867  O   GLU A 247       5.555 -19.921  15.888  1.00 48.51           O
ATOM   3868  CB  GLU A 247       2.577 -20.604  16.545  1.00 48.64           C
ATOM   3869  CG  GLU A 247       1.319 -20.818  17.442  1.00 51.75           C
ATOM   3870  CD  GLU A 247       0.183 -19.784  17.241  1.00 58.45           C
ATOM   3871  OE1 GLU A 247      -0.063 -19.325  16.101  1.00 52.61           O
ATOM   3872  OE2 GLU A 247      -0.453 -19.402  18.248  1.00 60.08           O1-
ATOM   3873  H   GLU A 247       1.722 -18.332  16.755  1.00 48.23           H
ATOM   3874  HA  GLU A 247       3.831 -19.422  17.668  1.00 59.07           H
ATOM   3875  HB2 GLU A 247       2.280 -20.605  15.622  1.00 58.37           H
ATOM   3876  HB3 GLU A 247       3.151 -21.373  16.691  1.00 58.37           H
ATOM   3877  HG2 GLU A 247       0.949 -21.693  17.239  1.00 62.10           H
ATOM   3878  HG3 GLU A 247       1.586 -20.785  18.373  1.00 62.10           H
ATOM   3879  N   SER A 248       4.395 -18.389  14.722  1.00 40.11           N
ATOM   3880  CA  SER A 248       5.345 -18.375  13.611  1.00 42.93           C
ATOM   3881  C   SER A 248       6.535 -17.448  13.809  1.00 46.37           C
ATOM   3882  O   SER A 248       7.512 -17.562  13.067  1.00 44.85           O
ATOM   3883  CB  SER A 248       4.651 -17.955  12.326  1.00 44.06           C
ATOM   3884  OG  SER A 248       4.149 -16.629  12.436  1.00 46.85           O
ATOM   3885  H   SER A 248       3.757 -17.822  14.639  1.00 48.13           H
ATOM   3886  HA  SER A 248       5.690 -19.270  13.480  1.00 51.51           H
ATOM   3887  HB2 SER A 248       5.300 -17.979  11.607  1.00 52.87           H
ATOM   3888  HB3 SER A 248       3.920 -18.568  12.145  1.00 52.87           H
ATOM   3889  HG  SER A 248       3.517 -16.614  12.990  1.00 56.22           H
ATOM   3890  N   PHE A 249       6.462 -16.490  14.728  1.00 47.07           N
ATOM   3891  CA  PHE A 249       7.630 -15.674  15.053  1.00 48.28           C
ATOM   3892  C   PHE A 249       7.957 -15.771  16.539  1.00 41.08           C
ATOM   3893  O   PHE A 249       8.771 -15.009  17.055  1.00 37.48           O
ATOM   3894  CB  PHE A 249       7.414 -14.224  14.611  1.00 40.06           C
ATOM   3895  CG  PHE A 249       6.204 -13.589  15.211  1.00 42.13           C
ATOM   3896  CD1 PHE A 249       6.287 -12.920  16.419  1.00 37.26           C
ATOM   3897  CD2 PHE A 249       4.985 -13.652  14.568  1.00 35.62           C
ATOM   3898  CE1 PHE A 249       5.176 -12.338  16.970  1.00 38.70           C
ATOM   3899  CE2 PHE A 249       3.861 -13.057  15.119  1.00 42.02           C
ATOM   3900  CZ  PHE A 249       3.958 -12.398  16.322  1.00 42.01           C
ATOM   3901  H   PHE A 249       5.753 -16.293  15.173  1.00 56.48           H
ATOM   3902  HA  PHE A 249       8.398 -16.005  14.561  1.00 57.94           H
ATOM   3903  HB2 PHE A 249       8.185 -13.695  14.864  1.00 48.08           H
ATOM   3904  HB3 PHE A 249       7.310 -14.204  13.645  1.00 48.08           H
ATOM   3905  HD1 PHE A 249       7.101 -12.869  16.861  1.00 44.71           H
ATOM   3906  HD2 PHE A 249       4.923 -14.098  13.756  1.00 42.75           H
ATOM   3907  HE1 PHE A 249       5.245 -11.892  17.781  1.00 46.45           H
ATOM   3908  HE2 PHE A 249       3.039 -13.107  14.685  1.00 50.43           H
ATOM   3909  HZ  PHE A 249       3.205 -12.002  16.699  1.00 50.41           H
ATOM   3910  N   LEU A 250       7.318 -16.678  17.248  1.00 45.25           N
ATOM   3911  CA  LEU A 250       7.693 -16.977  18.612  1.00 43.49           C
ATOM   3912  C   LEU A 250       8.079 -18.442  18.686  1.00 44.46           C
ATOM   3913  O   LEU A 250       7.599 -19.272  17.910  1.00 53.64           O
ATOM   3914  CB  LEU A 250       6.560 -16.649  19.573  1.00 40.10           C
ATOM   3915  CG  LEU A 250       6.216 -15.162  19.600  1.00 44.03           C
ATOM   3916  CD1 LEU A 250       4.829 -14.895  20.248  1.00 40.34           C
ATOM   3917  CD2 LEU A 250       7.309 -14.421  20.348  1.00 36.24           C
ATOM   3918  H   LEU A 250       6.648 -17.134  16.961  1.00 54.30           H
ATOM   3919  HA  LEU A 250       8.468 -16.449  18.852  1.00 52.19           H
ATOM   3920  HB2 LEU A 250       5.768 -17.133  19.299  1.00 48.12           H
ATOM   3921  HB3 LEU A 250       6.818 -16.916  20.466  1.00 48.12           H
ATOM   3922  HG  LEU A 250       6.193 -14.826  18.690  1.00 52.83           H
ATOM   3923 HD11 LEU A 250       4.639 -13.944  20.218  1.00 48.41           H
ATOM   3924 HD12 LEU A 250       4.149 -15.378  19.752  1.00 48.41           H
ATOM   3925 HD13 LEU A 250       4.847 -15.211  21.165  1.00 48.41           H
ATOM   3926 HD21 LEU A 250       7.067 -13.485  20.406  1.00 43.48           H
ATOM   3927 HD22 LEU A 250       7.409 -14.799  21.234  1.00 43.48           H
ATOM   3928 HD23 LEU A 250       8.140 -14.511  19.860  1.00 43.48           H
ATOM   3929  N   LYS A 251       9.008 -18.745  19.565  1.00 38.61           N
ATOM   3930  CA  LYS A 251       9.452 -20.107  19.722  1.00 41.44           C
ATOM   3931  C   LYS A 251       9.632 -20.359  21.203  1.00 39.39           C
ATOM   3932  O   LYS A 251       9.869 -19.439  21.993  1.00 39.08           O
ATOM   3933  CB  LYS A 251      10.754 -20.352  18.951  1.00 44.84           C
ATOM   3934  CG  LYS A 251      12.006 -19.882  19.679  1.00 43.75           C
ATOM   3935  CD  LYS A 251      13.289 -20.290  18.952  1.00 50.11           C
ATOM   3936  CE  LYS A 251      14.530 -20.039  19.820  1.00 48.02           C
ATOM   3937  NZ  LYS A 251      15.669 -19.446  19.035  1.00 58.61           N1+
ATOM   3938  H   LYS A 251       9.399 -18.184  20.081  1.00 46.33           H
ATOM   3939  HA  LYS A 251       8.779 -20.714  19.387  1.00 49.73           H
ATOM   3940  HB2 LYS A 251      10.845 -21.301  18.784  1.00 53.81           H
ATOM   3941  HB3 LYS A 251      10.702 -19.873  18.111  1.00 53.81           H
ATOM   3942  HG2 LYS A 251      11.993 -18.914  19.732  1.00 52.50           H
ATOM   3943  HG3 LYS A 251      12.044 -20.261  20.570  1.00 52.50           H
ATOM   3944  HD2 LYS A 251      13.248 -21.239  18.750  1.00 60.14           H
ATOM   3945  HD3 LYS A 251      13.382 -19.776  18.133  1.00 60.14           H
ATOM   3946  HE2 LYS A 251      14.306 -19.433  20.542  1.00 57.63           H
ATOM   3947  HE3 LYS A 251      14.828 -20.887  20.186  1.00 57.63           H
ATOM   3948  HZ1 LYS A 251      16.439 -19.610  19.450  1.00 70.33           H
ATOM   3949  HZ2 LYS A 251      15.698 -19.799  18.218  1.00 70.33           H
ATOM   3950  HZ3 LYS A 251      15.562 -18.567  18.962  1.00 70.33           H
ATOM   3951  N   GLY A 252       9.539 -21.620  21.579  1.00 42.63           N
ATOM   3952  CA  GLY A 252       9.809 -21.943  22.964  1.00 42.70           C
ATOM   3953  C   GLY A 252       8.841 -21.316  23.930  1.00 44.29           C
ATOM   3954  O   GLY A 252       9.195 -21.089  25.100  1.00 47.06           O
ATOM   3955  H   GLY A 252       9.327 -22.282  21.071  1.00 51.16           H
ATOM   3956  HA2 GLY A 252       9.786 -22.905  23.084  1.00 51.24           H
ATOM   3957  HA3 GLY A 252      10.696 -21.622  23.191  1.00 51.24           H
ATOM   3958  N   LEU A 253       7.620 -21.027  23.478  1.00 37.39           N
ATOM   3959  CA  LEU A 253       6.597 -20.481  24.346  1.00 36.74           C
ATOM   3960  C   LEU A 253       5.354 -21.346  24.224  1.00 29.77           C
ATOM   3961  O   LEU A 253       4.862 -21.575  23.119  1.00 33.34           O
ATOM   3962  CB  LEU A 253       6.326 -19.021  23.969  1.00 36.96           C
ATOM   3963  CG  LEU A 253       5.967 -18.040  25.070  1.00 37.29           C
ATOM   3964  CD1 LEU A 253       6.887 -18.148  26.291  1.00 34.34           C
ATOM   3965  CD2 LEU A 253       6.018 -16.619  24.501  1.00 34.79           C
ATOM   3966  H   LEU A 253       7.358 -21.139  22.666  1.00 44.87           H
ATOM   3967  HA  LEU A 253       6.894 -20.527  25.265  1.00 44.09           H
ATOM   3968  HB2 LEU A 253       7.130 -18.679  23.551  1.00 44.36           H
ATOM   3969  HB3 LEU A 253       5.604 -19.002  23.324  1.00 44.36           H
ATOM   3970  HG  LEU A 253       5.059 -18.220  25.361  1.00 44.75           H
ATOM   3971 HD11 LEU A 253       6.648 -17.446  26.916  1.00 41.21           H
ATOM   3972 HD12 LEU A 253       6.779 -19.014  26.713  1.00 41.21           H
ATOM   3973 HD13 LEU A 253       7.803 -18.027  26.002  1.00 41.21           H
ATOM   3974 HD21 LEU A 253       5.812 -15.987  25.208  1.00 41.75           H
ATOM   3975 HD22 LEU A 253       6.912 -16.453  24.167  1.00 41.75           H
ATOM   3976 HD23 LEU A 253       5.376 -16.536  23.778  1.00 41.75           H
ATOM   3977  N   ASP A 254       4.845 -21.815  25.348  1.00 28.68           N
ATOM   3978  CA  ASP A 254       3.624 -22.604  25.335  1.00 37.32           C
ATOM   3979  C   ASP A 254       2.424 -21.684  25.157  1.00 34.69           C
ATOM   3980  O   ASP A 254       2.557 -20.472  24.997  1.00 35.01           O
ATOM   3981  CB  ASP A 254       3.512 -23.456  26.602  1.00 40.93           C
ATOM   3982  CG  ASP A 254       3.151 -22.650  27.842  1.00 51.96           C
ATOM   3983  OD1 ASP A 254       3.104 -23.258  28.942  1.00 56.88           O
ATOM   3984  OD2 ASP A 254       2.903 -21.426  27.738  1.00 47.29           O1-
ATOM   3985  H   ASP A 254       5.173 -21.683  26.130  1.00 34.42           H
ATOM   3986  HA  ASP A 254       3.648 -23.206  24.576  1.00 44.79           H
ATOM   3987  HB2 ASP A 254       2.816 -24.115  26.475  1.00 49.12           H
ATOM   3988  HB3 ASP A 254       4.356 -23.901  26.769  1.00 49.12           H
ATOM   3989  N   GLU A 255       1.229 -22.272  25.212  1.00 37.40           N
ATOM   3990  CA  GLU A 255       0.015 -21.575  24.804  1.00 36.06           C
ATOM   3991  C   GLU A 255      -0.285 -20.387  25.704  1.00 31.84           C
ATOM   3992  O   GLU A 255      -0.644 -19.308  25.220  1.00 29.23           O
ATOM   3993  CB  GLU A 255      -1.162 -22.547  24.814  1.00 40.74           C
ATOM   3994  CG  GLU A 255      -2.440 -22.017  24.175  1.00 52.41           C
ATOM   3995  CD  GLU A 255      -2.461 -22.170  22.636  1.00 65.53           C
ATOM   3996  OE1 GLU A 255      -1.546 -21.632  21.956  1.00 59.81           O
ATOM   3997  OE2 GLU A 255      -3.413 -22.818  22.108  1.00 66.41           O1-
ATOM   3998  H   GLU A 255       1.092 -23.072  25.489  1.00 44.88           H
ATOM   3999  HA  GLU A 255       0.139 -21.239  23.904  1.00 43.27           H
ATOM   4000  HB2 GLU A 255      -0.903 -23.345  24.331  1.00 48.89           H
ATOM   4001  HB3 GLU A 255      -1.366 -22.767  25.735  1.00 48.89           H
ATOM   4002  HG2 GLU A 255      -3.196 -22.508  24.533  1.00 62.90           H
ATOM   4003  HG3 GLU A 255      -2.538 -21.074  24.381  1.00 62.90           H
ATOM   4004  N   SER A 256      -0.138 -20.570  27.009  1.00 29.63           N
ATOM   4005  CA  SER A 256      -0.350 -19.497  27.964  1.00 30.45           C
ATOM   4006  C   SER A 256       0.608 -18.335  27.727  1.00 28.35           C
ATOM   4007  O   SER A 256       0.238 -17.169  27.873  1.00 24.09           O
ATOM   4008  CB  SER A 256      -0.131 -20.034  29.358  1.00 32.14           C
ATOM   4009  OG  SER A 256      -1.355 -20.344  29.937  1.00 42.62           O
ATOM   4010  H   SER A 256       0.098 -21.312  27.367  1.00 35.56           H
ATOM   4011  HA  SER A 256      -1.258 -19.173  27.901  1.00 36.54           H
ATOM   4012  HB2 SER A 256       0.406 -20.839  29.304  1.00 38.57           H
ATOM   4013  HB3 SER A 256       0.335 -19.371  29.890  1.00 38.57           H
ATOM   4014  HG  SER A 256      -1.223 -20.696  30.689  1.00 51.14           H
ATOM   4015  N   GLY A 257       1.870 -18.641  27.463  1.00 27.38           N
ATOM   4016  CA  GLY A 257       2.845 -17.584  27.278  1.00 28.29           C
ATOM   4017  C   GLY A 257       2.567 -16.751  26.044  1.00 24.91           C
ATOM   4018  O   GLY A 257       2.677 -15.521  26.067  1.00 23.30           O
ATOM   4019  H   GLY A 257       2.188 -19.432  27.403  1.00 32.85           H
ATOM   4020  HA2 GLY A 257       2.836 -16.998  28.052  1.00 33.94           H
ATOM   4021  HA3 GLY A 257       3.723 -17.987  27.192  1.00 33.94           H
ATOM   4022  N   ILE A 258       2.190 -17.409  24.955  1.00 23.82           N
ATOM   4023  CA  ILE A 258       1.777 -16.691  23.758  1.00 26.57           C
ATOM   4024  C   ILE A 258       0.558 -15.832  24.055  1.00 22.21           C
ATOM   4025  O   ILE A 258       0.505 -14.636  23.712  1.00 21.89           O
ATOM   4026  CB  ILE A 258       1.518 -17.693  22.627  1.00 25.98           C
ATOM   4027  CG1 ILE A 258       2.846 -18.155  22.073  1.00 33.33           C
ATOM   4028  CG2 ILE A 258       0.629 -17.119  21.560  1.00 32.41           C
ATOM   4029  CD1 ILE A 258       2.805 -19.549  21.626  1.00 35.64           C
ATOM   4030  H   ILE A 258       2.164 -18.266  24.882  1.00 28.59           H
ATOM   4031  HA  ILE A 258       2.502 -16.113  23.481  1.00 31.89           H
ATOM   4032  HB  ILE A 258       1.079 -18.463  23.011  1.00 31.17           H
ATOM   4033 HG12 ILE A 258       3.066 -17.601  21.309  1.00 40.00           H
ATOM   4034 HG13 ILE A 258       3.525 -18.073  22.758  1.00 40.00           H
ATOM   4035 HG21 ILE A 258       0.527 -17.780  20.860  1.00 38.89           H
ATOM   4036 HG22 ILE A 258      -0.243 -16.915  21.930  1.00 38.89           H
ATOM   4037 HG23 ILE A 258       1.047 -16.321  21.205  1.00 38.89           H
ATOM   4038 HD11 ILE A 258       3.664 -19.781  21.241  1.00 42.77           H
ATOM   4039 HD12 ILE A 258       2.617 -20.114  22.388  1.00 42.77           H
ATOM   4040 HD13 ILE A 258       2.104 -19.646  20.964  1.00 42.77           H
ATOM   4041  N   ASP A 259      -0.424 -16.417  24.727  1.00 21.70           N
ATOM   4042  CA  ASP A 259      -1.596 -15.649  25.125  1.00 22.86           C
ATOM   4043  C   ASP A 259      -1.193 -14.394  25.896  1.00 24.78           C
ATOM   4044  O   ASP A 259      -1.642 -13.280  25.575  1.00 18.83           O
ATOM   4045  CB  ASP A 259      -2.538 -16.502  25.963  1.00 27.39           C
ATOM   4046  CG  ASP A 259      -3.829 -15.761  26.270  1.00 26.06           C
ATOM   4047  OD1 ASP A 259      -4.616 -15.627  25.341  1.00 28.22           O
ATOM   4048  OD2 ASP A 259      -3.981 -15.206  27.374  1.00 24.08           O1-
ATOM   4049  H   ASP A 259      -0.428 -17.242  24.965  1.00 26.04           H
ATOM   4050  HA  ASP A 259      -2.070 -15.372  24.326  1.00 27.43           H
ATOM   4051  HB2 ASP A 259      -2.760 -17.306  25.466  1.00 32.86           H
ATOM   4052  HB3 ASP A 259      -2.108 -16.729  26.804  1.00 32.86           H
ATOM   4053  N   LEU A 260      -0.320 -14.554  26.906  1.00 21.54           N
ATOM   4054  CA  LEU A 260       0.087 -13.399  27.699  1.00 22.83           C
ATOM   4055  C   LEU A 260       0.786 -12.389  26.812  1.00 20.64           C
ATOM   4056  O   LEU A 260       0.484 -11.190  26.856  1.00 20.90           O
ATOM   4057  CB  LEU A 260       0.981 -13.815  28.874  1.00 16.79           C
ATOM   4058  CG  LEU A 260       1.568 -12.645  29.696  1.00 20.93           C
ATOM   4059  CD1 LEU A 260       0.477 -11.732  30.217  1.00 17.33           C
ATOM   4060  CD2 LEU A 260       2.367 -13.121  30.853  1.00 24.07           C
ATOM   4061  H   LEU A 260       0.060 -15.290  27.123  1.00 25.85           H
ATOM   4062  HA  LEU A 260      -0.708 -12.980  28.059  1.00 27.39           H
ATOM   4063  HB2 LEU A 260       0.468 -14.364  29.479  1.00 20.15           H
ATOM   4064  HB3 LEU A 260       1.714 -14.334  28.523  1.00 20.15           H
ATOM   4065  HG  LEU A 260       2.153 -12.122  29.128  1.00 25.12           H
ATOM   4066 HD11 LEU A 260       0.889 -11.039  30.747  1.00 20.80           H
ATOM   4067 HD12 LEU A 260       0.009 -11.336  29.465  1.00 20.80           H
ATOM   4068 HD13 LEU A 260      -0.140 -12.242  30.763  1.00 20.80           H
ATOM   4069 HD21 LEU A 260       2.700 -12.348  31.332  1.00 28.89           H
ATOM   4070 HD22 LEU A 260       1.797 -13.637  31.438  1.00 28.89           H
ATOM   4071 HD23 LEU A 260       3.103 -13.665  30.532  1.00 28.89           H
ATOM   4072  N   LEU A 261       1.665 -12.871  25.938  1.00 23.54           N
ATOM   4073  CA  LEU A 261       2.413 -11.973  25.065  1.00 21.86           C
ATOM   4074  C   LEU A 261       1.488 -11.228  24.089  1.00 23.20           C
ATOM   4075  O   LEU A 261       1.685 -10.033  23.825  1.00 19.57           O
ATOM   4076  CB  LEU A 261       3.486 -12.745  24.311  1.00 20.92           C
ATOM   4077  CG  LEU A 261       4.327 -11.886  23.378  1.00 29.48           C
ATOM   4078  CD1 LEU A 261       5.011 -10.796  24.098  1.00 31.11           C
ATOM   4079  CD2 LEU A 261       5.370 -12.724  22.676  1.00 35.68           C
ATOM   4080  H   LEU A 261       1.853 -13.702  25.842  1.00 28.25           H
ATOM   4081  HA  LEU A 261       2.863 -11.316  25.612  1.00 26.23           H
ATOM   4082  HB2 LEU A 261       4.083 -13.125  24.967  1.00 25.10           H
ATOM   4083  HB3 LEU A 261       3.091 -13.454  23.786  1.00 25.10           H
ATOM   4084  HG  LEU A 261       3.755 -11.494  22.699  1.00 35.38           H
ATOM   4085 HD11 LEU A 261       5.540 -10.293  23.458  1.00 37.33           H
ATOM   4086 HD12 LEU A 261       4.360 -10.217  24.520  1.00 37.33           H
ATOM   4087 HD13 LEU A 261       5.594 -11.191  24.760  1.00 37.33           H
ATOM   4088 HD21 LEU A 261       5.831 -12.180  22.019  1.00 42.81           H
ATOM   4089 HD22 LEU A 261       5.993 -13.064  23.336  1.00 42.81           H
ATOM   4090 HD23 LEU A 261       4.917 -13.451  22.245  1.00 42.81           H
ATOM   4091  N   SER A 262       0.473 -11.911  23.561  1.00 25.03           N
ATOM   4092  CA  SER A 262      -0.495 -11.247  22.692  1.00 25.09           C
ATOM   4093  C   SER A 262      -1.249 -10.133  23.413  1.00 21.62           C
ATOM   4094  O   SER A 262      -1.664  -9.163  22.776  1.00 24.19           O
ATOM   4095  CB  SER A 262      -1.471 -12.262  22.116  1.00 25.03           C
ATOM   4096  OG  SER A 262      -2.369 -12.685  23.091  1.00 24.27           O
ATOM   4097  H   SER A 262       0.337 -12.752  23.668  1.00 30.04           H
ATOM   4098  HA  SER A 262      -0.031 -10.846  21.944  1.00 30.11           H
ATOM   4099  HB2 SER A 262      -1.965 -11.844  21.398  1.00 30.04           H
ATOM   4100  HB3 SER A 262      -0.979 -13.029  21.788  1.00 30.04           H
ATOM   4101  HG  SER A 262      -1.965 -12.923  23.786  1.00 29.12           H
ATOM   4102  N   LYS A 263      -1.406 -10.223  24.718  1.00 17.11           N
ATOM   4103  CA  LYS A 263      -2.113  -9.171  25.441  1.00 16.27           C
ATOM   4104  C   LYS A 263      -1.232  -7.951  25.647  1.00 16.48           C
ATOM   4105  O   LYS A 263      -1.746  -6.838  25.844  1.00 17.53           O
ATOM   4106  CB  LYS A 263      -2.645  -9.640  26.816  1.00 18.68           C
ATOM   4107  CG  LYS A 263      -3.611 -10.872  26.909  1.00 28.85           C
ATOM   4108  CD  LYS A 263      -4.503 -10.988  25.733  1.00 30.30           C
ATOM   4109  CE  LYS A 263      -5.695 -12.015  25.992  1.00 36.77           C
ATOM   4110  NZ  LYS A 263      -6.299 -12.512  24.674  1.00 35.79           N1+
ATOM   4111  H   LYS A 263      -1.116 -10.870  25.202  1.00 20.53           H
ATOM   4112  HA  LYS A 263      -2.885  -8.890  24.937  1.00 19.52           H
ATOM   4113  HB2 LYS A 263      -1.892  -9.851  27.383  1.00 22.41           H
ATOM   4114  HB3 LYS A 263      -3.131  -8.895  27.203  1.00 22.41           H
ATOM   4115  HG2 LYS A 263      -3.094 -11.688  26.963  1.00 34.62           H
ATOM   4116  HG3 LYS A 263      -4.176 -10.798  27.695  1.00 34.62           H
ATOM   4117  HD2 LYS A 263      -4.878 -10.113  25.540  1.00 36.36           H
ATOM   4118  HD3 LYS A 263      -3.977 -11.310  24.982  1.00 36.36           H
ATOM   4119  HE2 LYS A 263      -5.380 -12.786  26.489  1.00 44.13           H
ATOM   4120  HE3 LYS A 263      -6.405 -11.576  26.487  1.00 44.13           H
ATOM   4121  HZ1 LYS A 263      -6.588 -13.348  24.776  1.00 42.95           H
ATOM   4122  HZ2 LYS A 263      -6.981 -11.989  24.444  1.00 42.95           H
ATOM   4123  HZ3 LYS A 263      -5.679 -12.489  24.036  1.00 42.95           H
ATOM   4124  N   MET A 264       0.078  -8.146  25.759  1.00 17.20           N
ATOM   4125  CA  MET A 264       0.949  -7.014  25.957  1.00 13.74           C
ATOM   4126  C   MET A 264       1.208  -6.305  24.654  1.00 14.26           C
ATOM   4127  O   MET A 264       1.400  -5.099  24.623  1.00 16.71           O
ATOM   4128  CB  MET A 264       2.307  -7.466  26.581  1.00 18.03           C
ATOM   4129  CG  MET A 264       2.225  -8.254  27.837  1.00 19.69           C
ATOM   4130  SD  MET A 264       3.847  -9.035  28.275  1.00 23.54           S
ATOM   4131  CE  MET A 264       3.486  -9.455  29.917  1.00 19.65           C
ATOM   4132  H   MET A 264       0.465  -8.912  25.753  1.00 20.64           H
ATOM   4133  HA  MET A 264       0.521  -6.397  26.566  1.00 16.49           H
ATOM   4134  HB2 MET A 264       2.803  -7.990  25.932  1.00 21.64           H
ATOM   4135  HB3 MET A 264       2.816  -6.677  26.805  1.00 21.64           H
ATOM   4136  HG2 MET A 264       1.977  -7.653  28.558  1.00 23.63           H
ATOM   4137  HG3 MET A 264       1.562  -8.955  27.740  1.00 23.63           H
ATOM   4138  HE1 MET A 264       4.254  -9.913  30.297  1.00 23.58           H
ATOM   4139  HE2 MET A 264       3.314  -8.629  30.398  1.00 23.58           H
ATOM   4140  HE3 MET A 264       2.709 -10.034  29.935  1.00 23.58           H
ATOM   4141  N   LEU A 265       1.213  -7.019  23.554  1.00 14.32           N
ATOM   4142  CA  LEU A 265       1.487  -6.390  22.278  1.00 19.20           C
ATOM   4143  C   LEU A 265       0.217  -6.071  21.479  1.00 18.70           C
ATOM   4144  O   LEU A 265       0.262  -6.048  20.244  1.00 20.45           O
ATOM   4145  CB  LEU A 265       2.411  -7.283  21.471  1.00 21.08           C
ATOM   4146  CG  LEU A 265       3.822  -7.425  22.025  1.00 21.93           C
ATOM   4147  CD1 LEU A 265       4.702  -8.278  21.109  1.00 21.86           C
ATOM   4148  CD2 LEU A 265       4.425  -6.074  22.245  1.00 16.21           C
ATOM   4149  H   LEU A 265       1.085  -7.871  23.518  1.00 17.18           H
ATOM   4150  HA  LEU A 265       1.923  -5.542  22.443  1.00 23.04           H
ATOM   4151  HB2 LEU A 265       2.029  -8.171  21.441  1.00 25.30           H
ATOM   4152  HB3 LEU A 265       2.475  -6.926  20.575  1.00 25.30           H
ATOM   4153  HG  LEU A 265       3.769  -7.869  22.883  1.00 26.32           H
ATOM   4154 HD11 LEU A 265       5.593  -8.325  21.494  1.00 26.23           H
ATOM   4155 HD12 LEU A 265       4.318  -9.167  21.037  1.00 26.23           H
ATOM   4156 HD13 LEU A 265       4.744  -7.868  20.234  1.00 26.23           H
ATOM   4157 HD21 LEU A 265       5.349  -6.218  22.506  1.00 19.45           H
ATOM   4158 HD22 LEU A 265       4.395  -5.569  21.422  1.00 19.45           H
ATOM   4159 HD23 LEU A 265       3.965  -5.603  22.952  1.00 19.45           H
ATOM   4160  N   LYS A 266      -0.871  -5.780  22.169  1.00 24.48           N
ATOM   4161  CA  LYS A 266      -2.019  -5.117  21.551  1.00 20.64           C
ATOM   4162  C   LYS A 266      -1.585  -3.740  21.108  1.00 22.73           C
ATOM   4163  O   LYS A 266      -1.006  -2.995  21.883  1.00 19.82           O
ATOM   4164  CB  LYS A 266      -3.185  -4.959  22.525  1.00 21.89           C
ATOM   4165  CG  LYS A 266      -3.868  -6.202  23.058  1.00 23.92           C
ATOM   4166  CD  LYS A 266      -4.617  -6.898  22.024  1.00 31.13           C
ATOM   4167  CE  LYS A 266      -5.660  -7.884  22.575  1.00 30.33           C
ATOM   4168  NZ  LYS A 266      -6.410  -8.579  21.436  1.00 39.28           N1+
ATOM   4169  H   LYS A 266      -0.971  -5.953  23.008  1.00 29.37           H
ATOM   4170  HA  LYS A 266      -2.331  -5.618  20.784  1.00 24.77           H
ATOM   4171  HB2 LYS A 266      -2.872  -4.441  23.283  1.00 26.26           H
ATOM   4172  HB3 LYS A 266      -3.869  -4.449  22.070  1.00 26.26           H
ATOM   4173  HG2 LYS A 266      -3.205  -6.819  23.397  1.00 28.70           H
ATOM   4174  HG3 LYS A 266      -4.488  -5.952  23.757  1.00 28.70           H
ATOM   4175  HD2 LYS A 266      -5.082  -6.242  21.483  1.00 37.35           H
ATOM   4176  HD3 LYS A 266      -3.986  -7.390  21.478  1.00 37.35           H
ATOM   4177  HE2 LYS A 266      -5.219  -8.558  23.113  1.00 36.40           H
ATOM   4178  HE3 LYS A 266      -6.303  -7.388  23.093  1.00 36.40           H
ATOM   4179  HZ1 LYS A 266      -6.951  -9.201  21.773  1.00 47.14           H
ATOM   4180  HZ2 LYS A 266      -6.896  -7.989  20.980  1.00 47.14           H
ATOM   4181  HZ3 LYS A 266      -5.839  -8.976  20.876  1.00 47.14           H
ATOM   4182  N   LEU A 267      -1.899  -3.383  19.866  1.00 21.20           N
ATOM   4183  CA  LEU A 267      -1.543  -2.068  19.360  1.00 18.07           C
ATOM   4184  C   LEU A 267      -2.340  -0.964  20.015  1.00 20.10           C
ATOM   4185  O   LEU A 267      -1.793   0.100  20.329  1.00 21.30           O
ATOM   4186  CB  LEU A 267      -1.742  -2.060  17.857  1.00 21.00           C
ATOM   4187  CG  LEU A 267      -0.808  -3.049  17.156  1.00 27.56           C
ATOM   4188  CD1 LEU A 267      -1.531  -3.663  15.976  1.00 40.71           C
ATOM   4189  CD2 LEU A 267       0.295  -2.314  16.683  1.00 24.50           C
ATOM   4190  H   LEU A 267      -2.299  -3.890  19.295  1.00 25.44           H
ATOM   4191  HA  LEU A 267      -0.616  -1.894  19.544  1.00 21.69           H
ATOM   4192  HB2 LEU A 267      -2.648  -2.327  17.656  1.00 25.20           H
ATOM   4193  HB3 LEU A 267      -1.552  -1.176  17.511  1.00 25.20           H
ATOM   4194  HG  LEU A 267      -0.491  -3.744  17.753  1.00 33.07           H
ATOM   4195 HD11 LEU A 267      -0.933  -4.286  15.531  1.00 48.86           H
ATOM   4196 HD12 LEU A 267      -2.319  -4.127  16.297  1.00 48.86           H
ATOM   4197 HD13 LEU A 267      -1.786  -2.966  15.351  1.00 48.86           H
ATOM   4198 HD21 LEU A 267       0.927  -2.943  16.312  1.00 29.40           H
ATOM   4199 HD22 LEU A 267       0.010  -1.693  15.996  1.00 29.40           H
ATOM   4200 HD23 LEU A 267       0.685  -1.849  17.432  1.00 29.40           H
ATOM   4201  N   ASP A 268      -3.629  -1.192  20.226  1.00 20.92           N
ATOM   4202  CA  ASP A 268      -4.488  -0.200  20.822  1.00 20.24           C
ATOM   4203  C   ASP A 268      -4.139  -0.127  22.303  1.00 19.78           C
ATOM   4204  O   ASP A 268      -4.313  -1.121  23.017  1.00 20.96           O
ATOM   4205  CB  ASP A 268      -5.938  -0.625  20.622  1.00 22.39           C
ATOM   4206  CG  ASP A 268      -6.933   0.325  21.250  1.00 27.79           C
ATOM   4207  OD1 ASP A 268      -6.553   1.278  21.969  1.00 22.14           O
ATOM   4208  OD2 ASP A 268      -8.125   0.093  20.977  1.00 28.96           O1-
ATOM   4209  H   ASP A 268      -4.027  -1.931  20.046  1.00 25.11           H
ATOM   4210  HA  ASP A 268      -4.364   0.654  20.391  1.00 24.29           H
ATOM   4211  HB2 ASP A 268      -6.117  -0.664  19.668  1.00 26.87           H
ATOM   4212  HB3 ASP A 268      -6.076  -1.507  21.000  1.00 26.87           H
ATOM   4213  N   PRO A 269      -3.694   1.009  22.805  1.00 20.66           N
ATOM   4214  CA  PRO A 269      -3.249   1.042  24.211  1.00 25.38           C
ATOM   4215  C   PRO A 269      -4.387   0.820  25.194  1.00 24.83           C
ATOM   4216  O   PRO A 269      -4.140   0.297  26.287  1.00 21.88           O
ATOM   4217  CB  PRO A 269      -2.607   2.431  24.376  1.00 27.65           C
ATOM   4218  CG  PRO A 269      -2.824   3.189  23.058  1.00 31.36           C
ATOM   4219  CD  PRO A 269      -3.436   2.249  22.054  1.00 23.11           C
ATOM   4220  HA  PRO A 269      -2.574   0.365  24.358  1.00 30.46           H
ATOM   4221  HB2 PRO A 269      -3.047   2.888  25.112  1.00 33.18           H
ATOM   4222  HB3 PRO A 269      -1.662   2.323  24.562  1.00 33.18           H
ATOM   4223  HG2 PRO A 269      -3.401   3.954  23.206  1.00 37.63           H
ATOM   4224  HG3 PRO A 269      -1.957   3.484  22.736  1.00 37.63           H
ATOM   4225  HD2 PRO A 269      -4.271   2.597  21.720  1.00 27.73           H
ATOM   4226  HD3 PRO A 269      -2.814   2.074  21.338  1.00 27.73           H
ATOM   4227  N   ASN A 270      -5.635   1.135  24.807  1.00 21.23           N
ATOM   4228  CA  ASN A 270      -6.765   0.968  25.705  1.00 23.26           C
ATOM   4229  C   ASN A 270      -7.120  -0.489  25.917  1.00 18.12           C
ATOM   4230  O   ASN A 270      -7.826  -0.804  26.866  1.00 23.33           O
ATOM   4231  CB  ASN A 270      -8.011   1.699  25.164  1.00 22.54           C
ATOM   4232  CG  ASN A 270      -7.845   3.191  25.123  1.00 24.12           C
ATOM   4233  OD1 ASN A 270      -6.973   3.759  25.761  1.00 34.67           O
ATOM   4234  ND2 ASN A 270      -8.755   3.852  24.424  1.00 42.35           N
ATOM   4235  H   ASN A 270      -5.845   1.444  24.036  1.00 25.48           H
ATOM   4236  HA  ASN A 270      -6.546   1.350  26.567  1.00 27.91           H
ATOM   4237  HB2 ASN A 270      -8.200   1.403  24.262  1.00 27.05           H
ATOM   4238  HB3 ASN A 270      -8.768   1.494  25.733  1.00 27.05           H
ATOM   4239 HD21 ASN A 270      -8.752   4.710  24.421  1.00 50.82           H
ATOM   4240 HD22 ASN A 270      -9.375   3.425  24.005  1.00 50.82           H
ATOM   4241  N   GLN A 271      -6.703  -1.374  25.036  1.00 16.33           N
ATOM   4242  CA  GLN A 271      -6.922  -2.787  25.224  1.00 14.65           C
ATOM   4243  C   GLN A 271      -5.690  -3.506  25.772  1.00 19.55           C
ATOM   4244  O   GLN A 271      -5.762  -4.708  26.042  1.00 19.49           O
ATOM   4245  CB  GLN A 271      -7.391  -3.410  23.912  1.00 22.10           C
ATOM   4246  CG  GLN A 271      -8.655  -2.694  23.415  1.00 20.08           C
ATOM   4247  CD  GLN A 271      -9.804  -2.937  24.386  1.00 18.93           C
ATOM   4248  OE1 GLN A 271      -9.817  -3.944  25.098  1.00 17.83           O
ATOM   4249  NE2 GLN A 271     -10.759  -2.038  24.416  1.00 20.52           N
ATOM   4250  H   GLN A 271      -6.289  -1.182  24.314  1.00 19.60           H
ATOM   4251  HA  GLN A 271      -7.625  -2.899  25.869  1.00 17.58           H
ATOM   4252  HB2 GLN A 271      -6.696  -3.334  23.243  1.00 26.52           H
ATOM   4253  HB3 GLN A 271      -7.607  -4.346  24.070  1.00 26.52           H
ATOM   4254  HG2 GLN A 271      -8.496  -1.734  23.365  1.00 24.09           H
ATOM   4255  HG3 GLN A 271      -8.897  -3.048  22.545  1.00 24.09           H
ATOM   4256 HE21 GLN A 271     -10.717  -1.346  23.915  1.00 24.63           H
ATOM   4257 HE22 GLN A 271     -11.441  -2.156  24.919  1.00 24.63           H
ATOM   4258  N   ARG A 272      -4.578  -2.806  25.983  1.00 18.64           N
ATOM   4259  CA  ARG A 272      -3.371  -3.504  26.426  1.00 20.53           C
ATOM   4260  C   ARG A 272      -3.484  -3.970  27.871  1.00 16.98           C
ATOM   4261  O   ARG A 272      -3.972  -3.240  28.734  1.00 17.06           O
ATOM   4262  CB  ARG A 272      -2.135  -2.586  26.238  1.00 16.42           C
ATOM   4263  CG  ARG A 272      -0.828  -3.322  26.348  1.00 23.05           C
ATOM   4264  CD  ARG A 272       0.331  -2.491  25.796  1.00 20.09           C
ATOM   4265  NE  ARG A 272       0.141  -2.020  24.403  1.00 18.89           N
ATOM   4266  CZ  ARG A 272       0.376  -0.778  23.987  1.00 17.43           C
ATOM   4267  NH1 ARG A 272       0.866   0.144  24.782  1.00 20.71           N
ATOM   4268  NH2 ARG A 272       0.165  -0.456  22.736  1.00 20.54           N1+
ATOM   4269  H   ARG A 272      -4.493  -1.953  25.889  1.00 22.36           H
ATOM   4270  HA  ARG A 272      -3.258  -4.301  25.888  1.00 24.64           H
ATOM   4271  HB2 ARG A 272      -2.168  -2.204  25.347  1.00 19.71           H
ATOM   4272  HB3 ARG A 272      -2.130  -1.886  26.912  1.00 19.71           H
ATOM   4273  HG2 ARG A 272      -0.655  -3.516  27.285  1.00 27.67           H
ATOM   4274  HG3 ARG A 272      -0.873  -4.148  25.839  1.00 27.67           H
ATOM   4275  HD2 ARG A 272       0.430  -1.718  26.371  1.00 24.11           H
ATOM   4276  HD3 ARG A 272       1.131  -3.040  25.825  1.00 24.11           H
ATOM   4277  HE  ARG A 272       0.007  -2.614  23.798  1.00 22.67           H
ATOM   4278 HH11 ARG A 272       1.029  -0.034  25.600  1.00 24.85           H
ATOM   4279 HH12 ARG A 272       1.024   0.934  24.477  1.00 24.85           H
ATOM   4280 HH21 ARG A 272      -0.151  -1.037  22.195  1.00 24.64           H
ATOM   4281 HH22 ARG A 272       0.332   0.343  22.472  1.00 24.64           H
ATOM   4282  N   ILE A 273      -2.978  -5.182  28.156  1.00 18.48           N
ATOM   4283  CA  ILE A 273      -3.018  -5.689  29.532  1.00 19.05           C
ATOM   4284  C   ILE A 273      -2.226  -4.775  30.461  1.00 19.87           C
ATOM   4285  O   ILE A 273      -1.181  -4.214  30.078  1.00 16.24           O
ATOM   4286  CB  ILE A 273      -2.484  -7.129  29.594  1.00 15.12           C
ATOM   4287  CG1 ILE A 273      -2.785  -7.823  30.909  1.00 17.57           C
ATOM   4288  CG2 ILE A 273      -0.952  -7.158  29.409  1.00 21.04           C
ATOM   4289  CD1 ILE A 273      -2.581  -9.339  30.850  1.00 17.55           C
ATOM   4290  H   ILE A 273      -2.609  -5.718  27.588  1.00 22.17           H
ATOM   4291  HA  ILE A 273      -3.933  -5.696  29.843  1.00 22.85           H
ATOM   4292  HB  ILE A 273      -2.900  -7.626  28.880  1.00 18.15           H
ATOM   4293 HG12 ILE A 273      -2.203  -7.467  31.595  1.00 21.09           H
ATOM   4294 HG13 ILE A 273      -3.712  -7.673  31.145  1.00 21.09           H
ATOM   4295 HG21 ILE A 273      -0.649  -8.081  29.416  1.00 25.24           H
ATOM   4296 HG22 ILE A 273      -0.733  -6.755  28.555  1.00 25.24           H
ATOM   4297 HG23 ILE A 273      -0.533  -6.660  30.134  1.00 25.24           H
ATOM   4298 HD11 ILE A 273      -2.807  -9.714  31.710  1.00 21.06           H
ATOM   4299 HD12 ILE A 273      -3.181  -9.698  30.183  1.00 21.06           H
ATOM   4300 HD13 ILE A 273      -1.663  -9.556  30.629  1.00 21.06           H
ATOM   4301  N   THR A 274      -2.675  -4.672  31.727  1.00 15.06           N
ATOM   4302  CA  THR A 274      -1.890  -3.913  32.715  1.00 17.84           C
ATOM   4303  C   THR A 274      -0.853  -4.827  33.408  1.00 12.58           C
ATOM   4304  O   THR A 274      -0.904  -6.053  33.330  1.00 13.17           O
ATOM   4305  CB  THR A 274      -2.748  -3.293  33.834  1.00 18.83           C
ATOM   4306  OG1 THR A 274      -3.158  -4.360  34.683  1.00 19.78           O
ATOM   4307  CG2 THR A 274      -4.020  -2.523  33.299  1.00 21.32           C
ATOM   4308  H   THR A 274      -3.378  -5.027  32.038  1.00 18.07           H
ATOM   4309  HA  THR A 274      -1.441  -3.192  32.249  1.00 21.41           H
ATOM   4310  HB  THR A 274      -2.226  -2.663  34.350  1.00 22.60           H
ATOM   4311  HG1 THR A 274      -3.623  -4.062  35.312  1.00 23.73           H
ATOM   4312 HG21 THR A 274      -4.517  -2.143  34.042  1.00 25.59           H
ATOM   4313 HG22 THR A 274      -3.766  -1.806  32.700  1.00 25.59           H
ATOM   4314 HG23 THR A 274      -4.594  -3.143  32.824  1.00 25.59           H
ATOM   4315  N   ALA A 275       0.083  -4.199  34.134  1.00 18.37           N
ATOM   4316  CA  ALA A 275       1.091  -4.992  34.856  1.00 15.18           C
ATOM   4317  C   ALA A 275       0.412  -5.951  35.831  1.00 19.39           C
ATOM   4318  O   ALA A 275       0.669  -7.160  35.830  1.00 19.11           O
ATOM   4319  CB  ALA A 275       2.087  -4.068  35.585  1.00 17.28           C
ATOM   4320  H   ALA A 275       0.157  -3.343  34.221  1.00 22.04           H
ATOM   4321  HA  ALA A 275       1.594  -5.510  34.214  1.00 18.21           H
ATOM   4322  HB1 ALA A 275       2.708  -4.626  36.076  1.00 20.73           H
ATOM   4323  HB2 ALA A 275       2.556  -3.533  34.927  1.00 20.73           H
ATOM   4324  HB3 ALA A 275       1.635  -3.485  36.215  1.00 20.73           H
ATOM   4325  N   LYS A 276      -0.504  -5.428  36.644  1.00 21.16           N
ATOM   4326  CA  LYS A 276      -1.157  -6.252  37.654  1.00 20.79           C
ATOM   4327  C   LYS A 276      -2.027  -7.339  37.045  1.00 23.43           C
ATOM   4328  O   LYS A 276      -2.069  -8.465  37.555  1.00 21.33           O
ATOM   4329  CB  LYS A 276      -1.999  -5.387  38.561  1.00 22.70           C
ATOM   4330  CG  LYS A 276      -1.250  -4.919  39.732  1.00 33.78           C
ATOM   4331  CD  LYS A 276      -2.190  -4.534  40.783  1.00 29.80           C
ATOM   4332  CE  LYS A 276      -1.636  -3.446  41.597  1.00 35.67           C
ATOM   4333  NZ  LYS A 276      -2.777  -2.760  42.272  1.00 30.53           N1+
ATOM   4334  H   LYS A 276      -0.743  -4.601  36.647  1.00 25.40           H
ATOM   4335  HA  LYS A 276      -0.470  -6.672  38.186  1.00 24.95           H
ATOM   4336  HB2 LYS A 276      -2.296  -4.609  38.069  1.00 27.23           H
ATOM   4337  HB3 LYS A 276      -2.757  -5.902  38.874  1.00 27.23           H
ATOM   4338  HG2 LYS A 276      -0.693  -5.635  40.075  1.00 40.54           H
ATOM   4339  HG3 LYS A 276      -0.711  -4.152  39.488  1.00 40.54           H
ATOM   4340  HD2 LYS A 276      -3.019  -4.239  40.383  1.00 35.76           H
ATOM   4341  HD3 LYS A 276      -2.341  -5.296  41.360  1.00 35.76           H
ATOM   4342  HE2 LYS A 276      -1.032  -3.807  42.266  1.00 42.80           H
ATOM   4343  HE3 LYS A 276      -1.178  -2.808  41.030  1.00 42.80           H
ATOM   4344  HZ1 LYS A 276      -2.642  -1.879  42.284  1.00 36.64           H
ATOM   4345  HZ2 LYS A 276      -3.534  -2.921  41.829  1.00 36.64           H
ATOM   4346  HZ3 LYS A 276      -2.863  -3.056  43.107  1.00 36.64           H
ATOM   4347  N   GLN A 277      -2.716  -7.033  35.951  1.00 18.17           N
ATOM   4348  CA  GLN A 277      -3.438  -8.068  35.257  1.00 15.72           C
ATOM   4349  C   GLN A 277      -2.489  -9.129  34.742  1.00 20.08           C
ATOM   4350  O   GLN A 277      -2.795 -10.323  34.811  1.00 19.98           O
ATOM   4351  CB  GLN A 277      -4.250  -7.446  34.118  1.00 19.98           C
ATOM   4352  CG  GLN A 277      -5.435  -6.595  34.548  1.00 20.39           C
ATOM   4353  CD  GLN A 277      -5.946  -5.739  33.431  1.00 21.24           C
ATOM   4354  OE1 GLN A 277      -5.367  -5.685  32.338  1.00 17.26           O
ATOM   4355  NE2 GLN A 277      -7.064  -5.043  33.687  1.00 27.60           N
ATOM   4356  H   GLN A 277      -2.790  -6.250  35.601  1.00 21.80           H
ATOM   4357  HA  GLN A 277      -4.042  -8.498  35.871  1.00 18.86           H
ATOM   4358  HB2 GLN A 277      -3.660  -6.870  33.608  1.00 23.98           H
ATOM   4359  HB3 GLN A 277      -4.586  -8.150  33.544  1.00 23.98           H
ATOM   4360  HG2 GLN A 277      -6.152  -7.176  34.831  1.00 24.46           H
ATOM   4361  HG3 GLN A 277      -5.183  -6.012  35.279  1.00 24.46           H
ATOM   4362 HE21 GLN A 277      -7.433  -5.086  34.461  1.00 33.12           H
ATOM   4363 HE22 GLN A 277      -7.418  -4.550  33.078  1.00 33.12           H
ATOM   4364  N   ALA A 278      -1.336  -8.716  34.198  1.00 19.85           N
ATOM   4365  CA  ALA A 278      -0.426  -9.704  33.673  1.00 15.46           C
ATOM   4366  C   ALA A 278      -0.012 -10.663  34.767  1.00 16.02           C
ATOM   4367  O   ALA A 278       0.177 -11.854  34.515  1.00 18.79           O
ATOM   4368  CB  ALA A 278       0.819  -9.046  33.037  1.00 16.51           C
ATOM   4369  H   ALA A 278      -1.074  -7.899  34.122  1.00 23.82           H
ATOM   4370  HA  ALA A 278      -0.880 -10.202  32.982  1.00 18.55           H
ATOM   4371  HB1 ALA A 278       1.404  -9.728  32.683  1.00 19.82           H
ATOM   4372  HB2 ALA A 278       0.548  -8.453  32.323  1.00 19.82           H
ATOM   4373  HB3 ALA A 278       1.290  -8.540  33.717  1.00 19.82           H
ATOM   4374  N   LEU A 279       0.208 -10.142  35.965  1.00 19.95           N
ATOM   4375  CA  LEU A 279       0.680 -10.974  37.073  1.00 24.36           C
ATOM   4376  C   LEU A 279      -0.346 -12.042  37.454  1.00 33.06           C
ATOM   4377  O   LEU A 279       0.041 -13.078  38.013  1.00 25.41           O
ATOM   4378  CB  LEU A 279       1.021 -10.102  38.296  1.00 20.22           C
ATOM   4379  CG  LEU A 279       2.300  -9.240  38.181  1.00 23.69           C
ATOM   4380  CD1 LEU A 279       2.409  -8.231  39.336  1.00 23.11           C
ATOM   4381  CD2 LEU A 279       3.534 -10.091  38.134  1.00 23.56           C
ATOM   4382  H   LEU A 279       0.110  -9.313  36.157  1.00 23.94           H
ATOM   4383  HA  LEU A 279       1.487 -11.430  36.809  1.00 29.23           H
ATOM   4384  HB2 LEU A 279       0.288  -9.502  38.479  1.00 24.26           H
ATOM   4385  HB3 LEU A 279       1.131 -10.685  39.063  1.00 24.26           H
ATOM   4386  HG  LEU A 279       2.257  -8.746  37.346  1.00 28.43           H
ATOM   4387 HD11 LEU A 279       3.208  -7.694  39.207  1.00 27.73           H
ATOM   4388 HD12 LEU A 279       1.624  -7.659  39.325  1.00 27.73           H
ATOM   4389 HD13 LEU A 279       2.458  -8.702  40.182  1.00 27.73           H
ATOM   4390 HD21 LEU A 279       4.305  -9.511  38.057  1.00 28.28           H
ATOM   4391 HD22 LEU A 279       3.585 -10.608  38.949  1.00 28.28           H
ATOM   4392 HD23 LEU A 279       3.492 -10.687  37.374  1.00 28.28           H
ATOM   4393  N   GLU A 280      -1.652 -11.806  37.172  1.00 18.54           N
ATOM   4394  CA  GLU A 280      -2.732 -12.772  37.418  1.00 18.55           C
ATOM   4395  C   GLU A 280      -2.870 -13.833  36.342  1.00 28.14           C
ATOM   4396  O   GLU A 280      -3.730 -14.712  36.471  1.00 22.33           O
ATOM   4397  CB  GLU A 280      -4.092 -12.039  37.553  1.00 21.60           C
ATOM   4398  CG  GLU A 280      -4.105 -10.954  38.590  1.00 22.46           C
ATOM   4399  CD  GLU A 280      -5.484 -10.434  38.962  1.00 38.41           C
ATOM   4400  OE1 GLU A 280      -6.333 -10.265  38.062  1.00 37.82           O
ATOM   4401  OE2 GLU A 280      -5.700 -10.158  40.167  1.00 45.64           O1-
ATOM   4402  H   GLU A 280      -1.931 -11.064  36.849  1.00 22.25           H
ATOM   4403  HA  GLU A 280      -2.579 -13.232  38.246  1.00 22.26           H
ATOM   4404  HB2 GLU A 280      -4.308 -11.629  36.705  1.00 25.92           H
ATOM   4405  HB3 GLU A 280      -4.776 -12.681  37.793  1.00 25.92           H
ATOM   4406  HG2 GLU A 280      -3.693 -11.281  39.403  1.00 26.95           H
ATOM   4407  HG3 GLU A 280      -3.624 -10.194  38.244  1.00 26.95           H
ATOM   4408  N   HIS A 281      -2.053 -13.796  35.298  1.00 19.73           N
ATOM   4409  CA  HIS A 281      -2.303 -14.602  34.124  1.00 22.57           C
ATOM   4410  C   HIS A 281      -1.922 -16.048  34.391  1.00 27.51           C
ATOM   4411  O   HIS A 281      -1.037 -16.333  35.186  1.00 27.55           O
ATOM   4412  CB  HIS A 281      -1.529 -14.022  32.936  1.00 24.36           C
ATOM   4413  CG  HIS A 281      -1.877 -14.631  31.619  1.00 21.05           C
ATOM   4414  ND1 HIS A 281      -1.408 -15.866  31.229  1.00 26.04           N
ATOM   4415  CD2 HIS A 281      -2.632 -14.172  30.592  1.00 23.94           C
ATOM   4416  CE1 HIS A 281      -1.877 -16.143  30.026  1.00 25.59           C
ATOM   4417  NE2 HIS A 281      -2.607 -15.126  29.616  1.00 22.81           N
ATOM   4418  H   HIS A 281      -1.355 -13.307  35.249  1.00 23.68           H
ATOM   4419  HA  HIS A 281      -3.249 -14.580  33.919  1.00 27.08           H
ATOM   4420  HB2 HIS A 281      -0.580 -14.164  33.090  1.00 29.23           H
ATOM   4421  HB3 HIS A 281      -1.714 -13.072  32.868  1.00 29.23           H
ATOM   4422  HD2 HIS A 281      -3.083 -13.367  30.544  1.00 28.73           H
ATOM   4423  HE1 HIS A 281      -1.706 -16.914  29.539  1.00 30.71           H
ATOM   4424  HE2 HIS A 281      -3.022 -15.077  28.867  1.00 27.37           H
ATOM   4425  N   ALA A 282      -2.630 -16.977  33.745  1.00 25.12           N
ATOM   4426  CA  ALA A 282      -2.308 -18.394  33.924  1.00 27.32           C
ATOM   4427  C   ALA A 282      -0.814 -18.705  33.685  1.00 29.91           C
ATOM   4428  O   ALA A 282      -0.283 -19.663  34.242  1.00 29.51           O
ATOM   4429  CB  ALA A 282      -3.181 -19.240  32.983  1.00 30.48           C
ATOM   4430  H   ALA A 282      -3.286 -16.815  33.216  1.00 30.15           H
ATOM   4431  HA  ALA A 282      -2.523 -18.643  34.835  1.00 32.79           H
ATOM   4432  HB1 ALA A 282      -2.950 -20.169  33.113  1.00 36.58           H
ATOM   4433  HB2 ALA A 282      -4.116 -19.098  33.195  1.00 36.58           H
ATOM   4434  HB3 ALA A 282      -3.014 -18.987  32.062  1.00 36.58           H
ATOM   4435  N   TYR A 283      -0.133 -17.943  32.836  1.00 29.42           N
ATOM   4436  CA  TYR A 283       1.262 -18.258  32.529  1.00 28.32           C
ATOM   4437  C   TYR A 283       2.085 -18.412  33.789  1.00 29.29           C
ATOM   4438  O   TYR A 283       2.987 -19.249  33.830  1.00 26.72           O
ATOM   4439  CB  TYR A 283       1.852 -17.183  31.625  1.00 24.18           C
ATOM   4440  CG  TYR A 283       3.327 -17.274  31.339  1.00 26.73           C
ATOM   4441  CD1 TYR A 283       3.847 -18.237  30.496  1.00 27.07           C
ATOM   4442  CD2 TYR A 283       4.186 -16.347  31.868  1.00 25.53           C
ATOM   4443  CE1 TYR A 283       5.233 -18.290  30.219  1.00 25.58           C
ATOM   4444  CE2 TYR A 283       5.545 -16.388  31.595  1.00 27.05           C
ATOM   4445  CZ  TYR A 283       6.054 -17.351  30.776  1.00 27.34           C
ATOM   4446  OH  TYR A 283       7.434 -17.348  30.539  1.00 31.91           O
ATOM   4447  H   TYR A 283      -0.437 -17.258  32.435  1.00 35.31           H
ATOM   4448  HA  TYR A 283       1.305 -19.092  32.046  1.00 33.99           H
ATOM   4449  HB2 TYR A 283       1.393 -17.218  30.772  1.00 29.02           H
ATOM   4450  HB3 TYR A 283       1.705 -16.326  32.047  1.00 29.02           H
ATOM   4451  HD1 TYR A 283       3.280 -18.871  30.122  1.00 32.49           H
ATOM   4452  HD2 TYR A 283       3.852 -15.683  32.426  1.00 30.64           H
ATOM   4453  HE1 TYR A 283       5.577 -18.943  29.658  1.00 30.70           H
ATOM   4454  HE2 TYR A 283       6.110 -15.754  31.974  1.00 32.46           H
ATOM   4455  HH  TYR A 283       7.636 -16.711  30.030  1.00 38.29           H
ATOM   4456  N   PHE A 284       1.779 -17.641  34.827  1.00 23.45           N
ATOM   4457  CA  PHE A 284       2.564 -17.645  36.037  1.00 31.30           C
ATOM   4458  C   PHE A 284       2.066 -18.622  37.099  1.00 36.26           C
ATOM   4459  O   PHE A 284       2.775 -18.849  38.074  1.00 33.65           O
ATOM   4460  CB  PHE A 284       2.592 -16.250  36.648  1.00 23.25           C
ATOM   4461  CG  PHE A 284       3.298 -15.255  35.808  1.00 27.62           C
ATOM   4462  CD1 PHE A 284       4.672 -15.312  35.663  1.00 23.15           C
ATOM   4463  CD2 PHE A 284       2.610 -14.230  35.193  1.00 26.07           C
ATOM   4464  CE1 PHE A 284       5.356 -14.366  34.899  1.00 22.25           C
ATOM   4465  CE2 PHE A 284       3.284 -13.285  34.409  1.00 22.58           C
ATOM   4466  CZ  PHE A 284       4.668 -13.367  34.268  1.00 24.29           C
ATOM   4467  H   PHE A 284       1.116 -17.099  34.851  1.00 28.15           H
ATOM   4468  HA  PHE A 284       3.474 -17.892  35.811  1.00 37.56           H
ATOM   4469  HB2 PHE A 284       1.683 -15.952  36.775  1.00 27.90           H
ATOM   4470  HB3 PHE A 284       3.048 -16.290  37.505  1.00 27.90           H
ATOM   4471  HD1 PHE A 284       5.146 -15.993  36.079  1.00 27.78           H
ATOM   4472  HD2 PHE A 284       1.686 -14.182  35.292  1.00 31.29           H
ATOM   4473  HE1 PHE A 284       6.276 -14.427  34.798  1.00 26.70           H
ATOM   4474  HE2 PHE A 284       2.814 -12.599  33.995  1.00 27.09           H
ATOM   4475  HZ  PHE A 284       5.132 -12.743  33.759  1.00 29.15           H
ATOM   4476  N   LYS A 285       0.881 -19.194  36.957  1.00 32.98           N
ATOM   4477  CA  LYS A 285       0.491 -20.236  37.897  1.00 41.30           C
ATOM   4478  C   LYS A 285       1.265 -21.513  37.627  1.00 43.55           C
ATOM   4479  O   LYS A 285       1.572 -22.260  38.561  1.00 54.66           O
ATOM   4480  CB  LYS A 285      -1.024 -20.456  37.829  1.00 36.54           C
ATOM   4481  CG  LYS A 285      -1.775 -19.356  38.551  1.00 43.05           C
ATOM   4482  CD  LYS A 285      -3.093 -18.986  37.892  1.00 39.78           C
ATOM   4483  CE  LYS A 285      -3.369 -17.490  38.018  1.00 47.79           C
ATOM   4484  NZ  LYS A 285      -3.271 -16.966  39.427  1.00 52.47           N1+
ATOM   4485  H   LYS A 285       0.305 -19.014  36.346  1.00 39.57           H
ATOM   4486  HA  LYS A 285       0.706 -19.953  38.796  1.00 49.56           H
ATOM   4487  HB2 LYS A 285      -1.304 -20.450  36.902  1.00 43.85           H
ATOM   4488  HB3 LYS A 285      -1.252 -21.306  38.236  1.00 43.85           H
ATOM   4489  HG2 LYS A 285      -1.977 -19.663  39.449  1.00 51.66           H
ATOM   4490  HG3 LYS A 285      -1.221 -18.563  38.591  1.00 51.66           H
ATOM   4491  HD2 LYS A 285      -3.076 -19.214  36.951  1.00 47.73           H
ATOM   4492  HD3 LYS A 285      -3.814 -19.454  38.341  1.00 47.73           H
ATOM   4493  HE2 LYS A 285      -2.727 -17.016  37.472  1.00 57.34           H
ATOM   4494  HE3 LYS A 285      -4.266 -17.305  37.695  1.00 57.34           H
ATOM   4495  HZ1 LYS A 285      -3.445 -16.092  39.438  1.00 62.97           H
ATOM   4496  HZ2 LYS A 285      -3.858 -17.380  39.952  1.00 62.97           H
ATOM   4497  HZ3 LYS A 285      -2.452 -17.100  39.748  1.00 62.97           H
ATOM   4498  N   GLU A 286       1.630 -21.741  36.368  1.00 48.50           N
ATOM   4499  CA  GLU A 286       2.500 -22.859  35.961  1.00 59.12           C
ATOM   4500  C   GLU A 286       3.957 -22.564  36.336  1.00 58.54           C
ATOM   4501  O   GLU A 286       4.552 -21.578  35.867  1.00 53.27           O
ATOM   4502  CB  GLU A 286       2.409 -23.137  34.432  1.00 58.69           C
ATOM   4503  CG  GLU A 286       1.274 -22.415  33.677  1.00 56.58           C
ATOM   4504  CD  GLU A 286       1.207 -22.762  32.193  1.00 61.65           C
ATOM   4505  OE1 GLU A 286       2.239 -23.206  31.639  1.00 62.90           O
ATOM   4506  OE2 GLU A 286       0.120 -22.568  31.587  1.00 59.02           O1-
ATOM   4507  H   GLU A 286       1.384 -21.237  35.720  1.00 58.19           H
ATOM   4508  HA  GLU A 286       2.224 -23.664  36.426  1.00 70.94           H
ATOM   4509  HB2 GLU A 286       2.285 -24.090  34.296  1.00 70.43           H
ATOM   4510  HB3 GLU A 286       3.243 -22.868  34.018  1.00 70.43           H
ATOM   4511  HG2 GLU A 286       1.421 -21.459  33.729  1.00 67.89           H
ATOM   4512  HG3 GLU A 286       0.422 -22.639  34.082  1.00 67.89           H
ATOM   4513  HC  GLU A 286       4.457 -23.171  36.954  1.00 70.24           H
TER
ATOM   4514  N   GLU B   2      11.396  22.156 -11.539  1.00 81.54           N
ATOM   4515  CA  GLU B   2      10.984  23.325 -10.771  1.00 86.50           C
ATOM   4516  C   GLU B   2      11.079  24.581 -11.654  1.00 85.98           C
ATOM   4517  O   GLU B   2      11.153  24.460 -12.875  1.00 83.59           O
ATOM   4518  CB  GLU B   2      11.848  23.439  -9.503  1.00 82.25           C
ATOM   4519  CG  GLU B   2      11.116  23.842  -8.215  1.00 86.05           C
ATOM   4520  CD  GLU B   2       9.627  23.504  -8.212  1.00 87.34           C
ATOM   4521  OE1 GLU B   2       9.261  22.316  -8.039  1.00 86.46           O
ATOM   4522  OE2 GLU B   2       8.823  24.437  -8.414  1.00 84.73           O1-
ATOM   4523  H1  GLU B   2      10.802  22.042 -12.284  1.00 97.85           H
ATOM   4524  H2  GLU B   2      11.344  21.382 -10.974  1.00 97.85           H
ATOM   4525  HA  GLU B   2      10.054  23.210 -10.538  1.00103.80           H
ATOM   4526  HB2 GLU B   2      12.535  24.104  -9.659  1.00 98.70           H
ATOM   4527  HB3 GLU B   2      12.268  22.582  -9.339  1.00 98.70           H
ATOM   4528  HG2 GLU B   2      11.209  24.798  -8.082  1.00103.26           H
ATOM   4529  HG3 GLU B   2      11.526  23.372  -7.472  1.00103.26           H
ATOM   4530  N   LYS B   3      11.063  25.778 -11.056  1.00 84.90           N
ATOM   4531  CA  LYS B   3      11.067  27.027 -11.818  1.00 81.56           C
ATOM   4532  C   LYS B   3      12.487  27.512 -12.140  1.00 82.14           C
ATOM   4533  O   LYS B   3      12.689  28.712 -12.391  1.00 78.12           O
ATOM   4534  CB  LYS B   3      10.294  28.139 -11.082  1.00 80.65           C
ATOM   4535  CG  LYS B   3       9.506  27.750  -9.809  1.00 87.16           C
ATOM   4536  CD  LYS B   3       8.053  28.271  -9.819  1.00 87.42           C
ATOM   4537  CE  LYS B   3       7.028  27.141  -9.959  1.00 83.66           C
ATOM   4538  NZ  LYS B   3       6.272  27.239 -11.234  1.00 83.69           N1+
ATOM   4539  H   LYS B   3      11.073  25.886 -10.205  1.00101.88           H
ATOM   4540  HA  LYS B   3      10.611  26.869 -12.661  1.00 97.88           H
ATOM   4541  HB2 LYS B   3      10.926  28.824 -10.818  1.00 96.78           H
ATOM   4542  HB3 LYS B   3       9.665  28.521 -11.713  1.00 96.78           H
ATOM   4543  HG2 LYS B   3       9.468  26.792  -9.696  1.00104.59           H
ATOM   4544  HG3 LYS B   3       9.950  28.150  -9.045  1.00104.59           H
ATOM   4545  HD2 LYS B   3       7.874  28.732  -8.983  1.00104.91           H
ATOM   4546  HD3 LYS B   3       7.925  28.880 -10.563  1.00104.91           H
ATOM   4547  HE2 LYS B   3       7.471  26.279  -9.945  1.00100.40           H
ATOM   4548  HE3 LYS B   3       6.393  27.198  -9.229  1.00100.40           H
ATOM   4549  HZ1 LYS B   3       5.694  26.565 -11.297  1.00100.42           H
ATOM   4550  HZ2 LYS B   3       5.822  28.006 -11.259  1.00100.42           H
ATOM   4551  HZ3 LYS B   3       6.830  27.207 -11.927  1.00100.42           H
ATOM   4552  N   TYR B   4      13.462  26.599 -12.158  1.00 80.19           N
ATOM   4553  CA  TYR B   4      14.870  26.928 -12.355  1.00 74.95           C
ATOM   4554  C   TYR B   4      15.408  26.043 -13.467  1.00 75.32           C
ATOM   4555  O   TYR B   4      15.474  24.818 -13.310  1.00 76.18           O
ATOM   4556  CB  TYR B   4      15.685  26.720 -11.068  1.00 75.73           C
ATOM   4557  CG  TYR B   4      15.218  27.545  -9.896  1.00 72.05           C
ATOM   4558  CD1 TYR B   4      14.399  26.994  -8.923  1.00 69.67           C
ATOM   4559  CD2 TYR B   4      15.577  28.877  -9.771  1.00 66.07           C
ATOM   4560  CE1 TYR B   4      13.958  27.739  -7.860  1.00 65.41           C
ATOM   4561  CE2 TYR B   4      15.134  29.632  -8.709  1.00 64.58           C
ATOM   4562  CZ  TYR B   4      14.322  29.056  -7.753  1.00 64.05           C
ATOM   4563  OH  TYR B   4      13.870  29.797  -6.683  1.00 63.10           O
ATOM   4564  H   TYR B   4      13.324  25.756 -12.065  1.00 96.23           H
ATOM   4565  HA  TYR B   4      14.951  27.854 -12.634  1.00 89.93           H
ATOM   4566  HB2 TYR B   4      15.619  25.787 -10.809  1.00 90.88           H
ATOM   4567  HB3 TYR B   4      16.611  26.947 -11.239  1.00 90.88           H
ATOM   4568  HD1 TYR B   4      14.145  26.101  -8.990  1.00 83.60           H
ATOM   4569  HD2 TYR B   4      16.120  29.267 -10.417  1.00 79.29           H
ATOM   4570  HE1 TYR B   4      13.410  27.351  -7.217  1.00 78.49           H
ATOM   4571  HE2 TYR B   4      15.381  30.524  -8.635  1.00 77.50           H
ATOM   4572  HH  TYR B   4      14.105  30.599  -6.768  1.00 75.72           H
ATOM   4573  N   HIS B   5      15.792  26.662 -14.578  1.00 78.34           N
ATOM   4574  CA  HIS B   5      16.472  26.004 -15.690  1.00 78.57           C
ATOM   4575  C   HIS B   5      17.940  26.420 -15.720  1.00 72.22           C
ATOM   4576  O   HIS B   5      18.415  27.197 -14.891  1.00 72.46           O
ATOM   4577  CB  HIS B   5      15.794  26.354 -17.014  1.00 73.74           C
ATOM   4578  CG  HIS B   5      15.691  27.824 -17.257  1.00 76.39           C
ATOM   4579  ND1 HIS B   5      16.622  28.523 -17.994  1.00 74.87           N
ATOM   4580  CD2 HIS B   5      14.788  28.735 -16.826  1.00 76.25           C
ATOM   4581  CE1 HIS B   5      16.287  29.800 -18.021  1.00 74.76           C
ATOM   4582  NE2 HIS B   5      15.179  29.956 -17.318  1.00 75.94           N
ATOM   4583  H   HIS B   5      15.656  27.499 -14.715  1.00 94.01           H
ATOM   4584  HA  HIS B   5      16.431  25.043 -15.574  1.00 94.28           H
ATOM   4585  HB2 HIS B   5      14.897  25.989 -17.016  1.00 88.48           H
ATOM   4586  HB3 HIS B   5      16.304  25.968 -17.743  1.00 88.48           H
ATOM   4587  HD2 HIS B   5      14.041  28.566 -16.298  1.00 91.50           H
ATOM   4588  HE1 HIS B   5      16.752  30.474 -18.461  1.00 89.71           H
ATOM   4589  HE2 HIS B   5      14.766  30.699 -17.191  1.00 91.13           H
ATOM   4590  N   GLY B   6      18.661  25.902 -16.706  1.00 75.52           N
ATOM   4591  CA  GLY B   6      20.033  26.313 -16.927  1.00 69.72           C
ATOM   4592  C   GLY B   6      21.010  25.839 -15.877  1.00 70.52           C
ATOM   4593  O   GLY B   6      22.037  26.488 -15.658  1.00 68.62           O
ATOM   4594  H   GLY B   6      18.372  25.315 -17.266  1.00 90.62           H
ATOM   4595  HA2 GLY B   6      20.325  25.959 -17.780  1.00 83.66           H
ATOM   4596  HA3 GLY B   6      20.075  27.279 -16.975  1.00 83.66           H
ATOM   4597  N   LEU B   7      20.724  24.711 -15.230  1.00 71.60           N
ATOM   4598  CA  LEU B   7      21.644  24.150 -14.250  1.00 70.78           C
ATOM   4599  C   LEU B   7      23.045  24.007 -14.824  1.00 67.09           C
ATOM   4600  O   LEU B   7      23.224  23.683 -15.995  1.00 69.33           O
ATOM   4601  CB  LEU B   7      21.145  22.788 -13.776  1.00 71.06           C
ATOM   4602  CG  LEU B   7      20.491  22.786 -12.401  1.00 70.60           C
ATOM   4603  CD1 LEU B   7      19.052  23.273 -12.494  1.00 71.86           C
ATOM   4604  CD2 LEU B   7      20.570  21.396 -11.805  1.00 72.86           C
ATOM   4605  H   LEU B   7      20.003  24.256 -15.343  1.00 85.93           H
ATOM   4606  HA  LEU B   7      21.689  24.743 -13.487  1.00 84.93           H
ATOM   4607  HB2 LEU B   7      20.483  22.469 -14.408  1.00 85.27           H
ATOM   4608  HB3 LEU B   7      21.894  22.175 -13.749  1.00 85.27           H
ATOM   4609  HG  LEU B   7      20.976  23.392 -11.820  1.00 84.71           H
ATOM   4610 HD11 LEU B   7      18.660  23.261 -11.607  1.00 86.23           H
ATOM   4611 HD12 LEU B   7      19.042  24.175 -12.850  1.00 86.23           H
ATOM   4612 HD13 LEU B   7      18.556  22.680 -13.080  1.00 86.23           H
ATOM   4613 HD21 LEU B   7      20.152  21.405 -10.929  1.00 87.43           H
ATOM   4614 HD22 LEU B   7      20.107  20.775 -12.389  1.00 87.43           H
ATOM   4615 HD23 LEU B   7      21.503  21.143 -11.726  1.00 87.43           H
ATOM   4616  N   GLU B   8      24.042  24.228 -13.975  1.00 70.93           N
ATOM   4617  CA  GLU B   8      25.436  24.226 -14.392  1.00 66.02           C
ATOM   4618  C   GLU B   8      26.317  24.212 -13.152  1.00 67.18           C
ATOM   4619  O   GLU B   8      26.251  25.126 -12.322  1.00 65.60           O
ATOM   4620  CB  GLU B   8      25.747  25.453 -15.245  1.00 68.15           C
ATOM   4621  CG  GLU B   8      26.813  25.228 -16.277  1.00 68.97           C
ATOM   4622  CD  GLU B   8      27.235  26.508 -16.961  1.00 71.08           C
ATOM   4623  OE1 GLU B   8      26.361  27.249 -17.461  1.00 70.50           O
ATOM   4624  OE2 GLU B   8      28.458  26.768 -17.002  1.00 73.15           O1-
ATOM   4625  H   GLU B   8      23.935  24.388 -13.138  1.00 85.11           H
ATOM   4626  HA  GLU B   8      25.617  23.430 -14.917  1.00 79.22           H
ATOM   4627  HB2 GLU B   8      24.942  25.743 -15.701  1.00 81.78           H
ATOM   4628  HB3 GLU B   8      26.066  26.157 -14.661  1.00 81.78           H
ATOM   4629  HG2 GLU B   8      27.593  24.833 -15.858  1.00 82.77           H
ATOM   4630  HG3 GLU B   8      26.460  24.630 -16.953  1.00 82.77           H
ATOM   4631  N   LYS B   9      27.150  23.191 -13.028  1.00 64.13           N
ATOM   4632  CA  LYS B   9      27.884  22.953 -11.794  1.00 65.63           C
ATOM   4633  C   LYS B   9      28.945  24.048 -11.555  1.00 67.41           C
ATOM   4634  O   LYS B   9      29.811  24.234 -12.417  1.00 66.10           O
ATOM   4635  CB  LYS B   9      28.518  21.555 -11.911  1.00 64.39           C
ATOM   4636  CG  LYS B   9      28.685  20.780 -10.629  1.00 65.97           C
ATOM   4637  CD  LYS B   9      29.887  19.835 -10.685  1.00 68.41           C
ATOM   4638  CE  LYS B   9      29.529  18.394 -10.323  1.00 69.81           C
ATOM   4639  NZ  LYS B   9      30.604  17.739  -9.539  1.00 73.54           N1+
ATOM   4640  H   LYS B   9      27.296  22.607 -13.644  1.00 76.96           H
ATOM   4641  HA  LYS B   9      27.260  22.932 -11.054  1.00 78.75           H
ATOM   4642  HB2 LYS B   9      27.920  21.011 -12.452  1.00 77.26           H
ATOM   4643  HB3 LYS B   9      29.372  21.614 -12.362  1.00 77.26           H
ATOM   4644  HG2 LYS B   9      28.818  21.403  -9.902  1.00 79.16           H
ATOM   4645  HG3 LYS B   9      27.889  20.245 -10.475  1.00 79.16           H
ATOM   4646  HD2 LYS B   9      30.261  19.831 -11.579  1.00 82.09           H
ATOM   4647  HD3 LYS B   9      30.552  20.142 -10.049  1.00 82.09           H
ATOM   4648  HE2 LYS B   9      28.719  18.374  -9.792  1.00 83.78           H
ATOM   4649  HE3 LYS B   9      29.410  17.882 -11.137  1.00 83.78           H
ATOM   4650  HZ1 LYS B   9      30.920  17.032  -9.974  1.00 88.25           H
ATOM   4651  HZ2 LYS B   9      31.270  18.312  -9.401  1.00 88.25           H
ATOM   4652  HZ3 LYS B   9      30.291  17.474  -8.752  1.00 88.25           H
ATOM   4653  N   ILE B  10      28.945  24.728 -10.363  1.00 71.66           N
ATOM   4654  CA  ILE B  10      30.205  25.400  -9.972  1.00 65.28           C
ATOM   4655  C   ILE B  10      31.209  24.416  -9.361  1.00 61.42           C
ATOM   4656  O   ILE B  10      32.408  24.484  -9.588  1.00 65.24           O
ATOM   4657  CB  ILE B  10      29.790  26.544  -9.022  1.00 66.29           C
ATOM   4658  CG1 ILE B  10      29.097  27.616  -9.899  1.00 66.60           C
ATOM   4659  CG2 ILE B  10      30.987  27.057  -8.237  1.00 62.34           C
ATOM   4660  CD1 ILE B  10      27.971  28.311  -9.151  1.00 61.24           C
ATOM   4661  H   ILE B  10      28.311  24.444  -9.594  1.00 85.99           H
ATOM   4662  HA  ILE B  10      30.714  25.799 -10.901  1.00 78.34           H
ATOM   4663  HB  ILE B  10      29.044  26.139  -8.287  1.00 79.54           H
ATOM   4664 HG12 ILE B  10      29.852  28.343 -10.251  1.00 79.92           H
ATOM   4665 HG13 ILE B  10      28.678  27.149 -10.814  1.00 79.92           H
ATOM   4666 HG21 ILE B  10      30.713  27.906  -7.597  1.00 74.81           H
ATOM   4667 HG22 ILE B  10      31.389  26.282  -7.560  1.00 74.81           H
ATOM   4668 HG23 ILE B  10      31.813  27.374  -8.883  1.00 74.81           H
ATOM   4669 HD11 ILE B  10      27.437  29.017  -9.792  1.00 73.49           H
ATOM   4670 HD12 ILE B  10      27.229  27.592  -8.777  1.00 73.49           H
ATOM   4671 HD13 ILE B  10      28.355  28.845  -8.270  1.00 73.49           H
ATOM   4672  N   GLY B  11      30.719  23.430  -8.518  1.00 60.95           N
ATOM   4673  CA  GLY B  11      31.711  22.482  -7.982  1.00 64.31           C
ATOM   4674  C   GLY B  11      31.048  21.639  -6.912  1.00 63.20           C
ATOM   4675  O   GLY B  11      29.853  21.347  -6.953  1.00 65.95           O
ATOM   4676  H   GLY B  11      29.725  23.226  -8.339  1.00 73.14           H
ATOM   4677  HA2 GLY B  11      32.118  21.828  -8.790  1.00 77.17           H
ATOM   4678  HA3 GLY B  11      32.594  23.060  -7.600  1.00 77.17           H
ATOM   4679  N   GLU B  12      31.884  21.182  -5.926  1.00 62.87           N
ATOM   4680  CA  GLU B  12      31.331  20.454  -4.762  1.00 67.66           C
ATOM   4681  C   GLU B  12      31.774  21.319  -3.561  1.00 68.30           C
ATOM   4682  O   GLU B  12      32.908  21.759  -3.425  1.00 67.68           O
ATOM   4683  CB  GLU B  12      31.841  19.011  -4.641  1.00 69.87           C
ATOM   4684  CG  GLU B  12      31.743  18.251  -5.964  1.00 73.78           C
ATOM   4685  CD  GLU B  12      30.524  17.299  -6.045  1.00 72.26           C
ATOM   4686  OE1 GLU B  12      30.248  16.922  -7.235  1.00 71.13           O
ATOM   4687  OE2 GLU B  12      29.913  16.974  -5.034  1.00 72.08           O1-
ATOM   4688  H   GLU B  12      32.873  21.435  -5.862  1.00 75.44           H
ATOM   4689  HA  GLU B  12      30.203  20.415  -4.852  1.00 81.19           H
ATOM   4690  HB2 GLU B  12      32.875  18.994  -4.251  1.00 83.85           H
ATOM   4691  HB3 GLU B  12      31.225  18.479  -3.865  1.00 83.85           H
ATOM   4692  HG2 GLU B  12      31.690  18.936  -6.823  1.00 88.54           H
ATOM   4693  HG3 GLU B  12      32.655  17.647  -6.112  1.00 88.54           H
ATOM   4694  N   GLY B  13      30.707  21.712  -2.767  1.00 68.24           N
ATOM   4695  CA  GLY B  13      30.953  22.116  -1.384  1.00 64.18           C
ATOM   4696  C   GLY B  13      30.776  20.891  -0.464  1.00 63.36           C
ATOM   4697  O   GLY B  13      30.867  19.721  -0.746  1.00 67.46           O
ATOM   4698  H   GLY B  13      29.802  21.213  -2.883  1.00 81.88           H
ATOM   4699  HA2 GLY B  13      31.981  22.539  -1.247  1.00 77.02           H
ATOM   4700  HA3 GLY B  13      30.250  22.949  -1.132  1.00 77.02           H
ATOM   4701  N   THR B  14      30.456  21.374   0.791  1.00 61.13           N
ATOM   4702  CA  THR B  14      30.494  20.735   2.110  1.00 58.56           C
ATOM   4703  C   THR B  14      29.323  19.800   2.296  1.00 62.18           C
ATOM   4704  O   THR B  14      29.473  18.695   2.831  1.00 65.75           O
ATOM   4705  CB  THR B  14      30.406  21.799   3.240  1.00 59.94           C
ATOM   4706  OG1 THR B  14      31.455  22.763   3.143  1.00 64.98           O
ATOM   4707  CG2 THR B  14      30.435  21.158   4.666  1.00 55.44           C
ATOM   4708  H   THR B  14      30.227  22.205   0.896  1.00 73.36           H
ATOM   4709  HA  THR B  14      31.326  20.263   2.229  1.00 70.27           H
ATOM   4710  HB  THR B  14      29.558  22.273   3.178  1.00 71.93           H
ATOM   4711  HG1 THR B  14      31.462  23.231   3.851  1.00 77.98           H
ATOM   4712 HG21 THR B  14      30.359  21.847   5.349  1.00 66.53           H
ATOM   4713 HG22 THR B  14      29.699  20.538   4.786  1.00 66.53           H
ATOM   4714 HG23 THR B  14      31.267  20.686   4.806  1.00 66.53           H
ATOM   4715  N   TYR B  15      28.129  20.274   1.958  1.00 53.50           N
ATOM   4716  CA  TYR B  15      26.943  19.445   2.033  1.00 57.05           C
ATOM   4717  C   TYR B  15      26.453  19.041   0.652  1.00 56.51           C
ATOM   4718  O   TYR B  15      25.317  18.593   0.506  1.00 58.72           O
ATOM   4719  CB  TYR B  15      25.843  20.153   2.814  1.00 55.72           C
ATOM   4720  CG  TYR B  15      26.288  20.651   4.171  1.00 57.61           C
ATOM   4721  CD1 TYR B  15      26.653  21.966   4.345  1.00 59.97           C
ATOM   4722  CD2 TYR B  15      26.357  19.806   5.273  1.00 56.03           C
ATOM   4723  CE1 TYR B  15      27.060  22.435   5.570  1.00 58.94           C
ATOM   4724  CE2 TYR B  15      26.761  20.278   6.516  1.00 51.66           C
ATOM   4725  CZ  TYR B  15      27.108  21.596   6.641  1.00 50.68           C
ATOM   4726  OH  TYR B  15      27.513  22.136   7.820  1.00 54.61           O
ATOM   4727  H   TYR B  15      27.983  21.075   1.675  1.00 64.20           H
ATOM   4728  HA  TYR B  15      27.166  18.638   2.513  1.00 68.46           H
ATOM   4729  HB2 TYR B  15      25.535  20.917   2.307  1.00 66.86           H
ATOM   4730  HB3 TYR B  15      25.115  19.529   2.950  1.00 66.86           H
ATOM   4731  HD1 TYR B  15      26.616  22.548   3.620  1.00 71.97           H
ATOM   4732  HD2 TYR B  15      26.117  18.913   5.177  1.00 67.24           H
ATOM   4733  HE1 TYR B  15      27.295  23.330   5.675  1.00 70.73           H
ATOM   4734  HE2 TYR B  15      26.801  19.708   7.251  1.00 61.99           H
ATOM   4735  HH  TYR B  15      27.536  21.558   8.418  1.00 65.53           H
ATOM   4736  N   GLY B  16      27.277  19.202  -0.358  1.00 60.51           N
ATOM   4737  CA  GLY B  16      26.993  18.588  -1.633  1.00 62.82           C
ATOM   4738  C   GLY B  16      27.495  19.465  -2.759  1.00 59.66           C
ATOM   4739  O   GLY B  16      28.435  20.235  -2.581  1.00 62.73           O
ATOM   4740  H   GLY B  16      28.004  19.664  -0.338  1.00 72.61           H
ATOM   4741  HA2 GLY B  16      27.463  17.739  -1.685  1.00 75.38           H
ATOM   4742  HA3 GLY B  16      26.042  18.433  -1.739  1.00 75.38           H
ATOM   4743  N   VAL B  17      26.826  19.341  -3.900  1.00 60.56           N
ATOM   4744  CA  VAL B  17      27.328  19.863  -5.165  1.00 60.71           C
ATOM   4745  C   VAL B  17      26.629  21.192  -5.455  1.00 57.14           C
ATOM   4746  O   VAL B  17      25.398  21.296  -5.302  1.00 49.83           O
ATOM   4747  CB  VAL B  17      27.155  18.817  -6.296  1.00 58.90           C
ATOM   4748  CG1 VAL B  17      26.259  17.637  -5.883  1.00 55.48           C
ATOM   4749  CG2 VAL B  17      26.661  19.430  -7.598  1.00 59.68           C
ATOM   4750  H   VAL B  17      26.056  18.963  -3.956  1.00 72.67           H
ATOM   4751  HA  VAL B  17      28.268  20.039  -5.079  1.00 72.86           H
ATOM   4752  HB  VAL B  17      28.027  18.434  -6.478  1.00 70.68           H
ATOM   4753 HG11 VAL B  17      26.215  17.014  -6.626  1.00 66.58           H
ATOM   4754 HG12 VAL B  17      26.637  17.184  -5.113  1.00 66.58           H
ATOM   4755 HG13 VAL B  17      25.367  17.958  -5.680  1.00 66.58           H
ATOM   4756 HG21 VAL B  17      26.610  18.731  -8.270  1.00 71.61           H
ATOM   4757 HG22 VAL B  17      25.790  19.805  -7.447  1.00 71.61           H
ATOM   4758 HG23 VAL B  17      27.282  20.116  -7.889  1.00 71.61           H
ATOM   4759  N   VAL B  18      27.417  22.240  -5.856  1.00 50.41           N
ATOM   4760  CA  VAL B  18      26.794  23.520  -6.169  1.00 51.69           C
ATOM   4761  C   VAL B  18      26.748  23.610  -7.706  1.00 55.06           C
ATOM   4762  O   VAL B  18      27.653  23.291  -8.472  1.00 57.67           O
ATOM   4763  CB  VAL B  18      27.628  24.705  -5.605  1.00 52.06           C
ATOM   4764  CG1 VAL B  18      26.887  26.022  -5.828  1.00 48.41           C
ATOM   4765  CG2 VAL B  18      27.893  24.480  -4.119  1.00 54.89           C
ATOM   4766  H   VAL B  18      28.401  22.114  -6.141  1.00 60.49           H
ATOM   4767  HA  VAL B  18      25.744  23.547  -5.727  1.00 62.03           H
ATOM   4768  HB  VAL B  18      28.606  24.731  -6.149  1.00 62.47           H
ATOM   4769 HG11 VAL B  18      27.459  26.857  -5.396  1.00 58.09           H
ATOM   4770 HG12 VAL B  18      26.713  26.246  -6.882  1.00 58.09           H
ATOM   4771 HG13 VAL B  18      25.908  26.024  -5.330  1.00 58.09           H
ATOM   4772 HG21 VAL B  18      28.489  25.300  -3.697  1.00 65.87           H
ATOM   4773 HG22 VAL B  18      26.961  24.426  -3.543  1.00 65.87           H
ATOM   4774 HG23 VAL B  18      28.438  23.545  -3.930  1.00 65.87           H
ATOM   4775  N   TYR B  19      25.554  24.145  -8.128  1.00 52.08           N
ATOM   4776  CA  TYR B  19      25.145  24.586  -9.471  1.00 54.45           C
ATOM   4777  C   TYR B  19      24.726  26.056  -9.528  1.00 53.74           C
ATOM   4778  O   TYR B  19      24.116  26.578  -8.593  1.00 47.27           O
ATOM   4779  CB  TYR B  19      23.907  23.847  -9.981  1.00 52.57           C
ATOM   4780  CG  TYR B  19      23.992  22.381  -9.846  1.00 59.48           C
ATOM   4781  CD1 TYR B  19      23.569  21.768  -8.699  1.00 56.58           C
[truncated: 374,996 more chars]
