# Supplementary material for: High-throughput quantum-mechanics/molecular-mechanics (ONIOM) macromolecular crystallographic refinement with PHENIX/DivCon: the impact of mixed Hamiltonian methods on ligand and protein structure
Source: Acta Crystallogr D Struct Biol. 2018 Oct 29;74(Pt 11):1063–77. doi: 10.1107/S2059798318012913 (PMC6213575; doi:10.1107/S2059798318012913)
Supplement: Supplementary file 3 [file d-74-01063-sup3.gz › results_regionQM/1V48-H_refine_001.pdb]

REMARK Date 2017-01-11 Time 02:13:32 EST -0500 (1484118812.39 s)
REMARK PHENIX refinement
REMARK 
REMARK ****************** INPUT FILES AND LABELS ******************************
REMARK Reflections:
REMARK   file name      : 1V48.sf
REMARK   labels         : ['r1v48sf,wavelength_id=1,_refln.F_meas_au,_refln.F_meas_sigma_au']
REMARK R-free flags:
REMARK   file name      : 1V48.sf
REMARK   label          : r1v48sf,wavelength_id=1,_refln.status
REMARK   test_flag_value: 0
REMARK Model file name(s): 
REMARK   /scratch/oleg/2711194.gondor.quantumbioinc.com/1V48-H.pdb
REMARK 
REMARK ******************** REFINEMENT SUMMARY: QUICK FACTS *******************
REMARK Start: r_work = 0.1909 r_free = 0.2396 bonds = 0.012 angles = 1.456
REMARK Final: r_work = 0.1595 r_free = 0.2339 bonds = 0.015 angles = 1.808
REMARK ************************************************************************
REMARK 
REMARK ****************** REFINEMENT STATISTICS STEP BY STEP ******************
REMARK leading digit, like 1_, means number of macro-cycle                     
REMARK 0    : statistics at the very beginning when nothing is done yet        
REMARK 1_bss: bulk solvent correction and/or (anisotropic) scaling             
REMARK 1_xyz: refinement of coordinates                                        
REMARK 1_adp: refinement of ADPs (Atomic Displacement Parameters)              
REMARK 1_occ: refinement of occupancies                                        
REMARK ------------------------------------------------------------------------
REMARK  stage       r-work r-free bonds angles b_min b_max b_ave n_water shift
REMARK       0    : 0.2385 0.2918 0.012  1.46   2.0  58.2  27.6 537      0.000
REMARK       1_bss: 0.1909 0.2396 0.012  1.46   4.2  60.5  29.9 537      0.000
REMARK 1_settarget: 0.1909 0.2396 0.012  1.46   4.2  60.5  29.9 537      0.000
REMARK       1_nqh: 0.1909 0.2396 0.012  1.46   4.2  60.5  29.9 537      0.000
REMARK    1_weight: 0.1909 0.2396 0.012  1.46   4.2  60.5  29.9 537      0.000
REMARK    1_checkH: 0.1908 0.2395 0.012  1.46   4.2  60.5  29.9 537      0.409
REMARK    1_xyzrec: 0.1789 0.2425 0.014  1.60   4.2  60.5  29.9 537      0.478
REMARK    1_checkH: 0.1789 0.2427 0.014  1.60   4.2  60.5  29.9 537      0.479
REMARK       1_adp: 0.1674 0.2419 0.014  1.60  11.8  63.1  29.9 537      0.479
REMARK   1_regHadp: 0.1667 0.2410 0.014  1.60  11.8  63.1  29.9 537      0.479
REMARK       1_occ: 0.1663 0.2403 0.014  1.60  11.8  63.1  29.9 537      0.479
REMARK       2_bss: 0.1661 0.2411 0.014  1.60  11.7  63.0  29.9 537      0.479
REMARK 2_settarget: 0.1661 0.2411 0.014  1.60  11.7  63.0  29.9 537      0.479
REMARK 2_updatecdl: 0.1661 0.2411 0.014  1.60  11.7  63.0  29.9 537      0.479
REMARK       2_nqh: 0.1661 0.2411 0.014  1.60  11.7  63.0  29.9 537      0.479
REMARK    2_weight: 0.1661 0.2411 0.014  1.60  11.7  63.0  29.9 537      0.479
REMARK    2_checkH: 0.1661 0.2411 0.014  1.60  11.7  63.0  29.9 537      0.479
REMARK    2_xyzrec: 0.1649 0.2364 0.014  1.68  11.7  63.0  29.9 537      0.486
REMARK    2_checkH: 0.1649 0.2365 0.014  1.68  11.7  63.0  29.9 537      0.486
REMARK       2_adp: 0.1636 0.2365 0.014  1.68  11.1  64.3  29.4 537      0.486
REMARK   2_regHadp: 0.1638 0.2366 0.014  1.68  11.1  64.3  29.4 537      0.486
REMARK       2_occ: 0.1638 0.2362 0.014  1.68  11.1  64.3  29.4 537      0.486
REMARK       3_bss: 0.1633 0.2355 0.014  1.68  11.1  64.3  29.4 537      0.486
REMARK 3_settarget: 0.1633 0.2355 0.014  1.68  11.1  64.3  29.4 537      0.486
REMARK 3_updatecdl: 0.1633 0.2355 0.014  1.68  11.1  64.3  29.4 537      0.486
REMARK       3_nqh: 0.1633 0.2355 0.014  1.68  11.1  64.3  29.4 537      0.486
REMARK    3_weight: 0.1633 0.2355 0.014  1.68  11.1  64.3  29.4 537      0.486
REMARK    3_checkH: 0.1633 0.2355 0.014  1.68  11.1  64.3  29.4 537      0.486
REMARK    3_xyzrec: 0.1595 0.2340 0.015  1.81  11.1  64.3  29.4 537      0.507
REMARK    3_checkH: 0.1596 0.2340 0.015  1.81  11.1  64.3  29.4 537      0.506
REMARK       3_adp: 0.1595 0.2341 0.015  1.81  10.9  64.4  29.4 537      0.506
REMARK   3_regHadp: 0.1595 0.2341 0.015  1.81  10.9  64.4  29.4 537      0.506
REMARK       3_occ: 0.1595 0.2341 0.015  1.81  10.9  64.4  29.4 537      0.506
REMARK         end: 0.1595 0.2339 0.015  1.81  10.9  64.4  29.4 537      0.506
REMARK ------------------------------------------------------------------------
REMARK MODEL CONTENT.
REMARK  ELEMENT        ATOM RECORD COUNT   OCCUPANCY SUM
REMARK        C                     1305         1304.50
REMARK        F                        2            2.00
REMARK        H                     2371         2368.17
REMARK        O                      526          524.85
REMARK        N                      358          358.00
REMARK        P                        1            1.00
REMARK        S                       15           14.28
REMARK     Zn2+                        1            0.38
REMARK     Mg2+                        1            1.00
REMARK      O1-                       28           28.00
REMARK    TOTAL                     4608         4602.18
REMARK -----------------------------------------------------------------------
REMARK r_free_flags.md5.hexdigest b8dcb30bb00423293116c1a833f05ade
REMARK 
REMARK ---------------------------------------------------------------
REMARK  Atom Name   Residue Name    Residue ID     Chain     Charge  
REMARK ---------------------------------------------------------------
REMARK     C10           HA1            290          A      -0.0862  
REMARK     C11           HA1            290          A      -0.3012  
REMARK     C12           HA1            290          A      -0.2255  
REMARK     C13           HA1            290          A      -0.3509  
REMARK     C14           HA1            290          A       0.0563  
REMARK      C2           HA1            290          A       0.5656  
REMARK      C4           HA1            290          A       0.342   
REMARK      C5           HA1            290          A      -0.3606  
REMARK      C6           HA1            290          A       0.7104  
REMARK      C8           HA1            290          A      -0.0111  
REMARK     F15           HA1            290          A      -0.1554  
REMARK     F16           HA1            290          A      -0.1544  
REMARK      N1           HA1            290          A      -0.5767  
REMARK      N2           HA1            290          A      -0.5452  
REMARK      N3           HA1            290          A      -0.6025  
REMARK      N7           HA1            290          A      -0.2471  
REMARK      N9           HA1            290          A      -0.2219  
REMARK     O1P           HA1            290          A      -0.8679  
REMARK     O2P           HA1            290          A      -0.7733  
REMARK     O3P           HA1            290          A      -0.7338  
REMARK      O6           HA1            290          A      -0.5975  
REMARK      P            HA1            290          A       1.6631  
REMARK     H2P           HA1            290          A       0.412   
REMARK     H3P           HA1            290          A       0.4452  
REMARK      H8           HA1            290          A       0.1865  
REMARK     HN1           HA1            290          A       0.3843  
REMARK     H10           HA1            290          A       0.1528  
REMARK     H10           HA1            290          A       0.1456  
REMARK     H11           HA1            290          A       0.1388  
REMARK     H11           HA1            290          A       0.1816  
REMARK     H12           HA1            290          A       0.155   
REMARK     H12           HA1            290          A       0.1533  
REMARK     H13           HA1            290          A       0.1732  
REMARK     H13           HA1            290          A       0.1848  
REMARK     HN2           HA1            290          A       0.2704  
REMARK     HN2           HA1            290          A       0.367   
REMARK ---------------------------------------------------------------
REMARK IF THIS FILE IS FOR PDB DEPOSITION: REMOVE ALL FROM THIS LINE UP.
REMARK   3
REMARK   3 REFINEMENT.
REMARK   3   PROGRAM     : PHENIX (1.11.1_2575: ???)
REMARK   3   AUTHORS     : Adams,Afonine,Bunkoczi,Burnley,Chen,Dar,Davis,
REMARK   3               : Draizen,Echols,Gildea,Gros,Grosse-Kunstleve,Headd,
REMARK   3               : Hintze,Hung,Ioerger,Liebschner,McCoy,McKee,Moriarty,
REMARK   3               : Oeffner,Poon,Read,Richardson,Richardson,Sacchettini,
REMARK   3               : Sauter,Sobolev,Storoni,Terwilliger,Williams,Zwart
REMARK   3
REMARK   3  REFINEMENT TARGET : ML
REMARK   3  
REMARK   3  DATA USED IN REFINEMENT.
REMARK   3   RESOLUTION RANGE HIGH (ANGSTROMS) : 2.202   
REMARK   3   RESOLUTION RANGE LOW  (ANGSTROMS) : 19.867  
REMARK   3   MIN(FOBS/SIGMA_FOBS)              : 1.34  
REMARK   3   COMPLETENESS FOR RANGE        (%) : 99.73 
REMARK   3   NUMBER OF REFLECTIONS             : 13882     
REMARK   3   NUMBER OF REFLECTIONS (NON-ANOMALOUS) : 13882     
REMARK   3  
REMARK   3  FIT TO DATA USED IN REFINEMENT.
REMARK   3   R VALUE     (WORKING + TEST SET) : 0.1672
REMARK   3   R VALUE            (WORKING SET) : 0.1595
REMARK   3   FREE R VALUE                     : 0.2339
REMARK   3   FREE R VALUE TEST SET SIZE   (%) : 10.16 
REMARK   3   FREE R VALUE TEST SET COUNT      : 1410      
REMARK   3  
REMARK   3  FIT TO DATA USED IN REFINEMENT (IN BINS).
REMARK   3   BIN  RESOLUTION RANGE  COMPL.    NWORK NFREE   RWORK  RFREE  CCWORK CCFREE
REMARK   3     1 19.8675 -  4.7258    0.98     1276   153  0.1572 0.2314   0.943  0.881
REMARK   3     2  4.7258 -  3.7594    1.00     1268   152  0.1289 0.1993   0.956  0.896
REMARK   3     3  3.7594 -  3.2866    1.00     1239   145  0.1634 0.2568   0.937  0.849
REMARK   3     4  3.2866 -  2.9872    1.00     1253   135  0.1692 0.2300   0.933  0.852
REMARK   3     5  2.9872 -  2.7737    1.00     1236   139  0.1638 0.2440   0.934  0.798
REMARK   3     6  2.7737 -  2.6105    1.00     1251   144  0.1605 0.2285   0.933  0.858
REMARK   3     7  2.6105 -  2.4800    1.00     1215   140  0.1609 0.2255   0.932  0.835
REMARK   3     8  2.4800 -  2.3723    1.00     1249   130  0.1751 0.2834   0.919  0.769
REMARK   3     9  2.3723 -  2.2811    1.00     1224   143  0.1873 0.2300   0.906  0.853
REMARK   3    10  2.2811 -  2.2025    1.00     1261   129  0.1954 0.2733   0.891  0.748
REMARK   3  
REMARK   3  BULK SOLVENT MODELLING.
REMARK   3   METHOD USED        : FLAT BULK SOLVENT MODEL
REMARK   3   SOLVENT RADIUS     : 1.11    
REMARK   3   SHRINKAGE RADIUS   : 0.90    
REMARK   3   GRID STEP FACTOR   : 4.00    
REMARK   3  
REMARK   3  ERROR ESTIMATES.
REMARK   3   COORDINATE ERROR (MAXIMUM-LIKELIHOOD BASED)     : 0.25    
REMARK   3   PHASE ERROR (DEGREES, MAXIMUM-LIKELIHOOD BASED) : 22.63   
REMARK   3  
REMARK   3  STRUCTURE FACTORS CALCULATION ALGORITHM : FFT
REMARK   3  
REMARK   3  RESTRAINTS LIBRARY
REMARK   3    GEOSTD + MON.LIB. + CDL v1.2
REMARK   3  
REMARK   3  DEVIATIONS FROM IDEAL VALUES.
REMARK   3                 RMSD     MAX  COUNT
REMARK   3   BOND      :  0.015   0.097   2102
REMARK   3   ANGLE     :  1.808  17.184   2849
REMARK   3   CHIRALITY :  0.075   0.394    305
REMARK   3   PLANARITY :  0.008   0.044    371
REMARK   3   DIHEDRAL  : 13.408 173.558   1232
REMARK   3   MIN NONBONDED DISTANCE : 1.513 
REMARK   3  
REMARK   3  MOLPROBITY STATISTICS.
REMARK   3   ALL-ATOM CLASHSCORE : 3.46
REMARK   3   RAMACHANDRAN PLOT:
REMARK   3     OUTLIERS : 0.00  %
REMARK   3     ALLOWED  : 2.75  %
REMARK   3     FAVORED  : 97.25 %
REMARK   3   ROTAMER OUTLIERS : 1.41 %
REMARK   3   CBETA DEVIATIONS : 0
REMARK   3   PEPTIDE PLANE:
REMARK   3     CIS-PROLINE     : 1
REMARK   3     CIS-GENERAL     : 0
REMARK   3     TWISTED PROLINE : 0
REMARK   3     TWISTED GENERAL : 0
REMARK   3  
REMARK   3  ATOMIC DISPLACEMENT PARAMETERS.
REMARK   3   WILSON B : 25.51
REMARK   3   RMS(B_ISO_OR_EQUIVALENT_BONDED) : 4.14
REMARK   3   ATOMS          NUMBER OF ATOMS
REMARK   3                    ISO.  ANISO. 
REMARK   3    ALL         :   4608       0
REMARK   3    ALL (NO H)  :   2237       0
REMARK   3    SOLVENT     :    179       0
REMARK   3    NON-SOLVENT :   2058       0
REMARK   3    HYDROGENS   :   2371       0
REMARK   3
REMARK   3
REMARK   3   OTHER REFINEMENT REMARKS:
REMARK   3   XRAY REFINEMENT USING QUANTUM MECHANICAL FUNCTIONAL
REMARK   3   PROGRAM      :QuantumBio DivCon 6 build-7.1.1-b4015.17
REMARK   3   AUTHORS      :BORBULEVYCH O.Y., PLUMLEY J., 
REMARK   3                :MARTIN, R.I., WESTERHOFF L.M. 
REMARK   3
REMARK   3   REFERENCE     :BORBULEVYCH O.Y., PLUMLEY J.A.,
REMARK   3                 :MARTIN, R.I., MERZ, K.M.,  WESTERHOFF L.M.
REMARK   3                 :ACTA CRYSTLLOGRAPHICA SECTION D, 2014, 
REMARK   3                 :V. D70, pp. 1233-1247
REMARK   3   QM METHOD(HAMILTONIAN): PM6
REMARK   3   REGION QM REFINEMENT: 
REMARK   3      MAIN/BUFFER QM REGION RADII (A): 3.0 / 2.5
REMARK   3      LIGAND / STRAIN ENERGY: HA1_A_290 / 22.82 KCAL/MOLE
REMARK   3
HELIX    1   1 TYR A    7  HIS A   20  1               Generated by MOE   14
HELIX    2   2 GLY A   36  LYS A   41  5               Generated by MOE    6
HELIX    3   3 TYR A   50  GLU A   52  5               Generated by MOE    3
HELIX    4   4 MET A   87  GLU A   89  5               Generated by MOE    3
HELIX    5   5 PHE A   93  VAL A   96  1               Generated by MOE    4
HELIX    6   6 PHE A   98  LEU A  106  1               Generated by MOE    9
HELIX    7   7 LEU A  138  PHE A  141  1               Generated by MOE    4
HELIX    8   8 ARG A  168  GLN A  180  1               Generated by MOE   13
HELIX    9   9 VAL A  203  ASN A  211  1               Generated by MOE    9
HELIX   10  10 VAL A  222  HIS A  230  1               Generated by MOE    9
HELIX   11  11 ALA A  268  LEU A  278  1               Generated by MOE   11
HELIX   12  12 MET A  279  SER A  281  5               Generated by MOE    3
SHEET    1       VAL A  27  CYS A  31                  Generated by MOE
SHEET    2       THR A  43  ASP A  49                  Generated by MOE
SHEET    3       ARG A  67  LEU A  73                  Generated by MOE
SHEET    4       ARG A  76  ALA A  77                  Generated by MOE
SHEET    5       CYS A  78  GLN A  82                  Generated by MOE
SHEET    6       THR A 110  GLY A 119                  Generated by MOE
SHEET    7       ILE A 129  ILE A 129                  Generated by MOE
SHEET    8       MET A 130  ILE A 132                  Generated by MOE
SHEET    9       ARG A 133  ARG A 133                  Generated by MOE
SHEET   10       ASP A 134  ASN A 137                  Generated by MOE
SHEET   11       GLN A 188  MET A 194                  Generated by MOE
SHEET   12       ALA A 216  GLY A 218                  Generated by MOE
SHEET   13       ARG A 234  ILE A 241                  Generated by MOE
SHEET   14       THR A 242  THR A 242                  Generated by MOE
SHEET   15       ASN A 243  LYS A 244                  Generated by MOE
CRYST1   93.183   93.183   93.183  90.00  90.00  90.00 P 21 3
SCALE1      0.010732  0.000000  0.000000        0.00000
SCALE2      0.000000  0.010732  0.000000        0.00000
SCALE3      0.000000  0.000000  0.010732        0.00000
ATOM      1  N   GLN A   2      97.300  35.754  47.685  1.00 57.04           N
ATOM      2  CA  GLN A   2      97.513  34.515  46.928  1.00 63.11           C
ATOM      3  C   GLN A   2      96.521  33.435  47.340  1.00 60.41           C
ATOM      4  O   GLN A   2      96.357  33.141  48.536  1.00 57.06           O
ATOM      5  CB  GLN A   2      98.935  33.980  47.125  1.00 54.29           C
ATOM      6  H1  GLN A   2      97.928  36.421  47.398  1.00 68.45           H
ATOM      7  H2  GLN A   2      97.432  35.570  48.619  1.00 68.45           H
ATOM      8  HA  GLN A   2      97.388  34.700  45.982  1.00 75.74           H
ATOM      9  HB1 GLN A   2      99.570  34.649  46.827  1.00 65.15           H
ATOM     10  HB3 GLN A   2      99.036  33.165  46.607  1.00 65.15           H
ATOM     11  N   ASN A   3      95.866  32.847  46.336  1.00 60.43           N
ATOM     12  CA  ASN A   3      94.921  31.763  46.570  1.00 51.50           C
ATOM     13  C   ASN A   3      95.521  30.703  47.498  1.00 49.99           C
ATOM     14  O   ASN A   3      96.448  29.974  47.122  1.00 63.41           O
ATOM     15  CB  ASN A   3      94.464  31.161  45.230  1.00 54.37           C
ATOM     16  CG  ASN A   3      93.309  30.163  45.396  1.00 51.64           C
ATOM     17  OD1 ASN A   3      92.850  29.926  46.510  1.00 50.36           O
ATOM     18  ND2 ASN A   3      92.848  29.579  44.297  1.00 49.55           N
ATOM     19  H   ASN A   3      95.938  33.074  45.507  1.00 72.51           H
ATOM     20  HA  ASN A   3      94.149  32.140  47.010  1.00 61.80           H
ATOM     21  HB2 ASN A   3      94.162  31.882  44.650  1.00 65.25           H
ATOM     22  HB3 ASN A   3      95.211  30.704  44.813  1.00 65.25           H
ATOM     23 HD21 ASN A   3      92.222  28.990  44.361  1.00 59.46           H
ATOM     24 HD22 ASN A   3      93.178  29.783  43.528  1.00 59.46           H
ATOM     25  N   GLY A   4      95.013  30.630  48.728  1.00 46.45           N
ATOM     26  CA  GLY A   4      95.465  29.642  49.680  1.00 48.02           C
ATOM     27  C   GLY A   4      94.890  28.248  49.472  1.00 49.07           C
ATOM     28  O   GLY A   4      94.958  27.440  50.407  1.00 46.38           O
ATOM     29  H   GLY A   4      94.402  31.151  49.036  1.00 55.75           H
ATOM     30  HA2 GLY A   4      96.432  29.583  49.632  1.00 57.63           H
ATOM     31  HA3 GLY A   4      95.224  29.937  50.572  1.00 57.63           H
ATOM     32  N   TYR A   5      94.332  27.952  48.280  1.00 42.44           N
ATOM     33  CA  TYR A   5      93.733  26.656  47.956  1.00 35.06           C
ATOM     34  C   TYR A   5      94.432  26.029  46.758  1.00 37.44           C
ATOM     35  O   TYR A   5      94.536  26.658  45.698  1.00 39.17           O
ATOM     36  CB  TYR A   5      92.236  26.770  47.615  1.00 35.90           C
ATOM     37  CG  TYR A   5      91.320  27.071  48.776  1.00 33.37           C
ATOM     38  CD1 TYR A   5      91.258  26.226  49.872  1.00 28.49           C
ATOM     39  CD2 TYR A   5      90.522  28.201  48.773  1.00 25.48           C
ATOM     40  CE1 TYR A   5      90.430  26.522  50.954  1.00 29.32           C
ATOM     41  CE2 TYR A   5      89.666  28.482  49.849  1.00 25.72           C
ATOM     42  CZ  TYR A   5      89.625  27.646  50.914  1.00 28.00           C
ATOM     43  OH  TYR A   5      88.771  27.956  51.960  1.00 34.88           O
ATOM     44  H   TYR A   5      94.287  28.508  47.619  1.00 50.93           H
ATOM     45  HA  TYR A   5      93.825  26.044  48.704  1.00 42.07           H
ATOM     46  HB2 TYR A   5      92.120  27.479  46.962  1.00 43.08           H
ATOM     47  HB3 TYR A   5      91.949  25.929  47.228  1.00 43.08           H
ATOM     48  HD1 TYR A   5      91.802  25.477  49.891  1.00 34.19           H
ATOM     49  HD2 TYR A   5      90.550  28.764  48.038  1.00 30.57           H
ATOM     50  HE1 TYR A   5      90.389  25.952  51.683  1.00 35.18           H
ATOM     51  HE2 TYR A   5      89.122  29.234  49.852  1.00 30.86           H
ATOM     52  HH  TYR A   5      88.610  27.279  52.429  1.00 41.86           H
ATOM     53  N   THR A   6      94.870  24.774  46.916  1.00 33.63           N
ATOM     54  CA  THR A   6      95.315  23.973  45.782  1.00 36.44           C
ATOM     55  C   THR A   6      94.120  23.332  45.084  1.00 30.81           C
ATOM     56  O   THR A   6      93.019  23.218  45.641  1.00 25.10           O
ATOM     57  CB  THR A   6      96.269  22.862  46.217  1.00 35.93           C
ATOM     58  OG1 THR A   6      95.551  21.919  47.031  1.00 28.63           O
ATOM     59  CG2 THR A   6      97.490  23.426  46.999  1.00 32.76           C
ATOM     60  H   THR A   6      94.930  24.373  47.678  1.00 40.36           H
ATOM     61  HA  THR A   6      95.777  24.541  45.144  1.00 43.73           H
ATOM     62  HB  THR A   6      96.603  22.426  45.420  1.00 43.12           H
ATOM     63  HG1 THR A   6      96.032  21.674  47.671  1.00 34.35           H
ATOM     64 HG21 THR A   6      98.061  22.701  47.289  1.00 39.32           H
ATOM     65 HG22 THR A   6      97.998  24.023  46.430  1.00 39.32           H
ATOM     66 HG23 THR A   6      97.197  23.911  47.789  1.00 39.32           H
ATOM     67  N   TYR A   7      94.349  22.900  43.846  1.00 30.83           N
ATOM     68  CA  TYR A   7      93.312  22.156  43.147  1.00 29.53           C
ATOM     69  C   TYR A   7      92.821  20.989  43.999  1.00 29.18           C
ATOM     70  O   TYR A   7      91.612  20.761  44.126  1.00 26.16           O
ATOM     71  CB  TYR A   7      93.842  21.657  41.824  1.00 26.88           C
ATOM     72  CG  TYR A   7      92.766  21.070  40.964  1.00 21.50           C
ATOM     73  CD1 TYR A   7      91.897  21.888  40.306  1.00 23.74           C
ATOM     74  CD2 TYR A   7      92.599  19.691  40.842  1.00 26.56           C
ATOM     75  CE1 TYR A   7      90.885  21.386  39.524  1.00 23.93           C
ATOM     76  CE2 TYR A   7      91.587  19.153  40.046  1.00 20.22           C
ATOM     77  CZ  TYR A   7      90.742  20.009  39.393  1.00 19.53           C
ATOM     78  OH  TYR A   7      89.761  19.474  38.598  1.00 26.72           O
ATOM     79  H   TYR A   7      95.079  23.020  43.402  1.00 37.00           H
ATOM     80  HA  TYR A   7      92.566  22.748  42.963  1.00 35.44           H
ATOM     81  HB2 TYR A   7      94.256  22.405  41.365  1.00 32.26           H
ATOM     82  HB3 TYR A   7      94.507  20.972  42.009  1.00 32.26           H
ATOM     83  HD1 TYR A   7      92.022  22.796  40.406  1.00 28.49           H
ATOM     84  HD2 TYR A   7      93.191  19.147  41.296  1.00 31.88           H
ATOM     85  HE1 TYR A   7      90.314  21.965  39.067  1.00 28.72           H
ATOM     86  HE2 TYR A   7      91.490  18.221  39.962  1.00 24.27           H
ATOM     87  HH  TYR A   7      89.806  18.636  38.623  1.00 32.07           H
ATOM     88  N   GLU A   8      93.755  20.270  44.621  1.00 27.63           N
ATOM     89  CA  GLU A   8      93.423  19.107  45.449  1.00 34.57           C
ATOM     90  C   GLU A   8      92.524  19.467  46.639  1.00 25.72           C
ATOM     91  O   GLU A   8      91.725  18.635  47.086  1.00 25.10           O
ATOM     92  CB  GLU A   8      94.733  18.431  45.925  1.00 32.55           C
ATOM     93  CG  GLU A   8      95.541  17.691  44.791  1.00 37.54           C
ATOM     94  CD  GLU A   8      96.207  18.624  43.716  1.00 40.83           C
ATOM     95  OE1 GLU A   8      96.655  19.735  44.086  1.00 36.00           O
ATOM     96  OE2 GLU A   8      96.289  18.241  42.504  1.00 40.11           O1-
ATOM     97  H   GLU A   8      94.599  20.431  44.568  1.00 33.15           H
ATOM     98  HA  GLU A   8      92.940  18.466  44.900  1.00 41.48           H
ATOM     99  HB2 GLU A   8      95.314  19.101  46.326  1.00 39.06           H
ATOM    100  HB3 GLU A   8      94.516  17.770  46.596  1.00 39.06           H
ATOM    101  HG2 GLU A   8      96.255  17.189  45.216  1.00 45.04           H
ATOM    102  HG3 GLU A   8      94.945  17.081  44.329  1.00 45.04           H
ATOM    103  N   ASP A   9      92.647  20.676  47.184  1.00 22.71           N
ATOM    104  CA  ASP A   9      91.759  21.073  48.269  1.00 23.13           C
ATOM    105  C   ASP A   9      90.303  21.071  47.813  1.00 24.19           C
ATOM    106  O   ASP A   9      89.417  20.640  48.559  1.00 23.06           O
ATOM    107  CB  ASP A   9      92.102  22.461  48.793  1.00 25.25           C
ATOM    108  CG  ASP A   9      93.453  22.537  49.509  1.00 32.06           C
ATOM    109  OD1 ASP A   9      93.873  21.595  50.233  1.00 31.76           O
ATOM    110  OD2 ASP A   9      94.075  23.602  49.355  1.00 33.57           O1-
ATOM    111  H   ASP A   9      93.212  21.273  46.940  1.00 27.26           H
ATOM    112  HA  ASP A   9      91.855  20.451  49.011  1.00 27.76           H
ATOM    113  HB2 ASP A   9      92.116  23.076  48.045  1.00 30.30           H
ATOM    114  HB3 ASP A   9      91.421  22.719  49.432  1.00 30.30           H
ATOM    115  N   TYR A  10      90.032  21.552  46.594  1.00 21.31           N
ATOM    116  CA  TYR A  10      88.662  21.562  46.107  1.00 19.66           C
ATOM    117  C   TYR A  10      88.185  20.130  45.917  1.00 26.73           C
ATOM    118  O   TYR A  10      87.098  19.750  46.358  1.00 22.36           O
ATOM    119  CB  TYR A  10      88.569  22.299  44.783  1.00 21.03           C
ATOM    120  CG  TYR A  10      89.051  23.723  44.726  1.00 23.76           C
ATOM    121  CD1 TYR A  10      88.255  24.763  45.165  1.00 23.80           C
ATOM    122  CD2 TYR A  10      90.264  24.045  44.144  1.00 28.60           C
ATOM    123  CE1 TYR A  10      88.678  26.055  45.085  1.00 30.56           C
ATOM    124  CE2 TYR A  10      90.686  25.369  44.046  1.00 26.33           C
ATOM    125  CZ  TYR A  10      89.890  26.358  44.523  1.00 25.31           C
ATOM    126  OH  TYR A  10      90.269  27.669  44.460  1.00 28.39           O
ATOM    127  H   TYR A  10      90.610  21.847  46.028  1.00 25.57           H
ATOM    128  HA  TYR A  10      88.077  21.997  46.748  1.00 23.59           H
ATOM    129  HB2 TYR A  10      89.106  21.802  44.148  1.00 25.24           H
ATOM    130  HB3 TYR A  10      87.647  22.296  44.496  1.00 25.24           H
ATOM    131  HD1 TYR A  10      87.434  24.583  45.555  1.00 28.56           H
ATOM    132  HD2 TYR A  10      90.807  23.365  43.820  1.00 34.32           H
ATOM    133  HE1 TYR A  10      88.136  26.737  45.405  1.00 36.68           H
ATOM    134  HE2 TYR A  10      91.508  25.574  43.670  1.00 31.60           H
ATOM    135  HH  TYR A  10      89.696  28.156  44.834  1.00 34.06           H
ATOM    136  N   GLN A  11      89.025  19.317  45.290  1.00 27.68           N
ATOM    137  CA  GLN A  11      88.748  17.898  45.112  1.00 24.11           C
ATOM    138  C   GLN A  11      88.482  17.196  46.432  1.00 21.77           C
ATOM    139  O   GLN A  11      87.575  16.365  46.526  1.00 27.93           O
ATOM    140  CB  GLN A  11      89.936  17.245  44.415  1.00 20.94           C
ATOM    141  CG  GLN A  11      89.990  17.511  42.928  1.00 26.28           C
ATOM    142  CD  GLN A  11      91.051  16.623  42.276  1.00 32.53           C
ATOM    143  OE1 GLN A  11      92.210  16.596  42.720  1.00 27.82           O
ATOM    144  NE2 GLN A  11      90.651  15.870  41.258  1.00 34.64           N
ATOM    145  H   GLN A  11      89.777  19.564  44.955  1.00 33.22           H
ATOM    146  HA  GLN A  11      87.967  17.788  44.548  1.00 28.93           H
ATOM    147  HB2 GLN A  11      90.760  17.567  44.815  1.00 25.13           H
ATOM    148  HB3 GLN A  11      89.870  16.288  44.540  1.00 25.13           H
ATOM    149  HG2 GLN A  11      89.130  17.305  42.527  1.00 31.54           H
ATOM    150  HG3 GLN A  11      90.223  18.436  42.766  1.00 31.54           H
ATOM    151 HE21 GLN A  11      89.822  15.886  40.999  1.00 41.57           H
ATOM    152 HE22 GLN A  11      91.220  15.365  40.852  1.00 41.57           H
ATOM    153  N   ASP A  12      89.271  17.487  47.459  1.00 20.52           N
ATOM    154  CA  ASP A  12      89.046  16.827  48.742  1.00 24.20           C
ATOM    155  C   ASP A  12      87.675  17.175  49.289  1.00 21.29           C
ATOM    156  O   ASP A  12      86.924  16.301  49.732  1.00 21.29           O
ATOM    157  CB  ASP A  12      90.125  17.236  49.738  1.00 19.38           C
ATOM    158  CG  ASP A  12      91.484  16.606  49.432  1.00 25.06           C
ATOM    159  OD1 ASP A  12      91.566  15.683  48.595  1.00 28.86           O
ATOM    160  OD2 ASP A  12      92.475  17.062  50.015  1.00 26.84           O1-
ATOM    161  H   ASP A  12      89.929  18.045  47.451  1.00 24.62           H
ATOM    162  HA  ASP A  12      89.079  15.868  48.625  1.00 29.04           H
ATOM    163  HB2 ASP A  12      90.224  18.206  49.723  1.00 23.26           H
ATOM    164  HB3 ASP A  12      89.841  16.943  50.615  1.00 23.26           H
ATOM    165  N   THR A  13      87.359  18.465  49.289  1.00 17.97           N
ATOM    166  CA  THR A  13      86.071  18.942  49.766  1.00 18.33           C
ATOM    167  C   THR A  13      84.933  18.308  48.972  1.00 19.95           C
ATOM    168  O   THR A  13      83.962  17.803  49.541  1.00 17.89           O
ATOM    169  CB  THR A  13      86.063  20.469  49.657  1.00 19.65           C
ATOM    170  OG1 THR A  13      87.033  21.018  50.560  1.00 18.40           O
ATOM    171  CG2 THR A  13      84.714  21.037  49.936  1.00 14.83           C
ATOM    172  H   THR A  13      87.883  19.087  49.001  1.00 21.56           H
ATOM    173  HA  THR A  13      85.963  18.696  50.698  1.00 22.00           H
ATOM    174  HB  THR A  13      86.325  20.723  48.755  1.00 23.58           H
ATOM    175  HG1 THR A  13      86.833  20.819  51.351  1.00 22.08           H
ATOM    176 HG21 THR A  13      84.768  22.004  49.873  1.00 17.80           H
ATOM    177 HG22 THR A  13      84.072  20.713  49.284  1.00 17.80           H
ATOM    178 HG23 THR A  13      84.425  20.788  50.827  1.00 17.80           H
ATOM    179  N   ALA A  14      85.070  18.274  47.652  1.00 18.82           N
ATOM    180  CA  ALA A  14      84.018  17.702  46.824  1.00 23.65           C
ATOM    181  C   ALA A  14      83.817  16.209  47.105  1.00 19.12           C
ATOM    182  O   ALA A  14      82.684  15.729  47.143  1.00 16.31           O
ATOM    183  CB  ALA A  14      84.356  17.935  45.359  1.00 20.46           C
ATOM    184  H   ALA A  14      85.749  18.564  47.216  1.00 22.58           H
ATOM    185  HA  ALA A  14      83.190  18.173  47.019  1.00 28.38           H
ATOM    186  HB1 ALA A  14      83.663  17.536  44.813  1.00 24.55           H
ATOM    187  HB2 ALA A  14      84.395  18.890  45.186  1.00 24.55           H
ATOM    188  HB3 ALA A  14      85.219  17.533  45.164  1.00 24.55           H
ATOM    189  N   LYS A  15      84.902  15.446  47.260  1.00 17.48           N
ATOM    190  CA  LYS A  15      84.725  14.030  47.553  1.00 25.88           C
ATOM    191  C   LYS A  15      84.187  13.826  48.949  1.00 21.94           C
ATOM    192  O   LYS A  15      83.385  12.918  49.162  1.00 16.29           O
ATOM    193  CB  LYS A  15      86.039  13.253  47.355  1.00 33.20           C
ATOM    194  CG  LYS A  15      86.336  12.908  45.825  1.00 38.32           C
ATOM    195  CD  LYS A  15      85.144  12.133  45.080  1.00 42.60           C
ATOM    196  CE  LYS A  15      84.671  10.734  45.697  1.00 33.23           C
ATOM    197  NZ  LYS A  15      83.882  10.713  47.063  1.00 31.83           N1+
ATOM    198  H   LYS A  15      85.722  15.703  47.196  1.00 20.98           H
ATOM    199  HA  LYS A  15      84.040  13.685  46.964  1.00 31.05           H
ATOM    200  HB2 LYS A  15      86.777  13.785  47.701  1.00 39.84           H
ATOM    201  HB3 LYS A  15      86.000  12.421  47.857  1.00 39.84           H
ATOM    202  HG2 LYS A  15      86.486  13.740  45.340  1.00 45.98           H
ATOM    203  HG3 LYS A  15      87.137  12.360  45.765  1.00 45.98           H
ATOM    204  HD2 LYS A  15      84.372  12.712  45.053  1.00 51.11           H
ATOM    205  HD3 LYS A  15      85.427  11.966  44.161  1.00 51.11           H
ATOM    206  HE2 LYS A  15      84.094  10.321  45.047  1.00 39.87           H
ATOM    207  HE3 LYS A  15      85.451  10.164  45.802  1.00 39.87           H
ATOM    208  HZ1 LYS A  15      84.433  10.476  47.721  1.00 38.20           H
ATOM    209  HZ2 LYS A  15      83.554  11.524  47.229  1.00 38.20           H
ATOM    210  HZ3 LYS A  15      83.213  10.128  47.011  1.00 38.20           H
ATOM    211  N   TRP A  16      84.571  14.683  49.894  1.00 16.80           N
ATOM    212  CA  TRP A  16      83.914  14.639  51.194  1.00 21.01           C
ATOM    213  C   TRP A  16      82.409  14.717  51.047  1.00 15.51           C
ATOM    214  O   TRP A  16      81.666  13.876  51.561  1.00 18.62           O
ATOM    215  CB  TRP A  16      84.406  15.772  52.088  1.00 21.60           C
ATOM    216  CG  TRP A  16      84.014  15.526  53.502  1.00 20.86           C
ATOM    217  CD1 TRP A  16      84.711  14.799  54.437  1.00 24.08           C
ATOM    218  CD2 TRP A  16      82.819  15.967  54.149  1.00 21.25           C
ATOM    219  NE1 TRP A  16      84.012  14.782  55.638  1.00 27.96           N
ATOM    220  CE2 TRP A  16      82.854  15.495  55.483  1.00 22.27           C
ATOM    221  CE3 TRP A  16      81.722  16.710  53.733  1.00 18.29           C
ATOM    222  CZ2 TRP A  16      81.829  15.747  56.381  1.00 21.88           C
ATOM    223  CZ3 TRP A  16      80.737  16.946  54.596  1.00 21.57           C
ATOM    224  CH2 TRP A  16      80.774  16.467  55.916  1.00 27.96           C
ATOM    225  H   TRP A  16      85.202  15.267  49.821  1.00 20.16           H
ATOM    226  HA  TRP A  16      84.129  13.798  51.624  1.00 25.21           H
ATOM    227  HB2 TRP A  16      85.371  15.794  52.029  1.00 25.92           H
ATOM    228  HB3 TRP A  16      84.012  16.611  51.791  1.00 25.92           H
ATOM    229  HD1 TRP A  16      85.534  14.397  54.290  1.00 28.89           H
ATOM    230  HE1 TRP A  16      84.260  14.389  56.364  1.00 33.55           H
ATOM    231  HE3 TRP A  16      81.676  17.029  52.863  1.00 21.95           H
ATOM    232  HZ2 TRP A  16      81.845  15.424  57.253  1.00 26.26           H
ATOM    233  HZ3 TRP A  16      80.011  17.451  54.310  1.00 25.88           H
ATOM    234  HH2 TRP A  16      80.071  16.665  56.490  1.00 33.56           H
ATOM    235  N   LEU A  17      81.933  15.709  50.325  1.00 18.68           N
ATOM    236  CA  LEU A  17      80.491  15.877  50.205  1.00 19.36           C
ATOM    237  C   LEU A  17      79.846  14.705  49.466  1.00 16.83           C
ATOM    238  O   LEU A  17      78.746  14.256  49.829  1.00 17.45           O
ATOM    239  CB  LEU A  17      80.212  17.181  49.495  1.00 23.44           C
ATOM    240  CG  LEU A  17      80.552  18.448  50.296  1.00 20.16           C
ATOM    241  CD1 LEU A  17      80.614  19.670  49.398  1.00 14.29           C
ATOM    242  CD2 LEU A  17      79.536  18.657  51.360  1.00 16.38           C
ATOM    243  H   LEU A  17      82.402  16.282  49.895  1.00 22.41           H
ATOM    244  HA  LEU A  17      80.117  15.926  51.101  1.00 23.24           H
ATOM    245  HB2 LEU A  17      80.741  17.199  48.678  1.00 28.13           H
ATOM    246  HB3 LEU A  17      79.266  17.208  49.283  1.00 28.13           H
ATOM    247  HG  LEU A  17      81.422  18.342  50.711  1.00 24.19           H
ATOM    248 HD11 LEU A  17      80.856  20.432  49.947  1.00 17.15           H
ATOM    249 HD12 LEU A  17      81.292  19.523  48.722  1.00 17.15           H
ATOM    250 HD13 LEU A  17      79.741  19.804  48.993  1.00 17.15           H
ATOM    251 HD21 LEU A  17      79.751  19.483  51.813  1.00 19.65           H
ATOM    252 HD22 LEU A  17      78.650  18.714  50.965  1.00 19.65           H
ATOM    253 HD23 LEU A  17      79.578  17.913  51.978  1.00 19.65           H
ATOM    254  N   LEU A  18      80.505  14.204  48.412  1.00 16.07           N
ATOM    255  CA  LEU A  18      79.914  13.127  47.628  1.00 20.83           C
ATOM    256  C   LEU A  18      79.761  11.867  48.467  1.00 24.22           C
ATOM    257  O   LEU A  18      78.829  11.093  48.261  1.00 19.86           O
ATOM    258  CB  LEU A  18      80.757  12.856  46.379  1.00 18.07           C
ATOM    259  CG  LEU A  18      80.743  13.958  45.307  1.00 24.00           C
ATOM    260  CD1 LEU A  18      81.858  13.762  44.300  1.00 21.83           C
ATOM    261  CD2 LEU A  18      79.402  14.102  44.577  1.00 22.05           C
ATOM    262  H   LEU A  18      81.277  14.462  48.135  1.00 19.29           H
ATOM    263  HA  LEU A  18      79.025  13.395  47.341  1.00 25.00           H
ATOM    264  HB2 LEU A  18      81.680  12.730  46.654  1.00 21.68           H
ATOM    265  HB3 LEU A  18      80.429  12.051  45.953  1.00 21.68           H
ATOM    266  HG  LEU A  18      80.909  14.799  45.758  1.00 28.80           H
ATOM    267 HD11 LEU A  18      81.785  14.447  43.617  1.00 26.19           H
ATOM    268 HD12 LEU A  18      82.701  13.847  44.760  1.00 26.19           H
ATOM    269 HD13 LEU A  18      81.774  12.886  43.892  1.00 26.19           H
ATOM    270 HD21 LEU A  18      79.485  14.792  43.902  1.00 26.46           H
ATOM    271 HD22 LEU A  18      79.185  13.255  44.156  1.00 26.46           H
ATOM    272 HD23 LEU A  18      78.710  14.346  45.212  1.00 26.46           H
ATOM    273  N   SER A  19      80.611  11.674  49.467  1.00 23.44           N
ATOM    274  CA  SER A  19      80.439  10.493  50.289  1.00 22.83           C
ATOM    275  C   SER A  19      79.560  10.725  51.517  1.00 22.74           C
ATOM    276  O   SER A  19      79.185   9.751  52.181  1.00 21.96           O
ATOM    277  CB  SER A  19      81.809   9.962  50.714  1.00 24.04           C
ATOM    278  OG  SER A  19      82.398  10.865  51.634  1.00 31.09           O
ATOM    279  H   SER A  19      81.270  12.184  49.689  1.00 28.13           H
ATOM    280  HA  SER A  19      80.020   9.803  49.756  1.00 27.40           H
ATOM    281  HB2 SER A  19      81.695   9.101  51.140  1.00 28.85           H
ATOM    282  HB3 SER A  19      82.371   9.886  49.929  1.00 28.85           H
ATOM    283  HG  SER A  19      82.561  11.587  51.240  1.00 37.31           H
ATOM    284  N   HIS A  20      79.197  11.963  51.847  1.00 19.72           N
ATOM    285  CA  HIS A  20      78.319  12.186  52.988  1.00 19.48           C
ATOM    286  C   HIS A  20      76.854  12.398  52.616  1.00 21.07           C
ATOM    287  O   HIS A  20      76.002  12.539  53.509  1.00 20.45           O
ATOM    288  CB  HIS A  20      78.838  13.359  53.796  1.00 23.13           C
ATOM    289  CG  HIS A  20      80.015  12.987  54.604  1.00 22.52           C
ATOM    290  ND1 HIS A  20      81.266  12.853  54.046  1.00 23.43           N
ATOM    291  CD2 HIS A  20      80.121  12.553  55.871  1.00 15.73           C
ATOM    292  CE1 HIS A  20      82.113  12.425  54.951  1.00 15.24           C
ATOM    293  NE2 HIS A  20      81.450  12.277  56.073  1.00 23.27           N
ATOM    294  H   HIS A  20      79.437  12.681  51.437  1.00 23.67           H
ATOM    295  HA  HIS A  20      78.364  11.408  53.567  1.00 23.37           H
ATOM    296  HB2 HIS A  20      78.152  13.675  54.397  1.00 27.76           H
ATOM    297  HB3 HIS A  20      79.112  14.058  53.177  1.00 27.76           H
ATOM    298  HD1 HIS A  20      81.464  13.046  53.250  1.00 28.12           H
ATOM    299  HD2 HIS A  20      79.422  12.510  56.505  1.00 18.88           H
ATOM    300  HE1 HIS A  20      83.035  12.284  54.828  1.00 18.29           H
ATOM    301  N   THR A  21      76.544  12.456  51.342  1.00 17.19           N
ATOM    302  CA  THR A  21      75.169  12.544  50.880  1.00 21.61           C
ATOM    303  C   THR A  21      75.046  11.719  49.614  1.00 21.87           C
ATOM    304  O   THR A  21      75.995  11.619  48.832  1.00 22.43           O
ATOM    305  CB  THR A  21      74.724  14.002  50.592  1.00 21.24           C
ATOM    306  OG1 THR A  21      73.327  14.030  50.294  1.00 21.63           O
ATOM    307  CG2 THR A  21      75.476  14.602  49.410  1.00 21.00           C
ATOM    308  H   THR A  21      77.124  12.444  50.706  1.00 20.63           H
ATOM    309  HA  THR A  21      74.570  12.151  51.535  1.00 25.93           H
ATOM    310  HB  THR A  21      74.896  14.553  51.364  1.00 25.49           H
ATOM    311  HG1 THR A  21      72.882  13.703  50.928  1.00 25.96           H
ATOM    312 HG21 THR A  21      75.217  15.530  49.306  1.00 25.20           H
ATOM    313 HG22 THR A  21      76.432  14.557  49.566  1.00 25.20           H
ATOM    314 HG23 THR A  21      75.267  14.122  48.594  1.00 25.20           H
ATOM    315  N   GLU A  22      73.857  11.155  49.400  1.00 18.56           N
ATOM    316  CA  GLU A  22      73.570  10.551  48.113  1.00 24.54           C
ATOM    317  C   GLU A  22      73.119  11.581  47.086  1.00 20.45           C
ATOM    318  O   GLU A  22      73.099  11.278  45.886  1.00 19.06           O
ATOM    319  CB  GLU A  22      72.520   9.423  48.280  1.00 27.04           C
ATOM    320  CG  GLU A  22      71.062   9.844  48.327  1.00 26.18           C
ATOM    321  CD  GLU A  22      70.698  10.674  49.537  1.00 27.54           C
ATOM    322  OE1 GLU A  22      71.247  10.466  50.661  1.00 24.30           O
ATOM    323  OE2 GLU A  22      69.838  11.567  49.377  1.00 31.03           O1-
ATOM    324  H   GLU A  22      73.219  11.097  49.976  1.00 22.27           H
ATOM    325  HA  GLU A  22      74.383  10.143  47.779  1.00 29.45           H
ATOM    326  HB2 GLU A  22      72.618   8.810  47.537  1.00 32.44           H
ATOM    327  HB3 GLU A  22      72.699   8.963  49.114  1.00 32.44           H
ATOM    328  HG2 GLU A  22      70.860  10.366  47.537  1.00 31.42           H
ATOM    329  HG3 GLU A  22      70.511   9.043  48.330  1.00 31.42           H
ATOM    330  N   GLN A  23      72.806  12.793  47.525  1.00 28.15           N
ATOM    331  CA  GLN A  23      72.345  13.844  46.629  1.00 24.35           C
ATOM    332  C   GLN A  23      73.407  14.181  45.581  1.00 27.98           C
ATOM    333  O   GLN A  23      74.603  14.304  45.890  1.00 19.11           O
ATOM    334  CB  GLN A  23      71.999  15.074  47.447  1.00 19.20           C
ATOM    335  CG  GLN A  23      70.747  14.954  48.331  1.00 26.48           C
ATOM    336  CD  GLN A  23      69.482  14.957  47.512  1.00 34.14           C
ATOM    337  OE1 GLN A  23      69.293  15.808  46.653  1.00 37.43           O
ATOM    338  NE2 GLN A  23      68.618  13.991  47.755  1.00 42.77           N
ATOM    339  H   GLN A  23      72.852  13.038  48.348  1.00 33.79           H
ATOM    340  HA  GLN A  23      71.540  13.545  46.175  1.00 29.22           H
ATOM    341  HB2 GLN A  23      72.746  15.264  48.031  1.00 23.03           H
ATOM    342  HB3 GLN A  23      71.865  15.805  46.828  1.00 23.03           H
ATOM    343  HG2 GLN A  23      70.784  14.121  48.821  1.00 31.78           H
ATOM    344  HG3 GLN A  23      70.697  15.704  48.945  1.00 31.78           H
ATOM    345 HE21 GLN A  23      68.812  13.374  48.325  1.00 51.33           H
ATOM    346 HE22 GLN A  23      67.866  13.974  47.336  1.00 51.33           H
ATOM    347  N   ARG A  24      72.965  14.319  44.319  1.00 27.41           N
ATOM    348  CA  ARG A  24      73.860  14.628  43.205  1.00 18.74           C
ATOM    349  C   ARG A  24      73.314  15.830  42.461  1.00 19.83           C
ATOM    350  O   ARG A  24      72.676  15.695  41.416  1.00 23.03           O
ATOM    351  CB  ARG A  24      74.037  13.427  42.285  1.00 23.40           C
ATOM    352  CG  ARG A  24      74.809  12.280  42.947  1.00 26.10           C
ATOM    353  CD  ARG A  24      76.246  12.668  43.289  1.00 20.48           C
ATOM    354  NE  ARG A  24      76.966  11.580  43.945  1.00 20.50           N
ATOM    355  CZ  ARG A  24      77.037  11.367  45.260  1.00 24.60           C
ATOM    356  NH1 ARG A  24      76.414  12.163  46.145  1.00 23.30           N
ATOM    357  NH2 ARG A  24      77.738  10.334  45.696  1.00 21.77           N1+
ATOM    358  H   ARG A  24      72.143  14.226  44.080  1.00 32.89           H
ATOM    359  HA  ARG A  24      74.734  14.858  43.554  1.00 22.49           H
ATOM    360  HB2 ARG A  24      73.162  13.107  42.014  1.00 28.08           H
ATOM    361  HB3 ARG A  24      74.545  13.713  41.513  1.00 28.08           H
ATOM    362  HG2 ARG A  24      74.371  12.041  43.778  1.00 31.32           H
ATOM    363  HG3 ARG A  24      74.841  11.520  42.348  1.00 31.32           H
ATOM    364  HD2 ARG A  24      76.721  12.905  42.480  1.00 24.57           H
ATOM    365  HD3 ARG A  24      76.231  13.418  43.899  1.00 24.57           H
ATOM    366  HE  ARG A  24      77.394  11.033  43.444  1.00 24.60           H
ATOM    367 HH11 ARG A  24      75.955  12.839  45.869  1.00 27.96           H
ATOM    368 HH12 ARG A  24      76.472  11.998  46.987  1.00 27.96           H
ATOM    369 HH21 ARG A  24      78.136   9.823  45.130  1.00 26.13           H
ATOM    370 HH22 ARG A  24      77.788  10.178  46.540  1.00 26.13           H
ATOM    371  N   PRO A  25      73.563  17.031  42.973  1.00 21.97           N
ATOM    372  CA  PRO A  25      72.871  18.216  42.463  1.00 22.36           C
ATOM    373  C   PRO A  25      73.424  18.651  41.114  1.00 21.53           C
ATOM    374  O   PRO A  25      74.628  18.582  40.867  1.00 19.43           O
ATOM    375  CB  PRO A  25      73.166  19.271  43.537  1.00 24.93           C
ATOM    376  CG  PRO A  25      74.518  18.897  43.989  1.00 25.15           C
ATOM    377  CD  PRO A  25      74.478  17.379  44.065  1.00 23.00           C
ATOM    378  HA  PRO A  25      71.916  18.061  42.430  1.00 26.83           H
ATOM    379  HB2 PRO A  25      73.177  20.150  43.132  1.00 29.92           H
ATOM    380  HB3 PRO A  25      72.527  19.212  44.262  1.00 29.92           H
ATOM    381  HG2 PRO A  25      75.166  19.192  43.330  1.00 30.18           H
ATOM    382  HG3 PRO A  25      74.695  19.291  44.856  1.00 30.18           H
ATOM    383  HD2 PRO A  25      75.358  17.002  43.914  1.00 27.59           H
ATOM    384  HD3 PRO A  25      74.098  17.096  44.914  1.00 27.59           H
ATOM    385  N   GLN A  26      72.535  19.163  40.263  1.00 19.25           N
ATOM    386  CA  GLN A  26      72.927  19.767  38.996  1.00 26.98           C
ATOM    387  C   GLN A  26      72.877  21.286  39.046  1.00 26.08           C
ATOM    388  O   GLN A  26      73.474  21.954  38.189  1.00 20.81           O
ATOM    389  CB  GLN A  26      72.016  19.273  37.862  1.00 27.31           C
ATOM    390  CG  GLN A  26      72.105  17.766  37.575  1.00 31.78           C
ATOM    391  CD  GLN A  26      71.485  17.411  36.195  1.00 47.64           C
ATOM    392  OE1 GLN A  26      70.330  17.750  35.896  1.00 47.62           O
ATOM    393  NE2 GLN A  26      72.271  16.758  35.350  1.00 49.98           N
ATOM    394  H   GLN A  26      71.688  19.191  40.407  1.00 23.10           H
ATOM    395  HA  GLN A  26      73.836  19.502  38.775  1.00 32.37           H
ATOM    396  HB2 GLN A  26      71.097  19.486  38.095  1.00 32.78           H
ATOM    397  HB3 GLN A  26      72.265  19.735  37.048  1.00 32.78           H
ATOM    398  HG2 GLN A  26      73.039  17.502  37.567  1.00 38.14           H
ATOM    399  HG3 GLN A  26      71.641  17.274  38.271  1.00 38.14           H
ATOM    400 HE21 GLN A  26      73.072  16.543  35.591  1.00 59.97           H
ATOM    401 HE22 GLN A  26      71.980  16.549  34.564  1.00 59.97           H
ATOM    402  N   VAL A  27      72.177  21.825  40.032  1.00 21.03           N
ATOM    403  CA  VAL A  27      71.976  23.247  40.205  1.00 22.82           C
ATOM    404  C   VAL A  27      72.503  23.650  41.576  1.00 23.29           C
ATOM    405  O   VAL A  27      72.272  22.958  42.569  1.00 22.83           O
ATOM    406  CB  VAL A  27      70.474  23.591  40.072  1.00 20.41           C
ATOM    407  CG1 VAL A  27      70.271  25.059  40.191  1.00 21.63           C
ATOM    408  CG2 VAL A  27      69.918  23.062  38.729  1.00 29.49           C
ATOM    409  H   VAL A  27      71.781  21.359  40.637  1.00 25.24           H
ATOM    410  HA  VAL A  27      72.480  23.725  39.525  1.00 27.38           H
ATOM    411  HB  VAL A  27      69.984  23.152  40.787  1.00 24.50           H
ATOM    412 HG11 VAL A  27      69.325  25.257  40.108  1.00 25.95           H
ATOM    413 HG12 VAL A  27      70.595  25.350  41.057  1.00 25.95           H
ATOM    414 HG13 VAL A  27      70.769  25.500  39.488  1.00 25.95           H
ATOM    415 HG21 VAL A  27      68.979  23.299  38.647  1.00 35.39           H
ATOM    416 HG22 VAL A  27      70.415  23.472  38.007  1.00 35.39           H
ATOM    417 HG23 VAL A  27      70.017  22.098  38.698  1.00 35.39           H
ATOM    418  N   ALA A  28      73.178  24.776  41.645  1.00 24.88           N
ATOM    419  CA  ALA A  28      73.575  25.335  42.924  1.00 21.74           C
ATOM    420  C   ALA A  28      72.942  26.708  43.077  1.00 23.87           C
ATOM    421  O   ALA A  28      72.832  27.454  42.109  1.00 18.78           O
ATOM    422  CB  ALA A  28      75.076  25.449  43.044  1.00 16.71           C
ATOM    423  H   ALA A  28      73.433  25.235  40.967  1.00 29.85           H
ATOM    424  HA  ALA A  28      73.250  24.750  43.624  1.00 26.09           H
ATOM    425  HB1 ALA A  28      75.303  25.799  43.919  1.00 20.05           H
ATOM    426  HB2 ALA A  28      75.458  24.564  42.926  1.00 20.05           H
ATOM    427  HB3 ALA A  28      75.401  26.054  42.353  1.00 20.05           H
ATOM    428  N   VAL A  29      72.484  27.029  44.284  1.00 18.49           N
ATOM    429  CA  VAL A  29      71.897  28.325  44.548  1.00 19.01           C
ATOM    430  C   VAL A  29      72.699  28.962  45.670  1.00 21.87           C
ATOM    431  O   VAL A  29      73.028  28.292  46.654  1.00 19.97           O
ATOM    432  CB  VAL A  29      70.411  28.194  44.911  1.00 18.48           C
ATOM    433  CG1 VAL A  29      69.773  29.555  45.100  1.00 22.98           C
ATOM    434  CG2 VAL A  29      69.693  27.433  43.844  1.00 28.94           C
ATOM    435  H   VAL A  29      72.500  26.512  44.976  1.00 22.19           H
ATOM    436  HA  VAL A  29      71.960  28.878  43.755  1.00 22.82           H
ATOM    437  HB  VAL A  29      70.331  27.710  45.746  1.00 22.17           H
ATOM    438 HG11 VAL A  29      68.841  29.424  45.323  1.00 27.58           H
ATOM    439 HG12 VAL A  29      70.218  30.021  45.824  1.00 27.58           H
ATOM    440 HG13 VAL A  29      69.856  30.061  44.275  1.00 27.58           H
ATOM    441 HG21 VAL A  29      68.756  27.369  44.085  1.00 34.73           H
ATOM    442 HG22 VAL A  29      69.783  27.898  42.999  1.00 34.73           H
ATOM    443 HG23 VAL A  29      70.085  26.547  43.770  1.00 34.73           H
ATOM    444  N   ILE A  30      73.050  30.236  45.516  1.00 17.22           N
ATOM    445  CA  ILE A  30      73.695  30.995  46.593  1.00 19.77           C
ATOM    446  C   ILE A  30      72.718  32.057  47.064  1.00 19.74           C
ATOM    447  O   ILE A  30      72.343  32.936  46.282  1.00 22.00           O
ATOM    448  CB  ILE A  30      75.018  31.644  46.144  1.00 21.40           C
ATOM    449  CG1 ILE A  30      76.003  30.596  45.634  1.00 22.74           C
ATOM    450  CG2 ILE A  30      75.649  32.415  47.296  1.00 20.26           C
ATOM    451  CD1 ILE A  30      77.345  31.150  45.117  1.00 21.56           C
ATOM    452  H   ILE A  30      72.924  30.684  44.796  1.00 20.67           H
ATOM    453  HA  ILE A  30      73.878  30.400  47.336  1.00 23.72           H
ATOM    454  HB  ILE A  30      74.831  32.261  45.419  1.00 25.68           H
ATOM    455 HG12 ILE A  30      76.205  29.987  46.363  1.00 27.28           H
ATOM    456 HG13 ILE A  30      75.586  30.112  44.905  1.00 27.28           H
ATOM    457 HG21 ILE A  30      76.454  32.858  46.985  1.00 24.32           H
ATOM    458 HG22 ILE A  30      75.022  33.081  47.617  1.00 24.32           H
ATOM    459 HG23 ILE A  30      75.867  31.798  48.011  1.00 24.32           H
ATOM    460 HD11 ILE A  30      77.889  30.416  44.793  1.00 25.87           H
ATOM    461 HD12 ILE A  30      77.179  31.773  44.391  1.00 25.87           H
ATOM    462 HD13 ILE A  30      77.810  31.595  45.842  1.00 25.87           H
ATOM    463  N   CYS A  31      72.308  31.996  48.338  1.00 20.43           N
ATOM    464  CA  CYS A  31      71.409  33.000  48.934  1.00 31.95           C
ATOM    465  C   CYS A  31      72.146  33.965  49.855  1.00 26.51           C
ATOM    466  O   CYS A  31      72.954  33.496  50.672  1.00 25.02           O
ATOM    467  CB  CYS A  31      70.329  32.296  49.738  1.00 28.78           C
ATOM    468  SG  CYS A  31      69.452  31.187  48.672  1.00 34.04           S
ATOM    469  H   CYS A  31      72.522  31.357  48.870  1.00 24.52           H
ATOM    470  HA  CYS A  31      70.968  33.504  48.233  1.00 38.34           H
ATOM    471  HB2 CYS A  31      70.754  31.765  50.430  1.00 34.54           H
ATOM    472  HB3 CYS A  31      69.721  32.940  50.123  1.00 34.54           H
ATOM    473  HG  CYS A  31      68.602  30.648  49.313  1.00 40.85           H
ATOM    474  N   GLY A  32      71.836  35.308  49.780  1.00 37.88           N
ATOM    475  CA  GLY A  32      72.571  36.151  50.724  1.00 42.25           C
ATOM    476  C   GLY A  32      71.771  36.295  52.020  1.00 48.48           C
ATOM    477  O   GLY A  32      71.530  35.428  52.841  1.00 42.47           O
ATOM    478  H   GLY A  32      71.061  35.707  49.261  1.00 45.45           H
ATOM    479  HA2 GLY A  32      73.577  35.704  50.961  1.00 50.70           H
ATOM    480  HA3 GLY A  32      72.769  37.141  50.250  1.00 50.70           H
ATOM    481  N   SER A  33      71.290  37.604  52.083  1.00 52.32           N
ATOM    482  CA  SER A  33      70.568  38.121  53.235  1.00 52.64           C
ATOM    483  C   SER A  33      69.236  38.584  52.551  1.00 50.50           C
ATOM    484  O   SER A  33      68.992  39.306  51.621  1.00 55.26           O
ATOM    485  CB  SER A  33      71.220  39.272  54.009  1.00 55.63           C
ATOM    486  OG  SER A  33      71.271  40.410  53.108  1.00 43.51           O
ATOM    487  H   SER A  33      71.564  38.339  51.401  1.00 62.78           H
ATOM    488  HA  SER A  33      70.442  37.271  53.983  1.00 63.17           H
ATOM    489  HB2 SER A  33      70.625  39.525  54.909  1.00 66.76           H
ATOM    490  HB3 SER A  33      72.259  39.046  54.329  1.00 66.76           H
ATOM    491  HG  SER A  33      71.588  40.168  52.369  1.00 52.21           H
ATOM    492  N   GLY A  34      68.291  37.817  53.195  1.00 47.62           N
ATOM    493  CA  GLY A  34      66.837  37.799  53.271  1.00 49.95           C
ATOM    494  C   GLY A  34      66.110  36.588  52.675  1.00 53.38           C
ATOM    495  O   GLY A  34      64.877  36.615  52.620  1.00 48.72           O
ATOM    496  H   GLY A  34      68.557  37.198  53.738  1.00 57.15           H
ATOM    497  HA2 GLY A  34      66.689  37.647  54.229  1.00 59.94           H
ATOM    498  HA3 GLY A  34      66.411  38.643  53.062  1.00 59.94           H
ATOM    499  N   LEU A  35      66.820  35.499  52.285  1.00 56.25           N
ATOM    500  CA  LEU A  35      66.260  34.487  51.374  1.00 59.08           C
ATOM    501  C   LEU A  35      66.367  33.047  51.890  1.00 53.32           C
ATOM    502  O   LEU A  35      66.401  32.098  51.099  1.00 50.22           O
ATOM    503  CB  LEU A  35      66.931  34.605  50.005  1.00 54.57           C
ATOM    504  CG  LEU A  35      66.925  36.047  49.475  1.00 53.99           C
ATOM    505  CD1 LEU A  35      67.701  36.177  48.183  1.00 52.21           C
ATOM    506  CD2 LEU A  35      65.500  36.539  49.288  1.00 54.37           C
ATOM    507  H   LEU A  35      67.626  35.323  52.537  1.00 67.50           H
ATOM    508  HA  LEU A  35      65.313  34.667  51.254  1.00 70.89           H
ATOM    509  HB2 LEU A  35      67.857  34.316  50.079  1.00 65.48           H
ATOM    510  HB3 LEU A  35      66.463  34.037  49.373  1.00 65.48           H
ATOM    511  HG  LEU A  35      67.354  36.627  50.122  1.00 64.79           H
ATOM    512 HD11 LEU A  35      67.680  37.098  47.875  1.00 62.65           H
ATOM    513 HD12 LEU A  35      68.618  35.904  48.354  1.00 62.65           H
ATOM    514 HD13 LEU A  35      67.297  35.593  47.522  1.00 62.65           H
ATOM    515 HD21 LEU A  35      65.529  37.432  48.910  1.00 65.25           H
ATOM    516 HD22 LEU A  35      65.037  35.935  48.685  1.00 65.25           H
ATOM    517 HD23 LEU A  35      65.054  36.558  50.147  1.00 65.25           H
ATOM    518  N   GLY A  36      66.346  32.862  53.214  1.00 53.46           N
ATOM    519  CA  GLY A  36      66.530  31.549  53.805  1.00 51.09           C
ATOM    520  C   GLY A  36      65.317  30.651  53.782  1.00 56.55           C
ATOM    521  O   GLY A  36      65.451  29.442  54.014  1.00 60.79           O
ATOM    522  H   GLY A  36      66.238  33.487  53.794  1.00 64.15           H
ATOM    523  HA2 GLY A  36      67.248  31.095  53.339  1.00 61.30           H
ATOM    524  HA3 GLY A  36      66.790  31.670  54.732  1.00 61.30           H
ATOM    525  N   GLY A  37      64.131  31.201  53.547  1.00 55.90           N
ATOM    526  CA  GLY A  37      62.974  30.343  53.389  1.00 52.74           C
ATOM    527  C   GLY A  37      63.013  29.498  52.135  1.00 54.09           C
ATOM    528  O   GLY A  37      62.196  28.575  51.996  1.00 49.64           O
ATOM    529  H   GLY A  37      63.971  32.046  53.480  1.00 67.08           H
ATOM    530  HA2 GLY A  37      62.917  29.756  54.159  1.00 63.29           H
ATOM    531  HA3 GLY A  37      62.177  30.895  53.355  1.00 63.29           H
ATOM    532  N   LEU A  38      63.930  29.826  51.216  1.00 53.13           N
ATOM    533  CA  LEU A  38      64.110  29.065  49.990  1.00 52.61           C
ATOM    534  C   LEU A  38      64.626  27.664  50.298  1.00 54.74           C
ATOM    535  O   LEU A  38      64.300  26.707  49.583  1.00 54.88           O
ATOM    536  CB  LEU A  38      65.073  29.826  49.071  1.00 51.36           C
ATOM    537  CG  LEU A  38      64.885  29.718  47.565  1.00 53.50           C
ATOM    538  CD1 LEU A  38      65.907  30.623  46.872  1.00 55.46           C
ATOM    539  CD2 LEU A  38      65.026  28.292  47.100  1.00 53.09           C
ATOM    540  H   LEU A  38      64.468  30.497  51.282  1.00 63.76           H
ATOM    541  HA  LEU A  38      63.252  28.992  49.539  1.00 63.13           H
ATOM    542  HB2 LEU A  38      65.014  30.772  49.282  1.00 61.63           H
ATOM    543  HB3 LEU A  38      65.975  29.529  49.262  1.00 61.63           H
ATOM    544  HG  LEU A  38      63.996  30.023  47.327  1.00 64.20           H
ATOM    545 HD11 LEU A  38      65.815  30.532  45.910  1.00 66.56           H
ATOM    546 HD12 LEU A  38      65.739  31.542  47.133  1.00 66.56           H
ATOM    547 HD13 LEU A  38      66.800  30.360  47.145  1.00 66.56           H
ATOM    548 HD21 LEU A  38      64.965  28.262  46.133  1.00 63.71           H
ATOM    549 HD22 LEU A  38      65.894  27.964  47.384  1.00 63.71           H
ATOM    550 HD23 LEU A  38      64.320  27.760  47.495  1.00 63.71           H
ATOM    551  N   VAL A  39      65.380  27.521  51.394  1.00 53.83           N
ATOM    552  CA  VAL A  39      65.902  26.216  51.797  1.00 60.30           C
ATOM    553  C   VAL A  39      64.799  25.308  52.345  1.00 50.13           C
ATOM    554  O   VAL A  39      64.910  24.076  52.270  1.00 48.44           O
ATOM    555  CB  VAL A  39      67.043  26.411  52.818  1.00 53.14           C
ATOM    556  CG1 VAL A  39      66.622  25.969  54.232  1.00 53.96           C
ATOM    557  CG2 VAL A  39      68.287  25.687  52.342  1.00 52.08           C
ATOM    558  H   VAL A  39      65.606  28.163  51.920  1.00 64.59           H
ATOM    559  HA  VAL A  39      66.282  25.788  51.012  1.00 72.36           H
ATOM    560  HB  VAL A  39      67.259  27.352  52.859  1.00 63.77           H
ATOM    561 HG11 VAL A  39      67.352  26.165  54.842  1.00 64.75           H
ATOM    562 HG12 VAL A  39      65.835  26.470  54.501  1.00 64.75           H
ATOM    563 HG13 VAL A  39      66.438  25.017  54.241  1.00 64.75           H
ATOM    564 HG21 VAL A  39      69.005  25.861  52.957  1.00 62.50           H
ATOM    565 HG22 VAL A  39      68.098  24.736  52.307  1.00 62.50           H
ATOM    566 HG23 VAL A  39      68.533  26.003  51.464  1.00 62.50           H
ATOM    567  N   ASN A  40      63.733  25.890  52.903  1.00 51.49           N
ATOM    568  CA  ASN A  40      62.659  25.134  53.546  1.00 49.33           C
ATOM    569  C   ASN A  40      61.716  24.479  52.556  1.00 49.52           C
ATOM    570  O   ASN A  40      60.873  23.669  52.971  1.00 43.61           O
ATOM    571  CB  ASN A  40      61.838  26.050  54.457  1.00 54.39           C
ATOM    572  CG  ASN A  40      62.678  26.727  55.530  1.00 58.22           C
ATOM    573  OD1 ASN A  40      62.563  27.936  55.746  1.00 64.40           O
ATOM    574  ND2 ASN A  40      63.513  25.948  56.224  1.00 57.65           N
ATOM    575  H   ASN A  40      63.606  26.744  52.920  1.00 61.79           H
ATOM    576  HA  ASN A  40      63.050  24.432  54.082  1.00 59.20           H
ATOM    577  HB2 ASN A  40      61.412  26.737  53.917  1.00 65.27           H
ATOM    578  HB3 ASN A  40      61.166  25.513  54.901  1.00 65.27           H
ATOM    579 HD21 ASN A  40      64.027  26.294  56.823  1.00 69.19           H
ATOM    580 HD22 ASN A  40      63.524  25.096  56.081  1.00 69.19           H
ATOM    581  N   LYS A  41      61.818  24.853  51.274  1.00 51.33           N
ATOM    582  CA  LYS A  41      61.096  24.233  50.176  1.00 45.20           C
ATOM    583  C   LYS A  41      61.779  22.976  49.658  1.00 41.58           C
ATOM    584  O   LYS A  41      61.198  22.274  48.817  1.00 39.73           O
ATOM    585  CB  LYS A  41      60.959  25.241  49.032  1.00 46.69           C
ATOM    586  CG  LYS A  41      60.405  26.603  49.475  1.00 46.85           C
ATOM    587  H   LYS A  41      62.323  25.499  51.002  1.00 61.60           H
ATOM    588  HA  LYS A  41      60.202  23.994  50.476  1.00 54.24           H
ATOM    589  HB2 LYS A  41      60.357  24.877  48.365  1.00 56.03           H
ATOM    590  HB3 LYS A  41      61.835  25.393  48.640  1.00 56.03           H
ATOM    591  HG1 LYS A  41      61.005  27.002  50.125  1.00 56.22           H
ATOM    592  HG3 LYS A  41      60.327  27.177  48.695  1.00 56.22           H
ATOM    593  N   LEU A  42      63.001  22.684  50.111  1.00 43.76           N
ATOM    594  CA  LEU A  42      63.697  21.501  49.622  1.00 43.16           C
ATOM    595  C   LEU A  42      63.061  20.251  50.208  1.00 38.60           C
ATOM    596  O   LEU A  42      62.587  20.247  51.342  1.00 35.08           O
ATOM    597  CB  LEU A  42      65.187  21.541  49.977  1.00 38.54           C
ATOM    598  CG  LEU A  42      66.019  22.638  49.326  1.00 40.53           C
ATOM    599  CD1 LEU A  42      67.300  22.838  50.105  1.00 40.84           C
ATOM    600  CD2 LEU A  42      66.324  22.256  47.902  1.00 38.66           C
ATOM    601  H   LEU A  42      63.448  23.145  50.685  1.00 52.51           H
ATOM    602  HA  LEU A  42      63.619  21.468  48.652  1.00 51.79           H
ATOM    603  HB2 LEU A  42      65.280  21.644  50.938  1.00 46.25           H
ATOM    604  HB3 LEU A  42      65.587  20.698  49.711  1.00 46.25           H
ATOM    605  HG  LEU A  42      65.524  23.474  49.333  1.00 48.63           H
ATOM    606 HD11 LEU A  42      67.808  23.559  49.698  1.00 49.01           H
ATOM    607 HD12 LEU A  42      67.066  23.074  51.017  1.00 49.01           H
ATOM    608 HD13 LEU A  42      67.810  22.015  50.091  1.00 49.01           H
ATOM    609 HD21 LEU A  42      66.840  22.971  47.499  1.00 46.39           H
ATOM    610 HD22 LEU A  42      66.831  21.427  47.890  1.00 46.39           H
ATOM    611 HD23 LEU A  42      65.487  22.134  47.429  1.00 46.39           H
ATOM    612  N   THR A  43      63.028  19.195  49.413  1.00 37.08           N
ATOM    613  CA  THR A  43      62.615  17.894  49.889  1.00 37.11           C
ATOM    614  C   THR A  43      63.812  16.951  49.853  1.00 33.39           C
ATOM    615  O   THR A  43      64.779  17.158  49.102  1.00 25.85           O
ATOM    616  CB  THR A  43      61.460  17.358  49.035  1.00 39.47           C
ATOM    617  OG1 THR A  43      61.889  17.204  47.680  1.00 32.93           O
ATOM    618  CG2 THR A  43      60.287  18.324  49.067  1.00 34.55           C
ATOM    619  H   THR A  43      63.231  19.209  48.572  1.00 44.49           H
ATOM    620  HA  THR A  43      62.314  17.970  50.812  1.00 44.54           H
ATOM    621  HB  THR A  43      61.161  16.506  49.393  1.00 47.37           H
ATOM    622  HG1 THR A  43      61.266  16.885  47.216  1.00 39.51           H
ATOM    623 HG21 THR A  43      59.578  17.977  48.503  1.00 41.46           H
ATOM    624 HG22 THR A  43      59.951  18.425  49.972  1.00 41.46           H
ATOM    625 HG23 THR A  43      60.563  19.191  48.726  1.00 41.46           H
ATOM    626  N   GLN A  44      63.745  15.907  50.683  1.00 26.39           N
ATOM    627  CA  GLN A  44      64.879  15.002  50.840  1.00 33.72           C
ATOM    628  C   GLN A  44      66.131  15.811  51.180  1.00 27.79           C
ATOM    629  O   GLN A  44      67.248  15.520  50.742  1.00 28.02           O
ATOM    630  CB  GLN A  44      65.073  14.143  49.584  1.00 39.02           C
ATOM    631  CG  GLN A  44      63.781  13.498  49.097  1.00 41.66           C
ATOM    632  CD  GLN A  44      64.020  12.323  48.151  1.00 49.40           C
ATOM    633  OE1 GLN A  44      65.078  12.219  47.508  1.00 48.00           O
ATOM    634  NE2 GLN A  44      63.035  11.418  48.075  1.00 50.92           N
ATOM    635  H   GLN A  44      63.062  15.702  51.163  1.00 31.67           H
ATOM    636  HA  GLN A  44      64.690  14.402  51.578  1.00 40.47           H
ATOM    637  HB2 GLN A  44      65.427  14.689  48.863  1.00 46.82           H
ATOM    638  HB3 GLN A  44      65.695  13.425  49.787  1.00 46.82           H
ATOM    639  HG2 GLN A  44      63.278  13.163  49.859  1.00 49.99           H
ATOM    640  HG3 GLN A  44      63.262  14.166  48.620  1.00 49.99           H
ATOM    641 HE21 GLN A  44      62.329  11.509  48.563  1.00 61.10           H
ATOM    642 HE22 GLN A  44      63.104  10.738  47.548  1.00 61.10           H
ATOM    643  N   ALA A  45      65.931  16.839  51.986  1.00 22.54           N
ATOM    644  CA  ALA A  45      66.987  17.773  52.266  1.00 22.73           C
ATOM    645  C   ALA A  45      68.001  17.129  53.167  1.00 24.90           C
ATOM    646  O   ALA A  45      67.677  16.248  53.969  1.00 29.69           O
ATOM    647  CB  ALA A  45      66.443  19.021  52.936  1.00 22.49           C
ATOM    648  H   ALA A  45      65.194  17.015  52.396  1.00 27.04           H
ATOM    649  HA  ALA A  45      67.418  18.028  51.439  1.00 27.27           H
ATOM    650  HB1 ALA A  45      67.190  19.598  53.151  1.00 26.99           H
ATOM    651  HB2 ALA A  45      65.842  19.470  52.322  1.00 26.99           H
ATOM    652  HB3 ALA A  45      65.978  18.759  53.742  1.00 26.99           H
ATOM    653  N   GLN A  46      69.241  17.580  53.013  1.00 21.11           N
ATOM    654  CA  GLN A  46      70.335  17.268  53.911  1.00 19.29           C
ATOM    655  C   GLN A  46      71.156  18.536  54.086  1.00 19.81           C
ATOM    656  O   GLN A  46      71.557  19.160  53.101  1.00 18.28           O
ATOM    657  CB  GLN A  46      71.189  16.135  53.371  1.00 19.34           C
ATOM    658  CG  GLN A  46      72.340  15.788  54.342  1.00 22.28           C
ATOM    659  CD  GLN A  46      73.022  14.500  54.001  1.00 18.18           C
ATOM    660  OE1 GLN A  46      72.750  13.876  52.972  1.00 24.86           O
ATOM    661  NE2 GLN A  46      73.883  14.059  54.883  1.00 24.63           N
ATOM    662  H   GLN A  46      69.465  18.092  52.364  1.00 25.33           H
ATOM    663  HA  GLN A  46      69.988  17.010  54.779  1.00 23.14           H
ATOM    664  HB2 GLN A  46      70.640  15.352  53.228  1.00 23.21           H
ATOM    665  HB3 GLN A  46      71.564  16.403  52.518  1.00 23.21           H
ATOM    666  HG2 GLN A  46      73.003  16.499  54.322  1.00 26.74           H
ATOM    667  HG3 GLN A  46      71.978  15.708  55.235  1.00 26.74           H
ATOM    668 HE21 GLN A  46      73.972  14.471  55.639  1.00 29.56           H
ATOM    669 HE22 GLN A  46      74.361  13.362  54.704  1.00 29.56           H
ATOM    670  N   THR A  47      71.366  18.920  55.336  1.00 20.24           N
ATOM    671  CA  THR A  47      72.115  20.097  55.722  1.00 21.43           C
ATOM    672  C   THR A  47      73.490  19.728  56.270  1.00 28.19           C
ATOM    673  O   THR A  47      73.643  18.788  57.056  1.00 26.37           O
ATOM    674  CB  THR A  47      71.337  20.895  56.766  1.00 22.46           C
ATOM    675  OG1 THR A  47      70.042  21.167  56.262  1.00 28.30           O
ATOM    676  CG2 THR A  47      71.999  22.203  57.024  1.00 24.70           C
ATOM    677  H   THR A  47      71.053  18.500  56.016  1.00 24.29           H
ATOM    678  HA  THR A  47      72.242  20.678  54.954  1.00 25.71           H
ATOM    679  HB  THR A  47      71.270  20.398  57.592  1.00 26.95           H
ATOM    680  HG1 THR A  47      69.670  21.741  56.750  1.00 33.97           H
ATOM    681 HG21 THR A  47      71.443  22.684  57.646  1.00 29.64           H
ATOM    682 HG22 THR A  47      72.879  22.072  57.404  1.00 29.64           H
ATOM    683 HG23 THR A  47      72.082  22.718  56.203  1.00 29.64           H
ATOM    684  N   PHE A  48      74.481  20.485  55.822  1.00 24.18           N
ATOM    685  CA  PHE A  48      75.820  20.513  56.378  1.00 23.68           C
ATOM    686  C   PHE A  48      76.114  21.935  56.848  1.00 22.73           C
ATOM    687  O   PHE A  48      75.963  22.877  56.084  1.00 22.18           O
ATOM    688  CB  PHE A  48      76.844  20.099  55.332  1.00 25.81           C
ATOM    689  CG  PHE A  48      76.719  18.674  54.845  1.00 23.45           C
ATOM    690  CD1 PHE A  48      77.215  17.639  55.592  1.00 28.22           C
ATOM    691  CD2 PHE A  48      76.147  18.384  53.610  1.00 18.77           C
ATOM    692  CE1 PHE A  48      77.143  16.353  55.138  1.00 27.65           C
ATOM    693  CE2 PHE A  48      76.066  17.102  53.151  1.00 22.89           C
ATOM    694  CZ  PHE A  48      76.562  16.078  53.909  1.00 26.35           C
ATOM    695  H   PHE A  48      74.390  21.024  55.161  1.00 29.02           H
ATOM    696  HA  PHE A  48      75.882  19.909  57.136  1.00 28.42           H
ATOM    697  HB2 PHE A  48      76.706  20.671  54.562  1.00 30.97           H
ATOM    698  HB3 PHE A  48      77.734  20.223  55.685  1.00 30.97           H
ATOM    699  HD1 PHE A  48      77.608  17.818  56.413  1.00 33.86           H
ATOM    700  HD2 PHE A  48      75.812  19.067  53.088  1.00 22.53           H
ATOM    701  HE1 PHE A  48      77.475  15.663  55.659  1.00 33.18           H
ATOM    702  HE2 PHE A  48      75.675  16.917  52.331  1.00 27.47           H
ATOM    703  HZ  PHE A  48      76.499  15.203  53.604  1.00 31.62           H
ATOM    704  N   ASP A  49      76.501  22.098  58.104  1.00 30.18           N
ATOM    705  CA  ASP A  49      77.094  23.364  58.514  1.00 27.63           C
ATOM    706  C   ASP A  49      78.412  23.568  57.786  1.00 21.84           C
ATOM    707  O   ASP A  49      79.187  22.629  57.624  1.00 21.83           O
ATOM    708  CB  ASP A  49      77.375  23.382  60.022  1.00 32.40           C
ATOM    709  CG  ASP A  49      76.125  23.365  60.871  1.00 35.61           C
ATOM    710  OD1 ASP A  49      75.029  23.673  60.348  1.00 31.78           O
ATOM    711  OD2 ASP A  49      76.268  23.073  62.093  1.00 44.78           O1-
ATOM    712  H   ASP A  49      76.437  21.512  58.730  1.00 36.21           H
ATOM    713  HA  ASP A  49      76.498  24.098  58.282  1.00 33.16           H
ATOM    714  HB2 ASP A  49      77.922  22.617  60.267  1.00 38.88           H
ATOM    715  HB3 ASP A  49      77.850  24.201  60.225  1.00 38.88           H
ATOM    716  N   TYR A  50      78.705  24.815  57.422  1.00 18.71           N
ATOM    717  CA  TYR A  50      79.969  25.100  56.766  1.00 20.40           C
ATOM    718  C   TYR A  50      81.138  24.618  57.606  1.00 22.75           C
ATOM    719  O   TYR A  50      82.159  24.154  57.064  1.00 19.46           O
ATOM    720  CB  TYR A  50      80.100  26.602  56.483  1.00 20.50           C
ATOM    721  CG  TYR A  50      79.151  27.150  55.448  1.00 21.00           C
ATOM    722  CD1 TYR A  50      78.466  26.299  54.569  1.00 20.92           C
ATOM    723  CD2 TYR A  50      78.911  28.515  55.357  1.00 18.96           C
ATOM    724  CE1 TYR A  50      77.596  26.796  53.635  1.00 24.08           C
ATOM    725  CE2 TYR A  50      78.027  29.020  54.406  1.00 20.39           C
ATOM    726  CZ  TYR A  50      77.381  28.161  53.562  1.00 22.34           C
ATOM    727  OH  TYR A  50      76.528  28.673  52.641  1.00 18.23           O
ATOM    728  H   TYR A  50      78.195  25.498  57.537  1.00 22.45           H
ATOM    729  HA  TYR A  50      79.998  24.619  55.921  1.00 24.48           H
ATOM    730  HB2 TYR A  50      79.937  27.096  57.297  1.00 24.60           H
ATOM    731  HB3 TYR A  50      81.001  26.760  56.168  1.00 24.60           H
ATOM    732  HD1 TYR A  50      78.607  25.385  54.614  1.00 25.10           H
ATOM    733  HD2 TYR A  50      79.349  29.094  55.932  1.00 22.75           H
ATOM    734  HE1 TYR A  50      77.156  26.220  53.057  1.00 28.90           H
ATOM    735  HE2 TYR A  50      77.869  29.932  54.342  1.00 24.47           H
ATOM    736  HH  TYR A  50      76.482  29.504  52.739  1.00 21.88           H
ATOM    737  N   SER A  51      81.007  24.717  58.934  1.00 21.54           N
ATOM    738  CA  SER A  51      82.084  24.333  59.844  1.00 22.53           C
ATOM    739  C   SER A  51      82.373  22.826  59.852  1.00 19.95           C
ATOM    740  O   SER A  51      83.428  22.431  60.356  1.00 20.11           O
ATOM    741  CB  SER A  51      81.748  24.787  61.259  1.00 24.28           C
ATOM    742  OG  SER A  51      80.490  24.279  61.664  1.00 21.58           O
ATOM    743  H   SER A  51      80.308  25.019  59.337  1.00 25.85           H
ATOM    744  HA  SER A  51      82.902  24.797  59.593  1.00 27.04           H
ATOM    745  HB2 SER A  51      82.422  24.435  61.858  1.00 29.14           H
ATOM    746  HB3 SER A  51      81.730  25.756  61.287  1.00 29.14           H
ATOM    747  HG  SER A  51      80.586  23.510  61.961  1.00 25.89           H
ATOM    748  N   GLU A  52      81.487  21.965  59.329  1.00 20.83           N
ATOM    749  CA  GLU A  52      81.796  20.532  59.300  1.00 23.13           C
ATOM    750  C   GLU A  52      82.410  20.083  57.979  1.00 20.65           C
ATOM    751  O   GLU A  52      82.885  18.942  57.891  1.00 20.12           O
ATOM    752  CB  GLU A  52      80.562  19.668  59.630  1.00 31.24           C
ATOM    753  CG  GLU A  52      79.400  19.737  58.725  1.00 31.49           C
ATOM    754  CD  GLU A  52      78.177  18.961  59.293  1.00 32.53           C
ATOM    755  OE1 GLU A  52      78.224  17.714  59.254  1.00 30.46           O
ATOM    756  OE2 GLU A  52      77.202  19.600  59.797  1.00 27.77           O1-
ATOM    757  H   GLU A  52      80.719  22.179  59.007  1.00 25.00           H
ATOM    758  HA  GLU A  52      82.437  20.347  60.003  1.00 27.76           H
ATOM    759  HB2 GLU A  52      80.856  18.744  59.623  1.00 37.48           H
ATOM    760  HB3 GLU A  52      80.228  19.903  60.512  1.00 37.48           H
ATOM    761  HG2 GLU A  52      79.135  20.661  58.643  1.00 37.79           H
ATOM    762  HG3 GLU A  52      79.653  19.379  57.858  1.00 37.79           H
ATOM    763  N   ILE A  53      82.497  20.973  56.993  1.00 25.19           N
ATOM    764  CA  ILE A  53      82.978  20.632  55.656  1.00 19.77           C
ATOM    765  C   ILE A  53      84.461  20.955  55.574  1.00 18.14           C
ATOM    766  O   ILE A  53      84.827  22.133  55.599  1.00 23.64           O
ATOM    767  CB  ILE A  53      82.229  21.380  54.549  1.00 16.89           C
ATOM    768  CG1 ILE A  53      80.720  21.213  54.705  1.00 20.02           C
ATOM    769  CG2 ILE A  53      82.702  20.817  53.233  1.00 16.16           C
ATOM    770  CD1 ILE A  53      79.906  22.015  53.705  1.00 19.24           C
ATOM    771  H   ILE A  53      82.276  21.802  57.071  1.00 30.22           H
ATOM    772  HA  ILE A  53      82.847  19.678  55.506  1.00 23.73           H
ATOM    773  HB  ILE A  53      82.464  22.318  54.596  1.00 20.27           H
ATOM    774 HG12 ILE A  53      80.506  20.276  54.583  1.00 24.02           H
ATOM    775 HG13 ILE A  53      80.459  21.496  55.595  1.00 24.02           H
ATOM    776 HG21 ILE A  53      82.257  21.270  52.499  1.00 19.39           H
ATOM    777 HG22 ILE A  53      83.659  20.947  53.148  1.00 19.39           H
ATOM    778 HG23 ILE A  53      82.492  19.871  53.218  1.00 19.39           H
ATOM    779 HD11 ILE A  53      78.962  21.851  53.841  1.00 23.08           H
ATOM    780 HD12 ILE A  53      80.101  22.954  53.842  1.00 23.08           H
ATOM    781 HD13 ILE A  53      80.157  21.752  52.809  1.00 23.08           H
ATOM    782  N   PRO A  54      85.318  19.984  55.367  1.00 21.78           N
ATOM    783  CA  PRO A  54      86.733  20.296  55.224  1.00 19.73           C
ATOM    784  C   PRO A  54      86.949  21.399  54.191  1.00 18.24           C
ATOM    785  O   PRO A  54      86.276  21.447  53.155  1.00 18.13           O
ATOM    786  CB  PRO A  54      87.324  18.947  54.814  1.00 17.37           C
ATOM    787  CG  PRO A  54      86.429  17.977  55.494  1.00 21.83           C
ATOM    788  CD  PRO A  54      85.077  18.531  55.278  1.00 23.34           C
ATOM    789  HA  PRO A  54      87.105  20.570  56.075  1.00 23.67           H
ATOM    790  HB2 PRO A  54      87.274  18.817  53.854  1.00 20.85           H
ATOM    791  HB3 PRO A  54      88.230  18.866  55.149  1.00 20.85           H
ATOM    792  HG2 PRO A  54      86.517  17.104  55.084  1.00 26.20           H
ATOM    793  HG3 PRO A  54      86.632  17.952  56.445  1.00 26.20           H
ATOM    794  HD2 PRO A  54      84.754  18.291  54.397  1.00 28.00           H
ATOM    795  HD3 PRO A  54      84.479  18.235  55.982  1.00 28.00           H
ATOM    796  N   ASN A  55      87.831  22.342  54.548  1.00 16.14           N
ATOM    797  CA  ASN A  55      88.257  23.493  53.749  1.00 20.91           C
ATOM    798  C   ASN A  55      87.258  24.635  53.580  1.00 20.19           C
ATOM    799  O   ASN A  55      87.647  25.708  53.134  1.00 21.27           O
ATOM    800  CB  ASN A  55      88.703  23.044  52.366  1.00 19.22           C
ATOM    801  CG  ASN A  55      89.968  22.192  52.434  1.00 21.85           C
ATOM    802  OD1 ASN A  55      90.848  22.477  53.237  1.00 20.47           O
ATOM    803  ND2 ASN A  55      90.054  21.146  51.610  1.00 23.03           N
ATOM    804  H   ASN A  55      88.226  22.335  55.307  1.00 19.37           H
ATOM    805  HA  ASN A  55      89.040  23.868  54.184  1.00 25.09           H
ATOM    806  HB2 ASN A  55      87.990  22.547  51.942  1.00 23.07           H
ATOM    807  HB3 ASN A  55      88.902  23.837  51.851  1.00 23.07           H
ATOM    808 HD21 ASN A  55      90.759  20.649  51.608  1.00 27.64           H
ATOM    809 HD22 ASN A  55      89.405  20.969  51.071  1.00 27.64           H
ATOM    810  N   PHE A  56      86.005  24.458  53.950  1.00 20.19           N
ATOM    811  CA  PHE A  56      85.024  25.508  53.708  1.00 25.82           C
ATOM    812  C   PHE A  56      85.375  26.742  54.528  1.00 22.15           C
ATOM    813  O   PHE A  56      85.840  26.607  55.663  1.00 23.15           O
ATOM    814  CB  PHE A  56      83.608  25.027  54.083  1.00 23.68           C
ATOM    815  CG  PHE A  56      82.590  25.210  53.015  1.00 19.19           C
ATOM    816  CD1 PHE A  56      82.461  24.288  52.002  1.00 25.01           C
ATOM    817  CD2 PHE A  56      81.728  26.277  53.043  1.00 25.51           C
ATOM    818  CE1 PHE A  56      81.512  24.443  51.058  1.00 20.67           C
ATOM    819  CE2 PHE A  56      80.768  26.437  52.089  1.00 28.55           C
ATOM    820  CZ  PHE A  56      80.661  25.519  51.088  1.00 26.07           C
ATOM    821  H   PHE A  56      85.693  23.750  54.342  1.00 24.23           H
ATOM    822  HA  PHE A  56      85.035  25.735  52.765  1.00 30.99           H
ATOM    823  HB2 PHE A  56      83.645  24.079  54.276  1.00 28.42           H
ATOM    824  HB3 PHE A  56      83.295  25.508  54.868  1.00 28.42           H
ATOM    825  HD1 PHE A  56      83.027  23.552  51.956  1.00 30.02           H
ATOM    826  HD2 PHE A  56      81.795  26.899  53.722  1.00 30.61           H
ATOM    827  HE1 PHE A  56      81.454  23.817  50.382  1.00 24.80           H
ATOM    828  HE2 PHE A  56      80.193  27.165  52.116  1.00 34.26           H
ATOM    829  HZ  PHE A  56      80.010  25.635  50.436  1.00 31.28           H
ATOM    830  N   PRO A  57      85.158  27.952  53.988  1.00 22.52           N
ATOM    831  CA  PRO A  57      85.391  29.170  54.783  1.00 26.33           C
ATOM    832  C   PRO A  57      84.433  29.264  55.960  1.00 25.18           C
ATOM    833  O   PRO A  57      83.295  28.788  55.909  1.00 23.65           O
ATOM    834  CB  PRO A  57      85.156  30.307  53.776  1.00 23.40           C
ATOM    835  CG  PRO A  57      85.432  29.704  52.484  1.00 24.55           C
ATOM    836  CD  PRO A  57      84.922  28.288  52.572  1.00 22.68           C
ATOM    837  HA  PRO A  57      86.307  29.214  55.090  1.00 31.60           H
ATOM    838  HB2 PRO A  57      84.239  30.620  53.821  1.00 28.08           H
ATOM    839  HB3 PRO A  57      85.776  31.028  53.955  1.00 28.08           H
ATOM    840  HG2 PRO A  57      84.958  30.195  51.797  1.00 29.46           H
ATOM    841  HG3 PRO A  57      86.388  29.710  52.319  1.00 29.46           H
ATOM    842  HD2 PRO A  57      83.972  28.264  52.378  1.00 27.22           H
ATOM    843  HD3 PRO A  57      85.432  27.718  51.976  1.00 27.22           H
ATOM    844  N   GLU A  58      84.884  29.901  57.037  1.00 36.37           N
ATOM    845  CA  GLU A  58      84.069  29.852  58.245  1.00 43.88           C
ATOM    846  C   GLU A  58      83.048  30.979  58.275  1.00 45.60           C
ATOM    847  O   GLU A  58      83.260  32.067  57.729  1.00 43.59           O
ATOM    848  CB  GLU A  58      84.913  29.870  59.528  1.00 42.73           C
ATOM    849  CG  GLU A  58      85.729  31.096  59.813  1.00 49.57           C
ATOM    850  CD  GLU A  58      86.367  31.062  61.229  1.00 54.19           C
ATOM    851  OE1 GLU A  58      87.284  31.896  61.493  1.00 51.29           O
ATOM    852  OE2 GLU A  58      85.962  30.197  62.065  1.00 46.97           O1-
ATOM    853  H   GLU A  58      85.620  30.347  57.100  1.00 43.64           H
ATOM    854  HA  GLU A  58      83.569  29.020  58.243  1.00 52.65           H
ATOM    855  HB2 GLU A  58      84.294  29.775  60.267  1.00 51.28           H
ATOM    856  HB3 GLU A  58      85.522  29.113  59.512  1.00 51.28           H
ATOM    857  HG2 GLU A  58      86.450  31.135  59.162  1.00 59.48           H
ATOM    858  HG3 GLU A  58      85.162  31.877  59.732  1.00 59.48           H
ATOM    859  N   SER A  59      81.904  30.658  58.869  1.00 50.80           N
ATOM    860  CA  SER A  59      80.846  31.587  59.186  1.00 54.25           C
ATOM    861  C   SER A  59      80.303  32.225  57.927  1.00 50.71           C
ATOM    862  O   SER A  59      79.113  32.056  57.646  1.00 56.53           O
ATOM    863  CB  SER A  59      81.342  32.635  60.197  1.00 46.33           C
ATOM    864  OG  SER A  59      80.263  33.470  60.583  1.00 63.93           O
ATOM    865  H   SER A  59      81.712  29.855  59.118  1.00 60.96           H
ATOM    866  HA  SER A  59      80.111  31.095  59.585  1.00 65.11           H
ATOM    867  HB2 SER A  59      82.039  33.176  59.797  1.00 55.60           H
ATOM    868  HB3 SER A  59      81.686  32.177  60.984  1.00 55.60           H
ATOM    869  HG  SER A  59      80.497  34.004  61.188  1.00 76.71           H
ATOM    870  HC  SER A  59      80.907  32.751  57.323  1.00 60.85           H
ATOM    871  N   GLY A  66      75.615  29.481  59.012  1.00 26.34           N
ATOM    872  CA  GLY A  66      75.897  29.262  57.595  1.00 24.97           C
ATOM    873  C   GLY A  66      75.858  27.785  57.195  1.00 22.06           C
ATOM    874  O   GLY A  66      76.516  26.986  57.832  1.00 19.70           O
ATOM    875  H1  GLY A  66      75.559  30.421  59.173  1.00 31.61           H
ATOM    876  H2  GLY A  66      76.322  29.119  59.547  1.00 31.61           H
ATOM    877  HA2 GLY A  66      76.774  29.624  57.389  1.00 29.96           H
ATOM    878  HA3 GLY A  66      75.238  29.738  57.073  1.00 29.96           H
ATOM    879  N   ARG A  67      75.086  27.383  56.182  1.00 25.91           N
ATOM    880  CA  ARG A  67      75.076  25.964  55.835  1.00 23.70           C
ATOM    881  C   ARG A  67      74.789  25.699  54.368  1.00 21.65           C
ATOM    882  O   ARG A  67      74.236  26.518  53.642  1.00 20.96           O
ATOM    883  CB  ARG A  67      74.081  25.178  56.677  1.00 32.08           C
ATOM    884  CG  ARG A  67      72.767  25.894  56.960  1.00 40.62           C
ATOM    885  CD  ARG A  67      72.306  25.390  58.308  1.00 46.77           C
ATOM    886  NE  ARG A  67      71.088  25.982  58.825  1.00 55.91           N
ATOM    887  CZ  ARG A  67      70.603  25.697  60.038  1.00 57.24           C
ATOM    888  NH1 ARG A  67      71.244  24.828  60.826  1.00 49.77           N
ATOM    889  NH2 ARG A  67      69.484  26.273  60.468  1.00 59.58           N1+
ATOM    890  H   ARG A  67      74.578  27.883  55.690  1.00 31.09           H
ATOM    891  HA  ARG A  67      75.954  25.591  56.022  1.00 28.44           H
ATOM    892  HB2 ARG A  67      73.886  24.336  56.234  1.00 38.50           H
ATOM    893  HB3 ARG A  67      74.507  25.004  57.529  1.00 38.50           H
ATOM    894  HG2 ARG A  67      72.905  26.852  57.027  1.00 48.74           H
ATOM    895  HG3 ARG A  67      72.108  25.677  56.282  1.00 48.74           H
ATOM    896  HD2 ARG A  67      72.154  24.440  58.252  1.00 56.12           H
ATOM    897  HD3 ARG A  67      73.003  25.562  58.963  1.00 56.12           H
ATOM    898  HE  ARG A  67      70.678  26.560  58.335  1.00 67.09           H
ATOM    899 HH11 ARG A  67      71.967  24.442  60.561  1.00 59.73           H
ATOM    900 HH12 ARG A  67      70.923  24.642  61.605  1.00 59.73           H
ATOM    901 HH21 ARG A  67      69.072  26.837  59.959  1.00 71.49           H
ATOM    902 HH22 ARG A  67      69.171  26.085  61.250  1.00 71.49           H
ATOM    903  N   LEU A  68      75.204  24.505  53.968  1.00 18.70           N
ATOM    904  CA  LEU A  68      75.034  23.980  52.641  1.00 18.79           C
ATOM    905  C   LEU A  68      73.887  22.977  52.702  1.00 21.16           C
ATOM    906  O   LEU A  68      73.949  22.021  53.468  1.00 19.77           O
ATOM    907  CB  LEU A  68      76.336  23.323  52.178  1.00 18.82           C
ATOM    908  CG  LEU A  68      76.483  23.170  50.695  1.00 19.77           C
ATOM    909  CD1 LEU A  68      76.579  24.551  50.093  1.00 20.89           C
ATOM    910  CD2 LEU A  68      77.726  22.287  50.376  1.00 22.19           C
ATOM    911  H   LEU A  68      75.607  23.951  54.488  1.00 22.44           H
ATOM    912  HA  LEU A  68      74.796  24.707  52.047  1.00 22.55           H
ATOM    913  HB2 LEU A  68      77.095  23.840  52.492  1.00 22.59           H
ATOM    914  HB3 LEU A  68      76.385  22.428  52.554  1.00 22.59           H
ATOM    915  HG  LEU A  68      75.688  22.740  50.346  1.00 23.72           H
ATOM    916 HD11 LEU A  68      76.729  24.458  49.141  1.00 25.07           H
ATOM    917 HD12 LEU A  68      75.745  25.026  50.238  1.00 25.07           H
ATOM    918 HD13 LEU A  68      77.316  25.029  50.501  1.00 25.07           H
ATOM    919 HD21 LEU A  68      77.829  22.206  49.415  1.00 26.62           H
ATOM    920 HD22 LEU A  68      78.514  22.710  50.747  1.00 26.62           H
ATOM    921 HD23 LEU A  68      77.604  21.410  50.773  1.00 26.62           H
ATOM    922  N   VAL A  69      72.839  23.197  51.914  1.00 19.77           N
ATOM    923  CA  VAL A  69      71.676  22.328  51.953  1.00 15.63           C
ATOM    924  C   VAL A  69      71.487  21.682  50.597  1.00 19.45           C
ATOM    925  O   VAL A  69      71.285  22.372  49.595  1.00 18.83           O
ATOM    926  CB  VAL A  69      70.408  23.062  52.392  1.00 18.64           C
ATOM    927  CG1 VAL A  69      69.300  22.024  52.713  1.00 23.63           C
ATOM    928  CG2 VAL A  69      70.748  23.914  53.586  1.00 22.03           C
ATOM    929  H   VAL A  69      72.783  23.844  51.343  1.00 23.73           H
ATOM    930  HA  VAL A  69      71.843  21.627  52.599  1.00 18.76           H
ATOM    931  HB  VAL A  69      70.082  23.643  51.688  1.00 22.37           H
ATOM    932 HG11 VAL A  69      68.485  22.490  52.954  1.00 28.35           H
ATOM    933 HG12 VAL A  69      69.143  21.457  51.942  1.00 28.35           H
ATOM    934 HG13 VAL A  69      69.588  21.472  53.454  1.00 28.35           H
ATOM    935 HG21 VAL A  69      69.936  24.296  53.942  1.00 26.44           H
ATOM    936 HG22 VAL A  69      71.159  23.343  54.257  1.00 26.44           H
ATOM    937 HG23 VAL A  69      71.367  24.618  53.329  1.00 26.44           H
ATOM    938  N   PHE A  70      71.558  20.361  50.582  1.00 17.58           N
ATOM    939  CA  PHE A  70      71.246  19.525  49.436  1.00 16.46           C
ATOM    940  C   PHE A  70      69.799  19.111  49.494  1.00 21.70           C
ATOM    941  O   PHE A  70      69.222  18.952  50.565  1.00 28.39           O
ATOM    942  CB  PHE A  70      72.097  18.268  49.427  1.00 22.28           C
ATOM    943  CG  PHE A  70      73.550  18.520  49.251  1.00 16.11           C
ATOM    944  CD1 PHE A  70      74.326  18.922  50.311  1.00 18.30           C
ATOM    945  CD2 PHE A  70      74.153  18.345  48.020  1.00 17.41           C
ATOM    946  CE1 PHE A  70      75.683  19.154  50.147  1.00 19.84           C
ATOM    947  CE2 PHE A  70      75.514  18.567  47.879  1.00 16.85           C
ATOM    948  CZ  PHE A  70      76.252  18.979  48.955  1.00 23.63           C
ATOM    949  H   PHE A  70      71.800  19.906  51.270  1.00 21.10           H
ATOM    950  HA  PHE A  70      71.409  20.011  48.613  1.00 19.75           H
ATOM    951  HB2 PHE A  70      71.973  17.799  50.266  1.00 26.74           H
ATOM    952  HB3 PHE A  70      71.800  17.719  48.688  1.00 26.74           H
ATOM    953  HD1 PHE A  70      73.938  19.052  51.140  1.00 21.96           H
ATOM    954  HD2 PHE A  70      73.647  18.065  47.295  1.00 20.89           H
ATOM    955  HE1 PHE A  70      76.211  19.427  50.855  1.00 23.81           H
ATOM    956  HE2 PHE A  70      75.932  18.453  47.062  1.00 20.23           H
ATOM    957  HZ  PHE A  70      77.162  19.132  48.873  1.00 28.36           H
ATOM    958  N   GLY A  71      69.211  18.914  48.334  1.00 29.53           N
ATOM    959  CA  GLY A  71      67.800  18.613  48.293  1.00 31.59           C
ATOM    960  C   GLY A  71      67.233  18.780  46.904  1.00 25.58           C
ATOM    961  O   GLY A  71      67.925  19.117  45.947  1.00 26.23           O
ATOM    962  H   GLY A  71      69.606  18.940  47.571  1.00 35.43           H
ATOM    963  HA2 GLY A  71      67.664  17.695  48.567  1.00 37.90           H
ATOM    964  HA3 GLY A  71      67.316  19.201  48.894  1.00 37.90           H
ATOM    965  N   ILE A  72      65.953  18.465  46.810  1.00 30.71           N
ATOM    966  CA  ILE A  72      65.225  18.531  45.553  1.00 33.55           C
ATOM    967  C   ILE A  72      64.278  19.713  45.642  1.00 32.86           C
ATOM    968  O   ILE A  72      63.453  19.789  46.563  1.00 28.77           O
ATOM    969  CB  ILE A  72      64.468  17.229  45.252  1.00 34.08           C
ATOM    970  CG1 ILE A  72      65.482  16.102  44.987  1.00 32.36           C
ATOM    971  CG2 ILE A  72      63.551  17.439  44.060  1.00 37.91           C
ATOM    972  CD1 ILE A  72      64.877  14.735  44.801  1.00 46.03           C
ATOM    973  H   ILE A  72      65.479  18.207  47.481  1.00 36.85           H
ATOM    974  HA  ILE A  72      65.862  18.687  44.834  1.00 40.26           H
ATOM    975  HB  ILE A  72      63.925  16.985  46.019  1.00 40.90           H
ATOM    976 HG12 ILE A  72      65.992  16.305  44.186  1.00 38.83           H
ATOM    977 HG13 ILE A  72      66.083  16.042  45.746  1.00 38.83           H
ATOM    978 HG21 ILE A  72      63.084  16.611  43.864  1.00 45.49           H
ATOM    979 HG22 ILE A  72      62.905  18.132  44.264  1.00 45.49           H
ATOM    980 HG23 ILE A  72      64.085  17.702  43.293  1.00 45.49           H
ATOM    981 HD11 ILE A  72      65.591  14.084  44.686  1.00 55.23           H
ATOM    982 HD12 ILE A  72      64.348  14.517  45.585  1.00 55.23           H
ATOM    983 HD13 ILE A  72      64.316  14.744  44.010  1.00 55.23           H
ATOM    984  N   LEU A  73      64.434  20.648  44.705  1.00 29.50           N
ATOM    985  CA  LEU A  73      63.604  21.845  44.601  1.00 35.50           C
ATOM    986  C   LEU A  73      62.840  21.782  43.274  1.00 39.01           C
ATOM    987  O   LEU A  73      63.446  21.820  42.190  1.00 30.57           O
ATOM    988  CB  LEU A  73      64.482  23.095  44.708  1.00 33.15           C
ATOM    989  CG  LEU A  73      63.778  24.459  44.793  1.00 31.88           C
ATOM    990  CD1 LEU A  73      62.975  24.620  46.080  1.00 37.66           C
ATOM    991  CD2 LEU A  73      64.793  25.542  44.700  1.00 28.21           C
ATOM    992  H   LEU A  73      65.044  20.616  44.099  1.00 35.41           H
ATOM    993  HA  LEU A  73      62.969  21.861  45.332  1.00 42.60           H
ATOM    994  HB2 LEU A  73      65.022  23.007  45.504  1.00 39.78           H
ATOM    995  HB3 LEU A  73      65.075  23.123  43.937  1.00 39.78           H
ATOM    996  HG  LEU A  73      63.173  24.542  44.039  1.00 38.25           H
ATOM    997 HD11 LEU A  73      62.556  25.494  46.080  1.00 45.19           H
ATOM    998 HD12 LEU A  73      62.295  23.930  46.116  1.00 45.19           H
ATOM    999 HD13 LEU A  73      63.574  24.541  46.838  1.00 45.19           H
ATOM   1000 HD21 LEU A  73      64.338  26.398  44.708  1.00 33.85           H
ATOM   1001 HD22 LEU A  73      65.398  25.482  45.456  1.00 33.85           H
ATOM   1002 HD23 LEU A  73      65.290  25.436  43.877  1.00 33.85           H
ATOM   1003  N   ASN A  74      61.516  21.647  43.359  1.00 39.21           N
ATOM   1004  CA  ASN A  74      60.650  21.634  42.176  1.00 36.27           C
ATOM   1005  C   ASN A  74      61.195  20.659  41.136  1.00 35.50           C
ATOM   1006  O   ASN A  74      61.401  20.995  39.965  1.00 41.06           O
ATOM   1007  CB  ASN A  74      60.494  23.050  41.596  1.00 40.08           C
ATOM   1008  CG  ASN A  74      59.377  23.154  40.530  1.00 40.33           C
ATOM   1009  OD1 ASN A  74      58.389  22.428  40.578  1.00 43.13           O
ATOM   1010  ND2 ASN A  74      59.549  24.056  39.564  1.00 39.99           N
ATOM   1011  H   ASN A  74      61.088  21.561  44.100  1.00 47.05           H
ATOM   1012  HA  ASN A  74      59.775  21.321  42.458  1.00 43.53           H
ATOM   1013  HB2 ASN A  74      60.262  23.660  42.317  1.00 48.10           H
ATOM   1014  HB3 ASN A  74      61.332  23.323  41.190  1.00 48.10           H
ATOM   1015 HD21 ASN A  74      58.949  24.150  38.959  1.00 47.99           H
ATOM   1016 HD22 ASN A  74      60.267  24.531  39.533  1.00 47.99           H
ATOM   1017  N   GLY A  75      61.468  19.442  41.596  1.00 39.54           N
ATOM   1018  CA  GLY A  75      61.944  18.360  40.761  1.00 39.45           C
ATOM   1019  C   GLY A  75      63.413  18.395  40.387  1.00 40.85           C
ATOM   1020  O   GLY A  75      63.903  17.455  39.747  1.00 44.25           O
ATOM   1021  H   GLY A  75      61.363  19.209  42.421  1.00 47.44           H
ATOM   1022  HA2 GLY A  75      61.782  17.521  41.229  1.00 47.34           H
ATOM   1023  HA3 GLY A  75      61.427  18.361  39.941  1.00 47.34           H
ATOM   1024  N   ARG A  76      64.138  19.435  40.735  1.00 41.71           N
ATOM   1025  CA  ARG A  76      65.531  19.531  40.350  1.00 38.24           C
ATOM   1026  C   ARG A  76      66.415  19.335  41.572  1.00 36.10           C
ATOM   1027  O   ARG A  76      66.216  19.982  42.609  1.00 29.14           O
ATOM   1028  CB  ARG A  76      65.800  20.875  39.687  1.00 37.76           C
ATOM   1029  CG  ARG A  76      66.881  20.799  38.681  1.00 49.91           C
ATOM   1030  CD  ARG A  76      66.440  20.173  37.343  1.00 50.77           C
ATOM   1031  NE  ARG A  76      67.623  19.773  36.570  1.00 52.43           N
ATOM   1032  CZ  ARG A  76      68.505  20.624  36.044  1.00 54.73           C
ATOM   1033  NH1 ARG A  76      68.329  21.925  36.190  1.00 55.44           N
ATOM   1034  NH2 ARG A  76      69.570  20.184  35.370  1.00 58.13           N1+
ATOM   1035  H   ARG A  76      63.844  20.115  41.180  1.00 50.05           H
ATOM   1036  HA  ARG A  76      65.740  18.833  39.709  1.00 45.89           H
ATOM   1037  HB2 ARG A  76      65.000  21.157  39.217  1.00 45.31           H
ATOM   1038  HB3 ARG A  76      66.039  21.532  40.359  1.00 45.31           H
ATOM   1039  HG2 ARG A  76      67.185  21.698  38.498  1.00 59.90           H
ATOM   1040  HG3 ARG A  76      67.607  20.262  39.044  1.00 59.90           H
ATOM   1041  HD2 ARG A  76      65.928  19.370  37.526  1.00 60.93           H
ATOM   1042  HD3 ARG A  76      65.912  20.804  36.826  1.00 60.93           H
ATOM   1043  HE  ARG A  76      67.778  18.931  36.481  1.00 62.92           H
ATOM   1044 HH11 ARG A  76      67.650  22.228  36.628  1.00 66.53           H
ATOM   1045 HH12 ARG A  76      68.906  22.461  35.850  1.00 66.53           H
ATOM   1046 HH21 ARG A  76      69.699  19.340  35.261  1.00 69.76           H
ATOM   1047 HH22 ARG A  76      70.126  20.748  35.031  1.00 69.76           H
ATOM   1048  N   ALA A  77      67.394  18.450  41.439  1.00 37.50           N
ATOM   1049  CA  ALA A  77      68.362  18.232  42.503  1.00 32.05           C
ATOM   1050  C   ALA A  77      69.311  19.423  42.590  1.00 29.79           C
ATOM   1051  O   ALA A  77      69.979  19.782  41.613  1.00 29.23           O
ATOM   1052  CB  ALA A  77      69.150  16.962  42.241  1.00 29.63           C
ATOM   1053  H   ALA A  77      67.522  17.965  40.741  1.00 45.00           H
ATOM   1054  HA  ALA A  77      67.896  18.137  43.350  1.00 38.46           H
ATOM   1055  HB1 ALA A  77      69.786  16.829  42.961  1.00 35.56           H
ATOM   1056  HB2 ALA A  77      68.534  16.217  42.193  1.00 35.56           H
ATOM   1057  HB3 ALA A  77      69.621  17.071  41.399  1.00 35.56           H
ATOM   1058  N   CYS A  78      69.378  20.039  43.760  1.00 27.09           N
ATOM   1059  CA  CYS A  78      70.206  21.219  43.875  1.00 27.34           C
ATOM   1060  C   CYS A  78      70.880  21.279  45.237  1.00 27.00           C
ATOM   1061  O   CYS A  78      70.591  20.501  46.164  1.00 24.94           O
ATOM   1062  CB  CYS A  78      69.407  22.490  43.585  1.00 38.70           C
ATOM   1063  SG  CYS A  78      68.597  23.159  44.935  1.00 48.54           S
ATOM   1064  H   CYS A  78      68.977  19.793  44.478  1.00 32.51           H
ATOM   1065  HA  CYS A  78      70.903  21.158  43.208  1.00 32.81           H
ATOM   1066  HB2 CYS A  78      70.029  23.173  43.287  1.00 46.43           H
ATOM   1067  HB3 CYS A  78      68.745  22.309  42.894  1.00 46.43           H
ATOM   1068  HG  CYS A  78      68.014  24.128  44.534  1.00 58.24           H
ATOM   1069  N   VAL A  79      71.854  22.176  45.296  1.00 22.36           N
ATOM   1070  CA  VAL A  79      72.637  22.450  46.477  1.00 24.84           C
ATOM   1071  C   VAL A  79      72.612  23.954  46.689  1.00 22.49           C
ATOM   1072  O   VAL A  79      72.776  24.737  45.747  1.00 23.25           O
ATOM   1073  CB  VAL A  79      74.079  21.915  46.361  1.00 24.97           C
ATOM   1074  CG1 VAL A  79      74.821  22.538  45.134  1.00 25.50           C
ATOM   1075  CG2 VAL A  79      74.841  22.167  47.673  1.00 24.12           C
ATOM   1076  H   VAL A  79      72.085  22.668  44.633  1.00 26.83           H
ATOM   1077  HA  VAL A  79      72.220  22.028  47.246  1.00 29.81           H
ATOM   1078  HB  VAL A  79      74.043  20.956  46.227  1.00 29.96           H
ATOM   1079 HG11 VAL A  79      75.735  22.205  45.108  1.00 30.60           H
ATOM   1080 HG12 VAL A  79      74.364  22.303  44.313  1.00 30.60           H
ATOM   1081 HG13 VAL A  79      74.830  23.503  45.234  1.00 30.60           H
ATOM   1082 HG21 VAL A  79      75.752  21.846  47.580  1.00 28.95           H
ATOM   1083 HG22 VAL A  79      74.854  23.118  47.857  1.00 28.95           H
ATOM   1084 HG23 VAL A  79      74.399  21.697  48.398  1.00 28.95           H
ATOM   1085  N   MET A  80      72.424  24.345  47.936  1.00 20.98           N
ATOM   1086  CA  MET A  80      72.084  25.701  48.297  1.00 21.03           C
ATOM   1087  C   MET A  80      73.017  26.204  49.384  1.00 19.17           C
ATOM   1088  O   MET A  80      73.162  25.567  50.436  1.00 19.18           O
ATOM   1089  CB  MET A  80      70.654  25.724  48.765  1.00 26.28           C
ATOM   1090  CG  MET A  80      70.060  27.064  48.837  1.00 41.73           C
ATOM   1091  SD  MET A  80      68.282  26.903  49.074  1.00 56.95           S
ATOM   1092  CE  MET A  80      67.783  25.976  47.629  1.00 37.92           C
ATOM   1093  H   MET A  80      72.492  23.818  48.611  1.00 25.18           H
ATOM   1094  HA  MET A  80      72.145  26.269  47.516  1.00 25.24           H
ATOM   1095  HB2 MET A  80      70.169  25.200  48.116  1.00 31.53           H
ATOM   1096  HB3 MET A  80      70.580  25.314  49.643  1.00 31.53           H
ATOM   1097  HG2 MET A  80      70.444  27.555  49.582  1.00 50.07           H
ATOM   1098  HG3 MET A  80      70.224  27.530  48.000  1.00 50.07           H
ATOM   1099  HE1 MET A  80      66.817  25.874  47.649  1.00 45.51           H
ATOM   1100  HE2 MET A  80      68.043  26.475  46.841  1.00 45.51           H
ATOM   1101  HE3 MET A  80      68.203  25.102  47.632  1.00 45.51           H
ATOM   1102  N   MET A  81      73.647  27.335  49.122  1.00 19.20           N
ATOM   1103  CA  MET A  81      74.335  28.109  50.151  1.00 21.54           C
ATOM   1104  C   MET A  81      73.332  28.989  50.867  1.00 20.70           C
ATOM   1105  O   MET A  81      72.705  29.862  50.256  1.00 17.83           O
ATOM   1106  CB  MET A  81      75.446  28.960  49.560  1.00 20.32           C
ATOM   1107  CG  MET A  81      76.709  28.167  49.351  1.00 22.85           C
ATOM   1108  SD  MET A  81      78.032  29.100  48.562  1.00 21.46           S
ATOM   1109  CE  MET A  81      78.581  30.121  49.943  1.00 25.97           C
ATOM   1110  H   MET A  81      73.707  27.675  48.336  1.00 23.04           H
ATOM   1111  HA  MET A  81      74.734  27.506  50.803  1.00 25.85           H
ATOM   1112  HB2 MET A  81      75.166  29.289  48.693  1.00 24.38           H
ATOM   1113  HB3 MET A  81      75.635  29.704  50.152  1.00 24.38           H
ATOM   1114  HG2 MET A  81      77.024  27.885  50.225  1.00 27.42           H
ATOM   1115  HG3 MET A  81      76.502  27.393  48.801  1.00 27.42           H
ATOM   1116  HE1 MET A  81      79.279  30.723  49.635  1.00 31.16           H
ATOM   1117  HE2 MET A  81      77.829  30.635  50.279  1.00 31.16           H
ATOM   1118  HE3 MET A  81      78.929  29.549  50.645  1.00 31.16           H
ATOM   1119  N   GLN A  82      73.155  28.707  52.147  1.00 20.48           N
ATOM   1120  CA  GLN A  82      72.366  29.513  53.073  1.00 23.21           C
ATOM   1121  C   GLN A  82      73.343  30.346  53.877  1.00 20.92           C
ATOM   1122  O   GLN A  82      73.888  29.892  54.886  1.00 27.04           O
ATOM   1123  CB  GLN A  82      71.547  28.616  53.987  1.00 30.62           C
ATOM   1124  CG  GLN A  82      70.307  28.099  53.334  1.00 42.95           C
ATOM   1125  CD  GLN A  82      69.337  29.208  53.142  1.00 50.54           C
ATOM   1126  OE1 GLN A  82      69.196  30.060  54.033  1.00 53.32           O
ATOM   1127  NE2 GLN A  82      68.659  29.233  51.988  1.00 50.34           N
ATOM   1128  H   GLN A  82      73.504  28.019  52.522  1.00 24.57           H
ATOM   1129  HA  GLN A  82      71.781  30.106  52.579  1.00 27.86           H
ATOM   1130  HB2 GLN A  82      72.089  27.855  54.260  1.00 36.74           H
ATOM   1131  HB3 GLN A  82      71.287  29.124  54.768  1.00 36.74           H
ATOM   1132  HG2 GLN A  82      70.501  27.702  52.469  1.00 51.54           H
ATOM   1133  HG3 GLN A  82      69.897  27.452  53.929  1.00 51.54           H
ATOM   1134 HE21 GLN A  82      68.741  28.583  51.425  1.00 60.41           H
ATOM   1135 HE22 GLN A  82      68.120  29.882  51.816  1.00 60.41           H
ATOM   1136  N   GLY A  83      73.571  31.564  53.420  1.00 25.50           N
ATOM   1137  CA  GLY A  83      74.620  32.416  53.944  1.00 17.65           C
ATOM   1138  C   GLY A  83      75.756  32.514  52.947  1.00 21.41           C
ATOM   1139  O   GLY A  83      76.201  31.455  52.467  1.00 22.08           O
ATOM   1140  H   GLY A  83      73.114  31.932  52.788  1.00 30.60           H
ATOM   1141  HA2 GLY A  83      74.268  33.304  54.086  1.00 21.18           H
ATOM   1142  HA3 GLY A  83      74.956  32.051  54.779  1.00 21.18           H
ATOM   1143  N   ARG A  84      76.245  33.721  52.616  1.00 17.78           N
ATOM   1144  CA  ARG A  84      77.424  33.675  51.796  1.00 22.29           C
ATOM   1145  C   ARG A  84      78.463  34.450  52.618  1.00 20.99           C
ATOM   1146  O   ARG A  84      78.391  34.885  53.735  1.00 25.04           O
ATOM   1147  CB  ARG A  84      77.027  34.204  50.406  1.00 18.82           C
ATOM   1148  CG  ARG A  84      76.420  35.606  50.502  1.00 21.03           C
ATOM   1149  CD  ARG A  84      77.035  36.512  49.449  1.00 19.31           C
ATOM   1150  NE  ARG A  84      76.752  36.079  48.066  1.00 18.23           N
ATOM   1151  CZ  ARG A  84      75.493  36.241  47.514  1.00 16.79           C
ATOM   1152  NH1 ARG A  84      74.524  36.928  48.170  1.00 21.40           N
ATOM   1153  NH2 ARG A  84      75.258  35.668  46.274  1.00 17.41           N1+
ATOM   1154  H   ARG A  84      75.979  34.599  53.059  1.00 21.34           H
ATOM   1155  HA  ARG A  84      77.774  32.590  51.678  1.00 26.75           H
ATOM   1156  HB2 ARG A  84      77.914  34.176  49.751  1.00 22.59           H
ATOM   1157  HB3 ARG A  84      76.289  33.492  49.987  1.00 22.59           H
ATOM   1158  HG2 ARG A  84      75.315  35.565  50.456  1.00 25.23           H
ATOM   1159  HG3 ARG A  84      76.617  36.076  51.499  1.00 25.23           H
ATOM   1160  HD2 ARG A  84      76.731  37.582  49.579  1.00 23.17           H
ATOM   1161  HD3 ARG A  84      78.158  36.510  49.577  1.00 23.17           H
ATOM   1162  HE  ARG A  84      77.286  35.256  47.753  1.00 21.87           H
ATOM   1163 HH11 ARG A  84      74.689  37.303  49.113  1.00 25.68           H
ATOM   1164 HH12 ARG A  84      73.627  37.146  47.718  1.00 25.68           H
ATOM   1165 HH21 ARG A  84      76.022  35.314  45.719  1.00 20.89           H
ATOM   1166 HH22 ARG A  84      74.403  35.904  45.753  1.00 20.89           H
ATOM   1167  N   PHE A  85      79.584  34.564  51.851  1.00 20.26           N
ATOM   1168  CA  PHE A  85      80.838  35.201  52.258  1.00 23.50           C
ATOM   1169  C   PHE A  85      81.040  36.552  51.578  1.00 19.78           C
ATOM   1170  O   PHE A  85      80.596  36.746  50.433  1.00 19.88           O
ATOM   1171  CB  PHE A  85      82.030  34.295  51.939  1.00 17.27           C
ATOM   1172  CG  PHE A  85      81.897  32.925  52.521  1.00 18.66           C
ATOM   1173  CD1 PHE A  85      81.735  32.758  53.881  1.00 19.16           C
ATOM   1174  CD2 PHE A  85      81.869  31.810  51.702  1.00 18.10           C
ATOM   1175  CE1 PHE A  85      81.571  31.491  54.410  1.00 27.27           C
ATOM   1176  CE2 PHE A  85      81.693  30.555  52.224  1.00 19.80           C
ATOM   1177  CZ  PHE A  85      81.555  30.393  53.585  1.00 24.76           C
ATOM   1178  H   PHE A  85      79.633  34.240  51.053  1.00 24.31           H
ATOM   1179  HA  PHE A  85      80.807  35.354  53.215  1.00 28.20           H
ATOM   1180  HB2 PHE A  85      82.101  34.211  50.976  1.00 20.73           H
ATOM   1181  HB3 PHE A  85      82.835  34.697  52.299  1.00 20.73           H
ATOM   1182  HD1 PHE A  85      81.743  33.498  54.440  1.00 22.99           H
ATOM   1183  HD2 PHE A  85      81.959  31.909  50.787  1.00 21.72           H
ATOM   1184  HE1 PHE A  85      81.471  31.370  55.324  1.00 32.73           H
ATOM   1185  HE2 PHE A  85      81.690  29.813  51.671  1.00 23.76           H
ATOM   1186  HZ  PHE A  85      81.450  29.544  53.939  1.00 29.71           H
ATOM   1187  N   HIS A  86      81.616  37.512  52.322  1.00 17.48           N
ATOM   1188  CA  HIS A  86      81.704  38.850  51.753  1.00 15.31           C
ATOM   1189  C   HIS A  86      83.126  39.251  52.114  1.00 15.05           C
ATOM   1190  O   HIS A  86      83.800  39.094  53.106  1.00 25.31           O
ATOM   1191  CB  HIS A  86      80.742  39.878  52.363  1.00 19.93           C
ATOM   1192  CG  HIS A  86      79.352  39.383  52.270  1.00 21.21           C
ATOM   1193  ND1 HIS A  86      78.849  38.491  53.220  1.00 21.87           N
ATOM   1194  CD2 HIS A  86      78.331  39.626  51.340  1.00 20.77           C
ATOM   1195  CE1 HIS A  86      77.520  38.278  52.886  1.00 18.71           C
ATOM   1196  NE2 HIS A  86      77.185  38.935  51.732  1.00 21.34           N
ATOM   1197  H   HIS A  86      81.677  37.445  53.377  1.00 20.97           H
ATOM   1198  HA  HIS A  86      81.515  38.798  50.637  1.00 18.37           H
ATOM   1199  HB2 HIS A  86      80.841  40.857  51.839  1.00 23.92           H
ATOM   1200  HB3 HIS A  86      81.001  40.089  53.429  1.00 23.92           H
ATOM   1201  HD1 HIS A  86      79.392  38.072  54.038  1.00 26.24           H
ATOM   1202  HD2 HIS A  86      78.364  40.284  50.486  1.00 24.92           H
ATOM   1203  HE1 HIS A  86      76.857  37.695  53.501  1.00 22.45           H
ATOM   1204  N   MET A  87      83.542  39.973  51.046  1.00 14.80           N
ATOM   1205  CA  MET A  87      84.750  40.790  51.046  1.00 20.51           C
ATOM   1206  C   MET A  87      84.763  41.729  52.235  1.00 15.60           C
ATOM   1207  O   MET A  87      85.781  41.853  52.912  1.00 17.52           O
ATOM   1208  CB  MET A  87      84.876  41.590  49.737  1.00 19.67           C
ATOM   1209  CG  MET A  87      85.779  42.867  49.832  1.00 21.80           C
ATOM   1210  SD  MET A  87      86.207  43.837  48.310  1.00 24.05           S
ATOM   1211  CE  MET A  87      87.720  42.988  47.769  1.00 26.13           C
ATOM   1212  H   MET A  87      83.115  40.002  50.298  1.00 17.76           H
ATOM   1213  HA  MET A  87      85.525  40.211  51.105  1.00 24.61           H
ATOM   1214  HB2 MET A  87      85.261  41.015  49.060  1.00 23.60           H
ATOM   1215  HB3 MET A  87      83.993  41.873  49.454  1.00 23.60           H
ATOM   1216  HG2 MET A  87      85.378  43.495  50.448  1.00 26.16           H
ATOM   1217  HG3 MET A  87      86.630  42.579  50.196  1.00 26.16           H
ATOM   1218  HE1 MET A  87      87.999  43.373  46.923  1.00 31.35           H
ATOM   1219  HE2 MET A  87      88.420  43.105  48.430  1.00 31.35           H
ATOM   1220  HE3 MET A  87      87.524  42.046  47.655  1.00 31.35           H
ATOM   1221  N   TYR A  88      83.635  42.376  52.528  1.00 19.14           N
ATOM   1222  CA  TYR A  88      83.637  43.326  53.639  1.00 22.64           C
ATOM   1223  C   TYR A  88      83.913  42.654  54.979  1.00 19.66           C
ATOM   1224  O   TYR A  88      84.259  43.343  55.940  1.00 19.45           O
ATOM   1225  CB  TYR A  88      82.315  44.094  53.706  1.00 19.13           C
ATOM   1226  CG  TYR A  88      81.088  43.276  53.990  1.00 18.43           C
ATOM   1227  CD1 TYR A  88      80.900  42.665  55.214  1.00 22.58           C
ATOM   1228  CD2 TYR A  88      80.084  43.171  53.062  1.00 21.10           C
ATOM   1229  CE1 TYR A  88      79.767  41.934  55.487  1.00 17.47           C
ATOM   1230  CE2 TYR A  88      78.937  42.449  53.333  1.00 19.89           C
ATOM   1231  CZ  TYR A  88      78.792  41.831  54.533  1.00 21.22           C
ATOM   1232  OH  TYR A  88      77.642  41.131  54.766  1.00 27.60           O
ATOM   1233  H   TYR A  88      82.878  42.281  52.121  1.00 22.97           H
ATOM   1234  HA  TYR A  88      84.348  43.965  53.489  1.00 27.17           H
ATOM   1235  HB2 TYR A  88      82.384  44.747  54.413  1.00 22.95           H
ATOM   1236  HB3 TYR A  88      82.178  44.540  52.858  1.00 22.95           H
ATOM   1237  HD1 TYR A  88      81.567  42.728  55.857  1.00 27.10           H
ATOM   1238  HD2 TYR A  88      80.183  43.586  52.235  1.00 25.33           H
ATOM   1239  HE1 TYR A  88      79.660  41.523  56.311  1.00 20.97           H
ATOM   1240  HE2 TYR A  88      78.269  42.371  52.697  1.00 23.86           H
ATOM   1241  HH  TYR A  88      77.151  41.165  54.086  1.00 33.12           H
ATOM   1242  N   GLU A  89      83.768  41.330  55.063  1.00 19.02           N
ATOM   1243  CA  GLU A  89      84.084  40.591  56.276  1.00 22.72           C
ATOM   1244  C   GLU A  89      85.574  40.286  56.399  1.00 19.77           C
ATOM   1245  O   GLU A  89      86.007  39.788  57.441  1.00 25.44           O
ATOM   1246  CB  GLU A  89      83.287  39.260  56.332  1.00 23.86           C
ATOM   1247  CG  GLU A  89      81.751  39.321  56.253  1.00 28.00           C
ATOM   1248  CD  GLU A  89      81.072  37.907  56.301  1.00 40.49           C
ATOM   1249  OE1 GLU A  89      81.041  37.283  57.407  1.00 54.16           O
ATOM   1250  OE2 GLU A  89      80.574  37.413  55.245  1.00 33.07           O1-
ATOM   1251  H   GLU A  89      83.501  40.831  54.420  1.00 22.82           H
ATOM   1252  HA  GLU A  89      83.827  41.127  57.048  1.00 27.27           H
ATOM   1253  HB2 GLU A  89      83.572  38.709  55.585  1.00 28.63           H
ATOM   1254  HB3 GLU A  89      83.511  38.824  57.166  1.00 28.63           H
ATOM   1255  HG2 GLU A  89      81.410  39.839  56.994  1.00 33.61           H
ATOM   1256  HG3 GLU A  89      81.500  39.729  55.416  1.00 33.61           H
ATOM   1257  N   GLY A  90      86.365  40.544  55.366  1.00 24.27           N
ATOM   1258  CA  GLY A  90      87.792  40.284  55.377  1.00 19.11           C
ATOM   1259  C   GLY A  90      88.229  39.164  54.479  1.00 24.09           C
ATOM   1260  O   GLY A  90      89.438  38.972  54.316  1.00 23.25           O
ATOM   1261  H   GLY A  90      86.091  40.894  54.625  1.00 29.13           H
ATOM   1262  HA2 GLY A  90      88.276  41.078  55.114  1.00 22.94           H
ATOM   1263  HA3 GLY A  90      88.052  40.041  56.275  1.00 22.94           H
ATOM   1264  N   TYR A  91      87.307  38.397  53.902  1.00 25.45           N
ATOM   1265  CA  TYR A  91      87.756  37.277  53.093  1.00 27.17           C
ATOM   1266  C   TYR A  91      88.309  37.804  51.776  1.00 25.08           C
ATOM   1267  O   TYR A  91      87.703  38.687  51.160  1.00 21.25           O
ATOM   1268  CB  TYR A  91      86.646  36.277  52.781  1.00 26.32           C
ATOM   1269  CG  TYR A  91      85.824  35.717  53.914  1.00 29.20           C
ATOM   1270  CD1 TYR A  91      84.555  36.212  54.187  1.00 28.93           C
ATOM   1271  CD2 TYR A  91      86.272  34.644  54.659  1.00 32.57           C
ATOM   1272  CE1 TYR A  91      83.782  35.682  55.186  1.00 33.71           C
ATOM   1273  CE2 TYR A  91      85.501  34.106  55.672  1.00 32.91           C
ATOM   1274  CZ  TYR A  91      84.257  34.635  55.932  1.00 35.93           C
ATOM   1275  OH  TYR A  91      83.471  34.121  56.940  1.00 42.78           O
ATOM   1276  H   TYR A  91      86.447  38.508  53.950  1.00 30.54           H
ATOM   1277  HA  TYR A  91      88.454  36.808  53.580  1.00 32.60           H
ATOM   1278  HB2 TYR A  91      86.032  36.694  52.158  1.00 31.58           H
ATOM   1279  HB3 TYR A  91      87.081  35.518  52.359  1.00 31.58           H
ATOM   1280  HD1 TYR A  91      84.222  36.922  53.692  1.00 34.72           H
ATOM   1281  HD2 TYR A  91      87.111  34.287  54.481  1.00 39.09           H
ATOM   1282  HE1 TYR A  91      82.943  36.044  55.365  1.00 40.45           H
ATOM   1283  HE2 TYR A  91      85.824  33.395  56.176  1.00 39.49           H
ATOM   1284  HH  TYR A  91      83.707  33.333  57.105  1.00 51.33           H
ATOM   1285  N   PRO A  92      89.426  37.269  51.300  1.00 22.48           N
ATOM   1286  CA  PRO A  92      89.798  37.489  49.903  1.00 13.90           C
ATOM   1287  C   PRO A  92      88.837  36.733  48.991  1.00 18.88           C
ATOM   1288  O   PRO A  92      88.148  35.806  49.422  1.00 18.24           O
ATOM   1289  CB  PRO A  92      91.201  36.910  49.820  1.00 19.47           C
ATOM   1290  CG  PRO A  92      91.568  36.500  51.161  1.00 23.58           C
ATOM   1291  CD  PRO A  92      90.305  36.264  51.905  1.00 24.76           C
ATOM   1292  HA  PRO A  92      89.815  38.431  49.693  1.00 16.68           H
ATOM   1293  HB2 PRO A  92      91.171  36.131  49.246  1.00 23.37           H
ATOM   1294  HB3 PRO A  92      91.800  37.577  49.476  1.00 23.37           H
ATOM   1295  HG2 PRO A  92      92.120  35.704  51.121  1.00 28.30           H
ATOM   1296  HG3 PRO A  92      92.046  37.233  51.578  1.00 28.30           H
ATOM   1297  HD2 PRO A  92      89.974  35.376  51.708  1.00 29.71           H
ATOM   1298  HD3 PRO A  92      90.430  36.420  52.854  1.00 29.71           H
ATOM   1299  N   PHE A  93      88.819  37.092  47.704  1.00 18.62           N
ATOM   1300  CA  PHE A  93      87.801  36.491  46.856  1.00 25.03           C
ATOM   1301  C   PHE A  93      88.019  35.003  46.631  1.00 21.10           C
ATOM   1302  O   PHE A  93      87.044  34.313  46.351  1.00 17.38           O
ATOM   1303  CB  PHE A  93      87.702  37.210  45.516  1.00 24.96           C
ATOM   1304  CG  PHE A  93      86.944  38.528  45.600  1.00 27.91           C
ATOM   1305  CD1 PHE A  93      85.754  38.627  46.331  1.00 21.93           C
ATOM   1306  CD2 PHE A  93      87.421  39.660  44.947  1.00 25.72           C
ATOM   1307  CE1 PHE A  93      85.098  39.816  46.419  1.00 25.69           C
ATOM   1308  CE2 PHE A  93      86.771  40.852  45.026  1.00 24.06           C
ATOM   1309  CZ  PHE A  93      85.613  40.951  45.758  1.00 29.16           C
ATOM   1310  H   PHE A  93      89.354  37.642  47.311  1.00 22.34           H
ATOM   1311  HA  PHE A  93      86.953  36.571  47.312  1.00 30.03           H
ATOM   1312  HB2 PHE A  93      88.604  37.394  45.204  1.00 29.95           H
ATOM   1313  HB3 PHE A  93      87.244  36.621  44.900  1.00 29.95           H
ATOM   1314  HD1 PHE A  93      85.407  37.893  46.780  1.00 26.31           H
ATOM   1315  HD2 PHE A  93      88.208  39.614  44.458  1.00 30.87           H
ATOM   1316  HE1 PHE A  93      84.310  39.868  46.910  1.00 30.83           H
ATOM   1317  HE2 PHE A  93      87.109  41.599  44.589  1.00 28.87           H
ATOM   1318  HZ  PHE A  93      85.169  41.769  45.795  1.00 35.00           H
ATOM   1319  N   TRP A  94      89.248  34.496  46.784  1.00 21.91           N
ATOM   1320  CA  TRP A  94      89.493  33.060  46.664  1.00 23.08           C
ATOM   1321  C   TRP A  94      88.879  32.265  47.800  1.00 19.39           C
ATOM   1322  O   TRP A  94      88.608  31.077  47.629  1.00 21.06           O
ATOM   1323  CB  TRP A  94      90.993  32.753  46.577  1.00 24.71           C
ATOM   1324  CG  TRP A  94      91.886  33.247  47.686  1.00 30.42           C
ATOM   1325  CD1 TRP A  94      92.619  34.410  47.704  1.00 29.20           C
ATOM   1326  CD2 TRP A  94      92.228  32.550  48.881  1.00 35.33           C
ATOM   1327  NE1 TRP A  94      93.358  34.488  48.843  1.00 25.95           N
ATOM   1328  CE2 TRP A  94      93.138  33.366  49.596  1.00 37.88           C
ATOM   1329  CE3 TRP A  94      91.848  31.327  49.428  1.00 29.97           C
ATOM   1330  CZ2 TRP A  94      93.661  32.997  50.840  1.00 26.54           C
ATOM   1331  CZ3 TRP A  94      92.365  30.969  50.664  1.00 40.33           C
ATOM   1332  CH2 TRP A  94      93.268  31.803  51.354  1.00 33.79           C
ATOM   1333  H   TRP A  94      89.956  34.955  46.963  1.00 26.29           H
ATOM   1334  HA  TRP A  94      89.099  32.742  45.836  1.00 27.70           H
ATOM   1335  HB2 TRP A  94      91.093  31.791  46.558  1.00 29.65           H
ATOM   1336  HB3 TRP A  94      91.318  33.134  45.745  1.00 29.65           H
ATOM   1337  HD1 TRP A  94      92.611  35.059  47.041  1.00 35.04           H
ATOM   1338  HE1 TRP A  94      93.866  35.146  49.058  1.00 31.14           H
ATOM   1339  HE3 TRP A  94      91.249  30.775  48.985  1.00 35.97           H
ATOM   1340  HZ2 TRP A  94      94.256  33.539  51.297  1.00 31.85           H
ATOM   1341  HZ3 TRP A  94      92.119  30.162  51.046  1.00 48.40           H
ATOM   1342  HH2 TRP A  94      93.596  31.529  52.175  1.00 40.55           H
ATOM   1343  N   LYS A  95      88.611  32.897  48.940  1.00 22.32           N
ATOM   1344  CA  LYS A  95      87.748  32.260  49.910  1.00 21.46           C
ATOM   1345  C   LYS A  95      86.276  32.494  49.576  1.00 19.15           C
ATOM   1346  O   LYS A  95      85.459  31.572  49.671  1.00 16.12           O
ATOM   1347  CB  LYS A  95      88.077  32.779  51.310  1.00 21.84           C
ATOM   1348  CG  LYS A  95      89.307  32.177  51.918  1.00 28.65           C
ATOM   1349  CD  LYS A  95      89.354  32.482  53.412  1.00 34.62           C
ATOM   1350  CE  LYS A  95      90.630  31.918  54.070  1.00 42.55           C
ATOM   1351  NZ  LYS A  95      90.763  32.355  55.505  1.00 40.48           N1+
ATOM   1352  H   LYS A  95      88.890  33.682  49.162  1.00 26.78           H
ATOM   1353  HA  LYS A  95      87.897  31.299  49.891  1.00 25.75           H
ATOM   1354  HB2 LYS A  95      88.214  33.736  51.252  1.00 26.21           H
ATOM   1355  HB3 LYS A  95      87.336  32.581  51.904  1.00 26.21           H
ATOM   1356  HG2 LYS A  95      89.276  31.211  51.819  1.00 34.38           H
ATOM   1357  HG3 LYS A  95      90.103  32.534  51.493  1.00 34.38           H
ATOM   1358  HD2 LYS A  95      89.349  33.448  53.530  1.00 41.54           H
ATOM   1359  HD3 LYS A  95      88.584  32.086  53.849  1.00 41.54           H
ATOM   1360  HE2 LYS A  95      90.585  30.949  54.049  1.00 51.06           H
ATOM   1361  HE3 LYS A  95      91.411  32.225  53.578  1.00 51.06           H
ATOM   1362  HZ1 LYS A  95      91.492  31.995  55.872  1.00 48.57           H
ATOM   1363  HZ2 LYS A  95      90.828  33.243  55.548  1.00 48.57           H
ATOM   1364  HZ3 LYS A  95      90.047  32.095  55.968  1.00 48.57           H
ATOM   1365  N   VAL A  96      85.902  33.718  49.193  1.00 20.42           N
ATOM   1366  CA  VAL A  96      84.494  33.980  48.903  1.00 14.93           C
ATOM   1367  C   VAL A  96      83.963  32.999  47.870  1.00 17.34           C
ATOM   1368  O   VAL A  96      82.819  32.541  47.961  1.00 17.23           O
ATOM   1369  CB  VAL A  96      84.292  35.436  48.437  1.00 16.97           C
ATOM   1370  CG1 VAL A  96      82.825  35.656  47.937  1.00 22.56           C
ATOM   1371  CG2 VAL A  96      84.568  36.378  49.581  1.00 22.23           C
ATOM   1372  H   VAL A  96      86.431  34.397  49.104  1.00 24.51           H
ATOM   1373  HA  VAL A  96      83.987  33.839  49.717  1.00 17.92           H
ATOM   1374  HB  VAL A  96      84.903  35.627  47.709  1.00 20.37           H
ATOM   1375 HG11 VAL A  96      82.718  36.591  47.701  1.00 27.08           H
ATOM   1376 HG12 VAL A  96      82.658  35.108  47.156  1.00 27.08           H
ATOM   1377 HG13 VAL A  96      82.202  35.427  48.650  1.00 27.08           H
ATOM   1378 HG21 VAL A  96      84.478  37.290  49.259  1.00 26.67           H
ATOM   1379 HG22 VAL A  96      83.926  36.202  50.287  1.00 26.67           H
ATOM   1380 HG23 VAL A  96      85.467  36.223  49.910  1.00 26.67           H
ATOM   1381  N   THR A  97      84.775  32.657  46.875  1.00 16.86           N
ATOM   1382  CA  THR A  97      84.281  31.899  45.748  1.00 15.95           C
ATOM   1383  C   THR A  97      84.645  30.431  45.828  1.00 16.29           C
ATOM   1384  O   THR A  97      84.379  29.697  44.871  1.00 15.00           O
ATOM   1385  CB  THR A  97      84.805  32.498  44.455  1.00 14.45           C
ATOM   1386  OG1 THR A  97      86.225  32.520  44.477  1.00 17.79           O
ATOM   1387  CG2 THR A  97      84.337  33.896  44.318  1.00 19.44           C
ATOM   1388  H   THR A  97      85.616  32.841  46.833  1.00 20.24           H
ATOM   1389  HA  THR A  97      83.313  31.967  45.726  1.00 19.14           H
ATOM   1390  HB  THR A  97      84.484  31.977  43.702  1.00 17.34           H
ATOM   1391  HG1 THR A  97      86.482  32.994  45.117  1.00 21.35           H
ATOM   1392 HG21 THR A  97      84.679  34.289  43.495  1.00 23.33           H
ATOM   1393 HG22 THR A  97      83.365  33.910  44.304  1.00 23.33           H
ATOM   1394 HG23 THR A  97      84.656  34.415  45.071  1.00 23.33           H
ATOM   1395  N   PHE A  98      85.278  29.995  46.924  1.00 19.81           N
ATOM   1396  CA  PHE A  98      85.633  28.586  47.096  1.00 20.24           C
ATOM   1397  C   PHE A  98      84.463  27.664  46.819  1.00 17.28           C
ATOM   1398  O   PHE A  98      84.646  26.679  46.092  1.00 17.38           O
ATOM   1399  CB  PHE A  98      86.173  28.326  48.514  1.00 20.30           C
ATOM   1400  CG  PHE A  98      86.403  26.838  48.838  1.00 17.31           C
ATOM   1401  CD1 PHE A  98      87.553  26.224  48.457  1.00 14.98           C
ATOM   1402  CD2 PHE A  98      85.468  26.088  49.552  1.00 16.04           C
ATOM   1403  CE1 PHE A  98      87.800  24.885  48.760  1.00 19.51           C
ATOM   1404  CE2 PHE A  98      85.737  24.760  49.875  1.00 16.65           C
ATOM   1405  CZ  PHE A  98      86.895  24.168  49.467  1.00 16.19           C
ATOM   1406  H   PHE A  98      85.515  30.496  47.584  1.00 23.78           H
ATOM   1407  HA  PHE A  98      86.339  28.357  46.466  1.00 24.29           H
ATOM   1408  HB2 PHE A  98      87.030  28.772  48.587  1.00 24.36           H
ATOM   1409  HB3 PHE A  98      85.564  28.686  49.178  1.00 24.36           H
ATOM   1410  HD1 PHE A  98      88.181  26.701  47.976  1.00 17.98           H
ATOM   1411  HD2 PHE A  98      84.679  26.479  49.846  1.00 19.25           H
ATOM   1412  HE1 PHE A  98      88.585  24.479  48.489  1.00 23.41           H
ATOM   1413  HE2 PHE A  98      85.114  24.260  50.342  1.00 19.98           H
ATOM   1414  HZ  PHE A  98      87.067  23.279  49.656  1.00 19.43           H
ATOM   1415  N   PRO A  99      83.264  27.917  47.327  1.00 13.51           N
ATOM   1416  CA  PRO A  99      82.174  26.963  47.070  1.00 16.16           C
ATOM   1417  C   PRO A  99      81.886  26.770  45.594  1.00 12.78           C
ATOM   1418  O   PRO A  99      81.537  25.657  45.180  1.00 14.76           O
ATOM   1419  CB  PRO A  99      80.990  27.588  47.824  1.00 13.26           C
ATOM   1420  CG  PRO A  99      81.688  28.415  48.940  1.00 17.38           C
ATOM   1421  CD  PRO A  99      82.839  29.000  48.224  1.00 15.99           C
ATOM   1422  HA  PRO A  99      82.392  26.105  47.479  1.00 19.39           H
ATOM   1423  HB2 PRO A  99      80.493  28.173  47.234  1.00 15.91           H
ATOM   1424  HB3 PRO A  99      80.411  26.899  48.181  1.00 15.91           H
ATOM   1425  HG2 PRO A  99      81.111  29.120  49.280  1.00 20.85           H
ATOM   1426  HG3 PRO A  99      81.991  27.835  49.657  1.00 20.85           H
ATOM   1427  HD2 PRO A  99      82.548  29.769  47.710  1.00 19.18           H
ATOM   1428  HD3 PRO A  99      83.538  29.223  48.850  1.00 19.18           H
ATOM   1429  N   VAL A 100      82.017  27.811  44.775  1.00 15.21           N
ATOM   1430  CA  VAL A 100      81.643  27.680  43.358  1.00 17.16           C
ATOM   1431  C   VAL A 100      82.493  26.616  42.683  1.00 17.31           C
ATOM   1432  O   VAL A 100      81.983  25.759  41.942  1.00 20.99           O
ATOM   1433  CB  VAL A 100      81.754  29.041  42.635  1.00 12.10           C
ATOM   1434  CG1 VAL A 100      81.394  28.922  41.160  1.00 15.00           C
ATOM   1435  CG2 VAL A 100      80.849  30.071  43.301  1.00 16.47           C
ATOM   1436  H   VAL A 100      82.322  28.585  45.009  1.00 18.25           H
ATOM   1437  HA  VAL A 100      80.721  27.384  43.302  1.00 20.59           H
ATOM   1438  HB  VAL A 100      82.665  29.357  42.706  1.00 14.52           H
ATOM   1439 HG11 VAL A 100      81.452  29.809  40.774  1.00 17.99           H
ATOM   1440 HG12 VAL A 100      82.026  28.332  40.721  1.00 17.99           H
ATOM   1441 HG13 VAL A 100      80.495  28.571  41.053  1.00 17.99           H
ATOM   1442 HG21 VAL A 100      80.976  30.919  42.851  1.00 19.76           H
ATOM   1443 HG22 VAL A 100      79.924  29.791  43.222  1.00 19.76           H
ATOM   1444 HG23 VAL A 100      81.087  30.146  44.234  1.00 19.76           H
ATOM   1445  N   ARG A 101      83.793  26.615  42.967  1.00 19.28           N
ATOM   1446  CA  ARG A 101      84.656  25.617  42.361  1.00 22.09           C
ATOM   1447  C   ARG A 101      84.360  24.224  42.886  1.00 24.10           C
ATOM   1448  O   ARG A 101      84.401  23.255  42.119  1.00 19.40           O
ATOM   1449  CB  ARG A 101      86.104  26.018  42.573  1.00 26.64           C
ATOM   1450  CG  ARG A 101      86.532  27.025  41.475  1.00 26.20           C
ATOM   1451  CD  ARG A 101      87.856  27.638  41.717  1.00 21.00           C
ATOM   1452  NE  ARG A 101      88.217  28.502  40.619  1.00 27.45           N
ATOM   1453  CZ  ARG A 101      89.393  29.096  40.491  1.00 35.93           C
ATOM   1454  NH1 ARG A 101      90.367  28.952  41.425  1.00 36.28           N
ATOM   1455  NH2 ARG A 101      89.572  29.848  39.424  1.00 31.42           N1+
ATOM   1456  H   ARG A 101      84.196  27.164  43.498  1.00 23.13           H
ATOM   1457  HA  ARG A 101      84.486  25.606  41.404  1.00 26.50           H
ATOM   1458  HB2 ARG A 101      86.202  26.444  43.440  1.00 31.97           H
ATOM   1459  HB3 ARG A 101      86.675  25.235  42.504  1.00 31.97           H
ATOM   1460  HG2 ARG A 101      86.567  26.573  40.618  1.00 31.44           H
ATOM   1461  HG3 ARG A 101      85.885  27.748  41.444  1.00 31.44           H
ATOM   1462  HD2 ARG A 101      87.838  28.165  42.530  1.00 25.20           H
ATOM   1463  HD3 ARG A 101      88.519  26.935  41.768  1.00 25.20           H
ATOM   1464  HE  ARG A 101      87.689  28.542  39.940  1.00 32.94           H
ATOM   1465 HH11 ARG A 101      90.242  28.460  42.120  1.00 43.54           H
ATOM   1466 HH12 ARG A 101      91.123  29.353  41.323  1.00 43.54           H
ATOM   1467 HH21 ARG A 101      88.933  29.924  38.849  1.00 37.71           H
ATOM   1468 HH22 ARG A 101      90.319  30.257  39.308  1.00 37.71           H
ATOM   1469  N   VAL A 102      84.016  24.111  44.167  1.00 22.82           N
ATOM   1470  CA  VAL A 102      83.553  22.841  44.694  1.00 19.58           C
ATOM   1471  C   VAL A 102      82.322  22.378  43.933  1.00 18.00           C
ATOM   1472  O   VAL A 102      82.204  21.202  43.579  1.00 22.52           O
ATOM   1473  CB  VAL A 102      83.261  22.955  46.199  1.00 15.32           C
ATOM   1474  CG1 VAL A 102      82.509  21.762  46.635  1.00 17.02           C
ATOM   1475  CG2 VAL A 102      84.556  23.090  46.961  1.00 18.37           C
ATOM   1476  H   VAL A 102      84.032  24.746  44.745  1.00 27.38           H
ATOM   1477  HA  VAL A 102      84.263  22.185  44.574  1.00 23.49           H
ATOM   1478  HB  VAL A 102      82.720  23.739  46.376  1.00 18.38           H
ATOM   1479 HG11 VAL A 102      82.394  21.813  47.598  1.00 20.42           H
ATOM   1480 HG12 VAL A 102      81.644  21.744  46.208  1.00 20.42           H
ATOM   1481 HG13 VAL A 102      83.017  20.969  46.402  1.00 20.42           H
ATOM   1482 HG21 VAL A 102      84.364  23.144  47.909  1.00 22.04           H
ATOM   1483 HG22 VAL A 102      85.109  22.316  46.773  1.00 22.04           H
ATOM   1484 HG23 VAL A 102      85.004  23.899  46.668  1.00 22.04           H
ATOM   1485  N   PHE A 103      81.371  23.289  43.689  1.00 20.41           N
ATOM   1486  CA  PHE A 103      80.154  22.896  42.974  1.00 19.33           C
ATOM   1487  C   PHE A 103      80.501  22.289  41.625  1.00 21.27           C
ATOM   1488  O   PHE A 103      79.909  21.294  41.203  1.00 17.40           O
ATOM   1489  CB  PHE A 103      79.220  24.100  42.752  1.00 21.00           C
ATOM   1490  CG  PHE A 103      78.711  24.740  44.019  1.00 18.63           C
ATOM   1491  CD1 PHE A 103      78.586  24.005  45.175  1.00 21.07           C
ATOM   1492  CD2 PHE A 103      78.338  26.084  44.043  1.00 18.36           C
ATOM   1493  CE1 PHE A 103      78.116  24.569  46.300  1.00 19.98           C
ATOM   1494  CE2 PHE A 103      77.877  26.650  45.206  1.00 23.56           C
ATOM   1495  CZ  PHE A 103      77.762  25.896  46.320  1.00 20.62           C
ATOM   1496  H   PHE A 103      81.416  24.122  43.918  1.00 24.49           H
ATOM   1497  HA  PHE A 103      79.693  22.217  43.493  1.00 23.20           H
ATOM   1498  HB2 PHE A 103      79.684  24.771  42.226  1.00 25.20           H
ATOM   1499  HB3 PHE A 103      78.436  23.802  42.270  1.00 25.20           H
ATOM   1500  HD1 PHE A 103      78.814  23.107  45.186  1.00 25.29           H
ATOM   1501  HD2 PHE A 103      78.411  26.612  43.280  1.00 22.04           H
ATOM   1502  HE1 PHE A 103      78.040  24.058  47.065  1.00 23.98           H
ATOM   1503  HE2 PHE A 103      77.628  27.543  45.230  1.00 28.27           H
ATOM   1504  HZ  PHE A 103      77.445  26.275  47.103  1.00 24.74           H
ATOM   1505  N   ARG A 104      81.453  22.895  40.930  1.00 19.74           N
ATOM   1506  CA  ARG A 104      81.864  22.376  39.649  1.00 23.40           C
ATOM   1507  C   ARG A 104      82.405  20.961  39.803  1.00 26.50           C
ATOM   1508  O   ARG A 104      82.092  20.073  39.008  1.00 24.04           O
ATOM   1509  CB  ARG A 104      82.891  23.337  39.055  1.00 26.35           C
ATOM   1510  CG  ARG A 104      83.713  22.801  37.877  1.00 32.84           C
ATOM   1511  CD  ARG A 104      82.901  22.759  36.585  1.00 30.52           C
ATOM   1512  NE  ARG A 104      83.570  21.853  35.647  1.00 36.41           N
ATOM   1513  CZ  ARG A 104      84.662  22.119  34.916  1.00 41.72           C
ATOM   1514  NH1 ARG A 104      85.295  23.316  34.943  1.00 34.88           N
ATOM   1515  NH2 ARG A 104      85.125  21.153  34.132  1.00 41.81           N1+
ATOM   1516  H   ARG A 104      81.875  23.604  41.176  1.00 23.69           H
ATOM   1517  HA  ARG A 104      81.088  22.351  39.069  1.00 28.09           H
ATOM   1518  HB2 ARG A 104      82.419  24.124  38.748  1.00 31.62           H
ATOM   1519  HB3 ARG A 104      83.503  23.591  39.767  1.00 31.62           H
ATOM   1520  HG2 ARG A 104      84.472  23.388  37.733  1.00 39.41           H
ATOM   1521  HG3 ARG A 104      84.033  21.905  38.062  1.00 39.41           H
ATOM   1522  HD2 ARG A 104      82.016  22.411  36.774  1.00 36.63           H
ATOM   1523  HD3 ARG A 104      82.821  23.640  36.197  1.00 36.63           H
ATOM   1524  HE  ARG A 104      83.209  21.079  35.537  1.00 43.70           H
ATOM   1525 HH11 ARG A 104      85.000  23.944  35.447  1.00 41.85           H
ATOM   1526 HH12 ARG A 104      85.993  23.450  34.453  1.00 41.85           H
ATOM   1527 HH21 ARG A 104      84.726  20.390  34.107  1.00 50.17           H
ATOM   1528 HH22 ARG A 104      85.819  21.291  33.643  1.00 50.17           H
ATOM   1529  N   LEU A 105      83.183  20.715  40.852  1.00 24.29           N
ATOM   1530  CA  LEU A 105      83.748  19.392  41.035  1.00 21.34           C
ATOM   1531  C   LEU A 105      82.705  18.382  41.479  1.00 23.73           C
ATOM   1532  O   LEU A 105      82.955  17.178  41.362  1.00 27.16           O
ATOM   1533  CB  LEU A 105      84.893  19.454  42.022  1.00 26.26           C
ATOM   1534  CG  LEU A 105      86.130  20.183  41.488  1.00 26.50           C
ATOM   1535  CD1 LEU A 105      87.220  20.138  42.527  1.00 32.70           C
ATOM   1536  CD2 LEU A 105      86.637  19.563  40.194  1.00 26.17           C
ATOM   1537  H   LEU A 105      83.383  21.282  41.462  1.00 29.15           H
ATOM   1538  HA  LEU A 105      84.085  19.083  40.188  1.00 25.61           H
ATOM   1539  HB2 LEU A 105      84.598  19.911  42.828  1.00 31.51           H
ATOM   1540  HB3 LEU A 105      85.155  18.546  42.236  1.00 31.51           H
ATOM   1541  HG  LEU A 105      85.905  21.111  41.315  1.00 31.80           H
ATOM   1542 HD11 LEU A 105      87.976  20.647  42.204  1.00 39.24           H
ATOM   1543 HD12 LEU A 105      86.879  20.527  43.349  1.00 39.24           H
ATOM   1544 HD13 LEU A 105      87.477  19.213  42.679  1.00 39.24           H
ATOM   1545 HD21 LEU A 105      87.448  20.026  39.935  1.00 31.40           H
ATOM   1546 HD22 LEU A 105      86.825  18.623  40.347  1.00 31.40           H
ATOM   1547 HD23 LEU A 105      85.974  19.669  39.499  1.00 31.40           H
ATOM   1548  N   LEU A 106      81.533  18.846  41.936  1.00 15.58           N
ATOM   1549  CA  LEU A 106      80.416  17.973  42.286  1.00 21.17           C
ATOM   1550  C   LEU A 106      79.555  17.609  41.100  1.00 19.18           C
ATOM   1551  O   LEU A 106      78.681  16.762  41.247  1.00 22.03           O
ATOM   1552  CB  LEU A 106      79.477  18.628  43.319  1.00 22.36           C
ATOM   1553  CG  LEU A 106      79.992  18.987  44.714  1.00 24.17           C
ATOM   1554  CD1 LEU A 106      78.912  19.754  45.374  1.00 24.27           C
ATOM   1555  CD2 LEU A 106      80.414  17.777  45.569  1.00 19.77           C
ATOM   1556  H   LEU A 106      81.372  19.686  42.053  1.00 18.69           H
ATOM   1557  HA  LEU A 106      80.758  17.146  42.655  1.00 25.41           H
ATOM   1558  HB2 LEU A 106      79.151  19.453  42.927  1.00 26.83           H
ATOM   1559  HB3 LEU A 106      78.720  18.037  43.449  1.00 26.83           H
ATOM   1560  HG  LEU A 106      80.763  19.571  44.640  1.00 29.00           H
ATOM   1561 HD11 LEU A 106      79.204  19.982  46.272  1.00 29.13           H
ATOM   1562 HD12 LEU A 106      78.752  20.560  44.860  1.00 29.13           H
ATOM   1563 HD13 LEU A 106      78.113  19.205  45.400  1.00 29.13           H
ATOM   1564 HD21 LEU A 106      80.704  18.073  46.445  1.00 23.72           H
ATOM   1565 HD22 LEU A 106      79.654  17.180  45.666  1.00 23.72           H
ATOM   1566 HD23 LEU A 106      81.148  17.337  45.113  1.00 23.72           H
ATOM   1567  N   GLY A 107      79.748  18.251  39.955  1.00 24.42           N
ATOM   1568  CA  GLY A 107      78.920  18.005  38.790  1.00 25.67           C
ATOM   1569  C   GLY A 107      77.826  19.001  38.574  1.00 21.28           C
ATOM   1570  O   GLY A 107      76.972  18.768  37.725  1.00 23.75           O
ATOM   1571  H   GLY A 107      80.368  18.836  39.832  1.00 29.30           H
ATOM   1572  HA2 GLY A 107      79.475  17.998  37.993  1.00 30.80           H
ATOM   1573  HA3 GLY A 107      78.497  17.134  38.872  1.00 30.80           H
ATOM   1574  N   VAL A 108      77.822  20.105  39.323  1.00 26.05           N
ATOM   1575  CA  VAL A 108      76.862  21.167  39.097  1.00 26.11           C
ATOM   1576  C   VAL A 108      77.148  21.806  37.749  1.00 21.25           C
ATOM   1577  O   VAL A 108      78.305  21.987  37.371  1.00 23.64           O
ATOM   1578  CB  VAL A 108      76.937  22.204  40.231  1.00 19.44           C
ATOM   1579  CG1 VAL A 108      76.159  23.465  39.877  1.00 19.39           C
ATOM   1580  CG2 VAL A 108      76.440  21.591  41.562  1.00 22.11           C
ATOM   1581  H   VAL A 108      78.376  20.268  39.967  1.00 31.26           H
ATOM   1582  HA  VAL A 108      75.964  20.792  39.085  1.00 31.33           H
ATOM   1583  HB  VAL A 108      77.867  22.452  40.339  1.00 23.33           H
ATOM   1584 HG11 VAL A 108      76.201  24.088  40.619  1.00 23.27           H
ATOM   1585 HG12 VAL A 108      76.542  23.880  39.089  1.00 23.27           H
ATOM   1586 HG13 VAL A 108      75.238  23.220  39.704  1.00 23.27           H
ATOM   1587 HG21 VAL A 108      76.494  22.262  42.259  1.00 26.53           H
ATOM   1588 HG22 VAL A 108      75.519  21.294  41.457  1.00 26.53           H
ATOM   1589 HG23 VAL A 108      77.009  20.842  41.793  1.00 26.53           H
ATOM   1590  N   GLU A 109      76.084  22.173  37.033  1.00 24.14           N
ATOM   1591  CA  GLU A 109      76.176  22.827  35.734  1.00 27.56           C
ATOM   1592  C   GLU A 109      75.597  24.220  35.722  1.00 25.67           C
ATOM   1593  O   GLU A 109      75.968  25.008  34.844  1.00 27.79           O
ATOM   1594  CB  GLU A 109      75.440  22.003  34.662  1.00 29.93           C
ATOM   1595  CG  GLU A 109      75.834  20.538  34.659  1.00 35.13           C
ATOM   1596  CD  GLU A 109      74.942  19.663  33.762  1.00 41.25           C
ATOM   1597  OE1 GLU A 109      74.769  20.009  32.585  1.00 43.89           O
ATOM   1598  OE2 GLU A 109      74.420  18.635  34.243  1.00 46.02           O1-
ATOM   1599  H   GLU A 109      75.273  22.041  37.287  1.00 28.97           H
ATOM   1600  HA  GLU A 109      77.111  22.895  35.470  1.00 33.07           H
ATOM   1601  HB2 GLU A 109      74.486  22.058  34.842  1.00 35.92           H
ATOM   1602  HB3 GLU A 109      75.642  22.379  33.793  1.00 35.92           H
ATOM   1603  HG2 GLU A 109      76.751  20.475  34.348  1.00 42.16           H
ATOM   1604  HG3 GLU A 109      75.763  20.201  35.565  1.00 42.16           H
ATOM   1605  N   THR A 110      74.696  24.543  36.644  1.00 21.43           N
ATOM   1606  CA  THR A 110      74.046  25.835  36.681  1.00 23.30           C
ATOM   1607  C   THR A 110      74.204  26.413  38.081  1.00 24.11           C
ATOM   1608  O   THR A 110      74.068  25.707  39.093  1.00 21.34           O
ATOM   1609  CB  THR A 110      72.538  25.714  36.279  1.00 25.89           C
ATOM   1610  OG1 THR A 110      72.414  25.187  34.954  1.00 29.59           O
ATOM   1611  CG2 THR A 110      71.822  27.070  36.280  1.00 25.19           C
ATOM   1612  H   THR A 110      74.438  24.026  37.281  1.00 25.72           H
ATOM   1613  HA  THR A 110      74.479  26.434  36.048  1.00 27.96           H
ATOM   1614  HB  THR A 110      72.105  25.113  36.897  1.00 31.07           H
ATOM   1615  HG1 THR A 110      72.721  24.407  34.918  1.00 35.51           H
ATOM   1616 HG21 THR A 110      70.891  26.958  36.030  1.00 30.23           H
ATOM   1617 HG22 THR A 110      71.864  27.465  37.164  1.00 30.23           H
ATOM   1618 HG23 THR A 110      72.249  27.672  35.651  1.00 30.23           H
ATOM   1619  N   LEU A 111      74.501  27.700  38.124  1.00 23.28           N
ATOM   1620  CA  LEU A 111      74.569  28.459  39.357  1.00 20.86           C
ATOM   1621  C   LEU A 111      73.492  29.524  39.346  1.00 20.41           C
ATOM   1622  O   LEU A 111      73.423  30.333  38.419  1.00 21.17           O
ATOM   1623  CB  LEU A 111      75.951  29.094  39.531  1.00 22.03           C
ATOM   1624  CG  LEU A 111      76.073  30.049  40.726  1.00 28.40           C
ATOM   1625  CD1 LEU A 111      75.879  29.290  42.050  1.00 24.53           C
ATOM   1626  CD2 LEU A 111      77.435  30.799  40.703  1.00 23.69           C
ATOM   1627  H   LEU A 111      74.676  28.163  37.423  1.00 27.93           H
ATOM   1628  HA  LEU A 111      74.401  27.874  40.109  1.00 25.03           H
ATOM   1629  HB2 LEU A 111      76.605  28.387  39.642  1.00 26.43           H
ATOM   1630  HB3 LEU A 111      76.161  29.585  38.723  1.00 26.43           H
ATOM   1631  HG  LEU A 111      75.373  30.718  40.672  1.00 34.08           H
ATOM   1632 HD11 LEU A 111      75.982  29.922  42.777  1.00 29.43           H
ATOM   1633 HD12 LEU A 111      74.991  28.898  42.077  1.00 29.43           H
ATOM   1634 HD13 LEU A 111      76.552  28.596  42.117  1.00 29.43           H
ATOM   1635 HD21 LEU A 111      77.475  31.425  41.443  1.00 28.43           H
ATOM   1636 HD22 LEU A 111      78.143  30.140  40.790  1.00 28.43           H
ATOM   1637 HD23 LEU A 111      77.533  31.276  39.867  1.00 28.43           H
ATOM   1638  N   VAL A 112      72.666  29.535  40.386  1.00 23.51           N
ATOM   1639  CA  VAL A 112      71.732  30.621  40.638  1.00 17.43           C
ATOM   1640  C   VAL A 112      72.288  31.472  41.773  1.00 21.67           C
ATOM   1641  O   VAL A 112      72.687  30.936  42.815  1.00 23.52           O
ATOM   1642  CB  VAL A 112      70.329  30.090  40.973  1.00 29.82           C
ATOM   1643  CG1 VAL A 112      69.373  31.243  41.105  1.00 25.47           C
ATOM   1644  CG2 VAL A 112      69.862  29.069  39.901  1.00 25.85           C
ATOM   1645  H   VAL A 112      72.622  28.908  40.974  1.00 28.21           H
ATOM   1646  HA  VAL A 112      71.667  31.172  39.846  1.00 20.92           H
ATOM   1647  HB  VAL A 112      70.355  29.628  41.825  1.00 35.79           H
ATOM   1648 HG11 VAL A 112      68.507  30.888  41.359  1.00 30.56           H
ATOM   1649 HG12 VAL A 112      69.686  31.860  41.787  1.00 30.56           H
ATOM   1650 HG13 VAL A 112      69.319  31.694  40.248  1.00 30.56           H
ATOM   1651 HG21 VAL A 112      68.975  28.749  40.126  1.00 31.02           H
ATOM   1652 HG22 VAL A 112      69.855  29.508  39.041  1.00 31.02           H
ATOM   1653 HG23 VAL A 112      70.482  28.321  39.873  1.00 31.02           H
ATOM   1654  N   VAL A 113      72.351  32.794  41.555  1.00 23.66           N
ATOM   1655  CA  VAL A 113      72.829  33.758  42.546  1.00 26.70           C
ATOM   1656  C   VAL A 113      71.693  34.723  42.837  1.00 22.93           C
ATOM   1657  O   VAL A 113      70.973  35.122  41.917  1.00 22.99           O
ATOM   1658  CB  VAL A 113      74.091  34.536  42.086  1.00 22.28           C
ATOM   1659  CG1 VAL A 113      75.233  33.563  41.775  1.00 27.39           C
ATOM   1660  CG2 VAL A 113      73.795  35.448  40.856  1.00 20.14           C
ATOM   1661  H   VAL A 113      72.101  33.167  40.822  1.00 28.39           H
ATOM   1662  HA  VAL A 113      73.054  33.294  43.369  1.00 32.04           H
ATOM   1663  HB  VAL A 113      74.386  35.106  42.813  1.00 26.73           H
ATOM   1664 HG11 VAL A 113      76.008  34.070  41.485  1.00 32.86           H
ATOM   1665 HG12 VAL A 113      75.446  33.062  42.576  1.00 32.86           H
ATOM   1666 HG13 VAL A 113      74.958  32.954  41.069  1.00 32.86           H
ATOM   1667 HG21 VAL A 113      74.618  35.874  40.573  1.00 24.17           H
ATOM   1668 HG22 VAL A 113      73.449  34.916  40.127  1.00 24.17           H
ATOM   1669 HG23 VAL A 113      73.143  36.123  41.101  1.00 24.17           H
ATOM   1670  N   THR A 114      71.558  35.110  44.111  1.00 17.34           N
ATOM   1671  CA  THR A 114      70.512  35.994  44.607  1.00 21.06           C
ATOM   1672  C   THR A 114      71.138  36.929  45.623  1.00 22.81           C
ATOM   1673  O   THR A 114      72.195  36.592  46.172  1.00 21.15           O
ATOM   1674  CB  THR A 114      69.388  35.210  45.246  1.00 22.10           C
ATOM   1675  OG1 THR A 114      69.851  34.634  46.455  1.00 19.67           O
ATOM   1676  CG2 THR A 114      68.924  34.103  44.297  1.00 27.90           C
ATOM   1677  H   THR A 114      72.098  34.868  44.728  1.00 20.81           H
ATOM   1678  HA  THR A 114      70.154  36.504  43.871  1.00 25.27           H
ATOM   1679  HB  THR A 114      68.654  35.815  45.437  1.00 26.52           H
ATOM   1680  HG1 THR A 114      70.528  34.161  46.295  1.00 23.60           H
ATOM   1681 HG21 THR A 114      68.165  33.643  44.689  1.00 33.48           H
ATOM   1682 HG22 THR A 114      68.663  34.489  43.442  1.00 33.48           H
ATOM   1683 HG23 THR A 114      69.636  33.458  44.146  1.00 33.48           H
ATOM   1684  N   ASN A 115      70.566  38.138  45.811  1.00 23.26           N
ATOM   1685  CA  ASN A 115      71.281  39.044  46.699  1.00 19.74           C
ATOM   1686  C   ASN A 115      70.224  40.059  47.067  1.00 21.37           C
ATOM   1687  O   ASN A 115      69.209  40.223  46.393  1.00 21.81           O
ATOM   1688  CB  ASN A 115      72.506  39.699  46.048  1.00 16.96           C
ATOM   1689  CG  ASN A 115      72.187  40.487  44.797  1.00 23.79           C
ATOM   1690  OD1 ASN A 115      71.350  41.387  44.729  1.00 19.51           O
ATOM   1691  ND2 ASN A 115      73.004  40.208  43.723  1.00 16.83           N
ATOM   1692  H   ASN A 115      69.834  38.539  45.189  1.00 27.91           H
ATOM   1693  HA  ASN A 115      71.631  38.478  47.618  1.00 23.69           H
ATOM   1694  HB2 ASN A 115      72.973  40.408  46.771  1.00 20.35           H
ATOM   1695  HB3 ASN A 115      73.274  38.915  45.875  1.00 20.35           H
ATOM   1696 HD21 ASN A 115      72.871  40.701  42.843  1.00 20.19           H
ATOM   1697 HD22 ASN A 115      73.639  39.413  43.704  1.00 20.19           H
ATOM   1698  N   ALA A 116      70.500  40.713  48.225  1.00 19.50           N
ATOM   1699  CA  ALA A 116      69.657  41.873  48.548  1.00 18.08           C
ATOM   1700  C   ALA A 116      70.518  42.999  47.961  1.00 23.07           C
ATOM   1701  O   ALA A 116      71.748  43.059  48.029  1.00 22.30           O
ATOM   1702  CB  ALA A 116      69.458  42.082  50.025  1.00 18.42           C
ATOM   1703  H   ALA A 116      71.237  40.440  48.909  1.00 23.40           H
ATOM   1704  HA  ALA A 116      68.666  41.789  48.015  1.00 21.69           H
ATOM   1705  HB1 ALA A 116      68.787  42.917  50.232  1.00 22.10           H
ATOM   1706  HB2 ALA A 116      69.046  41.170  50.498  1.00 22.10           H
ATOM   1707  HB3 ALA A 116      70.397  42.262  50.571  1.00 22.10           H
ATOM   1708  N   ALA A 117      69.754  43.939  47.354  1.00 21.00           N
ATOM   1709  CA  ALA A 117      70.368  45.087  46.733  1.00 22.77           C
ATOM   1710  C   ALA A 117      69.347  46.229  46.981  1.00 25.97           C
ATOM   1711  O   ALA A 117      68.167  46.355  47.247  1.00 28.60           O
ATOM   1712  CB  ALA A 117      70.614  45.017  45.233  1.00 13.86           C
ATOM   1713  H   ALA A 117      68.733  43.836  47.200  1.00 25.20           H
ATOM   1714  HA  ALA A 117      71.366  45.291  47.248  1.00 27.32           H
ATOM   1715  HB1 ALA A 117      71.238  45.860  44.896  1.00 16.64           H
ATOM   1716  HB2 ALA A 117      71.162  44.096  44.973  1.00 16.64           H
ATOM   1717  HB3 ALA A 117      69.693  45.004  44.645  1.00 16.64           H
ATOM   1718  N   GLY A 118      70.140  47.288  46.736  1.00 23.46           N
ATOM   1719  CA  GLY A 118      69.728  48.710  46.724  1.00 22.11           C
ATOM   1720  C   GLY A 118      69.451  49.320  45.361  1.00 21.26           C
ATOM   1721  O   GLY A 118      70.294  49.291  44.453  1.00 23.11           O
ATOM   1722  H   GLY A 118      70.988  47.211  46.590  1.00 28.15           H
ATOM   1723  HA2 GLY A 118      68.936  48.815  47.270  1.00 26.53           H
ATOM   1724  HA3 GLY A 118      70.431  49.231  47.133  1.00 26.53           H
ATOM   1725  N   GLY A 119      68.265  49.921  45.231  1.00 22.27           N
ATOM   1726  CA  GLY A 119      67.771  50.327  43.934  1.00 27.44           C
ATOM   1727  C   GLY A 119      68.285  51.685  43.508  1.00 25.42           C
ATOM   1728  O   GLY A 119      68.000  52.686  44.167  1.00 23.98           O
ATOM   1729  H   GLY A 119      67.737  50.113  45.879  1.00 26.72           H
ATOM   1730  HA2 GLY A 119      68.049  49.676  43.274  1.00 32.93           H
ATOM   1731  HA3 GLY A 119      66.800  50.352  43.947  1.00 32.93           H
ATOM   1732  N   LEU A 120      69.067  51.719  42.428  1.00 20.81           N
ATOM   1733  CA  LEU A 120      69.573  52.957  41.846  1.00 26.95           C
ATOM   1734  C   LEU A 120      68.645  53.505  40.770  1.00 27.15           C
ATOM   1735  O   LEU A 120      68.520  54.726  40.626  1.00 28.98           O
ATOM   1736  CB  LEU A 120      70.952  52.735  41.225  1.00 23.22           C
ATOM   1737  CG  LEU A 120      72.077  52.341  42.184  1.00 23.47           C
ATOM   1738  CD1 LEU A 120      73.352  52.073  41.421  1.00 19.99           C
ATOM   1739  CD2 LEU A 120      72.306  53.457  43.189  1.00 22.50           C
ATOM   1740  H   LEU A 120      69.330  51.018  42.005  1.00 24.97           H
ATOM   1741  HA  LEU A 120      69.652  53.619  42.549  1.00 32.34           H
ATOM   1742  HB2 LEU A 120      70.883  52.046  40.548  1.00 27.87           H
ATOM   1743  HB3 LEU A 120      71.223  53.568  40.811  1.00 27.87           H
ATOM   1744  HG  LEU A 120      71.831  51.533  42.659  1.00 28.16           H
ATOM   1745 HD11 LEU A 120      74.039  51.786  42.040  1.00 23.98           H
ATOM   1746 HD12 LEU A 120      73.188  51.390  40.751  1.00 23.98           H
ATOM   1747 HD13 LEU A 120      73.632  52.897  40.991  1.00 23.98           H
ATOM   1748 HD21 LEU A 120      72.997  53.180  43.809  1.00 27.01           H
ATOM   1749 HD22 LEU A 120      72.587  54.259  42.718  1.00 27.01           H
ATOM   1750 HD23 LEU A 120      71.485  53.622  43.675  1.00 27.01           H
ATOM   1751  N   ASN A 121      68.015  52.616  40.022  1.00 22.99           N
ATOM   1752  CA  ASN A 121      67.053  52.962  38.998  1.00 26.36           C
ATOM   1753  C   ASN A 121      65.814  53.591  39.641  1.00 31.90           C
ATOM   1754  O   ASN A 121      65.150  52.932  40.454  1.00 26.75           O
ATOM   1755  CB  ASN A 121      66.696  51.696  38.221  1.00 32.76           C
ATOM   1756  CG  ASN A 121      65.776  51.959  37.017  1.00 29.66           C
ATOM   1757  OD1 ASN A 121      64.889  52.801  37.072  1.00 34.49           O
ATOM   1758  ND2 ASN A 121      65.979  51.206  35.946  1.00 26.97           N
ATOM   1759  H   ASN A 121      68.130  51.767  40.102  1.00 27.59           H
ATOM   1760  HA  ASN A 121      67.482  53.580  38.381  1.00 31.63           H
ATOM   1761  HB2 ASN A 121      67.512  51.290  37.887  1.00 39.32           H
ATOM   1762  HB3 ASN A 121      66.237  51.083  38.819  1.00 39.32           H
ATOM   1763 HD21 ASN A 121      65.433  51.249  35.276  1.00 32.36           H
ATOM   1764 HD22 ASN A 121      66.653  50.666  35.918  1.00 32.36           H
ATOM   1765  N   PRO A 122      65.473  54.850  39.316  1.00 33.39           N
ATOM   1766  CA  PRO A 122      64.306  55.509  39.932  1.00 34.03           C
ATOM   1767  C   PRO A 122      62.987  54.767  39.757  1.00 35.92           C
ATOM   1768  O   PRO A 122      62.122  54.862  40.639  1.00 34.06           O
ATOM   1769  CB  PRO A 122      64.271  56.854  39.205  1.00 35.02           C
ATOM   1770  CG  PRO A 122      65.629  57.085  38.770  1.00 33.54           C
ATOM   1771  CD  PRO A 122      66.109  55.742  38.342  1.00 30.73           C
ATOM   1772  HA  PRO A 122      64.471  55.690  40.871  1.00 40.84           H
ATOM   1773  HB2 PRO A 122      63.699  56.778  38.426  1.00 42.02           H
ATOM   1774  HB3 PRO A 122      63.974  57.552  39.807  1.00 42.02           H
ATOM   1775  HG2 PRO A 122      65.646  57.706  38.024  1.00 40.25           H
ATOM   1776  HG3 PRO A 122      66.150  57.426  39.517  1.00 40.25           H
ATOM   1777  HD2 PRO A 122      65.812  55.541  37.442  1.00 36.88           H
ATOM   1778  HD3 PRO A 122      67.073  55.697  38.433  1.00 36.88           H
ATOM   1779  N   ASN A 123      62.815  54.026  38.650  1.00 38.54           N
ATOM   1780  CA  ASN A 123      61.604  53.246  38.373  1.00 33.71           C
ATOM   1781  C   ASN A 123      61.465  51.992  39.224  1.00 32.32           C
ATOM   1782  O   ASN A 123      60.419  51.339  39.133  1.00 34.34           O
ATOM   1783  CB  ASN A 123      61.561  52.830  36.903  1.00 37.82           C
ATOM   1784  CG  ASN A 123      61.486  54.008  35.986  1.00 36.51           C
ATOM   1785  OD1 ASN A 123      60.846  55.009  36.304  1.00 37.53           O
ATOM   1786  ND2 ASN A 123      62.178  53.922  34.856  1.00 41.99           N
ATOM   1787  H   ASN A 123      63.406  53.962  38.025  1.00 46.25           H
ATOM   1788  HA  ASN A 123      60.826  53.804  38.534  1.00 40.46           H
ATOM   1789  HB2 ASN A 123      62.363  52.334  36.673  1.00 45.39           H
ATOM   1790  HB3 ASN A 123      60.779  52.280  36.748  1.00 45.39           H
ATOM   1791 HD21 ASN A 123      62.127  54.551  34.269  1.00 50.39           H
ATOM   1792 HD22 ASN A 123      62.691  53.239  34.721  1.00 50.39           H
ATOM   1793  N   PHE A 124      62.479  51.631  40.020  1.00 33.56           N
ATOM   1794  CA  PHE A 124      62.406  50.470  40.902  1.00 38.56           C
ATOM   1795  C   PHE A 124      61.600  50.832  42.143  1.00 30.52           C
ATOM   1796  O   PHE A 124      61.524  51.998  42.555  1.00 30.70           O
ATOM   1797  CB  PHE A 124      63.808  49.977  41.341  1.00 31.09           C
ATOM   1798  CG  PHE A 124      64.587  49.209  40.288  1.00 25.05           C
ATOM   1799  CD1 PHE A 124      64.131  49.062  38.993  1.00 26.88           C
ATOM   1800  CD2 PHE A 124      65.790  48.626  40.616  1.00 22.22           C
ATOM   1801  CE1 PHE A 124      64.864  48.376  38.062  1.00 26.81           C
ATOM   1802  CE2 PHE A 124      66.510  47.927  39.684  1.00 24.51           C
ATOM   1803  CZ  PHE A 124      66.056  47.807  38.415  1.00 25.30           C
ATOM   1804  H   PHE A 124      63.229  52.056  40.084  1.00 40.27           H
ATOM   1805  HA  PHE A 124      61.939  49.738  40.461  1.00 46.28           H
ATOM   1806  HB2 PHE A 124      64.350  50.753  41.557  1.00 37.30           H
ATOM   1807  HB3 PHE A 124      63.724  49.405  42.118  1.00 37.30           H
ATOM   1808  HD1 PHE A 124      63.329  49.451  38.744  1.00 32.26           H
ATOM   1809  HD2 PHE A 124      66.114  48.704  41.480  1.00 26.66           H
ATOM   1810  HE1 PHE A 124      64.553  48.285  37.195  1.00 32.17           H
ATOM   1811  HE2 PHE A 124      67.320  47.542  39.917  1.00 29.42           H
ATOM   1812  HZ  PHE A 124      66.545  47.333  37.790  1.00 30.36           H
ATOM   1813  N   GLU A 125      60.979  49.818  42.713  1.00 25.29           N
ATOM   1814  CA  GLU A 125      60.227  49.946  43.947  1.00 31.96           C
ATOM   1815  C   GLU A 125      60.721  48.891  44.917  1.00 30.15           C
ATOM   1816  O   GLU A 125      61.215  47.837  44.508  1.00 29.75           O
ATOM   1817  CB  GLU A 125      58.707  49.787  43.685  1.00 36.62           C
ATOM   1818  CG  GLU A 125      58.089  50.946  42.911  1.00 34.22           C
ATOM   1819  CD  GLU A 125      58.267  52.256  43.672  1.00 46.75           C
ATOM   1820  OE1 GLU A 125      58.071  52.229  44.919  1.00 45.68           O
ATOM   1821  OE2 GLU A 125      58.631  53.294  43.052  1.00 47.72           O1-
ATOM   1822  H   GLU A 125      60.969  49.023  42.385  1.00 30.35           H
ATOM   1823  HA  GLU A 125      60.391  50.818  44.344  1.00 38.35           H
ATOM   1824  HB2 GLU A 125      58.557  48.979  43.168  1.00 43.94           H
ATOM   1825  HB3 GLU A 125      58.253  49.715  44.538  1.00 43.94           H
ATOM   1826  HG2 GLU A 125      58.522  51.020  42.046  1.00 41.07           H
ATOM   1827  HG3 GLU A 125      57.140  50.784  42.783  1.00 41.07           H
ATOM   1828  N   VAL A 126      60.628  49.213  46.203  1.00 32.72           N
ATOM   1829  CA  VAL A 126      60.902  48.241  47.251  1.00 29.19           C
ATOM   1830  C   VAL A 126      60.180  46.940  46.953  1.00 38.42           C
ATOM   1831  O   VAL A 126      59.035  46.926  46.479  1.00 33.22           O
ATOM   1832  CB  VAL A 126      60.467  48.777  48.626  1.00 34.22           C
ATOM   1833  CG1 VAL A 126      60.682  47.695  49.760  1.00 33.83           C
ATOM   1834  CG2 VAL A 126      61.215  50.012  48.941  1.00 36.25           C
ATOM   1835  H   VAL A 126      60.415  49.996  46.485  1.00 39.27           H
ATOM   1836  HA  VAL A 126      61.860  48.076  47.283  1.00 35.02           H
ATOM   1837  HB  VAL A 126      59.523  48.994  48.596  1.00 41.07           H
ATOM   1838 HG11 VAL A 126      60.439  48.081  50.615  1.00 40.60           H
ATOM   1839 HG12 VAL A 126      60.124  46.925  49.575  1.00 40.60           H
ATOM   1840 HG13 VAL A 126      61.615  47.422  49.779  1.00 40.60           H
ATOM   1841 HG21 VAL A 126      60.963  50.317  49.828  1.00 43.50           H
ATOM   1842 HG22 VAL A 126      62.162  49.818  48.909  1.00 43.50           H
ATOM   1843 HG23 VAL A 126      60.993  50.686  48.280  1.00 43.50           H
ATOM   1844  N   GLY A 127      60.839  45.830  47.287  1.00 35.91           N
ATOM   1845  CA  GLY A 127      60.310  44.521  47.013  1.00 32.32           C
ATOM   1846  C   GLY A 127      60.443  44.072  45.584  1.00 27.74           C
ATOM   1847  O   GLY A 127      60.119  42.917  45.295  1.00 25.67           O
ATOM   1848  H   GLY A 127      61.606  45.825  47.683  1.00 43.10           H
ATOM   1849  HA2 GLY A 127      60.760  43.874  47.574  1.00 38.78           H
ATOM   1850  HA3 GLY A 127      59.367  44.510  47.234  1.00 38.78           H
ATOM   1851  N   ASP A 128      60.919  44.933  44.677  1.00 29.21           N
ATOM   1852  CA  ASP A 128      61.085  44.517  43.294  1.00 24.71           C
ATOM   1853  C   ASP A 128      62.046  43.346  43.211  1.00 24.79           C
ATOM   1854  O   ASP A 128      62.923  43.161  44.058  1.00 29.83           O
ATOM   1855  CB  ASP A 128      61.636  45.647  42.414  1.00 30.75           C
ATOM   1856  CG  ASP A 128      60.548  46.470  41.723  1.00 32.52           C
ATOM   1857  OD1 ASP A 128      59.449  45.940  41.414  1.00 33.32           O
ATOM   1858  OD2 ASP A 128      60.824  47.659  41.447  1.00 35.46           O1-
ATOM   1859  H   ASP A 128      61.151  45.751  44.832  1.00 35.05           H
ATOM   1860  HA  ASP A 128      60.229  44.228  42.956  1.00 29.66           H
ATOM   1861  HB2 ASP A 128      62.171  46.257  42.952  1.00 36.90           H
ATOM   1862  HB3 ASP A 128      62.179  45.245  41.717  1.00 36.90           H
ATOM   1863  N   ILE A 129      61.903  42.576  42.150  1.00 26.76           N
ATOM   1864  CA  ILE A 129      62.866  41.545  41.797  1.00 29.10           C
ATOM   1865  C   ILE A 129      63.473  41.959  40.464  1.00 26.49           C
ATOM   1866  O   ILE A 129      62.742  42.115  39.482  1.00 31.01           O
ATOM   1867  CB  ILE A 129      62.228  40.151  41.714  1.00 29.52           C
ATOM   1868  CG1 ILE A 129      61.822  39.669  43.106  1.00 30.67           C
ATOM   1869  CG2 ILE A 129      63.193  39.165  41.086  1.00 26.67           C
ATOM   1870  CD1 ILE A 129      61.017  38.432  43.111  1.00 36.69           C
ATOM   1871  H   ILE A 129      61.253  42.647  41.587  1.00 32.11           H
ATOM   1872  HA  ILE A 129      63.559  41.516  42.472  1.00 34.92           H
ATOM   1873  HB  ILE A 129      61.428  40.207  41.168  1.00 35.42           H
ATOM   1874 HG12 ILE A 129      62.614  39.515  43.647  1.00 36.80           H
ATOM   1875 HG13 ILE A 129      61.269  40.361  43.502  1.00 36.80           H
ATOM   1876 HG21 ILE A 129      62.760  38.301  41.031  1.00 32.00           H
ATOM   1877 HG22 ILE A 129      63.429  39.455  40.194  1.00 32.00           H
ATOM   1878 HG23 ILE A 129      63.985  39.110  41.644  1.00 32.00           H
ATOM   1879 HD11 ILE A 129      60.740  38.253  44.025  1.00 44.03           H
ATOM   1880 HD12 ILE A 129      60.237  38.557  42.547  1.00 44.03           H
ATOM   1881 HD13 ILE A 129      61.559  37.700  42.780  1.00 44.03           H
ATOM   1882  N   MET A 130      64.804  42.143  40.438  1.00 23.58           N
ATOM   1883  CA  MET A 130      65.552  42.500  39.246  1.00 24.82           C
ATOM   1884  C   MET A 130      66.359  41.293  38.782  1.00 30.36           C
ATOM   1885  O   MET A 130      67.339  40.879  39.437  1.00 24.78           O
ATOM   1886  CB  MET A 130      66.476  43.684  39.498  1.00 21.26           C
ATOM   1887  CG  MET A 130      67.269  44.113  38.260  1.00 30.40           C
ATOM   1888  SD  MET A 130      68.669  45.228  38.614  1.00 24.21           S
ATOM   1889  CE  MET A 130      69.873  43.990  39.108  1.00 23.52           C
ATOM   1890  H   MET A 130      65.314  42.068  41.126  1.00 28.29           H
ATOM   1891  HA  MET A 130      64.925  42.752  38.555  1.00 29.79           H
ATOM   1892  HB2 MET A 130      65.951  44.445  39.790  1.00 25.51           H
ATOM   1893  HB3 MET A 130      67.104  43.436  40.192  1.00 25.51           H
ATOM   1894  HG2 MET A 130      67.638  43.320  37.842  1.00 36.49           H
ATOM   1895  HG3 MET A 130      66.670  44.561  37.639  1.00 36.49           H
ATOM   1896  HE1 MET A 130      70.711  44.434  39.308  1.00 28.22           H
ATOM   1897  HE2 MET A 130      69.547  43.533  39.897  1.00 28.22           H
ATOM   1898  HE3 MET A 130      70.008  43.354  38.388  1.00 28.22           H
ATOM   1899  N   LEU A 131      65.953  40.748  37.646  1.00 21.67           N
ATOM   1900  CA  LEU A 131      66.790  39.834  36.904  1.00 23.05           C
ATOM   1901  C   LEU A 131      68.098  40.549  36.575  1.00 23.24           C
ATOM   1902  O   LEU A 131      68.095  41.679  36.089  1.00 23.45           O
ATOM   1903  CB  LEU A 131      66.047  39.396  35.641  1.00 30.49           C
ATOM   1904  CG  LEU A 131      66.775  38.443  34.688  1.00 28.64           C
ATOM   1905  CD1 LEU A 131      66.941  37.114  35.350  1.00 22.82           C
ATOM   1906  CD2 LEU A 131      65.995  38.348  33.357  1.00 31.39           C
ATOM   1907  H   LEU A 131      65.199  40.898  37.273  1.00 26.00           H
ATOM   1908  HA  LEU A 131      66.990  39.052  37.439  1.00 27.66           H
ATOM   1909  HB2 LEU A 131      65.222  38.953  35.907  1.00 36.59           H
ATOM   1910  HB3 LEU A 131      65.823  40.195  35.137  1.00 36.59           H
ATOM   1911  HG  LEU A 131      67.662  38.784  34.485  1.00 34.37           H
ATOM   1912 HD11 LEU A 131      67.402  36.525  34.739  1.00 27.38           H
ATOM   1913 HD12 LEU A 131      67.463  37.223  36.163  1.00 27.38           H
ATOM   1914 HD13 LEU A 131      66.065  36.758  35.571  1.00 27.38           H
ATOM   1915 HD21 LEU A 131      66.445  37.721  32.773  1.00 37.67           H
ATOM   1916 HD22 LEU A 131      65.093  38.047  33.546  1.00 37.67           H
ATOM   1917 HD23 LEU A 131      65.976  39.227  32.941  1.00 37.67           H
ATOM   1918  N   ILE A 132      69.217  39.908  36.876  1.00 23.33           N
ATOM   1919  CA  ILE A 132      70.525  40.504  36.622  1.00 24.13           C
ATOM   1920  C   ILE A 132      70.857  40.242  35.160  1.00 22.88           C
ATOM   1921  O   ILE A 132      71.021  39.088  34.742  1.00 18.94           O
ATOM   1922  CB  ILE A 132      71.611  39.930  37.548  1.00 22.04           C
ATOM   1923  CG1 ILE A 132      71.245  40.179  39.004  1.00 20.99           C
ATOM   1924  CG2 ILE A 132      72.954  40.537  37.203  1.00 17.76           C
ATOM   1925  CD1 ILE A 132      72.150  39.520  40.019  1.00 23.41           C
ATOM   1926  H   ILE A 132      69.244  39.122  37.230  1.00 28.00           H
ATOM   1927  HA  ILE A 132      70.471  41.465  36.762  1.00 28.95           H
ATOM   1928  HB  ILE A 132      71.676  38.968  37.412  1.00 26.45           H
ATOM   1929 HG12 ILE A 132      71.249  41.135  39.161  1.00 25.18           H
ATOM   1930 HG13 ILE A 132      70.357  39.822  39.157  1.00 25.18           H
ATOM   1931 HG21 ILE A 132      73.619  40.170  37.801  1.00 21.31           H
ATOM   1932 HG22 ILE A 132      73.187  40.312  36.291  1.00 21.31           H
ATOM   1933 HG23 ILE A 132      72.895  41.499  37.313  1.00 21.31           H
ATOM   1934 HD11 ILE A 132      71.833  39.716  40.915  1.00 28.09           H
ATOM   1935 HD12 ILE A 132      72.158  38.559  39.872  1.00 28.09           H
ATOM   1936 HD13 ILE A 132      73.040  39.878  39.898  1.00 28.09           H
ATOM   1937  N   ARG A 133      70.941  41.314  34.375  1.00 19.53           N
ATOM   1938  CA  ARG A 133      71.310  41.164  32.979  1.00 23.67           C
ATOM   1939  C   ARG A 133      72.815  41.345  32.771  1.00 19.81           C
ATOM   1940  O   ARG A 133      73.385  40.788  31.821  1.00 17.96           O
ATOM   1941  CB  ARG A 133      70.541  42.169  32.113  1.00 28.32           C
ATOM   1942  CG  ARG A 133      70.455  41.650  30.688  1.00 31.85           C
ATOM   1943  CD  ARG A 133      70.830  42.627  29.660  1.00 43.01           C
ATOM   1944  NE  ARG A 133      70.941  42.006  28.316  1.00 49.09           N
ATOM   1945  CZ  ARG A 133      71.853  41.087  27.955  1.00 45.56           C
ATOM   1946  NH1 ARG A 133      72.761  40.628  28.822  1.00 39.64           N
ATOM   1947  NH2 ARG A 133      71.872  40.620  26.709  1.00 41.90           N1+
ATOM   1948  H   ARG A 133      70.810  42.127  34.623  1.00 23.43           H
ATOM   1949  HA  ARG A 133      71.073  40.268  32.697  1.00 28.40           H
ATOM   1950  HB2 ARG A 133      69.642  42.264  32.468  1.00 33.98           H
ATOM   1951  HB3 ARG A 133      70.991  43.025  32.107  1.00 33.98           H
ATOM   1952  HG2 ARG A 133      71.050  40.890  30.606  1.00 38.22           H
ATOM   1953  HG3 ARG A 133      69.543  41.372  30.511  1.00 38.22           H
ATOM   1954  HD2 ARG A 133      70.139  43.308  29.624  1.00 51.61           H
ATOM   1955  HD3 ARG A 133      71.681  43.027  29.898  1.00 51.61           H
ATOM   1956  HE  ARG A 133      70.432  42.320  27.696  1.00 58.91           H
ATOM   1957 HH11 ARG A 133      72.771  40.925  29.632  1.00 47.56           H
ATOM   1958 HH12 ARG A 133      73.336  40.038  28.565  1.00 47.56           H
ATOM   1959 HH21 ARG A 133      71.297  40.904  26.133  1.00 50.28           H
ATOM   1960 HH22 ARG A 133      72.454  40.030  26.478  1.00 50.28           H
ATOM   1961  N   ASP A 134      73.461  42.087  33.662  1.00 19.88           N
ATOM   1962  CA  ASP A 134      74.867  42.448  33.537  1.00 17.38           C
ATOM   1963  C   ASP A 134      75.369  42.903  34.900  1.00 19.31           C
ATOM   1964  O   ASP A 134      74.594  43.095  35.839  1.00 17.81           O
ATOM   1965  CB  ASP A 134      75.021  43.560  32.498  1.00 19.29           C
ATOM   1966  CG  ASP A 134      76.348  43.529  31.801  1.00 22.45           C
ATOM   1967  OD1 ASP A 134      77.244  42.721  32.154  1.00 23.78           O
ATOM   1968  OD2 ASP A 134      76.487  44.336  30.881  1.00 23.61           O1-
ATOM   1969  H   ASP A 134      73.098  42.421  34.363  1.00 23.86           H
ATOM   1970  HA  ASP A 134      75.401  41.687  33.260  1.00 20.85           H
ATOM   1971  HB2 ASP A 134      74.330  43.461  31.824  1.00 23.15           H
ATOM   1972  HB3 ASP A 134      74.929  44.422  32.927  1.00 23.15           H
ATOM   1973  N   HIS A 135      76.681  43.070  35.005  1.00 15.60           N
ATOM   1974  CA  HIS A 135      77.233  43.617  36.216  1.00 19.05           C
ATOM   1975  C   HIS A 135      78.376  44.552  35.898  1.00 12.90           C
ATOM   1976  O   HIS A 135      78.905  44.586  34.793  1.00 18.03           O
ATOM   1977  CB  HIS A 135      77.681  42.526  37.202  1.00 18.90           C
ATOM   1978  CG  HIS A 135      78.848  41.707  36.771  1.00 17.75           C
ATOM   1979  ND1 HIS A 135      78.796  40.331  36.737  1.00 15.90           N
ATOM   1980  CD2 HIS A 135      80.101  42.047  36.395  1.00 13.90           C
ATOM   1981  CE1 HIS A 135      79.959  39.863  36.329  1.00 20.18           C
ATOM   1982  NE2 HIS A 135      80.773  40.882  36.137  1.00 16.84           N
ATOM   1983  H   HIS A 135      77.263  42.888  34.399  1.00 18.72           H
ATOM   1984  HA  HIS A 135      76.535  44.141  36.638  1.00 22.86           H
ATOM   1985  HB2 HIS A 135      76.949  41.895  37.305  1.00 22.68           H
ATOM   1986  HB3 HIS A 135      77.913  42.941  38.045  1.00 22.68           H
ATOM   1987  HD2 HIS A 135      80.449  42.907  36.330  1.00 16.68           H
ATOM   1988  HE1 HIS A 135      80.180  38.965  36.216  1.00 24.22           H
ATOM   1989  HE2 HIS A 135      81.591  40.823  35.869  1.00 20.21           H
ATOM   1990  N   ILE A 136      78.738  45.313  36.914  1.00 17.63           N
ATOM   1991  CA  ILE A 136      79.925  46.148  36.923  1.00 17.64           C
ATOM   1992  C   ILE A 136      80.722  45.702  38.137  1.00 14.19           C
ATOM   1993  O   ILE A 136      80.213  45.729  39.262  1.00 15.36           O
ATOM   1994  CB  ILE A 136      79.569  47.640  37.018  1.00 16.16           C
ATOM   1995  CG1 ILE A 136      78.675  48.058  35.833  1.00 19.70           C
ATOM   1996  CG2 ILE A 136      80.845  48.495  37.168  1.00 18.04           C
ATOM   1997  CD1 ILE A 136      78.042  49.487  35.963  1.00 18.93           C
ATOM   1998  H   ILE A 136      78.292  45.364  37.648  1.00 21.16           H
ATOM   1999  HA  ILE A 136      80.448  45.993  36.120  1.00 21.16           H
ATOM   2000  HB  ILE A 136      79.042  47.762  37.824  1.00 19.39           H
ATOM   2001 HG12 ILE A 136      79.204  48.039  35.021  1.00 23.64           H
ATOM   2002 HG13 ILE A 136      77.943  47.424  35.755  1.00 23.64           H
ATOM   2003 HG21 ILE A 136      80.605  49.435  37.202  1.00 21.65           H
ATOM   2004 HG22 ILE A 136      81.286  48.251  37.996  1.00 21.65           H
ATOM   2005 HG23 ILE A 136      81.433  48.327  36.412  1.00 21.65           H
ATOM   2006 HD11 ILE A 136      77.546  49.675  35.154  1.00 22.71           H
ATOM   2007 HD12 ILE A 136      77.443  49.508  36.729  1.00 22.71           H
ATOM   2008 HD13 ILE A 136      78.750  50.142  36.071  1.00 22.71           H
ATOM   2009  N   ASN A 137      81.964  45.333  37.932  1.00 16.83           N
ATOM   2010  CA  ASN A 137      82.762  44.794  39.020  1.00 15.59           C
ATOM   2011  C   ASN A 137      83.822  45.812  39.414  1.00 14.41           C
ATOM   2012  O   ASN A 137      84.954  45.762  38.930  1.00 13.53           O
ATOM   2013  CB  ASN A 137      83.397  43.475  38.614  1.00 16.40           C
ATOM   2014  CG  ASN A 137      84.188  42.862  39.754  1.00 21.04           C
ATOM   2015  OD1 ASN A 137      84.027  43.239  40.919  1.00 20.57           O
ATOM   2016  ND2 ASN A 137      85.048  41.949  39.426  1.00 20.61           N
ATOM   2017  H   ASN A 137      82.376  45.385  37.180  1.00 20.19           H
ATOM   2018  HA  ASN A 137      82.191  44.637  39.786  1.00 18.71           H
ATOM   2019  HB2 ASN A 137      82.727  42.848  38.309  1.00 19.68           H
ATOM   2020  HB3 ASN A 137      84.025  43.650  37.898  1.00 19.68           H
ATOM   2021 HD21 ASN A 137      85.537  41.595  40.032  1.00 24.73           H
ATOM   2022 HD22 ASN A 137      85.123  41.701  38.604  1.00 24.73           H
ATOM   2023  N   LEU A 138      83.456  46.732  40.309  1.00 19.68           N
ATOM   2024  CA  LEU A 138      84.395  47.782  40.717  1.00 16.73           C
ATOM   2025  C   LEU A 138      85.648  47.231  41.376  1.00 19.01           C
ATOM   2026  O   LEU A 138      86.757  47.629  40.981  1.00 18.78           O
ATOM   2027  CB  LEU A 138      83.702  48.783  41.623  1.00 18.91           C
ATOM   2028  CG  LEU A 138      82.522  49.485  40.941  1.00 20.67           C
ATOM   2029  CD1 LEU A 138      81.941  50.520  41.900  1.00 25.19           C
ATOM   2030  CD2 LEU A 138      82.937  50.144  39.671  1.00 19.33           C
ATOM   2031  H   LEU A 138      82.681  46.777  40.680  1.00 23.62           H
ATOM   2032  HA  LEU A 138      84.689  48.262  39.935  1.00 20.07           H
ATOM   2033  HB2 LEU A 138      83.376  48.333  42.417  1.00 22.70           H
ATOM   2034  HB3 LEU A 138      84.355  49.456  41.869  1.00 22.70           H
ATOM   2035  HG  LEU A 138      81.839  48.828  40.736  1.00 24.81           H
ATOM   2036 HD11 LEU A 138      81.179  50.949  41.485  1.00 30.22           H
ATOM   2037 HD12 LEU A 138      81.668  50.064  42.711  1.00 30.22           H
ATOM   2038 HD13 LEU A 138      82.620  51.181  42.107  1.00 30.22           H
ATOM   2039 HD21 LEU A 138      82.165  50.594  39.292  1.00 23.20           H
ATOM   2040 HD22 LEU A 138      83.633  50.787  39.882  1.00 23.20           H
ATOM   2041 HD23 LEU A 138      83.263  49.490  39.034  1.00 23.20           H
ATOM   2042  N   PRO A 139      85.576  46.313  42.330  1.00 19.22           N
ATOM   2043  CA  PRO A 139      86.835  45.746  42.854  1.00 25.15           C
ATOM   2044  C   PRO A 139      87.685  45.086  41.771  1.00 19.48           C
ATOM   2045  O   PRO A 139      88.912  45.158  41.829  1.00 20.73           O
ATOM   2046  CB  PRO A 139      86.354  44.751  43.917  1.00 20.10           C
ATOM   2047  CG  PRO A 139      84.970  45.203  44.275  1.00 26.22           C
ATOM   2048  CD  PRO A 139      84.401  45.740  42.989  1.00 17.16           C
ATOM   2049  HA  PRO A 139      87.362  46.433  43.291  1.00 30.18           H
ATOM   2050  HB2 PRO A 139      86.310  43.866  43.529  1.00 24.12           H
ATOM   2051  HB3 PRO A 139      86.940  44.785  44.690  1.00 24.12           H
ATOM   2052  HG2 PRO A 139      84.456  44.447  44.595  1.00 31.47           H
ATOM   2053  HG3 PRO A 139      85.020  45.898  44.953  1.00 31.47           H
ATOM   2054  HD2 PRO A 139      84.027  45.028  42.448  1.00 20.59           H
ATOM   2055  HD3 PRO A 139      83.749  46.429  43.178  1.00 20.59           H
ATOM   2056  N   GLY A 140      87.080  44.481  40.754  1.00 19.61           N
ATOM   2057  CA  GLY A 140      87.877  43.936  39.669  1.00 21.03           C
ATOM   2058  C   GLY A 140      88.699  44.973  38.907  1.00 20.96           C
ATOM   2059  O   GLY A 140      89.742  44.656  38.339  1.00 26.45           O
ATOM   2060  H   GLY A 140      86.227  44.361  40.672  1.00 23.53           H
ATOM   2061  HA2 GLY A 140      88.477  43.264  40.029  1.00 25.24           H
ATOM   2062  HA3 GLY A 140      87.279  43.504  39.040  1.00 25.24           H
ATOM   2063  N   PHE A 141      88.248  46.211  38.862  1.00 20.36           N
ATOM   2064  CA  PHE A 141      89.043  47.212  38.153  1.00 24.26           C
ATOM   2065  C   PHE A 141      90.409  47.408  38.784  1.00 25.99           C
ATOM   2066  O   PHE A 141      91.352  47.749  38.068  1.00 21.32           O
ATOM   2067  CB  PHE A 141      88.309  48.540  38.115  1.00 25.14           C
ATOM   2068  CG  PHE A 141      87.110  48.535  37.211  1.00 27.40           C
ATOM   2069  CD1 PHE A 141      86.966  47.560  36.217  1.00 29.53           C
ATOM   2070  CD2 PHE A 141      86.129  49.495  37.343  1.00 22.10           C
ATOM   2071  CE1 PHE A 141      85.878  47.567  35.389  1.00 27.07           C
ATOM   2072  CE2 PHE A 141      85.047  49.491  36.512  1.00 22.29           C
ATOM   2073  CZ  PHE A 141      84.916  48.550  35.537  1.00 23.22           C
ATOM   2074  H   PHE A 141      87.524  46.503  39.235  1.00 24.44           H
ATOM   2075  HA  PHE A 141      89.216  46.913  37.245  1.00 29.11           H
ATOM   2076  HB2 PHE A 141      88.024  48.764  39.015  1.00 30.16           H
ATOM   2077  HB3 PHE A 141      88.921  49.217  37.792  1.00 30.16           H
ATOM   2078  HD1 PHE A 141      87.612  46.901  36.095  1.00 35.44           H
ATOM   2079  HD2 PHE A 141      86.197  50.153  37.996  1.00 26.52           H
ATOM   2080  HE1 PHE A 141      85.801  46.918  34.728  1.00 32.49           H
ATOM   2081  HE2 PHE A 141      84.395  50.142  36.607  1.00 26.75           H
ATOM   2082  HZ  PHE A 141      84.167  48.566  34.986  1.00 27.87           H
ATOM   2083  N   SER A 142      90.536  47.227  40.110  1.00 25.82           N
ATOM   2084  CA  SER A 142      91.801  47.424  40.809  1.00 23.64           C
ATOM   2085  C   SER A 142      92.549  46.126  40.996  1.00 26.25           C
ATOM   2086  O   SER A 142      93.566  46.112  41.687  1.00 30.86           O
ATOM   2087  CB  SER A 142      91.586  48.064  42.180  0.95 16.67           C
ATOM   2088  OG  SER A 142      90.960  47.115  43.020  0.44 27.13           O
ATOM   2089  H   SER A 142      89.896  46.981  40.636  1.00 30.98           H
ATOM   2090  HA  SER A 142      92.368  48.012  40.290  1.00 28.37           H
ATOM   2091  HB2 SER A 142      92.450  48.302  42.535  1.00 20.01           H
ATOM   2092  HB3 SER A 142      91.033  48.851  42.106  1.00 20.01           H
ATOM   2093  HG  SER A 142      90.201  46.921  42.719  0.62 32.55           H
ATOM   2094  N   GLY A 143      92.043  45.026  40.429  1.00 23.38           N
ATOM   2095  CA  GLY A 143      92.712  43.760  40.497  1.00 22.82           C
ATOM   2096  C   GLY A 143      92.232  42.824  41.574  1.00 31.14           C
ATOM   2097  O   GLY A 143      92.688  41.669  41.589  1.00 24.65           O
ATOM   2098  H   GLY A 143      91.304  44.993  39.981  1.00 28.05           H
ATOM   2099  HA2 GLY A 143      92.614  43.314  39.645  1.00 27.39           H
ATOM   2100  HA3 GLY A 143      93.657  43.924  40.666  1.00 27.39           H
ATOM   2101  N   GLU A 144      91.393  43.295  42.512  1.00 29.38           N
ATOM   2102  CA  GLU A 144      90.712  42.430  43.475  1.00 30.42           C
ATOM   2103  C   GLU A 144      89.760  41.535  42.668  1.00 29.81           C
ATOM   2104  O   GLU A 144      88.578  41.834  42.477  1.00 29.50           O
ATOM   2105  CB  GLU A 144      89.947  43.257  44.513  1.00 29.49           C
ATOM   2106  CG  GLU A 144      90.757  43.986  45.567  1.00 39.94           C
ATOM   2107  CD  GLU A 144      91.231  43.069  46.714  1.00 47.85           C
ATOM   2108  OE1 GLU A 144      90.547  42.057  47.049  1.00 43.89           O
ATOM   2109  OE2 GLU A 144      92.288  43.378  47.299  1.00 53.28           O1-
ATOM   2110  H   GLU A 144      91.198  44.129  42.616  1.00 35.25           H
ATOM   2111  HA  GLU A 144      91.352  41.875  43.941  1.00 36.51           H
ATOM   2112  HB2 GLU A 144      89.439  43.937  44.045  1.00 35.39           H
ATOM   2113  HB3 GLU A 144      89.336  42.671  44.984  1.00 35.39           H
ATOM   2114  HG2 GLU A 144      91.515  44.421  45.148  1.00 47.93           H
ATOM   2115  HG3 GLU A 144      90.182  44.664  45.963  1.00 47.93           H
ATOM   2116  N   ASN A 145      90.291  40.420  42.185  1.00 28.71           N
ATOM   2117  CA  ASN A 145      89.617  39.551  41.242  1.00 28.72           C
ATOM   2118  C   ASN A 145      89.786  38.124  41.739  1.00 25.54           C
ATOM   2119  O   ASN A 145      90.910  37.728  42.064  1.00 26.61           O
ATOM   2120  CB  ASN A 145      90.226  39.689  39.849  1.00 27.09           C
ATOM   2121  CG  ASN A 145      89.403  39.009  38.786  1.00 25.95           C
ATOM   2122  OD1 ASN A 145      89.080  37.809  38.843  1.00 21.08           O
ATOM   2123  ND2 ASN A 145      89.035  39.789  37.822  1.00 20.60           N
ATOM   2124  H   ASN A 145      91.073  40.127  42.399  1.00 34.46           H
ATOM   2125  HA  ASN A 145      88.673  39.781  41.202  1.00 34.47           H
ATOM   2126  HB2 ASN A 145      90.292  40.631  39.615  1.00 32.51           H
ATOM   2127  HB3 ASN A 145      91.097  39.263  39.842  1.00 32.51           H
ATOM   2128 HD21 ASN A 145      88.580  39.463  37.170  1.00 24.72           H
ATOM   2129 HD22 ASN A 145      89.260  40.624  37.839  1.00 24.72           H
ATOM   2130  N   PRO A 146      88.723  37.315  41.791  1.00 28.71           N
ATOM   2131  CA  PRO A 146      88.900  35.925  42.245  1.00 28.66           C
ATOM   2132  C   PRO A 146      89.762  35.108  41.339  1.00 18.45           C
ATOM   2133  O   PRO A 146      90.240  34.064  41.768  1.00 26.90           O
ATOM   2134  CB  PRO A 146      87.473  35.372  42.271  1.00 27.54           C
ATOM   2135  CG  PRO A 146      86.793  36.173  41.293  1.00 26.11           C
ATOM   2136  CD  PRO A 146      87.325  37.562  41.418  1.00 25.84           C
ATOM   2137  HA  PRO A 146      89.264  35.909  43.145  1.00 34.39           H
ATOM   2138  HB2 PRO A 146      87.481  34.434  42.026  1.00 33.05           H
ATOM   2139  HB3 PRO A 146      87.084  35.491  43.148  1.00 33.05           H
ATOM   2140  HG2 PRO A 146      87.003  35.816  40.413  1.00 31.33           H
ATOM   2141  HG3 PRO A 146      85.840  36.153  41.462  1.00 31.33           H
ATOM   2142  HD2 PRO A 146      87.269  38.044  40.573  1.00 31.00           H
ATOM   2143  HD3 PRO A 146      86.861  38.031  42.128  1.00 31.00           H
ATOM   2144  N   LEU A 147      89.959  35.535  40.098  1.00 24.97           N
ATOM   2145  CA  LEU A 147      90.815  34.843  39.151  1.00 26.15           C
ATOM   2146  C   LEU A 147      92.258  35.314  39.218  1.00 24.69           C
ATOM   2147  O   LEU A 147      93.102  34.751  38.516  1.00 20.77           O
ATOM   2148  CB  LEU A 147      90.283  35.032  37.721  1.00 24.10           C
ATOM   2149  CG  LEU A 147      88.791  34.698  37.502  1.00 24.55           C
ATOM   2150  CD1 LEU A 147      88.434  34.875  36.035  1.00 23.34           C
ATOM   2151  CD2 LEU A 147      88.495  33.314  37.930  1.00 23.49           C
ATOM   2152  H   LEU A 147      89.590  36.238  39.765  1.00 29.96           H
ATOM   2153  HA  LEU A 147      90.797  33.892  39.347  1.00 31.38           H
ATOM   2154  HB2 LEU A 147      90.411  35.959  37.465  1.00 28.92           H
ATOM   2155  HB3 LEU A 147      90.795  34.457  37.135  1.00 28.92           H
ATOM   2156  HG  LEU A 147      88.232  35.291  38.028  1.00 29.46           H
ATOM   2157 HD11 LEU A 147      87.498  34.656  35.905  1.00 28.01           H
ATOM   2158 HD12 LEU A 147      88.592  35.800  35.787  1.00 28.01           H
ATOM   2159 HD13 LEU A 147      88.992  34.283  35.508  1.00 28.01           H
ATOM   2160 HD21 LEU A 147      87.559  33.140  37.753  1.00 28.19           H
ATOM   2161 HD22 LEU A 147      89.047  32.698  37.415  1.00 28.19           H
ATOM   2162 HD23 LEU A 147      88.693  33.225  38.874  1.00 28.19           H
ATOM   2163  N   ARG A 148      92.557  36.322  40.041  1.00 25.67           N
ATOM   2164  CA  ARG A 148      93.934  36.803  40.180  1.00 24.73           C
ATOM   2165  C   ARG A 148      94.851  35.668  40.611  1.00 23.21           C
ATOM   2166  O   ARG A 148      94.520  34.885  41.510  1.00 23.60           O
ATOM   2167  CB  ARG A 148      94.011  37.948  41.208  1.00 20.32           C
ATOM   2168  CG  ARG A 148      95.335  38.698  41.156  1.00 27.48           C
ATOM   2169  CD  ARG A 148      95.488  39.752  42.241  1.00 23.03           C
ATOM   2170  NE  ARG A 148      96.717  40.464  41.981  1.00 26.99           N
ATOM   2171  CZ  ARG A 148      97.290  41.313  42.817  1.00 27.59           C
ATOM   2172  NH1 ARG A 148      96.731  41.563  43.992  1.00 31.89           N
ATOM   2173  NH2 ARG A 148      98.424  41.903  42.461  1.00 26.43           N1+
ATOM   2174  H   ARG A 148      91.987  36.747  40.525  1.00 30.80           H
ATOM   2175  HA  ARG A 148      94.240  37.148  39.323  1.00 29.68           H
ATOM   2176  HB2 ARG A 148      93.301  38.582  41.026  1.00 24.39           H
ATOM   2177  HB3 ARG A 148      93.920  37.586  42.101  1.00 24.39           H
ATOM   2178  HG2 ARG A 148      96.061  38.065  41.247  1.00 32.98           H
ATOM   2179  HG3 ARG A 148      95.410  39.160  40.307  1.00 32.98           H
ATOM   2180  HD2 ARG A 148      94.760  40.387  42.191  1.00 27.63           H
ATOM   2181  HD3 ARG A 148      95.526  39.350  43.124  1.00 27.63           H
ATOM   2182  HE  ARG A 148      97.173  40.234  41.289  1.00 32.39           H
ATOM   2183 HH11 ARG A 148      95.998  41.165  44.204  1.00 38.26           H
ATOM   2184 HH12 ARG A 148      97.097  42.111  44.541  1.00 38.26           H
ATOM   2185 HH21 ARG A 148      98.763  41.732  41.689  1.00 31.72           H
ATOM   2186 HH22 ARG A 148      98.807  42.465  42.995  1.00 31.72           H
ATOM   2187  N   GLY A 149      96.025  35.582  39.976  1.00 21.29           N
ATOM   2188  CA  GLY A 149      96.940  34.499  40.263  1.00 19.50           C
ATOM   2189  C   GLY A 149      97.136  33.576  39.079  1.00 23.48           C
ATOM   2190  O   GLY A 149      96.609  33.811  37.986  1.00 21.65           O
ATOM   2191  H   GLY A 149      96.308  36.136  39.380  1.00 25.54           H
ATOM   2192  HA2 GLY A 149      97.804  34.860  40.513  1.00 23.40           H
ATOM   2193  HA3 GLY A 149      96.603  33.972  41.001  1.00 23.40           H
ATOM   2194  N   PRO A 150      97.929  32.520  39.267  1.00 24.08           N
ATOM   2195  CA  PRO A 150      98.101  31.530  38.196  1.00 22.93           C
ATOM   2196  C   PRO A 150      96.764  30.976  37.736  1.00 22.80           C
ATOM   2197  O   PRO A 150      95.885  30.680  38.539  1.00 29.19           O
ATOM   2198  CB  PRO A 150      98.956  30.447  38.855  1.00 25.36           C
ATOM   2199  CG  PRO A 150      99.669  31.172  39.992  1.00 28.78           C
ATOM   2200  CD  PRO A 150      98.688  32.166  40.480  1.00 23.59           C
ATOM   2201  HA  PRO A 150      98.574  31.915  37.441  1.00 27.52           H
ATOM   2202  HB2 PRO A 150      98.378  29.753  39.206  1.00 30.43           H
ATOM   2203  HB3 PRO A 150      99.588  30.096  38.213  1.00 30.43           H
ATOM   2204  HG2 PRO A 150      99.912  30.548  40.691  1.00 34.53           H
ATOM   2205  HG3 PRO A 150     100.456  31.622  39.644  1.00 34.53           H
ATOM   2206  HD2 PRO A 150      98.095  31.749  41.123  1.00 28.31           H
ATOM   2207  HD3 PRO A 150      99.143  32.941  40.850  1.00 28.31           H
ATOM   2208  N   ASN A 151      96.604  30.819  36.434  1.00 23.89           N
ATOM   2209  CA  ASN A 151      95.389  30.179  35.966  1.00 24.20           C
ATOM   2210  C   ASN A 151      95.491  28.662  36.042  1.00 26.05           C
ATOM   2211  O   ASN A 151      96.494  28.069  35.632  1.00 24.16           O
ATOM   2212  CB  ASN A 151      95.069  30.560  34.544  1.00 24.45           C
ATOM   2213  CG  ASN A 151      93.732  30.016  34.107  1.00 24.80           C
ATOM   2214  OD1 ASN A 151      92.687  30.424  34.616  1.00 20.85           O
ATOM   2215  ND2 ASN A 151      93.759  29.102  33.145  1.00 25.57           N
ATOM   2216  H   ASN A 151      97.155  31.066  35.819  1.00 28.67           H
ATOM   2217  HA  ASN A 151      94.643  30.472  36.514  1.00 29.04           H
ATOM   2218  HB2 ASN A 151      95.038  31.525  34.473  1.00 29.34           H
ATOM   2219  HB3 ASN A 151      95.756  30.187  33.971  1.00 29.34           H
ATOM   2220 HD21 ASN A 151      93.028  28.739  32.872  1.00 30.68           H
ATOM   2221 HD22 ASN A 151      94.514  28.873  32.790  1.00 30.68           H
ATOM   2222  N   GLU A 152      94.402  28.048  36.506  1.00 21.32           N
ATOM   2223  CA  GLU A 152      94.259  26.604  36.613  1.00 26.98           C
ATOM   2224  C   GLU A 152      93.378  26.111  35.458  1.00 26.03           C
ATOM   2225  O   GLU A 152      92.139  26.215  35.491  1.00 19.49           O
ATOM   2226  CB  GLU A 152      93.678  26.226  37.972  1.00 27.15           C
ATOM   2227  CG  GLU A 152      93.357  24.728  38.073  1.00 30.26           C
ATOM   2228  CD  GLU A 152      94.573  23.870  37.761  1.00 26.48           C
ATOM   2229  OE1 GLU A 152      95.518  23.867  38.568  1.00 29.75           O
ATOM   2230  OE2 GLU A 152      94.584  23.222  36.710  1.00 32.74           O1-
ATOM   2231  H   GLU A 152      93.700  28.467  36.762  1.00 25.58           H
ATOM   2232  HA  GLU A 152      95.135  26.193  36.526  1.00 32.38           H
ATOM   2233  HB2 GLU A 152      94.322  26.442  38.664  1.00 32.58           H
ATOM   2234  HB3 GLU A 152      92.854  26.725  38.115  1.00 32.58           H
ATOM   2235  HG2 GLU A 152      93.055  24.522  38.972  1.00 36.32           H
ATOM   2236  HG3 GLU A 152      92.658  24.513  37.435  1.00 36.32           H
ATOM   2237  N   GLU A 153      94.036  25.557  34.435  1.00 29.63           N
ATOM   2238  CA  GLU A 153      93.348  25.158  33.215  1.00 28.27           C
ATOM   2239  C   GLU A 153      92.319  24.063  33.461  1.00 26.93           C
ATOM   2240  O   GLU A 153      91.391  23.923  32.659  1.00 26.39           O
ATOM   2241  CB  GLU A 153      94.366  24.701  32.158  1.00 31.50           C
ATOM   2242  CG  GLU A 153      94.948  25.854  31.348  1.00 46.99           C
ATOM   2243  CD  GLU A 153      96.181  25.466  30.476  1.00 56.67           C
ATOM   2244  OE1 GLU A 153      96.055  24.551  29.609  1.00 47.53           O
ATOM   2245  OE2 GLU A 153      97.273  26.092  30.655  1.00 60.07           O1-
ATOM   2246  H   GLU A 153      94.882  25.406  34.425  1.00 35.56           H
ATOM   2247  HA  GLU A 153      92.893  25.933  32.857  1.00 33.93           H
ATOM   2248  HB2 GLU A 153      95.102  24.241  32.594  1.00 37.80           H
ATOM   2249  HB3 GLU A 153      93.916  24.105  31.540  1.00 37.80           H
ATOM   2250  HG2 GLU A 153      94.249  26.201  30.766  1.00 56.39           H
ATOM   2251  HG3 GLU A 153      95.215  26.550  31.973  1.00 56.39           H
ATOM   2252  N   ARG A 154      92.443  23.293  34.548  1.00 22.40           N
ATOM   2253  CA  ARG A 154      91.417  22.298  34.846  1.00 23.01           C
ATOM   2254  C   ARG A 154      90.107  22.951  35.216  1.00 23.85           C
ATOM   2255  O   ARG A 154      89.069  22.284  35.177  1.00 22.04           O
ATOM   2256  CB  ARG A 154      91.858  21.372  35.970  1.00 24.37           C
ATOM   2257  CG  ARG A 154      92.810  20.285  35.530  1.00 26.10           C
ATOM   2258  CD  ARG A 154      93.430  19.518  36.706  1.00 21.79           C
ATOM   2259  NE  ARG A 154      94.365  20.363  37.418  1.00 25.83           N
ATOM   2260  CZ  ARG A 154      95.160  19.947  38.386  1.00 25.73           C
ATOM   2261  NH1 ARG A 154      95.165  18.666  38.754  1.00 28.12           N
ATOM   2262  NH2 ARG A 154      95.957  20.819  38.973  1.00 27.09           N1+
ATOM   2263  H   ARG A 154      93.089  23.325  35.120  1.00 26.89           H
ATOM   2264  HA  ARG A 154      91.258  21.762  34.058  1.00 27.61           H
ATOM   2265  HB2 ARG A 154      92.311  21.901  36.646  1.00 29.25           H
ATOM   2266  HB3 ARG A 154      91.066  20.951  36.331  1.00 29.25           H
ATOM   2267  HG2 ARG A 154      92.327  19.644  34.987  1.00 31.32           H
ATOM   2268  HG3 ARG A 154      93.531  20.693  35.024  1.00 31.32           H
ATOM   2269  HD2 ARG A 154      92.741  19.232  37.328  1.00 26.15           H
ATOM   2270  HD3 ARG A 154      93.916  18.756  36.366  1.00 26.15           H
ATOM   2271  HE  ARG A 154      94.450  21.179  37.159  1.00 31.00           H
ATOM   2272 HH11 ARG A 154      94.641  18.099  38.368  1.00 33.74           H
ATOM   2273 HH12 ARG A 154      95.698  18.409  39.385  1.00 33.74           H
ATOM   2274 HH21 ARG A 154      95.945  21.639  38.719  1.00 32.51           H
ATOM   2275 HH22 ARG A 154      96.492  20.565  39.598  1.00 32.51           H
ATOM   2276  N   PHE A 155      90.128  24.255  35.509  1.00 26.72           N
ATOM   2277  CA  PHE A 155      88.910  25.036  35.692  1.00 26.84           C
ATOM   2278  C   PHE A 155      88.518  25.780  34.424  1.00 21.78           C
ATOM   2279  O   PHE A 155      87.390  25.659  33.951  1.00 24.02           O
ATOM   2280  CB  PHE A 155      89.089  26.019  36.870  1.00 25.48           C
ATOM   2281  CG  PHE A 155      89.036  25.362  38.219  1.00 23.02           C
ATOM   2282  CD1 PHE A 155      88.004  24.496  38.543  1.00 27.13           C
ATOM   2283  CD2 PHE A 155      90.010  25.593  39.152  1.00 21.63           C
ATOM   2284  CE1 PHE A 155      87.946  23.884  39.779  1.00 20.00           C
ATOM   2285  CE2 PHE A 155      89.945  25.004  40.400  1.00 28.24           C
ATOM   2286  CZ  PHE A 155      88.912  24.134  40.705  1.00 25.23           C
ATOM   2287  H   PHE A 155      90.852  24.712  35.621  1.00 32.06           H
ATOM   2288  HA  PHE A 155      88.176  24.435  35.897  1.00 32.21           H
ATOM   2289  HB2 PHE A 155      89.951  26.461  36.805  1.00 30.57           H
ATOM   2290  HB3 PHE A 155      88.377  26.677  36.831  1.00 30.57           H
ATOM   2291  HD1 PHE A 155      87.344  24.325  37.913  1.00 32.56           H
ATOM   2292  HD2 PHE A 155      90.701  26.176  38.952  1.00 25.96           H
ATOM   2293  HE1 PHE A 155      87.252  23.311  39.991  1.00 24.00           H
ATOM   2294  HE2 PHE A 155      90.606  25.167  41.031  1.00 33.89           H
ATOM   2295  HZ  PHE A 155      88.874  23.729  41.539  1.00 30.27           H
ATOM   2296  N   GLY A 156      89.420  26.573  33.871  1.00 26.73           N
ATOM   2297  CA  GLY A 156      89.025  27.449  32.787  1.00 27.16           C
ATOM   2298  C   GLY A 156      90.220  28.147  32.178  1.00 23.23           C
ATOM   2299  O   GLY A 156      91.374  27.804  32.455  1.00 19.44           O
ATOM   2300  H   GLY A 156      90.252  26.619  34.100  1.00 32.07           H
ATOM   2301  HA2 GLY A 156      88.574  26.927  32.105  1.00 32.60           H
ATOM   2302  HA3 GLY A 156      88.414  28.123  33.118  1.00 32.60           H
ATOM   2303  N   VAL A 157      89.922  29.142  31.347  1.00 24.36           N
ATOM   2304  CA  VAL A 157      90.954  29.797  30.537  1.00 27.23           C
ATOM   2305  C   VAL A 157      91.491  31.037  31.257  1.00 23.64           C
ATOM   2306  O   VAL A 157      90.854  31.606  32.146  1.00 19.58           O
ATOM   2307  CB  VAL A 157      90.435  30.156  29.121  1.00 25.47           C
ATOM   2308  CG1 VAL A 157      89.993  28.888  28.357  1.00 20.10           C
ATOM   2309  CG2 VAL A 157      89.326  31.228  29.166  1.00 18.59           C
ATOM   2310  H   VAL A 157      89.130  29.457  31.238  1.00 29.23           H
ATOM   2311  HA  VAL A 157      91.694  29.178  30.418  1.00 32.67           H
ATOM   2312  HB  VAL A 157      91.174  30.532  28.619  1.00 30.56           H
ATOM   2313 HG11 VAL A 157      89.690  29.140  27.473  1.00 24.12           H
ATOM   2314 HG12 VAL A 157      90.755  28.289  28.291  1.00 24.12           H
ATOM   2315 HG13 VAL A 157      89.269  28.462  28.838  1.00 24.12           H
ATOM   2316 HG21 VAL A 157      89.037  31.431  28.265  1.00 22.31           H
ATOM   2317 HG22 VAL A 157      88.576  30.885  29.674  1.00 22.31           H
ATOM   2318 HG23 VAL A 157      89.672  32.030  29.583  1.00 22.31           H
ATOM   2319  N   ARG A 158      92.685  31.468  30.843  1.00 22.77           N
ATOM   2320  CA  ARG A 158      93.361  32.597  31.498  1.00 24.04           C
ATOM   2321  C   ARG A 158      92.520  33.866  31.445  1.00 21.76           C
ATOM   2322  O   ARG A 158      92.401  34.562  32.458  1.00 20.37           O
ATOM   2323  CB  ARG A 158      94.729  32.838  30.854  1.00 22.95           C
ATOM   2324  CG  ARG A 158      95.439  34.140  31.220  1.00 23.36           C
ATOM   2325  CD  ARG A 158      96.077  34.106  32.591  1.00 21.20           C
ATOM   2326  NE  ARG A 158      95.117  34.191  33.687  1.00 25.43           N
ATOM   2327  CZ  ARG A 158      95.470  34.227  34.972  1.00 20.08           C
ATOM   2328  NH1 ARG A 158      96.740  34.197  35.326  1.00 21.58           N
ATOM   2329  NH2 ARG A 158      94.552  34.294  35.912  1.00 23.99           N1+
ATOM   2330  H   ARG A 158      93.118  31.120  30.178  1.00 27.33           H
ATOM   2331  HA  ARG A 158      93.531  32.366  32.429  1.00 28.85           H
ATOM   2332  HB2 ARG A 158      95.323  32.115  31.114  1.00 27.54           H
ATOM   2333  HB3 ARG A 158      94.613  32.839  29.891  1.00 27.54           H
ATOM   2334  HG2 ARG A 158      96.146  34.277  30.575  1.00 28.03           H
ATOM   2335  HG3 ARG A 158      94.818  34.883  31.178  1.00 28.03           H
ATOM   2336  HD2 ARG A 158      96.562  33.270  32.683  1.00 25.44           H
ATOM   2337  HD3 ARG A 158      96.694  34.850  32.684  1.00 25.44           H
ATOM   2338  HE  ARG A 158      94.279  34.160  33.493  1.00 30.51           H
ATOM   2339 HH11 ARG A 158      97.356  34.150  34.727  1.00 25.90           H
ATOM   2340 HH12 ARG A 158      96.945  34.222  36.164  1.00 25.90           H
ATOM   2341 HH21 ARG A 158      93.719  34.319  35.694  1.00 28.78           H
ATOM   2342 HH22 ARG A 158      94.791  34.322  36.736  1.00 28.78           H
ATOM   2343  N   PHE A 159      91.893  34.158  30.290  1.00 20.48           N
ATOM   2344  CA  PHE A 159      91.232  35.433  30.018  1.00 21.94           C
ATOM   2345  C   PHE A 159      89.763  35.221  29.674  1.00 22.82           C
ATOM   2346  O   PHE A 159      89.328  35.533  28.558  1.00 20.71           O
ATOM   2347  CB  PHE A 159      91.886  36.174  28.851  1.00 22.62           C
ATOM   2348  CG  PHE A 159      93.351  36.439  29.010  1.00 21.82           C
ATOM   2349  CD1 PHE A 159      93.799  37.429  29.865  1.00 23.04           C
ATOM   2350  CD2 PHE A 159      94.274  35.761  28.250  1.00 21.14           C
ATOM   2351  CE1 PHE A 159      95.116  37.709  29.975  1.00 22.23           C
ATOM   2352  CE2 PHE A 159      95.614  36.046  28.377  1.00 23.94           C
ATOM   2353  CZ  PHE A 159      96.025  37.016  29.235  1.00 22.98           C
ATOM   2354  H   PHE A 159      91.814  33.609  29.629  1.00 24.58           H
ATOM   2355  HA  PHE A 159      91.269  35.997  30.810  1.00 26.33           H
ATOM   2356  HB2 PHE A 159      91.770  35.647  28.045  1.00 27.15           H
ATOM   2357  HB3 PHE A 159      91.435  37.024  28.743  1.00 27.15           H
ATOM   2358  HD1 PHE A 159      93.197  37.915  30.377  1.00 27.65           H
ATOM   2359  HD2 PHE A 159      94.010  35.097  27.664  1.00 25.37           H
ATOM   2360  HE1 PHE A 159      95.400  38.365  30.563  1.00 26.68           H
ATOM   2361  HE2 PHE A 159      96.236  35.581  27.882  1.00 28.73           H
ATOM   2362  HZ  PHE A 159      96.926  37.203  29.322  1.00 27.58           H
ATOM   2363  N   PRO A 160      88.963  34.756  30.617  1.00 20.61           N
ATOM   2364  CA  PRO A 160      87.580  34.426  30.286  1.00 22.03           C
ATOM   2365  C   PRO A 160      86.766  35.661  30.015  1.00 24.52           C
ATOM   2366  O   PRO A 160      86.895  36.689  30.704  1.00 20.82           O
ATOM   2367  CB  PRO A 160      87.082  33.715  31.545  1.00 22.57           C
ATOM   2368  CG  PRO A 160      87.890  34.351  32.669  1.00 18.58           C
ATOM   2369  CD  PRO A 160      89.261  34.467  32.029  1.00 19.48           C
ATOM   2370  HA  PRO A 160      87.547  33.835  29.520  1.00 26.44           H
ATOM   2371  HB2 PRO A 160      86.136  33.885  31.659  1.00 27.08           H
ATOM   2372  HB3 PRO A 160      87.279  32.774  31.464  1.00 27.08           H
ATOM   2373  HG2 PRO A 160      87.530  35.226  32.876  1.00 22.29           H
ATOM   2374  HG3 PRO A 160      87.901  33.787  33.459  1.00 22.29           H
ATOM   2375  HD2 PRO A 160      89.757  35.200  32.420  1.00 23.38           H
ATOM   2376  HD3 PRO A 160      89.742  33.630  32.095  1.00 23.38           H
ATOM   2377  N   ALA A 161      85.885  35.522  29.032  1.00 19.15           N
ATOM   2378  CA  ALA A 161      84.921  36.558  28.713  1.00 19.61           C
ATOM   2379  C   ALA A 161      83.800  36.603  29.754  1.00 18.03           C
ATOM   2380  O   ALA A 161      83.352  35.582  30.264  1.00 19.27           O
ATOM   2381  CB  ALA A 161      84.345  36.307  27.323  1.00 24.12           C
ATOM   2382  H   ALA A 161      85.835  34.830  28.533  1.00 22.99           H
ATOM   2383  HA  ALA A 161      85.368  37.421  28.688  1.00 23.53           H
ATOM   2384  HB1 ALA A 161      83.735  37.025  27.092  1.00 28.94           H
ATOM   2385  HB2 ALA A 161      85.068  36.263  26.680  1.00 28.94           H
ATOM   2386  HB3 ALA A 161      83.873  35.464  27.358  1.00 28.94           H
ATOM   2387  N   MET A 162      83.375  37.807  30.076  1.00 21.84           N
ATOM   2388  CA  MET A 162      82.321  38.053  31.028  1.00 19.24           C
ATOM   2389  C   MET A 162      81.102  38.762  30.419  1.00 18.90           C
ATOM   2390  O   MET A 162      80.082  38.926  31.114  1.00 21.46           O
ATOM   2391  CB  MET A 162      82.911  38.875  32.195  1.00 22.98           C
ATOM   2392  CG  MET A 162      82.502  38.461  33.604  1.00 26.28           C
ATOM   2393  SD  MET A 162      82.558  36.691  33.947  1.00 23.52           S
ATOM   2394  CE  MET A 162      84.247  36.221  33.760  1.00 23.10           C
ATOM   2395  H   MET A 162      83.706  38.530  29.746  1.00 26.21           H
ATOM   2396  HA  MET A 162      82.022  37.193  31.360  1.00 23.09           H
ATOM   2397  HB2 MET A 162      83.879  38.786  32.157  1.00 27.57           H
ATOM   2398  HB3 MET A 162      82.655  39.802  32.079  1.00 27.57           H
ATOM   2399  HG2 MET A 162      83.085  38.907  34.240  1.00 31.54           H
ATOM   2400  HG3 MET A 162      81.588  38.751  33.747  1.00 31.54           H
ATOM   2401  HE1 MET A 162      84.337  35.270  33.918  1.00 27.72           H
ATOM   2402  HE2 MET A 162      84.535  36.436  32.861  1.00 27.72           H
ATOM   2403  HE3 MET A 162      84.781  36.716  34.403  1.00 27.72           H
ATOM   2404  N   SER A 163      81.173  39.158  29.142  1.00 19.67           N
ATOM   2405  CA  SER A 163      80.079  39.868  28.474  1.00 24.01           C
ATOM   2406  C   SER A 163      78.812  39.021  28.381  1.00 25.17           C
ATOM   2407  O   SER A 163      77.710  39.570  28.359  1.00 23.46           O
ATOM   2408  CB  SER A 163      80.509  40.289  27.067  1.00 22.48           C
ATOM   2409  OG  SER A 163      80.720  39.148  26.245  1.00 29.00           O
ATOM   2410  H   SER A 163      81.853  39.025  28.628  1.00 23.60           H
ATOM   2411  HA  SER A 163      79.871  40.671  28.981  1.00 28.82           H
ATOM   2412  HB2 SER A 163      79.799  40.828  26.684  1.00 26.98           H
ATOM   2413  HB3 SER A 163      81.331  40.803  27.115  1.00 26.98           H
ATOM   2414  HG  SER A 163      81.050  39.371  25.508  1.00 34.80           H
ATOM   2415  N   ASP A 164      78.941  37.693  28.332  1.00 25.08           N
ATOM   2416  CA  ASP A 164      77.798  36.793  28.224  1.00 25.84           C
ATOM   2417  C   ASP A 164      77.535  36.048  29.544  1.00 27.46           C
ATOM   2418  O   ASP A 164      76.995  34.944  29.535  1.00 23.42           O
ATOM   2419  CB  ASP A 164      78.012  35.798  27.066  1.00 18.50           C
ATOM   2420  CG  ASP A 164      79.312  34.985  27.205  1.00 33.26           C
ATOM   2421  OD1 ASP A 164      80.152  35.277  28.093  1.00 27.21           O
ATOM   2422  OD2 ASP A 164      79.495  34.043  26.410  1.00 32.25           O1-
ATOM   2423  H   ASP A 164      79.696  37.281  28.359  1.00 30.09           H
ATOM   2424  HA  ASP A 164      77.009  37.319  28.025  1.00 31.01           H
ATOM   2425  HB2 ASP A 164      77.286  35.162  27.034  1.00 22.20           H
ATOM   2426  HB3 ASP A 164      78.072  36.287  26.232  1.00 22.20           H
ATOM   2427  N   ALA A 165      77.854  36.667  30.694  1.00 31.36           N
ATOM   2428  CA  ALA A 165      77.855  35.937  31.967  1.00 30.43           C
ATOM   2429  C   ALA A 165      76.451  35.475  32.371  1.00 27.92           C
ATOM   2430  O   ALA A 165      76.294  34.378  32.908  1.00 23.77           O
ATOM   2431  CB  ALA A 165      78.474  36.797  33.072  1.00 28.29           C
ATOM   2432  H   ALA A 165      78.066  37.501  30.768  1.00 37.63           H
ATOM   2433  HA  ALA A 165      78.416  35.146  31.894  1.00 36.51           H
ATOM   2434  HB1 ALA A 165      78.384  36.325  33.913  1.00 33.95           H
ATOM   2435  HB2 ALA A 165      79.416  36.949  32.887  1.00 33.95           H
ATOM   2436  HB3 ALA A 165      77.999  37.645  33.118  1.00 33.95           H
ATOM   2437  N   TYR A 166      75.420  36.281  32.124  1.00 22.67           N
ATOM   2438  CA  TYR A 166      74.076  35.956  32.596  1.00 26.63           C
ATOM   2439  C   TYR A 166      73.303  35.320  31.430  1.00 32.73           C
ATOM   2440  O   TYR A 166      72.835  36.007  30.507  1.00 22.72           O
ATOM   2441  CB  TYR A 166      73.399  37.187  33.183  1.00 22.63           C
ATOM   2442  CG  TYR A 166      74.163  37.707  34.365  1.00 25.58           C
ATOM   2443  CD1 TYR A 166      75.186  38.650  34.192  1.00 19.94           C
ATOM   2444  CD2 TYR A 166      73.900  37.240  35.657  1.00 25.48           C
ATOM   2445  CE1 TYR A 166      75.920  39.107  35.262  1.00 16.90           C
ATOM   2446  CE2 TYR A 166      74.623  37.712  36.746  1.00 22.56           C
ATOM   2447  CZ  TYR A 166      75.638  38.638  36.529  1.00 24.68           C
ATOM   2448  OH  TYR A 166      76.390  39.111  37.557  1.00 23.15           O
ATOM   2449  H   TYR A 166      75.465  37.016  31.675  1.00 27.20           H
ATOM   2450  HA  TYR A 166      74.140  35.302  33.311  1.00 31.96           H
ATOM   2451  HB2 TYR A 166      73.362  37.882  32.510  1.00 27.16           H
ATOM   2452  HB3 TYR A 166      72.512  36.955  33.489  1.00 27.16           H
ATOM   2453  HD1 TYR A 166      75.378  38.953  33.337  1.00 23.93           H
ATOM   2454  HD2 TYR A 166      73.227  36.613  35.794  1.00 30.57           H
ATOM   2455  HE1 TYR A 166      76.597  39.729  35.147  1.00 20.29           H
ATOM   2456  HE2 TYR A 166      74.448  37.397  37.599  1.00 27.07           H
ATOM   2457  HH  TYR A 166      77.188  39.110  37.322  1.00 27.78           H
ATOM   2458  N   ASP A 167      73.238  33.985  31.469  1.00 26.38           N
ATOM   2459  CA  ASP A 167      72.666  33.152  30.419  1.00 30.70           C
ATOM   2460  C   ASP A 167      71.387  33.749  29.842  1.00 30.42           C
ATOM   2461  O   ASP A 167      70.419  34.031  30.571  1.00 26.88           O
ATOM   2462  CB  ASP A 167      72.384  31.752  30.960  1.00 29.60           C
ATOM   2463  CG  ASP A 167      71.951  30.830  29.875  1.00 29.97           C
ATOM   2464  OD1 ASP A 167      72.841  30.317  29.169  1.00 29.58           O
ATOM   2465  OD2 ASP A 167      70.717  30.689  29.681  1.00 29.93           O1-
ATOM   2466  H   ASP A 167      73.549  33.523  32.126  1.00 31.66           H
ATOM   2467  HA  ASP A 167      73.308  33.054  29.700  1.00 36.84           H
ATOM   2468  HB2 ASP A 167      73.181  31.384  31.379  1.00 35.52           H
ATOM   2469  HB3 ASP A 167      71.654  31.791  31.593  1.00 35.52           H
ATOM   2470  N   ARG A 168      71.398  33.966  28.525  1.00 28.40           N
ATOM   2471  CA  ARG A 168      70.252  34.600  27.866  1.00 31.84           C
ATOM   2472  C   ARG A 168      69.022  33.688  27.906  1.00 31.88           C
ATOM   2473  O   ARG A 168      67.916  34.135  28.235  1.00 25.57           O
ATOM   2474  CB  ARG A 168      70.609  34.976  26.419  1.00 37.35           C
ATOM   2475  CG  ARG A 168      69.413  35.550  25.597  1.00 47.54           C
ATOM   2476  CD  ARG A 168      69.688  35.586  24.089  1.00 49.26           C
ATOM   2477  NE  ARG A 168      70.081  34.263  23.592  1.00 57.83           N
ATOM   2478  CZ  ARG A 168      70.745  34.048  22.456  1.00 61.44           C
ATOM   2479  NH1 ARG A 168      71.092  35.087  21.674  1.00 61.59           N
ATOM   2480  NH2 ARG A 168      71.063  32.790  22.109  1.00 57.76           N1+
ATOM   2481  H   ARG A 168      72.049  33.760  28.004  1.00 34.08           H
ATOM   2482  HA  ARG A 168      70.033  35.424  28.329  1.00 38.21           H
ATOM   2483  HB2 ARG A 168      71.304  35.654  26.435  1.00 44.81           H
ATOM   2484  HB3 ARG A 168      70.942  34.183  25.971  1.00 44.81           H
ATOM   2485  HG2 ARG A 168      68.629  34.993  25.725  1.00 57.05           H
ATOM   2486  HG3 ARG A 168      69.222  36.455  25.894  1.00 57.05           H
ATOM   2487  HD2 ARG A 168      68.890  35.876  23.614  1.00 59.11           H
ATOM   2488  HD3 ARG A 168      70.419  36.204  23.923  1.00 59.11           H
ATOM   2489  HE  ARG A 168      69.906  33.579  24.089  1.00 69.39           H
ATOM   2490 HH11 ARG A 168      70.887  35.894  21.906  1.00 73.91           H
ATOM   2491 HH12 ARG A 168      71.522  34.951  20.936  1.00 73.91           H
ATOM   2492 HH21 ARG A 168      70.835  32.132  22.619  1.00 69.32           H
ATOM   2493 HH22 ARG A 168      71.489  32.632  21.377  1.00 69.32           H
ATOM   2494  N   ASP A 169      69.199  32.399  27.581  1.00 30.93           N
ATOM   2495  CA  ASP A 169      68.066  31.481  27.600  1.00 33.19           C
ATOM   2496  C   ASP A 169      67.400  31.475  28.974  1.00 35.24           C
ATOM   2497  O   ASP A 169      66.171  31.515  29.060  1.00 36.67           O
ATOM   2498  CB  ASP A 169      68.506  30.067  27.191  1.00 40.37           C
ATOM   2499  CG  ASP A 169      68.952  29.974  25.717  1.00 46.63           C
ATOM   2500  OD1 ASP A 169      68.629  30.889  24.919  1.00 48.33           O
ATOM   2501  OD2 ASP A 169      69.646  28.974  25.362  1.00 48.96           O1-
ATOM   2502  H   ASP A 169      69.948  32.036  27.353  1.00 37.11           H
ATOM   2503  HA  ASP A 169      67.407  31.780  26.952  1.00 39.83           H
ATOM   2504  HB2 ASP A 169      69.265  29.799  27.737  1.00 48.45           H
ATOM   2505  HB3 ASP A 169      67.767  29.451  27.321  1.00 48.45           H
ATOM   2506  N   MET A 170      68.191  31.472  30.067  1.00 31.69           N
ATOM   2507  CA  MET A 170      67.578  31.464  31.395  1.00 32.55           C
ATOM   2508  C   MET A 170      66.889  32.781  31.690  1.00 24.79           C
ATOM   2509  O   MET A 170      65.829  32.798  32.320  1.00 22.05           O
ATOM   2510  CB  MET A 170      68.607  31.148  32.486  1.00 29.68           C
ATOM   2511  CG  MET A 170      68.985  29.649  32.576  1.00 28.59           C
ATOM   2512  SD  MET A 170      67.527  28.537  32.456  0.65 23.63           S
ATOM   2513  CE  MET A 170      66.522  29.045  33.848  0.90 25.42           C
ATOM   2514  H   MET A 170      69.054  31.473  30.071  1.00 38.03           H
ATOM   2515  HA  MET A 170      66.889  30.790  31.398  1.00 39.06           H
ATOM   2516  HB2 MET A 170      69.411  31.669  32.324  1.00 35.62           H
ATOM   2517  HB3 MET A 170      68.220  31.401  33.335  1.00 35.62           H
ATOM   2518  HG2 MET A 170      69.573  29.440  31.835  1.00 34.31           H
ATOM   2519  HG3 MET A 170      69.440  29.466  33.412  1.00 34.31           H
ATOM   2520  HE1 MET A 170      65.733  28.483  33.875  1.00 30.50           H
ATOM   2521  HE2 MET A 170      67.047  28.922  34.652  0.00 30.50           H
ATOM   2522  HE3 MET A 170      66.270  29.977  33.757  1.00 30.50           H
ATOM   2523  N   ARG A 171      67.459  33.896  31.223  1.00 32.81           N
ATOM   2524  CA  ARG A 171      66.775  35.182  31.356  1.00 33.96           C
ATOM   2525  C   ARG A 171      65.441  35.204  30.607  1.00 31.30           C
ATOM   2526  O   ARG A 171      64.486  35.832  31.066  1.00 27.58           O
ATOM   2527  CB  ARG A 171      67.680  36.308  30.858  1.00 32.09           C
ATOM   2528  CG  ARG A 171      68.857  36.610  31.842  1.00 35.87           C
ATOM   2529  CD  ARG A 171      69.666  37.875  31.513  1.00 33.70           C
ATOM   2530  NE  ARG A 171      70.467  37.662  30.318  1.00 36.50           N
ATOM   2531  CZ  ARG A 171      70.162  38.106  29.100  1.00 40.87           C
ATOM   2532  NH1 ARG A 171      69.076  38.840  28.884  1.00 37.51           N
ATOM   2533  NH2 ARG A 171      70.966  37.806  28.085  1.00 43.77           N1+
ATOM   2534  H   ARG A 171      68.232  33.937  30.842  1.00 39.38           H
ATOM   2535  HA  ARG A 171      66.593  35.331  32.296  1.00 40.75           H
ATOM   2536  HB2 ARG A 171      68.053  36.036  30.005  1.00 38.51           H
ATOM   2537  HB3 ARG A 171      67.136  37.103  30.752  1.00 38.51           H
ATOM   2538  HG2 ARG A 171      68.502  36.717  32.737  1.00 43.04           H
ATOM   2539  HG3 ARG A 171      69.467  35.857  31.815  1.00 43.04           H
ATOM   2540  HD2 ARG A 171      69.074  38.632  31.377  1.00 40.44           H
ATOM   2541  HD3 ARG A 171      70.270  38.059  32.251  1.00 40.44           H
ATOM   2542  HE  ARG A 171      71.188  37.199  30.404  1.00 43.80           H
ATOM   2543 HH11 ARG A 171      68.541  39.037  29.529  1.00 45.01           H
ATOM   2544 HH12 ARG A 171      68.902  39.119  28.090  1.00 45.01           H
ATOM   2545 HH21 ARG A 171      71.676  37.333  28.223  1.00 52.52           H
ATOM   2546 HH22 ARG A 171      70.787  38.098  27.293  1.00 52.52           H
ATOM   2547  N   GLN A 172      65.373  34.565  29.428  1.00 33.76           N
ATOM   2548  CA  GLN A 172      64.105  34.437  28.697  1.00 33.41           C
ATOM   2549  C   GLN A 172      63.102  33.585  29.463  1.00 30.57           C
ATOM   2550  O   GLN A 172      61.930  33.950  29.568  1.00 29.52           O
ATOM   2551  CB  GLN A 172      64.330  33.844  27.290  1.00 36.14           C
ATOM   2552  CG  GLN A 172      64.837  34.870  26.222  1.00 42.84           C
ATOM   2553  CD  GLN A 172      65.394  34.221  24.928  1.00 45.52           C
ATOM   2554  OE1 GLN A 172      66.215  34.826  24.225  1.00 40.95           O
ATOM   2555  NE2 GLN A 172      64.946  33.006  24.616  1.00 42.64           N
ATOM   2556  H   GLN A 172      66.053  34.217  29.030  1.00 40.52           H
ATOM   2557  HA  GLN A 172      63.714  35.321  28.587  1.00 40.09           H
ATOM   2558  HB2 GLN A 172      64.980  33.128  27.351  1.00 43.36           H
ATOM   2559  HB3 GLN A 172      63.487  33.482  26.975  1.00 43.36           H
ATOM   2560  HG2 GLN A 172      64.108  35.463  25.979  1.00 51.41           H
ATOM   2561  HG3 GLN A 172      65.557  35.390  26.609  1.00 51.41           H
ATOM   2562 HE21 GLN A 172      64.324  32.642  25.089  1.00 51.16           H
ATOM   2563 HE22 GLN A 172      65.263  32.585  23.935  1.00 51.16           H
ATOM   2564  N   LYS A 173      63.536  32.430  29.985  1.00 28.52           N
ATOM   2565  CA  LYS A 173      62.651  31.615  30.815  1.00 28.43           C
ATOM   2566  C   LYS A 173      62.167  32.385  32.032  1.00 30.56           C
ATOM   2567  O   LYS A 173      61.010  32.240  32.444  1.00 27.81           O
ATOM   2568  CB  LYS A 173      63.364  30.352  31.305  1.00 39.33           C
ATOM   2569  CG  LYS A 173      63.995  29.465  30.234  1.00 41.66           C
ATOM   2570  CD  LYS A 173      62.969  28.714  29.410  1.00 44.71           C
ATOM   2571  CE  LYS A 173      63.673  27.607  28.574  1.00 50.79           C
ATOM   2572  NZ  LYS A 173      64.916  28.132  27.861  1.00 52.15           N1+
ATOM   2573  H   LYS A 173      64.323  32.096  29.878  1.00 34.22           H
ATOM   2574  HA  LYS A 173      61.878  31.344  30.296  1.00 34.12           H
ATOM   2575  HB2 LYS A 173      64.081  30.635  31.895  1.00 47.20           H
ATOM   2576  HB3 LYS A 173      62.726  29.820  31.807  1.00 47.20           H
ATOM   2577  HG2 LYS A 173      64.521  30.017  29.638  1.00 49.99           H
ATOM   2578  HG3 LYS A 173      64.571  28.808  30.662  1.00 49.99           H
ATOM   2579  HD2 LYS A 173      62.318  28.299  29.999  1.00 53.66           H
ATOM   2580  HD3 LYS A 173      62.533  29.337  28.808  1.00 53.66           H
ATOM   2581  HE2 LYS A 173      63.950  26.896  29.174  1.00 60.95           H
ATOM   2582  HE3 LYS A 173      63.055  27.259  27.911  1.00 60.95           H
ATOM   2583  HZ1 LYS A 173      65.194  27.535  27.263  1.00 62.58           H
ATOM   2584  HZ2 LYS A 173      64.729  28.893  27.436  1.00 62.58           H
ATOM   2585  HZ3 LYS A 173      65.572  28.284  28.445  1.00 62.58           H
ATOM   2586  N   ALA A 174      63.071  33.138  32.678  1.00 31.41           N
ATOM   2587  CA  ALA A 174      62.700  33.961  33.823  1.00 28.87           C
ATOM   2588  C   ALA A 174      61.521  34.882  33.490  1.00 31.55           C
ATOM   2589  O   ALA A 174      60.533  34.942  34.228  1.00 30.29           O
ATOM   2590  CB  ALA A 174      63.917  34.773  34.277  1.00 30.15           C
ATOM   2591  H   ALA A 174      63.907  33.181  32.479  1.00 37.69           H
ATOM   2592  HA  ALA A 174      62.438  33.394  34.562  1.00 34.65           H
ATOM   2593  HB1 ALA A 174      63.678  35.280  35.068  1.00 36.18           H
ATOM   2594  HB2 ALA A 174      64.645  34.166  34.485  1.00 36.18           H
ATOM   2595  HB3 ALA A 174      64.196  35.371  33.567  1.00 36.18           H
ATOM   2596  N   HIS A 175      61.621  35.635  32.393  1.00 24.48           N
ATOM   2597  CA  HIS A 175      60.533  36.541  32.025  1.00 31.48           C
ATOM   2598  C   HIS A 175      59.231  35.787  31.739  1.00 31.67           C
ATOM   2599  O   HIS A 175      58.165  36.161  32.244  1.00 31.47           O
ATOM   2600  CB  HIS A 175      60.943  37.375  30.805  1.00 34.64           C
ATOM   2601  CG  HIS A 175      61.681  38.617  31.172  1.00 26.78           C
ATOM   2602  ND1 HIS A 175      61.142  39.574  32.003  1.00 29.25           N1+
ATOM   2603  CD2 HIS A 175      62.920  39.047  30.852  1.00 32.23           C
ATOM   2604  CE1 HIS A 175      62.005  40.563  32.149  1.00 27.65           C
ATOM   2605  NE2 HIS A 175      63.097  40.261  31.474  1.00 33.17           N
ATOM   2606  H   HIS A 175      62.295  35.643  31.853  1.00 29.37           H
ATOM   2607  HA  HIS A 175      60.378  37.145  32.768  1.00 37.78           H
ATOM   2608  HB2 HIS A 175      60.142  37.645  30.325  1.00 41.57           H
ATOM   2609  HB3 HIS A 175      61.512  36.848  30.216  1.00 41.57           H
ATOM   2610  HD1 HIS A 175      60.350  39.547  32.351  1.00 35.10           H
ATOM   2611  HD2 HIS A 175      63.534  38.604  30.303  1.00 38.68           H
ATOM   2612  HE1 HIS A 175      61.874  41.329  32.662  1.00 33.18           H
ATOM   2613  HE2 HIS A 175      63.803  40.754  31.424  1.00 39.80           H
ATOM   2614  N   SER A 176      59.299  34.725  30.923  1.00 34.92           N
ATOM   2615  CA  SER A 176      58.090  33.979  30.576  1.00 38.56           C
ATOM   2616  C   SER A 176      57.491  33.301  31.805  1.00 31.58           C
ATOM   2617  O   SER A 176      56.266  33.279  31.970  1.00 38.86           O
ATOM   2618  CB  SER A 176      58.370  32.966  29.444  1.00 30.79           C
ATOM   2619  OG  SER A 176      59.253  31.931  29.802  1.00 38.05           O
ATOM   2620  H   SER A 176      60.016  34.423  30.557  1.00 41.91           H
ATOM   2621  HA  SER A 176      57.435  34.613  30.242  1.00 46.27           H
ATOM   2622  HB2 SER A 176      57.531  32.548  29.202  1.00 36.94           H
ATOM   2623  HB3 SER A 176      58.738  33.437  28.676  1.00 36.94           H
ATOM   2624  HG  SER A 176      60.007  32.261  29.959  1.00 45.66           H
ATOM   2625  N   THR A 177      58.334  32.772  32.700  1.00 34.75           N
ATOM   2626  CA  THR A 177      57.835  32.175  33.942  1.00 36.73           C
ATOM   2627  C   THR A 177      57.169  33.217  34.831  1.00 36.06           C
ATOM   2628  O   THR A 177      56.131  32.946  35.447  1.00 34.67           O
ATOM   2629  CB  THR A 177      58.980  31.482  34.689  1.00 35.49           C
ATOM   2630  OG1 THR A 177      59.428  30.337  33.942  1.00 28.83           O
ATOM   2631  CG2 THR A 177      58.551  31.022  36.044  1.00 33.82           C
ATOM   2632  H   THR A 177      59.191  32.744  32.615  1.00 41.70           H
ATOM   2633  HA  THR A 177      57.163  31.510  33.718  1.00 44.07           H
ATOM   2634  HB  THR A 177      59.707  32.114  34.805  1.00 42.59           H
ATOM   2635  HG1 THR A 177      59.798  30.585  33.232  1.00 34.59           H
ATOM   2636 HG21 THR A 177      59.297  30.589  36.487  1.00 40.59           H
ATOM   2637 HG22 THR A 177      58.259  31.767  36.591  1.00 40.59           H
ATOM   2638 HG23 THR A 177      57.828  30.381  35.953  1.00 40.59           H
ATOM   2639  N   TRP A 178      57.749  34.414  34.911  1.00 32.17           N
ATOM   2640  CA  TRP A 178      57.140  35.484  35.692  1.00 33.56           C
ATOM   2641  C   TRP A 178      55.767  35.852  35.134  1.00 43.73           C
ATOM   2642  O   TRP A 178      54.857  36.249  35.884  1.00 40.94           O
ATOM   2643  CB  TRP A 178      58.057  36.703  35.668  1.00 32.16           C
ATOM   2644  CG  TRP A 178      57.609  37.856  36.500  1.00 33.12           C
ATOM   2645  CD1 TRP A 178      56.836  38.886  36.112  1.00 33.81           C
ATOM   2646  CD2 TRP A 178      57.934  38.085  37.880  1.00 36.09           C
ATOM   2647  NE1 TRP A 178      56.649  39.767  37.164  1.00 36.15           N
ATOM   2648  CE2 TRP A 178      57.321  39.290  38.258  1.00 38.53           C
ATOM   2649  CE3 TRP A 178      58.690  37.383  38.830  1.00 35.00           C
ATOM   2650  CZ2 TRP A 178      57.441  39.816  39.534  1.00 35.30           C
ATOM   2651  CZ3 TRP A 178      58.803  37.906  40.093  1.00 37.78           C
ATOM   2652  CH2 TRP A 178      58.182  39.112  40.436  1.00 32.59           C
ATOM   2653  H   TRP A 178      58.492  34.630  34.531  1.00 38.60           H
ATOM   2654  HA  TRP A 178      57.042  35.185  36.609  1.00 40.27           H
ATOM   2655  HB2 TRP A 178      58.935  36.435  35.974  1.00 38.60           H
ATOM   2656  HB3 TRP A 178      58.117  37.021  34.756  1.00 38.60           H
ATOM   2657  HD1 TRP A 178      56.487  38.989  35.259  1.00 40.57           H
ATOM   2658  HE1 TRP A 178      56.195  40.497  37.141  1.00 43.38           H
ATOM   2659  HE3 TRP A 178      59.115  36.590  38.613  1.00 42.00           H
ATOM   2660  HZ2 TRP A 178      57.021  40.610  39.763  1.00 42.36           H
ATOM   2661  HZ3 TRP A 178      59.302  37.456  40.728  1.00 45.33           H
ATOM   2662  HH2 TRP A 178      58.276  39.430  41.299  1.00 39.10           H
ATOM   2663  N   LYS A 179      55.611  35.762  33.806  1.00 37.17           N
ATOM   2664  CA  LYS A 179      54.322  36.064  33.181  1.00 46.28           C
ATOM   2665  C   LYS A 179      53.269  35.022  33.560  1.00 36.03           C
ATOM   2666  O   LYS A 179      52.103  35.357  33.794  1.00 38.75           O
ATOM   2667  CB  LYS A 179      54.489  36.162  31.652  1.00 38.47           C
ATOM   2668  CG  LYS A 179      55.202  37.427  31.206  1.00 35.22           C
ATOM   2669  CD  LYS A 179      55.254  37.521  29.701  1.00 42.08           C
ATOM   2670  CE  LYS A 179      55.904  38.836  29.243  1.00 46.16           C
ATOM   2671  NZ  LYS A 179      57.360  38.924  29.576  1.00 47.10           N1+
ATOM   2672  H   LYS A 179      56.235  35.544  33.254  1.00 44.61           H
ATOM   2673  HA  LYS A 179      54.018  36.929  33.504  1.00 55.54           H
ATOM   2674  HB2 LYS A 179      55.007  35.407  31.335  1.00 46.16           H
ATOM   2675  HB3 LYS A 179      53.614  36.156  31.233  1.00 46.16           H
ATOM   2676  HG2 LYS A 179      54.745  38.210  31.552  1.00 42.26           H
ATOM   2677  HG3 LYS A 179      56.113  37.411  31.537  1.00 42.26           H
ATOM   2678  HD2 LYS A 179      55.770  36.779  29.345  1.00 50.50           H
ATOM   2679  HD3 LYS A 179      54.349  37.490  29.357  1.00 50.50           H
ATOM   2680  HE2 LYS A 179      55.824  38.902  28.278  1.00 55.39           H
ATOM   2681  HE3 LYS A 179      55.451  39.584  29.666  1.00 55.39           H
ATOM   2682  HZ1 LYS A 179      57.721  39.632  29.169  1.00 56.53           H
ATOM   2683  HZ2 LYS A 179      57.461  39.015  30.457  1.00 56.53           H
ATOM   2684  HZ3 LYS A 179      57.783  38.189  29.309  1.00 56.53           H
ATOM   2685  N   GLN A 180      53.672  33.764  33.667  1.00 38.07           N
ATOM   2686  CA  GLN A 180      52.759  32.720  34.107  1.00 45.20           C
ATOM   2687  C   GLN A 180      52.367  32.886  35.569  1.00 41.54           C
ATOM   2688  O   GLN A 180      51.334  32.345  35.976  1.00 35.75           O
ATOM   2689  CB  GLN A 180      53.397  31.335  33.908  1.00 42.10           C
ATOM   2690  CG  GLN A 180      53.796  31.034  32.476  1.00 40.24           C
ATOM   2691  CD  GLN A 180      54.440  29.678  32.299  1.00 38.91           C
ATOM   2692  OE1 GLN A 180      55.382  29.338  33.006  1.00 48.67           O
ATOM   2693  NE2 GLN A 180      53.967  28.916  31.322  1.00 37.46           N
ATOM   2694  H   GLN A 180      54.471  33.492  33.501  1.00 45.69           H
ATOM   2695  HA  GLN A 180      51.954  32.777  33.571  1.00 54.24           H
ATOM   2696  HB2 GLN A 180      54.201  31.279  34.447  1.00 50.52           H
ATOM   2697  HB3 GLN A 180      52.767  30.658  34.193  1.00 50.52           H
ATOM   2698  HG2 GLN A 180      53.013  31.080  31.908  1.00 48.29           H
ATOM   2699  HG3 GLN A 180      54.450  31.694  32.200  1.00 48.29           H
ATOM   2700 HE21 GLN A 180      53.316  29.200  30.837  1.00 44.95           H
ATOM   2701 HE22 GLN A 180      54.312  28.146  31.166  1.00 44.95           H
ATOM   2702  N   MET A 181      53.200  33.566  36.371  1.00 40.90           N
ATOM   2703  CA  MET A 181      52.865  33.822  37.766  1.00 51.08           C
ATOM   2704  C   MET A 181      51.747  34.843  37.910  1.00 50.18           C
ATOM   2705  O   MET A 181      51.178  34.977  38.996  1.00 52.27           O
ATOM   2706  CB  MET A 181      54.102  34.311  38.515  1.00 45.95           C
ATOM   2707  CG  MET A 181      55.196  33.233  38.690  1.00 49.22           C
ATOM   2708  SD  MET A 181      56.678  33.891  39.510  1.00 46.34           S
ATOM   2709  CE  MET A 181      56.208  33.954  41.253  1.00 48.07           C
ATOM   2710  H   MET A 181      53.970  33.878  36.143  1.00 49.07           H
ATOM   2711  HA  MET A 181      52.579  32.992  38.177  1.00 61.30           H
ATOM   2712  HB2 MET A 181      54.490  35.050  38.019  1.00 55.14           H
ATOM   2713  HB3 MET A 181      53.825  34.616  39.392  1.00 55.14           H
ATOM   2714  HG2 MET A 181      54.846  32.510  39.234  1.00 59.06           H
ATOM   2715  HG3 MET A 181      55.455  32.894  37.818  1.00 59.06           H
ATOM   2716  HE1 MET A 181      56.955  34.269  41.786  1.00 57.69           H
ATOM   2717  HE2 MET A 181      55.457  34.558  41.355  1.00 57.69           H
ATOM   2718  HE3 MET A 181      55.960  33.062  41.546  1.00 57.69           H
ATOM   2719  N   GLY A 182      51.431  35.574  36.848  1.00 48.28           N
ATOM   2720  CA  GLY A 182      50.366  36.550  36.931  1.00 50.40           C
ATOM   2721  C   GLY A 182      50.636  37.690  37.889  1.00 54.31           C
ATOM   2722  O   GLY A 182      49.689  38.237  38.463  1.00 54.91           O
ATOM   2723  H   GLY A 182      51.808  35.518  36.073  1.00 57.94           H
ATOM   2724  HA2 GLY A 182      50.226  36.923  36.049  1.00 60.48           H
ATOM   2725  HA3 GLY A 182      49.555  36.095  37.211  1.00 60.48           H
ATOM   2726  N   GLU A 183      51.906  38.075  38.064  1.00 58.87           N
ATOM   2727  CA  GLU A 183      52.273  39.178  38.947  1.00 50.84           C
ATOM   2728  C   GLU A 183      51.841  40.529  38.366  1.00 52.74           C
ATOM   2729  O   GLU A 183      51.975  40.785  37.165  1.00 47.44           O
ATOM   2730  CB  GLU A 183      53.791  39.155  39.183  1.00 47.77           C
ATOM   2731  CG  GLU A 183      54.308  37.956  39.998  1.00 53.15           C
ATOM   2732  CD  GLU A 183      53.937  38.036  41.489  1.00 51.92           C
ATOM   2733  OE1 GLU A 183      53.817  36.980  42.139  1.00 56.44           O
ATOM   2734  OE2 GLU A 183      53.772  39.155  42.014  1.00 51.37           O1-
ATOM   2735  H   GLU A 183      52.589  37.702  37.686  1.00 70.64           H
ATOM   2736  HA  GLU A 183      51.833  39.065  39.804  1.00 61.01           H
ATOM   2737  HB2 GLU A 183      54.241  39.129  38.323  1.00 57.32           H
ATOM   2738  HB3 GLU A 183      54.043  39.960  39.658  1.00 57.32           H
ATOM   2739  HG2 GLU A 183      53.930  37.140  39.630  1.00 63.78           H
ATOM   2740  HG3 GLU A 183      55.276  37.924  39.927  1.00 63.78           H
ATOM   2741  N   GLN A 184      51.322  41.406  39.236  1.00 57.94           N
ATOM   2742  CA  GLN A 184      50.981  42.762  38.804  1.00 55.51           C
ATOM   2743  C   GLN A 184      52.229  43.556  38.447  1.00 55.37           C
ATOM   2744  O   GLN A 184      52.263  44.236  37.413  1.00 53.75           O
ATOM   2745  CB  GLN A 184      50.193  43.494  39.893  1.00 51.00           C
ATOM   2746  H   GLN A 184      51.165  41.243  40.070  1.00 69.53           H
ATOM   2747  HA  GLN A 184      50.425  42.707  38.011  1.00 66.61           H
ATOM   2748  HB1 GLN A 184      49.383  42.994  40.079  1.00 61.20           H
ATOM   2749  HB3 GLN A 184      49.966  44.377  39.562  1.00 61.20           H
ATOM   2750  N   ARG A 185      53.268  43.477  39.285  1.00 54.24           N
ATOM   2751  CA  ARG A 185      54.520  44.177  39.015  1.00 46.91           C
ATOM   2752  C   ARG A 185      55.356  43.403  38.010  1.00 41.39           C
ATOM   2753  O   ARG A 185      55.524  42.187  38.132  1.00 42.96           O
ATOM   2754  CB  ARG A 185      55.326  44.379  40.302  1.00 46.28           C
ATOM   2755  CG  ARG A 185      54.981  45.636  41.055  1.00 50.91           C
ATOM   2756  CD  ARG A 185      55.404  46.916  40.282  1.00 53.72           C
ATOM   2757  NE  ARG A 185      56.828  47.239  40.382  1.00 49.05           N
ATOM   2758  CZ  ARG A 185      57.382  48.323  39.842  1.00 44.46           C
ATOM   2759  NH1 ARG A 185      56.662  49.173  39.127  1.00 51.90           N
ATOM   2760  NH2 ARG A 185      58.658  48.563  40.006  1.00 39.91           N1+
ATOM   2761  H   ARG A 185      53.266  43.032  40.023  1.00 65.09           H
ATOM   2762  HA  ARG A 185      54.315  45.045  38.633  1.00 56.29           H
ATOM   2763  HB2 ARG A 185      55.182  43.624  40.893  1.00 55.53           H
ATOM   2764  HB3 ARG A 185      56.263  44.441  40.065  1.00 55.53           H
ATOM   2765  HG2 ARG A 185      54.019  45.665  41.182  1.00 61.10           H
ATOM   2766  HG3 ARG A 185      55.427  45.624  41.915  1.00 61.10           H
ATOM   2767  HD2 ARG A 185      55.171  46.844  39.343  1.00 64.47           H
ATOM   2768  HD3 ARG A 185      54.928  47.663  40.678  1.00 64.47           H
ATOM   2769  HE  ARG A 185      57.352  46.648  40.723  1.00 58.87           H
ATOM   2770 HH11 ARG A 185      55.818  49.035  39.017  1.00 62.27           H
ATOM   2771 HH12 ARG A 185      57.040  49.868  38.780  1.00 62.27           H
ATOM   2772 HH21 ARG A 185      59.136  48.013  40.459  1.00 47.89           H
ATOM   2773 HH22 ARG A 185      59.016  49.253  39.643  1.00 47.89           H
ATOM   2774  N   GLU A 186      55.889  44.117  37.025  1.00 43.15           N
ATOM   2775  CA  GLU A 186      56.762  43.497  36.050  1.00 46.38           C
ATOM   2776  C   GLU A 186      58.045  43.000  36.724  1.00 41.12           C
ATOM   2777  O   GLU A 186      58.457  43.473  37.799  1.00 30.35           O
ATOM   2778  CB  GLU A 186      57.101  44.480  34.920  1.00 45.87           C
ATOM   2779  CG  GLU A 186      56.012  44.661  33.822  1.00 46.44           C
ATOM   2780  CD  GLU A 186      54.868  45.595  34.228  1.00 60.84           C
ATOM   2781  OE1 GLU A 186      53.870  45.702  33.436  1.00 59.69           O
ATOM   2782  OE2 GLU A 186      54.970  46.223  35.324  1.00 57.59           O1-
ATOM   2783  H   GLU A 186      55.768  44.960  36.905  1.00 51.79           H
ATOM   2784  HA  GLU A 186      56.295  42.740  35.659  1.00 55.65           H
ATOM   2785  HB2 GLU A 186      57.289  45.350  35.307  1.00 55.05           H
ATOM   2786  HB3 GLU A 186      57.892  44.144  34.470  1.00 55.05           H
ATOM   2787  HG2 GLU A 186      56.426  45.036  33.028  1.00 55.73           H
ATOM   2788  HG3 GLU A 186      55.618  43.800  33.612  1.00 55.73           H
ATOM   2789  N   LEU A 187      58.647  41.994  36.097  1.00 34.92           N
ATOM   2790  CA  LEU A 187      59.961  41.547  36.510  1.00 34.41           C
ATOM   2791  C   LEU A 187      60.964  42.593  36.056  1.00 32.63           C
ATOM   2792  O   LEU A 187      61.094  42.853  34.856  1.00 31.70           O
ATOM   2793  CB  LEU A 187      60.283  40.189  35.889  1.00 39.63           C
ATOM   2794  CG  LEU A 187      61.688  39.605  36.146  1.00 32.65           C
ATOM   2795  CD1 LEU A 187      61.909  39.416  37.620  1.00 34.19           C
ATOM   2796  CD2 LEU A 187      61.920  38.267  35.397  1.00 32.00           C
ATOM   2797  H   LEU A 187      58.323  41.563  35.428  1.00 41.90           H
ATOM   2798  HA  LEU A 187      59.989  41.469  37.477  1.00 41.29           H
ATOM   2799  HB2 LEU A 187      59.637  39.550  36.222  1.00 47.55           H
ATOM   2800  HB3 LEU A 187      60.178  40.275  34.926  1.00 47.55           H
ATOM   2801  HG  LEU A 187      62.351  40.240  35.832  1.00 39.18           H
ATOM   2802 HD11 LEU A 187      62.794  39.049  37.763  1.00 41.03           H
ATOM   2803 HD12 LEU A 187      61.834  40.278  38.061  1.00 41.03           H
ATOM   2804 HD13 LEU A 187      61.236  38.808  37.960  1.00 41.03           H
ATOM   2805 HD21 LEU A 187      62.820  37.955  35.578  1.00 38.40           H
ATOM   2806 HD22 LEU A 187      61.278  37.614  35.719  1.00 38.40           H
ATOM   2807 HD23 LEU A 187      61.802  38.405  34.448  1.00 38.40           H
ATOM   2808  N   GLN A 188      61.650  43.219  36.999  1.00 28.87           N
ATOM   2809  CA  GLN A 188      62.676  44.169  36.597  1.00 27.42           C
ATOM   2810  C   GLN A 188      63.900  43.427  36.017  1.00 30.85           C
ATOM   2811  O   GLN A 188      64.040  42.202  36.117  1.00 30.74           O
ATOM   2812  CB  GLN A 188      63.033  45.038  37.789  1.00 29.14           C
ATOM   2813  CG  GLN A 188      61.802  45.590  38.472  1.00 31.38           C
ATOM   2814  CD  GLN A 188      61.008  46.559  37.573  1.00 36.88           C
ATOM   2815  OE1 GLN A 188      61.579  47.352  36.817  1.00 34.97           O
ATOM   2816  NE2 GLN A 188      59.690  46.491  37.669  1.00 41.40           N
ATOM   2817  H   GLN A 188      61.554  43.115  37.849  1.00 34.64           H
ATOM   2818  HA  GLN A 188      62.320  44.754  35.908  1.00 32.90           H
ATOM   2819  HB2 GLN A 188      63.511  44.505  38.442  1.00 34.97           H
ATOM   2820  HB3 GLN A 188      63.584  45.777  37.491  1.00 34.97           H
ATOM   2821  HG2 GLN A 188      61.207  44.871  38.734  1.00 37.65           H
ATOM   2822  HG3 GLN A 188      62.078  46.081  39.258  1.00 37.65           H
ATOM   2823 HE21 GLN A 188      59.329  45.962  38.246  1.00 49.68           H
ATOM   2824 HE22 GLN A 188      59.194  46.984  37.169  1.00 49.68           H
ATOM   2825  N   GLU A 189      64.761  44.186  35.353  1.00 23.49           N
ATOM   2826  CA  GLU A 189      65.952  43.683  34.701  1.00 27.82           C
ATOM   2827  C   GLU A 189      66.973  44.816  34.723  1.00 30.58           C
ATOM   2828  O   GLU A 189      66.601  45.962  34.480  1.00 32.86           O
ATOM   2829  CB  GLU A 189      65.620  43.260  33.267  1.00 27.23           C
ATOM   2830  CG  GLU A 189      66.751  42.622  32.497  1.00 39.41           C
ATOM   2831  CD  GLU A 189      66.304  42.116  31.125  1.00 40.62           C
ATOM   2832  OE1 GLU A 189      65.195  41.584  31.037  1.00 36.04           O
ATOM   2833  OE2 GLU A 189      67.060  42.247  30.140  1.00 50.89           O1-
ATOM   2834  H   GLU A 189      64.674  45.031  35.251  1.00 28.18           H
ATOM   2835  HA  GLU A 189      66.296  42.914  35.184  1.00 33.38           H
ATOM   2836  HB2 GLU A 189      64.870  42.644  33.289  1.00 32.68           H
ATOM   2837  HB3 GLU A 189      65.357  44.052  32.777  1.00 32.68           H
ATOM   2838  HG2 GLU A 189      67.463  43.271  32.368  1.00 47.29           H
ATOM   2839  HG3 GLU A 189      67.077  41.859  33.001  1.00 47.29           H
ATOM   2840  N   GLY A 190      68.238  44.528  35.024  1.00 23.66           N
ATOM   2841  CA  GLY A 190      69.222  45.603  34.972  1.00 23.90           C
ATOM   2842  C   GLY A 190      70.630  45.163  35.316  1.00 21.22           C
ATOM   2843  O   GLY A 190      70.963  43.964  35.355  1.00 17.84           O
ATOM   2844  H   GLY A 190      68.551  43.755  35.246  1.00 28.39           H
ATOM   2845  HA2 GLY A 190      69.236  45.984  34.081  1.00 28.68           H
ATOM   2846  HA3 GLY A 190      68.974  46.302  35.597  1.00 28.68           H
ATOM   2847  N   THR A 191      71.455  46.181  35.559  1.00 19.46           N
ATOM   2848  CA  THR A 191      72.885  46.012  35.787  1.00 19.28           C
ATOM   2849  C   THR A 191      73.121  46.112  37.284  1.00 18.90           C
ATOM   2850  O   THR A 191      72.713  47.092  37.919  1.00 20.81           O
ATOM   2851  CB  THR A 191      73.716  47.069  35.036  1.00 20.81           C
ATOM   2852  OG1 THR A 191      73.569  46.867  33.630  1.00 21.44           O
ATOM   2853  CG2 THR A 191      75.191  46.978  35.378  1.00 17.48           C
ATOM   2854  H   THR A 191      71.193  46.999  35.623  1.00 23.35           H
ATOM   2855  HA  THR A 191      73.152  45.129  35.479  1.00 23.14           H
ATOM   2856  HB  THR A 191      73.421  47.963  35.269  1.00 24.97           H
ATOM   2857  HG1 THR A 191      72.758  46.908  33.417  1.00 25.73           H
ATOM   2858 HG21 THR A 191      75.690  47.607  34.841  1.00 20.98           H
ATOM   2859 HG22 THR A 191      75.334  47.181  36.313  1.00 20.98           H
ATOM   2860 HG23 THR A 191      75.526  46.084  35.205  1.00 20.98           H
ATOM   2861  N   TYR A 192      73.750  45.091  37.852  1.00 22.04           N
ATOM   2862  CA  TYR A 192      74.167  45.107  39.249  1.00 16.58           C
ATOM   2863  C   TYR A 192      75.627  45.555  39.336  1.00 19.64           C
ATOM   2864  O   TYR A 192      76.504  44.975  38.684  1.00 16.45           O
ATOM   2865  CB  TYR A 192      73.991  43.714  39.838  1.00 20.72           C
ATOM   2866  CG  TYR A 192      74.457  43.489  41.236  1.00 17.63           C
ATOM   2867  CD1 TYR A 192      73.607  43.693  42.317  1.00 21.76           C
ATOM   2868  CD2 TYR A 192      75.732  43.032  41.481  1.00 21.21           C
ATOM   2869  CE1 TYR A 192      74.030  43.455  43.620  1.00 23.05           C
ATOM   2870  CE2 TYR A 192      76.179  42.788  42.770  1.00 15.89           C
ATOM   2871  CZ  TYR A 192      75.322  42.993  43.838  1.00 21.76           C
ATOM   2872  OH  TYR A 192      75.752  42.760  45.112  1.00 16.86           O
ATOM   2873  H   TYR A 192      73.948  44.358  37.449  1.00 26.45           H
ATOM   2874  HA  TYR A 192      73.608  45.724  39.749  1.00 19.90           H
ATOM   2875  HB2 TYR A 192      73.050  43.496  39.824  1.00 24.86           H
ATOM   2876  HB3 TYR A 192      74.484  43.095  39.275  1.00 24.86           H
ATOM   2877  HD1 TYR A 192      72.740  43.990  42.160  1.00 26.11           H
ATOM   2878  HD2 TYR A 192      76.300  42.890  40.763  1.00 25.45           H
ATOM   2879  HE1 TYR A 192      73.459  43.591  44.338  1.00 27.66           H
ATOM   2880  HE2 TYR A 192      77.040  42.490  42.916  1.00 19.06           H
ATOM   2881  HH  TYR A 192      75.334  42.107  45.426  1.00 20.23           H
ATOM   2882  N   VAL A 193      75.894  46.560  40.161  1.00 19.00           N
ATOM   2883  CA  VAL A 193      77.262  46.977  40.453  1.00 19.21           C
ATOM   2884  C   VAL A 193      77.655  46.455  41.835  1.00 21.12           C
ATOM   2885  O   VAL A 193      76.948  46.663  42.827  1.00 17.05           O
ATOM   2886  CB  VAL A 193      77.410  48.503  40.377  1.00 17.04           C
ATOM   2887  CG1 VAL A 193      76.497  49.156  41.366  1.00 13.70           C
ATOM   2888  CG2 VAL A 193      78.940  48.921  40.592  1.00 17.80           C
ATOM   2889  H   VAL A 193      75.293  47.020  40.565  1.00 22.80           H
ATOM   2890  HA  VAL A 193      77.868  46.588  39.801  1.00 23.05           H
ATOM   2891  HB  VAL A 193      77.131  48.801  39.496  1.00 20.45           H
ATOM   2892 HG11 VAL A 193      76.568  50.118  41.263  1.00 16.44           H
ATOM   2893 HG12 VAL A 193      75.588  48.881  41.185  1.00 16.44           H
ATOM   2894 HG13 VAL A 193      76.755  48.907  42.262  1.00 16.44           H
ATOM   2895 HG21 VAL A 193      79.017  49.887  40.538  1.00 21.36           H
ATOM   2896 HG22 VAL A 193      79.237  48.626  41.462  1.00 21.36           H
ATOM   2897 HG23 VAL A 193      79.504  48.509  39.919  1.00 21.36           H
ATOM   2898  N   MET A 194      78.784  45.785  41.913  1.00 15.95           N
ATOM   2899  CA  MET A 194      79.296  45.368  43.207  1.00 22.27           C
ATOM   2900  C   MET A 194      80.280  46.409  43.739  1.00 26.96           C
ATOM   2901  O   MET A 194      81.218  46.839  43.012  1.00 15.91           O
ATOM   2902  CB  MET A 194      79.944  43.997  43.123  1.00 15.53           C
ATOM   2903  CG  MET A 194      80.235  43.358  44.490  1.00 29.09           C
ATOM   2904  SD  MET A 194      81.976  43.405  44.880  1.00 32.35           S
ATOM   2905  CE  MET A 194      82.059  42.343  46.314  1.00 28.37           C
ATOM   2906  H   MET A 194      79.262  45.545  41.233  1.00 19.14           H
ATOM   2907  HA  MET A 194      78.562  45.312  43.835  1.00 26.72           H
ATOM   2908  HB2 MET A 194      79.326  43.414  42.667  1.00 18.64           H
ATOM   2909  HB3 MET A 194      80.768  44.070  42.611  1.00 18.64           H
ATOM   2910  HG2 MET A 194      79.763  43.856  45.178  1.00 34.91           H
ATOM   2911  HG3 MET A 194      79.963  42.427  44.504  1.00 34.91           H
ATOM   2912  HE1 MET A 194      82.962  42.345  46.661  1.00 34.04           H
ATOM   2913  HE2 MET A 194      81.448  42.662  46.996  1.00 34.04           H
ATOM   2914  HE3 MET A 194      81.802  41.454  46.028  1.00 34.04           H
ATOM   2915  N   LEU A 195      80.034  46.822  44.996  1.00 16.20           N
ATOM   2916  CA  LEU A 195      81.014  47.557  45.767  1.00 20.03           C
ATOM   2917  C   LEU A 195      81.267  46.557  46.948  1.00 19.12           C
ATOM   2918  O   LEU A 195      80.657  45.655  47.493  1.00 19.03           O
ATOM   2919  CB  LEU A 195      80.447  48.837  46.405  1.00 25.41           C
ATOM   2920  CG  LEU A 195      80.390  50.038  45.443  1.00 26.20           C
ATOM   2921  CD1 LEU A 195      79.447  49.802  44.259  1.00 27.52           C
ATOM   2922  CD2 LEU A 195      79.897  51.235  46.247  1.00 28.59           C
ATOM   2923  H   LEU A 195      79.186  46.550  45.511  1.00 19.44           H
ATOM   2924  HA  LEU A 195      81.924  47.776  45.152  1.00 24.04           H
ATOM   2925  HB2 LEU A 195      79.440  48.648  46.831  1.00 30.50           H
ATOM   2926  HB3 LEU A 195      81.066  49.138  47.271  1.00 30.50           H
ATOM   2927  HG  LEU A 195      81.414  50.240  45.056  1.00 31.44           H
ATOM   2928 HD11 LEU A 195      79.328  50.710  43.657  1.00 33.03           H
ATOM   2929 HD12 LEU A 195      79.820  49.024  43.586  1.00 33.03           H
ATOM   2930 HD13 LEU A 195      78.447  49.501  44.590  1.00 33.03           H
ATOM   2931 HD21 LEU A 195      79.795  52.127  45.620  1.00 34.30           H
ATOM   2932 HD22 LEU A 195      78.907  51.047  46.691  1.00 34.30           H
ATOM   2933 HD23 LEU A 195      80.569  51.514  47.068  1.00 34.30           H
ATOM   2934  N   GLY A 196      82.446  46.944  47.474  1.00 19.71           N
ATOM   2935  CA  GLY A 196      83.082  46.240  48.590  1.00 20.13           C
ATOM   2936  C   GLY A 196      82.349  46.366  49.923  1.00 19.50           C
ATOM   2937  O   GLY A 196      82.120  45.370  50.620  1.00 20.99           O
ATOM   2938  H   GLY A 196      82.907  47.612  47.184  1.00 23.65           H
ATOM   2939  HA2 GLY A 196      83.171  45.298  48.376  1.00 24.16           H
ATOM   2940  HA3 GLY A 196      83.971  46.598  48.719  1.00 24.16           H
ATOM   2941  N   GLY A 197      81.975  47.574  50.299  1.00 19.20           N
ATOM   2942  CA  GLY A 197      81.314  47.776  51.559  1.00 19.09           C
ATOM   2943  C   GLY A 197      82.303  47.787  52.706  1.00 16.58           C
ATOM   2944  O   GLY A 197      83.506  47.738  52.508  1.00 16.43           O
ATOM   2945  H   GLY A 197      82.093  48.296  49.847  1.00 23.04           H
ATOM   2946  HA2 GLY A 197      80.842  48.622  51.539  1.00 22.91           H
ATOM   2947  HA3 GLY A 197      80.676  47.060  51.705  1.00 22.91           H
ATOM   2948  N   PRO A 198      81.803  47.779  53.940  1.00 19.26           N
ATOM   2949  CA  PRO A 198      80.413  47.575  54.365  1.00 16.48           C
ATOM   2950  C   PRO A 198      79.538  48.816  54.596  1.00 20.86           C
ATOM   2951  O   PRO A 198      78.364  48.594  54.905  1.00 21.29           O
ATOM   2952  CB  PRO A 198      80.591  46.841  55.685  1.00 16.60           C
ATOM   2953  CG  PRO A 198      81.864  47.444  56.267  1.00 20.68           C
ATOM   2954  CD  PRO A 198      82.748  47.652  55.055  1.00 19.11           C
ATOM   2955  HA  PRO A 198      79.947  46.978  53.758  1.00 19.78           H
ATOM   2956  HB2 PRO A 198      79.823  47.002  56.255  1.00 19.92           H
ATOM   2957  HB3 PRO A 198      80.705  45.895  55.512  1.00 19.92           H
ATOM   2958  HG2 PRO A 198      81.664  48.295  56.694  1.00 24.82           H
ATOM   2959  HG3 PRO A 198      82.263  46.834  56.908  1.00 24.82           H
ATOM   2960  HD2 PRO A 198      83.272  48.466  55.138  1.00 22.94           H
ATOM   2961  HD3 PRO A 198      83.306  46.874  54.901  1.00 22.94           H
ATOM   2962  N   ASN A 199      80.050  50.050  54.536  1.00 21.10           N
ATOM   2963  CA  ASN A 199      79.191  51.221  54.748  1.00 18.39           C
ATOM   2964  C   ASN A 199      78.198  51.365  53.590  1.00 14.57           C
ATOM   2965  O   ASN A 199      78.512  50.941  52.470  1.00 21.18           O
ATOM   2966  CB  ASN A 199      80.054  52.494  54.883  1.00 17.78           C
ATOM   2967  CG  ASN A 199      80.831  52.825  53.637  1.00 16.38           C
ATOM   2968  OD1 ASN A 199      81.945  52.339  53.425  1.00 17.21           O
ATOM   2969  ND2 ASN A 199      80.256  53.657  52.797  1.00 17.58           N
ATOM   2970  H   ASN A 199      80.876  50.238  54.367  1.00 25.32           H
ATOM   2971  HA  ASN A 199      78.693  51.097  55.569  1.00 22.06           H
ATOM   2972  HB2 ASN A 199      79.474  53.249  55.055  1.00 21.34           H
ATOM   2973  HB3 ASN A 199      80.704  52.371  55.589  1.00 21.34           H
ATOM   2974 HD21 ASN A 199      80.620  53.831  52.035  1.00 21.10           H
ATOM   2975 HD22 ASN A 199      79.514  54.020  53.022  1.00 21.10           H
ATOM   2976  N   PHE A 200      77.032  52.028  53.826  1.00 16.94           N
ATOM   2977  CA  PHE A 200      76.213  52.297  52.647  1.00 21.31           C
ATOM   2978  C   PHE A 200      76.820  53.576  52.022  1.00 22.23           C
ATOM   2979  O   PHE A 200      77.592  54.335  52.598  1.00 14.71           O
ATOM   2980  CB  PHE A 200      74.760  52.415  53.094  1.00 23.13           C
ATOM   2981  CG  PHE A 200      74.062  51.083  53.126  1.00 26.26           C
ATOM   2982  CD1 PHE A 200      74.649  49.923  53.637  1.00 35.65           C
ATOM   2983  CD2 PHE A 200      72.745  51.007  52.638  1.00 39.37           C
ATOM   2984  CE1 PHE A 200      73.923  48.725  53.725  1.00 30.99           C
ATOM   2985  CE2 PHE A 200      72.024  49.815  52.720  1.00 40.25           C
ATOM   2986  CZ  PHE A 200      72.605  48.673  53.291  1.00 30.13           C
ATOM   2987  H   PHE A 200      76.924  52.662  54.620  1.00 20.33           H
ATOM   2988  HA  PHE A 200      76.341  51.450  51.906  1.00 25.57           H
ATOM   2989  HB2 PHE A 200      74.693  52.892  54.101  1.00 27.75           H
ATOM   2990  HB3 PHE A 200      74.227  53.142  52.441  1.00 27.75           H
ATOM   2991  HD1 PHE A 200      75.674  49.948  54.007  1.00 42.78           H
ATOM   2992  HD2 PHE A 200      72.265  51.888  52.197  1.00 47.24           H
ATOM   2993  HE1 PHE A 200      74.392  47.847  54.161  1.00 37.19           H
ATOM   2994  HE2 PHE A 200      71.005  49.792  52.322  1.00 48.31           H
ATOM   2995  HZ  PHE A 200      72.029  47.759  53.363  1.00 36.15           H
ATOM   2996  N   GLU A 201      76.389  53.774  50.727  1.00 24.67           N
ATOM   2997  CA  GLU A 201      76.956  54.844  49.921  1.00 19.84           C
ATOM   2998  C   GLU A 201      76.272  56.167  50.323  1.00 18.60           C
ATOM   2999  O   GLU A 201      75.210  56.505  50.811  1.00 18.94           O
ATOM   3000  CB  GLU A 201      76.773  54.669  48.423  1.00 15.96           C
ATOM   3001  CG  GLU A 201      77.463  53.453  47.861  1.00 20.23           C
ATOM   3002  CD  GLU A 201      76.771  52.167  48.245  1.00 20.67           C
ATOM   3003  OE1 GLU A 201      75.516  52.105  48.437  1.00 20.19           O
ATOM   3004  OE2 GLU A 201      77.468  51.125  48.340  1.00 23.87           O1-
ATOM   3005  H   GLU A 201      75.719  53.147  50.262  1.00 29.60           H
ATOM   3006  HA  GLU A 201      78.082  54.922  50.131  1.00 23.81           H
ATOM   3007  HB2 GLU A 201      75.687  54.612  48.188  1.00 19.16           H
ATOM   3008  HB3 GLU A 201      77.168  55.574  47.891  1.00 19.16           H
ATOM   3009  HG2 GLU A 201      77.498  53.502  46.750  1.00 24.28           H
ATOM   3010  HG3 GLU A 201      78.536  53.421  48.168  1.00 24.28           H
ATOM   3011  N   THR A 202      77.169  57.136  50.027  1.00 16.48           N
ATOM   3012  CA  THR A 202      76.880  58.560  50.007  1.00 20.18           C
ATOM   3013  C   THR A 202      76.071  58.933  48.761  1.00 20.88           C
ATOM   3014  O   THR A 202      75.969  58.180  47.773  1.00 19.13           O
ATOM   3015  CB  THR A 202      78.139  59.472  50.024  1.00 16.68           C
ATOM   3016  OG1 THR A 202      78.795  59.450  48.756  1.00 19.37           O
ATOM   3017  CG2 THR A 202      79.129  59.169  51.130  1.00 21.22           C
ATOM   3018  H   THR A 202      77.995  56.958  49.820  1.00 19.78           H
ATOM   3019  HA  THR A 202      76.353  58.764  50.788  1.00 24.22           H
ATOM   3020  HB  THR A 202      77.843  60.381  50.169  1.00 20.02           H
ATOM   3021  HG1 THR A 202      79.498  59.901  48.794  1.00 23.25           H
ATOM   3022 HG21 THR A 202      79.885  59.778  51.083  1.00 25.47           H
ATOM   3023 HG22 THR A 202      78.696  59.266  51.991  1.00 25.47           H
ATOM   3024 HG23 THR A 202      79.458  58.260  51.040  1.00 25.47           H
ATOM   3025  N   VAL A 203      75.494  60.129  48.829  1.00 20.67           N
ATOM   3026  CA  VAL A 203      74.713  60.664  47.717  1.00 22.18           C
ATOM   3027  C   VAL A 203      75.597  60.793  46.485  1.00 23.33           C
ATOM   3028  O   VAL A 203      75.268  60.296  45.404  1.00 18.01           O
ATOM   3029  CB  VAL A 203      74.070  62.015  48.115  1.00 24.02           C
ATOM   3030  CG1 VAL A 203      73.436  62.730  46.873  1.00 26.92           C
ATOM   3031  CG2 VAL A 203      73.004  61.790  49.154  1.00 24.13           C
ATOM   3032  H   VAL A 203      75.531  60.646  49.516  1.00 24.81           H
ATOM   3033  HA  VAL A 203      73.998  60.047  47.502  1.00 26.61           H
ATOM   3034  HB  VAL A 203      74.736  62.609  48.502  1.00 28.83           H
ATOM   3035 HG11 VAL A 203      73.029  63.556  47.167  1.00 32.31           H
ATOM   3036 HG12 VAL A 203      74.119  62.927  46.216  1.00 32.31           H
ATOM   3037 HG13 VAL A 203      72.764  62.147  46.480  1.00 32.31           H
ATOM   3038 HG21 VAL A 203      72.600  62.649  49.354  1.00 28.96           H
ATOM   3039 HG22 VAL A 203      72.338  61.179  48.801  1.00 28.96           H
ATOM   3040 HG23 VAL A 203      73.401  61.410  49.952  1.00 28.96           H
ATOM   3041  N   ALA A 204      76.759  61.430  46.647  1.00 23.24           N
ATOM   3042  CA  ALA A 204      77.677  61.583  45.526  1.00 22.79           C
ATOM   3043  C   ALA A 204      78.074  60.229  44.930  1.00 15.26           C
ATOM   3044  O   ALA A 204      78.191  60.089  43.713  1.00 18.92           O
ATOM   3045  CB  ALA A 204      78.892  62.361  46.004  1.00 17.65           C
ATOM   3046  H   ALA A 204      77.041  61.783  47.380  1.00 27.88           H
ATOM   3047  HA  ALA A 204      77.245  62.101  44.830  1.00 27.34           H
ATOM   3048  HB1 ALA A 204      79.468  62.501  45.244  1.00 21.18           H
ATOM   3049  HB2 ALA A 204      78.589  63.203  46.361  1.00 21.18           H
ATOM   3050  HB3 ALA A 204      79.343  61.858  46.701  1.00 21.18           H
ATOM   3051  N   GLU A 205      78.270  59.213  45.766  1.00 19.54           N
ATOM   3052  CA  GLU A 205      78.627  57.898  45.247  1.00 17.68           C
ATOM   3053  C   GLU A 205      77.429  57.260  44.551  1.00 16.81           C
ATOM   3054  O   GLU A 205      77.554  56.736  43.436  1.00 16.54           O
ATOM   3055  CB  GLU A 205      79.150  57.019  46.385  1.00 17.83           C
ATOM   3056  CG  GLU A 205      80.441  57.530  47.017  1.00 18.03           C
ATOM   3057  CD  GLU A 205      80.773  56.880  48.337  1.00 17.77           C
ATOM   3058  OE1 GLU A 205      79.935  56.099  48.844  1.00 15.91           O
ATOM   3059  OE2 GLU A 205      81.870  57.192  48.899  1.00 18.40           O1-
ATOM   3060  H   GLU A 205      78.191  59.244  46.624  1.00 23.44           H
ATOM   3061  HA  GLU A 205      79.357  58.001  44.613  1.00 21.21           H
ATOM   3062  HB2 GLU A 205      78.483  56.992  47.085  1.00 21.39           H
ATOM   3063  HB3 GLU A 205      79.320  56.129  46.042  1.00 21.39           H
ATOM   3064  HG2 GLU A 205      81.182  57.387  46.409  1.00 21.64           H
ATOM   3065  HG3 GLU A 205      80.345  58.475  47.196  1.00 21.64           H
ATOM   3066  N   CYS A 206      76.248  57.345  45.182  1.00 17.73           N
ATOM   3067  CA  CYS A 206      74.994  56.849  44.596  1.00 22.36           C
ATOM   3068  C   CYS A 206      74.785  57.415  43.199  1.00 18.92           C
ATOM   3069  O   CYS A 206      74.489  56.676  42.248  1.00 19.90           O
ATOM   3070  CB  CYS A 206      73.780  57.219  45.497  0.65 14.54           C
ATOM   3071  SG  CYS A 206      73.740  56.275  46.992  0.63 15.66           S
ATOM   3072  H   CYS A 206      76.151  57.699  45.957  1.00 21.27           H
ATOM   3073  HA  CYS A 206      75.050  55.879  44.534  1.00 26.83           H
ATOM   3074  HB2 CYS A 206      73.779  58.161  45.727  1.00 17.44           H
ATOM   3075  HB3 CYS A 206      72.968  57.017  45.028  1.00 17.44           H
ATOM   3076  HG  CYS A 206      74.743  56.354  47.640  0.74 18.79           H
ATOM   3077  N   ARG A 207      74.960  58.731  43.058  1.00 14.34           N
ATOM   3078  CA  ARG A 207      74.801  59.371  41.761  1.00 20.14           C
ATOM   3079  C   ARG A 207      75.848  58.871  40.791  1.00 25.86           C
ATOM   3080  O   ARG A 207      75.541  58.543  39.640  1.00 21.66           O
ATOM   3081  CB  ARG A 207      74.929  60.873  41.909  1.00 21.39           C
ATOM   3082  CG  ARG A 207      73.817  61.530  42.725  1.00 26.33           C
ATOM   3083  CD  ARG A 207      74.137  63.018  42.926  1.00 26.01           C
ATOM   3084  NE  ARG A 207      73.019  63.754  43.523  1.00 34.35           N
ATOM   3085  CZ  ARG A 207      73.114  65.020  43.922  1.00 36.76           C
ATOM   3086  NH1 ARG A 207      74.268  65.654  43.776  1.00 31.27           N
ATOM   3087  NH2 ARG A 207      72.071  65.656  44.449  1.00 35.96           N1+
ATOM   3088  H   ARG A 207      75.181  59.274  43.685  1.00 17.21           H
ATOM   3089  HA  ARG A 207      73.923  59.165  41.403  1.00 24.17           H
ATOM   3090  HB2 ARG A 207      75.773  61.068  42.346  1.00 25.67           H
ATOM   3091  HB3 ARG A 207      74.923  61.262  41.024  1.00 25.67           H
ATOM   3092  HG2 ARG A 207      72.978  61.450  42.246  1.00 31.60           H
ATOM   3093  HG3 ARG A 207      73.750  61.101  43.592  1.00 31.60           H
ATOM   3094  HD2 ARG A 207      74.906  63.095  43.511  1.00 31.21           H
ATOM   3095  HD3 ARG A 207      74.346  63.431  42.074  1.00 31.21           H
ATOM   3096  HE  ARG A 207      72.283  63.332  43.672  1.00 41.22           H
ATOM   3097 HH11 ARG A 207      74.951  65.252  43.432  1.00 37.52           H
ATOM   3098 HH12 ARG A 207      74.330  66.474  44.035  1.00 37.52           H
ATOM   3099 HH21 ARG A 207      71.320  65.247  44.543  1.00 43.15           H
ATOM   3100 HH22 ARG A 207      72.145  66.475  44.705  1.00 43.15           H
ATOM   3101  N   LEU A 208      77.095  58.795  41.258  1.00 20.65           N
ATOM   3102  CA  LEU A 208      78.177  58.306  40.420  1.00 20.15           C
ATOM   3103  C   LEU A 208      77.809  56.940  39.858  1.00 17.14           C
ATOM   3104  O   LEU A 208      77.899  56.700  38.661  1.00 17.93           O
ATOM   3105  CB  LEU A 208      79.437  58.254  41.296  1.00 23.73           C
ATOM   3106  CG  LEU A 208      80.771  57.714  40.896  1.00 30.05           C
ATOM   3107  CD1 LEU A 208      81.788  58.278  41.922  1.00 29.35           C
ATOM   3108  CD2 LEU A 208      80.799  56.216  40.847  1.00 25.89           C
ATOM   3109  H   LEU A 208      77.339  58.986  42.062  1.00 24.78           H
ATOM   3110  HA  LEU A 208      78.321  58.907  39.676  1.00 24.18           H
ATOM   3111  HB2 LEU A 208      79.608  59.168  41.567  1.00 28.47           H
ATOM   3112  HB3 LEU A 208      79.221  57.744  42.091  1.00 28.47           H
ATOM   3113  HG  LEU A 208      80.970  58.052  40.015  1.00 36.06           H
ATOM   3114 HD11 LEU A 208      82.681  57.987  41.676  1.00 35.22           H
ATOM   3115 HD12 LEU A 208      81.744  59.246  41.906  1.00 35.22           H
ATOM   3116 HD13 LEU A 208      81.562  57.955  42.808  1.00 35.22           H
ATOM   3117 HD21 LEU A 208      81.697  55.932  40.608  1.00 31.06           H
ATOM   3118 HD22 LEU A 208      80.568  55.866  41.724  1.00 31.06           H
ATOM   3119 HD23 LEU A 208      80.164  55.906  40.184  1.00 31.06           H
ATOM   3120  N   LEU A 209      77.370  56.038  40.734  1.00 18.53           N
ATOM   3121  CA  LEU A 209      77.061  54.671  40.335  1.00 21.29           C
ATOM   3122  C   LEU A 209      75.957  54.645  39.304  1.00 22.33           C
ATOM   3123  O   LEU A 209      76.029  53.895  38.328  1.00 22.03           O
ATOM   3124  CB  LEU A 209      76.658  53.851  41.557  1.00 16.40           C
ATOM   3125  CG  LEU A 209      77.781  53.722  42.585  1.00 18.23           C
ATOM   3126  CD1 LEU A 209      77.249  53.011  43.784  1.00 22.54           C
ATOM   3127  CD2 LEU A 209      78.986  53.040  41.992  1.00 15.29           C
ATOM   3128  H   LEU A 209      77.233  56.191  41.572  1.00 22.23           H
ATOM   3129  HA  LEU A 209      77.849  54.269  39.938  1.00 25.55           H
ATOM   3130  HB2 LEU A 209      75.908  54.273  42.009  1.00 19.68           H
ATOM   3131  HB3 LEU A 209      76.410  52.963  41.265  1.00 19.68           H
ATOM   3132  HG  LEU A 209      78.061  54.602  42.864  1.00 21.87           H
ATOM   3133 HD11 LEU A 209      77.942  52.966  44.460  1.00 27.05           H
ATOM   3134 HD12 LEU A 209      76.490  53.513  44.119  1.00 27.05           H
ATOM   3135 HD13 LEU A 209      76.965  52.114  43.535  1.00 27.05           H
ATOM   3136 HD21 LEU A 209      79.662  52.939  42.678  1.00 18.35           H
ATOM   3137 HD22 LEU A 209      78.721  52.171  41.658  1.00 18.35           H
ATOM   3138 HD23 LEU A 209      79.333  53.582  41.267  1.00 18.35           H
ATOM   3139  N   ARG A 210      74.927  55.457  39.509  1.00 25.51           N
ATOM   3140  CA  ARG A 210      73.832  55.497  38.562  1.00 23.04           C
ATOM   3141  C   ARG A 210      74.327  55.982  37.204  1.00 27.43           C
ATOM   3142  O   ARG A 210      73.948  55.432  36.161  1.00 26.88           O
ATOM   3143  CB  ARG A 210      72.729  56.395  39.123  1.00 28.54           C
ATOM   3144  CG  ARG A 210      71.463  56.542  38.232  1.00 33.12           C
ATOM   3145  CD  ARG A 210      70.958  55.177  37.790  1.00 32.15           C
ATOM   3146  NE  ARG A 210      69.856  55.209  36.834  1.00 39.41           N
ATOM   3147  CZ  ARG A 210      69.351  54.136  36.220  1.00 37.72           C
ATOM   3148  NH1 ARG A 210      69.844  52.902  36.439  1.00 29.04           N
ATOM   3149  NH2 ARG A 210      68.343  54.297  35.367  1.00 38.59           N1+
ATOM   3150  H   ARG A 210      74.841  56.000  40.172  1.00 30.61           H
ATOM   3151  HA  ARG A 210      73.494  54.596  38.460  1.00 27.65           H
ATOM   3152  HB2 ARG A 210      72.450  56.015  39.970  1.00 34.25           H
ATOM   3153  HB3 ARG A 210      73.107  57.279  39.274  1.00 34.25           H
ATOM   3154  HG2 ARG A 210      70.764  56.992  38.734  1.00 39.75           H
ATOM   3155  HG3 ARG A 210      71.688  57.046  37.434  1.00 39.75           H
ATOM   3156  HD2 ARG A 210      71.681  54.690  37.360  1.00 38.58           H
ATOM   3157  HD3 ARG A 210      70.646  54.708  38.579  1.00 38.58           H
ATOM   3158  HE  ARG A 210      69.558  55.981  36.596  1.00 47.30           H
ATOM   3159 HH11 ARG A 210      70.496  52.795  36.991  1.00 34.84           H
ATOM   3160 HH12 ARG A 210      69.508  52.215  36.032  1.00 34.84           H
ATOM   3161 HH21 ARG A 210      68.031  55.085  35.224  1.00 46.30           H
ATOM   3162 HH22 ARG A 210      68.004  53.618  34.954  1.00 46.30           H
ATOM   3163  N   ASN A 211      75.203  56.997  37.195  1.00 21.64           N
ATOM   3164  CA  ASN A 211      75.766  57.476  35.933  1.00 28.98           C
ATOM   3165  C   ASN A 211      76.712  56.488  35.267  1.00 26.89           C
ATOM   3166  O   ASN A 211      76.944  56.607  34.064  1.00 24.10           O
ATOM   3167  CB  ASN A 211      76.473  58.794  36.152  1.00 31.30           C
ATOM   3168  CG  ASN A 211      75.484  59.929  36.213  1.00 39.84           C
ATOM   3169  OD1 ASN A 211      74.276  59.686  36.323  1.00 43.07           O
ATOM   3170  ND2 ASN A 211      75.966  61.162  36.124  1.00 46.29           N
ATOM   3171  H   ASN A 211      75.469  57.431  37.891  1.00 25.97           H
ATOM   3172  HA  ASN A 211      75.037  57.637  35.314  1.00 34.78           H
ATOM   3173  HB2 ASN A 211      76.985  58.760  36.979  1.00 37.56           H
ATOM   3174  HB3 ASN A 211      77.068  58.958  35.402  1.00 37.56           H
ATOM   3175 HD21 ASN A 211      75.445  61.838  36.226  1.00 55.55           H
ATOM   3176 HD22 ASN A 211      76.801  61.282  35.949  1.00 55.55           H
ATOM   3177  N   LEU A 212      77.259  55.524  36.006  1.00 24.29           N
ATOM   3178  CA  LEU A 212      77.952  54.414  35.368  1.00 22.20           C
ATOM   3179  C   LEU A 212      77.011  53.434  34.698  1.00 25.30           C
ATOM   3180  O   LEU A 212      77.485  52.462  34.087  1.00 26.05           O
ATOM   3181  CB  LEU A 212      78.787  53.670  36.392  1.00 21.15           C
ATOM   3182  CG  LEU A 212      79.854  54.447  37.173  1.00 28.61           C
ATOM   3183  CD1 LEU A 212      80.547  53.499  38.203  1.00 27.51           C
ATOM   3184  CD2 LEU A 212      80.869  55.121  36.251  1.00 27.47           C
ATOM   3185  H   LEU A 212      77.263  55.497  36.868  1.00 29.15           H
ATOM   3186  HA  LEU A 212      78.550  54.751  34.684  1.00 26.64           H
ATOM   3187  HB2 LEU A 212      78.179  53.288  37.046  1.00 25.39           H
ATOM   3188  HB3 LEU A 212      79.241  52.960  35.920  1.00 25.39           H
ATOM   3189  HG  LEU A 212      79.421  55.155  37.676  1.00 34.33           H
ATOM   3190 HD11 LEU A 212      81.223  54.001  38.685  1.00 33.01           H
ATOM   3191 HD12 LEU A 212      79.880  53.172  38.828  1.00 33.01           H
ATOM   3192 HD13 LEU A 212      80.954  52.753  37.737  1.00 33.01           H
ATOM   3193 HD21 LEU A 212      81.465  55.662  36.789  1.00 32.97           H
ATOM   3194 HD22 LEU A 212      81.375  54.449  35.783  1.00 32.97           H
ATOM   3195 HD23 LEU A 212      80.395  55.690  35.621  1.00 32.97           H
ATOM   3196  N   GLY A 213      75.705  53.621  34.817  1.00 20.12           N
ATOM   3197  CA  GLY A 213      74.792  52.691  34.199  1.00 23.17           C
ATOM   3198  C   GLY A 213      74.288  51.593  35.104  1.00 24.68           C
ATOM   3199  O   GLY A 213      73.625  50.675  34.619  1.00 23.70           O
ATOM   3200  H   GLY A 213      75.327  54.279  35.230  1.00 24.15           H
ATOM   3201  HA2 GLY A 213      74.021  53.174  33.879  1.00 27.80           H
ATOM   3202  HA3 GLY A 213      75.236  52.274  33.444  1.00 27.80           H
ATOM   3203  N   ALA A 214      74.553  51.669  36.406  1.00 24.57           N
ATOM   3204  CA  ALA A 214      74.082  50.625  37.305  1.00 20.11           C
ATOM   3205  C   ALA A 214      72.636  50.872  37.718  1.00 20.39           C
ATOM   3206  O   ALA A 214      72.250  51.998  38.035  1.00 18.93           O
ATOM   3207  CB  ALA A 214      74.959  50.544  38.554  1.00 21.54           C
ATOM   3208  H   ALA A 214      75.000  52.308  36.785  1.00 29.49           H
ATOM   3209  HA  ALA A 214      74.113  49.776  36.842  1.00 24.14           H
ATOM   3210  HB1 ALA A 214      74.628  49.831  39.122  1.00 25.85           H
ATOM   3211  HB2 ALA A 214      75.866  50.349  38.280  1.00 25.85           H
ATOM   3212  HB3 ALA A 214      74.933  51.387  39.035  1.00 25.85           H
ATOM   3213  N   ASP A 215      71.882  49.785  37.827  1.00 18.25           N
ATOM   3214  CA  ASP A 215      70.497  49.797  38.290  1.00 24.29           C
ATOM   3215  C   ASP A 215      70.322  49.388  39.737  1.00 23.49           C
ATOM   3216  O   ASP A 215      69.324  49.777  40.359  1.00 23.80           O
ATOM   3217  CB  ASP A 215      69.651  48.863  37.416  1.00 25.04           C
ATOM   3218  CG  ASP A 215      69.631  49.306  35.973  1.00 18.24           C
ATOM   3219  OD1 ASP A 215      69.012  50.352  35.715  1.00 26.44           O
ATOM   3220  OD2 ASP A 215      70.279  48.657  35.132  1.00 18.62           O1-
ATOM   3221  H   ASP A 215      72.170  48.994  37.638  1.00 21.91           H
ATOM   3222  HA  ASP A 215      70.140  50.696  38.207  1.00 29.15           H
ATOM   3223  HB2 ASP A 215      70.007  47.958  37.473  1.00 30.05           H
ATOM   3224  HB3 ASP A 215      68.741  48.889  37.739  1.00 30.05           H
ATOM   3225  N   ALA A 216      71.242  48.604  40.284  1.00 19.33           N
ATOM   3226  CA  ALA A 216      71.154  48.189  41.682  1.00 22.76           C
ATOM   3227  C   ALA A 216      72.570  48.044  42.227  1.00 19.51           C
ATOM   3228  O   ALA A 216      73.487  47.804  41.439  1.00 14.80           O
ATOM   3229  CB  ALA A 216      70.370  46.877  41.781  1.00 21.13           C
ATOM   3230  H   ALA A 216      71.916  48.293  39.857  1.00 23.19           H
ATOM   3231  HA  ALA A 216      70.687  48.871  42.198  1.00 27.31           H
ATOM   3232  HB1 ALA A 216      70.273  46.649  42.716  1.00 25.36           H
ATOM   3233  HB2 ALA A 216      69.497  47.011  41.376  1.00 25.36           H
ATOM   3234  HB3 ALA A 216      70.847  46.176  41.306  1.00 25.36           H
ATOM   3235  N   VAL A 217      72.760  48.208  43.567  1.00 18.77           N
ATOM   3236  CA  VAL A 217      74.117  48.232  44.113  1.00 16.86           C
ATOM   3237  C   VAL A 217      74.066  47.242  45.288  1.00 23.58           C
ATOM   3238  O   VAL A 217      73.108  47.059  46.036  1.00 19.27           O
ATOM   3239  CB  VAL A 217      74.517  49.666  44.539  1.00 20.60           C
ATOM   3240  CG1 VAL A 217      73.468  50.334  45.429  1.00 21.41           C
ATOM   3241  CG2 VAL A 217      75.870  49.597  45.233  1.00 24.91           C
ATOM   3242  H   VAL A 217      72.011  48.522  44.204  1.00 22.53           H
ATOM   3243  HA  VAL A 217      74.859  47.881  43.334  1.00 20.24           H
ATOM   3244  HB  VAL A 217      74.625  50.255  43.594  1.00 24.73           H
ATOM   3245 HG11 VAL A 217      73.821  51.297  45.818  1.00 25.69           H
ATOM   3246 HG12 VAL A 217      72.527  50.534  44.908  1.00 25.69           H
ATOM   3247 HG13 VAL A 217      73.239  49.712  46.303  1.00 25.69           H
ATOM   3248 HG21 VAL A 217      76.209  50.597  45.541  1.00 29.89           H
ATOM   3249 HG22 VAL A 217      75.850  48.999  46.149  1.00 29.89           H
ATOM   3250 HG23 VAL A 217      76.655  49.178  44.591  1.00 29.89           H
ATOM   3251  N   GLY A 218      75.193  46.460  45.390  1.00 18.99           N
ATOM   3252  CA  GLY A 218      75.302  45.507  46.495  1.00 22.61           C
ATOM   3253  C   GLY A 218      76.763  45.158  46.691  1.00 21.42           C
ATOM   3254  O   GLY A 218      77.664  45.768  46.145  1.00 20.48           O
ATOM   3255  H   GLY A 218      76.026  46.576  44.779  1.00 22.78           H
ATOM   3256  HA2 GLY A 218      74.868  45.958  47.434  1.00 27.13           H
ATOM   3257  HA3 GLY A 218      74.709  44.589  46.257  1.00 27.13           H
ATOM   3258  N   MET A 219      76.991  44.069  47.537  1.00 14.95           N
ATOM   3259  CA  MET A 219      78.314  43.892  48.181  1.00 18.01           C
ATOM   3260  C   MET A 219      78.725  42.433  47.999  1.00 18.83           C
ATOM   3261  O   MET A 219      79.485  41.772  48.693  1.00 21.74           O
ATOM   3262  CB  MET A 219      78.274  44.223  49.678  1.00 19.34           C
ATOM   3263  CG  MET A 219      77.924  45.684  49.876  1.00 23.41           C
ATOM   3264  SD  MET A 219      77.887  45.963  51.686  1.00 20.27           S
ATOM   3265  CE  MET A 219      77.387  47.689  51.658  1.00 22.35           C
ATOM   3266  H   MET A 219      76.209  43.674  48.066  1.00 17.94           H
ATOM   3267  HA  MET A 219      79.075  44.568  47.650  1.00 21.61           H
ATOM   3268  HB2 MET A 219      77.564  43.569  50.214  1.00 23.21           H
ATOM   3269  HB3 MET A 219      79.273  43.998  50.114  1.00 23.21           H
ATOM   3270  HG2 MET A 219      78.660  46.353  49.396  1.00 28.09           H
ATOM   3271  HG3 MET A 219      76.925  45.929  49.471  1.00 28.09           H
ATOM   3272  HE1 MET A 219      77.300  48.048  52.693  1.00 26.82           H
ATOM   3273  HE2 MET A 219      78.122  48.349  51.173  1.00 26.82           H
ATOM   3274  HE3 MET A 219      76.412  47.831  51.175  1.00 26.82           H
ATOM   3275  N   SER A 220      78.062  41.808  46.951  1.00 17.84           N
ATOM   3276  CA  SER A 220      78.390  40.427  46.663  1.00 19.89           C
ATOM   3277  C   SER A 220      78.204  40.273  45.155  1.00 16.76           C
ATOM   3278  O   SER A 220      78.056  41.060  44.249  1.00 20.74           O
ATOM   3279  CB  SER A 220      77.449  39.496  47.481  1.00 21.03           C
ATOM   3280  OG  SER A 220      76.117  39.510  46.940  1.00 15.25           O
ATOM   3281  H   SER A 220      77.534  42.315  46.217  1.00 21.40           H
ATOM   3282  HA  SER A 220      79.463  40.190  46.957  1.00 23.87           H
ATOM   3283  HB2 SER A 220      77.778  38.442  47.422  1.00 25.24           H
ATOM   3284  HB3 SER A 220      77.428  39.824  48.537  1.00 25.24           H
ATOM   3285  HG  SER A 220      75.597  40.208  47.417  1.00 18.30           H
ATOM   3286  N   THR A 221      78.209  38.936  44.906  1.00 14.24           N
ATOM   3287  CA  THR A 221      77.609  38.160  43.807  1.00 16.77           C
ATOM   3288  C   THR A 221      78.547  38.114  42.615  1.00 16.52           C
ATOM   3289  O   THR A 221      78.862  37.044  42.086  1.00 20.25           O
ATOM   3290  CB  THR A 221      76.242  38.724  43.394  1.00 18.28           C
ATOM   3291  OG1 THR A 221      75.306  38.456  44.435  1.00 16.16           O
ATOM   3292  CG2 THR A 221      75.732  38.091  42.097  1.00 24.35           C
ATOM   3293  H   THR A 221      78.605  38.394  45.448  1.00 17.09           H
ATOM   3294  HA  THR A 221      77.471  37.250  44.110  1.00 20.13           H
ATOM   3295  HB  THR A 221      76.312  39.683  43.256  1.00 21.93           H
ATOM   3296  HG1 THR A 221      75.460  38.966  45.086  1.00 19.39           H
ATOM   3297 HG21 THR A 221      74.898  38.518  41.840  1.00 29.22           H
ATOM   3298 HG22 THR A 221      76.365  38.199  41.370  1.00 29.22           H
ATOM   3299 HG23 THR A 221      75.561  37.143  42.229  1.00 29.22           H
ATOM   3300  N   VAL A 222      79.029  39.266  42.228  1.00 16.95           N
ATOM   3301  CA  VAL A 222      79.919  39.353  41.073  1.00 16.59           C
ATOM   3302  C   VAL A 222      81.098  38.380  41.142  1.00 17.89           C
ATOM   3303  O   VAL A 222      81.401  37.750  40.116  1.00 10.89           O
ATOM   3304  CB  VAL A 222      80.357  40.802  40.871  1.00 17.91           C
ATOM   3305  CG1 VAL A 222      81.416  40.909  39.763  1.00 19.04           C
ATOM   3306  CG2 VAL A 222      79.088  41.652  40.538  1.00 18.15           C
ATOM   3307  H   VAL A 222      78.852  40.018  42.608  1.00 20.33           H
ATOM   3308  HA  VAL A 222      79.391  39.086  40.300  1.00 19.91           H
ATOM   3309  HB  VAL A 222      80.729  41.144  41.703  1.00 21.50           H
ATOM   3310 HG11 VAL A 222      81.681  41.834  39.709  1.00 22.85           H
ATOM   3311 HG12 VAL A 222      82.184  40.368  39.997  1.00 22.85           H
ATOM   3312 HG13 VAL A 222      81.045  40.631  38.911  1.00 22.85           H
ATOM   3313 HG21 VAL A 222      79.351  42.584  40.458  1.00 21.78           H
ATOM   3314 HG22 VAL A 222      78.711  41.338  39.704  1.00 21.78           H
ATOM   3315 HG23 VAL A 222      78.434  41.553  41.246  1.00 21.78           H
ATOM   3316  N   PRO A 223      81.821  38.231  42.262  1.00 17.39           N
ATOM   3317  CA  PRO A 223      82.944  37.273  42.264  1.00 19.58           C
ATOM   3318  C   PRO A 223      82.496  35.830  42.080  1.00 16.60           C
ATOM   3319  O   PRO A 223      83.195  35.052  41.427  1.00 16.40           O
ATOM   3320  CB  PRO A 223      83.616  37.510  43.629  1.00 17.80           C
ATOM   3321  CG  PRO A 223      82.554  38.061  44.482  1.00 23.87           C
ATOM   3322  CD  PRO A 223      81.685  38.911  43.570  1.00 20.66           C
ATOM   3323  HA  PRO A 223      83.573  37.493  41.561  1.00 23.50           H
ATOM   3324  HB2 PRO A 223      83.934  36.670  43.984  1.00 21.36           H
ATOM   3325  HB3 PRO A 223      84.346  38.143  43.539  1.00 21.36           H
ATOM   3326  HG2 PRO A 223      82.029  37.328  44.852  1.00 28.64           H
ATOM   3327  HG3 PRO A 223      82.937  38.598  45.191  1.00 28.64           H
ATOM   3328  HD2 PRO A 223      80.769  38.898  43.885  1.00 24.80           H
ATOM   3329  HD3 PRO A 223      82.044  39.815  43.532  1.00 24.80           H
ATOM   3330  N   GLU A 224      81.335  35.469  42.622  1.00 14.69           N
ATOM   3331  CA  GLU A 224      80.799  34.136  42.415  1.00 11.69           C
ATOM   3332  C   GLU A 224      80.500  33.905  40.938  1.00 12.50           C
ATOM   3333  O   GLU A 224      80.849  32.865  40.385  1.00 11.78           O
ATOM   3334  CB  GLU A 224      79.555  33.933  43.306  1.00 14.93           C
ATOM   3335  CG  GLU A 224      79.880  34.117  44.778  1.00 17.08           C
ATOM   3336  CD  GLU A 224      78.768  34.680  45.633  1.00 21.67           C
ATOM   3337  OE1 GLU A 224      77.732  35.060  45.084  1.00 23.69           O
ATOM   3338  OE2 GLU A 224      78.920  34.714  46.877  1.00 21.74           O1-
ATOM   3339  H   GLU A 224      80.847  35.978  43.120  1.00 17.63           H
ATOM   3340  HA  GLU A 224      81.469  33.497  42.696  1.00 14.02           H
ATOM   3341  HB2 GLU A 224      78.865  34.573  43.068  1.00 17.91           H
ATOM   3342  HB3 GLU A 224      79.234  33.028  43.197  1.00 17.91           H
ATOM   3343  HG2 GLU A 224      80.096  33.243  45.127  1.00 20.49           H
ATOM   3344  HG3 GLU A 224      80.636  34.720  44.867  1.00 20.49           H
ATOM   3345  N   VAL A 225      79.931  34.899  40.270  1.00 14.60           N
ATOM   3346  CA  VAL A 225      79.578  34.777  38.858  1.00 17.09           C
ATOM   3347  C   VAL A 225      80.836  34.623  38.010  1.00 14.91           C
ATOM   3348  O   VAL A 225      80.917  33.761  37.110  1.00 15.71           O
ATOM   3349  CB  VAL A 225      78.743  36.006  38.435  1.00 17.00           C
ATOM   3350  CG1 VAL A 225      78.654  36.126  36.958  1.00 18.65           C
ATOM   3351  CG2 VAL A 225      77.343  35.953  39.100  1.00 17.93           C
ATOM   3352  H   VAL A 225      79.751  35.670  40.607  1.00 17.52           H
ATOM   3353  HA  VAL A 225      79.031  33.987  38.727  1.00 20.51           H
ATOM   3354  HB  VAL A 225      79.195  36.806  38.751  1.00 20.40           H
ATOM   3355 HG11 VAL A 225      78.089  36.889  36.769  1.00 22.38           H
ATOM   3356 HG12 VAL A 225      79.533  36.283  36.577  1.00 22.38           H
ATOM   3357 HG13 VAL A 225      78.277  35.304  36.596  1.00 22.38           H
ATOM   3358 HG21 VAL A 225      76.829  36.720  38.817  1.00 21.51           H
ATOM   3359 HG22 VAL A 225      76.889  35.142  38.838  1.00 21.51           H
ATOM   3360 HG23 VAL A 225      77.451  35.966  40.065  1.00 21.51           H
ATOM   3361  N   ILE A 226      81.854  35.442  38.298  1.00 19.65           N
ATOM   3362  CA  ILE A 226      83.108  35.369  37.532  1.00 19.89           C
ATOM   3363  C   ILE A 226      83.704  33.967  37.635  1.00 15.78           C
ATOM   3364  O   ILE A 226      84.079  33.350  36.628  1.00 18.44           O
ATOM   3365  CB  ILE A 226      84.092  36.455  38.004  1.00 19.52           C
ATOM   3366  CG1 ILE A 226      83.591  37.830  37.546  1.00 21.37           C
ATOM   3367  CG2 ILE A 226      85.519  36.186  37.489  1.00 21.23           C
ATOM   3368  CD1 ILE A 226      84.386  39.057  38.101  1.00 21.74           C
ATOM   3369  H   ILE A 226      81.847  36.027  38.931  1.00 23.58           H
ATOM   3370  HA  ILE A 226      82.923  35.547  36.595  1.00 23.87           H
ATOM   3371  HB  ILE A 226      84.107  36.448  38.978  1.00 23.43           H
ATOM   3372 HG12 ILE A 226      83.635  37.861  36.577  1.00 25.65           H
ATOM   3373 HG13 ILE A 226      82.665  37.935  37.829  1.00 25.65           H
ATOM   3374 HG21 ILE A 226      86.097  36.915  37.763  1.00 25.48           H
ATOM   3375 HG22 ILE A 226      85.855  35.354  37.856  1.00 25.48           H
ATOM   3376 HG23 ILE A 226      85.503  36.136  36.520  1.00 25.48           H
ATOM   3377 HD11 ILE A 226      83.988  39.878  37.771  1.00 26.09           H
ATOM   3378 HD12 ILE A 226      84.357  39.040  39.072  1.00 26.09           H
ATOM   3379 HD13 ILE A 226      85.307  39.000  37.803  1.00 26.09           H
ATOM   3380  N   VAL A 227      83.748  33.414  38.850  1.00 17.42           N
ATOM   3381  CA  VAL A 227      84.365  32.099  39.011  1.00 18.94           C
ATOM   3382  C   VAL A 227      83.512  31.019  38.351  1.00 16.56           C
ATOM   3383  O   VAL A 227      84.049  30.096  37.736  1.00 15.50           O
ATOM   3384  CB  VAL A 227      84.626  31.785  40.492  1.00 15.69           C
ATOM   3385  CG1 VAL A 227      85.110  30.326  40.669  1.00 17.18           C
ATOM   3386  CG2 VAL A 227      85.722  32.702  41.009  1.00 14.27           C
ATOM   3387  H   VAL A 227      83.424  33.757  39.573  1.00 20.90           H
ATOM   3388  HA  VAL A 227      85.226  32.120  38.558  1.00 22.73           H
ATOM   3389  HB  VAL A 227      83.816  31.929  41.006  1.00 18.83           H
ATOM   3390 HG11 VAL A 227      85.258  30.182  41.610  1.00 20.62           H
ATOM   3391 HG12 VAL A 227      84.443  29.702  40.349  1.00 20.62           H
ATOM   3392 HG13 VAL A 227      85.942  30.191  40.191  1.00 20.62           H
ATOM   3393 HG21 VAL A 227      85.894  32.483  41.935  1.00 17.12           H
ATOM   3394 HG22 VAL A 227      86.525  32.556  40.490  1.00 17.12           H
ATOM   3395 HG23 VAL A 227      85.432  33.625  40.924  1.00 17.12           H
ATOM   3396  N   ALA A 228      82.178  31.151  38.430  1.00 14.02           N
ATOM   3397  CA  ALA A 228      81.281  30.204  37.800  1.00 16.20           C
ATOM   3398  C   ALA A 228      81.478  30.204  36.281  1.00 17.32           C
ATOM   3399  O   ALA A 228      81.617  29.155  35.659  1.00 14.66           O
ATOM   3400  CB  ALA A 228      79.838  30.564  38.172  1.00 17.93           C
ATOM   3401  H   ALA A 228      81.760  31.797  38.817  1.00 16.82           H
ATOM   3402  HA  ALA A 228      81.482  29.321  38.144  1.00 19.44           H
ATOM   3403  HB1 ALA A 228      79.214  29.940  37.765  1.00 21.52           H
ATOM   3404  HB2 ALA A 228      79.771  30.521  39.136  1.00 21.52           H
ATOM   3405  HB3 ALA A 228      79.639  31.467  37.870  1.00 21.52           H
ATOM   3406  N   ARG A 229      81.490  31.387  35.679  1.00 20.09           N
ATOM   3407  CA  ARG A 229      81.717  31.506  34.244  1.00 19.14           C
ATOM   3408  C   ARG A 229      83.081  30.961  33.860  1.00 19.85           C
ATOM   3409  O   ARG A 229      83.204  30.264  32.852  1.00 19.86           O
ATOM   3410  CB  ARG A 229      81.547  32.973  33.833  1.00 16.85           C
ATOM   3411  CG  ARG A 229      80.106  33.487  33.911  1.00 24.36           C
ATOM   3412  CD  ARG A 229      79.155  32.563  33.102  1.00 19.38           C
ATOM   3413  NE  ARG A 229      79.567  32.491  31.704  1.00 25.35           N
ATOM   3414  CZ  ARG A 229      79.382  31.445  30.897  1.00 24.31           C
ATOM   3415  NH1 ARG A 229      78.781  30.325  31.299  1.00 25.19           N
ATOM   3416  NH2 ARG A 229      79.792  31.538  29.658  1.00 28.46           N1+
ATOM   3417  H   ARG A 229      81.360  32.145  36.075  1.00 24.11           H
ATOM   3418  HA  ARG A 229      81.068  30.963  33.780  1.00 22.97           H
ATOM   3419  HB2 ARG A 229      82.077  33.530  34.427  1.00 20.22           H
ATOM   3420  HB3 ARG A 229      81.843  33.059  32.921  1.00 20.22           H
ATOM   3421  HG2 ARG A 229      79.814  33.497  34.837  1.00 29.23           H
ATOM   3422  HG3 ARG A 229      80.055  34.382  33.538  1.00 29.23           H
ATOM   3423  HD2 ARG A 229      79.128  31.674  33.485  1.00 23.26           H
ATOM   3424  HD3 ARG A 229      78.262  32.943  33.115  1.00 23.26           H
ATOM   3425  HE  ARG A 229      80.009  33.156  31.380  1.00 30.42           H
ATOM   3426 HH11 ARG A 229      78.503  30.252  32.111  1.00 30.22           H
ATOM   3427 HH12 ARG A 229      78.681  29.671  30.746  1.00 30.22           H
ATOM   3428 HH21 ARG A 229      80.181  32.258  29.392  1.00 34.16           H
ATOM   3429 HH22 ARG A 229      79.686  30.873  29.123  1.00 34.16           H
ATOM   3430  N   HIS A 230      84.094  31.163  34.709  1.00 17.32           N
ATOM   3431  CA  HIS A 230      85.428  30.645  34.390  1.00 21.51           C
ATOM   3432  C   HIS A 230      85.440  29.135  34.325  1.00 20.06           C
ATOM   3433  O   HIS A 230      86.135  28.549  33.485  1.00 18.76           O
ATOM   3434  CB  HIS A 230      86.450  31.129  35.430  1.00 19.93           C
ATOM   3435  CG  HIS A 230      87.849  30.587  35.253  1.00 19.20           C
ATOM   3436  ND1 HIS A 230      88.437  29.742  36.169  1.00 18.67           N
ATOM   3437  CD2 HIS A 230      88.817  30.878  34.343  1.00 17.50           C
ATOM   3438  CE1 HIS A 230      89.683  29.490  35.804  1.00 19.10           C
ATOM   3439  NE2 HIS A 230      89.944  30.183  34.708  1.00 15.36           N
ATOM   3440  H   HIS A 230      84.045  31.586  35.459  1.00 20.79           H
ATOM   3441  HA  HIS A 230      85.700  30.968  33.515  1.00 25.81           H
ATOM   3442  HB2 HIS A 230      86.148  30.849  36.306  1.00 23.92           H
ATOM   3443  HB3 HIS A 230      86.491  32.103  35.401  1.00 23.92           H
ATOM   3444  HD2 HIS A 230      88.742  31.434  33.602  1.00 21.00           H
ATOM   3445  HE1 HIS A 230      90.284  28.930  36.251  1.00 22.92           H
ATOM   3446  HE2 HIS A 230      90.685  30.171  34.270  1.00 18.43           H
ATOM   3447  N   CYS A 231      84.717  28.468  35.230  1.00 23.79           N
ATOM   3448  CA  CYS A 231      84.752  27.015  35.223  1.00 19.89           C
ATOM   3449  C   CYS A 231      83.560  26.425  34.496  1.00 20.91           C
ATOM   3450  O   CYS A 231      83.268  25.241  34.674  1.00 18.41           O
ATOM   3451  CB  CYS A 231      84.870  26.467  36.655  1.00 34.32           C
ATOM   3452  SG  CYS A 231      83.507  26.718  37.699  1.00 34.03           S
ATOM   3453  H   CYS A 231      84.209  28.822  35.834  1.00 28.55           H
ATOM   3454  HA  CYS A 231      85.547  26.725  34.743  1.00 23.87           H
ATOM   3455  HB2 CYS A 231      84.997  25.510  36.598  1.00 41.18           H
ATOM   3456  HB3 CYS A 231      85.638  26.875  37.090  1.00 41.18           H
ATOM   3457  HG  CYS A 231      83.233  27.883  37.719  1.00 40.83           H
ATOM   3458  N   GLY A 232      82.908  27.213  33.634  1.00 20.31           N
ATOM   3459  CA  GLY A 232      81.952  26.696  32.687  1.00 20.79           C
ATOM   3460  C   GLY A 232      80.521  26.591  33.158  1.00 25.91           C
ATOM   3461  O   GLY A 232      79.698  26.014  32.445  1.00 24.77           O
ATOM   3462  H   GLY A 232      83.012  28.063  33.565  1.00 24.38           H
ATOM   3463  HA2 GLY A 232      81.947  27.278  31.915  1.00 24.95           H
ATOM   3464  HA3 GLY A 232      82.237  25.813  32.409  1.00 24.95           H
ATOM   3465  N   LEU A 233      80.179  27.125  34.316  1.00 21.35           N
ATOM   3466  CA  LEU A 233      78.795  27.008  34.740  1.00 20.36           C
ATOM   3467  C   LEU A 233      77.923  28.021  34.014  1.00 25.50           C
ATOM   3468  O   LEU A 233      78.348  29.150  33.710  1.00 23.28           O
ATOM   3469  CB  LEU A 233      78.655  27.236  36.259  1.00 24.37           C
ATOM   3470  CG  LEU A 233      79.459  26.347  37.217  1.00 22.66           C
ATOM   3471  CD1 LEU A 233      79.252  26.735  38.671  1.00 25.76           C
ATOM   3472  CD2 LEU A 233      79.043  24.921  37.009  1.00 33.38           C
ATOM   3473  H   LEU A 233      80.708  27.541  34.862  1.00 25.62           H
ATOM   3474  HA  LEU A 233      78.473  26.124  34.514  1.00 24.43           H
ATOM   3475  HB2 LEU A 233      78.931  28.147  36.433  1.00 29.25           H
ATOM   3476  HB3 LEU A 233      77.719  27.143  36.489  1.00 29.25           H
ATOM   3477  HG  LEU A 233      80.406  26.408  37.027  1.00 27.19           H
ATOM   3478 HD11 LEU A 233      79.750  26.121  39.233  1.00 30.92           H
ATOM   3479 HD12 LEU A 233      79.564  27.642  38.826  1.00 30.92           H
ATOM   3480 HD13 LEU A 233      78.304  26.667  38.863  1.00 30.92           H
ATOM   3481 HD21 LEU A 233      79.527  24.351  37.629  1.00 40.05           H
ATOM   3482 HD22 LEU A 233      78.088  24.854  37.172  1.00 40.05           H
ATOM   3483 HD23 LEU A 233      79.252  24.663  36.097  1.00 40.05           H
ATOM   3484  N   ARG A 234      76.681  27.609  33.775  1.00 20.21           N
ATOM   3485  CA  ARG A 234      75.619  28.494  33.337  1.00 19.79           C
ATOM   3486  C   ARG A 234      75.137  29.299  34.537  1.00 21.70           C
ATOM   3487  O   ARG A 234      74.922  28.747  35.614  1.00 26.26           O
ATOM   3488  CB  ARG A 234      74.477  27.662  32.756  1.00 26.84           C
ATOM   3489  CG  ARG A 234      73.199  28.444  32.453  1.00 38.06           C
ATOM   3490  CD  ARG A 234      71.969  27.515  32.244  1.00 40.24           C
ATOM   3491  NE  ARG A 234      72.090  26.604  31.095  1.00 38.52           N
ATOM   3492  CZ  ARG A 234      72.623  25.388  31.143  1.00 36.50           C
ATOM   3493  NH1 ARG A 234      73.093  24.901  32.269  1.00 41.34           N
ATOM   3494  NH2 ARG A 234      72.673  24.641  30.063  1.00 41.75           N1+
ATOM   3495  H   ARG A 234      76.424  26.797  33.861  1.00 24.25           H
ATOM   3496  HA  ARG A 234      75.937  29.099  32.651  1.00 23.75           H
ATOM   3497  HB2 ARG A 234      74.760  27.238  31.935  1.00 32.20           H
ATOM   3498  HB3 ARG A 234      74.250  26.978  33.406  1.00 32.20           H
ATOM   3499  HG2 ARG A 234      72.989  29.050  33.181  1.00 45.67           H
ATOM   3500  HG3 ARG A 234      73.336  28.940  31.630  1.00 45.67           H
ATOM   3501  HD2 ARG A 234      71.831  26.981  33.042  1.00 48.29           H
ATOM   3502  HD3 ARG A 234      71.188  28.071  32.095  1.00 48.29           H
ATOM   3503  HE  ARG A 234      71.716  26.839  30.355  1.00 46.22           H
ATOM   3504 HH11 ARG A 234      73.067  25.374  32.989  1.00 49.61           H
ATOM   3505 HH12 ARG A 234      73.437  24.109  32.277  1.00 49.61           H
ATOM   3506 HH21 ARG A 234      72.368  24.943  29.320  1.00 50.10           H
ATOM   3507 HH22 ARG A 234      73.023  23.854  30.101  1.00 50.10           H
ATOM   3508  N   VAL A 235      74.974  30.596  34.366  1.00 19.76           N
ATOM   3509  CA  VAL A 235      74.639  31.481  35.474  1.00 16.77           C
ATOM   3510  C   VAL A 235      73.364  32.224  35.176  1.00 24.45           C
ATOM   3511  O   VAL A 235      73.152  32.679  34.049  1.00 26.14           O
ATOM   3512  CB  VAL A 235      75.747  32.513  35.769  1.00 20.26           C
ATOM   3513  CG1 VAL A 235      75.304  33.433  36.917  1.00 19.28           C
ATOM   3514  CG2 VAL A 235      77.016  31.827  36.120  1.00 15.54           C
ATOM   3515  H   VAL A 235      75.045  31.001  33.610  1.00 23.72           H
ATOM   3516  HA  VAL A 235      74.495  30.958  36.282  1.00 20.13           H
ATOM   3517  HB  VAL A 235      75.900  33.047  34.976  1.00 24.31           H
ATOM   3518 HG11 VAL A 235      76.069  33.972  37.159  1.00 23.14           H
ATOM   3519 HG12 VAL A 235      74.577  34.006  36.626  1.00 23.14           H
ATOM   3520 HG13 VAL A 235      75.025  32.904  37.685  1.00 23.14           H
ATOM   3521 HG21 VAL A 235      77.684  32.493  36.341  1.00 18.65           H
ATOM   3522 HG22 VAL A 235      76.842  31.259  36.884  1.00 18.65           H
ATOM   3523 HG23 VAL A 235      77.301  31.294  35.361  1.00 18.65           H
ATOM   3524  N   PHE A 236      72.532  32.372  36.200  1.00 19.26           N
ATOM   3525  CA  PHE A 236      71.563  33.444  36.202  1.00 26.78           C
ATOM   3526  C   PHE A 236      71.387  33.915  37.637  1.00 24.95           C
ATOM   3527  O   PHE A 236      71.851  33.270  38.569  1.00 22.90           O
ATOM   3528  CB  PHE A 236      70.252  33.012  35.513  1.00 38.24           C
ATOM   3529  CG  PHE A 236      69.461  31.926  36.193  1.00 28.42           C
ATOM   3530  CD1 PHE A 236      68.342  32.257  36.918  1.00 29.34           C
ATOM   3531  CD2 PHE A 236      69.739  30.569  35.981  1.00 32.24           C
ATOM   3532  CE1 PHE A 236      67.561  31.282  37.493  1.00 35.34           C
ATOM   3533  CE2 PHE A 236      68.936  29.567  36.568  1.00 37.80           C
ATOM   3534  CZ  PHE A 236      67.855  29.923  37.317  1.00 33.60           C
ATOM   3535  H   PHE A 236      72.500  31.859  36.890  1.00 23.11           H
ATOM   3536  HA  PHE A 236      71.944  34.176  35.686  1.00 32.14           H
ATOM   3537  HB2 PHE A 236      69.667  33.781  35.401  1.00 45.89           H
ATOM   3538  HB3 PHE A 236      70.492  32.644  34.647  1.00 45.89           H
ATOM   3539  HD1 PHE A 236      68.133  33.157  37.044  1.00 35.20           H
ATOM   3540  HD2 PHE A 236      70.472  30.317  35.470  1.00 38.68           H
ATOM   3541  HE1 PHE A 236      66.831  31.543  38.000  1.00 42.40           H
ATOM   3542  HE2 PHE A 236      69.131  28.665  36.454  1.00 45.36           H
ATOM   3543  HZ  PHE A 236      67.335  29.260  37.707  1.00 40.32           H
ATOM   3544  N   GLY A 237      70.789  35.092  37.812  1.00 25.86           N
ATOM   3545  CA  GLY A 237      70.574  35.548  39.163  1.00 22.65           C
ATOM   3546  C   GLY A 237      69.563  36.673  39.286  1.00 25.34           C
ATOM   3547  O   GLY A 237      69.042  37.196  38.295  1.00 24.61           O
ATOM   3548  H   GLY A 237      70.515  35.630  37.197  1.00 31.03           H
ATOM   3549  HA2 GLY A 237      70.264  34.795  39.687  1.00 27.17           H
ATOM   3550  HA3 GLY A 237      71.423  35.846  39.516  1.00 27.17           H
ATOM   3551  N   PHE A 238      69.329  37.064  40.542  1.00 23.85           N
ATOM   3552  CA  PHE A 238      68.319  38.049  40.895  1.00 22.29           C
ATOM   3553  C   PHE A 238      68.773  38.888  42.082  1.00 18.79           C
ATOM   3554  O   PHE A 238      69.481  38.426  42.974  1.00 23.77           O
ATOM   3555  CB  PHE A 238      66.958  37.385  41.237  1.00 29.64           C
ATOM   3556  CG  PHE A 238      66.441  36.475  40.150  1.00 34.76           C
ATOM   3557  CD1 PHE A 238      66.820  35.152  40.110  1.00 32.14           C
ATOM   3558  CD2 PHE A 238      65.588  36.960  39.150  1.00 31.74           C
ATOM   3559  CE1 PHE A 238      66.363  34.307  39.091  1.00 35.90           C
ATOM   3560  CE2 PHE A 238      65.131  36.130  38.126  1.00 33.70           C
ATOM   3561  CZ  PHE A 238      65.523  34.793  38.103  1.00 37.79           C
ATOM   3562  H   PHE A 238      69.757  36.762  41.225  1.00 28.62           H
ATOM   3563  HA  PHE A 238      68.208  38.650  40.142  1.00 26.75           H
ATOM   3564  HB2 PHE A 238      67.035  36.864  42.052  1.00 35.57           H
ATOM   3565  HB3 PHE A 238      66.303  38.091  41.353  1.00 35.57           H
ATOM   3566  HD1 PHE A 238      67.389  34.823  40.764  1.00 38.56           H
ATOM   3567  HD2 PHE A 238      65.329  37.851  39.159  1.00 38.09           H
ATOM   3568  HE1 PHE A 238      66.628  33.418  39.073  1.00 43.08           H
ATOM   3569  HE2 PHE A 238      64.564  36.461  37.466  1.00 40.44           H
ATOM   3570  HZ  PHE A 238      65.220  34.230  37.427  1.00 45.35           H
ATOM   3571  N   SER A 239      68.387  40.145  42.036  1.00 18.70           N
ATOM   3572  CA  SER A 239      68.515  41.089  43.110  1.00 17.31           C
ATOM   3573  C   SER A 239      67.128  41.399  43.637  1.00 22.36           C
ATOM   3574  O   SER A 239      66.213  41.704  42.856  1.00 24.05           O
ATOM   3575  CB  SER A 239      69.175  42.364  42.612  1.00 18.95           C
ATOM   3576  OG  SER A 239      70.537  42.171  42.344  1.00 21.53           O
ATOM   3577  H   SER A 239      68.033  40.502  41.336  1.00 22.44           H
ATOM   3578  HA  SER A 239      69.043  40.709  43.823  1.00 20.77           H
ATOM   3579  HB2 SER A 239      68.720  42.647  41.805  1.00 22.74           H
ATOM   3580  HB3 SER A 239      69.087  43.043  43.301  1.00 22.74           H
ATOM   3581  HG  SER A 239      70.950  41.966  43.046  1.00 25.84           H
ATOM   3582  N   LEU A 240      66.984  41.303  44.947  1.00 20.92           N
ATOM   3583  CA  LEU A 240      65.836  41.806  45.685  1.00 24.87           C
ATOM   3584  C   LEU A 240      66.131  43.233  46.091  1.00 23.63           C
ATOM   3585  O   LEU A 240      67.061  43.475  46.861  1.00 24.09           O
ATOM   3586  CB  LEU A 240      65.590  40.955  46.935  1.00 27.48           C
ATOM   3587  CG  LEU A 240      64.431  41.365  47.853  1.00 29.93           C
ATOM   3588  CD1 LEU A 240      63.116  41.157  47.125  1.00 28.78           C
ATOM   3589  CD2 LEU A 240      64.490  40.599  49.224  1.00 30.66           C
ATOM   3590  H   LEU A 240      67.564  40.929  45.452  1.00 25.11           H
ATOM   3591  HA  LEU A 240      65.048  41.803  45.118  1.00 29.84           H
ATOM   3592  HB2 LEU A 240      65.414  40.051  46.638  1.00 32.97           H
ATOM   3593  HB3 LEU A 240      66.400  40.950  47.476  1.00 32.97           H
ATOM   3594  HG  LEU A 240      64.498  42.312  48.049  1.00 35.91           H
ATOM   3595 HD11 LEU A 240      62.390  41.437  47.703  1.00 34.53           H
ATOM   3596 HD12 LEU A 240      63.123  41.691  46.317  1.00 34.53           H
ATOM   3597 HD13 LEU A 240      63.022  40.220  46.892  1.00 34.53           H
ATOM   3598 HD21 LEU A 240      63.749  40.878  49.781  1.00 36.79           H
ATOM   3599 HD22 LEU A 240      64.438  39.643  49.060  1.00 36.79           H
ATOM   3600 HD23 LEU A 240      65.327  40.801  49.668  1.00 36.79           H
ATOM   3601  N   ILE A 241      65.342  44.172  45.583  1.00 24.75           N
ATOM   3602  CA  ILE A 241      65.501  45.590  45.915  1.00 30.24           C
ATOM   3603  C   ILE A 241      64.889  45.820  47.299  1.00 26.33           C
ATOM   3604  O   ILE A 241      63.668  45.971  47.396  1.00 27.04           O
ATOM   3605  CB  ILE A 241      64.855  46.474  44.838  1.00 34.02           C
ATOM   3606  CG1 ILE A 241      65.296  46.010  43.435  1.00 27.30           C
ATOM   3607  CG2 ILE A 241      65.195  47.947  45.029  1.00 30.38           C
ATOM   3608  CD1 ILE A 241      66.798  46.025  43.206  1.00 27.54           C
ATOM   3609  H   ILE A 241      64.703  44.016  45.027  1.00 29.71           H
ATOM   3610  HA  ILE A 241      66.440  45.802  45.957  1.00 36.29           H
ATOM   3611  HB  ILE A 241      63.887  46.366  44.883  1.00 40.83           H
ATOM   3612 HG12 ILE A 241      64.991  45.101  43.287  1.00 32.76           H
ATOM   3613 HG13 ILE A 241      64.894  46.598  42.777  1.00 32.76           H
ATOM   3614 HG21 ILE A 241      64.797  48.450  44.301  1.00 36.45           H
ATOM   3615 HG22 ILE A 241      64.839  48.252  45.878  1.00 36.45           H
ATOM   3616 HG23 ILE A 241      66.158  48.061  45.023  1.00 36.45           H
ATOM   3617 HD11 ILE A 241      66.969  45.715  42.303  1.00 33.05           H
ATOM   3618 HD12 ILE A 241      67.137  46.928  43.313  1.00 33.05           H
ATOM   3619 HD13 ILE A 241      67.231  45.436  43.841  1.00 33.05           H
ATOM   3620  N   THR A 242      65.706  45.847  48.387  1.00 28.84           N
ATOM   3621  CA  THR A 242      65.093  45.982  49.725  1.00 33.15           C
ATOM   3622  C   THR A 242      64.921  47.460  50.089  1.00 32.92           C
ATOM   3623  O   THR A 242      64.268  47.894  51.036  1.00 35.52           O
ATOM   3624  CB  THR A 242      66.037  45.320  50.738  1.00 25.39           C
ATOM   3625  OG1 THR A 242      67.293  45.993  50.503  1.00 29.52           O
ATOM   3626  CG2 THR A 242      66.151  43.830  50.502  1.00 32.94           C
ATOM   3627  H   THR A 242      66.736  45.748  48.341  1.00 34.61           H
ATOM   3628  HA  THR A 242      64.065  45.502  49.740  1.00 39.78           H
ATOM   3629  HB  THR A 242      65.742  45.582  51.778  1.00 30.47           H
ATOM   3630  HG1 THR A 242      68.030  45.365  50.352  1.00 35.42           H
ATOM   3631 HG21 THR A 242      66.807  43.355  51.244  1.00 39.53           H
ATOM   3632 HG22 THR A 242      65.172  43.334  50.556  1.00 39.53           H
ATOM   3633 HG23 THR A 242      66.543  43.586  49.500  1.00 39.53           H
ATOM   3634  N   ASN A 243      65.536  48.353  49.256  1.00 31.48           N
ATOM   3635  CA  ASN A 243      65.288  49.780  49.460  1.00 30.30           C
ATOM   3636  C   ASN A 243      65.754  50.368  48.117  1.00 32.40           C
ATOM   3637  O   ASN A 243      66.448  49.839  47.265  1.00 31.20           O
ATOM   3638  CB  ASN A 243      65.997  50.374  50.674  1.00 37.07           C
ATOM   3639  CG  ASN A 243      67.469  50.503  50.388  1.00 32.30           C
ATOM   3640  OD1 ASN A 243      67.931  51.559  49.966  1.00 29.82           O
ATOM   3641  ND2 ASN A 243      68.242  49.386  50.528  1.00 35.55           N
ATOM   3642  H   ASN A 243      66.280  48.097  48.579  1.00 37.77           H
ATOM   3643  HA  ASN A 243      64.175  49.936  49.620  1.00 36.36           H
ATOM   3644  HB2 ASN A 243      65.583  51.370  50.958  1.00 44.49           H
ATOM   3645  HB3 ASN A 243      65.792  49.749  51.579  1.00 44.49           H
ATOM   3646 HD21 ASN A 243      69.262  49.432  50.339  1.00 42.66           H
ATOM   3647 HD22 ASN A 243      67.878  48.484  50.804  1.00 42.66           H
ATOM   3648  N   LYS A 244      65.119  51.557  47.945  1.00 30.59           N
ATOM   3649  CA  LYS A 244      65.321  52.528  46.862  1.00 36.79           C
ATOM   3650  C   LYS A 244      66.410  53.490  47.289  1.00 30.33           C
ATOM   3651  O   LYS A 244      66.238  54.177  48.302  1.00 34.31           O
ATOM   3652  CB  LYS A 244      64.054  53.366  46.587  1.00 34.05           C
ATOM   3653  CG  LYS A 244      62.879  52.686  45.886  1.00 41.67           C
ATOM   3654  CD  LYS A 244      61.577  53.555  45.870  1.00 42.90           C
ATOM   3655  CE  LYS A 244      61.675  54.799  44.971  1.00 36.70           C
ATOM   3656  NZ  LYS A 244      61.964  54.451  43.543  1.00 44.24           N1+
ATOM   3657  H   LYS A 244      64.530  51.838  48.506  1.00 36.71           H
ATOM   3658  HA  LYS A 244      65.601  52.074  46.048  1.00 44.15           H
ATOM   3659  HB2 LYS A 244      63.711  53.676  47.441  1.00 40.86           H
ATOM   3660  HB3 LYS A 244      64.292  54.139  46.052  1.00 40.86           H
ATOM   3661  HG2 LYS A 244      63.118  52.477  44.970  1.00 50.00           H
ATOM   3662  HG3 LYS A 244      62.671  51.875  46.375  1.00 50.00           H
ATOM   3663  HD2 LYS A 244      60.849  53.014  45.522  1.00 51.48           H
ATOM   3664  HD3 LYS A 244      61.365  53.843  46.772  1.00 51.48           H
ATOM   3665  HE2 LYS A 244      60.830  55.277  44.993  1.00 44.04           H
ATOM   3666  HE3 LYS A 244      62.387  55.368  45.299  1.00 44.04           H
ATOM   3667  HZ1 LYS A 244      61.620  55.070  43.002  1.00 53.09           H
ATOM   3668  HZ2 LYS A 244      62.844  54.418  43.415  1.00 53.09           H
ATOM   3669  HZ3 LYS A 244      61.608  53.661  43.341  1.00 53.09           H
ATOM   3670  N   VAL A 245      67.538  53.540  46.564  1.00 32.92           N
ATOM   3671  CA  VAL A 245      68.581  54.439  47.070  1.00 35.58           C
ATOM   3672  C   VAL A 245      68.069  55.854  46.760  1.00 30.82           C
ATOM   3673  O   VAL A 245      67.500  56.303  45.775  1.00 31.76           O
ATOM   3674  CB  VAL A 245      69.931  54.098  46.387  1.00 35.69           C
ATOM   3675  CG1 VAL A 245      70.988  54.950  47.020  1.00 30.06           C
ATOM   3676  CG2 VAL A 245      70.212  52.604  46.603  1.00 30.08           C
ATOM   3677  H   VAL A 245      67.759  52.894  45.796  1.00 39.51           H
ATOM   3678  HA  VAL A 245      68.702  54.287  48.186  1.00 42.69           H
ATOM   3679  HB  VAL A 245      69.857  54.309  45.293  1.00 42.83           H
ATOM   3680 HG11 VAL A 245      71.979  54.677  46.610  1.00 36.07           H
ATOM   3681 HG12 VAL A 245      70.842  56.025  46.896  1.00 36.07           H
ATOM   3682 HG13 VAL A 245      71.116  54.763  48.100  1.00 36.07           H
ATOM   3683 HG21 VAL A 245      71.170  52.327  46.143  1.00 36.09           H
ATOM   3684 HG22 VAL A 245      70.320  52.357  47.669  1.00 36.09           H
ATOM   3685 HG23 VAL A 245      69.443  51.959  46.187  1.00 36.09           H
ATOM   3686  N   ILE A 246      68.333  56.682  47.800  1.00 32.48           N
ATOM   3687  CA  ILE A 246      68.162  58.151  47.776  1.00 41.97           C
ATOM   3688  C   ILE A 246      69.285  58.816  46.981  1.00 34.18           C
ATOM   3689  O   ILE A 246      70.460  58.766  47.370  1.00 31.08           O
ATOM   3690  CB  ILE A 246      68.123  58.775  49.190  1.00 44.59           C
ATOM   3691  CG1 ILE A 246      66.961  58.294  50.065  1.00 40.95           C
ATOM   3692  CG2 ILE A 246      67.989  60.324  49.102  1.00 44.51           C
ATOM   3693  CD1 ILE A 246      65.593  58.568  49.542  1.00 41.27           C
ATOM   3694  H   ILE A 246      68.618  56.399  48.569  1.00 38.98           H
ATOM   3695  HA  ILE A 246      67.321  58.363  47.345  1.00 50.36           H
ATOM   3696  HB  ILE A 246      68.961  58.576  49.641  1.00 53.50           H
ATOM   3697 HG12 ILE A 246      67.050  57.340  50.202  1.00 49.14           H
ATOM   3698 HG13 ILE A 246      67.024  58.756  50.920  1.00 49.14           H
ATOM   3699 HG21 ILE A 246      67.934  60.692  49.998  1.00 53.42           H
ATOM   3700 HG22 ILE A 246      68.763  60.701  48.652  1.00 53.42           H
ATOM   3701 HG23 ILE A 246      67.184  60.550  48.607  1.00 53.42           H
ATOM   3702 HD11 ILE A 246      64.954  58.177  50.158  1.00 49.52           H
ATOM   3703 HD12 ILE A 246      65.454  59.526  49.497  1.00 49.52           H
ATOM   3704 HD13 ILE A 246      65.498  58.166  48.666  1.00 49.52           H
ATOM   3705  N   MET A 247      68.901  59.554  45.942  1.00 33.54           N
ATOM   3706  CA  MET A 247      69.822  60.070  44.953  1.00 32.48           C
ATOM   3707  C   MET A 247      70.129  61.555  45.133  1.00 31.86           C
ATOM   3708  O   MET A 247      70.914  62.100  44.351  1.00 30.84           O
ATOM   3709  CB  MET A 247      69.258  59.842  43.541  1.00 35.51           C
ATOM   3710  CG  MET A 247      68.957  58.398  43.186  1.00 38.32           C
ATOM   3711  SD  MET A 247      70.401  57.320  43.387  1.00 40.64           S
ATOM   3712  CE  MET A 247      71.535  58.108  42.293  1.00 31.75           C
ATOM   3713  H   MET A 247      68.083  59.779  45.795  1.00 40.24           H
ATOM   3714  HA  MET A 247      70.647  59.560  45.022  1.00 38.98           H
ATOM   3715  HB2 MET A 247      68.429  60.334  43.458  1.00 42.62           H
ATOM   3716  HB3 MET A 247      69.901  60.176  42.896  1.00 42.62           H
ATOM   3717  HG2 MET A 247      68.257  58.071  43.769  1.00 45.99           H
ATOM   3718  HG3 MET A 247      68.668  58.351  42.261  1.00 45.99           H
ATOM   3719  HE1 MET A 247      72.365  57.616  42.305  1.00 38.10           H
ATOM   3720  HE2 MET A 247      71.154  58.084  41.398  1.00 38.10           H
ATOM   3721  HE3 MET A 247      71.681  59.021  42.579  1.00 38.10           H
ATOM   3722  N   ASP A 248      69.559  62.214  46.142  1.00 33.36           N
ATOM   3723  CA  ASP A 248      69.702  63.659  46.303  1.00 38.58           C
ATOM   3724  C   ASP A 248      69.807  63.989  47.786  1.00 28.64           C
ATOM   3725  O   ASP A 248      69.478  63.176  48.639  1.00 32.92           O
ATOM   3726  CB  ASP A 248      68.513  64.440  45.677  1.00 37.53           C
ATOM   3727  CG  ASP A 248      68.337  64.176  44.189  1.00 41.37           C
ATOM   3728  OD1 ASP A 248      69.276  64.449  43.401  1.00 39.70           O
ATOM   3729  OD2 ASP A 248      67.249  63.701  43.798  1.00 48.55           O1-
ATOM   3730  H   ASP A 248      69.077  61.845  46.757  1.00 40.04           H
ATOM   3731  HA  ASP A 248      70.523  63.953  45.873  1.00 46.30           H
ATOM   3732  HB2 ASP A 248      67.694  64.185  46.130  1.00 45.04           H
ATOM   3733  HB3 ASP A 248      68.672  65.391  45.780  1.00 45.04           H
ATOM   3734  N   TYR A 249      70.292  65.190  48.082  1.00 34.95           N
ATOM   3735  CA  TYR A 249      70.405  65.663  49.458  1.00 43.06           C
ATOM   3736  C   TYR A 249      69.053  66.124  50.002  1.00 40.71           C
ATOM   3737  O   TYR A 249      68.148  66.490  49.256  1.00 37.76           O
ATOM   3738  CB  TYR A 249      71.401  66.819  49.549  1.00 37.49           C
ATOM   3739  CG  TYR A 249      72.773  66.446  49.034  1.00 34.66           C
ATOM   3740  CD1 TYR A 249      73.182  66.832  47.775  1.00 33.12           C
ATOM   3741  CD2 TYR A 249      73.644  65.689  49.799  1.00 33.11           C
ATOM   3742  CE1 TYR A 249      74.412  66.494  47.297  1.00 32.49           C
ATOM   3743  CE2 TYR A 249      74.890  65.332  49.314  1.00 31.46           C
ATOM   3744  CZ  TYR A 249      75.260  65.734  48.073  1.00 27.75           C
ATOM   3745  OH  TYR A 249      76.478  65.396  47.592  1.00 29.33           O
ATOM   3746  H   TYR A 249      70.572  65.755  47.498  1.00 41.94           H
ATOM   3747  HA  TYR A 249      70.731  64.938  50.020  1.00 51.67           H
ATOM   3748  HB2 TYR A 249      71.069  67.566  49.027  1.00 44.99           H
ATOM   3749  HB3 TYR A 249      71.484  67.077  50.481  1.00 44.99           H
ATOM   3750  HD1 TYR A 249      72.613  67.338  47.248  1.00 39.74           H
ATOM   3751  HD2 TYR A 249      73.386  65.411  50.646  1.00 39.73           H
ATOM   3752  HE1 TYR A 249      74.670  66.763  46.447  1.00 38.99           H
ATOM   3753  HE2 TYR A 249      75.471  64.828  49.831  1.00 37.76           H
ATOM   3754  HH  TYR A 249      76.908  64.974  48.178  1.00 35.20           H
ATOM   3755  N   GLU A 250      68.943  66.111  51.327  1.00 46.09           N
ATOM   3756  CA  GLU A 250      67.734  66.543  52.025  1.00 50.59           C
ATOM   3757  C   GLU A 250      67.779  68.046  52.286  1.00 50.44           C
ATOM   3758  O   GLU A 250      67.347  68.837  51.445  1.00 50.14           O
ATOM   3759  CB  GLU A 250      67.579  65.782  53.342  1.00 42.87           C
ATOM   3760  H   GLU A 250      69.570  65.845  51.861  1.00 55.31           H
ATOM   3761  HA  GLU A 250      66.958  66.353  51.474  1.00 60.71           H
ATOM   3762  HB1 GLU A 250      68.304  66.028  53.936  1.00 51.44           H
ATOM   3763  HB3 GLU A 250      66.727  66.024  53.733  1.00 51.44           H
ATOM   3764  HC  GLU A 250      68.163  68.401  53.139  1.00 60.53           H
ATOM   3765  N   ALA A 267      58.931  40.729  50.141  1.00 55.93           N
ATOM   3766  CA  ALA A 267      59.007  40.238  48.769  1.00 52.95           C
ATOM   3767  C   ALA A 267      60.001  39.083  48.656  1.00 51.99           C
ATOM   3768  O   ALA A 267      60.099  38.406  47.614  1.00 43.02           O
ATOM   3769  CB  ALA A 267      59.394  41.351  47.833  1.00 50.11           C
ATOM   3770  H1  ALA A 267      58.621  40.030  50.720  1.00 67.12           H
ATOM   3771  H2  ALA A 267      58.321  41.469  50.174  1.00 67.12           H
ATOM   3772  HA  ALA A 267      58.135  39.913  48.496  1.00 63.54           H
ATOM   3773  HB1 ALA A 267      58.740  42.067  47.905  1.00 60.13           H
ATOM   3774  HB2 ALA A 267      60.270  41.676  48.095  1.00 60.13           H
ATOM   3775  HB3 ALA A 267      59.417  41.007  46.925  1.00 60.13           H
ATOM   3776  N   ALA A 268      60.739  38.854  49.740  1.00 49.83           N
ATOM   3777  CA  ALA A 268      61.641  37.715  49.774  1.00 47.77           C
ATOM   3778  C   ALA A 268      60.886  36.419  49.477  1.00 45.82           C
ATOM   3779  O   ALA A 268      61.398  35.536  48.768  1.00 44.31           O
ATOM   3780  CB  ALA A 268      62.349  37.676  51.129  1.00 46.58           C
ATOM   3781  H   ALA A 268      60.740  39.329  50.457  1.00 59.80           H
ATOM   3782  HA  ALA A 268      62.318  37.825  49.087  1.00 57.33           H
ATOM   3783  HB1 ALA A 268      62.991  36.951  51.139  1.00 55.89           H
ATOM   3784  HB2 ALA A 268      62.802  38.522  51.268  1.00 55.89           H
ATOM   3785  HB3 ALA A 268      61.686  37.548  51.823  1.00 55.89           H
ATOM   3786  N   GLN A 269      59.644  36.304  49.964  1.00 49.34           N
ATOM   3787  CA  GLN A 269      58.869  35.094  49.709  1.00 50.90           C
ATOM   3788  C   GLN A 269      58.579  34.930  48.217  1.00 44.82           C
ATOM   3789  O   GLN A 269      58.708  33.826  47.675  1.00 38.00           O
ATOM   3790  CB  GLN A 269      57.569  35.110  50.523  1.00 47.36           C
ATOM   3791  H   GLN A 269      59.230  36.903  50.427  1.00 59.21           H
ATOM   3792  HA  GLN A 269      59.389  34.326  49.995  1.00 61.09           H
ATOM   3793  HB1 GLN A 269      57.787  35.200  51.465  1.00 56.83           H
ATOM   3794  HB3 GLN A 269      57.107  34.270  50.373  1.00 56.83           H
ATOM   3795  N   LYS A 270      58.208  36.019  47.529  1.00 44.63           N
ATOM   3796  CA  LYS A 270      57.956  35.923  46.090  1.00 46.85           C
ATOM   3797  C   LYS A 270      59.210  35.501  45.327  1.00 38.66           C
ATOM   3798  O   LYS A 270      59.124  34.735  44.360  1.00 38.83           O
ATOM   3799  CB  LYS A 270      57.431  37.248  45.545  1.00 39.85           C
ATOM   3800  CG  LYS A 270      57.097  37.197  44.072  1.00 42.97           C
ATOM   3801  CD  LYS A 270      56.725  38.574  43.540  1.00 51.43           C
ATOM   3802  H   LYS A 270      58.087  36.804  47.869  1.00 53.55           H
ATOM   3803  HA  LYS A 270      57.268  35.250  45.945  1.00 56.22           H
ATOM   3804  HB2 LYS A 270      58.109  37.929  45.677  1.00 47.82           H
ATOM   3805  HB3 LYS A 270      56.619  37.487  46.019  1.00 47.82           H
ATOM   3806  HG2 LYS A 270      56.337  36.607  43.939  1.00 51.57           H
ATOM   3807  HG3 LYS A 270      57.864  36.882  43.569  1.00 51.57           H
ATOM   3808  HD1 LYS A 270      55.983  38.919  44.064  1.00 61.71           H
ATOM   3809  HD3 LYS A 270      57.491  39.165  43.634  1.00 61.71           H
ATOM   3810  N   LEU A 271      60.382  36.018  45.727  1.00 41.66           N
ATOM   3811  CA  LEU A 271      61.640  35.575  45.120  1.00 46.26           C
ATOM   3812  C   LEU A 271      61.850  34.079  45.330  1.00 45.22           C
ATOM   3813  O   LEU A 271      62.237  33.359  44.398  1.00 39.96           O
ATOM   3814  CB  LEU A 271      62.829  36.364  45.695  1.00 41.37           C
ATOM   3815  CG  LEU A 271      64.219  35.958  45.198  1.00 35.44           C
ATOM   3816  CD1 LEU A 271      64.257  35.852  43.675  1.00 42.08           C
ATOM   3817  CD2 LEU A 271      65.246  36.951  45.649  1.00 38.75           C
ATOM   3818  H   LEU A 271      60.475  36.620  46.335  1.00 50.00           H
ATOM   3819  HA  LEU A 271      61.595  35.745  44.165  1.00 55.51           H
ATOM   3820  HB2 LEU A 271      62.713  37.303  45.481  1.00 49.64           H
ATOM   3821  HB3 LEU A 271      62.840  36.262  46.660  1.00 49.64           H
ATOM   3822  HG  LEU A 271      64.451  35.096  45.572  1.00 42.53           H
ATOM   3823 HD11 LEU A 271      65.156  35.618  43.397  1.00 50.49           H
ATOM   3824 HD12 LEU A 271      63.631  35.177  43.371  1.00 50.49           H
ATOM   3825 HD13 LEU A 271      64.015  36.713  43.299  1.00 50.49           H
ATOM   3826 HD21 LEU A 271      66.115  36.702  45.294  1.00 46.50           H
ATOM   3827 HD22 LEU A 271      64.996  37.826  45.324  1.00 46.50           H
ATOM   3828 HD23 LEU A 271      65.273  36.953  46.619  1.00 46.50           H
ATOM   3829  N   GLU A 272      61.620  33.600  46.560  1.00 44.41           N
ATOM   3830  CA  GLU A 272      61.742  32.177  46.847  1.00 42.35           C
ATOM   3831  C   GLU A 272      60.840  31.348  45.937  1.00 42.51           C
ATOM   3832  O   GLU A 272      61.274  30.334  45.375  1.00 46.26           O
ATOM   3833  CB  GLU A 272      61.419  31.933  48.318  1.00 46.77           C
ATOM   3834  CG  GLU A 272      62.387  32.597  49.261  1.00 51.06           C
ATOM   3835  CD  GLU A 272      61.930  32.531  50.710  1.00 53.12           C
ATOM   3836  OE1 GLU A 272      61.168  31.600  51.066  1.00 52.59           O
ATOM   3837  OE2 GLU A 272      62.349  33.404  51.492  1.00 52.89           O1-
ATOM   3838  H   GLU A 272      61.404  34.076  47.247  1.00 53.29           H
ATOM   3839  HA  GLU A 272      62.662  31.903  46.700  1.00 50.82           H
ATOM   3840  HB2 GLU A 272      60.538  32.293  48.513  1.00 56.12           H
ATOM   3841  HB3 GLU A 272      61.440  30.980  48.495  1.00 56.12           H
ATOM   3842  HG2 GLU A 272      63.235  32.131  49.203  1.00 61.27           H
ATOM   3843  HG3 GLU A 272      62.501  33.527  49.013  1.00 61.27           H
ATOM   3844  N   GLN A 273      59.581  31.768  45.765  1.00 43.41           N
ATOM   3845  CA  GLN A 273      58.683  31.057  44.855  1.00 43.51           C
ATOM   3846  C   GLN A 273      59.176  31.123  43.419  1.00 46.04           C
ATOM   3847  O   GLN A 273      59.113  30.127  42.687  1.00 36.99           O
ATOM   3848  CB  GLN A 273      57.285  31.645  44.909  1.00 46.53           C
ATOM   3849  CG  GLN A 273      56.674  31.723  46.274  1.00 51.16           C
ATOM   3850  CD  GLN A 273      55.616  32.809  46.304  1.00 59.52           C
ATOM   3851  OE1 GLN A 273      55.556  33.612  47.249  1.00 56.58           O
ATOM   3852  NE2 GLN A 273      54.786  32.862  45.240  1.00 54.85           N
ATOM   3853  H   GLN A 273      59.226  32.444  46.164  1.00 52.09           H
ATOM   3854  HA  GLN A 273      58.631  30.126  45.123  1.00 52.21           H
ATOM   3855  HB2 GLN A 273      57.325  32.550  44.558  1.00 55.83           H
ATOM   3856  HB3 GLN A 273      56.704  31.111  44.346  1.00 55.83           H
ATOM   3857  HG2 GLN A 273      56.256  30.875  46.496  1.00 61.39           H
ATOM   3858  HG3 GLN A 273      57.358  31.933  46.929  1.00 61.39           H
ATOM   3859 HE21 GLN A 273      54.872  32.303  44.593  1.00 65.82           H
ATOM   3860 HE22 GLN A 273      54.154  33.444  45.218  1.00 65.82           H
ATOM   3861  N   PHE A 274      59.642  32.303  42.993  1.00 44.82           N
ATOM   3862  CA  PHE A 274      60.116  32.471  41.627  1.00 42.63           C
ATOM   3863  C   PHE A 274      61.289  31.531  41.338  1.00 42.08           C
ATOM   3864  O   PHE A 274      61.269  30.800  40.340  1.00 34.62           O
ATOM   3865  CB  PHE A 274      60.483  33.951  41.395  1.00 38.81           C
ATOM   3866  CG  PHE A 274      60.729  34.309  39.958  1.00 38.53           C
ATOM   3867  CD1 PHE A 274      61.619  35.317  39.631  1.00 34.15           C
ATOM   3868  CD2 PHE A 274      60.067  33.648  38.926  1.00 44.46           C
ATOM   3869  CE1 PHE A 274      61.850  35.655  38.310  1.00 40.10           C
ATOM   3870  CE2 PHE A 274      60.304  33.976  37.573  1.00 37.66           C
ATOM   3871  CZ  PHE A 274      61.185  34.974  37.269  1.00 39.62           C
ATOM   3872  H   PHE A 274      59.694  33.017  43.472  1.00 53.78           H
ATOM   3873  HA  PHE A 274      59.389  32.229  41.031  1.00 51.15           H
ATOM   3874  HB2 PHE A 274      59.761  34.512  41.725  1.00 46.58           H
ATOM   3875  HB3 PHE A 274      61.295  34.156  41.885  1.00 46.58           H
ATOM   3876  HD1 PHE A 274      62.064  35.769  40.306  1.00 40.98           H
ATOM   3877  HD2 PHE A 274      59.470  32.970  39.136  1.00 53.35           H
ATOM   3878  HE1 PHE A 274      62.452  36.332  38.112  1.00 48.12           H
ATOM   3879  HE2 PHE A 274      59.859  33.530  36.887  1.00 45.20           H
ATOM   3880  HZ  PHE A 274      61.335  35.197  36.378  1.00 47.54           H
ATOM   3881  N   VAL A 275      62.309  31.504  42.217  1.00 39.73           N
ATOM   3882  CA  VAL A 275      63.466  30.635  41.976  1.00 38.96           C
ATOM   3883  C   VAL A 275      63.037  29.171  41.980  1.00 38.11           C
ATOM   3884  O   VAL A 275      63.559  28.350  41.219  1.00 31.03           O
ATOM   3885  CB  VAL A 275      64.572  30.878  43.023  1.00 43.77           C
ATOM   3886  CG1 VAL A 275      65.742  29.842  42.829  1.00 36.36           C
ATOM   3887  CG2 VAL A 275      65.069  32.347  42.988  1.00 39.84           C
ATOM   3888  H   VAL A 275      62.357  31.964  42.945  1.00 47.68           H
ATOM   3889  HA  VAL A 275      63.834  30.846  41.102  1.00 46.75           H
ATOM   3890  HB  VAL A 275      64.194  30.726  43.904  1.00 52.52           H
ATOM   3891 HG11 VAL A 275      66.423  30.026  43.493  1.00 43.64           H
ATOM   3892 HG12 VAL A 275      65.417  28.937  42.950  1.00 43.64           H
ATOM   3893 HG13 VAL A 275      66.119  29.932  41.938  1.00 43.64           H
ATOM   3894 HG21 VAL A 275      65.754  32.460  43.665  1.00 47.80           H
ATOM   3895 HG22 VAL A 275      65.438  32.536  42.112  1.00 47.80           H
ATOM   3896 HG23 VAL A 275      64.327  32.947  43.168  1.00 47.80           H
ATOM   3897  N   SER A 276      62.108  28.815  42.866  1.00 37.27           N
ATOM   3898  CA  SER A 276      61.603  27.444  42.908  1.00 44.10           C
ATOM   3899  C   SER A 276      60.994  27.039  41.563  1.00 42.14           C
ATOM   3900  O   SER A 276      61.324  25.979  41.017  1.00 40.50           O
ATOM   3901  CB  SER A 276      60.587  27.310  44.045  1.00 40.80           C
ATOM   3902  OG  SER A 276      60.100  25.995  44.113  1.00 50.33           O
ATOM   3903  H   SER A 276      61.759  29.343  43.450  1.00 44.73           H
ATOM   3904  HA  SER A 276      62.340  26.840  43.097  1.00 52.92           H
ATOM   3905  HB2 SER A 276      61.006  27.534  44.893  1.00 48.96           H
ATOM   3906  HB3 SER A 276      59.847  27.912  43.874  1.00 48.96           H
ATOM   3907  HG  SER A 276      59.573  25.928  44.763  1.00 60.39           H
ATOM   3908  N   LEU A 277      60.146  27.904  40.983  1.00 41.23           N
ATOM   3909  CA  LEU A 277      59.477  27.588  39.716  1.00 39.46           C
ATOM   3910  C   LEU A 277      60.457  27.437  38.558  1.00 37.89           C
ATOM   3911  O   LEU A 277      60.245  26.599  37.670  1.00 29.34           O
ATOM   3912  CB  LEU A 277      58.477  28.676  39.358  1.00 40.34           C
ATOM   3913  CG  LEU A 277      57.434  29.065  40.390  1.00 49.41           C
ATOM   3914  CD1 LEU A 277      56.406  29.996  39.717  1.00 45.14           C
ATOM   3915  CD2 LEU A 277      56.793  27.844  41.041  1.00 48.92           C
ATOM   3916  H   LEU A 277      59.938  28.675  41.302  1.00 49.47           H
ATOM   3917  HA  LEU A 277      58.990  26.754  39.817  1.00 47.35           H
ATOM   3918  HB2 LEU A 277      58.968  29.483  39.135  1.00 48.40           H
ATOM   3919  HB3 LEU A 277      57.987  28.371  38.579  1.00 48.40           H
ATOM   3920  HG  LEU A 277      57.868  29.565  41.085  1.00 59.29           H
ATOM   3921 HD11 LEU A 277      55.755  30.265  40.385  1.00 54.17           H
ATOM   3922 HD12 LEU A 277      56.863  30.780  39.371  1.00 54.17           H
ATOM   3923 HD13 LEU A 277      55.970  29.519  38.995  1.00 54.17           H
ATOM   3924 HD21 LEU A 277      56.152  28.145  41.706  1.00 58.70           H
ATOM   3925 HD22 LEU A 277      56.349  27.323  40.351  1.00 58.70           H
ATOM   3926 HD23 LEU A 277      57.477  27.301  41.471  1.00 58.70           H
ATOM   3927  N   LEU A 278      61.513  28.269  38.536  1.00 38.03           N
ATOM   3928  CA  LEU A 278      62.480  28.284  37.444  1.00 38.01           C
ATOM   3929  C   LEU A 278      63.291  27.004  37.351  1.00 40.72           C
ATOM   3930  O   LEU A 278      63.828  26.712  36.272  1.00 43.91           O
ATOM   3931  CB  LEU A 278      63.434  29.471  37.588  1.00 38.78           C
ATOM   3932  CG  LEU A 278      62.787  30.833  37.389  1.00 35.50           C
ATOM   3933  CD1 LEU A 278      63.750  31.903  37.749  1.00 41.39           C
ATOM   3934  CD2 LEU A 278      62.326  30.976  35.951  1.00 41.16           C
ATOM   3935  H   LEU A 278      61.684  28.847  39.148  1.00 45.64           H
ATOM   3936  HA  LEU A 278      61.999  28.385  36.608  1.00 45.61           H
ATOM   3937  HB2 LEU A 278      63.816  29.465  38.477  1.00 46.54           H
ATOM   3938  HB3 LEU A 278      64.145  29.390  36.929  1.00 46.54           H
ATOM   3939  HG  LEU A 278      62.020  30.919  37.972  1.00 42.60           H
ATOM   3940 HD11 LEU A 278      63.329  32.765  37.599  1.00 49.67           H
ATOM   3941 HD12 LEU A 278      63.989  31.806  38.687  1.00 49.67           H
ATOM   3942 HD13 LEU A 278      64.540  31.809  37.193  1.00 49.67           H
ATOM   3943 HD21 LEU A 278      61.922  31.850  35.850  1.00 49.39           H
ATOM   3944 HD22 LEU A 278      63.092  30.880  35.363  1.00 49.39           H
ATOM   3945 HD23 LEU A 278      61.671  30.290  35.752  1.00 49.39           H
ATOM   3946  N   MET A 279      63.415  26.249  38.447  1.00 35.08           N
ATOM   3947  CA  MET A 279      64.060  24.946  38.363  1.00 35.85           C
ATOM   3948  C   MET A 279      63.560  24.171  37.151  1.00 41.43           C
ATOM   3949  O   MET A 279      64.359  23.604  36.396  1.00 46.25           O
ATOM   3950  CB  MET A 279      63.814  24.145  39.650  1.00 40.23           C
ATOM   3951  CG  MET A 279      64.502  24.712  40.892  1.00 42.81           C
ATOM   3952  SD  MET A 279      66.309  24.878  40.681  1.00 32.93           S
ATOM   3953  CE  MET A 279      66.616  26.480  41.401  1.00 38.87           C
ATOM   3954  H   MET A 279      63.139  26.458  39.237  1.00 42.10           H
ATOM   3955  HA  MET A 279      65.014  25.082  38.268  1.00 43.01           H
ATOM   3956  HB2 MET A 279      62.860  24.111  39.826  1.00 48.27           H
ATOM   3957  HB3 MET A 279      64.153  23.247  39.518  1.00 48.27           H
ATOM   3958  HG2 MET A 279      64.141  25.592  41.085  1.00 51.38           H
ATOM   3959  HG3 MET A 279      64.328  24.114  41.638  1.00 51.38           H
ATOM   3960  HE1 MET A 279      67.573  26.647  41.376  1.00 46.65           H
ATOM   3961  HE2 MET A 279      66.150  27.156  40.881  1.00 46.65           H
ATOM   3962  HE3 MET A 279      66.309  26.496  42.321  1.00 46.65           H
ATOM   3963  N   ALA A 280      62.237  24.160  36.935  1.00 44.48           N
ATOM   3964  CA  ALA A 280      61.647  23.380  35.846  1.00 45.29           C
ATOM   3965  C   ALA A 280      62.056  23.904  34.469  1.00 46.61           C
ATOM   3966  O   ALA A 280      61.978  23.159  33.479  1.00 48.53           O
ATOM   3967  CB  ALA A 280      60.116  23.376  35.983  1.00 37.72           C
ATOM   3968  H   ALA A 280      61.658  24.595  37.401  1.00 53.38           H
ATOM   3969  HA  ALA A 280      61.951  22.460  35.919  1.00 54.35           H
ATOM   3970  HB1 ALA A 280      59.740  22.869  35.250  1.00 45.26           H
ATOM   3971  HB2 ALA A 280      59.873  22.966  36.824  1.00 45.26           H
ATOM   3972  HB3 ALA A 280      59.789  24.289  35.953  1.00 45.26           H
ATOM   3973  N   SER A 281      62.477  25.164  34.387  1.00 48.49           N
ATOM   3974  CA  SER A 281      62.914  25.758  33.133  1.00 50.46           C
ATOM   3975  C   SER A 281      64.409  25.622  32.898  1.00 45.90           C
ATOM   3976  O   SER A 281      64.870  25.933  31.798  1.00 49.54           O
ATOM   3977  CB  SER A 281      62.525  27.243  33.095  1.00 46.23           C
ATOM   3978  OG  SER A 281      61.129  27.391  32.841  1.00 52.05           O
ATOM   3979  H   SER A 281      62.507  25.713  35.054  1.00 58.18           H
ATOM   3980  HA  SER A 281      62.459  25.315  32.397  1.00 60.55           H
ATOM   3981  HB2 SER A 281      62.751  27.654  33.945  1.00 55.47           H
ATOM   3982  HB3 SER A 281      63.024  27.667  32.384  1.00 55.47           H
ATOM   3983  HG  SER A 281      60.914  28.203  32.879  1.00 62.46           H
ATOM   3984  N   ILE A 282      65.174  25.183  33.892  1.00 47.05           N
ATOM   3985  CA  ILE A 282      66.610  24.963  33.675  1.00 52.92           C
ATOM   3986  C   ILE A 282      66.804  23.701  32.838  1.00 53.16           C
ATOM   3987  O   ILE A 282      66.276  22.633  33.198  1.00 49.39           O
ATOM   3988  CB  ILE A 282      67.357  24.851  35.012  1.00 48.29           C
ATOM   3989  CG1 ILE A 282      67.232  26.147  35.807  1.00 49.03           C
ATOM   3990  CG2 ILE A 282      68.843  24.546  34.735  1.00 51.49           C
ATOM   3991  CD1 ILE A 282      67.942  26.147  37.154  1.00 46.95           C
ATOM   3992  H   ILE A 282      64.898  25.011  34.689  1.00 56.46           H
ATOM   3993  HA  ILE A 282      66.967  25.730  33.202  1.00 63.50           H
ATOM   3994  HB  ILE A 282      66.971  24.128  35.536  1.00 57.95           H
ATOM   3995 HG12 ILE A 282      67.608  26.870  35.283  1.00 58.84           H
ATOM   3996 HG13 ILE A 282      66.290  26.318  35.973  1.00 58.84           H
ATOM   3997 HG21 ILE A 282      69.314  24.477  35.578  1.00 61.79           H
ATOM   3998 HG22 ILE A 282      68.922  23.709  34.254  1.00 61.79           H
ATOM   3999 HG23 ILE A 282      69.223  25.263  34.203  1.00 61.79           H
ATOM   4000 HD11 ILE A 282      67.764  26.993  37.594  1.00 56.34           H
ATOM   4001 HD12 ILE A 282      67.599  25.415  37.690  1.00 56.34           H
ATOM   4002 HD13 ILE A 282      68.897  26.039  37.020  1.00 56.34           H
ATOM   4003  N   PRO A 283      67.560  23.759  31.738  1.00 53.47           N
ATOM   4004  CA  PRO A 283      67.757  22.552  30.931  1.00 58.12           C
ATOM   4005  C   PRO A 283      68.447  21.457  31.738  1.00 59.57           C
ATOM   4006  O   PRO A 283      69.225  21.731  32.659  1.00 57.67           O
ATOM   4007  CB  PRO A 283      68.626  23.046  29.761  1.00 51.21           C
ATOM   4008  CG  PRO A 283      69.224  24.318  30.235  1.00 48.04           C
ATOM   4009  CD  PRO A 283      68.226  24.928  31.132  1.00 47.19           C
ATOM   4010  HA  PRO A 283      66.904  22.237  30.589  1.00 69.74           H
ATOM   4011  HB2 PRO A 283      69.310  22.394  29.554  1.00 61.45           H
ATOM   4012  HB3 PRO A 283      68.061  23.214  28.991  1.00 61.45           H
ATOM   4013  HG2 PRO A 283      70.030  24.117  30.736  1.00 57.65           H
ATOM   4014  HG3 PRO A 283      69.422  24.901  29.487  1.00 57.65           H
ATOM   4015  HD2 PRO A 283      68.664  25.467  31.810  1.00 56.63           H
ATOM   4016  HD3 PRO A 283      67.597  25.449  30.608  1.00 56.63           H
ATOM   4017  N   VAL A 284      68.137  20.204  31.393  1.00 58.42           N
ATOM   4018  CA  VAL A 284      68.749  19.044  32.046  1.00 63.03           C
ATOM   4019  C   VAL A 284      69.862  18.464  31.154  1.00 61.96           C
ATOM   4020  O   VAL A 284      71.006  18.275  31.588  1.00 60.45           O
ATOM   4021  CB  VAL A 284      67.678  17.951  32.388  1.00 64.01           C
ATOM   4022  CG1 VAL A 284      68.315  16.810  33.216  1.00 60.86           C
ATOM   4023  CG2 VAL A 284      66.463  18.562  33.135  1.00 61.00           C
ATOM   4024  H   VAL A 284      67.570  19.994  30.780  1.00 70.11           H
ATOM   4025  HA  VAL A 284      69.147  19.337  32.885  1.00 75.63           H
ATOM   4026  HB  VAL A 284      67.341  17.568  31.560  1.00 76.81           H
ATOM   4027 HG11 VAL A 284      68.631  17.174  34.060  1.00 73.03           H
ATOM   4028 HG12 VAL A 284      69.058  16.423  32.723  1.00 73.03           H
ATOM   4029 HG13 VAL A 284      67.641  16.131  33.381  1.00 73.03           H
ATOM   4030 HG21 VAL A 284      66.768  18.952  33.971  1.00 73.20           H
ATOM   4031 HG22 VAL A 284      65.820  17.857  33.319  1.00 73.20           H
ATOM   4032 HG23 VAL A 284      66.053  19.246  32.581  1.00 73.20           H
ATOM   4033  HC  VAL A 284      69.690  18.222  30.197  1.00 74.35           H
TER
HETATM 4034 ZN    ZN A 301      81.688  11.514  57.358  0.38 18.33          Zn2+
HETATM 4035 MG    MG A 302      86.426  24.437  58.770  1.00 22.81          Mg2+
HETATM 4036  C10 HA1 A 290      72.659  45.091  50.286  1.00 24.46           C
HETATM 4037  C11 HA1 A 290      73.470  44.934  51.582  1.00 22.22           C
HETATM 4038  C12 HA1 A 290      74.458  43.792  51.447  1.00 26.17           C
HETATM 4039  C13 HA1 A 290      73.712  42.527  50.974  1.00 24.44           C
HETATM 4040  C14 HA1 A 290      74.553  41.305  51.126  1.00 29.81           C
HETATM 4041  C2  HA1 A 290      74.900  48.697  48.951  1.00 25.31           C
HETATM 4042  C4  HA1 A 290      73.055  47.521  49.667  1.00 20.22           C
HETATM 4043  C5  HA1 A 290      72.208  48.661  49.643  1.00 22.22           C
HETATM 4044  C6  HA1 A 290      72.738  49.925  49.249  1.00 19.05           C
HETATM 4045  C8  HA1 A 290      70.949  47.025  50.370  1.00 29.00           C
HETATM 4046  F15 HA1 A 290      74.673  40.895  52.395  1.00 26.62           F
HETATM 4047  F16 HA1 A 290      75.806  41.395  50.650  1.00 29.06           F
HETATM 4048  N1  HA1 A 290      74.123  49.874  48.918  1.00 21.01           N
HETATM 4049  N2  HA1 A 290      76.206  48.782  48.504  1.00 21.19           N
HETATM 4050  N3  HA1 A 290      74.385  47.478  49.333  1.00 21.87           N
HETATM 4051  N7  HA1 A 290      70.918  48.328  50.068  1.00 29.67           N
HETATM 4052  N9  HA1 A 290      72.235  46.474  50.093  1.00 30.13           N
HETATM 4053  O1P HA1 A 290      72.382  39.805  50.186  1.00 31.36           O1-
HETATM 4054  O2P HA1 A 290      74.329  40.225  48.611  1.00 26.47           O
HETATM 4055  O3P HA1 A 290      74.581  38.488  50.457  1.00 21.49           O
HETATM 4056  O6  HA1 A 290      72.128  50.982  49.123  1.00 25.30           O
HETATM 4057  P   HA1 A 290      73.870  39.901  50.128  1.00 22.28           P1+
HETATM 4058  H2P HA1 A 290      74.077  41.157  48.186  1.00 31.77           H
HETATM 4059  H3P HA1 A 290      75.064  38.383  51.397  1.00 25.79           H
HETATM 4060  H8  HA1 A 290      70.150  46.425  50.777  1.00 34.81           H
HETATM 4061  HN1 HA1 A 290      74.639  50.803  48.633  1.00 25.21           H
HETATM 4062 H101 HA1 A 290      73.282  44.799  49.402  1.00 29.35           H
HETATM 4063 H102 HA1 A 290      71.754  44.444  50.287  1.00 29.35           H
HETATM 4064 H111 HA1 A 290      72.798  44.780  52.443  1.00 26.67           H
HETATM 4065 H112 HA1 A 290      74.028  45.869  51.811  1.00 26.67           H
HETATM 4066 H121 HA1 A 290      74.981  43.623  52.410  1.00 31.40           H
HETATM 4067 H122 HA1 A 290      75.257  44.080  50.731  1.00 31.40           H
HETATM 4068 H131 HA1 A 290      73.368  42.662  49.918  1.00 29.33           H
HETATM 4069 H132 HA1 A 290      72.764  42.395  51.550  1.00 29.33           H
HETATM 4070 HN21 HA1 A 290      76.826  48.006  48.681  1.00 25.43           H
HETATM 4071 HN22 HA1 A 290      76.693  49.744  48.414  1.00 25.43           H
HETATM 4072  O   HOH A 404      80.093  33.454  48.884  1.00 19.10           O
HETATM 4073  H1  HOH A 404      80.873  33.219  48.682  1.00 22.91           H
HETATM 4074  H2  HOH A 404      79.774  33.869  48.229  1.00 22.91           H
HETATM 4075  O   HOH A 405      85.920  41.510  36.906  1.00 15.74           O
HETATM 4076  H1  HOH A 405      86.604  41.944  36.681  1.00 18.89           H
HETATM 4077  H2  HOH A 405      85.498  41.324  36.208  1.00 18.89           H
HETATM 4078  O   HOH A 406      75.674  31.869  32.072  1.00 22.57           O
HETATM 4079  H1  HOH A 406      75.925  31.810  31.274  1.00 27.08           H
HETATM 4080  H2  HOH A 406      75.718  32.681  32.275  1.00 27.08           H
HETATM 4081  O   HOH A 407      75.311  38.997  30.677  1.00 22.66           O
HETATM 4082  H1  HOH A 407      75.825  39.620  30.447  1.00 27.20           H
HETATM 4083  H2  HOH A 407      74.649  39.355  31.052  1.00 27.20           H
HETATM 4084  O   HOH A 408      80.850  53.866  49.767  1.00 19.79           O
HETATM 4085  H1  HOH A 408      80.290  53.251  49.660  1.00 23.74           H
HETATM 4086  H2  HOH A 408      80.594  54.513  49.300  1.00 23.74           H
HETATM 4087  O   HOH A 409      81.893  42.662  50.085  1.00 22.31           O
HETATM 4088  H1  HOH A 409      81.187  42.630  49.633  1.00 26.77           H
HETATM 4089  H2  HOH A 409      81.997  43.456  50.333  1.00 26.77           H
HETATM 4090  O   HOH A 411      80.746  34.977  30.526  1.00 23.26           O
HETATM 4091  H1  HOH A 411      80.606  35.209  29.729  1.00 27.91           H
HETATM 4092  H2  HOH A 411      81.560  35.117  30.678  1.00 27.91           H
HETATM 4093  O   HOH A 412      88.488  29.411  45.450  1.00 22.64           O
HETATM 4094  H1  HOH A 412      88.542  29.690  46.241  1.00 27.17           H
HETATM 4095  H2  HOH A 412      87.847  29.812  45.085  1.00 27.17           H
HETATM 4096  O   HOH A 413      89.340  43.940  35.580  1.00 16.94           O
HETATM 4097  H1  HOH A 413      90.031  44.104  35.141  1.00 20.33           H
HETATM 4098  H2  HOH A 413      89.457  44.262  36.348  1.00 20.33           H
HETATM 4099  O   HOH A 414      85.413  24.179  60.644  1.00 18.50           O
HETATM 4100  H1  HOH A 414      84.865  23.545  60.592  1.00 22.20           H
HETATM 4101  H2  HOH A 414      85.122  24.709  61.228  1.00 22.20           H
HETATM 4102  O   HOH A 417      86.625  44.355  36.717  1.00 21.12           O
HETATM 4103  H1  HOH A 417      86.955  45.042  36.370  1.00 25.34           H
HETATM 4104  H2  HOH A 417      86.102  44.612  37.320  1.00 25.34           H
HETATM 4105  O   HOH A 418      76.170  16.368  41.532  1.00 24.90           O
HETATM 4106  H1  HOH A 418      76.995  16.510  41.480  1.00 29.88           H
HETATM 4107  H2  HOH A 418      75.784  17.104  41.413  1.00 29.88           H
HETATM 4108  O   HOH A 419      79.639  51.538  49.745  1.00 17.67           O
HETATM 4109  H1  HOH A 419      79.038  51.123  49.133  1.00 21.21           H
HETATM 4110  H2  HOH A 419      79.364  51.350  50.641  1.00 21.21           H
HETATM 4111  O   HOH A 420      81.956  56.342  51.544  1.00 24.03           O
HETATM 4112  H1  HOH A 420      81.117  56.283  51.553  1.00 28.83           H
HETATM 4113  H2  HOH A 420      82.185  56.522  50.755  1.00 28.83           H
HETATM 4114  O   HOH A 422      92.401  39.352  44.421  1.00 26.39           O
HETATM 4115  H1  HOH A 422      92.652  38.659  44.017  1.00 31.67           H
HETATM 4116  H2  HOH A 422      93.050  39.880  44.428  1.00 31.67           H
HETATM 4117  O   HOH A 423      88.212  30.708  56.584  1.00 23.77           O
HETATM 4118  H1  HOH A 423      88.505  30.143  56.039  1.00 28.52           H
HETATM 4119  H2  HOH A 423      87.832  30.275  57.193  1.00 28.52           H
HETATM 4120  O   HOH A 424      77.703  42.229  29.231  1.00 24.41           O
HETATM 4121  H1  HOH A 424      77.626  41.718  29.890  1.00 29.29           H
HETATM 4122  H2  HOH A 424      77.328  42.950  29.436  1.00 29.29           H
HETATM 4123  O   HOH A 425      77.573  40.019  31.757  1.00 19.63           O
HETATM 4124  H1  HOH A 425      78.400  39.913  31.657  1.00 23.55           H
HETATM 4125  H2  HOH A 425      77.448  40.741  32.165  1.00 23.55           H
HETATM 4126  O   HOH A 426      96.889  25.022  34.373  1.00 35.94           O
HETATM 4127  H1  HOH A 426      97.483  24.721  34.883  1.00 43.13           H
HETATM 4128  H2  HOH A 426      97.280  25.305  33.686  1.00 43.13           H
HETATM 4129  O   HOH A 428      66.409  48.621  34.429  1.00 37.01           O
HETATM 4130  H1  HOH A 428      66.300  47.815  34.217  1.00 44.41           H
HETATM 4131  H2  HOH A 428      67.194  48.828  34.211  1.00 44.41           H
HETATM 4132  O   HOH A 429      92.428  29.495  37.857  1.00 23.27           O
HETATM 4133  H1  HOH A 429      92.455  30.335  37.869  1.00 27.92           H
HETATM 4134  H2  HOH A 429      92.724  29.226  38.595  1.00 27.92           H
HETATM 4135  O   HOH A 431      87.386  24.789  57.021  1.00 22.92           O
HETATM 4136  H1  HOH A 431      88.119  24.764  56.613  1.00 27.51           H
HETATM 4137  H2  HOH A 431      86.921  25.380  56.648  1.00 27.51           H
HETATM 4138  O   HOH A 432      92.379  32.716  27.566  1.00 22.28           O
HETATM 4139  H1  HOH A 432      93.054  32.339  27.235  1.00 26.73           H
HETATM 4140  H2  HOH A 432      91.814  32.811  26.954  1.00 26.73           H
HETATM 4141  O   HOH A 433      65.604  15.026  54.950  1.00 32.25           O
HETATM 4142  H1  HOH A 433      66.173  15.469  54.521  1.00 38.70           H
HETATM 4143  H2  HOH A 433      65.631  15.297  55.747  1.00 38.70           H
HETATM 4144  O   HOH A 434      67.745  44.858  30.183  1.00 40.74           O
HETATM 4145  H1  HOH A 434      67.052  45.311  30.035  1.00 48.89           H
HETATM 4146  H2  HOH A 434      67.539  44.053  30.076  1.00 48.89           H
HETATM 4147  O   HOH A 435      80.109  37.495  47.713  1.00 26.14           O
HETATM 4148  H1  HOH A 435      79.710  36.809  47.440  1.00 31.37           H
HETATM 4149  H2  HOH A 435      80.424  37.311  48.470  1.00 31.37           H
HETATM 4150  O   HOH A 436      71.008  17.525  45.492  1.00 22.09           O
HETATM 4151  H1  HOH A 436      70.540  17.123  46.058  1.00 26.51           H
HETATM 4152  H2  HOH A 436      70.594  18.225  45.286  1.00 26.51           H
HETATM 4153  O   HOH A 437      92.074  19.059  51.986  1.00 26.84           O
HETATM 4154  H1  HOH A 437      92.588  19.620  51.633  1.00 32.20           H
HETATM 4155  H2  HOH A 437      92.196  18.338  51.579  1.00 32.20           H
HETATM 4156  O   HOH A 438      71.595  30.974  26.595  1.00 31.98           O
HETATM 4157  H1  HOH A 438      71.345  30.214  26.342  1.00 38.38           H
HETATM 4158  H2  HOH A 438      72.072  30.851  27.275  1.00 38.38           H
HETATM 4159  O   HOH A 439      83.901  41.585  42.846  1.00 26.48           O
HETATM 4160  H1  HOH A 439      83.239  41.896  43.262  1.00 31.77           H
HETATM 4161  H2  HOH A 439      83.964  42.011  42.128  1.00 31.77           H
HETATM 4162  O   HOH A 440      94.031  41.571  44.217  1.00 35.53           O
HETATM 4163  H1  HOH A 440      93.783  41.960  44.919  1.00 42.63           H
HETATM 4164  H2  HOH A 440      93.464  41.746  43.621  1.00 42.63           H
HETATM 4165  O   HOH A 441      74.445  55.915  53.249  1.00 23.28           O
HETATM 4166  H1  HOH A 441      74.051  56.648  53.358  1.00 27.93           H
HETATM 4167  H2  HOH A 441      74.782  55.930  52.482  1.00 27.93           H
HETATM 4168  O   HOH A 442      76.607  12.662  56.245  1.00 23.13           O
HETATM 4169  H1  HOH A 442      76.459  12.605  55.421  1.00 27.76           H
HETATM 4170  H2  HOH A 442      75.914  12.394  56.640  1.00 27.76           H
HETATM 4171  O   HOH A 443      96.666  36.181  44.245  1.00 49.26           O
HETATM 4172  H1  HOH A 443      96.415  36.285  45.041  1.00 59.11           H
HETATM 4173  H2  HOH A 443      96.019  35.838  43.835  1.00 59.11           H
HETATM 4174  O   HOH A 444      77.755  53.646  30.852  1.00 29.82           O
HETATM 4175  H1  HOH A 444      77.954  53.137  30.213  1.00 35.79           H
HETATM 4176  H2  HOH A 444      77.531  53.143  31.488  1.00 35.79           H
HETATM 4177  O   HOH A 445      72.157  54.835  53.785  1.00 28.36           O
HETATM 4178  H1  HOH A 445      72.948  55.104  53.711  1.00 34.04           H
HETATM 4179  H2  HOH A 445      72.031  54.689  54.604  1.00 34.04           H
HETATM 4180  O   HOH A 446      91.988  33.115  34.938  1.00 19.83           O
HETATM 4181  H1  HOH A 446      91.670  33.549  34.296  1.00 23.80           H
HETATM 4182  H2  HOH A 446      91.984  32.302  34.717  1.00 23.80           H
HETATM 4183  O   HOH A 447      93.268  31.470  55.314  1.00 41.94           O
HETATM 4184  H1  HOH A 447      93.973  31.914  55.417  1.00 50.33           H
HETATM 4185  H2  HOH A 447      93.500  30.664  55.238  1.00 50.33           H
HETATM 4186  O   HOH A 449      63.152  52.517  50.143  1.00 39.44           O
HETATM 4187  H1  HOH A 449      63.528  53.157  50.535  1.00 47.33           H
HETATM 4188  H2  HOH A 449      62.363  52.482  50.429  1.00 47.33           H
HETATM 4189  O   HOH A 450      87.133  29.704  31.188  1.00 22.73           O
HETATM 4190  H1  HOH A 450      86.437  29.797  30.732  1.00 27.27           H
HETATM 4191  H2  HOH A 450      86.893  29.410  31.934  1.00 27.27           H
HETATM 4192  O   HOH A 451      70.443  36.397  35.314  1.00 22.96           O
HETATM 4193  H1  HOH A 451      70.729  37.171  35.146  1.00 27.55           H
HETATM 4194  H2  HOH A 451      69.610  36.416  35.215  1.00 27.55           H
HETATM 4195  O   HOH A 454      73.947  15.988  57.243  1.00 30.24           O
HETATM 4196  H1  HOH A 454      73.965  16.765  56.927  1.00 36.29           H
HETATM 4197  H2  HOH A 454      74.211  16.041  58.037  1.00 36.29           H
HETATM 4198  O   HOH A 456      72.783  55.586  49.801  1.00 33.65           O
HETATM 4199  H1  HOH A 456      73.037  54.896  49.393  1.00 40.38           H
HETATM 4200  H2  HOH A 456      73.465  56.058  49.920  1.00 40.38           H
HETATM 4201  O   HOH A 458      92.103  24.669  53.671  1.00 36.80           O
HETATM 4202  H1  HOH A 458      92.897  24.611  53.399  1.00 44.15           H
HETATM 4203  H2  HOH A 458      91.727  23.946  53.468  1.00 44.15           H
HETATM 4204  O   HOH A 459      61.481  43.809  50.287  1.00 34.69           O
HETATM 4205  H1  HOH A 459      61.930  44.361  50.735  1.00 41.63           H
HETATM 4206  H2  HOH A 459      60.752  43.700  50.688  1.00 41.63           H
HETATM 4207  O   HOH A 460      96.730  23.430  42.737  1.00 36.86           O
HETATM 4208  H1  HOH A 460      96.936  22.773  42.256  1.00 44.23           H
HETATM 4209  H2  HOH A 460      97.416  23.912  42.793  1.00 44.23           H
HETATM 4210  O   HOH A 463      84.514  24.270  57.512  1.00 23.16           O
HETATM 4211  H1  HOH A 463      83.718  24.537  57.462  1.00 27.79           H
HETATM 4212  H2  HOH A 463      84.655  23.801  56.835  1.00 27.79           H
HETATM 4213  O   HOH A 465      58.662  44.338  50.432  1.00 49.13           O
HETATM 4214  H1  HOH A 465      58.264  44.147  49.715  1.00 58.95           H
HETATM 4215  H2  HOH A 465      58.147  44.855  50.853  1.00 58.95           H
HETATM 4216  O   HOH A 466      64.737  53.399  43.205  1.00 38.23           O
HETATM 4217  H1  HOH A 466      65.472  53.406  43.612  1.00 45.87           H
HETATM 4218  H2  HOH A 466      64.912  53.267  42.394  1.00 45.87           H
HETATM 4219  O   HOH A 467      94.287  29.465  29.255  1.00 37.55           O
HETATM 4220  H1  HOH A 467      94.022  29.062  28.566  1.00 45.06           H
HETATM 4221  H2  HOH A 467      94.635  28.887  29.758  1.00 45.06           H
HETATM 4222  O   HOH A 468      68.176  52.057  33.126  1.00 45.72           O
HETATM 4223  H1  HOH A 468      68.296  51.824  32.326  1.00 54.86           H
HETATM 4224  H2  HOH A 468      68.375  51.392  33.597  1.00 54.86           H
HETATM 4225  O   HOH A 470      77.176  24.189  32.247  1.00 35.45           O
HETATM 4226  H1  HOH A 470      77.955  24.498  32.308  1.00 42.54           H
HETATM 4227  H2  HOH A 470      76.770  24.420  32.943  1.00 42.54           H
HETATM 4228  O   HOH A 471      58.165  39.051  32.501  1.00 35.83           O
HETATM 4229  H1  HOH A 471      58.187  38.220  32.628  1.00 43.00           H
HETATM 4230  H2  HOH A 471      57.683  39.378  33.105  1.00 43.00           H
HETATM 4231  O   HOH A 472      90.997  36.630  45.171  1.00 24.10           O
HETATM 4232  H1  HOH A 472      91.049  37.205  44.566  1.00 28.92           H
HETATM 4233  H2  HOH A 472      91.522  36.004  44.970  1.00 28.92           H
HETATM 4234  O   HOH A 473      78.462  62.293  42.308  1.00 25.34           O
HETATM 4235  H1  HOH A 473      79.025  62.064  41.730  1.00 30.41           H
HETATM 4236  H2  HOH A 473      78.412  61.663  42.857  1.00 30.41           H
HETATM 4237  O   HOH A 474      75.567  30.507  29.410  1.00 23.40           O
HETATM 4238  H1  HOH A 474      74.732  30.451  29.465  1.00 28.08           H
HETATM 4239  H2  HOH A 474      75.739  30.888  28.684  1.00 28.08           H
HETATM 4240  O   HOH A 475      74.270  42.607  47.456  1.00 20.33           O
HETATM 4241  H1  HOH A 475      73.386  43.047  47.606  1.00 24.40           H
HETATM 4242  H2  HOH A 475      74.627  43.019  46.649  1.00 24.40           H
HETATM 4243  O   HOH A 476      93.649  26.118  42.342  1.00 34.61           O
HETATM 4244  H1  HOH A 476      93.972  26.208  43.115  1.00 41.53           H
HETATM 4245  H2  HOH A 476      94.265  25.826  41.854  1.00 41.53           H
HETATM 4246  O   HOH A 477      95.527  25.023  40.700  1.00 34.32           O
HETATM 4247  H1  HOH A 477      96.184  24.693  41.106  1.00 41.19           H
HETATM 4248  H2  HOH A 477      95.494  24.659  39.947  1.00 41.19           H
HETATM 4249  O   HOH A 478      69.976  67.424  46.005  1.00 36.79           O
HETATM 4250  H1  HOH A 478      69.836  67.765  45.248  1.00 44.15           H
HETATM 4251  H2  HOH A 478      69.560  67.903  46.555  1.00 44.15           H
HETATM 4252  O   HOH A 479      71.067  65.228  52.948  1.00 42.11           O
HETATM 4253  H1  HOH A 479      70.946  64.483  53.319  1.00 50.53           H
HETATM 4254  H2  HOH A 479      71.602  65.652  53.437  1.00 50.53           H
HETATM 4255  O   HOH A 480      98.526  25.352  43.908  1.00 43.37           O
HETATM 4256  H1  HOH A 480      98.810  26.039  43.514  1.00 52.04           H
HETATM 4257  H2  HOH A 480      98.907  25.333  44.657  1.00 52.04           H
HETATM 4258  O   HOH A 483      98.109  30.987  31.649  1.00 27.67           O
HETATM 4259  H1  HOH A 483      97.562  30.503  32.061  1.00 33.21           H
HETATM 4260  H2  HOH A 483      98.789  30.520  31.507  1.00 33.21           H
HETATM 4261  O   HOH A 484      57.384  40.947  33.630  1.00 34.15           O
HETATM 4262  H1  HOH A 484      56.598  41.187  33.803  1.00 40.98           H
HETATM 4263  H2  HOH A 484      57.650  41.418  32.989  1.00 40.98           H
HETATM 4264  O   HOH A 485      81.626  39.906  48.256  1.00 25.72           O
HETATM 4265  H1  HOH A 485      80.974  40.400  48.446  1.00 30.87           H
HETATM 4266  H2  HOH A 485      81.314  39.247  47.843  1.00 30.87           H
HETATM 4267  O   HOH A 487      79.744  58.446  37.005  1.00 32.74           O
HETATM 4268  H1  HOH A 487      80.272  58.095  36.454  1.00 39.29           H
HETATM 4269  H2  HOH A 487      79.313  57.820  37.359  1.00 39.29           H
HETATM 4270  O   HOH A 488      86.825  28.951  38.315  1.00 30.85           O
HETATM 4271  H1  HOH A 488      86.956  28.897  37.492  1.00 37.02           H
HETATM 4272  H2  HOH A 488      86.025  29.199  38.399  1.00 37.02           H
HETATM 4273  O   HOH A 489      62.664  46.136  51.951  1.00 48.57           O
HETATM 4274  H1  HOH A 489      62.362  46.268  52.725  1.00 58.28           H
HETATM 4275  H2  HOH A 489      63.057  46.841  51.726  1.00 58.28           H
HETATM 4276  O   HOH A 491      63.525  46.928  35.020  1.00 30.31           O
HETATM 4277  H1  HOH A 491      62.985  47.163  35.621  1.00 36.37           H
HETATM 4278  H2  HOH A 491      63.429  47.464  34.382  1.00 36.37           H
HETATM 4279  O   HOH A 492      71.977  45.647  31.906  1.00 25.06           O
HETATM 4280  H1  HOH A 492      72.767  45.484  32.142  1.00 30.08           H
HETATM 4281  H2  HOH A 492      72.030  46.092  31.198  1.00 30.08           H
HETATM 4282  O   HOH A 493      51.155  37.764  33.478  1.00 36.03           O
HETATM 4283  H1  HOH A 493      51.264  36.936  33.568  1.00 43.24           H
HETATM 4284  H2  HOH A 493      51.592  38.133  34.093  1.00 43.24           H
HETATM 4285  O   HOH A 494      88.989  25.473  29.706  1.00 33.69           O
HETATM 4286  H1  HOH A 494      88.734  25.537  28.908  1.00 40.43           H
HETATM 4287  H2  HOH A 494      89.821  25.383  29.685  1.00 40.43           H
HETATM 4288  O   HOH A 495      60.919  35.651  27.486  1.00 39.98           O
HETATM 4289  H1  HOH A 495      61.334  35.107  27.975  1.00 47.97           H
HETATM 4290  H2  HOH A 495      60.382  35.193  27.030  1.00 47.97           H
HETATM 4291  O   HOH A 497      89.314  29.066  54.834  1.00 40.76           O
HETATM 4292  H1  HOH A 497      89.315  28.995  53.997  1.00 48.91           H
HETATM 4293  H2  HOH A 497      88.799  28.471  55.130  1.00 48.91           H
HETATM 4294  O   HOH A 498      56.715  43.608  47.791  1.00 43.45           O
HETATM 4295  H1  HOH A 498      56.640  43.382  46.985  1.00 52.14           H
HETATM 4296  H2  HOH A 498      56.376  44.373  47.856  1.00 52.14           H
HETATM 4297  O   HOH A 499      96.995  20.026  48.756  1.00 36.41           O
HETATM 4298  H1  HOH A 499      96.374  20.188  49.299  1.00 43.69           H
HETATM 4299  H2  HOH A 499      96.659  20.017  47.987  1.00 43.69           H
HETATM 4300  O   HOH A 500      68.778  25.528  57.050  1.00 40.44           O
HETATM 4301  H1  HOH A 500      69.195  24.878  56.718  1.00 48.53           H
HETATM 4302  H2  HOH A 500      67.971  25.438  56.835  1.00 48.53           H
HETATM 4303  O   HOH A 501      94.544  25.130  51.699  1.00 45.38           O
HETATM 4304  H1  HOH A 501      94.751  25.912  51.475  1.00 54.46           H
HETATM 4305  H2  HOH A 501      94.482  24.682  50.990  1.00 54.46           H
HETATM 4306  O   HOH A 504      98.360  27.077  37.668  1.00 37.37           O
HETATM 4307  H1  HOH A 504      99.011  26.613  37.416  1.00 44.84           H
HETATM 4308  H2  HOH A 504      97.908  27.243  36.978  1.00 44.84           H
HETATM 4309  O   HOH A 505      73.149  53.400  48.581  1.00 37.69           O
HETATM 4310  H1  HOH A 505      72.767  52.729  49.165  1.00 45.23           H
HETATM 4311  H2  HOH A 505      74.080  53.144  48.430  1.00 45.23           H
HETATM 4312  O   HOH A 506      96.374  28.909  31.533  1.00 33.00           O
HETATM 4313  H1  HOH A 506      96.668  28.124  31.600  1.00 39.59           H
HETATM 4314  H2  HOH A 506      96.749  29.257  30.864  1.00 39.59           H
HETATM 4315  O   HOH A 507      81.481  15.587  60.239  1.00 32.13           O
HETATM 4316  H1  HOH A 507      81.465  15.482  61.070  1.00 38.56           H
HETATM 4317  H2  HOH A 507      81.938  16.275  60.091  1.00 38.56           H
HETATM 4318  O   HOH A 510      93.245  28.570  40.829  1.00 42.30           O
HETATM 4319  H1  HOH A 510      93.531  27.860  41.174  1.00 50.76           H
HETATM 4320  H2  HOH A 510      93.921  29.032  40.632  1.00 50.76           H
HETATM 4321  O   HOH A 511      90.430  39.283  46.649  1.00 27.70           O
HETATM 4322  H1  HOH A 511      91.095  39.151  46.157  1.00 33.24           H
HETATM 4323  H2  HOH A 511      90.418  40.102  46.838  1.00 33.24           H
HETATM 4324  O   HOH A 512      96.253  30.369  28.214  1.00 45.20           O
HETATM 4325  H1  HOH A 512      95.579  30.139  28.656  1.00 54.24           H
HETATM 4326  H2  HOH A 512      96.362  29.785  27.618  1.00 54.24           H
HETATM 4327  O   HOH A 513      60.867  31.696  26.857  1.00 56.38           O
HETATM 4328  H1  HOH A 513      60.402  31.441  26.205  1.00 67.66           H
HETATM 4329  H2  HOH A 513      60.476  31.432  27.554  1.00 67.66           H
HETATM 4330  O   HOH A 515      86.467  40.563  41.804  1.00 27.10           O
HETATM 4331  H1  HOH A 515      87.089  41.073  42.044  1.00 32.52           H
HETATM 4332  H2  HOH A 515      85.931  40.510  42.446  1.00 32.52           H
HETATM 4333  O   HOH A 516      75.989  16.094  59.307  1.00 38.68           O
HETATM 4334  H1  HOH A 516      76.419  16.814  59.363  1.00 46.42           H
HETATM 4335  H2  HOH A 516      76.475  15.545  58.906  1.00 46.42           H
HETATM 4336  O   HOH A 517      98.692  31.362  34.400  1.00 30.21           O
HETATM 4337  H1  HOH A 517      98.571  30.773  33.817  1.00 36.25           H
HETATM 4338  H2  HOH A 517      99.519  31.503  34.445  1.00 36.25           H
HETATM 4339  O   HOH A 518      70.366  51.964  50.853  1.00 28.11           O
HETATM 4340  H1  HOH A 518      69.636  51.979  50.231  1.00 33.73           H
HETATM 4341  H2  HOH A 518      71.167  51.891  50.321  1.00 33.73           H
HETATM 4342  O   HOH A 522      63.504  51.302  34.287  1.00 33.81           O
HETATM 4343  H1  HOH A 522      63.584  50.579  34.704  1.00 40.58           H
HETATM 4344  H2  HOH A 522      63.065  51.130  33.593  1.00 40.58           H
HETATM 4345  O   HOH A 523      88.839  38.312  58.539  1.00 46.78           O
HETATM 4346  H1  HOH A 523      88.069  38.466  58.239  1.00 56.14           H
HETATM 4347  H2  HOH A 523      88.803  38.446  59.370  1.00 56.14           H
HETATM 4348  O   HOH A 524      87.745  21.057  37.706  1.00 34.47           O
HETATM 4349  H1  HOH A 524      86.958  21.310  37.853  1.00 41.37           H
HETATM 4350  H2  HOH A 524      88.016  21.478  37.035  1.00 41.37           H
HETATM 4351  O   HOH A 525      76.381   8.861  42.796  1.00 39.26           O
HETATM 4352  H1  HOH A 525      75.607   8.897  43.121  1.00 47.12           H
HETATM 4353  H2  HOH A 525      76.409   8.168  42.321  1.00 47.12           H
HETATM 4354  O   HOH A 526      85.576  34.011  60.547  1.00 44.59           O
HETATM 4355  H1  HOH A 526      85.951  34.754  60.440  1.00 53.51           H
HETATM 4356  H2  HOH A 526      86.156  33.493  60.861  1.00 53.51           H
HETATM 4357  O   HOH A 527      59.308  32.454  53.138  1.00 45.38           O
HETATM 4358  H1  HOH A 527      59.596  33.205  53.382  1.00 54.46           H
HETATM 4359  H2  HOH A 527      59.834  32.174  52.548  1.00 54.46           H
HETATM 4360  O   HOH A 528      73.980  19.357  60.024  1.00 36.72           O
HETATM 4361  H1  HOH A 528      74.741  19.262  60.366  1.00 44.06           H
HETATM 4362  H2  HOH A 528      74.024  19.033  59.250  1.00 44.06           H
HETATM 4363  O   HOH A 529      89.249  16.854  38.491  1.00 42.87           O
HETATM 4364  H1  HOH A 529      89.160  17.627  38.825  1.00 51.44           H
HETATM 4365  H2  HOH A 529      89.086  16.913  37.666  1.00 51.44           H
HETATM 4366  O   HOH A 530      73.094  60.102  38.712  1.00 28.57           O
HETATM 4367  H1  HOH A 530      73.675  59.816  38.178  1.00 34.28           H
HETATM 4368  H2  HOH A 530      72.826  60.836  38.405  1.00 34.28           H
HETATM 4369  O   HOH A 531      74.276   8.771  44.855  1.00 33.82           O
HETATM 4370  H1  HOH A 531      73.794   9.455  44.923  1.00 40.59           H
HETATM 4371  H2  HOH A 531      73.821   8.129  45.152  1.00 40.59           H
HETATM 4372  O   HOH A 534      70.996  11.046  44.096  1.00 33.69           O
HETATM 4373  H1  HOH A 534      71.130  11.856  43.922  1.00 40.43           H
HETATM 4374  H2  HOH A 534      71.675  10.778  44.510  1.00 40.43           H
HETATM 4375  O   HOH A 535      94.106  44.456  43.797  1.00 42.36           O
HETATM 4376  H1  HOH A 535      94.017  45.102  43.269  1.00 50.83           H
HETATM 4377  H2  HOH A 535      93.975  44.761  44.568  1.00 50.83           H
HETATM 4378  O   HOH A 536      96.276  21.776  34.642  1.00 36.80           O
HETATM 4379  H1  HOH A 536      96.610  22.448  34.263  1.00 44.15           H
HETATM 4380  H2  HOH A 536      95.794  22.070  35.264  1.00 44.15           H
HETATM 4381  O   HOH A 539      80.950  21.490  62.861  1.00 33.37           O
HETATM 4382  H1  HOH A 539      81.309  22.108  62.426  1.00 40.04           H
HETATM 4383  H2  HOH A 539      80.129  21.483  62.677  1.00 40.04           H
HETATM 4384  O   HOH A 540      85.590  45.765  52.149  1.00 23.27           O
HETATM 4385  H1  HOH A 540      84.967  46.298  52.337  1.00 27.93           H
HETATM 4386  H2  HOH A 540      86.304  46.115  52.427  1.00 27.93           H
HETATM 4387  O   HOH A 541      70.858  34.566  33.219  1.00 39.76           O
HETATM 4388  H1  HOH A 541      71.516  34.102  33.461  1.00 47.72           H
HETATM 4389  H2  HOH A 541      70.826  34.519  32.381  1.00 47.72           H
HETATM 4390  O   HOH A 542      70.259  27.956  29.387  1.00 38.96           O
HETATM 4391  H1  HOH A 542      70.261  28.788  29.492  1.00 46.75           H
HETATM 4392  H2  HOH A 542      70.076  27.813  28.580  1.00 46.75           H
HETATM 4393  O   HOH A 547      86.003  33.084  27.518  1.00 31.05           O
HETATM 4394  H1  HOH A 547      85.284  33.112  27.088  1.00 37.26           H
HETATM 4395  H2  HOH A 547      86.604  32.890  26.965  1.00 37.26           H
HETATM 4396  O   HOH A 548      94.060  15.296  51.456  1.00 48.34           O
HETATM 4397  H1  HOH A 548      93.650  15.928  51.089  1.00 58.01           H
HETATM 4398  H2  HOH A 548      94.186  14.711  50.867  1.00 58.01           H
HETATM 4399  O   HOH A 550      83.461  32.878  29.970  1.00 37.28           O
HETATM 4400  H1  HOH A 550      82.818  32.801  29.434  1.00 44.74           H
HETATM 4401  H2  HOH A 550      83.629  33.698  30.040  1.00 44.74           H
HETATM 4402  O   HOH A 552      66.659  55.544  43.635  1.00 40.56           O
HETATM 4403  H1  HOH A 552      67.417  55.197  43.525  1.00 48.67           H
HETATM 4404  H2  HOH A 552      66.601  55.743  44.452  1.00 48.67           H
HETATM 4405  O   HOH A 553      85.573  11.443  52.405  1.00 38.31           O
HETATM 4406  H1  HOH A 553      85.932  10.706  52.230  1.00 45.98           H
HETATM 4407  H2  HOH A 553      86.139  12.035  52.208  1.00 45.98           H
HETATM 4408  O   HOH A 554      79.128   7.902  47.966  1.00 32.65           O
HETATM 4409  H1  HOH A 554      78.326   8.095  48.115  1.00 39.18           H
HETATM 4410  H2  HOH A 554      79.130   7.293  47.389  1.00 39.18           H
HETATM 4411  O   HOH A 556      69.330  44.836  52.298  1.00 39.40           O
HETATM 4412  H1  HOH A 556      68.753  45.618  52.308  1.00 47.28           H
HETATM 4413  H2  HOH A 556      69.571  44.674  53.210  1.00 47.28           H
HETATM 4414  O   HOH A 558      78.871  55.562  32.249  1.00 32.29           O
HETATM 4415  H1  HOH A 558      78.416  55.312  31.589  1.00 38.74           H
HETATM 4416  H2  HOH A 558      78.371  56.042  32.723  1.00 38.74           H
HETATM 4417  O   HOH A 559      57.745  46.016  44.162  1.00 36.67           O
HETATM 4418  H1  HOH A 559      58.139  46.301  43.478  1.00 44.01           H
HETATM 4419  H2  HOH A 559      58.159  46.320  44.825  1.00 44.01           H
HETATM 4420  O   HOH A 561      81.769   9.040  54.329  1.00 29.26           O
HETATM 4421  H1  HOH A 561      80.964   9.166  54.126  1.00 35.11           H
HETATM 4422  H2  HOH A 561      82.229   9.459  53.765  1.00 35.11           H
HETATM 4423  O   HOH A 562      65.925  50.256  54.385  1.00 50.14           O
HETATM 4424  H1  HOH A 562      65.963  51.045  54.101  1.00 60.17           H
HETATM 4425  H2  HOH A 562      66.705  49.947  54.367  1.00 60.17           H
HETATM 4426  O   HOH A 566      55.927  48.811  43.068  1.00 50.42           O
HETATM 4427  H1  HOH A 566      56.116  48.046  43.361  1.00 60.51           H
HETATM 4428  H2  HOH A 566      55.912  49.324  43.734  1.00 60.51           H
HETATM 4429  O   HOH A 567      73.708  37.603  28.487  1.00 41.32           O
HETATM 4430  H1  HOH A 567      74.134  38.262  28.191  1.00 49.58           H
HETATM 4431  H2  HOH A 567      74.138  37.306  29.143  1.00 49.58           H
HETATM 4432  O   HOH A 569      92.858  35.199  43.804  1.00 32.86           O
HETATM 4433  H1  HOH A 569      92.163  35.236  43.336  1.00 39.43           H
HETATM 4434  H2  HOH A 569      93.486  34.979  43.287  1.00 39.43           H
HETATM 4435  O   HOH A 570      96.588  22.806  51.028  1.00 52.53           O
HETATM 4436  H1  HOH A 570      95.986  22.591  50.485  1.00 63.03           H
HETATM 4437  H2  HOH A 570      96.438  23.605  51.246  1.00 63.03           H
HETATM 4438  O   HOH A 571      70.403  59.399  51.292  1.00 41.28           O
HETATM 4439  H1  HOH A 571      70.910  59.145  50.673  1.00 49.54           H
HETATM 4440  H2  HOH A 571      70.277  58.735  51.793  1.00 49.54           H
HETATM 4441  O   HOH A 572      69.359  42.961  26.656  1.00 39.02           O
HETATM 4442  H1  HOH A 572      68.602  42.915  27.016  1.00 46.82           H
HETATM 4443  H2  HOH A 572      69.382  43.685  26.230  1.00 46.82           H
HETATM 4444  O   HOH A 573      58.008  52.127  38.127  1.00 50.74           O
HETATM 4445  H1  HOH A 573      57.796  52.884  38.421  1.00 60.89           H
HETATM 4446  H2  HOH A 573      58.759  51.946  38.455  1.00 60.89           H
HETATM 4447  O   HOH A 575      74.339  36.970  26.381  1.00 42.21           O
HETATM 4448  H1  HOH A 575      73.855  36.667  25.764  1.00 50.65           H
HETATM 4449  H2  HOH A 575      74.024  36.685  27.105  1.00 50.65           H
HETATM 4450  O   HOH A 576      88.037  30.788  43.296  1.00 35.26           O
HETATM 4451  H1  HOH A 576      88.594  31.367  43.044  1.00 42.31           H
HETATM 4452  H2  HOH A 576      87.317  31.189  43.456  1.00 42.31           H
HETATM 4453  O   HOH A 577      80.634  12.565  59.139  0.40 25.79           O
HETATM 4454  H1  HOH A 577      80.175  13.203  58.837  0.40 30.95           H
HETATM 4455  H2  HOH A 577      80.487  12.552  59.968  0.40 30.95           H
HETATM 4456  O   HOH A 578      85.916  26.435  58.940  1.00 27.57           O
HETATM 4457  H1  HOH A 578      85.796  27.063  59.488  1.00 33.08           H
HETATM 4458  H2  HOH A 578      85.774  26.742  58.170  1.00 33.08           H
HETATM 4459  O   HOH A 582      61.225  49.784  35.425  1.00 45.96           O
HETATM 4460  H1  HOH A 582      61.343  49.071  35.854  1.00 55.16           H
HETATM 4461  H2  HOH A 582      60.397  49.925  35.404  1.00 55.16           H
HETATM 4462  O   HOH A 584      66.998  53.213  52.473  1.00 44.23           O
HETATM 4463  H1  HOH A 584      67.462  53.835  52.798  1.00 53.08           H
HETATM 4464  H2  HOH A 584      67.293  53.069  51.700  1.00 53.08           H
HETATM 4465  O   HOH A 585      65.843  60.023  45.011  1.00 45.61           O
HETATM 4466  H1  HOH A 585      65.972  60.852  44.927  1.00 54.73           H
HETATM 4467  H2  HOH A 585      65.141  59.848  44.585  1.00 54.73           H
HETATM 4468  O   HOH A 586      93.527  32.158  39.051  1.00 27.76           O
HETATM 4469  H1  HOH A 586      93.592  32.944  38.763  1.00 33.31           H
HETATM 4470  H2  HOH A 586      94.286  31.808  38.983  1.00 33.31           H
HETATM 4471  O   HOH A 587      70.721  11.808  52.774  1.00 25.13           O
HETATM 4472  H1  HOH A 587      71.182  12.505  52.717  1.00 30.16           H
HETATM 4473  H2  HOH A 587      70.797  11.398  52.043  1.00 30.16           H
HETATM 4474  O   HOH A 588      68.303  12.985  51.475  1.00 31.31           O
HETATM 4475  H1  HOH A 588      68.209  13.732  51.104  1.00 37.57           H
HETATM 4476  H2  HOH A 588      68.776  12.525  50.954  1.00 37.57           H
HETATM 4477  O   HOH A 604      81.152  19.504  36.377  1.00 33.93           O
HETATM 4478  H1  HOH A 604      81.114  20.294  36.096  1.00 40.71           H
HETATM 4479  H2  HOH A 604      81.498  19.530  37.141  1.00 40.71           H
HETATM 4480  O   HOH A 605      65.664  58.534  42.513  1.00 46.61           O
HETATM 4481  H1  HOH A 605      65.778  57.709  42.620  1.00 55.93           H
HETATM 4482  H2  HOH A 605      66.156  58.924  43.072  1.00 55.93           H
HETATM 4483  O   HOH A 607      71.128  54.730  51.430  1.00 35.32           O
HETATM 4484  H1  HOH A 607      71.575  54.719  52.141  1.00 42.39           H
HETATM 4485  H2  HOH A 607      71.591  55.119  50.848  1.00 42.39           H
HETATM 4486  O   HOH A 608      87.570  50.147  41.857  1.00 38.57           O
HETATM 4487  H1  HOH A 608      87.603  49.368  41.544  1.00 46.28           H
HETATM 4488  H2  HOH A 608      87.470  50.069  42.689  1.00 46.28           H
HETATM 4489  O   HOH A 609      51.224  38.380  31.100  1.00 35.35           O
HETATM 4490  H1  HOH A 609      51.420  39.035  31.590  1.00 42.42           H
HETATM 4491  H2  HOH A 609      50.987  37.757  31.610  1.00 42.42           H
HETATM 4492  O   HOH A 610      71.820  22.646  35.357  1.00 36.95           O
HETATM 4493  H1  HOH A 610      72.075  22.119  34.753  1.00 44.34           H
HETATM 4494  H2  HOH A 610      72.166  22.373  36.075  1.00 44.34           H
HETATM 4495  O   HOH A 611      53.411  38.853  35.421  1.00 42.36           O
HETATM 4496  H1  HOH A 611      53.768  38.199  35.807  1.00 50.84           H
HETATM 4497  H2  HOH A 611      52.771  39.102  35.904  1.00 50.84           H
HETATM 4498  O   HOH A 612      73.946  34.041  27.019  1.00 32.67           O
HETATM 4499  H1  HOH A 612      74.564  33.517  27.240  1.00 39.20           H
HETATM 4500  H2  HOH A 612      74.222  34.493  26.367  1.00 39.20           H
HETATM 4501  O   HOH A 613      97.156  27.178  40.202  1.00 41.15           O
HETATM 4502  H1  HOH A 613      97.456  27.133  39.419  1.00 49.38           H
HETATM 4503  H2  HOH A 613      96.484  26.671  40.235  1.00 49.38           H
HETATM 4504  O   HOH A 614      66.844  39.505  29.269  1.00 41.60           O
HETATM 4505  H1  HOH A 614      66.256  39.537  28.668  1.00 49.93           H
HETATM 4506  H2  HOH A 614      66.605  40.037  29.871  1.00 49.93           H
HETATM 4507  O   HOH A 615      88.003  14.505  51.353  1.00 37.13           O
HETATM 4508  H1  HOH A 615      88.780  14.446  51.039  1.00 44.55           H
HETATM 4509  H2  HOH A 615      87.613  15.108  50.917  1.00 44.55           H
HETATM 4510  O   HOH A 618      70.675  63.412  41.119  1.00 48.78           O
HETATM 4511  H1  HOH A 618      70.344  63.704  41.833  1.00 58.53           H
HETATM 4512  H2  HOH A 618      70.089  63.505  40.524  1.00 58.53           H
HETATM 4513  O   HOH A 619      70.132  13.661  43.790  1.00 30.16           O
HETATM 4514  H1  HOH A 619      69.806  12.985  43.417  1.00 36.19           H
HETATM 4515  H2  HOH A 619      69.558  13.930  44.340  1.00 36.19           H
HETATM 4516  O   HOH A 621      85.405  30.837  29.607  1.00 37.37           O
HETATM 4517  H1  HOH A 621      84.737  31.345  29.619  1.00 44.84           H
HETATM 4518  H2  HOH A 621      85.505  30.592  28.813  1.00 44.84           H
HETATM 4519  O   HOH A 622      68.968  28.797  22.216  1.00 49.90           O
HETATM 4520  H1  HOH A 622      68.632  28.992  22.961  1.00 59.88           H
HETATM 4521  H2  HOH A 622      69.599  28.264  22.368  1.00 59.88           H
HETATM 4522  O   HOH A 625      71.097  60.150  39.885  1.00 42.88           O
HETATM 4523  H1  HOH A 625      71.146  60.835  40.370  1.00 51.45           H
HETATM 4524  H2  HOH A 625      71.843  60.050  39.531  1.00 51.45           H
HETATM 4525  O   HOH A 627      64.640  38.119  27.686  1.00 46.57           O
HETATM 4526  H1  HOH A 627      65.137  37.512  27.987  1.00 55.88           H
HETATM 4527  H2  HOH A 627      64.457  37.910  26.894  1.00 55.88           H
HETATM 4528  O   HOH A 628      63.863  50.161  52.885  1.00 43.93           O
HETATM 4529  H1  HOH A 628      64.323  50.154  53.586  1.00 52.72           H
HETATM 4530  H2  HOH A 628      63.817  49.368  52.614  1.00 52.72           H
HETATM 4531  O   HOH A 629      98.698  27.916  42.431  1.00 50.96           O
HETATM 4532  H1  HOH A 629      98.233  27.593  41.812  1.00 61.16           H
HETATM 4533  H2  HOH A 629      98.169  28.292  42.964  1.00 61.16           H
HETATM 4534  O   HOH A 630      71.885  58.037  49.504  1.00 35.09           O
HETATM 4535  H1  HOH A 630      71.293  58.124  48.914  1.00 42.10           H
HETATM 4536  H2  HOH A 630      72.076  57.222  49.536  1.00 42.10           H
HETATM 4537  O   HOH A 633      76.961   8.743  48.732  1.00 32.32           O
HETATM 4538  H1  HOH A 633      76.897   9.561  48.905  1.00 38.78           H
HETATM 4539  H2  HOH A 633      76.686   8.329  49.410  1.00 38.78           H
HETATM 4540  O   HOH A 634      97.642  21.012  41.922  1.00 40.92           O
HETATM 4541  H1  HOH A 634      98.218  21.285  42.467  1.00 49.10           H
HETATM 4542  H2  HOH A 634      97.266  20.351  42.276  1.00 49.10           H
HETATM 4543  O   HOH A 636      89.753  25.904  56.557  1.00 39.83           O
HETATM 4544  H1  HOH A 636      90.483  26.024  56.955  1.00 47.80           H
HETATM 4545  H2  HOH A 636      89.688  26.515  55.983  1.00 47.80           H
HETATM 4546  O   HOH A 637      69.563  46.558  31.124  1.00 41.49           O
HETATM 4547  H1  HOH A 637      69.059  45.924  30.901  1.00 49.79           H
HETATM 4548  H2  HOH A 637      70.266  46.216  31.423  1.00 49.79           H
HETATM 4549  O   HOH A 638      72.475  56.060  33.478  1.00 46.45           O
HETATM 4550  H1  HOH A 638      73.127  56.347  33.031  1.00 55.74           H
HETATM 4551  H2  HOH A 638      72.703  56.098  34.286  1.00 55.74           H
HETATM 4552  O   HOH A 639      73.018  21.865  60.543  1.00 44.35           O
HETATM 4553  H1  HOH A 639      73.751  22.273  60.551  1.00 53.21           H
HETATM 4554  H2  HOH A 639      73.197  21.047  60.452  1.00 53.21           H
HETATM 4555  O   HOH A 640      88.104  28.005  58.069  1.00 41.64           O
HETATM 4556  H1  HOH A 640      88.543  28.489  58.594  1.00 49.97           H
HETATM 4557  H2  HOH A 640      88.618  27.391  57.813  1.00 49.97           H
HETATM 4558  O   HOH A 642      75.267   7.542  46.999  1.00 32.91           O
HETATM 4559  H1  HOH A 642      75.978   7.673  47.427  1.00 39.49           H
HETATM 4560  H2  HOH A 642      75.424   7.769  46.205  1.00 39.49           H
HETATM 4561  O   HOH A 643      76.059  32.880  27.972  1.00 34.68           O
HETATM 4562  H1  HOH A 643      76.171  33.597  28.397  1.00 41.62           H
HETATM 4563  H2  HOH A 643      76.716  32.806  27.450  1.00 41.62           H
HETATM 4564  O   HOH A 645      74.139  37.967  52.964  1.00 26.63           O
HETATM 4565  H1  HOH A 645      74.612  38.565  53.590  1.00 31.96           H
HETATM 4566  H2  HOH A 645      74.062  37.122  53.391  1.00 31.96           H
HETATM 4567  O   HOH A 646      74.817  39.604  55.021  1.00 35.21           O
HETATM 4568  H1  HOH A 646      74.822  40.561  54.902  1.00 42.25           H
HETATM 4569  H2  HOH A 646      75.677  39.403  55.409  1.00 42.25           H
HETATM 4570  O   HOH A 647      84.573  27.774  29.927  1.00 47.27           O
HETATM 4571  H1  HOH A 647      85.011  27.076  29.761  1.00 56.72           H
HETATM 4572  H2  HOH A 647      85.066  28.423  29.724  1.00 56.72           H
HETATM 4573  O   HOH A 648      85.618  26.089  31.825  1.00 33.31           O
HETATM 4574  H1  HOH A 648      85.435  26.908  31.793  1.00 39.98           H
HETATM 4575  H2  HOH A 648      86.164  25.987  32.456  1.00 39.98           H
HETATM 4576  O   HOH A 649      83.621  18.390  34.642  1.00 38.77           O
HETATM 4577  H1  HOH A 649      83.343  18.276  35.429  1.00 46.52           H
HETATM 4578  H2  HOH A 649      83.030  18.076  34.132  1.00 46.52           H
HETATM 4579  O   HOH A 650      53.949  41.386  34.120  1.00 45.61           O
HETATM 4580  H1  HOH A 650      53.396  42.003  33.977  1.00 54.73           H
HETATM 4581  H2  HOH A 650      53.632  40.925  34.747  1.00 54.73           H
HETATM 4582  O   HOH A 651      77.078  64.648  42.958  1.00 33.11           O
HETATM 4583  H1  HOH A 651      77.650  64.034  42.946  1.00 39.73           H
HETATM 4584  H2  HOH A 651      77.348  65.242  42.427  1.00 39.73           H
HETATM 4585  O   HOH A 652      99.274  33.978  34.969  1.00 37.24           O
HETATM 4586  H1  HOH A 652      99.875  34.172  34.417  1.00 44.69           H
HETATM 4587  H2  HOH A 652      99.610  34.036  35.739  1.00 44.69           H
HETATM 4588  O   HOH A 653      79.539  15.525  58.917  1.00 34.56           O
HETATM 4589  H1  HOH A 653      80.243  15.733  59.321  1.00 41.48           H
HETATM 4590  H2  HOH A 653      79.064  16.216  58.895  1.00 41.48           H
HETATM 4591  O   HOH A 655      71.441  53.006  55.526  1.00 35.45           O
HETATM 4592  H1  HOH A 655      71.925  52.323  55.601  1.00 42.54           H
HETATM 4593  H2  HOH A 655      71.038  52.931  54.795  1.00 42.54           H
HETATM 4594  O   HOH A 656      74.936  39.543  27.442  1.00 41.76           O
HETATM 4595  H1  HOH A 656      75.347  39.512  26.709  1.00 50.11           H
HETATM 4596  H2  HOH A 656      75.517  39.556  28.049  1.00 50.11           H
HETATM 4597  O   HOH A 657      68.877  48.444  53.193  1.00 42.93           O
HETATM 4598  H1  HOH A 657      68.797  49.208  52.854  1.00 51.51           H
HETATM 4599  H2  HOH A 657      69.262  48.544  53.934  1.00 51.51           H
HETATM 4600  O   HOH A 658      80.079  21.481  35.187  1.00 33.16           O
HETATM 4601  H1  HOH A 658      79.756  20.810  34.802  1.00 39.79           H
HETATM 4602  H2  HOH A 658      79.502  21.750  35.735  1.00 39.79           H
HETATM 4603  O   HOH A 659      91.094  25.356  30.417  1.00 40.44           O
HETATM 4604  H1  HOH A 659      91.531  25.927  30.849  1.00 48.53           H
HETATM 4605  H2  HOH A 659      91.101  24.655  30.878  1.00 48.53           H
HETATM 4606  O   HOH A 660      83.437  26.751  57.976  1.00 29.12           O
HETATM 4607  H1  HOH A 660      83.226  27.168  57.280  1.00 34.94           H
HETATM 4608  H2  HOH A 660      82.740  26.686  58.437  1.00 34.94           H
TER
END
