# Supplementary material for: High-throughput quantum-mechanics/molecular-mechanics (ONIOM) macromolecular crystallographic refinement with PHENIX/DivCon: the impact of mixed Hamiltonian methods on ligand and protein structure
Source: Acta Crystallogr D Struct Biol. 2018 Oct 29;74(Pt 11):1063–77. doi: 10.1107/S2059798318012913 (PMC6213575; doi:10.1107/S2059798318012913)
Supplement: Supplementary file 3 [file d-74-01063-sup3.gz › results_regionQM/1V4S-H_refine_001.pdb]

REMARK Date 2017-01-11 Time 02:28:25 EST -0500 (1484119705.81 s)
REMARK PHENIX refinement
REMARK 
REMARK ****************** INPUT FILES AND LABELS ******************************
REMARK Reflections:
REMARK   file name      : 1V4S.sf
REMARK   labels         : ['r1v4ssf,wavelength_id=1,_refln.F_meas_au,_refln.F_meas_sigma_au']
REMARK R-free flags:
REMARK   file name      : 1V4S.sf
REMARK   label          : r1v4ssf,wavelength_id=1,_refln.status
REMARK   test_flag_value: 0
REMARK Model file name(s): 
REMARK   /scratch/oleg/2711195.gondor.quantumbioinc.com/1V4S-H.pdb
REMARK 
REMARK ******************** REFINEMENT SUMMARY: QUICK FACTS *******************
REMARK Start: r_work = 0.2309 r_free = 0.2627 bonds = 0.009 angles = 1.453
REMARK Final: r_work = 0.2048 r_free = 0.2549 bonds = 0.015 angles = 1.508
REMARK ************************************************************************
REMARK 
REMARK ****************** REFINEMENT STATISTICS STEP BY STEP ******************
REMARK leading digit, like 1_, means number of macro-cycle                     
REMARK 0    : statistics at the very beginning when nothing is done yet        
REMARK 1_bss: bulk solvent correction and/or (anisotropic) scaling             
REMARK 1_xyz: refinement of coordinates                                        
REMARK 1_adp: refinement of ADPs (Atomic Displacement Parameters)              
REMARK 1_occ: refinement of occupancies                                        
REMARK ------------------------------------------------------------------------
REMARK  stage       r-work r-free bonds angles b_min b_max b_ave n_water shift
REMARK       0    : 0.3664 0.3623 0.009  1.45  14.7 104.6  47.6 447      0.000
REMARK       1_bss: 0.2309 0.2627 0.009  1.45  14.7 104.6  47.6 447      0.000
REMARK 1_settarget: 0.2309 0.2627 0.009  1.45  14.7 104.6  47.6 447      0.000
REMARK       1_nqh: 0.2308 0.2629 0.009  1.45  14.7 104.6  47.6 447      0.004
REMARK    1_weight: 0.2308 0.2629 0.009  1.45  14.7 104.6  47.6 447      0.004
REMARK    1_checkH: 0.2310 0.2620 0.009  1.45  14.7 104.6  47.6 447      0.468
REMARK    1_xyzrec: 0.2197 0.2614 0.015  1.46  14.7 104.6  47.6 447      0.544
REMARK    1_checkH: 0.2197 0.2615 0.015  1.46  14.7 104.6  47.6 447      0.545
REMARK       1_adp: 0.2116 0.2620 0.015  1.46  17.8 104.9  47.8 447      0.545
REMARK   1_regHadp: 0.2110 0.2624 0.015  1.46  17.8 104.9  47.8 447      0.545
REMARK       2_bss: 0.2110 0.2623 0.015  1.46  17.8 104.9  47.8 447      0.545
REMARK 2_settarget: 0.2110 0.2623 0.015  1.46  17.8 104.9  47.8 447      0.545
REMARK 2_updatecdl: 0.2110 0.2623 0.015  1.46  17.8 104.9  47.8 447      0.545
REMARK       2_nqh: 0.2110 0.2623 0.015  1.46  17.8 104.9  47.8 447      0.545
REMARK    2_weight: 0.2110 0.2623 0.015  1.46  17.8 104.9  47.8 447      0.545
REMARK    2_checkH: 0.2111 0.2623 0.015  1.46  17.8 104.9  47.8 447      0.544
REMARK    2_xyzrec: 0.2103 0.2584 0.015  1.44  17.8 104.9  47.8 447      0.558
REMARK    2_checkH: 0.2103 0.2584 0.015  1.44  17.8 104.9  47.8 447      0.558
REMARK       2_adp: 0.2078 0.2578 0.015  1.44  14.2 105.8  47.5 447      0.558
REMARK   2_regHadp: 0.2080 0.2578 0.015  1.44  14.2 105.8  47.5 447      0.558
REMARK       3_bss: 0.2076 0.2575 0.015  1.44  14.2 105.8  47.5 447      0.558
REMARK 3_settarget: 0.2076 0.2575 0.015  1.44  14.2 105.8  47.5 447      0.558
REMARK 3_updatecdl: 0.2076 0.2575 0.015  1.45  14.2 105.8  47.5 447      0.558
REMARK       3_nqh: 0.2077 0.2574 0.015  1.45  14.2 105.8  47.5 447      0.557
REMARK    3_weight: 0.2077 0.2574 0.015  1.45  14.2 105.8  47.5 447      0.557
REMARK    3_checkH: 0.2077 0.2574 0.015  1.45  14.2 105.8  47.5 447      0.557
REMARK    3_xyzrec: 0.2048 0.2548 0.015  1.51  14.2 105.8  47.5 447      0.573
REMARK    3_checkH: 0.2049 0.2548 0.015  1.51  14.2 105.8  47.5 447      0.573
REMARK       3_adp: 0.2048 0.2549 0.015  1.51  14.1 105.8  47.5 447      0.573
REMARK   3_regHadp: 0.2048 0.2549 0.015  1.51  14.1 105.8  47.5 447      0.573
REMARK         end: 0.2048 0.2549 0.015  1.51  14.1 105.8  47.5 447      0.573
REMARK ------------------------------------------------------------------------
REMARK MODEL CONTENT.
REMARK  ELEMENT        ATOM RECORD COUNT   OCCUPANCY SUM
REMARK        C                     2198         2198.00
REMARK        F                        1            1.00
REMARK        H                     3768         3768.00
REMARK        O                      769          769.00
REMARK        N                      614          614.00
REMARK        S                       34           34.00
REMARK      O1-                       73           73.00
REMARK     Na1+                        1            1.00
REMARK    TOTAL                     7458         7458.00
REMARK -----------------------------------------------------------------------
REMARK r_free_flags.md5.hexdigest 27ba5dda7450de4caaf400048dadff44
REMARK 
REMARK ---------------------------------------------------------------
REMARK  Atom Name   Residue Name    Residue ID     Chain     Charge  
REMARK ---------------------------------------------------------------
REMARK     C10           MRK            501          A       -0.518  
REMARK     C11           MRK            501          A       0.1122  
REMARK     C12           MRK            501          A      -0.3285  
REMARK     C13           MRK            501          A       0.4014  
REMARK     C15           MRK            501          A      -0.4945  
REMARK     C18           MRK            501          A      -0.0423  
REMARK      C2           MRK            501          A      -0.3817  
REMARK     C20           MRK            501          A      -0.1017  
REMARK     C21           MRK            501          A      -0.1471  
REMARK     C22           MRK            501          A      -0.3475  
REMARK      C3           MRK            501          A       0.0538  
REMARK      C5           MRK            501          A       0.2758  
REMARK      C7           MRK            501          A       0.6788  
REMARK      C9           MRK            501          A       0.458   
REMARK     F14           MRK            501          A       -0.113  
REMARK     N17           MRK            501          A       0.0044  
REMARK     N19           MRK            501          A      -0.3483  
REMARK     N23           MRK            501          A      -0.4844  
REMARK      N4           MRK            501          A      -0.4715  
REMARK      N6           MRK            501          A      -0.4867  
REMARK      O8           MRK            501          A      -0.5825  
REMARK      S1           MRK            501          A       0.1399  
REMARK     S16           MRK            501          A       0.0605  
REMARK      H2           MRK            501          A       0.1866  
REMARK      H3           MRK            501          A       0.163   
REMARK     H11           MRK            501          A       0.1663  
REMARK     H15           MRK            501          A       0.2268  
REMARK     H20           MRK            501          A       0.1884  
REMARK     H21           MRK            501          A       0.2195  
REMARK     HN6           MRK            501          A       0.3434  
REMARK     H22           MRK            501          A       0.1763  
REMARK     H22           MRK            501          A       0.1959  
REMARK     H22           MRK            501          A       0.1954  
REMARK     H23           MRK            501          A       0.3133  
REMARK     H23           MRK            501          A       0.2893  
REMARK ---------------------------------------------------------------
REMARK IF THIS FILE IS FOR PDB DEPOSITION: REMOVE ALL FROM THIS LINE UP.
REMARK   3
REMARK   3 REFINEMENT.
REMARK   3   PROGRAM     : PHENIX (1.11.1_2575: ???)
REMARK   3   AUTHORS     : Adams,Afonine,Bunkoczi,Burnley,Chen,Dar,Davis,
REMARK   3               : Draizen,Echols,Gildea,Gros,Grosse-Kunstleve,Headd,
REMARK   3               : Hintze,Hung,Ioerger,Liebschner,McCoy,McKee,Moriarty,
REMARK   3               : Oeffner,Poon,Read,Richardson,Richardson,Sacchettini,
REMARK   3               : Sauter,Sobolev,Storoni,Terwilliger,Williams,Zwart
REMARK   3
REMARK   3  REFINEMENT TARGET : ML
REMARK   3  
REMARK   3  DATA USED IN REFINEMENT.
REMARK   3   RESOLUTION RANGE HIGH (ANGSTROMS) : 2.300   
REMARK   3   RESOLUTION RANGE LOW  (ANGSTROMS) : 42.416  
REMARK   3   MIN(FOBS/SIGMA_FOBS)              : 1.39  
REMARK   3   COMPLETENESS FOR RANGE        (%) : 98.59 
REMARK   3   NUMBER OF REFLECTIONS             : 27825     
REMARK   3   NUMBER OF REFLECTIONS (NON-ANOMALOUS) : 27825     
REMARK   3  
REMARK   3  FIT TO DATA USED IN REFINEMENT.
REMARK   3   R VALUE     (WORKING + TEST SET) : 0.2083
REMARK   3   R VALUE            (WORKING SET) : 0.2048
REMARK   3   FREE R VALUE                     : 0.2549
REMARK   3   FREE R VALUE TEST SET SIZE   (%) : 6.89  
REMARK   3   FREE R VALUE TEST SET COUNT      : 1918      
REMARK   3  
REMARK   3  FIT TO DATA USED IN REFINEMENT (IN BINS).
REMARK   3   BIN  RESOLUTION RANGE  COMPL.    NWORK NFREE   RWORK  RFREE  CCWORK CCFREE
REMARK   3     1 42.4234 -  5.5396    0.96     2040   143  0.1780 0.1895   0.936  0.929
REMARK   3     2  5.5396 -  4.3984    0.98     1898   154  0.1623 0.2113   0.943  0.910
REMARK   3     3  4.3984 -  3.8428    0.98     1868   140  0.1716 0.2066   0.938  0.880
REMARK   3     4  3.8428 -  3.4916    1.00     1889   131  0.2011 0.2682   0.903  0.854
REMARK   3     5  3.4916 -  3.2415    1.00     1864   154  0.2273 0.2957   0.883  0.795
REMARK   3     6  3.2415 -  3.0504    1.00     1865   129  0.2427 0.3274   0.869  0.726
REMARK   3     7  3.0504 -  2.8977    1.00     1858   127  0.2439 0.3046   0.858  0.774
REMARK   3     8  2.8977 -  2.7716    1.00     1846   129  0.2493 0.3120   0.847  0.738
REMARK   3     9  2.7716 -  2.6649    1.00     1834   126  0.2312 0.2756   0.883  0.824
REMARK   3    10  2.6649 -  2.5730    1.00     1849   127  0.2243 0.3159   0.897  0.778
REMARK   3    11  2.5730 -  2.4925    0.99     1808   147  0.2248 0.2759   0.876  0.849
REMARK   3    12  2.4925 -  2.4213    0.98     1790   136  0.2253 0.2799   0.893  0.793
REMARK   3    13  2.4213 -  2.3575    0.96     1746   151  0.2391 0.3283   0.876  0.767
REMARK   3    14  2.3575 -  2.3000    0.96     1752   124  0.2551 0.3086   0.857  0.779
REMARK   3  
REMARK   3  BULK SOLVENT MODELLING.
REMARK   3   METHOD USED        : FLAT BULK SOLVENT MODEL
REMARK   3   SOLVENT RADIUS     : 1.11    
REMARK   3   SHRINKAGE RADIUS   : 0.90    
REMARK   3   GRID STEP FACTOR   : 4.00    
REMARK   3  
REMARK   3  ERROR ESTIMATES.
REMARK   3   COORDINATE ERROR (MAXIMUM-LIKELIHOOD BASED)     : 0.29    
REMARK   3   PHASE ERROR (DEGREES, MAXIMUM-LIKELIHOOD BASED) : 25.84   
REMARK   3  
REMARK   3  STRUCTURE FACTORS CALCULATION ALGORITHM : FFT
REMARK   3  
REMARK   3  RESTRAINTS LIBRARY
REMARK   3    GEOSTD + MON.LIB. + CDL v1.2
REMARK   3  
REMARK   3  DEVIATIONS FROM IDEAL VALUES.
REMARK   3                 RMSD     MAX  COUNT
REMARK   3   BOND      :  0.015   0.132   3595
REMARK   3   ANGLE     :  1.508  12.574   4835
REMARK   3   CHIRALITY :  0.069   0.405    533
REMARK   3   PLANARITY :  0.011   0.122    632
REMARK   3   DIHEDRAL  : 17.367 178.417   2169
REMARK   3   MIN NONBONDED DISTANCE : 1.830 
REMARK   3  
REMARK   3  MOLPROBITY STATISTICS.
REMARK   3   ALL-ATOM CLASHSCORE : 7.99
REMARK   3   RAMACHANDRAN PLOT:
REMARK   3     OUTLIERS : 0.67  %
REMARK   3     ALLOWED  : 6.73  %
REMARK   3     FAVORED  : 92.60 %
REMARK   3   ROTAMER OUTLIERS : 4.17 %
REMARK   3   CBETA DEVIATIONS : 0
REMARK   3   PEPTIDE PLANE:
REMARK   3     CIS-PROLINE     : 0
REMARK   3     CIS-GENERAL     : 0
REMARK   3     TWISTED PROLINE : 0
REMARK   3     TWISTED GENERAL : 0
REMARK   3  
REMARK   3  ATOMIC DISPLACEMENT PARAMETERS.
REMARK   3   WILSON B : 36.44
REMARK   3   RMS(B_ISO_OR_EQUIVALENT_BONDED) : 4.66
REMARK   3   ATOMS          NUMBER OF ATOMS
REMARK   3                    ISO.  ANISO. 
REMARK   3    ALL         :   7458       0
REMARK   3    ALL (NO H)  :   3690       0
REMARK   3    SOLVENT     :    149       0
REMARK   3    NON-SOLVENT :   3541       0
REMARK   3    HYDROGENS   :   3768       0
REMARK   3
REMARK   3
REMARK   3   OTHER REFINEMENT REMARKS:
REMARK   3   XRAY REFINEMENT USING QUANTUM MECHANICAL FUNCTIONAL
REMARK   3   PROGRAM      :QuantumBio DivCon 6 build-7.1.1-b4015.17
REMARK   3   AUTHORS      :BORBULEVYCH O.Y., PLUMLEY J., 
REMARK   3                :MARTIN, R.I., WESTERHOFF L.M. 
REMARK   3
REMARK   3   REFERENCE     :BORBULEVYCH O.Y., PLUMLEY J.A.,
REMARK   3                 :MARTIN, R.I., MERZ, K.M.,  WESTERHOFF L.M.
REMARK   3                 :ACTA CRYSTLLOGRAPHICA SECTION D, 2014, 
REMARK   3                 :V. D70, pp. 1233-1247
REMARK   3   QM METHOD(HAMILTONIAN): PM6
REMARK   3   REGION QM REFINEMENT: 
REMARK   3      MAIN/BUFFER QM REGION RADII (A): 3.0 / 2.5
REMARK   3      LIGAND / STRAIN ENERGY: MRK_A_501 / 2.79 KCAL/MOLE
REMARK   3
HELIX    1   1 LEU A   15  LEU A   20  1               Generated by MOE    6
HELIX    2   2 ALA A   21  PHE A   23  5               Generated by MOE    3
HELIX    3   3 GLU A   27  LEU A   45  1               Generated by MOE   19
HELIX    4   4 ALA A  119  ASP A  135  1               Generated by MOE   17
HELIX    5   5 VAL A  181  ILE A  189  1               Generated by MOE    9
HELIX    6   6 ASP A  205  TYR A  214  1               Generated by MOE   10
HELIX    7   7 MET A  238  ASN A  240  5               Generated by MOE    3
HELIX    8   8 TRP A  257  ALA A  259  5               Generated by MOE    3
HELIX    9   9 GLU A  272  GLU A  279  1               Generated by MOE    8
HELIX   10  10 LEU A  288  ILE A  293  1               Generated by MOE    6
HELIX   11  11 MET A  298  ASP A  311  1               Generated by MOE   14
HELIX   12  12 PHE A  316  GLY A  318  5               Generated by MOE    3
HELIX   13  13 GLN A  323  ARG A  325  5               Generated by MOE    3
HELIX   14  14 THR A  332  VAL A  338  1               Generated by MOE    7
HELIX   15  15 LYS A  346  THR A  354  1               Generated by MOE    9
HELIX   16  16 THR A  361  ARG A  394  1               Generated by MOE   34
HELIX   17  17 SER A  411  LEU A  415  1               Generated by MOE    5
HELIX   18  18 PHE A  419  LEU A  430  1               Generated by MOE   12
HELIX   19  19 GLY A  444  ALA A  460  1               Generated by MOE   17
SHEET    1       LEU A  58  ARG A  63                  Generated by MOE
SHEET    2       GLY A  72  PHE A  74                  Generated by MOE
SHEET    3       LEU A  75  LEU A  79                  Generated by MOE
SHEET    4       ASN A  83  VAL A  91                  Generated by MOE
SHEET    5       SER A 100  SER A 109                  Generated by MOE
SHEET    6       PRO A 145  PHE A 150                  Generated by MOE
SHEET    7       VAL A 154  ASP A 158                  Generated by MOE
SHEET    8       LYS A 161  LEU A 164                  Generated by MOE
SHEET    9       ASP A 198  VAL A 199                  Generated by MOE
SHEET   10       VAL A 200  VAL A 200                  Generated by MOE
SHEET   11       ALA A 201  VAL A 203                  Generated by MOE
SHEET   12       CYS A 220  CYS A 220                  Generated by MOE
SHEET   13       GLU A 221  GLU A 221                  Generated by MOE
SHEET   14       VAL A 222  ILE A 225                  Generated by MOE
SHEET   15       VAL A 226  VAL A 226                  Generated by MOE
SHEET   16       CYS A 230  GLU A 237                  Generated by MOE
SHEET   17       ARG A 250  ASN A 254                  Generated by MOE
SHEET   18       MET A 402  ASP A 409                  Generated by MOE
SHEET   19       CYS A 434  GLU A 440                  Generated by MOE
CRYST1   79.855   79.855  322.221  90.00  90.00 120.00 P 65 2 2
SCALE1      0.012523  0.007230  0.000000        0.00000
SCALE2      0.000000  0.014460  0.000000        0.00000
SCALE3      0.000000  0.000000  0.003103        0.00000
ATOM      1  N   THR A  14      24.885 -32.701  78.788  1.00 52.71           N
ATOM      2  CA  THR A  14      25.297 -32.573  77.394  1.00 47.99           C
ATOM      3  C   THR A  14      24.091 -32.290  76.524  1.00 53.63           C
ATOM      4  O   THR A  14      24.251 -31.736  75.452  1.00 53.60           O
ATOM      5  CB  THR A  14      26.014 -33.826  76.846  1.00 51.03           C
ATOM      6  OG1 THR A  14      27.416 -33.569  76.697  1.00 55.83           O
ATOM      7  CG2 THR A  14      25.479 -34.253  75.472  1.00 50.70           C
ATOM      8  H1  THR A  14      24.457 -31.888  79.062  1.00 63.25           H
ATOM      9  H2  THR A  14      25.658 -32.852  79.334  1.00 63.25           H
ATOM     10  HA  THR A  14      25.916 -31.830  77.332  1.00 57.58           H
ATOM     11  HB  THR A  14      25.886 -34.562  77.460  1.00 61.24           H
ATOM     12  HG1 THR A  14      27.806 -34.268  76.426  1.00 66.99           H
ATOM     13 HG21 THR A  14      24.547 -34.516  75.514  1.00 60.83           H
ATOM     14 HG22 THR A  14      25.589 -33.537  74.830  1.00 60.83           H
ATOM     15 HG23 THR A  14      25.990 -35.012  75.147  1.00 60.83           H
ATOM     16  N   LEU A  15      22.873 -32.641  76.948  1.00 49.44           N
ATOM     17  CA  LEU A  15      21.720 -32.237  76.143  1.00 43.65           C
ATOM     18  C   LEU A  15      21.645 -30.712  76.099  1.00 49.80           C
ATOM     19  O   LEU A  15      21.395 -30.108  75.043  1.00 41.64           O
ATOM     20  CB  LEU A  15      20.421 -32.822  76.702  1.00 59.15           C
ATOM     21  CG  LEU A  15      20.353 -34.242  77.345  1.00 67.32           C
ATOM     22  CD1 LEU A  15      21.006 -34.406  78.807  1.00 53.18           C
ATOM     23  CD2 LEU A  15      18.874 -34.726  77.353  1.00 61.35           C
ATOM     24  H   LEU A  15      22.701 -33.056  77.673  1.00 59.33           H
ATOM     25  HA  LEU A  15      21.828 -32.559  75.236  1.00 52.38           H
ATOM     26  HB2 LEU A  15      20.103 -32.205  77.382  1.00 70.98           H
ATOM     27  HB3 LEU A  15      19.782 -32.820  75.970  1.00 70.98           H
ATOM     28  HG  LEU A  15      20.833 -34.842  76.750  1.00 80.79           H
ATOM     29 HD11 LEU A  15      20.821 -35.302  79.131  1.00 63.81           H
ATOM     30 HD12 LEU A  15      21.967 -34.293  78.775  1.00 63.81           H
ATOM     31 HD13 LEU A  15      20.614 -33.761  79.414  1.00 63.81           H
ATOM     32 HD21 LEU A  15      18.847 -35.653  77.635  1.00 73.62           H
ATOM     33 HD22 LEU A  15      18.369 -34.179  77.974  1.00 73.62           H
ATOM     34 HD23 LEU A  15      18.500 -34.644  76.460  1.00 73.62           H
ATOM     35  N   VAL A  16      21.932 -30.071  77.236  1.00 47.84           N
ATOM     36  CA  VAL A  16      21.983 -28.622  77.272  1.00 44.87           C
ATOM     37  C   VAL A  16      23.177 -28.105  76.481  1.00 38.23           C
ATOM     38  O   VAL A  16      23.060 -27.123  75.748  1.00 33.80           O
ATOM     39  CB  VAL A  16      22.008 -28.122  78.724  1.00 48.49           C
ATOM     40  CG1 VAL A  16      22.374 -26.637  78.781  1.00 41.21           C
ATOM     41  CG2 VAL A  16      20.645 -28.360  79.353  1.00 47.64           C
ATOM     42  H   VAL A  16      22.104 -30.449  77.989  1.00 57.41           H
ATOM     43  HA  VAL A  16      21.174 -28.286  76.859  1.00 53.84           H
ATOM     44  HB  VAL A  16      22.669 -28.624  79.223  1.00 58.19           H
ATOM     45 HG11 VAL A  16      22.281 -26.339  79.696  1.00 49.46           H
ATOM     46 HG12 VAL A  16      23.287 -26.506  78.488  1.00 49.46           H
ATOM     47 HG13 VAL A  16      21.757 -26.143  78.214  1.00 49.46           H
ATOM     48 HG21 VAL A  16      20.670 -28.079  80.280  1.00 57.17           H
ATOM     49 HG22 VAL A  16      19.974 -27.856  78.865  1.00 57.17           H
ATOM     50 HG23 VAL A  16      20.443 -29.311  79.305  1.00 57.17           H
ATOM     51  N   GLU A  17      24.338 -28.740  76.621  1.00 38.04           N
ATOM     52  CA  GLU A  17      25.526 -28.224  75.954  1.00 46.56           C
ATOM     53  C   GLU A  17      25.435 -28.387  74.439  1.00 49.24           C
ATOM     54  O   GLU A  17      26.071 -27.621  73.702  1.00 38.02           O
ATOM     55  CB  GLU A  17      26.784 -28.903  76.505  1.00 46.33           C
ATOM     56  CG  GLU A  17      27.139 -28.477  77.977  1.00 50.52           C
ATOM     57  CD  GLU A  17      27.518 -26.974  78.162  1.00 48.19           C
ATOM     58  OE1 GLU A  17      28.131 -26.384  77.251  1.00 48.11           O
ATOM     59  OE2 GLU A  17      27.224 -26.386  79.236  1.00 49.06           O1-
ATOM     60  H   GLU A  17      24.459 -29.455  77.083  1.00 45.65           H
ATOM     61  HA  GLU A  17      25.599 -27.275  76.148  1.00 55.87           H
ATOM     62  HB2 GLU A  17      26.632 -29.860  76.507  1.00 55.59           H
ATOM     63  HB3 GLU A  17      27.538 -28.701  75.932  1.00 55.59           H
ATOM     64  HG2 GLU A  17      26.367 -28.661  78.533  1.00 60.62           H
ATOM     65  HG3 GLU A  17      27.896 -29.007  78.275  1.00 60.62           H
ATOM     66  N   GLN A  18      24.621 -29.335  73.971  1.00 42.50           N
ATOM     67  CA  GLN A  18      24.399 -29.489  72.550  1.00 44.19           C
ATOM     68  C   GLN A  18      23.577 -28.326  72.012  1.00 43.10           C
ATOM     69  O   GLN A  18      23.816 -27.854  70.898  1.00 40.33           O
ATOM     70  CB  GLN A  18      23.707 -30.841  72.255  1.00 55.78           C
ATOM     71  CG  GLN A  18      24.615 -32.128  72.424  1.00 60.98           C
ATOM     72  CD  GLN A  18      23.829 -33.489  72.384  1.00 62.62           C
ATOM     73  OE1 GLN A  18      24.051 -34.376  73.228  1.00 52.08           O
ATOM     74  NE2 GLN A  18      22.947 -33.650  71.388  1.00 62.26           N
ATOM     75  H   GLN A  18      24.184 -29.889  74.459  1.00 51.00           H
ATOM     76  HA  GLN A  18      25.259 -29.477  72.107  1.00 53.03           H
ATOM     77  HB2 GLN A  18      22.957 -30.938  72.861  1.00 66.93           H
ATOM     78  HB3 GLN A  18      23.379 -30.833  71.341  1.00 66.93           H
ATOM     79  HG2 GLN A  18      25.274 -32.149  71.707  1.00 73.17           H
ATOM     80  HG3 GLN A  18      25.076 -32.077  73.277  1.00 73.17           H
ATOM     81 HE21 GLN A  18      22.867 -33.044  70.780  1.00 74.71           H
ATOM     82 HE22 GLN A  18      22.462 -34.360  71.349  1.00 74.71           H
ATOM     83  N   ILE A  19      22.611 -27.835  72.780  1.00 41.88           N
ATOM     84  CA  ILE A  19      21.885 -26.647  72.329  1.00 39.24           C
ATOM     85  C   ILE A  19      22.814 -25.431  72.320  1.00 40.22           C
ATOM     86  O   ILE A  19      22.933 -24.726  71.305  1.00 39.70           O
ATOM     87  CB  ILE A  19      20.627 -26.435  73.188  1.00 36.99           C
ATOM     88  CG1 ILE A  19      19.618 -27.548  72.875  1.00 44.98           C
ATOM     89  CG2 ILE A  19      19.986 -25.134  72.921  1.00 38.98           C
ATOM     90  CD1 ILE A  19      18.327 -27.516  73.703  1.00 44.77           C
ATOM     91  H   ILE A  19      22.352 -28.164  73.529  1.00 50.25           H
ATOM     92  HA  ILE A  19      21.599 -26.792  71.415  1.00 47.08           H
ATOM     93  HB  ILE A  19      20.871 -26.474  74.122  1.00 44.39           H
ATOM     94 HG12 ILE A  19      19.364 -27.480  71.944  1.00 53.98           H
ATOM     95 HG13 ILE A  19      20.051 -28.402  73.036  1.00 53.98           H
ATOM     96 HG21 ILE A  19      19.221 -25.034  73.506  1.00 46.77           H
ATOM     97 HG22 ILE A  19      20.622 -24.426  73.093  1.00 46.77           H
ATOM     98 HG23 ILE A  19      19.695 -25.118  71.997  1.00 46.77           H
ATOM     99 HD11 ILE A  19      17.800 -28.299  73.487  1.00 53.72           H
ATOM    100 HD12 ILE A  19      18.548 -27.518  74.648  1.00 53.72           H
ATOM    101 HD13 ILE A  19      17.829 -26.715  73.476  1.00 53.72           H
ATOM    102  N   LEU A  20      23.557 -25.227  73.412  1.00 31.24           N
ATOM    103  CA  LEU A  20      24.418 -24.062  73.537  1.00 37.12           C
ATOM    104  C   LEU A  20      25.530 -24.088  72.518  1.00 35.85           C
ATOM    105  O   LEU A  20      26.085 -23.036  72.170  1.00 32.03           O
ATOM    106  CB  LEU A  20      25.034 -24.004  74.935  1.00 32.49           C
ATOM    107  CG  LEU A  20      24.068 -23.899  76.079  1.00 32.82           C
ATOM    108  CD1 LEU A  20      24.774 -23.721  77.464  1.00 29.25           C
ATOM    109  CD2 LEU A  20      23.172 -22.751  75.770  1.00 33.41           C
ATOM    110  H   LEU A  20      23.589 -25.746  74.088  1.00 37.49           H
ATOM    111  HA  LEU A  20      23.907 -23.253  73.370  1.00 44.54           H
ATOM    112  HB2 LEU A  20      25.556 -24.808  75.070  1.00 38.99           H
ATOM    113  HB3 LEU A  20      25.613 -23.230  74.983  1.00 38.99           H
ATOM    114  HG  LEU A  20      23.535 -24.707  76.113  1.00 39.39           H
ATOM    115 HD11 LEU A  20      24.090 -23.617  78.140  1.00 35.10           H
ATOM    116 HD12 LEU A  20      25.308 -24.505  77.647  1.00 35.10           H
ATOM    117 HD13 LEU A  20      25.343 -22.935  77.442  1.00 35.10           H
ATOM    118 HD21 LEU A  20      22.639 -22.542  76.555  1.00 40.09           H
ATOM    119 HD22 LEU A  20      23.735 -21.999  75.539  1.00 40.09           H
ATOM    120 HD23 LEU A  20      22.591 -22.970  75.023  1.00 40.09           H
ATOM    121  N   ALA A  21      25.922 -25.276  72.097  1.00 30.36           N
ATOM    122  CA  ALA A  21      27.028 -25.400  71.179  1.00 32.03           C
ATOM    123  C   ALA A  21      26.671 -24.873  69.798  1.00 32.52           C
ATOM    124  O   ALA A  21      27.570 -24.572  69.020  1.00 31.61           O
ATOM    125  CB  ALA A  21      27.469 -26.850  71.068  1.00 36.97           C
ATOM    126  H   ALA A  21      25.569 -26.017  72.340  1.00 36.43           H
ATOM    127  HA  ALA A  21      27.779 -24.893  71.524  1.00 38.44           H
ATOM    128  HB1 ALA A  21      28.239 -26.900  70.480  1.00 44.36           H
ATOM    129  HB2 ALA A  21      27.708 -27.166  71.951  1.00 44.36           H
ATOM    130  HB3 ALA A  21      26.738 -27.381  70.704  1.00 44.36           H
ATOM    131  N   GLU A  22      25.391 -24.734  69.497  1.00 35.56           N
ATOM    132  CA  GLU A  22      24.956 -24.060  68.285  1.00 32.20           C
ATOM    133  C   GLU A  22      25.450 -22.607  68.185  1.00 37.90           C
ATOM    134  O   GLU A  22      25.369 -22.022  67.106  1.00 36.31           O
ATOM    135  CB  GLU A  22      23.432 -24.113  68.235  1.00 36.66           C
ATOM    136  CG  GLU A  22      22.829 -23.807  66.918  1.00 56.66           C
ATOM    137  CD  GLU A  22      21.328 -24.140  66.815  1.00 54.46           C
ATOM    138  OE1 GLU A  22      20.819 -24.245  65.660  1.00 59.70           O
ATOM    139  OE2 GLU A  22      20.681 -24.271  67.863  1.00 51.12           O1-
ATOM    140  H   GLU A  22      24.744 -25.026  69.981  1.00 42.67           H
ATOM    141  HA  GLU A  22      25.296 -24.555  67.533  1.00 38.64           H
ATOM    142  HB2 GLU A  22      23.154 -25.012  68.472  1.00 43.99           H
ATOM    143  HB3 GLU A  22      23.087 -23.472  68.872  1.00 43.99           H
ATOM    144  HG2 GLU A  22      22.951 -22.862  66.736  1.00 67.99           H
ATOM    145  HG3 GLU A  22      23.287 -24.340  66.248  1.00 67.99           H
ATOM    146  N   PHE A  23      25.949 -22.004  69.276  1.00 32.55           N
ATOM    147  CA  PHE A  23      26.469 -20.641  69.268  1.00 30.47           C
ATOM    148  C   PHE A  23      27.937 -20.574  68.902  1.00 28.97           C
ATOM    149  O   PHE A  23      28.438 -19.490  68.611  1.00 32.30           O
ATOM    150  CB  PHE A  23      26.247 -19.955  70.648  1.00 32.31           C
ATOM    151  CG  PHE A  23      24.852 -19.452  70.843  1.00 28.46           C
ATOM    152  CD1 PHE A  23      23.861 -20.277  71.325  1.00 26.55           C
ATOM    153  CD2 PHE A  23      24.515 -18.160  70.502  1.00 28.50           C
ATOM    154  CE1 PHE A  23      22.543 -19.817  71.487  1.00 29.12           C
ATOM    155  CE2 PHE A  23      23.206 -17.696  70.680  1.00 33.12           C
ATOM    156  CZ  PHE A  23      22.218 -18.548  71.157  1.00 29.29           C
ATOM    157  H   PHE A  23      26.004 -22.381  70.042  1.00 39.06           H
ATOM    158  HA  PHE A  23      25.993 -20.139  68.595  1.00 36.57           H
ATOM    159  HB2 PHE A  23      26.434 -20.575  71.369  1.00 38.77           H
ATOM    160  HB3 PHE A  23      26.848 -19.198  70.713  1.00 38.77           H
ATOM    161  HD1 PHE A  23      24.071 -21.154  71.550  1.00 31.86           H
ATOM    162  HD2 PHE A  23      25.171 -17.591  70.177  1.00 34.19           H
ATOM    163  HE1 PHE A  23      21.886 -20.383  71.817  1.00 34.94           H
ATOM    164  HE2 PHE A  23      22.987 -16.825  70.452  1.00 39.74           H
ATOM    165  HZ  PHE A  23      21.347 -18.247  71.274  1.00 35.15           H
ATOM    166  N   GLN A  24      28.635 -21.695  68.897  1.00 30.12           N
ATOM    167  CA  GLN A  24      30.063 -21.692  68.617  1.00 31.87           C
ATOM    168  C   GLN A  24      30.365 -21.170  67.212  1.00 30.60           C
ATOM    169  O   GLN A  24      29.565 -21.294  66.277  1.00 28.48           O
ATOM    170  CB  GLN A  24      30.623 -23.107  68.752  1.00 37.96           C
ATOM    171  CG  GLN A  24      30.919 -23.583  70.183  1.00 39.76           C
ATOM    172  CD  GLN A  24      31.293 -25.050  70.191  1.00 43.29           C
ATOM    173  OE1 GLN A  24      31.795 -25.563  69.198  1.00 46.89           O
ATOM    174  NE2 GLN A  24      31.002 -25.741  71.283  1.00 42.78           N
ATOM    175  H   GLN A  24      28.301 -22.474  69.031  1.00 36.14           H
ATOM    176  HA  GLN A  24      30.517 -21.122  69.255  1.00 38.25           H
ATOM    177  HB2 GLN A  24      29.978 -23.726  68.372  1.00 45.55           H
ATOM    178  HB3 GLN A  24      31.452 -23.156  68.252  1.00 45.55           H
ATOM    179  HG2 GLN A  24      31.658 -23.076  70.547  1.00 47.71           H
ATOM    180  HG3 GLN A  24      30.131 -23.476  70.739  1.00 47.71           H
ATOM    181 HE21 GLN A  24      30.571 -25.370  71.929  1.00 51.33           H
ATOM    182 HE22 GLN A  24      31.241 -26.564  71.348  1.00 51.33           H
ATOM    183  N   LEU A  25      31.559 -20.600  67.061  1.00 32.14           N
ATOM    184  CA  LEU A  25      32.058 -20.197  65.760  1.00 30.24           C
ATOM    185  C   LEU A  25      33.514 -20.596  65.706  1.00 32.75           C
ATOM    186  O   LEU A  25      34.313 -20.098  66.491  1.00 32.48           O
ATOM    187  CB  LEU A  25      31.912 -18.696  65.519  1.00 31.84           C
ATOM    188  CG  LEU A  25      30.466 -18.198  65.494  1.00 32.05           C
ATOM    189  CD1 LEU A  25      30.386 -16.652  65.718  1.00 35.43           C
ATOM    190  CD2 LEU A  25      29.764 -18.605  64.242  1.00 32.25           C
ATOM    191  H   LEU A  25      32.111 -20.446  67.702  1.00 38.56           H
ATOM    192  HA  LEU A  25      31.582 -20.675  65.068  1.00 36.28           H
ATOM    193  HB2 LEU A  25      32.383 -18.231  66.226  1.00 38.20           H
ATOM    194  HB3 LEU A  25      32.317 -18.471  64.668  1.00 38.20           H
ATOM    195  HG  LEU A  25      29.985 -18.617  66.222  1.00 38.46           H
ATOM    196 HD11 LEU A  25      29.455 -16.375  65.682  1.00 42.52           H
ATOM    197 HD12 LEU A  25      30.758 -16.434  66.585  1.00 42.52           H
ATOM    198 HD13 LEU A  25      30.896 -16.204  65.021  1.00 42.52           H
ATOM    199 HD21 LEU A  25      28.892 -18.180  64.216  1.00 38.70           H
ATOM    200 HD22 LEU A  25      30.295 -18.335  63.482  1.00 38.70           H
ATOM    201 HD23 LEU A  25      29.665 -19.568  64.249  1.00 38.70           H
ATOM    202  N   GLN A  26      33.849 -21.490  64.784  1.00 33.47           N
ATOM    203  CA  GLN A  26      35.227 -21.872  64.561  1.00 33.44           C
ATOM    204  C   GLN A  26      35.991 -20.708  63.926  1.00 30.22           C
ATOM    205  O   GLN A  26      35.408 -19.767  63.388  1.00 27.73           O
ATOM    206  CB  GLN A  26      35.274 -23.116  63.666  1.00 39.90           C
ATOM    207  CG  GLN A  26      35.162 -24.444  64.398  1.00 49.05           C
ATOM    208  CD  GLN A  26      33.967 -24.502  65.321  1.00 54.80           C
ATOM    209  OE1 GLN A  26      34.104 -24.444  66.557  1.00 49.24           O
ATOM    210  NE2 GLN A  26      32.775 -24.623  64.727  1.00 60.38           N
ATOM    211  H   GLN A  26      33.293 -21.891  64.268  1.00 40.16           H
ATOM    212  HA  GLN A  26      35.643 -22.094  65.404  1.00 40.13           H
ATOM    213  HB2 GLN A  26      34.529 -23.077  63.048  1.00 47.88           H
ATOM    214  HB3 GLN A  26      36.116 -23.120  63.186  1.00 47.88           H
ATOM    215  HG2 GLN A  26      35.056 -25.146  63.735  1.00 58.86           H
ATOM    216  HG3 GLN A  26      35.969 -24.596  64.920  1.00 58.86           H
ATOM    217 HE21 GLN A  26      32.731 -24.697  63.867  1.00 72.46           H
ATOM    218 HE22 GLN A  26      32.050 -24.632  65.196  1.00 72.46           H
ATOM    219  N   GLU A  27      37.314 -20.787  63.997  1.00 27.62           N
ATOM    220  CA  GLU A  27      38.143 -19.751  63.414  1.00 31.79           C
ATOM    221  C   GLU A  27      37.811 -19.556  61.946  1.00 40.84           C
ATOM    222  O   GLU A  27      37.737 -18.418  61.457  1.00 35.14           O
ATOM    223  CB  GLU A  27      39.608 -20.103  63.600  1.00 32.65           C
ATOM    224  CG  GLU A  27      40.559 -19.216  62.852  1.00 49.02           C
ATOM    225  CD  GLU A  27      41.584 -18.598  63.761  1.00 60.72           C
ATOM    226  OE1 GLU A  27      41.177 -17.779  64.638  1.00 61.98           O
ATOM    227  OE2 GLU A  27      42.787 -18.950  63.603  1.00 61.06           O1-
ATOM    228  H   GLU A  27      37.746 -21.415  64.394  1.00 33.14           H
ATOM    229  HA  GLU A  27      37.971 -18.921  63.888  1.00 38.15           H
ATOM    230  HB2 GLU A  27      39.820 -20.025  64.543  1.00 39.18           H
ATOM    231  HB3 GLU A  27      39.741 -21.009  63.299  1.00 39.18           H
ATOM    232  HG2 GLU A  27      41.035 -19.747  62.193  1.00 58.83           H
ATOM    233  HG3 GLU A  27      40.076 -18.495  62.418  1.00 58.83           H
ATOM    234  N   GLU A  28      37.532 -20.646  61.244  1.00 40.56           N
ATOM    235  CA  GLU A  28      37.282 -20.541  59.819  1.00 35.49           C
ATOM    236  C   GLU A  28      35.985 -19.807  59.551  1.00 34.11           C
ATOM    237  O   GLU A  28      35.885 -19.077  58.562  1.00 34.14           O
ATOM    238  CB  GLU A  28      37.246 -21.936  59.194  1.00 39.17           C
ATOM    239  CG  GLU A  28      37.985 -22.089  57.886  1.00 45.73           C
ATOM    240  CD  GLU A  28      39.289 -21.276  57.788  1.00 50.16           C
ATOM    241  OE1 GLU A  28      40.237 -21.437  58.628  1.00 48.63           O
ATOM    242  OE2 GLU A  28      39.312 -20.439  56.856  1.00 45.44           O1-
ATOM    243  H   GLU A  28      37.477 -21.441  61.566  1.00 48.67           H
ATOM    244  HA  GLU A  28      37.990 -20.004  59.436  1.00 42.59           H
ATOM    245  HB2 GLU A  28      37.641 -22.559  59.818  1.00 47.01           H
ATOM    246  HB3 GLU A  28      36.319 -22.178  59.037  1.00 47.01           H
ATOM    247  HG2 GLU A  28      38.202 -23.029  57.756  1.00 54.88           H
ATOM    248  HG3 GLU A  28      37.402 -21.779  57.178  1.00 54.88           H
ATOM    249  N   ASP A  29      34.969 -20.032  60.393  1.00 29.33           N
ATOM    250  CA  ASP A  29      33.746 -19.247  60.326  1.00 31.83           C
ATOM    251  C   ASP A  29      34.074 -17.762  60.464  1.00 32.40           C
ATOM    252  O   ASP A  29      33.534 -16.922  59.737  1.00 25.33           O
ATOM    253  CB  ASP A  29      32.762 -19.663  61.431  1.00 35.66           C
ATOM    254  CG  ASP A  29      32.261 -21.132  61.336  1.00 33.53           C
ATOM    255  OD1 ASP A  29      31.956 -21.625  60.243  1.00 34.26           O
ATOM    256  OD2 ASP A  29      32.107 -21.778  62.411  1.00 36.97           O1-
ATOM    257  H   ASP A  29      34.968 -20.630  61.006  1.00 35.20           H
ATOM    258  HA  ASP A  29      33.315 -19.396  59.470  1.00 38.20           H
ATOM    259  HB2 ASP A  29      33.198 -19.550  62.293  1.00 42.79           H
ATOM    260  HB3 ASP A  29      31.980 -19.089  61.377  1.00 42.79           H
ATOM    261  N   LEU A  30      34.990 -17.424  61.376  1.00 30.96           N
ATOM    262  CA  LEU A  30      35.270 -16.024  61.647  1.00 29.15           C
ATOM    263  C   LEU A  30      36.056 -15.401  60.493  1.00 33.22           C
ATOM    264  O   LEU A  30      35.805 -14.250  60.130  1.00 28.69           O
ATOM    265  CB  LEU A  30      36.032 -15.861  62.970  1.00 22.01           C
ATOM    266  CG  LEU A  30      35.349 -16.238  64.314  1.00 21.77           C
ATOM    267  CD1 LEU A  30      36.245 -15.846  65.442  1.00 27.90           C
ATOM    268  CD2 LEU A  30      33.972 -15.642  64.507  1.00 25.63           C
ATOM    269  H   LEU A  30      35.463 -17.977  61.832  1.00 37.16           H
ATOM    270  HA  LEU A  30      34.432 -15.545  61.720  1.00 34.98           H
ATOM    271  HB2 LEU A  30      36.839 -16.394  62.905  1.00 26.41           H
ATOM    272  HB3 LEU A  30      36.291 -14.926  63.037  1.00 26.41           H
ATOM    273  HG  LEU A  30      35.247 -17.196  64.358  1.00 26.12           H
ATOM    274 HD11 LEU A  30      35.838 -16.132  66.273  1.00 33.48           H
ATOM    275 HD12 LEU A  30      37.107 -16.277  65.328  1.00 33.48           H
ATOM    276 HD13 LEU A  30      36.359 -14.882  65.441  1.00 33.48           H
ATOM    277 HD21 LEU A  30      33.648 -15.927  65.367  1.00 30.76           H
ATOM    278 HD22 LEU A  30      34.023 -14.676  64.480  1.00 30.76           H
ATOM    279 HD23 LEU A  30      33.387 -15.972  63.808  1.00 30.76           H
ATOM    280  N   LYS A  31      37.032 -16.128  59.935  1.00 25.73           N
ATOM    281  CA  LYS A  31      37.745 -15.643  58.764  1.00 26.11           C
ATOM    282  C   LYS A  31      36.784 -15.412  57.610  1.00 29.66           C
ATOM    283  O   LYS A  31      36.933 -14.461  56.850  1.00 31.96           O
ATOM    284  CB  LYS A  31      38.822 -16.632  58.383  1.00 30.14           C
ATOM    285  CG  LYS A  31      39.953 -16.653  59.402  1.00 39.03           C
ATOM    286  CD  LYS A  31      41.092 -17.600  58.949  1.00 42.94           C
ATOM    287  CE  LYS A  31      42.270 -17.587  59.927  1.00 50.69           C
ATOM    288  NZ  LYS A  31      43.417 -18.443  59.475  1.00 59.10           N1+
ATOM    289  H   LYS A  31      37.287 -16.906  60.199  1.00 30.87           H
ATOM    290  HA  LYS A  31      38.179 -14.804  58.966  1.00 31.33           H
ATOM    291  HB2 LYS A  31      38.429 -17.518  58.330  1.00 36.16           H
ATOM    292  HB3 LYS A  31      39.184 -16.386  57.521  1.00 36.16           H
ATOM    293  HG2 LYS A  31      40.309 -15.759  59.505  1.00 46.84           H
ATOM    294  HG3 LYS A  31      39.611 -16.971  60.252  1.00 46.84           H
ATOM    295  HD2 LYS A  31      40.752 -18.508  58.893  1.00 51.53           H
ATOM    296  HD3 LYS A  31      41.423 -17.306  58.088  1.00 51.53           H
ATOM    297  HE2 LYS A  31      42.596 -16.678  60.012  1.00 60.83           H
ATOM    298  HE3 LYS A  31      41.975 -17.922  60.789  1.00 60.83           H
ATOM    299  HZ1 LYS A  31      44.070 -18.420  60.079  1.00 70.92           H
ATOM    300  HZ2 LYS A  31      43.147 -19.286  59.375  1.00 70.92           H
ATOM    301  HZ3 LYS A  31      43.732 -18.143  58.696  1.00 70.92           H
ATOM    302  N   LYS A  32      35.758 -16.249  57.502  1.00 30.14           N
ATOM    303  CA  LYS A  32      34.779 -16.108  56.437  1.00 36.76           C
ATOM    304  C   LYS A  32      33.910 -14.865  56.644  1.00 37.97           C
ATOM    305  O   LYS A  32      33.686 -14.103  55.690  1.00 35.22           O
ATOM    306  CB  LYS A  32      33.919 -17.377  56.353  1.00 31.48           C
ATOM    307  CG  LYS A  32      32.946 -17.374  55.219  1.00 33.74           C
ATOM    308  CD  LYS A  32      32.218 -18.710  55.058  1.00 44.70           C
ATOM    309  CE  LYS A  32      31.192 -18.641  53.900  1.00 48.98           C
ATOM    310  NZ  LYS A  32      30.718 -20.007  53.473  1.00 50.17           N1+
ATOM    311  H   LYS A  32      35.607 -16.912  58.031  1.00 36.17           H
ATOM    312  HA  LYS A  32      35.240 -16.004  55.591  1.00 44.11           H
ATOM    313  HB2 LYS A  32      34.500 -18.142  56.225  1.00 37.77           H
ATOM    314  HB3 LYS A  32      33.412 -17.477  57.169  1.00 37.77           H
ATOM    315  HG2 LYS A  32      32.275 -16.694  55.368  1.00 40.48           H
ATOM    316  HG3 LYS A  32      33.429 -17.194  54.398  1.00 40.48           H
ATOM    317  HD2 LYS A  32      32.863 -19.408  54.855  1.00 53.64           H
ATOM    318  HD3 LYS A  32      31.739 -18.921  55.875  1.00 53.64           H
ATOM    319  HE2 LYS A  32      30.424 -18.112  54.178  1.00 58.77           H
ATOM    320  HE3 LYS A  32      31.617 -18.223  53.132  1.00 58.77           H
ATOM    321  HZ1 LYS A  32      30.192 -19.936  52.757  1.00 60.21           H
ATOM    322  HZ2 LYS A  32      31.412 -20.524  53.275  1.00 60.21           H
ATOM    323  HZ3 LYS A  32      30.260 -20.384  54.136  1.00 60.21           H
ATOM    324  N   VAL A  33      33.391 -14.663  57.876  1.00 30.25           N
ATOM    325  CA  VAL A  33      32.648 -13.443  58.209  1.00 28.02           C
ATOM    326  C   VAL A  33      33.521 -12.235  57.922  1.00 24.85           C
ATOM    327  O   VAL A  33      33.077 -11.267  57.309  1.00 20.87           O
ATOM    328  CB  VAL A  33      32.169 -13.462  59.687  1.00 30.51           C
ATOM    329  CG1 VAL A  33      31.533 -12.154  60.099  1.00 29.58           C
ATOM    330  CG2 VAL A  33      31.123 -14.526  59.933  1.00 34.55           C
ATOM    331  H   VAL A  33      33.471 -15.216  58.527  1.00 36.30           H
ATOM    332  HA  VAL A  33      31.860 -13.385  57.645  1.00 33.63           H
ATOM    333  HB  VAL A  33      32.924 -13.628  60.271  1.00 36.61           H
ATOM    334 HG11 VAL A  33      31.196 -12.240  61.004  1.00 35.50           H
ATOM    335 HG12 VAL A  33      32.195 -11.449  60.060  1.00 35.50           H
ATOM    336 HG13 VAL A  33      30.793 -11.967  59.502  1.00 35.50           H
ATOM    337 HG21 VAL A  33      30.814 -14.466  60.850  1.00 41.46           H
ATOM    338 HG22 VAL A  33      30.376 -14.368  59.332  1.00 41.46           H
ATOM    339 HG23 VAL A  33      31.505 -15.405  59.767  1.00 41.46           H
ATOM    340  N   MET A  34      34.800 -12.328  58.278  1.00 23.67           N
ATOM    341  CA  MET A  34      35.725 -11.212  58.125  1.00 24.52           C
ATOM    342  C   MET A  34      35.922 -10.866  56.654  1.00 29.18           C
ATOM    343  O   MET A  34      35.881  -9.698  56.271  1.00 27.99           O
ATOM    344  CB  MET A  34      37.067 -11.568  58.765  1.00 19.84           C
ATOM    345  CG  MET A  34      38.097 -10.522  58.639  1.00 22.57           C
ATOM    346  SD  MET A  34      39.766 -11.098  59.048  1.00 33.71           S
ATOM    347  CE  MET A  34      40.034 -12.369  57.775  1.00 35.09           C
ATOM    348  H   MET A  34      35.161 -13.041  58.591  1.00 28.40           H
ATOM    349  HA  MET A  34      35.374 -10.440  58.586  1.00 29.42           H
ATOM    350  HB2 MET A  34      36.930 -11.720  59.704  1.00 23.81           H
ATOM    351  HB3 MET A  34      37.403 -12.375  58.352  1.00 23.81           H
ATOM    352  HG2 MET A  34      38.117 -10.197  57.725  1.00 27.09           H
ATOM    353  HG3 MET A  34      37.858  -9.806  59.239  1.00 27.09           H
ATOM    354  HE1 MET A  34      40.928 -12.728  57.880  1.00 42.10           H
ATOM    355  HE2 MET A  34      39.378 -13.077  57.869  1.00 42.10           H
ATOM    356  HE3 MET A  34      39.949 -11.960  56.899  1.00 42.10           H
ATOM    357  N   ARG A  35      36.191 -11.872  55.821  1.00 30.78           N
ATOM    358  CA  ARG A  35      36.341 -11.602  54.391  1.00 32.25           C
ATOM    359  C   ARG A  35      35.080 -10.993  53.833  1.00 30.33           C
ATOM    360  O   ARG A  35      35.139 -10.092  52.991  1.00 31.66           O
ATOM    361  CB  ARG A  35      36.664 -12.881  53.604  1.00 33.72           C
ATOM    362  CG  ARG A  35      38.019 -13.468  53.945  1.00 36.66           C
ATOM    363  CD  ARG A  35      38.358 -14.664  53.104  1.00 44.71           C
ATOM    364  NE  ARG A  35      38.913 -15.721  53.938  1.00 51.71           N
ATOM    365  CZ  ARG A  35      38.244 -16.794  54.318  1.00 46.10           C
ATOM    366  NH1 ARG A  35      36.985 -16.995  53.924  1.00 43.65           N
ATOM    367  NH2 ARG A  35      38.865 -17.667  55.081  1.00 49.94           N1+
ATOM    368  H   ARG A  35      36.281 -12.694  56.051  1.00 36.94           H
ATOM    369  HA  ARG A  35      37.064 -10.967  54.259  1.00 38.70           H
ATOM    370  HB2 ARG A  35      35.983 -13.550  53.777  1.00 40.47           H
ATOM    371  HB3 ARG A  35      36.667 -12.667  52.659  1.00 40.47           H
ATOM    372  HG2 ARG A  35      38.713 -12.804  53.824  1.00 43.99           H
ATOM    373  HG3 ARG A  35      37.997 -13.768  54.867  1.00 43.99           H
ATOM    374  HD2 ARG A  35      37.569 -14.994  52.652  1.00 53.65           H
ATOM    375  HD3 ARG A  35      39.034 -14.411  52.456  1.00 53.65           H
ATOM    376  HE  ARG A  35      39.727 -15.636  54.224  1.00 62.05           H
ATOM    377 HH11 ARG A  35      36.587 -16.419  53.428  1.00 52.38           H
ATOM    378 HH12 ARG A  35      36.565 -17.702  54.174  1.00 52.38           H
ATOM    379 HH21 ARG A  35      39.684 -17.521  55.314  1.00 59.93           H
ATOM    380 HH22 ARG A  35      38.463 -18.384  55.337  1.00 59.93           H
ATOM    381  N   ARG A  36      33.922 -11.489  54.267  1.00 28.35           N
ATOM    382  CA  ARG A  36      32.685 -10.995  53.690  1.00 31.74           C
ATOM    383  C   ARG A  36      32.430  -9.548  54.097  1.00 34.24           C
ATOM    384  O   ARG A  36      31.950  -8.744  53.285  1.00 28.80           O
ATOM    385  CB  ARG A  36      31.542 -11.915  54.079  1.00 27.16           C
ATOM    386  CG  ARG A  36      30.219 -11.618  53.406  1.00 33.24           C
ATOM    387  CD  ARG A  36      30.357 -11.399  51.836  1.00 32.89           C
ATOM    388  NE  ARG A  36      29.054 -11.229  51.196  1.00 38.53           N
ATOM    389  CZ  ARG A  36      28.175 -12.217  50.965  1.00 44.12           C
ATOM    390  NH1 ARG A  36      28.467 -13.472  51.321  1.00 44.31           N
ATOM    391  NH2 ARG A  36      27.000 -11.943  50.368  1.00 46.08           N1+
ATOM    392  H   ARG A  36      33.833 -12.098  54.859  1.00 34.02           H
ATOM    393  HA  ARG A  36      32.790 -11.009  52.727  1.00 38.09           H
ATOM    394  HB2 ARG A  36      31.800 -12.820  53.851  1.00 32.59           H
ATOM    395  HB3 ARG A  36      31.410 -11.839  55.033  1.00 32.59           H
ATOM    396  HG2 ARG A  36      29.611 -12.361  53.566  1.00 39.89           H
ATOM    397  HG3 ARG A  36      29.851 -10.808  53.791  1.00 39.89           H
ATOM    398  HD2 ARG A  36      30.874 -10.599  51.658  1.00 39.46           H
ATOM    399  HD3 ARG A  36      30.797 -12.160  51.431  1.00 39.46           H
ATOM    400  HE  ARG A  36      28.828 -10.429  50.966  1.00 46.23           H
ATOM    401 HH11 ARG A  36      29.221 -13.647  51.701  1.00 53.17           H
ATOM    402 HH12 ARG A  36      27.909 -14.112  51.173  1.00 53.17           H
ATOM    403 HH21 ARG A  36      26.811 -11.133  50.135  1.00 55.30           H
ATOM    404 HH22 ARG A  36      26.434 -12.573  50.216  1.00 55.30           H
ATOM    405  N   MET A  37      32.837  -9.173  55.307  1.00 30.58           N
ATOM    406  CA  MET A  37      32.704  -7.788  55.711  1.00 33.91           C
ATOM    407  C   MET A  37      33.590  -6.879  54.863  1.00 26.25           C
ATOM    408  O   MET A  37      33.163  -5.799  54.473  1.00 28.99           O
ATOM    409  CB  MET A  37      33.058  -7.639  57.178  1.00 21.91           C
ATOM    410  CG  MET A  37      33.072  -6.171  57.680  1.00 25.36           C
ATOM    411  SD  MET A  37      31.400  -5.545  57.929  1.00 30.58           S
ATOM    412  CE  MET A  37      31.170  -6.291  59.586  1.00 28.65           C
ATOM    413  H   MET A  37      33.191  -9.680  55.899  1.00 36.70           H
ATOM    414  HA  MET A  37      31.778  -7.525  55.605  1.00 40.69           H
ATOM    415  HB2 MET A  37      32.392  -8.136  57.676  1.00 26.29           H
ATOM    416  HB3 MET A  37      33.948  -8.009  57.297  1.00 26.29           H
ATOM    417  HG2 MET A  37      33.531  -6.126  58.532  1.00 30.43           H
ATOM    418  HG3 MET A  37      33.541  -5.601  57.048  1.00 30.43           H
ATOM    419  HE1 MET A  37      30.252  -6.132  59.875  1.00 34.39           H
ATOM    420  HE2 MET A  37      31.340  -7.250  59.534  1.00 34.39           H
ATOM    421  HE3 MET A  37      31.794  -5.886  60.210  1.00 34.39           H
ATOM    422  N   GLN A  38      34.859  -7.253  54.675  1.00 28.10           N
ATOM    423  CA  GLN A  38      35.788  -6.489  53.845  1.00 30.53           C
ATOM    424  C   GLN A  38      35.264  -6.321  52.430  1.00 33.39           C
ATOM    425  O   GLN A  38      35.533  -5.303  51.783  1.00 31.02           O
ATOM    426  CB  GLN A  38      37.140  -7.184  53.739  1.00 27.98           C
ATOM    427  CG  GLN A  38      37.992  -6.979  54.880  1.00 31.72           C
ATOM    428  CD  GLN A  38      39.234  -7.820  54.834  1.00 32.67           C
ATOM    429  OE1 GLN A  38      39.288  -8.916  55.390  1.00 41.93           O
ATOM    430  NE2 GLN A  38      40.236  -7.320  54.190  1.00 39.78           N
ATOM    431  H   GLN A  38      35.207  -7.952  55.029  1.00 33.72           H
ATOM    432  HA  GLN A  38      35.926  -5.619  54.256  1.00 36.63           H
ATOM    433  HB2 GLN A  38      37.004  -8.135  53.634  1.00 33.57           H
ATOM    434  HB3 GLN A  38      37.607  -6.835  52.966  1.00 33.57           H
ATOM    435  HG2 GLN A  38      38.257  -6.046  54.910  1.00 38.07           H
ATOM    436  HG3 GLN A  38      37.496  -7.234  55.677  1.00 38.07           H
ATOM    437 HE21 GLN A  38      40.154  -6.553  53.808  1.00 47.74           H
ATOM    438 HE22 GLN A  38      40.977  -7.755  54.133  1.00 47.74           H
ATOM    439  N   LYS A  39      34.563  -7.338  51.938  1.00 30.51           N
ATOM    440  CA  LYS A  39      33.949  -7.302  50.615  1.00 31.49           C
ATOM    441  C   LYS A  39      32.742  -6.368  50.588  1.00 30.05           C
ATOM    442  O   LYS A  39      32.546  -5.617  49.630  1.00 30.93           O
ATOM    443  CB  LYS A  39      33.540  -8.722  50.217  1.00 30.41           C
ATOM    444  CG  LYS A  39      33.767  -9.125  48.751  1.00 46.94           C
ATOM    445  CD  LYS A  39      32.975  -8.215  47.756  1.00 51.19           C
ATOM    446  CE  LYS A  39      33.236  -8.563  46.267  1.00 58.01           C
ATOM    447  NZ  LYS A  39      32.460  -7.694  45.271  1.00 51.14           N1+
ATOM    448  H   LYS A  39      34.438  -8.073  52.363  1.00 36.62           H
ATOM    449  HA  LYS A  39      34.598  -6.980  49.970  1.00 37.79           H
ATOM    450  HB2 LYS A  39      34.040  -9.349  50.767  1.00 36.49           H
ATOM    451  HB3 LYS A  39      32.593  -8.814  50.405  1.00 36.49           H
ATOM    452  HG2 LYS A  39      34.716  -9.074  48.543  1.00 56.33           H
ATOM    453  HG3 LYS A  39      33.459 -10.039  48.626  1.00 56.33           H
ATOM    454  HD2 LYS A  39      32.025  -8.325  47.925  1.00 61.43           H
ATOM    455  HD3 LYS A  39      33.233  -7.288  47.891  1.00 61.43           H
ATOM    456  HE2 LYS A  39      34.183  -8.447  46.086  1.00 69.62           H
ATOM    457  HE3 LYS A  39      32.985  -9.490  46.116  1.00 69.62           H
ATOM    458  HZ1 LYS A  39      32.688  -7.905  44.437  1.00 61.37           H
ATOM    459  HZ2 LYS A  39      31.583  -7.810  45.373  1.00 61.37           H
ATOM    460  HZ3 LYS A  39      32.655  -6.836  45.408  1.00 61.37           H
ATOM    461  N   GLU A  40      31.911  -6.399  51.614  1.00 29.22           N
ATOM    462  CA  GLU A  40      30.810  -5.453  51.640  1.00 30.80           C
ATOM    463  C   GLU A  40      31.308  -4.045  51.859  1.00 29.61           C
ATOM    464  O   GLU A  40      30.730  -3.096  51.334  1.00 32.79           O
ATOM    465  CB  GLU A  40      29.810  -5.808  52.718  1.00 33.99           C
ATOM    466  CG  GLU A  40      29.202  -7.143  52.512  1.00 32.29           C
ATOM    467  CD  GLU A  40      28.599  -7.292  51.099  1.00 40.34           C
ATOM    468  OE1 GLU A  40      28.095  -6.290  50.553  1.00 39.26           O
ATOM    469  OE2 GLU A  40      28.619  -8.413  50.552  1.00 37.54           O1-
ATOM    470  H   GLU A  40      31.950  -6.939  52.277  1.00 35.07           H
ATOM    471  HA  GLU A  40      30.366  -5.483  50.784  1.00 36.95           H
ATOM    472  HB2 GLU A  40      30.273  -5.806  53.568  1.00 40.79           H
ATOM    473  HB3 GLU A  40      29.102  -5.148  52.736  1.00 40.79           H
ATOM    474  HG2 GLU A  40      29.889  -7.818  52.630  1.00 38.75           H
ATOM    475  HG3 GLU A  40      28.492  -7.262  53.168  1.00 38.75           H
ATOM    476  N   MET A  41      32.378  -3.890  52.615  1.00 30.07           N
ATOM    477  CA  MET A  41      32.932  -2.566  52.810  1.00 32.37           C
ATOM    478  C   MET A  41      33.364  -1.978  51.467  1.00 36.08           C
ATOM    479  O   MET A  41      33.047  -0.830  51.145  1.00 32.05           O
ATOM    480  CB  MET A  41      34.107  -2.630  53.762  1.00 28.37           C
ATOM    481  CG  MET A  41      33.706  -2.905  55.273  1.00 34.80           C
ATOM    482  SD  MET A  41      35.235  -2.979  56.202  1.00 32.74           S
ATOM    483  CE  MET A  41      35.730  -1.252  56.241  1.00 43.00           C
ATOM    484  H   MET A  41      32.811  -4.524  53.000  1.00 36.09           H
ATOM    485  HA  MET A  41      32.254  -1.999  53.215  1.00 38.84           H
ATOM    486  HB2 MET A  41      34.695  -3.342  53.463  1.00 34.05           H
ATOM    487  HB3 MET A  41      34.583  -1.786  53.709  1.00 34.05           H
ATOM    488  HG2 MET A  41      33.160  -2.183  55.621  1.00 41.76           H
ATOM    489  HG3 MET A  41      33.251  -3.753  55.376  1.00 41.76           H
ATOM    490  HE1 MET A  41      36.539  -1.176  56.766  1.00 51.60           H
ATOM    491  HE2 MET A  41      35.893  -0.942  55.335  1.00 51.60           H
ATOM    492  HE3 MET A  41      35.026  -0.723  56.650  1.00 51.60           H
ATOM    493  N   ASP A  42      34.080  -2.767  50.671  1.00 34.86           N
ATOM    494  CA  ASP A  42      34.519  -2.316  49.348  1.00 39.24           C
ATOM    495  C   ASP A  42      33.327  -1.973  48.449  1.00 38.47           C
ATOM    496  O   ASP A  42      33.346  -0.960  47.736  1.00 37.25           O
ATOM    497  CB  ASP A  42      35.397  -3.392  48.725  1.00 43.71           C
ATOM    498  CG  ASP A  42      36.139  -2.903  47.521  1.00 48.60           C
ATOM    499  OD1 ASP A  42      37.109  -2.131  47.734  1.00 48.83           O
ATOM    500  OD2 ASP A  42      35.732  -3.280  46.379  1.00 43.63           O1-
ATOM    501  H   ASP A  42      34.318  -3.565  50.874  1.00 41.83           H
ATOM    502  HA  ASP A  42      35.064  -1.522  49.441  1.00 47.08           H
ATOM    503  HB2 ASP A  42      36.056  -3.682  49.382  1.00 52.45           H
ATOM    504  HB3 ASP A  42      34.832  -4.138  48.462  1.00 52.45           H
ATOM    505  N   ARG A  43      32.252  -2.764  48.527  1.00 36.60           N
ATOM    506  CA  ARG A  43      31.045  -2.463  47.763  1.00 25.73           C
ATOM    507  C   ARG A  43      30.392  -1.156  48.194  1.00 36.97           C
ATOM    508  O   ARG A  43      29.863  -0.411  47.355  1.00 38.75           O
ATOM    509  CB  ARG A  43      30.036  -3.591  47.897  1.00 27.68           C
ATOM    510  CG  ARG A  43      30.377  -4.811  47.035  1.00 34.29           C
ATOM    511  CD  ARG A  43      29.707  -6.148  47.529  1.00 35.06           C
ATOM    512  NE  ARG A  43      28.290  -6.014  47.843  1.00 29.64           N
ATOM    513  CZ  ARG A  43      27.334  -5.773  46.946  1.00 40.34           C
ATOM    514  NH1 ARG A  43      27.637  -5.650  45.656  1.00 42.71           N
ATOM    515  NH2 ARG A  43      26.071  -5.655  47.329  1.00 36.08           N1+
ATOM    516  H   ARG A  43      32.194  -3.470  49.022  1.00 43.92           H
ATOM    517  HA  ARG A  43      31.300  -2.382  46.840  1.00 30.88           H
ATOM    518  HB2 ARG A  43      30.004  -3.869  48.824  1.00 33.22           H
ATOM    519  HB3 ARG A  43      29.164  -3.260  47.636  1.00 33.22           H
ATOM    520  HG2 ARG A  43      30.072  -4.653  46.127  1.00 41.15           H
ATOM    521  HG3 ARG A  43      31.339  -4.939  47.034  1.00 41.15           H
ATOM    522  HD2 ARG A  43      29.797  -6.829  46.843  1.00 42.07           H
ATOM    523  HD3 ARG A  43      30.154  -6.447  48.336  1.00 42.07           H
ATOM    524  HE  ARG A  43      28.049  -6.125  48.659  1.00 35.56           H
ATOM    525 HH11 ARG A  43      28.453  -5.726  45.391  1.00 51.25           H
ATOM    526 HH12 ARG A  43      27.010  -5.502  45.087  1.00 51.25           H
ATOM    527 HH21 ARG A  43      25.861  -5.732  48.159  1.00 43.30           H
ATOM    528 HH22 ARG A  43      25.458  -5.509  46.743  1.00 43.30           H
ATOM    529  N   GLY A  44      30.383  -0.859  49.494  1.00 27.46           N
ATOM    530  CA  GLY A  44      29.736   0.356  49.919  1.00 28.70           C
ATOM    531  C   GLY A  44      30.468   1.599  49.467  1.00 35.62           C
ATOM    532  O   GLY A  44      29.870   2.678  49.401  1.00 29.78           O
ATOM    533  H   GLY A  44      30.758  -1.310  50.120  1.00 32.95           H
ATOM    534  HA2 GLY A  44      28.835   0.375  49.567  1.00 34.44           H
ATOM    535  HA3 GLY A  44      29.691   0.374  50.885  1.00 34.44           H
ATOM    536  N   LEU A  45      31.746   1.467  49.149  1.00 29.52           N
ATOM    537  CA  LEU A  45      32.537   2.621  48.797  1.00 33.13           C
ATOM    538  C   LEU A  45      32.440   2.967  47.322  1.00 31.81           C
ATOM    539  O   LEU A  45      32.638   4.124  46.980  1.00 31.01           O
ATOM    540  CB  LEU A  45      33.996   2.386  49.136  1.00 23.72           C
ATOM    541  CG  LEU A  45      34.402   2.536  50.587  1.00 29.09           C
ATOM    542  CD1 LEU A  45      35.745   1.955  50.821  1.00 32.78           C
ATOM    543  CD2 LEU A  45      34.376   4.029  50.987  1.00 30.99           C
ATOM    544  H   LEU A  45      32.169   0.721  49.106  1.00 35.42           H
ATOM    545  HA  LEU A  45      32.205   3.374  49.305  1.00 39.76           H
ATOM    546  HB2 LEU A  45      34.196   1.483  48.861  1.00 28.47           H
ATOM    547  HB3 LEU A  45      34.517   3.012  48.610  1.00 28.47           H
ATOM    548  HG  LEU A  45      33.783   2.056  51.148  1.00 34.90           H
ATOM    549 HD11 LEU A  45      35.957   2.050  51.762  1.00 39.33           H
ATOM    550 HD12 LEU A  45      35.731   1.018  50.566  1.00 39.33           H
ATOM    551 HD13 LEU A  45      36.395   2.435  50.285  1.00 39.33           H
ATOM    552 HD21 LEU A  45      34.673   4.105  51.907  1.00 37.19           H
ATOM    553 HD22 LEU A  45      34.974   4.524  50.407  1.00 37.19           H
ATOM    554 HD23 LEU A  45      33.470   4.368  50.899  1.00 37.19           H
ATOM    555  N   ARG A  46      32.118   1.994  46.466  1.00 34.27           N
ATOM    556  CA  ARG A  46      32.165   2.161  45.014  1.00 36.99           C
ATOM    557  C   ARG A  46      30.851   2.755  44.522  1.00 35.43           C
ATOM    558  O   ARG A  46      29.762   2.314  44.903  1.00 31.14           O
ATOM    559  CB  ARG A  46      32.379   0.830  44.278  1.00 33.34           C
ATOM    560  CG  ARG A  46      33.557  -0.034  44.704  1.00 36.61           C
ATOM    561  CD  ARG A  46      34.783   0.263  43.988  1.00 42.64           C
ATOM    562  NE  ARG A  46      35.872  -0.632  44.411  1.00 55.76           N
ATOM    563  CZ  ARG A  46      37.127  -0.585  43.953  1.00 51.45           C
ATOM    564  NH1 ARG A  46      37.474   0.303  43.025  1.00 52.45           N
ATOM    565  NH2 ARG A  46      38.047  -1.422  44.421  1.00 50.81           N1+
ATOM    566  H   ARG A  46      31.828   1.220  46.709  1.00 41.13           H
ATOM    567  HA  ARG A  46      32.899   2.753  44.784  1.00 44.39           H
ATOM    568  HB2 ARG A  46      31.579   0.290  44.393  1.00 40.01           H
ATOM    569  HB3 ARG A  46      32.489   1.014  43.335  1.00 40.01           H
ATOM    570  HG2 ARG A  46      33.731   0.084  45.646  1.00 43.93           H
ATOM    571  HG3 ARG A  46      33.342  -0.962  44.515  1.00 43.93           H
ATOM    572  HD2 ARG A  46      34.631   0.143  43.039  1.00 51.17           H
ATOM    573  HD3 ARG A  46      35.034   1.181  44.185  1.00 51.17           H
ATOM    574  HE  ARG A  46      35.698  -1.201  45.032  1.00 66.91           H
ATOM    575 HH11 ARG A  46      36.893   0.860  42.717  1.00 62.94           H
ATOM    576 HH12 ARG A  46      38.286   0.326  42.736  1.00 62.94           H
ATOM    577 HH21 ARG A  46      37.844  -2.008  45.015  1.00 60.97           H
ATOM    578 HH22 ARG A  46      38.852  -1.387  44.112  1.00 60.97           H
ATOM    579  N   LEU A  47      30.953   3.736  43.641  1.00 35.59           N
ATOM    580  CA  LEU A  47      29.743   4.378  43.144  1.00 35.41           C
ATOM    581  C   LEU A  47      28.744   3.361  42.637  1.00 32.91           C
ATOM    582  O   LEU A  47      27.538   3.473  42.891  1.00 34.27           O
ATOM    583  CB  LEU A  47      30.101   5.353  42.027  1.00 36.49           C
ATOM    584  CG  LEU A  47      28.893   6.110  41.459  1.00 33.79           C
ATOM    585  CD1 LEU A  47      28.343   7.127  42.470  1.00 29.45           C
ATOM    586  CD2 LEU A  47      29.292   6.769  40.112  1.00 31.45           C
ATOM    587  H   LEU A  47      31.690   4.041  43.316  1.00 42.71           H
ATOM    588  HA  LEU A  47      29.329   4.873  43.863  1.00 42.50           H
ATOM    589  HB2 LEU A  47      30.735   6.005  42.373  1.00 43.79           H
ATOM    590  HB3 LEU A  47      30.515   4.854  41.309  1.00 43.79           H
ATOM    591  HG  LEU A  47      28.177   5.484  41.273  1.00 40.55           H
ATOM    592 HD11 LEU A  47      27.614   7.628  42.073  1.00 35.34           H
ATOM    593 HD12 LEU A  47      28.017   6.649  43.245  1.00 35.34           H
ATOM    594 HD13 LEU A  47      29.057   7.725  42.729  1.00 35.34           H
ATOM    595 HD21 LEU A  47      28.529   7.255  39.755  1.00 37.74           H
ATOM    596 HD22 LEU A  47      30.034   7.380  40.259  1.00 37.74           H
ATOM    597 HD23 LEU A  47      29.557   6.081  39.485  1.00 37.74           H
ATOM    598  N   GLU A  48      29.229   2.367  41.898  1.00 31.08           N
ATOM    599  CA  GLU A  48      28.340   1.431  41.230  1.00 34.25           C
ATOM    600  C   GLU A  48      27.678   0.421  42.158  1.00 38.99           C
ATOM    601  O   GLU A  48      26.757  -0.265  41.703  1.00 38.65           O
ATOM    602  CB  GLU A  48      29.077   0.671  40.135  1.00 35.18           C
ATOM    603  CG  GLU A  48      30.260  -0.227  40.535  1.00 31.69           C
ATOM    604  CD  GLU A  48      31.589   0.478  40.534  1.00 37.45           C
ATOM    605  OE1 GLU A  48      32.629  -0.232  40.438  1.00 44.24           O
ATOM    606  OE2 GLU A  48      31.616   1.733  40.643  1.00 32.98           O1-
ATOM    607  H   GLU A  48      30.066   2.227  41.758  1.00 37.30           H
ATOM    608  HA  GLU A  48      27.626   1.932  40.810  1.00 41.10           H
ATOM    609  HB2 GLU A  48      28.417   0.094  39.722  1.00 42.21           H
ATOM    610  HB3 GLU A  48      29.404   1.318  39.499  1.00 42.21           H
ATOM    611  HG2 GLU A  48      30.111  -0.589  41.425  1.00 38.03           H
ATOM    612  HG3 GLU A  48      30.327  -0.953  39.901  1.00 38.03           H
ATOM    613  N   THR A  49      28.107   0.283  43.422  1.00 39.51           N
ATOM    614  CA  THR A  49      27.372  -0.597  44.332  1.00 36.71           C
ATOM    615  C   THR A  49      26.974   0.094  45.615  1.00 39.36           C
ATOM    616  O   THR A  49      26.306  -0.537  46.445  1.00 45.44           O
ATOM    617  CB  THR A  49      28.170  -1.879  44.631  1.00 31.50           C
ATOM    618  OG1 THR A  49      29.539  -1.592  44.879  1.00 32.41           O
ATOM    619  CG2 THR A  49      28.139  -2.836  43.439  1.00 32.92           C
ATOM    620  H   THR A  49      28.796   0.675  43.773  1.00 47.41           H
ATOM    621  HA  THR A  49      26.541  -0.879  43.918  1.00 44.05           H
ATOM    622  HB  THR A  49      27.783  -2.324  45.398  1.00 37.80           H
ATOM    623  HG1 THR A  49      29.607  -1.073  45.534  1.00 38.89           H
ATOM    624 HG21 THR A  49      28.686  -3.612  43.627  1.00 39.50           H
ATOM    625 HG22 THR A  49      27.235  -3.126  43.240  1.00 39.50           H
ATOM    626 HG23 THR A  49      28.514  -2.391  42.667  1.00 39.50           H
ATOM    627  N   HIS A  50      27.265   1.398  45.763  1.00 35.39           N
ATOM    628  CA  HIS A  50      27.038   2.056  47.056  1.00 41.26           C
ATOM    629  C   HIS A  50      25.573   2.033  47.446  1.00 43.76           C
ATOM    630  O   HIS A  50      25.265   2.066  48.646  1.00 40.47           O
ATOM    631  CB  HIS A  50      27.562   3.514  47.068  1.00 39.10           C
ATOM    632  CG  HIS A  50      26.640   4.524  46.430  1.00 46.13           C
ATOM    633  ND1 HIS A  50      26.587   4.736  45.060  1.00 48.74           N
ATOM    634  CD2 HIS A  50      25.783   5.426  46.978  1.00 53.26           C
ATOM    635  CE1 HIS A  50      25.701   5.683  44.793  1.00 45.26           C
ATOM    636  NE2 HIS A  50      25.205   6.130  45.937  1.00 50.57           N
ATOM    637  H   HIS A  50      27.599   1.903  45.150  1.00 42.47           H
ATOM    638  HA  HIS A  50      27.526   1.572  47.748  1.00 49.51           H
ATOM    639  HB2 HIS A  50      28.425   3.551  46.622  1.00 46.92           H
ATOM    640  HB3 HIS A  50      27.673   3.780  47.995  1.00 46.92           H
ATOM    641  HD1 HIS A  50      27.034   4.297  44.468  1.00 58.49           H
ATOM    642  HD2 HIS A  50      25.603   5.540  47.884  1.00 63.91           H
ATOM    643  HE1 HIS A  50      25.485   5.991  43.943  1.00 54.31           H
ATOM    644  N   GLU A  51      24.675   1.895  46.468  1.00 40.22           N
ATOM    645  CA  GLU A  51      23.260   2.155  46.685  1.00 41.58           C
ATOM    646  C   GLU A  51      22.530   0.921  47.213  1.00 43.26           C
ATOM    647  O   GLU A  51      21.619   1.053  48.040  1.00 46.28           O
ATOM    648  CB  GLU A  51      22.628   2.665  45.367  1.00 44.15           C
ATOM    649  CG  GLU A  51      21.109   2.896  45.420  1.00 45.68           C
ATOM    650  CD  GLU A  51      20.515   3.733  44.228  1.00 51.27           C
ATOM    651  OE1 GLU A  51      20.838   3.489  43.046  1.00 41.22           O
ATOM    652  OE2 GLU A  51      19.691   4.633  44.496  1.00 56.98           O1-
ATOM    653  H   GLU A  51      24.868   1.649  45.668  1.00 48.27           H
ATOM    654  HA  GLU A  51      23.174   2.856  47.345  1.00 49.89           H
ATOM    655  HB2 GLU A  51      23.045   3.508  45.126  1.00 52.98           H
ATOM    656  HB3 GLU A  51      22.807   2.011  44.674  1.00 52.98           H
ATOM    657  HG2 GLU A  51      20.677   2.027  45.406  1.00 54.81           H
ATOM    658  HG3 GLU A  51      20.891   3.351  46.249  1.00 54.81           H
ATOM    659  N   GLU A  52      22.906  -0.274  46.743  1.00 42.02           N
ATOM    660  CA  GLU A  52      22.387  -1.545  47.248  1.00 48.05           C
ATOM    661  C   GLU A  52      23.269  -2.219  48.321  1.00 39.47           C
ATOM    662  O   GLU A  52      22.987  -3.355  48.697  1.00 43.36           O
ATOM    663  CB  GLU A  52      22.228  -2.530  46.094  1.00 41.54           C
ATOM    664  CG  GLU A  52      23.580  -2.858  45.358  1.00 54.99           C
ATOM    665  CD  GLU A  52      23.716  -2.179  43.932  1.00 66.49           C
ATOM    666  OE1 GLU A  52      23.288  -0.986  43.742  1.00 49.78           O
ATOM    667  OE2 GLU A  52      24.258  -2.867  43.012  1.00 58.36           O1-
ATOM    668  H   GLU A  52      23.487  -0.375  46.109  1.00 50.43           H
ATOM    669  HA  GLU A  52      21.510  -1.387  47.632  1.00 57.67           H
ATOM    670  HB2 GLU A  52      21.869  -3.358  46.448  1.00 49.85           H
ATOM    671  HB3 GLU A  52      21.599  -2.156  45.461  1.00 49.85           H
ATOM    672  HG2 GLU A  52      24.329  -2.559  45.900  1.00 65.98           H
ATOM    673  HG3 GLU A  52      23.643  -3.820  45.228  1.00 65.98           H
ATOM    674  N   ALA A  53      24.369  -1.602  48.733  1.00 34.92           N
ATOM    675  CA  ALA A  53      25.311  -2.243  49.639  1.00 37.43           C
ATOM    676  C   ALA A  53      24.700  -2.328  51.035  1.00 37.93           C
ATOM    677  O   ALA A  53      24.118  -1.362  51.531  1.00 36.03           O
ATOM    678  CB  ALA A  53      26.608  -1.448  49.693  1.00 33.13           C
ATOM    679  H   ALA A  53      24.589  -0.798  48.522  1.00 41.90           H
ATOM    680  HA  ALA A  53      25.512  -3.141  49.330  1.00 44.92           H
ATOM    681  HB1 ALA A  53      27.190  -1.819  50.366  1.00 39.76           H
ATOM    682  HB2 ALA A  53      27.039  -1.487  48.829  1.00 39.76           H
ATOM    683  HB3 ALA A  53      26.401  -0.532  49.920  1.00 39.76           H
ATOM    684  N   SER A  54      24.810  -3.491  51.664  1.00 33.40           N
ATOM    685  CA  SER A  54      24.319  -3.603  53.041  1.00 35.07           C
ATOM    686  C   SER A  54      25.167  -2.758  53.991  1.00 23.96           C
ATOM    687  O   SER A  54      24.648  -2.132  54.922  1.00 28.75           O
ATOM    688  CB  SER A  54      24.308  -5.067  53.456  1.00 27.51           C
ATOM    689  OG  SER A  54      25.591  -5.596  53.290  1.00 39.11           O
ATOM    690  H   SER A  54      25.172  -4.199  51.333  1.00 40.08           H
ATOM    691  HA  SER A  54      23.407  -3.273  53.081  1.00 42.08           H
ATOM    692  HB2 SER A  54      24.055  -5.132  54.391  1.00 33.01           H
ATOM    693  HB3 SER A  54      23.680  -5.556  52.895  1.00 33.01           H
ATOM    694  HG  SER A  54      25.618  -6.362  53.636  1.00 46.93           H
ATOM    695  N   VAL A  55      26.456  -2.660  53.727  1.00 25.47           N
ATOM    696  CA  VAL A  55      27.361  -1.868  54.547  1.00 29.49           C
ATOM    697  C   VAL A  55      27.568  -0.524  53.838  1.00 35.08           C
ATOM    698  O   VAL A  55      28.305  -0.425  52.850  1.00 25.50           O
ATOM    699  CB  VAL A  55      28.684  -2.608  54.793  1.00 25.59           C
ATOM    700  CG1 VAL A  55      29.638  -1.768  55.633  1.00 26.79           C
ATOM    701  CG2 VAL A  55      28.436  -3.974  55.435  1.00 30.51           C
ATOM    702  H   VAL A  55      26.850  -3.046  53.062  1.00 30.56           H
ATOM    703  HA  VAL A  55      26.951  -1.694  55.403  1.00 35.39           H
ATOM    704  HB  VAL A  55      29.107  -2.766  53.934  1.00 30.70           H
ATOM    705 HG11 VAL A  55      30.475  -2.247  55.752  1.00 32.14           H
ATOM    706 HG12 VAL A  55      29.817  -0.920  55.197  1.00 32.14           H
ATOM    707 HG13 VAL A  55      29.224  -1.604  56.494  1.00 32.14           H
ATOM    708 HG21 VAL A  55      29.287  -4.428  55.548  1.00 36.61           H
ATOM    709 HG22 VAL A  55      28.008  -3.859  56.295  1.00 36.61           H
ATOM    710 HG23 VAL A  55      27.866  -4.506  54.856  1.00 36.61           H
ATOM    711  N   LYS A  56      26.992   0.541  54.391  1.00 39.83           N
ATOM    712  CA  LYS A  56      26.798   1.731  53.579  1.00 35.19           C
ATOM    713  C   LYS A  56      28.076   2.533  53.400  1.00 29.31           C
ATOM    714  O   LYS A  56      28.223   3.204  52.378  1.00 34.26           O
ATOM    715  CB  LYS A  56      25.687   2.574  54.176  1.00 33.26           C
ATOM    716  CG  LYS A  56      24.287   2.005  53.850  1.00 27.20           C
ATOM    717  CD  LYS A  56      23.174   2.752  54.618  1.00 28.64           C
ATOM    718  CE  LYS A  56      23.342   2.727  56.167  1.00 34.37           C
ATOM    719  NZ  LYS A  56      22.917   1.392  56.733  1.00 40.87           N1+
ATOM    720  H   LYS A  56      26.712   0.597  55.202  1.00 47.79           H
ATOM    721  HA  LYS A  56      26.509   1.459  52.690  1.00 42.23           H
ATOM    722  HB2 LYS A  56      25.822   2.601  55.130  1.00 39.91           H
ATOM    723  HB3 LYS A  56      25.750   3.468  53.811  1.00 39.91           H
ATOM    724  HG2 LYS A  56      24.125   2.102  52.901  1.00 32.64           H
ATOM    725  HG3 LYS A  56      24.255   1.061  54.079  1.00 32.64           H
ATOM    726  HD2 LYS A  56      23.176   3.681  54.343  1.00 34.37           H
ATOM    727  HD3 LYS A  56      22.312   2.356  54.413  1.00 34.37           H
ATOM    728  HE2 LYS A  56      24.262   2.887  56.411  1.00 41.25           H
ATOM    729  HE3 LYS A  56      22.785   3.420  56.560  1.00 41.25           H
ATOM    730  HZ1 LYS A  56      22.719   1.487  57.595  1.00 49.05           H
ATOM    731  HZ2 LYS A  56      22.199   1.090  56.301  1.00 49.05           H
ATOM    732  HZ3 LYS A  56      23.577   0.802  56.650  1.00 49.05           H
ATOM    733  N   MET A  57      29.033   2.451  54.318  1.00 23.13           N
ATOM    734  CA  MET A  57      30.299   3.162  54.139  1.00 21.59           C
ATOM    735  C   MET A  57      30.047   4.661  53.921  1.00 32.33           C
ATOM    736  O   MET A  57      30.551   5.276  52.982  1.00 25.70           O
ATOM    737  CB  MET A  57      31.104   2.569  52.970  1.00 26.13           C
ATOM    738  CG  MET A  57      31.366   1.061  53.119  1.00 34.97           C
ATOM    739  SD  MET A  57      32.334   0.631  54.607  1.00 27.83           S
ATOM    740  CE  MET A  57      34.024   1.115  54.137  1.00 24.21           C
ATOM    741  H   MET A  57      28.983   1.999  55.038  1.00 27.76           H
ATOM    742  HA  MET A  57      30.830   3.045  54.944  1.00 25.90           H
ATOM    743  HB2 MET A  57      30.599   2.683  52.150  1.00 31.36           H
ATOM    744  HB3 MET A  57      31.963   3.025  52.910  1.00 31.36           H
ATOM    745  HG2 MET A  57      30.510   0.603  53.173  1.00 41.97           H
ATOM    746  HG3 MET A  57      31.857   0.762  52.344  1.00 41.97           H
ATOM    747  HE1 MET A  57      34.633   0.898  54.857  1.00 29.05           H
ATOM    748  HE2 MET A  57      34.300   0.649  53.335  1.00 29.05           H
ATOM    749  HE3 MET A  57      34.048   2.070  53.979  1.00 29.05           H
ATOM    750  N   LEU A  58      29.264   5.244  54.820  1.00 30.88           N
ATOM    751  CA  LEU A  58      28.828   6.625  54.708  1.00 26.92           C
ATOM    752  C   LEU A  58      29.968   7.608  54.924  1.00 27.15           C
ATOM    753  O   LEU A  58      30.523   7.688  56.028  1.00 27.17           O
ATOM    754  CB  LEU A  58      27.702   6.903  55.680  1.00 22.61           C
ATOM    755  CG  LEU A  58      26.473   6.057  55.344  1.00 32.66           C
ATOM    756  CD1 LEU A  58      25.367   6.184  56.371  1.00 31.54           C
ATOM    757  CD2 LEU A  58      25.912   6.459  53.970  1.00 36.20           C
ATOM    758  H   LEU A  58      28.951   4.845  55.509  1.00 37.06           H
ATOM    759  HA  LEU A  58      28.482   6.754  53.817  1.00 32.30           H
ATOM    760  HB2 LEU A  58      27.991   6.691  56.579  1.00 27.13           H
ATOM    761  HB3 LEU A  58      27.462   7.834  55.618  1.00 27.13           H
ATOM    762  HG  LEU A  58      26.730   5.125  55.294  1.00 39.19           H
ATOM    763 HD11 LEU A  58      24.656   5.556  56.159  1.00 37.85           H
ATOM    764 HD12 LEU A  58      25.740   5.990  57.241  1.00 37.85           H
ATOM    765 HD13 LEU A  58      25.026   7.093  56.343  1.00 37.85           H
ATOM    766 HD21 LEU A  58      25.101   5.947  53.809  1.00 43.44           H
ATOM    767 HD22 LEU A  58      25.703   7.409  53.981  1.00 43.44           H
ATOM    768 HD23 LEU A  58      26.563   6.267  53.280  1.00 43.44           H
ATOM    769  N   PRO A  59      30.317   8.401  53.915  1.00 25.79           N
ATOM    770  CA  PRO A  59      31.307   9.464  54.111  1.00 28.99           C
ATOM    771  C   PRO A  59      30.884  10.453  55.176  1.00 25.35           C
ATOM    772  O   PRO A  59      29.726  10.869  55.227  1.00 33.07           O
ATOM    773  CB  PRO A  59      31.374  10.137  52.726  1.00 33.48           C
ATOM    774  CG  PRO A  59      30.805   9.117  51.759  1.00 30.09           C
ATOM    775  CD  PRO A  59      29.768   8.391  52.537  1.00 30.96           C
ATOM    776  HA  PRO A  59      32.173   9.094  54.352  1.00 34.79           H
ATOM    777  HB2 PRO A  59      30.822  10.936  52.743  1.00 40.18           H
ATOM    778  HB3 PRO A  59      32.296  10.363  52.513  1.00 40.18           H
ATOM    779  HG2 PRO A  59      30.397   9.555  50.998  1.00 36.11           H
ATOM    780  HG3 PRO A  59      31.503   8.507  51.478  1.00 36.11           H
ATOM    781  HD2 PRO A  59      28.921   8.861  52.497  1.00 37.15           H
ATOM    782  HD3 PRO A  59      29.687   7.491  52.194  1.00 37.15           H
ATOM    783  N   THR A  60      31.834  10.845  56.027  1.00 30.26           N
ATOM    784  CA  THR A  60      31.508  11.758  57.116  1.00 32.71           C
ATOM    785  C   THR A  60      31.969  13.230  56.952  1.00 37.15           C
ATOM    786  O   THR A  60      31.584  14.038  57.826  1.00 29.81           O
ATOM    787  CB  THR A  60      32.077  11.251  58.464  1.00 24.56           C
ATOM    788  OG1 THR A  60      33.486  11.488  58.562  1.00 23.99           O
ATOM    789  CG2 THR A  60      31.779   9.747  58.753  1.00 35.64           C
ATOM    790  H   THR A  60      32.658  10.576  56.011  1.00 36.32           H
ATOM    791  HA  THR A  60      30.537  11.772  57.208  1.00 39.25           H
ATOM    792  HB  THR A  60      31.617  11.751  59.164  1.00 29.47           H
ATOM    793  HG1 THR A  60      33.890  11.134  57.924  1.00 28.79           H
ATOM    794 HG21 THR A  60      32.172   9.487  59.601  1.00 42.76           H
ATOM    795 HG22 THR A  60      30.819   9.597  58.814  1.00 42.76           H
ATOM    796 HG23 THR A  60      32.150   9.178  58.058  1.00 42.76           H
ATOM    797  N   TYR A  61      32.795  13.614  55.935  1.00 28.40           N
ATOM    798  CA  TYR A  61      33.223  15.020  55.831  1.00 38.89           C
ATOM    799  C   TYR A  61      34.146  15.407  56.996  1.00 34.05           C
ATOM    800  O   TYR A  61      34.741  16.494  56.944  1.00 38.79           O
ATOM    801  CB  TYR A  61      32.022  15.977  55.677  1.00 34.64           C
ATOM    802  CG  TYR A  61      31.449  15.770  54.297  1.00 38.38           C
ATOM    803  CD1 TYR A  61      32.089  16.318  53.174  1.00 41.17           C
ATOM    804  CD2 TYR A  61      30.314  14.963  54.118  1.00 40.03           C
ATOM    805  CE1 TYR A  61      31.621  16.059  51.880  1.00 34.05           C
ATOM    806  CE2 TYR A  61      29.837  14.668  52.841  1.00 33.69           C
ATOM    807  CZ  TYR A  61      30.498  15.232  51.740  1.00 31.59           C
ATOM    808  OH  TYR A  61      30.091  14.998  50.445  1.00 43.59           O
ATOM    809  H   TYR A  61      32.980  12.986  55.134  1.00 34.08           H
ATOM    810  HA  TYR A  61      33.869  15.109  54.905  1.00 46.67           H
ATOM    811  HB2 TYR A  61      31.267  15.783  56.474  1.00 41.57           H
ATOM    812  HB3 TYR A  61      32.349  17.022  55.840  1.00 41.57           H
ATOM    813  HD1 TYR A  61      32.961  16.959  53.319  1.00 49.41           H
ATOM    814  HD2 TYR A  61      29.803  14.556  54.993  1.00 48.04           H
ATOM    815  HE1 TYR A  61      32.088  16.478  50.993  1.00 40.86           H
ATOM    816  HE2 TYR A  61      28.972  14.024  52.709  1.00 40.43           H
ATOM    817  HH  TYR A  61      29.279  14.434  50.406  1.00 52.31           H
ATOM    818  N   VAL A  62      34.399  14.505  57.995  1.00 36.49           N
ATOM    819  CA  VAL A  62      35.504  14.708  58.959  1.00 33.25           C
ATOM    820  C   VAL A  62      36.740  14.251  58.159  1.00 39.89           C
ATOM    821  O   VAL A  62      36.828  13.104  57.725  1.00 41.00           O
ATOM    822  CB  VAL A  62      35.276  13.821  60.207  1.00 35.90           C
ATOM    823  CG1 VAL A  62      36.456  13.998  61.156  1.00 30.95           C
ATOM    824  CG2 VAL A  62      33.953  14.185  60.880  1.00 36.29           C
ATOM    825  H   VAL A  62      33.937  13.586  58.079  1.00 43.78           H
ATOM    826  HA  VAL A  62      35.582  15.789  59.251  1.00 39.90           H
ATOM    827  HB  VAL A  62      35.226  12.748  59.868  1.00 43.08           H
ATOM    828 HG11 VAL A  62      36.361  13.341  62.030  1.00 37.14           H
ATOM    829 HG12 VAL A  62      37.410  13.737  60.680  1.00 37.14           H
ATOM    830 HG13 VAL A  62      36.535  15.026  61.531  1.00 37.14           H
ATOM    831 HG21 VAL A  62      33.794  13.580  61.778  1.00 43.55           H
ATOM    832 HG22 VAL A  62      33.929  15.237  61.184  1.00 43.55           H
ATOM    833 HG23 VAL A  62      33.093  14.002  60.219  1.00 43.55           H
ATOM    834  N   ARG A  63      37.649  15.232  57.848  1.00 36.92           N
ATOM    835  CA  ARG A  63      38.780  14.979  56.939  1.00 50.07           C
ATOM    836  C   ARG A  63      40.056  14.993  57.814  1.00 43.15           C
ATOM    837  O   ARG A  63      40.083  15.568  58.896  1.00 45.78           O
ATOM    838  CB  ARG A  63      38.902  16.080  55.864  1.00 45.40           C
ATOM    839  CG  ARG A  63      37.708  16.084  54.902  1.00 51.27           C
ATOM    840  CD  ARG A  63      37.709  17.393  54.100  1.00 53.78           C
ATOM    841  NE  ARG A  63      36.498  17.538  53.249  1.00 56.28           N
ATOM    842  CZ  ARG A  63      36.346  16.988  52.013  1.00 48.32           C
ATOM    843  NH1 ARG A  63      37.400  16.452  51.294  1.00 38.85           N
ATOM    844  NH2 ARG A  63      35.081  17.002  51.426  1.00 48.25           N1+
ATOM    845  H   ARG A  63      37.547  16.210  58.174  1.00 44.31           H
ATOM    846  HA  ARG A  63      38.666  13.967  56.451  1.00 60.09           H
ATOM    847  HB2 ARG A  63      38.995  17.068  56.370  1.00 54.48           H
ATOM    848  HB3 ARG A  63      39.849  15.935  55.305  1.00 54.48           H
ATOM    849  HG2 ARG A  63      37.755  15.201  54.238  1.00 61.52           H
ATOM    850  HG3 ARG A  63      36.760  15.995  55.483  1.00 61.52           H
ATOM    851  HD2 ARG A  63      37.689  18.269  54.803  1.00 64.53           H
ATOM    852  HD3 ARG A  63      38.638  17.487  53.493  1.00 64.53           H
ATOM    853  HE  ARG A  63      35.669  18.022  53.710  1.00 67.54           H
ATOM    854 HH11 ARG A  63      38.287  16.237  51.787  1.00 46.62           H
ATOM    855 HH12 ARG A  63      37.218  15.875  50.482  1.00 46.62           H
ATOM    856 HH21 ARG A  63      34.337  17.574  51.860  1.00 57.90           H
ATOM    857 HH22 ARG A  63      35.000  16.904  50.420  1.00 57.90           H
ATOM    858  N   SER A  64      41.109  14.343  57.235  1.00 45.25           N
ATOM    859  CA  SER A  64      42.454  14.168  57.815  1.00 53.70           C
ATOM    860  C   SER A  64      42.971  15.554  58.263  1.00 62.02           C
ATOM    861  O   SER A  64      43.133  16.459  57.456  1.00 61.08           O
ATOM    862  CB  SER A  64      43.406  13.610  56.734  1.00 58.62           C
ATOM    863  OG  SER A  64      44.516  12.970  57.354  1.00 64.04           O
ATOM    864  H   SER A  64      41.017  13.988  56.265  1.00 54.30           H
ATOM    865  HA  SER A  64      42.409  13.427  58.672  1.00 64.44           H
ATOM    866  HB2 SER A  64      42.923  12.805  56.137  1.00 70.34           H
ATOM    867  HB3 SER A  64      43.771  14.400  56.052  1.00 70.34           H
ATOM    868  HG  SER A  64      45.031  12.667  56.763  1.00 76.84           H
ATOM    869  N   THR A  65      43.185  15.598  59.620  1.00 76.66           N
ATOM    870  CA  THR A  65      43.609  16.758  60.441  1.00 82.13           C
ATOM    871  C   THR A  65      43.910  17.996  59.565  1.00 86.35           C
ATOM    872  O   THR A  65      45.028  18.397  59.285  1.00 84.31           O
ATOM    873  CB  THR A  65      44.733  16.247  61.381  1.00 76.96           C
ATOM    874  OG1 THR A  65      45.065  17.262  62.320  1.00 78.38           O
ATOM    875  CG2 THR A  65      45.952  15.653  60.714  1.00 80.33           C
ATOM    876  H   THR A  65      43.049  14.728  60.170  1.00 91.99           H
ATOM    877  HA  THR A  65      42.756  17.038  61.132  1.00 98.56           H
ATOM    878  HB  THR A  65      44.278  15.472  62.058  1.00 92.35           H
ATOM    879  HG1 THR A  65      45.662  16.996  62.848  1.00 94.05           H
ATOM    880 HG21 THR A  65      46.717  15.341  61.446  1.00 96.40           H
ATOM    881 HG22 THR A  65      45.712  14.753  60.139  1.00 96.40           H
ATOM    882 HG23 THR A  65      46.408  16.380  60.028  1.00 96.40           H
ATOM    883  N   PRO A  66      42.780  18.745  59.190  1.00 88.41           N
ATOM    884  CA  PRO A  66      42.856  19.954  58.320  1.00 87.70           C
ATOM    885  C   PRO A  66      42.848  21.143  59.343  1.00 92.66           C
ATOM    886  O   PRO A  66      41.885  21.799  59.695  1.00 93.05           O
ATOM    887  CB  PRO A  66      41.565  19.958  57.489  1.00 87.22           C
ATOM    888  CG  PRO A  66      40.539  19.330  58.450  1.00 85.48           C
ATOM    889  CD  PRO A  66      41.346  18.335  59.316  1.00 82.55           C
ATOM    890  HA  PRO A  66      43.780  19.943  57.693  1.00105.24           H
ATOM    891  HB2 PRO A  66      41.283  20.983  57.192  1.00104.66           H
ATOM    892  HB3 PRO A  66      41.695  19.363  56.572  1.00104.66           H
ATOM    893  HG2 PRO A  66      40.116  20.133  59.094  1.00102.58           H
ATOM    894  HG3 PRO A  66      39.702  18.852  57.929  1.00102.58           H
ATOM    895  HD2 PRO A  66      41.049  18.390  60.383  1.00 99.06           H
ATOM    896  HD3 PRO A  66      41.204  17.293  58.955  1.00 99.06           H
ATOM    897  N   GLU A  67      44.126  21.254  59.843  1.00 91.89           N
ATOM    898  CA  GLU A  67      44.657  21.999  61.002  1.00 92.62           C
ATOM    899  C   GLU A  67      44.188  23.447  61.007  1.00 91.27           C
ATOM    900  O   GLU A  67      43.911  24.030  59.953  1.00 87.96           O
ATOM    901  CB  GLU A  67      46.218  21.944  61.050  1.00 90.95           C
ATOM    902  CG  GLU A  67      46.929  22.607  62.302  1.00 89.54           C
ATOM    903  CD  GLU A  67      46.643  21.923  63.653  1.00 91.86           C
ATOM    904  OE1 GLU A  67      45.544  22.119  64.231  1.00 89.27           O
ATOM    905  OE2 GLU A  67      47.541  21.207  64.151  1.00 89.90           O1-
ATOM    906  H   GLU A  67      44.775  20.811  59.480  1.00110.27           H
ATOM    907  HA  GLU A  67      44.352  21.573  61.818  1.00111.15           H
ATOM    908  HB2 GLU A  67      46.520  21.019  61.013  1.00109.14           H
ATOM    909  HB3 GLU A  67      46.567  22.413  60.274  1.00109.14           H
ATOM    910  HG2 GLU A  67      47.892  22.564  62.169  1.00107.45           H
ATOM    911  HG3 GLU A  67      46.664  23.538  62.375  1.00107.45           H
ATOM    912  N   GLY A  68      44.097  24.025  62.199  1.00 89.59           N
ATOM    913  CA  GLY A  68      43.420  25.284  62.363  1.00 85.13           C
ATOM    914  C   GLY A  68      42.205  25.066  63.236  1.00 85.83           C
ATOM    915  O   GLY A  68      41.095  24.856  62.727  1.00 81.04           O
ATOM    916  H   GLY A  68      44.414  23.695  62.933  1.00107.51           H
ATOM    917  HA2 GLY A  68      44.014  25.930  62.777  1.00102.16           H
ATOM    918  HA3 GLY A  68      43.134  25.616  61.498  1.00102.16           H
ATOM    919  N   SER A  69      42.409  25.081  64.554  1.00 79.05           N
ATOM    920  CA  SER A  69      41.330  24.888  65.513  1.00 76.83           C
ATOM    921  C   SER A  69      40.979  26.192  66.219  1.00 73.10           C
ATOM    922  O   SER A  69      41.857  26.879  66.752  1.00 68.61           O
ATOM    923  CB  SER A  69      41.705  23.830  66.552  1.00 78.38           C
ATOM    924  OG  SER A  69      40.675  23.736  67.528  1.00 77.66           O
ATOM    925  H   SER A  69      43.179  25.198  64.921  1.00 94.86           H
ATOM    926  HA  SER A  69      40.536  24.581  65.045  1.00 92.20           H
ATOM    927  HB2 SER A  69      41.799  22.977  66.101  1.00 94.06           H
ATOM    928  HB3 SER A  69      42.540  24.076  66.979  1.00 94.06           H
ATOM    929  HG  SER A  69      40.711  22.999  67.926  1.00 93.19           H
ATOM    930  N   GLU A  70      39.690  26.505  66.246  1.00 67.90           N
ATOM    931  CA  GLU A  70      39.191  27.598  67.063  1.00 69.91           C
ATOM    932  C   GLU A  70      39.033  27.112  68.504  1.00 71.78           C
ATOM    933  O   GLU A  70      38.422  26.067  68.748  1.00 69.52           O
ATOM    934  CB  GLU A  70      37.857  28.106  66.509  1.00 70.11           C
ATOM    935  CG  GLU A  70      37.798  29.635  66.298  1.00 81.35           C
ATOM    936  CD  GLU A  70      38.787  30.138  65.223  1.00 85.83           C
ATOM    937  OE1 GLU A  70      38.544  29.895  64.015  1.00 88.58           O
ATOM    938  OE2 GLU A  70      39.809  30.777  65.576  1.00 82.70           O1-
ATOM    939  H   GLU A  70      39.079  26.095  65.803  1.00 81.48           H
ATOM    940  HA  GLU A  70      39.837  28.321  67.051  1.00 83.89           H
ATOM    941  HB2 GLU A  70      37.708  27.691  65.648  1.00 84.13           H
ATOM    942  HB3 GLU A  70      37.144  27.860  67.118  1.00 84.13           H
ATOM    943  HG2 GLU A  70      36.899  29.873  66.017  1.00 97.62           H
ATOM    944  HG3 GLU A  70      38.009  30.078  67.138  1.00 97.62           H
ATOM    945  N   VAL A  71      39.599  27.851  69.462  1.00 68.21           N
ATOM    946  CA  VAL A  71      39.464  27.473  70.868  1.00 64.16           C
ATOM    947  C   VAL A  71      38.193  28.095  71.437  1.00 59.07           C
ATOM    948  O   VAL A  71      37.475  28.834  70.750  1.00 62.18           O
ATOM    949  CB  VAL A  71      40.695  27.862  71.712  1.00 55.21           C
ATOM    950  CG1 VAL A  71      41.937  27.126  71.228  1.00 59.70           C
ATOM    951  CG2 VAL A  71      40.913  29.354  71.690  1.00 57.90           C
ATOM    952  H   VAL A  71      40.064  28.560  69.328  1.00 81.86           H
ATOM    953  HA  VAL A  71      39.378  26.511  70.928  1.00 76.99           H
ATOM    954  HB  VAL A  71      40.540  27.600  72.633  1.00 66.26           H
ATOM    955 HG11 VAL A  71      42.699  27.409  71.759  1.00 71.64           H
ATOM    956 HG12 VAL A  71      41.802  26.173  71.337  1.00 71.64           H
ATOM    957 HG13 VAL A  71      42.090  27.334  70.294  1.00 71.64           H
ATOM    958 HG21 VAL A  71      41.677  29.564  72.252  1.00 69.49           H
ATOM    959 HG22 VAL A  71      41.091  29.638  70.780  1.00 69.49           H
ATOM    960 HG23 VAL A  71      40.123  29.803  72.026  1.00 69.49           H
ATOM    961  N   GLY A  72      37.887  27.762  72.680  1.00 54.51           N
ATOM    962  CA  GLY A  72      36.705  28.270  73.327  1.00 56.57           C
ATOM    963  C   GLY A  72      35.818  27.173  73.887  1.00 58.00           C
ATOM    964  O   GLY A  72      36.198  26.000  73.967  1.00 59.83           O
ATOM    965  H   GLY A  72      38.360  27.242  73.174  1.00 65.41           H
ATOM    966  HA2 GLY A  72      36.980  28.841  74.059  1.00 67.89           H
ATOM    967  HA3 GLY A  72      36.193  28.792  72.691  1.00 67.89           H
ATOM    968  N   ASP A  73      34.607  27.569  74.275  1.00 49.07           N
ATOM    969  CA  ASP A  73      33.632  26.692  74.901  1.00 51.14           C
ATOM    970  C   ASP A  73      32.583  26.280  73.890  1.00 53.44           C
ATOM    971  O   ASP A  73      31.952  27.138  73.266  1.00 57.20           O
ATOM    972  CB  ASP A  73      32.932  27.388  76.073  1.00 60.93           C
ATOM    973  CG  ASP A  73      33.809  27.532  77.287  1.00 63.25           C
ATOM    974  OD1 ASP A  73      35.052  27.687  77.139  1.00 62.28           O
ATOM    975  OD2 ASP A  73      33.229  27.451  78.392  1.00 66.98           O1-
ATOM    976  H   ASP A  73      34.322  28.371  74.184  1.00 58.89           H
ATOM    977  HA  ASP A  73      34.076  25.895  75.225  1.00 61.37           H
ATOM    978  HB2 ASP A  73      32.673  28.279  75.802  1.00 73.12           H
ATOM    979  HB3 ASP A  73      32.147  26.883  76.335  1.00 73.12           H
ATOM    980  N   PHE A  74      32.368  24.975  73.751  1.00 53.40           N
ATOM    981  CA  PHE A  74      31.352  24.472  72.841  1.00 46.00           C
ATOM    982  C   PHE A  74      30.290  23.731  73.620  1.00 40.50           C
ATOM    983  O   PHE A  74      30.518  23.250  74.724  1.00 50.05           O
ATOM    984  CB  PHE A  74      31.942  23.545  71.794  1.00 45.71           C
ATOM    985  CG  PHE A  74      33.038  24.159  70.978  1.00 48.74           C
ATOM    986  CD1 PHE A  74      34.266  24.453  71.544  1.00 54.80           C
ATOM    987  CD2 PHE A  74      32.845  24.417  69.634  1.00 46.51           C
ATOM    988  CE1 PHE A  74      35.292  25.018  70.781  1.00 57.12           C
ATOM    989  CE2 PHE A  74      33.856  24.963  68.859  1.00 53.40           C
ATOM    990  CZ  PHE A  74      35.083  25.271  69.427  1.00 53.28           C
ATOM    991  H   PHE A  74      32.796  24.362  74.171  1.00 64.07           H
ATOM    992  HA  PHE A  74      30.908  25.205  72.388  1.00 55.20           H
ATOM    993  HB2 PHE A  74      32.313  22.773  72.242  1.00 54.85           H
ATOM    994  HB3 PHE A  74      31.231  23.275  71.189  1.00 54.85           H
ATOM    995  HD1 PHE A  74      34.402  24.287  72.447  1.00 65.76           H
ATOM    996  HD2 PHE A  74      32.028  24.209  69.243  1.00 55.81           H
ATOM    997  HE1 PHE A  74      36.117  25.217  71.170  1.00 68.54           H
ATOM    998  HE2 PHE A  74      33.709  25.131  67.958  1.00 64.07           H
ATOM    999  HZ  PHE A  74      35.764  25.642  68.909  1.00 63.93           H
ATOM   1000  N   LEU A  75      29.123  23.666  73.025  1.00 43.60           N
ATOM   1001  CA  LEU A  75      28.040  22.852  73.522  1.00 43.35           C
ATOM   1002  C   LEU A  75      28.005  21.578  72.683  1.00 53.76           C
ATOM   1003  O   LEU A  75      28.179  21.634  71.455  1.00 47.34           O
ATOM   1004  CB  LEU A  75      26.715  23.604  73.423  1.00 40.33           C
ATOM   1005  CG  LEU A  75      25.472  22.969  74.064  1.00 48.24           C
ATOM   1006  CD1 LEU A  75      25.463  23.233  75.592  1.00 43.18           C
ATOM   1007  CD2 LEU A  75      24.127  23.412  73.449  1.00 50.33           C
ATOM   1008  H   LEU A  75      28.927  24.089  72.303  1.00 52.31           H
ATOM   1009  HA  LEU A  75      28.201  22.627  74.450  1.00 52.02           H
ATOM   1010  HB2 LEU A  75      26.837  24.464  73.848  1.00 48.39           H
ATOM   1011  HB3 LEU A  75      26.519  23.736  72.486  1.00 48.39           H
ATOM   1012  HG  LEU A  75      25.524  22.011  73.929  1.00 57.89           H
ATOM   1013 HD11 LEU A  75      24.692  22.798  75.996  1.00 51.82           H
ATOM   1014 HD12 LEU A  75      26.283  22.886  75.976  1.00 51.82           H
ATOM   1015 HD13 LEU A  75      25.416  24.190  75.739  1.00 51.82           H
ATOM   1016 HD21 LEU A  75      23.406  22.885  73.834  1.00 60.40           H
ATOM   1017 HD22 LEU A  75      23.991  24.352  73.650  1.00 60.40           H
ATOM   1018 HD23 LEU A  75      24.152  23.280  72.491  1.00 60.40           H
ATOM   1019  N   SER A  76      27.800  20.432  73.356  1.00 51.67           N
ATOM   1020  CA  SER A  76      27.687  19.121  72.722  1.00 45.87           C
ATOM   1021  C   SER A  76      26.333  18.509  73.045  1.00 39.18           C
ATOM   1022  O   SER A  76      25.971  18.380  74.216  1.00 43.71           O
ATOM   1023  CB  SER A  76      28.813  18.211  73.189  1.00 45.56           C
ATOM   1024  OG  SER A  76      30.049  18.599  72.616  1.00 46.69           O
ATOM   1025  H   SER A  76      27.732  20.390  74.210  1.00 62.00           H
ATOM   1026  HA  SER A  76      27.761  19.208  71.763  1.00 55.05           H
ATOM   1027  HB2 SER A  76      28.876  18.276  74.155  1.00 54.67           H
ATOM   1028  HB3 SER A  76      28.608  17.297  72.931  1.00 54.67           H
ATOM   1029  HG  SER A  76      30.663  18.080  72.859  1.00 56.02           H
ATOM   1030  N   LEU A  77      25.563  18.184  72.022  1.00 36.04           N
ATOM   1031  CA  LEU A  77      24.392  17.341  72.203  1.00 43.68           C
ATOM   1032  C   LEU A  77      24.755  15.892  71.900  1.00 46.54           C
ATOM   1033  O   LEU A  77      25.678  15.606  71.132  1.00 44.53           O
ATOM   1034  CB  LEU A  77      23.215  17.754  71.310  1.00 47.22           C
ATOM   1035  CG  LEU A  77      22.701  19.184  71.432  1.00 50.01           C
ATOM   1036  CD1 LEU A  77      21.503  19.416  70.505  1.00 54.26           C
ATOM   1037  CD2 LEU A  77      22.323  19.484  72.843  1.00 57.81           C
ATOM   1038  H   LEU A  77      25.692  18.444  71.214  1.00 43.25           H
ATOM   1039  HA  LEU A  77      24.101  17.403  73.126  1.00 52.42           H
ATOM   1040  HB2 LEU A  77      23.474  17.636  70.384  1.00 56.67           H
ATOM   1041  HB3 LEU A  77      22.461  17.170  71.505  1.00 56.67           H
ATOM   1042  HG  LEU A  77      23.403  19.791  71.186  1.00 60.02           H
ATOM   1043 HD11 LEU A  77      21.213  20.339  70.580  1.00 65.12           H
ATOM   1044 HD12 LEU A  77      21.779  19.231  69.592  1.00 65.12           H
ATOM   1045 HD13 LEU A  77      20.781  18.822  70.766  1.00 65.12           H
ATOM   1046 HD21 LEU A  77      22.003  20.398  72.895  1.00 69.37           H
ATOM   1047 HD22 LEU A  77      21.626  18.867  73.120  1.00 69.37           H
ATOM   1048 HD23 LEU A  77      23.110  19.380  73.401  1.00 69.37           H
ATOM   1049  N   ASP A  78      24.008  14.977  72.504  1.00 47.46           N
ATOM   1050  CA  ASP A  78      24.201  13.558  72.257  1.00 46.52           C
ATOM   1051  C   ASP A  78      22.858  12.854  72.301  1.00 41.61           C
ATOM   1052  O   ASP A  78      22.269  12.695  73.367  1.00 50.65           O
ATOM   1053  CB  ASP A  78      25.153  12.947  73.273  1.00 48.55           C
ATOM   1054  CG  ASP A  78      25.580  11.536  72.877  1.00 49.75           C
ATOM   1055  OD1 ASP A  78      24.673  10.724  72.592  1.00 43.86           O
ATOM   1056  OD2 ASP A  78      26.812  11.279  72.799  1.00 50.23           O1-
ATOM   1057  H   ASP A  78      23.381  15.156  73.062  1.00 56.95           H
ATOM   1058  HA  ASP A  78      24.566  13.433  71.369  1.00 55.82           H
ATOM   1059  HB2 ASP A  78      25.937  13.509  73.343  1.00 58.26           H
ATOM   1060  HB3 ASP A  78      24.703  12.902  74.128  1.00 58.26           H
ATOM   1061  N   LEU A  79      22.413  12.382  71.161  1.00 42.15           N
ATOM   1062  CA  LEU A  79      21.180  11.628  71.046  1.00 45.15           C
ATOM   1063  C   LEU A  79      21.499  10.290  70.411  1.00 47.08           C
ATOM   1064  O   LEU A  79      22.266  10.231  69.446  1.00 40.24           O
ATOM   1065  CB  LEU A  79      20.149  12.348  70.182  1.00 43.30           C
ATOM   1066  CG  LEU A  79      18.898  11.497  70.000  1.00 45.15           C
ATOM   1067  CD1 LEU A  79      18.133  11.497  71.302  1.00 51.15           C
ATOM   1068  CD2 LEU A  79      18.062  11.988  68.888  1.00 38.43           C
ATOM   1069  H   LEU A  79      22.820  12.487  70.414  1.00 50.58           H
ATOM   1070  HA  LEU A  79      20.810  11.477  71.929  1.00 54.18           H
ATOM   1071  HB2 LEU A  79      19.898  13.182  70.603  1.00 51.95           H
ATOM   1072  HB3 LEU A  79      20.523  12.517  69.304  1.00 51.95           H
ATOM   1073  HG  LEU A  79      19.128  10.584  69.780  1.00 54.18           H
ATOM   1074 HD11 LEU A  79      17.329  10.969  71.188  1.00 61.38           H
ATOM   1075 HD12 LEU A  79      18.682  11.108  71.998  1.00 61.38           H
ATOM   1076 HD13 LEU A  79      17.905  12.412  71.530  1.00 61.38           H
ATOM   1077 HD21 LEU A  79      17.289  11.410  68.807  1.00 46.11           H
ATOM   1078 HD22 LEU A  79      17.785  12.898  69.079  1.00 46.11           H
ATOM   1079 HD23 LEU A  79      18.592  11.960  68.078  1.00 46.11           H
ATOM   1080  N   GLY A  80      20.900   9.219  70.931  1.00 49.15           N
ATOM   1081  CA  GLY A  80      21.185   7.922  70.375  1.00 50.72           C
ATOM   1082  C   GLY A  80      21.090   6.836  71.404  1.00 53.59           C
ATOM   1083  O   GLY A  80      20.594   5.745  71.119  1.00 61.29           O
ATOM   1084  H   GLY A  80      20.347   9.214  71.590  1.00 58.99           H
ATOM   1085  HA2 GLY A  80      20.585   7.727  69.645  1.00 60.87           H
ATOM   1086  HA3 GLY A  80      22.094   7.924  70.042  1.00 60.87           H
ATOM   1087  N   GLY A  81      21.616   7.094  72.588  1.00 60.33           N
ATOM   1088  CA  GLY A  81      21.220   6.294  73.716  1.00 67.30           C
ATOM   1089  C   GLY A  81      19.758   6.559  74.034  1.00 73.87           C
ATOM   1090  O   GLY A  81      19.095   7.413  73.429  1.00 76.94           O
ATOM   1091  H   GLY A  81      22.190   7.712  72.760  1.00 72.39           H
ATOM   1092  HA2 GLY A  81      21.315   5.356  73.482  1.00 80.77           H
ATOM   1093  HA3 GLY A  81      21.783   6.497  74.476  1.00 80.77           H
ATOM   1094  N   THR A  82      19.230   5.787  74.990  1.00 76.55           N
ATOM   1095  CA  THR A  82      17.917   6.082  75.563  1.00 74.34           C
ATOM   1096  C   THR A  82      17.998   7.159  76.653  1.00 71.55           C
ATOM   1097  O   THR A  82      17.113   7.273  77.510  1.00 75.28           O
ATOM   1098  CB  THR A  82      17.282   4.805  76.110  1.00 77.02           C
ATOM   1099  OG1 THR A  82      18.219   4.150  76.980  1.00 72.78           O
ATOM   1100  CG2 THR A  82      16.860   3.861  74.941  1.00 75.80           C
ATOM   1101  H   THR A  82      19.608   5.085  75.317  1.00 91.86           H
ATOM   1102  HA  THR A  82      17.340   6.396  74.854  1.00 89.21           H
ATOM   1103  HB  THR A  82      16.480   5.040  76.605  1.00 92.42           H
ATOM   1104  HG1 THR A  82      17.819   3.579  77.448  1.00 87.34           H
ATOM   1105 HG21 THR A  82      16.399   3.083  75.295  1.00 90.96           H
ATOM   1106 HG22 THR A  82      16.265   4.323  74.327  1.00 90.96           H
ATOM   1107 HG23 THR A  82      17.644   3.562  74.453  1.00 90.96           H
ATOM   1108  N   ASN A  83      19.058   7.959  76.607  1.00 70.93           N
ATOM   1109  CA  ASN A  83      19.265   9.058  77.535  1.00 71.83           C
ATOM   1110  C   ASN A  83      19.885  10.214  76.748  1.00 68.67           C
ATOM   1111  O   ASN A  83      21.085  10.209  76.464  1.00 67.33           O
ATOM   1112  CB  ASN A  83      20.144   8.596  78.687  1.00 70.93           C
ATOM   1113  CG  ASN A  83      19.839   9.324  79.958  1.00 71.00           C
ATOM   1114  OD1 ASN A  83      18.872  10.078  80.019  1.00 78.51           O
ATOM   1115  ND2 ASN A  83      20.636   9.090  80.996  1.00 70.09           N
ATOM   1116  H   ASN A  83      19.691   7.893  76.033  1.00 85.12           H
ATOM   1117  HA  ASN A  83      18.408   9.351  77.889  1.00 86.20           H
ATOM   1118  HB2 ASN A  83      19.948   7.658  78.845  1.00 85.12           H
ATOM   1119  HB3 ASN A  83      21.081   8.712  78.468  1.00 85.12           H
ATOM   1120 HD21 ASN A  83      20.578   9.574  81.705  1.00 84.11           H
ATOM   1121 HD22 ASN A  83      21.209   8.449  80.960  1.00 84.11           H
ATOM   1122  N   PHE A  84      19.054  11.183  76.368  1.00 66.21           N
ATOM   1123  CA  PHE A  84      19.545  12.391  75.715  1.00 57.94           C
ATOM   1124  C   PHE A  84      20.394  13.204  76.677  1.00 57.02           C
ATOM   1125  O   PHE A  84      20.001  13.424  77.822  1.00 61.12           O
ATOM   1126  CB  PHE A  84      18.373  13.230  75.224  1.00 58.47           C
ATOM   1127  CG  PHE A  84      18.791  14.503  74.564  1.00 62.79           C
ATOM   1128  CD1 PHE A  84      18.480  15.721  75.122  1.00 61.50           C
ATOM   1129  CD2 PHE A  84      19.514  14.479  73.383  1.00 66.01           C
ATOM   1130  CE1 PHE A  84      18.869  16.890  74.511  1.00 66.59           C
ATOM   1131  CE2 PHE A  84      19.905  15.651  72.759  1.00 64.42           C
ATOM   1132  CZ  PHE A  84      19.586  16.859  73.327  1.00 65.89           C
ATOM   1133  H   PHE A  84      18.199  11.163  76.469  1.00 79.45           H
ATOM   1134  HA  PHE A  84      20.088  12.152  74.951  1.00 69.52           H
ATOM   1135  HB2 PHE A  84      17.859  12.717  74.582  1.00 70.16           H
ATOM   1136  HB3 PHE A  84      17.811  13.463  75.979  1.00 70.16           H
ATOM   1137  HD1 PHE A  84      17.995  15.751  75.914  1.00 73.80           H
ATOM   1138  HD2 PHE A  84      19.733  13.663  72.997  1.00 79.21           H
ATOM   1139  HE1 PHE A  84      18.648  17.703  74.896  1.00 79.90           H
ATOM   1140  HE2 PHE A  84      20.393  15.622  71.966  1.00 77.30           H
ATOM   1141  HZ  PHE A  84      19.851  17.648  72.911  1.00 79.06           H
ATOM   1142  N   ARG A  85      21.548  13.675  76.208  1.00 53.60           N
ATOM   1143  CA  ARG A  85      22.542  14.308  77.072  1.00 56.06           C
ATOM   1144  C   ARG A  85      23.012  15.610  76.452  1.00 53.90           C
ATOM   1145  O   ARG A  85      23.223  15.687  75.240  1.00 51.58           O
ATOM   1146  CB  ARG A  85      23.789  13.440  77.319  1.00 58.11           C
ATOM   1147  CG  ARG A  85      23.537  11.986  77.766  1.00 61.45           C
ATOM   1148  CD  ARG A  85      24.839  11.335  78.232  1.00 61.10           C
ATOM   1149  NE  ARG A  85      25.895  11.353  77.207  1.00 58.36           N
ATOM   1150  CZ  ARG A  85      27.058  11.998  77.318  1.00 57.09           C
ATOM   1151  NH1 ARG A  85      27.346  12.716  78.405  1.00 52.14           N
ATOM   1152  NH2 ARG A  85      27.938  11.936  76.316  1.00 62.78           N1+
ATOM   1153  H   ARG A  85      21.779  13.642  75.383  1.00 64.32           H
ATOM   1154  HA  ARG A  85      22.144  14.503  77.931  1.00 67.27           H
ATOM   1155  HB2 ARG A  85      24.304  13.416  76.500  1.00 69.73           H
ATOM   1156  HB3 ARG A  85      24.319  13.865  78.014  1.00 69.73           H
ATOM   1157  HG2 ARG A  85      22.910  11.975  78.507  1.00 73.74           H
ATOM   1158  HG3 ARG A  85      23.191  11.469  77.025  1.00 73.74           H
ATOM   1159  HD2 ARG A  85      25.153  11.789  79.029  1.00 73.32           H
ATOM   1160  HD3 ARG A  85      24.659  10.404  78.434  1.00 73.32           H
ATOM   1161  HE  ARG A  85      25.748  10.921  76.478  1.00 70.03           H
ATOM   1162 HH11 ARG A  85      26.788  12.768  79.058  1.00 62.57           H
ATOM   1163 HH12 ARG A  85      28.100  13.129  78.462  1.00 62.57           H
ATOM   1164 HH21 ARG A  85      27.747  11.476  75.618  1.00 75.34           H
ATOM   1165 HH22 ARG A  85      28.695  12.348  76.367  1.00 75.34           H
ATOM   1166  N   VAL A  86      23.189  16.619  77.308  1.00 52.37           N
ATOM   1167  CA  VAL A  86      23.568  17.971  76.920  1.00 51.66           C
ATOM   1168  C   VAL A  86      24.695  18.389  77.843  1.00 42.25           C
ATOM   1169  O   VAL A  86      24.558  18.296  79.065  1.00 46.25           O
ATOM   1170  CB  VAL A  86      22.385  18.966  77.026  1.00 54.74           C
ATOM   1171  CG1 VAL A  86      22.777  20.351  76.525  1.00 55.09           C
ATOM   1172  CG2 VAL A  86      21.130  18.454  76.286  1.00 57.74           C
ATOM   1173  H   VAL A  86      23.096  16.534  78.156  1.00 62.85           H
ATOM   1174  HA  VAL A  86      23.902  17.976  76.010  1.00 61.99           H
ATOM   1175  HB  VAL A  86      22.147  19.057  77.963  1.00 65.69           H
ATOM   1176 HG11 VAL A  86      22.012  20.941  76.598  1.00 66.11           H
ATOM   1177 HG12 VAL A  86      23.506  20.692  77.066  1.00 66.11           H
ATOM   1178 HG13 VAL A  86      23.054  20.285  75.597  1.00 66.11           H
ATOM   1179 HG21 VAL A  86      20.410  19.096  76.392  1.00 69.29           H
ATOM   1180 HG22 VAL A  86      21.338  18.346  75.345  1.00 69.29           H
ATOM   1181 HG23 VAL A  86      20.859  17.603  76.663  1.00 69.29           H
ATOM   1182  N   MET A  87      25.806  18.839  77.266  1.00 46.70           N
ATOM   1183  CA  MET A  87      26.960  19.217  78.061  1.00 51.57           C
ATOM   1184  C   MET A  87      27.694  20.351  77.386  1.00 48.67           C
ATOM   1185  O   MET A  87      27.510  20.623  76.205  1.00 48.82           O
ATOM   1186  CB  MET A  87      27.920  18.037  78.283  1.00 57.96           C
ATOM   1187  CG  MET A  87      28.599  17.457  77.055  1.00 60.72           C
ATOM   1188  SD  MET A  87      28.873  15.634  77.187  1.00 56.17           S
ATOM   1189  CE  MET A  87      27.869  15.073  75.760  1.00 46.21           C
ATOM   1190  H   MET A  87      25.916  18.931  76.416  1.00 56.04           H
ATOM   1191  HA  MET A  87      26.664  19.524  78.930  1.00 61.88           H
ATOM   1192  HB2 MET A  87      28.630  18.336  78.871  1.00 69.55           H
ATOM   1193  HB3 MET A  87      27.419  17.318  78.700  1.00 69.55           H
ATOM   1194  HG2 MET A  87      28.043  17.628  76.276  1.00 72.86           H
ATOM   1195  HG3 MET A  87      29.462  17.889  76.952  1.00 72.86           H
ATOM   1196  HE1 MET A  87      28.024  14.130  75.611  1.00 55.45           H
ATOM   1197  HE2 MET A  87      26.932  15.219  75.953  1.00 55.45           H
ATOM   1198  HE3 MET A  87      28.119  15.571  74.967  1.00 55.45           H
ATOM   1199  N   LEU A  88      28.565  20.977  78.160  1.00 48.07           N
ATOM   1200  CA  LEU A  88      29.411  22.067  77.717  1.00 50.89           C
ATOM   1201  C   LEU A  88      30.850  21.606  77.832  1.00 48.80           C
ATOM   1202  O   LEU A  88      31.238  21.029  78.851  1.00 51.49           O
ATOM   1203  CB  LEU A  88      29.161  23.315  78.580  1.00 53.04           C
ATOM   1204  CG  LEU A  88      29.995  24.566  78.280  1.00 57.95           C
ATOM   1205  CD1 LEU A  88      29.579  25.139  76.940  1.00 55.90           C
ATOM   1206  CD2 LEU A  88      29.893  25.638  79.394  1.00 56.92           C
ATOM   1207  H   LEU A  88      28.693  20.773  78.983  1.00 57.68           H
ATOM   1208  HA  LEU A  88      29.225  22.272  76.788  1.00 61.06           H
ATOM   1209  HB2 LEU A  88      28.226  23.565  78.497  1.00 63.65           H
ATOM   1210  HB3 LEU A  88      29.341  23.075  79.502  1.00 63.65           H
ATOM   1211  HG  LEU A  88      30.929  24.313  78.215  1.00 69.55           H
ATOM   1212 HD11 LEU A  88      30.127  25.917  76.750  1.00 67.08           H
ATOM   1213 HD12 LEU A  88      29.703  24.469  76.262  1.00 67.08           H
ATOM   1214 HD13 LEU A  88      28.642  25.383  76.979  1.00 67.08           H
ATOM   1215 HD21 LEU A  88      30.444  26.403  79.155  1.00 68.31           H
ATOM   1216 HD22 LEU A  88      28.966  25.914  79.480  1.00 68.31           H
ATOM   1217 HD23 LEU A  88      30.201  25.263  80.233  1.00 68.31           H
ATOM   1218  N   VAL A  89      31.641  21.826  76.796  1.00 49.01           N
ATOM   1219  CA  VAL A  89      32.999  21.305  76.785  1.00 55.27           C
ATOM   1220  C   VAL A  89      33.930  22.405  76.321  1.00 49.83           C
ATOM   1221  O   VAL A  89      33.599  23.170  75.412  1.00 53.78           O
ATOM   1222  CB  VAL A  89      33.130  20.011  75.912  1.00 46.43           C
ATOM   1223  CG1 VAL A  89      32.027  19.910  74.889  1.00 55.03           C
ATOM   1224  CG2 VAL A  89      34.505  19.889  75.267  1.00 38.72           C
ATOM   1225  H   VAL A  89      31.423  22.270  76.093  1.00 58.81           H
ATOM   1226  HA  VAL A  89      33.251  21.084  77.696  1.00 66.32           H
ATOM   1227  HB  VAL A  89      33.024  19.241  76.493  1.00 55.72           H
ATOM   1228 HG11 VAL A  89      32.170  19.110  74.360  1.00 66.04           H
ATOM   1229 HG12 VAL A  89      31.172  19.855  75.340  1.00 66.04           H
ATOM   1230 HG13 VAL A  89      32.062  20.692  74.318  1.00 66.04           H
ATOM   1231 HG21 VAL A  89      34.567  19.033  74.824  1.00 46.46           H
ATOM   1232 HG22 VAL A  89      34.624  20.596  74.619  1.00 46.46           H
ATOM   1233 HG23 VAL A  89      35.196  19.942  75.948  1.00 46.46           H
ATOM   1234  N   LYS A  90      35.086  22.488  76.962  1.00 51.85           N
ATOM   1235  CA  LYS A  90      36.040  23.566  76.754  1.00 57.73           C
ATOM   1236  C   LYS A  90      37.231  23.054  75.956  1.00 53.13           C
ATOM   1237  O   LYS A  90      37.948  22.151  76.398  1.00 52.62           O
ATOM   1238  CB  LYS A  90      36.498  24.149  78.099  1.00 58.74           C
ATOM   1239  CG  LYS A  90      37.611  25.219  77.991  1.00 60.20           C
ATOM   1240  CD  LYS A  90      38.079  25.806  79.371  1.00 60.97           C
ATOM   1241  CE  LYS A  90      36.916  26.339  80.209  1.00 61.28           C
ATOM   1242  NZ  LYS A  90      36.078  27.353  79.482  1.00 61.82           N1+
ATOM   1243  H   LYS A  90      35.337  21.921  77.552  1.00 62.23           H
ATOM   1244  HA  LYS A  90      35.613  24.265  76.239  1.00 69.28           H
ATOM   1245  HB2 LYS A  90      35.731  24.545  78.541  1.00 70.49           H
ATOM   1246  HB3 LYS A  90      36.846  23.424  78.639  1.00 70.49           H
ATOM   1247  HG2 LYS A  90      38.386  24.826  77.561  1.00 72.24           H
ATOM   1248  HG3 LYS A  90      37.277  25.956  77.455  1.00 72.24           H
ATOM   1249  HD2 LYS A  90      38.531  25.115  79.883  1.00 73.17           H
ATOM   1250  HD3 LYS A  90      38.692  26.544  79.219  1.00 73.17           H
ATOM   1251  HE2 LYS A  90      36.345  25.596  80.457  1.00 73.54           H
ATOM   1252  HE3 LYS A  90      37.276  26.760  81.007  1.00 73.54           H
ATOM   1253  HZ1 LYS A  90      35.309  27.467  79.914  1.00 74.19           H
ATOM   1254  HZ2 LYS A  90      36.507  28.132  79.450  1.00 74.19           H
ATOM   1255  HZ3 LYS A  90      35.908  27.077  78.656  1.00 74.19           H
ATOM   1256  N   VAL A  91      37.458  23.661  74.800  1.00 60.80           N
ATOM   1257  CA  VAL A  91      38.528  23.286  73.885  1.00 57.31           C
ATOM   1258  C   VAL A  91      39.618  24.339  73.974  1.00 51.92           C
ATOM   1259  O   VAL A  91      39.331  25.538  73.966  1.00 63.63           O
ATOM   1260  CB  VAL A  91      37.998  23.159  72.442  1.00 53.20           C
ATOM   1261  CG1 VAL A  91      39.076  22.677  71.515  1.00 49.01           C
ATOM   1262  CG2 VAL A  91      36.811  22.218  72.407  1.00 52.62           C
ATOM   1263  H   VAL A  91      36.979  24.312  74.510  1.00 72.96           H
ATOM   1264  HA  VAL A  91      38.903  22.437  74.157  1.00 68.77           H
ATOM   1265  HB  VAL A  91      37.698  24.026  72.127  1.00 63.84           H
ATOM   1266 HG11 VAL A  91      38.706  22.602  70.621  1.00 58.81           H
ATOM   1267 HG12 VAL A  91      39.808  23.310  71.522  1.00 58.81           H
ATOM   1268 HG13 VAL A  91      39.387  21.812  71.819  1.00 58.81           H
ATOM   1269 HG21 VAL A  91      36.487  22.155  71.493  1.00 63.15           H
ATOM   1270 HG22 VAL A  91      37.092  21.344  72.715  1.00 63.15           H
ATOM   1271 HG23 VAL A  91      36.111  22.562  72.983  1.00 63.15           H
ATOM   1272  N   GLY A  92      40.858  23.901  74.005  1.00 49.00           N
ATOM   1273  CA  GLY A  92      41.964  24.814  74.072  1.00 52.16           C
ATOM   1274  C   GLY A  92      43.092  24.187  73.328  1.00 53.73           C
ATOM   1275  O   GLY A  92      42.852  23.262  72.567  1.00 53.54           O
ATOM   1276  H   GLY A  92      41.086  23.075  73.996  1.00 58.80           H
ATOM   1277  HA2 GLY A  92      41.735  25.654  73.652  1.00 62.59           H
ATOM   1278  HA3 GLY A  92      42.227  24.980  74.982  1.00 62.59           H
ATOM   1279  N   GLU A  93      44.310  24.648  73.542  1.00 59.30           N
ATOM   1280  CA  GLU A  93      45.412  24.370  72.636  1.00 62.60           C
ATOM   1281  C   GLU A  93      46.568  23.744  73.390  1.00 73.08           C
ATOM   1282  O   GLU A  93      47.303  24.445  74.099  1.00 71.08           O
ATOM   1283  CB  GLU A  93      45.858  25.653  71.959  1.00 70.86           C
ATOM   1284  CG  GLU A  93      46.999  25.471  70.995  1.00 74.89           C
ATOM   1285  CD  GLU A  93      47.363  26.776  70.290  1.00 83.07           C
ATOM   1286  OE1 GLU A  93      46.421  27.503  69.868  1.00 81.87           O
ATOM   1287  OE2 GLU A  93      48.581  27.078  70.173  1.00 84.18           O1-
ATOM   1288  H   GLU A  93      44.524  25.140  74.211  1.00 71.16           H
ATOM   1289  HA  GLU A  93      45.115  23.742  71.964  1.00 75.12           H
ATOM   1290  HB2 GLU A  93      45.107  26.025  71.471  1.00 85.03           H
ATOM   1291  HB3 GLU A  93      46.146  26.276  72.645  1.00 85.03           H
ATOM   1292  HG2 GLU A  93      47.776  25.151  71.480  1.00 89.87           H
ATOM   1293  HG3 GLU A  93      46.734  24.819  70.323  1.00 89.87           H
ATOM   1294  N   GLY A  94      46.744  22.433  73.207  1.00 75.99           N
ATOM   1295  CA  GLY A  94      47.787  21.680  73.876  1.00 73.16           C
ATOM   1296  C   GLY A  94      49.122  21.735  73.169  1.00 75.85           C
ATOM   1297  O   GLY A  94      49.530  22.760  72.612  1.00 80.83           O
ATOM   1298  H   GLY A  94      46.235  21.950  72.705  1.00 91.19           H
ATOM   1299  HA2 GLY A  94      47.914  22.031  74.769  1.00 87.79           H
ATOM   1300  HA3 GLY A  94      47.520  20.750  73.951  1.00 87.79           H
ATOM   1301  N   GLU A  95      49.841  20.619  73.255  1.00 71.42           N
ATOM   1302  CA  GLU A  95      51.037  20.415  72.451  1.00 76.66           C
ATOM   1303  C   GLU A  95      50.757  19.419  71.345  1.00 78.12           C
ATOM   1304  O   GLU A  95      50.944  19.711  70.159  1.00 82.36           O
ATOM   1305  CB  GLU A  95      52.179  19.899  73.314  1.00 77.84           C
ATOM   1306  CG  GLU A  95      52.542  20.819  74.421  1.00 79.37           C
ATOM   1307  CD  GLU A  95      53.674  20.267  75.218  1.00 75.53           C
ATOM   1308  OE1 GLU A  95      54.811  20.126  74.696  1.00 74.04           O
ATOM   1309  OE2 GLU A  95      53.399  19.936  76.377  1.00 79.89           O1-
ATOM   1310  H   GLU A  95      49.672  19.972  73.798  1.00 85.71           H
ATOM   1311  HA  GLU A  95      51.309  21.259  72.060  1.00 91.99           H
ATOM   1312  HB2 GLU A  95      51.922  19.050  73.705  1.00 93.41           H
ATOM   1313  HB3 GLU A  95      52.962  19.782  72.755  1.00 93.41           H
ATOM   1314  HG2 GLU A  95      52.803  21.680  74.059  1.00 95.24           H
ATOM   1315  HG3 GLU A  95      51.780  20.920  75.013  1.00 95.24           H
ATOM   1316  N   GLU A  96      50.327  18.224  71.738  1.00 80.22           N
ATOM   1317  CA  GLU A  96      49.841  17.224  70.792  1.00 89.08           C
ATOM   1318  C   GLU A  96      49.010  17.872  69.680  1.00 83.79           C
ATOM   1319  O   GLU A  96      49.253  17.680  68.480  1.00 69.53           O
ATOM   1320  CB  GLU A  96      49.015  16.183  71.577  1.00 83.99           C
ATOM   1321  CG  GLU A  96      47.893  16.805  72.479  1.00 79.72           C
ATOM   1322  CD  GLU A  96      47.553  15.971  73.720  1.00 84.52           C
ATOM   1323  OE1 GLU A  96      48.484  15.334  74.269  1.00 84.33           O
ATOM   1324  OE2 GLU A  96      46.363  15.973  74.146  1.00 80.05           O1-
ATOM   1325  H   GLU A  96      50.316  17.969  72.559  1.00 96.26           H
ATOM   1326  HA  GLU A  96      50.600  16.778  70.381  1.00106.89           H
ATOM   1327  HB2 GLU A  96      48.596  15.572  70.950  1.00100.79           H
ATOM   1328  HB3 GLU A  96      49.622  15.691  72.156  1.00100.79           H
ATOM   1329  HG2 GLU A  96      48.190  17.670  72.800  1.00 95.66           H
ATOM   1330  HG3 GLU A  96      47.082  16.909  71.957  1.00 95.66           H
ATOM   1331  N   GLY A  97      48.058  18.689  70.100  1.00 79.17           N
ATOM   1332  CA  GLY A  97      46.988  19.215  69.302  1.00 66.75           C
ATOM   1333  C   GLY A  97      46.112  19.905  70.323  1.00 65.47           C
ATOM   1334  O   GLY A  97      46.625  20.518  71.260  1.00 68.58           O
ATOM   1335  H   GLY A  97      48.011  18.968  70.914  1.00 95.01           H
ATOM   1336  HA2 GLY A  97      47.322  19.852  68.651  1.00 80.10           H
ATOM   1337  HA3 GLY A  97      46.496  18.505  68.862  1.00 80.10           H
ATOM   1338  N   GLN A  98      44.806  19.789  70.205  1.00 62.79           N
ATOM   1339  CA  GLN A  98      43.942  20.427  71.176  1.00 60.20           C
ATOM   1340  C   GLN A  98      43.733  19.521  72.395  1.00 65.52           C
ATOM   1341  O   GLN A  98      43.870  18.289  72.330  1.00 62.65           O
ATOM   1342  CB  GLN A  98      42.608  20.792  70.530  1.00 59.56           C
ATOM   1343  CG  GLN A  98      42.751  21.770  69.359  1.00 68.79           C
ATOM   1344  CD  GLN A  98      42.970  21.082  68.028  1.00 72.38           C
ATOM   1345  OE1 GLN A  98      42.001  20.670  67.362  1.00 72.33           O
ATOM   1346  NE2 GLN A  98      44.245  20.964  67.617  1.00 69.81           N
ATOM   1347  H   GLN A  98      44.396  19.361  69.581  1.00 75.34           H
ATOM   1348  HA  GLN A  98      44.363  21.245  71.481  1.00 72.23           H
ATOM   1349  HB2 GLN A  98      42.182  19.988  70.195  1.00 71.47           H
ATOM   1350  HB3 GLN A  98      42.043  21.216  71.195  1.00 71.47           H
ATOM   1351  HG2 GLN A  98      41.948  22.308  69.292  1.00 82.54           H
ATOM   1352  HG3 GLN A  98      43.517  22.344  69.517  1.00 82.54           H
ATOM   1353 HE21 GLN A  98      44.881  21.276  68.105  1.00 83.77           H
ATOM   1354 HE22 GLN A  98      44.434  20.572  66.872  1.00 83.77           H
ATOM   1355  N   TRP A  99      43.457  20.155  73.525  1.00 56.50           N
ATOM   1356  CA  TRP A  99      42.884  19.465  74.662  1.00 52.18           C
ATOM   1357  C   TRP A  99      41.396  19.780  74.742  1.00 48.30           C
ATOM   1358  O   TRP A  99      40.875  20.643  74.047  1.00 44.93           O
ATOM   1359  CB  TRP A  99      43.615  19.834  75.950  1.00 55.95           C
ATOM   1360  CG  TRP A  99      43.712  21.328  76.305  1.00 60.46           C
ATOM   1361  CD1 TRP A  99      44.832  22.129  76.225  1.00 55.53           C
ATOM   1362  CD2 TRP A  99      42.665  22.163  76.819  1.00 52.42           C
ATOM   1363  NE1 TRP A  99      44.534  23.391  76.648  1.00 58.52           N
ATOM   1364  CE2 TRP A  99      43.211  23.443  77.011  1.00 58.02           C
ATOM   1365  CE3 TRP A  99      41.312  21.957  77.109  1.00 54.26           C
ATOM   1366  CZ2 TRP A  99      42.456  24.503  77.501  1.00 56.75           C
ATOM   1367  CZ3 TRP A  99      40.563  23.014  77.595  1.00 56.55           C
ATOM   1368  CH2 TRP A  99      41.137  24.265  77.793  1.00 59.70           C
ATOM   1369  H   TRP A  99      43.603  20.991  73.663  1.00 67.80           H
ATOM   1370  HA  TRP A  99      42.984  18.509  74.535  1.00 62.62           H
ATOM   1371  HB2 TRP A  99      43.156  19.393  76.681  1.00 67.14           H
ATOM   1372  HB3 TRP A  99      44.521  19.490  75.874  1.00 67.14           H
ATOM   1373  HD1 TRP A  99      45.669  21.853  75.938  1.00 66.64           H
ATOM   1374  HE1 TRP A  99      45.089  24.048  76.680  1.00 70.22           H
ATOM   1375  HE3 TRP A  99      40.924  21.118  76.989  1.00 65.11           H
ATOM   1376  HZ2 TRP A  99      42.833  25.342  77.625  1.00 68.11           H
ATOM   1377  HZ3 TRP A  99      39.665  22.889  77.802  1.00 67.86           H
ATOM   1378  HH2 TRP A  99      40.605  24.958  78.113  1.00 71.65           H
ATOM   1379  N   SER A 100      40.697  19.041  75.582  1.00 46.58           N
ATOM   1380  CA  SER A 100      39.258  19.193  75.683  1.00 45.52           C
ATOM   1381  C   SER A 100      38.869  18.660  77.044  1.00 41.86           C
ATOM   1382  O   SER A 100      39.635  17.919  77.655  1.00 44.05           O
ATOM   1383  CB  SER A 100      38.540  18.458  74.554  1.00 50.38           C
ATOM   1384  OG  SER A 100      39.239  17.277  74.162  1.00 40.39           O
ATOM   1385  H   SER A 100      41.026  18.449  76.108  1.00 55.90           H
ATOM   1386  HA  SER A 100      39.024  20.130  75.636  1.00 54.62           H
ATOM   1387  HB2 SER A 100      37.641  18.237  74.843  1.00 60.46           H
ATOM   1388  HB3 SER A 100      38.498  19.052  73.792  1.00 60.46           H
ATOM   1389  HG  SER A 100      38.697  16.717  73.848  1.00 48.47           H
ATOM   1390  N   VAL A 101      37.694  19.071  77.531  1.00 45.74           N
ATOM   1391  CA  VAL A 101      37.240  18.693  78.866  1.00 42.72           C
ATOM   1392  C   VAL A 101      35.798  19.107  79.110  1.00 46.75           C
ATOM   1393  O   VAL A 101      35.404  20.250  78.862  1.00 48.33           O
ATOM   1394  CB  VAL A 101      38.135  19.280  79.965  1.00 50.91           C
ATOM   1395  CG1 VAL A 101      38.143  20.758  79.860  1.00 54.57           C
ATOM   1396  CG2 VAL A 101      37.625  18.822  81.363  1.00 48.23           C
ATOM   1397  H   VAL A 101      37.137  19.564  77.102  1.00 54.88           H
ATOM   1398  HA  VAL A 101      37.280  17.728  78.940  1.00 51.26           H
ATOM   1399  HB  VAL A 101      39.047  18.970  79.858  1.00 61.09           H
ATOM   1400 HG11 VAL A 101      38.709  21.109  80.565  1.00 65.48           H
ATOM   1401 HG12 VAL A 101      38.496  20.999  78.991  1.00 65.48           H
ATOM   1402 HG13 VAL A 101      37.242  21.096  79.963  1.00 65.48           H
ATOM   1403 HG21 VAL A 101      38.247  19.123  82.042  1.00 57.88           H
ATOM   1404 HG22 VAL A 101      36.745  19.203  81.528  1.00 57.88           H
ATOM   1405 HG23 VAL A 101      37.567  17.855  81.380  1.00 57.88           H
ATOM   1406  N   LYS A 102      35.014  18.171  79.621  1.00 42.09           N
ATOM   1407  CA  LYS A 102      33.631  18.417  79.970  1.00 47.34           C
ATOM   1408  C   LYS A 102      33.629  19.238  81.252  1.00 49.70           C
ATOM   1409  O   LYS A 102      34.362  18.921  82.190  1.00 56.88           O
ATOM   1410  CB  LYS A 102      32.894  17.088  80.167  1.00 45.79           C
ATOM   1411  CG  LYS A 102      31.395  17.169  80.363  1.00 49.33           C
ATOM   1412  CD  LYS A 102      30.872  16.171  81.422  1.00 60.30           C
ATOM   1413  CE  LYS A 102      30.992  14.682  81.024  1.00 56.90           C
ATOM   1414  NZ  LYS A 102      30.200  13.660  81.792  1.00 58.40           N1+
ATOM   1415  H   LYS A 102      35.273  17.374  79.799  1.00 50.51           H
ATOM   1416  HA  LYS A 102      33.205  18.922  79.258  1.00 56.81           H
ATOM   1417  HB2 LYS A 102      33.052  16.535  79.390  1.00 54.95           H
ATOM   1418  HB3 LYS A 102      33.259  16.651  80.952  1.00 54.95           H
ATOM   1419  HG2 LYS A 102      31.165  18.066  80.655  1.00 59.19           H
ATOM   1420  HG3 LYS A 102      30.951  16.973  79.524  1.00 59.19           H
ATOM   1421  HD2 LYS A 102      31.356  16.312  82.252  1.00 72.36           H
ATOM   1422  HD3 LYS A 102      29.935  16.345  81.559  1.00 72.36           H
ATOM   1423  HE2 LYS A 102      30.675  14.622  80.114  1.00 68.28           H
ATOM   1424  HE3 LYS A 102      31.929  14.429  81.084  1.00 68.28           H
ATOM   1425  HZ1 LYS A 102      29.902  13.035  81.236  1.00 70.08           H
ATOM   1426  HZ2 LYS A 102      30.723  13.275  82.400  1.00 70.08           H
ATOM   1427  HZ3 LYS A 102      29.507  14.037  82.201  1.00 70.08           H
ATOM   1428  N   THR A 103      32.838  20.307  81.279  1.00 52.85           N
ATOM   1429  CA  THR A 103      32.744  21.195  82.430  1.00 49.29           C
ATOM   1430  C   THR A 103      31.374  21.147  83.063  1.00 49.49           C
ATOM   1431  O   THR A 103      31.266  21.119  84.284  1.00 56.98           O
ATOM   1432  CB  THR A 103      33.050  22.637  82.030  1.00 48.22           C
ATOM   1433  OG1 THR A 103      32.041  23.095  81.135  1.00 48.67           O
ATOM   1434  CG2 THR A 103      34.377  22.768  81.355  1.00 41.81           C
ATOM   1435  H   THR A 103      32.326  20.540  80.627  1.00 63.42           H
ATOM   1436  HA  THR A 103      33.393  20.937  83.098  1.00 59.14           H
ATOM   1437  HB  THR A 103      33.060  23.183  82.829  1.00 57.87           H
ATOM   1438  HG1 THR A 103      32.246  23.853  80.843  1.00 58.40           H
ATOM   1439 HG21 THR A 103      34.503  23.686  81.077  1.00 50.17           H
ATOM   1440 HG22 THR A 103      35.087  22.521  81.966  1.00 50.17           H
ATOM   1441 HG23 THR A 103      34.417  22.199  80.575  1.00 50.17           H
ATOM   1442  N   LYS A 104      30.331  21.054  82.249  1.00 50.95           N
ATOM   1443  CA  LYS A 104      28.961  21.003  82.733  1.00 56.62           C
ATOM   1444  C   LYS A 104      28.197  19.977  81.908  1.00 52.87           C
ATOM   1445  O   LYS A 104      28.513  19.759  80.740  1.00 54.46           O
ATOM   1446  CB  LYS A 104      28.309  22.407  82.649  1.00 63.17           C
ATOM   1447  CG  LYS A 104      28.901  23.428  83.667  1.00 66.80           C
ATOM   1448  CD  LYS A 104      28.233  24.828  83.612  1.00 70.76           C
ATOM   1449  CE  LYS A 104      28.505  25.669  84.903  1.00 72.05           C
ATOM   1450  NZ  LYS A 104      27.969  25.099  86.214  1.00 68.71           N1+
ATOM   1451  H   LYS A 104      30.398  21.019  81.388  1.00 61.14           H
ATOM   1452  HA  LYS A 104      28.959  20.711  83.657  1.00 67.94           H
ATOM   1453  HB2 LYS A 104      28.451  22.761  81.757  1.00 75.80           H
ATOM   1454  HB3 LYS A 104      27.358  22.320  82.818  1.00 75.80           H
ATOM   1455  HG2 LYS A 104      28.778  23.080  84.566  1.00 80.15           H
ATOM   1456  HG3 LYS A 104      29.847  23.540  83.485  1.00 80.15           H
ATOM   1457  HD2 LYS A 104      28.590  25.318  82.853  1.00 84.91           H
ATOM   1458  HD3 LYS A 104      27.275  24.727  83.508  1.00 84.91           H
ATOM   1459  HE2 LYS A 104      29.465  25.772  85.005  1.00 86.46           H
ATOM   1460  HE3 LYS A 104      28.102  26.545  84.779  1.00 86.46           H
ATOM   1461  HZ1 LYS A 104      27.962  25.735  86.838  1.00 82.46           H
ATOM   1462  HZ2 LYS A 104      27.136  24.807  86.101  1.00 82.46           H
ATOM   1463  HZ3 LYS A 104      28.477  24.425  86.496  1.00 82.46           H
ATOM   1464  N   HIS A 105      27.209  19.326  82.519  1.00 50.41           N
ATOM   1465  CA  HIS A 105      26.479  18.270  81.834  1.00 51.87           C
ATOM   1466  C   HIS A 105      25.136  18.044  82.502  1.00 52.12           C
ATOM   1467  O   HIS A 105      24.901  18.469  83.625  1.00 57.43           O
ATOM   1468  CB  HIS A 105      27.271  16.954  81.796  1.00 59.01           C
ATOM   1469  CG  HIS A 105      27.536  16.336  83.143  1.00 60.70           C
ATOM   1470  ND1 HIS A 105      28.711  16.540  83.848  1.00 55.38           N
ATOM   1471  CD2 HIS A 105      26.801  15.469  83.882  1.00 56.25           C
ATOM   1472  CE1 HIS A 105      28.671  15.853  84.976  1.00 55.22           C
ATOM   1473  NE2 HIS A 105      27.525  15.196  85.023  1.00 62.41           N
ATOM   1474  H   HIS A 105      26.947  19.471  83.319  1.00 60.49           H
ATOM   1475  HA  HIS A 105      26.317  18.546  80.919  1.00 62.25           H
ATOM   1476  HB2 HIS A 105      28.114  17.130  81.360  1.00 70.82           H
ATOM   1477  HB3 HIS A 105      26.764  16.306  81.277  1.00 70.82           H
ATOM   1478  HD2 HIS A 105      25.955  15.137  83.672  1.00 67.50           H
ATOM   1479  HE1 HIS A 105      29.338  15.835  85.623  1.00 66.26           H
ATOM   1480  HE2 HIS A 105      27.276  14.681  85.665  1.00 74.90           H
ATOM   1481  N   GLN A 106      24.276  17.315  81.801  1.00 54.88           N
ATOM   1482  CA  GLN A 106      22.903  17.099  82.217  1.00 58.27           C
ATOM   1483  C   GLN A 106      22.295  16.039  81.309  1.00 58.66           C
ATOM   1484  O   GLN A 106      22.562  16.031  80.109  1.00 62.96           O
ATOM   1485  CB  GLN A 106      22.095  18.408  82.142  1.00 59.52           C
ATOM   1486  CG  GLN A 106      20.731  18.328  82.798  1.00 67.18           C
ATOM   1487  CD  GLN A 106      20.820  18.531  84.277  1.00 68.45           C
ATOM   1488  OE1 GLN A 106      21.272  19.586  84.747  1.00 69.03           O
ATOM   1489  NE2 GLN A 106      20.425  17.511  85.033  1.00 68.37           N
ATOM   1490  H   GLN A 106      24.469  16.927  81.059  1.00 65.86           H
ATOM   1491  HA  GLN A 106      22.894  16.777  83.130  1.00 69.92           H
ATOM   1492  HB2 GLN A 106      22.590  19.111  82.590  1.00 71.43           H
ATOM   1493  HB3 GLN A 106      21.957  18.657  81.216  1.00 71.43           H
ATOM   1494  HG2 GLN A 106      20.157  19.027  82.454  1.00 80.62           H
ATOM   1495  HG3 GLN A 106      20.336  17.455  82.637  1.00 80.62           H
ATOM   1496 HE21 GLN A 106      20.097  16.803  84.665  1.00 82.04           H
ATOM   1497 HE22 GLN A 106      20.499  17.557  85.888  1.00 82.04           H
ATOM   1498  N   MET A 107      21.480  15.162  81.877  1.00 61.30           N
ATOM   1499  CA  MET A 107      20.850  14.077  81.147  1.00 59.32           C
ATOM   1500  C   MET A 107      19.344  14.202  81.270  1.00 64.92           C
ATOM   1501  O   MET A 107      18.836  14.574  82.332  1.00 66.44           O
ATOM   1502  CB  MET A 107      21.271  12.711  81.695  1.00 66.31           C
ATOM   1503  CG  MET A 107      22.757  12.472  81.783  1.00 68.99           C
ATOM   1504  SD  MET A 107      23.046  10.785  82.342  1.00 73.48           S
ATOM   1505  CE  MET A 107      23.456   9.921  80.836  1.00 72.06           C
ATOM   1506  H   MET A 107      21.265  15.176  82.710  1.00 73.56           H
ATOM   1507  HA  MET A 107      21.101  14.126  80.213  1.00 71.19           H
ATOM   1508  HB2 MET A 107      20.914  12.619  82.592  1.00 79.57           H
ATOM   1509  HB3 MET A 107      20.896  12.017  81.131  1.00 79.57           H
ATOM   1510  HG2 MET A 107      23.165  12.593  80.912  1.00 82.79           H
ATOM   1511  HG3 MET A 107      23.149  13.080  82.429  1.00 82.79           H
ATOM   1512  HE1 MET A 107      23.541   8.973  81.026  1.00 86.48           H
ATOM   1513  HE2 MET A 107      22.760  10.066  80.175  1.00 86.48           H
ATOM   1514  HE3 MET A 107      24.301  10.264  80.518  1.00 86.48           H
ATOM   1515  N   TYR A 108      18.635  13.857  80.196  1.00 61.70           N
ATOM   1516  CA  TYR A 108      17.184  13.918  80.160  1.00 60.70           C
ATOM   1517  C   TYR A 108      16.686  12.611  79.588  1.00 62.87           C
ATOM   1518  O   TYR A 108      16.975  12.279  78.439  1.00 71.84           O
ATOM   1519  CB  TYR A 108      16.683  15.101  79.324  1.00 66.13           C
ATOM   1520  CG  TYR A 108      17.314  16.439  79.697  1.00 66.81           C
ATOM   1521  CD1 TYR A 108      18.635  16.720  79.363  1.00 65.85           C
ATOM   1522  CD2 TYR A 108      16.590  17.424  80.375  1.00 66.51           C
ATOM   1523  CE1 TYR A 108      19.218  17.914  79.695  1.00 68.23           C
ATOM   1524  CE2 TYR A 108      17.178  18.638  80.720  1.00 65.28           C
ATOM   1525  CZ  TYR A 108      18.494  18.872  80.370  1.00 68.56           C
ATOM   1526  OH  TYR A 108      19.131  20.049  80.681  1.00 62.90           O
ATOM   1527  H   TYR A 108      18.982  13.574  79.462  1.00 74.04           H
ATOM   1528  HA  TYR A 108      16.843  14.005  81.059  1.00 72.84           H
ATOM   1529  HB2 TYR A 108      16.879  14.926  78.392  1.00 79.36           H
ATOM   1530  HB3 TYR A 108      15.723  15.180  79.445  1.00 79.36           H
ATOM   1531  HD1 TYR A 108      19.141  16.084  78.916  1.00 79.02           H
ATOM   1532  HD2 TYR A 108      15.706  17.264  80.608  1.00 79.82           H
ATOM   1533  HE1 TYR A 108      20.106  18.077  79.469  1.00 81.87           H
ATOM   1534  HE2 TYR A 108      16.688  19.286  81.170  1.00 78.34           H
ATOM   1535  HH  TYR A 108      18.832  20.351  81.404  1.00 75.48           H
ATOM   1536  N   SER A 109      15.964  11.861  80.393  1.00 71.86           N
ATOM   1537  CA  SER A 109      15.347  10.651  79.903  1.00 72.49           C
ATOM   1538  C   SER A 109      14.424  10.979  78.742  1.00 76.08           C
ATOM   1539  O   SER A 109      13.993  12.116  78.551  1.00 75.44           O
ATOM   1540  CB  SER A 109      14.588   9.965  81.029  1.00 78.85           C
ATOM   1541  OG  SER A 109      15.456   9.778  82.148  1.00 81.99           O
ATOM   1542  H   SER A 109      15.824  12.028  81.225  1.00 86.23           H
ATOM   1543  HA  SER A 109      16.034  10.047  79.583  1.00 86.99           H
ATOM   1544  HB2 SER A 109      13.847  10.531  81.295  1.00 94.62           H
ATOM   1545  HB3 SER A 109      14.257   9.111  80.716  1.00 94.62           H
ATOM   1546  HG  SER A 109      15.019   9.522  82.817  1.00 98.39           H
ATOM   1547  N   ILE A 110      14.135   9.959  77.948  1.00 82.69           N
ATOM   1548  CA  ILE A 110      13.428  10.128  76.684  1.00 88.91           C
ATOM   1549  C   ILE A 110      11.963   9.787  76.926  1.00 89.10           C
ATOM   1550  O   ILE A 110      11.645   8.613  77.188  1.00 86.66           O
ATOM   1551  CB  ILE A 110      14.036   9.254  75.579  1.00 88.55           C
ATOM   1552  CG1 ILE A 110      15.521   9.609  75.371  1.00 82.27           C
ATOM   1553  CG2 ILE A 110      13.218   9.415  74.290  1.00 89.95           C
ATOM   1554  CD1 ILE A 110      16.213   8.781  74.282  1.00 87.20           C
ATOM   1555  H   ILE A 110      14.346   9.144  78.121  1.00 99.22           H
ATOM   1556  HA  ILE A 110      13.508  11.053  76.398  1.00106.69           H
ATOM   1557  HB  ILE A 110      13.985   8.327  75.864  1.00106.26           H
ATOM   1558 HG12 ILE A 110      15.585  10.544  75.122  1.00 98.73           H
ATOM   1559 HG13 ILE A 110      16.001   9.464  76.201  1.00 98.73           H
ATOM   1560 HG21 ILE A 110      13.636   8.900  73.584  1.00107.94           H
ATOM   1561 HG22 ILE A 110      12.314   9.093  74.433  1.00107.94           H
ATOM   1562 HG23 ILE A 110      13.194  10.353  74.044  1.00107.94           H
ATOM   1563 HD11 ILE A 110      17.165   8.967  74.287  1.00104.64           H
ATOM   1564 HD12 ILE A 110      16.045   7.847  74.462  1.00104.64           H
ATOM   1565 HD13 ILE A 110      15.839   9.012  73.417  1.00104.64           H
ATOM   1566  N   PRO A 111      11.045  10.747  76.858  1.00 93.55           N
ATOM   1567  CA  PRO A 111       9.636  10.448  77.120  1.00 94.18           C
ATOM   1568  C   PRO A 111       9.029   9.546  76.056  1.00 95.02           C
ATOM   1569  O   PRO A 111       9.571   9.347  74.970  1.00 97.54           O
ATOM   1570  CB  PRO A 111       8.980  11.830  77.119  1.00 95.44           C
ATOM   1571  CG  PRO A 111      10.069  12.750  77.517  1.00 91.89           C
ATOM   1572  CD  PRO A 111      11.281  12.202  76.820  1.00 94.46           C
ATOM   1573  HA  PRO A 111       9.528  10.041  77.992  1.00113.02           H
ATOM   1574  HB2 PRO A 111       8.675  12.039  76.223  1.00114.53           H
ATOM   1575  HB3 PRO A 111       8.248  11.857  77.755  1.00114.53           H
ATOM   1576  HG2 PRO A 111       9.854  13.639  77.208  1.00110.26           H
ATOM   1577  HG3 PRO A 111      10.187  12.730  78.480  1.00110.26           H
ATOM   1578  HD2 PRO A 111      11.318  12.515  75.903  1.00113.35           H
ATOM   1579  HD3 PRO A 111      12.081  12.436  77.312  1.00113.35           H
ATOM   1580  N   GLU A 112       7.858   9.012  76.397  1.00 96.89           N
ATOM   1581  CA  GLU A 112       7.086   8.142  75.519  1.00 99.27           C
ATOM   1582  C   GLU A 112       6.545   8.892  74.302  1.00103.32           C
ATOM   1583  O   GLU A 112       6.906   8.582  73.158  1.00100.62           O
ATOM   1584  CB  GLU A 112       5.931   7.518  76.309  1.00100.09           C
ATOM   1585  CG  GLU A 112       4.807   6.971  75.445  1.00101.74           C
ATOM   1586  CD  GLU A 112       5.321   6.071  74.328  1.00104.87           C
ATOM   1587  OE1 GLU A 112       6.124   5.155  74.621  1.00104.04           O
ATOM   1588  OE2 GLU A 112       4.939   6.298  73.155  1.00102.87           O1-
ATOM   1589  H   GLU A 112       7.476   9.147  77.157  1.00116.27           H
ATOM   1590  HA  GLU A 112       7.654   7.421  75.207  1.00119.13           H
ATOM   1591  HB2 GLU A 112       6.276   6.790  76.850  1.00120.11           H
ATOM   1592  HB3 GLU A 112       5.552   8.200  76.884  1.00120.11           H
ATOM   1593  HG2 GLU A 112       4.208   6.452  76.006  1.00122.09           H
ATOM   1594  HG3 GLU A 112       4.320   7.710  75.047  1.00122.09           H
ATOM   1595  N   ASP A 113       5.652   9.861  74.541  1.00105.80           N
ATOM   1596  CA  ASP A 113       5.089  10.669  73.463  1.00102.88           C
ATOM   1597  C   ASP A 113       6.168  11.330  72.620  1.00101.02           C
ATOM   1598  O   ASP A 113       5.876  11.770  71.503  1.00 99.00           O
ATOM   1599  CB  ASP A 113       4.142  11.732  74.043  1.00101.32           C
ATOM   1600  CG  ASP A 113       4.767  12.518  75.184  1.00100.93           C
ATOM   1601  OD1 ASP A 113       5.131  11.911  76.214  1.00 98.21           O
ATOM   1602  OD2 ASP A 113       4.899  13.749  75.047  1.00 97.46           O1-
ATOM   1603  H   ASP A 113       5.360  10.067  75.324  1.00126.95           H
ATOM   1604  HA  ASP A 113       4.568  10.095  72.880  1.00123.45           H
ATOM   1605  HB2 ASP A 113       3.904  12.360  73.344  1.00121.59           H
ATOM   1606  HB3 ASP A 113       3.343  11.296  74.382  1.00121.59           H
ATOM   1607  N   ALA A 114       7.403  11.404  73.124  1.00102.76           N
ATOM   1608  CA  ALA A 114       8.524  11.915  72.349  1.00101.23           C
ATOM   1609  C   ALA A 114       9.018  10.911  71.316  1.00100.50           C
ATOM   1610  O   ALA A 114       9.655  11.312  70.337  1.00 96.21           O
ATOM   1611  CB  ALA A 114       9.665  12.305  73.294  1.00 98.97           C
ATOM   1612  H   ALA A 114       7.618  11.160  73.921  1.00123.31           H
ATOM   1613  HA  ALA A 114       8.242  12.711  71.872  1.00121.47           H
ATOM   1614  HB1 ALA A 114      10.389  12.691  72.776  1.00118.77           H
ATOM   1615  HB2 ALA A 114       9.334  12.954  73.933  1.00118.77           H
ATOM   1616  HB3 ALA A 114       9.975  11.515  73.762  1.00118.77           H
ATOM   1617  N   MET A 115       8.724   9.624  71.504  1.00101.87           N
ATOM   1618  CA  MET A 115       9.132   8.578  70.576  1.00100.67           C
ATOM   1619  C   MET A 115       8.021   8.213  69.597  1.00 99.37           C
ATOM   1620  O   MET A 115       8.260   8.202  68.391  1.00 99.93           O
ATOM   1621  CB  MET A 115       9.581   7.328  71.344  1.00103.32           C
ATOM   1622  CG  MET A 115      10.730   7.547  72.339  1.00103.29           C
ATOM   1623  SD  MET A 115      12.417   7.480  71.663  1.00 98.04           S
ATOM   1624  CE  MET A 115      12.704   5.716  71.665  1.00 95.57           C
ATOM   1625  H   MET A 115       8.274   9.326  72.175  1.00122.25           H
ATOM   1626  HA  MET A 115       9.898   8.897  70.072  1.00120.80           H
ATOM   1627  HB2 MET A 115       8.824   6.997  71.850  1.00123.98           H
ATOM   1628  HB3 MET A 115       9.863   6.654  70.705  1.00123.98           H
ATOM   1629  HG2 MET A 115      10.612   8.409  72.767  1.00123.94           H
ATOM   1630  HG3 MET A 115      10.672   6.843  73.008  1.00123.94           H
ATOM   1631  HE1 MET A 115      13.567   5.548  71.258  1.00114.69           H
ATOM   1632  HE2 MET A 115      12.703   5.389  72.579  1.00114.69           H
ATOM   1633  HE3 MET A 115      12.004   5.283  71.153  1.00114.69           H
ATOM   1634  N   THR A 116       6.802   7.921  70.079  1.00101.66           N
ATOM   1635  CA  THR A 116       5.706   7.600  69.159  1.00101.94           C
ATOM   1636  C   THR A 116       5.249   8.826  68.386  1.00 98.78           C
ATOM   1637  O   THR A 116       4.550   8.686  67.377  1.00 95.58           O
ATOM   1638  CB  THR A 116       4.502   6.989  69.903  1.00102.65           C
ATOM   1639  OG1 THR A 116       4.924   5.843  70.651  1.00100.86           O
ATOM   1640  CG2 THR A 116       3.368   6.570  68.924  1.00 97.04           C
ATOM   1641  H   THR A 116       6.590   7.906  70.914  1.00121.99           H
ATOM   1642  HA  THR A 116       6.014   6.947  68.514  1.00122.33           H
ATOM   1643  HB  THR A 116       4.140   7.649  70.516  1.00123.18           H
ATOM   1644  HG1 THR A 116       4.822   5.984  71.473  1.00121.03           H
ATOM   1645 HG21 THR A 116       2.658   6.127  69.413  1.00116.45           H
ATOM   1646 HG22 THR A 116       2.992   7.347  68.485  1.00116.45           H
ATOM   1647 HG23 THR A 116       3.708   5.959  68.253  1.00116.45           H
ATOM   1648  N   GLY A 117       5.633  10.017  68.835  1.00 98.80           N
ATOM   1649  CA  GLY A 117       5.167  11.236  68.217  1.00 97.95           C
ATOM   1650  C   GLY A 117       5.706  11.420  66.821  1.00 95.66           C
ATOM   1651  O   GLY A 117       5.723  10.489  66.008  1.00 93.73           O
ATOM   1652  H   GLY A 117       6.160  10.145  69.504  1.00118.57           H
ATOM   1653  HA2 GLY A 117       4.198  11.227  68.167  1.00117.54           H
ATOM   1654  HA3 GLY A 117       5.441  11.998  68.755  1.00117.54           H
ATOM   1655  N   THR A 118       6.156  12.633  66.541  1.00 94.56           N
ATOM   1656  CA  THR A 118       6.684  12.987  65.241  1.00 94.16           C
ATOM   1657  C   THR A 118       8.094  13.514  65.437  1.00 92.36           C
ATOM   1658  O   THR A 118       8.493  13.882  66.549  1.00 88.84           O
ATOM   1659  CB  THR A 118       5.818  14.042  64.530  1.00 89.93           C
ATOM   1660  OG1 THR A 118       5.918  15.296  65.212  1.00 89.47           O
ATOM   1661  CG2 THR A 118       4.376  13.606  64.485  1.00 91.45           C
ATOM   1662  H   THR A 118       6.192  13.275  67.111  1.00113.48           H
ATOM   1663  HA  THR A 118       6.725  12.196  64.677  1.00112.99           H
ATOM   1664  HB  THR A 118       6.123  14.153  63.617  1.00107.91           H
ATOM   1665  HG1 THR A 118       5.389  15.848  64.866  1.00107.36           H
ATOM   1666 HG21 THR A 118       3.841  14.284  64.046  1.00109.74           H
ATOM   1667 HG22 THR A 118       4.303  12.777  63.987  1.00109.74           H
ATOM   1668 HG23 THR A 118       4.033  13.461  65.378  1.00109.74           H
ATOM   1669  N   ALA A 119       8.847  13.514  64.335  1.00 88.28           N
ATOM   1670  CA  ALA A 119      10.161  14.137  64.332  1.00 87.20           C
ATOM   1671  C   ALA A 119      10.082  15.537  64.904  1.00 86.31           C
ATOM   1672  O   ALA A 119      10.950  15.962  65.679  1.00 83.39           O
ATOM   1673  CB  ALA A 119      10.708  14.170  62.908  1.00 84.06           C
ATOM   1674  H   ALA A 119       8.616  13.159  63.585  1.00105.94           H
ATOM   1675  HA  ALA A 119      10.760  13.617  64.885  1.00104.64           H
ATOM   1676  HB1 ALA A 119      11.603  14.540  62.920  1.00100.88           H
ATOM   1677  HB2 ALA A 119      10.726  13.262  62.566  1.00100.88           H
ATOM   1678  HB3 ALA A 119      10.126  14.715  62.356  1.00100.88           H
ATOM   1679  N   GLU A 120       9.019  16.253  64.550  1.00 89.55           N
ATOM   1680  CA  GLU A 120       8.841  17.617  65.027  1.00 90.53           C
ATOM   1681  C   GLU A 120       8.811  17.645  66.553  1.00 87.03           C
ATOM   1682  O   GLU A 120       9.593  18.362  67.190  1.00 86.08           O
ATOM   1683  CB  GLU A 120       7.554  18.212  64.435  1.00 92.48           C
ATOM   1684  CG  GLU A 120       7.141  17.712  63.028  1.00 85.41           C
ATOM   1685  CD  GLU A 120       8.206  17.899  61.968  1.00 82.74           C
ATOM   1686  OE1 GLU A 120       8.951  18.897  62.052  1.00 79.23           O
ATOM   1687  OE2 GLU A 120       8.290  17.047  61.050  1.00 81.21           O1-
ATOM   1688  H   GLU A 120       8.389  15.956  64.049  1.00107.46           H
ATOM   1689  HA  GLU A 120       9.589  18.158  64.728  1.00108.63           H
ATOM   1690  HB2 GLU A 120       6.822  17.990  65.032  1.00110.98           H
ATOM   1691  HB3 GLU A 120       7.652  19.175  64.386  1.00110.98           H
ATOM   1692  HG2 GLU A 120       6.913  16.770  63.064  1.00102.49           H
ATOM   1693  HG3 GLU A 120       6.366  18.221  62.742  1.00102.49           H
ATOM   1694  N   MET A 121       7.927  16.842  67.158  1.00 87.70           N
ATOM   1695  CA  MET A 121       7.847  16.785  68.616  1.00 86.60           C
ATOM   1696  C   MET A 121       9.184  16.373  69.217  1.00 86.19           C
ATOM   1697  O   MET A 121       9.662  16.987  70.178  1.00 87.26           O
ATOM   1698  CB  MET A 121       6.751  15.810  69.058  1.00 85.94           C
ATOM   1699  CG  MET A 121       5.321  16.258  68.795  1.00 81.09           C
ATOM   1700  SD  MET A 121       4.143  15.031  69.402  1.00 77.10           S
ATOM   1701  CE  MET A 121       3.618  14.311  67.865  1.00 75.38           C
ATOM   1702  H   MET A 121       7.372  16.327  66.750  1.00105.24           H
ATOM   1703  HA  MET A 121       7.609  17.665  68.947  1.00103.92           H
ATOM   1704  HB2 MET A 121       6.888  14.964  68.607  1.00103.12           H
ATOM   1705  HB3 MET A 121       6.833  15.683  70.017  1.00103.12           H
ATOM   1706  HG2 MET A 121       5.155  17.103  69.244  1.00 97.31           H
ATOM   1707  HG3 MET A 121       5.186  16.355  67.839  1.00 97.31           H
ATOM   1708  HE1 MET A 121       2.963  13.620  68.045  1.00 90.45           H
ATOM   1709  HE2 MET A 121       3.232  15.001  67.304  1.00 90.45           H
ATOM   1710  HE3 MET A 121       4.390  13.935  67.434  1.00 90.45           H
ATOM   1711  N   LEU A 122       9.803  15.328  68.658  1.00 86.08           N
ATOM   1712  CA  LEU A 122      11.065  14.824  69.193  1.00 82.80           C
ATOM   1713  C   LEU A 122      12.054  15.961  69.411  1.00 79.52           C
ATOM   1714  O   LEU A 122      12.541  16.175  70.524  1.00 79.85           O
ATOM   1715  CB  LEU A 122      11.656  13.776  68.247  1.00 87.21           C
ATOM   1716  CG  LEU A 122      12.927  13.068  68.732  1.00 83.31           C
ATOM   1717  CD1 LEU A 122      12.605  12.278  69.963  1.00 84.85           C
ATOM   1718  CD2 LEU A 122      13.508  12.142  67.693  1.00 77.06           C
ATOM   1719  H   LEU A 122       9.513  14.901  67.970  1.00103.30           H
ATOM   1720  HA  LEU A 122      10.892  14.401  70.047  1.00 99.36           H
ATOM   1721  HB2 LEU A 122      10.986  13.092  68.090  1.00104.65           H
ATOM   1722  HB3 LEU A 122      11.871  14.215  67.409  1.00104.65           H
ATOM   1723  HG  LEU A 122      13.601  13.728  68.954  1.00 99.98           H
ATOM   1724 HD11 LEU A 122      13.407  11.812  70.243  1.00101.82           H
ATOM   1725 HD12 LEU A 122      12.312  12.884  70.660  1.00101.82           H
ATOM   1726 HD13 LEU A 122      11.907  11.639  69.754  1.00101.82           H
ATOM   1727 HD21 LEU A 122      14.306  11.724  68.051  1.00 92.47           H
ATOM   1728 HD22 LEU A 122      12.848  11.464  67.473  1.00 92.47           H
ATOM   1729 HD23 LEU A 122      13.731  12.658  66.905  1.00 92.47           H
ATOM   1730  N   PHE A 123      12.347  16.717  68.353  1.00 81.79           N
ATOM   1731  CA  PHE A 123      13.290  17.822  68.466  1.00 80.51           C
ATOM   1732  C   PHE A 123      12.689  19.029  69.159  1.00 79.21           C
ATOM   1733  O   PHE A 123      13.440  19.899  69.614  1.00 78.89           O
ATOM   1734  CB  PHE A 123      13.813  18.222  67.087  1.00 82.44           C
ATOM   1735  CG  PHE A 123      14.928  17.352  66.597  1.00 80.00           C
ATOM   1736  CD1 PHE A 123      14.656  16.126  66.030  1.00 78.13           C
ATOM   1737  CD2 PHE A 123      16.248  17.759  66.710  1.00 76.07           C
ATOM   1738  CE1 PHE A 123      15.667  15.322  65.592  1.00 73.65           C
ATOM   1739  CE2 PHE A 123      17.265  16.951  66.265  1.00 77.51           C
ATOM   1740  CZ  PHE A 123      16.972  15.728  65.705  1.00 74.97           C
ATOM   1741  H   PHE A 123      12.014  16.610  67.568  1.00 98.15           H
ATOM   1742  HA  PHE A 123      14.046  17.532  68.997  1.00 96.61           H
ATOM   1743  HB2 PHE A 123      13.089  18.173  66.443  1.00 98.93           H
ATOM   1744  HB3 PHE A 123      14.154  19.129  67.139  1.00 98.93           H
ATOM   1745  HD1 PHE A 123      13.774  15.840  65.957  1.00 93.76           H
ATOM   1746  HD2 PHE A 123      16.451  18.585  67.085  1.00 91.28           H
ATOM   1747  HE1 PHE A 123      15.471  14.499  65.219  1.00 88.38           H
ATOM   1748  HE2 PHE A 123      18.150  17.227  66.336  1.00 93.01           H
ATOM   1749  HZ  PHE A 123      17.659  15.179  65.401  1.00 89.97           H
ATOM   1750  N   ASP A 124      11.359  19.099  69.250  1.00 83.09           N
ATOM   1751  CA  ASP A 124      10.736  20.027  70.188  1.00 85.86           C
ATOM   1752  C   ASP A 124      11.230  19.751  71.604  1.00 79.76           C
ATOM   1753  O   ASP A 124      11.929  20.575  72.208  1.00 75.84           O
ATOM   1754  CB  ASP A 124       9.206  19.920  70.106  1.00 81.69           C
ATOM   1755  CG  ASP A 124       8.605  20.896  69.117  1.00 79.68           C
ATOM   1756  OD1 ASP A 124       7.502  20.613  68.605  1.00 76.12           O
ATOM   1757  OD2 ASP A 124       9.253  21.932  68.839  1.00 79.33           O1-
ATOM   1758  H   ASP A 124      10.806  18.625  68.790  1.00 99.71           H
ATOM   1759  HA  ASP A 124      10.992  20.935  69.956  1.00103.03           H
ATOM   1760  HB2 ASP A 124       8.965  19.038  69.805  1.00 98.03           H
ATOM   1761  HB3 ASP A 124       8.821  20.088  70.979  1.00 98.03           H
ATOM   1762  N   TYR A 125      10.912  18.562  72.127  1.00 77.31           N
ATOM   1763  CA  TYR A 125      11.385  18.173  73.453  1.00 85.51           C
ATOM   1764  C   TYR A 125      12.881  18.430  73.629  1.00 83.90           C
ATOM   1765  O   TYR A 125      13.319  18.867  74.697  1.00 81.10           O
ATOM   1766  CB  TYR A 125      11.067  16.699  73.701  1.00 86.21           C
ATOM   1767  CG  TYR A 125      11.549  16.185  75.046  1.00 89.30           C
ATOM   1768  CD1 TYR A 125      12.812  15.625  75.186  1.00 89.86           C
ATOM   1769  CD2 TYR A 125      10.743  16.264  76.176  1.00 93.75           C
ATOM   1770  CE1 TYR A 125      13.265  15.146  76.411  1.00 89.98           C
ATOM   1771  CE2 TYR A 125      11.190  15.792  77.417  1.00 96.23           C
ATOM   1772  CZ  TYR A 125      12.455  15.232  77.524  1.00 94.23           C
ATOM   1773  OH  TYR A 125      12.901  14.755  78.742  1.00 93.56           O
ATOM   1774  H   TYR A 125      10.424  17.970  71.738  1.00 92.77           H
ATOM   1775  HA  TYR A 125      10.913  18.697  74.117  1.00102.62           H
ATOM   1776  HB2 TYR A 125      10.103  16.585  73.667  1.00103.46           H
ATOM   1777  HB3 TYR A 125      11.482  16.167  73.006  1.00103.46           H
ATOM   1778  HD1 TYR A 125      13.363  15.564  74.441  1.00107.83           H
ATOM   1779  HD2 TYR A 125       9.894  16.637  76.107  1.00112.50           H
ATOM   1780  HE1 TYR A 125      14.113  14.775  76.480  1.00107.97           H
ATOM   1781  HE2 TYR A 125      10.638  15.847  78.164  1.00115.47           H
ATOM   1782  HH  TYR A 125      13.168  13.961  78.665  1.00112.27           H
ATOM   1783  N   ILE A 126      13.683  18.155  72.598  1.00 82.84           N
ATOM   1784  CA  ILE A 126      15.125  18.369  72.699  1.00 78.86           C
ATOM   1785  C   ILE A 126      15.428  19.819  73.044  1.00 79.82           C
ATOM   1786  O   ILE A 126      16.237  20.105  73.933  1.00 73.37           O
ATOM   1787  CB  ILE A 126      15.817  17.950  71.393  1.00 74.72           C
ATOM   1788  CG1 ILE A 126      15.782  16.438  71.277  1.00 72.63           C
ATOM   1789  CG2 ILE A 126      17.239  18.476  71.344  1.00 73.78           C
ATOM   1790  CD1 ILE A 126      16.505  15.903  70.086  1.00 75.77           C
ATOM   1791  H   ILE A 126      13.423  17.840  71.841  1.00 99.40           H
ATOM   1792  HA  ILE A 126      15.475  17.816  73.414  1.00 94.63           H
ATOM   1793  HB  ILE A 126      15.324  18.330  70.652  1.00 89.66           H
ATOM   1794 HG12 ILE A 126      16.190  16.060  72.069  1.00 87.15           H
ATOM   1795 HG13 ILE A 126      14.858  16.155  71.214  1.00 87.15           H
ATOM   1796 HG21 ILE A 126      17.669  18.178  70.532  1.00 88.54           H
ATOM   1797 HG22 ILE A 126      17.232  19.444  71.356  1.00 88.54           H
ATOM   1798 HG23 ILE A 126      17.713  18.143  72.115  1.00 88.54           H
ATOM   1799 HD11 ILE A 126      16.343  14.949  70.022  1.00 90.92           H
ATOM   1800 HD12 ILE A 126      16.174  16.350  69.291  1.00 90.92           H
ATOM   1801 HD13 ILE A 126      17.453  16.071  70.191  1.00 90.92           H
ATOM   1802  N   SER A 127      14.807  20.757  72.318  1.00 83.88           N
ATOM   1803  CA  SER A 127      15.015  22.180  72.591  1.00 85.65           C
ATOM   1804  C   SER A 127      14.623  22.535  74.019  1.00 83.28           C
ATOM   1805  O   SER A 127      15.300  23.338  74.678  1.00 78.34           O
ATOM   1806  CB  SER A 127      14.218  23.021  71.600  1.00 84.71           C
ATOM   1807  OG  SER A 127      14.676  22.805  70.284  1.00 83.00           O
ATOM   1808  H   SER A 127      14.271  20.595  71.665  1.00100.66           H
ATOM   1809  HA  SER A 127      15.954  22.392  72.474  1.00102.79           H
ATOM   1810  HB2 SER A 127      13.282  22.773  71.658  1.00101.65           H
ATOM   1811  HB3 SER A 127      14.332  23.957  71.824  1.00101.65           H
ATOM   1812  HG  SER A 127      14.504  22.015  70.054  1.00 99.60           H
ATOM   1813  N   GLU A 128      13.527  21.946  74.513  1.00 84.95           N
ATOM   1814  CA  GLU A 128      13.162  22.106  75.920  1.00 85.70           C
ATOM   1815  C   GLU A 128      14.316  21.701  76.836  1.00 84.79           C
ATOM   1816  O   GLU A 128      14.573  22.360  77.851  1.00 86.97           O
ATOM   1817  CB  GLU A 128      11.904  21.289  76.235  1.00 82.67           C
ATOM   1818  CG  GLU A 128      11.376  21.446  77.657  1.00 86.14           C
ATOM   1819  CD  GLU A 128      10.466  20.290  78.063  1.00 91.21           C
ATOM   1820  OE1 GLU A 128       9.529  19.981  77.296  1.00 92.77           O
ATOM   1821  OE2 GLU A 128      10.698  19.675  79.131  1.00 87.01           O1-
ATOM   1822  H   GLU A 128      12.984  21.461  74.055  1.00101.94           H
ATOM   1823  HA  GLU A 128      12.961  23.039  76.089  1.00102.84           H
ATOM   1824  HB2 GLU A 128      11.196  21.557  75.634  1.00 99.20           H
ATOM   1825  HB3 GLU A 128      12.103  20.350  76.104  1.00 99.20           H
ATOM   1826  HG2 GLU A 128      12.121  21.472  78.276  1.00103.36           H
ATOM   1827  HG3 GLU A 128      10.870  22.271  77.714  1.00103.36           H
ATOM   1828  N   CYS A 129      15.032  20.625  76.493  1.00 84.77           N
ATOM   1829  CA  CYS A 129      16.139  20.180  77.335  1.00 78.51           C
ATOM   1830  C   CYS A 129      17.349  21.087  77.174  1.00 78.26           C
ATOM   1831  O   CYS A 129      18.061  21.361  78.147  1.00 73.51           O
ATOM   1832  CB  CYS A 129      16.509  18.742  76.998  1.00 77.21           C
ATOM   1833  SG  CYS A 129      15.139  17.565  77.043  1.00 75.53           S
ATOM   1834  H   CYS A 129      14.897  20.141  75.794  1.00101.72           H
ATOM   1835  HA  CYS A 129      15.863  20.208  78.263  1.00 94.21           H
ATOM   1836  HB2 CYS A 129      16.884  18.733  76.104  1.00 92.65           H
ATOM   1837  HB3 CYS A 129      17.180  18.442  77.630  1.00 92.65           H
ATOM   1838  HG  CYS A 129      14.209  17.867  76.362  1.00 90.63           H
ATOM   1839  N   ILE A 130      17.610  21.559  75.953  1.00 80.78           N
ATOM   1840  CA  ILE A 130      18.731  22.474  75.767  1.00 83.18           C
ATOM   1841  C   ILE A 130      18.494  23.734  76.576  1.00 81.15           C
ATOM   1842  O   ILE A 130      19.407  24.277  77.205  1.00 79.16           O
ATOM   1843  CB  ILE A 130      18.948  22.802  74.277  1.00 78.61           C
ATOM   1844  CG1 ILE A 130      18.926  21.519  73.438  1.00 75.90           C
ATOM   1845  CG2 ILE A 130      20.271  23.553  74.122  1.00 75.95           C
ATOM   1846  CD1 ILE A 130      19.021  21.706  71.945  1.00 79.75           C
ATOM   1847  H   ILE A 130      17.161  21.371  75.245  1.00 96.94           H
ATOM   1848  HA  ILE A 130      19.540  22.054  76.097  1.00 99.82           H
ATOM   1849  HB  ILE A 130      18.228  23.378  73.978  1.00 94.33           H
ATOM   1850 HG12 ILE A 130      19.665  20.958  73.712  1.00 91.09           H
ATOM   1851 HG13 ILE A 130      18.099  21.060  73.591  1.00 91.09           H
ATOM   1852 HG21 ILE A 130      20.392  23.787  73.190  1.00 91.14           H
ATOM   1853 HG22 ILE A 130      20.250  24.358  74.661  1.00 91.14           H
ATOM   1854 HG23 ILE A 130      20.996  22.979  74.414  1.00 91.14           H
ATOM   1855 HD11 ILE A 130      18.981  20.836  71.514  1.00 95.70           H
ATOM   1856 HD12 ILE A 130      18.279  22.253  71.647  1.00 95.70           H
ATOM   1857 HD13 ILE A 130      19.862  22.136  71.732  1.00 95.70           H
ATOM   1858  N   SER A 131      17.255  24.202  76.590  1.00 80.77           N
ATOM   1859  CA  SER A 131      16.927  25.422  77.315  1.00 86.52           C
ATOM   1860  C   SER A 131      17.081  25.224  78.821  1.00 82.32           C
ATOM   1861  O   SER A 131      17.834  25.949  79.484  1.00 78.75           O
ATOM   1862  CB  SER A 131      15.505  25.850  76.945  1.00 90.32           C
ATOM   1863  OG  SER A 131      14.622  24.735  76.937  1.00 88.63           O
ATOM   1864  H   SER A 131      16.597  23.831  76.182  1.00 96.92           H
ATOM   1865  HA  SER A 131      17.540  26.120  77.036  1.00103.82           H
ATOM   1866  HB2 SER A 131      15.194  26.507  77.589  1.00108.39           H
ATOM   1867  HB3 SER A 131      15.517  26.236  76.053  1.00108.39           H
ATOM   1868  HG  SER A 131      14.899  24.134  76.424  1.00106.36           H
ATOM   1869  N   ASP A 132      16.377  24.232  79.371  1.00 81.54           N
ATOM   1870  CA  ASP A 132      16.517  23.843  80.774  1.00 80.38           C
ATOM   1871  C   ASP A 132      17.987  23.794  81.190  1.00 78.27           C
ATOM   1872  O   ASP A 132      18.370  24.329  82.235  1.00 82.13           O
ATOM   1873  CB  ASP A 132      15.819  22.478  80.959  1.00 83.76           C
ATOM   1874  CG  ASP A 132      15.780  21.991  82.397  1.00 82.75           C
ATOM   1875  OD1 ASP A 132      14.907  21.136  82.674  1.00 81.22           O
ATOM   1876  OD2 ASP A 132      16.598  22.437  83.229  1.00 84.55           O1-
ATOM   1877  H   ASP A 132      15.811  23.752  78.939  1.00 97.85           H
ATOM   1878  HA  ASP A 132      16.070  24.500  81.331  1.00 96.45           H
ATOM   1879  HB2 ASP A 132      14.899  22.545  80.652  1.00100.51           H
ATOM   1880  HB3 ASP A 132      16.290  21.811  80.440  1.00100.51           H
ATOM   1881  N   PHE A 133      18.832  23.163  80.370  1.00 79.86           N
ATOM   1882  CA  PHE A 133      20.256  23.125  80.677  1.00 79.49           C
ATOM   1883  C   PHE A 133      20.837  24.526  80.722  1.00 78.01           C
ATOM   1884  O   PHE A 133      21.771  24.797  81.476  1.00 76.01           O
ATOM   1885  CB  PHE A 133      21.019  22.290  79.643  1.00 75.02           C
ATOM   1886  CG  PHE A 133      22.514  22.399  79.782  1.00 71.84           C
ATOM   1887  CD1 PHE A 133      23.198  21.640  80.712  1.00 72.31           C
ATOM   1888  CD2 PHE A 133      23.234  23.280  79.009  1.00 70.92           C
ATOM   1889  CE1 PHE A 133      24.575  21.766  80.844  1.00 68.23           C
ATOM   1890  CE2 PHE A 133      24.603  23.393  79.146  1.00 67.36           C
ATOM   1891  CZ  PHE A 133      25.264  22.645  80.057  1.00 64.17           C
ATOM   1892  H   PHE A 133      18.611  22.755  79.646  1.00 95.84           H
ATOM   1893  HA  PHE A 133      20.383  22.720  81.551  1.00 95.38           H
ATOM   1894  HB2 PHE A 133      20.782  21.357  79.742  1.00 90.02           H
ATOM   1895  HB3 PHE A 133      20.784  22.598  78.753  1.00 90.02           H
ATOM   1896  HD1 PHE A 133      22.733  21.047  81.257  1.00 86.77           H
ATOM   1897  HD2 PHE A 133      22.794  23.796  78.376  1.00 85.10           H
ATOM   1898  HE1 PHE A 133      25.032  21.255  81.471  1.00 81.88           H
ATOM   1899  HE2 PHE A 133      25.077  23.981  78.608  1.00 80.84           H
ATOM   1900  HZ  PHE A 133      26.185  22.723  80.141  1.00 77.00           H
ATOM   1901  N   LEU A 134      20.328  25.423  79.895  1.00 80.35           N
ATOM   1902  CA  LEU A 134      20.922  26.747  79.825  1.00 82.10           C
ATOM   1903  C   LEU A 134      20.469  27.633  80.978  1.00 79.41           C
ATOM   1904  O   LEU A 134      21.271  28.381  81.548  1.00 77.32           O
ATOM   1905  CB  LEU A 134      20.567  27.366  78.488  1.00 82.82           C
ATOM   1906  CG  LEU A 134      21.222  26.666  77.305  1.00 77.36           C
ATOM   1907  CD1 LEU A 134      20.607  27.133  75.988  1.00 80.64           C
ATOM   1908  CD2 LEU A 134      22.716  26.916  77.347  1.00 72.42           C
ATOM   1909  H   LEU A 134      19.671  25.293  79.359  1.00 96.42           H
ATOM   1910  HA  LEU A 134      21.887  26.666  79.885  1.00 98.52           H
ATOM   1911  HB2 LEU A 134      19.607  27.329  78.372  1.00 99.38           H
ATOM   1912  HB3 LEU A 134      20.873  28.278  78.501  1.00 99.38           H
ATOM   1913  HG  LEU A 134      21.084  25.714  77.384  1.00 92.83           H
ATOM   1914 HD11 LEU A 134      21.020  26.659  75.248  1.00 96.77           H
ATOM   1915 HD12 LEU A 134      19.653  26.957  76.002  1.00 96.77           H
ATOM   1916 HD13 LEU A 134      20.762  28.087  75.895  1.00 96.77           H
ATOM   1917 HD21 LEU A 134      23.112  26.557  76.539  1.00 86.91           H
ATOM   1918 HD22 LEU A 134      22.881  27.869  77.402  1.00 86.91           H
ATOM   1919 HD23 LEU A 134      23.093  26.473  78.122  1.00 86.91           H
ATOM   1920  N   ASP A 135      19.188  27.566  81.322  1.00 81.15           N
ATOM   1921  CA  ASP A 135      18.714  28.217  82.533  1.00 78.46           C
ATOM   1922  C   ASP A 135      19.517  27.746  83.728  1.00 82.57           C
ATOM   1923  O   ASP A 135      20.276  28.520  84.318  1.00 85.14           O
ATOM   1924  CB  ASP A 135      17.233  27.921  82.726  1.00 76.26           C
ATOM   1925  CG  ASP A 135      16.373  28.705  81.785  1.00 76.58           C
ATOM   1926  OD1 ASP A 135      16.754  29.858  81.470  1.00 82.11           O
ATOM   1927  OD2 ASP A 135      15.327  28.179  81.361  1.00 75.49           O1-
ATOM   1928  H   ASP A 135      18.582  27.143  80.883  1.00 97.38           H
ATOM   1929  HA  ASP A 135      18.833  29.177  82.451  1.00 94.15           H
ATOM   1930  HB2 ASP A 135      17.077  26.980  82.558  1.00 91.51           H
ATOM   1931  HB3 ASP A 135      16.981  28.145  83.634  1.00 91.51           H
ATOM   1932  N   LYS A 136      19.415  26.449  84.051  1.00 80.83           N
ATOM   1933  CA  LYS A 136      20.016  25.891  85.261  1.00 82.68           C
ATOM   1934  C   LYS A 136      21.516  26.158  85.376  1.00 83.69           C
ATOM   1935  O   LYS A 136      22.089  25.882  86.434  1.00 82.27           O
ATOM   1936  CB  LYS A 136      19.748  24.381  85.331  1.00 80.58           C
ATOM   1937  CG  LYS A 136      18.282  24.004  85.538  1.00 81.84           C
ATOM   1938  CD  LYS A 136      18.091  22.517  85.792  1.00 81.47           C
ATOM   1939  CE  LYS A 136      16.628  22.163  86.013  1.00 81.88           C
ATOM   1940  NZ  LYS A 136      16.032  22.907  87.138  1.00 83.25           N1+
ATOM   1941  H   LYS A 136      18.992  25.870  83.577  1.00 96.99           H
ATOM   1942  HA  LYS A 136      19.587  26.296  86.031  1.00 99.22           H
ATOM   1943  HB2 LYS A 136      20.044  23.970  84.505  1.00 96.69           H
ATOM   1944  HB3 LYS A 136      20.249  24.018  86.078  1.00 96.69           H
ATOM   1945  HG2 LYS A 136      17.938  24.478  86.311  1.00 98.21           H
ATOM   1946  HG3 LYS A 136      17.776  24.239  84.745  1.00 98.21           H
ATOM   1947  HD2 LYS A 136      18.413  22.015  85.026  1.00 97.77           H
ATOM   1948  HD3 LYS A 136      18.584  22.264  86.588  1.00 97.77           H
ATOM   1949  HE2 LYS A 136      16.111  22.375  85.226  1.00 98.26           H
ATOM   1950  HE3 LYS A 136      16.559  21.217  86.212  1.00 98.26           H
ATOM   1951  HZ1 LYS A 136      15.224  22.583  87.324  1.00 99.90           H
ATOM   1952  HZ2 LYS A 136      16.547  22.826  87.859  1.00 99.90           H
ATOM   1953  HZ3 LYS A 136      15.959  23.769  86.931  1.00 99.90           H
ATOM   1954  N   HIS A 137      22.165  26.706  84.340  1.00 84.46           N
ATOM   1955  CA  HIS A 137      23.598  26.989  84.392  1.00 85.85           C
ATOM   1956  C   HIS A 137      23.889  28.452  84.071  1.00 85.78           C
ATOM   1957  O   HIS A 137      24.994  28.773  83.618  1.00 81.95           O
ATOM   1958  CB  HIS A 137      24.362  26.056  83.439  1.00 86.72           C
ATOM   1959  CG  HIS A 137      24.099  24.592  83.676  1.00 84.34           C
ATOM   1960  ND1 HIS A 137      25.096  23.697  83.995  1.00 79.01           N
ATOM   1961  CD2 HIS A 137      22.948  23.872  83.656  1.00 86.35           C
ATOM   1962  CE1 HIS A 137      24.575  22.493  84.155  1.00 79.38           C
ATOM   1963  NE2 HIS A 137      23.273  22.569  83.948  1.00 83.18           N
ATOM   1964  H   HIS A 137      21.800  26.921  83.592  1.00101.35           H
ATOM   1965  HA  HIS A 137      23.926  26.825  85.291  1.00103.02           H
ATOM   1966  HB2 HIS A 137      25.314  26.206  83.554  1.00104.07           H
ATOM   1967  HB3 HIS A 137      24.106  26.264  82.527  1.00104.07           H
ATOM   1968  HD2 HIS A 137      22.094  24.191  83.476  1.00103.62           H
ATOM   1969  HE1 HIS A 137      25.045  21.723  84.366  1.00 95.26           H
ATOM   1970  HE2 HIS A 137      22.719  21.911  84.000  1.00 99.82           H
ATOM   1971  N   GLN A 138      22.911  29.335  84.327  1.00 89.73           N
ATOM   1972  CA  GLN A 138      23.010  30.773  84.093  1.00 89.11           C
ATOM   1973  C   GLN A 138      23.843  30.978  82.851  1.00 91.52           C
ATOM   1974  O   GLN A 138      24.988  31.449  82.911  1.00 90.53           O
ATOM   1975  CB  GLN A 138      23.611  31.523  85.289  1.00 90.30           C
ATOM   1976  CG  GLN A 138      22.755  31.479  86.557  1.00 94.06           C
ATOM   1977  CD  GLN A 138      22.844  30.137  87.263  1.00 94.94           C
ATOM   1978  OE1 GLN A 138      23.942  29.620  87.495  1.00 94.29           O
ATOM   1979  NE2 GLN A 138      21.692  29.555  87.590  1.00 93.81           N
ATOM   1980  H   GLN A 138      22.141  29.105  84.634  1.00107.67           H
ATOM   1981  HA  GLN A 138      22.123  31.131  83.922  1.00106.93           H
ATOM   1982  HB2 GLN A 138      24.480  31.144  85.495  1.00108.35           H
ATOM   1983  HB3 GLN A 138      23.710  32.456  85.044  1.00108.35           H
ATOM   1984  HG2 GLN A 138      23.066  32.163  87.172  1.00112.87           H
ATOM   1985  HG3 GLN A 138      21.827  31.639  86.328  1.00112.87           H
ATOM   1986 HE21 GLN A 138      20.945  29.954  87.432  1.00112.57           H
ATOM   1987 HE22 GLN A 138      21.694  28.774  87.950  1.00112.57           H
ATOM   1988  N   MET A 139      23.286  30.558  81.742  1.00 89.49           N
ATOM   1989  CA  MET A 139      24.003  30.635  80.484  1.00 90.05           C
ATOM   1990  C   MET A 139      23.062  30.749  79.300  1.00 89.97           C
ATOM   1991  O   MET A 139      23.543  30.866  78.169  1.00 88.97           O
ATOM   1992  CB  MET A 139      24.922  29.409  80.341  1.00 91.86           C
ATOM   1993  CG  MET A 139      26.202  29.704  79.564  1.00 94.44           C
ATOM   1994  SD  MET A 139      27.478  28.432  79.733  1.00 86.88           S
ATOM   1995  CE  MET A 139      28.360  28.991  81.205  1.00 90.58           C
ATOM   1996  H   MET A 139      22.498  30.215  81.688  1.00107.39           H
ATOM   1997  HA  MET A 139      24.570  31.421  80.505  1.00108.06           H
ATOM   1998  HB2 MET A 139      25.184  29.115  81.227  1.00110.24           H
ATOM   1999  HB3 MET A 139      24.442  28.697  79.888  1.00110.24           H
ATOM   2000  HG2 MET A 139      25.985  29.792  78.623  1.00113.33           H
ATOM   2001  HG3 MET A 139      26.579  30.537  79.891  1.00113.33           H
ATOM   2002  HE1 MET A 139      29.070  28.359  81.410  1.00108.69           H
ATOM   2003  HE2 MET A 139      28.741  29.867  81.027  1.00108.69           H
ATOM   2004  HE3 MET A 139      27.737  29.043  81.949  1.00108.69           H
ATOM   2005  N   LYS A 140      21.745  30.778  79.517  1.00 88.39           N
ATOM   2006  CA  LYS A 140      20.797  30.915  78.416  1.00 89.51           C
ATOM   2007  C   LYS A 140      21.065  32.136  77.552  1.00 88.16           C
ATOM   2008  O   LYS A 140      20.595  32.190  76.409  1.00 82.20           O
ATOM   2009  CB  LYS A 140      19.384  30.980  78.979  1.00 88.24           C
ATOM   2010  CG  LYS A 140      18.344  31.364  77.945  1.00 88.80           C
ATOM   2011  CD  LYS A 140      16.948  31.203  78.503  1.00 89.23           C
ATOM   2012  CE  LYS A 140      16.599  29.748  78.685  1.00 88.44           C
ATOM   2013  NZ  LYS A 140      16.784  28.971  77.446  1.00 91.49           N1+
ATOM   2014  H   LYS A 140      21.375  30.716  80.292  1.00106.07           H
ATOM   2015  HA  LYS A 140      20.857  30.151  77.828  1.00107.41           H
ATOM   2016  HB2 LYS A 140      19.163  30.102  79.323  1.00105.89           H
ATOM   2017  HB3 LYS A 140      19.356  31.626  79.703  1.00105.89           H
ATOM   2018  HG2 LYS A 140      18.460  32.295  77.702  1.00106.56           H
ATOM   2019  HG3 LYS A 140      18.444  30.802  77.161  1.00106.56           H
ATOM   2020  HD2 LYS A 140      16.904  31.636  79.369  1.00107.08           H
ATOM   2021  HD3 LYS A 140      16.309  31.597  77.892  1.00107.08           H
ATOM   2022  HE2 LYS A 140      17.187  29.359  79.345  1.00106.13           H
ATOM   2023  HE3 LYS A 140      15.675  29.668  78.967  1.00106.13           H
ATOM   2024  HZ1 LYS A 140      16.033  28.541  77.244  1.00109.79           H
ATOM   2025  HZ2 LYS A 140      17.003  29.505  76.772  1.00109.79           H
ATOM   2026  HZ3 LYS A 140      17.433  28.373  77.564  1.00109.79           H
ATOM   2027  N   HIS A 141      21.802  33.113  78.082  1.00 94.48           N
ATOM   2028  CA  HIS A 141      22.084  34.379  77.415  1.00 94.25           C
ATOM   2029  C   HIS A 141      23.314  34.319  76.494  1.00 93.24           C
ATOM   2030  O   HIS A 141      23.983  35.343  76.302  1.00 93.46           O
ATOM   2031  CB  HIS A 141      22.251  35.479  78.476  1.00 89.42           C
ATOM   2032  CG  HIS A 141      23.415  35.272  79.407  1.00 89.64           C
ATOM   2033  ND1 HIS A 141      23.383  34.375  80.453  1.00 87.03           N
ATOM   2034  CD2 HIS A 141      24.633  35.870  79.461  1.00 87.30           C
ATOM   2035  CE1 HIS A 141      24.538  34.417  81.098  1.00 89.87           C
ATOM   2036  NE2 HIS A 141      25.312  35.318  80.519  1.00 84.03           N
ATOM   2037  H   HIS A 141      22.152  33.064  78.867  1.00113.37           H
ATOM   2038  HA  HIS A 141      21.318  34.623  76.872  1.00113.09           H
ATOM   2039  HB2 HIS A 141      21.447  35.513  79.021  1.00107.30           H
ATOM   2040  HB3 HIS A 141      22.376  36.331  78.031  1.00107.30           H
ATOM   2041  HD2 HIS A 141      24.950  36.529  78.887  1.00104.75           H
ATOM   2042  HE1 HIS A 141      24.763  33.900  81.836  1.00107.85           H
ATOM   2043  HE2 HIS A 141      26.111  35.525  80.762  1.00100.84           H
ATOM   2044  N   LYS A 142      23.641  33.158  75.914  1.00 93.20           N
ATOM   2045  CA  LYS A 142      24.846  33.049  75.095  1.00 92.56           C
ATOM   2046  C   LYS A 142      24.576  32.236  73.830  1.00 87.84           C
ATOM   2047  O   LYS A 142      23.670  31.399  73.775  1.00 88.20           O
ATOM   2048  CB  LYS A 142      26.014  32.445  75.902  1.00 87.67           C
ATOM   2049  CG  LYS A 142      26.469  33.337  77.054  1.00 91.54           C
ATOM   2050  CD  LYS A 142      27.572  32.700  77.881  1.00 94.04           C
ATOM   2051  CE  LYS A 142      27.882  33.516  79.137  1.00 94.25           C
ATOM   2052  NZ  LYS A 142      28.763  32.767  80.077  1.00 91.22           N1+
ATOM   2053  H   LYS A 142      23.190  32.427  75.983  1.00111.84           H
ATOM   2054  HA  LYS A 142      25.122  33.936  74.812  1.00111.07           H
ATOM   2055  HB2 LYS A 142      25.739  31.596  76.276  1.00105.20           H
ATOM   2056  HB3 LYS A 142      26.776  32.321  75.313  1.00105.20           H
ATOM   2057  HG2 LYS A 142      26.805  34.175  76.697  1.00109.85           H
ATOM   2058  HG3 LYS A 142      25.714  33.503  77.639  1.00109.85           H
ATOM   2059  HD2 LYS A 142      27.284  31.818  78.160  1.00112.84           H
ATOM   2060  HD3 LYS A 142      28.379  32.640  77.345  1.00112.84           H
ATOM   2061  HE2 LYS A 142      28.332  34.336  78.880  1.00113.10           H
ATOM   2062  HE3 LYS A 142      27.056  33.722  79.600  1.00113.10           H
ATOM   2063  HZ1 LYS A 142      28.953  33.275  80.782  1.00109.47           H
ATOM   2064  HZ2 LYS A 142      28.361  32.024  80.354  1.00109.47           H
ATOM   2065  HZ3 LYS A 142      29.524  32.551  79.668  1.00109.47           H
ATOM   2066  N   LYS A 143      25.359  32.537  72.794  1.00 86.05           N
ATOM   2067  CA  LYS A 143      25.332  31.843  71.509  1.00 84.00           C
ATOM   2068  C   LYS A 143      26.716  31.242  71.360  1.00 86.52           C
ATOM   2069  O   LYS A 143      27.711  31.981  71.280  1.00 83.23           O
ATOM   2070  CB  LYS A 143      25.007  32.793  70.353  1.00 82.53           C
ATOM   2071  CG  LYS A 143      25.143  32.217  68.946  1.00 80.90           C
ATOM   2072  CD  LYS A 143      24.869  33.298  67.890  1.00 79.55           C
ATOM   2073  CE  LYS A 143      25.334  32.893  66.492  1.00 83.19           C
ATOM   2074  NZ  LYS A 143      24.577  31.724  65.959  1.00 84.67           N1+
ATOM   2075  H   LYS A 143      25.953  33.159  72.816  1.00103.26           H
ATOM   2076  HA  LYS A 143      24.682  31.125  71.522  1.00100.80           H
ATOM   2077  HB2 LYS A 143      24.094  33.101  70.452  1.00 99.04           H
ATOM   2078  HB3 LYS A 143      25.617  33.542  70.412  1.00 99.04           H
ATOM   2079  HG2 LYS A 143      26.048  31.893  68.818  1.00 97.08           H
ATOM   2080  HG3 LYS A 143      24.504  31.498  68.828  1.00 97.08           H
ATOM   2081  HD2 LYS A 143      23.916  33.474  67.854  1.00 95.46           H
ATOM   2082  HD3 LYS A 143      25.347  34.106  68.134  1.00 95.46           H
ATOM   2083  HE2 LYS A 143      25.198  33.640  65.888  1.00 99.83           H
ATOM   2084  HE3 LYS A 143      26.274  32.657  66.522  1.00 99.83           H
ATOM   2085  HZ1 LYS A 143      24.936  31.444  65.196  1.00101.61           H
ATOM   2086  HZ2 LYS A 143      24.594  31.059  66.550  1.00101.61           H
ATOM   2087  HZ3 LYS A 143      23.729  31.956  65.815  1.00101.61           H
ATOM   2088  N   LEU A 144      26.780  29.913  71.385  1.00 84.73           N
ATOM   2089  CA  LEU A 144      28.036  29.188  71.259  1.00 82.48           C
ATOM   2090  C   LEU A 144      27.946  28.184  70.121  1.00 70.50           C
ATOM   2091  O   LEU A 144      26.851  27.879  69.631  1.00 71.44           O
ATOM   2092  CB  LEU A 144      28.407  28.460  72.561  1.00 79.25           C
ATOM   2093  CG  LEU A 144      29.302  29.239  73.538  1.00 84.04           C
ATOM   2094  CD1 LEU A 144      28.715  30.622  74.002  1.00 88.79           C
ATOM   2095  CD2 LEU A 144      29.601  28.353  74.741  1.00 80.16           C
ATOM   2096  H   LEU A 144      26.097  29.404  71.476  1.00101.67           H
ATOM   2097  HA  LEU A 144      28.750  29.815  71.051  1.00 98.98           H
ATOM   2098  HB2 LEU A 144      27.598  28.210  73.034  1.00 95.10           H
ATOM   2099  HB3 LEU A 144      28.895  27.654  72.324  1.00 95.10           H
ATOM   2100  HG  LEU A 144      30.144  29.421  73.088  1.00100.85           H
ATOM   2101 HD11 LEU A 144      29.291  31.010  74.682  1.00106.55           H
ATOM   2102 HD12 LEU A 144      28.662  31.227  73.245  1.00106.55           H
ATOM   2103 HD13 LEU A 144      27.828  30.484  74.371  1.00106.55           H
ATOM   2104 HD21 LEU A 144      30.156  28.856  75.359  1.00 96.19           H
ATOM   2105 HD22 LEU A 144      28.763  28.115  75.166  1.00 96.19           H
ATOM   2106 HD23 LEU A 144      30.063  27.554  74.454  1.00 96.19           H
ATOM   2107  N   PRO A 145      29.081  27.685  69.643  1.00 64.42           N
ATOM   2108  CA  PRO A 145      29.034  26.641  68.618  1.00 68.55           C
ATOM   2109  C   PRO A 145      28.432  25.359  69.185  1.00 63.14           C
ATOM   2110  O   PRO A 145      28.644  25.005  70.343  1.00 55.42           O
ATOM   2111  CB  PRO A 145      30.505  26.457  68.225  1.00 71.32           C
ATOM   2112  CG  PRO A 145      31.211  27.706  68.701  1.00 68.75           C
ATOM   2113  CD  PRO A 145      30.462  28.112  69.935  1.00 62.71           C
ATOM   2114  HA  PRO A 145      28.520  26.938  67.850  1.00 82.26           H
ATOM   2115  HB2 PRO A 145      30.842  25.680  68.688  1.00 85.59           H
ATOM   2116  HB3 PRO A 145      30.584  26.353  67.262  1.00 85.59           H
ATOM   2117  HG2 PRO A 145      32.138  27.514  68.902  1.00 82.50           H
ATOM   2118  HG3 PRO A 145      31.146  28.390  68.015  1.00 82.50           H
ATOM   2119  HD2 PRO A 145      30.807  27.646  70.709  1.00 75.25           H
ATOM   2120  HD3 PRO A 145      30.507  29.070  70.059  1.00 75.25           H
ATOM   2121  N   LEU A 146      27.651  24.677  68.361  1.00 63.37           N
ATOM   2122  CA  LEU A 146      27.009  23.437  68.748  1.00 60.27           C
ATOM   2123  C   LEU A 146      27.556  22.296  67.895  1.00 62.13           C
ATOM   2124  O   LEU A 146      27.551  22.373  66.658  1.00 50.52           O
ATOM   2125  CB  LEU A 146      25.496  23.535  68.607  1.00 60.90           C
ATOM   2126  CG  LEU A 146      24.798  22.215  68.872  1.00 58.65           C
ATOM   2127  CD1 LEU A 146      25.267  21.752  70.177  1.00 66.04           C
ATOM   2128  CD2 LEU A 146      23.319  22.378  68.933  1.00 67.81           C
ATOM   2129  H   LEU A 146      27.474  24.916  67.556  1.00 76.05           H
ATOM   2130  HA  LEU A 146      27.228  23.273  69.677  1.00 72.32           H
ATOM   2131  HB2 LEU A 146      25.163  24.185  69.246  1.00 73.09           H
ATOM   2132  HB3 LEU A 146      25.278  23.808  67.705  1.00 73.09           H
ATOM   2133  HG  LEU A 146      25.019  21.561  68.192  1.00 70.38           H
ATOM   2134 HD11 LEU A 146      24.738  20.992  70.431  1.00 79.25           H
ATOM   2135 HD12 LEU A 146      26.194  21.487  70.130  1.00 79.25           H
ATOM   2136 HD13 LEU A 146      25.153  22.471  70.815  1.00 79.25           H
ATOM   2137 HD21 LEU A 146      22.910  21.519  69.120  1.00 81.38           H
ATOM   2138 HD22 LEU A 146      23.109  23.012  69.640  1.00 81.38           H
ATOM   2139 HD23 LEU A 146      23.009  22.716  68.081  1.00 81.38           H
ATOM   2140  N   GLY A 147      28.074  21.266  68.575  1.00 69.01           N
ATOM   2141  CA  GLY A 147      28.445  19.978  68.003  1.00 57.83           C
ATOM   2142  C   GLY A 147      27.428  18.917  68.404  1.00 41.90           C
ATOM   2143  O   GLY A 147      27.196  18.701  69.590  1.00 50.15           O
ATOM   2144  H   GLY A 147      28.222  21.308  69.423  1.00 82.82           H
ATOM   2145  HA2 GLY A 147      28.514  20.033  67.035  1.00 69.39           H
ATOM   2146  HA3 GLY A 147      29.315  19.723  68.352  1.00 69.39           H
ATOM   2147  N   PHE A 148      26.800  18.273  67.429  1.00 39.34           N
ATOM   2148  CA  PHE A 148      25.730  17.306  67.655  1.00 37.11           C
ATOM   2149  C   PHE A 148      26.245  15.883  67.376  1.00 44.68           C
ATOM   2150  O   PHE A 148      26.537  15.541  66.221  1.00 42.99           O
ATOM   2151  CB  PHE A 148      24.569  17.644  66.741  1.00 37.49           C
ATOM   2152  CG  PHE A 148      23.340  16.839  66.979  1.00 39.87           C
ATOM   2153  CD1 PHE A 148      22.325  16.861  66.054  1.00 33.06           C
ATOM   2154  CD2 PHE A 148      23.181  16.087  68.112  1.00 36.50           C
ATOM   2155  CE1 PHE A 148      21.172  16.146  66.259  1.00 41.91           C
ATOM   2156  CE2 PHE A 148      22.042  15.400  68.316  1.00 33.91           C
ATOM   2157  CZ  PHE A 148      21.032  15.421  67.378  1.00 39.44           C
ATOM   2158  H   PHE A 148      26.978  18.381  66.601  1.00 47.20           H
ATOM   2159  HA  PHE A 148      25.432  17.383  68.573  1.00 44.53           H
ATOM   2160  HB2 PHE A 148      24.336  18.575  66.869  1.00 44.99           H
ATOM   2161  HB3 PHE A 148      24.845  17.499  65.825  1.00 44.99           H
ATOM   2162  HD1 PHE A 148      22.422  17.363  65.277  1.00 39.68           H
ATOM   2163  HD2 PHE A 148      23.845  16.073  68.756  1.00 43.80           H
ATOM   2164  HE1 PHE A 148      20.487  16.157  65.629  1.00 50.29           H
ATOM   2165  HE2 PHE A 148      21.945  14.898  69.092  1.00 40.69           H
ATOM   2166  HZ  PHE A 148      20.251  14.936  67.513  1.00 47.33           H
ATOM   2167  N   THR A 149      26.360  15.049  68.418  1.00 45.22           N
ATOM   2168  CA  THR A 149      26.579  13.613  68.226  1.00 37.21           C
ATOM   2169  C   THR A 149      25.232  12.921  68.063  1.00 36.86           C
ATOM   2170  O   THR A 149      24.418  12.910  68.985  1.00 34.35           O
ATOM   2171  CB  THR A 149      27.337  12.990  69.386  1.00 34.89           C
ATOM   2172  OG1 THR A 149      28.655  13.562  69.483  1.00 35.60           O
ATOM   2173  CG2 THR A 149      27.431  11.473  69.185  1.00 40.19           C
ATOM   2174  H   THR A 149      26.320  15.287  69.245  1.00 54.27           H
ATOM   2175  HA  THR A 149      27.092  13.467  67.417  1.00 44.66           H
ATOM   2176  HB  THR A 149      26.849  13.152  70.202  1.00 41.86           H
ATOM   2177  HG1 THR A 149      29.028  13.319  70.199  1.00 42.72           H
ATOM   2178 HG21 THR A 149      27.945  11.093  69.914  1.00 48.22           H
ATOM   2179 HG22 THR A 149      26.546  11.070  69.188  1.00 48.22           H
ATOM   2180 HG23 THR A 149      27.872  11.262  68.348  1.00 48.22           H
ATOM   2181  N   PHE A 150      25.023  12.310  66.905  1.00 32.91           N
ATOM   2182  CA  PHE A 150      23.723  11.789  66.506  1.00 36.51           C
ATOM   2183  C   PHE A 150      23.984  10.369  66.026  1.00 39.90           C
ATOM   2184  O   PHE A 150      24.541  10.187  64.942  1.00 40.62           O
ATOM   2185  CB  PHE A 150      23.099  12.652  65.392  1.00 34.42           C
ATOM   2186  CG  PHE A 150      21.792  12.119  64.845  1.00 27.55           C
ATOM   2187  CD1 PHE A 150      21.723  11.563  63.581  1.00 31.20           C
ATOM   2188  CD2 PHE A 150      20.627  12.234  65.586  1.00 35.72           C
ATOM   2189  CE1 PHE A 150      20.501  11.092  63.058  1.00 41.05           C
ATOM   2190  CE2 PHE A 150      19.414  11.781  65.103  1.00 30.83           C
ATOM   2191  CZ  PHE A 150      19.335  11.201  63.829  1.00 37.54           C
ATOM   2192  H   PHE A 150      25.639  12.174  66.319  1.00 39.49           H
ATOM   2193  HA  PHE A 150      23.138  11.777  67.278  1.00 43.81           H
ATOM   2194  HB2 PHE A 150      22.930  13.542  65.742  1.00 41.30           H
ATOM   2195  HB3 PHE A 150      23.720  12.712  64.650  1.00 41.30           H
ATOM   2196  HD1 PHE A 150      22.494  11.494  63.076  1.00 37.44           H
ATOM   2197  HD2 PHE A 150      20.666  12.615  66.433  1.00 42.86           H
ATOM   2198  HE1 PHE A 150      20.464  10.709  62.212  1.00 49.25           H
ATOM   2199  HE2 PHE A 150      18.650  11.860  65.631  1.00 37.00           H
ATOM   2200  HZ  PHE A 150      18.522  10.888  63.495  1.00 45.05           H
ATOM   2201  N   SER A 151      23.567   9.377  66.807  1.00 41.60           N
ATOM   2202  CA  SER A 151      24.076   8.007  66.675  1.00 32.15           C
ATOM   2203  C   SER A 151      23.177   7.180  65.766  1.00 27.42           C
ATOM   2204  O   SER A 151      22.574   6.217  66.194  1.00 32.55           O
ATOM   2205  CB  SER A 151      24.174   7.339  68.049  1.00 39.22           C
ATOM   2206  OG  SER A 151      25.040   8.039  68.908  1.00 48.12           O
ATOM   2207  H   SER A 151      22.976   9.474  67.423  1.00 49.91           H
ATOM   2208  HA  SER A 151      24.963   8.035  66.290  1.00 38.58           H
ATOM   2209  HB2 SER A 151      23.290   7.280  68.453  1.00 47.06           H
ATOM   2210  HB3 SER A 151      24.532   6.446  67.929  1.00 47.06           H
ATOM   2211  HG  SER A 151      25.489   7.500  69.370  1.00 57.75           H
ATOM   2212  N   PHE A 152      23.058   7.585  64.511  1.00 30.58           N
ATOM   2213  CA  PHE A 152      22.200   6.874  63.570  1.00 31.50           C
ATOM   2214  C   PHE A 152      22.778   7.029  62.173  1.00 29.71           C
ATOM   2215  O   PHE A 152      23.615   7.905  61.929  1.00 32.48           O
ATOM   2216  CB  PHE A 152      20.752   7.382  63.613  1.00 38.30           C
ATOM   2217  CG  PHE A 152      20.147   7.337  64.974  1.00 36.55           C
ATOM   2218  CD1 PHE A 152      20.287   8.408  65.859  1.00 30.44           C
ATOM   2219  CD2 PHE A 152      19.432   6.230  65.367  1.00 36.62           C
ATOM   2220  CE1 PHE A 152      19.720   8.367  67.122  1.00 41.84           C
ATOM   2221  CE2 PHE A 152      18.862   6.163  66.652  1.00 40.03           C
ATOM   2222  CZ  PHE A 152      19.008   7.235  67.527  1.00 45.78           C
ATOM   2223  H   PHE A 152      23.467   8.261  64.176  1.00 36.70           H
ATOM   2224  HA  PHE A 152      22.191   5.931  63.794  1.00 37.80           H
ATOM   2225  HB2 PHE A 152      20.722   8.301  63.311  1.00 45.96           H
ATOM   2226  HB3 PHE A 152      20.183   6.837  63.056  1.00 45.96           H
ATOM   2227  HD1 PHE A 152      20.768   9.159  65.605  1.00 36.53           H
ATOM   2228  HD2 PHE A 152      19.338   5.520  64.775  1.00 43.94           H
ATOM   2229  HE1 PHE A 152      19.831   9.085  67.705  1.00 50.21           H
ATOM   2230  HE2 PHE A 152      18.376   5.408  66.906  1.00 48.03           H
ATOM   2231  HZ  PHE A 152      18.626   7.205  68.373  1.00 54.93           H
ATOM   2232  N   PRO A 153      22.397   6.167  61.249  1.00 28.00           N
ATOM   2233  CA  PRO A 153      22.960   6.274  59.896  1.00 38.77           C
ATOM   2234  C   PRO A 153      22.504   7.564  59.223  1.00 40.71           C
ATOM   2235  O   PRO A 153      21.303   7.834  59.106  1.00 41.46           O
ATOM   2236  CB  PRO A 153      22.424   5.024  59.199  1.00 29.50           C
ATOM   2237  CG  PRO A 153      21.160   4.740  59.898  1.00 34.58           C
ATOM   2238  CD  PRO A 153      21.342   5.147  61.330  1.00 30.20           C
ATOM   2239  HA  PRO A 153      23.927   6.242  59.915  1.00 46.52           H
ATOM   2240  HB2 PRO A 153      22.268   5.212  58.262  1.00 35.40           H
ATOM   2241  HB3 PRO A 153      23.054   4.296  59.302  1.00 35.40           H
ATOM   2242  HG2 PRO A 153      20.454   5.266  59.489  1.00 41.50           H
ATOM   2243  HG3 PRO A 153      20.955   3.797  59.830  1.00 41.50           H
ATOM   2244  HD2 PRO A 153      20.516   5.509  61.668  1.00 36.24           H
ATOM   2245  HD3 PRO A 153      21.634   4.395  61.864  1.00 36.24           H
ATOM   2246  N   VAL A 154      23.478   8.383  58.821  1.00 40.06           N
ATOM   2247  CA  VAL A 154      23.219   9.654  58.148  1.00 44.38           C
ATOM   2248  C   VAL A 154      24.023   9.742  56.851  1.00 40.48           C
ATOM   2249  O   VAL A 154      25.244   9.525  56.853  1.00 36.27           O
ATOM   2250  CB  VAL A 154      23.561  10.848  59.052  1.00 39.15           C
ATOM   2251  CG1 VAL A 154      23.421  12.137  58.258  1.00 47.71           C
ATOM   2252  CG2 VAL A 154      22.635  10.858  60.203  1.00 39.86           C
ATOM   2253  H   VAL A 154      24.316   8.224  58.946  1.00 48.07           H
ATOM   2254  HA  VAL A 154      22.277   9.709  57.928  1.00 53.26           H
ATOM   2255  HB  VAL A 154      24.473  10.778  59.375  1.00 46.98           H
ATOM   2256 HG11 VAL A 154      23.613  12.882  58.845  1.00 57.25           H
ATOM   2257 HG12 VAL A 154      24.039  12.141  57.517  1.00 57.25           H
ATOM   2258 HG13 VAL A 154      22.507  12.196  57.933  1.00 57.25           H
ATOM   2259 HG21 VAL A 154      22.811  11.635  60.756  1.00 47.83           H
ATOM   2260 HG22 VAL A 154      21.726  10.888  59.867  1.00 47.83           H
ATOM   2261 HG23 VAL A 154      22.767  10.044  60.713  1.00 47.83           H
ATOM   2262  N   ARG A 155      23.347  10.122  55.762  1.00 41.91           N
ATOM   2263  CA  ARG A 155      24.019  10.480  54.506  1.00 46.00           C
ATOM   2264  C   ARG A 155      24.341  11.969  54.493  1.00 41.78           C
ATOM   2265  O   ARG A 155      23.447  12.799  54.339  1.00 47.08           O
ATOM   2266  CB  ARG A 155      23.165  10.124  53.303  1.00 44.95           C
ATOM   2267  CG  ARG A 155      23.747  10.661  52.005  1.00 52.49           C
ATOM   2268  CD  ARG A 155      23.391   9.767  50.893  1.00 53.57           C
ATOM   2269  NE  ARG A 155      24.276   8.598  50.893  1.00 64.67           N
ATOM   2270  CZ  ARG A 155      23.883   7.349  50.648  1.00 62.40           C
ATOM   2271  NH1 ARG A 155      22.600   7.071  50.409  1.00 65.50           N
ATOM   2272  NH2 ARG A 155      24.777   6.369  50.660  1.00 62.64           N1+
ATOM   2273  H   ARG A 155      22.488  10.165  55.726  1.00 50.29           H
ATOM   2274  HA  ARG A 155      24.858   9.994  54.436  1.00 55.20           H
ATOM   2275  HB2 ARG A 155      23.098   9.160  53.232  1.00 53.94           H
ATOM   2276  HB3 ARG A 155      22.287  10.510  53.420  1.00 53.94           H
ATOM   2277  HG2 ARG A 155      23.374  11.537  51.818  1.00 62.99           H
ATOM   2278  HG3 ARG A 155      24.714  10.698  52.065  1.00 62.99           H
ATOM   2279  HD2 ARG A 155      22.467   9.490  50.994  1.00 64.29           H
ATOM   2280  HD3 ARG A 155      23.513  10.243  50.059  1.00 64.29           H
ATOM   2281  HE  ARG A 155      25.096   8.718  51.131  1.00 77.60           H
ATOM   2282 HH11 ARG A 155      22.012   7.698  50.386  1.00 78.60           H
ATOM   2283 HH12 ARG A 155      22.362   6.260  50.249  1.00 78.60           H
ATOM   2284 HH21 ARG A 155      25.605   6.542  50.824  1.00 75.17           H
ATOM   2285 HH22 ARG A 155      24.530   5.557  50.513  1.00 75.17           H
ATOM   2286  N   HIS A 156      25.624  12.292  54.644  1.00 43.89           N
ATOM   2287  CA  HIS A 156      26.086  13.665  54.760  1.00 45.95           C
ATOM   2288  C   HIS A 156      26.249  14.284  53.373  1.00 48.68           C
ATOM   2289  O   HIS A 156      26.765  13.649  52.445  1.00 38.98           O
ATOM   2290  CB  HIS A 156      27.440  13.743  55.482  1.00 45.24           C
ATOM   2291  CG  HIS A 156      27.355  13.543  56.955  1.00 47.44           C
ATOM   2292  ND1 HIS A 156      26.425  12.706  57.533  1.00 54.52           N
ATOM   2293  CD2 HIS A 156      28.080  14.064  57.970  1.00 49.17           C
ATOM   2294  CE1 HIS A 156      26.570  12.729  58.843  1.00 48.40           C
ATOM   2295  NE2 HIS A 156      27.572  13.540  59.136  1.00 53.04           N
ATOM   2296  H   HIS A 156      26.261  11.713  54.669  1.00 52.67           H
ATOM   2297  HA  HIS A 156      25.440  14.177  55.271  1.00 55.14           H
ATOM   2298  HB2 HIS A 156      27.815  14.625  55.341  1.00 54.29           H
ATOM   2299  HB3 HIS A 156      28.042  13.074  55.126  1.00 54.29           H
ATOM   2300  HD2 HIS A 156      28.789  14.662  57.902  1.00 59.00           H
ATOM   2301  HE1 HIS A 156      26.056  12.244  59.448  1.00 58.08           H
ATOM   2302  HE2 HIS A 156      27.858  13.709  59.931  1.00 63.65           H
ATOM   2303  N   GLU A 157      25.780  15.521  53.235  1.00 50.99           N
ATOM   2304  CA  GLU A 157      26.233  16.380  52.157  1.00 48.78           C
ATOM   2305  C   GLU A 157      27.435  17.175  52.622  1.00 38.34           C
ATOM   2306  O   GLU A 157      28.364  17.408  51.850  1.00 36.54           O
ATOM   2307  CB  GLU A 157      25.083  17.288  51.692  1.00 48.70           C
ATOM   2308  CG  GLU A 157      25.482  18.239  50.512  1.00 62.31           C
ATOM   2309  CD  GLU A 157      24.442  19.339  50.189  1.00 61.94           C
ATOM   2310  OE1 GLU A 157      23.358  18.994  49.666  1.00 63.93           O
ATOM   2311  OE2 GLU A 157      24.722  20.545  50.437  1.00 61.66           O1-
ATOM   2312  H   GLU A 157      25.210  15.892  53.763  1.00 61.19           H
ATOM   2313  HA  GLU A 157      26.508  15.832  51.404  1.00 58.53           H
ATOM   2314  HB2 GLU A 157      24.344  16.730  51.393  1.00 58.44           H
ATOM   2315  HB3 GLU A 157      24.795  17.831  52.443  1.00 58.44           H
ATOM   2316  HG2 GLU A 157      26.322  18.674  50.725  1.00 74.78           H
ATOM   2317  HG3 GLU A 157      25.590  17.700  49.710  1.00 74.78           H
ATOM   2318  N   ASP A 158      27.482  17.507  53.902  1.00 40.40           N
ATOM   2319  CA  ASP A 158      28.622  18.203  54.455  1.00 38.10           C
ATOM   2320  C   ASP A 158      28.650  17.947  55.957  1.00 44.21           C
ATOM   2321  O   ASP A 158      27.744  17.319  56.522  1.00 43.44           O
ATOM   2322  CB  ASP A 158      28.524  19.685  54.126  1.00 45.32           C
ATOM   2323  CG  ASP A 158      29.809  20.427  54.369  1.00 49.88           C
ATOM   2324  OD1 ASP A 158      29.917  21.566  53.881  1.00 62.36           O
ATOM   2325  OD2 ASP A 158      30.712  19.883  55.031  1.00 50.48           O1-
ATOM   2326  H   ASP A 158      26.862  17.336  54.474  1.00 48.48           H
ATOM   2327  HA  ASP A 158      29.437  17.853  54.056  1.00 45.72           H
ATOM   2328  HB2 ASP A 158      28.317  19.771  53.182  1.00 54.38           H
ATOM   2329  HB3 ASP A 158      27.822  20.083  54.665  1.00 54.38           H
ATOM   2330  N   ILE A 159      29.693  18.475  56.603  1.00 44.78           N
ATOM   2331  CA  ILE A 159      29.912  18.258  58.027  1.00 42.89           C
ATOM   2332  C   ILE A 159      28.719  18.726  58.844  1.00 48.49           C
ATOM   2333  O   ILE A 159      28.481  18.220  59.954  1.00 41.75           O
ATOM   2334  CB  ILE A 159      31.212  18.957  58.467  1.00 44.14           C
ATOM   2335  CG1 ILE A 159      31.553  18.578  59.879  1.00 44.25           C
ATOM   2336  CG2 ILE A 159      31.055  20.465  58.483  1.00 51.27           C
ATOM   2337  CD1 ILE A 159      31.799  17.135  60.073  1.00 50.63           C
ATOM   2338  H   ILE A 159      30.305  18.951  56.240  1.00 53.73           H
ATOM   2339  HA  ILE A 159      30.019  17.306  58.183  1.00 51.47           H
ATOM   2340  HB  ILE A 159      31.938  18.712  57.874  1.00 52.96           H
ATOM   2341 HG12 ILE A 159      32.365  19.048  60.127  1.00 53.10           H
ATOM   2342 HG13 ILE A 159      30.822  18.843  60.456  1.00 53.10           H
ATOM   2343 HG21 ILE A 159      31.901  20.863  58.740  1.00 61.53           H
ATOM   2344 HG22 ILE A 159      30.807  20.763  57.591  1.00 61.53           H
ATOM   2345 HG23 ILE A 159      30.370  20.713  59.122  1.00 61.53           H
ATOM   2346 HD11 ILE A 159      32.053  17.003  61.000  1.00 60.75           H
ATOM   2347 HD12 ILE A 159      30.989  16.641  59.887  1.00 60.75           H
ATOM   2348 HD13 ILE A 159      32.516  16.846  59.487  1.00 60.75           H
ATOM   2349  N   ASP A 160      27.953  19.703  58.337  1.00 45.74           N
ATOM   2350  CA  ASP A 160      26.822  20.240  59.092  1.00 40.54           C
ATOM   2351  C   ASP A 160      25.507  20.001  58.380  1.00 43.46           C
ATOM   2352  O   ASP A 160      24.508  20.666  58.669  1.00 48.11           O
ATOM   2353  CB  ASP A 160      26.996  21.728  59.427  1.00 47.11           C
ATOM   2354  CG  ASP A 160      27.470  22.562  58.255  1.00 50.40           C
ATOM   2355  OD1 ASP A 160      28.250  23.512  58.520  1.00 55.59           O
ATOM   2356  OD2 ASP A 160      27.098  22.271  57.097  1.00 48.55           O1-
ATOM   2357  H   ASP A 160      28.066  20.055  57.566  1.00 54.89           H
ATOM   2358  HA  ASP A 160      26.770  19.765  59.935  1.00 48.65           H
ATOM   2359  HB2 ASP A 160      26.149  22.089  59.728  1.00 56.53           H
ATOM   2360  HB3 ASP A 160      27.654  21.818  60.135  1.00 56.53           H
ATOM   2361  N   LYS A 161      25.469  19.022  57.490  1.00 40.78           N
ATOM   2362  CA  LYS A 161      24.224  18.690  56.826  1.00 44.30           C
ATOM   2363  C   LYS A 161      24.252  17.224  56.397  1.00 45.34           C
ATOM   2364  O   LYS A 161      25.237  16.776  55.805  1.00 39.22           O
ATOM   2365  CB  LYS A 161      24.031  19.619  55.618  1.00 41.80           C
ATOM   2366  CG  LYS A 161      22.826  19.264  54.762  1.00 44.11           C
ATOM   2367  CD  LYS A 161      22.699  20.142  53.499  1.00 51.94           C
ATOM   2368  CE  LYS A 161      21.368  19.865  52.836  1.00 46.39           C
ATOM   2369  NZ  LYS A 161      21.299  20.298  51.447  1.00 46.29           N1+
ATOM   2370  H   LYS A 161      26.144  18.550  57.240  1.00 48.94           H
ATOM   2371  HA  LYS A 161      23.484  18.823  57.439  1.00 53.17           H
ATOM   2372  HB2 LYS A 161      23.935  20.530  55.938  1.00 50.16           H
ATOM   2373  HB3 LYS A 161      24.826  19.558  55.065  1.00 50.16           H
ATOM   2374  HG2 LYS A 161      22.895  18.341  54.474  1.00 52.93           H
ATOM   2375  HG3 LYS A 161      22.024  19.379  55.282  1.00 52.93           H
ATOM   2376  HD2 LYS A 161      22.734  21.077  53.751  1.00 62.33           H
ATOM   2377  HD3 LYS A 161      23.410  19.930  52.871  1.00 62.33           H
ATOM   2378  HE2 LYS A 161      21.209  18.908  52.844  1.00 55.67           H
ATOM   2379  HE3 LYS A 161      20.672  20.320  53.338  1.00 55.67           H
ATOM   2380  HZ1 LYS A 161      20.479  20.160  51.128  1.00 55.55           H
ATOM   2381  HZ2 LYS A 161      21.491  21.167  51.390  1.00 55.55           H
ATOM   2382  HZ3 LYS A 161      21.883  19.841  50.958  1.00 55.55           H
ATOM   2383  N   GLY A 162      23.182  16.488  56.704  1.00 36.41           N
ATOM   2384  CA  GLY A 162      23.006  15.142  56.211  1.00 45.56           C
ATOM   2385  C   GLY A 162      21.640  14.613  56.601  1.00 41.70           C
ATOM   2386  O   GLY A 162      21.070  15.066  57.593  1.00 42.33           O
ATOM   2387  H   GLY A 162      22.539  16.748  57.212  1.00 43.69           H
ATOM   2388  HA2 GLY A 162      23.108  15.120  55.248  1.00 54.67           H
ATOM   2389  HA3 GLY A 162      23.688  14.573  56.605  1.00 54.67           H
ATOM   2390  N   ILE A 163      21.101  13.671  55.836  1.00 39.39           N
ATOM   2391  CA  ILE A 163      19.749  13.167  56.059  1.00 43.07           C
ATOM   2392  C   ILE A 163      19.842  11.841  56.799  1.00 49.95           C
ATOM   2393  O   ILE A 163      20.806  11.073  56.649  1.00 41.32           O
ATOM   2394  CB  ILE A 163      18.941  12.991  54.748  1.00 47.11           C
ATOM   2395  CG1 ILE A 163      19.547  11.889  53.886  1.00 47.62           C
ATOM   2396  CG2 ILE A 163      18.903  14.300  53.957  1.00 50.44           C
ATOM   2397  CD1 ILE A 163      18.771  11.559  52.595  1.00 54.54           C
ATOM   2398  H   ILE A 163      21.510  13.292  55.183  1.00 47.26           H
ATOM   2399  HA  ILE A 163      19.269  13.796  56.621  1.00 51.69           H
ATOM   2400  HB  ILE A 163      18.031  12.733  54.968  1.00 56.53           H
ATOM   2401 HG12 ILE A 163      20.451  12.149  53.645  1.00 57.14           H
ATOM   2402 HG13 ILE A 163      19.571  11.071  54.404  1.00 57.14           H
ATOM   2403 HG21 ILE A 163      18.354  14.188  53.166  1.00 60.52           H
ATOM   2404 HG22 ILE A 163      18.521  14.989  54.523  1.00 60.52           H
ATOM   2405 HG23 ILE A 163      19.806  14.544  53.699  1.00 60.52           H
ATOM   2406 HD11 ILE A 163      19.204  10.816  52.143  1.00 65.45           H
ATOM   2407 HD12 ILE A 163      17.864  11.314  52.834  1.00 65.45           H
ATOM   2408 HD13 ILE A 163      18.767  12.333  52.009  1.00 65.45           H
ATOM   2409  N   LEU A 164      18.814  11.576  57.604  1.00 52.40           N
ATOM   2410  CA  LEU A 164      18.671  10.316  58.310  1.00 47.49           C
ATOM   2411  C   LEU A 164      18.185   9.274  57.332  1.00 47.16           C
ATOM   2412  O   LEU A 164      17.135   9.444  56.713  1.00 47.61           O
ATOM   2413  CB  LEU A 164      17.680  10.436  59.464  1.00 50.91           C
ATOM   2414  CG  LEU A 164      17.187   9.127  60.113  1.00 51.71           C
ATOM   2415  CD1 LEU A 164      18.326   8.478  60.897  1.00 42.12           C
ATOM   2416  CD2 LEU A 164      15.965   9.370  61.029  1.00 53.73           C
ATOM   2417  H   LEU A 164      18.172  12.127  57.758  1.00 62.88           H
ATOM   2418  HA  LEU A 164      19.529  10.040  58.664  1.00 56.98           H
ATOM   2419  HB2 LEU A 164      18.098  10.966  60.161  1.00 61.09           H
ATOM   2420  HB3 LEU A 164      16.899  10.898  59.127  1.00 61.09           H
ATOM   2421  HG  LEU A 164      16.906   8.503  59.426  1.00 62.05           H
ATOM   2422 HD11 LEU A 164      18.002   7.655  61.295  1.00 50.54           H
ATOM   2423 HD12 LEU A 164      19.049   8.278  60.283  1.00 50.54           H
ATOM   2424 HD13 LEU A 164      18.634   9.090  61.586  1.00 50.54           H
ATOM   2425 HD21 LEU A 164      15.661   8.524  61.396  1.00 64.48           H
ATOM   2426 HD22 LEU A 164      16.231   9.966  61.748  1.00 64.48           H
ATOM   2427 HD23 LEU A 164      15.249   9.768  60.511  1.00 64.48           H
ATOM   2428  N   LEU A 165      18.931   8.185  57.214  1.00 50.98           N
ATOM   2429  CA  LEU A 165      18.551   7.157  56.267  1.00 47.57           C
ATOM   2430  C   LEU A 165      17.431   6.307  56.834  1.00 43.69           C
ATOM   2431  O   LEU A 165      16.468   5.999  56.130  1.00 46.44           O
ATOM   2432  CB  LEU A 165      19.774   6.318  55.911  1.00 36.51           C
ATOM   2433  CG  LEU A 165      20.843   7.097  55.180  1.00 43.12           C
ATOM   2434  CD1 LEU A 165      22.089   6.264  54.962  1.00 45.82           C
ATOM   2435  CD2 LEU A 165      20.285   7.567  53.825  1.00 50.98           C
ATOM   2436  H   LEU A 165      19.644   8.017  57.664  1.00 61.18           H
ATOM   2437  HA  LEU A 165      18.211   7.578  55.463  1.00 57.09           H
ATOM   2438  HB2 LEU A 165      20.170   5.988  56.729  1.00 43.82           H
ATOM   2439  HB3 LEU A 165      19.497   5.580  55.348  1.00 43.82           H
ATOM   2440  HG  LEU A 165      21.089   7.874  55.705  1.00 51.74           H
ATOM   2441 HD11 LEU A 165      22.755   6.795  54.497  1.00 54.98           H
ATOM   2442 HD12 LEU A 165      22.435   5.976  55.820  1.00 54.98           H
ATOM   2443 HD13 LEU A 165      21.853   5.492  54.425  1.00 54.98           H
ATOM   2444 HD21 LEU A 165      21.011   7.940  53.301  1.00 61.18           H
ATOM   2445 HD22 LEU A 165      19.903   6.804  53.365  1.00 61.18           H
ATOM   2446 HD23 LEU A 165      19.605   8.240  53.977  1.00 61.18           H
ATOM   2447  N   ASN A 166      17.525   5.961  58.110  1.00 45.13           N
ATOM   2448  CA  ASN A 166      16.472   5.222  58.798  1.00 44.64           C
ATOM   2449  C   ASN A 166      16.867   5.054  60.254  1.00 47.63           C
ATOM   2450  O   ASN A 166      18.060   5.031  60.588  1.00 48.35           O
ATOM   2451  CB  ASN A 166      16.239   3.864  58.144  1.00 51.11           C
ATOM   2452  CG  ASN A 166      17.488   3.017  58.132  1.00 53.47           C
ATOM   2453  OD1 ASN A 166      17.831   2.424  59.156  1.00 54.81           O
ATOM   2454  ND2 ASN A 166      18.205   2.982  56.993  1.00 48.09           N
ATOM   2455  H   ASN A 166      18.204   6.144  58.606  1.00 54.16           H
ATOM   2456  HA  ASN A 166      15.643   5.724  58.754  1.00 53.57           H
ATOM   2457  HB2 ASN A 166      15.565   3.393  58.658  1.00 61.33           H
ATOM   2458  HB3 ASN A 166      15.929   3.982  57.234  1.00 61.33           H
ATOM   2459 HD21 ASN A 166      18.892   2.465  56.927  1.00 57.71           H
ATOM   2460 HD22 ASN A 166      17.981   3.481  56.329  1.00 57.71           H
ATOM   2461  N   TRP A 167      15.882   4.983  61.140  1.00 54.04           N
ATOM   2462  CA  TRP A 167      16.184   4.829  62.553  1.00 46.66           C
ATOM   2463  C   TRP A 167      16.694   3.402  62.834  1.00 41.25           C
ATOM   2464  O   TRP A 167      16.465   2.458  62.067  1.00 47.16           O
ATOM   2465  CB  TRP A 167      14.941   5.107  63.405  1.00 55.93           C
ATOM   2466  CG  TRP A 167      14.434   6.544  63.545  1.00 57.32           C
ATOM   2467  CD1 TRP A 167      13.225   7.022  63.114  1.00 54.08           C
ATOM   2468  CD2 TRP A 167      15.081   7.648  64.204  1.00 53.87           C
ATOM   2469  NE1 TRP A 167      13.092   8.344  63.449  1.00 52.54           N
ATOM   2470  CE2 TRP A 167      14.213   8.753  64.119  1.00 49.47           C
ATOM   2471  CE3 TRP A 167      16.303   7.809  64.850  1.00 50.36           C
ATOM   2472  CZ2 TRP A 167      14.524   9.993  64.664  1.00 43.93           C
ATOM   2473  CZ3 TRP A 167      16.622   9.060  65.372  1.00 51.90           C
ATOM   2474  CH2 TRP A 167      15.735  10.132  65.271  1.00 45.48           C
ATOM   2475  H   TRP A 167      15.041   5.016  60.953  1.00 64.84           H
ATOM   2476  HA  TRP A 167      16.872   5.469  62.806  1.00 55.99           H
ATOM   2477  HB2 TRP A 167      14.209   4.593  63.023  1.00 67.11           H
ATOM   2478  HB3 TRP A 167      15.115   4.790  64.305  1.00 67.11           H
ATOM   2479  HD1 TRP A 167      12.585   6.522  62.664  1.00 64.90           H
ATOM   2480  HE1 TRP A 167      12.411   8.836  63.272  1.00 63.04           H
ATOM   2481  HE3 TRP A 167      16.891   7.092  64.921  1.00 60.43           H
ATOM   2482  HZ2 TRP A 167      13.945  10.714  64.582  1.00 52.71           H
ATOM   2483  HZ3 TRP A 167      17.433   9.187  65.813  1.00 62.27           H
ATOM   2484  HH2 TRP A 167      15.975  10.954  65.636  1.00 54.58           H
ATOM   2485  N   THR A 168      17.414   3.261  63.943  1.00 43.05           N
ATOM   2486  CA  THR A 168      17.871   1.963  64.440  1.00 41.12           C
ATOM   2487  C   THR A 168      17.686   1.937  65.961  1.00 43.48           C
ATOM   2488  O   THR A 168      17.347   2.953  66.585  1.00 41.15           O
ATOM   2489  CB  THR A 168      19.343   1.721  64.078  1.00 33.36           C
ATOM   2490  OG1 THR A 168      20.127   2.781  64.632  1.00 30.94           O
ATOM   2491  CG2 THR A 168      19.593   1.656  62.538  1.00 32.56           C
ATOM   2492  H   THR A 168      17.673   3.925  64.431  1.00 51.66           H
ATOM   2493  HA  THR A 168      17.340   1.248  64.052  1.00 49.35           H
ATOM   2494  HB  THR A 168      19.622   0.875  64.453  1.00 40.03           H
ATOM   2495  HG1 THR A 168      20.899   2.763  64.306  1.00 37.13           H
ATOM   2496 HG21 THR A 168      20.538   1.546  62.354  1.00 39.07           H
ATOM   2497 HG22 THR A 168      19.109   0.905  62.156  1.00 39.07           H
ATOM   2498 HG23 THR A 168      19.287   2.471  62.106  1.00 39.07           H
ATOM   2499  N   LYS A 169      17.955   0.779  66.577  1.00 44.74           N
ATOM   2500  CA  LYS A 169      18.002   0.656  68.038  1.00 41.72           C
ATOM   2501  C   LYS A 169      16.654   0.957  68.699  1.00 43.25           C
ATOM   2502  O   LYS A 169      16.605   1.240  69.896  1.00 50.67           O
ATOM   2503  CB  LYS A 169      19.072   1.565  68.636  1.00 35.14           C
ATOM   2504  CG  LYS A 169      20.474   1.210  68.229  1.00 32.92           C
ATOM   2505  CD  LYS A 169      21.474   2.170  68.816  1.00 26.68           C
ATOM   2506  CE  LYS A 169      21.465   3.494  68.096  1.00 31.18           C
ATOM   2507  NZ  LYS A 169      22.615   4.274  68.523  1.00 35.41           N1+
ATOM   2508  H   LYS A 169      18.111   0.034  66.171  1.00 53.69           H
ATOM   2509  HA  LYS A 169      18.249  -0.252  68.268  1.00 50.06           H
ATOM   2510  HB2 LYS A 169      18.904   2.474  68.347  1.00 42.17           H
ATOM   2511  HB3 LYS A 169      19.028   1.515  69.606  1.00 42.17           H
ATOM   2512  HG2 LYS A 169      20.678   0.317  68.550  1.00 39.51           H
ATOM   2513  HG3 LYS A 169      20.551   1.244  67.265  1.00 39.51           H
ATOM   2514  HD2 LYS A 169      21.244   2.332  69.741  1.00 32.02           H
ATOM   2515  HD3 LYS A 169      22.366   1.794  68.751  1.00 32.02           H
ATOM   2516  HE2 LYS A 169      21.511   3.352  67.135  1.00 37.41           H
ATOM   2517  HE3 LYS A 169      20.666   3.986  68.325  1.00 37.41           H
ATOM   2518  HZ1 LYS A 169      22.670   5.023  68.046  1.00 42.49           H
ATOM   2519  HZ2 LYS A 169      22.522   4.482  69.385  1.00 42.49           H
ATOM   2520  HZ3 LYS A 169      23.362   3.802  68.417  1.00 42.49           H
ATOM   2521  N   GLY A 170      15.566   0.946  67.923  1.00 42.69           N
ATOM   2522  CA  GLY A 170      14.216   1.057  68.429  1.00 52.57           C
ATOM   2523  C   GLY A 170      13.561   2.418  68.279  1.00 54.41           C
ATOM   2524  O   GLY A 170      12.338   2.497  68.391  1.00 59.78           O
ATOM   2525  H   GLY A 170      15.600   0.867  67.069  1.00 51.23           H
ATOM   2526  HA2 GLY A 170      13.656   0.407  67.973  1.00 63.08           H
ATOM   2527  HA3 GLY A 170      14.215   0.838  69.378  1.00 63.08           H
ATOM   2528  N   PHE A 171      14.325   3.493  68.091  1.00 55.51           N
ATOM   2529  CA  PHE A 171      13.716   4.802  67.879  1.00 61.28           C
ATOM   2530  C   PHE A 171      12.752   4.728  66.700  1.00 61.97           C
ATOM   2531  O   PHE A 171      12.937   3.940  65.770  1.00 57.07           O
ATOM   2532  CB  PHE A 171      14.781   5.873  67.624  1.00 57.26           C
ATOM   2533  CG  PHE A 171      15.532   6.286  68.844  1.00 60.49           C
ATOM   2534  CD1 PHE A 171      16.195   5.351  69.631  1.00 67.03           C
ATOM   2535  CD2 PHE A 171      15.578   7.612  69.219  1.00 62.12           C
ATOM   2536  CE1 PHE A 171      16.887   5.746  70.787  1.00 72.93           C
ATOM   2537  CE2 PHE A 171      16.271   8.010  70.366  1.00 69.61           C
ATOM   2538  CZ  PHE A 171      16.924   7.080  71.147  1.00 68.91           C
ATOM   2539  H   PHE A 171      15.181   3.487  68.077  1.00 66.62           H
ATOM   2540  HA  PHE A 171      13.214   5.059  68.667  1.00 73.54           H
ATOM   2541  HB2 PHE A 171      15.420   5.539  66.978  1.00 68.72           H
ATOM   2542  HB3 PHE A 171      14.345   6.664  67.278  1.00 68.72           H
ATOM   2543  HD1 PHE A 171      16.167   4.453  69.401  1.00 80.43           H
ATOM   2544  HD2 PHE A 171      15.143   8.247  68.702  1.00 74.54           H
ATOM   2545  HE1 PHE A 171      17.325   5.111  71.309  1.00 87.52           H
ATOM   2546  HE2 PHE A 171      16.298   8.908  70.605  1.00 83.53           H
ATOM   2547  HZ  PHE A 171      17.387   7.352  71.909  1.00 82.69           H
ATOM   2548  N   LYS A 172      11.689   5.532  66.756  1.00 63.69           N
ATOM   2549  CA  LYS A 172      10.701   5.504  65.681  1.00 71.08           C
ATOM   2550  C   LYS A 172       9.862   6.773  65.675  1.00 72.30           C
ATOM   2551  O   LYS A 172       8.633   6.705  65.776  1.00 77.37           O
ATOM   2552  CB  LYS A 172       9.781   4.273  65.803  1.00 73.83           C
ATOM   2553  CG  LYS A 172       8.938   4.002  64.526  1.00 76.83           C
ATOM   2554  CD  LYS A 172       7.930   2.804  64.654  1.00 79.72           C
ATOM   2555  CE  LYS A 172       7.030   2.649  63.361  1.00 80.42           C
ATOM   2556  NZ  LYS A 172       5.916   1.611  63.468  1.00 77.24           N1+
ATOM   2557  H   LYS A 172      11.522   6.089  67.391  1.00 76.43           H
ATOM   2558  HA  LYS A 172      11.163   5.445  64.828  1.00 85.30           H
ATOM   2559  HB2 LYS A 172      10.333   3.491  65.960  1.00 88.60           H
ATOM   2560  HB3 LYS A 172       9.173   4.396  66.550  1.00 88.60           H
ATOM   2561  HG2 LYS A 172       8.427   4.799  64.312  1.00 92.19           H
ATOM   2562  HG3 LYS A 172       9.544   3.801  63.793  1.00 92.19           H
ATOM   2563  HD2 LYS A 172       8.427   1.979  64.779  1.00 95.67           H
ATOM   2564  HD3 LYS A 172       7.348   2.957  65.415  1.00 95.67           H
ATOM   2565  HE2 LYS A 172       6.612   3.504  63.163  1.00 96.51           H
ATOM   2566  HE3 LYS A 172       7.594   2.390  62.615  1.00 96.51           H
ATOM   2567  HZ1 LYS A 172       5.453   1.582  62.709  1.00 92.69           H
ATOM   2568  HZ2 LYS A 172       6.262   0.806  63.626  1.00 92.69           H
ATOM   2569  HZ3 LYS A 172       5.363   1.822  64.134  1.00 92.69           H
ATOM   2570  N   ALA A 173      10.496   7.934  65.569  1.00 66.36           N
ATOM   2571  CA  ALA A 173       9.749   9.171  65.396  1.00 70.52           C
ATOM   2572  C   ALA A 173       9.434   9.344  63.909  1.00 71.11           C
ATOM   2573  O   ALA A 173      10.338   9.277  63.074  1.00 69.24           O
ATOM   2574  CB  ALA A 173      10.553  10.345  65.954  1.00 68.34           C
ATOM   2575  H   ALA A 173      11.352   8.037  65.600  1.00 79.63           H
ATOM   2576  HA  ALA A 173       8.917   9.113  65.885  1.00 84.63           H
ATOM   2577  HB1 ALA A 173      10.035  11.161  65.875  1.00 82.01           H
ATOM   2578  HB2 ALA A 173      10.750  10.168  66.886  1.00 82.01           H
ATOM   2579  HB3 ALA A 173      11.381  10.422  65.456  1.00 82.01           H
ATOM   2580  N   SER A 174       8.159   9.541  63.565  1.00 74.88           N
ATOM   2581  CA  SER A 174       7.809   9.669  62.156  1.00 67.91           C
ATOM   2582  C   SER A 174       8.247  11.028  61.635  1.00 66.50           C
ATOM   2583  O   SER A 174       8.571  11.945  62.395  1.00 72.66           O
ATOM   2584  CB  SER A 174       6.314   9.498  61.931  1.00 67.16           C
ATOM   2585  OG  SER A 174       5.624  10.529  62.599  1.00 71.06           O
ATOM   2586  H   SER A 174       7.497   9.599  64.111  1.00 89.86           H
ATOM   2587  HA  SER A 174       8.261   8.983  61.641  1.00 81.49           H
ATOM   2588  HB2 SER A 174       6.126   9.551  60.982  1.00 80.59           H
ATOM   2589  HB3 SER A 174       6.026   8.638  62.275  1.00 80.59           H
ATOM   2590  HG  SER A 174       4.797  10.399  62.551  1.00 85.28           H
ATOM   2591  N   GLY A 175       8.255  11.151  60.314  1.00 66.96           N
ATOM   2592  CA  GLY A 175       8.651  12.404  59.704  1.00 69.49           C
ATOM   2593  C   GLY A 175      10.115  12.749  59.846  1.00 71.08           C
ATOM   2594  O   GLY A 175      10.496  13.892  59.585  1.00 69.58           O
ATOM   2595  H   GLY A 175       8.036  10.528  59.761  1.00 80.35           H
ATOM   2596  HA2 GLY A 175       8.440  12.365  58.759  1.00 83.39           H
ATOM   2597  HA3 GLY A 175       8.138  13.123  60.102  1.00 83.39           H
ATOM   2598  N   ALA A 176      10.950  11.790  60.255  1.00 72.40           N
ATOM   2599  CA  ALA A 176      12.391  11.978  60.378  1.00 62.90           C
ATOM   2600  C   ALA A 176      13.153  11.451  59.168  1.00 59.53           C
ATOM   2601  O   ALA A 176      13.923  12.179  58.538  1.00 66.34           O
ATOM   2602  CB  ALA A 176      12.871  11.281  61.645  1.00 63.01           C
ATOM   2603  H   ALA A 176      10.699  10.994  60.470  1.00 86.89           H
ATOM   2604  HA  ALA A 176      12.587  12.922  60.465  1.00 75.48           H
ATOM   2605  HB1 ALA A 176      13.820  11.440  61.752  1.00 75.61           H
ATOM   2606  HB2 ALA A 176      12.380  11.645  62.396  1.00 75.61           H
ATOM   2607  HB3 ALA A 176      12.696  10.329  61.568  1.00 75.61           H
ATOM   2608  N   GLU A 177      12.929  10.200  58.818  1.00 59.99           N
ATOM   2609  CA  GLU A 177      13.674   9.558  57.755  1.00 59.91           C
ATOM   2610  C   GLU A 177      13.591  10.377  56.472  1.00 62.22           C
ATOM   2611  O   GLU A 177      12.501  10.682  55.978  1.00 61.78           O
ATOM   2612  CB  GLU A 177      13.131   8.128  57.561  1.00 58.45           C
ATOM   2613  CG  GLU A 177      13.201   7.254  58.870  1.00 65.60           C
ATOM   2614  CD  GLU A 177      12.724   5.798  58.714  1.00 65.33           C
ATOM   2615  OE1 GLU A 177      13.227   4.922  59.466  1.00 63.97           O
ATOM   2616  OE2 GLU A 177      11.855   5.531  57.855  1.00 64.59           O1-
ATOM   2617  H   GLU A 177      12.343   9.695  59.193  1.00 71.99           H
ATOM   2618  HA  GLU A 177      14.607   9.503  58.011  1.00 71.89           H
ATOM   2619  HB2 GLU A 177      12.200   8.183  57.298  1.00 70.14           H
ATOM   2620  HB3 GLU A 177      13.645   7.682  56.869  1.00 70.14           H
ATOM   2621  HG2 GLU A 177      14.125   7.223  59.166  1.00 78.71           H
ATOM   2622  HG3 GLU A 177      12.659   7.670  59.559  1.00 78.71           H
ATOM   2623  N   GLY A 178      14.754  10.756  55.953  1.00 65.63           N
ATOM   2624  CA  GLY A 178      14.872  11.419  54.671  1.00 59.67           C
ATOM   2625  C   GLY A 178      15.130  12.910  54.758  1.00 59.40           C
ATOM   2626  O   GLY A 178      15.434  13.520  53.732  1.00 65.20           O
ATOM   2627  H   GLY A 178      15.507  10.643  56.353  1.00 78.76           H
ATOM   2628  HA2 GLY A 178      15.607  11.018  54.185  1.00 71.60           H
ATOM   2629  HA3 GLY A 178      14.063  11.272  54.159  1.00 71.60           H
ATOM   2630  N   ASN A 179      15.037  13.504  55.949  1.00 58.04           N
ATOM   2631  CA  ASN A 179      15.150  14.939  56.141  1.00 56.97           C
ATOM   2632  C   ASN A 179      16.480  15.295  56.787  1.00 57.66           C
ATOM   2633  O   ASN A 179      17.116  14.471  57.447  1.00 59.03           O
ATOM   2634  CB  ASN A 179      13.987  15.459  56.987  1.00 57.65           C
ATOM   2635  CG  ASN A 179      12.630  15.133  56.363  1.00 62.55           C
ATOM   2636  OD1 ASN A 179      12.487  15.088  55.134  1.00 65.38           O
ATOM   2637  ND2 ASN A 179      11.643  14.850  57.208  1.00 61.54           N
ATOM   2638  H   ASN A 179      14.897  13.080  56.686  1.00 69.65           H
ATOM   2639  HA  ASN A 179      15.110  15.382  55.280  1.00 68.36           H
ATOM   2640  HB2 ASN A 179      14.024  15.051  57.866  1.00 69.18           H
ATOM   2641  HB3 ASN A 179      14.049  16.425  57.072  1.00 69.18           H
ATOM   2642 HD21 ASN A 179      10.852  14.692  56.909  1.00 73.84           H
ATOM   2643 HD22 ASN A 179      11.799  14.814  58.054  1.00 73.84           H
ATOM   2644  N   ASN A 180      16.902  16.543  56.562  1.00 57.25           N
ATOM   2645  CA  ASN A 180      18.153  17.063  57.091  1.00 54.35           C
ATOM   2646  C   ASN A 180      18.068  17.148  58.605  1.00 58.05           C
ATOM   2647  O   ASN A 180      17.376  18.012  59.143  1.00 62.38           O
ATOM   2648  CB  ASN A 180      18.458  18.433  56.507  1.00 49.94           C
ATOM   2649  CG  ASN A 180      19.772  18.998  56.991  1.00 57.25           C
ATOM   2650  OD1 ASN A 180      20.421  18.442  57.887  1.00 57.40           O
ATOM   2651  ND2 ASN A 180      20.164  20.142  56.423  1.00 57.42           N
ATOM   2652  H   ASN A 180      16.466  17.120  56.099  1.00 68.70           H
ATOM   2653  HA  ASN A 180      18.882  16.470  56.850  1.00 65.22           H
ATOM   2654  HB2 ASN A 180      18.502  18.367  55.545  1.00 59.93           H
ATOM   2655  HB3 ASN A 180      17.750  19.043  56.774  1.00 59.93           H
ATOM   2656 HD21 ASN A 180      20.836  20.580  56.740  1.00 68.90           H
ATOM   2657 HD22 ASN A 180      19.745  20.443  55.735  1.00 68.90           H
ATOM   2658  N   VAL A 181      18.782  16.257  59.292  1.00 54.57           N
ATOM   2659  CA  VAL A 181      18.737  16.194  60.752  1.00 55.63           C
ATOM   2660  C   VAL A 181      19.118  17.535  61.365  1.00 51.10           C
ATOM   2661  O   VAL A 181      18.496  18.004  62.324  1.00 52.27           O
ATOM   2662  CB  VAL A 181      19.660  15.065  61.247  1.00 54.15           C
ATOM   2663  CG1 VAL A 181      19.820  15.111  62.747  1.00 45.40           C
ATOM   2664  CG2 VAL A 181      19.137  13.689  60.756  1.00 48.94           C
ATOM   2665  H   VAL A 181      19.289  15.665  58.930  1.00 65.48           H
ATOM   2666  HA  VAL A 181      17.833  15.996  61.032  1.00 66.76           H
ATOM   2667  HB  VAL A 181      20.543  15.199  60.867  1.00 64.98           H
ATOM   2668 HG11 VAL A 181      20.410  14.391  63.009  1.00 54.48           H
ATOM   2669 HG12 VAL A 181      20.213  15.955  63.020  1.00 54.48           H
ATOM   2670 HG13 VAL A 181      18.947  14.996  63.155  1.00 54.48           H
ATOM   2671 HG21 VAL A 181      19.738  12.997  61.073  1.00 58.73           H
ATOM   2672 HG22 VAL A 181      18.247  13.541  61.102  1.00 58.73           H
ATOM   2673 HG23 VAL A 181      19.120  13.675  59.786  1.00 58.73           H
ATOM   2674  N   VAL A 182      20.189  18.136  60.867  1.00 54.74           N
ATOM   2675  CA  VAL A 182      20.533  19.481  61.291  1.00 55.15           C
ATOM   2676  C   VAL A 182      19.333  20.392  61.096  1.00 63.48           C
ATOM   2677  O   VAL A 182      19.003  21.213  61.959  1.00 63.43           O
ATOM   2678  CB  VAL A 182      21.760  19.983  60.510  1.00 57.56           C
ATOM   2679  CG1 VAL A 182      22.215  21.304  61.032  1.00 57.05           C
ATOM   2680  CG2 VAL A 182      22.892  18.996  60.613  1.00 58.47           C
ATOM   2681  H   VAL A 182      20.718  17.796  60.285  1.00 65.69           H
ATOM   2682  HA  VAL A 182      20.754  19.465  62.235  1.00 66.18           H
ATOM   2683  HB  VAL A 182      21.527  20.083  59.574  1.00 69.07           H
ATOM   2684 HG11 VAL A 182      23.000  21.583  60.536  1.00 68.46           H
ATOM   2685 HG12 VAL A 182      21.496  21.942  60.919  1.00 68.46           H
ATOM   2686 HG13 VAL A 182      22.430  21.211  61.971  1.00 68.46           H
ATOM   2687 HG21 VAL A 182      23.663  19.359  60.166  1.00 70.16           H
ATOM   2688 HG22 VAL A 182      23.094  18.852  61.550  1.00 70.16           H
ATOM   2689 HG23 VAL A 182      22.630  18.163  60.193  1.00 70.16           H
ATOM   2690  N   GLY A 183      18.638  20.234  59.970  1.00 58.80           N
ATOM   2691  CA  GLY A 183      17.472  21.060  59.713  1.00 64.14           C
ATOM   2692  C   GLY A 183      16.406  20.913  60.777  1.00 65.30           C
ATOM   2693  O   GLY A 183      15.862  21.902  61.266  1.00 67.14           O
ATOM   2694  H   GLY A 183      18.828  19.672  59.350  1.00 70.57           H
ATOM   2695  HA2 GLY A 183      17.740  21.991  59.686  1.00 76.97           H
ATOM   2696  HA3 GLY A 183      17.084  20.826  58.855  1.00 76.97           H
ATOM   2697  N   LEU A 184      16.085  19.675  61.143  1.00 63.35           N
ATOM   2698  CA  LEU A 184      15.097  19.467  62.188  1.00 63.54           C
ATOM   2699  C   LEU A 184      15.538  20.104  63.499  1.00 69.17           C
ATOM   2700  O   LEU A 184      14.707  20.626  64.249  1.00 72.88           O
ATOM   2701  CB  LEU A 184      14.847  17.981  62.370  1.00 65.28           C
ATOM   2702  CG  LEU A 184      14.369  17.234  61.119  1.00 70.75           C
ATOM   2703  CD1 LEU A 184      13.972  15.808  61.491  1.00 66.66           C
ATOM   2704  CD2 LEU A 184      13.212  17.926  60.419  1.00 71.08           C
ATOM   2705  H   LEU A 184      16.405  18.957  60.804  1.00 76.02           H
ATOM   2706  HA  LEU A 184      14.265  19.886  61.926  1.00 76.24           H
ATOM   2707  HB2 LEU A 184      15.681  17.575  62.650  1.00 78.33           H
ATOM   2708  HB3 LEU A 184      14.181  17.866  63.064  1.00 78.33           H
ATOM   2709  HG  LEU A 184      15.102  17.185  60.486  1.00 84.90           H
ATOM   2710 HD11 LEU A 184      13.670  15.339  60.697  1.00 79.99           H
ATOM   2711 HD12 LEU A 184      14.746  15.363  61.867  1.00 79.99           H
ATOM   2712 HD13 LEU A 184      13.258  15.839  62.148  1.00 79.99           H
ATOM   2713 HD21 LEU A 184      12.924  17.383  59.669  1.00 85.30           H
ATOM   2714 HD22 LEU A 184      12.484  18.020  61.052  1.00 85.30           H
ATOM   2715 HD23 LEU A 184      13.502  18.798  60.108  1.00 85.30           H
ATOM   2716  N   LEU A 185      16.838  20.077  63.794  1.00 64.29           N
ATOM   2717  CA  LEU A 185      17.320  20.715  65.012  1.00 69.29           C
ATOM   2718  C   LEU A 185      17.064  22.216  64.968  1.00 71.90           C
ATOM   2719  O   LEU A 185      16.472  22.786  65.889  1.00 72.79           O
ATOM   2720  CB  LEU A 185      18.810  20.428  65.224  1.00 66.48           C
ATOM   2721  CG  LEU A 185      19.395  21.001  66.526  1.00 62.44           C
ATOM   2722  CD1 LEU A 185      18.757  20.332  67.700  1.00 61.65           C
ATOM   2723  CD2 LEU A 185      20.909  20.874  66.626  1.00 59.92           C
ATOM   2724  H   LEU A 185      17.447  19.697  63.323  1.00 77.15           H
ATOM   2725  HA  LEU A 185      16.833  20.352  65.767  1.00 83.15           H
ATOM   2726  HB2 LEU A 185      18.936  19.468  65.238  1.00 79.78           H
ATOM   2727  HB3 LEU A 185      19.304  20.812  64.484  1.00 79.78           H
ATOM   2728  HG  LEU A 185      19.189  21.946  66.575  1.00 74.93           H
ATOM   2729 HD11 LEU A 185      19.169  20.676  68.510  1.00 73.98           H
ATOM   2730 HD12 LEU A 185      17.810  20.527  67.702  1.00 73.98           H
ATOM   2731 HD13 LEU A 185      18.900  19.377  67.632  1.00 73.98           H
ATOM   2732 HD21 LEU A 185      21.212  21.293  67.446  1.00 71.91           H
ATOM   2733 HD22 LEU A 185      21.144  19.934  66.631  1.00 71.91           H
ATOM   2734 HD23 LEU A 185      21.314  21.311  65.862  1.00 71.91           H
ATOM   2735  N   ARG A 186      17.511  22.883  63.907  1.00 70.04           N
ATOM   2736  CA  ARG A 186      17.283  24.319  63.818  1.00 75.91           C
ATOM   2737  C   ARG A 186      15.786  24.620  63.807  1.00 77.22           C
ATOM   2738  O   ARG A 186      15.285  25.380  64.644  1.00 75.97           O
ATOM   2739  CB  ARG A 186      17.994  24.875  62.589  1.00 75.03           C
ATOM   2740  CG  ARG A 186      19.522  24.853  62.722  1.00 74.10           C
ATOM   2741  CD  ARG A 186      20.201  24.974  61.365  1.00 70.67           C
ATOM   2742  NE  ARG A 186      21.658  25.006  61.489  1.00 72.64           N
ATOM   2743  CZ  ARG A 186      22.514  24.963  60.467  1.00 73.82           C
ATOM   2744  NH1 ARG A 186      22.062  24.879  59.220  1.00 69.93           N
ATOM   2745  NH2 ARG A 186      23.834  25.001  60.695  1.00 74.59           N1+
ATOM   2746  H   ARG A 186      17.941  22.542  63.248  1.00 84.05           H
ATOM   2747  HA  ARG A 186      17.660  24.742  64.604  1.00 91.09           H
ATOM   2748  HB2 ARG A 186      17.751  24.340  61.819  1.00 90.04           H
ATOM   2749  HB3 ARG A 186      17.719  25.795  62.456  1.00 90.04           H
ATOM   2750  HG2 ARG A 186      19.814  25.587  63.282  1.00 88.92           H
ATOM   2751  HG3 ARG A 186      19.789  24.012  63.124  1.00 88.92           H
ATOM   2752  HD2 ARG A 186      19.954  24.215  60.816  1.00 84.81           H
ATOM   2753  HD3 ARG A 186      19.914  25.799  60.943  1.00 84.81           H
ATOM   2754  HE  ARG A 186      21.986  25.018  62.284  1.00 87.17           H
ATOM   2755 HH11 ARG A 186      21.215  24.858  59.067  1.00 83.92           H
ATOM   2756 HH12 ARG A 186      22.617  24.853  58.563  1.00 83.92           H
ATOM   2757 HH21 ARG A 186      24.129  25.052  61.502  1.00 89.51           H
ATOM   2758 HH22 ARG A 186      24.389  24.970  60.037  1.00 89.51           H
ATOM   2759  N   ASP A 187      15.040  23.943  62.934  1.00 76.99           N
ATOM   2760  CA  ASP A 187      13.597  24.157  62.848  1.00 76.31           C
ATOM   2761  C   ASP A 187      12.912  24.162  64.216  1.00 81.67           C
ATOM   2762  O   ASP A 187      11.844  24.766  64.359  1.00 85.13           O
ATOM   2763  CB  ASP A 187      12.964  23.092  61.944  1.00 72.73           C
ATOM   2764  CG  ASP A 187      13.180  23.375  60.455  1.00 70.81           C
ATOM   2765  OD1 ASP A 187      14.001  24.258  60.117  1.00 65.80           O
ATOM   2766  OD2 ASP A 187      12.523  22.716  59.619  1.00 70.98           O1-
ATOM   2767  H   ASP A 187      15.344  23.358  62.380  1.00 92.39           H
ATOM   2768  HA  ASP A 187      13.440  25.022  62.438  1.00 91.58           H
ATOM   2769  HB2 ASP A 187      13.370  22.236  62.148  1.00 87.28           H
ATOM   2770  HB3 ASP A 187      12.010  23.054  62.117  1.00 87.28           H
ATOM   2771  N   ALA A 188      13.499  23.511  65.231  1.00 81.33           N
ATOM   2772  CA  ALA A 188      12.919  23.487  66.576  1.00 82.60           C
ATOM   2773  C   ALA A 188      13.569  24.480  67.528  1.00 83.18           C
ATOM   2774  O   ALA A 188      12.891  25.008  68.422  1.00 83.46           O
ATOM   2775  CB  ALA A 188      13.020  22.081  67.183  1.00 83.28           C
ATOM   2776  H   ALA A 188      14.232  23.064  65.164  1.00 97.59           H
ATOM   2777  HA  ALA A 188      11.977  23.705  66.517  1.00 99.12           H
ATOM   2778  HB1 ALA A 188      12.611  22.087  68.065  1.00 99.94           H
ATOM   2779  HB2 ALA A 188      12.558  21.452  66.608  1.00 99.94           H
ATOM   2780  HB3 ALA A 188      13.956  21.837  67.257  1.00 99.94           H
ATOM   2781  N   ILE A 189      14.871  24.726  67.367  1.00 82.34           N
ATOM   2782  CA  ILE A 189      15.542  25.778  68.123  1.00 84.83           C
ATOM   2783  C   ILE A 189      14.903  27.128  67.837  1.00 91.48           C
ATOM   2784  O   ILE A 189      14.943  28.035  68.679  1.00 92.95           O
ATOM   2785  CB  ILE A 189      17.048  25.787  67.795  1.00 87.65           C
ATOM   2786  CG1 ILE A 189      17.725  24.562  68.429  1.00 87.38           C
ATOM   2787  CG2 ILE A 189      17.699  27.096  68.246  1.00 86.33           C
ATOM   2788  CD1 ILE A 189      19.242  24.497  68.244  1.00 86.17           C
ATOM   2789  H   ILE A 189      15.381  24.295  66.826  1.00 98.81           H
ATOM   2790  HA  ILE A 189      15.440  25.593  69.068  1.00101.80           H
ATOM   2791  HB  ILE A 189      17.141  25.719  66.831  1.00105.18           H
ATOM   2792 HG12 ILE A 189      17.537  24.549  69.380  1.00104.86           H
ATOM   2793 HG13 ILE A 189      17.354  23.765  68.016  1.00104.86           H
ATOM   2794 HG21 ILE A 189      18.652  27.052  68.085  1.00103.60           H
ATOM   2795 HG22 ILE A 189      17.329  27.835  67.742  1.00103.60           H
ATOM   2796 HG23 ILE A 189      17.531  27.220  69.190  1.00103.60           H
ATOM   2797 HD11 ILE A 189      19.563  23.650  68.592  1.00103.41           H
ATOM   2798 HD12 ILE A 189      19.444  24.556  67.296  1.00103.41           H
ATOM   2799 HD13 ILE A 189      19.663  25.227  68.721  1.00103.41           H
ATOM   2800  N   LYS A 190      14.308  27.290  66.649  1.00 94.44           N
ATOM   2801  CA  LYS A 190      13.654  28.538  66.276  1.00 90.89           C
ATOM   2802  C   LYS A 190      12.193  28.596  66.712  1.00 91.90           C
ATOM   2803  O   LYS A 190      11.647  29.693  66.833  1.00 94.93           O
ATOM   2804  CB  LYS A 190      13.777  28.756  64.765  1.00 89.74           C
ATOM   2805  CG  LYS A 190      15.197  29.202  64.320  1.00 95.56           C
ATOM   2806  CD  LYS A 190      16.314  28.248  64.830  1.00 96.28           C
ATOM   2807  CE  LYS A 190      17.684  28.450  64.163  1.00 95.81           C
ATOM   2808  NZ  LYS A 190      18.687  27.400  64.591  1.00 88.87           N1+
ATOM   2809  H   LYS A 190      14.280  26.687  66.035  1.00113.33           H
ATOM   2810  HA  LYS A 190      14.118  29.270  66.712  1.00109.07           H
ATOM   2811  HB2 LYS A 190      13.563  27.926  64.313  1.00107.68           H
ATOM   2812  HB3 LYS A 190      13.144  29.440  64.497  1.00107.68           H
ATOM   2813  HG2 LYS A 190      15.227  29.213  63.350  1.00114.67           H
ATOM   2814  HG3 LYS A 190      15.374  30.091  64.668  1.00114.67           H
ATOM   2815  HD2 LYS A 190      16.424  28.354  65.787  1.00115.54           H
ATOM   2816  HD3 LYS A 190      16.049  27.347  64.629  1.00115.54           H
ATOM   2817  HE2 LYS A 190      17.583  28.395  63.199  1.00114.97           H
ATOM   2818  HE3 LYS A 190      18.033  29.321  64.411  1.00114.97           H
ATOM   2819  HZ1 LYS A 190      19.321  27.320  63.973  1.00106.64           H
ATOM   2820  HZ2 LYS A 190      19.068  27.630  65.362  1.00106.64           H
ATOM   2821  HZ3 LYS A 190      18.282  26.616  64.694  1.00106.64           H
ATOM   2822  N   ARG A 191      11.561  27.459  67.005  1.00 89.94           N
ATOM   2823  CA  ARG A 191      10.311  27.462  67.749  1.00 91.01           C
ATOM   2824  C   ARG A 191      10.529  27.746  69.227  1.00 91.42           C
ATOM   2825  O   ARG A 191       9.729  27.324  70.065  1.00 90.82           O
ATOM   2826  CB  ARG A 191       9.589  26.125  67.601  1.00 93.26           C
ATOM   2827  CG  ARG A 191       9.583  25.526  66.207  1.00 88.71           C
ATOM   2828  CD  ARG A 191       9.298  24.024  66.296  1.00 89.63           C
ATOM   2829  NE  ARG A 191       9.749  23.278  65.126  1.00 88.48           N
ATOM   2830  CZ  ARG A 191       9.919  21.957  65.096  1.00 90.91           C
ATOM   2831  NH1 ARG A 191       9.681  21.220  66.169  1.00 94.69           N
ATOM   2832  NH2 ARG A 191      10.336  21.363  63.986  1.00 92.74           N1+
ATOM   2833  H   ARG A 191      11.846  26.676  66.792  1.00107.93           H
ATOM   2834  HA  ARG A 191       9.735  28.155  67.388  1.00109.22           H
ATOM   2835  HB2 ARG A 191      10.020  25.490  68.194  1.00111.92           H
ATOM   2836  HB3 ARG A 191       8.666  26.245  67.870  1.00111.92           H
ATOM   2837  HG2 ARG A 191       8.899  25.947  65.667  1.00106.45           H
ATOM   2838  HG3 ARG A 191      10.450  25.651  65.806  1.00106.45           H
ATOM   2839  HD2 ARG A 191       9.768  23.658  67.062  1.00107.55           H
ATOM   2840  HD3 ARG A 191       8.345  23.880  66.394  1.00107.55           H
ATOM   2841  HE  ARG A 191       9.998  23.729  64.436  1.00106.17           H
ATOM   2842 HH11 ARG A 191       9.413  21.590  66.895  1.00113.63           H
ATOM   2843 HH12 ARG A 191       9.795  20.368  66.136  1.00113.63           H
ATOM   2844 HH21 ARG A 191      10.494  21.827  63.279  1.00111.29           H
ATOM   2845 HH22 ARG A 191      10.442  20.508  63.970  1.00111.29           H
ATOM   2846  N   ARG A 192      11.623  28.415  69.562  1.00 90.85           N
ATOM   2847  CA  ARG A 192      11.895  28.832  70.925  1.00 96.99           C
ATOM   2848  C   ARG A 192      12.182  30.324  70.963  1.00 97.40           C
ATOM   2849  O   ARG A 192      11.454  31.085  71.607  1.00 96.57           O
ATOM   2850  CB  ARG A 192      13.083  28.055  71.496  1.00 96.28           C
ATOM   2851  CG  ARG A 192      12.830  26.586  71.617  1.00 97.06           C
ATOM   2852  CD  ARG A 192      11.897  26.317  72.756  1.00 97.38           C
ATOM   2853  NE  ARG A 192      11.530  24.914  72.833  1.00 96.94           N
ATOM   2854  CZ  ARG A 192      10.897  24.370  73.864  1.00 97.96           C
ATOM   2855  NH1 ARG A 192      10.571  25.110  74.914  1.00 94.61           N
ATOM   2856  NH2 ARG A 192      10.596  23.080  73.853  1.00 99.84           N1+
ATOM   2857  H   ARG A 192      12.245  28.637  69.020  1.00109.02           H
ATOM   2858  HA  ARG A 192      11.117  28.656  71.478  1.00116.39           H
ATOM   2859  HB2 ARG A 192      13.847  28.174  70.913  1.00115.53           H
ATOM   2860  HB3 ARG A 192      13.288  28.390  72.382  1.00115.53           H
ATOM   2861  HG2 ARG A 192      12.419  26.261  70.799  1.00116.47           H
ATOM   2862  HG3 ARG A 192      13.666  26.128  71.785  1.00116.47           H
ATOM   2863  HD2 ARG A 192      12.323  26.571  73.589  1.00116.85           H
ATOM   2864  HD3 ARG A 192      11.079  26.821  72.627  1.00116.85           H
ATOM   2865  HE  ARG A 192      11.683  24.418  72.146  1.00116.33           H
ATOM   2866 HH11 ARG A 192      10.757  25.948  74.927  1.00113.53           H
ATOM   2867 HH12 ARG A 192      10.155  24.751  75.577  1.00113.53           H
ATOM   2868 HH21 ARG A 192      10.807  22.592  73.176  1.00119.81           H
ATOM   2869 HH22 ARG A 192      10.183  22.732  74.522  1.00119.81           H
ATOM   2870  N   GLY A 193      13.271  30.747  70.321  1.00 98.86           N
ATOM   2871  CA  GLY A 193      13.775  32.100  70.491  1.00 98.77           C
ATOM   2872  C   GLY A 193      14.396  32.275  71.861  1.00 98.47           C
ATOM   2873  O   GLY A 193      15.263  33.131  72.066  1.00 93.63           O
ATOM   2874  H   GLY A 193      13.734  30.262  69.778  1.00118.63           H
ATOM   2875  HA2 GLY A 193      14.449  32.287  69.819  1.00118.53           H
ATOM   2876  HA3 GLY A 193      13.050  32.734  70.395  1.00118.53           H
ATOM   2877  N   ASP A 194      13.935  31.443  72.803  1.00 98.21           N
ATOM   2878  CA  ASP A 194      14.520  31.336  74.126  1.00 93.14           C
ATOM   2879  C   ASP A 194      16.046  31.297  74.069  1.00 97.66           C
ATOM   2880  O   ASP A 194      16.715  31.827  74.966  1.00 99.14           O
ATOM   2881  CB  ASP A 194      13.946  30.076  74.786  1.00 97.15           C
ATOM   2882  CG  ASP A 194      13.804  30.206  76.286  1.00102.16           C
ATOM   2883  OD1 ASP A 194      13.281  31.247  76.748  1.00100.56           O
ATOM   2884  OD2 ASP A 194      14.186  29.255  77.003  1.00102.45           O1-
ATOM   2885  H   ASP A 194      13.280  30.907  72.713  1.00117.85           H
ATOM   2886  HA  ASP A 194      14.248  32.102  74.656  1.00111.77           H
ATOM   2887  HB2 ASP A 194      13.058  29.916  74.427  1.00116.58           H
ATOM   2888  HB3 ASP A 194      14.515  29.316  74.590  1.00116.58           H
ATOM   2889  N   PHE A 195      16.614  30.686  73.023  1.00 98.47           N
ATOM   2890  CA  PHE A 195      18.062  30.543  72.889  1.00 94.71           C
ATOM   2891  C   PHE A 195      18.423  30.449  71.409  1.00 92.15           C
ATOM   2892  O   PHE A 195      17.561  30.277  70.544  1.00 90.91           O
ATOM   2893  CB  PHE A 195      18.583  29.316  73.664  1.00 97.73           C
ATOM   2894  CG  PHE A 195      18.042  27.975  73.174  1.00 95.67           C
ATOM   2895  CD1 PHE A 195      18.535  27.388  72.023  1.00 92.66           C
ATOM   2896  CD2 PHE A 195      17.073  27.288  73.899  1.00 93.02           C
ATOM   2897  CE1 PHE A 195      18.056  26.170  71.597  1.00 94.50           C
ATOM   2898  CE2 PHE A 195      16.595  26.066  73.472  1.00 91.48           C
ATOM   2899  CZ  PHE A 195      17.084  25.508  72.326  1.00 91.78           C
ATOM   2900  H   PHE A 195      16.172  30.347  72.368  1.00118.16           H
ATOM   2901  HA  PHE A 195      18.497  31.332  73.254  1.00113.65           H
ATOM   2902  HB2 PHE A 195      19.550  29.291  73.584  1.00117.28           H
ATOM   2903  HB3 PHE A 195      18.331  29.415  74.597  1.00117.28           H
ATOM   2904  HD1 PHE A 195      19.187  27.825  71.524  1.00111.19           H
ATOM   2905  HD2 PHE A 195      16.736  27.658  74.681  1.00111.62           H
ATOM   2906  HE1 PHE A 195      18.390  25.793  70.817  1.00113.40           H
ATOM   2907  HE2 PHE A 195      15.945  25.620  73.962  1.00109.77           H
ATOM   2908  HZ  PHE A 195      16.762  24.685  72.037  1.00110.14           H
ATOM   2909  N   GLU A 196      19.721  30.565  71.129  1.00 92.23           N
ATOM   2910  CA  GLU A 196      20.216  30.505  69.756  1.00 90.78           C
ATOM   2911  C   GLU A 196      21.610  29.881  69.742  1.00 90.69           C
ATOM   2912  O   GLU A 196      22.536  30.405  70.378  1.00 85.79           O
ATOM   2913  CB  GLU A 196      20.235  31.906  69.117  1.00 89.21           C
ATOM   2914  CG  GLU A 196      18.839  32.479  68.743  1.00 90.12           C
ATOM   2915  CD  GLU A 196      18.893  33.895  68.125  1.00 90.79           C
ATOM   2916  OE1 GLU A 196      19.447  34.818  68.760  1.00 90.41           O
ATOM   2917  OE2 GLU A 196      18.379  34.091  67.001  1.00 89.55           O1-
ATOM   2918  H   GLU A 196      20.340  30.678  71.717  1.00110.68           H
ATOM   2919  HA  GLU A 196      19.625  29.940  69.230  1.00108.94           H
ATOM   2920  HB2 GLU A 196      20.650  32.524  69.737  1.00107.05           H
ATOM   2921  HB3 GLU A 196      20.757  31.866  68.300  1.00107.05           H
ATOM   2922  HG2 GLU A 196      18.416  31.887  68.102  1.00108.14           H
ATOM   2923  HG3 GLU A 196      18.297  32.527  69.546  1.00108.14           H
ATOM   2924  N   MET A 197      21.753  28.764  69.013  1.00 87.84           N
ATOM   2925  CA  MET A 197      23.020  28.064  68.853  1.00 82.74           C
ATOM   2926  C   MET A 197      23.413  28.024  67.381  1.00 70.47           C
ATOM   2927  O   MET A 197      22.580  28.117  66.480  1.00 66.91           O
ATOM   2928  CB  MET A 197      22.955  26.614  69.395  1.00 81.96           C
ATOM   2929  CG  MET A 197      22.593  26.440  70.860  1.00 74.03           C
ATOM   2930  SD  MET A 197      23.688  27.352  71.941  1.00 80.30           S
ATOM   2931  CE  MET A 197      25.249  26.587  71.685  1.00 77.87           C
ATOM   2932  H   MET A 197      21.103  28.375  68.602  1.00105.41           H
ATOM   2933  HA  MET A 197      23.706  28.533  69.348  1.00 99.29           H
ATOM   2934  HB2 MET A 197      22.297  26.124  68.879  1.00 98.35           H
ATOM   2935  HB3 MET A 197      23.828  26.207  69.273  1.00 98.35           H
ATOM   2936  HG2 MET A 197      21.688  26.757  71.001  1.00 88.83           H
ATOM   2937  HG3 MET A 197      22.654  25.501  71.095  1.00 88.83           H
ATOM   2938  HE1 MET A 197      25.915  27.041  72.225  1.00 93.44           H
ATOM   2939  HE2 MET A 197      25.177  25.658  71.948  1.00 93.44           H
ATOM   2940  HE3 MET A 197      25.468  26.644  70.749  1.00 93.44           H
ATOM   2941  N   ASP A 198      24.704  27.827  67.153  1.00 73.78           N
ATOM   2942  CA  ASP A 198      25.286  27.767  65.813  1.00 71.63           C
ATOM   2943  C   ASP A 198      25.801  26.338  65.535  1.00 68.41           C
ATOM   2944  O   ASP A 198      26.952  26.013  65.834  1.00 65.34           O
ATOM   2945  CB  ASP A 198      26.406  28.824  65.727  1.00 70.52           C
ATOM   2946  CG  ASP A 198      26.766  29.187  64.311  1.00 75.31           C
ATOM   2947  OD1 ASP A 198      27.454  30.225  64.115  1.00 75.81           O
ATOM   2948  OD2 ASP A 198      26.345  28.441  63.394  1.00 77.75           O1-
ATOM   2949  H   ASP A 198      25.282  27.716  67.782  1.00 88.53           H
ATOM   2950  HA  ASP A 198      24.599  27.984  65.161  1.00 85.96           H
ATOM   2951  HB2 ASP A 198      26.106  29.631  66.171  1.00 84.63           H
ATOM   2952  HB3 ASP A 198      27.199  28.484  66.165  1.00 84.63           H
ATOM   2953  N   VAL A 199      24.948  25.484  64.959  1.00 64.83           N
ATOM   2954  CA  VAL A 199      25.280  24.086  64.672  1.00 59.12           C
ATOM   2955  C   VAL A 199      26.405  23.966  63.650  1.00 58.49           C
ATOM   2956  O   VAL A 199      26.179  24.019  62.435  1.00 56.08           O
ATOM   2957  CB  VAL A 199      24.040  23.321  64.182  1.00 59.99           C
ATOM   2958  CG1 VAL A 199      24.381  21.867  63.975  1.00 61.28           C
ATOM   2959  CG2 VAL A 199      22.889  23.477  65.163  1.00 56.22           C
ATOM   2960  H   VAL A 199      24.144  25.691  64.737  1.00 77.80           H
ATOM   2961  HA  VAL A 199      25.579  23.651  65.482  1.00 70.94           H
ATOM   2962  HB  VAL A 199      23.762  23.683  63.328  1.00 71.99           H
ATOM   2963 HG11 VAL A 199      23.573  21.379  63.757  1.00 73.54           H
ATOM   2964 HG12 VAL A 199      25.015  21.794  63.244  1.00 73.54           H
ATOM   2965 HG13 VAL A 199      24.769  21.514  64.790  1.00 73.54           H
ATOM   2966 HG21 VAL A 199      22.114  23.027  64.795  1.00 67.47           H
ATOM   2967 HG22 VAL A 199      23.145  23.068  66.002  1.00 67.47           H
ATOM   2968 HG23 VAL A 199      22.692  24.414  65.293  1.00 67.47           H
ATOM   2969  N   VAL A 200      27.619  23.741  64.135  1.00 56.81           N
ATOM   2970  CA  VAL A 200      28.781  23.718  63.259  1.00 52.72           C
ATOM   2971  C   VAL A 200      29.088  22.303  62.752  1.00 53.38           C
ATOM   2972  O   VAL A 200      29.751  22.147  61.724  1.00 51.15           O
ATOM   2973  CB  VAL A 200      29.984  24.329  64.013  1.00 61.12           C
ATOM   2974  CG1 VAL A 200      31.293  24.006  63.341  1.00 65.68           C
ATOM   2975  CG2 VAL A 200      29.861  25.866  64.138  1.00 67.21           C
ATOM   2976  H   VAL A 200      27.798  23.593  64.963  1.00 68.18           H
ATOM   2977  HA  VAL A 200      28.604  24.277  62.487  1.00 63.26           H
ATOM   2978  HB  VAL A 200      30.017  23.955  64.910  1.00 73.34           H
ATOM   2979 HG11 VAL A 200      32.001  24.432  63.842  1.00 78.82           H
ATOM   2980 HG12 VAL A 200      31.435  23.049  63.353  1.00 78.82           H
ATOM   2981 HG13 VAL A 200      31.280  24.341  62.431  1.00 78.82           H
ATOM   2982 HG21 VAL A 200      30.646  26.205  64.601  1.00 80.65           H
ATOM   2983 HG22 VAL A 200      29.813  26.257  63.252  1.00 80.65           H
ATOM   2984 HG23 VAL A 200      29.063  26.084  64.644  1.00 80.65           H
ATOM   2985  N   ALA A 201      28.650  21.257  63.459  1.00 60.51           N
ATOM   2986  CA  ALA A 201      29.057  19.899  63.110  1.00 50.76           C
ATOM   2987  C   ALA A 201      28.085  18.886  63.673  1.00 39.64           C
ATOM   2988  O   ALA A 201      27.572  19.039  64.774  1.00 49.46           O
ATOM   2989  CB  ALA A 201      30.458  19.570  63.612  1.00 43.39           C
ATOM   2990  H   ALA A 201      28.128  21.305  64.142  1.00 72.61           H
ATOM   2991  HA  ALA A 201      29.058  19.805  62.148  1.00 60.91           H
ATOM   2992  HB1 ALA A 201      30.651  18.656  63.360  1.00 52.06           H
ATOM   2993  HB2 ALA A 201      31.095  20.166  63.190  1.00 52.06           H
ATOM   2994  HB3 ALA A 201      30.495  19.666  64.573  1.00 52.06           H
ATOM   2995  N   MET A 202      27.835  17.860  62.885  1.00 45.68           N
ATOM   2996  CA  MET A 202      27.042  16.708  63.274  1.00 44.38           C
ATOM   2997  C   MET A 202      27.876  15.465  62.993  1.00 42.67           C
ATOM   2998  O   MET A 202      28.345  15.282  61.861  1.00 35.99           O
ATOM   2999  CB  MET A 202      25.729  16.639  62.504  1.00 35.61           C
ATOM   3000  CG  MET A 202      24.830  15.556  62.983  1.00 35.75           C
ATOM   3001  SD  MET A 202      23.397  15.106  62.015  1.00 47.19           S
ATOM   3002  CE  MET A 202      24.074  15.163  60.387  1.00 43.71           C
ATOM   3003  H   MET A 202      28.130  17.812  62.081  1.00 54.82           H
ATOM   3004  HA  MET A 202      26.839  16.770  64.218  1.00 53.25           H
ATOM   3005  HB2 MET A 202      25.272  17.488  62.605  1.00 42.74           H
ATOM   3006  HB3 MET A 202      25.939  16.478  61.578  1.00 42.74           H
ATOM   3007  HG2 MET A 202      25.368  14.756  63.031  1.00 42.90           H
ATOM   3008  HG3 MET A 202      24.510  15.789  63.868  1.00 42.90           H
ATOM   3009  HE1 MET A 202      23.376  14.933  59.762  1.00 52.45           H
ATOM   3010  HE2 MET A 202      24.403  16.050  60.192  1.00 52.45           H
ATOM   3011  HE3 MET A 202      24.795  14.523  60.340  1.00 52.45           H
ATOM   3012  N   VAL A 203      28.068  14.622  64.025  1.00 44.08           N
ATOM   3013  CA  VAL A 203      28.888  13.419  63.915  1.00 38.08           C
ATOM   3014  C   VAL A 203      28.185  12.201  64.508  1.00 36.94           C
ATOM   3015  O   VAL A 203      27.231  12.293  65.293  1.00 37.86           O
ATOM   3016  CB  VAL A 203      30.270  13.585  64.578  1.00 36.45           C
ATOM   3017  CG1 VAL A 203      31.104  14.704  63.877  1.00 36.28           C
ATOM   3018  CG2 VAL A 203      30.098  13.841  66.040  1.00 41.36           C
ATOM   3019  H   VAL A 203      27.726  14.737  64.809  1.00 52.90           H
ATOM   3020  HA  VAL A 203      29.045  13.220  62.980  1.00 45.69           H
ATOM   3021  HB  VAL A 203      30.760  12.753  64.493  1.00 43.74           H
ATOM   3022 HG11 VAL A 203      31.960  14.808  64.321  1.00 43.54           H
ATOM   3023 HG12 VAL A 203      31.252  14.460  62.949  1.00 43.54           H
ATOM   3024 HG13 VAL A 203      30.607  15.538  63.918  1.00 43.54           H
ATOM   3025 HG21 VAL A 203      30.977  13.906  66.448  1.00 49.63           H
ATOM   3026 HG22 VAL A 203      29.615  14.674  66.149  1.00 49.63           H
ATOM   3027 HG23 VAL A 203      29.600  13.117  66.446  1.00 49.63           H
ATOM   3028  N   ASN A 204      28.704  11.037  64.119  1.00 39.12           N
ATOM   3029  CA  ASN A 204      28.276   9.750  64.639  1.00 30.45           C
ATOM   3030  C   ASN A 204      29.063   9.463  65.916  1.00 25.02           C
ATOM   3031  O   ASN A 204      30.131  10.042  66.156  1.00 31.50           O
ATOM   3032  CB  ASN A 204      28.467   8.702  63.541  1.00 33.44           C
ATOM   3033  CG  ASN A 204      27.951   7.321  63.924  1.00 32.06           C
ATOM   3034  OD1 ASN A 204      28.741   6.458  64.280  1.00 29.91           O
ATOM   3035  ND2 ASN A 204      26.639   7.111  63.835  1.00 28.70           N
ATOM   3036  H   ASN A 204      29.346  10.970  63.548  1.00 46.94           H
ATOM   3037  HA  ASN A 204      27.331   9.781  64.872  1.00 36.54           H
ATOM   3038  HB2 ASN A 204      27.980   8.992  62.755  1.00 40.12           H
ATOM   3039  HB3 ASN A 204      29.414   8.635  63.344  1.00 40.12           H
ATOM   3040 HD21 ASN A 204      26.326   6.319  63.917  1.00 34.44           H
ATOM   3041 HD22 ASN A 204      26.106   7.766  63.677  1.00 34.44           H
ATOM   3042  N   ASP A 205      28.504   8.608  66.790  1.00 29.84           N
ATOM   3043  CA  ASP A 205      29.216   8.320  68.044  1.00 22.88           C
ATOM   3044  C   ASP A 205      30.539   7.577  67.814  1.00 26.35           C
ATOM   3045  O   ASP A 205      31.509   7.845  68.531  1.00 24.78           O
ATOM   3046  CB  ASP A 205      28.305   7.590  69.047  1.00 27.72           C
ATOM   3047  CG  ASP A 205      27.594   6.416  68.469  1.00 33.28           C
ATOM   3048  OD1 ASP A 205      27.049   5.591  69.284  1.00 29.22           O
ATOM   3049  OD2 ASP A 205      27.588   6.311  67.215  1.00 30.68           O1-
ATOM   3050  H   ASP A 205      27.750   8.208  66.693  1.00 35.81           H
ATOM   3051  HA  ASP A 205      29.458   9.157  68.458  1.00 27.45           H
ATOM   3052  HB2 ASP A 205      28.844   7.271  69.787  1.00 33.26           H
ATOM   3053  HB3 ASP A 205      27.631   8.204  69.373  1.00 33.26           H
ATOM   3054  N   THR A 206      30.642   6.720  66.786  1.00 23.40           N
ATOM   3055  CA  THR A 206      31.938   6.148  66.446  1.00 22.62           C
ATOM   3056  C   THR A 206      32.959   7.237  66.190  1.00 23.93           C
ATOM   3057  O   THR A 206      34.051   7.251  66.778  1.00 24.03           O
ATOM   3058  CB  THR A 206      31.835   5.240  65.203  1.00 27.35           C
ATOM   3059  OG1 THR A 206      31.315   5.987  64.080  1.00 27.59           O
ATOM   3060  CG2 THR A 206      30.950   4.029  65.490  1.00 17.83           C
ATOM   3061  H   THR A 206      30.003   6.496  66.262  1.00 28.08           H
ATOM   3062  HA  THR A 206      32.231   5.617  67.195  1.00 27.15           H
ATOM   3063  HB  THR A 206      32.720   4.914  64.968  1.00 32.82           H
ATOM   3064  HG1 THR A 206      30.606   6.380  64.304  1.00 33.11           H
ATOM   3065 HG21 THR A 206      30.929   3.437  64.729  1.00 21.39           H
ATOM   3066 HG22 THR A 206      31.299   3.544  66.248  1.00 21.39           H
ATOM   3067 HG23 THR A 206      30.046   4.315  65.686  1.00 21.39           H
ATOM   3068  N   VAL A 207      32.599   8.170  65.317  1.00 21.39           N
ATOM   3069  CA  VAL A 207      33.489   9.263  64.912  1.00 25.93           C
ATOM   3070  C   VAL A 207      33.894  10.120  66.125  1.00 19.96           C
ATOM   3071  O   VAL A 207      35.063  10.480  66.306  1.00 27.02           O
ATOM   3072  CB  VAL A 207      32.786  10.101  63.814  1.00 28.76           C
ATOM   3073  CG1 VAL A 207      33.547  11.365  63.473  1.00 29.80           C
ATOM   3074  CG2 VAL A 207      32.530   9.256  62.568  1.00 25.66           C
ATOM   3075  H   VAL A 207      31.823   8.184  64.935  1.00 25.67           H
ATOM   3076  HA  VAL A 207      34.294   8.883  64.526  1.00 31.11           H
ATOM   3077  HB  VAL A 207      31.919  10.385  64.143  1.00 34.52           H
ATOM   3078 HG11 VAL A 207      33.050  11.815  62.775  1.00 35.76           H
ATOM   3079 HG12 VAL A 207      33.612  11.941  64.248  1.00 35.76           H
ATOM   3080 HG13 VAL A 207      34.434  11.126  63.160  1.00 35.76           H
ATOM   3081 HG21 VAL A 207      32.182   9.839  61.869  1.00 30.80           H
ATOM   3082 HG22 VAL A 207      33.368   8.862  62.276  1.00 30.80           H
ATOM   3083 HG23 VAL A 207      31.882   8.563  62.764  1.00 30.80           H
ATOM   3084  N   ALA A 208      32.936  10.478  66.964  1.00 23.04           N
ATOM   3085  CA  ALA A 208      33.291  11.266  68.136  1.00 26.93           C
ATOM   3086  C   ALA A 208      34.307  10.534  69.010  1.00 34.32           C
ATOM   3087  O   ALA A 208      35.267  11.139  69.514  1.00 26.66           O
ATOM   3088  CB  ALA A 208      32.013  11.619  68.901  1.00 31.40           C
ATOM   3089  H   ALA A 208      32.093  10.303  66.881  1.00 27.65           H
ATOM   3090  HA  ALA A 208      33.709  12.096  67.842  1.00 32.32           H
ATOM   3091  HB1 ALA A 208      32.234  12.235  69.615  1.00 37.68           H
ATOM   3092  HB2 ALA A 208      31.391  12.041  68.286  1.00 37.68           H
ATOM   3093  HB3 ALA A 208      31.602  10.825  69.265  1.00 37.68           H
ATOM   3094  N   THR A 209      34.140   9.214  69.171  1.00 31.02           N
ATOM   3095  CA  THR A 209      35.087   8.445  69.972  1.00 26.53           C
ATOM   3096  C   THR A 209      36.461   8.377  69.302  1.00 24.92           C
ATOM   3097  O   THR A 209      37.465   8.633  69.976  1.00 27.67           O
ATOM   3098  CB  THR A 209      34.496   7.052  70.246  1.00 39.64           C
ATOM   3099  OG1 THR A 209      33.380   7.166  71.133  1.00 38.30           O
ATOM   3100  CG2 THR A 209      35.458   6.126  70.862  1.00 33.57           C
ATOM   3101  H   THR A 209      33.499   8.748  68.841  1.00 37.22           H
ATOM   3102  HA  THR A 209      35.186   8.871  70.838  1.00 31.84           H
ATOM   3103  HB  THR A 209      34.202   6.668  69.407  1.00 47.57           H
ATOM   3104  HG1 THR A 209      32.806   7.684  70.802  1.00 45.96           H
ATOM   3105 HG21 THR A 209      35.024   5.267  70.974  1.00 40.29           H
ATOM   3106 HG22 THR A 209      36.232   6.016  70.294  1.00 40.29           H
ATOM   3107 HG23 THR A 209      35.732   6.460  71.732  1.00 40.29           H
ATOM   3108  N   MET A 210      36.549   8.064  67.967  1.00 29.92           N
ATOM   3109  CA  MET A 210      37.893   7.917  67.359  1.00 28.03           C
ATOM   3110  C   MET A 210      38.779   9.160  67.653  1.00 29.48           C
ATOM   3111  O   MET A 210      39.956   9.181  67.972  1.00 41.18           O
ATOM   3112  CB  MET A 210      37.678   7.770  65.851  1.00 24.80           C
ATOM   3113  CG  MET A 210      38.996   7.712  65.096  1.00 25.35           C
ATOM   3114  SD  MET A 210      38.608   7.768  63.319  1.00 32.26           S
ATOM   3115  CE  MET A 210      38.250   9.538  63.117  1.00 37.66           C
ATOM   3116  H   MET A 210      35.727   7.908  67.374  1.00 35.91           H
ATOM   3117  HA  MET A 210      38.415   7.023  67.814  1.00 33.64           H
ATOM   3118  HB2 MET A 210      37.083   6.853  65.650  1.00 29.76           H
ATOM   3119  HB3 MET A 210      37.052   8.616  65.490  1.00 29.76           H
ATOM   3120  HG2 MET A 210      39.702   8.519  65.371  1.00 30.42           H
ATOM   3121  HG3 MET A 210      39.546   6.766  65.305  1.00 30.42           H
ATOM   3122  HE1 MET A 210      38.112   9.714  62.041  1.00 45.19           H
ATOM   3123  HE2 MET A 210      37.342   9.833  63.644  1.00 45.19           H
ATOM   3124  HE3 MET A 210      39.088  10.163  63.458  1.00 45.19           H
ATOM   3125  N   ILE A 211      38.065  10.321  67.435  1.00 31.18           N
ATOM   3126  CA  ILE A 211      38.591  11.711  67.441  1.00 34.44           C
ATOM   3127  C   ILE A 211      39.074  12.089  68.841  1.00 28.32           C
ATOM   3128  O   ILE A 211      40.225  12.504  69.046  1.00 33.64           O
ATOM   3129  CB  ILE A 211      37.512  12.740  66.953  1.00 38.91           C
ATOM   3130  CG1 ILE A 211      37.099  12.677  65.449  1.00 23.62           C
ATOM   3131  CG2 ILE A 211      38.011  14.202  67.120  1.00 37.00           C
ATOM   3132  CD1 ILE A 211      38.215  13.037  64.460  1.00 33.74           C
ATOM   3133  H   ILE A 211      37.216  10.311  67.289  1.00 37.41           H
ATOM   3134  HA  ILE A 211      39.353  11.778  66.847  1.00 41.33           H
ATOM   3135  HB  ILE A 211      36.709  12.627  67.498  1.00 46.70           H
ATOM   3136 HG12 ILE A 211      36.773  11.790  65.230  1.00 28.34           H
ATOM   3137 HG13 ILE A 211      36.377  13.307  65.314  1.00 28.34           H
ATOM   3138 HG21 ILE A 211      37.360  14.814  66.752  1.00 44.40           H
ATOM   3139 HG22 ILE A 211      38.143  14.401  68.059  1.00 44.40           H
ATOM   3140 HG23 ILE A 211      38.854  14.301  66.651  1.00 44.40           H
ATOM   3141 HD11 ILE A 211      37.906  12.849  63.561  1.00 40.49           H
ATOM   3142 HD12 ILE A 211      38.438  13.973  64.533  1.00 40.49           H
ATOM   3143 HD13 ILE A 211      38.996  12.496  64.650  1.00 40.49           H
ATOM   3144  N   SER A 212      38.206  11.927  69.832  1.00 30.57           N
ATOM   3145  CA  SER A 212      38.627  12.180  71.210  1.00 36.68           C
ATOM   3146  C   SER A 212      39.844  11.343  71.568  1.00 34.97           C
ATOM   3147  O   SER A 212      40.714  11.797  72.314  1.00 48.29           O
ATOM   3148  CB  SER A 212      37.461  11.929  72.159  1.00 38.48           C
ATOM   3149  OG  SER A 212      37.202  10.535  72.343  1.00 49.18           O
ATOM   3150  H   SER A 212      37.387  11.678  69.744  1.00 36.68           H
ATOM   3151  HA  SER A 212      38.878  13.109  71.316  1.00 44.02           H
ATOM   3152  HB2 SER A 212      37.674  12.335  73.015  1.00 46.17           H
ATOM   3153  HB3 SER A 212      36.666  12.352  71.796  1.00 46.17           H
ATOM   3154  HG  SER A 212      37.181  10.148  71.598  1.00 59.02           H
ATOM   3155  N   CYS A 213      39.964  10.158  70.993  1.00 32.75           N
ATOM   3156  CA  CYS A 213      41.142   9.349  71.271  1.00 38.07           C
ATOM   3157  C   CYS A 213      42.366   9.735  70.435  1.00 48.77           C
ATOM   3158  O   CYS A 213      43.488   9.536  70.938  1.00 35.91           O
ATOM   3159  CB  CYS A 213      40.825   7.856  71.068  1.00 41.03           C
ATOM   3160  SG  CYS A 213      39.567   7.200  72.234  1.00 36.79           S
ATOM   3161  H   CYS A 213      39.391   9.802  70.456  1.00 39.30           H
ATOM   3162  HA  CYS A 213      41.364   9.469  72.204  1.00 45.69           H
ATOM   3163  HB2 CYS A 213      40.496   7.704  70.169  1.00 49.23           H
ATOM   3164  HB3 CYS A 213      41.652   7.354  71.195  1.00 49.23           H
ATOM   3165  HG  CYS A 213      38.447   7.511  71.962  1.00 44.14           H
ATOM   3166  N   TYR A 214      42.189  10.265  69.182  1.00 46.34           N
ATOM   3167  CA  TYR A 214      43.346  10.732  68.394  1.00 42.86           C
ATOM   3168  C   TYR A 214      44.265  11.656  69.223  1.00 36.94           C
ATOM   3169  O   TYR A 214      45.475  11.531  69.214  1.00 43.37           O
ATOM   3170  CB  TYR A 214      42.790  11.457  67.146  1.00 48.63           C
ATOM   3171  CG  TYR A 214      43.884  12.162  66.406  1.00 42.71           C
ATOM   3172  CD1 TYR A 214      44.646  11.454  65.466  1.00 45.51           C
ATOM   3173  CD2 TYR A 214      44.174  13.505  66.701  1.00 45.91           C
ATOM   3174  CE1 TYR A 214      45.707  12.082  64.817  1.00 49.35           C
ATOM   3175  CE2 TYR A 214      45.220  14.156  66.051  1.00 48.06           C
ATOM   3176  CZ  TYR A 214      45.974  13.419  65.132  1.00 44.14           C
ATOM   3177  OH  TYR A 214      47.011  14.024  64.440  1.00 63.32           O
ATOM   3178  H   TYR A 214      41.252  10.422  68.798  1.00 55.61           H
ATOM   3179  HA  TYR A 214      43.992   9.841  68.108  1.00 51.43           H
ATOM   3180  HB2 TYR A 214      42.283  10.714  66.492  1.00 58.35           H
ATOM   3181  HB3 TYR A 214      42.005  12.181  67.462  1.00 58.35           H
ATOM   3182  HD1 TYR A 214      44.447  10.396  65.271  1.00 54.61           H
ATOM   3183  HD2 TYR A 214      43.588  14.041  67.448  1.00 55.09           H
ATOM   3184  HE1 TYR A 214      46.338  11.528  64.117  1.00 59.22           H
ATOM   3185  HE2 TYR A 214      45.451  15.198  66.250  1.00 57.68           H
ATOM   3186  HH  TYR A 214      47.667  14.451  65.048  1.00 75.99           H
ATOM   3187  N   TYR A 215      43.673  12.698  69.933  1.00 41.50           N
ATOM   3188  CA  TYR A 215      44.523  13.773  70.519  1.00 47.54           C
ATOM   3189  C   TYR A 215      45.586  13.251  71.537  1.00 51.84           C
ATOM   3190  O   TYR A 215      46.671  13.794  71.652  1.00 61.12           O
ATOM   3191  CB  TYR A 215      43.615  14.851  71.132  1.00 50.56           C
ATOM   3192  CG  TYR A 215      43.090  15.678  69.986  1.00 60.21           C
ATOM   3193  CD1 TYR A 215      41.827  15.479  69.418  1.00 56.11           C
ATOM   3194  CD2 TYR A 215      43.999  16.570  69.376  1.00 61.54           C
ATOM   3195  CE1 TYR A 215      41.407  16.227  68.301  1.00 62.04           C
ATOM   3196  CE2 TYR A 215      43.607  17.290  68.265  1.00 64.28           C
ATOM   3197  CZ  TYR A 215      42.297  17.170  67.775  1.00 64.49           C
ATOM   3198  OH  TYR A 215      41.968  18.009  66.714  1.00 58.28           O
ATOM   3199  H   TYR A 215      42.664  12.806  69.987  1.00 49.80           H
ATOM   3200  HA  TYR A 215      45.156  14.199  69.685  1.00 57.05           H
ATOM   3201  HB2 TYR A 215      42.812  14.402  71.743  1.00 60.68           H
ATOM   3202  HB3 TYR A 215      44.203  15.464  71.858  1.00 60.68           H
ATOM   3203  HD1 TYR A 215      41.176  14.703  69.831  1.00 67.33           H
ATOM   3204  HD2 TYR A 215      45.017  16.709  69.745  1.00 73.85           H
ATOM   3205  HE1 TYR A 215      40.436  16.014  67.877  1.00 74.45           H
ATOM   3206  HE2 TYR A 215      44.260  17.982  67.741  1.00 77.13           H
ATOM   3207  HH  TYR A 215      41.994  18.809  66.970  1.00 69.94           H
ATOM   3208  N   GLU A 216      45.121  12.138  72.178  1.00 45.62           N
ATOM   3209  CA  GLU A 216      45.792  11.206  73.085  1.00 44.74           C
ATOM   3210  C   GLU A 216      46.731  10.268  72.364  1.00 41.97           C
ATOM   3211  O   GLU A 216      47.854  10.053  72.819  1.00 42.30           O
ATOM   3212  CB  GLU A 216      44.736  10.332  73.774  1.00 48.06           C
ATOM   3213  CG  GLU A 216      45.009   9.887  75.148  1.00 54.86           C
ATOM   3214  CD  GLU A 216      45.089  11.066  76.097  1.00 66.77           C
ATOM   3215  OE1 GLU A 216      44.546  12.145  75.733  1.00 59.92           O
ATOM   3216  OE2 GLU A 216      45.690  10.911  77.191  1.00 68.10           O1-
ATOM   3217  H   GLU A 216      44.302  11.899  72.084  1.00 54.74           H
ATOM   3218  HA  GLU A 216      46.289  11.699  73.750  1.00 53.69           H
ATOM   3219  HB2 GLU A 216      43.884  10.798  73.789  1.00 57.67           H
ATOM   3220  HB3 GLU A 216      44.665   9.515  73.253  1.00 57.67           H
ATOM   3221  HG2 GLU A 216      44.269   9.322  75.434  1.00 65.83           H
ATOM   3222  HG3 GLU A 216      45.841   9.388  75.179  1.00 65.83           H
ATOM   3223  N   ASP A 217      46.250   9.606  71.300  1.00 43.99           N
ATOM   3224  CA  ASP A 217      47.079   8.685  70.500  1.00 43.76           C
ATOM   3225  C   ASP A 217      46.855   8.943  69.004  1.00 39.40           C
ATOM   3226  O   ASP A 217      45.874   8.477  68.405  1.00 35.52           O
ATOM   3227  CB  ASP A 217      46.781   7.228  70.874  1.00 37.07           C
ATOM   3228  CG  ASP A 217      47.726   6.215  70.229  1.00 35.24           C
ATOM   3229  OD1 ASP A 217      48.514   6.509  69.315  1.00 43.16           O
ATOM   3230  OD2 ASP A 217      47.674   5.049  70.644  1.00 47.24           O1-
ATOM   3231  H   ASP A 217      45.433   9.674  71.027  1.00 52.79           H
ATOM   3232  HA  ASP A 217      48.019   8.852  70.687  1.00 52.51           H
ATOM   3233  HB2 ASP A 217      46.872   7.146  71.833  1.00 44.49           H
ATOM   3234  HB3 ASP A 217      45.876   7.003  70.598  1.00 44.49           H
ATOM   3235  N   HIS A 218      47.811   9.643  68.382  1.00 45.68           N
ATOM   3236  CA  HIS A 218      47.671  10.042  66.982  1.00 47.88           C
ATOM   3237  C   HIS A 218      47.520   8.849  66.046  1.00 42.24           C
ATOM   3238  O   HIS A 218      47.034   9.013  64.921  1.00 39.89           O
ATOM   3239  CB  HIS A 218      48.856  10.915  66.579  1.00 45.23           C
ATOM   3240  CG  HIS A 218      48.793  12.295  67.159  1.00 52.53           C
ATOM   3241  ND1 HIS A 218      49.377  13.389  66.558  1.00 59.12           N
ATOM   3242  CD2 HIS A 218      48.198  12.759  68.283  1.00 56.14           C
ATOM   3243  CE1 HIS A 218      49.144  14.467  67.288  1.00 60.46           C
ATOM   3244  NE2 HIS A 218      48.434  14.111  68.341  1.00 64.04           N
ATOM   3245  H   HIS A 218      48.550   9.896  68.743  1.00 54.81           H
ATOM   3246  HA  HIS A 218      46.874  10.586  66.885  1.00 57.45           H
ATOM   3247  HB2 HIS A 218      48.870  11.004  65.614  1.00 54.28           H
ATOM   3248  HB3 HIS A 218      49.676  10.493  66.881  1.00 54.28           H
ATOM   3249  HD2 HIS A 218      47.731  12.256  68.912  1.00 67.37           H
ATOM   3250  HE1 HIS A 218      49.429  15.331  67.094  1.00 72.55           H
ATOM   3251  HE2 HIS A 218      48.166  14.639  68.967  1.00 76.85           H
ATOM   3252  N   GLN A 219      47.824   7.650  66.511  1.00 40.28           N
ATOM   3253  CA  GLN A 219      47.492   6.468  65.736  1.00 40.39           C
ATOM   3254  C   GLN A 219      46.025   6.012  65.844  1.00 32.65           C
ATOM   3255  O   GLN A 219      45.714   5.003  65.195  1.00 31.65           O
ATOM   3256  CB  GLN A 219      48.405   5.302  66.134  1.00 46.29           C
ATOM   3257  CG  GLN A 219      49.899   5.573  66.025  1.00 45.14           C
ATOM   3258  CD  GLN A 219      50.510   5.131  64.706  1.00 65.21           C
ATOM   3259  OE1 GLN A 219      50.014   5.464  63.599  1.00 66.40           O
ATOM   3260  NE2 GLN A 219      51.617   4.369  64.811  1.00 65.56           N
ATOM   3261  H   GLN A 219      48.230   7.503  67.256  1.00 48.34           H
ATOM   3262  HA  GLN A 219      47.675   6.658  64.800  1.00 48.47           H
ATOM   3263  HB2 GLN A 219      48.233   5.086  67.067  1.00 55.55           H
ATOM   3264  HB3 GLN A 219      48.199   4.539  65.575  1.00 55.55           H
ATOM   3265  HG2 GLN A 219      50.062   6.520  66.135  1.00 54.17           H
ATOM   3266  HG3 GLN A 219      50.355   5.072  66.720  1.00 54.17           H
ATOM   3267 HE21 GLN A 219      51.934   4.179  65.589  1.00 78.67           H
ATOM   3268 HE22 GLN A 219      52.005   4.075  64.100  1.00 78.67           H
ATOM   3269  N   CYS A 220      45.109   6.669  66.602  1.00 35.14           N
ATOM   3270  CA  CYS A 220      43.736   6.142  66.612  1.00 31.17           C
ATOM   3271  C   CYS A 220      43.119   6.638  65.281  1.00 30.13           C
ATOM   3272  O   CYS A 220      42.745   7.775  65.040  1.00 34.03           O
ATOM   3273  CB  CYS A 220      43.036   6.636  67.858  1.00 23.80           C
ATOM   3274  SG  CYS A 220      41.306   6.194  67.710  1.00 29.95           S
ATOM   3275  H   CYS A 220      45.337   7.502  67.182  1.00 42.16           H
ATOM   3276  HA  CYS A 220      43.771   5.008  66.622  1.00 37.41           H
ATOM   3277  HB2 CYS A 220      43.472   6.149  68.762  1.00 28.56           H
ATOM   3278  HB3 CYS A 220      43.189   7.726  68.022  1.00 28.56           H
ATOM   3279  HG  CYS A 220      40.772   7.441  67.653  1.00 35.94           H
ATOM   3280  N   GLU A 221      43.021   5.604  64.334  1.00 28.05           N
ATOM   3281  CA  GLU A 221      42.511   5.879  62.962  1.00 32.57           C
ATOM   3282  C   GLU A 221      41.182   5.104  62.757  1.00 24.48           C
ATOM   3283  O   GLU A 221      40.552   4.921  61.726  1.00 25.32           O
ATOM   3284  CB  GLU A 221      43.501   5.446  61.889  1.00 27.94           C
ATOM   3285  CG  GLU A 221      44.758   6.316  61.820  1.00 40.66           C
ATOM   3286  CD  GLU A 221      45.291   6.340  60.382  1.00 34.40           C
ATOM   3287  OE1 GLU A 221      44.478   6.029  59.458  1.00 43.37           O
ATOM   3288  OE2 GLU A 221      46.433   6.763  60.129  1.00 46.79           O1-
ATOM   3289  H   GLU A 221      43.739   4.852  64.388  1.00 33.67           H
ATOM   3290  HA  GLU A 221      42.273   6.975  62.863  1.00 39.08           H
ATOM   3291  HB2 GLU A 221      43.796   4.384  62.016  1.00 33.53           H
ATOM   3292  HB3 GLU A 221      42.997   5.459  60.887  1.00 33.53           H
ATOM   3293  HG2 GLU A 221      44.570   7.359  62.126  1.00 48.79           H
ATOM   3294  HG3 GLU A 221      45.546   5.951  62.514  1.00 48.79           H
ATOM   3295  N   VAL A 222      40.683   4.587  63.928  1.00 25.47           N
ATOM   3296  CA  VAL A 222      39.458   3.750  64.040  1.00 27.23           C
ATOM   3297  C   VAL A 222      38.668   4.085  65.297  1.00 27.72           C
ATOM   3298  O   VAL A 222      39.234   4.248  66.371  1.00 26.23           O
ATOM   3299  CB  VAL A 222      39.712   2.214  64.117  1.00 25.76           C
ATOM   3300  CG1 VAL A 222      38.411   1.457  64.109  1.00 22.38           C
ATOM   3301  CG2 VAL A 222      40.538   1.664  62.979  1.00 25.07           C
ATOM   3302  H   VAL A 222      41.055   4.716  64.689  1.00 30.56           H
ATOM   3303  HA  VAL A 222      38.875   3.926  63.288  1.00 32.67           H
ATOM   3304  HB  VAL A 222      40.172   2.012  64.947  1.00 30.92           H
ATOM   3305 HG11 VAL A 222      38.608   0.511  64.072  1.00 26.86           H
ATOM   3306 HG12 VAL A 222      37.885   1.645  64.903  1.00 26.86           H
ATOM   3307 HG13 VAL A 222      37.924   1.705  63.315  1.00 26.86           H
ATOM   3308 HG21 VAL A 222      40.607   0.701  63.078  1.00 30.08           H
ATOM   3309 HG22 VAL A 222      40.092   1.865  62.144  1.00 30.08           H
ATOM   3310 HG23 VAL A 222      41.423   2.065  63.008  1.00 30.08           H
ATOM   3311  N   GLY A 223      37.352   4.048  65.175  1.00 28.31           N
ATOM   3312  CA  GLY A 223      36.472   4.236  66.315  1.00 26.22           C
ATOM   3313  C   GLY A 223      35.380   3.187  66.293  1.00 26.21           C
ATOM   3314  O   GLY A 223      34.859   2.855  65.240  1.00 25.39           O
ATOM   3315  H   GLY A 223      36.945   3.904  64.431  1.00 33.97           H
ATOM   3316  HA2 GLY A 223      36.971   4.171  67.140  1.00 31.46           H
ATOM   3317  HA3 GLY A 223      36.058   5.108  66.257  1.00 31.46           H
ATOM   3318  N   MET A 224      35.056   2.643  67.484  1.00 23.19           N
ATOM   3319  CA  MET A 224      34.124   1.520  67.596  1.00 30.17           C
ATOM   3320  C   MET A 224      33.205   1.654  68.817  1.00 23.77           C
ATOM   3321  O   MET A 224      33.625   2.022  69.913  1.00 22.90           O
ATOM   3322  CB  MET A 224      34.898   0.166  67.659  1.00 22.45           C
ATOM   3323  CG  MET A 224      33.972  -1.048  67.508  1.00 29.97           C
ATOM   3324  SD  MET A 224      34.757  -2.705  67.726  1.00 24.53           S
ATOM   3325  CE  MET A 224      35.271  -2.501  69.426  1.00 25.36           C
ATOM   3326  H   MET A 224      35.390   2.887  68.237  1.00 27.83           H
ATOM   3327  HA  MET A 224      33.554   1.502  66.801  1.00 36.21           H
ATOM   3328  HB2 MET A 224      35.552   0.138  66.946  1.00 26.94           H
ATOM   3329  HB3 MET A 224      35.358   0.108  68.506  1.00 26.94           H
ATOM   3330  HG2 MET A 224      33.280  -0.973  68.182  1.00 35.97           H
ATOM   3331  HG3 MET A 224      33.573  -1.025  66.625  1.00 35.97           H
ATOM   3332  HE1 MET A 224      35.732  -3.304  69.727  1.00 30.43           H
ATOM   3333  HE2 MET A 224      35.872  -1.742  69.499  1.00 30.43           H
ATOM   3334  HE3 MET A 224      34.483  -2.352  69.979  1.00 30.43           H
ATOM   3335  N   ILE A 225      31.933   1.349  68.598  1.00 21.49           N
ATOM   3336  CA  ILE A 225      30.937   1.339  69.644  1.00 20.98           C
ATOM   3337  C   ILE A 225      30.389  -0.093  69.789  1.00 24.56           C
ATOM   3338  O   ILE A 225      29.893  -0.677  68.816  1.00 25.73           O
ATOM   3339  CB  ILE A 225      29.784   2.326  69.333  1.00 32.31           C
ATOM   3340  CG1 ILE A 225      30.274   3.784  69.172  1.00 30.69           C
ATOM   3341  CG2 ILE A 225      28.719   2.324  70.433  1.00 26.17           C
ATOM   3342  CD1 ILE A 225      30.865   4.369  70.433  1.00 26.42           C
ATOM   3343  H   ILE A 225      31.615   1.141  67.821  1.00 25.79           H
ATOM   3344  HA  ILE A 225      31.370   1.605  70.470  1.00 25.17           H
ATOM   3345  HB  ILE A 225      29.364   2.050  68.503  1.00 38.77           H
ATOM   3346 HG12 ILE A 225      30.958   3.814  68.485  1.00 36.83           H
ATOM   3347 HG13 ILE A 225      29.521   4.334  68.912  1.00 36.83           H
ATOM   3348 HG21 ILE A 225      28.078   3.025  70.237  1.00 31.40           H
ATOM   3349 HG22 ILE A 225      28.265   1.466  70.448  1.00 31.40           H
ATOM   3350 HG23 ILE A 225      29.152   2.494  71.285  1.00 31.40           H
ATOM   3351 HD11 ILE A 225      31.176   5.264  70.233  1.00 31.70           H
ATOM   3352 HD12 ILE A 225      30.186   4.394  71.123  1.00 31.70           H
ATOM   3353 HD13 ILE A 225      31.613   3.817  70.718  1.00 31.70           H
ATOM   3354  N   VAL A 226      30.450  -0.636  71.010  1.00 22.73           N
ATOM   3355  CA  VAL A 226      29.709  -1.842  71.377  1.00 22.90           C
ATOM   3356  C   VAL A 226      28.868  -1.506  72.615  1.00 20.08           C
ATOM   3357  O   VAL A 226      29.279  -1.710  73.755  1.00 21.26           O
ATOM   3358  CB  VAL A 226      30.635  -3.035  71.623  1.00 21.59           C
ATOM   3359  CG1 VAL A 226      29.846  -4.315  71.737  1.00 27.06           C
ATOM   3360  CG2 VAL A 226      31.630  -3.157  70.476  1.00 21.35           C
ATOM   3361  H   VAL A 226      30.933  -0.324  71.647  1.00 27.28           H
ATOM   3362  HA  VAL A 226      29.106  -2.073  70.650  1.00 27.49           H
ATOM   3363  HB  VAL A 226      31.122  -2.892  72.441  1.00 25.91           H
ATOM   3364 HG11 VAL A 226      30.460  -5.037  71.952  1.00 32.47           H
ATOM   3365 HG12 VAL A 226      29.180  -4.219  72.431  1.00 32.47           H
ATOM   3366 HG13 VAL A 226      29.410  -4.479  70.886  1.00 32.47           H
ATOM   3367 HG21 VAL A 226      32.205  -3.920  70.639  1.00 25.62           H
ATOM   3368 HG22 VAL A 226      31.144  -3.292  69.646  1.00 25.62           H
ATOM   3369 HG23 VAL A 226      32.173  -2.353  70.422  1.00 25.62           H
ATOM   3370  N   GLY A 227      27.658  -1.016  72.391  1.00 30.54           N
ATOM   3371  CA  GLY A 227      26.760  -0.610  73.461  1.00 25.69           C
ATOM   3372  C   GLY A 227      25.370  -1.112  73.173  1.00 24.74           C
ATOM   3373  O   GLY A 227      25.189  -2.289  72.860  1.00 30.45           O
ATOM   3374  H   GLY A 227      27.325  -0.905  71.607  1.00 36.64           H
ATOM   3375  HA2 GLY A 227      27.066  -0.973  74.309  1.00 30.83           H
ATOM   3376  HA3 GLY A 227      26.734   0.362  73.515  1.00 30.83           H
ATOM   3377  N   THR A 228      24.376  -0.228  73.215  1.00 22.50           N
ATOM   3378  CA  THR A 228      23.041  -0.604  72.762  1.00 26.94           C
ATOM   3379  C   THR A 228      23.083  -1.111  71.329  1.00 25.64           C
ATOM   3380  O   THR A 228      22.418  -2.095  70.969  1.00 27.15           O
ATOM   3381  CB  THR A 228      22.120   0.614  72.905  1.00 27.06           C
ATOM   3382  OG1 THR A 228      22.020   0.920  74.276  1.00 33.95           O
ATOM   3383  CG2 THR A 228      20.750   0.384  72.443  1.00 27.64           C
ATOM   3384  H   THR A 228      24.441   0.585  73.489  1.00 26.99           H
ATOM   3385  HA  THR A 228      22.697  -1.315  73.324  1.00 32.33           H
ATOM   3386  HB  THR A 228      22.490   1.370  72.429  1.00 32.47           H
ATOM   3387  HG1 THR A 228      21.454   1.525  74.408  1.00 40.74           H
ATOM   3388 HG21 THR A 228      20.248   1.207  72.519  1.00 33.17           H
ATOM   3389 HG22 THR A 228      20.744   0.092  71.520  1.00 33.17           H
ATOM   3390 HG23 THR A 228      20.334  -0.280  73.008  1.00 33.17           H
ATOM   3391  N   GLY A 229      23.880  -0.450  70.499  1.00 26.28           N
ATOM   3392  CA  GLY A 229      24.051  -0.821  69.116  1.00 25.46           C
ATOM   3393  C   GLY A 229      25.525  -1.062  68.910  1.00 25.65           C
ATOM   3394  O   GLY A 229      26.324  -0.953  69.854  1.00 22.46           O
ATOM   3395  H   GLY A 229      24.346   0.231  70.735  1.00 31.54           H
ATOM   3396  HA2 GLY A 229      23.550  -1.626  68.903  1.00 30.56           H
ATOM   3397  HA3 GLY A 229      23.768  -0.100  68.535  1.00 30.56           H
ATOM   3398  N   CYS A 230      25.876  -1.416  67.668  1.00 27.22           N
ATOM   3399  CA  CYS A 230      27.273  -1.733  67.371  1.00 26.83           C
ATOM   3400  C   CYS A 230      27.661  -1.191  65.997  1.00 17.52           C
ATOM   3401  O   CYS A 230      26.927  -1.368  65.024  1.00 21.18           O
ATOM   3402  CB  CYS A 230      27.490  -3.263  67.464  1.00 18.11           C
ATOM   3403  SG  CYS A 230      29.179  -3.869  67.183  1.00 25.28           S
ATOM   3404  H   CYS A 230      25.334  -1.489  67.002  1.00 32.66           H
ATOM   3405  HA  CYS A 230      27.843  -1.297  68.030  1.00 32.19           H
ATOM   3406  HB2 CYS A 230      27.238  -3.527  68.360  1.00 21.73           H
ATOM   3407  HB3 CYS A 230      26.900  -3.686  66.821  1.00 21.73           H
ATOM   3408  HG  CYS A 230      30.014  -3.185  67.730  1.00 30.33           H
ATOM   3409  N   ASN A 231      28.804  -0.525  65.918  1.00 26.64           N
ATOM   3410  CA  ASN A 231      29.204   0.125  64.671  1.00 25.84           C
ATOM   3411  C   ASN A 231      30.661   0.544  64.799  1.00 22.11           C
ATOM   3412  O   ASN A 231      31.221   0.592  65.900  1.00 22.67           O
ATOM   3413  CB  ASN A 231      28.289   1.323  64.401  1.00 29.57           C
ATOM   3414  CG  ASN A 231      28.540   2.015  63.030  1.00 29.53           C
ATOM   3415  OD1 ASN A 231      28.993   1.414  62.055  1.00 23.59           O
ATOM   3416  ND2 ASN A 231      28.214   3.309  62.984  1.00 31.91           N
ATOM   3417  H   ASN A 231      29.370  -0.439  66.562  1.00 31.96           H
ATOM   3418  HA  ASN A 231      29.121  -0.501  63.934  1.00 31.01           H
ATOM   3419  HB2 ASN A 231      27.360   1.024  64.419  1.00 35.48           H
ATOM   3420  HB3 ASN A 231      28.441   1.973  65.098  1.00 35.48           H
ATOM   3421 HD21 ASN A 231      28.401   3.783  62.296  1.00 38.29           H
ATOM   3422 HD22 ASN A 231      27.816   3.668  63.659  1.00 38.29           H
ATOM   3423  N   ALA A 232      31.265   0.844  63.660  1.00 18.61           N
ATOM   3424  CA  ALA A 232      32.626   1.339  63.617  1.00 24.12           C
ATOM   3425  C   ALA A 232      32.799   2.402  62.522  1.00 28.65           C
ATOM   3426  O   ALA A 232      32.029   2.461  61.560  1.00 29.34           O
ATOM   3427  CB  ALA A 232      33.584   0.173  63.356  1.00 20.21           C
ATOM   3428  H   ALA A 232      30.903   0.741  62.892  1.00 22.34           H
ATOM   3429  HA  ALA A 232      32.842   1.745  64.472  1.00 28.94           H
ATOM   3430  HB1 ALA A 232      34.490   0.507  63.386  1.00 24.26           H
ATOM   3431  HB2 ALA A 232      33.459  -0.511  64.033  1.00 24.26           H
ATOM   3432  HB3 ALA A 232      33.388  -0.201  62.484  1.00 24.26           H
ATOM   3433  N   CYS A 233      33.885   3.172  62.642  1.00 21.53           N
ATOM   3434  CA  CYS A 233      34.336   4.146  61.640  1.00 27.77           C
ATOM   3435  C   CYS A 233      35.847   4.054  61.596  1.00 26.37           C
ATOM   3436  O   CYS A 233      36.441   3.519  62.532  1.00 23.52           O
ATOM   3437  CB  CYS A 233      33.906   5.590  61.994  1.00 26.49           C
ATOM   3438  SG  CYS A 233      34.863   6.271  63.409  1.00 26.27           S
ATOM   3439  H   CYS A 233      34.401   3.134  63.326  1.00 25.84           H
ATOM   3440  HA  CYS A 233      33.994   3.922  60.765  1.00 33.32           H
ATOM   3441  HB2 CYS A 233      34.043   6.166  61.230  1.00 31.78           H
ATOM   3442  HB3 CYS A 233      32.964   5.604  62.229  1.00 31.78           H
ATOM   3443  HG  CYS A 233      35.755   7.039  63.132  1.00 31.53           H
ATOM   3444  N   TYR A 234      36.472   4.547  60.501  1.00 26.62           N
ATOM   3445  CA  TYR A 234      37.931   4.406  60.263  1.00 25.06           C
ATOM   3446  C   TYR A 234      38.459   5.458  59.259  1.00 25.46           C
ATOM   3447  O   TYR A 234      37.672   6.025  58.490  1.00 23.63           O
ATOM   3448  CB  TYR A 234      38.266   2.986  59.740  1.00 25.35           C
ATOM   3449  CG  TYR A 234      37.804   2.774  58.304  1.00 16.33           C
ATOM   3450  CD1 TYR A 234      38.681   2.833  57.269  1.00 24.93           C
ATOM   3451  CD2 TYR A 234      36.487   2.640  58.003  1.00 24.25           C
ATOM   3452  CE1 TYR A 234      38.266   2.693  55.955  1.00 25.30           C
ATOM   3453  CE2 TYR A 234      36.056   2.508  56.710  1.00 21.58           C
ATOM   3454  CZ  TYR A 234      36.952   2.543  55.684  1.00 29.57           C
ATOM   3455  OH  TYR A 234      36.550   2.434  54.372  1.00 26.38           O
ATOM   3456  H   TYR A 234      36.053   4.964  59.874  1.00 31.95           H
ATOM   3457  HA  TYR A 234      38.386   4.536  61.109  1.00 30.07           H
ATOM   3458  HB2 TYR A 234      39.226   2.868  59.762  1.00 30.42           H
ATOM   3459  HB3 TYR A 234      37.841   2.331  60.314  1.00 30.42           H
ATOM   3460  HD1 TYR A 234      39.586   2.946  57.458  1.00 29.92           H
ATOM   3461  HD2 TYR A 234      35.866   2.625  58.695  1.00 29.10           H
ATOM   3462  HE1 TYR A 234      38.879   2.722  55.254  1.00 30.36           H
ATOM   3463  HE2 TYR A 234      35.148   2.408  56.532  1.00 25.89           H
ATOM   3464  HH  TYR A 234      37.221   2.476  53.880  1.00 31.66           H
ATOM   3465  N   MET A 235      39.810   5.699  59.263  1.00 28.35           N
ATOM   3466  CA  MET A 235      40.438   6.638  58.331  1.00 26.74           C
ATOM   3467  C   MET A 235      40.904   5.806  57.087  1.00 27.12           C
ATOM   3468  O   MET A 235      41.807   5.012  56.924  1.00 38.64           O
ATOM   3469  CB  MET A 235      41.639   7.378  58.936  1.00 32.51           C
ATOM   3470  CG  MET A 235      41.270   8.245  60.124  1.00 32.81           C
ATOM   3471  SD  MET A 235      39.975   9.491  59.730  1.00 35.30           S
ATOM   3472  CE  MET A 235      40.837  10.579  58.561  1.00 42.47           C
ATOM   3473  H   MET A 235      40.454   5.213  59.915  1.00 34.02           H
ATOM   3474  HA  MET A 235      39.659   7.401  58.023  1.00 32.09           H
ATOM   3475  HB2 MET A 235      42.442   6.642  59.253  1.00 39.02           H
ATOM   3476  HB3 MET A 235      42.132   7.975  58.147  1.00 39.02           H
ATOM   3477  HG2 MET A 235      40.841   7.627  60.944  1.00 39.37           H
ATOM   3478  HG3 MET A 235      42.163   8.759  60.525  1.00 39.37           H
ATOM   3479  HE1 MET A 235      40.212  11.464  58.386  1.00 50.96           H
ATOM   3480  HE2 MET A 235      41.795  10.917  58.979  1.00 50.96           H
ATOM   3481  HE3 MET A 235      41.018  10.066  57.613  1.00 50.96           H
ATOM   3482  N   GLU A 236      40.116   6.229  56.044  1.00 29.29           N
ATOM   3483  CA  GLU A 236      40.097   5.885  54.612  1.00 33.44           C
ATOM   3484  C   GLU A 236      40.681   6.949  53.682  1.00 36.36           C
ATOM   3485  O   GLU A 236      40.471   8.156  53.850  1.00 31.35           O
ATOM   3486  CB  GLU A 236      38.671   5.683  54.090  1.00 27.68           C
ATOM   3487  CG  GLU A 236      38.603   5.224  52.608  1.00 34.62           C
ATOM   3488  CD  GLU A 236      39.325   3.902  52.398  1.00 30.35           C
ATOM   3489  OE1 GLU A 236      40.551   3.950  52.212  1.00 31.94           O
ATOM   3490  OE2 GLU A 236      38.679   2.817  52.488  1.00 29.76           O1-
ATOM   3491  H   GLU A 236      39.493   6.803  56.181  1.00 35.14           H
ATOM   3492  HA  GLU A 236      40.595   5.063  54.476  1.00 40.13           H
ATOM   3493  HB2 GLU A 236      38.206   5.026  54.625  1.00 33.22           H
ATOM   3494  HB3 GLU A 236      38.211   6.532  54.144  1.00 33.22           H
ATOM   3495  HG2 GLU A 236      37.669   5.088  52.384  1.00 41.54           H
ATOM   3496  HG3 GLU A 236      38.980   5.896  52.021  1.00 41.54           H
ATOM   3497  N   GLU A 237      41.305   6.456  52.616  1.00 37.47           N
ATOM   3498  CA  GLU A 237      41.937   7.281  51.593  1.00 39.51           C
ATOM   3499  C   GLU A 237      40.882   7.892  50.658  1.00 35.74           C
ATOM   3500  O   GLU A 237      39.948   7.209  50.228  1.00 35.59           O
ATOM   3501  CB  GLU A 237      42.926   6.422  50.809  1.00 39.61           C
ATOM   3502  CG  GLU A 237      43.764   5.457  51.681  1.00 38.35           C
ATOM   3503  CD  GLU A 237      44.427   6.179  52.825  1.00 48.46           C
ATOM   3504  OE1 GLU A 237      44.573   5.609  53.950  1.00 54.03           O
ATOM   3505  OE2 GLU A 237      44.794   7.347  52.605  1.00 50.31           O1-
ATOM   3506  H   GLU A 237      41.365   5.615  52.455  1.00 44.96           H
ATOM   3507  HA  GLU A 237      42.434   8.000  52.018  1.00 47.41           H
ATOM   3508  HB2 GLU A 237      42.422   5.889  50.175  1.00 47.54           H
ATOM   3509  HB3 GLU A 237      43.544   7.003  50.347  1.00 47.54           H
ATOM   3510  HG2 GLU A 237      43.187   4.764  52.039  1.00 46.02           H
ATOM   3511  HG3 GLU A 237      44.462   5.055  51.147  1.00 46.02           H
ATOM   3512  N   MET A 238      41.024   9.200  50.367  1.00 34.88           N
ATOM   3513  CA  MET A 238      39.981   9.919  49.618  1.00 39.72           C
ATOM   3514  C   MET A 238      39.780   9.350  48.231  1.00 30.85           C
ATOM   3515  O   MET A 238      38.665   9.394  47.694  1.00 28.52           O
ATOM   3516  CB  MET A 238      40.317  11.400  49.496  1.00 42.20           C
ATOM   3517  CG  MET A 238      39.747  12.252  50.629  1.00 43.67           C
ATOM   3518  SD  MET A 238      37.923  12.154  50.744  1.00 42.49           S
ATOM   3519  CE  MET A 238      37.291  13.075  49.349  1.00 47.36           C
ATOM   3520  H   MET A 238      41.700   9.686  50.593  1.00 41.85           H
ATOM   3521  HA  MET A 238      39.148   9.838  50.101  1.00 47.66           H
ATOM   3522  HB2 MET A 238      41.284  11.500  49.494  1.00 50.64           H
ATOM   3523  HB3 MET A 238      39.940  11.726  48.664  1.00 50.64           H
ATOM   3524  HG2 MET A 238      40.129  11.957  51.471  1.00 52.40           H
ATOM   3525  HG3 MET A 238      39.991  13.176  50.473  1.00 52.40           H
ATOM   3526  HE1 MET A 238      36.325  12.984  49.338  1.00 56.84           H
ATOM   3527  HE2 MET A 238      37.534  14.012  49.442  1.00 56.84           H
ATOM   3528  HE3 MET A 238      37.664  12.714  48.521  1.00 56.84           H
ATOM   3529  N   GLN A 239      40.836   8.800  47.635  1.00 32.50           N
ATOM   3530  CA  GLN A 239      40.670   8.148  46.340  1.00 37.05           C
ATOM   3531  C   GLN A 239      39.742   6.945  46.401  1.00 36.05           C
ATOM   3532  O   GLN A 239      39.248   6.519  45.358  1.00 36.02           O
ATOM   3533  CB  GLN A 239      42.019   7.701  45.782  1.00 38.90           C
ATOM   3534  CG  GLN A 239      42.783   6.732  46.673  1.00 46.35           C
ATOM   3535  CD  GLN A 239      43.817   7.424  47.574  1.00 54.33           C
ATOM   3536  OE1 GLN A 239      43.551   8.485  48.198  1.00 50.16           O
ATOM   3537  NE2 GLN A 239      45.018   6.837  47.628  1.00 55.49           N
ATOM   3538  H   GLN A 239      41.638   8.808  47.944  1.00 39.00           H
ATOM   3539  HA  GLN A 239      40.284   8.778  45.720  1.00 44.46           H
ATOM   3540  HB2 GLN A 239      41.859   7.253  44.939  1.00 46.67           H
ATOM   3541  HB3 GLN A 239      42.573   8.483  45.640  1.00 46.67           H
ATOM   3542  HG2 GLN A 239      42.155   6.263  47.244  1.00 55.62           H
ATOM   3543  HG3 GLN A 239      43.252   6.100  46.107  1.00 55.62           H
ATOM   3544 HE21 GLN A 239      45.183   6.150  47.133  1.00 66.59           H
ATOM   3545 HE22 GLN A 239      45.633   7.148  48.144  1.00 66.59           H
ATOM   3546  N   ASN A 240      39.523   6.345  47.581  1.00 36.34           N
ATOM   3547  CA  ASN A 240      38.595   5.220  47.672  1.00 30.18           C
ATOM   3548  C   ASN A 240      37.197   5.668  48.045  1.00 31.59           C
ATOM   3549  O   ASN A 240      36.247   4.887  47.907  1.00 34.43           O
ATOM   3550  CB  ASN A 240      39.102   4.162  48.679  1.00 35.57           C
ATOM   3551  CG  ASN A 240      40.544   3.703  48.367  1.00 36.99           C
ATOM   3552  OD1 ASN A 240      40.960   3.697  47.207  1.00 35.89           O
ATOM   3553  ND2 ASN A 240      41.311   3.350  49.396  1.00 34.94           N
ATOM   3554  H   ASN A 240      39.890   6.568  48.325  1.00 43.61           H
ATOM   3555  HA  ASN A 240      38.556   4.785  46.807  1.00 36.22           H
ATOM   3556  HB2 ASN A 240      39.082   4.527  49.575  1.00 42.69           H
ATOM   3557  HB3 ASN A 240      38.521   3.383  48.628  1.00 42.69           H
ATOM   3558 HD21 ASN A 240      42.111   3.057  49.262  1.00 41.92           H
ATOM   3559 HD22 ASN A 240      41.009   3.409  50.200  1.00 41.92           H
ATOM   3560  N   VAL A 241      37.048   6.907  48.503  1.00 32.16           N
ATOM   3561  CA  VAL A 241      35.727   7.454  48.795  1.00 30.22           C
ATOM   3562  C   VAL A 241      35.195   8.001  47.477  1.00 33.61           C
ATOM   3563  O   VAL A 241      35.273   9.185  47.168  1.00 36.07           O
ATOM   3564  CB  VAL A 241      35.769   8.510  49.903  1.00 27.14           C
ATOM   3565  CG1 VAL A 241      34.359   8.870  50.269  1.00 33.70           C
ATOM   3566  CG2 VAL A 241      36.536   8.035  51.087  1.00 32.04           C
ATOM   3567  H   VAL A 241      37.699   7.449  48.667  1.00 38.59           H
ATOM   3568  HA  VAL A 241      35.129   6.748  49.070  1.00 36.27           H
ATOM   3569  HB  VAL A 241      36.208   9.301  49.567  1.00 32.57           H
ATOM   3570 HG11 VAL A 241      34.381   9.560  50.949  1.00 40.44           H
ATOM   3571 HG12 VAL A 241      33.899   9.195  49.477  1.00 40.44           H
ATOM   3572 HG13 VAL A 241      33.908   8.081  50.605  1.00 40.44           H
ATOM   3573 HG21 VAL A 241      36.570   8.744  51.748  1.00 38.44           H
ATOM   3574 HG22 VAL A 241      36.100   7.260  51.469  1.00 38.44           H
ATOM   3575 HG23 VAL A 241      37.439   7.809  50.811  1.00 38.44           H
ATOM   3576  N   GLU A 242      34.583   7.126  46.706  1.00 35.31           N
ATOM   3577  CA  GLU A 242      34.130   7.562  45.390  1.00 35.38           C
ATOM   3578  C   GLU A 242      32.898   8.460  45.455  1.00 37.62           C
ATOM   3579  O   GLU A 242      32.588   9.136  44.471  1.00 35.42           O
ATOM   3580  CB  GLU A 242      33.820   6.360  44.489  1.00 26.51           C
ATOM   3581  CG  GLU A 242      35.016   5.501  44.196  1.00 32.89           C
ATOM   3582  CD  GLU A 242      34.756   4.446  43.149  1.00 32.53           C
ATOM   3583  OE1 GLU A 242      33.582   4.235  42.762  1.00 32.55           O
ATOM   3584  OE2 GLU A 242      35.739   3.791  42.761  1.00 39.70           O1-
ATOM   3585  H   GLU A 242      34.419   6.306  46.916  1.00 42.38           H
ATOM   3586  HA  GLU A 242      34.855   8.062  44.979  1.00 42.46           H
ATOM   3587  HB2 GLU A 242      33.138   5.810  44.910  1.00 31.82           H
ATOM   3588  HB3 GLU A 242      33.490   6.691  43.645  1.00 31.82           H
ATOM   3589  HG2 GLU A 242      35.747   6.062  43.906  1.00 39.46           H
ATOM   3590  HG3 GLU A 242      35.270   5.040  45.013  1.00 39.46           H
ATOM   3591  N   LEU A 243      32.164   8.431  46.550  1.00 32.87           N
ATOM   3592  CA  LEU A 243      30.992   9.268  46.760  1.00 39.44           C
ATOM   3593  C   LEU A 243      31.344  10.697  47.168  1.00 36.14           C
ATOM   3594  O   LEU A 243      30.448  11.494  47.454  1.00 38.09           O
ATOM   3595  CB  LEU A 243      30.110   8.628  47.836  1.00 32.07           C
ATOM   3596  CG  LEU A 243      29.186   7.531  47.303  1.00 39.18           C
ATOM   3597  CD1 LEU A 243      28.008   8.096  46.534  1.00 41.71           C
ATOM   3598  CD2 LEU A 243      29.979   6.569  46.429  1.00 40.80           C
ATOM   3599  H   LEU A 243      32.324   7.906  47.204  1.00 39.45           H
ATOM   3600  HA  LEU A 243      30.477   9.315  45.943  1.00 47.32           H
ATOM   3601  HB2 LEU A 243      30.686   8.235  48.511  1.00 38.49           H
ATOM   3602  HB3 LEU A 243      29.557   9.311  48.246  1.00 38.49           H
ATOM   3603  HG  LEU A 243      28.825   7.020  48.045  1.00 47.02           H
ATOM   3604 HD11 LEU A 243      27.490   7.365  46.170  1.00 50.06           H
ATOM   3605 HD12 LEU A 243      27.456   8.605  47.144  1.00 50.06           H
ATOM   3606 HD13 LEU A 243      28.334   8.663  45.821  1.00 50.06           H
ATOM   3607 HD21 LEU A 243      29.402   5.831  46.180  1.00 48.96           H
ATOM   3608 HD22 LEU A 243      30.282   7.032  45.634  1.00 48.96           H
ATOM   3609 HD23 LEU A 243      30.737   6.237  46.933  1.00 48.96           H
ATOM   3610  N   VAL A 244      32.617  11.024  47.280  1.00 37.89           N
ATOM   3611  CA  VAL A 244      33.025  12.393  47.492  1.00 33.22           C
ATOM   3612  C   VAL A 244      34.088  12.686  46.453  1.00 42.55           C
ATOM   3613  O   VAL A 244      35.093  11.968  46.367  1.00 36.48           O
ATOM   3614  CB  VAL A 244      33.549  12.654  48.908  1.00 37.49           C
ATOM   3615  CG1 VAL A 244      33.858  14.117  49.085  1.00 36.67           C
ATOM   3616  CG2 VAL A 244      32.513  12.237  49.986  1.00 38.44           C
ATOM   3617  H   VAL A 244      33.273  10.469  47.233  1.00 45.47           H
ATOM   3618  HA  VAL A 244      32.266  12.973  47.335  1.00 39.86           H
ATOM   3619  HB  VAL A 244      34.361  12.146  49.035  1.00 44.99           H
ATOM   3620 HG11 VAL A 244      34.211  14.250  49.976  1.00 44.01           H
ATOM   3621 HG12 VAL A 244      34.520  14.381  48.426  1.00 44.01           H
ATOM   3622 HG13 VAL A 244      33.044  14.630  48.971  1.00 44.01           H
ATOM   3623 HG21 VAL A 244      32.919  12.332  50.862  1.00 46.13           H
ATOM   3624 HG22 VAL A 244      31.735  12.818  49.925  1.00 46.13           H
ATOM   3625 HG23 VAL A 244      32.251  11.316  49.839  1.00 46.13           H
ATOM   3626  N   GLU A 245      33.835  13.705  45.634  1.00 47.84           N
ATOM   3627  CA  GLU A 245      34.807  14.173  44.662  1.00 38.10           C
ATOM   3628  C   GLU A 245      36.094  14.573  45.366  1.00 35.49           C
ATOM   3629  O   GLU A 245      36.068  15.303  46.352  1.00 41.50           O
ATOM   3630  CB  GLU A 245      34.239  15.369  43.911  1.00 46.86           C
ATOM   3631  CG  GLU A 245      34.903  15.547  42.584  1.00 51.85           C
ATOM   3632  CD  GLU A 245      34.464  16.804  41.877  1.00 49.11           C
ATOM   3633  OE1 GLU A 245      33.376  17.342  42.204  1.00 47.88           O
ATOM   3634  OE2 GLU A 245      35.234  17.229  40.985  1.00 57.25           O1-
ATOM   3635  H   GLU A 245      33.094  14.144  45.623  1.00 57.41           H
ATOM   3636  HA  GLU A 245      34.999  13.464  44.027  1.00 45.72           H
ATOM   3637  HB2 GLU A 245      33.279  15.272  43.778  1.00 56.23           H
ATOM   3638  HB3 GLU A 245      34.423  16.169  44.429  1.00 56.23           H
ATOM   3639  HG2 GLU A 245      35.864  15.600  42.714  1.00 62.22           H
ATOM   3640  HG3 GLU A 245      34.683  14.785  42.022  1.00 62.22           H
ATOM   3641  N   GLY A 246      37.206  14.076  44.864  1.00 37.00           N
ATOM   3642  CA  GLY A 246      38.501  14.358  45.431  1.00 34.77           C
ATOM   3643  C   GLY A 246      39.292  13.074  45.567  1.00 45.84           C
ATOM   3644  O   GLY A 246      38.748  12.016  45.894  1.00 48.66           O
ATOM   3645  H   GLY A 246      37.230  13.551  44.178  1.00 44.40           H
ATOM   3646  HA2 GLY A 246      38.996  14.946  44.847  1.00 41.72           H
ATOM   3647  HA3 GLY A 246      38.408  14.782  46.299  1.00 41.72           H
ATOM   3648  N   ASP A 247      40.580  13.141  45.343  1.00 46.50           N
ATOM   3649  CA  ASP A 247      41.438  12.003  45.575  1.00 41.63           C
ATOM   3650  C   ASP A 247      42.529  12.290  46.581  1.00 45.72           C
ATOM   3651  O   ASP A 247      43.383  11.427  46.808  1.00 47.55           O
ATOM   3652  CB  ASP A 247      42.101  11.548  44.270  1.00 44.97           C
ATOM   3653  CG  ASP A 247      41.160  10.818  43.355  1.00 53.48           C
ATOM   3654  OD1 ASP A 247      41.640  10.340  42.301  1.00 57.86           O
ATOM   3655  OD2 ASP A 247      39.947  10.727  43.674  1.00 59.95           O1-
ATOM   3656  H   ASP A 247      40.987  13.837  45.043  1.00 55.80           H
ATOM   3657  HA  ASP A 247      40.903  11.271  45.912  1.00 49.96           H
ATOM   3658  HB2 ASP A 247      42.441  12.322  43.801  1.00 53.96           H
ATOM   3659  HB3 ASP A 247      42.827  10.941  44.479  1.00 53.96           H
ATOM   3660  N   GLU A 248      42.563  13.474  47.164  1.00 51.67           N
ATOM   3661  CA  GLU A 248      43.685  13.851  48.008  1.00 57.17           C
ATOM   3662  C   GLU A 248      43.221  13.857  49.445  1.00 45.36           C
ATOM   3663  O   GLU A 248      42.071  14.192  49.727  1.00 39.33           O
ATOM   3664  CB  GLU A 248      44.263  15.223  47.624  1.00 56.70           C
ATOM   3665  CG  GLU A 248      45.788  15.222  47.440  1.00 65.33           C
ATOM   3666  CD  GLU A 248      46.325  13.997  46.640  1.00 73.66           C
ATOM   3667  OE1 GLU A 248      46.706  12.982  47.287  1.00 77.13           O
ATOM   3668  OE2 GLU A 248      46.361  14.043  45.381  1.00 70.05           O1-
ATOM   3669  H   GLU A 248      41.940  14.067  47.112  1.00 62.00           H
ATOM   3670  HA  GLU A 248      44.379  13.178  47.955  1.00 68.61           H
ATOM   3671  HB2 GLU A 248      43.868  15.509  46.786  1.00 68.04           H
ATOM   3672  HB3 GLU A 248      44.049  15.864  48.324  1.00 68.04           H
ATOM   3673  HG2 GLU A 248      46.034  16.029  46.960  1.00 78.40           H
ATOM   3674  HG3 GLU A 248      46.207  15.219  48.316  1.00 78.40           H
ATOM   3675  N   GLY A 249      44.109  13.451  50.340  1.00 45.68           N
ATOM   3676  CA  GLY A 249      43.772  13.441  51.734  1.00 46.10           C
ATOM   3677  C   GLY A 249      43.043  12.174  52.154  1.00 43.02           C
ATOM   3678  O   GLY A 249      43.026  11.132  51.478  1.00 44.06           O
ATOM   3679  H   GLY A 249      44.901  13.167  50.157  1.00 54.82           H
ATOM   3680  HA2 GLY A 249      44.584  13.532  52.255  1.00 55.32           H
ATOM   3681  HA3 GLY A 249      43.194  14.205  51.914  1.00 55.32           H
ATOM   3682  N   ARG A 250      42.403  12.292  53.309  1.00 44.91           N
ATOM   3683  CA  ARG A 250      41.674  11.185  53.911  1.00 42.47           C
ATOM   3684  C   ARG A 250      40.439  11.728  54.592  1.00 36.23           C
ATOM   3685  O   ARG A 250      40.421  12.854  55.097  1.00 37.17           O
ATOM   3686  CB  ARG A 250      42.523  10.421  54.906  1.00 40.51           C
ATOM   3687  CG  ARG A 250      44.018  10.426  54.554  1.00 47.67           C
ATOM   3688  CD  ARG A 250      44.863   9.883  55.673  1.00 46.88           C
ATOM   3689  NE  ARG A 250      44.628   8.464  55.883  1.00 44.35           N
ATOM   3690  CZ  ARG A 250      45.033   7.798  56.951  1.00 41.63           C
ATOM   3691  NH1 ARG A 250      45.694   8.417  57.933  1.00 49.16           N
ATOM   3692  NH2 ARG A 250      44.773   6.504  57.037  1.00 51.34           N1+
ATOM   3693  H   ARG A 250      42.376  13.018  53.775  1.00 53.89           H
ATOM   3694  HA  ARG A 250      41.387  10.559  53.222  1.00 50.96           H
ATOM   3695  HB2 ARG A 250      42.405  10.807  55.784  1.00 48.61           H
ATOM   3696  HB3 ARG A 250      42.226   9.498  54.905  1.00 48.61           H
ATOM   3697  HG2 ARG A 250      44.165   9.863  53.777  1.00 57.21           H
ATOM   3698  HG3 ARG A 250      44.321  11.329  54.380  1.00 57.21           H
ATOM   3699  HD2 ARG A 250      45.802  10.000  55.457  1.00 56.25           H
ATOM   3700  HD3 ARG A 250      44.650  10.350  56.496  1.00 56.25           H
ATOM   3701  HE  ARG A 250      44.217   8.027  55.263  1.00 53.22           H
ATOM   3702 HH11 ARG A 250      45.867   9.258  57.878  1.00 59.00           H
ATOM   3703 HH12 ARG A 250      45.954   7.975  58.621  1.00 59.00           H
ATOM   3704 HH21 ARG A 250      44.340   6.111  56.402  1.00 61.61           H
ATOM   3705 HH22 ARG A 250      45.026   6.054  57.726  1.00 61.61           H
ATOM   3706  N   MET A 251      39.393  10.923  54.544  1.00 34.35           N
ATOM   3707  CA  MET A 251      38.151  11.208  55.213  1.00 32.15           C
ATOM   3708  C   MET A 251      37.743  10.003  56.072  1.00 35.25           C
ATOM   3709  O   MET A 251      37.962   8.845  55.695  1.00 30.42           O
ATOM   3710  CB  MET A 251      37.058  11.544  54.191  1.00 34.35           C
ATOM   3711  CG  MET A 251      35.731  11.954  54.825  1.00 30.16           C
ATOM   3712  SD  MET A 251      34.385  12.171  53.635  1.00 37.84           S
ATOM   3713  CE  MET A 251      35.131  13.650  52.888  1.00 36.86           C
ATOM   3714  H   MET A 251      39.375  10.182  54.108  1.00 41.22           H
ATOM   3715  HA  MET A 251      38.269  11.983  55.775  1.00 38.58           H
ATOM   3716  HB2 MET A 251      37.375  12.278  53.648  1.00 41.22           H
ATOM   3717  HB3 MET A 251      36.891  10.787  53.611  1.00 41.22           H
ATOM   3718  HG2 MET A 251      35.469  11.268  55.458  1.00 36.19           H
ATOM   3719  HG3 MET A 251      35.853  12.801  55.286  1.00 36.19           H
ATOM   3720  HE1 MET A 251      34.510  14.016  52.245  1.00 44.23           H
ATOM   3721  HE2 MET A 251      35.321  14.303  53.579  1.00 44.23           H
ATOM   3722  HE3 MET A 251      35.957  13.396  52.452  1.00 44.23           H
ATOM   3723  N   CYS A 252      37.113  10.285  57.216  1.00 30.21           N
ATOM   3724  CA  CYS A 252      36.571   9.243  58.067  1.00 29.43           C
ATOM   3725  C   CYS A 252      35.270   8.743  57.474  1.00 29.90           C
ATOM   3726  O   CYS A 252      34.400   9.529  57.088  1.00 30.94           O
ATOM   3727  CB  CYS A 252      36.365   9.756  59.501  1.00 32.76           C
ATOM   3728  SG  CYS A 252      35.570   8.522  60.696  1.00 29.30           S
ATOM   3729  H   CYS A 252      36.986  11.074  57.516  1.00 36.25           H
ATOM   3730  HA  CYS A 252      37.191   8.498  58.094  1.00 35.32           H
ATOM   3731  HB2 CYS A 252      37.238  10.022  59.849  1.00 39.32           H
ATOM   3732  HB3 CYS A 252      35.789  10.535  59.457  1.00 39.32           H
ATOM   3733  HG  CYS A 252      35.568   8.982  61.804  1.00 35.16           H
ATOM   3734  N   VAL A 253      35.162   7.431  57.359  1.00 30.86           N
ATOM   3735  CA  VAL A 253      33.958   6.782  56.858  1.00 22.63           C
ATOM   3736  C   VAL A 253      33.238   6.072  57.990  1.00 27.97           C
ATOM   3737  O   VAL A 253      33.857   5.391  58.813  1.00 30.22           O
ATOM   3738  CB  VAL A 253      34.298   5.765  55.764  1.00 28.15           C
ATOM   3739  CG1 VAL A 253      33.039   4.960  55.383  1.00 31.17           C
ATOM   3740  CG2 VAL A 253      34.954   6.457  54.575  1.00 27.45           C
ATOM   3741  H   VAL A 253      35.795   6.886  57.556  1.00 37.03           H
ATOM   3742  HA  VAL A 253      33.362   7.449  56.493  1.00 27.16           H
ATOM   3743  HB  VAL A 253      34.938   5.135  56.122  1.00 33.78           H
ATOM   3744 HG11 VAL A 253      33.262   4.362  54.650  1.00 37.40           H
ATOM   3745 HG12 VAL A 253      32.746   4.438  56.144  1.00 37.40           H
ATOM   3746 HG13 VAL A 253      32.337   5.576  55.116  1.00 37.40           H
ATOM   3747 HG21 VAL A 253      35.149   5.802  53.884  1.00 32.94           H
ATOM   3748 HG22 VAL A 253      34.355   7.134  54.220  1.00 32.94           H
ATOM   3749 HG23 VAL A 253      35.781   6.873  54.867  1.00 32.94           H
ATOM   3750  N   ASN A 254      31.923   6.136  57.944  1.00 29.00           N
ATOM   3751  CA  ASN A 254      31.055   5.535  58.923  1.00 26.69           C
ATOM   3752  C   ASN A 254      30.462   4.280  58.301  1.00 30.20           C
ATOM   3753  O   ASN A 254      29.514   4.374  57.518  1.00 25.78           O
ATOM   3754  CB  ASN A 254      29.941   6.468  59.350  1.00 23.50           C
ATOM   3755  CG  ASN A 254      28.918   5.758  60.186  1.00 29.73           C
ATOM   3756  OD1 ASN A 254      29.159   4.622  60.603  1.00 28.22           O
ATOM   3757  ND2 ASN A 254      27.766   6.384  60.415  1.00 26.64           N
ATOM   3758  H   ASN A 254      31.504   6.537  57.313  1.00 34.80           H
ATOM   3759  HA  ASN A 254      31.581   5.307  59.703  1.00 32.03           H
ATOM   3760  HB2 ASN A 254      30.311   7.211  59.846  1.00 28.20           H
ATOM   3761  HB3 ASN A 254      29.479   6.773  58.557  1.00 28.20           H
ATOM   3762 HD21 ASN A 254      27.138   5.988  60.852  1.00 31.96           H
ATOM   3763 HD22 ASN A 254      27.661   7.185  60.136  1.00 31.96           H
ATOM   3764  N   THR A 255      30.981   3.097  58.705  1.00 23.87           N
ATOM   3765  CA  THR A 255      30.644   1.859  57.987  1.00 27.07           C
ATOM   3766  C   THR A 255      29.169   1.547  58.097  1.00 22.96           C
ATOM   3767  O   THR A 255      28.564   1.015  57.151  1.00 26.02           O
ATOM   3768  CB  THR A 255      31.432   0.643  58.516  1.00 24.18           C
ATOM   3769  OG1 THR A 255      30.973   0.255  59.833  1.00 22.76           O
ATOM   3770  CG2 THR A 255      32.854   0.909  58.565  1.00 22.13           C
ATOM   3771  H   THR A 255      31.518   3.004  59.373  1.00 28.64           H
ATOM   3772  HA  THR A 255      30.860   1.959  57.051  1.00 32.48           H
ATOM   3773  HB  THR A 255      31.295  -0.098  57.906  1.00 29.01           H
ATOM   3774  HG1 THR A 255      31.207   0.828  60.404  1.00 27.31           H
ATOM   3775 HG21 THR A 255      33.320   0.090  58.771  1.00 26.56           H
ATOM   3776 HG22 THR A 255      33.162   1.241  57.714  1.00 26.56           H
ATOM   3777 HG23 THR A 255      33.037   1.566  59.255  1.00 26.56           H
ATOM   3778  N   GLU A 256      28.581   1.834  59.276  1.00 24.98           N
ATOM   3779  CA  GLU A 256      27.258   1.319  59.645  1.00 24.71           C
ATOM   3780  C   GLU A 256      27.229  -0.199  59.488  1.00 27.40           C
ATOM   3781  O   GLU A 256      26.309  -0.786  58.911  1.00 26.18           O
ATOM   3782  CB  GLU A 256      26.150   1.988  58.830  1.00 27.01           C
ATOM   3783  CG  GLU A 256      25.915   3.425  59.230  1.00 29.57           C
ATOM   3784  CD  GLU A 256      25.260   3.606  60.620  1.00 32.16           C
ATOM   3785  OE1 GLU A 256      24.458   2.753  61.045  1.00 29.00           O
ATOM   3786  OE2 GLU A 256      25.510   4.649  61.246  1.00 27.60           O1-
ATOM   3787  H   GLU A 256      28.947   2.337  59.873  1.00 29.97           H
ATOM   3788  HA  GLU A 256      27.103   1.517  60.576  1.00 29.65           H
ATOM   3789  HB2 GLU A 256      26.403   1.977  57.898  1.00 32.41           H
ATOM   3790  HB3 GLU A 256      25.327   1.494  58.951  1.00 32.41           H
ATOM   3791  HG2 GLU A 256      26.767   3.887  59.244  1.00 35.49           H
ATOM   3792  HG3 GLU A 256      25.328   3.826  58.578  1.00 35.49           H
ATOM   3793  N   TRP A 257      28.280  -0.844  59.988  1.00 25.40           N
ATOM   3794  CA  TRP A 257      28.355  -2.294  59.803  1.00 25.71           C
ATOM   3795  C   TRP A 257      27.258  -3.061  60.524  1.00 24.25           C
ATOM   3796  O   TRP A 257      27.162  -4.291  60.376  1.00 23.86           O
ATOM   3797  CB  TRP A 257      29.722  -2.827  60.240  1.00 24.40           C
ATOM   3798  CG  TRP A 257      30.101  -2.878  61.731  1.00 16.90           C
ATOM   3799  CD1 TRP A 257      29.291  -2.862  62.820  1.00 22.08           C
ATOM   3800  CD2 TRP A 257      31.430  -3.003  62.223  1.00 18.32           C
ATOM   3801  NE1 TRP A 257      30.046  -2.993  63.985  1.00 21.67           N
ATOM   3802  CE2 TRP A 257      31.363  -3.094  63.628  1.00 17.36           C
ATOM   3803  CE3 TRP A 257      32.676  -3.098  61.596  1.00 17.47           C
ATOM   3804  CZ2 TRP A 257      32.493  -3.203  64.413  1.00 17.94           C
ATOM   3805  CZ3 TRP A 257      33.778  -3.204  62.345  1.00 18.05           C
ATOM   3806  CH2 TRP A 257      33.692  -3.258  63.776  1.00 15.50           C
ATOM   3807  H   TRP A 257      28.937  -0.480  60.409  1.00 30.48           H
ATOM   3808  HA  TRP A 257      28.265  -2.475  58.857  1.00 30.85           H
ATOM   3809  HB2 TRP A 257      29.789  -3.737  59.915  1.00 29.28           H
ATOM   3810  HB3 TRP A 257      30.398  -2.280  59.808  1.00 29.28           H
ATOM   3811  HD1 TRP A 257      28.366  -2.805  62.797  1.00 26.49           H
ATOM   3812  HE1 TRP A 257      29.735  -2.989  64.785  1.00 26.00           H
ATOM   3813  HE3 TRP A 257      32.742  -3.066  60.680  1.00 20.96           H
ATOM   3814  HZ2 TRP A 257      32.433  -3.219  65.341  1.00 21.53           H
ATOM   3815  HZ3 TRP A 257      34.601  -3.254  61.920  1.00 21.66           H
ATOM   3816  HH2 TRP A 257      34.469  -3.334  64.274  1.00 18.60           H
ATOM   3817  N   GLY A 258      26.429  -2.368  61.310  1.00 23.49           N
ATOM   3818  CA  GLY A 258      25.314  -3.050  61.953  1.00 21.39           C
ATOM   3819  C   GLY A 258      24.354  -3.680  60.965  1.00 29.84           C
ATOM   3820  O   GLY A 258      23.692  -4.683  61.269  1.00 29.10           O
ATOM   3821  H   GLY A 258      26.503  -1.527  61.494  1.00 28.19           H
ATOM   3822  HA2 GLY A 258      25.658  -3.742  62.533  1.00 25.67           H
ATOM   3823  HA3 GLY A 258      24.832  -2.408  62.487  1.00 25.67           H
ATOM   3824  N   ALA A 259      24.277  -3.132  59.754  1.00 26.87           N
ATOM   3825  CA  ALA A 259      23.393  -3.713  58.768  1.00 26.92           C
ATOM   3826  C   ALA A 259      24.096  -4.762  57.910  1.00 25.82           C
ATOM   3827  O   ALA A 259      23.506  -5.239  56.927  1.00 29.31           O
ATOM   3828  CB  ALA A 259      22.778  -2.604  57.908  1.00 30.85           C
ATOM   3829  H   ALA A 259      24.718  -2.441  59.485  1.00 32.24           H
ATOM   3830  HA  ALA A 259      22.658  -4.147  59.224  1.00 32.30           H
ATOM   3831  HB1 ALA A 259      22.153  -2.995  57.284  1.00 37.02           H
ATOM   3832  HB2 ALA A 259      22.322  -1.974  58.487  1.00 37.02           H
ATOM   3833  HB3 ALA A 259      23.488  -2.151  57.423  1.00 37.02           H
ATOM   3834  N   PHE A 260      25.352  -5.105  58.223  1.00 26.00           N
ATOM   3835  CA  PHE A 260      25.955  -6.278  57.599  1.00 26.77           C
ATOM   3836  C   PHE A 260      25.037  -7.467  57.824  1.00 30.86           C
ATOM   3837  O   PHE A 260      24.460  -7.614  58.906  1.00 27.47           O
ATOM   3838  CB  PHE A 260      27.321  -6.526  58.205  1.00 28.45           C
ATOM   3839  CG  PHE A 260      28.061  -7.687  57.626  1.00 31.71           C
ATOM   3840  CD1 PHE A 260      28.499  -7.675  56.325  1.00 34.21           C
ATOM   3841  CD2 PHE A 260      28.419  -8.757  58.411  1.00 39.90           C
ATOM   3842  CE1 PHE A 260      29.188  -8.726  55.810  1.00 28.83           C
ATOM   3843  CE2 PHE A 260      29.155  -9.798  57.869  1.00 36.34           C
ATOM   3844  CZ  PHE A 260      29.522  -9.768  56.577  1.00 32.82           C
ATOM   3845  H   PHE A 260      25.866  -4.692  58.780  1.00 31.20           H
ATOM   3846  HA  PHE A 260      26.047  -6.149  56.648  1.00 32.12           H
ATOM   3847  HB2 PHE A 260      27.868  -5.738  58.084  1.00 34.14           H
ATOM   3848  HB3 PHE A 260      27.203  -6.696  59.151  1.00 34.14           H
ATOM   3849  HD1 PHE A 260      28.270  -6.962  55.773  1.00 41.06           H
ATOM   3850  HD2 PHE A 260      28.164  -8.784  59.301  1.00 47.88           H
ATOM   3851  HE1 PHE A 260      29.455  -8.705  54.926  1.00 34.60           H
ATOM   3852  HE2 PHE A 260      29.379 -10.531  58.389  1.00 43.60           H
ATOM   3853  HZ  PHE A 260      30.006 -10.471  56.218  1.00 39.39           H
ATOM   3854  N   GLY A 261      24.885  -8.299  56.803  1.00 27.31           N
ATOM   3855  CA  GLY A 261      23.953  -9.406  56.822  1.00 26.74           C
ATOM   3856  C   GLY A 261      22.564  -9.080  56.330  1.00 27.07           C
ATOM   3857  O   GLY A 261      21.780  -9.993  56.074  1.00 33.70           O
ATOM   3858  H   GLY A 261      25.327  -8.238  56.083  1.00 32.78           H
ATOM   3859  HA2 GLY A 261      24.290 -10.131  56.288  1.00 32.09           H
ATOM   3860  HA3 GLY A 261      23.875  -9.732  57.728  1.00 32.09           H
ATOM   3861  N   ASP A 262      22.219  -7.812  56.202  1.00 32.42           N
ATOM   3862  CA  ASP A 262      20.891  -7.450  55.717  1.00 37.58           C
ATOM   3863  C   ASP A 262      20.634  -7.858  54.266  1.00 35.56           C
ATOM   3864  O   ASP A 262      19.489  -7.758  53.825  1.00 35.88           O
ATOM   3865  CB  ASP A 262      20.673  -5.931  55.870  1.00 35.34           C
ATOM   3866  CG  ASP A 262      20.605  -5.507  57.318  1.00 36.25           C
ATOM   3867  OD1 ASP A 262      20.933  -6.364  58.156  1.00 36.82           O
ATOM   3868  OD2 ASP A 262      20.229  -4.357  57.627  1.00 34.42           O1-
ATOM   3869  H   ASP A 262      22.729  -7.140  56.394  1.00 38.90           H
ATOM   3870  HA  ASP A 262      20.235  -7.907  56.266  1.00 45.09           H
ATOM   3871  HB2 ASP A 262      21.416  -5.455  55.473  1.00 42.40           H
ATOM   3872  HB3 ASP A 262      19.842  -5.684  55.433  1.00 42.40           H
ATOM   3873  N   SER A 263      21.654  -8.304  53.524  1.00 34.09           N
ATOM   3874  CA  SER A 263      21.478  -8.900  52.202  1.00 38.98           C
ATOM   3875  C   SER A 263      21.812 -10.381  52.191  1.00 37.65           C
ATOM   3876  O   SER A 263      22.218 -10.907  51.149  1.00 34.12           O
ATOM   3877  CB  SER A 263      22.361  -8.205  51.154  1.00 38.27           C
ATOM   3878  OG  SER A 263      22.047  -6.845  51.036  1.00 41.08           O
ATOM   3879  H   SER A 263      22.479  -8.269  53.776  1.00 40.91           H
ATOM   3880  HA  SER A 263      20.546  -8.804  51.945  1.00 46.77           H
ATOM   3881  HB2 SER A 263      23.284  -8.279  51.418  1.00 45.92           H
ATOM   3882  HB3 SER A 263      22.237  -8.634  50.295  1.00 45.92           H
ATOM   3883  HG  SER A 263      22.575  -6.473  50.498  1.00 49.30           H
ATOM   3884  N   GLY A 264      21.696 -11.046  53.335  1.00 37.44           N
ATOM   3885  CA  GLY A 264      21.948 -12.460  53.426  1.00 34.38           C
ATOM   3886  C   GLY A 264      23.386 -12.856  53.686  1.00 36.02           C
ATOM   3887  O   GLY A 264      23.701 -14.049  53.624  1.00 38.02           O
ATOM   3888  H   GLY A 264      21.459 -10.682  54.075  1.00 44.93           H
ATOM   3889  HA2 GLY A 264      21.400 -12.813  54.141  1.00 41.25           H
ATOM   3890  HA3 GLY A 264      21.660 -12.870  52.599  1.00 41.25           H
ATOM   3891  N   GLU A 265      24.282 -11.900  53.936  1.00 35.34           N
ATOM   3892  CA  GLU A 265      25.684 -12.238  54.182  1.00 35.61           C
ATOM   3893  C   GLU A 265      25.896 -13.180  55.378  1.00 39.29           C
ATOM   3894  O   GLU A 265      26.951 -13.840  55.449  1.00 32.61           O
ATOM   3895  CB  GLU A 265      26.499 -10.973  54.430  1.00 30.77           C
ATOM   3896  CG  GLU A 265      26.518  -9.990  53.290  1.00 40.86           C
ATOM   3897  CD  GLU A 265      25.322  -9.058  53.242  1.00 38.40           C
ATOM   3898  OE1 GLU A 265      24.506  -9.010  54.143  1.00 34.16           O
ATOM   3899  OE2 GLU A 265      25.168  -8.345  52.232  1.00 56.63           O1-
ATOM   3900  H   GLU A 265      24.103 -11.057  53.950  1.00 42.41           H
ATOM   3901  HA  GLU A 265      26.037 -12.673  53.390  1.00 42.73           H
ATOM   3902  HB2 GLU A 265      26.139 -10.511  55.199  1.00 36.93           H
ATOM   3903  HB3 GLU A 265      27.418 -11.229  54.608  1.00 36.93           H
ATOM   3904  HG2 GLU A 265      27.312  -9.436  53.394  1.00 49.03           H
ATOM   3905  HG3 GLU A 265      26.565 -10.475  52.450  1.00 49.03           H
ATOM   3906  N   LEU A 266      24.946 -13.236  56.329  1.00 29.48           N
ATOM   3907  CA  LEU A 266      25.127 -13.995  57.560  1.00 34.19           C
ATOM   3908  C   LEU A 266      24.142 -15.159  57.666  1.00 35.09           C
ATOM   3909  O   LEU A 266      24.109 -15.838  58.704  1.00 37.32           O
ATOM   3910  CB  LEU A 266      25.001 -13.070  58.780  1.00 26.93           C
ATOM   3911  CG  LEU A 266      26.042 -11.983  58.998  1.00 35.97           C
ATOM   3912  CD1 LEU A 266      25.584 -11.062  60.065  1.00 31.37           C
ATOM   3913  CD2 LEU A 266      27.320 -12.555  59.420  1.00 34.19           C
ATOM   3914  H   LEU A 266      24.176 -12.847  56.283  1.00 35.38           H
ATOM   3915  HA  LEU A 266      26.026 -14.363  57.589  1.00 41.03           H
ATOM   3916  HB2 LEU A 266      24.140 -12.631  58.731  1.00 32.31           H
ATOM   3917  HB3 LEU A 266      25.022 -13.626  59.567  1.00 32.31           H
ATOM   3918  HG  LEU A 266      26.188 -11.480  58.178  1.00 43.16           H
ATOM   3919 HD11 LEU A 266      26.244 -10.356  60.160  1.00 37.64           H
ATOM   3920 HD12 LEU A 266      24.721 -10.688  59.837  1.00 37.64           H
ATOM   3921 HD13 LEU A 266      25.519 -11.558  60.890  1.00 37.64           H
ATOM   3922 HD21 LEU A 266      27.939 -11.824  59.555  1.00 41.03           H
ATOM   3923 HD22 LEU A 266      27.196 -13.041  60.245  1.00 41.03           H
ATOM   3924 HD23 LEU A 266      27.630 -13.146  58.717  1.00 41.03           H
ATOM   3925  N   ASP A 267      23.365 -15.436  56.609  1.00 34.49           N
ATOM   3926  CA  ASP A 267      22.244 -16.368  56.745  1.00 40.28           C
ATOM   3927  C   ASP A 267      22.688 -17.752  57.228  1.00 37.04           C
ATOM   3928  O   ASP A 267      21.932 -18.444  57.925  1.00 38.09           O
ATOM   3929  CB  ASP A 267      21.488 -16.530  55.423  1.00 41.51           C
ATOM   3930  CG  ASP A 267      20.618 -15.306  55.027  1.00 44.55           C
ATOM   3931  OD1 ASP A 267      20.328 -15.225  53.808  1.00 50.21           O
ATOM   3932  OD2 ASP A 267      20.206 -14.447  55.858  1.00 43.42           O1-
ATOM   3933  H   ASP A 267      23.462 -15.101  55.818  1.00 41.39           H
ATOM   3934  HA  ASP A 267      21.615 -16.010  57.392  1.00 48.34           H
ATOM   3935  HB2 ASP A 267      22.148 -16.653  54.723  1.00 49.81           H
ATOM   3936  HB3 ASP A 267      20.913 -17.308  55.481  1.00 49.81           H
ATOM   3937  N   GLU A 268      23.892 -18.179  56.879  1.00 33.76           N
ATOM   3938  CA  GLU A 268      24.334 -19.495  57.314  1.00 37.23           C
ATOM   3939  C   GLU A 268      24.652 -19.563  58.812  1.00 41.59           C
ATOM   3940  O   GLU A 268      24.836 -20.662  59.344  1.00 40.30           O
ATOM   3941  CB  GLU A 268      25.553 -19.911  56.475  1.00 37.62           C
ATOM   3942  CG  GLU A 268      26.886 -19.417  56.954  1.00 42.53           C
ATOM   3943  CD  GLU A 268      27.994 -19.494  55.857  1.00 51.87           C
ATOM   3944  OE1 GLU A 268      28.036 -18.601  54.960  1.00 50.68           O
ATOM   3945  OE2 GLU A 268      28.836 -20.432  55.922  1.00 52.71           O1-
ATOM   3946  H   GLU A 268      24.460 -17.741  56.400  1.00 40.51           H
ATOM   3947  HA  GLU A 268      23.618 -20.122  57.143  1.00 44.67           H
ATOM   3948  HB2 GLU A 268      25.592 -20.878  56.469  1.00 45.15           H
ATOM   3949  HB3 GLU A 268      25.443 -19.581  55.569  1.00 45.15           H
ATOM   3950  HG2 GLU A 268      26.784 -18.493  57.218  1.00 51.04           H
ATOM   3951  HG3 GLU A 268      27.166 -19.949  57.715  1.00 51.04           H
ATOM   3952  N   PHE A 269      24.754 -18.428  59.496  1.00 39.23           N
ATOM   3953  CA  PHE A 269      25.065 -18.428  60.916  1.00 41.47           C
ATOM   3954  C   PHE A 269      23.874 -18.088  61.787  1.00 35.65           C
ATOM   3955  O   PHE A 269      23.896 -18.389  62.980  1.00 37.15           O
ATOM   3956  CB  PHE A 269      26.192 -17.438  61.189  1.00 36.29           C
ATOM   3957  CG  PHE A 269      27.414 -17.706  60.386  1.00 35.15           C
ATOM   3958  CD1 PHE A 269      28.164 -18.850  60.615  1.00 39.06           C
ATOM   3959  CD2 PHE A 269      27.817 -16.835  59.398  1.00 38.27           C
ATOM   3960  CE1 PHE A 269      29.299 -19.120  59.869  1.00 35.95           C
ATOM   3961  CE2 PHE A 269      28.961 -17.084  58.655  1.00 34.14           C
ATOM   3962  CZ  PHE A 269      29.705 -18.239  58.895  1.00 37.47           C
ATOM   3963  H   PHE A 269      24.657 -17.642  59.161  1.00 47.07           H
ATOM   3964  HA  PHE A 269      25.375 -19.309  61.176  1.00 49.76           H
ATOM   3965  HB2 PHE A 269      25.877 -16.550  60.963  1.00 43.55           H
ATOM   3966  HB3 PHE A 269      26.427 -17.486  62.125  1.00 43.55           H
ATOM   3967  HD1 PHE A 269      27.895 -19.448  61.274  1.00 46.87           H
ATOM   3968  HD2 PHE A 269      27.324 -16.063  59.235  1.00 45.93           H
ATOM   3969  HE1 PHE A 269      29.794 -19.885  60.037  1.00 43.14           H
ATOM   3970  HE2 PHE A 269      29.223 -16.486  57.995  1.00 40.97           H
ATOM   3971  HZ  PHE A 269      30.472 -18.417  58.400  1.00 44.96           H
ATOM   3972  N   LEU A 270      22.826 -17.524  61.215  1.00 35.04           N
ATOM   3973  CA  LEU A 270      21.685 -17.136  62.012  1.00 38.67           C
ATOM   3974  C   LEU A 270      21.012 -18.356  62.615  1.00 39.70           C
ATOM   3975  O   LEU A 270      20.800 -19.363  61.947  1.00 41.96           O
ATOM   3976  CB  LEU A 270      20.695 -16.353  61.171  1.00 37.18           C
ATOM   3977  CG  LEU A 270      21.268 -15.062  60.582  1.00 36.87           C
ATOM   3978  CD1 LEU A 270      20.305 -14.468  59.525  1.00 43.16           C
ATOM   3979  CD2 LEU A 270      21.593 -14.015  61.638  1.00 31.34           C
ATOM   3980  H   LEU A 270      22.752 -17.344  60.378  1.00 42.05           H
ATOM   3981  HA  LEU A 270      21.984 -16.573  62.741  1.00 46.40           H
ATOM   3982  HB2 LEU A 270      20.419 -16.912  60.428  1.00 44.62           H
ATOM   3983  HB3 LEU A 270      19.924 -16.130  61.712  1.00 44.62           H
ATOM   3984  HG  LEU A 270      22.098 -15.280  60.132  1.00 44.24           H
ATOM   3985 HD11 LEU A 270      20.712 -13.686  59.122  1.00 51.79           H
ATOM   3986 HD12 LEU A 270      20.131 -15.136  58.842  1.00 51.79           H
ATOM   3987 HD13 LEU A 270      19.471 -14.220  59.960  1.00 51.79           H
ATOM   3988 HD21 LEU A 270      22.001 -13.252  61.205  1.00 37.61           H
ATOM   3989 HD22 LEU A 270      20.772 -13.739  62.080  1.00 37.61           H
ATOM   3990 HD23 LEU A 270      22.214 -14.389  62.279  1.00 37.61           H
ATOM   3991  N   LEU A 271      20.672 -18.237  63.892  1.00 37.01           N
ATOM   3992  CA  LEU A 271      19.960 -19.249  64.652  1.00 34.77           C
ATOM   3993  C   LEU A 271      18.479 -18.884  64.782  1.00 41.34           C
ATOM   3994  O   LEU A 271      18.046 -17.764  64.466  1.00 34.08           O
ATOM   3995  CB  LEU A 271      20.607 -19.383  66.036  1.00 36.69           C
ATOM   3996  CG  LEU A 271      21.862 -20.241  66.219  1.00 36.03           C
ATOM   3997  CD1 LEU A 271      22.815 -20.284  65.077  1.00 43.25           C
ATOM   3998  CD2 LEU A 271      22.589 -19.821  67.513  1.00 38.43           C
ATOM   3999  H   LEU A 271      20.857 -17.541  64.361  1.00 44.41           H
ATOM   4000  HA  LEU A 271      20.031 -20.107  64.204  1.00 41.73           H
ATOM   4001  HB2 LEU A 271      20.844 -18.493  66.335  1.00 44.03           H
ATOM   4002  HB3 LEU A 271      19.941 -19.745  66.640  1.00 44.03           H
ATOM   4003  HG  LEU A 271      21.561 -21.153  66.338  1.00 43.24           H
ATOM   4004 HD11 LEU A 271      23.532 -20.902  65.285  1.00 51.90           H
ATOM   4005 HD12 LEU A 271      22.349 -20.576  64.281  1.00 51.90           H
ATOM   4006 HD13 LEU A 271      23.166 -19.386  64.955  1.00 51.90           H
ATOM   4007 HD21 LEU A 271      23.386 -20.364  67.635  1.00 46.12           H
ATOM   4008 HD22 LEU A 271      22.841 -18.889  67.438  1.00 46.12           H
ATOM   4009 HD23 LEU A 271      21.987 -19.939  68.267  1.00 46.12           H
ATOM   4010  N   GLU A 272      17.705 -19.849  65.303  1.00 37.92           N
ATOM   4011  CA  GLU A 272      16.299 -19.598  65.625  1.00 40.49           C
ATOM   4012  C   GLU A 272      16.128 -18.385  66.532  1.00 39.89           C
ATOM   4013  O   GLU A 272      15.201 -17.587  66.347  1.00 42.14           O
ATOM   4014  CB  GLU A 272      15.670 -20.844  66.265  1.00 44.35           C
ATOM   4015  CG  GLU A 272      16.274 -21.246  67.633  1.00 49.72           C
ATOM   4016  CD  GLU A 272      15.734 -22.580  68.198  1.00 51.54           C
ATOM   4017  OE1 GLU A 272      16.240 -23.656  67.789  1.00 54.29           O
ATOM   4018  OE2 GLU A 272      14.815 -22.544  69.059  1.00 45.70           O1-
ATOM   4019  H   GLU A 272      17.968 -20.651  65.468  1.00 45.50           H
ATOM   4020  HA  GLU A 272      15.824 -19.410  64.802  1.00 48.59           H
ATOM   4021  HB2 GLU A 272      14.721 -20.675  66.391  1.00 53.22           H
ATOM   4022  HB3 GLU A 272      15.805 -21.591  65.659  1.00 53.22           H
ATOM   4023  HG2 GLU A 272      17.235 -21.334  67.535  1.00 59.67           H
ATOM   4024  HG3 GLU A 272      16.072 -20.546  68.279  1.00 59.67           H
ATOM   4025  N   TYR A 273      17.018 -18.208  67.512  1.00 40.41           N
ATOM   4026  CA  TYR A 273      16.848 -17.074  68.413  1.00 33.48           C
ATOM   4027  C   TYR A 273      17.068 -15.764  67.666  1.00 31.58           C
ATOM   4028  O   TYR A 273      16.432 -14.742  67.972  1.00 32.48           O
ATOM   4029  CB  TYR A 273      17.807 -17.206  69.607  1.00 37.82           C
ATOM   4030  CG  TYR A 273      18.013 -18.644  70.029  1.00 36.25           C
ATOM   4031  CD1 TYR A 273      19.139 -19.361  69.628  1.00 30.58           C
ATOM   4032  CD2 TYR A 273      17.055 -19.301  70.798  1.00 32.62           C
ATOM   4033  CE1 TYR A 273      19.302 -20.692  69.980  1.00 37.72           C
ATOM   4034  CE2 TYR A 273      17.221 -20.637  71.163  1.00 33.44           C
ATOM   4035  CZ  TYR A 273      18.335 -21.314  70.759  1.00 37.96           C
ATOM   4036  OH  TYR A 273      18.465 -22.610  71.089  1.00 40.83           O
ATOM   4037  H   TYR A 273      17.714 -18.694  67.647  1.00 48.49           H
ATOM   4038  HA  TYR A 273      15.939 -17.071  68.753  1.00 40.18           H
ATOM   4039  HB2 TYR A 273      18.670 -16.839  69.364  1.00 45.39           H
ATOM   4040  HB3 TYR A 273      17.440 -16.720  70.359  1.00 45.39           H
ATOM   4041  HD1 TYR A 273      19.780 -18.949  69.101  1.00 36.69           H
ATOM   4042  HD2 TYR A 273      16.301 -18.831  71.070  1.00 39.15           H
ATOM   4043  HE1 TYR A 273      20.053 -21.162  69.699  1.00 45.27           H
ATOM   4044  HE2 TYR A 273      16.579 -21.066  71.672  1.00 40.12           H
ATOM   4045  HH  TYR A 273      18.280 -22.711  71.900  1.00 48.99           H
ATOM   4046  N   ASP A 274      17.944 -15.781  66.670  1.00 38.71           N
ATOM   4047  CA  ASP A 274      18.203 -14.558  65.921  1.00 38.98           C
ATOM   4048  C   ASP A 274      16.994 -14.191  65.082  1.00 35.25           C
ATOM   4049  O   ASP A 274      16.579 -13.029  65.056  1.00 33.39           O
ATOM   4050  CB  ASP A 274      19.458 -14.747  65.077  1.00 30.87           C
ATOM   4051  CG  ASP A 274      20.658 -15.090  65.918  1.00 33.95           C
ATOM   4052  OD1 ASP A 274      20.918 -14.348  66.891  1.00 28.13           O
ATOM   4053  OD2 ASP A 274      21.352 -16.076  65.609  1.00 33.86           O1-
ATOM   4054  H   ASP A 274      18.388 -16.468  66.406  1.00 46.46           H
ATOM   4055  HA  ASP A 274      18.372 -13.830  66.541  1.00 46.77           H
ATOM   4056  HB2 ASP A 274      19.311 -15.479  64.466  1.00 37.05           H
ATOM   4057  HB3 ASP A 274      19.653 -13.937  64.587  1.00 37.05           H
ATOM   4058  N   ARG A 275      16.363 -15.178  64.452  1.00 38.58           N
ATOM   4059  CA  ARG A 275      15.221 -14.858  63.602  1.00 41.79           C
ATOM   4060  C   ARG A 275      14.055 -14.365  64.441  1.00 40.53           C
ATOM   4061  O   ARG A 275      13.327 -13.453  64.039  1.00 39.02           O
ATOM   4062  CB  ARG A 275      14.833 -16.070  62.756  1.00 44.39           C
ATOM   4063  CG  ARG A 275      15.991 -16.554  61.876  1.00 45.40           C
ATOM   4064  CD  ARG A 275      15.670 -17.887  61.226  1.00 55.57           C
ATOM   4065  NE  ARG A 275      16.851 -18.631  60.723  1.00 63.14           N
ATOM   4066  CZ  ARG A 275      17.529 -18.362  59.592  1.00 63.43           C
ATOM   4067  NH1 ARG A 275      18.561 -19.125  59.226  1.00 62.00           N
ATOM   4068  NH2 ARG A 275      17.215 -17.319  58.830  1.00 64.39           N1+
ATOM   4069  H   ARG A 275      16.575 -16.007  64.493  1.00 46.30           H
ATOM   4070  HA  ARG A 275      15.471 -14.138  63.003  1.00 50.15           H
ATOM   4071  HB2 ARG A 275      14.571 -16.796  63.346  1.00 53.27           H
ATOM   4072  HB3 ARG A 275      14.092 -15.832  62.176  1.00 53.27           H
ATOM   4073  HG2 ARG A 275      16.145 -15.906  61.169  1.00 54.48           H
ATOM   4074  HG3 ARG A 275      16.785 -16.655  62.419  1.00 54.48           H
ATOM   4075  HD2 ARG A 275      15.237 -18.443  61.898  1.00 66.68           H
ATOM   4076  HD3 ARG A 275      15.051 -17.738  60.494  1.00 66.68           H
ATOM   4077  HE  ARG A 275      17.074 -19.345  61.159  1.00 75.77           H
ATOM   4078 HH11 ARG A 275      18.797 -19.804  59.703  1.00 74.40           H
ATOM   4079 HH12 ARG A 275      19.001 -18.931  58.511  1.00 74.40           H
ATOM   4080 HH21 ARG A 275      16.551 -16.815  59.045  1.00 77.26           H
ATOM   4081 HH22 ARG A 275      17.669 -17.156  58.120  1.00 77.26           H
ATOM   4082  N   LEU A 276      13.898 -14.919  65.634  1.00 37.67           N
ATOM   4083  CA  LEU A 276      12.862 -14.452  66.547  1.00 42.76           C
ATOM   4084  C   LEU A 276      13.108 -13.024  67.019  1.00 38.61           C
ATOM   4085  O   LEU A 276      12.179 -12.205  67.070  1.00 39.86           O
ATOM   4086  CB  LEU A 276      12.787 -15.393  67.750  1.00 44.88           C
ATOM   4087  CG  LEU A 276      12.271 -16.787  67.456  1.00 51.02           C
ATOM   4088  CD1 LEU A 276      12.715 -17.858  68.509  1.00 49.85           C
ATOM   4089  CD2 LEU A 276      10.764 -16.636  67.384  1.00 47.91           C
ATOM   4090  H   LEU A 276      14.366 -15.572  65.932  1.00 45.21           H
ATOM   4091  HA  LEU A 276      12.012 -14.465  66.085  1.00 51.31           H
ATOM   4092  HB2 LEU A 276      13.680 -15.491  68.114  1.00 53.85           H
ATOM   4093  HB3 LEU A 276      12.200 -14.996  68.412  1.00 53.85           H
ATOM   4094  HG  LEU A 276      12.597 -17.072  66.587  1.00 61.22           H
ATOM   4095 HD11 LEU A 276      12.360 -18.728  68.263  1.00 59.82           H
ATOM   4096 HD12 LEU A 276      13.685 -17.899  68.542  1.00 59.82           H
ATOM   4097 HD13 LEU A 276      12.372 -17.598  69.379  1.00 59.82           H
ATOM   4098 HD21 LEU A 276      10.375 -17.509  67.209  1.00 57.49           H
ATOM   4099 HD22 LEU A 276      10.442 -16.282  68.226  1.00 57.49           H
ATOM   4100 HD23 LEU A 276      10.547 -16.029  66.661  1.00 57.49           H
ATOM   4101  N   VAL A 277      14.328 -12.718  67.454  1.00 35.23           N
ATOM   4102  CA  VAL A 277      14.608 -11.342  67.859  1.00 38.86           C
ATOM   4103  C   VAL A 277      14.323 -10.393  66.699  1.00 39.15           C
ATOM   4104  O   VAL A 277      13.758  -9.310  66.879  1.00 44.52           O
ATOM   4105  CB  VAL A 277      16.066 -11.217  68.340  1.00 42.67           C
ATOM   4106  CG1 VAL A 277      16.482  -9.774  68.383  1.00 47.39           C
ATOM   4107  CG2 VAL A 277      16.271 -11.879  69.731  1.00 41.24           C
ATOM   4108  H   VAL A 277      14.994 -13.261  67.523  1.00 42.28           H
ATOM   4109  HA  VAL A 277      14.027 -11.096  68.590  1.00 46.63           H
ATOM   4110  HB  VAL A 277      16.639 -11.673  67.699  1.00 51.20           H
ATOM   4111 HG11 VAL A 277      17.372  -9.717  68.765  1.00 56.87           H
ATOM   4112 HG12 VAL A 277      16.499  -9.407  67.487  1.00 56.87           H
ATOM   4113 HG13 VAL A 277      15.849  -9.287  68.937  1.00 56.87           H
ATOM   4114 HG21 VAL A 277      17.194 -11.764  70.012  1.00 49.49           H
ATOM   4115 HG22 VAL A 277      15.675 -11.466  70.372  1.00 49.49           H
ATOM   4116 HG23 VAL A 277      16.069 -12.828  69.660  1.00 49.49           H
ATOM   4117  N   ASP A 278      14.745 -10.771  65.497  1.00 37.82           N
ATOM   4118  CA  ASP A 278      14.598  -9.892  64.338  1.00 41.51           C
ATOM   4119  C   ASP A 278      13.125  -9.672  64.016  1.00 37.81           C
ATOM   4120  O   ASP A 278      12.686  -8.532  63.850  1.00 36.94           O
ATOM   4121  CB  ASP A 278      15.334 -10.483  63.120  1.00 37.33           C
ATOM   4122  CG  ASP A 278      15.217  -9.610  61.900  1.00 37.57           C
ATOM   4123  OD1 ASP A 278      15.240  -8.361  62.054  1.00 37.61           O
ATOM   4124  OD2 ASP A 278      15.119 -10.168  60.796  1.00 37.56           O1-
ATOM   4125  H   ASP A 278      15.114 -11.527  65.325  1.00 45.38           H
ATOM   4126  HA  ASP A 278      15.002  -9.030  64.539  1.00 49.82           H
ATOM   4127  HB2 ASP A 278      16.280 -10.579  63.313  1.00 44.80           H
ATOM   4128  HB3 ASP A 278      14.957 -11.349  62.898  1.00 44.80           H
ATOM   4129  N   GLU A 279      12.342 -10.762  63.969  1.00 42.33           N
ATOM   4130  CA  GLU A 279      10.909 -10.688  63.654  1.00 47.96           C
ATOM   4131  C   GLU A 279      10.129  -9.794  64.617  1.00 49.15           C
ATOM   4132  O   GLU A 279       9.130  -9.178  64.217  1.00 43.44           O
ATOM   4133  CB  GLU A 279      10.289 -12.092  63.658  1.00 53.31           C
ATOM   4134  CG  GLU A 279      10.704 -13.010  62.473  1.00 55.73           C
ATOM   4135  CD  GLU A 279      10.253 -14.455  62.693  1.00 63.51           C
ATOM   4136  OE1 GLU A 279       9.917 -14.774  63.857  1.00 62.93           O
ATOM   4137  OE2 GLU A 279      10.246 -15.265  61.732  1.00 67.70           O1-
ATOM   4138  H   GLU A 279      12.628 -11.560  64.109  1.00 50.80           H
ATOM   4139  HA  GLU A 279      10.800 -10.321  62.767  1.00 57.55           H
ATOM   4140  HB2 GLU A 279      10.539 -12.535  64.485  1.00 63.97           H
ATOM   4141  HB3 GLU A 279       9.324 -12.002  63.628  1.00 63.97           H
ATOM   4142  HG2 GLU A 279      10.309 -12.680  61.652  1.00 66.88           H
ATOM   4143  HG3 GLU A 279      11.673 -13.010  62.399  1.00 66.88           H
ATOM   4144  N   SER A 280      10.538  -9.726  65.882  1.00 39.41           N
ATOM   4145  CA  SER A 280       9.800  -8.968  66.876  1.00 44.27           C
ATOM   4146  C   SER A 280      10.364  -7.581  67.089  1.00 49.53           C
ATOM   4147  O   SER A 280       9.811  -6.803  67.891  1.00 40.71           O
ATOM   4148  CB  SER A 280       9.787  -9.742  68.193  1.00 56.53           C
ATOM   4149  OG  SER A 280       9.159 -10.999  67.954  1.00 58.40           O
ATOM   4150  H   SER A 280      11.239 -10.114  66.191  1.00 47.30           H
ATOM   4151  HA  SER A 280       8.883  -8.871  66.578  1.00 53.12           H
ATOM   4152  HB2 SER A 280      10.704  -9.875  68.492  1.00 67.84           H
ATOM   4153  HB3 SER A 280       9.284  -9.244  68.858  1.00 67.84           H
ATOM   4154  HG  SER A 280       9.283 -11.515  68.600  1.00 70.08           H
ATOM   4155  N   SER A 281      11.453  -7.261  66.397  1.00 47.73           N
ATOM   4156  CA  SER A 281      12.096  -5.977  66.570  1.00 47.99           C
ATOM   4157  C   SER A 281      11.305  -4.907  65.830  1.00 41.20           C
ATOM   4158  O   SER A 281      10.439  -5.192  65.008  1.00 43.71           O
ATOM   4159  CB  SER A 281      13.530  -6.040  66.054  1.00 48.40           C
ATOM   4160  OG  SER A 281      13.511  -6.205  64.638  1.00 46.44           O
ATOM   4161  H   SER A 281      11.839  -7.774  65.825  1.00 57.27           H
ATOM   4162  HA  SER A 281      12.115  -5.732  67.512  1.00 57.59           H
ATOM   4163  HB2 SER A 281      13.991  -5.215  66.277  1.00 58.08           H
ATOM   4164  HB3 SER A 281      13.981  -6.798  66.461  1.00 58.08           H
ATOM   4165  HG  SER A 281      13.082  -6.897  64.429  1.00 55.73           H
ATOM   4166  N   ALA A 282      11.608  -3.662  66.158  1.00 45.97           N
ATOM   4167  CA  ALA A 282      11.062  -2.505  65.476  1.00 41.57           C
ATOM   4168  C   ALA A 282      11.625  -2.322  64.078  1.00 50.06           C
ATOM   4169  O   ALA A 282      11.220  -1.371  63.399  1.00 53.52           O
ATOM   4170  CB  ALA A 282      11.333  -1.255  66.305  1.00 44.95           C
ATOM   4171  H   ALA A 282      12.143  -3.457  66.802  1.00 55.17           H
ATOM   4172  HA  ALA A 282      10.100  -2.608  65.398  1.00 49.88           H
ATOM   4173  HB1 ALA A 282      10.930  -0.496  65.859  1.00 53.94           H
ATOM   4174  HB2 ALA A 282      10.938  -1.373  67.183  1.00 53.94           H
ATOM   4175  HB3 ALA A 282      12.289  -1.126  66.389  1.00 53.94           H
ATOM   4176  N   ASN A 283      12.529  -3.189  63.623  1.00 45.55           N
ATOM   4177  CA  ASN A 283      13.125  -3.001  62.308  1.00 37.01           C
ATOM   4178  C   ASN A 283      13.429  -4.351  61.675  1.00 36.43           C
ATOM   4179  O   ASN A 283      14.558  -4.628  61.272  1.00 36.51           O
ATOM   4180  CB  ASN A 283      14.362  -2.107  62.401  1.00 36.56           C
ATOM   4181  CG  ASN A 283      15.417  -2.615  63.357  1.00 39.30           C
ATOM   4182  OD1 ASN A 283      15.166  -3.404  64.300  1.00 41.03           O
ATOM   4183  ND2 ASN A 283      16.628  -2.137  63.131  1.00 36.05           N
ATOM   4184  H   ASN A 283      12.801  -3.886  64.041  1.00 54.66           H
ATOM   4185  HA  ASN A 283      12.482  -2.549  61.746  1.00 44.41           H
ATOM   4186  HB2 ASN A 283      14.771  -2.056  61.528  1.00 43.88           H
ATOM   4187  HB3 ASN A 283      14.095  -1.222  62.698  1.00 43.88           H
ATOM   4188 HD21 ASN A 283      17.267  -2.300  63.683  1.00 43.26           H
ATOM   4189 HD22 ASN A 283      16.780  -1.669  62.428  1.00 43.26           H
ATOM   4190  N   PRO A 284      12.409  -5.188  61.535  1.00 38.59           N
ATOM   4191  CA  PRO A 284      12.568  -6.504  60.909  1.00 39.29           C
ATOM   4192  C   PRO A 284      13.359  -6.476  59.623  1.00 37.37           C
ATOM   4193  O   PRO A 284      13.046  -5.725  58.711  1.00 44.32           O
ATOM   4194  CB  PRO A 284      11.123  -6.920  60.635  1.00 43.11           C
ATOM   4195  CG  PRO A 284      10.333  -6.229  61.707  1.00 46.76           C
ATOM   4196  CD  PRO A 284      11.002  -4.906  61.869  1.00 45.21           C
ATOM   4197  HA  PRO A 284      12.974  -7.126  61.528  1.00 47.15           H
ATOM   4198  HB2 PRO A 284      10.866  -6.586  59.762  1.00 51.74           H
ATOM   4199  HB3 PRO A 284      11.027  -7.883  60.690  1.00 51.74           H
ATOM   4200  HG2 PRO A 284       9.411  -6.114  61.427  1.00 56.11           H
ATOM   4201  HG3 PRO A 284      10.388  -6.731  62.536  1.00 56.11           H
ATOM   4202  HD2 PRO A 284      10.632  -4.266  61.244  1.00 54.25           H
ATOM   4203  HD3 PRO A 284      10.905  -4.607  62.781  1.00 54.25           H
ATOM   4204  N   GLY A 285      14.343  -7.368  59.528  1.00 38.88           N
ATOM   4205  CA  GLY A 285      15.212  -7.476  58.385  1.00 34.04           C
ATOM   4206  C   GLY A 285      16.367  -6.501  58.339  1.00 31.97           C
ATOM   4207  O   GLY A 285      17.230  -6.645  57.467  1.00 37.04           O
ATOM   4208  H   GLY A 285      14.520  -7.948  60.134  1.00 46.66           H
ATOM   4209  HA2 GLY A 285      15.595  -8.365  58.386  1.00 40.85           H
ATOM   4210  HA3 GLY A 285      14.692  -7.372  57.573  1.00 40.85           H
ATOM   4211  N   GLN A 286      16.446  -5.561  59.267  1.00 32.20           N
ATOM   4212  CA  GLN A 286      17.528  -4.591  59.326  1.00 33.11           C
ATOM   4213  C   GLN A 286      18.392  -4.759  60.571  1.00 35.77           C
ATOM   4214  O   GLN A 286      17.935  -5.201  61.634  1.00 33.24           O
ATOM   4215  CB  GLN A 286      16.973  -3.169  59.325  1.00 40.17           C
ATOM   4216  CG  GLN A 286      16.084  -2.840  58.120  1.00 47.88           C
ATOM   4217  CD  GLN A 286      15.714  -1.357  58.124  1.00 58.20           C
ATOM   4218  OE1 GLN A 286      14.860  -0.904  58.920  1.00 55.49           O
ATOM   4219  NE2 GLN A 286      16.416  -0.575  57.294  1.00 53.61           N
ATOM   4220  H   GLN A 286      15.861  -5.459  59.891  1.00 38.63           H
ATOM   4221  HA  GLN A 286      18.103  -4.703  58.553  1.00 39.73           H
ATOM   4222  HB2 GLN A 286      16.437  -3.040  60.123  1.00 48.20           H
ATOM   4223  HB3 GLN A 286      17.710  -2.536  59.323  1.00 48.20           H
ATOM   4224  HG2 GLN A 286      16.583  -3.022  57.305  1.00 57.46           H
ATOM   4225  HG3 GLN A 286      15.275  -3.375  58.148  1.00 57.46           H
ATOM   4226 HE21 GLN A 286      17.068  -0.905  56.835  1.00 64.33           H
ATOM   4227 HE22 GLN A 286      16.220   0.260  57.228  1.00 64.33           H
ATOM   4228  N   GLN A 287      19.650  -4.379  60.405  1.00 34.41           N
ATOM   4229  CA  GLN A 287      20.655  -4.345  61.464  1.00 36.09           C
ATOM   4230  C   GLN A 287      21.000  -5.743  61.984  1.00 31.38           C
ATOM   4231  O   GLN A 287      21.221  -5.913  63.171  1.00 24.93           O
ATOM   4232  CB  GLN A 287      20.208  -3.447  62.625  1.00 36.49           C
ATOM   4233  CG  GLN A 287      19.929  -2.001  62.263  1.00 31.62           C
ATOM   4234  CD  GLN A 287      21.167  -1.259  61.721  1.00 33.42           C
ATOM   4235  OE1 GLN A 287      21.286  -0.995  60.519  1.00 34.47           O
ATOM   4236  NE2 GLN A 287      22.103  -0.974  62.602  1.00 27.89           N
ATOM   4237  H   GLN A 287      19.956  -4.134  59.639  1.00 41.30           H
ATOM   4238  HA  GLN A 287      21.463  -3.964  61.102  1.00 43.31           H
ATOM   4239  HB2 GLN A 287      19.395  -3.813  63.007  1.00 43.79           H
ATOM   4240  HB3 GLN A 287      20.915  -3.440  63.290  1.00 43.79           H
ATOM   4241  HG2 GLN A 287      19.242  -2.003  61.584  1.00 37.94           H
ATOM   4242  HG3 GLN A 287      19.624  -1.526  63.046  1.00 37.94           H
ATOM   4243 HE21 GLN A 287      21.983  -1.192  63.423  1.00 33.47           H
ATOM   4244 HE22 GLN A 287      22.834  -0.591  62.348  1.00 33.47           H
ATOM   4245  N   LEU A 288      21.107  -6.732  61.096  1.00 32.02           N
ATOM   4246  CA  LEU A 288      21.146  -8.123  61.561  1.00 27.68           C
ATOM   4247  C   LEU A 288      22.458  -8.447  62.254  1.00 31.22           C
ATOM   4248  O   LEU A 288      22.481  -9.211  63.229  1.00 28.79           O
ATOM   4249  CB  LEU A 288      20.942  -9.107  60.417  1.00 30.27           C
ATOM   4250  CG  LEU A 288      19.591  -9.104  59.686  1.00 34.48           C
ATOM   4251  CD1 LEU A 288      19.374 -10.436  58.944  1.00 31.83           C
ATOM   4252  CD2 LEU A 288      18.444  -8.820  60.625  1.00 30.81           C
ATOM   4253  H   LEU A 288      21.175  -6.623  60.249  1.00 38.42           H
ATOM   4254  HA  LEU A 288      20.434  -8.253  62.208  1.00 33.22           H
ATOM   4255  HB2 LEU A 288      21.635  -8.952  59.754  1.00 36.32           H
ATOM   4256  HB3 LEU A 288      21.053  -9.996  60.785  1.00 36.32           H
ATOM   4257  HG  LEU A 288      19.602  -8.396  59.019  1.00 41.38           H
ATOM   4258 HD11 LEU A 288      18.545 -10.383  58.442  1.00 38.20           H
ATOM   4259 HD12 LEU A 288      20.118 -10.583  58.339  1.00 38.20           H
ATOM   4260 HD13 LEU A 288      19.322 -11.157  59.595  1.00 38.20           H
ATOM   4261 HD21 LEU A 288      17.618  -8.872  60.128  1.00 36.97           H
ATOM   4262 HD22 LEU A 288      18.450  -9.485  61.331  1.00 36.97           H
ATOM   4263 HD23 LEU A 288      18.545  -7.931  60.997  1.00 36.97           H
ATOM   4264  N   TYR A 289      23.565  -7.900  61.759  1.00 27.80           N
ATOM   4265  CA  TYR A 289      24.826  -8.123  62.435  1.00 25.40           C
ATOM   4266  C   TYR A 289      24.809  -7.481  63.812  1.00 25.57           C
ATOM   4267  O   TYR A 289      25.303  -8.060  64.787  1.00 25.33           O
ATOM   4268  CB  TYR A 289      25.954  -7.587  61.597  1.00 26.55           C
ATOM   4269  CG  TYR A 289      27.354  -7.667  62.150  1.00 21.51           C
ATOM   4270  CD1 TYR A 289      28.036  -8.870  62.220  1.00 21.79           C
ATOM   4271  CD2 TYR A 289      28.016  -6.533  62.524  1.00 19.02           C
ATOM   4272  CE1 TYR A 289      29.333  -8.907  62.627  1.00 19.46           C
ATOM   4273  CE2 TYR A 289      29.299  -6.563  62.939  1.00 23.20           C
ATOM   4274  CZ  TYR A 289      29.968  -7.761  62.995  1.00 22.06           C
ATOM   4275  OH  TYR A 289      31.288  -7.763  63.419  1.00 23.29           O
ATOM   4276  H   TYR A 289      23.610  -7.419  61.051  1.00 33.36           H
ATOM   4277  HA  TYR A 289      24.955  -9.081  62.519  1.00 30.48           H
ATOM   4278  HB2 TYR A 289      25.953  -8.084  60.762  1.00 31.86           H
ATOM   4279  HB3 TYR A 289      25.772  -6.655  61.403  1.00 31.86           H
ATOM   4280  HD1 TYR A 289      27.620  -9.656  61.948  1.00 26.15           H
ATOM   4281  HD2 TYR A 289      27.583  -5.721  62.467  1.00 22.83           H
ATOM   4282  HE1 TYR A 289      29.784  -9.720  62.664  1.00 23.35           H
ATOM   4283  HE2 TYR A 289      29.730  -5.778  63.177  1.00 27.84           H
ATOM   4284  HH  TYR A 289      31.571  -8.553  63.456  1.00 27.95           H
ATOM   4285  N   GLU A 290      24.164  -6.326  63.926  1.00 29.09           N
ATOM   4286  CA  GLU A 290      24.081  -5.643  65.202  1.00 28.11           C
ATOM   4287  C   GLU A 290      23.227  -6.413  66.208  1.00 27.38           C
ATOM   4288  O   GLU A 290      23.507  -6.379  67.411  1.00 25.88           O
ATOM   4289  CB  GLU A 290      23.506  -4.275  64.952  1.00 24.78           C
ATOM   4290  CG  GLU A 290      23.073  -3.561  66.188  1.00 28.09           C
ATOM   4291  CD  GLU A 290      22.771  -2.150  65.892  1.00 24.18           C
ATOM   4292  OE1 GLU A 290      23.616  -1.300  66.220  1.00 29.58           O
ATOM   4293  OE2 GLU A 290      21.679  -1.925  65.356  1.00 28.41           O1-
ATOM   4294  H   GLU A 290      23.761  -5.916  63.296  1.00 34.91           H
ATOM   4295  HA  GLU A 290      24.970  -5.533  65.582  1.00 33.73           H
ATOM   4296  HB2 GLU A 290      24.194  -3.740  64.531  1.00 29.73           H
ATOM   4297  HB3 GLU A 290      22.752  -4.370  64.348  1.00 29.73           H
ATOM   4298  HG2 GLU A 290      22.265  -3.970  66.541  1.00 33.71           H
ATOM   4299  HG3 GLU A 290      23.785  -3.580  66.847  1.00 33.71           H
ATOM   4300  N   LYS A 291      22.197  -7.117  65.726  1.00 24.03           N
ATOM   4301  CA  LYS A 291      21.351  -7.946  66.565  1.00 30.52           C
ATOM   4302  C   LYS A 291      22.088  -9.149  67.125  1.00 25.72           C
ATOM   4303  O   LYS A 291      21.578  -9.793  68.057  1.00 28.67           O
ATOM   4304  CB  LYS A 291      20.132  -8.353  65.753  1.00 30.85           C
ATOM   4305  CG  LYS A 291      19.155  -7.199  65.608  1.00 36.53           C
ATOM   4306  CD  LYS A 291      18.073  -7.475  64.533  1.00 33.89           C
ATOM   4307  CE  LYS A 291      17.013  -6.314  64.555  1.00 39.50           C
ATOM   4308  NZ  LYS A 291      16.161  -6.278  63.345  1.00 38.78           N1+
ATOM   4309  H   LYS A 291      21.979  -7.149  64.898  1.00 28.83           H
ATOM   4310  HA  LYS A 291      21.034  -7.427  67.315  1.00 36.62           H
ATOM   4311  HB2 LYS A 291      20.429  -8.613  64.866  1.00 37.02           H
ATOM   4312  HB3 LYS A 291      19.676  -9.085  66.191  1.00 37.02           H
ATOM   4313  HG2 LYS A 291      18.714  -7.055  66.463  1.00 43.83           H
ATOM   4314  HG3 LYS A 291      19.641  -6.399  65.357  1.00 43.83           H
ATOM   4315  HD2 LYS A 291      18.485  -7.529  63.658  1.00 40.67           H
ATOM   4316  HD3 LYS A 291      17.617  -8.306  64.739  1.00 40.67           H
ATOM   4317  HE2 LYS A 291      16.435  -6.415  65.328  1.00 47.40           H
ATOM   4318  HE3 LYS A 291      17.476  -5.462  64.606  1.00 47.40           H
ATOM   4319  HZ1 LYS A 291      15.368  -5.935  63.553  1.00 46.53           H
ATOM   4320  HZ2 LYS A 291      16.541  -5.767  62.723  1.00 46.53           H
ATOM   4321  HZ3 LYS A 291      16.048  -7.100  63.021  1.00 46.53           H
ATOM   4322  N   LEU A 292      23.267  -9.467  66.581  1.00 27.06           N
ATOM   4323  CA  LEU A 292      24.097 -10.496  67.166  1.00 27.79           C
ATOM   4324  C   LEU A 292      24.930  -9.994  68.330  1.00 24.23           C
ATOM   4325  O   LEU A 292      25.450 -10.809  69.082  1.00 21.89           O
ATOM   4326  CB  LEU A 292      25.022 -11.079  66.119  1.00 26.11           C
ATOM   4327  CG  LEU A 292      24.323 -11.705  64.896  1.00 30.56           C
ATOM   4328  CD1 LEU A 292      25.349 -12.169  63.850  1.00 24.20           C
ATOM   4329  CD2 LEU A 292      23.366 -12.846  65.236  1.00 27.76           C
ATOM   4330  H   LEU A 292      23.610  -9.098  65.886  1.00 32.48           H
ATOM   4331  HA  LEU A 292      23.538 -11.217  67.496  1.00 33.35           H
ATOM   4332  HB2 LEU A 292      25.600 -10.373  65.798  1.00 31.33           H
ATOM   4333  HB3 LEU A 292      25.572 -11.764  66.539  1.00 31.33           H
ATOM   4334  HG  LEU A 292      23.789 -11.008  64.480  1.00 36.67           H
ATOM   4335 HD11 LEU A 292      24.884 -12.560  63.093  1.00 29.05           H
ATOM   4336 HD12 LEU A 292      25.868 -11.403  63.560  1.00 29.05           H
ATOM   4337 HD13 LEU A 292      25.932 -12.829  64.253  1.00 29.05           H
ATOM   4338 HD21 LEU A 292      22.935 -13.149  64.419  1.00 33.31           H
ATOM   4339 HD22 LEU A 292      23.861 -13.578  65.635  1.00 33.31           H
ATOM   4340 HD23 LEU A 292      22.693 -12.516  65.845  1.00 33.31           H
ATOM   4341  N   ILE A 293      25.099  -8.687  68.480  1.00 26.06           N
ATOM   4342  CA  ILE A 293      26.162  -8.153  69.334  1.00 21.90           C
ATOM   4343  C   ILE A 293      25.582  -7.175  70.342  1.00 23.53           C
ATOM   4344  O   ILE A 293      25.912  -7.235  71.527  1.00 24.02           O
ATOM   4345  CB  ILE A 293      27.260  -7.488  68.471  1.00 28.20           C
ATOM   4346  CG1 ILE A 293      27.969  -8.551  67.615  1.00 27.50           C
ATOM   4347  CG2 ILE A 293      28.271  -6.745  69.327  1.00 23.70           C
ATOM   4348  CD1 ILE A 293      28.675  -8.039  66.293  1.00 28.33           C
ATOM   4349  H   ILE A 293      24.604  -8.096  68.109  1.00 31.27           H
ATOM   4350  HA  ILE A 293      26.593  -8.883  69.815  1.00 26.27           H
ATOM   4351  HB  ILE A 293      26.847  -6.847  67.869  1.00 33.84           H
ATOM   4352 HG12 ILE A 293      28.647  -8.982  68.161  1.00 33.00           H
ATOM   4353 HG13 ILE A 293      27.304  -9.200  67.332  1.00 33.00           H
ATOM   4354 HG21 ILE A 293      29.012  -6.453  68.775  1.00 28.44           H
ATOM   4355 HG22 ILE A 293      27.846  -5.984  69.737  1.00 28.44           H
ATOM   4356 HG23 ILE A 293      28.596  -7.353  70.009  1.00 28.44           H
ATOM   4357 HD11 ILE A 293      29.052  -8.802  65.819  1.00 33.99           H
ATOM   4358 HD12 ILE A 293      28.020  -7.597  65.731  1.00 33.99           H
ATOM   4359 HD13 ILE A 293      29.392  -7.422  66.520  1.00 33.99           H
ATOM   4360  N   GLY A 294      24.725  -6.265  69.871  1.00 31.23           N
ATOM   4361  CA  GLY A 294      24.374  -5.087  70.662  1.00 26.27           C
ATOM   4362  C   GLY A 294      23.553  -5.396  71.906  1.00 28.30           C
ATOM   4363  O   GLY A 294      22.757  -6.329  71.942  1.00 24.84           O
ATOM   4364  H   GLY A 294      24.351  -6.310  69.098  1.00 37.48           H
ATOM   4365  HA2 GLY A 294      25.182  -4.635  70.933  1.00 31.52           H
ATOM   4366  HA3 GLY A 294      23.862  -4.488  70.109  1.00 31.52           H
ATOM   4367  N   GLY A 295      23.740  -4.570  72.942  1.00 29.45           N
ATOM   4368  CA  GLY A 295      22.987  -4.723  74.198  1.00 35.45           C
ATOM   4369  C   GLY A 295      21.489  -4.459  74.096  1.00 32.27           C
ATOM   4370  O   GLY A 295      20.764  -4.729  75.048  1.00 31.35           O
ATOM   4371  H   GLY A 295      24.291  -3.914  72.940  1.00 35.34           H
ATOM   4372  HA2 GLY A 295      23.097  -5.629  74.521  1.00 42.54           H
ATOM   4373  HA3 GLY A 295      23.352  -4.122  74.868  1.00 42.54           H
ATOM   4374  N   LYS A 296      21.008  -3.888  73.000  1.00 30.89           N
ATOM   4375  CA  LYS A 296      19.564  -3.832  72.795  1.00 32.42           C
ATOM   4376  C   LYS A 296      18.977  -5.229  72.633  1.00 34.56           C
ATOM   4377  O   LYS A 296      17.823  -5.456  73.021  1.00 40.59           O
ATOM   4378  CB  LYS A 296      19.257  -2.938  71.583  1.00 36.18           C
ATOM   4379  CG  LYS A 296      17.791  -2.881  71.146  1.00 37.75           C
ATOM   4380  CD  LYS A 296      16.991  -2.013  72.087  1.00 44.05           C
ATOM   4381  CE  LYS A 296      15.605  -1.814  71.536  1.00 46.85           C
ATOM   4382  NZ  LYS A 296      14.691  -1.168  72.538  1.00 49.22           N1+
ATOM   4383  H   LYS A 296      21.478  -3.524  72.381  1.00 37.07           H
ATOM   4384  HA  LYS A 296      19.139  -3.442  73.569  1.00 38.91           H
ATOM   4385  HB2 LYS A 296      19.529  -2.034  71.802  1.00 43.41           H
ATOM   4386  HB3 LYS A 296      19.782  -3.246  70.824  1.00 43.41           H
ATOM   4387  HG2 LYS A 296      17.732  -2.490  70.259  1.00 45.30           H
ATOM   4388  HG3 LYS A 296      17.403  -3.770  71.138  1.00 45.30           H
ATOM   4389  HD2 LYS A 296      16.931  -2.451  72.950  1.00 52.85           H
ATOM   4390  HD3 LYS A 296      17.414  -1.144  72.172  1.00 52.85           H
ATOM   4391  HE2 LYS A 296      15.658  -1.251  70.746  1.00 56.22           H
ATOM   4392  HE3 LYS A 296      15.237  -2.682  71.304  1.00 56.22           H
ATOM   4393  HZ1 LYS A 296      13.879  -1.070  72.186  1.00 59.07           H
ATOM   4394  HZ2 LYS A 296      14.634  -1.671  73.269  1.00 59.07           H
ATOM   4395  HZ3 LYS A 296      15.011  -0.366  72.758  1.00 59.07           H
ATOM   4396  N   TYR A 297      19.771  -6.184  72.117  1.00 27.74           N
ATOM   4397  CA  TYR A 297      19.310  -7.538  71.825  1.00 28.69           C
ATOM   4398  C   TYR A 297      19.934  -8.660  72.676  1.00 29.75           C
ATOM   4399  O   TYR A 297      19.380  -9.761  72.716  1.00 31.08           O
ATOM   4400  CB  TYR A 297      19.550  -7.826  70.337  1.00 37.02           C
ATOM   4401  CG  TYR A 297      19.108  -6.639  69.530  1.00 38.88           C
ATOM   4402  CD1 TYR A 297      20.029  -5.703  69.090  1.00 32.84           C
ATOM   4403  CD2 TYR A 297      17.755  -6.416  69.281  1.00 33.61           C
ATOM   4404  CE1 TYR A 297      19.629  -4.583  68.394  1.00 42.15           C
ATOM   4405  CE2 TYR A 297      17.336  -5.307  68.596  1.00 38.44           C
ATOM   4406  CZ  TYR A 297      18.286  -4.392  68.134  1.00 44.49           C
ATOM   4407  OH  TYR A 297      17.894  -3.272  67.444  1.00 37.87           O
ATOM   4408  H   TYR A 297      20.604  -6.064  71.937  1.00 33.29           H
ATOM   4409  HA  TYR A 297      18.359  -7.552  71.974  1.00 34.43           H
ATOM   4410  HB2 TYR A 297      20.491  -7.967  70.186  1.00 44.42           H
ATOM   4411  HB3 TYR A 297      19.042  -8.600  70.054  1.00 44.42           H
ATOM   4412  HD1 TYR A 297      20.929  -5.832  69.267  1.00 39.41           H
ATOM   4413  HD2 TYR A 297      17.125  -7.030  69.579  1.00 40.34           H
ATOM   4414  HE1 TYR A 297      20.257  -3.967  68.095  1.00 50.58           H
ATOM   4415  HE2 TYR A 297      16.429  -5.186  68.423  1.00 46.13           H
ATOM   4416  HH  TYR A 297      17.079  -3.311  67.259  1.00 45.44           H
ATOM   4417  N   MET A 298      21.054  -8.428  73.355  1.00 27.51           N
ATOM   4418  CA  MET A 298      21.800  -9.534  73.949  1.00 28.17           C
ATOM   4419  C   MET A 298      20.975 -10.263  75.019  1.00 32.06           C
ATOM   4420  O   MET A 298      20.897 -11.500  75.039  1.00 27.46           O
ATOM   4421  CB  MET A 298      23.088  -8.992  74.544  1.00 32.18           C
ATOM   4422  CG  MET A 298      23.954 -10.034  75.147  1.00 26.07           C
ATOM   4423  SD  MET A 298      25.504  -9.433  75.841  1.00 31.08           S
ATOM   4424  CE  MET A 298      26.459  -9.196  74.330  1.00 32.88           C
ATOM   4425  H   MET A 298      21.393  -7.658  73.507  1.00 33.01           H
ATOM   4426  HA  MET A 298      22.041 -10.165  73.255  1.00 33.80           H
ATOM   4427  HB2 MET A 298      23.589  -8.536  73.855  1.00 38.62           H
ATOM   4428  HB3 MET A 298      22.852  -8.369  75.247  1.00 38.62           H
ATOM   4429  HG2 MET A 298      23.461 -10.455  75.862  1.00 31.29           H
ATOM   4430  HG3 MET A 298      24.161 -10.681  74.452  1.00 31.29           H
ATOM   4431  HE1 MET A 298      27.336  -8.862  74.563  1.00 39.46           H
ATOM   4432  HE2 MET A 298      26.543 -10.038  73.865  1.00 39.46           H
ATOM   4433  HE3 MET A 298      26.006  -8.555  73.758  1.00 39.46           H
ATOM   4434  N   GLY A 299      20.343  -9.510  75.917  1.00 27.46           N
ATOM   4435  CA  GLY A 299      19.523 -10.139  76.944  1.00 33.06           C
ATOM   4436  C   GLY A 299      18.302 -10.830  76.375  1.00 35.51           C
ATOM   4437  O   GLY A 299      17.913 -11.917  76.823  1.00 35.09           O
ATOM   4438  H   GLY A 299      20.364  -8.646  75.939  1.00 32.96           H
ATOM   4439  HA2 GLY A 299      20.039 -10.811  77.420  1.00 39.67           H
ATOM   4440  HA3 GLY A 299      19.223  -9.468  77.577  1.00 39.67           H
ATOM   4441  N   GLU A 300      17.658 -10.202  75.403  1.00 30.55           N
ATOM   4442  CA  GLU A 300      16.567 -10.876  74.715  1.00 33.65           C
ATOM   4443  C   GLU A 300      17.010 -12.202  74.102  1.00 30.40           C
ATOM   4444  O   GLU A 300      16.262 -13.181  74.135  1.00 36.05           O
ATOM   4445  CB  GLU A 300      15.984  -9.945  73.656  1.00 27.61           C
ATOM   4446  CG  GLU A 300      14.781 -10.533  72.938  1.00 35.00           C
ATOM   4447  CD  GLU A 300      13.562 -10.649  73.828  1.00 33.11           C
ATOM   4448  OE1 GLU A 300      12.554 -11.174  73.334  1.00 37.07           O
ATOM   4449  OE2 GLU A 300      13.624 -10.216  75.001  1.00 39.99           O1-
ATOM   4450  H   GLU A 300      17.819  -9.401  75.134  1.00 36.65           H
ATOM   4451  HA  GLU A 300      15.865 -11.080  75.352  1.00 40.38           H
ATOM   4452  HB2 GLU A 300      15.702  -9.128  74.099  1.00 33.13           H
ATOM   4453  HB3 GLU A 300      16.670  -9.743  73.001  1.00 33.13           H
ATOM   4454  HG2 GLU A 300      14.556  -9.957  72.190  1.00 42.00           H
ATOM   4455  HG3 GLU A 300      14.993 -11.424  72.617  1.00 42.00           H
ATOM   4456  N   LEU A 301      18.217 -12.270  73.533  1.00 35.33           N
ATOM   4457  CA  LEU A 301      18.666 -13.541  72.960  1.00 28.86           C
ATOM   4458  C   LEU A 301      18.782 -14.614  74.047  1.00 29.36           C
ATOM   4459  O   LEU A 301      18.331 -15.753  73.863  1.00 30.84           O
ATOM   4460  CB  LEU A 301      20.001 -13.359  72.243  1.00 24.92           C
ATOM   4461  CG  LEU A 301      20.089 -12.701  70.860  1.00 25.47           C
ATOM   4462  CD1 LEU A 301      21.533 -12.381  70.564  1.00 25.16           C
ATOM   4463  CD2 LEU A 301      19.538 -13.630  69.781  1.00 30.10           C
ATOM   4464  H   LEU A 301      18.784 -11.626  73.473  1.00 42.40           H
ATOM   4465  HA  LEU A 301      18.022 -13.840  72.306  1.00 34.63           H
ATOM   4466  HB2 LEU A 301      20.566 -12.839  72.831  1.00 29.91           H
ATOM   4467  HB3 LEU A 301      20.386 -14.242  72.146  1.00 29.91           H
ATOM   4468  HG  LEU A 301      19.581 -11.876  70.856  1.00 30.57           H
ATOM   4469 HD11 LEU A 301      21.575 -11.923  69.711  1.00 30.20           H
ATOM   4470 HD12 LEU A 301      21.882 -11.815  71.269  1.00 30.20           H
ATOM   4471 HD13 LEU A 301      22.033 -13.210  70.518  1.00 30.20           H
ATOM   4472 HD21 LEU A 301      19.549 -13.179  68.930  1.00 36.12           H
ATOM   4473 HD22 LEU A 301      20.098 -14.420  69.744  1.00 36.12           H
ATOM   4474 HD23 LEU A 301      18.630 -13.869  70.017  1.00 36.12           H
ATOM   4475  N   VAL A 302      19.425 -14.276  75.172  1.00 29.13           N
ATOM   4476  CA  VAL A 302      19.508 -15.200  76.307  1.00 32.35           C
ATOM   4477  C   VAL A 302      18.117 -15.622  76.759  1.00 33.15           C
ATOM   4478  O   VAL A 302      17.872 -16.791  77.071  1.00 30.96           O
ATOM   4479  CB  VAL A 302      20.287 -14.571  77.483  1.00 26.60           C
ATOM   4480  CG1 VAL A 302      20.129 -15.454  78.763  1.00 27.23           C
ATOM   4481  CG2 VAL A 302      21.767 -14.362  77.111  1.00 30.86           C
ATOM   4482  H   VAL A 302      19.819 -13.522  75.291  1.00 34.96           H
ATOM   4483  HA  VAL A 302      19.977 -15.997  76.015  1.00 38.82           H
ATOM   4484  HB  VAL A 302      19.908 -13.700  77.674  1.00 31.91           H
ATOM   4485 HG11 VAL A 302      20.682 -15.101  79.478  1.00 32.68           H
ATOM   4486 HG12 VAL A 302      19.199 -15.452  79.044  1.00 32.68           H
ATOM   4487 HG13 VAL A 302      20.408 -16.361  78.569  1.00 32.68           H
ATOM   4488 HG21 VAL A 302      22.225 -13.926  77.845  1.00 37.03           H
ATOM   4489 HG22 VAL A 302      22.184 -15.216  76.925  1.00 37.03           H
ATOM   4490 HG23 VAL A 302      21.809 -13.814  76.311  1.00 37.03           H
ATOM   4491  N   ARG A 303      17.188 -14.682  76.811  1.00 30.54           N
ATOM   4492  CA  ARG A 303      15.831 -15.028  77.216  1.00 37.64           C
ATOM   4493  C   ARG A 303      15.266 -16.126  76.334  1.00 39.89           C
ATOM   4494  O   ARG A 303      14.637 -17.072  76.827  1.00 35.57           O
ATOM   4495  CB  ARG A 303      14.912 -13.797  77.175  1.00 37.27           C
ATOM   4496  CG  ARG A 303      13.541 -14.043  77.838  1.00 32.78           C
ATOM   4497  CD  ARG A 303      12.649 -12.793  77.841  1.00 35.35           C
ATOM   4498  NE  ARG A 303      12.046 -12.548  76.541  1.00 47.03           N
ATOM   4499  CZ  ARG A 303      10.987 -13.188  76.045  1.00 46.74           C
ATOM   4500  NH1 ARG A 303      10.350 -14.122  76.727  1.00 46.90           N
ATOM   4501  NH2 ARG A 303      10.551 -12.874  74.850  1.00 44.92           N1+
ATOM   4502  H   ARG A 303      17.318 -13.856  76.628  1.00 36.64           H
ATOM   4503  HA  ARG A 303      15.855 -15.366  78.125  1.00 45.17           H
ATOM   4504  HB2 ARG A 303      15.336 -13.056  77.630  1.00 44.72           H
ATOM   4505  HB3 ARG A 303      14.752 -13.558  76.244  1.00 44.72           H
ATOM   4506  HG2 ARG A 303      13.074 -14.743  77.354  1.00 39.33           H
ATOM   4507  HG3 ARG A 303      13.689 -14.331  78.748  1.00 39.33           H
ATOM   4508  HD2 ARG A 303      11.930 -12.891  78.482  1.00 42.42           H
ATOM   4509  HD3 ARG A 303      13.184 -12.016  78.074  1.00 42.42           H
ATOM   4510  HE  ARG A 303      12.421 -11.951  76.043  1.00 56.43           H
ATOM   4511 HH11 ARG A 303      10.619 -14.345  77.510  1.00 56.28           H
ATOM   4512 HH12 ARG A 303       9.671 -14.513  76.375  1.00 56.28           H
ATOM   4513 HH21 ARG A 303      10.949 -12.264  74.391  1.00 53.91           H
ATOM   4514 HH22 ARG A 303       9.866 -13.281  74.530  1.00 53.91           H
ATOM   4515  N   LEU A 304      15.442 -15.989  75.015  1.00 37.96           N
ATOM   4516  CA  LEU A 304      14.911 -16.978  74.090  1.00 33.24           C
ATOM   4517  C   LEU A 304      15.629 -18.315  74.248  1.00 36.30           C
ATOM   4518  O   LEU A 304      15.022 -19.387  74.134  1.00 38.18           O
ATOM   4519  CB  LEU A 304      15.051 -16.439  72.668  1.00 39.09           C
ATOM   4520  CG  LEU A 304      13.885 -15.634  72.079  1.00 40.93           C
ATOM   4521  CD1 LEU A 304      13.316 -14.642  72.986  1.00 43.16           C
ATOM   4522  CD2 LEU A 304      14.404 -14.936  70.846  1.00 46.04           C
ATOM   4523  H   LEU A 304      15.853 -15.336  74.638  1.00 45.55           H
ATOM   4524  HA  LEU A 304      13.972 -17.102  74.274  1.00 39.88           H
ATOM   4525  HB2 LEU A 304      15.819 -15.849  72.661  1.00 46.91           H
ATOM   4526  HB3 LEU A 304      15.221 -17.187  72.071  1.00 46.91           H
ATOM   4527  HG  LEU A 304      13.168 -16.233  71.820  1.00 49.12           H
ATOM   4528 HD11 LEU A 304      12.565 -14.212  72.556  1.00 51.79           H
ATOM   4529 HD12 LEU A 304      13.026 -15.087  73.799  1.00 51.79           H
ATOM   4530 HD13 LEU A 304      14.003 -13.990  73.191  1.00 51.79           H
ATOM   4531 HD21 LEU A 304      13.684 -14.418  70.456  1.00 55.25           H
ATOM   4532 HD22 LEU A 304      15.131 -14.347  71.104  1.00 55.25           H
ATOM   4533 HD23 LEU A 304      14.723 -15.601  70.213  1.00 55.25           H
ATOM   4534  N   VAL A 305      16.928 -18.276  74.491  1.00 34.94           N
ATOM   4535  CA  VAL A 305      17.656 -19.513  74.766  1.00 34.63           C
ATOM   4536  C   VAL A 305      17.132 -20.160  76.030  1.00 40.43           C
ATOM   4537  O   VAL A 305      17.041 -21.393  76.126  1.00 35.70           O
ATOM   4538  CB  VAL A 305      19.160 -19.236  74.891  1.00 28.63           C
ATOM   4539  CG1 VAL A 305      19.891 -20.470  75.468  1.00 26.86           C
ATOM   4540  CG2 VAL A 305      19.733 -18.813  73.546  1.00 30.90           C
ATOM   4541  H   VAL A 305      17.400 -17.559  74.494  1.00 41.93           H
ATOM   4542  HA  VAL A 305      17.509 -20.138  74.037  1.00 41.55           H
ATOM   4543  HB  VAL A 305      19.291 -18.498  75.501  1.00 34.35           H
ATOM   4544 HG11 VAL A 305      20.849 -20.303  75.484  1.00 32.23           H
ATOM   4545 HG12 VAL A 305      19.586 -20.639  76.368  1.00 32.23           H
ATOM   4546 HG13 VAL A 305      19.703 -21.242  74.917  1.00 32.23           H
ATOM   4547 HG21 VAL A 305      20.686 -18.656  73.650  1.00 37.08           H
ATOM   4548 HG22 VAL A 305      19.579 -19.519  72.898  1.00 37.08           H
ATOM   4549 HG23 VAL A 305      19.290 -17.998  73.267  1.00 37.08           H
ATOM   4550  N   LEU A 306      16.804 -19.346  77.034  1.00 34.44           N
ATOM   4551  CA  LEU A 306      16.312 -19.923  78.278  1.00 37.35           C
ATOM   4552  C   LEU A 306      14.939 -20.543  78.063  1.00 41.93           C
ATOM   4553  O   LEU A 306      14.672 -21.661  78.515  1.00 31.85           O
ATOM   4554  CB  LEU A 306      16.256 -18.859  79.371  1.00 30.08           C
ATOM   4555  CG  LEU A 306      17.586 -18.320  79.872  1.00 31.86           C
ATOM   4556  CD1 LEU A 306      17.316 -17.452  81.048  1.00 35.32           C
ATOM   4557  CD2 LEU A 306      18.584 -19.400  80.220  1.00 30.85           C
ATOM   4558  H   LEU A 306      16.849 -18.492  77.015  1.00 41.32           H
ATOM   4559  HA  LEU A 306      16.919 -20.632  78.549  1.00 44.82           H
ATOM   4560  HB2 LEU A 306      15.750 -18.102  79.043  1.00 36.10           H
ATOM   4561  HB3 LEU A 306      15.792 -19.241  80.130  1.00 36.10           H
ATOM   4562  HG  LEU A 306      17.986 -17.771  79.183  1.00 38.23           H
ATOM   4563 HD11 LEU A 306      18.151 -17.062  81.354  1.00 42.38           H
ATOM   4564 HD12 LEU A 306      16.703 -16.755  80.775  1.00 42.38           H
ATOM   4565 HD13 LEU A 306      16.924 -17.987  81.752  1.00 42.38           H
ATOM   4566 HD21 LEU A 306      19.403 -18.969  80.502  1.00 37.03           H
ATOM   4567 HD22 LEU A 306      18.226 -19.936  80.940  1.00 37.03           H
ATOM   4568 HD23 LEU A 306      18.760 -19.955  79.443  1.00 37.03           H
ATOM   4569  N   LEU A 307      14.083 -19.860  77.305  1.00 43.16           N
ATOM   4570  CA  LEU A 307      12.755 -20.387  77.035  1.00 41.32           C
ATOM   4571  C   LEU A 307      12.802 -21.675  76.222  1.00 44.60           C
ATOM   4572  O   LEU A 307      11.934 -22.536  76.384  1.00 46.96           O
ATOM   4573  CB  LEU A 307      11.937 -19.340  76.302  1.00 36.76           C
ATOM   4574  CG  LEU A 307      10.861 -18.585  77.061  1.00 46.79           C
ATOM   4575  CD1 LEU A 307      11.227 -18.368  78.498  1.00 47.75           C
ATOM   4576  CD2 LEU A 307      10.613 -17.224  76.376  1.00 45.44           C
ATOM   4577  H   LEU A 307      14.246 -19.101  76.949  1.00 51.80           H
ATOM   4578  HA  LEU A 307      12.332 -20.599  77.875  1.00 49.58           H
ATOM   4579  HB2 LEU A 307      12.556 -18.674  75.971  1.00 44.12           H
ATOM   4580  HB3 LEU A 307      11.506 -19.775  75.555  1.00 44.12           H
ATOM   4581  HG  LEU A 307      10.040 -19.102  77.031  1.00 56.15           H
ATOM   4582 HD11 LEU A 307      10.563 -17.781  78.889  1.00 57.30           H
ATOM   4583 HD12 LEU A 307      11.237 -19.212  78.976  1.00 57.30           H
ATOM   4584 HD13 LEU A 307      12.102 -17.951  78.526  1.00 57.30           H
ATOM   4585 HD21 LEU A 307       9.925 -16.744  76.865  1.00 54.52           H
ATOM   4586 HD22 LEU A 307      11.439 -16.713  76.382  1.00 54.52           H
ATOM   4587 HD23 LEU A 307      10.323 -17.375  75.463  1.00 54.52           H
ATOM   4588  N   ARG A 308      13.768 -21.830  75.323  1.00 39.19           N
ATOM   4589  CA  ARG A 308      13.857 -23.108  74.630  1.00 40.25           C
ATOM   4590  C   ARG A 308      14.258 -24.203  75.595  1.00 46.11           C
ATOM   4591  O   ARG A 308      13.842 -25.354  75.441  1.00 45.49           O
ATOM   4592  CB  ARG A 308      14.864 -23.091  73.491  1.00 39.80           C
ATOM   4593  CG  ARG A 308      14.973 -24.505  72.893  1.00 47.88           C
ATOM   4594  CD  ARG A 308      15.868 -24.674  71.751  1.00 53.70           C
ATOM   4595  NE  ARG A 308      16.003 -26.095  71.433  1.00 56.50           N
ATOM   4596  CZ  ARG A 308      16.808 -26.554  70.480  1.00 52.80           C
ATOM   4597  NH1 ARG A 308      17.514 -25.691  69.753  1.00 59.18           N
ATOM   4598  NH2 ARG A 308      16.917 -27.865  70.259  1.00 52.61           N1+
ATOM   4599  H   ARG A 308      14.355 -21.240  75.108  1.00 47.02           H
ATOM   4600  HA  ARG A 308      12.990 -23.328  74.261  1.00 48.30           H
ATOM   4601  HB2 ARG A 308      14.571 -22.460  72.815  1.00 47.76           H
ATOM   4602  HB3 ARG A 308      15.732 -22.840  73.837  1.00 47.76           H
ATOM   4603  HG2 ARG A 308      15.302 -25.123  73.558  1.00 57.45           H
ATOM   4604  HG3 ARG A 308      14.091 -24.782  72.593  1.00 57.45           H
ATOM   4605  HD2 ARG A 308      15.507 -24.217  70.976  1.00 64.43           H
ATOM   4606  HD3 ARG A 308      16.746 -24.331  71.985  1.00 64.43           H
ATOM   4607  HE  ARG A 308      15.428 -26.640  71.774  1.00 67.79           H
ATOM   4608 HH11 ARG A 308      17.456 -24.845  69.903  1.00 71.01           H
ATOM   4609 HH12 ARG A 308      18.042 -25.978  69.133  1.00 71.01           H
ATOM   4610 HH21 ARG A 308      16.451 -28.421  70.723  1.00 63.14           H
ATOM   4611 HH22 ARG A 308      17.432 -28.155  69.632  1.00 63.14           H
ATOM   4612  N   LEU A 309      15.141 -23.874  76.539  1.00 44.28           N
ATOM   4613  CA  LEU A 309      15.594 -24.851  77.518  1.00 46.09           C
ATOM   4614  C   LEU A 309      14.458 -25.289  78.440  1.00 41.48           C
ATOM   4615  O   LEU A 309      14.408 -26.455  78.823  1.00 40.91           O
ATOM   4616  CB  LEU A 309      16.780 -24.272  78.296  1.00 42.71           C
ATOM   4617  CG  LEU A 309      18.192 -24.681  77.847  1.00 35.42           C
ATOM   4618  CD1 LEU A 309      18.336 -25.151  76.478  1.00 41.70           C
ATOM   4619  CD2 LEU A 309      19.125 -23.511  78.062  1.00 37.60           C
ATOM   4620  H   LEU A 309      15.493 -23.094  76.619  1.00 53.13           H
ATOM   4621  HA  LEU A 309      15.890 -25.646  77.050  1.00 55.30           H
ATOM   4622  HB2 LEU A 309      16.739 -23.303  78.251  1.00 51.26           H
ATOM   4623  HB3 LEU A 309      16.688 -24.543  79.217  1.00 51.26           H
ATOM   4624  HG  LEU A 309      18.493 -25.413  78.403  1.00 42.51           H
ATOM   4625 HD11 LEU A 309      19.275 -25.343  76.327  1.00 50.04           H
ATOM   4626 HD12 LEU A 309      17.814 -25.956  76.346  1.00 50.04           H
ATOM   4627 HD13 LEU A 309      18.039 -24.448  75.881  1.00 50.04           H
ATOM   4628 HD21 LEU A 309      20.022 -23.766  77.784  1.00 45.12           H
ATOM   4629 HD22 LEU A 309      18.820 -22.747  77.548  1.00 45.12           H
ATOM   4630 HD23 LEU A 309      19.130 -23.293  79.008  1.00 45.12           H
ATOM   4631  N   VAL A 310      13.506 -24.403  78.743  1.00 42.73           N
ATOM   4632  CA  VAL A 310      12.369 -24.796  79.569  1.00 46.65           C
ATOM   4633  C   VAL A 310      11.425 -25.712  78.785  1.00 50.25           C
ATOM   4634  O   VAL A 310      10.892 -26.687  79.335  1.00 44.80           O
ATOM   4635  CB  VAL A 310      11.621 -23.562  80.150  1.00 45.06           C
ATOM   4636  CG1 VAL A 310      12.562 -22.543  80.790  1.00 41.33           C
ATOM   4637  CG2 VAL A 310      10.825 -22.860  79.141  1.00 56.95           C
ATOM   4638  H   VAL A 310      13.508 -23.579  78.497  1.00 51.27           H
ATOM   4639  HA  VAL A 310      12.712 -25.305  80.319  1.00 55.97           H
ATOM   4640  HB  VAL A 310      11.002 -23.861  80.839  1.00 54.07           H
ATOM   4641 HG11 VAL A 310      12.033 -21.792  81.108  1.00 49.60           H
ATOM   4642 HG12 VAL A 310      13.032 -22.957  81.530  1.00 49.60           H
ATOM   4643 HG13 VAL A 310      13.192 -22.233  80.129  1.00 49.60           H
ATOM   4644 HG21 VAL A 310      10.375 -22.123  79.583  1.00 68.34           H
ATOM   4645 HG22 VAL A 310      11.426 -22.516  78.472  1.00 68.34           H
ATOM   4646 HG23 VAL A 310      10.173 -23.460  78.752  1.00 68.34           H
ATOM   4647  N   ASP A 311      11.193 -25.414  77.497  1.00 51.20           N
ATOM   4648  CA  ASP A 311      10.236 -26.185  76.708  1.00 48.98           C
ATOM   4649  C   ASP A 311      10.784 -27.553  76.371  1.00 47.35           C
ATOM   4650  O   ASP A 311      10.015 -28.460  76.051  1.00 62.57           O
ATOM   4651  CB  ASP A 311       9.860 -25.470  75.403  1.00 51.10           C
ATOM   4652  CG  ASP A 311       9.238 -24.072  75.620  1.00 63.70           C
ATOM   4653  OD1 ASP A 311       8.848 -23.708  76.772  1.00 62.02           O
ATOM   4654  OD2 ASP A 311       9.152 -23.324  74.610  1.00 63.74           O1-
ATOM   4655  H   ASP A 311      11.584 -24.783  77.065  1.00 61.44           H
ATOM   4656  HA  ASP A 311       9.426 -26.311  77.228  1.00 58.78           H
ATOM   4657  HB2 ASP A 311      10.666 -25.362  74.876  1.00 61.32           H
ATOM   4658  HB3 ASP A 311       9.220 -26.016  74.921  1.00 61.32           H
ATOM   4659  N   GLU A 312      12.090 -27.699  76.390  1.00 41.89           N
ATOM   4660  CA  GLU A 312      12.738 -28.991  76.305  1.00 45.12           C
ATOM   4661  C   GLU A 312      12.787 -29.673  77.654  1.00 47.56           C
ATOM   4662  O   GLU A 312      13.373 -30.748  77.767  1.00 47.11           O
ATOM   4663  CB  GLU A 312      14.171 -28.843  75.786  1.00 51.44           C
ATOM   4664  CG  GLU A 312      14.295 -28.146  74.427  1.00 57.25           C
ATOM   4665  CD  GLU A 312      14.154 -29.076  73.285  1.00 56.53           C
ATOM   4666  OE1 GLU A 312      14.260 -30.296  73.522  1.00 59.79           O
ATOM   4667  OE2 GLU A 312      13.953 -28.575  72.158  1.00 65.85           O1-
ATOM   4668  H   GLU A 312      12.640 -27.043  76.464  1.00 50.27           H
ATOM   4669  HA  GLU A 312      12.240 -29.550  75.687  1.00 54.14           H
ATOM   4670  HB2 GLU A 312      14.666 -28.306  76.423  1.00 61.73           H
ATOM   4671  HB3 GLU A 312      14.588 -29.717  75.726  1.00 61.73           H
ATOM   4672  HG2 GLU A 312      13.614 -27.461  74.342  1.00 68.71           H
ATOM   4673  HG3 GLU A 312      15.181 -27.756  74.362  1.00 68.71           H
ATOM   4674  N   ASN A 313      12.254 -29.025  78.684  1.00 45.68           N
ATOM   4675  CA  ASN A 313      12.159 -29.590  80.016  1.00 55.37           C
ATOM   4676  C   ASN A 313      13.535 -29.736  80.683  1.00 54.14           C
ATOM   4677  O   ASN A 313      13.747 -30.641  81.495  1.00 51.30           O
ATOM   4678  CB  ASN A 313      11.414 -30.931  79.967  1.00 54.29           C
ATOM   4679  CG  ASN A 313      10.759 -31.262  81.263  1.00 58.79           C
ATOM   4680  OD1 ASN A 313       9.768 -30.627  81.645  1.00 64.51           O
ATOM   4681  ND2 ASN A 313      11.300 -32.272  81.963  1.00 65.42           N
ATOM   4682  H   ASN A 313      11.936 -28.227  78.635  1.00 54.82           H
ATOM   4683  HA  ASN A 313      11.629 -28.989  80.564  1.00 66.44           H
ATOM   4684  HB2 ASN A 313      10.719 -30.886  79.291  1.00 65.14           H
ATOM   4685  HB3 ASN A 313      12.043 -31.639  79.760  1.00 65.14           H
ATOM   4686 HD21 ASN A 313      11.001 -32.473  82.743  1.00 78.50           H
ATOM   4687 HD22 ASN A 313      11.948 -32.728  81.622  1.00 78.50           H
ATOM   4688  N   LEU A 314      14.463 -28.816  80.381  1.00 51.87           N
ATOM   4689  CA  LEU A 314      15.829 -28.859  80.894  1.00 45.98           C
ATOM   4690  C   LEU A 314      16.139 -27.735  81.873  1.00 40.14           C
ATOM   4691  O   LEU A 314      17.244 -27.698  82.421  1.00 37.52           O
ATOM   4692  CB  LEU A 314      16.837 -28.814  79.728  1.00 44.16           C
ATOM   4693  CG  LEU A 314      16.773 -29.885  78.631  1.00 50.52           C
ATOM   4694  CD1 LEU A 314      17.621 -29.454  77.407  1.00 43.19           C
ATOM   4695  CD2 LEU A 314      17.236 -31.281  79.144  1.00 52.32           C
ATOM   4696  H   LEU A 314      14.321 -28.145  79.858  1.00 62.25           H
ATOM   4697  HA  LEU A 314      15.961 -29.696  81.359  1.00 55.18           H
ATOM   4698  HB2 LEU A 314      16.718 -27.963  79.278  1.00 52.99           H
ATOM   4699  HB3 LEU A 314      17.730 -28.859  80.111  1.00 52.99           H
ATOM   4700  HG  LEU A 314      15.851 -29.965  78.343  1.00 60.62           H
ATOM   4701 HD11 LEU A 314      17.563 -30.137  76.725  1.00 51.83           H
ATOM   4702 HD12 LEU A 314      17.280 -28.615  77.054  1.00 51.83           H
ATOM   4703 HD13 LEU A 314      18.546 -29.347  77.679  1.00 51.83           H
ATOM   4704 HD21 LEU A 314      17.206 -31.917  78.415  1.00 62.78           H
ATOM   4705 HD22 LEU A 314      18.147 -31.216  79.476  1.00 62.78           H
ATOM   4706 HD23 LEU A 314      16.645 -31.565  79.854  1.00 62.78           H
ATOM   4707  N   LEU A 315      15.207 -26.824  82.121  1.00 40.96           N
ATOM   4708  CA  LEU A 315      15.481 -25.671  82.971  1.00 45.43           C
ATOM   4709  C   LEU A 315      14.228 -25.331  83.758  1.00 42.46           C
ATOM   4710  O   LEU A 315      13.133 -25.300  83.195  1.00 38.43           O
ATOM   4711  CB  LEU A 315      15.884 -24.427  82.153  1.00 40.59           C
ATOM   4712  CG  LEU A 315      17.157 -23.631  82.430  1.00 43.45           C
ATOM   4713  CD1 LEU A 315      16.999 -22.226  81.803  1.00 46.18           C
ATOM   4714  CD2 LEU A 315      17.525 -23.492  83.874  1.00 35.47           C
ATOM   4715  H   LEU A 315      14.401 -26.851  81.818  1.00 49.15           H
ATOM   4716  HA  LEU A 315      16.193 -25.892  83.589  1.00 54.52           H
ATOM   4717  HB2 LEU A 315      15.936 -24.701  81.227  1.00 48.70           H
ATOM   4718  HB3 LEU A 315      15.159 -23.787  82.249  1.00 48.70           H
ATOM   4719  HG  LEU A 315      17.894 -24.078  81.989  1.00 52.13           H
ATOM   4720 HD11 LEU A 315      17.808 -21.728  81.984  1.00 55.42           H
ATOM   4721 HD12 LEU A 315      16.882 -22.332  80.845  1.00 55.42           H
ATOM   4722 HD13 LEU A 315      16.233 -21.774  82.191  1.00 55.42           H
ATOM   4723 HD21 LEU A 315      18.363 -23.016  83.944  1.00 42.57           H
ATOM   4724 HD22 LEU A 315      16.823 -22.991  84.314  1.00 42.57           H
ATOM   4725 HD23 LEU A 315      17.617 -24.375  84.252  1.00 42.57           H
ATOM   4726  N   PHE A 316      14.382 -25.051  85.053  1.00 44.95           N
ATOM   4727  CA  PHE A 316      13.240 -24.637  85.863  1.00 47.59           C
ATOM   4728  C   PHE A 316      12.114 -25.688  85.852  1.00 46.66           C
ATOM   4729  O   PHE A 316      10.933 -25.345  85.953  1.00 49.01           O
ATOM   4730  CB  PHE A 316      12.705 -23.280  85.381  1.00 46.93           C
ATOM   4731  CG  PHE A 316      13.763 -22.225  85.197  1.00 46.92           C
ATOM   4732  CD1 PHE A 316      14.830 -22.114  86.079  1.00 42.04           C
ATOM   4733  CD2 PHE A 316      13.682 -21.337  84.138  1.00 47.49           C
ATOM   4734  CE1 PHE A 316      15.781 -21.157  85.904  1.00 37.77           C
ATOM   4735  CE2 PHE A 316      14.633 -20.377  83.955  1.00 48.03           C
ATOM   4736  CZ  PHE A 316      15.690 -20.281  84.827  1.00 44.96           C
ATOM   4737  H   PHE A 316      15.126 -25.093  85.487  1.00 53.94           H
ATOM   4738  HA  PHE A 316      13.537 -24.521  86.779  1.00 57.11           H
ATOM   4739  HB2 PHE A 316      12.259 -23.395  84.525  1.00 56.32           H
ATOM   4740  HB3 PHE A 316      12.074 -22.946  86.034  1.00 56.32           H
ATOM   4741  HD1 PHE A 316      14.899 -22.699  86.795  1.00 50.44           H
ATOM   4742  HD2 PHE A 316      12.975 -21.401  83.540  1.00 56.99           H
ATOM   4743  HE1 PHE A 316      16.491 -21.092  86.499  1.00 45.32           H
ATOM   4744  HE2 PHE A 316      14.566 -19.794  83.237  1.00 57.64           H
ATOM   4745  HZ  PHE A 316      16.337 -19.622  84.704  1.00 53.95           H
ATOM   4746  N   HIS A 317      12.439 -26.979  85.706  1.00 44.81           N
ATOM   4747  CA  HIS A 317      11.428 -28.038  85.726  1.00 55.44           C
ATOM   4748  C   HIS A 317      10.476 -27.936  84.561  1.00 55.16           C
ATOM   4749  O   HIS A 317       9.392 -28.518  84.599  1.00 51.46           O
ATOM   4750  CB  HIS A 317      10.609 -28.021  87.030  1.00 60.20           C
ATOM   4751  CG  HIS A 317      11.464 -27.962  88.249  1.00 62.14           C
ATOM   4752  ND1 HIS A 317      12.314 -28.991  88.598  1.00 61.05           N
ATOM   4753  CD2 HIS A 317      11.663 -26.975  89.154  1.00 66.76           C
ATOM   4754  CE1 HIS A 317      12.971 -28.657  89.693  1.00 68.90           C
ATOM   4755  NE2 HIS A 317      12.596 -27.439  90.051  1.00 76.24           N
ATOM   4756  H   HIS A 317      13.244 -27.273  85.593  1.00 53.78           H
ATOM   4757  HA  HIS A 317      11.880 -28.897  85.669  1.00 66.53           H
ATOM   4758  HB2 HIS A 317      10.067 -28.824  87.084  1.00 72.24           H
ATOM   4759  HB3 HIS A 317      10.034 -27.236  87.036  1.00 72.24           H
ATOM   4760  HD2 HIS A 317      11.233 -26.150  89.183  1.00 80.11           H
ATOM   4761  HE1 HIS A 317      13.594 -29.189  90.131  1.00 82.67           H
ATOM   4762  HE2 HIS A 317      12.887 -27.010  90.738  1.00 91.49           H
ATOM   4763  N   GLY A 318      10.857 -27.202  83.527  1.00 48.81           N
ATOM   4764  CA  GLY A 318       9.967 -27.009  82.405  1.00 48.39           C
ATOM   4765  C   GLY A 318       8.859 -26.020  82.646  1.00 44.32           C
ATOM   4766  O   GLY A 318       7.859 -26.049  81.932  1.00 48.82           O
ATOM   4767  H   GLY A 318      11.621 -26.815  83.461  1.00 58.58           H
ATOM   4768  HA2 GLY A 318      10.482 -26.688  81.654  1.00 58.06           H
ATOM   4769  HA3 GLY A 318       9.571 -27.862  82.163  1.00 58.06           H
ATOM   4770  N   GLU A 319       9.027 -25.115  83.603  1.00 48.42           N
ATOM   4771  CA  GLU A 319       7.976 -24.199  84.021  1.00 53.74           C
ATOM   4772  C   GLU A 319       8.532 -22.782  83.990  1.00 51.30           C
ATOM   4773  O   GLU A 319       9.371 -22.408  84.815  1.00 52.72           O
ATOM   4774  CB  GLU A 319       7.483 -24.570  85.412  1.00 61.26           C
ATOM   4775  CG  GLU A 319       6.115 -24.049  85.791  1.00 67.30           C
ATOM   4776  CD  GLU A 319       5.583 -24.725  87.084  1.00 74.24           C
ATOM   4777  OE1 GLU A 319       6.183 -24.529  88.183  1.00 65.01           O
ATOM   4778  OE2 GLU A 319       4.571 -25.470  86.982  1.00 75.81           O1-
ATOM   4779  H   GLU A 319       9.760 -25.012  84.047  1.00 58.10           H
ATOM   4780  HA  GLU A 319       7.227 -24.254  83.408  1.00 64.49           H
ATOM   4781  HB2 GLU A 319       7.455 -25.540  85.482  1.00 73.51           H
ATOM   4782  HB3 GLU A 319       8.113 -24.215  86.058  1.00 73.51           H
ATOM   4783  HG2 GLU A 319       6.175 -23.091  85.940  1.00 80.76           H
ATOM   4784  HG3 GLU A 319       5.499 -24.234  85.064  1.00 80.76           H
ATOM   4785  N   ALA A 320       8.059 -22.002  83.049  1.00 54.68           N
ATOM   4786  CA  ALA A 320       8.550 -20.661  82.862  1.00 54.62           C
ATOM   4787  C   ALA A 320       7.689 -19.694  83.641  1.00 57.59           C
ATOM   4788  O   ALA A 320       6.472 -19.855  83.735  1.00 62.98           O
ATOM   4789  CB  ALA A 320       8.536 -20.302  81.379  1.00 53.72           C
ATOM   4790  H   ALA A 320       7.449 -22.232  82.488  1.00 65.61           H
ATOM   4791  HA  ALA A 320       9.457 -20.598  83.194  1.00 65.54           H
ATOM   4792  HB1 ALA A 320       8.829 -19.384  81.273  1.00 64.46           H
ATOM   4793  HB2 ALA A 320       9.128 -20.904  80.904  1.00 64.46           H
ATOM   4794  HB3 ALA A 320       7.628 -20.402  81.054  1.00 64.46           H
ATOM   4795  N   SER A 321       8.335 -18.681  84.185  1.00 54.39           N
ATOM   4796  CA  SER A 321       7.658 -17.616  84.881  1.00 47.33           C
ATOM   4797  C   SER A 321       6.853 -16.724  83.941  1.00 59.95           C
ATOM   4798  O   SER A 321       7.066 -16.671  82.723  1.00 57.74           O
ATOM   4799  CB  SER A 321       8.674 -16.754  85.590  1.00 52.76           C
ATOM   4800  OG  SER A 321       8.092 -15.534  85.951  1.00 61.06           O
ATOM   4801  H   SER A 321       9.188 -18.597  84.175  1.00 65.26           H
ATOM   4802  HA  SER A 321       7.061 -17.990  85.540  1.00 56.79           H
ATOM   4803  HB2 SER A 321       8.983 -17.215  86.384  1.00 63.31           H
ATOM   4804  HB3 SER A 321       9.412 -16.579  84.987  1.00 63.31           H
ATOM   4805  HG  SER A 321       8.531 -15.194  86.578  1.00 73.27           H
ATOM   4806  N   GLU A 322       5.941 -15.969  84.554  1.00 62.92           N
ATOM   4807  CA  GLU A 322       5.177 -14.952  83.839  1.00 61.76           C
ATOM   4808  C   GLU A 322       6.103 -13.899  83.247  1.00 59.77           C
ATOM   4809  O   GLU A 322       6.025 -13.575  82.056  1.00 57.40           O
ATOM   4810  CB  GLU A 322       4.183 -14.309  84.807  1.00 65.44           C
ATOM   4811  CG  GLU A 322       3.146 -13.418  84.186  1.00 71.00           C
ATOM   4812  CD  GLU A 322       1.936 -14.203  83.685  1.00 78.49           C
ATOM   4813  OE1 GLU A 322       1.259 -14.863  84.520  1.00 75.56           O
ATOM   4814  OE2 GLU A 322       1.673 -14.165  82.459  1.00 81.45           O1-
ATOM   4815  H   GLU A 322       5.750 -16.025  85.391  1.00 75.50           H
ATOM   4816  HA  GLU A 322       4.681 -15.371  83.118  1.00 74.11           H
ATOM   4817  HB2 GLU A 322       3.708 -15.013  85.277  1.00 78.52           H
ATOM   4818  HB3 GLU A 322       4.685 -13.775  85.444  1.00 78.52           H
ATOM   4819  HG2 GLU A 322       2.837 -12.795  84.865  1.00 85.20           H
ATOM   4820  HG3 GLU A 322       3.545 -12.929  83.447  1.00 85.20           H
ATOM   4821  N   GLN A 323       7.004 -13.363  84.074  1.00 62.43           N
ATOM   4822  CA  GLN A 323       7.977 -12.389  83.603  1.00 57.77           C
ATOM   4823  C   GLN A 323       8.913 -12.987  82.566  1.00 55.65           C
ATOM   4824  O   GLN A 323       9.270 -12.327  81.585  1.00 56.86           O
ATOM   4825  CB  GLN A 323       8.774 -11.857  84.784  1.00 56.96           C
ATOM   4826  CG  GLN A 323       7.969 -10.942  85.655  1.00 55.54           C
ATOM   4827  CD  GLN A 323       8.718 -10.503  86.880  1.00 61.66           C
ATOM   4828  OE1 GLN A 323       9.672  -9.712  86.810  1.00 61.85           O
ATOM   4829  NE2 GLN A 323       8.296 -11.027  88.032  1.00 61.52           N
ATOM   4830  H   GLN A 323       7.064 -13.541  84.914  1.00 74.92           H
ATOM   4831  HA  GLN A 323       7.504 -11.646  83.199  1.00 69.33           H
ATOM   4832  HB2 GLN A 323       9.085 -12.604  85.315  1.00 68.35           H
ATOM   4833  HB3 GLN A 323       9.529 -11.352  84.445  1.00 68.35           H
ATOM   4834  HG2 GLN A 323       7.719 -10.153  85.151  1.00 66.64           H
ATOM   4835  HG3 GLN A 323       7.174 -11.417  85.945  1.00 66.64           H
ATOM   4836 HE21 GLN A 323       7.610 -11.546  88.041  1.00 73.83           H
ATOM   4837 HE22 GLN A 323       8.709 -10.844  88.763  1.00 73.83           H
ATOM   4838  N   LEU A 324       9.325 -14.234  82.758  1.00 51.80           N
ATOM   4839  CA  LEU A 324      10.297 -14.794  81.840  1.00 50.99           C
ATOM   4840  C   LEU A 324       9.754 -14.829  80.434  1.00 49.07           C
ATOM   4841  O   LEU A 324      10.544 -14.823  79.486  1.00 45.23           O
ATOM   4842  CB  LEU A 324      10.737 -16.190  82.267  1.00 49.21           C
ATOM   4843  CG  LEU A 324      11.848 -16.813  81.410  1.00 48.75           C
ATOM   4844  CD1 LEU A 324      13.128 -16.001  81.470  1.00 41.79           C
ATOM   4845  CD2 LEU A 324      12.154 -18.246  81.788  1.00 47.52           C
ATOM   4846  H   LEU A 324       9.063 -14.758  83.387  1.00 62.16           H
ATOM   4847  HA  LEU A 324      11.079 -14.231  81.835  1.00 61.19           H
ATOM   4848  HB2 LEU A 324      11.060 -16.136  83.179  1.00 59.05           H
ATOM   4849  HB3 LEU A 324       9.969 -16.778  82.224  1.00 59.05           H
ATOM   4850  HG  LEU A 324      11.551 -16.812  80.495  1.00 58.50           H
ATOM   4851 HD11 LEU A 324      13.810 -16.463  80.956  1.00 50.14           H
ATOM   4852 HD12 LEU A 324      12.963 -15.128  81.088  1.00 50.14           H
ATOM   4853 HD13 LEU A 324      13.411 -15.913  82.391  1.00 50.14           H
ATOM   4854 HD21 LEU A 324      12.819 -18.595  81.173  1.00 57.03           H
ATOM   4855 HD22 LEU A 324      12.499 -18.268  82.694  1.00 57.03           H
ATOM   4856 HD23 LEU A 324      11.342 -18.770  81.732  1.00 57.03           H
ATOM   4857  N   ARG A 325       8.426 -14.864  80.276  1.00 54.37           N
[truncated: 205,568 more chars]
