# Supplementary material for: High-throughput quantum-mechanics/molecular-mechanics (ONIOM) macromolecular crystallographic refinement with PHENIX/DivCon: the impact of mixed Hamiltonian methods on ligand and protein structure
Source: Acta Crystallogr D Struct Biol. 2018 Oct 29;74(Pt 11):1063–77. doi: 10.1107/S2059798318012913 (PMC6213575; doi:10.1107/S2059798318012913)
Supplement: Supplementary file 3 [file d-74-01063-sup3.gz › results_regionQM/1VCJ-H_refine_001.pdb]

REMARK Date 2017-01-11 Time 03:08:03 EST -0500 (1484122083.16 s)
REMARK PHENIX refinement
REMARK 
REMARK ****************** INPUT FILES AND LABELS ******************************
REMARK Reflections:
REMARK   file name      : 1VCJ.sf
REMARK   labels         : ['r1vcjsf,wavelength_id=1,_refln.F_meas_au,_refln.F_meas_sigma_au']
REMARK R-free flags:
REMARK   file name      : None
REMARK   label          : R-free-flags
REMARK   test_flag_value: 1
REMARK Model file name(s): 
REMARK   /scratch/oleg/2711196.gondor.quantumbioinc.com/1VCJ-H.pdb
REMARK 
REMARK ******************** REFINEMENT SUMMARY: QUICK FACTS *******************
REMARK Start: r_work = 0.2059 r_free = 0.2104 bonds = 0.012 angles = 1.750
REMARK Final: r_work = 0.1669 r_free = 0.2282 bonds = 0.015 angles = 1.703
REMARK ************************************************************************
REMARK 
REMARK ****************** REFINEMENT STATISTICS STEP BY STEP ******************
REMARK leading digit, like 1_, means number of macro-cycle                     
REMARK 0    : statistics at the very beginning when nothing is done yet        
REMARK 1_bss: bulk solvent correction and/or (anisotropic) scaling             
REMARK 1_xyz: refinement of coordinates                                        
REMARK 1_adp: refinement of ADPs (Atomic Displacement Parameters)              
REMARK 1_occ: refinement of occupancies                                        
REMARK ------------------------------------------------------------------------
REMARK  stage       r-work r-free bonds angles b_min b_max b_ave n_water shift
REMARK       0    : 0.2360 0.2398 0.012  1.75   2.0  78.6  13.6 318      0.000
REMARK       1_bss: 0.2059 0.2104 0.012  1.75   5.5  82.1  17.1 318      0.000
REMARK 1_settarget: 0.2059 0.2104 0.012  1.75   5.5  82.1  17.1 318      0.000
REMARK       1_nqh: 0.2062 0.2100 0.012  1.75   5.5  82.1  17.1 318      0.012
REMARK    1_weight: 0.2062 0.2100 0.012  1.75   5.5  82.1  17.1 318      0.012
REMARK    1_checkH: 0.2067 0.2102 0.012  1.75   5.5  82.1  17.1 318      0.462
REMARK    1_xyzrec: 0.1890 0.2206 0.016  1.68   5.5  82.1  17.1 318      0.553
REMARK    1_checkH: 0.1890 0.2206 0.016  1.68   5.5  82.1  17.1 318      0.553
REMARK       1_adp: 0.1779 0.2276 0.016  1.68   1.8  77.1  17.8 318      0.553
REMARK   1_regHadp: 0.1770 0.2280 0.016  1.68   1.8  77.1  17.8 318      0.553
REMARK       2_bss: 0.1768 0.2281 0.016  1.68   1.8  77.1  17.8 318      0.553
REMARK 2_settarget: 0.1768 0.2281 0.016  1.68   1.8  77.1  17.8 318      0.553
REMARK 2_updatecdl: 0.1768 0.2281 0.016  1.69   1.8  77.1  17.8 318      0.553
REMARK       2_nqh: 0.1768 0.2281 0.016  1.69   1.8  77.1  17.8 318      0.553
REMARK    2_weight: 0.1768 0.2281 0.016  1.69   1.8  77.1  17.8 318      0.553
REMARK    2_checkH: 0.1768 0.2281 0.016  1.69   1.8  77.1  17.8 318      0.553
REMARK    2_xyzrec: 0.1731 0.2280 0.015  1.65   1.8  77.1  17.8 318      0.588
REMARK    2_checkH: 0.1731 0.2280 0.015  1.65   1.8  77.1  17.8 318      0.589
REMARK       2_adp: 0.1704 0.2277 0.015  1.65   0.0  73.4  18.0 318      0.589
REMARK   2_regHadp: 0.1703 0.2276 0.015  1.65   0.0  73.4  18.0 318      0.589
REMARK       3_bss: 0.1701 0.2273 0.015  1.65   0.0  73.4  18.0 318      0.589
REMARK 3_settarget: 0.1701 0.2273 0.015  1.65   0.0  73.4  18.0 318      0.589
REMARK 3_updatecdl: 0.1701 0.2273 0.015  1.66   0.0  73.4  18.0 318      0.589
REMARK       3_nqh: 0.1703 0.2277 0.015  1.66   0.0  73.4  18.0 318      0.586
REMARK    3_weight: 0.1703 0.2277 0.015  1.66   0.0  73.4  18.0 318      0.586
REMARK    3_checkH: 0.1703 0.2277 0.015  1.66   0.0  73.4  18.0 318      0.586
REMARK    3_xyzrec: 0.1669 0.2290 0.015  1.70   0.0  73.4  18.0 318      0.601
REMARK    3_checkH: 0.1669 0.2290 0.015  1.70   0.0  73.4  18.0 318      0.601
REMARK       3_adp: 0.1670 0.2284 0.015  1.70   0.0  77.2  18.0 318      0.601
REMARK   3_regHadp: 0.1670 0.2284 0.015  1.70   0.0  77.2  18.0 318      0.601
REMARK         end: 0.1669 0.2282 0.015  1.70   0.0  77.2  18.0 318      0.601
REMARK ------------------------------------------------------------------------
REMARK MODEL CONTENT.
REMARK  ELEMENT        ATOM RECORD COUNT   OCCUPANCY SUM
REMARK        C                     1920         1920.00
REMARK        H                     3172         3172.00
REMARK        O                      634          634.00
REMARK        N                      533          533.00
REMARK        S                       28           28.00
REMARK      O1-                       47           47.00
REMARK    TOTAL                     6334         6334.00
REMARK -----------------------------------------------------------------------
REMARK r_free_flags.md5.hexdigest 3e4c177d0017233337a552048b22b888
REMARK 
REMARK ---------------------------------------------------------------
REMARK  Atom Name   Residue Name    Residue ID     Chain     Charge  
REMARK ---------------------------------------------------------------
REMARK      C1           IBA             1           A       0.7099  
REMARK     C10           IBA             1           A      -0.4627  
REMARK     C11           IBA             1           A       -0.316  
REMARK     C12           IBA             1           A      -0.4523  
REMARK     C13           IBA             1           A       0.2475  
REMARK     C14           IBA             1           A      -0.3009  
REMARK     C15           IBA             1           A      -0.4122  
REMARK     C16           IBA             1           A       0.6132  
REMARK     C17           IBA             1           A      -0.2361  
REMARK     C18           IBA             1           A      -0.0638  
REMARK      C2           IBA             1           A       -0.147  
REMARK      C3           IBA             1           A      -0.2245  
REMARK      C4           IBA             1           A       0.2012  
REMARK      C5           IBA             1           A       0.1615  
REMARK      C6           IBA             1           A      -0.1572  
REMARK      C7           IBA             1           A      -0.0528  
REMARK      C8           IBA             1           A       0.087   
REMARK      C9           IBA             1           A      -0.2689  
REMARK     N17           IBA             1           A      -0.5685  
REMARK      N4           IBA             1           A      -0.4102  
REMARK      N5           IBA             1           A      -0.3526  
REMARK     O13           IBA             1           A      -0.6741  
REMARK     O18           IBA             1           A      -0.6047  
REMARK     O20           IBA             1           A      -0.6449  
REMARK     O21           IBA             1           A      -0.5295  
REMARK      H3           IBA             1           A       0.1675  
REMARK     H11           IBA             1           A       0.2442  
REMARK     H12           IBA             1           A       0.2581  
REMARK     H18           IBA             1           A       0.3524  
REMARK     H21           IBA             1           A       0.3234  
REMARK      H6           IBA             1           A       0.1997  
REMARK      H7           IBA             1           A       0.1538  
REMARK      H8           IBA             1           A       0.1207  
REMARK     H91           IBA             1           A       0.1391  
REMARK     H92           IBA             1           A       0.1276  
REMARK     HN4           IBA             1           A       0.2828  
REMARK     H10           IBA             1           A       0.1537  
REMARK     H10           IBA             1           A       0.135   
REMARK     H10           IBA             1           A       0.1616  
REMARK     H11           IBA             1           A       0.1883  
REMARK     H11           IBA             1           A       0.1518  
REMARK     H12           IBA             1           A       0.1245  
REMARK     H12           IBA             1           A       0.157   
REMARK     H12           IBA             1           A       0.1486  
REMARK     H14           IBA             1           A       0.1771  
REMARK     H14           IBA             1           A       0.185   
REMARK     H15           IBA             1           A       0.164   
REMARK     H15           IBA             1           A       0.1859  
REMARK     H17           IBA             1           A       0.1372  
REMARK     H17           IBA             1           A       0.2112  
REMARK     H18           IBA             1           A       0.1784  
REMARK     H18           IBA             1           A       0.1396  
REMARK ---------------------------------------------------------------
REMARK IF THIS FILE IS FOR PDB DEPOSITION: REMOVE ALL FROM THIS LINE UP.
REMARK   3
REMARK   3 REFINEMENT.
REMARK   3   PROGRAM     : PHENIX (1.11.1_2575: ???)
REMARK   3   AUTHORS     : Adams,Afonine,Bunkoczi,Burnley,Chen,Dar,Davis,
REMARK   3               : Draizen,Echols,Gildea,Gros,Grosse-Kunstleve,Headd,
REMARK   3               : Hintze,Hung,Ioerger,Liebschner,McCoy,McKee,Moriarty,
REMARK   3               : Oeffner,Poon,Read,Richardson,Richardson,Sacchettini,
REMARK   3               : Sauter,Sobolev,Storoni,Terwilliger,Williams,Zwart
REMARK   3
REMARK   3  REFINEMENT TARGET : ML
REMARK   3  
REMARK   3  DATA USED IN REFINEMENT.
REMARK   3   RESOLUTION RANGE HIGH (ANGSTROMS) : 2.390   
REMARK   3   RESOLUTION RANGE LOW  (ANGSTROMS) : 16.408  
REMARK   3   MIN(FOBS/SIGMA_FOBS)              : 1.99  
REMARK   3   COMPLETENESS FOR RANGE        (%) : 81.22 
REMARK   3   NUMBER OF REFLECTIONS             : 18421     
REMARK   3   NUMBER OF REFLECTIONS (NON-ANOMALOUS) : 18421     
REMARK   3  
REMARK   3  FIT TO DATA USED IN REFINEMENT.
REMARK   3   R VALUE     (WORKING + TEST SET) : 0.1730
REMARK   3   R VALUE            (WORKING SET) : 0.1669
REMARK   3   FREE R VALUE                     : 0.2282
REMARK   3   FREE R VALUE TEST SET SIZE   (%) : 10.00 
REMARK   3   FREE R VALUE TEST SET COUNT      : 1842      
REMARK   3  
REMARK   3  FIT TO DATA USED IN REFINEMENT (IN BINS).
REMARK   3   BIN  RESOLUTION RANGE  COMPL.    NWORK NFREE   RWORK  RFREE  CCWORK CCFREE
REMARK   3     1 16.4086 -  5.5510    0.93     1583   176  0.1634 0.2321   0.935  0.882
REMARK   3     2  5.5510 -  4.4347    0.92     1489   166  0.1157 0.1546   0.966  0.941
REMARK   3     3  4.4347 -  3.8826    0.92     1464   162  0.1095 0.1550   0.964  0.914
REMARK   3     4  3.8826 -  3.5314    0.89     1414   157  0.1186 0.1740   0.958  0.897
REMARK   3     5  3.5314 -  3.2805    0.89     1388   154  0.1435 0.2118   0.934  0.792
REMARK   3     6  3.2805 -  3.0884    0.86     1343   149  0.1649 0.2495   0.912  0.799
REMARK   3     7  3.0884 -  2.9347    0.83     1286   143  0.1996 0.2675   0.862  0.765
REMARK   3     8  2.9347 -  2.8076    0.80     1244   139  0.2098 0.2897   0.820  0.678
REMARK   3     9  2.8076 -  2.7000    0.78     1211   134  0.2153 0.2867   0.794  0.678
REMARK   3    10  2.7000 -  2.6072    0.76     1170   130  0.2307 0.2871   0.752  0.704
REMARK   3    11  2.6072 -  2.5260    0.71     1097   122  0.2499 0.3014   0.716  0.628
REMARK   3    12  2.5260 -  2.4540    0.66     1023   114  0.2546 0.3430   0.710  0.520
REMARK   3    13  2.4540 -  2.3896    0.57      867    96  0.2850 0.3173   0.625  0.389
REMARK   3  
REMARK   3  BULK SOLVENT MODELLING.
REMARK   3   METHOD USED        : FLAT BULK SOLVENT MODEL
REMARK   3   SOLVENT RADIUS     : 1.11    
REMARK   3   SHRINKAGE RADIUS   : 0.90    
REMARK   3   GRID STEP FACTOR   : 4.00    
REMARK   3  
REMARK   3  ERROR ESTIMATES.
REMARK   3   COORDINATE ERROR (MAXIMUM-LIKELIHOOD BASED)     : 0.31    
REMARK   3   PHASE ERROR (DEGREES, MAXIMUM-LIKELIHOOD BASED) : 20.06   
REMARK   3  
REMARK   3  STRUCTURE FACTORS CALCULATION ALGORITHM : FFT
REMARK   3  
REMARK   3  RESTRAINTS LIBRARY
REMARK   3    GEOSTD + MON.LIB. + CDL v1.2
REMARK   3  
REMARK   3  DEVIATIONS FROM IDEAL VALUES.
REMARK   3                 RMSD     MAX  COUNT
REMARK   3   BOND      :  0.015   0.094   3139
REMARK   3   ANGLE     :  1.703  12.920   4252
REMARK   3   CHIRALITY :  0.071   0.260    446
REMARK   3   PLANARITY :  0.009   0.061    544
REMARK   3   DIHEDRAL  : 27.326 179.983   1865
REMARK   3   MIN NONBONDED DISTANCE : 2.127 
REMARK   3  
REMARK   3  MOLPROBITY STATISTICS.
REMARK   3   ALL-ATOM CLASHSCORE : 7.98
REMARK   3   RAMACHANDRAN PLOT:
REMARK   3     OUTLIERS : 0.00  %
REMARK   3     ALLOWED  : 3.88  %
REMARK   3     FAVORED  : 96.12 %
REMARK   3   ROTAMER OUTLIERS : 9.23 %
REMARK   3   CBETA DEVIATIONS : 0
REMARK   3   PEPTIDE PLANE:
REMARK   3     CIS-PROLINE     : 2
REMARK   3     CIS-GENERAL     : 0
REMARK   3     TWISTED PROLINE : 0
REMARK   3     TWISTED GENERAL : 0
REMARK   3  
REMARK   3  ATOMIC DISPLACEMENT PARAMETERS.
REMARK   3   WILSON B : 18.18
REMARK   3   RMS(B_ISO_OR_EQUIVALENT_BONDED) : 6.38
REMARK   3   ATOMS          NUMBER OF ATOMS
REMARK   3                    ISO.  ANISO. 
REMARK   3    ALL         :   6334       0
REMARK   3    ALL (NO H)  :   3162       0
REMARK   3    SOLVENT     :    106       0
REMARK   3    NON-SOLVENT :   3056       0
REMARK   3    HYDROGENS   :   3172       0
REMARK   3
REMARK   3
REMARK   3   OTHER REFINEMENT REMARKS:
REMARK   3   XRAY REFINEMENT USING QUANTUM MECHANICAL FUNCTIONAL
REMARK   3   PROGRAM      :QuantumBio DivCon 6 build-7.1.1-b4015.17
REMARK   3   AUTHORS      :BORBULEVYCH O.Y., PLUMLEY J., 
REMARK   3                :MARTIN, R.I., WESTERHOFF L.M. 
REMARK   3
REMARK   3   REFERENCE     :BORBULEVYCH O.Y., PLUMLEY J.A.,
REMARK   3                 :MARTIN, R.I., MERZ, K.M.,  WESTERHOFF L.M.
REMARK   3                 :ACTA CRYSTLLOGRAPHICA SECTION D, 2014, 
REMARK   3                 :V. D70, pp. 1233-1247
REMARK   3   QM METHOD(HAMILTONIAN): PM6
REMARK   3   REGION QM REFINEMENT: 
REMARK   3      MAIN/BUFFER QM REGION RADII (A): 3.0 / 2.5
REMARK   3      LIGAND / STRAIN ENERGY: IBA_A_1 / 15.13 KCAL/MOLE
REMARK   3
HELIX    1   1 PRO A  100  PHE A  103  5               Generated by MOE    4
HELIX    2   2 ASP A  197  ASP A  199  5               Generated by MOE    3
SHEET    1       PHE A  92  ILE A  98                  Generated by MOE
SHEET    2       LEU A 113  CYS A 122                  Generated by MOE
SHEET    3       CYS A 127  ALA A 137                  Generated by MOE
SHEET    4       HIS A 155  LYS A 160                  Generated by MOE
SHEET    5       ILE A 171  ALA A 175                  Generated by MOE
SHEET    6       SER A 178  HIS A 183                  Generated by MOE
SHEET    7       TRP A 188  ASP A 194                  Generated by MOE
SHEET    8       LEU A 201  TYR A 206                  Generated by MOE
SHEET    9       ALA A 209  HIS A 215                  Generated by MOE
SHEET   10       ARG A 223  THR A 224                  Generated by MOE
SHEET   11       ASN A 230  ILE A 232                  Generated by MOE
SHEET   12       ASP A 235  GLY A 243                  Generated by MOE
SHEET   13       SER A 249  SER A 249                  Generated by MOE
SHEET   14       LYS A 250  ARG A 257                  Generated by MOE
SHEET   15       ARG A 260  ILE A 265                  Generated by MOE
SHEET   16       THR A 268  GLY A 269                  Generated by MOE
SHEET   17       GLU A 275  PHE A 281                  Generated by MOE
SHEET   18       THR A 286  ARG A 292                  Generated by MOE
SHEET   19       PRO A 301  ASN A 306                  Generated by MOE
SHEET   20       THR A 311  ALA A 312                  Generated by MOE
SHEET   21       GLU A 313  ILE A 314                  Generated by MOE
SHEET   22       ARG A 315  LEU A 316                  Generated by MOE
SHEET   23       PHE A 352  ARG A 356                  Generated by MOE
SHEET   24       ILE A 361  ARG A 367                  Generated by MOE
SHEET   25       MET A 375  TYR A 383                  Generated by MOE
SHEET   26       THR A 395  PRO A 406                  Generated by MOE
SHEET   27       SER A 410  LYS A 416                  Generated by MOE
SHEET   28       ASP A 421  ASP A 421                  Generated by MOE
SHEET   29       VAL A 422  HIS A 431                  Generated by MOE
SHEET   30       SER A 440  LEU A 448                  Generated by MOE
SSBOND   1 CYS A   87    CYS A  420 
SSBOND   2 CYS A  122    CYS A  127 
SSBOND   3 CYS A  182    CYS A  229 
SSBOND   4 CYS A  231    CYS A  236 
SSBOND   5 CYS A  277    CYS A  291 
SSBOND   6 CYS A  279    CYS A  289 
SSBOND   7 CYS A  318    CYS A  337 
SSBOND   8 CYS A  424    CYS A  447 
CRYST1  124.360  124.360   71.470  90.00  90.00  90.00 P 4 21 2
SCALE1      0.008041  0.000000  0.000000        0.00000
SCALE2      0.000000  0.008041  0.000000        0.00000
SCALE3      0.000000  0.000000  0.013992        0.00000
ATOM      1  N   PRO A  78      50.438  -3.210  33.042  1.00 56.90           N1+
ATOM      2  CA  PRO A  78      50.082  -4.484  33.678  1.00 40.47           C
ATOM      3  C   PRO A  78      48.757  -5.001  33.154  1.00 39.42           C
ATOM      4  O   PRO A  78      47.905  -4.184  32.818  1.00 50.30           O
ATOM      5  CB  PRO A  78      49.971  -4.132  35.167  1.00 48.36           C
ATOM      6  CG  PRO A  78      50.427  -2.675  35.305  1.00 50.25           C
ATOM      7  CD  PRO A  78      51.071  -2.288  34.000  1.00 59.82           C
ATOM      8  H2  PRO A  78      49.636  -2.735  32.807  1.00 68.28           H
ATOM      9  H3  PRO A  78      51.000  -3.305  32.268  1.00 68.28           H
ATOM     10  HA  PRO A  78      50.781  -5.146  33.559  1.00 48.56           H
ATOM     11  HB2 PRO A  78      50.550  -4.720  35.674  1.00 58.04           H
ATOM     12  HB3 PRO A  78      49.048  -4.222  35.453  1.00 58.04           H
ATOM     13  HG2 PRO A  78      51.072  -2.609  36.026  1.00 60.29           H
ATOM     14  HG3 PRO A  78      49.661  -2.110  35.489  1.00 60.29           H
ATOM     15  HD2 PRO A  78      50.864  -1.367  33.782  1.00 71.79           H
ATOM     16  HD3 PRO A  78      52.029  -2.443  34.045  1.00 71.79           H
ATOM     17  N   GLU A  79      48.573  -6.318  33.105  1.00 28.68           N
ATOM     18  CA  GLU A  79      47.372  -6.918  32.544  1.00 40.02           C
ATOM     19  C   GLU A  79      46.564  -7.598  33.651  1.00 26.66           C
ATOM     20  O   GLU A  79      47.106  -8.013  34.680  1.00 24.88           O
ATOM     21  CB  GLU A  79      47.767  -7.883  31.395  1.00 39.03           C
ATOM     22  CG  GLU A  79      46.950  -9.184  31.203  1.00 39.47           C
ATOM     23  CD  GLU A  79      47.760 -10.452  31.530  1.00 56.24           C
ATOM     24  OE1 GLU A  79      47.138 -11.542  31.503  1.00 56.68           O
ATOM     25  OE2 GLU A  79      48.993 -10.358  31.809  1.00 57.46           O1-
ATOM     26  H   GLU A  79      49.147  -6.895  33.393  1.00 34.41           H
ATOM     27  HA  GLU A  79      46.807  -6.230  32.161  1.00 48.02           H
ATOM     28  HB2 GLU A  79      47.695  -7.390  30.565  1.00 46.84           H
ATOM     29  HB3 GLU A  79      48.697  -8.134  31.529  1.00 46.84           H
ATOM     30  HG2 GLU A  79      46.178  -9.206  31.782  1.00 47.36           H
ATOM     31  HG3 GLU A  79      46.654  -9.231  30.279  1.00 47.36           H
ATOM     32  N   TRP A  80      45.259  -7.708  33.411  1.00 20.75           N
ATOM     33  CA  TRP A  80      44.312  -8.136  34.423  1.00 20.38           C
ATOM     34  C   TRP A  80      44.573  -9.560  34.904  1.00 26.97           C
ATOM     35  O   TRP A  80      44.976 -10.451  34.148  1.00 23.01           O
ATOM     36  CB  TRP A  80      42.909  -8.061  33.864  1.00 24.79           C
ATOM     37  CG  TRP A  80      42.416  -6.700  33.546  1.00 21.21           C
ATOM     38  CD1 TRP A  80      41.924  -6.278  32.361  1.00 17.34           C
ATOM     39  CD2 TRP A  80      42.349  -5.582  34.429  1.00 24.22           C
ATOM     40  NE1 TRP A  80      41.542  -4.972  32.443  1.00 21.21           N
ATOM     41  CE2 TRP A  80      41.793  -4.516  33.706  1.00 26.10           C
ATOM     42  CE3 TRP A  80      42.703  -5.377  35.763  1.00 28.24           C
ATOM     43  CZ2 TRP A  80      41.581  -3.257  34.266  1.00 24.31           C
ATOM     44  CZ3 TRP A  80      42.489  -4.125  36.322  1.00 27.99           C
ATOM     45  CH2 TRP A  80      41.926  -3.086  35.577  1.00 27.12           C
ATOM     46  H   TRP A  80      44.889  -7.534  32.654  1.00 24.90           H
ATOM     47  HA  TRP A  80      44.357  -7.545  35.193  1.00 24.45           H
ATOM     48  HB2 TRP A  80      42.895  -8.574  33.042  1.00 29.74           H
ATOM     49  HB3 TRP A  80      42.309  -8.454  34.514  1.00 29.74           H
ATOM     50  HD1 TRP A  80      41.847  -6.805  31.601  1.00 20.81           H
ATOM     51  HE1 TRP A  80      41.204  -4.506  31.805  1.00 25.45           H
ATOM     52  HE3 TRP A  80      43.064  -6.067  36.265  1.00 33.89           H
ATOM     53  HZ2 TRP A  80      41.216  -2.568  33.765  1.00 29.17           H
ATOM     54  HZ3 TRP A  80      42.712  -3.975  37.208  1.00 33.58           H
ATOM     55  HH2 TRP A  80      41.802  -2.259  35.981  1.00 32.54           H
ATOM     56  N   THR A  81      44.275  -9.773  36.178  1.00 23.34           N
ATOM     57  CA  THR A  81      44.317 -11.098  36.786  1.00 20.98           C
ATOM     58  C   THR A  81      43.104 -11.930  36.378  1.00 18.01           C
ATOM     59  O   THR A  81      41.992 -11.414  36.237  1.00 13.77           O
ATOM     60  CB  THR A  81      44.355 -10.960  38.306  1.00 21.55           C
ATOM     61  OG1 THR A  81      45.610 -10.396  38.684  1.00 35.71           O
ATOM     62  CG2 THR A  81      44.182 -12.297  38.994  1.00 38.06           C
ATOM     63  H   THR A  81      44.027  -9.148  36.711  1.00 28.00           H
ATOM     64  HA  THR A  81      45.130 -11.555  36.510  1.00 25.18           H
ATOM     65  HB  THR A  81      43.639 -10.363  38.595  1.00 25.86           H
ATOM     66  HG1 THR A  81      45.677 -10.413  39.515  1.00 42.85           H
ATOM     67 HG21 THR A  81      44.293 -12.186  39.952  1.00 45.67           H
ATOM     68 HG22 THR A  81      43.295 -12.657  38.837  1.00 45.67           H
ATOM     69 HG23 THR A  81      44.847 -12.922  38.669  1.00 45.67           H
ATOM     70  N   TYR A  82      43.332 -13.228  36.215  1.00 21.52           N
ATOM     71  CA  TYR A  82      42.336 -14.262  35.950  1.00 15.90           C
ATOM     72  C   TYR A  82      42.672 -15.430  36.865  1.00 16.39           C
ATOM     73  O   TYR A  82      43.837 -15.602  37.236  1.00 13.73           O
ATOM     74  CB  TYR A  82      42.345 -14.728  34.474  1.00 18.49           C
ATOM     75  CG  TYR A  82      41.735 -13.708  33.567  1.00 20.96           C
ATOM     76  CD1 TYR A  82      40.370 -13.698  33.328  1.00 20.98           C
ATOM     77  CD2 TYR A  82      42.507 -12.703  33.011  1.00 17.65           C
ATOM     78  CE1 TYR A  82      39.799 -12.729  32.553  1.00 19.77           C
ATOM     79  CE2 TYR A  82      41.940 -11.734  32.224  1.00 19.20           C
ATOM     80  CZ  TYR A  82      40.599 -11.750  31.997  1.00 15.99           C
ATOM     81  OH  TYR A  82      40.081 -10.768  31.195  1.00 25.16           O
ATOM     82  H   TYR A  82      44.121 -13.557  36.286  1.00 25.82           H
ATOM     83  HA  TYR A  82      41.445 -13.932  36.165  1.00 19.08           H
ATOM     84  HB2 TYR A  82      43.261 -14.835  34.182  1.00 22.19           H
ATOM     85  HB3 TYR A  82      41.860 -15.565  34.376  1.00 22.19           H
ATOM     86  HD1 TYR A  82      39.838 -14.361  33.712  1.00 25.18           H
ATOM     87  HD2 TYR A  82      43.425 -12.675  33.169  1.00 21.18           H
ATOM     88  HE1 TYR A  82      38.885 -12.742  32.391  1.00 23.73           H
ATOM     89  HE2 TYR A  82      42.468 -11.066  31.850  1.00 23.04           H
ATOM     90  HH  TYR A  82      40.692 -10.282  30.895  1.00 30.19           H
ATOM     91  N   PRO A  83      41.691 -16.235  37.266  1.00 18.58           N
ATOM     92  CA  PRO A  83      42.040 -17.506  37.919  1.00 14.01           C
ATOM     93  C   PRO A  83      42.624 -18.499  36.912  1.00 16.38           C
ATOM     94  O   PRO A  83      42.088 -18.685  35.819  1.00 22.22           O
ATOM     95  CB  PRO A  83      40.712 -17.984  38.503  1.00 20.94           C
ATOM     96  CG  PRO A  83      39.660 -17.317  37.690  1.00 14.18           C
ATOM     97  CD  PRO A  83      40.239 -16.000  37.233  1.00  9.29           C
ATOM     98  HA  PRO A  83      42.673 -17.356  38.642  1.00 16.81           H
ATOM     99  HB2 PRO A  83      40.652 -18.950  38.426  1.00 25.13           H
ATOM    100  HB3 PRO A  83      40.651 -17.717  39.431  1.00 25.13           H
ATOM    101  HG2 PRO A  83      39.438 -17.875  36.930  1.00 17.02           H
ATOM    102  HG3 PRO A  83      38.875 -17.162  38.234  1.00 17.02           H
ATOM    103  HD2 PRO A  83      39.951 -15.796  36.327  1.00 11.14           H
ATOM    104  HD3 PRO A  83      39.997 -15.298  37.850  1.00 11.14           H
ATOM    105  N   ARG A  84      43.749 -19.113  37.267  1.00 12.24           N
ATOM    106  CA  ARG A  84      44.357 -20.168  36.456  1.00 23.10           C
ATOM    107  C   ARG A  84      44.197 -21.518  37.148  1.00 14.54           C
ATOM    108  O   ARG A  84      43.621 -21.624  38.225  1.00 23.08           O
ATOM    109  CB  ARG A  84      45.834 -19.886  36.172  1.00 16.16           C
ATOM    110  CG  ARG A  84      46.118 -18.465  35.731  1.00 12.00           C
ATOM    111  CD  ARG A  84      47.038 -17.814  36.755  1.00 33.24           C
ATOM    112  NE  ARG A  84      48.455 -17.751  36.396  1.00 25.52           N
ATOM    113  CZ  ARG A  84      49.452 -17.714  37.280  1.00 17.13           C
ATOM    114  NH1 ARG A  84      50.696 -17.633  36.861  1.00 30.99           N
ATOM    115  NH2 ARG A  84      49.229 -17.790  38.584  1.00 17.95           N1+
ATOM    116  H   ARG A  84      44.179 -18.928  37.983  1.00 14.68           H
ATOM    117  HA  ARG A  84      43.897 -20.218  35.612  1.00 27.72           H
ATOM    118  HB2 ARG A  84      46.358 -20.098  36.966  1.00 19.39           H
ATOM    119  HB3 ARG A  84      46.113 -20.465  35.450  1.00 19.39           H
ATOM    120  HG2 ARG A  84      46.569 -18.476  34.876  1.00 14.40           H
ATOM    121  HG3 ARG A  84      45.299 -17.949  35.685  1.00 14.40           H
ATOM    122  HD2 ARG A  84      46.738 -16.899  36.887  1.00 39.88           H
ATOM    123  HD3 ARG A  84      46.982 -18.303  37.591  1.00 39.88           H
ATOM    124  HE  ARG A  84      48.663 -17.782  35.565  1.00 30.62           H
ATOM    125 HH11 ARG A  84      50.867 -17.587  36.018  1.00 37.18           H
ATOM    126 HH12 ARG A  84      51.339 -17.621  37.433  1.00 37.18           H
ATOM    127 HH21 ARG A  84      48.431 -17.850  38.901  1.00 21.54           H
ATOM    128 HH22 ARG A  84      49.900 -17.777  39.123  1.00 21.54           H
ATOM    129  N   LEU A  85      44.715 -22.562  36.523  1.00 18.24           N
ATOM    130  CA  LEU A  85      44.667 -23.855  37.173  1.00 21.12           C
ATOM    131  C   LEU A  85      45.537 -23.841  38.416  1.00 23.51           C
ATOM    132  O   LEU A  85      46.527 -23.113  38.488  1.00 28.85           O
ATOM    133  CB  LEU A  85      45.136 -24.937  36.216  1.00 20.61           C
ATOM    134  CG  LEU A  85      44.177 -25.337  35.080  1.00 19.75           C
ATOM    135  CD1 LEU A  85      44.554 -26.707  34.548  1.00 22.57           C
ATOM    136  CD2 LEU A  85      42.686 -25.353  35.510  1.00 25.57           C
ATOM    137  H   LEU A  85      45.095 -22.542  35.749  1.00 21.89           H
ATOM    138  HA  LEU A  85      43.770 -24.040  37.467  1.00 25.35           H
ATOM    139  HB2 LEU A  85      45.952 -24.628  35.802  1.00 24.73           H
ATOM    140  HB3 LEU A  85      45.319 -25.730  36.741  1.00 24.73           H
ATOM    141  HG  LEU A  85      44.286 -24.723  34.343  1.00 23.70           H
ATOM    142 HD11 LEU A  85      43.945 -26.946  33.830  1.00 27.09           H
ATOM    143 HD12 LEU A  85      45.467 -26.670  34.223  1.00 27.09           H
ATOM    144 HD13 LEU A  85      44.478 -27.362  35.267  1.00 27.09           H
ATOM    145 HD21 LEU A  85      42.138 -25.660  34.774  1.00 30.68           H
ATOM    146 HD22 LEU A  85      42.584 -25.960  36.262  1.00 30.68           H
ATOM    147 HD23 LEU A  85      42.422 -24.460  35.769  1.00 30.68           H
ATOM    148  N   SER A  86      45.137 -24.620  39.419  1.00 21.63           N
ATOM    149  CA  SER A  86      45.965 -24.768  40.613  1.00 21.23           C
ATOM    150  C   SER A  86      47.283 -25.465  40.283  1.00 22.57           C
ATOM    151  O   SER A  86      47.377 -26.241  39.324  1.00 19.73           O
ATOM    152  CB  SER A  86      45.229 -25.561  41.693  1.00 20.21           C
ATOM    153  OG  SER A  86      44.024 -24.936  42.067  1.00 29.62           O
ATOM    154  H   SER A  86      44.387 -25.039  39.439  1.00 25.96           H
ATOM    155  HA  SER A  86      46.161 -23.894  40.962  1.00 25.47           H
ATOM    156  HB2 SER A  86      45.020 -26.445  41.362  1.00 24.25           H
ATOM    157  HB3 SER A  86      45.809 -25.621  42.464  1.00 24.25           H
ATOM    158  HG  SER A  86      44.177 -24.193  42.427  1.00 35.55           H
ATOM    159  N   CYS A  87      48.320 -25.167  41.072  1.00 15.59           N
ATOM    160  CA  CYS A  87      49.560 -25.914  40.945  1.00 16.82           C
ATOM    161  C   CYS A  87      49.280 -27.329  41.414  1.00 15.12           C
ATOM    162  O   CYS A  87      48.318 -27.567  42.143  1.00 14.63           O
ATOM    163  CB  CYS A  87      50.691 -25.249  41.747  1.00 15.31           C
ATOM    164  SG  CYS A  87      50.941 -23.524  41.296  1.00 18.62           S
ATOM    165  H   CYS A  87      48.325 -24.556  41.668  1.00 18.71           H
ATOM    166  HA  CYS A  87      49.821 -25.963  40.018  1.00 20.18           H
ATOM    167  HB2 CYS A  87      50.484 -25.255  42.697  1.00 18.38           H
ATOM    168  HB3 CYS A  87      51.520 -25.736  41.601  1.00 18.38           H
ATOM    169  N   GLN A  88      50.089 -28.284  40.978  1.00 20.92           N
ATOM    170  CA  GLN A  88      49.745 -29.632  41.375  1.00 20.21           C
ATOM    171  C   GLN A  88      50.194 -29.910  42.805  1.00 26.72           C
ATOM    172  O   GLN A  88      51.116 -29.269  43.342  1.00 15.94           O
ATOM    173  CB  GLN A  88      50.311 -30.680  40.416  1.00 25.39           C
ATOM    174  CG  GLN A  88      49.183 -31.585  39.780  1.00 55.21           C
ATOM    175  CD  GLN A  88      48.005 -31.969  40.742  1.00 44.41           C
ATOM    176  OE1 GLN A  88      46.925 -31.361  40.686  1.00 44.58           O
ATOM    177  NE2 GLN A  88      48.205 -32.994  41.578  1.00 40.64           N
ATOM    178  H   GLN A  88      50.782 -28.190  40.471  1.00 25.10           H
ATOM    179  HA  GLN A  88      48.775 -29.694  41.366  1.00 24.26           H
ATOM    180  HB2 GLN A  88      50.790 -30.239  39.697  1.00 30.46           H
ATOM    181  HB3 GLN A  88      50.910 -31.264  40.902  1.00 30.46           H
ATOM    182  HG2 GLN A  88      48.772 -31.101  39.042  1.00 66.25           H
ATOM    183  HG3 GLN A  88      49.577 -32.407  39.448  1.00 66.25           H
ATOM    184 HE21 GLN A  88      48.957 -33.411  41.584  1.00 48.77           H
ATOM    185 HE22 GLN A  88      47.572 -33.239  42.112  1.00 48.77           H
ATOM    186  N   GLY A  89      49.466 -30.836  43.422  1.00 15.59           N
ATOM    187  CA  GLY A  89      49.665 -31.284  44.784  1.00 13.92           C
ATOM    188  C   GLY A  89      48.410 -31.985  45.241  1.00 22.61           C
ATOM    189  O   GLY A  89      47.385 -31.932  44.571  1.00 20.21           O
ATOM    190  H   GLY A  89      48.796 -31.224  43.051  1.00 18.71           H
ATOM    191  HA2 GLY A  89      50.407 -31.900  44.831  1.00 16.70           H
ATOM    192  HA3 GLY A  89      49.828 -30.531  45.364  1.00 16.70           H
ATOM    193  N   SER A  90      48.501 -32.675  46.402  1.00 14.58           N
ATOM    194  CA  SER A  90      47.319 -33.365  46.905  1.00 25.85           C
ATOM    195  C   SER A  90      47.226 -33.284  48.424  1.00 23.76           C
ATOM    196  O   SER A  90      46.474 -34.048  49.045  1.00 22.97           O
ATOM    197  CB  SER A  90      47.310 -34.816  46.403  1.00 20.32           C
ATOM    198  OG  SER A  90      48.624 -35.343  46.323  1.00 29.74           O
ATOM    199  H   SER A  90      49.202 -32.769  46.891  1.00 17.49           H
ATOM    200  HA  SER A  90      46.522 -32.937  46.559  1.00 31.02           H
ATOM    201  HB2 SER A  90      46.777 -35.361  47.001  1.00 24.38           H
ATOM    202  HB3 SER A  90      46.931 -34.839  45.519  1.00 24.38           H
ATOM    203  HG  SER A  90      48.611 -36.177  46.437  1.00 35.69           H
ATOM    204  N   THR A  91      47.930 -32.354  49.042  1.00 23.68           N
ATOM    205  CA  THR A  91      47.786 -32.208  50.476  1.00 14.40           C
ATOM    206  C   THR A  91      48.247 -30.814  50.862  1.00 17.22           C
ATOM    207  O   THR A  91      48.911 -30.118  50.092  1.00 11.44           O
ATOM    208  CB  THR A  91      48.578 -33.288  51.212  1.00 18.51           C
ATOM    209  OG1 THR A  91      48.092 -33.409  52.561  1.00 21.18           O
ATOM    210  CG2 THR A  91      50.089 -32.982  51.160  1.00 18.84           C
ATOM    211  H   THR A  91      48.489 -31.819  48.666  1.00 28.42           H
ATOM    212  HA  THR A  91      46.860 -32.307  50.741  1.00 17.28           H
ATOM    213  HB  THR A  91      48.444 -34.129  50.765  1.00 22.21           H
ATOM    214  HG1 THR A  91      48.604 -33.897  53.007  1.00 25.41           H
ATOM    215 HG21 THR A  91      50.587 -33.708  51.563  1.00 22.61           H
ATOM    216 HG22 THR A  91      50.387 -32.864  50.246  1.00 22.61           H
ATOM    217 HG23 THR A  91      50.287 -32.165  51.648  1.00 22.61           H
ATOM    218  N   PHE A  92      47.856 -30.403  52.055  1.00 21.75           N
ATOM    219  CA  PHE A  92      48.326 -29.156  52.622  1.00 14.26           C
ATOM    220  C   PHE A  92      49.420 -29.470  53.619  1.00 13.22           C
ATOM    221  O   PHE A  92      49.498 -30.576  54.156  1.00 17.07           O
ATOM    222  CB  PHE A  92      47.204 -28.376  53.310  1.00 15.63           C
ATOM    223  CG  PHE A  92      46.352 -27.577  52.383  1.00 14.81           C
ATOM    224  CD1 PHE A  92      45.988 -28.087  51.134  1.00 19.42           C
ATOM    225  CD2 PHE A  92      45.842 -26.337  52.782  1.00 17.08           C
ATOM    226  CE1 PHE A  92      45.157 -27.360  50.276  1.00 20.13           C
ATOM    227  CE2 PHE A  92      45.015 -25.594  51.927  1.00 19.13           C
ATOM    228  CZ  PHE A  92      44.672 -26.114  50.676  1.00 16.53           C
ATOM    229  H   PHE A  92      47.323 -30.845  52.558  1.00 26.10           H
ATOM    230  HA  PHE A  92      48.712 -28.607  51.923  1.00 17.11           H
ATOM    231  HB2 PHE A  92      46.630 -29.007  53.777  1.00 18.76           H
ATOM    232  HB3 PHE A  92      47.595 -27.758  53.941  1.00 18.76           H
ATOM    233  HD1 PHE A  92      46.302 -28.919  50.861  1.00 23.31           H
ATOM    234  HD2 PHE A  92      46.064 -25.996  53.615  1.00 20.50           H
ATOM    235  HE1 PHE A  92      44.926 -27.700  49.441  1.00 24.16           H
ATOM    236  HE2 PHE A  92      44.677 -24.772  52.178  1.00 22.96           H
ATOM    237  HZ  PHE A  92      44.123 -25.635  50.108  1.00 19.84           H
ATOM    238  N   GLN A  93      50.288 -28.489  53.830  1.00 19.42           N
ATOM    239  CA  GLN A  93      51.355 -28.584  54.805  1.00 13.55           C
ATOM    240  C   GLN A  93      51.526 -27.251  55.522  1.00 11.86           C
ATOM    241  O   GLN A  93      51.188 -26.180  55.008  1.00  8.17           O
ATOM    242  CB  GLN A  93      52.685 -28.993  54.140  1.00  6.23           C
ATOM    243  CG  GLN A  93      52.627 -30.333  53.408  1.00 11.18           C
ATOM    244  CD  GLN A  93      52.461 -31.534  54.321  1.00 13.47           C
ATOM    245  OE1 GLN A  93      52.243 -31.404  55.526  1.00 15.68           O
ATOM    246  NE2 GLN A  93      52.564 -32.715  53.742  1.00 14.33           N
ATOM    247  H   GLN A  93      50.290 -27.756  53.385  1.00 23.30           H
ATOM    248  HA  GLN A  93      51.112 -29.240  55.473  1.00 16.26           H
ATOM    249  HB2 GLN A  93      52.949 -28.296  53.515  1.00  7.48           H
ATOM    250  HB3 GLN A  93      53.368 -29.064  54.828  1.00  7.48           H
ATOM    251  HG2 GLN A  93      51.887 -30.326  52.780  1.00 13.41           H
ATOM    252  HG3 GLN A  93      53.458 -30.458  52.929  1.00 13.41           H
ATOM    253 HE21 GLN A  93      52.767 -32.760  52.908  1.00 17.20           H
ATOM    254 HE22 GLN A  93      52.428 -33.435  54.191  1.00 17.20           H
ATOM    255  N   LYS A  94      52.112 -27.327  56.706  1.00 13.68           N
ATOM    256  CA  LYS A  94      52.401 -26.114  57.439  1.00 13.98           C
ATOM    257  C   LYS A  94      53.367 -25.298  56.603  1.00 13.42           C
ATOM    258  O   LYS A  94      54.351 -25.817  56.067  1.00 12.05           O
ATOM    259  CB  LYS A  94      52.977 -26.448  58.803  1.00 12.86           C
ATOM    260  CG  LYS A  94      53.115 -25.350  59.760  1.00 14.81           C
ATOM    261  CD  LYS A  94      53.760 -25.894  61.029  1.00 14.06           C
ATOM    262  CE  LYS A  94      53.886 -24.848  62.088  1.00 12.30           C
ATOM    263  NZ  LYS A  94      54.565 -25.446  63.256  1.00 14.10           N1+
ATOM    264  H   LYS A  94      52.380 -28.049  57.080  1.00 16.42           H
ATOM    265  HA  LYS A  94      51.593 -25.594  57.577  1.00 16.78           H
ATOM    266  HB2 LYS A  94      52.394 -27.096  59.234  1.00 15.43           H
ATOM    267  HB3 LYS A  94      53.866 -26.821  58.665  1.00 15.43           H
ATOM    268  HG2 LYS A  94      53.685 -24.657  59.392  1.00 17.78           H
ATOM    269  HG3 LYS A  94      52.235 -25.011  59.983  1.00 17.78           H
ATOM    270  HD2 LYS A  94      53.209 -26.604  61.380  1.00 16.88           H
ATOM    271  HD3 LYS A  94      54.647 -26.226  60.831  1.00 16.88           H
ATOM    272  HE2 LYS A  94      54.442 -24.131  61.749  1.00 14.76           H
ATOM    273  HE3 LYS A  94      53.014 -24.513  62.350  1.00 14.76           H
ATOM    274  HZ1 LYS A  94      54.712 -24.821  63.874  1.00 16.92           H
ATOM    275  HZ2 LYS A  94      54.056 -26.083  63.610  1.00 16.92           H
ATOM    276  HZ3 LYS A  94      55.347 -25.795  63.015  1.00 16.92           H
ATOM    277  N   ALA A  95      53.012 -24.038  56.403  1.00  8.66           N
ATOM    278  CA  ALA A  95      53.830 -23.095  55.661  1.00 11.21           C
ATOM    279  C   ALA A  95      54.504 -22.091  56.589  1.00 18.12           C
ATOM    280  O   ALA A  95      55.730 -22.072  56.720  1.00  9.37           O
ATOM    281  CB  ALA A  95      52.948 -22.371  54.620  1.00 20.10           C
ATOM    282  H   ALA A  95      52.277 -23.705  56.690  1.00 10.39           H
ATOM    283  HA  ALA A  95      54.521 -23.574  55.172  1.00 13.45           H
ATOM    284  HB1 ALA A  95      53.488 -21.724  54.142  1.00 24.12           H
ATOM    285  HB2 ALA A  95      52.589 -23.019  53.993  1.00 24.12           H
ATOM    286  HB3 ALA A  95      52.209 -21.913  55.063  1.00 24.12           H
ATOM    287  N   LEU A  96      53.721 -21.283  57.292  1.00 13.12           N
ATOM    288  CA  LEU A  96      54.236 -20.080  57.914  1.00 15.12           C
ATOM    289  C   LEU A  96      53.365 -19.716  59.112  1.00 12.46           C
ATOM    290  O   LEU A  96      52.135 -19.758  59.046  1.00  8.07           O
ATOM    291  CB  LEU A  96      54.255 -18.943  56.890  1.00 10.97           C
ATOM    292  CG  LEU A  96      54.673 -17.552  57.382  1.00 13.66           C
ATOM    293  CD1 LEU A  96      56.134 -17.566  57.663  1.00 11.46           C
ATOM    294  CD2 LEU A  96      54.361 -16.465  56.346  1.00 25.27           C
ATOM    295  H   LEU A  96      52.876 -21.401  57.405  1.00 15.75           H
ATOM    296  HA  LEU A  96      55.143 -20.227  58.222  1.00 18.14           H
ATOM    297  HB2 LEU A  96      54.866 -19.210  56.188  1.00 13.17           H
ATOM    298  HB3 LEU A  96      53.364 -18.857  56.516  1.00 13.17           H
ATOM    299  HG  LEU A  96      54.200 -17.329  58.195  1.00 16.39           H
ATOM    300 HD11 LEU A  96      56.389 -16.682  57.972  1.00 13.75           H
ATOM    301 HD12 LEU A  96      56.310 -18.231  58.343  1.00 13.75           H
ATOM    302 HD13 LEU A  96      56.614 -17.786  56.849  1.00 13.75           H
ATOM    303 HD21 LEU A  96      54.653 -15.607  56.690  1.00 30.33           H
ATOM    304 HD22 LEU A  96      54.833 -16.670  55.522  1.00 30.33           H
ATOM    305 HD23 LEU A  96      53.405 -16.451  56.183  1.00 30.33           H
ATOM    306  N   LEU A  97      54.009 -19.351  60.201  1.00  5.16           N
ATOM    307  CA  LEU A  97      53.339 -18.727  61.328  1.00  5.60           C
ATOM    308  C   LEU A  97      53.780 -17.282  61.439  1.00  4.07           C
ATOM    309  O   LEU A  97      54.976 -16.980  61.382  1.00  5.27           O
ATOM    310  CB  LEU A  97      53.653 -19.461  62.622  1.00  5.79           C
ATOM    311  CG  LEU A  97      53.205 -18.805  63.904  1.00  7.72           C
ATOM    312  CD1 LEU A  97      51.663 -18.758  64.027  1.00 10.73           C
ATOM    313  CD2 LEU A  97      53.825 -19.636  64.989  1.00 19.14           C
ATOM    314  H   LEU A  97      54.849 -19.464  60.307  1.00  6.19           H
ATOM    315  HA  LEU A  97      52.377 -18.731  61.194  1.00  6.72           H
ATOM    316  HB2 LEU A  97      53.209 -20.319  62.590  1.00  6.95           H
ATOM    317  HB3 LEU A  97      54.618 -19.605  62.679  1.00  6.95           H
ATOM    318  HG  LEU A  97      53.578 -17.919  63.972  1.00  9.26           H
ATOM    319 HD11 LEU A  97      51.424 -18.297  64.839  1.00 12.88           H
ATOM    320 HD12 LEU A  97      51.302 -18.303  63.261  1.00 12.88           H
ATOM    321 HD13 LEU A  97      51.321 -19.668  64.058  1.00 12.88           H
ATOM    322 HD21 LEU A  97      53.611 -19.242  65.851  1.00 22.97           H
ATOM    323 HD22 LEU A  97      53.469 -20.539  64.926  1.00 22.97           H
ATOM    324 HD23 LEU A  97      54.792 -19.653  64.856  1.00 22.97           H
ATOM    325  N   ILE A  98      52.814 -16.401  61.610  1.00  6.70           N
ATOM    326  CA  ILE A  98      53.055 -15.001  61.950  1.00  4.28           C
ATOM    327  C   ILE A  98      52.540 -14.820  63.368  1.00  7.61           C
ATOM    328  O   ILE A  98      51.333 -14.682  63.576  1.00  4.96           O
ATOM    329  CB  ILE A  98      52.361 -14.051  60.963  1.00  7.35           C
ATOM    330  CG1 ILE A  98      52.874 -14.276  59.522  1.00  7.67           C
ATOM    331  CG2 ILE A  98      52.536 -12.636  61.376  1.00  8.86           C
ATOM    332  CD1 ILE A  98      54.343 -13.905  59.303  1.00  9.44           C
ATOM    333  H   ILE A  98      51.983 -16.593  61.525  1.00  8.04           H
ATOM    334  HA  ILE A  98      53.998 -14.813  61.977  1.00  5.14           H
ATOM    335  HB  ILE A  98      51.417 -14.244  60.994  1.00  8.82           H
ATOM    336 HG12 ILE A  98      52.797 -15.224  59.298  1.00  9.20           H
ATOM    337 HG13 ILE A  98      52.343 -13.762  58.895  1.00  9.20           H
ATOM    338 HG21 ILE A  98      52.142 -12.073  60.697  1.00 10.63           H
ATOM    339 HG22 ILE A  98      52.091 -12.495  62.227  1.00 10.63           H
ATOM    340 HG23 ILE A  98      53.481 -12.453  61.454  1.00 10.63           H
ATOM    341 HD11 ILE A  98      54.582 -14.087  58.378  1.00 11.33           H
ATOM    342 HD12 ILE A  98      54.460 -12.963  59.498  1.00 11.33           H
ATOM    343 HD13 ILE A  98      54.902 -14.438  59.886  1.00 11.33           H
ATOM    344  N   SER A  99      53.432 -14.857  64.360  1.00  9.84           N
ATOM    345  CA  SER A  99      53.040 -14.736  65.765  1.00  8.85           C
ATOM    346  C   SER A  99      53.636 -13.468  66.361  1.00  7.82           C
ATOM    347  O   SER A  99      54.646 -13.522  67.083  1.00 14.10           O
ATOM    348  CB  SER A  99      53.466 -15.959  66.575  1.00 13.53           C
ATOM    349  OG  SER A  99      52.925 -15.885  67.887  1.00  8.11           O
ATOM    350  H   SER A  99      54.273 -14.958  64.242  1.00 11.81           H
ATOM    351  HA  SER A  99      52.086 -14.658  65.828  1.00 10.62           H
ATOM    352  HB2 SER A  99      53.150 -16.755  66.120  1.00 16.24           H
ATOM    353  HB3 SER A  99      54.430 -15.985  66.661  1.00 16.24           H
ATOM    354  HG  SER A  99      52.934 -16.637  68.268  1.00  9.73           H
ATOM    355  N   PRO A 100      53.014 -12.312  66.127  1.00  8.39           N
ATOM    356  CA  PRO A 100      53.660 -11.051  66.524  1.00  6.18           C
ATOM    357  C   PRO A 100      53.867 -10.944  68.025  1.00  7.33           C
ATOM    358  O   PRO A 100      54.819 -10.313  68.493  1.00  3.34           O
ATOM    359  CB  PRO A 100      52.686  -9.977  66.020  1.00  5.24           C
ATOM    360  CG  PRO A 100      51.718 -10.650  65.128  1.00 11.18           C
ATOM    361  CD  PRO A 100      51.675 -12.098  65.550  1.00 16.47           C
ATOM    362  HA  PRO A 100      54.495 -10.932  66.051  1.00  7.41           H
ATOM    363  HB2 PRO A 100      52.213  -9.612  66.776  1.00  6.28           H
ATOM    364  HB3 PRO A 100      53.184  -9.300  65.549  1.00  6.28           H
ATOM    365  HG2 PRO A 100      50.839 -10.257  65.214  1.00 13.42           H
ATOM    366  HG3 PRO A 100      52.013 -10.597  64.204  1.00 13.42           H
ATOM    367  HD2 PRO A 100      50.989 -12.247  66.219  1.00 19.76           H
ATOM    368  HD3 PRO A 100      51.557 -12.672  64.770  1.00 19.76           H
ATOM    369  N   HIS A 101      52.975 -11.529  68.798  1.00  8.43           N
ATOM    370  CA  HIS A 101      53.015 -11.358  70.232  1.00  7.98           C
ATOM    371  C   HIS A 101      54.021 -12.285  70.908  1.00  9.85           C
ATOM    372  O   HIS A 101      54.100 -12.304  72.137  1.00 12.82           O
ATOM    373  CB  HIS A 101      51.592 -11.534  70.773  1.00  8.14           C
ATOM    374  CG  HIS A 101      50.675 -10.482  70.271  1.00  4.61           C
ATOM    375  ND1 HIS A 101      50.686  -9.203  70.773  1.00  6.12           N1+
ATOM    376  CD2 HIS A 101      49.816 -10.470  69.229  1.00  9.19           C
ATOM    377  CE1 HIS A 101      49.830  -8.459  70.103  1.00  8.59           C
ATOM    378  NE2 HIS A 101      49.289  -9.208  69.160  1.00 11.68           N
ATOM    379  H   HIS A 101      52.340 -12.041  68.517  1.00 10.12           H
ATOM    380  HA  HIS A 101      53.281 -10.443  70.414  1.00  9.58           H
ATOM    381  HB2 HIS A 101      51.607 -11.470  71.739  1.00  9.77           H
ATOM    382  HB3 HIS A 101      51.228 -12.388  70.495  1.00  9.77           H
ATOM    383  HD1 HIS A 101      51.151  -8.938  71.447  1.00  7.35           H
ATOM    384  HD2 HIS A 101      49.619 -11.182  68.667  1.00 11.03           H
ATOM    385  HE1 HIS A 101      49.640  -7.562  70.275  1.00 10.31           H
ATOM    386  HE2 HIS A 101      48.727  -8.941  68.589  1.00 14.01           H
ATOM    387  N   ARG A 102      54.783 -13.057  70.141  1.00  9.61           N
ATOM    388  CA  ARG A 102      56.038 -13.583  70.644  1.00  7.39           C
ATOM    389  C   ARG A 102      57.037 -12.486  70.979  1.00  8.81           C
ATOM    390  O   ARG A 102      58.072 -12.771  71.586  1.00 10.25           O
ATOM    391  CB  ARG A 102      56.629 -14.532  69.609  1.00  9.06           C
ATOM    392  CG  ARG A 102      56.069 -15.951  69.642  1.00  5.34           C
ATOM    393  CD  ARG A 102      56.607 -16.743  70.803  1.00  4.51           C
ATOM    394  NE  ARG A 102      57.955 -17.265  70.624  1.00  9.28           N
ATOM    395  CZ  ARG A 102      58.451 -18.271  71.336  1.00 10.25           C
ATOM    396  NH1 ARG A 102      59.668 -18.716  71.092  1.00 11.44           N
ATOM    397  NH2 ARG A 102      57.730 -18.850  72.279  1.00  4.18           N1+
ATOM    398  H   ARG A 102      54.598 -13.299  69.336  1.00 11.53           H
ATOM    399  HA  ARG A 102      55.876 -14.072  71.462  1.00  8.87           H
ATOM    400  HB2 ARG A 102      56.465 -14.188  68.725  1.00 10.88           H
ATOM    401  HB3 ARG A 102      57.585 -14.579  69.772  1.00 10.88           H
ATOM    402  HG2 ARG A 102      55.112 -15.907  69.748  1.00  6.40           H
ATOM    403  HG3 ARG A 102      56.303 -16.424  68.836  1.00  6.40           H
ATOM    404  HD2 ARG A 102      56.647 -16.161  71.581  1.00  5.41           H
ATOM    405  HD3 ARG A 102      56.002 -17.484  70.957  1.00  5.41           H
ATOM    406  HE  ARG A 102      58.482 -16.862  70.080  1.00 11.14           H
ATOM    407 HH11 ARG A 102      60.148 -18.345  70.480  1.00 13.73           H
ATOM    408 HH12 ARG A 102      59.994 -19.356  71.565  1.00 13.73           H
ATOM    409 HH21 ARG A 102      56.930 -18.589  72.440  1.00  5.02           H
ATOM    410 HH22 ARG A 102      58.066 -19.499  72.735  1.00  5.02           H
ATOM    411  N   PHE A 103      56.764 -11.241  70.602  1.00 14.30           N
ATOM    412  CA  PHE A 103      57.713 -10.158  70.824  1.00 19.05           C
ATOM    413  C   PHE A 103      57.117  -9.010  71.637  1.00 19.89           C
ATOM    414  O   PHE A 103      57.737  -7.946  71.710  1.00 15.04           O
ATOM    415  CB  PHE A 103      58.229  -9.633  69.487  1.00  7.73           C
ATOM    416  CG  PHE A 103      58.754 -10.700  68.576  1.00  6.17           C
ATOM    417  CD1 PHE A 103      58.050 -11.063  67.429  1.00  8.66           C
ATOM    418  CD2 PHE A 103      59.937 -11.342  68.866  1.00  6.38           C
ATOM    419  CE1 PHE A 103      58.516 -12.042  66.607  1.00 15.43           C
ATOM    420  CE2 PHE A 103      60.406 -12.332  68.058  1.00  6.32           C
ATOM    421  CZ  PHE A 103      59.712 -12.686  66.923  1.00 10.09           C
ATOM    422  H   PHE A 103      56.038 -10.985  70.213  1.00 17.16           H
ATOM    423  HA  PHE A 103      58.479 -10.501  71.312  1.00 22.86           H
ATOM    424  HB2 PHE A 103      57.485  -9.207  69.047  1.00  9.28           H
ATOM    425  HB3 PHE A 103      58.946  -8.999  69.651  1.00  9.28           H
ATOM    426  HD1 PHE A 103      57.253 -10.639  67.207  1.00 10.40           H
ATOM    427  HD2 PHE A 103      60.411 -11.116  69.627  1.00  7.66           H
ATOM    428  HE1 PHE A 103      58.043 -12.269  65.841  1.00 18.52           H
ATOM    429  HE2 PHE A 103      61.206 -12.756  68.253  1.00  7.58           H
ATOM    430  HZ  PHE A 103      60.050 -13.346  66.368  1.00 12.10           H
ATOM    431  N   GLY A 104      55.940  -9.202  72.248  1.00  7.98           N
ATOM    432  CA  GLY A 104      55.249  -8.220  73.056  1.00 14.66           C
ATOM    433  C   GLY A 104      55.547  -8.253  74.551  1.00  7.46           C
ATOM    434  O   GLY A 104      54.848  -7.602  75.325  1.00  7.92           O
ATOM    435  H   GLY A 104      55.500  -9.943  72.200  1.00  9.57           H
ATOM    436  HA2 GLY A 104      55.460  -7.339  72.715  1.00 17.59           H
ATOM    437  HA3 GLY A 104      54.293  -8.355  72.936  1.00 17.59           H
ATOM    438  N   GLU A 105      56.581  -8.956  74.998  1.00 15.03           N
ATOM    439  CA  GLU A 105      56.862  -9.008  76.428  1.00 14.79           C
ATOM    440  C   GLU A 105      57.102  -7.603  76.960  1.00 15.41           C
ATOM    441  O   GLU A 105      57.595  -6.728  76.251  1.00  7.29           O
ATOM    442  CB  GLU A 105      58.095  -9.879  76.732  1.00 14.60           C
ATOM    443  CG  GLU A 105      58.123 -11.245  76.063  1.00 16.80           C
ATOM    444  CD  GLU A 105      58.972 -11.261  74.790  1.00 17.12           C
ATOM    445  OE1 GLU A 105      59.918 -12.079  74.714  1.00  9.63           O
ATOM    446  OE2 GLU A 105      58.699 -10.460  73.858  1.00 17.51           O1-
ATOM    447  H   GLU A 105      57.121  -9.409  74.503  1.00 18.03           H
ATOM    448  HA  GLU A 105      56.100  -9.379  76.899  1.00 17.74           H
ATOM    449  HB2 GLU A 105      58.891  -9.399  76.448  1.00 17.52           H
ATOM    450  HB3 GLU A 105      58.136 -10.027  77.685  1.00 17.52           H
ATOM    451  HG2 GLU A 105      58.512 -11.880  76.679  1.00 20.15           H
ATOM    452  HG3 GLU A 105      57.218 -11.514  75.831  1.00 20.15           H
ATOM    453  N   ILE A 106      56.749  -7.413  78.235  1.00 17.52           N
ATOM    454  CA  ILE A 106      57.096  -6.200  78.978  1.00 19.35           C
ATOM    455  C   ILE A 106      58.607  -5.979  78.979  1.00 19.42           C
ATOM    456  O   ILE A 106      59.083  -4.837  78.960  1.00 16.07           O
ATOM    457  CB  ILE A 106      56.551  -6.314  80.415  1.00 15.34           C
ATOM    458  CG1 ILE A 106      55.095  -5.900  80.470  1.00 19.65           C
ATOM    459  CG2 ILE A 106      57.335  -5.492  81.354  1.00 20.07           C
ATOM    460  CD1 ILE A 106      54.367  -6.489  81.682  1.00 29.76           C
ATOM    461  H   ILE A 106      56.297  -7.981  78.690  1.00 21.02           H
ATOM    462  HA  ILE A 106      56.671  -5.435  78.540  1.00 23.22           H
ATOM    463  HB  ILE A 106      56.614  -7.239  80.701  1.00 18.41           H
ATOM    464 HG12 ILE A 106      55.049  -4.934  80.534  1.00 23.58           H
ATOM    465 HG13 ILE A 106      54.629  -6.199  79.673  1.00 23.58           H
ATOM    466 HG21 ILE A 106      56.895  -5.511  82.218  1.00 24.09           H
ATOM    467 HG22 ILE A 106      58.231  -5.850  81.441  1.00 24.09           H
ATOM    468 HG23 ILE A 106      57.354  -4.586  81.010  1.00 24.09           H
ATOM    469 HD11 ILE A 106      53.443  -6.183  81.677  1.00 35.72           H
ATOM    470 HD12 ILE A 106      54.399  -7.458  81.647  1.00 35.72           H
ATOM    471 HD13 ILE A 106      54.810  -6.176  82.487  1.00 35.72           H
ATOM    472  N   LYS A 107      59.376  -7.072  79.055  1.00 16.53           N
ATOM    473  CA  LYS A 107      60.833  -7.041  78.936  1.00 14.72           C
ATOM    474  C   LYS A 107      61.339  -6.787  77.522  1.00 11.06           C
ATOM    475  O   LYS A 107      62.519  -6.469  77.361  1.00 16.70           O
ATOM    476  CB  LYS A 107      61.462  -8.375  79.317  1.00 18.67           C
ATOM    477  CG  LYS A 107      61.213  -8.903  80.693  1.00 46.49           C
ATOM    478  CD  LYS A 107      61.585 -10.405  80.717  1.00 44.81           C
ATOM    479  CE  LYS A 107      62.374 -10.769  81.971  1.00 48.07           C
ATOM    480  NZ  LYS A 107      63.218 -11.985  81.780  1.00 41.11           N1+
ATOM    481  H   LYS A 107      59.057  -7.862  79.158  1.00 19.84           H
ATOM    482  HA  LYS A 107      61.183  -6.358  79.528  1.00 17.66           H
ATOM    483  HB2 LYS A 107      61.113  -9.036  78.693  1.00 22.40           H
ATOM    484  HB3 LYS A 107      62.415  -8.297  79.192  1.00 22.40           H
ATOM    485  HG2 LYS A 107      61.769  -8.414  81.315  1.00 55.78           H
ATOM    486  HG3 LYS A 107      60.274  -8.804  80.922  1.00 55.78           H
ATOM    487  HD2 LYS A 107      60.769 -10.932  80.714  1.00 53.77           H
ATOM    488  HD3 LYS A 107      62.128 -10.630  79.944  1.00 53.77           H
ATOM    489  HE2 LYS A 107      62.961 -10.037  82.209  1.00 57.69           H
ATOM    490  HE3 LYS A 107      61.752 -10.945  82.695  1.00 57.69           H
ATOM    491  HZ1 LYS A 107      63.662 -12.149  82.532  1.00 49.33           H
ATOM    492  HZ2 LYS A 107      62.702 -12.686  81.589  1.00 49.33           H
ATOM    493  HZ3 LYS A 107      63.795 -11.853  81.117  1.00 49.33           H
ATOM    494  N   GLY A 108      60.546  -7.045  76.491  1.00  9.28           N
ATOM    495  CA  GLY A 108      61.052  -6.912  75.149  1.00 12.65           C
ATOM    496  C   GLY A 108      61.048  -5.471  74.741  1.00  5.04           C
ATOM    497  O   GLY A 108      60.623  -4.595  75.484  1.00  1.99           O
ATOM    498  H   GLY A 108      59.730  -7.311  76.534  1.00 11.13           H
ATOM    499  HA2 GLY A 108      61.970  -7.239  75.109  1.00 15.17           H
ATOM    500  HA3 GLY A 108      60.517  -7.435  74.534  1.00 15.17           H
ATOM    501  N   ASN A 109      61.528  -5.226  73.533  1.00  6.29           N
ATOM    502  CA  ASN A 109      61.590  -3.870  73.003  1.00 11.12           C
ATOM    503  C   ASN A 109      60.777  -3.687  71.712  1.00  8.13           C
ATOM    504  O   ASN A 109      61.067  -2.785  70.924  1.00  7.16           O
ATOM    505  CB  ASN A 109      63.041  -3.452  72.772  1.00  6.59           C
ATOM    506  CG  ASN A 109      63.769  -3.083  74.050  1.00  6.28           C
ATOM    507  OD1 ASN A 109      63.277  -2.304  74.892  1.00  7.92           O
ATOM    508  ND2 ASN A 109      64.967  -3.613  74.181  1.00  4.67           N
ATOM    509  H   ASN A 109      61.813  -5.829  72.998  1.00  7.55           H
ATOM    510  HA  ASN A 109      61.237  -3.268  73.673  1.00 13.35           H
ATOM    511  HB2 ASN A 109      63.523  -4.182  72.369  1.00  7.90           H
ATOM    512  HB3 ASN A 109      63.063  -2.669  72.200  1.00  7.90           H
ATOM    513 HD21 ASN A 109      65.447  -3.428  74.865  1.00  5.61           H
ATOM    514 HD22 ASN A 109      65.258  -4.144  73.575  1.00  5.61           H
ATOM    515  N   SER A 110      59.733  -4.488  71.489  1.00  7.43           N
ATOM    516  CA  SER A 110      58.980  -4.419  70.234  1.00 10.25           C
ATOM    517  C   SER A 110      57.562  -3.881  70.421  1.00  8.00           C
ATOM    518  O   SER A 110      57.078  -3.707  71.540  1.00  5.16           O
ATOM    519  CB  SER A 110      58.922  -5.790  69.575  1.00 12.00           C
ATOM    520  OG  SER A 110      60.217  -6.164  69.145  1.00 16.83           O
ATOM    521  H   SER A 110      59.441  -5.076  72.050  1.00  8.92           H
ATOM    522  HA  SER A 110      59.429  -3.818  69.617  1.00 12.30           H
ATOM    523  HB2 SER A 110      58.617  -6.433  70.227  1.00 14.40           H
ATOM    524  HB3 SER A 110      58.311  -5.730  68.813  1.00 14.40           H
ATOM    525  HG  SER A 110      60.299  -5.942  68.357  1.00 20.20           H
ATOM    526  N   ALA A 111      56.885  -3.648  69.279  1.00 15.61           N
ATOM    527  CA  ALA A 111      55.573  -2.993  69.239  1.00  8.92           C
ATOM    528  C   ALA A 111      54.666  -3.690  68.236  1.00  6.27           C
ATOM    529  O   ALA A 111      54.198  -3.083  67.275  1.00  7.08           O
ATOM    530  CB  ALA A 111      55.721  -1.513  68.884  1.00 12.08           C
ATOM    531  H   ALA A 111      57.165  -3.869  68.506  1.00 18.73           H
ATOM    532  HA  ALA A 111      55.141  -3.040  70.105  1.00 10.71           H
ATOM    533  HB1 ALA A 111      54.842  -1.109  68.880  1.00 14.49           H
ATOM    534  HB2 ALA A 111      56.279  -1.076  69.546  1.00 14.49           H
ATOM    535  HB3 ALA A 111      56.118  -1.438  68.002  1.00 14.49           H
ATOM    536  N   PRO A 112      54.378  -4.962  68.438  1.00  7.62           N
ATOM    537  CA  PRO A 112      53.328  -5.603  67.640  1.00  9.98           C
ATOM    538  C   PRO A 112      51.958  -5.006  67.928  1.00  7.95           C
ATOM    539  O   PRO A 112      51.588  -4.749  69.075  1.00  7.00           O
ATOM    540  CB  PRO A 112      53.390  -7.063  68.077  1.00  7.97           C
ATOM    541  CG  PRO A 112      53.913  -6.985  69.459  1.00 10.40           C
ATOM    542  CD  PRO A 112      54.887  -5.849  69.479  1.00  7.62           C
ATOM    543  HA  PRO A 112      53.530  -5.540  66.687  1.00 11.98           H
ATOM    544  HB2 PRO A 112      52.501  -7.442  68.078  1.00  9.57           H
ATOM    545  HB3 PRO A 112      53.974  -7.553  67.481  1.00  9.57           H
ATOM    546  HG2 PRO A 112      53.196  -6.838  70.092  1.00 12.48           H
ATOM    547  HG3 PRO A 112      54.389  -7.802  69.668  1.00 12.48           H
ATOM    548  HD2 PRO A 112      54.867  -5.389  70.326  1.00  9.14           H
ATOM    549  HD3 PRO A 112      55.783  -6.145  69.246  1.00  9.14           H
ATOM    550  N   LEU A 113      51.202  -4.797  66.859  1.00 14.74           N
ATOM    551  CA  LEU A 113      49.894  -4.182  66.958  1.00 10.74           C
ATOM    552  C   LEU A 113      48.875  -5.218  67.401  1.00 12.36           C
ATOM    553  O   LEU A 113      49.018  -6.409  67.135  1.00 12.83           O
ATOM    554  CB  LEU A 113      49.461  -3.584  65.621  1.00  9.41           C
ATOM    555  CG  LEU A 113      50.135  -2.345  65.046  1.00 13.20           C
ATOM    556  CD1 LEU A 113      49.874  -2.299  63.517  1.00 12.07           C
ATOM    557  CD2 LEU A 113      49.588  -1.086  65.696  1.00  4.93           C
ATOM    558  H   LEU A 113      51.428  -5.013  66.063  1.00 17.69           H
ATOM    559  HA  LEU A 113      49.916  -3.467  67.615  1.00 12.89           H
ATOM    560  HB2 LEU A 113      49.566  -4.277  64.950  1.00 11.29           H
ATOM    561  HB3 LEU A 113      48.520  -3.367  65.703  1.00 11.29           H
ATOM    562  HG  LEU A 113      51.090  -2.397  65.218  1.00 15.83           H
ATOM    563 HD11 LEU A 113      50.272  -1.500  63.138  1.00 14.48           H
ATOM    564 HD12 LEU A 113      50.279  -3.085  63.122  1.00 14.48           H
ATOM    565 HD13 LEU A 113      48.923  -2.302  63.346  1.00 14.48           H
ATOM    566 HD21 LEU A 113      50.023  -0.317  65.292  1.00  5.91           H
ATOM    567 HD22 LEU A 113      48.635  -1.047  65.531  1.00  5.91           H
ATOM    568 HD23 LEU A 113      49.753  -1.105  66.652  1.00  5.91           H
ATOM    569  N   ILE A 114      47.856  -4.731  68.103  1.00 14.15           N
ATOM    570  CA  ILE A 114      46.687  -5.499  68.518  1.00 15.53           C
ATOM    571  C   ILE A 114      45.672  -5.486  67.364  1.00 13.34           C
ATOM    572  O   ILE A 114      45.214  -4.411  66.953  1.00 12.05           O
ATOM    573  CB  ILE A 114      46.117  -4.893  69.824  1.00 13.96           C
ATOM    574  CG1 ILE A 114      47.152  -5.046  70.945  1.00  8.64           C
ATOM    575  CG2 ILE A 114      44.850  -5.532  70.268  1.00 17.39           C
ATOM    576  CD1 ILE A 114      46.817  -4.347  72.209  1.00 17.89           C
ATOM    577  H   ILE A 114      47.828  -3.914  68.371  1.00 16.99           H
ATOM    578  HA  ILE A 114      46.960  -6.420  68.687  1.00 18.64           H
ATOM    579  HB  ILE A 114      45.948  -3.945  69.695  1.00 16.75           H
ATOM    580 HG12 ILE A 114      47.264  -5.983  71.150  1.00 10.36           H
ATOM    581 HG13 ILE A 114      47.991  -4.663  70.636  1.00 10.36           H
ATOM    582 HG21 ILE A 114      44.496  -5.036  71.022  1.00 20.86           H
ATOM    583 HG22 ILE A 114      44.209  -5.523  69.545  1.00 20.86           H
ATOM    584 HG23 ILE A 114      45.050  -6.444  70.541  1.00 20.86           H
ATOM    585 HD11 ILE A 114      47.558  -4.450  72.824  1.00 21.47           H
ATOM    586 HD12 ILE A 114      46.673  -3.400  72.027  1.00 21.47           H
ATOM    587 HD13 ILE A 114      46.018  -4.734  72.588  1.00 21.47           H
ATOM    588  N   ILE A 115      45.346  -6.682  66.820  1.00 11.79           N
ATOM    589  CA  ILE A 115      44.557  -6.862  65.586  1.00 16.54           C
ATOM    590  C   ILE A 115      43.446  -7.889  65.804  1.00 13.24           C
ATOM    591  O   ILE A 115      43.475  -8.614  66.801  1.00 10.19           O
ATOM    592  CB  ILE A 115      45.449  -7.320  64.424  1.00 19.70           C
ATOM    593  CG1 ILE A 115      46.212  -8.589  64.837  1.00 22.60           C
ATOM    594  CG2 ILE A 115      46.424  -6.206  64.077  1.00 23.42           C
ATOM    595  CD1 ILE A 115      47.061  -9.188  63.738  1.00 32.39           C
ATOM    596  H   ILE A 115      45.594  -7.437  67.154  1.00 14.15           H
ATOM    597  HA  ILE A 115      44.140  -6.029  65.337  1.00 19.85           H
ATOM    598  HB  ILE A 115      44.893  -7.526  63.661  1.00 23.64           H
ATOM    599 HG12 ILE A 115      46.832  -8.346  65.547  1.00 27.12           H
ATOM    600 HG13 ILE A 115      45.601  -9.271  65.153  1.00 27.12           H
ATOM    601 HG21 ILE A 115      46.960  -6.481  63.319  1.00 28.10           H
ATOM    602 HG22 ILE A 115      45.928  -5.403  63.862  1.00 28.10           H
ATOM    603 HG23 ILE A 115      47.000  -6.035  64.844  1.00 28.10           H
ATOM    604 HD11 ILE A 115      47.523  -9.968  64.085  1.00 38.87           H
ATOM    605 HD12 ILE A 115      46.470  -9.443  63.015  1.00 38.87           H
ATOM    606 HD13 ILE A 115      47.717  -8.540  63.428  1.00 38.87           H
ATOM    607  N   ARG A 116      42.482  -7.987  64.836  1.00 16.26           N
ATOM    608  CA  ARG A 116      41.609  -9.180  64.836  1.00 14.88           C
ATOM    609  C   ARG A 116      41.148  -9.275  63.383  1.00 10.05           C
ATOM    610  O   ARG A 116      41.632  -8.537  62.543  1.00 12.41           O
ATOM    611  CB  ARG A 116      40.532  -9.035  65.913  1.00 19.63           C
ATOM    612  CG  ARG A 116      40.726 -10.005  67.065  1.00  8.19           C
ATOM    613  CD  ARG A 116      40.184 -11.402  66.803  1.00 15.71           C
ATOM    614  NE  ARG A 116      38.785 -11.492  67.291  1.00 10.98           N
ATOM    615  CZ  ARG A 116      37.795 -12.139  66.620  1.00  7.96           C
ATOM    616  NH1 ARG A 116      36.533 -12.160  67.166  1.00  7.88           N
ATOM    617  NH2 ARG A 116      38.042 -13.037  65.569  1.00 15.50           N1+
ATOM    618  H   ARG A 116      42.409  -7.329  64.041  1.00 19.51           H
ATOM    619  HA  ARG A 116      42.239 -10.090  65.052  1.00 17.85           H
ATOM    620  HB2 ARG A 116      40.599  -7.998  66.335  1.00 23.55           H
ATOM    621  HB3 ARG A 116      39.509  -9.097  65.487  1.00 23.55           H
ATOM    622  HG2 ARG A 116      41.820 -10.049  67.316  1.00  9.83           H
ATOM    623  HG3 ARG A 116      40.259  -9.579  67.981  1.00  9.83           H
ATOM    624  HD2 ARG A 116      40.258 -11.657  65.727  1.00 18.85           H
ATOM    625  HD3 ARG A 116      40.787 -12.159  67.360  1.00 18.85           H
ATOM    626  HE  ARG A 116      38.515 -10.834  68.046  1.00 13.17           H
ATOM    627 HH11 ARG A 116      36.264 -11.470  67.873  1.00  9.45           H
ATOM    628 HH12 ARG A 116      35.742 -12.465  66.569  1.00  9.45           H
ATOM    629 HH21 ARG A 116      38.905 -12.896  65.053  1.00 18.60           H
ATOM    630 HH22 ARG A 116      37.260 -13.241  64.947  1.00 18.60           H
ATOM    631  N   GLU A 117      40.363 -10.390  63.050  1.00 13.54           N
ATOM    632  CA  GLU A 117      39.835 -10.453  61.652  1.00 11.31           C
ATOM    633  C   GLU A 117      40.936 -10.175  60.617  1.00 11.99           C
ATOM    634  O   GLU A 117      40.877  -9.448  59.637  1.00 18.96           O
ATOM    635  CB  GLU A 117      38.722  -9.430  61.442  1.00 12.26           C
ATOM    636  CG  GLU A 117      37.528  -9.718  62.334  1.00 18.09           C
ATOM    637  CD  GLU A 117      37.773  -9.159  63.723  1.00 13.87           C
ATOM    638  OE1 GLU A 117      38.286  -8.023  63.800  1.00 12.11           O
ATOM    639  OE2 GLU A 117      37.522  -9.899  64.720  1.00 22.78           O1-
ATOM    640  H   GLU A 117      39.689 -10.711  63.749  1.00 16.25           H
ATOM    641  HA  GLU A 117      39.487 -11.506  61.466  1.00 13.57           H
ATOM    642  HB2 GLU A 117      39.123  -8.407  61.644  1.00 14.71           H
ATOM    643  HB3 GLU A 117      38.432  -9.397  60.368  1.00 14.71           H
ATOM    644  HG2 GLU A 117      36.629  -9.218  61.914  1.00 21.71           H
ATOM    645  HG3 GLU A 117      37.302 -10.799  62.381  1.00 21.71           H
ATOM    646  N   PRO A 118      42.090 -10.887  60.781  1.00  7.58           N
ATOM    647  CA  PRO A 118      43.173 -10.899  59.773  1.00 14.35           C
ATOM    648  C   PRO A 118      42.910 -11.753  58.545  1.00  8.60           C
ATOM    649  O   PRO A 118      42.342 -12.839  58.615  1.00  3.74           O
ATOM    650  CB  PRO A 118      44.364 -11.529  60.521  1.00 10.72           C
ATOM    651  CG  PRO A 118      43.742 -12.526  61.421  1.00 14.11           C
ATOM    652  CD  PRO A 118      42.443 -11.797  61.890  1.00 16.57           C
ATOM    653  HA  PRO A 118      43.421  -9.989  59.507  1.00 17.22           H
ATOM    654  HB2 PRO A 118      44.935 -11.988  59.880  1.00 12.87           H
ATOM    655  HB3 PRO A 118      44.873 -10.856  61.006  1.00 12.87           H
ATOM    656  HG2 PRO A 118      43.547 -13.351  60.953  1.00 16.93           H
ATOM    657  HG3 PRO A 118      44.332 -12.707  62.169  1.00 16.93           H
ATOM    658  HD2 PRO A 118      41.735 -12.453  62.048  1.00 19.88           H
ATOM    659  HD3 PRO A 118      42.643 -11.301  62.704  1.00 19.88           H
ATOM    660  N   PHE A 119      43.443 -11.297  57.412  1.00  8.16           N
ATOM    661  CA  PHE A 119      43.392 -12.127  56.223  1.00 14.98           C
ATOM    662  C   PHE A 119      44.617 -11.884  55.349  1.00 12.50           C
ATOM    663  O   PHE A 119      45.405 -10.963  55.556  1.00 10.72           O
ATOM    664  CB  PHE A 119      42.101 -11.892  55.414  1.00 14.89           C
ATOM    665  CG  PHE A 119      41.902 -10.469  54.944  1.00 14.57           C
ATOM    666  CD1 PHE A 119      41.475  -9.505  55.805  1.00 10.21           C
ATOM    667  CD2 PHE A 119      42.094 -10.128  53.620  1.00 15.08           C
ATOM    668  CE1 PHE A 119      41.257  -8.233  55.362  1.00 13.14           C
ATOM    669  CE2 PHE A 119      41.879  -8.860  53.200  1.00  9.77           C
ATOM    670  CZ  PHE A 119      41.465  -7.917  54.072  1.00  9.18           C
ATOM    671  H   PHE A 119      43.833 -10.539  57.315  1.00  9.79           H
ATOM    672  HA  PHE A 119      43.404 -13.058  56.481  1.00 17.98           H
ATOM    673  HB2 PHE A 119      42.098 -12.482  54.634  1.00 17.86           H
ATOM    674  HB3 PHE A 119      41.348 -12.120  55.977  1.00 17.86           H
ATOM    675  HD1 PHE A 119      41.324  -9.721  56.700  1.00 12.25           H
ATOM    676  HD2 PHE A 119      42.375 -10.779  53.015  1.00 18.09           H
ATOM    677  HE1 PHE A 119      40.971  -7.572  55.949  1.00 15.77           H
ATOM    678  HE2 PHE A 119      42.010  -8.624  52.319  1.00 11.73           H
ATOM    679  HZ  PHE A 119      41.317  -7.049  53.785  1.00 11.02           H
ATOM    680  N   VAL A 120      44.766 -12.735  54.360  1.00  9.69           N
ATOM    681  CA  VAL A 120      45.851 -12.621  53.403  1.00 17.11           C
ATOM    682  C   VAL A 120      45.199 -12.434  52.055  1.00 11.22           C
ATOM    683  O   VAL A 120      44.202 -13.087  51.747  1.00 16.94           O
ATOM    684  CB  VAL A 120      46.793 -13.848  53.408  1.00 11.37           C
ATOM    685  CG1 VAL A 120      47.814 -13.722  52.323  1.00 19.80           C
ATOM    686  CG2 VAL A 120      47.502 -13.929  54.745  1.00 14.12           C
ATOM    687  H   VAL A 120      44.237 -13.397  54.224  1.00 11.63           H
ATOM    688  HA  VAL A 120      46.377 -11.833  53.590  1.00 20.53           H
ATOM    689  HB  VAL A 120      46.287 -14.664  53.271  1.00 13.64           H
ATOM    690 HG11 VAL A 120      48.425 -14.470  52.404  1.00 23.76           H
ATOM    691 HG12 VAL A 120      47.385 -13.735  51.454  1.00 23.76           H
ATOM    692 HG13 VAL A 120      48.298 -12.890  52.452  1.00 23.76           H
ATOM    693 HG21 VAL A 120      48.134 -14.664  54.725  1.00 16.94           H
ATOM    694 HG22 VAL A 120      47.971 -13.096  54.910  1.00 16.94           H
ATOM    695 HG23 VAL A 120      46.844 -14.076  55.451  1.00 16.94           H
ATOM    696  N   ALA A 121      45.754 -11.535  51.267  1.00 19.39           N
ATOM    697  CA  ALA A 121      45.354 -11.340  49.886  1.00 18.19           C
ATOM    698  C   ALA A 121      46.641 -11.202  49.122  1.00 12.77           C
ATOM    699  O   ALA A 121      47.596 -10.630  49.649  1.00 11.90           O
ATOM    700  CB  ALA A 121      44.479 -10.101  49.717  1.00 18.68           C
ATOM    701  H   ALA A 121      46.388 -11.026  51.524  1.00 23.27           H
ATOM    702  HA  ALA A 121      44.888 -12.129  49.561  1.00 21.82           H
ATOM    703  HB1 ALA A 121      44.276 -10.008  48.775  1.00 22.42           H
ATOM    704  HB2 ALA A 121      43.668 -10.212  50.239  1.00 22.42           H
ATOM    705  HB3 ALA A 121      44.966  -9.328  50.034  1.00 22.42           H
ATOM    706  N   CYS A 122      46.698 -11.782  47.928  1.00 17.00           N
ATOM    707  CA  CYS A 122      47.918 -11.759  47.136  1.00 14.57           C
ATOM    708  C   CYS A 122      47.689 -11.066  45.801  1.00 13.59           C
ATOM    709  O   CYS A 122      46.615 -11.167  45.217  1.00 23.81           O
ATOM    710  CB  CYS A 122      48.446 -13.160  46.885  1.00 20.59           C
ATOM    711  SG  CYS A 122      48.812 -14.072  48.358  1.00 14.26           S
ATOM    712  H   CYS A 122      46.041 -12.193  47.554  1.00 20.40           H
ATOM    713  HA  CYS A 122      48.604 -11.273  47.606  1.00 17.49           H
ATOM    714  HB2 CYS A 122      47.785 -13.660  46.378  1.00 24.71           H
ATOM    715  HB3 CYS A 122      49.270 -13.090  46.375  1.00 24.71           H
ATOM    716  N   GLY A 123      48.712 -10.381  45.320  1.00 11.43           N
ATOM    717  CA  GLY A 123      48.749  -9.909  43.960  1.00 15.44           C
ATOM    718  C   GLY A 123      49.644 -10.796  43.116  1.00 21.03           C
ATOM    719  O   GLY A 123      50.052 -11.896  43.531  1.00 14.84           O
ATOM    720  H   GLY A 123      49.405 -10.163  45.787  1.00 13.72           H
ATOM    721  HA2 GLY A 123      47.869  -9.885  43.572  1.00 18.53           H
ATOM    722  HA3 GLY A 123      49.109  -9.008  43.943  1.00 18.53           H
ATOM    723  N   PRO A 124      49.962 -10.332  41.905  1.00 11.75           N
ATOM    724  CA  PRO A 124      50.795 -11.143  41.011  1.00 18.25           C
ATOM    725  C   PRO A 124      52.219 -11.216  41.453  1.00 17.03           C
ATOM    726  O   PRO A 124      52.939 -12.121  41.023  1.00 33.43           O
ATOM    727  CB  PRO A 124      50.708 -10.416  39.670  1.00 19.06           C
ATOM    728  CG  PRO A 124      49.630  -9.452  39.794  1.00 11.47           C
ATOM    729  CD  PRO A 124      49.567  -9.075  41.261  1.00 27.04           C
ATOM    730  HA  PRO A 124      50.417 -12.031  40.923  1.00 21.90           H
ATOM    731  HB2 PRO A 124      51.552  -9.965  39.521  1.00 22.87           H
ATOM    732  HB3 PRO A 124      50.532 -11.054  38.968  1.00 22.87           H
ATOM    733  HG2 PRO A 124      49.840  -8.679  39.254  1.00 13.76           H
ATOM    734  HG3 PRO A 124      48.808  -9.866  39.499  1.00 13.76           H
ATOM    735  HD2 PRO A 124      50.206  -8.370  41.464  1.00 32.45           H
ATOM    736  HD3 PRO A 124      48.662  -8.828  41.510  1.00 32.45           H
ATOM    737  N   LYS A 125      52.648 -10.290  42.287  1.00 22.14           N
ATOM    738  CA  LYS A 125      54.040 -10.185  42.647  1.00 18.32           C
ATOM    739  C   LYS A 125      54.310 -10.246  44.148  1.00 25.53           C
ATOM    740  O   LYS A 125      55.469 -10.440  44.534  1.00 22.22           O
ATOM    741  CB  LYS A 125      54.611  -8.878  42.077  1.00 27.62           C
ATOM    742  CG  LYS A 125      56.144  -8.813  42.114  1.00 66.96           C
ATOM    743  CD  LYS A 125      56.799  -8.973  40.722  1.00 59.99           C
ATOM    744  CE  LYS A 125      56.451 -10.305  40.057  1.00 56.59           C
ATOM    745  NZ  LYS A 125      55.646 -10.116  38.813  1.00 62.43           N1+
ATOM    746  H   LYS A 125      52.144  -9.696  42.658  1.00 26.57           H
ATOM    747  HA  LYS A 125      54.513 -10.923  42.246  1.00 21.99           H
ATOM    748  HB2 LYS A 125      54.326  -8.795  41.157  1.00 33.14           H
ATOM    749  HB3 LYS A 125      54.266  -8.136  42.598  1.00 33.14           H
ATOM    750  HG2 LYS A 125      56.412  -7.956  42.482  1.00 80.36           H
ATOM    751  HG3 LYS A 125      56.480  -9.531  42.677  1.00 80.36           H
ATOM    752  HD2 LYS A 125      56.491  -8.257  40.145  1.00 71.99           H
ATOM    753  HD3 LYS A 125      57.765  -8.937  40.820  1.00 71.99           H
ATOM    754  HE2 LYS A 125      57.268 -10.778  39.833  1.00 67.91           H
ATOM    755  HE3 LYS A 125      55.921 -10.835  40.672  1.00 67.91           H
ATOM    756  HZ1 LYS A 125      55.420 -10.911  38.480  1.00 74.91           H
ATOM    757  HZ2 LYS A 125      54.902  -9.661  38.997  1.00 74.91           H
ATOM    758  HZ3 LYS A 125      56.118  -9.668  38.208  1.00 74.91           H
ATOM    759  N   GLU A 126      53.291 -10.102  44.996  1.00 25.36           N
ATOM    760  CA  GLU A 126      53.460  -9.947  46.434  1.00 16.91           C
ATOM    761  C   GLU A 126      52.164 -10.420  47.094  1.00 17.96           C
ATOM    762  O   GLU A 126      51.082 -10.268  46.515  1.00 11.29           O
ATOM    763  CB  GLU A 126      53.790  -8.468  46.743  1.00 25.44           C
ATOM    764  CG  GLU A 126      54.182  -8.060  48.185  1.00 39.79           C
ATOM    765  CD  GLU A 126      53.678  -6.639  48.558  1.00 44.26           C
ATOM    766  OE1 GLU A 126      54.163  -6.080  49.571  1.00 39.92           O
ATOM    767  OE2 GLU A 126      52.794  -6.092  47.843  1.00 46.37           O1-
ATOM    768  H   GLU A 126      52.463 -10.088  44.758  1.00 30.43           H
ATOM    769  HA  GLU A 126      54.192 -10.502  46.751  1.00 20.29           H
ATOM    770  HB2 GLU A 126      54.554  -8.229  46.193  1.00 30.53           H
ATOM    771  HB3 GLU A 126      53.028  -7.924  46.489  1.00 30.53           H
ATOM    772  HG2 GLU A 126      53.809  -8.700  48.817  1.00 47.75           H
ATOM    773  HG3 GLU A 126      55.153  -8.042  48.264  1.00 47.75           H
ATOM    774  N   CYS A 127      52.278 -11.054  48.261  1.00 13.85           N
ATOM    775  CA  CYS A 127      51.131 -11.287  49.139  1.00 13.00           C
ATOM    776  C   CYS A 127      51.162 -10.291  50.281  1.00 11.09           C
ATOM    777  O   CYS A 127      52.231  -9.791  50.642  1.00 14.61           O
ATOM    778  CB  CYS A 127      51.123 -12.713  49.688  1.00 10.13           C
ATOM    779  SG  CYS A 127      50.832 -13.944  48.401  1.00 19.05           S
ATOM    780  H   CYS A 127      53.024 -11.372  48.555  1.00 16.62           H
ATOM    781  HA  CYS A 127      50.304 -11.154  48.665  1.00 15.60           H
ATOM    782  HB2 CYS A 127      51.985 -12.900  50.096  1.00 12.16           H
ATOM    783  HB3 CYS A 127      50.416 -12.799  50.345  1.00 12.16           H
ATOM    784  N   ARG A 128      49.977  -9.980  50.839  1.00 14.38           N
ATOM    785  CA  ARG A 128      49.916  -9.085  51.988  1.00 10.99           C
ATOM    786  C   ARG A 128      49.047  -9.622  53.115  1.00  8.98           C
ATOM    787  O   ARG A 128      47.987 -10.222  52.912  1.00 12.47           O
ATOM    788  CB  ARG A 128      49.444  -7.719  51.594  1.00  7.88           C
ATOM    789  CG  ARG A 128      50.318  -7.151  50.527  1.00 15.18           C
ATOM    790  CD  ARG A 128      50.223  -5.665  50.452  1.00 15.45           C
ATOM    791  NE  ARG A 128      51.266  -5.084  51.269  1.00 20.64           N
ATOM    792  CZ  ARG A 128      51.074  -4.031  52.020  1.00 18.71           C
ATOM    793  NH1 ARG A 128      52.052  -3.576  52.749  1.00 11.53           N
ATOM    794  NH2 ARG A 128      49.883  -3.445  52.057  1.00 44.77           N1+
ATOM    795  H   ARG A 128      49.214 -10.277  50.566  1.00 17.26           H
ATOM    796  HA  ARG A 128      50.809  -8.978  52.342  1.00 13.19           H
ATOM    797  HB2 ARG A 128      48.541  -7.793  51.255  1.00  9.45           H
ATOM    798  HB3 ARG A 128      49.479  -7.134  52.363  1.00  9.45           H
ATOM    799  HG2 ARG A 128      51.237  -7.389  50.723  1.00 18.22           H
ATOM    800  HG3 ARG A 128      50.053  -7.516  49.669  1.00 18.22           H
ATOM    801  HD2 ARG A 128      50.356  -5.365  49.539  1.00 18.54           H
ATOM    802  HD3 ARG A 128      49.362  -5.384  50.785  1.00 18.54           H
ATOM    803  HE  ARG A 128      52.027  -5.482  51.333  1.00 24.77           H
ATOM    804 HH11 ARG A 128      52.813  -3.971  52.727  1.00 13.84           H
ATOM    805 HH12 ARG A 128      51.924  -2.883  53.246  1.00 13.84           H
ATOM    806 HH21 ARG A 128      49.233  -3.733  51.579  1.00 53.73           H
ATOM    807 HH22 ARG A 128      49.769  -2.748  52.547  1.00 53.73           H
ATOM    808  N   HIS A 129      49.508  -9.347  54.303  1.00  8.90           N
ATOM    809  CA  HIS A 129      48.867  -9.764  55.529  1.00 17.88           C
ATOM    810  C   HIS A 129      48.059  -8.563  56.045  1.00 14.86           C
ATOM    811  O   HIS A 129      48.623  -7.584  56.528  1.00 11.52           O
ATOM    812  CB  HIS A 129      49.959 -10.251  56.470  1.00 14.92           C
ATOM    813  CG  HIS A 129      49.450 -10.843  57.727  1.00  8.07           C
ATOM    814  ND1 HIS A 129      50.286 -11.147  58.776  1.00 17.80           N
ATOM    815  CD2 HIS A 129      48.200 -11.189  58.118  1.00 22.09           C
ATOM    816  CE1 HIS A 129      49.575 -11.645  59.771  1.00 21.11           C
ATOM    817  NE2 HIS A 129      48.308 -11.696  59.394  1.00 14.92           N
ATOM    818  H   HIS A 129      50.224  -8.896  54.435  1.00 10.68           H
ATOM    819  HA  HIS A 129      48.257 -10.496  55.348  1.00 21.46           H
ATOM    820  HB2 HIS A 129      50.517  -9.498  56.715  1.00 17.90           H
ATOM    821  HB3 HIS A 129      50.498 -10.919  56.013  1.00 17.90           H
ATOM    822  HD1 HIS A 129      51.129 -11.006  58.785  1.00 21.36           H
ATOM    823  HD2 HIS A 129      47.419 -11.106  57.620  1.00 26.50           H
ATOM    824  HE1 HIS A 129      49.907 -11.919  60.599  1.00 25.33           H
ATOM    825  N   PHE A 130      46.739  -8.598  55.850  1.00 17.66           N
ATOM    826  CA  PHE A 130      45.806  -7.571  56.314  1.00  7.10           C
ATOM    827  C   PHE A 130      45.238  -7.912  57.689  1.00 13.22           C
ATOM    828  O   PHE A 130      45.138  -9.089  58.080  1.00  9.20           O
ATOM    829  CB  PHE A 130      44.654  -7.421  55.310  1.00 21.23           C
ATOM    830  CG  PHE A 130      45.073  -6.805  53.972  1.00 13.02           C
ATOM    831  CD1 PHE A 130      45.522  -7.574  52.935  1.00  7.71           C
ATOM    832  CD2 PHE A 130      45.003  -5.457  53.784  1.00 11.72           C
ATOM    833  CE1 PHE A 130      45.904  -6.994  51.750  1.00 16.20           C
ATOM    834  CE2 PHE A 130      45.374  -4.904  52.606  1.00 14.67           C
ATOM    835  CZ  PHE A 130      45.836  -5.685  51.592  1.00  8.22           C
ATOM    836  H   PHE A 130      46.356  -9.234  55.407  1.00 21.19           H
ATOM    837  HA  PHE A 130      46.265  -6.727  56.388  1.00  8.53           H
ATOM    838  HB2 PHE A 130      44.295  -8.306  55.122  1.00 25.48           H
ATOM    839  HB3 PHE A 130      43.962  -6.872  55.713  1.00 25.48           H
ATOM    840  HD1 PHE A 130      45.582  -8.493  53.034  1.00  9.25           H
ATOM    841  HD2 PHE A 130      44.698  -4.911  54.475  1.00 14.07           H
ATOM    842  HE1 PHE A 130      46.216  -7.498  51.040  1.00 19.44           H
ATOM    843  HE2 PHE A 130      45.332  -3.986  52.495  1.00 17.60           H
ATOM    844  HZ  PHE A 130      46.094  -5.308  50.789  1.00  9.87           H
ATOM    845  N   ALA A 131      44.825  -6.865  58.410  1.00  6.98           N
ATOM    846  CA  ALA A 131      44.102  -7.064  59.663  1.00  9.99           C
ATOM    847  C   ALA A 131      43.434  -5.760  60.097  1.00 10.60           C
ATOM    848  O   ALA A 131      43.691  -4.694  59.545  1.00 12.43           O
ATOM    849  CB  ALA A 131      45.032  -7.584  60.764  1.00  8.10           C
ATOM    850  H   ALA A 131      44.947  -6.043  58.182  1.00  8.38           H
ATOM    851  HA  ALA A 131      43.403  -7.719  59.517  1.00 11.98           H
ATOM    852  HB1 ALA A 131      44.535  -7.696  61.580  1.00  9.71           H
ATOM    853  HB2 ALA A 131      45.395  -8.436  60.484  1.00  9.71           H
ATOM    854  HB3 ALA A 131      45.739  -6.937  60.904  1.00  9.71           H
ATOM    855  N   LEU A 132      42.584  -5.862  61.110  1.00  6.05           N
ATOM    856  CA  LEU A 132      41.884  -4.718  61.691  1.00 10.35           C
ATOM    857  C   LEU A 132      42.512  -4.423  63.041  1.00 12.72           C
ATOM    858  O   LEU A 132      42.264  -5.147  64.012  1.00  9.27           O
ATOM    859  CB  LEU A 132      40.401  -5.023  61.873  1.00  8.68           C
ATOM    860  CG  LEU A 132      39.370  -4.613  60.857  1.00 12.95           C
ATOM    861  CD1 LEU A 132      39.912  -4.412  59.481  1.00 12.38           C
ATOM    862  CD2 LEU A 132      38.361  -5.676  60.814  1.00 13.62           C
ATOM    863  H   LEU A 132      42.400  -6.613  61.488  1.00  7.26           H
ATOM    864  HA  LEU A 132      42.004  -3.935  61.134  1.00 12.42           H
ATOM    865  HB2 LEU A 132      40.318  -5.985  61.938  1.00 10.42           H
ATOM    866  HB3 LEU A 132      40.123  -4.624  62.704  1.00 10.42           H
ATOM    867  HG  LEU A 132      38.945  -3.793  61.144  1.00 15.54           H
ATOM    868 HD11 LEU A 132      39.177  -4.158  58.894  1.00 14.85           H
ATOM    869 HD12 LEU A 132      40.575  -3.699  59.503  1.00 14.85           H
ATOM    870 HD13 LEU A 132      40.315  -5.243  59.180  1.00 14.85           H
ATOM    871 HD21 LEU A 132      37.666  -5.396  60.192  1.00 16.34           H
ATOM    872 HD22 LEU A 132      38.781  -6.494  60.500  1.00 16.34           H
ATOM    873 HD23 LEU A 132      37.997  -5.793  61.702  1.00 16.34           H
ATOM    874  N   THR A 133      43.281  -3.352  63.119  1.00  7.56           N
ATOM    875  CA  THR A 133      43.950  -3.023  64.368  1.00 12.39           C
ATOM    876  C   THR A 133      43.025  -2.227  65.272  1.00 13.79           C
ATOM    877  O   THR A 133      42.154  -1.493  64.798  1.00 13.21           O
ATOM    878  CB  THR A 133      45.204  -2.203  64.123  1.00 17.22           C
ATOM    879  OG1 THR A 133      45.922  -2.111  65.337  1.00  3.55           O
ATOM    880  CG2 THR A 133      44.868  -0.783  63.628  1.00 15.62           C
ATOM    881  H   THR A 133      43.399  -2.790  62.476  1.00  9.07           H
ATOM    882  HA  THR A 133      44.208  -3.838  64.832  1.00 14.87           H
ATOM    883  HB  THR A 133      45.746  -2.650  63.461  1.00 20.67           H
ATOM    884  HG1 THR A 133      46.209  -2.868  65.554  1.00  4.26           H
ATOM    885 HG21 THR A 133      45.692  -0.294  63.475  1.00 18.74           H
ATOM    886 HG22 THR A 133      44.383  -0.838  62.790  1.00 18.74           H
ATOM    887 HG23 THR A 133      44.328  -0.295  64.265  1.00 18.74           H
ATOM    888  N   HIS A 134      43.222  -2.372  66.585  1.00  8.77           N
ATOM    889  CA  HIS A 134      42.637  -1.432  67.546  1.00 16.97           C
ATOM    890  C   HIS A 134      43.528  -0.205  67.778  1.00  9.05           C
ATOM    891  O   HIS A 134      43.330   0.524  68.754  1.00  5.49           O
ATOM    892  CB  HIS A 134      42.350  -2.114  68.883  1.00  6.06           C
ATOM    893  CG  HIS A 134      41.051  -2.864  68.934  1.00 18.36           C
ATOM    894  ND1 HIS A 134      40.950  -4.221  68.682  1.00 19.10           N
ATOM    895  CD2 HIS A 134      39.802  -2.449  69.247  1.00 14.99           C
ATOM    896  CE1 HIS A 134      39.692  -4.605  68.823  1.00 18.62           C
ATOM    897  NE2 HIS A 134      38.973  -3.547  69.159  1.00 26.12           N
ATOM    898  H   HIS A 134      43.692  -2.991  66.933  1.00 10.53           H
ATOM    899  HA  HIS A 134      41.783  -1.116  67.203  1.00 20.36           H
ATOM    900  HB2 HIS A 134      42.324  -1.435  69.571  1.00  7.28           H
ATOM    901  HB3 HIS A 134      43.057  -2.746  69.070  1.00  7.28           H
ATOM    902  HD2 HIS A 134      39.561  -1.578  69.459  1.00 17.99           H
ATOM    903  HE1 HIS A 134      39.361  -5.467  68.706  1.00 22.35           H
ATOM    904  HE2 HIS A 134      38.121  -3.545  69.303  1.00 31.34           H
ATOM    905  N   TYR A 135      44.493   0.046  66.897  1.00  7.71           N
ATOM    906  CA  TYR A 135      45.344   1.226  67.013  1.00 11.52           C
ATOM    907  C   TYR A 135      46.056   1.205  68.371  1.00 13.71           C
ATOM    908  O   TYR A 135      46.080   2.194  69.121  1.00 10.26           O
ATOM    909  CB  TYR A 135      44.513   2.503  66.823  1.00  8.12           C
ATOM    910  CG  TYR A 135      45.107   3.479  65.887  1.00  5.89           C
ATOM    911  CD1 TYR A 135      44.560   3.676  64.648  1.00 11.26           C
ATOM    912  CD2 TYR A 135      46.241   4.207  66.227  1.00 17.93           C
ATOM    913  CE1 TYR A 135      45.125   4.600  63.740  1.00 13.33           C
ATOM    914  CE2 TYR A 135      46.815   5.125  65.337  1.00  9.94           C
ATOM    915  CZ  TYR A 135      46.252   5.329  64.096  1.00 10.73           C
ATOM    916  OH  TYR A 135      46.815   6.272  63.219  1.00 11.02           O
ATOM    917  H   TYR A 135      44.671  -0.450  66.226  1.00  9.25           H
ATOM    918  HA  TYR A 135      46.016   1.208  66.315  1.00 13.82           H
ATOM    919  HB2 TYR A 135      43.642   2.270  66.472  1.00  9.75           H
ATOM    920  HB3 TYR A 135      44.402   2.953  67.677  1.00  9.75           H
ATOM    921  HD1 TYR A 135      43.803   3.194  64.415  1.00 13.51           H
ATOM    922  HD2 TYR A 135      46.622   4.074  67.066  1.00 21.52           H
ATOM    923  HE1 TYR A 135      44.730   4.728  62.905  1.00 16.00           H
ATOM    924  HE2 TYR A 135      47.571   5.606  65.593  1.00 11.93           H
ATOM    925  HH  TYR A 135      47.626   6.404  63.392  1.00 13.23           H
ATOM    926  N   ALA A 136      46.581   0.036  68.726  1.00 12.22           N
ATOM    927  CA  ALA A 136      47.229  -0.140  70.023  1.00 12.88           C
ATOM    928  C   ALA A 136      48.265  -1.237  69.896  1.00  7.19           C
ATOM    929  O   ALA A 136      48.128  -2.140  69.069  1.00 12.48           O
ATOM    930  CB  ALA A 136      46.218  -0.464  71.117  1.00  7.69           C
ATOM    931  H   ALA A 136      46.585  -0.654  68.236  1.00 14.66           H
ATOM    932  HA  ALA A 136      47.685   0.676  70.296  1.00 15.46           H
ATOM    933  HB1 ALA A 136      46.687  -0.545  71.962  1.00  9.23           H
ATOM    934  HB2 ALA A 136      45.571   0.261  71.159  1.00  9.23           H
ATOM    935  HB3 ALA A 136      45.768  -1.291  70.888  1.00  9.23           H
ATOM    936  N   ALA A 137      49.316  -1.133  70.689  1.00  8.23           N
ATOM    937  CA  ALA A 137      50.409  -2.097  70.672  1.00  8.87           C
ATOM    938  C   ALA A 137      50.532  -2.824  72.006  1.00  7.49           C
ATOM    939  O   ALA A 137      49.968  -2.417  73.028  1.00  5.68           O
ATOM    940  CB  ALA A 137      51.736  -1.411  70.353  1.00 16.68           C
ATOM    941  H   ALA A 137      49.419  -0.505  71.267  1.00  9.87           H
ATOM    942  HA  ALA A 137      50.249  -2.760  69.976  1.00 10.64           H
ATOM    943  HB1 ALA A 137      52.451  -2.075  70.394  1.00 20.02           H
ATOM    944  HB2 ALA A 137      51.684  -1.026  69.468  1.00 20.02           H
ATOM    945  HB3 ALA A 137      51.910  -0.713  71.006  1.00 20.02           H
ATOM    946  N   GLN A 138      51.305  -3.912  71.976  1.00 10.16           N
ATOM    947  CA  GLN A 138      51.685  -4.622  73.182  1.00  9.31           C
ATOM    948  C   GLN A 138      53.201  -4.651  73.278  1.00  7.19           C
ATOM    949  O   GLN A 138      53.865  -5.069  72.327  1.00  6.99           O
ATOM    950  CB  GLN A 138      51.157  -6.044  73.180  1.00 15.94           C
ATOM    951  CG  GLN A 138      51.548  -6.820  74.441  1.00 11.56           C
ATOM    952  CD  GLN A 138      51.707  -8.306  74.200  1.00  7.87           C
ATOM    953  OE1 GLN A 138      51.616  -8.774  73.093  1.00 12.38           O
ATOM    954  NE2 GLN A 138      51.915  -9.047  75.249  1.00 23.19           N
ATOM    955  H   GLN A 138      51.642  -4.252  71.266  1.00 12.20           H
ATOM    956  HA  GLN A 138      51.302  -4.163  73.941  1.00 11.17           H
ATOM    957  HB2 GLN A 138      50.186  -6.000  73.140  1.00 19.13           H
ATOM    958  HB3 GLN A 138      51.507  -6.505  72.404  1.00 19.13           H
ATOM    959  HG2 GLN A 138      52.370  -6.477  74.812  1.00 13.88           H
ATOM    960  HG3 GLN A 138      50.831  -6.698  75.081  1.00 13.88           H
ATOM    961 HE21 GLN A 138      51.831  -8.713  76.037  1.00 27.83           H
ATOM    962 HE22 GLN A 138      52.135  -9.864  75.137  1.00 27.83           H
ATOM    963  N   PRO A 139      53.787  -4.226  74.388  1.00 18.77           N
ATOM    964  CA  PRO A 139      53.107  -3.671  75.564  1.00 11.24           C
ATOM    965  C   PRO A 139      52.610  -2.259  75.311  1.00 12.62           C
ATOM    966  O   PRO A 139      53.179  -1.517  74.505  1.00 11.06           O
ATOM    967  CB  PRO A 139      54.191  -3.703  76.622  1.00 12.26           C
ATOM    968  CG  PRO A 139      55.426  -3.605  75.861  1.00 12.79           C
ATOM    969  CD  PRO A 139      55.242  -4.309  74.575  1.00 10.83           C
ATOM    970  HA  PRO A 139      52.365  -4.238  75.835  1.00 13.49           H
ATOM    971  HB2 PRO A 139      54.088  -2.942  77.211  1.00 14.71           H
ATOM    972  HB3 PRO A 139      54.151  -4.543  77.098  1.00 14.71           H
ATOM    973  HG2 PRO A 139      55.639  -2.671  75.696  1.00 15.35           H
ATOM    974  HG3 PRO A 139      56.135  -4.037  76.361  1.00 15.35           H
ATOM    975  HD2 PRO A 139      55.699  -3.838  73.859  1.00 13.00           H
ATOM    976  HD3 PRO A 139      55.541  -5.230  74.636  1.00 13.00           H
ATOM    977  N   GLY A 140      51.532  -1.898  75.988  1.00 11.42           N
ATOM    978  CA  GLY A 140      50.945  -0.579  75.837  1.00 10.39           C
ATOM    979  C   GLY A 140      49.910  -0.343  76.921  1.00 14.17           C
ATOM    980  O   GLY A 140      49.668  -1.190  77.779  1.00 10.45           O
ATOM    981  H   GLY A 140      51.134  -2.398  76.561  1.00 13.71           H
ATOM    982  HA2 GLY A 140      51.634   0.112  75.884  1.00 12.46           H
ATOM    983  HA3 GLY A 140      50.514  -0.518  74.966  1.00 12.46           H
ATOM    984  N   GLY A 141      49.264   0.820  76.849  1.00 18.08           N
ATOM    985  CA  GLY A 141      48.374   1.229  77.914  1.00 12.57           C
ATOM    986  C   GLY A 141      46.917   1.349  77.515  1.00 12.91           C
ATOM    987  O   GLY A 141      46.141   1.917  78.282  1.00 11.33           O
ATOM    988  H   GLY A 141      49.317   1.377  76.193  1.00 21.70           H
ATOM    989  HA2 GLY A 141      48.412   0.564  78.618  1.00 15.09           H
ATOM    990  HA3 GLY A 141      48.676   2.078  78.269  1.00 15.09           H
ATOM    991  N   TYR A 142      46.540   0.829  76.337  1.00  8.18           N
ATOM    992  CA  TYR A 142      45.194   0.946  75.775  1.00 10.42           C
ATOM    993  C   TYR A 142      44.553  -0.413  75.510  1.00 10.93           C
ATOM    994  O   TYR A 142      43.887  -0.600  74.487  1.00 14.54           O
ATOM    995  CB  TYR A 142      45.206   1.733  74.466  1.00  4.39           C
ATOM    996  CG  TYR A 142      45.715   3.119  74.601  1.00  6.05           C
ATOM    997  CD1 TYR A 142      47.026   3.445  74.244  1.00 13.84           C
ATOM    998  CD2 TYR A 142      44.891   4.123  75.057  1.00  6.02           C
ATOM    999  CE1 TYR A 142      47.495   4.709  74.365  1.00  9.76           C
ATOM   1000  CE2 TYR A 142      45.347   5.409  75.164  1.00  5.19           C
ATOM   1001  CZ  TYR A 142      46.647   5.698  74.837  1.00 11.55           C
ATOM   1002  OH  TYR A 142      47.074   6.995  74.981  1.00 17.05           O
ATOM   1003  H   TYR A 142      47.079   0.375  75.838  1.00  9.82           H
ATOM   1004  HA  TYR A 142      44.636   1.421  76.397  1.00 12.50           H
ATOM   1005  HB2 TYR A 142      45.769   1.263  73.830  1.00  5.27           H
ATOM   1006  HB3 TYR A 142      44.304   1.777  74.127  1.00  5.27           H
ATOM   1007  HD1 TYR A 142      47.597   2.782  73.932  1.00 16.61           H
ATOM   1008  HD2 TYR A 142      44.018   3.914  75.286  1.00  7.23           H
ATOM   1009  HE1 TYR A 142      48.367   4.905  74.127  1.00 11.71           H
ATOM   1010  HE2 TYR A 142      44.789   6.075  75.486  1.00  6.23           H
ATOM   1011  HH  TYR A 142      46.862   7.261  75.740  1.00 20.46           H
ATOM   1012  N   TYR A 143      44.726  -1.375  76.419  1.00 12.31           N
ATOM   1013  CA  TYR A 143      44.090  -2.675  76.253  1.00  9.79           C
ATOM   1014  C   TYR A 143      42.590  -2.634  76.511  1.00 12.33           C
ATOM   1015  O   TYR A 143      41.872  -3.478  75.972  1.00 19.07           O
ATOM   1016  CB  TYR A 143      44.693  -3.714  77.190  1.00 11.45           C
ATOM   1017  CG  TYR A 143      46.181  -3.924  77.062  1.00  7.25           C
ATOM   1018  CD1 TYR A 143      46.882  -4.510  78.117  1.00  8.32           C
ATOM   1019  CD2 TYR A 143      46.889  -3.555  75.918  1.00  8.84           C
ATOM   1020  CE1 TYR A 143      48.209  -4.720  78.054  1.00  9.07           C
ATOM   1021  CE2 TYR A 143      48.274  -3.771  75.844  1.00 11.25           C
ATOM   1022  CZ  TYR A 143      48.906  -4.355  76.923  1.00 14.54           C
ATOM   1023  OH  TYR A 143      50.235  -4.583  76.905  1.00 13.14           O
ATOM   1024  H   TYR A 143      45.191  -1.303  77.134  1.00 14.77           H
ATOM   1025  HA  TYR A 143      44.227  -2.993  75.349  1.00 11.75           H
ATOM   1026  HB2 TYR A 143      44.500  -3.450  78.105  1.00 13.74           H
ATOM   1027  HB3 TYR A 143      44.272  -4.568  77.010  1.00 13.74           H
ATOM   1028  HD1 TYR A 143      46.419  -4.753  78.884  1.00  9.98           H
ATOM   1029  HD2 TYR A 143      46.451  -3.167  75.200  1.00 10.61           H
ATOM   1030  HE1 TYR A 143      48.655  -5.110  78.768  1.00 10.88           H
ATOM   1031  HE2 TYR A 143      48.761  -3.542  75.089  1.00 13.50           H
ATOM   1032  HH  TYR A 143      50.483  -4.815  77.675  1.00 15.77           H
ATOM   1033  N   ASN A 144      42.089  -1.676  77.302  1.00 16.67           N
ATOM   1034  CA  ASN A 144      40.650  -1.607  77.558  1.00 17.10           C
ATOM   1035  C   ASN A 144      39.923  -1.329  76.249  1.00 16.98           C
ATOM   1036  O   ASN A 144      40.243  -0.357  75.552  1.00 20.27           O
ATOM   1037  CB  ASN A 144      40.332  -0.522  78.598  1.00 23.10           C
ATOM   1038  CG  ASN A 144      38.978  -0.761  79.326  1.00 25.18           C
ATOM   1039  OD1 ASN A 144      38.238  -1.675  78.974  1.00 24.31           O
ATOM   1040  ND2 ASN A 144      38.665   0.071  80.316  1.00 28.00           N
ATOM   1041  H   ASN A 144      42.549  -1.047  77.671  1.00 20.01           H
ATOM   1042  HA  ASN A 144      40.340  -2.465  77.885  1.00 20.52           H
ATOM   1043  HB2 ASN A 144      41.044  -0.495  79.255  1.00 27.72           H
ATOM   1044  HB3 ASN A 144      40.291   0.328  78.131  1.00 27.72           H
ATOM   1045 HD21 ASN A 144      37.916   0.004  80.726  1.00 33.60           H
ATOM   1046 HD22 ASN A 144      39.235   0.677  80.547  1.00 33.60           H
ATOM   1047  N   GLY A 145      38.971  -2.205  75.904  1.00 16.39           N
ATOM   1048  CA  GLY A 145      38.204  -2.102  74.664  1.00 26.43           C
ATOM   1049  C   GLY A 145      38.744  -2.841  73.444  1.00 20.42           C
ATOM   1050  O   GLY A 145      38.113  -2.799  72.377  1.00 27.95           O
ATOM   1051  H   GLY A 145      38.744  -2.865  76.398  1.00 19.67           H
ATOM   1052  HA2 GLY A 145      37.319  -2.464  74.835  1.00 31.71           H
ATOM   1053  HA3 GLY A 145      38.091  -1.165  74.413  1.00 31.71           H
ATOM   1054  N   THR A 146      39.863  -3.513  73.549  1.00 17.51           N
ATOM   1055  CA  THR A 146      40.373  -4.253  72.419  1.00 24.99           C
ATOM   1056  C   THR A 146      39.666  -5.591  72.217  1.00 27.51           C
ATOM   1057  O   THR A 146      40.130  -6.396  71.406  1.00 23.30           O
ATOM   1058  CB  THR A 146      41.871  -4.456  72.604  1.00 22.04           C
ATOM   1059  OG1 THR A 146      42.102  -5.223  73.790  1.00 16.94           O
ATOM   1060  CG2 THR A 146      42.533  -3.109  72.735  1.00 13.34           C
ATOM   1061  H   THR A 146      40.355  -3.554  74.246  1.00 21.01           H
ATOM   1062  HA  THR A 146      40.254  -3.713  71.624  1.00 29.99           H
ATOM   1063  HB  THR A 146      42.240  -4.927  71.837  1.00 26.45           H
ATOM   1064  HG1 THR A 146      41.769  -4.825  74.449  1.00 20.33           H
ATOM   1065 HG21 THR A 146      43.490  -3.221  72.861  1.00 16.01           H
ATOM   1066 HG22 THR A 146      42.385  -2.601  71.921  1.00 16.01           H
ATOM   1067 HG23 THR A 146      42.169  -2.618  73.484  1.00 16.01           H
ATOM   1068  N   ARG A 147      38.557  -5.849  72.913  1.00 27.52           N
ATOM   1069  CA  ARG A 147      37.770  -7.066  72.695  1.00 41.17           C
ATOM   1070  C   ARG A 147      36.434  -6.778  71.998  1.00 29.31           C
ATOM   1071  O   ARG A 147      35.687  -7.718  71.690  1.00 26.51           O
ATOM   1072  CB  ARG A 147      37.551  -7.798  74.048  1.00 29.77           C
ATOM   1073  CG  ARG A 147      37.663  -9.342  74.021  1.00 32.55           C
ATOM   1074  CD  ARG A 147      37.325 -10.019  75.362  1.00 36.40           C
ATOM   1075  NE  ARG A 147      37.183 -11.472  75.259  1.00 37.92           N
ATOM   1076  CZ  ARG A 147      36.203 -12.074  74.586  1.00 50.26           C
ATOM   1077  NH1 ARG A 147      36.149 -13.399  74.533  1.00 35.61           N
ATOM   1078  NH2 ARG A 147      35.277 -11.355  73.942  1.00 55.53           N1+
ATOM   1079  H   ARG A 147      38.244  -5.338  73.525  1.00 33.03           H
ATOM   1080  HA  ARG A 147      38.274  -7.665  72.119  1.00 49.41           H
ATOM   1081  HB2 ARG A 147      38.211  -7.488  74.688  1.00 35.72           H
ATOM   1082  HB3 ARG A 147      36.659  -7.591  74.357  1.00 35.72           H
ATOM   1083  HG2 ARG A 147      37.048  -9.675  73.348  1.00 39.06           H
ATOM   1084  HG3 ARG A 147      38.568  -9.600  73.804  1.00 39.06           H
ATOM   1085  HD2 ARG A 147      38.037  -9.846  75.994  1.00 43.68           H
ATOM   1086  HD3 ARG A 147      36.478  -9.676  75.681  1.00 43.68           H
ATOM   1087  HE  ARG A 147      37.653 -11.964  75.789  1.00 45.50           H
ATOM   1088 HH11 ARG A 147      36.737 -13.872  74.944  1.00 42.73           H
ATOM   1089 HH12 ARG A 147      35.512 -13.782  74.095  1.00 42.73           H
ATOM   1090 HH21 ARG A 147      35.293 -10.497  73.950  1.00 66.63           H
ATOM   1091 HH22 ARG A 147      34.657 -11.764  73.505  1.00 66.63           H
ATOM   1092  N   LYS A 148      36.126  -5.505  71.727  1.00 23.16           N
ATOM   1093  CA  LYS A 148      34.861  -5.089  71.123  1.00 26.85           C
ATOM   1094  C   LYS A 148      35.040  -4.711  69.638  1.00 18.11           C
ATOM   1095  O   LYS A 148      36.119  -4.237  69.261  1.00 28.89           O
ATOM   1096  CB  LYS A 148      34.323  -3.932  71.953  1.00 23.54           C
ATOM   1097  CG  LYS A 148      35.046  -2.680  71.668  1.00 35.32           C
ATOM   1098  CD  LYS A 148      34.468  -1.538  72.409  1.00 49.86           C
ATOM   1099  CE  LYS A 148      33.744  -0.624  71.422  1.00 44.72           C
ATOM   1100  NZ  LYS A 148      32.859   0.413  72.024  1.00 42.80           N1+
ATOM   1101  H   LYS A 148      36.631  -4.838  71.946  1.00 27.80           H
ATOM   1102  HA  LYS A 148      34.236  -5.834  71.163  1.00 32.23           H
ATOM   1103  HB2 LYS A 148      33.384  -3.794  71.755  1.00 28.25           H
ATOM   1104  HB3 LYS A 148      34.447  -4.128  72.899  1.00 28.25           H
ATOM   1105  HG2 LYS A 148      35.979  -2.777  71.882  1.00 42.38           H
ATOM   1106  HG3 LYS A 148      34.930  -2.467  70.727  1.00 42.38           H
ATOM   1107  HD2 LYS A 148      33.829  -1.876  73.057  1.00 59.84           H
ATOM   1108  HD3 LYS A 148      35.189  -1.049  72.837  1.00 59.84           H
ATOM   1109  HE2 LYS A 148      34.411  -0.170  70.895  1.00 53.67           H
ATOM   1110  HE3 LYS A 148      33.186  -1.177  70.858  1.00 53.67           H
ATOM   1111  HZ1 LYS A 148      32.520   0.937  71.390  1.00 51.36           H
ATOM   1112  HZ2 LYS A 148      32.194   0.015  72.463  1.00 51.36           H
ATOM   1113  HZ3 LYS A 148      33.332   0.908  72.594  1.00 51.36           H
ATOM   1114  N   ASP A 149      34.062  -5.087  68.749  1.00 22.36           N
ATOM   1115  CA  ASP A 149      34.610  -5.300  67.386  1.00  5.98           C
ATOM   1116  C   ASP A 149      34.581  -3.917  66.729  1.00 15.17           C
ATOM   1117  O   ASP A 149      35.311  -3.542  65.823  1.00 12.95           O
ATOM   1118  CB  ASP A 149      33.837  -6.426  66.740  1.00  9.48           C
ATOM   1119  CG  ASP A 149      33.633  -7.556  67.825  1.00 20.61           C
ATOM   1120  OD1 ASP A 149      32.561  -7.470  68.466  1.00 28.33           O
ATOM   1121  OD2 ASP A 149      34.592  -8.316  68.039  1.00 20.76           O1-
ATOM   1122  H   ASP A 149      33.252  -5.700  69.023  1.00 26.84           H
ATOM   1123  HA  ASP A 149      35.712  -5.593  67.442  1.00  7.17           H
ATOM   1124  HB2 ASP A 149      32.853  -6.119  66.347  1.00 11.37           H
ATOM   1125  HB3 ASP A 149      34.401  -6.843  65.882  1.00 11.37           H
ATOM   1126  N   ARG A 150      33.706  -2.971  67.321  1.00 12.57           N
ATOM   1127  CA  ARG A 150      33.354  -1.770  66.582  1.00 11.82           C
ATOM   1128  C   ARG A 150      33.420  -0.661  67.655  1.00 16.85           C
ATOM   1129  O   ARG A 150      32.942  -0.550  68.778  1.00 36.83           O
ATOM   1130  CB  ARG A 150      32.025  -1.671  65.816  1.00 13.97           C
ATOM   1131  CG  ARG A 150      31.437  -3.024  65.447  1.00 11.52           C
ATOM   1132  CD  ARG A 150      30.052  -2.881  64.824  1.00 16.62           C
ATOM   1133  NE  ARG A 150      28.917  -2.924  65.785  1.00 13.99           N
ATOM   1134  CZ  ARG A 150      28.695  -4.034  66.575  1.00 14.24           C
ATOM   1135  NH1 ARG A 150      29.328  -5.206  66.382  1.00 22.97           N
ATOM   1136  NH2 ARG A 150      27.765  -3.891  67.619  1.00 32.40           N1+
ATOM   1137  H   ARG A 150      33.025  -3.278  68.015  1.00 15.09           H
ATOM   1138  HA  ARG A 150      34.159  -1.631  65.779  1.00 14.18           H
ATOM   1139  HB2 ARG A 150      31.286  -1.060  66.364  1.00 16.76           H
ATOM   1140  HB3 ARG A 150      32.221  -1.093  64.877  1.00 16.76           H
ATOM   1141  HG2 ARG A 150      32.126  -3.560  64.756  1.00 13.82           H
ATOM   1142  HG3 ARG A 150      31.399  -3.666  66.352  1.00 13.82           H
ATOM   1143  HD2 ARG A 150      29.972  -1.917  64.266  1.00 19.95           H
ATOM   1144  HD3 ARG A 150      29.894  -3.685  64.070  1.00 19.95           H
ATOM   1145  HE  ARG A 150      28.612  -2.029  66.159  1.00 16.78           H
ATOM   1146 HH11 ARG A 150      30.120  -5.375  65.675  1.00 27.56           H
ATOM   1147 HH12 ARG A 150      29.186  -6.018  66.981  1.00 27.56           H
ATOM   1148 HH21 ARG A 150      27.063  -3.170  67.549  1.00 38.87           H
ATOM   1149 HH22 ARG A 150      27.393  -4.737  68.039  1.00 38.87           H
ATOM   1150  N   ASN A 151      34.256   0.273  67.128  1.00  9.61           N
ATOM   1151  CA  ASN A 151      34.661   1.576  67.678  1.00 12.76           C
ATOM   1152  C   ASN A 151      35.262   2.482  66.581  1.00 11.33           C
ATOM   1153  O   ASN A 151      35.440   2.074  65.438  1.00 10.74           O
ATOM   1154  CB  ASN A 151      35.675   1.449  68.822  1.00 12.05           C
ATOM   1155  CG  ASN A 151      37.011   0.990  68.381  1.00 11.83           C
ATOM   1156  OD1 ASN A 151      37.611   1.541  67.474  1.00  9.08           O
ATOM   1157  ND2 ASN A 151      37.502  -0.037  69.038  1.00 26.74           N
ATOM   1158  H   ASN A 151      34.616   0.157  66.357  1.00 11.53           H
ATOM   1159  HA  ASN A 151      33.869   2.035  68.006  1.00 15.32           H
ATOM   1160  HB2 ASN A 151      35.810   2.324  69.221  1.00 14.46           H
ATOM   1161  HB3 ASN A 151      35.349   0.822  69.484  1.00 14.46           H
ATOM   1162 HD21 ASN A 151      38.293  -0.305  68.862  1.00 32.08           H
ATOM   1163 HD22 ASN A 151      37.029  -0.429  69.646  1.00 32.08           H
ATOM   1164  N   LYS A 152      35.614   3.726  66.965  1.00 16.06           N
ATOM   1165  CA  LYS A 152      36.105   4.776  66.064  1.00 11.46           C
ATOM   1166  C   LYS A 152      37.615   4.797  65.926  1.00 16.54           C
ATOM   1167  O   LYS A 152      38.145   5.726  65.297  1.00  8.22           O
ATOM   1168  CB  LYS A 152      35.694   6.162  66.570  1.00  6.42           C
ATOM   1169  CG  LYS A 152      34.262   6.409  66.588  1.00  2.35           C
ATOM   1170  CD  LYS A 152      33.989   7.734  67.202  1.00 11.26           C
ATOM   1171  CE  LYS A 152      32.490   8.014  67.213  1.00 29.80           C
ATOM   1172  NZ  LYS A 152      32.150   9.102  68.199  1.00 32.39           N1+
ATOM   1173  H   LYS A 152      35.583   3.989  67.786  1.00 19.27           H
ATOM   1174  HA  LYS A 152      35.728   4.663  65.180  1.00 13.75           H
ATOM   1175  HB2 LYS A 152      35.996   6.263  67.485  1.00  7.71           H
ATOM   1176  HB3 LYS A 152      36.116   6.844  66.024  1.00  7.71           H
ATOM   1177  HG2 LYS A 152      33.940   6.416  65.674  1.00  2.82           H
ATOM   1178  HG3 LYS A 152      33.827   5.729  67.103  1.00  2.82           H
ATOM   1179  HD2 LYS A 152      34.342   7.771  68.100  1.00 13.51           H
ATOM   1180  HD3 LYS A 152      34.421   8.415  66.654  1.00 13.51           H
ATOM   1181  HE2 LYS A 152      32.208   8.310  66.328  1.00 35.77           H
ATOM   1182  HE3 LYS A 152      32.019   7.200  67.448  1.00 35.77           H
ATOM   1183  HZ1 LYS A 152      31.264   9.193  68.237  1.00 38.86           H
ATOM   1184  HZ2 LYS A 152      32.447   8.864  69.004  1.00 38.86           H
ATOM   1185  HZ3 LYS A 152      32.513   9.881  67.973  1.00 38.86           H
ATOM   1186  N   LEU A 153      38.310   3.844  66.558  1.00 15.11           N
ATOM   1187  CA  LEU A 153      39.735   3.654  66.381  1.00  7.52           C
ATOM   1188  C   LEU A 153      40.094   2.468  65.469  1.00 19.05           C
ATOM   1189  O   LEU A 153      41.145   2.554  64.817  1.00 14.18           O
ATOM   1190  CB  LEU A 153      40.406   3.492  67.754  1.00 14.24           C
ATOM   1191  CG  LEU A 153      40.725   4.704  68.681  1.00 14.65           C
ATOM   1192  CD1 LEU A 153      41.163   5.956  67.896  1.00 19.45           C
ATOM   1193  CD2 LEU A 153      39.644   5.093  69.640  1.00 30.94           C
ATOM   1194  H   LEU A 153      37.967   3.291  67.121  1.00 18.14           H
ATOM   1195  HA  LEU A 153      40.109   4.458  65.979  1.00  9.03           H
ATOM   1196  HB2 LEU A 153      39.828   2.915  68.275  1.00 17.09           H
ATOM   1197  HB3 LEU A 153      41.254   3.044  67.608  1.00 17.09           H
ATOM   1198  HG  LEU A 153      41.468   4.454  69.255  1.00 17.58           H
ATOM   1199 HD11 LEU A 153      41.433   6.647  68.530  1.00 23.35           H
ATOM   1200 HD12 LEU A 153      41.907   5.726  67.323  1.00 23.35           H
ATOM   1201 HD13 LEU A 153      40.415   6.274  67.371  1.00 23.35           H
ATOM   1202 HD21 LEU A 153      39.978   5.837  70.171  1.00 37.12           H
ATOM   1203 HD22 LEU A 153      38.850   5.370  69.155  1.00 37.12           H
ATOM   1204 HD23 LEU A 153      39.450   4.341  70.223  1.00 37.12           H
ATOM   1205  N   ARG A 154      39.246   1.409  65.289  1.00 23.77           N
ATOM   1206  CA  ARG A 154      39.670   0.464  64.252  1.00 16.43           C
ATOM   1207  C   ARG A 154      39.925   1.172  62.901  1.00 10.99           C
ATOM   1208  O   ARG A 154      39.384   2.117  62.384  1.00 28.87           O
ATOM   1209  CB  ARG A 154      38.688  -0.681  64.120  1.00 11.93           C
ATOM   1210  CG  ARG A 154      38.678  -1.375  65.491  1.00 15.77           C
ATOM   1211  CD  ARG A 154      38.008  -2.734  65.427  1.00 16.48           C
ATOM   1212  NE  ARG A 154      39.015  -3.818  65.517  1.00  8.74           N
ATOM   1213  CZ  ARG A 154      38.712  -5.063  64.977  1.00 15.36           C
ATOM   1214  NH1 ARG A 154      39.710  -6.005  64.934  1.00 10.43           N
ATOM   1215  NH2 ARG A 154      37.436  -5.381  64.604  1.00 20.89           N1+
ATOM   1216  H   ARG A 154      38.271   1.441  65.580  1.00 28.52           H
ATOM   1217  HA  ARG A 154      40.673   0.045  64.623  1.00 19.71           H
ATOM   1218  HB2 ARG A 154      37.693  -0.317  63.803  1.00 14.32           H
ATOM   1219  HB3 ARG A 154      39.001  -1.347  63.286  1.00 14.32           H
ATOM   1220  HG2 ARG A 154      39.717  -1.448  65.878  1.00 18.93           H
ATOM   1221  HG3 ARG A 154      38.169  -0.730  66.232  1.00 18.93           H
ATOM   1222  HD2 ARG A 154      37.287  -2.872  66.262  1.00 19.77           H
ATOM   1223  HD3 ARG A 154      37.403  -2.796  64.493  1.00 19.77           H
ATOM   1224  HE  ARG A 154      39.996  -3.519  65.539  1.00 10.48           H
ATOM   1225 HH11 ARG A 154      40.698  -5.731  64.962  1.00 12.51           H
ATOM   1226 HH12 ARG A 154      39.507  -6.934  64.523  1.00 12.51           H
ATOM   1227 HH21 ARG A 154      36.643  -4.766  64.753  1.00 25.07           H
ATOM   1228 HH22 ARG A 154      37.228  -6.308  64.207  1.00 25.07           H
ATOM   1229  N   HIS A 155      41.061   0.576  62.399  1.00  8.47           N
ATOM   1230  CA  HIS A 155      41.752   0.728  61.122  1.00 14.63           C
ATOM   1231  C   HIS A 155      42.190  -0.595  60.469  1.00 13.06           C
ATOM   1232  O   HIS A 155      42.760  -1.492  61.110  1.00  9.96           O
ATOM   1233  CB  HIS A 155      43.009   1.557  61.261  1.00 11.55           C
ATOM   1234  CG  HIS A 155      42.767   3.012  61.084  1.00 16.94           C
ATOM   1235  ND1 HIS A 155      42.110   3.762  62.031  1.00  9.61           N
ATOM   1236  CD2 HIS A 155      43.077   3.859  60.068  1.00 12.36           C
ATOM   1237  CE1 HIS A 155      42.047   5.017  61.620  1.00 14.05           C
ATOM   1238  NE2 HIS A 155      42.618   5.102  60.427  1.00 10.60           N
ATOM   1239  H   HIS A 155      41.470  -0.020  62.858  1.00 10.16           H
ATOM   1240  HA  HIS A 155      41.160   1.195  60.503  1.00 17.56           H
ATOM   1241  HB2 HIS A 155      43.630   1.281  60.573  1.00 13.86           H
ATOM   1242  HB3 HIS A 155      43.402   1.407  62.131  1.00 13.86           H
ATOM   1243  HD1 HIS A 155      41.811   3.457  62.781  1.00 11.53           H
ATOM   1244  HD2 HIS A 155      43.515   3.650  59.272  1.00 14.83           H
ATOM   1245  HE1 HIS A 155      41.650   5.714  62.097  1.00 16.86           H
ATOM   1246  N   LEU A 156      41.951  -0.675  59.155  1.00 14.95           N
ATOM   1247  CA  LEU A 156      42.566  -1.687  58.301  1.00 11.29           C
ATOM   1248  C   LEU A 156      44.029  -1.337  58.068  1.00  9.52           C
ATOM   1249  O   LEU A 156      44.336  -0.231  57.621  1.00 13.32           O
ATOM   1250  CB  LEU A 156      41.822  -1.774  56.962  1.00 10.21           C
ATOM   1251  CG  LEU A 156      42.201  -2.830  55.916  1.00 20.40           C
ATOM   1252  CD1 LEU A 156      41.730  -4.227  56.273  1.00  9.20           C
ATOM   1253  CD2 LEU A 156      41.671  -2.417  54.505  1.00 19.44           C
ATOM   1254  H   LEU A 156      41.417  -0.148  58.736  1.00 17.95           H
ATOM   1255  HA  LEU A 156      42.519  -2.550  58.741  1.00 13.55           H
ATOM   1256  HB2 LEU A 156      40.877  -1.908  57.155  1.00 12.26           H
ATOM   1257  HB3 LEU A 156      41.932  -0.914  56.525  1.00 12.26           H
ATOM   1258  HG  LEU A 156      43.167  -2.864  55.884  1.00 24.48           H
ATOM   1259 HD11 LEU A 156      42.086  -4.848  55.621  1.00 11.03           H
ATOM   1260 HD12 LEU A 156      42.048  -4.452  57.163  1.00 11.03           H
ATOM   1261 HD13 LEU A 156      40.759  -4.248  56.237  1.00 11.03           H
ATOM   1262 HD21 LEU A 156      41.942  -3.087  53.863  1.00 23.33           H
ATOM   1263 HD22 LEU A 156      40.706  -2.338  54.508  1.00 23.33           H
ATOM   1264 HD23 LEU A 156      42.069  -1.566  54.272  1.00 23.33           H
ATOM   1265  N   VAL A 157      44.928  -2.297  58.346  1.00  9.47           N
ATOM   1266  CA  VAL A 157      46.375  -2.155  58.157  1.00 13.36           C
ATOM   1267  C   VAL A 157      46.907  -3.367  57.373  1.00  9.08           C
ATOM   1268  O   VAL A 157      46.199  -4.358  57.170  1.00  4.26           O
ATOM   1269  CB  VAL A 157      47.128  -1.991  59.508  1.00 13.21           C
ATOM   1270  CG1 VAL A 157      46.669  -0.692  60.255  1.00  9.54           C
ATOM   1271  CG2 VAL A 157      46.926  -3.222  60.368  1.00  4.13           C
ATOM   1272  H   VAL A 157      44.699  -3.078  58.638  1.00 11.36           H
ATOM   1273  HA  VAL A 157      46.518  -1.360  57.618  1.00 16.03           H
ATOM   1274  HB  VAL A 157      48.070  -1.898  59.330  1.00 15.85           H
ATOM   1275 HG11 VAL A 157      47.152  -0.629  61.088  1.00 11.45           H
ATOM   1276 HG12 VAL A 157      46.837   0.087  59.712  1.00 11.45           H
ATOM   1277 HG13 VAL A 157      45.713  -0.759  60.445  1.00 11.45           H
ATOM   1278 HG21 VAL A 157      47.398  -3.104  61.201  1.00  4.96           H
ATOM   1279 HG22 VAL A 157      45.980  -3.350  60.535  1.00  4.96           H
ATOM   1280 HG23 VAL A 157      47.288  -3.979  59.886  1.00  4.96           H
ATOM   1281  N   SER A 158      48.161  -3.269  56.901  1.00  9.30           N
ATOM   1282  CA  SER A 158      48.773  -4.401  56.203  1.00 14.86           C
ATOM   1283  C   SER A 158      50.296  -4.318  56.207  1.00 13.20           C
ATOM   1284  O   SER A 158      50.889  -3.248  56.359  1.00  4.70           O
ATOM   1285  CB  SER A 158      48.305  -4.516  54.761  1.00 14.21           C
ATOM   1286  OG  SER A 158      48.904  -3.522  53.944  1.00 10.96           O
ATOM   1287  H   SER A 158      48.666  -2.574  56.978  1.00 11.16           H
ATOM   1288  HA  SER A 158      48.513  -5.216  56.639  1.00 17.83           H
ATOM   1289  HB2 SER A 158      48.541  -5.392  54.431  1.00 17.05           H
ATOM   1290  HB3 SER A 158      47.350  -4.380  54.745  1.00 17.05           H
ATOM   1291  HG  SER A 158      48.819  -2.772  54.305  1.00 13.15           H
ATOM   1292  N   VAL A 159      50.903  -5.497  56.040  1.00  5.72           N
ATOM   1293  CA  VAL A 159      52.327  -5.658  55.874  1.00  7.47           C
ATOM   1294  C   VAL A 159      52.474  -6.661  54.752  1.00 10.78           C
ATOM   1295  O   VAL A 159      51.565  -7.440  54.465  1.00 10.01           O
ATOM   1296  CB  VAL A 159      53.052  -6.194  57.133  1.00  8.18           C
ATOM   1297  CG1 VAL A 159      53.011  -5.207  58.279  1.00  9.66           C
ATOM   1298  CG2 VAL A 159      52.455  -7.524  57.553  1.00  6.68           C
ATOM   1299  H   VAL A 159      50.482  -6.250  56.001  1.00  6.86           H
ATOM   1300  HA  VAL A 159      52.724  -4.812  55.596  1.00  8.96           H
ATOM   1301  HB  VAL A 159      53.981  -6.342  56.915  1.00  9.81           H
ATOM   1302 HG11 VAL A 159      53.476  -5.616  59.021  1.00 11.59           H
ATOM   1303 HG12 VAL A 159      53.451  -4.379  58.035  1.00 11.59           H
ATOM   1304 HG13 VAL A 159      52.087  -5.034  58.531  1.00 11.59           H
ATOM   1305 HG21 VAL A 159      52.924  -7.828  58.346  1.00  8.02           H
ATOM   1306 HG22 VAL A 159      51.510  -7.415  57.735  1.00  8.02           H
ATOM   1307 HG23 VAL A 159      52.570  -8.174  56.846  1.00  8.02           H
ATOM   1308  N   LYS A 160      53.644  -6.651  54.134  1.00  7.83           N
ATOM   1309  CA  LYS A 160      54.048  -7.756  53.295  1.00  9.71           C
ATOM   1310  C   LYS A 160      53.940  -9.055  54.071  1.00 10.10           C
ATOM   1311  O   LYS A 160      54.391  -9.144  55.208  1.00 11.23           O
ATOM   1312  CB  LYS A 160      55.486  -7.550  52.855  1.00 10.64           C
ATOM   1313  CG  LYS A 160      55.816  -8.038  51.453  1.00 23.25           C
ATOM   1314  CD  LYS A 160      57.264  -8.577  51.319  1.00 31.79           C
ATOM   1315  CE  LYS A 160      57.319  -9.853  50.507  1.00 41.37           C
ATOM   1316  NZ  LYS A 160      56.085 -10.739  50.699  1.00 54.32           N1+
ATOM   1317  H   LYS A 160      54.218  -6.017  54.183  1.00  9.40           H
ATOM   1318  HA  LYS A 160      53.452  -7.811  52.536  1.00 11.65           H
ATOM   1319  HB2 LYS A 160      55.678  -6.603  52.904  1.00 12.77           H
ATOM   1320  HB3 LYS A 160      56.048  -8.027  53.483  1.00 12.77           H
ATOM   1321  HG2 LYS A 160      55.185  -8.732  51.209  1.00 27.89           H
ATOM   1322  HG3 LYS A 160      55.738  -7.288  50.844  1.00 27.89           H
ATOM   1323  HD2 LYS A 160      57.822  -7.923  50.876  1.00 38.15           H
ATOM   1324  HD3 LYS A 160      57.614  -8.776  52.201  1.00 38.15           H
ATOM   1325  HE2 LYS A 160      57.406  -9.626  49.568  1.00 49.65           H
ATOM   1326  HE3 LYS A 160      58.088 -10.369  50.799  1.00 49.65           H
ATOM   1327  HZ1 LYS A 160      56.272 -11.591  50.510  1.00 65.18           H
ATOM   1328  HZ2 LYS A 160      55.787 -10.690  51.539  1.00 65.18           H
ATOM   1329  HZ3 LYS A 160      55.433 -10.463  50.152  1.00 65.18           H
ATOM   1330  N   LEU A 161      53.379 -10.078  53.447  1.00 15.04           N
ATOM   1331  CA  LEU A 161      53.337 -11.387  54.084  1.00 11.52           C
ATOM   1332  C   LEU A 161      54.744 -11.887  54.368  1.00 12.86           C
ATOM   1333  O   LEU A 161      55.553 -12.040  53.444  1.00 11.66           O
ATOM   1334  CB  LEU A 161      52.589 -12.384  53.205  1.00 14.74           C
ATOM   1335  CG  LEU A 161      52.597 -13.797  53.778  1.00 13.83           C
ATOM   1336  CD1 LEU A 161      51.892 -13.852  55.133  1.00 17.11           C
ATOM   1337  CD2 LEU A 161      51.956 -14.738  52.775  1.00 18.04           C
ATOM   1338  H   LEU A 161      53.028 -10.041  52.663  1.00 18.05           H
ATOM   1339  HA  LEU A 161      52.869 -11.304  54.930  1.00 13.83           H
ATOM   1340  HB2 LEU A 161      51.658 -12.111  53.134  1.00 17.69           H
ATOM   1341  HB3 LEU A 161      52.992 -12.415  52.319  1.00 17.69           H
ATOM   1342  HG  LEU A 161      53.512 -14.084  53.912  1.00 16.59           H
ATOM   1343 HD11 LEU A 161      51.928 -14.767  55.450  1.00 20.54           H
ATOM   1344 HD12 LEU A 161      52.342 -13.271  55.767  1.00 20.54           H
ATOM   1345 HD13 LEU A 161      50.972 -13.572  55.022  1.00 20.54           H
ATOM   1346 HD21 LEU A 161      51.996 -15.638  53.123  1.00 21.65           H
ATOM   1347 HD22 LEU A 161      51.038 -14.468  52.627  1.00 21.65           H
ATOM   1348 HD23 LEU A 161      52.456 -14.692  51.944  1.00 21.65           H
ATOM   1349  N   GLY A 162      55.024 -12.159  55.652  1.00  6.06           N
ATOM   1350  CA  GLY A 162      56.358 -12.456  56.121  1.00  8.76           C
ATOM   1351  C   GLY A 162      56.907 -11.438  57.096  1.00 13.23           C
ATOM   1352  O   GLY A 162      57.787 -11.771  57.897  1.00 11.58           O
ATOM   1353  H   GLY A 162      54.442 -12.174  56.278  1.00  7.28           H
ATOM   1354  HA2 GLY A 162      56.325 -13.314  56.566  1.00 10.52           H
ATOM   1355  HA3 GLY A 162      56.969 -12.513  55.373  1.00 10.52           H
ATOM   1356  N   LYS A 163      56.402 -10.220  57.072  1.00 10.40           N
ATOM   1357  CA  LYS A 163      56.848  -9.229  58.027  1.00 11.11           C
ATOM   1358  C   LYS A 163      55.987  -9.310  59.257  1.00 12.52           C
ATOM   1359  O   LYS A 163      54.801  -9.667  59.190  1.00 13.44           O
ATOM   1360  CB  LYS A 163      56.761  -7.822  57.467  1.00  6.08           C
ATOM   1361  CG  LYS A 163      57.605  -7.592  56.244  1.00 10.07           C
ATOM   1362  CD  LYS A 163      59.064  -7.755  56.559  1.00 14.19           C
ATOM   1363  CE  LYS A 163      59.615  -6.475  57.089  1.00 18.09           C
ATOM   1364  NZ  LYS A 163      61.066  -6.635  57.396  1.00 24.67           N1+
ATOM   1365  H   LYS A 163      55.787  -9.959  56.541  1.00 12.48           H
ATOM   1366  HA  LYS A 163      57.762  -9.409  58.296  1.00 13.33           H
ATOM   1367  HB2 LYS A 163      55.831  -7.654  57.234  1.00  7.29           H
ATOM   1368  HB3 LYS A 163      57.048  -7.196  58.144  1.00  7.29           H
ATOM   1369  HG2 LYS A 163      57.366  -8.222  55.546  1.00 12.08           H
ATOM   1370  HG3 LYS A 163      57.472  -6.686  55.928  1.00 12.08           H
ATOM   1371  HD2 LYS A 163      59.203  -8.438  57.229  1.00 17.02           H
ATOM   1372  HD3 LYS A 163      59.549  -7.984  55.749  1.00 17.02           H
ATOM   1373  HE2 LYS A 163      59.523  -5.785  56.413  1.00 21.71           H
ATOM   1374  HE3 LYS A 163      59.139  -6.230  57.897  1.00 21.71           H
ATOM   1375  HZ1 LYS A 163      61.399  -5.852  57.650  1.00 29.61           H
ATOM   1376  HZ2 LYS A 163      61.168  -7.225  58.052  1.00 29.61           H
ATOM   1377  HZ3 LYS A 163      61.499  -6.914  56.671  1.00 29.61           H
ATOM   1378  N   ILE A 164      56.591  -8.958  60.383  1.00  6.18           N
ATOM   1379  CA  ILE A 164      55.833  -8.906  61.622  1.00  6.05           C
ATOM   1380  C   ILE A 164      55.047  -7.611  61.535  1.00  4.53           C
ATOM   1381  O   ILE A 164      55.605  -6.566  61.141  1.00  5.14           O
ATOM   1382  CB  ILE A 164      56.728  -8.946  62.873  1.00  8.16           C
ATOM   1383  CG1 ILE A 164      57.631 -10.181  62.849  1.00  8.65           C
ATOM   1384  CG2 ILE A 164      55.864  -8.849  64.138  1.00  6.03           C
ATOM   1385  CD1 ILE A 164      56.862 -11.518  62.885  1.00 14.08           C
ATOM   1386  H   ILE A 164      57.422  -8.735  60.444  1.00  7.41           H
ATOM   1387  HA  ILE A 164      55.235  -9.653  61.654  1.00  7.26           H
ATOM   1388  HB  ILE A 164      57.309  -8.170  62.840  1.00  9.79           H
ATOM   1389 HG12 ILE A 164      58.156 -10.173  62.024  1.00 10.38           H
ATOM   1390 HG13 ILE A 164      58.231 -10.142  63.606  1.00 10.38           H
ATOM   1391 HG21 ILE A 164      56.455  -8.884  64.900  1.00  7.24           H
ATOM   1392 HG22 ILE A 164      55.371  -8.015  64.144  1.00  7.24           H
ATOM   1393 HG23 ILE A 164      55.252  -9.597  64.161  1.00  7.24           H
ATOM   1394 HD11 ILE A 164      57.491 -12.258  62.836  1.00 16.90           H
ATOM   1395 HD12 ILE A 164      56.362 -11.555  63.714  1.00 16.90           H
ATOM   1396 HD13 ILE A 164      56.258 -11.558  62.125  1.00 16.90           H
ATOM   1397  N   PRO A 165      53.806  -7.614  61.896  1.00  3.27           N
ATOM   1398  CA  PRO A 165      53.003  -6.380  61.870  1.00  5.31           C
ATOM   1399  C   PRO A 165      53.105  -5.537  63.143  1.00  6.57           C
ATOM   1400  O   PRO A 165      52.262  -5.571  64.064  1.00  5.77           O
ATOM   1401  CB  PRO A 165      51.587  -6.905  61.637  1.00  5.60           C
ATOM   1402  CG  PRO A 165      51.709  -8.318  61.443  1.00  6.07           C
ATOM   1403  CD  PRO A 165      52.957  -8.779  62.042  1.00  4.57           C
ATOM   1404  HA  PRO A 165      53.248  -5.847  61.113  1.00  6.37           H
ATOM   1405  HB2 PRO A 165      51.044  -6.730  62.427  1.00  6.72           H
ATOM   1406  HB3 PRO A 165      51.218  -6.468  60.857  1.00  6.72           H
ATOM   1407  HG2 PRO A 165      50.959  -8.767  61.871  1.00  7.28           H
ATOM   1408  HG3 PRO A 165      51.724  -8.505  60.495  1.00  7.28           H
ATOM   1409  HD2 PRO A 165      52.821  -9.009  62.974  1.00  5.48           H
ATOM   1410  HD3 PRO A 165      53.292  -9.511  61.519  1.00  5.48           H
ATOM   1411  N   THR A 166      54.159  -4.732  63.168  1.00  5.79           N
ATOM   1412  CA  THR A 166      54.424  -3.769  64.217  1.00  4.89           C
ATOM   1413  C   THR A 166      53.919  -2.393  63.840  1.00  5.48           C
ATOM   1414  O   THR A 166      53.482  -2.148  62.721  1.00  8.40           O
ATOM   1415  CB  THR A 166      55.918  -3.710  64.485  1.00  6.85           C
ATOM   1416  OG1 THR A 166      56.573  -3.141  63.346  1.00  6.99           O
ATOM   1417  CG2 THR A 166      56.414  -5.107  64.743  1.00  9.06           C
ATOM   1418  H   THR A 166      54.774  -4.735  62.567  1.00  6.95           H
ATOM   1419  HA  THR A 166      53.969  -4.030  65.028  1.00  5.87           H
ATOM   1420  HB  THR A 166      56.108  -3.156  65.259  1.00  8.23           H
ATOM   1421  HG1 THR A 166      57.392  -3.059  63.495  1.00  8.39           H
ATOM   1422 HG21 THR A 166      57.363  -5.076  64.937  1.00 10.87           H
ATOM   1423 HG22 THR A 166      55.952  -5.482  65.504  1.00 10.87           H
ATOM   1424 HG23 THR A 166      56.265  -5.681  63.977  1.00 10.87           H
ATOM   1425  N   VAL A 167      54.017  -1.471  64.795  1.00  8.07           N
ATOM   1426  CA  VAL A 167      53.667  -0.074  64.547  1.00  6.54           C
ATOM   1427  C   VAL A 167      54.394   0.470  63.306  1.00  8.41           C
ATOM   1428  O   VAL A 167      53.823   1.238  62.514  1.00  6.51           O
ATOM   1429  CB  VAL A 167      53.983   0.759  65.806  1.00  7.17           C
ATOM   1430  CG1 VAL A 167      53.871   2.286  65.548  1.00  7.26           C
ATOM   1431  CG2 VAL A 167      53.090   0.314  66.975  1.00 15.75           C
ATOM   1432  H   VAL A 167      54.306  -1.616  65.588  1.00  9.68           H
ATOM   1433  HA  VAL A 167      52.706  -0.023  64.401  1.00  7.85           H
ATOM   1434  HB  VAL A 167      54.892   0.572  66.082  1.00  8.61           H
ATOM   1435 HG11 VAL A 167      54.080   2.749  66.373  1.00  8.71           H
ATOM   1436 HG12 VAL A 167      54.489   2.555  64.862  1.00  8.71           H
ATOM   1437 HG13 VAL A 167      52.962   2.492  65.276  1.00  8.71           H
ATOM   1438 HG21 VAL A 167      53.300   0.853  67.756  1.00 18.90           H
ATOM   1439 HG22 VAL A 167      52.158   0.420  66.731  1.00 18.90           H
ATOM   1440 HG23 VAL A 167      53.278  -0.617  67.160  1.00 18.90           H
ATOM   1441  N   GLU A 168      55.666   0.102  63.119  1.00  4.11           N
ATOM   1442  CA  GLU A 168      56.442   0.763  62.079  1.00 10.56           C
ATOM   1443  C   GLU A 168      56.379   0.004  60.762  1.00 17.33           C
ATOM   1444  O   GLU A 168      56.426   0.625  59.691  1.00 19.96           O
ATOM   1445  CB  GLU A 168      57.903   0.940  62.504  1.00 10.18           C
ATOM   1446  CG  GLU A 168      58.140   1.946  63.609  1.00 14.68           C
ATOM   1447  CD  GLU A 168      59.651   2.130  63.943  1.00 12.23           C
ATOM   1448  OE1 GLU A 168      60.436   1.133  64.197  1.00 23.27           O
ATOM   1449  OE2 GLU A 168      60.036   3.320  63.917  1.00  8.51           O1-
ATOM   1450  H   GLU A 168      56.092  -0.509  63.554  1.00  4.94           H
ATOM   1451  HA  GLU A 168      56.097   1.660  61.922  1.00 12.67           H
ATOM   1452  HB2 GLU A 168      58.245   0.087  62.809  1.00 12.21           H
ATOM   1453  HB3 GLU A 168      58.410   1.247  61.734  1.00 12.21           H
ATOM   1454  HG2 GLU A 168      57.782   2.805  63.330  1.00 17.62           H
ATOM   1455  HG3 GLU A 168      57.678   1.673  64.414  1.00 17.62           H
ATOM   1456  N   ASN A 169      56.242  -1.320  60.819  1.00 10.07           N
ATOM   1457  CA  ASN A 169      56.169  -2.098  59.597  1.00 10.32           C
ATOM   1458  C   ASN A 169      54.866  -1.857  58.866  1.00 11.46           C
ATOM   1459  O   ASN A 169      54.849  -1.865  57.642  1.00  7.98           O
ATOM   1460  CB  ASN A 169      56.319  -3.580  59.902  1.00 14.58           C
ATOM   1461  CG  ASN A 169      57.757  -4.048  59.798  1.00 12.58           C
ATOM   1462  OD1 ASN A 169      58.613  -3.303  59.373  1.00 15.37           O
ATOM   1463  ND2 ASN A 169      58.016  -5.293  60.175  1.00 15.25           N
ATOM   1464  H   ASN A 169      56.187  -1.774  61.544  1.00 12.08           H
ATOM   1465  HA  ASN A 169      56.902  -1.839  59.020  1.00 12.39           H
ATOM   1466  HB2 ASN A 169      56.035  -3.730  60.817  1.00 17.49           H
ATOM   1467  HB3 ASN A 169      55.761  -4.093  59.297  1.00 17.49           H
ATOM   1468 HD21 ASN A 169      58.811  -5.613  60.106  1.00 18.29           H
ATOM   1469 HD22 ASN A 169      57.388  -5.776  60.505  1.00 18.29           H
ATOM   1470  N   SER A 170      53.792  -1.565  59.581  1.00 11.76           N
ATOM   1471  CA  SER A 170      52.476  -1.593  58.973  1.00 10.86           C
ATOM   1472  C   SER A 170      52.173  -0.286  58.246  1.00 12.30           C
ATOM   1473  O   SER A 170      52.770   0.760  58.518  1.00  9.26           O
ATOM   1474  CB  SER A 170      51.411  -1.853  60.035  1.00 11.95           C
ATOM   1475  OG  SER A 170      51.738  -3.026  60.742  1.00 15.75           O
ATOM   1476  H   SER A 170      53.798  -1.294  60.401  1.00 14.11           H
ATOM   1477  HA  SER A 170      52.451  -2.309  58.323  1.00 13.04           H
ATOM   1478  HB2 SER A 170      51.354  -1.099  60.646  1.00 14.34           H
ATOM   1479  HB3 SER A 170      50.560  -1.990  59.596  1.00 14.34           H
ATOM   1480  HG  SER A 170      52.398  -2.868  61.235  1.00 18.90           H
ATOM   1481  N   ILE A 171      51.226  -0.378  57.310  1.00  7.64           N
ATOM   1482  CA  ILE A 171      50.620   0.758  56.630  1.00 17.42           C
ATOM   1483  C   ILE A 171      49.167   0.859  57.085  1.00 12.08           C
ATOM   1484  O   ILE A 171      48.423  -0.125  57.052  1.00  7.41           O
ATOM   1485  CB  ILE A 171      50.713   0.598  55.096  1.00 12.17           C
ATOM   1486  CG1 ILE A 171      52.150   0.334  54.702  1.00 15.15           C
ATOM   1487  CG2 ILE A 171      50.235   1.851  54.383  1.00 18.85           C
ATOM   1488  CD1 ILE A 171      52.373   0.140  53.175  1.00 42.99           C
ATOM   1489  H   ILE A 171      50.912  -1.124  57.030  1.00  9.16           H
ATOM   1490  HA  ILE A 171      51.065   1.586  56.879  1.00 20.90           H
ATOM   1491  HB  ILE A 171      50.170  -0.146  54.795  1.00 14.60           H
ATOM   1492 HG12 ILE A 171      52.683   1.103  54.976  1.00 18.17           H
ATOM   1493 HG13 ILE A 171      52.446  -0.465  55.156  1.00 18.17           H
ATOM   1494 HG21 ILE A 171      50.243   1.712  53.426  1.00 22.62           H
ATOM   1495 HG22 ILE A 171      49.331   2.045  54.671  1.00 22.62           H
ATOM   1496 HG23 ILE A 171      50.826   2.587  54.613  1.00 22.62           H
ATOM   1497 HD11 ILE A 171      53.311  -0.060  53.017  1.00 51.59           H
ATOM   1498 HD12 ILE A 171      51.821  -0.585  52.846  1.00 51.59           H
ATOM   1499 HD13 ILE A 171      52.143   0.963  52.713  1.00 51.59           H
ATOM   1500  N   PHE A 172      48.755   2.047  57.470  1.00  9.22           N
ATOM   1501  CA  PHE A 172      47.361   2.298  57.804  1.00  6.59           C
ATOM   1502  C   PHE A 172      46.608   2.720  56.541  1.00 12.12           C
ATOM   1503  O   PHE A 172      46.869   3.785  55.965  1.00 10.62           O
ATOM   1504  CB  PHE A 172      47.299   3.337  58.921  1.00  9.50           C
ATOM   1505  CG  PHE A 172      47.819   2.812  60.239  1.00  8.62           C
ATOM   1506  CD1 PHE A 172      49.176   2.603  60.425  1.00 12.72           C
ATOM   1507  CD2 PHE A 172      46.946   2.497  61.279  1.00  6.40           C
ATOM   1508  CE1 PHE A 172      49.651   2.085  61.636  1.00 17.12           C
ATOM   1509  CE2 PHE A 172      47.411   1.995  62.475  1.00 12.26           C
ATOM   1510  CZ  PHE A 172      48.774   1.786  62.649  1.00 12.38           C
ATOM   1511  H   PHE A 172      49.267   2.726  57.548  1.00 11.06           H
ATOM   1512  HA  PHE A 172      46.963   1.476  58.116  1.00  7.91           H
ATOM   1513  HB2 PHE A 172      47.842   4.105  58.671  1.00 11.40           H
ATOM   1514  HB3 PHE A 172      46.377   3.604  59.046  1.00 11.40           H
ATOM   1515  HD1 PHE A 172      49.777   2.794  59.743  1.00 15.27           H
ATOM   1516  HD2 PHE A 172      46.038   2.624  61.171  1.00  7.68           H
ATOM   1517  HE1 PHE A 172      50.557   1.944  61.763  1.00 20.55           H
ATOM   1518  HE2 PHE A 172      46.827   1.787  63.166  1.00 14.71           H
ATOM   1519  HZ  PHE A 172      49.088   1.450  63.450  1.00 14.86           H
ATOM   1520  N   HIS A 173      45.693   1.868  56.080  1.00 13.83           N
ATOM   1521  CA  HIS A 173      44.996   2.184  54.832  1.00  8.33           C
ATOM   1522  C   HIS A 173      43.800   3.087  55.030  1.00 12.29           C
ATOM   1523  O   HIS A 173      43.616   4.021  54.253  1.00 11.59           O
ATOM   1524  CB  HIS A 173      44.527   0.926  54.144  1.00  8.81           C
ATOM   1525  CG  HIS A 173      45.654   0.122  53.612  1.00  8.73           C
ATOM   1526  ND1 HIS A 173      46.587   0.658  52.753  1.00  9.35           N
ATOM   1527  CD2 HIS A 173      46.059  -1.141  53.883  1.00 12.61           C
ATOM   1528  CE1 HIS A 173      47.498  -0.261  52.484  1.00 16.39           C
ATOM   1529  NE2 HIS A 173      47.199  -1.362  53.152  1.00 12.22           N
ATOM   1530  H   HIS A 173      45.476   1.122  56.449  1.00 16.59           H
ATOM   1531  HA  HIS A 173      45.601   2.632  54.214  1.00  9.99           H
ATOM   1532  HB2 HIS A 173      43.957   1.164  53.400  1.00 10.57           H
ATOM   1533  HB3 HIS A 173      44.044   0.385  54.791  1.00 10.57           H
ATOM   1534  HD2 HIS A 173      45.623  -1.754  54.438  1.00 15.13           H
ATOM   1535  HE1 HIS A 173      48.226  -0.153  51.920  1.00 19.67           H
ATOM   1536  HE2 HIS A 173      47.645  -2.099  53.135  1.00 14.67           H
ATOM   1537  N   MET A 174      42.976   2.815  56.038  1.00 11.24           N
ATOM   1538  CA  MET A 174      41.776   3.594  56.246  1.00 13.78           C
ATOM   1539  C   MET A 174      41.126   3.143  57.547  1.00 12.23           C
ATOM   1540  O   MET A 174      41.386   2.052  58.051  1.00 18.82           O
ATOM   1541  CB  MET A 174      40.803   3.455  55.061  1.00 15.39           C
ATOM   1542  CG  MET A 174      39.954   2.211  55.070  1.00 20.60           C
ATOM   1543  SD  MET A 174      38.796   2.094  53.665  1.00 23.58           S
ATOM   1544  CE  MET A 174      39.749   1.147  52.531  1.00 22.09           C
ATOM   1545  H   MET A 174      43.094   2.198  56.622  1.00 13.49           H
ATOM   1546  HA  MET A 174      42.018   4.529  56.331  1.00 16.54           H
ATOM   1547  HB2 MET A 174      40.190   4.209  55.067  1.00 18.47           H
ATOM   1548  HB3 MET A 174      41.305   3.461  54.232  1.00 18.47           H
ATOM   1549  HG2 MET A 174      40.547   1.447  55.033  1.00 24.72           H
ATOM   1550  HG3 MET A 174      39.431   2.194  55.880  1.00 24.72           H
ATOM   1551  HE1 MET A 174      39.193   0.948  51.759  1.00 26.50           H
ATOM   1552  HE2 MET A 174      40.517   1.678  52.267  1.00 26.50           H
ATOM   1553  HE3 MET A 174      40.032   0.326  52.970  1.00 26.50           H
ATOM   1554  N   ALA A 175      40.256   3.994  58.065  1.00  9.13           N
ATOM   1555  CA  ALA A 175      39.452   3.641  59.222  1.00 14.64           C
ATOM   1556  C   ALA A 175      38.371   2.644  58.799  1.00 15.26           C
ATOM   1557  O   ALA A 175      37.741   2.831  57.749  1.00 14.09           O
ATOM   1558  CB  ALA A 175      38.830   4.912  59.805  1.00 12.77           C
ATOM   1559  H   ALA A 175      40.088   4.778  57.747  1.00 10.96           H
ATOM   1560  HA  ALA A 175      40.020   3.221  59.895  1.00 17.57           H
ATOM   1561  HB1 ALA A 175      38.357   4.699  60.625  1.00 15.33           H
ATOM   1562  HB2 ALA A 175      39.540   5.550  59.994  1.00 15.33           H
ATOM   1563  HB3 ALA A 175      38.207   5.296  59.163  1.00 15.33           H
ATOM   1564  N   ALA A 176      38.172   1.577  59.615  1.00 13.55           N
ATOM   1565  CA  ALA A 176      37.247   0.470  59.318  1.00 13.87           C
ATOM   1566  C   ALA A 176      37.089  -0.500  60.492  1.00 10.34           C
ATOM   1567  O   ALA A 176      38.134  -0.839  61.070  1.00  6.07           O
ATOM   1568  CB  ALA A 176      37.770  -0.288  58.086  1.00  9.36           C
ATOM   1569  H   ALA A 176      38.598   1.464  60.353  1.00 16.26           H
ATOM   1570  HA  ALA A 176      36.371   0.826  59.105  1.00 16.64           H
ATOM   1571  HB1 ALA A 176      37.147  -0.990  57.867  1.00 11.24           H
ATOM   1572  HB2 ALA A 176      37.815   0.341  57.351  1.00 11.24           H
ATOM   1573  HB3 ALA A 176      38.649  -0.659  58.256  1.00 11.24           H
ATOM   1574  N   TRP A 177      35.843  -0.926  60.892  1.00 10.70           N
ATOM   1575  CA  TRP A 177      35.772  -1.981  61.914  1.00 11.03           C
ATOM   1576  C   TRP A 177      35.322  -3.276  61.228  1.00 13.42           C
ATOM   1577  O   TRP A 177      35.088  -4.323  61.843  1.00 15.50           O
ATOM   1578  CB  TRP A 177      34.931  -1.587  63.142  1.00 10.51           C
ATOM   1579  CG  TRP A 177      33.790  -0.704  62.811  1.00  9.00           C
ATOM   1580  CD1 TRP A 177      33.725   0.662  63.081  1.00  9.88           C
ATOM   1581  CD2 TRP A 177      32.581  -1.086  62.135  1.00  6.86           C
ATOM   1582  NE1 TRP A 177      32.482   1.146  62.671  1.00  9.28           N
ATOM   1583  CE2 TRP A 177      31.759   0.088  62.090  1.00 11.44           C
ATOM   1584  CE3 TRP A 177      32.088  -2.297  61.608  1.00 10.20           C
ATOM   1585  CZ2 TRP A 177      30.434   0.050  61.600  1.00 12.74           C
ATOM   1586  CZ3 TRP A 177      30.808  -2.320  61.086  1.00 21.31           C
ATOM   1587  CH2 TRP A 177      29.986  -1.154  61.096  1.00 21.12           C
ATOM   1588  H   TRP A 177      34.949  -0.485  60.576  1.00 12.84           H
ATOM   1589  HA  TRP A 177      36.832  -2.202  62.265  1.00 13.23           H
ATOM   1590  HB2 TRP A 177      34.580  -2.516  63.657  1.00 12.61           H
ATOM   1591  HB3 TRP A 177      35.606  -1.082  63.874  1.00 12.61           H
ATOM   1592  HD1 TRP A 177      34.487   1.315  63.485  1.00 11.86           H
ATOM   1593  HE1 TRP A 177      32.153   2.092  62.776  1.00 11.14           H
ATOM   1594  HE3 TRP A 177      32.717  -3.184  61.598  1.00 12.25           H
ATOM   1595  HZ2 TRP A 177      29.832   0.956  61.580  1.00 15.29           H
ATOM   1596  HZ3 TRP A 177      30.421  -3.212  60.600  1.00 25.58           H
ATOM   1597  HH2 TRP A 177      29.006  -1.217  60.630  1.00 25.34           H
ATOM   1598  N   SER A 178      35.274  -3.212  59.871  1.00  8.47           N
ATOM   1599  CA  SER A 178      35.067  -4.394  59.037  1.00  9.98           C
ATOM   1600  C   SER A 178      35.749  -3.951  57.742  1.00 18.55           C
ATOM   1601  O   SER A 178      35.939  -2.801  57.380  1.00 22.14           O
ATOM   1602  CB  SER A 178      33.562  -4.710  58.788  1.00 18.60           C
ATOM   1603  OG  SER A 178      33.405  -5.731  57.818  1.00 18.88           O
ATOM   1604  H   SER A 178      35.286  -2.302  59.344  1.00 10.17           H
ATOM   1605  HA  SER A 178      35.567  -5.308  59.493  1.00 11.97           H
ATOM   1606  HB2 SER A 178      33.096  -5.009  59.752  1.00 22.32           H
ATOM   1607  HB3 SER A 178      33.030  -3.836  58.355  1.00 22.32           H
ATOM   1608  HG  SER A 178      33.735  -6.647  58.186  1.00 22.66           H
ATOM   1609  N   GLY A 179      36.257  -5.000  57.053  1.00 16.54           N
ATOM   1610  CA  GLY A 179      37.163  -4.824  55.919  1.00 12.63           C
ATOM   1611  C   GLY A 179      37.392  -6.021  54.995  1.00 25.91           C
ATOM   1612  O   GLY A 179      36.970  -7.150  55.258  1.00 21.73           O
ATOM   1613  H   GLY A 179      36.107  -5.830  57.249  1.00 19.85           H
ATOM   1614  HA2 GLY A 179      36.826  -4.091  55.378  1.00 15.16           H
ATOM   1615  HA3 GLY A 179      38.046  -4.562  56.236  1.00 15.16           H
ATOM   1616  N   SER A 180      38.078  -5.743  53.875  1.00 23.49           N
ATOM   1617  CA  SER A 180      38.399  -6.685  52.797  1.00  8.29           C
ATOM   1618  C   SER A 180      39.405  -6.012  51.878  1.00  8.38           C
ATOM   1619  O   SER A 180      39.508  -4.789  51.854  1.00 12.74           O
ATOM   1620  CB  SER A 180      37.171  -7.078  51.973  1.00 19.71           C
ATOM   1621  OG  SER A 180      37.512  -7.837  50.810  1.00 10.43           O
ATOM   1622  H   SER A 180      38.395  -4.967  53.710  1.00 28.19           H
ATOM   1623  HA  SER A 180      38.807  -7.489  53.154  1.00  9.95           H
ATOM   1624  HB2 SER A 180      36.586  -7.606  52.538  1.00 23.65           H
ATOM   1625  HB3 SER A 180      36.724  -6.263  51.688  1.00 23.65           H
ATOM   1626  HG  SER A 180      37.700  -8.628  51.021  1.00 12.51           H
ATOM   1627  N   ALA A 181      40.079  -6.814  51.065  1.00  7.76           N
ATOM   1628  CA  ALA A 181      40.978  -6.279  50.054  1.00  9.11           C
ATOM   1629  C   ALA A 181      41.241  -7.315  48.959  1.00  9.65           C
ATOM   1630  O   ALA A 181      41.090  -8.526  49.173  1.00 11.06           O
ATOM   1631  CB  ALA A 181      42.278  -5.807  50.725  1.00 11.27           C
ATOM   1632  H   ALA A 181      40.032  -7.664  51.083  1.00  9.31           H
ATOM   1633  HA  ALA A 181      40.543  -5.526  49.628  1.00 10.93           H
ATOM   1634  HB1 ALA A 181      42.900  -5.497  50.051  1.00 13.53           H
ATOM   1635  HB2 ALA A 181      42.067  -5.085  51.336  1.00 13.53           H
ATOM   1636  HB3 ALA A 181      42.671  -6.543  51.225  1.00 13.53           H
ATOM   1637  N   CYS A 182      41.603  -6.824  47.769  1.00 13.40           N
ATOM   1638  CA  CYS A 182      41.984  -7.697  46.655  1.00  9.47           C
ATOM   1639  C   CYS A 182      42.785  -6.932  45.610  1.00  8.59           C
ATOM   1640  O   CYS A 182      42.690  -5.714  45.499  1.00 16.60           O
ATOM   1641  CB  CYS A 182      40.757  -8.357  46.001  1.00 15.80           C
ATOM   1642  SG  CYS A 182      39.320  -7.305  45.643  1.00 14.52           S
ATOM   1643  H   CYS A 182      41.627  -5.987  47.583  1.00 16.08           H
ATOM   1644  HA  CYS A 182      42.556  -8.396  46.994  1.00 11.36           H
ATOM   1645  HB2 CYS A 182      41.029  -8.802  45.178  1.00 18.96           H
ATOM   1646  HB3 CYS A 182      40.443  -9.020  46.628  1.00 18.96           H
ATOM   1647  N   HIS A 183      43.566  -7.673  44.825  1.00 16.20           N
ATOM   1648  CA  HIS A 183      44.404  -7.122  43.753  1.00 12.54           C
ATOM   1649  C   HIS A 183      43.878  -7.573  42.396  1.00 11.15           C
ATOM   1650  O   HIS A 183      43.694  -8.772  42.160  1.00 12.43           O
ATOM   1651  CB  HIS A 183      45.856  -7.566  43.909  1.00  9.21           C
ATOM   1652  CG  HIS A 183      46.827  -6.656  43.249  1.00 14.93           C
ATOM   1653  ND1 HIS A 183      47.084  -6.699  41.897  1.00 15.45           N
ATOM   1654  CD2 HIS A 183      47.605  -5.676  43.756  1.00 10.67           C
ATOM   1655  CE1 HIS A 183      47.965  -5.770  41.595  1.00 13.12           C
ATOM   1656  NE2 HIS A 183      48.295  -5.133  42.705  1.00 14.56           N
ATOM   1657  H   HIS A 183      43.634  -8.524  44.907  1.00 19.45           H
ATOM   1658  HA  HIS A 183      44.393  -6.151  43.772  1.00 15.05           H
ATOM   1659  HB2 HIS A 183      45.958  -8.436  43.495  1.00 11.05           H
ATOM   1660  HB3 HIS A 183      46.107  -7.622  44.846  1.00 11.05           H
ATOM   1661  HD2 HIS A 183      47.640  -5.405  44.650  1.00 12.80           H
ATOM   1662  HE1 HIS A 183      48.302  -5.604  40.749  1.00 15.74           H
ATOM   1663  HE2 HIS A 183      48.863  -4.485  42.769  1.00 17.48           H
ATOM   1664  N   ASP A 184      43.637  -6.614  41.510  1.00 15.47           N
ATOM   1665  CA  ASP A 184      42.973  -6.857  40.233  1.00 12.86           C
ATOM   1666  C   ASP A 184      43.975  -7.114  39.101  1.00 17.74           C
ATOM   1667  O   ASP A 184      43.569  -7.355  37.961  1.00 19.03           O
ATOM   1668  CB  ASP A 184      42.025  -5.679  39.923  1.00 12.59           C
ATOM   1669  CG  ASP A 184      42.759  -4.368  39.621  1.00 17.13           C
ATOM   1670  OD1 ASP A 184      44.005  -4.393  39.463  1.00 15.65           O
ATOM   1671  OD2 ASP A 184      42.075  -3.312  39.525  1.00 13.62           O1-
ATOM   1672  H   ASP A 184      43.851  -5.794  41.628  1.00 18.57           H
ATOM   1673  HA  ASP A 184      42.414  -7.644  40.317  1.00 15.43           H
ATOM   1674  HB2 ASP A 184      41.484  -5.911  39.156  1.00 15.11           H
ATOM   1675  HB3 ASP A 184      41.446  -5.526  40.688  1.00 15.11           H
ATOM   1676  N   GLY A 185      45.275  -7.110  39.406  1.00 14.12           N
ATOM   1677  CA  GLY A 185      46.327  -7.290  38.436  1.00 18.68           C
ATOM   1678  C   GLY A 185      47.115  -6.021  38.139  1.00 25.36           C
ATOM   1679  O   GLY A 185      48.244  -6.113  37.629  1.00 24.79           O
ATOM   1680  H   GLY A 185      45.568  -6.998  40.195  1.00 16.94           H
ATOM   1681  HA2 GLY A 185      46.933  -7.969  38.767  1.00 22.41           H
ATOM   1682  HA3 GLY A 185      45.934  -7.623  37.619  1.00 22.41           H
ATOM   1683  N   ARG A 186      46.547  -4.837  38.415  1.00 12.71           N
ATOM   1684  CA  ARG A 186      47.264  -3.573  38.272  1.00 13.39           C
ATOM   1685  C   ARG A 186      47.355  -2.764  39.557  1.00 10.56           C
ATOM   1686  O   ARG A 186      48.349  -2.077  39.756  1.00 18.87           O
ATOM   1687  CB  ARG A 186      46.640  -2.633  37.211  1.00 12.86           C
ATOM   1688  CG  ARG A 186      45.875  -3.241  36.141  1.00 22.01           C
ATOM   1689  CD  ARG A 186      45.719  -2.291  34.964  1.00 31.28           C
ATOM   1690  NE  ARG A 186      44.975  -2.923  33.865  1.00 56.27           N
ATOM   1691  CZ  ARG A 186      45.273  -2.804  32.568  1.00 48.02           C
ATOM   1692  NH1 ARG A 186      44.548  -3.437  31.649  1.00 38.33           N
ATOM   1693  NH2 ARG A 186      46.311  -2.075  32.183  1.00 64.44           N1+
ATOM   1694  H   ARG A 186      45.740  -4.743  38.686  1.00 15.26           H
ATOM   1695  HA  ARG A 186      48.169  -3.767  37.984  1.00 16.06           H
ATOM   1696  HB2 ARG A 186      46.038  -2.012  37.656  1.00 15.43           H
ATOM   1697  HB3 ARG A 186      47.356  -2.143  36.783  1.00 15.43           H
ATOM   1698  HG2 ARG A 186      46.309  -4.057  35.844  1.00 26.41           H
ATOM   1699  HG3 ARG A 186      44.986  -3.423  36.486  1.00 26.41           H
ATOM   1700  HD2 ARG A 186      45.219  -1.511  35.255  1.00 37.53           H
ATOM   1701  HD3 ARG A 186      46.603  -2.038  34.657  1.00 37.53           H
ATOM   1702  HE  ARG A 186      44.371  -3.495  34.081  1.00 67.53           H
ATOM   1703 HH11 ARG A 186      43.878  -3.921  31.893  1.00 46.00           H
ATOM   1704 HH12 ARG A 186      44.746  -3.364  30.818  1.00 46.00           H
ATOM   1705 HH21 ARG A 186      46.797  -1.666  32.762  1.00 77.33           H
ATOM   1706 HH22 ARG A 186      46.495  -2.012  31.347  1.00 77.33           H
ATOM   1707  N   GLU A 187      46.350  -2.804  40.418  1.00 11.97           N
ATOM   1708  CA  GLU A 187      46.354  -1.988  41.609  1.00 10.82           C
ATOM   1709  C   GLU A 187      45.602  -2.715  42.709  1.00 15.44           C
ATOM   1710  O   GLU A 187      44.842  -3.654  42.452  1.00 14.07           O
ATOM   1711  CB  GLU A 187      45.692  -0.654  41.342  1.00 20.79           C
ATOM   1712  CG  GLU A 187      45.793   0.345  42.495  1.00 20.34           C
ATOM   1713  CD  GLU A 187      47.217   0.513  42.971  1.00 20.67           C
ATOM   1714  OE1 GLU A 187      47.613  -0.197  43.934  1.00 17.82           O
ATOM   1715  OE2 GLU A 187      47.944   1.351  42.370  1.00 22.84           O1-
ATOM   1716  H   GLU A 187      45.659  -3.303  40.340  1.00 14.36           H
ATOM   1717  HA  GLU A 187      47.271  -1.840  41.886  1.00 12.99           H
ATOM   1718  HB2 GLU A 187      46.078  -0.266  40.537  1.00 24.95           H
ATOM   1719  HB3 GLU A 187      44.749  -0.840  41.199  1.00 24.95           H
ATOM   1720  HG2 GLU A 187      45.491   1.206  42.170  1.00 24.41           H
ATOM   1721  HG3 GLU A 187      45.235   0.056  43.231  1.00 24.41           H
ATOM   1722  N   TRP A 188      45.802  -2.255  43.936  1.00  9.35           N
ATOM   1723  CA  TRP A 188      45.104  -2.816  45.082  1.00 13.83           C
ATOM   1724  C   TRP A 188      43.743  -2.135  45.259  1.00 15.88           C
ATOM   1725  O   TRP A 188      43.575  -0.952  44.948  1.00 12.49           O
ATOM   1726  CB  TRP A 188      45.949  -2.653  46.351  1.00 11.82           C
ATOM   1727  CG  TRP A 188      46.935  -3.752  46.618  1.00  6.72           C
ATOM   1728  CD1 TRP A 188      48.281  -3.695  46.493  1.00  9.69           C
ATOM   1729  CD2 TRP A 188      46.641  -5.055  47.132  1.00 10.45           C
ATOM   1730  NE1 TRP A 188      48.863  -4.909  46.883  1.00  7.36           N
ATOM   1731  CE2 TRP A 188      47.866  -5.751  47.276  1.00  8.29           C
ATOM   1732  CE3 TRP A 188      45.462  -5.705  47.459  1.00  9.07           C
ATOM   1733  CZ2 TRP A 188      47.929  -7.058  47.729  1.00 15.13           C
ATOM   1734  CZ3 TRP A 188      45.528  -6.991  47.906  1.00 14.99           C
ATOM   1735  CH2 TRP A 188      46.754  -7.663  48.036  1.00 12.69           C
ATOM   1736  H   TRP A 188      46.342  -1.611  44.119  1.00 11.22           H
ATOM   1737  HA  TRP A 188      44.953  -3.756  44.944  1.00 16.59           H
ATOM   1738  HB2 TRP A 188      46.463  -1.832  46.275  1.00 14.19           H
ATOM   1739  HB3 TRP A 188      45.357  -2.574  47.118  1.00 14.19           H
ATOM   1740  HD1 TRP A 188      48.744  -2.948  46.203  1.00 11.62           H
ATOM   1741  HE1 TRP A 188      49.699  -5.101  46.881  1.00  8.83           H
ATOM   1742  HE3 TRP A 188      44.648  -5.272  47.378  1.00 10.89           H
ATOM   1743  HZ2 TRP A 188      48.736  -7.504  47.811  1.00 18.16           H
ATOM   1744  HZ3 TRP A 188      44.738  -7.420  48.133  1.00 17.99           H
ATOM   1745  HH2 TRP A 188      46.767  -8.534  48.347  1.00 15.23           H
ATOM   1746  N   THR A 189      42.758  -2.906  45.723  1.00 13.18           N
ATOM   1747  CA  THR A 189      41.488  -2.369  46.190  1.00  9.66           C
ATOM   1748  C   THR A 189      41.365  -2.679  47.678  1.00 12.51           C
ATOM   1749  O   THR A 189      41.563  -3.821  48.093  1.00 16.13           O
ATOM   1750  CB  THR A 189      40.269  -2.946  45.439  1.00 18.00           C
ATOM   1751  OG1 THR A 189      40.211  -2.441  44.092  1.00 17.55           O
ATOM   1752  CG2 THR A 189      38.937  -2.574  46.199  1.00 12.14           C
ATOM   1753  H   THR A 189      42.813  -3.753  45.783  1.00 15.81           H
ATOM   1754  HA  THR A 189      41.490  -1.402  46.078  1.00 11.60           H
ATOM   1755  HB  THR A 189      40.343  -3.912  45.401  1.00 21.60           H
ATOM   1756  HG1 THR A 189      40.916  -2.639  43.686  1.00 21.06           H
ATOM   1757 HG21 THR A 189      38.180  -2.923  45.717  1.00 14.56           H
ATOM   1758 HG22 THR A 189      38.938  -2.974  47.083  1.00 14.56           H
ATOM   1759 HG23 THR A 189      38.838  -1.612  46.283  1.00 14.56           H
ATOM   1760  N   TYR A 190      41.005  -1.669  48.465  1.00 13.24           N
ATOM   1761  CA  TYR A 190      40.854  -1.783  49.901  1.00 10.45           C
ATOM   1762  C   TYR A 190      39.416  -1.463  50.268  1.00 13.64           C
ATOM   1763  O   TYR A 190      38.880  -0.429  49.853  1.00 19.34           O
ATOM   1764  CB  TYR A 190      41.771  -0.813  50.629  1.00 14.39           C
ATOM   1765  CG  TYR A 190      43.216  -0.867  50.228  1.00 15.41           C
ATOM   1766  CD1 TYR A 190      44.068  -1.846  50.715  1.00 13.66           C
ATOM   1767  CD2 TYR A 190      43.745   0.101  49.398  1.00 15.23           C
ATOM   1768  CE1 TYR A 190      45.407  -1.864  50.339  1.00 17.70           C
ATOM   1769  CE2 TYR A 190      45.082   0.084  49.031  1.00  7.74           C
ATOM   1770  CZ  TYR A 190      45.896  -0.890  49.481  1.00  7.76           C
ATOM   1771  OH  TYR A 190      47.221  -0.902  49.119  1.00  5.90           O
ATOM   1772  H   TYR A 190      40.826  -0.874  48.176  1.00 15.88           H
ATOM   1773  HA  TYR A 190      41.063  -2.694  50.169  1.00 12.53           H
ATOM   1774  HB2 TYR A 190      41.462   0.090  50.478  1.00 17.27           H
ATOM   1775  HB3 TYR A 190      41.730  -1.019  51.574  1.00 17.27           H
ATOM   1776  HD1 TYR A 190      43.740  -2.508  51.282  1.00 16.40           H
ATOM   1777  HD2 TYR A 190      43.188   0.765  49.073  1.00 18.27           H
ATOM   1778  HE1 TYR A 190      45.978  -2.522  50.659  1.00 21.24           H
ATOM   1779  HE2 TYR A 190      45.418   0.732  48.462  1.00  9.28           H
ATOM   1780  HH  TYR A 190      47.345  -0.366  48.488  1.00  7.08           H
ATOM   1781  N   ILE A 191      38.796  -2.339  51.037  1.00 10.76           N
ATOM   1782  CA  ILE A 191      37.439  -2.125  51.522  1.00 18.23           C
ATOM   1783  C   ILE A 191      37.477  -1.988  53.034  1.00 14.63           C
ATOM   1784  O   ILE A 191      38.196  -2.714  53.736  1.00 15.25           O
ATOM   1785  CB  ILE A 191      36.505  -3.268  51.085  1.00 13.47           C
ATOM   1786  CG1 ILE A 191      36.713  -3.595  49.609  1.00 14.66           C
ATOM   1787  CG2 ILE A 191      35.067  -2.894  51.283  1.00 18.78           C
ATOM   1788  CD1 ILE A 191      36.512  -2.475  48.681  1.00 18.80           C
ATOM   1789  H   ILE A 191      39.144  -3.090  51.285  1.00 12.91           H
ATOM   1790  HA  ILE A 191      37.092  -1.295  51.167  1.00 21.88           H
ATOM   1791  HB  ILE A 191      36.713  -4.060  51.608  1.00 16.16           H
ATOM   1792 HG12 ILE A 191      37.613  -3.935  49.471  1.00 17.59           H
ATOM   1793 HG13 ILE A 191      36.059  -4.263  49.358  1.00 17.59           H
ATOM   1794 HG21 ILE A 191      34.510  -3.643  51.022  1.00 22.54           H
ATOM   1795 HG22 ILE A 191      34.929  -2.697  52.221  1.00 22.54           H
ATOM   1796 HG23 ILE A 191      34.853  -2.114  50.750  1.00 22.54           H
ATOM   1797 HD11 ILE A 191      36.642  -2.800  47.775  1.00 22.56           H
ATOM   1798 HD12 ILE A 191      35.611  -2.139  48.781  1.00 22.56           H
ATOM   1799 HD13 ILE A 191      37.153  -1.775  48.882  1.00 22.56           H
ATOM   1800  N   GLY A 192      36.707  -1.050  53.531  1.00 13.11           N
ATOM   1801  CA  GLY A 192      36.711  -0.782  54.949  1.00 15.65           C
ATOM   1802  C   GLY A 192      35.373  -0.214  55.317  1.00 11.62           C
ATOM   1803  O   GLY A 192      34.910   0.714  54.663  1.00 20.88           O
ATOM   1804  H   GLY A 192      36.180  -0.557  53.066  1.00 15.74           H
ATOM   1805  HA2 GLY A 192      36.861  -1.601  55.442  1.00 18.78           H
ATOM   1806  HA3 GLY A 192      37.407  -0.141  55.158  1.00 18.78           H
ATOM   1807  N   VAL A 193      34.709  -0.785  56.305  1.00 13.49           N
ATOM   1808  CA  VAL A 193      33.395  -0.325  56.723  1.00 14.04           C
ATOM   1809  C   VAL A 193      33.525   0.341  58.078  1.00 13.27           C
ATOM   1810  O   VAL A 193      34.091  -0.243  59.010  1.00 12.04           O
ATOM   1811  CB  VAL A 193      32.386  -1.470  56.786  1.00  9.62           C
ATOM   1812  CG1 VAL A 193      30.991  -0.893  56.996  1.00 14.25           C
ATOM   1813  CG2 VAL A 193      32.481  -2.282  55.529  1.00 21.48           C
ATOM   1814  H   VAL A 193      35.001  -1.456  56.747  1.00 16.19           H
ATOM   1815  HA  VAL A 193      33.055   0.324  56.087  1.00 16.84           H
ATOM   1816  HB  VAL A 193      32.591  -2.025  57.548  1.00 11.55           H
ATOM   1817 HG11 VAL A 193      30.343  -1.614  57.021  1.00 17.09           H
ATOM   1818 HG12 VAL A 193      30.965  -0.396  57.833  1.00 17.09           H
ATOM   1819 HG13 VAL A 193      30.788  -0.301  56.254  1.00 17.09           H
ATOM   1820 HG21 VAL A 193      31.747  -2.920  55.520  1.00 25.77           H
ATOM   1821 HG22 VAL A 193      32.425  -1.683  54.772  1.00 25.77           H
ATOM   1822 HG23 VAL A 193      33.325  -2.760  55.509  1.00 25.77           H
ATOM   1823  N   ASP A 194      32.999   1.562  58.189  1.00 10.36           N
ATOM   1824  CA  ASP A 194      32.910   2.194  59.491  1.00 16.00           C
ATOM   1825  C   ASP A 194      31.661   3.062  59.524  1.00 14.17           C
ATOM   1826  O   ASP A 194      30.853   3.055  58.589  1.00 21.07           O
ATOM   1827  CB  ASP A 194      34.204   2.944  59.792  1.00 16.17           C
ATOM   1828  CG  ASP A 194      34.296   4.259  59.106  1.00 14.22           C
ATOM   1829  OD1 ASP A 194      35.105   5.071  59.571  1.00 14.23           O
ATOM   1830  OD2 ASP A 194      33.581   4.494  58.115  1.00 14.15           O1-
ATOM   1831  H   ASP A 194      32.674   2.029  57.540  1.00 12.43           H
ATOM   1832  HA  ASP A 194      32.804   1.491  60.157  1.00 19.20           H
ATOM   1833  HB2 ASP A 194      34.272   3.093  60.743  1.00 19.40           H
ATOM   1834  HB3 ASP A 194      34.930   2.389  59.474  1.00 19.40           H
ATOM   1835  N   GLY A 195      31.485   3.777  60.633  1.00 16.33           N
ATOM   1836  CA  GLY A 195      30.279   4.536  60.862  1.00  9.77           C
ATOM   1837  C   GLY A 195      29.447   4.017  62.011  1.00 16.33           C
ATOM   1838  O   GLY A 195      29.797   3.050  62.706  1.00 14.55           O
ATOM   1839  H   GLY A 195      32.082   3.848  61.253  1.00 19.59           H
ATOM   1840  HA2 GLY A 195      30.521   5.446  61.056  1.00 11.73           H
ATOM   1841  HA3 GLY A 195      29.724   4.521  60.068  1.00 11.73           H
ATOM   1842  N   PRO A 196      28.310   4.668  62.232  1.00 20.81           N
ATOM   1843  CA  PRO A 196      27.408   4.238  63.301  1.00 15.58           C
ATOM   1844  C   PRO A 196      26.654   2.977  62.924  1.00 17.74           C
ATOM   1845  O   PRO A 196      26.269   2.784  61.773  1.00 19.49           O
ATOM   1846  CB  PRO A 196      26.460   5.421  63.454  1.00 16.41           C
ATOM   1847  CG  PRO A 196      26.487   6.057  62.129  1.00 15.52           C
ATOM   1848  CD  PRO A 196      27.840   5.898  61.572  1.00 17.01           C
ATOM   1849  HA  PRO A 196      27.897   4.118  64.127  1.00 18.70           H
ATOM   1850  HB2 PRO A 196      25.575   5.090  63.665  1.00 19.69           H
ATOM   1851  HB3 PRO A 196      26.800   6.009  64.146  1.00 19.69           H
ATOM   1852  HG2 PRO A 196      25.839   5.623  61.546  1.00 18.62           H
ATOM   1853  HG3 PRO A 196      26.295   6.999  62.237  1.00 18.62           H
ATOM   1854  HD2 PRO A 196      27.790   5.780  60.610  1.00 20.41           H
ATOM   1855  HD3 PRO A 196      28.392   6.660  61.816  1.00 20.41           H
ATOM   1856  N   ASP A 197      26.433   2.118  63.927  1.00 16.88           N
ATOM   1857  CA  ASP A 197      25.850   0.815  63.654  1.00 24.30           C
ATOM   1858  C   ASP A 197      24.639   0.917  62.729  1.00 26.92           C
ATOM   1859  O   ASP A 197      24.522   0.139  61.777  1.00 19.53           O
ATOM   1860  CB  ASP A 197      25.449   0.133  64.950  1.00 18.56           C
ATOM   1861  CG  ASP A 197      26.607  -0.263  65.753  1.00 22.70           C
ATOM   1862  OD1 ASP A 197      26.442  -0.434  66.986  1.00 23.48           O
ATOM   1863  OD2 ASP A 197      27.681  -0.384  65.123  1.00 20.44           O1-
ATOM   1864  H   ASP A 197      26.587   2.274  64.762  1.00 20.25           H
ATOM   1865  HA  ASP A 197      26.511   0.255  63.215  1.00 29.16           H
ATOM   1866  HB2 ASP A 197      24.912   0.737  65.485  1.00 22.27           H
ATOM   1867  HB3 ASP A 197      24.954  -0.666  64.731  1.00 22.27           H
ATOM   1868  N   ASN A 198      23.737   1.879  62.971  1.00 24.36           N
ATOM   1869  CA  ASN A 198      22.465   1.905  62.246  1.00 26.83           C
ATOM   1870  C   ASN A 198      22.548   2.620  60.912  1.00 20.90           C
ATOM   1871  O   ASN A 198      21.529   2.699  60.225  1.00 21.49           O
ATOM   1872  CB  ASN A 198      21.362   2.562  63.082  1.00 25.09           C
ATOM   1873  CG  ASN A 198      21.665   3.995  63.430  1.00 27.89           C
ATOM   1874  OD1 ASN A 198      22.068   4.794  62.589  1.00 30.49           O
ATOM   1875  ND2 ASN A 198      21.485   4.326  64.694  1.00 50.17           N
ATOM   1876  H   ASN A 198      23.832   2.518  63.534  1.00 29.23           H
ATOM   1877  HA  ASN A 198      22.177   0.993  62.069  1.00 32.20           H
ATOM   1878  HB2 ASN A 198      20.528   2.537  62.582  1.00 30.11           H
ATOM   1879  HB3 ASN A 198      21.264   2.072  63.916  1.00 30.11           H
ATOM   1880 HD21 ASN A 198      21.620   5.137  64.943  1.00 60.20           H
ATOM   1881 HD22 ASN A 198      21.242   3.732  65.269  1.00 60.20           H
ATOM   1882  N   ASP A 199      23.728   3.123  60.527  1.00 22.38           N
ATOM   1883  CA  ASP A 199      23.922   3.772  59.233  1.00 16.64           C
ATOM   1884  C   ASP A 199      25.390   3.664  58.790  1.00 23.63           C
ATOM   1885  O   ASP A 199      25.993   4.645  58.338  1.00 21.10           O
ATOM   1886  CB  ASP A 199      23.492   5.234  59.298  1.00 23.46           C
ATOM   1887  CG  ASP A 199      22.984   5.766  57.978  1.00 25.53           C
ATOM   1888  OD1 ASP A 199      22.523   6.936  57.967  1.00 29.57           O
ATOM   1889  OD2 ASP A 199      23.018   5.030  56.971  1.00 28.95           O1-
ATOM   1890  H   ASP A 199      24.429   3.111  61.015  1.00 26.86           H
ATOM   1891  HA  ASP A 199      23.367   3.332  58.574  1.00 19.97           H
ATOM   1892  HB2 ASP A 199      22.785   5.322  59.956  1.00 28.15           H
ATOM   1893  HB3 ASP A 199      24.258   5.770  59.566  1.00 28.15           H
ATOM   1894  N   ALA A 200      25.974   2.464  58.893  1.00 17.04           N
ATOM   1895  CA  ALA A 200      27.374   2.260  58.546  1.00 15.04           C
ATOM   1896  C   ALA A 200      27.614   2.432  57.051  1.00 19.07           C
ATOM   1897  O   ALA A 200      26.668   2.631  56.289  1.00 16.03           O
ATOM   1898  CB  ALA A 200      27.822   0.874  58.977  1.00 25.52           C
ATOM   1899  H   ALA A 200      25.584   1.747  59.172  1.00 20.45           H
ATOM   1900  HA  ALA A 200      27.925   2.904  59.031  1.00 18.05           H
ATOM   1901  HB1 ALA A 200      28.751   0.740  58.718  1.00 30.63           H
ATOM   1902  HB2 ALA A 200      27.729   0.793  59.943  1.00 30.63           H
ATOM   1903  HB3 ALA A 200      27.253   0.235  58.526  1.00 30.63           H
ATOM   1904  N   LEU A 201      28.871   2.339  56.616  1.00 18.58           N
ATOM   1905  CA  LEU A 201      29.218   2.724  55.263  1.00 12.36           C
ATOM   1906  C   LEU A 201      30.416   1.945  54.750  1.00 13.17           C
ATOM   1907  O   LEU A 201      31.483   1.976  55.362  1.00 14.27           O
ATOM   1908  CB  LEU A 201      29.521   4.223  55.231  1.00 22.72           C
ATOM   1909  CG  LEU A 201      29.945   4.865  53.906  1.00 13.14           C
ATOM   1910  CD1 LEU A 201      28.717   5.114  53.067  1.00 17.64           C
ATOM   1911  CD2 LEU A 201      30.648   6.155  54.183  1.00 11.07           C
ATOM   1912  H   LEU A 201      29.544   2.068  57.076  1.00 22.29           H
ATOM   1913  HA  LEU A 201      28.460   2.555  54.674  1.00 14.83           H
ATOM   1914  HB2 LEU A 201      28.702   4.668  55.494  1.00 27.26           H
ATOM   1915  HB3 LEU A 201      30.209   4.410  55.890  1.00 27.26           H
ATOM   1916  HG  LEU A 201      30.548   4.285  53.420  1.00 15.77           H
ATOM   1917 HD11 LEU A 201      28.988   5.507  52.226  1.00 21.17           H
ATOM   1918 HD12 LEU A 201      28.262   4.269  52.920  1.00 21.17           H
ATOM   1919 HD13 LEU A 201      28.124   5.719  53.539  1.00 21.17           H
ATOM   1920 HD21 LEU A 201      30.883   6.564  53.338  1.00 13.28           H
ATOM   1921 HD22 LEU A 201      30.040   6.731  54.676  1.00 13.28           H
ATOM   1922 HD23 LEU A 201      31.436   5.986  54.719  1.00 13.28           H
ATOM   1923  N   VAL A 202      30.249   1.300  53.602  1.00 13.20           N
ATOM   1924  CA  VAL A 202      31.356   0.660  52.891  1.00 21.64           C
ATOM   1925  C   VAL A 202      32.141   1.737  52.154  1.00 13.55           C
ATOM   1926  O   VAL A 202      31.547   2.552  51.453  1.00 12.97           O
ATOM   1927  CB  VAL A 202      30.809  -0.395  51.914  1.00 17.06           C
ATOM   1928  CG1 VAL A 202      31.841  -0.819  50.901  1.00 12.31           C
ATOM   1929  CG2 VAL A 202      30.313  -1.574  52.680  1.00 17.13           C
ATOM   1930  H   VAL A 202      29.493   1.217  53.201  1.00 15.84           H
ATOM   1931  HA  VAL A 202      31.961   0.229  53.526  1.00 25.96           H
ATOM   1932  HB  VAL A 202      30.059  -0.018  51.437  1.00 20.47           H
ATOM   1933 HG11 VAL A 202      31.463  -1.553  50.390  1.00 14.78           H
ATOM   1934 HG12 VAL A 202      32.050  -0.081  50.307  1.00 14.78           H
ATOM   1935 HG13 VAL A 202      32.635  -1.110  51.372  1.00 14.78           H
ATOM   1936 HG21 VAL A 202      29.847  -2.177  52.081  1.00 20.55           H
ATOM   1937 HG22 VAL A 202      31.079  -2.022  53.075  1.00 20.55           H
ATOM   1938 HG23 VAL A 202      29.713  -1.263  53.378  1.00 20.55           H
ATOM   1939  N   LYS A 203      33.463   1.782  52.348  1.00 17.55           N
ATOM   1940  CA  LYS A 203      34.309   2.770  51.675  1.00 18.72           C
ATOM   1941  C   LYS A 203      35.328   2.050  50.820  1.00 12.00           C
ATOM   1942  O   LYS A 203      35.969   1.095  51.270  1.00  9.86           O
ATOM   1943  CB  LYS A 203      35.035   3.705  52.658  1.00 10.72           C
ATOM   1944  CG  LYS A 203      34.120   4.304  53.725  1.00 12.69           C
ATOM   1945  CD  LYS A 203      34.844   5.215  54.705  1.00 19.44           C
ATOM   1946  CE  LYS A 203      35.880   4.442  55.473  1.00 12.08           C
ATOM   1947  NZ  LYS A 203      35.936   4.806  56.891  1.00 19.94           N1+
ATOM   1948  H   LYS A 203      33.886   1.248  52.874  1.00 21.06           H
ATOM   1949  HA  LYS A 203      33.774   3.309  51.078  1.00 22.46           H
ATOM   1950  HB2 LYS A 203      35.738   3.204  53.098  1.00 12.86           H
ATOM   1951  HB3 LYS A 203      35.411   4.446  52.160  1.00 12.86           H
ATOM   1952  HG2 LYS A 203      33.430   4.821  53.286  1.00 15.22           H
ATOM   1953  HG3 LYS A 203      33.723   3.583  54.238  1.00 15.22           H
ATOM   1954  HD2 LYS A 203      35.286   5.925  54.212  1.00 23.32           H
ATOM   1955  HD3 LYS A 203      34.217   5.598  55.337  1.00 23.32           H
ATOM   1956  HE2 LYS A 203      35.711   3.490  55.403  1.00 14.49           H
ATOM   1957  HE3 LYS A 203      36.750   4.663  55.096  1.00 14.49           H
ATOM   1958  HZ1 LYS A 203      36.179   4.100  57.380  1.00 23.92           H
ATOM   1959  HZ2 LYS A 203      36.517   5.471  57.029  1.00 23.92           H
ATOM   1960  HZ3 LYS A 203      35.129   5.077  57.129  1.00 23.92           H
ATOM   1961  N   ILE A 204      35.487   2.505  49.590  1.00 19.79           N
ATOM   1962  CA  ILE A 204      36.380   1.846  48.644  1.00 13.47           C
ATOM   1963  C   ILE A 204      37.553   2.764  48.359  1.00 14.77           C
ATOM   1964  O   ILE A 204      37.392   3.983  48.222  1.00 11.65           O
ATOM   1965  CB  ILE A 204      35.652   1.443  47.360  1.00 10.66           C
ATOM   1966  CG1 ILE A 204      34.485   0.529  47.747  1.00 20.25           C
ATOM   1967  CG2 ILE A 204      36.614   0.708  46.417  1.00 22.62           C
ATOM   1968  CD1 ILE A 204      33.618   0.104  46.595  1.00 21.49           C
ATOM   1969  H   ILE A 204      35.095   3.203  49.292  1.00 23.75           H
ATOM   1970  HA  ILE A 204      36.727   1.034  49.040  1.00 16.16           H
ATOM   1971  HB  ILE A 204      35.309   2.243  46.931  1.00 12.79           H
ATOM   1972 HG12 ILE A 204      34.832  -0.269  48.169  1.00 24.30           H
ATOM   1973 HG13 ILE A 204      33.909   0.996  48.383  1.00 24.30           H
ATOM   1974 HG21 ILE A 204      36.136   0.439  45.619  1.00 27.15           H
ATOM   1975 HG22 ILE A 204      37.343   1.296  46.180  1.00 27.15           H
ATOM   1976 HG23 ILE A 204      36.957  -0.078  46.871  1.00 27.15           H
ATOM   1977 HD11 ILE A 204      32.900  -0.462  46.928  1.00 25.78           H
ATOM   1978 HD12 ILE A 204      33.235   0.900  46.187  1.00 25.78           H
ATOM   1979 HD13 ILE A 204      34.154  -0.377  45.949  1.00 25.78           H
ATOM   1980  N   LYS A 205      38.745   2.178  48.360  1.00 20.61           N
ATOM   1981  CA  LYS A 205      39.983   2.894  48.101  1.00 13.92           C
ATOM   1982  C   LYS A 205      40.736   2.146  47.023  1.00 13.05           C
ATOM   1983  O   LYS A 205      40.943   0.936  47.138  1.00 12.58           O
ATOM   1984  CB  LYS A 205      40.840   2.989  49.351  1.00 15.63           C
ATOM   1985  CG  LYS A 205      42.013   3.883  49.168  1.00 15.82           C
ATOM   1986  CD  LYS A 205      43.001   3.723  50.310  1.00 14.78           C
ATOM   1987  CE  LYS A 205      43.856   4.923  50.463  1.00 10.72           C
ATOM   1988  NZ  LYS A 205      44.749   4.758  51.575  1.00 25.22           N1+
ATOM   1989  H   LYS A 205      38.860   1.342  48.525  1.00 24.73           H
ATOM   1990  HA  LYS A 205      39.797   3.783  47.776  1.00 16.70           H
ATOM   1991  HB2 LYS A 205      40.312   3.331  50.091  1.00 18.75           H
ATOM   1992  HB3 LYS A 205      41.182   2.108  49.562  1.00 18.75           H
ATOM   1993  HG2 LYS A 205      42.465   3.654  48.342  1.00 18.98           H
ATOM   1994  HG3 LYS A 205      41.711   4.807  49.143  1.00 18.98           H
ATOM   1995  HD2 LYS A 205      42.524   3.583  51.143  1.00 17.74           H
ATOM   1996  HD3 LYS A 205      43.590   2.977  50.113  1.00 17.74           H
ATOM   1997  HE2 LYS A 205      44.386   5.056  49.662  1.00 12.86           H
ATOM   1998  HE3 LYS A 205      43.281   5.688  50.626  1.00 12.86           H
ATOM   1999  HZ1 LYS A 205      44.986   5.558  51.883  1.00 30.26           H
ATOM   2000  HZ2 LYS A 205      44.323   4.321  52.227  1.00 30.26           H
ATOM   2001  HZ3 LYS A 205      45.473   4.299  51.336  1.00 30.26           H
ATOM   2002  N   TYR A 206      41.110   2.847  45.968  1.00 16.32           N
ATOM   2003  CA  TYR A 206      41.787   2.224  44.842  1.00 17.62           C
ATOM   2004  C   TYR A 206      43.193   2.780  44.826  1.00 12.95           C
ATOM   2005  O   TYR A 206      43.409   3.899  44.368  1.00 14.33           O
ATOM   2006  CB  TYR A 206      41.070   2.503  43.530  1.00 16.45           C
ATOM   2007  CG  TYR A 206      41.512   1.614  42.391  1.00 10.45           C
ATOM   2008  CD1 TYR A 206      41.288   0.257  42.431  1.00 15.66           C
ATOM   2009  CD2 TYR A 206      42.149   2.127  41.291  1.00  8.64           C
ATOM   2010  CE1 TYR A 206      41.681  -0.568  41.402  1.00 16.54           C
ATOM   2011  CE2 TYR A 206      42.549   1.327  40.272  1.00 11.14           C
ATOM   2012  CZ  TYR A 206      42.304  -0.027  40.319  1.00 20.38           C
ATOM   2013  OH  TYR A 206      42.689  -0.873  39.301  1.00 11.37           O
ATOM   2014  H   TYR A 206      40.994   3.689  45.890  1.00 19.58           H
ATOM   2015  HA  TYR A 206      41.827   1.266  44.988  1.00 21.14           H
ATOM   2016  HB2 TYR A 206      40.122   2.362  43.661  1.00 19.74           H
ATOM   2017  HB3 TYR A 206      41.249   3.415  43.275  1.00 19.74           H
ATOM   2018  HD1 TYR A 206      40.864  -0.102  43.177  1.00 18.79           H
ATOM   2019  HD2 TYR A 206      42.312   3.037  41.242  1.00 10.37           H
ATOM   2020  HE1 TYR A 206      41.521  -1.484  41.440  1.00 19.84           H
ATOM   2021  HE2 TYR A 206      42.963   1.697  39.532  1.00 13.37           H
ATOM   2022  HH  TYR A 206      42.481  -1.658  39.488  1.00 13.65           H
ATOM   2023  N   GLY A 207      44.145   2.012  45.332  1.00 14.47           N
ATOM   2024  CA  GLY A 207      45.487   2.539  45.435  1.00  5.06           C
ATOM   2025  C   GLY A 207      45.466   3.603  46.510  1.00 16.34           C
ATOM   2026  O   GLY A 207      44.951   3.387  47.615  1.00  9.49           O
ATOM   2027  H   GLY A 207      44.036   1.223  45.641  1.00 17.36           H
ATOM   2028  HA2 GLY A 207      46.099   1.831  45.676  1.00  6.07           H
ATOM   2029  HA3 GLY A 207      45.773   2.937  44.612  1.00  6.07           H
ATOM   2030  N   GLU A 208      45.982   4.776  46.192  1.00 13.36           N
ATOM   2031  CA  GLU A 208      46.034   5.840  47.186  1.00 18.39           C
ATOM   2032  C   GLU A 208      44.716   6.605  47.335  1.00 11.89           C
ATOM   2033  O   GLU A 208      44.599   7.407  48.264  1.00 13.38           O
ATOM   2034  CB  GLU A 208      47.136   6.824  46.799  1.00 22.27           C
ATOM   2035  CG  GLU A 208      47.778   7.499  47.958  1.00 33.76           C
ATOM   2036  CD  GLU A 208      48.889   6.661  48.525  1.00 32.22           C
ATOM   2037  OE1 GLU A 208      49.506   7.064  49.542  1.00 33.76           O
ATOM   2038  OE2 GLU A 208      49.123   5.570  47.962  1.00 38.32           O1-
ATOM   2039  H   GLU A 208      46.281   4.975  45.421  1.00 16.04           H
ATOM   2040  HA  GLU A 208      46.263   5.476  48.058  1.00 22.06           H
ATOM   2041  HB2 GLU A 208      47.818   6.344  46.314  1.00 26.73           H
ATOM   2042  HB3 GLU A 208      46.750   7.514  46.232  1.00 26.73           H
ATOM   2043  HG2 GLU A 208      48.134   8.363  47.691  1.00 40.51           H
ATOM   2044  HG3 GLU A 208      47.112   7.618  48.654  1.00 40.51           H
ATOM   2045  N   ALA A 209      43.753   6.405  46.428  1.00 11.78           N
ATOM   2046  CA  ALA A 209      42.615   7.292  46.224  1.00 12.27           C
ATOM   2047  C   ALA A 209      41.335   6.666  46.767  1.00 10.19           C
ATOM   2048  O   ALA A 209      41.061   5.488  46.517  1.00  8.34           O
ATOM   2049  CB  ALA A 209      42.425   7.598  44.734  1.00  8.87           C
ATOM   2050  H   ALA A 209      43.742   5.740  45.892  1.00 14.13           H
ATOM   2051  HA  ALA A 209      42.778   8.143  46.671  1.00 14.72           H
ATOM   2052  HB1 ALA A 209      41.618   8.121  44.622  1.00 10.65           H
ATOM   2053  HB2 ALA A 209      43.191   8.092  44.412  1.00 10.65           H
ATOM   2054  HB3 ALA A 209      42.326   6.767  44.247  1.00 10.65           H
ATOM   2055  N   TYR A 210      40.529   7.481  47.461  1.00  8.33           N
ATOM   2056  CA  TYR A 210      39.208   7.077  47.920  1.00  8.22           C
ATOM   2057  C   TYR A 210      38.233   7.371  46.799  1.00 10.43           C
ATOM   2058  O   TYR A 210      38.038   8.528  46.425  1.00 14.93           O
ATOM   2059  CB  TYR A 210      38.800   7.801  49.201  1.00 19.93           C
ATOM   2060  CG  TYR A 210      39.736   7.501  50.333  1.00 18.14           C
ATOM   2061  CD1 TYR A 210      40.896   8.270  50.544  1.00 10.21           C
ATOM   2062  CD2 TYR A 210      39.476   6.441  51.186  1.00 18.64           C
ATOM   2063  CE1 TYR A 210      41.750   7.970  51.559  1.00 24.47           C
ATOM   2064  CE2 TYR A 210      40.354   6.124  52.225  1.00 24.43           C
ATOM   2065  CZ  TYR A 210      41.477   6.885  52.395  1.00 23.68           C
ATOM   2066  OH  TYR A 210      42.321   6.577  53.411  1.00 26.33           O
ATOM   2067  H   TYR A 210      40.732   8.295  47.661  1.00 10.00           H
ATOM   2068  HA  TYR A 210      39.211   6.124  48.097  1.00  9.87           H
ATOM   2069  HB2 TYR A 210      38.808   8.759  49.044  1.00 23.92           H
ATOM   2070  HB3 TYR A 210      37.913   7.513  49.471  1.00 23.92           H
ATOM   2071  HD1 TYR A 210      41.093   8.986  49.986  1.00 12.25           H
ATOM   2072  HD2 TYR A 210      38.716   5.924  51.051  1.00 22.37           H
ATOM   2073  HE1 TYR A 210      42.514   8.479  51.690  1.00 29.36           H
ATOM   2074  HE2 TYR A 210      40.179   5.410  52.795  1.00 29.32           H
ATOM   2075  HH  TYR A 210      42.937   6.089  53.121  1.00 31.59           H
ATOM   2076  N   THR A 211      37.625   6.319  46.278  1.00  9.69           N
ATOM   2077  CA  THR A 211      36.967   6.344  44.984  1.00 12.25           C
ATOM   2078  C   THR A 211      35.452   6.196  45.025  1.00 11.39           C
ATOM   2079  O   THR A 211      34.806   6.653  44.090  1.00 17.32           O
ATOM   2080  CB  THR A 211      37.543   5.233  44.096  1.00 11.88           C
ATOM   2081  OG1 THR A 211      37.450   3.983  44.770  1.00  7.93           O
ATOM   2082  CG2 THR A 211      39.027   5.479  43.790  1.00 11.34           C
ATOM   2083  H   THR A 211      37.602   5.556  46.663  1.00 11.63           H
ATOM   2084  HA  THR A 211      37.169   7.183  44.541  1.00 14.70           H
ATOM   2085  HB  THR A 211      37.047   5.181  43.264  1.00 14.25           H
ATOM   2086  HG1 THR A 211      36.777   3.566  44.503  1.00  9.52           H
ATOM   2087 HG21 THR A 211      39.357   4.768  43.220  1.00 13.61           H
ATOM   2088 HG22 THR A 211      39.141   6.329  43.344  1.00 13.61           H
ATOM   2089 HG23 THR A 211      39.544   5.471  44.609  1.00 13.61           H
ATOM   2090  N   ASP A 212      34.865   5.583  46.062  1.00 16.95           N
ATOM   2091  CA  ASP A 212      33.420   5.325  46.108  1.00 15.81           C
ATOM   2092  C   ASP A 212      33.013   4.794  47.489  1.00  9.76           C
ATOM   2093  O   ASP A 212      33.854   4.388  48.292  1.00 15.81           O
ATOM   2094  CB  ASP A 212      33.023   4.329  45.009  1.00 17.58           C
ATOM   2095  CG  ASP A 212      31.575   4.446  44.591  1.00 19.87           C
ATOM   2096  OD1 ASP A 212      30.881   5.335  45.092  1.00 20.48           O
ATOM   2097  OD2 ASP A 212      31.125   3.638  43.755  1.00 28.70           O1-
ATOM   2098  H   ASP A 212      35.292   5.296  46.755  1.00 20.33           H
ATOM   2099  HA  ASP A 212      32.944   6.151  45.958  1.00 18.97           H
ATOM   2100  HB2 ASP A 212      33.572   4.479  44.232  1.00 21.10           H
ATOM   2101  HB3 ASP A 212      33.166   3.427  45.348  1.00 21.10           H
ATOM   2102  N   THR A 213      31.706   4.787  47.742  1.00  6.66           N
ATOM   2103  CA  THR A 213      31.128   4.264  48.979  1.00 18.52           C
ATOM   2104  C   THR A 213      29.785   3.604  48.693  1.00 10.04           C
ATOM   2105  O   THR A 213      29.156   3.854  47.662  1.00 12.81           O
ATOM   2106  CB  THR A 213      30.881   5.354  50.041  1.00 16.96           C
ATOM   2107  OG1 THR A 213      29.841   6.211  49.578  1.00 13.94           O
ATOM   2108  CG2 THR A 213      32.127   6.177  50.339  1.00 10.63           C
ATOM   2109  H   THR A 213      31.124   5.079  47.187  1.00  7.99           H
ATOM   2110  HA  THR A 213      31.717   3.580  49.341  1.00 22.23           H
ATOM   2111  HB  THR A 213      30.598   4.948  50.871  1.00 20.35           H
ATOM   2112  HG1 THR A 213      29.140   6.018  49.995  1.00 16.73           H
ATOM   2113 HG21 THR A 213      31.917   6.857  50.992  1.00 12.76           H
ATOM   2114 HG22 THR A 213      32.829   5.606  50.687  1.00 12.76           H
ATOM   2115 HG23 THR A 213      32.447   6.606  49.530  1.00 12.76           H
ATOM   2116  N   TYR A 214      29.333   2.782  49.648  1.00 13.90           N
ATOM   2117  CA  TYR A 214      28.035   2.107  49.598  1.00 15.34           C
ATOM   2118  C   TYR A 214      27.373   2.148  50.970  1.00 17.01           C
ATOM   2119  O   TYR A 214      28.045   1.912  51.977  1.00 17.62           O
ATOM   2120  CB  TYR A 214      28.189   0.648  49.142  1.00 16.23           C
ATOM   2121  CG  TYR A 214      26.892  -0.082  48.818  1.00 20.36           C
ATOM   2122  CD1 TYR A 214      26.345  -0.012  47.549  1.00  9.81           C
ATOM   2123  CD2 TYR A 214      26.247  -0.884  49.763  1.00 22.03           C
ATOM   2124  CE1 TYR A 214      25.181  -0.712  47.213  1.00 15.12           C
ATOM   2125  CE2 TYR A 214      25.091  -1.587  49.440  1.00 14.87           C
ATOM   2126  CZ  TYR A 214      24.561  -1.490  48.163  1.00 25.82           C
ATOM   2127  OH  TYR A 214      23.409  -2.163  47.823  1.00 27.73           O
ATOM   2128  H   TYR A 214      29.777   2.605  50.354  1.00 16.68           H
ATOM   2129  HA  TYR A 214      27.453   2.569  48.981  1.00 18.41           H
ATOM   2130  HB2 TYR A 214      28.738   0.628  48.345  1.00 19.47           H
ATOM   2131  HB3 TYR A 214      28.636   0.148  49.838  1.00 19.47           H
ATOM   2132  HD1 TYR A 214      26.762   0.505  46.907  1.00 11.78           H
ATOM   2133  HD2 TYR A 214      26.591  -0.973  50.619  1.00 26.44           H
ATOM   2134  HE1 TYR A 214      24.818  -0.652  46.358  1.00 18.15           H
ATOM   2135  HE2 TYR A 214      24.675  -2.114  50.083  1.00 17.84           H
ATOM   2136  HH  TYR A 214      23.246  -2.033  47.017  1.00 33.28           H
ATOM   2137  N   HIS A 215      26.050   2.386  50.997  1.00 14.49           N
ATOM   2138  CA  HIS A 215      25.292   2.692  52.210  1.00 17.58           C
ATOM   2139  C   HIS A 215      24.519   1.504  52.761  1.00 11.65           C
ATOM   2140  O   HIS A 215      24.139   0.576  52.041  1.00 12.70           O
ATOM   2141  CB  HIS A 215      24.278   3.805  51.986  1.00  6.42           C
ATOM   2142  CG  HIS A 215      24.876   5.160  52.021  1.00 12.31           C
ATOM   2143  ND1 HIS A 215      25.264   5.813  50.875  1.00 19.71           N
ATOM   2144  CD2 HIS A 215      25.194   5.979  53.054  1.00 18.83           C
ATOM   2145  CE1 HIS A 215      25.778   6.985  51.192  1.00 19.91           C
ATOM   2146  NE2 HIS A 215      25.749   7.114  52.508  1.00 31.18           N
ATOM   2147  H   HIS A 215      25.553   2.335  50.298  1.00 17.38           H
ATOM   2148  HA  HIS A 215      25.899   3.013  52.890  1.00 21.10           H
ATOM   2149  HB2 HIS A 215      23.609   3.743  52.686  1.00  7.71           H
ATOM   2150  HB3 HIS A 215      23.873   3.697  51.116  1.00  7.71           H
ATOM   2151  HD2 HIS A 215      25.053   5.819  53.967  1.00 22.60           H
ATOM   2152  HE1 HIS A 215      26.103   7.595  50.587  1.00 23.89           H
ATOM   2153  HE2 HIS A 215      26.031   7.803  52.949  1.00 37.42           H
ATOM   2154  N   SER A 216      24.205   1.621  54.047  1.00 16.01           N
ATOM   2155  CA  SER A 216      23.502   0.589  54.800  1.00 21.10           C
ATOM   2156  C   SER A 216      22.079   0.492  54.276  1.00 14.74           C
ATOM   2157  O   SER A 216      21.371   1.505  54.244  1.00 14.89           O
ATOM   2158  CB  SER A 216      23.501   0.943  56.297  1.00 21.29           C
ATOM   2159  OG  SER A 216      22.817  -0.026  57.083  1.00 20.67           O
ATOM   2160  H   SER A 216      24.372   2.328  54.502  1.00 19.21           H
ATOM   2161  HA  SER A 216      23.928  -0.272  54.670  1.00 25.32           H
ATOM   2162  HB2 SER A 216      24.415   1.015  56.609  1.00 25.55           H
ATOM   2163  HB3 SER A 216      23.041   1.788  56.427  1.00 25.55           H
ATOM   2164  HG  SER A 216      22.598  -0.692  56.627  1.00 24.80           H
ATOM   2165  N   TYR A 217      21.673  -0.709  53.842  1.00 15.59           N
ATOM   2166  CA  TYR A 217      20.324  -0.927  53.326  1.00 12.80           C
ATOM   2167  C   TYR A 217      19.372  -1.504  54.355  1.00 12.21           C
ATOM   2168  O   TYR A 217      18.167  -1.307  54.233  1.00 16.76           O
ATOM   2169  CB  TYR A 217      20.338  -1.850  52.090  1.00 18.60           C
ATOM   2170  CG  TYR A 217      21.128  -3.133  52.202  1.00 16.92           C
ATOM   2171  CD1 TYR A 217      22.461  -3.174  51.871  1.00 14.58           C
ATOM   2172  CD2 TYR A 217      20.525  -4.307  52.617  1.00 12.14           C
ATOM   2173  CE1 TYR A 217      23.184  -4.344  51.994  1.00 18.95           C
ATOM   2174  CE2 TYR A 217      21.241  -5.484  52.728  1.00 11.69           C
ATOM   2175  CZ  TYR A 217      22.565  -5.488  52.424  1.00 12.12           C
ATOM   2176  OH  TYR A 217      23.267  -6.647  52.526  1.00  9.34           O
ATOM   2177  H   TYR A 217      22.165  -1.420  53.858  1.00 18.70           H
ATOM   2178  HA  TYR A 217      19.965  -0.069  53.058  1.00 15.36           H
ATOM   2179  HB2 TYR A 217      19.423  -2.098  51.894  1.00 22.32           H
ATOM   2180  HB3 TYR A 217      20.724  -1.349  51.357  1.00 22.32           H
ATOM   2181  HD1 TYR A 217      22.883  -2.395  51.593  1.00 17.50           H
ATOM   2182  HD2 TYR A 217      19.626  -4.297  52.836  1.00 14.56           H
ATOM   2183  HE1 TYR A 217      24.088  -4.366  51.782  1.00 22.74           H
ATOM   2184  HE2 TYR A 217      20.827  -6.267  53.017  1.00 14.02           H
ATOM   2185  HH  TYR A 217      22.770  -7.259  52.817  1.00 11.21           H
ATOM   2186  N   ALA A 218      19.877  -2.231  55.345  1.00 15.25           N
ATOM   2187  CA  ALA A 218      19.067  -2.734  56.443  1.00 16.57           C
ATOM   2188  C   ALA A 218      19.253  -1.943  57.729  1.00 13.59           C
ATOM   2189  O   ALA A 218      18.539  -2.199  58.710  1.00 16.46           O
ATOM   2190  CB  ALA A 218      19.401  -4.209  56.699  1.00 15.50           C
ATOM   2191  H   ALA A 218      20.698  -2.490  55.384  1.00 18.30           H
ATOM   2192  HA  ALA A 218      18.134  -2.686  56.189  1.00 19.89           H
ATOM   2193  HB1 ALA A 218      18.797  -4.551  57.377  1.00 18.60           H
ATOM   2194  HB2 ALA A 218      19.305  -4.715  55.877  1.00 18.60           H
ATOM   2195  HB3 ALA A 218      20.314  -4.277  57.016  1.00 18.60           H
ATOM   2196  N   HIS A 219      20.218  -1.024  57.755  1.00 17.21           N
ATOM   2197  CA  HIS A 219      20.456  -0.145  58.907  1.00 25.41           C
ATOM   2198  C   HIS A 219      20.772  -0.932  60.193  1.00 19.28           C
ATOM   2199  O   HIS A 219      20.260  -0.621  61.269  1.00 16.19           O
ATOM   2200  CB  HIS A 219      19.259   0.819  59.090  1.00 13.87           C
ATOM   2201  CG  HIS A 219      19.000   1.673  57.892  1.00 20.82           C
ATOM   2202  ND1 HIS A 219      19.854   2.687  57.503  1.00 29.82           N
ATOM   2203  CD2 HIS A 219      18.014   1.635  56.966  1.00 26.13           C
ATOM   2204  CE1 HIS A 219      19.402   3.239  56.393  1.00 27.54           C
ATOM   2205  NE2 HIS A 219      18.281   2.625  56.050  1.00 31.62           N
ATOM   2206  H   HIS A 219      20.756  -0.885  57.100  1.00 20.65           H
ATOM   2207  HA  HIS A 219      21.227   0.407  58.717  1.00 30.49           H
ATOM   2208  HB2 HIS A 219      19.426   1.415  59.836  1.00 16.65           H
ATOM   2209  HB3 HIS A 219      18.455   0.294  59.241  1.00 16.65           H
ATOM   2210  HD1 HIS A 219      20.576   2.916  57.908  1.00 35.78           H
ATOM   2211  HD2 HIS A 219      17.283   1.057  56.949  1.00 31.36           H
ATOM   2212  HE1 HIS A 219      19.806   3.953  55.942  1.00 33.04           H
ATOM   2213  N   ASN A 220      21.658  -1.942  60.092  1.00 19.50           N
ATOM   2214  CA  ASN A 220      22.189  -2.667  61.266  1.00 18.58           C
ATOM   2215  C   ASN A 220      23.616  -3.199  60.974  1.00 21.63           C
ATOM   2216  O   ASN A 220      23.732  -4.326  60.484  1.00 14.45           O
ATOM   2217  CB  ASN A 220      21.217  -3.807  61.588  1.00 20.54           C
ATOM   2218  CG  ASN A 220      21.190  -4.224  63.074  1.00 28.24           C
ATOM   2219  OD1 ASN A 220      22.179  -4.128  63.805  1.00 23.81           O
ATOM   2220  ND2 ASN A 220      20.038  -4.737  63.504  1.00 38.10           N
ATOM   2221  H   ASN A 220      21.943  -2.251  59.351  1.00 23.40           H
ATOM   2222  HA  ASN A 220      22.197  -2.073  62.030  1.00 22.29           H
ATOM   2223  HB2 ASN A 220      20.317  -3.532  61.340  1.00 24.65           H
ATOM   2224  HB3 ASN A 220      21.470  -4.595  61.076  1.00 24.65           H
ATOM   2225 HD21 ASN A 220      19.975  -5.013  64.312  1.00 45.72           H
ATOM   2226 HD22 ASN A 220      19.363  -4.800  62.971  1.00 45.72           H
ATOM   2227  N   ILE A 221      24.698  -2.439  61.359  1.00 16.98           N
ATOM   2228  CA  ILE A 221      26.040  -3.025  61.274  1.00 14.47           C
ATOM   2229  C   ILE A 221      26.193  -3.824  59.955  1.00 14.30           C
ATOM   2230  O   ILE A 221      26.479  -5.009  59.850  1.00 20.71           O
ATOM   2231  CB  ILE A 221      26.421  -3.998  62.402  1.00 13.47           C
ATOM   2232  CG1 ILE A 221      25.930  -3.576  63.780  1.00 13.42           C
ATOM   2233  CG2 ILE A 221      27.946  -4.132  62.316  1.00 14.26           C
ATOM   2234  CD1 ILE A 221      25.925  -4.805  64.680  1.00 21.02           C
ATOM   2235  H   ILE A 221      24.594  -1.609  61.924  1.00 20.38           H
ATOM   2236  HA  ILE A 221      26.754  -2.152  61.253  1.00 17.37           H
ATOM   2237  HB  ILE A 221      25.945  -4.985  62.155  1.00 16.16           H
ATOM   2238 HG12 ILE A 221      26.544  -2.765  64.200  1.00 16.11           H
ATOM   2239 HG13 ILE A 221      24.894  -3.185  63.727  1.00 16.11           H
ATOM   2240 HG21 ILE A 221      28.323  -4.858  63.037  1.00 17.11           H
ATOM   2241 HG22 ILE A 221      28.261  -4.484  61.319  1.00 17.11           H
ATOM   2242 HG23 ILE A 221      28.458  -3.176  62.474  1.00 17.11           H
ATOM   2243 HD11 ILE A 221      25.608  -4.558  65.694  1.00 25.22           H
ATOM   2244 HD12 ILE A 221      25.199  -5.537  64.290  1.00 25.22           H
ATOM   2245 HD13 ILE A 221      26.898  -5.299  64.707  1.00 25.22           H
ATOM   2246  N   LEU A 222      26.073  -2.969  58.899  1.00 13.93           N
ATOM   2247  CA  LEU A 222      26.444  -3.248  57.499  1.00 22.08           C
ATOM   2248  C   LEU A 222      27.831  -3.830  57.435  1.00  9.48           C
ATOM   2249  O   LEU A 222      28.749  -3.253  58.014  1.00 13.45           O
ATOM   2250  CB  LEU A 222      26.452  -1.953  56.660  1.00 14.63           C
ATOM   2251  CG  LEU A 222      27.014  -2.020  55.202  1.00 12.68           C
ATOM   2252  CD1 LEU A 222      26.356  -3.030  54.332  1.00  9.91           C
ATOM   2253  CD2 LEU A 222      26.957  -0.687  54.435  1.00 15.01           C
ATOM   2254  H   LEU A 222      25.750  -2.168  58.985  1.00 16.72           H
ATOM   2255  HA  LEU A 222      25.813  -3.875  57.102  1.00 26.50           H
ATOM   2256  HB2 LEU A 222      25.557  -1.576  56.621  1.00 17.55           H
ATOM   2257  HB3 LEU A 222      27.032  -1.321  57.118  1.00 17.55           H
ATOM   2258  HG  LEU A 222      27.950  -2.262  55.247  1.00 15.22           H
ATOM   2259 HD11 LEU A 222      26.723  -2.974  53.435  1.00 11.89           H
ATOM   2260 HD12 LEU A 222      26.530  -3.901  54.707  1.00 11.89           H
ATOM   2261 HD13 LEU A 222      25.401  -2.861  54.313  1.00 11.89           H
ATOM   2262 HD21 LEU A 222      27.230  -0.855  53.516  1.00 18.01           H
ATOM   2263 HD22 LEU A 222      26.048  -0.350  54.454  1.00 18.01           H
ATOM   2264 HD23 LEU A 222      27.561  -0.047  54.841  1.00 18.01           H
ATOM   2265  N   ARG A 223      28.003  -4.978  56.763  1.00 16.61           N
ATOM   2266  CA  ARG A 223      29.332  -5.550  56.966  1.00 16.75           C
ATOM   2267  C   ARG A 223      29.509  -6.245  55.608  1.00 12.46           C
ATOM   2268  O   ARG A 223      28.761  -6.336  54.661  1.00 24.35           O
ATOM   2269  CB  ARG A 223      29.429  -6.378  58.260  1.00 17.80           C
ATOM   2270  CG  ARG A 223      28.181  -7.220  58.524  1.00 14.38           C
ATOM   2271  CD  ARG A 223      28.070  -7.647  59.987  1.00 16.25           C
ATOM   2272  NE  ARG A 223      27.123  -8.795  60.126  1.00 18.55           N
ATOM   2273  CZ  ARG A 223      25.760  -8.675  60.154  1.00 24.44           C
ATOM   2274  NH1 ARG A 223      24.985  -9.841  60.330  1.00 39.33           N
ATOM   2275  NH2 ARG A 223      25.154  -7.452  60.162  1.00 17.60           N1+
ATOM   2276  H   ARG A 223      27.292  -5.521  56.285  1.00 19.94           H
ATOM   2277  HA  ARG A 223      30.101  -4.706  57.075  1.00 20.11           H
ATOM   2278  HB2 ARG A 223      30.330  -7.035  58.254  1.00 21.36           H
ATOM   2279  HB3 ARG A 223      29.583  -5.670  59.097  1.00 21.36           H
ATOM   2280  HG2 ARG A 223      27.253  -6.693  58.248  1.00 17.25           H
ATOM   2281  HG3 ARG A 223      28.253  -8.118  57.864  1.00 17.25           H
ATOM   2282  HD2 ARG A 223      29.058  -8.048  60.350  1.00 19.50           H
ATOM   2283  HD3 ARG A 223      27.775  -6.811  60.646  1.00 19.50           H
ATOM   2284  HE  ARG A 223      27.556  -9.719  59.920  1.00 22.26           H
ATOM   2285 HH11 ARG A 223      25.353 -10.735  60.018  1.00 47.20           H
ATOM   2286 HH12 ARG A 223      23.989  -9.765  60.164  1.00 47.20           H
ATOM   2287 HH21 ARG A 223      25.709  -6.587  60.126  1.00 21.12           H
ATOM   2288 HH22 ARG A 223      24.156  -7.315  60.358  1.00 21.12           H
ATOM   2289  N   THR A 224      30.797  -6.661  55.633  1.00 10.72           N
ATOM   2290  CA  THR A 224      31.631  -7.273  54.586  1.00 16.16           C
ATOM   2291  C   THR A 224      32.474  -8.420  55.197  1.00 15.62           C
ATOM   2292  O   THR A 224      32.271  -8.842  56.349  1.00 19.86           O
ATOM   2293  CB  THR A 224      32.501  -6.204  53.896  1.00 16.24           C
ATOM   2294  OG1 THR A 224      32.862  -6.667  52.612  1.00 16.71           O
ATOM   2295  CG2 THR A 224      33.747  -5.873  54.640  1.00 25.33           C
ATOM   2296  H   THR A 224      31.274  -6.580  56.352  1.00 12.87           H
ATOM   2297  HA  THR A 224      31.042  -7.658  53.921  1.00 19.39           H
ATOM   2298  HB  THR A 224      32.000  -5.400  53.810  1.00 19.49           H
ATOM   2299  HG1 THR A 224      32.176  -6.974  52.250  1.00 20.05           H
ATOM   2300 HG21 THR A 224      34.246  -5.228  54.114  1.00 30.39           H
ATOM   2301 HG22 THR A 224      33.553  -5.498  55.512  1.00 30.39           H
ATOM   2302 HG23 THR A 224      34.297  -6.668  54.751  1.00 30.39           H
ATOM   2303  N   GLN A 225      33.454  -8.906  54.406  1.00 20.87           N
ATOM   2304  CA  GLN A 225      33.969 -10.282  54.482  1.00 16.29           C
ATOM   2305  C   GLN A 225      35.065 -10.580  55.557  1.00 15.61           C
ATOM   2306  O   GLN A 225      35.040 -11.699  56.075  1.00 12.06           O
ATOM   2307  CB  GLN A 225      34.495 -10.720  53.113  1.00 12.92           C
ATOM   2308  CG  GLN A 225      33.511 -10.737  51.949  1.00 17.61           C
ATOM   2309  CD  GLN A 225      34.177 -11.235  50.650  1.00 16.71           C
ATOM   2310  OE1 GLN A 225      33.700 -10.981  49.554  1.00 11.41           O
ATOM   2311  NE2 GLN A 225      35.285 -11.944  50.782  1.00 15.83           N
ATOM   2312  H   GLN A 225      33.817  -8.449  53.796  1.00 25.04           H
ATOM   2313  HA  GLN A 225      33.212 -10.874  54.653  1.00 19.55           H
ATOM   2314  HB2 GLN A 225      35.240 -10.151  52.852  1.00 15.50           H
ATOM   2315  HB3 GLN A 225      34.805 -11.633  53.224  1.00 15.50           H
ATOM   2316  HG2 GLN A 225      32.763 -11.316  52.174  1.00 21.13           H
ATOM   2317  HG3 GLN A 225      33.196  -9.831  51.802  1.00 21.13           H
ATOM   2318 HE21 GLN A 225      35.583 -12.167  51.547  1.00 18.99           H
ATOM   2319 HE22 GLN A 225      35.707 -12.189  50.073  1.00 18.99           H
ATOM   2320  N   GLU A 226      36.010  -9.676  55.967  1.00 17.39           N
ATOM   2321  CA  GLU A 226      37.032 -10.083  56.986  1.00 11.25           C
ATOM   2322  C   GLU A 226      37.926 -11.214  56.412  1.00 14.02           C
ATOM   2323  O   GLU A 226      38.569 -12.092  56.963  1.00 17.57           O
ATOM   2324  CB  GLU A 226      36.455 -10.607  58.293  1.00  7.73           C
ATOM   2325  CG  GLU A 226      35.257  -9.840  58.808  1.00 13.42           C
ATOM   2326  CD  GLU A 226      35.416  -8.323  58.786  1.00 13.67           C
ATOM   2327  OE1 GLU A 226      34.349  -7.726  59.121  1.00 16.76           O
ATOM   2328  OE2 GLU A 226      36.491  -7.788  58.468  1.00 14.22           O1-
ATOM   2329  H   GLU A 226      35.923  -8.665  55.789  1.00 20.87           H
ATOM   2330  HA  GLU A 226      37.658  -9.155  57.183  1.00 13.50           H
ATOM   2331  HB2 GLU A 226      36.144 -11.667  58.141  1.00  9.28           H
ATOM   2332  HB3 GLU A 226      37.265 -10.603  59.049  1.00  9.28           H
ATOM   2333  HG2 GLU A 226      34.341 -10.090  58.224  1.00 16.10           H
ATOM   2334  HG3 GLU A 226      35.016 -10.153  59.845  1.00 16.10           H
ATOM   2335  N   SER A 227      37.900 -11.178  55.041  1.00 10.50           N
ATOM   2336  CA  SER A 227      38.725 -11.938  54.070  1.00 13.14           C
ATOM   2337  C   SER A 227      38.698 -11.296  52.653  1.00  9.04           C
ATOM   2338  O   SER A 227      37.952 -10.357  52.373  1.00 12.71           O
ATOM   2339  CB  SER A 227      38.276 -13.392  53.955  1.00  8.96           C
ATOM   2340  OG  SER A 227      36.997 -13.481  53.371  1.00 19.88           O
ATOM   2341  H   SER A 227      37.357 -10.664  54.616  1.00 12.60           H
ATOM   2342  HA  SER A 227      39.641 -11.942  54.365  1.00 15.77           H
ATOM   2343  HB2 SER A 227      38.893 -13.845  53.366  1.00 10.75           H
ATOM   2344  HB3 SER A 227      38.290 -13.814  54.809  1.00 10.75           H
ATOM   2345  HG  SER A 227      37.059 -13.374  52.536  1.00 23.85           H
ATOM   2346  N   ALA A 228      39.460 -11.887  51.727  1.00 10.97           N
ATOM   2347  CA  ALA A 228      39.781 -11.263  50.433  1.00 12.02           C
ATOM   2348  C   ALA A 228      38.601 -11.220  49.476  1.00 16.51           C
ATOM   2349  O   ALA A 228      37.791 -12.142  49.416  1.00 11.14           O
ATOM   2350  CB  ALA A 228      40.897 -12.031  49.723  1.00 10.36           C
ATOM   2351  H   ALA A 228      39.799 -12.676  51.820  1.00 13.17           H
ATOM   2352  HA  ALA A 228      40.095 -10.354  50.562  1.00 14.42           H
ATOM   2353  HB1 ALA A 228      41.025 -11.648  48.841  1.00 12.43           H
ATOM   2354  HB2 ALA A 228      41.734 -11.983  50.219  1.00 12.43           H
ATOM   2355  HB3 ALA A 228      40.620 -12.958  49.637  1.00 12.43           H
ATOM   2356  N   CYS A 229      38.557 -10.165  48.663  1.00 24.12           N
ATOM   2357  CA  CYS A 229      37.665 -10.128  47.511  1.00  9.66           C
ATOM   2358  C   CYS A 229      38.363 -10.710  46.289  1.00 23.16           C
ATOM   2359  O   CYS A 229      39.555 -11.002  46.298  1.00 21.61           O
ATOM   2360  CB  CYS A 229      37.158  -8.714  47.210  1.00 17.22           C
ATOM   2361  SG  CYS A 229      38.284  -7.321  47.379  1.00 14.63           S
ATOM   2362  H   CYS A 229      39.043  -9.465  48.759  1.00 28.95           H
ATOM   2363  HA  CYS A 229      36.898 -10.686  47.691  1.00 11.60           H
ATOM   2364  HB2 CYS A 229      36.856  -8.718  46.293  1.00 20.67           H
ATOM   2365  HB3 CYS A 229      36.401  -8.532  47.792  1.00 20.67           H
ATOM   2366  N   ASN A 230      37.591 -10.946  45.236  1.00 22.64           N
ATOM   2367  CA  ASN A 230      38.097 -11.715  44.108  1.00 22.55           C
ATOM   2368  C   ASN A 230      37.843 -10.942  42.823  1.00 17.40           C
ATOM   2369  O   ASN A 230      36.698 -10.590  42.527  1.00 21.43           O
ATOM   2370  CB  ASN A 230      37.448 -13.101  44.079  1.00 15.16           C
ATOM   2371  CG  ASN A 230      37.641 -13.850  45.372  1.00 19.83           C
ATOM   2372  OD1 ASN A 230      36.840 -13.713  46.287  1.00 21.93           O
ATOM   2373  ND2 ASN A 230      38.713 -14.631  45.467  1.00 27.37           N
ATOM   2374  H   ASN A 230      36.783 -10.671  45.151  1.00 27.17           H
ATOM   2375  HA  ASN A 230      39.057 -11.843  44.202  1.00 27.06           H
ATOM   2376  HB2 ASN A 230      36.499 -12.994  43.932  1.00 18.19           H
ATOM   2377  HB3 ASN A 230      37.845 -13.625  43.375  1.00 18.19           H
ATOM   2378 HD21 ASN A 230      38.861 -15.079  46.187  1.00 32.85           H
ATOM   2379 HD22 ASN A 230      39.252 -14.691  44.805  1.00 32.85           H
ATOM   2380  N   CYS A 231      38.914 -10.681  42.073  1.00 17.79           N
ATOM   2381  CA  CYS A 231      38.887  -9.933  40.826  1.00 23.35           C
ATOM   2382  C   CYS A 231      39.132 -10.862  39.643  1.00 16.99           C
ATOM   2383  O   CYS A 231      39.892 -11.825  39.750  1.00 16.94           O
ATOM   2384  CB  CYS A 231      39.953  -8.830  40.823  1.00 22.64           C
ATOM   2385  SG  CYS A 231      39.889  -7.665  42.215  1.00 18.49           S
ATOM   2386  H   CYS A 231      39.705 -10.930  42.293  1.00 21.35           H
ATOM   2387  HA  CYS A 231      38.024  -9.515  40.714  1.00 28.02           H
ATOM   2388  HB2 CYS A 231      40.825  -9.264  40.823  1.00 27.16           H
ATOM   2389  HB3 CYS A 231      39.854  -8.306  40.019  1.00 27.16           H
ATOM   2390  N   ILE A 232      38.474 -10.548  38.512  1.00 16.02           N
ATOM   2391  CA  ILE A 232      38.577 -11.282  37.249  1.00 12.22           C
ATOM   2392  C   ILE A 232      38.408 -10.266  36.127  1.00 20.64           C
ATOM   2393  O   ILE A 232      37.428  -9.508  36.092  1.00 20.00           O
ATOM   2394  CB  ILE A 232      37.536 -12.420  37.148  1.00 10.82           C
ATOM   2395  CG1 ILE A 232      37.623 -13.155  35.840  1.00 22.09           C
ATOM   2396  CG2 ILE A 232      36.145 -11.878  37.296  1.00 21.86           C
ATOM   2397  CD1 ILE A 232      36.793 -14.426  35.831  1.00 12.97           C
ATOM   2398  H   ILE A 232      37.938  -9.873  38.455  1.00 19.23           H
ATOM   2399  HA  ILE A 232      39.469 -11.671  37.168  1.00 14.67           H
ATOM   2400  HB  ILE A 232      37.717 -13.074  37.831  1.00 12.99           H
ATOM   2401 HG12 ILE A 232      37.304 -12.568  35.136  1.00 26.51           H
ATOM   2402 HG13 ILE A 232      38.554 -13.387  35.681  1.00 26.51           H
ATOM   2403 HG21 ILE A 232      35.515 -12.609  37.274  1.00 26.24           H
ATOM   2404 HG22 ILE A 232      36.084 -11.416  38.150  1.00 26.24           H
ATOM   2405 HG23 ILE A 232      35.966 -11.257  36.574  1.00 26.24           H
ATOM   2406 HD11 ILE A 232      36.919 -14.861  34.974  1.00 15.56           H
ATOM   2407 HD12 ILE A 232      37.105 -15.011  36.534  1.00 15.56           H
ATOM   2408 HD13 ILE A 232      35.856 -14.213  35.947  1.00 15.56           H
ATOM   2409  N   GLY A 233      39.391 -10.224  35.229  1.00 17.44           N
ATOM   2410  CA  GLY A 233      39.429  -9.254  34.151  1.00 25.12           C
ATOM   2411  C   GLY A 233      39.257  -7.808  34.565  1.00 19.36           C
ATOM   2412  O   GLY A 233      38.820  -6.993  33.751  1.00 18.00           O
ATOM   2413  H   GLY A 233      40.064 -10.768  35.216  1.00 20.93           H
ATOM   2414  HA2 GLY A 233      40.282  -9.333  33.691  1.00 30.14           H
ATOM   2415  HA3 GLY A 233      38.725  -9.467  33.520  1.00 30.14           H
ATOM   2416  N   GLY A 234      39.635  -7.464  35.797  1.00 30.71           N
ATOM   2417  CA  GLY A 234      39.481  -6.113  36.297  1.00 23.42           C
ATOM   2418  C   GLY A 234      38.150  -5.829  36.956  1.00 13.06           C
ATOM   2419  O   GLY A 234      37.947  -4.711  37.428  1.00 14.23           O
ATOM   2420  H   GLY A 234      40.001  -8.002  36.367  1.00 36.85           H
ATOM   2421  HA2 GLY A 234      40.182  -5.937  36.946  1.00 28.10           H
ATOM   2422  HA3 GLY A 234      39.584  -5.480  35.564  1.00 28.10           H
ATOM   2423  N   ASP A 235      37.227  -6.786  36.959  1.00 19.50           N
ATOM   2424  CA  ASP A 235      36.022  -6.733  37.777  1.00 19.05           C
ATOM   2425  C   ASP A 235      36.271  -7.482  39.076  1.00 22.39           C
ATOM   2426  O   ASP A 235      36.670  -8.653  39.050  1.00 25.35           O
ATOM   2427  CB  ASP A 235      34.839  -7.394  37.083  1.00 31.86           C
ATOM   2428  CG  ASP A 235      34.359  -6.637  35.887  1.00 26.80           C
ATOM   2429  OD1 ASP A 235      34.048  -7.305  34.888  1.00 32.50           O
ATOM   2430  OD2 ASP A 235      34.295  -5.397  35.949  1.00 19.67           O1-
ATOM   2431  H   ASP A 235      37.286  -7.506  36.489  1.00 23.41           H
ATOM   2432  HA  ASP A 235      35.801  -5.807  37.983  1.00 22.86           H
ATOM   2433  HB2 ASP A 235      35.118  -8.270  36.780  1.00 38.23           H
ATOM   2434  HB3 ASP A 235      34.117  -7.484  37.719  1.00 38.23           H
ATOM   2435  N   CYS A 236      36.014  -6.823  40.203  1.00 19.24           N
ATOM   2436  CA  CYS A 236      36.149  -7.437  41.514  1.00 21.26           C
ATOM   2437  C   CYS A 236      34.778  -7.526  42.170  1.00 12.29           C
ATOM   2438  O   CYS A 236      33.982  -6.586  42.086  1.00 15.13           O
ATOM   2439  CB  CYS A 236      37.106  -6.637  42.389  1.00 20.72           C
ATOM   2440  SG  CYS A 236      38.618  -6.210  41.615  1.00 15.35           S
ATOM   2441  H   CYS A 236      35.741  -6.008  40.235  1.00 23.09           H
ATOM   2442  HA  CYS A 236      36.495  -8.337  41.433  1.00 25.51           H
ATOM   2443  HB2 CYS A 236      36.680  -5.802  42.651  1.00 24.87           H
ATOM   2444  HB3 CYS A 236      37.320  -7.172  43.171  1.00 24.87           H
ATOM   2445  N   TYR A 237      34.509  -8.650  42.834  1.00 16.10           N
ATOM   2446  CA  TYR A 237      33.248  -8.880  43.531  1.00 14.99           C
ATOM   2447  C   TYR A 237      33.477  -9.022  45.038  1.00 10.43           C
ATOM   2448  O   TYR A 237      34.445  -9.648  45.481  1.00 10.37           O
ATOM   2449  CB  TYR A 237      32.565 -10.140  42.990  1.00 10.18           C
ATOM   2450  CG  TYR A 237      32.225 -10.132  41.527  1.00 21.44           C
ATOM   2451  CD1 TYR A 237      33.171 -10.449  40.564  1.00 19.18           C
ATOM   2452  CD2 TYR A 237      30.939  -9.850  41.112  1.00 27.59           C
ATOM   2453  CE1 TYR A 237      32.844 -10.445  39.237  1.00 15.49           C
ATOM   2454  CE2 TYR A 237      30.611  -9.858  39.792  1.00 18.45           C
ATOM   2455  CZ  TYR A 237      31.561 -10.155  38.867  1.00 18.92           C
ATOM   2456  OH  TYR A 237      31.206 -10.169  37.550  1.00 28.20           O
ATOM   2457  H   TYR A 237      35.051  -9.308  42.897  1.00 19.32           H
ATOM   2458  HA  TYR A 237      32.643  -8.136  43.381  1.00 17.99           H
ATOM   2459  HB2 TYR A 237      33.172 -10.884  43.128  1.00 12.22           H
ATOM   2460  HB3 TYR A 237      31.735 -10.290  43.475  1.00 12.22           H
ATOM   2461  HD1 TYR A 237      34.041 -10.650  40.822  1.00 23.02           H
ATOM   2462  HD2 TYR A 237      30.297  -9.643  41.753  1.00 33.10           H
ATOM   2463  HE1 TYR A 237      33.466 -10.659  38.586  1.00 18.59           H
ATOM   2464  HE2 TYR A 237      29.747  -9.660  39.519  1.00 22.14           H
ATOM   2465  HH  TYR A 237      30.380 -10.056  37.499  1.00 33.84           H
ATOM   2466  N   LEU A 238      32.529  -8.512  45.816  1.00 21.61           N
ATOM   2467  CA  LEU A 238      32.663  -8.351  47.266  1.00 10.28           C
ATOM   2468  C   LEU A 238      31.324  -8.630  47.917  1.00  9.90           C
ATOM   2469  O   LEU A 238      30.326  -8.013  47.536  1.00 13.24           O
ATOM   2470  CB  LEU A 238      33.103  -6.923  47.589  1.00  6.31           C
ATOM   2471  CG  LEU A 238      33.063  -6.434  49.026  1.00 10.71           C
ATOM   2472  CD1 LEU A 238      34.321  -6.897  49.751  1.00 21.58           C
ATOM   2473  CD2 LEU A 238      32.972  -4.914  49.052  1.00 11.78           C
ATOM   2474  H   LEU A 238      31.775  -8.232  45.507  1.00 25.93           H
ATOM   2475  HA  LEU A 238      33.315  -8.971  47.615  1.00 12.33           H
ATOM   2476  HB2 LEU A 238      34.012  -6.829  47.277  1.00  7.57           H
ATOM   2477  HB3 LEU A 238      32.535  -6.318  47.087  1.00  7.57           H
ATOM   2478  HG  LEU A 238      32.291  -6.798  49.481  1.00 12.85           H
ATOM   2479 HD11 LEU A 238      34.291  -6.618  50.676  1.00 25.89           H
ATOM   2480 HD12 LEU A 238      34.377  -7.866  49.691  1.00 25.89           H
ATOM   2481 HD13 LEU A 238      35.094  -6.501  49.320  1.00 25.89           H
ATOM   2482 HD21 LEU A 238      32.921  -4.634  49.976  1.00 14.14           H
ATOM   2483 HD22 LEU A 238      33.775  -4.541  48.650  1.00 14.14           H
ATOM   2484 HD23 LEU A 238      32.181  -4.629  48.572  1.00 14.14           H
ATOM   2485  N   MET A 239      31.283  -9.570  48.861  1.00 11.94           N
ATOM   2486  CA  MET A 239      30.063  -9.808  49.612  1.00 12.14           C
ATOM   2487  C   MET A 239      29.989  -8.788  50.719  1.00 14.35           C
ATOM   2488  O   MET A 239      30.990  -8.510  51.390  1.00 11.55           O
ATOM   2489  CB  MET A 239      29.991 -11.211  50.231  1.00 13.34           C
ATOM   2490  CG  MET A 239      28.789 -11.408  51.249  1.00 25.66           C
ATOM   2491  SD  MET A 239      29.131 -11.667  53.096  1.00 21.77           S
ATOM   2492  CE  MET A 239      29.668 -10.126  53.693  1.00 16.52           C
ATOM   2493  H   MET A 239      31.941 -10.069  49.088  1.00 14.33           H
ATOM   2494  HA  MET A 239      29.295  -9.701  49.029  1.00 14.57           H
ATOM   2495  HB2 MET A 239      29.867 -11.853  49.517  1.00 16.01           H
ATOM   2496  HB3 MET A 239      30.825 -11.398  50.696  1.00 16.01           H
ATOM   2497  HG2 MET A 239      28.191 -10.651  51.170  1.00 30.79           H
ATOM   2498  HG3 MET A 239      28.306 -12.193  50.944  1.00 30.79           H
ATOM   2499  HE1 MET A 239      29.837 -10.193  54.646  1.00 19.82           H
ATOM   2500  HE2 MET A 239      30.481  -9.890  53.226  1.00 19.82           H
ATOM   2501  HE3 MET A 239      28.965  -9.481  53.536  1.00 19.82           H
ATOM   2502  N   ILE A 240      28.786  -8.244  50.892  1.00 10.96           N
ATOM   2503  CA  ILE A 240      28.395  -7.411  52.011  1.00 14.31           C
ATOM   2504  C   ILE A 240      27.095  -7.981  52.555  1.00 10.94           C
ATOM   2505  O   ILE A 240      26.427  -8.792  51.913  1.00 19.42           O
ATOM   2506  CB  ILE A 240      28.237  -5.904  51.624  1.00  8.60           C
ATOM   2507  CG1 ILE A 240      27.199  -5.680  50.488  1.00 15.52           C
ATOM   2508  CG2 ILE A 240      29.617  -5.297  51.288  1.00  9.52           C
ATOM   2509  CD1 ILE A 240      26.754  -4.191  50.257  1.00 13.42           C
ATOM   2510  H   ILE A 240      28.151  -8.352  50.332  1.00 13.16           H
ATOM   2511  HA  ILE A 240      29.066  -7.496  52.709  1.00 17.17           H
ATOM   2512  HB  ILE A 240      27.910  -5.434  52.405  1.00 10.32           H
ATOM   2513 HG12 ILE A 240      27.587  -5.979  49.651  1.00 18.63           H
ATOM   2514 HG13 ILE A 240      26.401  -6.191  50.683  1.00 18.63           H
ATOM   2515 HG21 ILE A 240      29.493  -4.364  51.044  1.00 11.43           H
ATOM   2516 HG22 ILE A 240      30.202  -5.353  52.063  1.00 11.43           H
ATOM   2517 HG23 ILE A 240      30.011  -5.782  50.546  1.00 11.43           H
ATOM   2518 HD11 ILE A 240      26.112  -4.169  49.535  1.00 16.10           H
ATOM   2519 HD12 ILE A 240      26.341  -3.842  51.063  1.00 16.10           H
ATOM   2520 HD13 ILE A 240      27.525  -3.649  50.022  1.00 16.10           H
ATOM   2521  N   THR A 241      26.749  -7.553  53.761  1.00  9.61           N
ATOM   2522  CA  THR A 241      25.499  -7.928  54.372  1.00 11.39           C
ATOM   2523  C   THR A 241      25.079  -6.824  55.336  1.00 11.20           C
ATOM   2524  O   THR A 241      25.895  -6.008  55.758  1.00  8.43           O
ATOM   2525  CB  THR A 241      25.625  -9.264  55.080  1.00 12.95           C
ATOM   2526  OG1 THR A 241      24.307  -9.728  55.378  1.00 15.44           O
ATOM   2527  CG2 THR A 241      26.445  -9.116  56.341  1.00 13.81           C
ATOM   2528  H   THR A 241      27.228  -7.047  54.263  1.00 11.53           H
ATOM   2529  HA  THR A 241      24.828  -8.021  53.680  1.00 13.67           H
ATOM   2530  HB  THR A 241      26.078  -9.902  54.514  1.00 15.54           H
ATOM   2531  HG1 THR A 241      24.351 -10.455  55.792  1.00 18.53           H
ATOM   2532 HG21 THR A 241      26.556  -9.983  56.755  1.00 16.58           H
ATOM   2533 HG22 THR A 241      27.311  -8.750  56.117  1.00 16.58           H
ATOM   2534 HG23 THR A 241      26.002  -8.528  56.975  1.00 16.58           H
ATOM   2535  N   ASP A 242      23.788  -6.808  55.680  1.00 12.83           N
ATOM   2536  CA  ASP A 242      23.249  -5.829  56.611  1.00 10.85           C
ATOM   2537  C   ASP A 242      22.130  -6.501  57.409  1.00 20.81           C
ATOM   2538  O   ASP A 242      21.343  -7.269  56.848  1.00 12.21           O
ATOM   2539  CB  ASP A 242      22.757  -4.611  55.845  1.00  9.39           C
ATOM   2540  CG  ASP A 242      22.711  -3.356  56.686  1.00 16.63           C
ATOM   2541  OD1 ASP A 242      22.538  -3.439  57.929  1.00 21.17           O
ATOM   2542  OD2 ASP A 242      22.803  -2.267  56.083  1.00 14.97           O1-
ATOM   2543  H   ASP A 242      23.198  -7.351  55.379  1.00 15.39           H
ATOM   2544  HA  ASP A 242      23.946  -5.551  57.221  1.00 13.01           H
ATOM   2545  HB2 ASP A 242      23.392  -4.437  55.136  1.00 11.26           H
ATOM   2546  HB3 ASP A 242      21.870  -4.788  55.483  1.00 11.26           H
ATOM   2547  N   GLY A 243      22.089  -6.266  58.726  1.00 19.46           N
ATOM   2548  CA  GLY A 243      21.093  -6.956  59.536  1.00 18.40           C
ATOM   2549  C   GLY A 243      21.503  -7.483  60.899  1.00 15.64           C
ATOM   2550  O   GLY A 243      22.649  -7.365  61.325  1.00 26.61           O
ATOM   2551  H   GLY A 243      22.611  -5.739  59.160  1.00 23.35           H
ATOM   2552  HA2 GLY A 243      20.366  -6.339  59.684  1.00 22.08           H
ATOM   2553  HA3 GLY A 243      20.733  -7.708  59.040  1.00 22.08           H
ATOM   2554  N   SER A 244      20.550  -8.071  61.597  1.00 21.18           N
ATOM   2555  CA  SER A 244      20.770  -8.534  62.966  1.00 26.47           C
ATOM   2556  C   SER A 244      21.688  -9.760  62.999  1.00 17.28           C
ATOM   2557  O   SER A 244      21.445 -10.702  62.232  1.00 12.76           O
ATOM   2558  CB  SER A 244      19.408  -8.875  63.570  1.00 13.04           C
ATOM   2559  OG  SER A 244      19.514  -9.555  64.792  1.00 35.92           O
ATOM   2560  H   SER A 244      19.756  -8.217  61.296  1.00 25.41           H
ATOM   2561  HA  SER A 244      21.154  -7.805  63.485  1.00 31.76           H
ATOM   2562  HB2 SER A 244      18.924  -8.046  63.716  1.00 15.65           H
ATOM   2563  HB3 SER A 244      18.915  -9.439  62.951  1.00 15.65           H
ATOM   2564  HG  SER A 244      18.793  -9.464  65.218  1.00 43.10           H
ATOM   2565  N   ALA A 245      22.706  -9.799  63.916  1.00 18.83           N
ATOM   2566  CA  ALA A 245      23.540 -11.032  63.957  1.00 20.27           C
ATOM   2567  C   ALA A 245      22.665 -12.315  64.200  1.00 14.84           C
ATOM   2568  O   ALA A 245      22.984 -13.460  63.946  1.00 16.08           O
ATOM   2569  CB  ALA A 245      24.530 -10.863  65.098  1.00 23.46           C
ATOM   2570  H   ALA A 245      22.806  -9.124  64.668  1.00 22.60           H
ATOM   2571  HA  ALA A 245      24.055 -11.163  62.964  1.00 24.32           H
ATOM   2572  HB1 ALA A 245      25.206 -11.724  65.186  1.00 28.15           H
ATOM   2573  HB2 ALA A 245      25.206 -10.008  64.911  1.00 28.15           H
ATOM   2574  HB3 ALA A 245      24.036 -10.710  66.064  1.00 28.15           H
ATOM   2575  N   SER A 246      21.501 -12.014  64.861  1.00 15.65           N
ATOM   2576  CA  SER A 246      20.543 -12.915  65.536  1.00 21.91           C
ATOM   2577  C   SER A 246      19.224 -13.057  64.783  1.00 24.26           C
ATOM   2578  O   SER A 246      18.297 -13.703  65.283  1.00 20.87           O
ATOM   2579  CB  SER A 246      20.212 -12.413  66.957  1.00 11.92           C
ATOM   2580  OG  SER A 246      19.081 -11.552  66.914  1.00 28.83           O
ATOM   2581  H   SER A 246      21.241 -11.206  64.952  1.00 18.78           H
ATOM   2582  HA  SER A 246      20.921 -13.805  65.644  1.00 26.29           H
ATOM   2583  HB2 SER A 246      19.980 -13.178  67.512  1.00 14.30           H
ATOM   2584  HB3 SER A 246      20.970 -11.951  67.345  1.00 14.30           H
ATOM   2585  HG  SER A 246      18.859 -11.293  67.685  1.00 34.59           H
ATOM   2586  N   GLY A 247      19.115 -12.455  63.610  1.00 21.41           N
ATOM   2587  CA  GLY A 247      17.924 -12.604  62.831  1.00 12.23           C
ATOM   2588  C   GLY A 247      18.281 -12.624  61.376  1.00 19.66           C
ATOM   2589  O   GLY A 247      19.102 -13.441  60.950  1.00 22.16           O
ATOM   2590  H   GLY A 247      19.722 -11.941  63.257  1.00 25.69           H
ATOM   2591  HA2 GLY A 247      17.499 -13.439  63.057  1.00 14.67           H
ATOM   2592  HA3 GLY A 247      17.317 -11.874  63.020  1.00 14.67           H
ATOM   2593  N   ILE A 248      17.702 -11.719  60.600  1.00 22.40           N
ATOM   2594  CA  ILE A 248      17.792 -11.784  59.151  1.00 27.48           C
ATOM   2595  C   ILE A 248      18.884 -10.838  58.675  1.00 14.73           C
ATOM   2596  O   ILE A 248      18.903  -9.658  59.035  1.00 18.75           O
ATOM   2597  CB  ILE A 248      16.421 -11.488  58.506  1.00 32.08           C
ATOM   2598  CG1 ILE A 248      15.585 -12.790  58.529  1.00 27.03           C
ATOM   2599  CG2 ILE A 248      16.565 -10.946  57.052  1.00 20.43           C
ATOM   2600  CD1 ILE A 248      14.139 -12.615  58.215  1.00 38.53           C
ATOM   2601  H   ILE A 248      17.226 -11.062  60.881  1.00 26.88           H
ATOM   2602  HA  ILE A 248      18.060 -12.685  58.900  1.00 32.98           H
ATOM   2603  HB  ILE A 248      15.979 -10.813  59.037  1.00 38.49           H
ATOM   2604 HG12 ILE A 248      15.956 -13.416  57.884  1.00 32.43           H
ATOM   2605 HG13 ILE A 248      15.649 -13.172  59.415  1.00 32.43           H
ATOM   2606 HG21 ILE A 248      15.684 -10.867  56.657  1.00 24.51           H
ATOM   2607 HG22 ILE A 248      17.003 -10.081  57.043  1.00 24.51           H
ATOM   2608 HG23 ILE A 248      17.093 -11.583  56.535  1.00 24.51           H
ATOM   2609 HD11 ILE A 248      13.699 -13.475  58.281  1.00 46.24           H
ATOM   2610 HD12 ILE A 248      13.751 -11.991  58.848  1.00 46.24           H
ATOM   2611 HD13 ILE A 248      14.055 -12.268  57.313  1.00 46.24           H
ATOM   2612  N   SER A 249      19.787 -11.361  57.847  1.00 15.21           N
ATOM   2613  CA  SER A 249      20.882 -10.584  57.250  1.00 22.70           C
ATOM   2614  C   SER A 249      21.007 -11.008  55.789  1.00 18.80           C
ATOM   2615  O   SER A 249      21.728 -11.955  55.452  1.00 20.58           O
ATOM   2616  CB  SER A 249      22.190 -10.790  58.004  1.00 15.63           C
ATOM   2617  OG  SER A 249      22.177 -10.165  59.282  1.00 21.72           O
ATOM   2618  H   SER A 249      19.780 -12.181  57.603  1.00 18.25           H
ATOM   2619  HA  SER A 249      20.662  -9.641  57.257  1.00 27.24           H
ATOM   2620  HB2 SER A 249      22.352 -11.743  58.111  1.00 18.76           H
ATOM   2621  HB3 SER A 249      22.893 -10.384  57.476  1.00 18.76           H
ATOM   2622  HG  SER A 249      21.506 -10.419  59.722  1.00 26.06           H
ATOM   2623  N   LYS A 250      20.290 -10.317  54.920  1.00 24.13           N
ATOM   2624  CA  LYS A 250      20.304 -10.658  53.502  1.00 16.10           C
ATOM   2625  C   LYS A 250      21.510  -9.992  52.899  1.00 25.58           C
ATOM   2626  O   LYS A 250      21.654  -8.766  52.994  1.00 26.90           O
ATOM   2627  CB  LYS A 250      19.051 -10.181  52.775  1.00 20.04           C
ATOM   2628  CG  LYS A 250      17.710 -10.785  53.206  1.00 24.03           C
ATOM   2629  CD  LYS A 250      16.585 -10.283  52.297  1.00 23.52           C
ATOM   2630  CE  LYS A 250      15.233 -10.247  53.020  1.00 31.18           C
ATOM   2631  NZ  LYS A 250      14.604 -11.605  53.085  1.00 60.43           N1+
ATOM   2632  H   LYS A 250      19.800  -9.650  55.125  1.00 28.95           H
ATOM   2633  HA  LYS A 250      20.391 -11.619  53.390  1.00 19.32           H
ATOM   2634  HB2 LYS A 250      18.982  -9.222  52.893  1.00 24.05           H
ATOM   2635  HB3 LYS A 250      19.171 -10.382  51.832  1.00 24.05           H
ATOM   2636  HG2 LYS A 250      17.761 -11.749  53.113  1.00 28.84           H
ATOM   2637  HG3 LYS A 250      17.510 -10.530  54.119  1.00 28.84           H
ATOM   2638  HD2 LYS A 250      16.797  -9.390  51.979  1.00 28.22           H
ATOM   2639  HD3 LYS A 250      16.503 -10.890  51.542  1.00 28.22           H
ATOM   2640  HE2 LYS A 250      15.361  -9.925  53.927  1.00 37.41           H
ATOM   2641  HE3 LYS A 250      14.635  -9.657  52.534  1.00 37.41           H
ATOM   2642  HZ1 LYS A 250      13.828 -11.573  53.519  1.00 72.52           H
ATOM   2643  HZ2 LYS A 250      14.461 -11.919  52.262  1.00 72.52           H
ATOM   2644  HZ3 LYS A 250      15.146 -12.172  53.510  1.00 72.52           H
ATOM   2645  N   CYS A 251      22.383 -10.788  52.308  1.00 25.95           N
ATOM   2646  CA  CYS A 251      23.628 -10.261  51.789  1.00 18.84           C
ATOM   2647  C   CYS A 251      23.440  -9.806  50.350  1.00 25.64           C
ATOM   2648  O   CYS A 251      22.456 -10.144  49.680  1.00 25.12           O
ATOM   2649  CB  CYS A 251      24.739 -11.302  51.897  1.00 15.60           C
ATOM   2650  SG  CYS A 251      24.592 -12.698  50.789  1.00 16.83           S
ATOM   2651  H   CYS A 251      22.278 -11.632  52.197  1.00 31.14           H
ATOM   2652  HA  CYS A 251      23.908  -9.488  52.309  1.00 22.61           H
ATOM   2653  HB2 CYS A 251      25.588 -10.876  51.702  1.00 18.72           H
ATOM   2654  HB3 CYS A 251      24.755 -11.657  52.803  1.00 18.72           H
ATOM   2655  HG  CYS A 251      23.680 -12.466  50.042  1.00 20.19           H
ATOM   2656  N   ARG A 252      24.398  -9.000  49.901  1.00 20.27           N
ATOM   2657  CA  ARG A 252      24.481  -8.480  48.546  1.00 12.56           C
ATOM   2658  C   ARG A 252      25.911  -8.599  48.036  1.00 14.59           C
ATOM   2659  O   ARG A 252      26.861  -8.710  48.802  1.00 16.41           O
ATOM   2660  CB  ARG A 252      24.078  -7.018  48.508  1.00 17.88           C
ATOM   2661  CG  ARG A 252      22.649  -6.785  48.464  1.00 24.86           C
ATOM   2662  CD  ARG A 252      22.345  -5.345  48.595  1.00 19.80           C
ATOM   2663  NE  ARG A 252      21.012  -5.227  49.115  1.00 15.43           N
ATOM   2664  CZ  ARG A 252      20.264  -4.151  48.990  1.00 10.35           C
ATOM   2665  NH1 ARG A 252      19.045  -4.145  49.495  1.00 26.31           N
ATOM   2666  NH2 ARG A 252      20.740  -3.081  48.376  1.00 19.92           N1+
ATOM   2667  H   ARG A 252      25.037  -8.723  50.403  1.00 24.32           H
ATOM   2668  HA  ARG A 252      23.899  -8.980  47.951  1.00 15.07           H
ATOM   2669  HB2 ARG A 252      24.400  -6.601  49.322  1.00 21.46           H
ATOM   2670  HB3 ARG A 252      24.481  -6.597  47.730  1.00 21.46           H
ATOM   2671  HG2 ARG A 252      22.351  -7.087  47.593  1.00 29.84           H
ATOM   2672  HG3 ARG A 252      22.200  -7.273  49.171  1.00 29.84           H
ATOM   2673  HD2 ARG A 252      22.946  -4.914  49.220  1.00 23.76           H
ATOM   2674  HD3 ARG A 252      22.368  -4.918  47.721  1.00 23.76           H
ATOM   2675  HE  ARG A 252      20.640  -5.946  49.402  1.00 18.52           H
ATOM   2676 HH11 ARG A 252      18.750  -4.843  49.906  1.00 31.57           H
ATOM   2677 HH12 ARG A 252      18.558  -3.440  49.434  1.00 31.57           H
ATOM   2678 HH21 ARG A 252      21.534  -3.073  48.042  1.00 23.90           H
ATOM   2679 HH22 ARG A 252      20.241  -2.384  48.315  1.00 23.90           H
ATOM   2680  N   PHE A 253      26.077  -8.512  46.732  1.00 16.69           N
ATOM   2681  CA  PHE A 253      27.406  -8.538  46.150  1.00 17.25           C
ATOM   2682  C   PHE A 253      27.635  -7.247  45.402  1.00 16.29           C
ATOM   2683  O   PHE A 253      26.752  -6.783  44.686  1.00 17.40           O
ATOM   2684  CB  PHE A 253      27.598  -9.754  45.245  1.00 15.95           C
ATOM   2685  CG  PHE A 253      28.020 -10.971  46.003  1.00 27.92           C
ATOM   2686  CD1 PHE A 253      27.135 -11.596  46.899  1.00 31.76           C
ATOM   2687  CD2 PHE A 253      29.315 -11.456  45.889  1.00 24.39           C
ATOM   2688  CE1 PHE A 253      27.522 -12.699  47.643  1.00 28.37           C
ATOM   2689  CE2 PHE A 253      29.698 -12.570  46.601  1.00 31.77           C
ATOM   2690  CZ  PHE A 253      28.791 -13.199  47.483  1.00 40.00           C
ATOM   2691  H   PHE A 253      25.439  -8.423  46.169  1.00 20.03           H
ATOM   2692  HA  PHE A 253      28.065  -8.585  46.857  1.00 20.70           H
ATOM   2693  HB2 PHE A 253      26.753  -9.960  44.813  1.00 19.14           H
ATOM   2694  HB3 PHE A 253      28.271  -9.567  44.577  1.00 19.14           H
ATOM   2695  HD1 PHE A 253      26.267 -11.279  47.001  1.00 38.12           H
ATOM   2696  HD2 PHE A 253      29.914 -11.055  45.308  1.00 29.27           H
ATOM   2697  HE1 PHE A 253      26.928 -13.124  48.213  1.00 34.05           H
ATOM   2698  HE2 PHE A 253      30.555 -12.902  46.521  1.00 38.12           H
ATOM   2699  HZ  PHE A 253      29.051 -13.935  47.976  1.00 47.99           H
ATOM   2700  N   LEU A 254      28.776  -6.626  45.656  1.00 26.14           N
ATOM   2701  CA  LEU A 254      29.197  -5.471  44.887  1.00 21.04           C
ATOM   2702  C   LEU A 254      30.138  -5.896  43.766  1.00 17.20           C
ATOM   2703  O   LEU A 254      31.056  -6.701  43.957  1.00 14.92           O
ATOM   2704  CB  LEU A 254      29.872  -4.452  45.804  1.00 11.57           C
ATOM   2705  CG  LEU A 254      29.005  -3.786  46.890  1.00  9.86           C
ATOM   2706  CD1 LEU A 254      29.652  -2.490  47.457  1.00 14.91           C
ATOM   2707  CD2 LEU A 254      27.623  -3.461  46.348  1.00 18.18           C
ATOM   2708  H   LEU A 254      29.316  -6.848  46.290  1.00 31.37           H
ATOM   2709  HA  LEU A 254      28.428  -5.060  44.461  1.00 25.25           H
ATOM   2710  HB2 LEU A 254      30.594  -4.909  46.263  1.00 13.89           H
ATOM   2711  HB3 LEU A 254      30.239  -3.751  45.242  1.00 13.89           H
ATOM   2712  HG  LEU A 254      28.895  -4.405  47.621  1.00 11.83           H
ATOM   2713 HD11 LEU A 254      29.060  -2.116  48.125  1.00 17.89           H
ATOM   2714 HD12 LEU A 254      30.516  -2.687  47.842  1.00 17.89           H
ATOM   2715 HD13 LEU A 254      29.754  -1.850  46.733  1.00 17.89           H
ATOM   2716 HD21 LEU A 254      27.122  -2.995  47.034  1.00 21.81           H
ATOM   2717 HD22 LEU A 254      27.711  -2.882  45.570  1.00 21.81           H
ATOM   2718 HD23 LEU A 254      27.169  -4.280  46.096  1.00 21.81           H
ATOM   2719  N   LYS A 255      29.888  -5.369  42.593  1.00 18.11           N
ATOM   2720  CA  LYS A 255      30.798  -5.523  41.474  1.00 14.96           C
ATOM   2721  C   LYS A 255      31.575  -4.221  41.335  1.00 17.96           C
ATOM   2722  O   LYS A 255      31.007  -3.178  40.997  1.00 20.11           O
ATOM   2723  CB  LYS A 255      30.034  -5.856  40.205  1.00 15.94           C
ATOM   2724  CG  LYS A 255      30.927  -6.057  39.029  1.00 23.04           C
ATOM   2725  CD  LYS A 255      30.125  -6.451  37.826  1.00 21.92           C
ATOM   2726  CE  LYS A 255      31.046  -6.830  36.715  1.00 28.96           C
ATOM   2727  NZ  LYS A 255      30.308  -7.492  35.614  1.00 30.67           N1+
ATOM   2728  H   LYS A 255      29.187  -4.897  42.415  1.00 21.73           H
ATOM   2729  HA  LYS A 255      31.423  -6.239  41.667  1.00 17.96           H
ATOM   2730  HB2 LYS A 255      29.535  -6.672  40.354  1.00 19.12           H
ATOM   2731  HB3 LYS A 255      29.434  -5.117  40.011  1.00 19.12           H
ATOM   2732  HG2 LYS A 255      31.388  -5.226  38.824  1.00 27.65           H
ATOM   2733  HG3 LYS A 255      31.566  -6.758  39.225  1.00 27.65           H
ATOM   2734  HD2 LYS A 255      29.559  -7.209  38.037  1.00 26.31           H
ATOM   2735  HD3 LYS A 255      29.585  -5.702  37.531  1.00 26.31           H
ATOM   2736  HE2 LYS A 255      31.469  -6.031  36.365  1.00 34.75           H
ATOM   2737  HE3 LYS A 255      31.713  -7.451  37.054  1.00 34.75           H
ATOM   2738  HZ1 LYS A 255      30.629  -8.316  35.490  1.00 36.80           H
ATOM   2739  HZ2 LYS A 255      29.442  -7.546  35.825  1.00 36.80           H
ATOM   2740  HZ3 LYS A 255      30.404  -7.022  34.863  1.00 36.80           H
ATOM   2741  N   ILE A 256      32.862  -4.268  41.630  1.00 15.97           N
ATOM   2742  CA  ILE A 256      33.678  -3.069  41.682  1.00 12.59           C
ATOM   2743  C   ILE A 256      34.681  -3.115  40.542  1.00 19.84           C
ATOM   2744  O   ILE A 256      35.240  -4.169  40.212  1.00 20.73           O
ATOM   2745  CB  ILE A 256      34.378  -2.930  43.049  1.00 23.96           C
ATOM   2746  CG1 ILE A 256      33.341  -2.964  44.207  1.00 19.93           C
ATOM   2747  CG2 ILE A 256      35.192  -1.605  43.108  1.00 16.19           C
ATOM   2748  CD1 ILE A 256      33.874  -3.457  45.472  1.00  6.13           C
ATOM   2749  H   ILE A 256      33.292  -4.992  41.817  1.00 19.16           H
ATOM   2750  HA  ILE A 256      33.115  -2.292  41.557  1.00 15.11           H
ATOM   2751  HB  ILE A 256      34.993  -3.672  43.150  1.00 28.75           H
ATOM   2752 HG12 ILE A 256      33.018  -2.061  44.374  1.00 23.92           H
ATOM   2753 HG13 ILE A 256      32.598  -3.538  43.973  1.00 23.92           H
ATOM   2754 HG21 ILE A 256      35.595  -1.528  43.986  1.00 19.43           H
ATOM   2755 HG22 ILE A 256      35.885  -1.621  42.428  1.00 19.43           H
ATOM   2756 HG23 ILE A 256      34.595  -0.854  42.951  1.00 19.43           H
ATOM   2757 HD11 ILE A 256      33.173  -3.410  46.132  1.00  7.36           H
ATOM   2758 HD12 ILE A 256      34.151  -4.381  45.349  1.00  7.36           H
ATOM   2759 HD13 ILE A 256      34.631  -2.915  45.749  1.00  7.36           H
ATOM   2760  N   ARG A 257      34.926  -1.961  39.951  1.00 20.39           N
ATOM   2761  CA  ARG A 257      35.881  -1.873  38.857  1.00 17.02           C
ATOM   2762  C   ARG A 257      36.684  -0.589  39.011  1.00 11.46           C
ATOM   2763  O   ARG A 257      36.110   0.496  39.109  1.00 12.45           O
ATOM   2764  CB  ARG A 257      35.142  -1.915  37.531  1.00 21.87           C
ATOM   2765  CG  ARG A 257      36.042  -1.764  36.345  1.00 26.96           C
ATOM   2766  CD  ARG A 257      35.523  -2.595  35.172  1.00 28.64           C
ATOM   2767  NE  ARG A 257      36.502  -2.643  34.102  1.00 29.70           N
ATOM   2768  CZ  ARG A 257      37.038  -3.763  33.617  1.00 31.48           C
ATOM   2769  NH1 ARG A 257      37.958  -3.683  32.660  1.00 28.42           N
ATOM   2770  NH2 ARG A 257      36.664  -4.961  34.057  1.00 26.30           N1+
ATOM   2771  H   ARG A 257      34.544  -1.226  40.172  1.00 24.47           H
ATOM   2772  HA  ARG A 257      36.483  -2.635  38.894  1.00 20.42           H
ATOM   2773  HB2 ARG A 257      34.688  -2.771  37.475  1.00 26.25           H
ATOM   2774  HB3 ARG A 257      34.493  -1.190  37.524  1.00 26.25           H
ATOM   2775  HG2 ARG A 257      36.072  -0.830  36.084  1.00 32.35           H
ATOM   2776  HG3 ARG A 257      36.924  -2.072  36.596  1.00 32.35           H
ATOM   2777  HD2 ARG A 257      35.384  -3.498  35.494  1.00 34.37           H
ATOM   2778  HD3 ARG A 257      34.691  -2.229  34.833  1.00 34.37           H
ATOM   2779  HE  ARG A 257      36.792  -1.897  33.791  1.00 35.64           H
ATOM   2780 HH11 ARG A 257      38.199  -2.909  32.366  1.00 34.10           H
ATOM   2781 HH12 ARG A 257      38.306  -4.400  32.323  1.00 34.10           H
ATOM   2782 HH21 ARG A 257      36.082  -5.050  34.680  1.00 31.56           H
ATOM   2783 HH22 ARG A 257      37.033  -5.661  33.718  1.00 31.56           H
ATOM   2784  N   GLU A 258      38.004  -0.720  39.102  1.00 16.51           N
ATOM   2785  CA  GLU A 258      38.897   0.416  39.338  1.00 13.57           C
ATOM   2786  C   GLU A 258      38.409   1.313  40.464  1.00 15.63           C
ATOM   2787  O   GLU A 258      38.545   2.535  40.409  1.00 13.96           O
ATOM   2788  CB  GLU A 258      39.066   1.233  38.070  1.00 17.58           C
ATOM   2789  CG  GLU A 258      40.035   0.599  37.073  1.00 15.96           C
ATOM   2790  CD  GLU A 258      39.930   1.167  35.686  1.00 17.29           C
ATOM   2791  OE1 GLU A 258      38.804   1.429  35.210  1.00 39.41           O
ATOM   2792  OE2 GLU A 258      40.978   1.352  35.066  1.00 27.16           O1-
ATOM   2793  H   GLU A 258      38.411  -1.465  39.034  1.00 19.81           H
ATOM   2794  HA  GLU A 258      39.764   0.081  39.601  1.00 16.29           H
ATOM   2795  HB2 GLU A 258      38.195   1.297  37.655  1.00 21.10           H
ATOM   2796  HB3 GLU A 258      39.394   2.114  38.303  1.00 21.10           H
ATOM   2797  HG2 GLU A 258      40.940   0.743  37.380  1.00 19.15           H
ATOM   2798  HG3 GLU A 258      39.858  -0.352  37.022  1.00 19.15           H
ATOM   2799  N   GLY A 259      37.835   0.706  41.499  1.00 16.11           N
ATOM   2800  CA  GLY A 259      37.503   1.417  42.705  1.00  8.37           C
ATOM   2801  C   GLY A 259      36.069   1.857  42.829  1.00 17.47           C
ATOM   2802  O   GLY A 259      35.708   2.407  43.881  1.00 12.83           O
ATOM   2803  H   GLY A 259      37.639  -0.130  41.531  1.00 19.34           H
ATOM   2804  HA2 GLY A 259      37.701   0.857  43.471  1.00 10.04           H
ATOM   2805  HA3 GLY A 259      38.058   2.214  42.766  1.00 10.04           H
ATOM   2806  N   ARG A 260      35.236   1.653  41.798  1.00 18.48           N
ATOM   2807  CA  ARG A 260      33.883   2.202  41.807  1.00 16.69           C
ATOM   2808  C   ARG A 260      32.833   1.144  41.503  1.00 19.94           C
ATOM   2809  O   ARG A 260      32.963   0.359  40.556  1.00 14.36           O
ATOM   2810  CB  ARG A 260      33.794   3.386  40.852  1.00 17.87           C
ATOM   2811  CG  ARG A 260      34.607   4.544  41.392  1.00 26.33           C
ATOM   2812  CD  ARG A 260      34.550   5.821  40.611  1.00 12.83           C
ATOM   2813  NE  ARG A 260      35.779   5.883  39.866  1.00 39.11           N
ATOM   2814  CZ  ARG A 260      36.831   6.627  40.193  1.00 23.04           C
ATOM   2815  NH1 ARG A 260      37.906   6.568  39.424  1.00 39.87           N
ATOM   2816  NH2 ARG A 260      36.803   7.460  41.224  1.00 28.02           N1+
ATOM   2817  H   ARG A 260      35.435   1.202  41.089  1.00 22.18           H
ATOM   2818  HA  ARG A 260      33.678   2.541  42.689  1.00 20.02           H
ATOM   2819  HB2 ARG A 260      34.119   3.143  39.970  1.00 21.44           H
ATOM   2820  HB3 ARG A 260      32.862   3.659  40.822  1.00 21.44           H
ATOM   2821  HG2 ARG A 260      34.367   4.734  42.313  1.00 31.59           H
ATOM   2822  HG3 ARG A 260      35.539   4.273  41.350  1.00 31.59           H
ATOM   2823  HD2 ARG A 260      33.808   5.821  39.995  1.00 15.40           H
ATOM   2824  HD3 ARG A 260      34.508   6.578  41.218  1.00 15.40           H
ATOM   2825  HE  ARG A 260      35.770   5.513  39.094  1.00 46.93           H
ATOM   2826 HH11 ARG A 260      37.906   6.044  38.739  1.00 47.85           H
ATOM   2827 HH12 ARG A 260      38.587   7.064  39.584  1.00 47.85           H
ATOM   2828 HH21 ARG A 260      36.116   7.511  41.732  1.00 33.63           H
ATOM   2829 HH22 ARG A 260      37.496   7.943  41.391  1.00 33.63           H
ATOM   2830  N   ILE A 261      31.791   1.142  42.326  1.00 22.91           N
ATOM   2831  CA  ILE A 261      30.745   0.146  42.215  1.00 26.98           C
ATOM   2832  C   ILE A 261      30.054   0.330  40.879  1.00 11.52           C
ATOM   2833  O   ILE A 261      29.518   1.400  40.581  1.00 21.63           O
ATOM   2834  CB  ILE A 261      29.761   0.278  43.384  1.00 27.74           C
ATOM   2835  CG1 ILE A 261      30.509   0.237  44.730  1.00 13.68           C
ATOM   2836  CG2 ILE A 261      28.710  -0.850  43.288  1.00 24.52           C
ATOM   2837  CD1 ILE A 261      29.798   0.892  45.851  1.00 18.61           C
ATOM   2838  H   ILE A 261      31.651   1.743  42.931  1.00 27.49           H
ATOM   2839  HA  ILE A 261      31.135  -0.739  42.226  1.00 32.37           H
ATOM   2840  HB  ILE A 261      29.322   1.138  43.305  1.00 33.29           H
ATOM   2841 HG12 ILE A 261      30.623  -0.693  44.986  1.00 16.41           H
ATOM   2842 HG13 ILE A 261      31.372   0.664  44.653  1.00 16.41           H
ATOM   2843 HG21 ILE A 261      28.107  -0.761  44.042  1.00 29.42           H
ATOM   2844 HG22 ILE A 261      28.219  -0.768  42.457  1.00 29.42           H
ATOM   2845 HG23 ILE A 261      29.158  -1.708  43.323  1.00 29.42           H
ATOM   2846 HD11 ILE A 261      30.341   0.801  46.651  1.00 22.34           H
ATOM   2847 HD12 ILE A 261      29.697   1.830  45.632  1.00 22.34           H
ATOM   2848 HD13 ILE A 261      28.934   0.476  45.995  1.00 22.34           H
ATOM   2849  N   ILE A 262      30.087  -0.694  40.049  1.00 20.15           N
ATOM   2850  CA  ILE A 262      29.353  -0.659  38.791  1.00 20.90           C
ATOM   2851  C   ILE A 262      28.140  -1.559  38.809  1.00 19.25           C
ATOM   2852  O   ILE A 262      27.429  -1.634  37.801  1.00 33.19           O
ATOM   2853  CB  ILE A 262      30.254  -0.994  37.587  1.00 12.23           C
ATOM   2854  CG1 ILE A 262      30.904  -2.368  37.727  1.00 16.56           C
ATOM   2855  CG2 ILE A 262      31.324   0.078  37.430  1.00 23.49           C
ATOM   2856  CD1 ILE A 262      31.593  -2.864  36.399  1.00 27.16           C
ATOM   2857  H   ILE A 262      30.552  -1.396  40.177  1.00 24.18           H
ATOM   2858  HA  ILE A 262      29.039   0.248  38.643  1.00 25.08           H
ATOM   2859  HB  ILE A 262      29.703  -0.998  36.790  1.00 14.68           H
ATOM   2860 HG12 ILE A 262      31.598  -2.317  38.403  1.00 19.88           H
ATOM   2861 HG13 ILE A 262      30.238  -3.019  37.994  1.00 19.88           H
ATOM   2862 HG21 ILE A 262      31.868  -0.146  36.660  1.00 28.18           H
ATOM   2863 HG22 ILE A 262      30.884   0.929  37.296  1.00 28.18           H
ATOM   2864 HG23 ILE A 262      31.882   0.124  38.221  1.00 28.18           H
ATOM   2865 HD11 ILE A 262      31.966  -3.749  36.542  1.00 32.59           H
ATOM   2866 HD12 ILE A 262      30.927  -2.905  35.698  1.00 32.59           H
ATOM   2867 HD13 ILE A 262      32.297  -2.248  36.138  1.00 32.59           H
ATOM   2868  N   LYS A 263      27.857  -2.230  39.917  1.00 35.92           N
ATOM   2869  CA  LYS A 263      26.658  -3.057  39.949  1.00 24.32           C
ATOM   2870  C   LYS A 263      26.451  -3.646  41.334  1.00 22.02           C
ATOM   2871  O   LYS A 263      27.402  -3.873  42.091  1.00 33.20           O
ATOM   2872  CB  LYS A 263      26.747  -4.183  38.927  1.00 23.40           C
ATOM   2873  CG  LYS A 263      25.440  -4.874  38.633  1.00 24.48           C
ATOM   2874  CD  LYS A 263      25.632  -6.100  37.665  1.00 35.75           C
ATOM   2875  CE  LYS A 263      25.839  -5.721  36.202  1.00 32.87           C
ATOM   2876  NZ  LYS A 263      27.002  -4.785  35.976  1.00 65.67           N1+
ATOM   2877  H   LYS A 263      28.328  -2.230  40.637  1.00 43.10           H
ATOM   2878  HA  LYS A 263      25.887  -2.513  39.721  1.00 29.19           H
ATOM   2879  HB2 LYS A 263      27.089  -3.828  38.101  1.00 28.08           H
ATOM   2880  HB3 LYS A 263      27.364  -4.841  39.284  1.00 28.08           H
ATOM   2881  HG2 LYS A 263      25.083  -5.210  39.469  1.00 29.38           H
ATOM   2882  HG3 LYS A 263      24.823  -4.240  38.241  1.00 29.38           H
ATOM   2883  HD2 LYS A 263      26.412  -6.607  37.946  1.00 42.90           H
ATOM   2884  HD3 LYS A 263      24.842  -6.659  37.708  1.00 42.90           H
ATOM   2885  HE2 LYS A 263      26.009  -6.531  35.701  1.00 39.44           H
ATOM   2886  HE3 LYS A 263      25.036  -5.286  35.883  1.00 39.44           H
ATOM   2887  HZ1 LYS A 263      27.297  -4.846  35.141  1.00 78.81           H
ATOM   2888  HZ2 LYS A 263      26.753  -3.943  36.132  1.00 78.81           H
ATOM   2889  HZ3 LYS A 263      27.672  -4.991  36.529  1.00 78.81           H
ATOM   2890  N   GLU A 264      25.192  -3.917  41.641  1.00 19.51           N
ATOM   2891  CA  GLU A 264      24.819  -4.520  42.911  1.00 24.73           C
ATOM   2892  C   GLU A 264      23.975  -5.757  42.614  1.00 23.40           C
ATOM   2893  O   GLU A 264      22.938  -5.658  41.957  1.00 31.75           O
ATOM   2894  CB  GLU A 264      24.119  -3.476  43.787  1.00 16.50           C
ATOM   2895  CG  GLU A 264      22.709  -3.700  44.190  1.00 24.92           C
ATOM   2896  CD  GLU A 264      21.998  -2.384  44.473  1.00 30.71           C
ATOM   2897  OE1 GLU A 264      22.677  -1.400  44.836  1.00 24.39           O
ATOM   2898  OE2 GLU A 264      20.760  -2.346  44.327  1.00 46.56           O1-
ATOM   2899  H   GLU A 264      24.533  -3.763  41.119  1.00 23.42           H
ATOM   2900  HA  GLU A 264      25.619  -4.810  43.375  1.00 29.68           H
ATOM   2901  HB2 GLU A 264      24.636  -3.355  44.598  1.00 19.80           H
ATOM   2902  HB3 GLU A 264      24.128  -2.641  43.296  1.00 19.80           H
ATOM   2903  HG2 GLU A 264      22.211  -4.140  43.491  1.00 29.90           H
ATOM   2904  HG3 GLU A 264      22.700  -4.235  45.002  1.00 29.90           H
ATOM   2905  N   ILE A 265      24.469  -6.926  43.030  1.00 27.47           N
ATOM   2906  CA  ILE A 265      23.844  -8.218  42.769  1.00 15.60           C
ATOM   2907  C   ILE A 265      23.040  -8.633  43.997  1.00 23.09           C
ATOM   2908  O   ILE A 265      23.571  -8.711  45.115  1.00 21.72           O
ATOM   2909  CB  ILE A 265      24.893  -9.280  42.413  1.00 20.30           C
ATOM   2910  CG1 ILE A 265      25.375  -9.145  40.962  1.00 23.66           C
ATOM   2911  CG2 ILE A 265      24.331 -10.672  42.591  1.00 22.82           C
ATOM   2912  CD1 ILE A 265      26.745  -8.574  40.843  1.00 24.52           C
ATOM   2913  H   ILE A 265      25.197  -6.995  43.478  1.00 32.96           H
ATOM   2914  HA  ILE A 265      23.228  -8.144  42.027  1.00 18.72           H
ATOM   2915  HB  ILE A 265      25.649  -9.160  43.007  1.00 24.37           H
ATOM   2916 HG12 ILE A 265      25.393 -10.021  40.552  1.00 28.39           H
ATOM   2917 HG13 ILE A 265      24.773  -8.561  40.476  1.00 28.39           H
ATOM   2918 HG21 ILE A 265      25.008 -11.311  42.313  1.00 27.39           H
ATOM   2919 HG22 ILE A 265      24.111 -10.822  43.524  1.00 27.39           H
ATOM   2920 HG23 ILE A 265      23.540 -10.766  42.039  1.00 27.39           H
ATOM   2921 HD11 ILE A 265      27.014  -8.560  39.913  1.00 29.43           H
ATOM   2922 HD12 ILE A 265      26.727  -7.667  41.203  1.00 29.43           H
ATOM   2923 HD13 ILE A 265      27.360  -9.112  41.363  1.00 29.43           H
ATOM   2924  N   LEU A 266      21.755  -8.900  43.783  1.00 28.78           N
ATOM   2925  CA  LEU A 266      20.870  -9.393  44.831  1.00 14.22           C
ATOM   2926  C   LEU A 266      20.748 -10.907  44.740  1.00 15.89           C
ATOM   2927  O   LEU A 266      20.278 -11.411  43.703  1.00 28.86           O
ATOM   2928  CB  LEU A 266      19.496  -8.751  44.693  1.00 28.16           C
ATOM   2929  CG  LEU A 266      19.224  -7.303  45.116  1.00 30.29           C
ATOM   2930  CD1 LEU A 266      20.464  -6.522  45.532  1.00 26.77           C
ATOM   2931  CD2 LEU A 266      18.508  -6.599  43.960  1.00 40.85           C
ATOM   2932  H   LEU A 266      21.363  -8.782  43.022  1.00 34.54           H
ATOM   2933  HA  LEU A 266      21.233  -9.151  45.690  1.00 17.06           H
ATOM   2934  HB2 LEU A 266      19.265  -8.788  43.750  1.00 33.79           H
ATOM   2935  HB3 LEU A 266      18.872  -9.302  45.189  1.00 33.79           H
ATOM   2936  HG  LEU A 266      18.622  -7.323  45.874  1.00 36.34           H
ATOM   2937 HD11 LEU A 266      20.197  -5.620  45.770  1.00 32.13           H
ATOM   2938 HD12 LEU A 266      20.842  -6.964  46.301  1.00 32.13           H
ATOM   2939 HD13 LEU A 266      21.101  -6.503  44.803  1.00 32.13           H
ATOM   2940 HD21 LEU A 266      18.253  -5.705  44.242  1.00 49.02           H
ATOM   2941 HD22 LEU A 266      19.109  -6.544  43.201  1.00 49.02           H
ATOM   2942 HD23 LEU A 266      17.718  -7.110  43.724  1.00 49.02           H
ATOM   2943  N   PRO A 267      21.165 -11.681  45.743  1.00 20.03           N
ATOM   2944  CA  PRO A 267      21.128 -13.137  45.581  1.00 19.57           C
ATOM   2945  C   PRO A 267      19.742 -13.703  45.790  1.00 28.56           C
ATOM   2946  O   PRO A 267      18.897 -13.125  46.477  1.00 21.69           O
ATOM   2947  CB  PRO A 267      22.098 -13.651  46.648  1.00 15.96           C
ATOM   2948  CG  PRO A 267      22.979 -12.482  46.959  1.00 23.38           C
ATOM   2949  CD  PRO A 267      22.054 -11.294  46.859  1.00 29.30           C
ATOM   2950  HA  PRO A 267      21.462 -13.378  44.701  1.00 23.48           H
ATOM   2951  HB2 PRO A 267      21.593 -13.923  47.427  1.00 19.16           H
ATOM   2952  HB3 PRO A 267      22.600 -14.393  46.280  1.00 19.16           H
ATOM   2953  HG2 PRO A 267      23.326 -12.558  47.855  1.00 28.05           H
ATOM   2954  HG3 PRO A 267      23.699 -12.412  46.312  1.00 28.05           H
ATOM   2955  HD2 PRO A 267      21.553 -11.173  47.687  1.00 35.16           H
ATOM   2956  HD3 PRO A 267      22.561 -10.497  46.627  1.00 35.16           H
ATOM   2957  N   THR A 268      19.536 -14.848  45.154  1.00 24.00           N
ATOM   2958  CA  THR A 268      18.329 -15.653  45.196  1.00 19.45           C
ATOM   2959  C   THR A 268      18.495 -16.812  46.173  1.00 24.48           C
ATOM   2960  O   THR A 268      19.612 -17.209  46.511  1.00 21.44           O
ATOM   2961  CB  THR A 268      18.052 -16.141  43.772  1.00 19.24           C
ATOM   2962  OG1 THR A 268      17.417 -15.072  43.084  1.00 21.30           O
ATOM   2963  CG2 THR A 268      17.200 -17.375  43.719  1.00 32.83           C
ATOM   2964  H   THR A 268      20.140 -15.210  44.660  1.00 28.80           H
ATOM   2965  HA  THR A 268      17.577 -15.111  45.477  1.00 23.33           H
ATOM   2966  HB  THR A 268      18.897 -16.364  43.348  1.00 23.08           H
ATOM   2967  HG1 THR A 268      17.426 -15.250  42.263  1.00 25.56           H
ATOM   2968 HG21 THR A 268      17.041 -17.618  42.794  1.00 39.39           H
ATOM   2969 HG22 THR A 268      17.638 -18.124  44.157  1.00 39.39           H
ATOM   2970 HG23 THR A 268      16.350 -17.193  44.145  1.00 39.39           H
ATOM   2971  N   GLY A 269      17.378 -17.349  46.625  1.00 20.66           N
ATOM   2972  CA  GLY A 269      17.381 -18.635  47.281  1.00 12.25           C
ATOM   2973  C   GLY A 269      17.248 -18.469  48.777  1.00 15.99           C
ATOM   2974  O   GLY A 269      16.392 -17.731  49.245  1.00 21.86           O
ATOM   2975  H   GLY A 269      16.610 -16.990  46.555  1.00 24.79           H
ATOM   2976  HA2 GLY A 269      16.639 -19.166  46.953  1.00 14.70           H
ATOM   2977  HA3 GLY A 269      18.203 -19.098  47.072  1.00 14.70           H
ATOM   2978  N   ARG A 270      18.118 -19.141  49.526  1.00 25.36           N
ATOM   2979  CA  ARG A 270      18.049 -19.108  50.988  1.00 31.11           C
ATOM   2980  C   ARG A 270      18.817 -17.894  51.448  1.00 16.45           C
ATOM   2981  O   ARG A 270      20.015 -17.964  51.670  1.00 26.45           O
ATOM   2982  CB  ARG A 270      18.650 -20.352  51.614  1.00 10.42           C
ATOM   2983  CG  ARG A 270      18.129 -20.616  52.983  1.00 21.22           C
ATOM   2984  CD  ARG A 270      19.202 -21.106  53.937  1.00 18.87           C
ATOM   2985  NE  ARG A 270      19.773 -20.072  54.792  1.00 18.12           N
ATOM   2986  CZ  ARG A 270      19.774 -20.090  56.130  1.00 20.85           C
ATOM   2987  NH1 ARG A 270      20.374 -19.124  56.797  1.00 26.92           N
ATOM   2988  NH2 ARG A 270      19.187 -21.045  56.822  1.00 15.46           N1+
ATOM   2989  H   ARG A 270      18.755 -19.627  49.217  1.00 30.43           H
ATOM   2990  HA  ARG A 270      17.125 -19.025  51.276  1.00 37.34           H
ATOM   2991  HB2 ARG A 270      18.484 -21.108  51.029  1.00 12.51           H
ATOM   2992  HB3 ARG A 270      19.602 -20.206  51.707  1.00 12.51           H
ATOM   2993  HG2 ARG A 270      17.710 -19.817  53.330  1.00 25.46           H
ATOM   2994  HG3 ARG A 270      17.480 -21.336  52.900  1.00 25.46           H
ATOM   2995  HD2 ARG A 270      18.820 -21.789  54.507  1.00 22.64           H
ATOM   2996  HD3 ARG A 270      19.937 -21.489  53.426  1.00 22.64           H
ATOM   2997  HE  ARG A 270      19.873 -19.302  54.420  1.00 21.74           H
ATOM   2998 HH11 ARG A 270      20.745 -18.482  56.360  1.00 32.30           H
ATOM   2999 HH12 ARG A 270      20.347 -19.116  57.654  1.00 32.30           H
ATOM   3000 HH21 ARG A 270      18.805 -21.701  56.428  1.00 18.55           H
ATOM   3001 HH22 ARG A 270      19.212 -21.005  57.680  1.00 18.55           H
ATOM   3002  N   VAL A 271      18.117 -16.783  51.628  1.00 16.80           N
ATOM   3003  CA  VAL A 271      18.762 -15.503  51.847  1.00 14.77           C
ATOM   3004  C   VAL A 271      18.665 -15.032  53.291  1.00 20.07           C
ATOM   3005  O   VAL A 271      19.139 -13.939  53.610  1.00 21.97           O
ATOM   3006  CB  VAL A 271      18.174 -14.456  50.894  1.00 25.49           C
ATOM   3007  CG1 VAL A 271      18.320 -14.938  49.403  1.00 22.17           C
ATOM   3008  CG2 VAL A 271      16.749 -14.211  51.286  1.00 16.12           C
ATOM   3009  H   VAL A 271      17.256 -16.751  51.627  1.00 20.16           H
ATOM   3010  HA  VAL A 271      19.697 -15.573  51.619  1.00 17.73           H
ATOM   3011  HB  VAL A 271      18.666 -13.630  50.981  1.00 30.59           H
ATOM   3012 HG11 VAL A 271      17.988 -14.245  48.818  1.00 26.61           H
ATOM   3013 HG12 VAL A 271      19.246 -15.126  49.198  1.00 26.61           H
ATOM   3014 HG13 VAL A 271      17.791 -15.744  49.286  1.00 26.61           H
ATOM   3015 HG21 VAL A 271      16.361 -13.603  50.638  1.00 19.34           H
ATOM   3016 HG22 VAL A 271      16.262 -15.048  51.293  1.00 19.34           H
ATOM   3017 HG23 VAL A 271      16.721 -13.808  52.170  1.00 19.34           H
ATOM   3018  N   GLU A 272      18.080 -15.815  54.184  1.00 19.68           N
ATOM   3019  CA  GLU A 272      17.713 -15.233  55.469  1.00 22.11           C
ATOM   3020  C   GLU A 272      18.934 -14.824  56.317  1.00 21.87           C
ATOM   3021  O   GLU A 272      18.799 -13.939  57.173  1.00 19.78           O
ATOM   3022  CB  GLU A 272      16.764 -16.168  56.238  1.00 20.67           C
ATOM   3023  CG  GLU A 272      16.960 -17.640  56.056  1.00 21.62           C
ATOM   3024  CD  GLU A 272      15.928 -18.290  55.114  1.00 34.05           C
ATOM   3025  OE1 GLU A 272      15.759 -17.806  53.977  1.00 33.79           O
ATOM   3026  OE2 GLU A 272      15.296 -19.301  55.508  1.00 41.76           O1-
ATOM   3027  H   GLU A 272      17.886 -16.636  54.067  1.00 23.62           H
ATOM   3028  HA  GLU A 272      17.207 -14.423  55.286  1.00 26.53           H
ATOM   3029  HB2 GLU A 272      16.838 -15.968  57.186  1.00 24.80           H
ATOM   3030  HB3 GLU A 272      15.860 -15.982  55.940  1.00 24.80           H
ATOM   3031  HG2 GLU A 272      17.850 -17.795  55.702  1.00 25.95           H
ATOM   3032  HG3 GLU A 272      16.875 -18.053  56.927  1.00 25.95           H
ATOM   3033  N   HIS A 273      20.125 -15.406  56.096  1.00 21.83           N
ATOM   3034  CA  HIS A 273      21.327 -14.963  56.822  1.00 16.46           C
ATOM   3035  C   HIS A 273      22.633 -15.396  56.139  1.00 15.73           C
ATOM   3036  O   HIS A 273      22.790 -16.594  55.880  1.00  9.35           O
ATOM   3037  CB  HIS A 273      21.304 -15.501  58.262  1.00 16.35           C
ATOM   3038  CG  HIS A 273      22.180 -14.717  59.198  1.00 22.40           C
ATOM   3039  ND1 HIS A 273      21.678 -13.985  60.252  1.00 18.24           N
ATOM   3040  CD2 HIS A 273      23.519 -14.505  59.199  1.00 14.69           C
ATOM   3041  CE1 HIS A 273      22.668 -13.372  60.872  1.00 16.39           C
ATOM   3042  NE2 HIS A 273      23.794 -13.654  60.241  1.00 16.17           N
ATOM   3043  H   HIS A 273      20.246 -16.053  55.550  1.00 26.20           H
ATOM   3044  HA  HIS A 273      21.312 -13.995  56.865  1.00 19.75           H
ATOM   3045  HB2 HIS A 273      21.595 -16.425  58.268  1.00 19.62           H
ATOM   3046  HB3 HIS A 273      20.397 -15.447  58.594  1.00 19.62           H
ATOM   3047  HD1 HIS A 273      20.851 -13.931  60.475  1.00 21.88           H
ATOM   3048  HD2 HIS A 273      24.132 -14.860  58.596  1.00 17.63           H
ATOM   3049  HE1 HIS A 273      22.582 -12.815  61.619  1.00 19.67           H
ATOM   3050  N   THR A 274      23.584 -14.448  55.900  1.00 11.67           N
ATOM   3051  CA  THR A 274      24.867 -14.746  55.211  1.00 27.10           C
ATOM   3052  C   THR A 274      25.975 -13.714  55.499  1.00 26.60           C
ATOM   3053  O   THR A 274      25.737 -12.530  55.227  1.00 18.72           O
ATOM   3054  CB  THR A 274      24.561 -14.820  53.713  1.00  8.54           C
ATOM   3055  OG1 THR A 274      23.556 -15.799  53.530  1.00 13.26           O
ATOM   3056  CG2 THR A 274      25.702 -15.250  52.927  1.00 18.21           C
ATOM   3057  H   THR A 274      23.488 -13.625  56.098  1.00 14.00           H
ATOM   3058  HA  THR A 274      25.172 -15.623  55.480  1.00 32.52           H
ATOM   3059  HB  THR A 274      24.264 -13.972  53.372  1.00 10.25           H
ATOM   3060  HG1 THR A 274      23.523 -16.297  54.206  1.00 15.91           H
ATOM   3061 HG21 THR A 274      25.421 -15.335  52.002  1.00 21.85           H
ATOM   3062 HG22 THR A 274      26.429 -14.609  52.995  1.00 21.85           H
ATOM   3063 HG23 THR A 274      25.981 -16.120  53.252  1.00 21.85           H
ATOM   3064  N   GLU A 275      27.142 -14.119  56.100  1.00 21.96           N
ATOM   3065  CA  GLU A 275      27.896 -13.066  56.825  1.00 30.09           C
ATOM   3066  C   GLU A 275      29.322 -13.569  56.674  1.00 21.34           C
ATOM   3067  O   GLU A 275      29.572 -14.758  56.440  1.00 15.53           O
ATOM   3068  CB  GLU A 275      27.317 -12.889  58.261  1.00 15.57           C
ATOM   3069  CG  GLU A 275      28.121 -11.998  59.187  1.00 25.63           C
ATOM   3070  CD  GLU A 275      28.911 -10.794  58.572  1.00 41.34           C
ATOM   3071  OE1 GLU A 275      28.997 -10.607  57.341  1.00 37.76           O
ATOM   3072  OE2 GLU A 275      29.431 -10.081  59.465  1.00 56.93           O1-
ATOM   3073  H   GLU A 275      27.191 -15.062  56.535  1.00 26.35           H
ATOM   3074  HA  GLU A 275      27.772 -12.073  56.274  1.00 36.10           H
ATOM   3075  HB2 GLU A 275      26.296 -12.469  58.130  1.00 18.68           H
ATOM   3076  HB3 GLU A 275      27.162 -13.870  58.751  1.00 18.68           H
ATOM   3077  HG2 GLU A 275      27.484 -11.605  59.997  1.00 30.76           H
ATOM   3078  HG3 GLU A 275      28.919 -12.592  59.687  1.00 30.76           H
ATOM   3079  N   GLU A 276      30.380 -12.679  56.637  1.00 12.27           N
ATOM   3080  CA  GLU A 276      31.738 -13.215  56.834  1.00 12.39           C
ATOM   3081  C   GLU A 276      32.038 -14.401  55.882  1.00  7.25           C
ATOM   3082  O   GLU A 276      32.855 -15.322  55.988  1.00 10.69           O
ATOM   3083  CB  GLU A 276      32.021 -13.652  58.260  1.00 13.56           C
ATOM   3084  CG  GLU A 276      31.646 -12.593  59.273  1.00 16.82           C
ATOM   3085  CD  GLU A 276      32.135 -13.032  60.628  1.00 21.94           C
ATOM   3086  OE1 GLU A 276      32.373 -12.166  61.507  1.00 13.69           O
ATOM   3087  OE2 GLU A 276      32.227 -14.282  60.834  1.00 12.75           O1-
ATOM   3088  H   GLU A 276      30.236 -11.638  56.709  1.00 14.72           H
ATOM   3089  HA  GLU A 276      32.451 -12.380  56.551  1.00 14.87           H
ATOM   3090  HB2 GLU A 276      31.518 -14.609  58.501  1.00 16.27           H
ATOM   3091  HB3 GLU A 276      33.115 -13.859  58.330  1.00 16.27           H
ATOM   3092  HG2 GLU A 276      32.017 -11.586  58.995  1.00 20.18           H
ATOM   3093  HG3 GLU A 276      30.537 -12.480  59.336  1.00 20.18           H
ATOM   3094  N   CYS A 277      31.451 -14.184  54.663  1.00 12.56           N
ATOM   3095  CA  CYS A 277      31.639 -15.038  53.457  1.00 11.37           C
ATOM   3096  C   CYS A 277      33.079 -15.109  52.945  1.00 10.05           C
ATOM   3097  O   CYS A 277      33.751 -14.092  52.752  1.00  9.69           O
ATOM   3098  CB  CYS A 277      30.801 -14.559  52.270  1.00 14.26           C
ATOM   3099  SG  CYS A 277      29.012 -14.936  52.274  1.00 17.49           S
ATOM   3100  H   CYS A 277      30.922 -13.523  54.509  1.00 15.07           H
ATOM   3101  HA  CYS A 277      31.347 -15.939  53.635  1.00 13.64           H
ATOM   3102  HB2 CYS A 277      30.914 -13.595  52.156  1.00 17.12           H
ATOM   3103  HB3 CYS A 277      31.167 -15.003  51.488  1.00 17.12           H
ATOM   3104  N   THR A 278      33.513 -16.317  52.664  1.00 13.88           N
ATOM   3105  CA  THR A 278      34.843 -16.595  52.153  1.00 14.63           C
ATOM   3106  C   THR A 278      34.640 -17.034  50.717  1.00 10.93           C
ATOM   3107  O   THR A 278      34.046 -18.085  50.465  1.00 16.03           O
ATOM   3108  CB  THR A 278      35.523 -17.676  52.992  1.00 10.97           C
ATOM   3109  OG1 THR A 278      35.432 -17.335  54.373  1.00 10.41           O
ATOM   3110  CG2 THR A 278      36.974 -17.833  52.625  1.00 13.77           C
ATOM   3111  H   THR A 278      33.036 -17.026  52.766  1.00 16.66           H
ATOM   3112  HA  THR A 278      35.389 -15.794  52.166  1.00 17.56           H
ATOM   3113  HB  THR A 278      35.070 -18.525  52.861  1.00 13.16           H
ATOM   3114  HG1 THR A 278      35.904 -17.865  54.826  1.00 12.49           H
ATOM   3115 HG21 THR A 278      37.364 -18.568  53.135  1.00 16.52           H
ATOM   3116 HG22 THR A 278      37.070 -18.020  51.679  1.00 16.52           H
ATOM   3117 HG23 THR A 278      37.458 -17.021  52.838  1.00 16.52           H
ATOM   3118  N   CYS A 279      35.098 -16.227  49.781  1.00 14.58           N
ATOM   3119  CA  CYS A 279      34.819 -16.490  48.384  1.00 17.63           C
ATOM   3120  C   CYS A 279      36.106 -16.770  47.612  1.00 10.35           C
ATOM   3121  O   CYS A 279      37.191 -16.341  48.000  1.00 10.58           O
ATOM   3122  CB  CYS A 279      34.089 -15.316  47.772  1.00 11.86           C
ATOM   3123  SG  CYS A 279      32.683 -14.865  48.682  1.00 10.70           S
ATOM   3124  H   CYS A 279      35.572 -15.523  49.933  1.00 17.49           H
ATOM   3125  HA  CYS A 279      34.237 -17.261  48.308  1.00 21.16           H
ATOM   3126  HB2 CYS A 279      34.683 -14.554  47.731  1.00 14.23           H
ATOM   3127  HB3 CYS A 279      33.792 -15.568  46.891  1.00 14.23           H
ATOM   3128  N   GLY A 280      35.950 -17.484  46.501  1.00 11.60           N
ATOM   3129  CA  GLY A 280      37.022 -17.760  45.558  1.00 19.98           C
ATOM   3130  C   GLY A 280      36.444 -18.306  44.266  1.00 17.07           C
ATOM   3131  O   GLY A 280      35.260 -18.637  44.168  1.00 14.43           O
ATOM   3132  H   GLY A 280      35.196 -17.830  46.263  1.00 13.92           H
ATOM   3133  HA2 GLY A 280      37.533 -16.955  45.376  1.00 23.98           H
ATOM   3134  HA3 GLY A 280      37.632 -18.428  45.927  1.00 23.98           H
ATOM   3135  N   PHE A 281      37.321 -18.431  43.286  1.00 19.47           N
ATOM   3136  CA  PHE A 281      36.937 -18.788  41.929  1.00 21.48           C
ATOM   3137  C   PHE A 281      36.886 -20.315  41.816  1.00 20.59           C
ATOM   3138  O   PHE A 281      37.877 -21.005  42.100  1.00 10.48           O
ATOM   3139  CB  PHE A 281      37.920 -18.157  40.921  1.00 22.27           C
ATOM   3140  CG  PHE A 281      37.594 -16.718  40.575  1.00 15.51           C
ATOM   3141  CD1 PHE A 281      38.350 -15.675  41.070  1.00 17.97           C
ATOM   3142  CD2 PHE A 281      36.506 -16.421  39.764  1.00 22.70           C
ATOM   3143  CE1 PHE A 281      38.031 -14.339  40.736  1.00 17.18           C
ATOM   3144  CE2 PHE A 281      36.181 -15.100  39.438  1.00 25.44           C
ATOM   3145  CZ  PHE A 281      36.944 -14.068  39.932  1.00 22.69           C
ATOM   3146  H   PHE A 281      38.170 -18.326  43.393  1.00 23.37           H
ATOM   3147  HA  PHE A 281      36.052 -18.429  41.746  1.00 25.78           H
ATOM   3148  HB2 PHE A 281      38.819 -18.160  41.297  1.00 26.73           H
ATOM   3149  HB3 PHE A 281      37.915 -18.670  40.095  1.00 26.73           H
ATOM   3150  HD1 PHE A 281      39.081 -15.862  41.617  1.00 21.56           H
ATOM   3151  HD2 PHE A 281      35.994 -17.123  39.429  1.00 27.24           H
ATOM   3152  HE1 PHE A 281      38.532 -13.638  41.066  1.00 20.62           H
ATOM   3153  HE2 PHE A 281      35.458 -14.908  38.894  1.00 30.53           H
ATOM   3154  HZ  PHE A 281      36.728 -13.196  39.714  1.00 27.23           H
ATOM   3155  N   ALA A 282      35.718 -20.851  41.440  1.00 20.52           N
ATOM   3156  CA  ALA A 282      35.651 -22.261  41.066  1.00 20.28           C
ATOM   3157  C   ALA A 282      36.035 -22.452  39.618  1.00 20.59           C
ATOM   3158  O   ALA A 282      36.406 -23.563  39.220  1.00 20.48           O
ATOM   3159  CB  ALA A 282      34.248 -22.833  41.307  1.00 20.55           C
ATOM   3160  H   ALA A 282      34.968 -20.429  41.399  1.00 24.62           H
ATOM   3161  HA  ALA A 282      36.272 -22.773  41.610  1.00 24.34           H
ATOM   3162  HB1 ALA A 282      34.260 -23.792  41.138  1.00 24.65           H
ATOM   3163  HB2 ALA A 282      33.996 -22.673  42.236  1.00 24.65           H
ATOM   3164  HB3 ALA A 282      33.611 -22.395  40.716  1.00 24.65           H
ATOM   3165  N   SER A 283      35.997 -21.381  38.840  1.00 21.49           N
ATOM   3166  CA  SER A 283      36.353 -21.417  37.427  1.00 18.14           C
ATOM   3167  C   SER A 283      36.375 -19.970  36.961  1.00 21.57           C
ATOM   3168  O   SER A 283      36.220 -19.048  37.774  1.00 22.80           O
ATOM   3169  CB  SER A 283      35.352 -22.250  36.633  1.00 14.77           C
ATOM   3170  OG  SER A 283      34.183 -21.489  36.442  1.00 14.97           O
ATOM   3171  H   SER A 283      35.755 -20.599  39.119  1.00 25.79           H
ATOM   3172  HA  SER A 283      37.232 -21.806  37.328  1.00 21.77           H
ATOM   3173  HB2 SER A 283      35.737 -22.484  35.782  1.00 17.72           H
ATOM   3174  HB3 SER A 283      35.130 -23.050  37.130  1.00 17.72           H
ATOM   3175  HG  SER A 283      33.592 -21.976  36.101  1.00 17.96           H
ATOM   3176  N   ASN A 284      36.510 -19.765  35.643  1.00 24.11           N
ATOM   3177  CA  ASN A 284      36.373 -18.430  35.074  1.00 18.84           C
ATOM   3178  C   ASN A 284      34.919 -17.970  35.062  1.00 25.43           C
ATOM   3179  O   ASN A 284      34.665 -16.785  34.838  1.00 25.23           O
ATOM   3180  CB  ASN A 284      36.979 -18.376  33.673  1.00 14.16           C
ATOM   3181  CG  ASN A 284      38.459 -17.889  33.681  1.00 28.79           C
ATOM   3182  OD1 ASN A 284      38.760 -17.000  34.452  1.00 22.34           O
ATOM   3183  ND2 ASN A 284      39.364 -18.465  32.828  1.00 15.72           N
ATOM   3184  H   ASN A 284      36.654 -20.385  35.066  1.00 28.93           H
ATOM   3185  HA  ASN A 284      36.872 -17.804  35.617  1.00 22.61           H
ATOM   3186  HB2 ASN A 284      36.943 -19.261  33.276  1.00 17.00           H
ATOM   3187  HB3 ASN A 284      36.467 -17.745  33.150  1.00 17.00           H
ATOM   3188 HD21 ASN A 284      40.203 -18.311  32.917  1.00 18.86           H
ATOM   3189 HD22 ASN A 284      39.091 -18.983  32.203  1.00 18.86           H
ATOM   3190  N   LYS A 285      33.977 -18.850  35.396  1.00 25.48           N
ATOM   3191  CA  LYS A 285      32.554 -18.567  35.301  1.00 26.92           C
ATOM   3192  C   LYS A 285      31.887 -18.349  36.649  1.00 22.63           C
ATOM   3193  O   LYS A 285      30.956 -17.543  36.738  1.00 21.55           O
ATOM   3194  CB  LYS A 285      31.855 -19.727  34.577  1.00 18.58           C
ATOM   3195  CG  LYS A 285      30.314 -19.693  34.512  1.00 53.55           C
ATOM   3196  CD  LYS A 285      29.800 -18.783  33.389  1.00 61.52           C
ATOM   3197  CE  LYS A 285      28.593 -19.416  32.636  1.00 62.83           C
ATOM   3198  NZ  LYS A 285      27.951 -18.483  31.636  1.00 60.38           N1+
ATOM   3199  H   LYS A 285      34.141 -19.635  35.702  1.00 30.58           H
ATOM   3200  HA  LYS A 285      32.422 -17.765  34.769  1.00 32.30           H
ATOM   3201  HB2 LYS A 285      32.180 -19.742  33.666  1.00 22.29           H
ATOM   3202  HB3 LYS A 285      32.112 -20.546  35.022  1.00 22.29           H
ATOM   3203  HG2 LYS A 285      29.989 -20.590  34.335  1.00 64.26           H
ATOM   3204  HG3 LYS A 285      29.945 -19.368  35.345  1.00 64.26           H
ATOM   3205  HD2 LYS A 285      29.513 -17.934  33.767  1.00 73.82           H
ATOM   3206  HD3 LYS A 285      30.515 -18.638  32.748  1.00 73.82           H
ATOM   3207  HE2 LYS A 285      28.902 -20.197  32.150  1.00 75.40           H
ATOM   3208  HE3 LYS A 285      27.917 -19.674  33.279  1.00 75.40           H
ATOM   3209  HZ1 LYS A 285      27.251 -18.875  31.256  1.00 72.46           H
ATOM   3210  HZ2 LYS A 285      27.684 -17.734  32.040  1.00 72.46           H
ATOM   3211  HZ3 LYS A 285      28.540 -18.265  31.000  1.00 72.46           H
ATOM   3212  N   THR A 286      32.325 -19.046  37.697  1.00 24.59           N
ATOM   3213  CA  THR A 286      31.618 -19.044  38.963  1.00 19.69           C
ATOM   3214  C   THR A 286      32.558 -18.702  40.099  1.00 25.59           C
ATOM   3215  O   THR A 286      33.703 -19.175  40.136  1.00 22.87           O
ATOM   3216  CB  THR A 286      30.993 -20.386  39.253  1.00 18.70           C
ATOM   3217  OG1 THR A 286      30.316 -20.847  38.087  1.00 28.57           O
ATOM   3218  CG2 THR A 286      29.976 -20.235  40.390  1.00 32.65           C
ATOM   3219  H   THR A 286      33.032 -19.534  37.703  1.00 29.51           H
ATOM   3220  HA  THR A 286      30.908 -18.388  38.947  1.00 23.63           H
ATOM   3221  HB  THR A 286      31.689 -21.009  39.511  1.00 22.44           H
ATOM   3222  HG1 THR A 286      29.983 -21.599  38.245  1.00 34.28           H
ATOM   3223 HG21 THR A 286      29.596 -21.096  40.607  1.00 39.18           H
ATOM   3224 HG22 THR A 286      30.409 -19.877  41.182  1.00 39.18           H
ATOM   3225 HG23 THR A 286      29.263 -19.633  40.126  1.00 39.18           H
ATOM   3226  N   ILE A 287      32.052 -17.881  41.018  1.00 16.61           N
ATOM   3227  CA  ILE A 287      32.616 -17.699  42.347  1.00 14.32           C
ATOM   3228  C   ILE A 287      31.736 -18.443  43.341  1.00 13.92           C
ATOM   3229  O   ILE A 287      30.505 -18.398  43.264  1.00 24.88           O
ATOM   3230  CB  ILE A 287      32.722 -16.204  42.702  1.00 14.48           C
ATOM   3231  CG1 ILE A 287      33.715 -15.507  41.768  1.00 14.52           C
ATOM   3232  CG2 ILE A 287      33.134 -16.034  44.171  1.00 14.36           C
ATOM   3233  CD1 ILE A 287      33.687 -13.934  41.818  1.00 17.27           C
ATOM   3234  H   ILE A 287      31.352 -17.406  40.882  1.00 19.93           H
ATOM   3235  HA  ILE A 287      33.507 -18.090  42.394  1.00 17.18           H
ATOM   3236  HB  ILE A 287      31.850 -15.794  42.577  1.00 17.38           H
ATOM   3237 HG12 ILE A 287      34.609 -15.792  42.018  1.00 17.42           H
ATOM   3238 HG13 ILE A 287      33.520 -15.787  40.862  1.00 17.42           H
ATOM   3239 HG21 ILE A 287      33.226 -15.083  44.341  1.00 17.23           H
ATOM   3240 HG22 ILE A 287      32.443 -16.388  44.752  1.00 17.23           H
ATOM   3241 HG23 ILE A 287      33.975 -16.485  44.331  1.00 17.23           H
ATOM   3242 HD11 ILE A 287      34.381 -13.577  41.244  1.00 20.72           H
ATOM   3243 HD12 ILE A 287      32.824 -13.608  41.516  1.00 20.72           H
ATOM   3244 HD13 ILE A 287      33.836 -13.646  42.729  1.00 20.72           H
ATOM   3245  N   GLU A 288      32.370 -19.131  44.269  1.00 18.62           N
ATOM   3246  CA  GLU A 288      31.673 -19.802  45.353  1.00 17.37           C
ATOM   3247  C   GLU A 288      32.125 -19.221  46.682  1.00 17.07           C
ATOM   3248  O   GLU A 288      33.279 -18.822  46.844  1.00 20.06           O
ATOM   3249  CB  GLU A 288      31.911 -21.320  45.299  1.00 16.63           C
ATOM   3250  CG  GLU A 288      31.382 -21.915  43.993  1.00 18.94           C
ATOM   3251  CD  GLU A 288      31.668 -23.378  43.831  1.00 14.39           C
ATOM   3252  OE1 GLU A 288      30.783 -24.125  43.338  1.00 24.60           O
ATOM   3253  OE2 GLU A 288      32.779 -23.779  44.187  1.00 14.48           O1-
ATOM   3254  H   GLU A 288      33.224 -19.238  44.287  1.00 22.35           H
ATOM   3255  HA  GLU A 288      30.726 -19.638  45.262  1.00 20.84           H
ATOM   3256  HB2 GLU A 288      32.865 -21.492  45.349  1.00 19.96           H
ATOM   3257  HB3 GLU A 288      31.456 -21.734  46.047  1.00 19.96           H
ATOM   3258  HG2 GLU A 288      30.418 -21.804  43.973  1.00 22.73           H
ATOM   3259  HG3 GLU A 288      31.783 -21.444  43.244  1.00 22.73           H
ATOM   3260  N   CYS A 289      31.198 -19.135  47.613  1.00 21.14           N
ATOM   3261  CA  CYS A 289      31.515 -18.712  48.956  1.00 14.15           C
ATOM   3262  C   CYS A 289      30.951 -19.728  49.929  1.00 13.57           C
ATOM   3263  O   CYS A 289      29.853 -20.248  49.736  1.00 20.82           O
ATOM   3264  CB  CYS A 289      30.949 -17.314  49.261  1.00 17.22           C
ATOM   3265  SG  CYS A 289      31.243 -16.098  47.978  1.00 14.56           S
ATOM   3266  H   CYS A 289      30.371 -19.324  47.487  1.00 25.37           H
ATOM   3267  HA  CYS A 289      32.475 -18.699  49.073  1.00 16.98           H
ATOM   3268  HB2 CYS A 289      29.999 -17.380  49.394  1.00 20.66           H
ATOM   3269  HB3 CYS A 289      31.374 -16.987  50.074  1.00 20.66           H
ATOM   3270  N   ALA A 290      31.721 -20.034  50.958  1.00 14.06           N
ATOM   3271  CA  ALA A 290      31.181 -20.601  52.184  1.00 18.42           C
ATOM   3272  C   ALA A 290      31.098 -19.466  53.194  1.00 12.58           C
ATOM   3273  O   ALA A 290      32.077 -18.735  53.373  1.00 12.22           O
ATOM   3274  CB  ALA A 290      32.065 -21.745  52.694  1.00 20.08           C
ATOM   3275  H   ALA A 290      32.572 -19.930  50.971  1.00 16.87           H
ATOM   3276  HA  ALA A 290      30.281 -20.935  52.039  1.00 22.10           H
ATOM   3277  HB1 ALA A 290      31.621 -22.210  53.421  1.00 24.09           H
ATOM   3278  HB2 ALA A 290      32.243 -22.365  51.967  1.00 24.09           H
ATOM   3279  HB3 ALA A 290      32.913 -21.380  53.003  1.00 24.09           H
ATOM   3280  N   CYS A 291      29.939 -19.310  53.835  1.00 15.23           N
ATOM   3281  CA  CYS A 291      29.565 -18.068  54.532  1.00 26.87           C
ATOM   3282  C   CYS A 291      29.093 -18.368  55.963  1.00 18.42           C
ATOM   3283  O   CYS A 291      28.987 -19.541  56.346  1.00 16.23           O
ATOM   3284  CB  CYS A 291      28.488 -17.327  53.734  1.00 20.13           C
ATOM   3285  SG  CYS A 291      28.926 -16.930  52.067  1.00 12.58           S
ATOM   3286  H   CYS A 291      29.334 -19.912  53.864  1.00 18.28           H
ATOM   3287  HA  CYS A 291      30.339 -17.486  54.598  1.00 32.24           H
ATOM   3288  HB2 CYS A 291      27.659 -17.838  53.717  1.00 24.15           H
ATOM   3289  HB3 CYS A 291      28.342 -16.470  54.168  1.00 24.15           H
ATOM   3290  N   ARG A 292      28.817 -17.322  56.791  1.00 22.84           N
ATOM   3291  CA  ARG A 292      28.366 -17.627  58.149  1.00  8.26           C
ATOM   3292  C   ARG A 292      26.954 -17.058  58.236  1.00  9.57           C
ATOM   3293  O   ARG A 292      26.616 -15.910  57.987  1.00 25.33           O
ATOM   3294  CB  ARG A 292      29.281 -16.925  59.161  1.00 14.49           C
ATOM   3295  CG  ARG A 292      29.049 -17.374  60.596  1.00 11.17           C
ATOM   3296  CD  ARG A 292      28.719 -16.218  61.521  1.00 16.20           C
ATOM   3297  NE  ARG A 292      29.973 -15.574  61.987  1.00 18.77           N
ATOM   3298  CZ  ARG A 292      30.236 -15.258  63.281  1.00 11.24           C
ATOM   3299  NH1 ARG A 292      31.488 -14.736  63.638  1.00 15.20           N
ATOM   3300  NH2 ARG A 292      29.387 -15.580  64.308  1.00 10.44           N1+
ATOM   3301  H   ARG A 292      28.836 -16.329  56.516  1.00 27.40           H
ATOM   3302  HA  ARG A 292      28.401 -18.743  58.320  1.00  9.92           H
ATOM   3303  HB2 ARG A 292      30.339 -17.145  58.870  1.00 17.39           H
ATOM   3304  HB3 ARG A 292      29.170 -15.830  59.038  1.00 17.39           H
ATOM   3305  HG2 ARG A 292      28.218 -18.110  60.643  1.00 13.40           H
ATOM   3306  HG3 ARG A 292      29.934 -17.940  60.953  1.00 13.40           H
ATOM   3307  HD2 ARG A 292      28.132 -15.451  60.957  1.00 19.44           H
ATOM   3308  HD3 ARG A 292      28.064 -16.546  62.348  1.00 19.44           H
ATOM   3309  HE  ARG A 292      30.700 -15.355  61.250  1.00 22.53           H
ATOM   3310 HH11 ARG A 292      32.121 -14.477  62.834  1.00 18.23           H
ATOM   3311 HH12 ARG A 292      31.491 -13.997  64.350  1.00 18.23           H
ATOM   3312 HH21 ARG A 292      28.453 -15.992  64.109  1.00 12.53           H
ATOM   3313 HH22 ARG A 292      29.461 -15.161  65.220  1.00 12.53           H
ATOM   3314  N   ASP A 293      26.095 -18.026  58.640  1.00 15.89           N
ATOM   3315  CA  ASP A 293      24.795 -17.857  59.322  1.00 22.60           C
ATOM   3316  C   ASP A 293      24.964 -17.898  60.842  1.00  8.16           C
ATOM   3317  O   ASP A 293      25.229 -18.998  61.374  1.00  7.26           O
ATOM   3318  CB  ASP A 293      23.839 -19.007  58.959  1.00 17.07           C
ATOM   3319  CG  ASP A 293      22.392 -18.799  59.502  1.00 16.83           C
ATOM   3320  OD1 ASP A 293      21.423 -19.260  58.856  1.00 16.89           O
ATOM   3321  OD2 ASP A 293      22.211 -18.152  60.553  1.00 20.69           O1-
ATOM   3322  H   ASP A 293      26.308 -18.848  58.539  1.00 19.07           H
ATOM   3323  HA  ASP A 293      24.388 -17.021  59.055  1.00 27.12           H
ATOM   3324  HB2 ASP A 293      23.820 -19.137  57.997  1.00 20.49           H
ATOM   3325  HB3 ASP A 293      24.169 -19.828  59.361  1.00 20.49           H
ATOM   3326  N   ASN A 294      24.633 -16.759  61.556  1.00 14.16           N
ATOM   3327  CA  ASN A 294      24.866 -16.664  63.002  1.00 18.31           C
ATOM   3328  C   ASN A 294      23.696 -17.016  63.984  1.00  7.68           C
ATOM   3329  O   ASN A 294      23.866 -17.192  65.177  1.00 20.39           O
ATOM   3330  CB  ASN A 294      25.280 -15.186  63.191  1.00 10.62           C
ATOM   3331  CG  ASN A 294      25.932 -15.071  64.520  1.00  8.15           C
ATOM   3332  OD1 ASN A 294      26.836 -15.800  64.933  1.00 11.57           O
ATOM   3333  ND2 ASN A 294      25.508 -13.981  65.279  1.00  8.58           N
ATOM   3334  H   ASN A 294      23.894 -16.151  61.180  1.00 16.99           H
ATOM   3335  HA  ASN A 294      25.716 -17.354  63.298  1.00 21.97           H
ATOM   3336  HB2 ASN A 294      25.944 -14.824  62.374  1.00 12.75           H
ATOM   3337  HB3 ASN A 294      24.384 -14.526  63.055  1.00 12.75           H
ATOM   3338 HD21 ASN A 294      25.759 -13.981  66.263  1.00 10.29           H
ATOM   3339 HD22 ASN A 294      24.554 -13.655  65.102  1.00 10.29           H
ATOM   3340  N   SER A 295      22.481 -17.140  63.380  1.00  7.17           N
ATOM   3341  CA  SER A 295      21.114 -17.203  63.965  1.00 21.69           C
ATOM   3342  C   SER A 295      20.384 -18.522  63.803  1.00 15.83           C
ATOM   3343  O   SER A 295      19.621 -18.890  64.692  1.00 16.02           O
ATOM   3344  CB  SER A 295      20.126 -16.181  63.335  1.00 22.45           C
ATOM   3345  OG  SER A 295      20.712 -14.985  62.860  1.00 32.26           O
ATOM   3346  H   SER A 295      22.439 -17.215  62.523  1.00  8.60           H
ATOM   3347  HA  SER A 295      21.138 -17.010  64.912  1.00 26.03           H
ATOM   3348  HB2 SER A 295      19.668 -16.609  62.592  1.00 26.94           H
ATOM   3349  HB3 SER A 295      19.456 -15.965  64.004  1.00 26.94           H
ATOM   3350  HG  SER A 295      20.449 -14.862  62.076  1.00 38.72           H
ATOM   3351  N   TYR A 296      20.452 -19.165  62.626  1.00 23.66           N
ATOM   3352  CA  TYR A 296      19.489 -20.212  62.273  1.00 20.47           C
ATOM   3353  C   TYR A 296      20.054 -21.610  62.089  1.00 12.04           C
ATOM   3354  O   TYR A 296      19.273 -22.565  62.105  1.00 13.51           O
ATOM   3355  CB  TYR A 296      18.759 -19.867  60.971  1.00 14.07           C
ATOM   3356  CG  TYR A 296      17.981 -18.584  61.038  1.00 18.55           C
ATOM   3357  CD1 TYR A 296      17.029 -18.351  62.050  1.00 15.74           C
ATOM   3358  CD2 TYR A 296      18.182 -17.602  60.074  1.00 18.54           C
ATOM   3359  CE1 TYR A 296      16.319 -17.140  62.088  1.00 22.64           C
ATOM   3360  CE2 TYR A 296      17.493 -16.415  60.103  1.00 26.96           C
ATOM   3361  CZ  TYR A 296      16.553 -16.186  61.109  1.00 25.38           C
ATOM   3362  OH  TYR A 296      15.864 -14.993  61.127  1.00 27.93           O
ATOM   3363  H   TYR A 296      21.039 -19.012  62.016  1.00 28.40           H
ATOM   3364  HA  TYR A 296      18.803 -20.261  62.964  1.00 24.56           H
ATOM   3365  HB2 TYR A 296      19.381 -19.821  60.233  1.00 16.88           H
ATOM   3366  HB3 TYR A 296      18.117 -20.574  60.791  1.00 16.88           H
ATOM   3367  HD1 TYR A 296      16.873 -18.998  62.703  1.00 18.88           H
ATOM   3368  HD2 TYR A 296      18.812 -17.750  59.405  1.00 22.25           H
ATOM   3369  HE1 TYR A 296      15.687 -16.975  62.748  1.00 27.17           H
ATOM   3370  HE2 TYR A 296      17.658 -15.776  59.446  1.00 32.35           H
ATOM   3371  HH  TYR A 296      15.597 -14.835  61.901  1.00 33.51           H
ATOM   3372  N   THR A 297      21.347 -21.779  61.872  1.00 15.53           N
ATOM   3373  CA  THR A 297      21.793 -23.136  61.652  1.00 13.48           C
ATOM   3374  C   THR A 297      23.285 -23.228  61.900  1.00 12.99           C
ATOM   3375  O   THR A 297      24.009 -22.224  61.934  1.00 19.63           O
ATOM   3376  CB  THR A 297      21.418 -23.615  60.234  1.00 18.68           C
ATOM   3377  OG1 THR A 297      21.747 -25.004  60.054  1.00 19.47           O
ATOM   3378  CG2 THR A 297      22.121 -22.789  59.135  1.00 17.83           C
ATOM   3379  H   THR A 297      21.955 -21.173  61.836  1.00 18.63           H
ATOM   3380  HA  THR A 297      21.350 -23.713  62.295  1.00 16.18           H
ATOM   3381  HB  THR A 297      20.460 -23.515  60.121  1.00 22.42           H
ATOM   3382  HG1 THR A 297      21.400 -25.478  60.661  1.00 23.37           H
ATOM   3383 HG21 THR A 297      21.896 -23.150  58.259  1.00 21.40           H
ATOM   3384 HG22 THR A 297      21.816 -21.873  59.179  1.00 21.40           H
ATOM   3385 HG23 THR A 297      23.079 -22.821  59.243  1.00 21.40           H
ATOM   3386  N   ALA A 298      23.714 -24.459  62.129  1.00 14.35           N
ATOM   3387  CA  ALA A 298      25.114 -24.832  62.110  1.00 15.84           C
ATOM   3388  C   ALA A 298      25.610 -25.243  60.727  1.00  9.23           C
ATOM   3389  O   ALA A 298      26.777 -25.611  60.603  1.00 14.21           O
ATOM   3390  CB  ALA A 298      25.345 -25.972  63.086  1.00 10.68           C
ATOM   3391  H   ALA A 298      23.195 -25.112  62.301  1.00 17.22           H
ATOM   3392  HA  ALA A 298      25.638 -24.062  62.407  1.00 19.01           H
ATOM   3393  HB1 ALA A 298      26.300 -26.116  63.169  1.00 12.81           H
ATOM   3394  HB2 ALA A 298      24.963 -25.716  63.943  1.00 12.81           H
ATOM   3395  HB3 ALA A 298      24.907 -26.768  62.748  1.00 12.81           H
ATOM   3396  N   LYS A 299      24.759 -25.238  59.702  1.00  9.64           N
ATOM   3397  CA  LYS A 299      25.196 -25.438  58.319  1.00  9.25           C
ATOM   3398  C   LYS A 299      25.659 -24.114  57.720  1.00 10.71           C
ATOM   3399  O   LYS A 299      25.110 -23.053  58.031  1.00 19.65           O
ATOM   3400  CB  LYS A 299      24.070 -25.997  57.446  1.00 14.66           C
ATOM   3401  CG  LYS A 299      23.552 -27.363  57.836  1.00 17.97           C
ATOM   3402  CD  LYS A 299      22.419 -27.842  56.898  1.00 12.48           C
ATOM   3403  CE  LYS A 299      21.860 -29.179  57.346  1.00 15.68           C
ATOM   3404  NZ  LYS A 299      20.700 -29.625  56.561  1.00 16.52           N1+
ATOM   3405  H   LYS A 299      23.917 -25.128  59.784  1.00 11.57           H
ATOM   3406  HA  LYS A 299      25.934 -26.057  58.280  1.00 11.10           H
ATOM   3407  HB2 LYS A 299      23.307 -25.403  57.499  1.00 17.59           H
ATOM   3408  HB3 LYS A 299      24.366 -26.050  56.522  1.00 17.59           H
ATOM   3409  HG2 LYS A 299      24.288 -27.995  57.792  1.00 21.57           H
ATOM   3410  HG3 LYS A 299      23.194 -27.320  58.735  1.00 21.57           H
ATOM   3411  HD2 LYS A 299      21.695 -27.200  56.893  1.00 14.97           H
ATOM   3412  HD3 LYS A 299      22.779 -27.945  55.999  1.00 14.97           H
ATOM   3413  HE2 LYS A 299      22.559 -29.845  57.231  1.00 18.82           H
ATOM   3414  HE3 LYS A 299      21.601 -29.130  58.281  1.00 18.82           H
ATOM   3415  HZ1 LYS A 299      20.590 -30.502  56.658  1.00 19.82           H
ATOM   3416  HZ2 LYS A 299      19.969 -29.208  56.833  1.00 19.82           H
ATOM   3417  HZ3 LYS A 299      20.841 -29.451  55.701  1.00 19.82           H
ATOM   3418  N   ARG A 300      26.650 -24.180  56.822  1.00  6.53           N
ATOM   3419  CA  ARG A 300      27.138 -22.945  56.208  1.00 11.20           C
ATOM   3420  C   ARG A 300      26.342 -22.630  54.948  1.00 13.73           C
ATOM   3421  O   ARG A 300      26.209 -23.488  54.072  1.00 14.05           O
ATOM   3422  CB  ARG A 300      28.624 -23.022  55.840  1.00 18.35           C
ATOM   3423  CG  ARG A 300      29.602 -23.114  57.023  1.00 13.57           C
ATOM   3424  CD  ARG A 300      31.015 -22.678  56.622  1.00 11.07           C
ATOM   3425  NE  ARG A 300      31.922 -22.622  57.769  1.00 20.08           N
ATOM   3426  CZ  ARG A 300      31.875 -21.691  58.711  1.00 17.19           C
ATOM   3427  NH1 ARG A 300      32.734 -21.737  59.717  1.00 13.80           N
ATOM   3428  NH2 ARG A 300      30.961 -20.714  58.647  1.00 24.04           N1+
ATOM   3429  H   ARG A 300      27.027 -24.901  56.562  1.00  7.84           H
ATOM   3430  HA  ARG A 300      27.043 -22.220  56.839  1.00 13.44           H
ATOM   3431  HB2 ARG A 300      28.770 -23.796  55.271  1.00 22.02           H
ATOM   3432  HB3 ARG A 300      28.861 -22.220  55.351  1.00 22.02           H
ATOM   3433  HG2 ARG A 300      29.299 -22.543  57.740  1.00 16.28           H
ATOM   3434  HG3 ARG A 300      29.665 -24.032  57.331  1.00 16.28           H
ATOM   3435  HD2 ARG A 300      31.378 -23.324  55.998  1.00 13.28           H
ATOM   3436  HD3 ARG A 300      30.972 -21.796  56.220  1.00 13.28           H
ATOM   3437  HE  ARG A 300      32.455 -23.286  57.904  1.00 24.09           H
ATOM   3438 HH11 ARG A 300      33.327 -22.358  59.755  1.00 16.56           H
ATOM   3439 HH12 ARG A 300      32.710 -21.127  60.324  1.00 16.56           H
ATOM   3440 HH21 ARG A 300      30.402 -20.685  57.994  1.00 28.85           H
ATOM   3441 HH22 ARG A 300      30.933 -20.107  59.256  1.00 28.85           H
ATOM   3442  N   PRO A 301      25.799 -21.434  54.809  1.00 10.12           N
ATOM   3443  CA  PRO A 301      25.216 -21.055  53.518  1.00 11.48           C
ATOM   3444  C   PRO A 301      26.289 -21.045  52.442  1.00 13.35           C
ATOM   3445  O   PRO A 301      27.417 -20.605  52.670  1.00 22.33           O
ATOM   3446  CB  PRO A 301      24.656 -19.652  53.777  1.00  8.12           C
ATOM   3447  CG  PRO A 301      24.508 -19.575  55.303  1.00 26.18           C
ATOM   3448  CD  PRO A 301      25.623 -20.405  55.842  1.00 11.97           C
ATOM   3449  HA  PRO A 301      24.499 -21.662  53.261  1.00 13.77           H
ATOM   3450  HB2 PRO A 301      25.270 -18.975  53.447  1.00  9.74           H
ATOM   3451  HB3 PRO A 301      23.791 -19.561  53.354  1.00  9.74           H
ATOM   3452  HG2 PRO A 301      24.601 -18.663  55.612  1.00 31.42           H
ATOM   3453  HG3 PRO A 301      23.658 -19.952  55.580  1.00 31.42           H
ATOM   3454  HD2 PRO A 301      26.435 -19.878  55.905  1.00 14.37           H
ATOM   3455  HD3 PRO A 301      25.371 -20.785  56.703  1.00 14.37           H
ATOM   3456  N   PHE A 302      25.936 -21.523  51.257  1.00 12.40           N
ATOM   3457  CA  PHE A 302      26.900 -21.675  50.171  1.00 13.68           C
ATOM   3458  C   PHE A 302      26.427 -20.888  48.962  1.00 17.86           C
ATOM   3459  O   PHE A 302      25.373 -21.192  48.398  1.00 23.04           O
ATOM   3460  CB  PHE A 302      27.081 -23.150  49.818  1.00 11.80           C
ATOM   3461  CG  PHE A 302      28.291 -23.430  48.981  1.00 16.24           C
ATOM   3462  CD1 PHE A 302      29.471 -23.865  49.570  1.00 22.67           C
ATOM   3463  CD2 PHE A 302      28.263 -23.269  47.609  1.00 10.62           C
ATOM   3464  CE1 PHE A 302      30.583 -24.135  48.793  1.00 11.43           C
ATOM   3465  CE2 PHE A 302      29.384 -23.554  46.843  1.00 23.87           C
ATOM   3466  CZ  PHE A 302      30.533 -23.974  47.443  1.00 18.29           C
ATOM   3467  H   PHE A 302      25.138 -21.777  51.067  1.00 14.88           H
ATOM   3468  HA  PHE A 302      27.757 -21.322  50.438  1.00 16.42           H
ATOM   3469  HB2 PHE A 302      27.167 -23.673  50.630  1.00 14.16           H
ATOM   3470  HB3 PHE A 302      26.310 -23.450  49.322  1.00 14.16           H
ATOM   3471  HD1 PHE A 302      29.516 -23.979  50.489  1.00 27.20           H
ATOM   3472  HD2 PHE A 302      27.482 -22.985  47.189  1.00 12.75           H
ATOM   3473  HE1 PHE A 302      31.365 -24.422  49.187  1.00 13.71           H
ATOM   3474  HE2 PHE A 302      29.363 -23.447  45.923  1.00 28.65           H
ATOM   3475  HZ  PHE A 302      31.278 -24.156  46.935  1.00 21.95           H
ATOM   3476  N   VAL A 303      27.204 -19.893  48.552  1.00 30.53           N
ATOM   3477  CA  VAL A 303      26.849 -19.028  47.427  1.00 19.07           C
ATOM   3478  C   VAL A 303      27.506 -19.529  46.156  1.00 17.82           C
ATOM   3479  O   VAL A 303      28.711 -19.795  46.134  1.00 15.07           O
ATOM   3480  CB  VAL A 303      27.286 -17.586  47.679  1.00 20.31           C
ATOM   3481  CG1 VAL A 303      26.700 -16.713  46.617  1.00 17.41           C
ATOM   3482  CG2 VAL A 303      26.885 -17.160  49.076  1.00 21.01           C
ATOM   3483  H   VAL A 303      27.958 -19.696  48.918  1.00 36.64           H
ATOM   3484  HA  VAL A 303      25.885 -19.020  47.291  1.00 22.88           H
ATOM   3485  HB  VAL A 303      28.249 -17.535  47.608  1.00 24.37           H
ATOM   3486 HG11 VAL A 303      26.937 -15.790  46.787  1.00 20.89           H
ATOM   3487 HG12 VAL A 303      27.033 -16.998  45.756  1.00 20.89           H
ATOM   3488 HG13 VAL A 303      25.737 -16.828  46.657  1.00 20.89           H
ATOM   3489 HG21 VAL A 303      27.085 -16.218  49.186  1.00 25.21           H
ATOM   3490 HG22 VAL A 303      25.938 -17.315  49.187  1.00 25.21           H
ATOM   3491 HG23 VAL A 303      27.383 -17.686  49.723  1.00 25.21           H
ATOM   3492  N   LYS A 304      26.716 -19.618  45.090  1.00 33.17           N
ATOM   3493  CA  LYS A 304      27.203 -19.789  43.729  1.00 12.66           C
ATOM   3494  C   LYS A 304      26.869 -18.505  42.994  1.00 19.51           C
ATOM   3495  O   LYS A 304      25.710 -18.076  42.993  1.00 19.85           O
ATOM   3496  CB  LYS A 304      26.556 -20.991  43.057  1.00 18.98           C
ATOM   3497  CG  LYS A 304      26.975 -22.279  43.668  1.00 23.42           C
ATOM   3498  CD  LYS A 304      26.440 -23.457  42.876  1.00 22.55           C
ATOM   3499  CE  LYS A 304      26.651 -24.750  43.619  1.00 22.33           C
ATOM   3500  NZ  LYS A 304      26.283 -25.903  42.756  1.00 25.04           N1+
ATOM   3501  H   LYS A 304      25.856 -19.570  45.131  1.00 39.81           H
ATOM   3502  HA  LYS A 304      28.164 -19.920  43.721  1.00 15.19           H
ATOM   3503  HB2 LYS A 304      25.590 -20.916  43.148  1.00 22.77           H
ATOM   3504  HB3 LYS A 304      26.802 -21.010  42.116  1.00 22.77           H
ATOM   3505  HG2 LYS A 304      27.945 -22.323  43.684  1.00 28.10           H
ATOM   3506  HG3 LYS A 304      26.626 -22.336  44.575  1.00 28.10           H
ATOM   3507  HD2 LYS A 304      25.491 -23.348  42.714  1.00 27.06           H
ATOM   3508  HD3 LYS A 304      26.921 -23.518  42.037  1.00 27.06           H
ATOM   3509  HE2 LYS A 304      27.587 -24.837  43.870  1.00 26.80           H
ATOM   3510  HE3 LYS A 304      26.085 -24.770  44.409  1.00 26.80           H
ATOM   3511  HZ1 LYS A 304      26.155 -26.624  43.267  1.00 30.05           H
ATOM   3512  HZ2 LYS A 304      25.536 -25.730  42.309  1.00 30.05           H
ATOM   3513  HZ3 LYS A 304      26.945 -26.068  42.182  1.00 30.05           H
ATOM   3514  N   LEU A 305      27.891 -17.883  42.407  1.00 17.44           N
ATOM   3515  CA  LEU A 305      27.782 -16.574  41.784  1.00 22.75           C
ATOM   3516  C   LEU A 305      28.292 -16.676  40.360  1.00 19.59           C
ATOM   3517  O   LEU A 305      29.422 -17.118  40.131  1.00 17.75           O
ATOM   3518  CB  LEU A 305      28.581 -15.526  42.558  1.00 23.55           C
ATOM   3519  CG  LEU A 305      28.399 -14.043  42.191  1.00 34.95           C
ATOM   3520  CD1 LEU A 305      28.945 -13.161  43.342  1.00 47.36           C
ATOM   3521  CD2 LEU A 305      29.109 -13.714  40.888  1.00 21.13           C
ATOM   3522  H   LEU A 305      28.686 -18.211  42.368  1.00 20.93           H
ATOM   3523  HA  LEU A 305      26.853 -16.293  41.768  1.00 27.31           H
ATOM   3524  HB2 LEU A 305      28.349 -15.607  43.499  1.00 28.26           H
ATOM   3525  HB3 LEU A 305      29.525 -15.731  42.445  1.00 28.26           H
ATOM   3526  HG  LEU A 305      27.456 -13.841  42.091  1.00 41.94           H
ATOM   3527 HD11 LEU A 305      28.816 -12.226  43.112  1.00 56.83           H
ATOM   3528 HD12 LEU A 305      28.470 -13.370  44.161  1.00 56.83           H
ATOM   3529 HD13 LEU A 305      29.895 -13.337  43.453  1.00 56.83           H
ATOM   3530 HD21 LEU A 305      29.029 -12.762  40.722  1.00 25.35           H
ATOM   3531 HD22 LEU A 305      30.044 -13.966  40.948  1.00 25.35           H
ATOM   3532 HD23 LEU A 305      28.678 -14.196  40.177  1.00 25.35           H
ATOM   3533  N   ASN A 306      27.472 -16.245  39.415  1.00 15.43           N
ATOM   3534  CA  ASN A 306      27.787 -16.382  38.003  1.00 24.22           C
ATOM   3535  C   ASN A 306      28.286 -15.054  37.466  1.00 16.02           C
ATOM   3536  O   ASN A 306      27.523 -14.097  37.329  1.00 16.19           O
ATOM   3537  CB  ASN A 306      26.587 -16.834  37.198  1.00 21.30           C
ATOM   3538  CG  ASN A 306      26.969 -17.183  35.786  1.00 27.86           C
ATOM   3539  OD1 ASN A 306      27.691 -16.445  35.118  1.00 30.80           O
ATOM   3540  ND2 ASN A 306      26.532 -18.339  35.339  1.00 33.83           N
ATOM   3541  H   ASN A 306      26.719 -15.855  39.566  1.00 18.52           H
ATOM   3542  HA  ASN A 306      28.488 -17.043  37.890  1.00 29.06           H
ATOM   3543  HB2 ASN A 306      26.206 -17.615  37.623  1.00 25.56           H
ATOM   3544  HB3 ASN A 306      25.944 -16.106  37.178  1.00 25.56           H
ATOM   3545 HD21 ASN A 306      26.724 -18.586  34.540  1.00 40.60           H
ATOM   3546 HD22 ASN A 306      26.073 -18.855  35.852  1.00 40.60           H
ATOM   3547  N   VAL A 307      29.565 -15.034  37.120  1.00 14.36           N
ATOM   3548  CA  VAL A 307      30.245 -13.808  36.749  1.00 27.57           C
ATOM   3549  C   VAL A 307      29.864 -13.347  35.354  1.00 32.67           C
ATOM   3550  O   VAL A 307      30.142 -12.197  34.998  1.00 32.17           O
ATOM   3551  CB  VAL A 307      31.740 -14.123  36.949  1.00 23.66           C
ATOM   3552  CG1 VAL A 307      32.615 -13.349  35.990  1.00 38.51           C
ATOM   3553  CG2 VAL A 307      32.110 -13.798  38.361  1.00 29.96           C
ATOM   3554  H   VAL A 307      30.066 -15.733  37.077  1.00 17.23           H
ATOM   3555  HA  VAL A 307      30.002 -13.108  37.380  1.00 33.09           H
ATOM   3556  HB  VAL A 307      31.900 -15.068  36.804  1.00 28.40           H
ATOM   3557 HG11 VAL A 307      33.539 -13.558  36.193  1.00 46.22           H
ATOM   3558 HG12 VAL A 307      32.417 -13.614  35.079  1.00 46.22           H
ATOM   3559 HG13 VAL A 307      32.457 -12.396  36.108  1.00 46.22           H
ATOM   3560 HG21 VAL A 307      33.062 -13.947  38.461  1.00 35.96           H
ATOM   3561 HG22 VAL A 307      31.892 -12.870  38.544  1.00 35.96           H
ATOM   3562 HG23 VAL A 307      31.614 -14.380  38.956  1.00 35.96           H
ATOM   3563  N   GLU A 308      29.237 -14.217  34.559  1.00 20.26           N
ATOM   3564  CA  GLU A 308      28.850 -13.888  33.198  1.00 23.25           C
ATOM   3565  C   GLU A 308      27.437 -13.351  33.112  1.00 28.63           C
ATOM   3566  O   GLU A 308      27.145 -12.501  32.263  1.00 21.32           O
ATOM   3567  CB  GLU A 308      28.946 -15.119  32.294  1.00 47.11           C
ATOM   3568  CG  GLU A 308      30.356 -15.678  32.144  1.00 50.70           C
ATOM   3569  CD  GLU A 308      30.459 -16.638  30.972  1.00 54.79           C
ATOM   3570  OE1 GLU A 308      29.415 -16.854  30.303  1.00 47.85           O
ATOM   3571  OE2 GLU A 308      31.570 -17.174  30.732  1.00 52.65           O1-
ATOM   3572  H   GLU A 308      29.014 -15.009  34.797  1.00 24.31           H
ATOM   3573  HA  GLU A 308      29.464 -13.212  32.868  1.00 27.90           H
ATOM   3574  HB2 GLU A 308      28.385 -15.820  32.660  1.00 56.54           H
ATOM   3575  HB3 GLU A 308      28.631 -14.875  31.407  1.00 56.54           H
ATOM   3576  HG2 GLU A 308      30.985 -14.951  32.003  1.00 60.84           H
ATOM   3577  HG3 GLU A 308      30.592 -16.163  32.950  1.00 60.84           H
ATOM   3578  N   THR A 309      26.559 -13.836  33.970  1.00 31.21           N
ATOM   3579  CA  THR A 309      25.232 -13.279  34.126  1.00 17.71           C
ATOM   3580  C   THR A 309      25.110 -12.361  35.325  1.00 18.33           C
ATOM   3581  O   THR A 309      24.023 -11.825  35.555  1.00 19.81           O
ATOM   3582  CB  THR A 309      24.223 -14.404  34.268  1.00 23.47           C
ATOM   3583  OG1 THR A 309      24.544 -15.189  35.419  1.00 29.98           O
ATOM   3584  CG2 THR A 309      24.254 -15.288  33.049  1.00 29.02           C
ATOM   3585  H   THR A 309      26.707 -14.512  34.473  1.00 37.45           H
ATOM   3586  HA  THR A 309      24.993 -12.771  33.334  1.00 21.25           H
ATOM   3587  HB  THR A 309      23.333 -14.039  34.380  1.00 28.16           H
ATOM   3588  HG1 THR A 309      23.984 -15.804  35.517  1.00 35.98           H
ATOM   3589 HG21 THR A 309      23.606 -16.002  33.166  1.00 34.83           H
ATOM   3590 HG22 THR A 309      24.017 -14.767  32.271  1.00 34.83           H
ATOM   3591 HG23 THR A 309      25.130 -15.676  32.917  1.00 34.83           H
ATOM   3592  N   ASP A 310      26.172 -12.184  36.102  1.00 13.84           N
ATOM   3593  CA  ASP A 310      26.084 -11.475  37.381  1.00 23.35           C
ATOM   3594  C   ASP A 310      24.796 -11.821  38.149  1.00 12.53           C
ATOM   3595  O   ASP A 310      23.975 -10.974  38.495  1.00 16.98           O
ATOM   3596  CB  ASP A 310      26.205  -9.971  37.173  1.00 22.54           C
ATOM   3597  CG  ASP A 310      27.601  -9.553  36.880  1.00 31.29           C
ATOM   3598  OD1 ASP A 310      27.759  -8.644  36.051  1.00 29.47           O
ATOM   3599  OD2 ASP A 310      28.544 -10.149  37.444  1.00 46.59           O1-
ATOM   3600  H   ASP A 310      26.960 -12.476  35.923  1.00 16.61           H
ATOM   3601  HA  ASP A 310      26.831 -11.741  37.931  1.00 28.02           H
ATOM   3602  HB2 ASP A 310      25.675  -9.739  36.391  1.00 27.05           H
ATOM   3603  HB3 ASP A 310      25.893  -9.484  37.956  1.00 27.05           H
ATOM   3604  N   THR A 311      24.648 -13.092  38.451  1.00 16.13           N
ATOM   3605  CA  THR A 311      23.527 -13.535  39.266  1.00 20.04           C
ATOM   3606  C   THR A 311      24.050 -14.556  40.263  1.00 24.35           C
ATOM   3607  O   THR A 311      24.943 -15.346  39.934  1.00 20.00           O
ATOM   3608  CB  THR A 311      22.389 -14.150  38.424  1.00 17.15           C
ATOM   3609  OG1 THR A 311      22.907 -15.154  37.554  1.00 19.93           O
ATOM   3610  CG2 THR A 311      21.693 -13.121  37.551  1.00 13.93           C
ATOM   3611  H   THR A 311      25.187 -13.716  38.209  1.00 19.36           H
ATOM   3612  HA  THR A 311      23.174 -12.784  39.767  1.00 24.05           H
ATOM   3613  HB  THR A 311      21.741 -14.535  39.035  1.00 20.58           H
ATOM   3614  HG1 THR A 311      22.274 -15.548  37.174  1.00 23.92           H
ATOM   3615 HG21 THR A 311      20.939 -13.541  37.115  1.00 16.71           H
ATOM   3616 HG22 THR A 311      21.379 -12.385  38.101  1.00 16.71           H
ATOM   3617 HG23 THR A 311      22.303 -12.780  36.886  1.00 16.71           H
ATOM   3618  N   ALA A 312      23.507 -14.502  41.479  1.00  9.05           N
ATOM   3619  CA  ALA A 312      23.902 -15.328  42.608  1.00 10.65           C
ATOM   3620  C   ALA A 312      22.704 -16.077  43.184  1.00 11.67           C
ATOM   3621  O   ALA A 312      21.580 -15.585  43.206  1.00 19.66           O
ATOM   3622  CB  ALA A 312      24.513 -14.482  43.726  1.00 26.60           C
ATOM   3623  H   ALA A 312      22.882 -13.954  41.669  1.00 10.86           H
ATOM   3624  HA  ALA A 312      24.578 -15.971  42.334  1.00 12.78           H
ATOM   3625  HB1 ALA A 312      24.763 -15.071  44.453  1.00 31.92           H
ATOM   3626  HB2 ALA A 312      25.290 -14.007  43.398  1.00 31.92           H
ATOM   3627  HB3 ALA A 312      23.852 -13.853  44.061  1.00 31.92           H
ATOM   3628  N   GLU A 313      22.961 -17.249  43.723  1.00 22.38           N
ATOM   3629  CA  GLU A 313      21.935 -17.990  44.426  1.00 21.26           C
ATOM   3630  C   GLU A 313      22.613 -18.656  45.598  1.00 15.93           C
ATOM   3631  O   GLU A 313      23.790 -19.003  45.512  1.00 16.53           O
ATOM   3632  CB  GLU A 313      21.291 -19.023  43.527  1.00 23.15           C
ATOM   3633  CG  GLU A 313      20.311 -19.964  44.189  1.00 27.78           C
ATOM   3634  CD  GLU A 313      19.949 -21.142  43.258  1.00 34.35           C
ATOM   3635  OE1 GLU A 313      20.468 -21.208  42.118  1.00 38.00           O
ATOM   3636  OE2 GLU A 313      19.168 -22.011  43.676  1.00 35.98           O1-
ATOM   3637  H   GLU A 313      23.732 -17.640  43.705  1.00 26.85           H
ATOM   3638  HA  GLU A 313      21.257 -17.392  44.760  1.00 25.51           H
ATOM   3639  HB2 GLU A 313      20.824 -18.565  42.816  1.00 27.78           H
ATOM   3640  HB3 GLU A 313      21.997 -19.578  43.153  1.00 27.78           H
ATOM   3641  HG2 GLU A 313      20.699 -20.342  44.995  1.00 33.34           H
ATOM   3642  HG3 GLU A 313      19.496 -19.482  44.405  1.00 33.34           H
ATOM   3643  N   ILE A 314      21.857 -18.844  46.677  1.00 28.11           N
ATOM   3644  CA  ILE A 314      22.368 -19.370  47.935  1.00 16.32           C
ATOM   3645  C   ILE A 314      21.481 -20.518  48.379  1.00 20.98           C
ATOM   3646  O   ILE A 314      20.251 -20.441  48.270  1.00 12.62           O
ATOM   3647  CB  ILE A 314      22.394 -18.298  49.051  1.00 16.01           C
ATOM   3648  CG1 ILE A 314      23.035 -16.997  48.580  1.00 24.52           C
ATOM   3649  CG2 ILE A 314      23.185 -18.791  50.255  1.00 20.36           C
ATOM   3650  CD1 ILE A 314      22.870 -15.849  49.612  1.00 36.84           C
ATOM   3651  H   ILE A 314      21.012 -18.668  46.692  1.00 33.73           H
ATOM   3652  HA  ILE A 314      23.259 -19.710  47.811  1.00 19.59           H
ATOM   3653  HB  ILE A 314      21.477 -18.109  49.322  1.00 19.22           H
ATOM   3654 HG12 ILE A 314      23.983 -17.136  48.455  1.00 29.43           H
ATOM   3655 HG13 ILE A 314      22.633 -16.698  47.745  1.00 29.43           H
ATOM   3656 HG21 ILE A 314      23.215 -18.104  50.933  1.00 24.43           H
ATOM   3657 HG22 ILE A 314      22.755 -19.576  50.614  1.00 24.43           H
ATOM   3658 HG23 ILE A 314      24.086 -19.010  49.970  1.00 24.43           H
ATOM   3659 HD11 ILE A 314      23.255 -15.038  49.245  1.00 44.21           H
ATOM   3660 HD12 ILE A 314      21.919 -15.710  49.769  1.00 44.21           H
ATOM   3661 HD13 ILE A 314      23.310 -16.072  50.448  1.00 44.21           H
ATOM   3662  N   ARG A 315      22.110 -21.564  48.910  1.00 17.49           N
ATOM   3663  CA  ARG A 315      21.450 -22.497  49.816  1.00 19.29           C
ATOM   3664  C   ARG A 315      22.500 -23.221  50.645  1.00 17.78           C
ATOM   3665  O   ARG A 315      23.699 -23.177  50.349  1.00 14.96           O
ATOM   3666  CB  ARG A 315      20.578 -23.499  49.071  1.00 27.31           C
ATOM   3667  CG  ARG A 315      21.136 -23.872  47.752  1.00 25.85           C
ATOM   3668  CD  ARG A 315      20.052 -24.420  46.869  1.00 44.22           C
ATOM   3669  NE  ARG A 315      18.986 -23.432  46.689  1.00 49.39           N
ATOM   3670  CZ  ARG A 315      18.095 -23.468  45.710  1.00 69.41           C
ATOM   3671  NH1 ARG A 315      17.166 -22.497  45.652  1.00 33.63           N
ATOM   3672  NH2 ARG A 315      18.155 -24.466  44.795  1.00 59.99           N1+
ATOM   3673  H   ARG A 315      22.939 -21.738  48.763  1.00 20.98           H
ATOM   3674  HA  ARG A 315      20.889 -22.005  50.430  1.00 23.15           H
ATOM   3675  HB2 ARG A 315      20.503 -24.305  49.602  1.00 32.78           H
ATOM   3676  HB3 ARG A 315      19.707 -23.103  48.967  1.00 32.78           H
ATOM   3677  HG2 ARG A 315      21.497 -23.091  47.303  1.00 31.02           H
ATOM   3678  HG3 ARG A 315      21.819 -24.538  47.881  1.00 31.02           H
ATOM   3679  HD2 ARG A 315      20.424 -24.637  45.998  1.00 53.07           H
ATOM   3680  HD3 ARG A 315      19.674 -25.212  47.284  1.00 53.07           H
ATOM   3681  HE  ARG A 315      18.912 -22.792  47.258  1.00 59.27           H
ATOM   3682 HH11 ARG A 315      17.153 -21.878  46.251  1.00 40.35           H
ATOM   3683 HH12 ARG A 315      16.575 -22.499  45.029  1.00 40.35           H
ATOM   3684 HH21 ARG A 315      18.761 -25.077  44.852  1.00 71.99           H
ATOM   3685 HH22 ARG A 315      17.583 -24.502  44.155  1.00 71.99           H
ATOM   3686  N   LEU A 316      22.011 -23.903  51.682  1.00 12.70           N
ATOM   3687  CA  LEU A 316      22.877 -24.562  52.659  1.00 21.40           C
ATOM   3688  C   LEU A 316      23.682 -25.710  52.058  1.00 15.90           C
ATOM   3689  O   LEU A 316      23.201 -26.454  51.204  1.00 21.04           O
ATOM   3690  CB  LEU A 316      22.038 -25.103  53.813  1.00 13.92           C
ATOM   3691  CG  LEU A 316      21.128 -24.042  54.416  1.00  8.72           C
ATOM   3692  CD1 LEU A 316      20.327 -24.595  55.583  1.00 13.99           C
ATOM   3693  CD2 LEU A 316      21.975 -22.879  54.851  1.00 19.13           C
ATOM   3694  H   LEU A 316      21.169 -24.011  51.825  1.00 15.24           H
ATOM   3695  HA  LEU A 316      23.511 -23.919  53.021  1.00 25.68           H
ATOM   3696  HB2 LEU A 316      21.486 -25.830  53.489  1.00 16.71           H
ATOM   3697  HB3 LEU A 316      22.641 -25.427  54.503  1.00 16.71           H
ATOM   3698  HG  LEU A 316      20.500 -23.743  53.750  1.00 10.47           H
ATOM   3699 HD11 LEU A 316      19.783 -23.885  55.949  1.00 16.79           H
ATOM   3700 HD12 LEU A 316      19.774 -25.331  55.275  1.00 16.79           H
ATOM   3701 HD13 LEU A 316      20.945 -24.915  56.263  1.00 16.79           H
ATOM   3702 HD21 LEU A 316      21.432 -22.264  55.359  1.00 22.95           H
ATOM   3703 HD22 LEU A 316      22.708 -23.205  55.399  1.00 22.95           H
ATOM   3704 HD23 LEU A 316      22.324 -22.442  54.061  1.00 22.95           H
ATOM   3705  N   MET A 317      24.924 -25.841  52.511  1.00 14.91           N
ATOM   3706  CA  MET A 317      25.685 -27.032  52.192  1.00 16.73           C
ATOM   3707  C   MET A 317      24.948 -28.216  52.768  1.00 16.60           C
ATOM   3708  O   MET A 317      24.443 -28.158  53.892  1.00 19.79           O
ATOM   3709  CB  MET A 317      27.108 -26.962  52.774  1.00 22.73           C
ATOM   3710  CG  MET A 317      27.970 -25.749  52.359  1.00 20.78           C
ATOM   3711  SD  MET A 317      29.623 -25.790  53.062  1.00 20.36           S
ATOM   3712  CE  MET A 317      30.277 -27.275  52.336  1.00 17.59           C
ATOM   3713  H   MET A 317      25.343 -25.257  52.992  1.00 17.89           H
ATOM   3714  HA  MET A 317      25.741 -27.143  51.232  1.00 20.07           H
ATOM   3715  HB2 MET A 317      27.044 -26.924  53.745  1.00 27.27           H
ATOM   3716  HB3 MET A 317      27.587 -27.769  52.515  1.00 27.27           H
ATOM   3717  HG2 MET A 317      28.069 -25.737  51.394  1.00 24.94           H
ATOM   3718  HG3 MET A 317      27.554 -24.930  52.665  1.00 24.94           H
ATOM   3719  HE1 MET A 317      31.193 -27.387  52.626  1.00 21.10           H
ATOM   3720  HE2 MET A 317      29.745 -28.028  52.621  1.00 21.10           H
ATOM   3721  HE3 MET A 317      30.240 -27.196  51.375  1.00 21.10           H
ATOM   3722  N   CYS A 318      24.905 -29.302  52.005  1.00 24.61           N
ATOM   3723  CA  CYS A 318      24.206 -30.511  52.441  1.00 26.83           C
ATOM   3724  C   CYS A 318      25.047 -31.462  53.299  1.00 16.50           C
ATOM   3725  O   CYS A 318      24.480 -32.399  53.879  1.00 19.48           O
ATOM   3726  CB  CYS A 318      23.685 -31.306  51.229  1.00 24.05           C
ATOM   3727  SG  CYS A 318      22.432 -32.518  51.722  1.00 21.47           S
ATOM   3728  H   CYS A 318      25.258 -29.364  51.221  1.00 29.54           H
ATOM   3729  HA  CYS A 318      23.429 -30.232  52.964  1.00 32.20           H
ATOM   3730  HB2 CYS A 318      23.267 -30.696  50.606  1.00 28.86           H
ATOM   3731  HB3 CYS A 318      24.415 -31.767  50.793  1.00 28.86           H
ATOM   3732  N   THR A 319      26.365 -31.280  53.379  1.00 17.51           N
ATOM   3733  CA  THR A 319      27.215 -32.333  53.935  1.00 24.26           C
ATOM   3734  C   THR A 319      26.923 -32.586  55.420  1.00 33.63           C
ATOM   3735  O   THR A 319      26.676 -31.655  56.189  1.00 16.47           O
ATOM   3736  CB  THR A 319      28.694 -31.981  53.751  1.00 18.83           C
ATOM   3737  OG1 THR A 319      29.516 -32.922  54.445  1.00 20.34           O
ATOM   3738  CG2 THR A 319      28.978 -30.612  54.317  1.00 18.60           C
ATOM   3739  H   THR A 319      26.779 -30.578  53.096  1.00 21.01           H
ATOM   3740  HA  THR A 319      27.054 -33.150  53.440  1.00 29.12           H
ATOM   3741  HB  THR A 319      28.909 -31.988  52.808  1.00 22.60           H
ATOM   3742  HG1 THR A 319      29.287 -33.698  54.247  1.00 24.41           H
ATOM   3743 HG21 THR A 319      29.924 -30.429  54.257  1.00 22.32           H
ATOM   3744 HG22 THR A 319      28.492 -29.950  53.791  1.00 22.32           H
ATOM   3745 HG23 THR A 319      28.695 -30.560  55.239  1.00 22.32           H
ATOM   3746  N   LYS A 320      26.969 -33.870  55.813  1.00 22.86           N
ATOM   3747  CA  LYS A 320      26.939 -34.264  57.219  1.00 16.97           C
ATOM   3748  C   LYS A 320      27.978 -33.515  58.049  1.00 18.80           C
ATOM   3749  O   LYS A 320      27.814 -33.352  59.264  1.00 20.06           O
ATOM   3750  CB  LYS A 320      27.230 -35.772  57.359  1.00 25.19           C
ATOM   3751  CG  LYS A 320      26.186 -36.720  56.849  1.00 30.10           C
ATOM   3752  CD  LYS A 320      26.792 -38.136  56.752  1.00 38.68           C
ATOM   3753  CE  LYS A 320      26.075 -39.159  57.649  1.00 44.97           C
ATOM   3754  NZ  LYS A 320      27.039 -40.043  58.436  1.00 44.60           N1+
ATOM   3755  H   LYS A 320      27.038 -34.527  55.275  1.00 27.44           H
ATOM   3756  HA  LYS A 320      26.054 -34.101  57.575  1.00 20.37           H
ATOM   3757  HB2 LYS A 320      28.037 -35.967  56.849  1.00 30.23           H
ATOM   3758  HB3 LYS A 320      27.386 -35.981  58.291  1.00 30.23           H
ATOM   3759  HG2 LYS A 320      25.428 -36.731  57.455  1.00 36.13           H
ATOM   3760  HG3 LYS A 320      25.905 -36.458  55.960  1.00 36.13           H
ATOM   3761  HD2 LYS A 320      26.728 -38.454  55.838  1.00 46.42           H
ATOM   3762  HD3 LYS A 320      27.723 -38.102  57.029  1.00 46.42           H
ATOM   3763  HE2 LYS A 320      25.525 -38.686  58.294  1.00 53.97           H
ATOM   3764  HE3 LYS A 320      25.519 -39.728  57.094  1.00 53.97           H
ATOM   3765  HZ1 LYS A 320      26.581 -40.582  58.978  1.00 53.53           H
ATOM   3766  HZ2 LYS A 320      27.526 -40.540  57.881  1.00 53.53           H
ATOM   3767  HZ3 LYS A 320      27.589 -39.539  58.927  1.00 53.53           H
ATOM   3768  N   THR A 321      29.084 -33.112  57.432  1.00 14.10           N
ATOM   3769  CA  THR A 321      30.232 -32.571  58.160  1.00 13.60           C
ATOM   3770  C   THR A 321      30.033 -31.069  58.367  1.00 13.44           C
ATOM   3771  O   THR A 321      30.636 -30.244  57.688  1.00 16.07           O
ATOM   3772  CB  THR A 321      31.520 -32.847  57.391  1.00 14.77           C
ATOM   3773  OG1 THR A 321      31.562 -34.215  56.965  1.00 22.99           O
ATOM   3774  CG2 THR A 321      32.718 -32.560  58.238  1.00 18.51           C
ATOM   3775  H   THR A 321      29.194 -33.139  56.589  1.00 16.92           H
ATOM   3776  HA  THR A 321      30.300 -32.998  59.027  1.00 16.32           H
ATOM   3777  HB  THR A 321      31.550 -32.288  56.606  1.00 17.72           H
ATOM   3778  HG1 THR A 321      31.406 -34.726  57.613  1.00 27.58           H
ATOM   3779 HG21 THR A 321      33.534 -32.710  57.734  1.00 22.21           H
ATOM   3780 HG22 THR A 321      32.689 -31.636  58.528  1.00 22.21           H
ATOM   3781 HG23 THR A 321      32.719 -33.142  59.018  1.00 22.21           H
ATOM   3782  N   TYR A 322      29.169 -30.710  59.326  1.00 10.90           N
ATOM   3783  CA  TYR A 322      28.834 -29.300  59.555  1.00 18.03           C
ATOM   3784  C   TYR A 322      30.101 -28.498  59.877  1.00 12.19           C
ATOM   3785  O   TYR A 322      30.987 -28.945  60.608  1.00 15.06           O
ATOM   3786  CB  TYR A 322      27.776 -29.148  60.679  1.00 11.00           C
ATOM   3787  CG  TYR A 322      26.687 -30.198  60.609  1.00 15.87           C
ATOM   3788  CD1 TYR A 322      26.007 -30.430  59.429  1.00 14.84           C
ATOM   3789  CD2 TYR A 322      26.375 -30.985  61.698  1.00 22.52           C
ATOM   3790  CE1 TYR A 322      25.039 -31.395  59.338  1.00 16.77           C
ATOM   3791  CE2 TYR A 322      25.384 -31.956  61.608  1.00 21.65           C
ATOM   3792  CZ  TYR A 322      24.727 -32.152  60.423  1.00 17.43           C
ATOM   3793  OH  TYR A 322      23.757 -33.124  60.280  1.00 28.49           O
ATOM   3794  H   TYR A 322      28.779 -31.265  59.849  1.00 13.08           H
ATOM   3795  HA  TYR A 322      28.448 -28.938  58.744  1.00 21.64           H
ATOM   3796  HB2 TYR A 322      28.207 -29.225  61.542  1.00 13.20           H
ATOM   3797  HB3 TYR A 322      27.350 -28.276  60.599  1.00 13.20           H
ATOM   3798  HD1 TYR A 322      26.210 -29.911  58.684  1.00 17.80           H
ATOM   3799  HD2 TYR A 322      26.826 -30.850  62.499  1.00 27.02           H
ATOM   3800  HE1 TYR A 322      24.586 -31.532  58.537  1.00 20.13           H
ATOM   3801  HE2 TYR A 322      25.178 -32.488  62.333  1.00 25.98           H
ATOM   3802  HH  TYR A 322      23.426 -33.100  59.506  1.00 34.19           H
ATOM   3803  N   LEU A 323      30.192 -27.308  59.311  1.00  8.42           N
ATOM   3804  CA  LEU A 323      31.422 -26.535  59.331  1.00  8.78           C
ATOM   3805  C   LEU A 323      31.330 -25.306  60.241  1.00 10.38           C
ATOM   3806  O   LEU A 323      32.361 -24.682  60.503  1.00 14.62           O
ATOM   3807  CB  LEU A 323      31.816 -26.120  57.888  1.00  9.54           C
ATOM   3808  CG  LEU A 323      32.231 -27.245  56.896  1.00 11.51           C
ATOM   3809  CD1 LEU A 323      32.531 -26.787  55.447  1.00  8.04           C
ATOM   3810  CD2 LEU A 323      33.466 -28.018  57.363  1.00 19.98           C
ATOM   3811  H   LEU A 323      29.538 -26.928  58.920  1.00 10.10           H
ATOM   3812  HA  LEU A 323      32.140 -27.096  59.663  1.00 10.54           H
ATOM   3813  HB2 LEU A 323      31.086 -25.626  57.480  1.00 11.44           H
ATOM   3814  HB3 LEU A 323      32.584 -25.535  57.963  1.00 11.44           H
ATOM   3815  HG  LEU A 323      31.504 -27.881  56.846  1.00 13.81           H
ATOM   3816 HD11 LEU A 323      32.734 -27.566  54.904  1.00  9.65           H
ATOM   3817 HD12 LEU A 323      31.763 -26.317  55.087  1.00  9.65           H
ATOM   3818 HD13 LEU A 323      33.302 -26.202  55.469  1.00  9.65           H
ATOM   3819 HD21 LEU A 323      33.654 -28.728  56.722  1.00 23.97           H
ATOM   3820 HD22 LEU A 323      34.230 -27.425  57.421  1.00 23.97           H
ATOM   3821 HD23 LEU A 323      33.273 -28.400  58.232  1.00 23.97           H
ATOM   3822  N   ASP A 324      30.140 -24.961  60.759  1.00  8.63           N
ATOM   3823  CA  ASP A 324      29.955 -23.828  61.654  1.00  9.87           C
ATOM   3824  C   ASP A 324      30.393 -24.225  63.062  1.00 12.61           C
ATOM   3825  O   ASP A 324      30.523 -25.404  63.391  1.00  9.34           O
ATOM   3826  CB  ASP A 324      28.477 -23.350  61.633  1.00 12.82           C
ATOM   3827  CG  ASP A 324      28.308 -21.826  61.878  1.00 17.59           C
ATOM   3828  OD1 ASP A 324      27.156 -21.314  62.135  1.00 18.24           O
ATOM   3829  OD2 ASP A 324      29.342 -21.145  61.800  1.00 12.48           O1-
ATOM   3830  H   ASP A 324      29.416 -25.398  60.615  1.00 10.35           H
ATOM   3831  HA  ASP A 324      30.517 -23.102  61.347  1.00 11.84           H
ATOM   3832  HB2 ASP A 324      28.093 -23.550  60.763  1.00 15.38           H
ATOM   3833  HB3 ASP A 324      27.995 -23.817  62.333  1.00 15.38           H
ATOM   3834  N   THR A 325      30.651 -23.219  63.890  1.00 14.83           N
ATOM   3835  CA  THR A 325      30.825 -23.446  65.331  1.00 20.42           C
ATOM   3836  C   THR A 325      29.984 -22.436  66.101  1.00  8.66           C
ATOM   3837  O   THR A 325      30.162 -21.220  65.927  1.00 11.31           O
ATOM   3838  CB  THR A 325      32.302 -23.345  65.760  1.00 12.26           C
ATOM   3839  OG1 THR A 325      33.090 -24.297  65.038  1.00  8.22           O
ATOM   3840  CG2 THR A 325      32.449 -23.654  67.238  1.00  6.05           C
ATOM   3841  H   THR A 325      30.705 -22.404  63.652  1.00 17.80           H
ATOM   3842  HA  THR A 325      30.521 -24.347  65.502  1.00 24.50           H
ATOM   3843  HB  THR A 325      32.633 -22.439  65.609  1.00 14.72           H
ATOM   3844  HG1 THR A 325      33.608 -24.702  65.548  1.00  9.87           H
ATOM   3845 HG21 THR A 325      33.371 -23.538  67.515  1.00  7.26           H
ATOM   3846 HG22 THR A 325      31.876 -23.075  67.751  1.00  7.26           H
ATOM   3847 HG23 THR A 325      32.203 -24.576  67.403  1.00  7.26           H
ATOM   3848  N   PRO A 326      29.118 -22.878  67.001  1.00 11.58           N
ATOM   3849  CA  PRO A 326      28.916 -24.281  67.382  1.00 12.53           C
ATOM   3850  C   PRO A 326      28.050 -25.035  66.407  1.00 13.52           C
ATOM   3851  O   PRO A 326      27.467 -24.454  65.481  1.00 17.60           O
ATOM   3852  CB  PRO A 326      28.257 -24.182  68.754  1.00 10.32           C
ATOM   3853  CG  PRO A 326      27.520 -22.919  68.727  1.00 19.78           C
ATOM   3854  CD  PRO A 326      28.270 -21.966  67.786  1.00 19.55           C
ATOM   3855  HA  PRO A 326      29.767 -24.725  67.462  1.00 15.04           H
ATOM   3856  HB2 PRO A 326      27.669 -24.938  68.872  1.00 12.39           H
ATOM   3857  HB3 PRO A 326      28.951 -24.161  69.432  1.00 12.39           H
ATOM   3858  HG2 PRO A 326      26.629 -23.095  68.384  1.00 23.74           H
ATOM   3859  HG3 PRO A 326      27.471 -22.548  69.618  1.00 23.74           H
ATOM   3860  HD2 PRO A 326      27.657 -21.494  67.194  1.00 23.46           H
ATOM   3861  HD3 PRO A 326      28.810 -21.341  68.292  1.00 23.46           H
ATOM   3862  N   ARG A 327      27.981 -26.337  66.643  1.00  9.75           N
ATOM   3863  CA  ARG A 327      27.354 -27.287  65.738  1.00 14.24           C
ATOM   3864  C   ARG A 327      27.111 -28.577  66.501  1.00 20.70           C
ATOM   3865  O   ARG A 327      27.823 -28.872  67.471  1.00 14.19           O
ATOM   3866  CB  ARG A 327      28.252 -27.583  64.524  1.00 15.49           C
ATOM   3867  CG  ARG A 327      29.408 -28.576  64.880  1.00  9.35           C
ATOM   3868  CD  ARG A 327      30.352 -28.917  63.753  1.00 10.56           C
ATOM   3869  NE  ARG A 327      31.547 -28.130  63.901  1.00 24.02           N
ATOM   3870  CZ  ARG A 327      32.671 -28.559  64.444  1.00 17.82           C
ATOM   3871  NH1 ARG A 327      33.668 -27.711  64.585  1.00 23.62           N
ATOM   3872  NH2 ARG A 327      32.803 -29.807  64.835  1.00 24.87           N1+
ATOM   3873  H   ARG A 327      28.304 -26.703  67.347  1.00 11.70           H
ATOM   3874  HA  ARG A 327      26.503 -26.925  65.440  1.00 17.09           H
ATOM   3875  HB2 ARG A 327      27.710 -27.980  63.827  1.00 18.58           H
ATOM   3876  HB3 ARG A 327      28.639 -26.754  64.203  1.00 18.58           H
ATOM   3877  HG2 ARG A 327      29.936 -28.201  65.598  1.00 11.22           H
ATOM   3878  HG3 ARG A 327      29.026 -29.419  65.156  1.00 11.22           H
ATOM   3879  HD2 ARG A 327      30.593 -29.847  63.772  1.00 12.68           H
ATOM   3880  HD3 ARG A 327      29.933 -28.676  62.911  1.00 12.68           H
ATOM   3881  HE  ARG A 327      31.509 -27.302  63.666  1.00 28.82           H
ATOM   3882 HH11 ARG A 327      33.575 -26.897  64.318  1.00 28.35           H
ATOM   3883 HH12 ARG A 327      34.417 -27.982  64.910  1.00 28.35           H
ATOM   3884 HH21 ARG A 327      32.149 -30.358  64.761  1.00 29.84           H
ATOM   3885 HH22 ARG A 327      33.549 -30.064  65.173  1.00 29.84           H
ATOM   3886  N   PRO A 328      26.170 -29.390  66.056  1.00 18.65           N
ATOM   3887  CA  PRO A 328      25.921 -30.666  66.740  1.00 16.66           C
ATOM   3888  C   PRO A 328      26.792 -31.779  66.169  1.00 15.68           C
ATOM   3889  O   PRO A 328      27.548 -31.529  65.225  1.00 15.22           O
ATOM   3890  CB  PRO A 328      24.432 -30.896  66.473  1.00 16.91           C
ATOM   3891  CG  PRO A 328      24.239 -30.289  65.067  1.00 18.65           C
ATOM   3892  CD  PRO A 328      25.200 -29.122  64.972  1.00 13.36           C
ATOM   3893  HA  PRO A 328      26.069 -30.572  67.694  1.00 19.99           H
ATOM   3894  HB2 PRO A 328      24.256 -31.844  66.472  1.00 20.29           H
ATOM   3895  HB3 PRO A 328      23.914 -30.428  67.142  1.00 20.29           H
ATOM   3896  HG2 PRO A 328      24.453 -30.941  64.382  1.00 22.38           H
ATOM   3897  HG3 PRO A 328      23.335 -29.972  64.964  1.00 22.38           H
ATOM   3898  HD2 PRO A 328      25.652 -29.120  64.109  1.00 16.03           H
ATOM   3899  HD3 PRO A 328      24.731 -28.282  65.125  1.00 16.03           H
ATOM   3900  N   ASP A 329      26.671 -33.008  66.689  1.00 22.83           N
ATOM   3901  CA  ASP A 329      27.361 -34.140  66.084  1.00 18.43           C
ATOM   3902  C   ASP A 329      27.117 -34.155  64.579  1.00 17.81           C
ATOM   3903  O   ASP A 329      26.076 -33.718  64.101  1.00 20.51           O
ATOM   3904  CB  ASP A 329      26.878 -35.454  66.684  1.00 17.49           C
ATOM   3905  CG  ASP A 329      27.253 -35.620  68.165  1.00 29.02           C
ATOM   3906  OD1 ASP A 329      28.295 -35.101  68.606  1.00 33.09           O
ATOM   3907  OD2 ASP A 329      26.502 -36.312  68.884  1.00 28.52           O1-
ATOM   3908  H   ASP A 329      26.176 -33.213  67.368  1.00 27.40           H
ATOM   3909  HA  ASP A 329      28.312 -34.049  66.243  1.00 22.12           H
ATOM   3910  HB2 ASP A 329      25.915 -35.481  66.602  1.00 20.99           H
ATOM   3911  HB3 ASP A 329      27.267 -36.183  66.179  1.00 20.99           H
ATOM   3912  N   ASP A 330      28.097 -34.637  63.825  1.00 18.71           N
ATOM   3913  CA  ASP A 330      27.926 -34.784  62.392  1.00 16.26           C
ATOM   3914  C   ASP A 330      26.745 -35.706  62.101  1.00 24.83           C
ATOM   3915  O   ASP A 330      26.427 -36.614  62.878  1.00 19.81           O
ATOM   3916  CB  ASP A 330      29.203 -35.355  61.783  1.00 17.92           C
ATOM   3917  CG  ASP A 330      30.383 -34.411  61.890  1.00 20.59           C
ATOM   3918  OD1 ASP A 330      30.194 -33.227  62.265  1.00 14.60           O
ATOM   3919  OD2 ASP A 330      31.510 -34.864  61.593  1.00 20.65           O1-
ATOM   3920  H   ASP A 330      28.859 -34.899  64.125  1.00 22.46           H
ATOM   3921  HA  ASP A 330      27.750 -33.915  62.001  1.00 19.51           H
ATOM   3922  HB2 ASP A 330      29.451 -36.148  62.292  1.00 21.51           H
ATOM   3923  HB3 ASP A 330      29.061 -35.589  60.855  1.00 21.51           H
ATOM   3924  N   GLY A 331      26.089 -35.466  60.968  1.00 22.67           N
ATOM   3925  CA  GLY A 331      24.925 -36.247  60.600  1.00 25.04           C
ATOM   3926  C   GLY A 331      23.724 -36.082  61.502  1.00 17.49           C
ATOM   3927  O   GLY A 331      22.688 -36.699  61.264  1.00 17.45           O
ATOM   3928  H   GLY A 331      26.310 -34.865  60.393  1.00 27.21           H
ATOM   3929  HA2 GLY A 331      24.663 -36.003  59.701  1.00 30.05           H
ATOM   3930  HA3 GLY A 331      25.169 -37.190  60.602  1.00 30.05           H
ATOM   3931  N   SER A 332      23.831 -35.263  62.523  1.00 26.38           N
ATOM   3932  CA  SER A 332      22.809 -35.121  63.548  1.00 14.03           C
ATOM   3933  C   SER A 332      21.509 -34.471  63.039  1.00 14.10           C
ATOM   3934  O   SER A 332      20.449 -34.684  63.628  1.00 23.75           O
ATOM   3935  CB  SER A 332      23.446 -34.295  64.664  1.00 20.42           C
ATOM   3936  OG  SER A 332      22.698 -34.289  65.822  1.00 36.21           O
ATOM   3937  H   SER A 332      24.512 -34.761  62.657  1.00 31.66           H
ATOM   3938  HA  SER A 332      22.609 -35.994  63.924  1.00 16.84           H
ATOM   3939  HB2 SER A 332      24.299 -34.686  64.880  1.00 24.51           H
ATOM   3940  HB3 SER A 332      23.573 -33.372  64.380  1.00 24.51           H
ATOM   3941  HG  SER A 332      22.985 -33.651  66.276  1.00 43.45           H
ATOM   3942  N   ILE A 333      21.554 -33.669  61.982  1.00 16.09           N
ATOM   3943  CA  ILE A 333      20.425 -32.833  61.581  1.00 16.98           C
ATOM   3944  C   ILE A 333      19.594 -33.605  60.569  1.00 25.59           C
ATOM   3945  O   ILE A 333      20.024 -33.835  59.431  1.00 27.37           O
ATOM   3946  CB  ILE A 333      20.898 -31.496  60.985  1.00 22.20           C
ATOM   3947  CG1 ILE A 333      21.510 -30.618  62.036  1.00 18.24           C
ATOM   3948  CG2 ILE A 333      19.748 -30.718  60.401  1.00 17.12           C
ATOM   3949  CD1 ILE A 333      22.450 -29.605  61.427  1.00 31.83           C
ATOM   3950  H   ILE A 333      22.225 -33.615  61.448  1.00 19.31           H
ATOM   3951  HA  ILE A 333      19.864 -32.641  62.344  1.00 20.37           H
ATOM   3952  HB  ILE A 333      21.558 -31.659  60.291  1.00 26.63           H
ATOM   3953 HG12 ILE A 333      20.789 -30.142  62.486  1.00 21.89           H
ATOM   3954 HG13 ILE A 333      21.999 -31.170  62.662  1.00 21.89           H
ATOM   3955 HG21 ILE A 333      20.060 -29.857  60.092  1.00 20.55           H
ATOM   3956 HG22 ILE A 333      19.398 -31.224  59.643  1.00 20.55           H
ATOM   3957 HG23 ILE A 333      19.061 -30.603  61.073  1.00 20.55           H
ATOM   3958 HD11 ILE A 333      22.817 -29.064  62.144  1.00 38.20           H
ATOM   3959 HD12 ILE A 333      23.158 -30.066  60.959  1.00 38.20           H
ATOM   3960 HD13 ILE A 333      21.953 -29.044  60.810  1.00 38.20           H
ATOM   3961  N   ALA A 334      18.381 -33.952  60.956  1.00 21.12           N
ATOM   3962  CA  ALA A 334      17.568 -34.791  60.103  1.00 21.25           C
ATOM   3963  C   ALA A 334      17.007 -33.965  58.952  1.00 19.83           C
ATOM   3964  O   ALA A 334      17.009 -32.731  58.977  1.00 39.71           O
ATOM   3965  CB  ALA A 334      16.446 -35.426  60.928  1.00 34.27           C
ATOM   3966  H   ALA A 334      17.999 -33.686  61.681  1.00 25.35           H
ATOM   3967  HA  ALA A 334      18.116 -35.497  59.722  1.00 25.51           H
ATOM   3968  HB1 ALA A 334      15.887 -35.966  60.353  1.00 41.12           H
ATOM   3969  HB2 ALA A 334      16.833 -35.974  61.625  1.00 41.12           H
ATOM   3970  HB3 ALA A 334      15.921 -34.712  61.327  1.00 41.12           H
ATOM   3971  N   GLY A 335      16.525 -34.656  57.926  1.00 20.26           N
ATOM   3972  CA  GLY A 335      15.683 -34.026  56.937  1.00 29.94           C
ATOM   3973  C   GLY A 335      16.379 -33.972  55.617  1.00 13.77           C
ATOM   3974  O   GLY A 335      17.406 -34.623  55.416  1.00 24.99           O
ATOM   3975  H   GLY A 335      16.659 -35.489  57.791  1.00 24.31           H
ATOM   3976  HA2 GLY A 335      14.856 -34.518  56.834  1.00 35.92           H
ATOM   3977  HA3 GLY A 335      15.473 -33.113  57.197  1.00 35.92           H
ATOM   3978  N   PRO A 336      15.846 -33.193  54.693  1.00 17.64           N
ATOM   3979  CA  PRO A 336      16.569 -32.927  53.448  1.00 20.44           C
ATOM   3980  C   PRO A 336      17.663 -31.878  53.653  1.00 20.90           C
ATOM   3981  O   PRO A 336      17.799 -31.271  54.716  1.00 15.56           O
ATOM   3982  CB  PRO A 336      15.473 -32.426  52.521  1.00 26.89           C
ATOM   3983  CG  PRO A 336      14.521 -31.712  53.448  1.00 24.57           C
ATOM   3984  CD  PRO A 336      14.547 -32.488  54.748  1.00 25.15           C
ATOM   3985  HA  PRO A 336      16.943 -33.750  53.094  1.00 24.53           H
ATOM   3986  HB2 PRO A 336      15.860 -31.831  51.866  1.00 32.27           H
ATOM   3987  HB3 PRO A 336      15.065 -33.198  52.106  1.00 32.27           H
ATOM   3988  HG2 PRO A 336      14.814 -30.797  53.579  1.00 29.48           H
ATOM   3989  HG3 PRO A 336      13.628 -31.728  53.076  1.00 29.48           H
ATOM   3990  HD2 PRO A 336      14.518 -31.872  55.498  1.00 30.18           H
ATOM   3991  HD3 PRO A 336      13.808 -33.117  54.784  1.00 30.18           H
ATOM   3992  N   CYS A 337      18.470 -31.688  52.599  1.00 32.75           N
ATOM   3993  CA  CYS A 337      19.580 -30.735  52.653  1.00 18.22           C
ATOM   3994  C   CYS A 337      19.176 -29.379  53.191  1.00 22.37           C
ATOM   3995  O   CYS A 337      19.985 -28.696  53.826  1.00 29.03           O
ATOM   3996  CB  CYS A 337      20.169 -30.526  51.280  1.00 23.86           C
ATOM   3997  SG  CYS A 337      20.851 -31.993  50.593  1.00 10.48           S
ATOM   3998  H   CYS A 337      18.386 -32.101  51.849  1.00 39.30           H
ATOM   3999  HA  CYS A 337      20.282 -31.087  53.212  1.00 21.87           H
ATOM   4000  HB2 CYS A 337      19.447 -30.235  50.703  1.00 28.64           H
ATOM   4001  HB3 CYS A 337      20.858 -29.849  51.323  1.00 28.64           H
ATOM   4002  N   GLU A 338      17.962 -28.950  52.940  1.00 23.82           N
ATOM   4003  CA  GLU A 338      17.646 -27.582  53.293  1.00 23.99           C
ATOM   4004  C   GLU A 338      17.231 -27.432  54.751  1.00 15.30           C
ATOM   4005  O   GLU A 338      16.863 -26.324  55.159  1.00 23.42           O
ATOM   4006  CB  GLU A 338      16.575 -27.045  52.334  1.00 15.62           C
ATOM   4007  CG  GLU A 338      15.286 -27.861  52.298  1.00 38.29           C
ATOM   4008  CD  GLU A 338      15.208 -28.919  51.170  1.00 48.54           C
ATOM   4009  OE1 GLU A 338      14.140 -29.567  51.121  1.00 49.44           O
ATOM   4010  OE2 GLU A 338      16.162 -29.102  50.347  1.00 36.10           O1-
ATOM   4011  H   GLU A 338      17.328 -29.400  52.582  1.00 28.58           H
ATOM   4012  HA  GLU A 338      18.431 -27.033  53.160  1.00 28.78           H
ATOM   4013  HB2 GLU A 338      16.352 -26.131  52.565  1.00 18.75           H
ATOM   4014  HB3 GLU A 338      16.942 -27.069  51.439  1.00 18.75           H
ATOM   4015  HG2 GLU A 338      15.209 -28.342  53.136  1.00 45.95           H
ATOM   4016  HG3 GLU A 338      14.535 -27.255  52.204  1.00 45.95           H
ATOM   4017  N   SER A 339      17.295 -28.495  55.559  1.00 21.96           N
ATOM   4018  CA  SER A 339      16.847 -28.400  56.952  1.00 17.46           C
ATOM   4019  C   SER A 339      17.840 -27.593  57.769  1.00 15.32           C
ATOM   4020  O   SER A 339      19.045 -27.856  57.747  1.00 23.76           O
ATOM   4021  CB  SER A 339      16.687 -29.780  57.598  1.00 34.05           C
ATOM   4022  OG  SER A 339      15.918 -30.679  56.803  1.00 35.19           O
ATOM   4023  H   SER A 339      17.598 -29.263  55.327  1.00 26.36           H
ATOM   4024  HA  SER A 339      15.993 -27.941  56.993  1.00 20.95           H
ATOM   4025  HB2 SER A 339      17.564 -30.160  57.756  1.00 40.87           H
ATOM   4026  HB3 SER A 339      16.230 -29.662  58.443  1.00 40.87           H
ATOM   4027  HG  SER A 339      16.314 -30.824  56.074  1.00 42.23           H
ATOM   4028  N   ASN A 340      17.333 -26.609  58.500  1.00 19.01           N
ATOM   4029  CA  ASN A 340      18.212 -25.825  59.358  1.00 23.49           C
ATOM   4030  C   ASN A 340      18.648 -26.616  60.576  1.00 16.65           C
ATOM   4031  O   ASN A 340      19.787 -26.486  61.025  1.00 24.11           O
ATOM   4032  CB  ASN A 340      17.517 -24.548  59.801  1.00 18.56           C
ATOM   4033  CG  ASN A 340      17.328 -23.586  58.673  1.00 17.27           C
ATOM   4034  OD1 ASN A 340      17.983 -23.680  57.646  1.00 23.77           O
ATOM   4035  ND2 ASN A 340      16.426 -22.648  58.853  1.00 29.56           N
ATOM   4036  H   ASN A 340      16.505 -26.376  58.511  1.00 22.81           H
ATOM   4037  HA  ASN A 340      19.014 -25.576  58.866  1.00 28.19           H
ATOM   4038  HB2 ASN A 340      16.643 -24.781  60.147  1.00 22.27           H
ATOM   4039  HB3 ASN A 340      18.044 -24.116  60.494  1.00 22.27           H
ATOM   4040 HD21 ASN A 340      16.306 -22.042  58.254  1.00 35.47           H
ATOM   4041 HD22 ASN A 340      15.942 -22.660  59.565  1.00 35.47           H
ATOM   4042  N   GLY A 341      17.772 -27.427  61.131  1.00 19.52           N
ATOM   4043  CA  GLY A 341      18.060 -28.000  62.432  1.00 18.56           C
ATOM   4044  C   GLY A 341      17.903 -26.971  63.543  1.00 13.60           C
ATOM   4045  O   GLY A 341      17.243 -25.939  63.406  1.00 13.42           O
ATOM   4046  H   GLY A 341      17.020 -27.659  60.778  1.00 23.42           H
ATOM   4047  HA2 GLY A 341      17.455 -28.738  62.601  1.00 22.27           H
ATOM   4048  HA3 GLY A 341      18.967 -28.336  62.460  1.00 22.27           H
ATOM   4049  N   ASP A 342      18.513 -27.261  64.674  1.00 17.85           N
ATOM   4050  CA  ASP A 342      18.461 -26.266  65.726  1.00 16.38           C
ATOM   4051  C   ASP A 342      19.282 -25.037  65.336  1.00 12.98           C
ATOM   4052  O   ASP A 342      20.230 -25.123  64.550  1.00 18.42           O
ATOM   4053  CB  ASP A 342      18.937 -26.878  67.033  1.00 28.94           C
ATOM   4054  CG  ASP A 342      17.968 -27.920  67.568  1.00 32.19           C
ATOM   4055  OD1 ASP A 342      16.816 -27.958  67.084  1.00 19.76           O
ATOM   4056  OD2 ASP A 342      18.360 -28.689  68.478  1.00 35.02           O1-
ATOM   4057  H   ASP A 342      18.930 -27.996  64.852  1.00 21.42           H
ATOM   4058  HA  ASP A 342      17.541 -25.994  65.838  1.00 19.66           H
ATOM   4059  HB2 ASP A 342      19.794 -27.317  66.890  1.00 34.73           H
ATOM   4060  HB3 ASP A 342      18.997 -26.176  67.699  1.00 34.73           H
ATOM   4061  N   LYS A 343      18.873 -23.875  65.868  1.00  9.79           N
ATOM   4062  CA  LYS A 343      19.525 -22.603  65.548  1.00 16.87           C
ATOM   4063  C   LYS A 343      21.022 -22.653  65.796  1.00  9.18           C
ATOM   4064  O   LYS A 343      21.809 -22.142  64.995  1.00 19.62           O
ATOM   4065  CB  LYS A 343      18.936 -21.461  66.386  1.00 21.74           C
ATOM   4066  CG  LYS A 343      17.488 -21.082  66.124  1.00 13.12           C
ATOM   4067  CD  LYS A 343      17.001 -20.152  67.238  1.00 25.91           C
ATOM   4068  CE  LYS A 343      16.636 -18.770  66.735  1.00 50.08           C
ATOM   4069  NZ  LYS A 343      15.373 -18.814  65.930  1.00 52.60           N1+
ATOM   4070  H   LYS A 343      18.216 -23.799  66.417  1.00 11.74           H
ATOM   4071  HA  LYS A 343      19.385 -22.396  64.611  1.00 20.25           H
ATOM   4072  HB2 LYS A 343      19.013 -21.699  67.320  1.00 26.09           H
ATOM   4073  HB3 LYS A 343      19.470 -20.670  66.214  1.00 26.09           H
ATOM   4074  HG2 LYS A 343      17.421 -20.609  65.274  1.00 15.74           H
ATOM   4075  HG3 LYS A 343      16.944 -21.884  66.110  1.00 15.74           H
ATOM   4076  HD2 LYS A 343      16.207 -20.540  67.636  1.00 31.09           H
ATOM   4077  HD3 LYS A 343      17.695 -20.042  67.901  1.00 31.09           H
ATOM   4078  HE2 LYS A 343      16.501 -18.177  67.492  1.00 60.09           H
ATOM   4079  HE3 LYS A 343      17.344 -18.438  66.162  1.00 60.09           H
ATOM   4080  HZ1 LYS A 343      15.180 -17.998  65.626  1.00 63.12           H
ATOM   4081  HZ2 LYS A 343      15.475 -19.365  65.236  1.00 63.12           H
ATOM   4082  HZ3 LYS A 343      14.694 -19.105  66.432  1.00 63.12           H
ATOM   4083  N   TRP A 344      21.424 -23.246  66.908  1.00 10.69           N
ATOM   4084  CA  TRP A 344      22.809 -23.243  67.354  1.00 16.16           C
ATOM   4085  C   TRP A 344      23.392 -21.847  67.215  1.00 17.13           C
ATOM   4086  O   TRP A 344      24.351 -21.583  66.478  1.00 19.01           O
ATOM   4087  CB  TRP A 344      23.624 -24.264  66.604  1.00 12.94           C
ATOM   4088  CG  TRP A 344      23.258 -25.635  66.994  1.00 12.22           C
ATOM   4089  CD1 TRP A 344      22.560 -26.515  66.239  1.00 18.20           C
ATOM   4090  CD2 TRP A 344      23.551 -26.298  68.220  1.00  7.83           C
ATOM   4091  NE1 TRP A 344      22.413 -27.691  66.904  1.00  8.70           N
ATOM   4092  CE2 TRP A 344      23.003 -27.582  68.129  1.00  9.98           C
ATOM   4093  CE3 TRP A 344      24.216 -25.932  69.391  1.00 19.40           C
ATOM   4094  CZ2 TRP A 344      23.098 -28.515  69.164  1.00 14.22           C
ATOM   4095  CZ3 TRP A 344      24.302 -26.865  70.435  1.00 11.04           C
ATOM   4096  CH2 TRP A 344      23.747 -28.129  70.311  1.00 13.44           C
ATOM   4097  H   TRP A 344      20.899 -23.669  67.438  1.00 12.83           H
ATOM   4098  HA  TRP A 344      22.833 -23.479  68.292  1.00 19.39           H
ATOM   4099  HB2 TRP A 344      23.442 -24.160  65.659  1.00 15.53           H
ATOM   4100  HB3 TRP A 344      24.559 -24.116  66.791  1.00 15.53           H
ATOM   4101  HD1 TRP A 344      22.244 -26.353  65.375  1.00 21.84           H
ATOM   4102  HE1 TRP A 344      21.996 -28.386  66.607  1.00 10.44           H
ATOM   4103  HE3 TRP A 344      24.581 -25.091  69.479  1.00 23.28           H
ATOM   4104  HZ2 TRP A 344      22.723 -29.362  69.079  1.00 17.06           H
ATOM   4105  HZ3 TRP A 344      24.746 -26.647  71.214  1.00 13.25           H
ATOM   4106  HH2 TRP A 344      23.837 -28.727  71.012  1.00 16.12           H
ATOM   4107  N   LEU A 345      22.751 -20.962  67.966  1.00 30.32           N
ATOM   4108  CA  LEU A 345      22.995 -19.541  67.902  1.00 17.90           C
ATOM   4109  C   LEU A 345      24.460 -19.250  67.916  1.00 14.16           C
ATOM   4110  O   LEU A 345      25.167 -19.561  68.873  1.00 12.83           O
ATOM   4111  CB  LEU A 345      22.338 -18.834  69.065  1.00 10.55           C
ATOM   4112  CG  LEU A 345      22.133 -17.337  68.867  1.00 25.27           C
ATOM   4113  CD1 LEU A 345      21.425 -17.006  67.556  1.00 29.80           C
ATOM   4114  CD2 LEU A 345      21.346 -16.774  70.036  1.00 33.42           C
ATOM   4115  H   LEU A 345      22.153 -21.173  68.542  1.00 36.38           H
ATOM   4116  HA  LEU A 345      22.621 -19.222  67.071  1.00 21.47           H
ATOM   4117  HB2 LEU A 345      21.467 -19.239  69.214  1.00 12.66           H
ATOM   4118  HB3 LEU A 345      22.907 -18.945  69.836  1.00 12.66           H
ATOM   4119  HG  LEU A 345      22.997 -16.908  68.856  1.00 30.32           H
ATOM   4120 HD11 LEU A 345      21.217 -16.058  67.550  1.00 35.76           H
ATOM   4121 HD12 LEU A 345      22.015 -17.218  66.821  1.00 35.76           H
ATOM   4122 HD13 LEU A 345      20.603 -17.525  67.488  1.00 35.76           H
ATOM   4123 HD21 LEU A 345      21.215 -15.820  69.899  1.00 40.10           H
ATOM   4124 HD22 LEU A 345      20.483 -17.221  70.083  1.00 40.10           H
ATOM   4125 HD23 LEU A 345      21.846 -16.931  70.852  1.00 40.10           H
ATOM   4126  N   GLY A 346      24.893 -18.665  66.846  1.00 17.80           N
ATOM   4127  CA  GLY A 346      26.239 -18.242  66.684  1.00  9.30           C
ATOM   4128  C   GLY A 346      26.807 -18.817  65.437  1.00 12.19           C
ATOM   4129  O   GLY A 346      26.103 -19.367  64.577  1.00 18.30           O
ATOM   4130  H   GLY A 346      24.406 -18.521  66.153  1.00 21.36           H
ATOM   4131  HA2 GLY A 346      26.280 -17.285  66.626  1.00 11.16           H
ATOM   4132  HA3 GLY A 346      26.772 -18.532  67.432  1.00 11.16           H
ATOM   4133  N   GLY A 347      28.118 -18.701  65.357  1.00 16.00           N
ATOM   4134  CA  GLY A 347      28.838 -19.193  64.213  1.00 26.70           C
ATOM   4135  C   GLY A 347      30.271 -18.713  64.263  1.00 23.72           C
ATOM   4136  O   GLY A 347      30.765 -18.260  65.304  1.00  8.26           O
ATOM   4137  H   GLY A 347      28.604 -18.333  65.962  1.00 19.19           H
ATOM   4138  HA2 GLY A 347      28.809 -20.164  64.196  1.00 32.04           H
ATOM   4139  HA3 GLY A 347      28.433 -18.844  63.407  1.00 32.04           H
ATOM   4140  N   ILE A 348      30.923 -18.852  63.109  1.00 16.64           N
ATOM   4141  CA  ILE A 348      32.300 -18.427  62.926  1.00 20.23           C
ATOM   4142  C   ILE A 348      32.581 -18.367  61.431  1.00 11.50           C
ATOM   4143  O   ILE A 348      32.030 -19.140  60.641  1.00  7.84           O
ATOM   4144  CB  ILE A 348      33.278 -19.379  63.653  1.00 10.32           C
ATOM   4145  CG1 ILE A 348      34.660 -18.734  63.708  1.00  9.70           C
ATOM   4146  CG2 ILE A 348      33.377 -20.686  62.893  1.00 13.39           C
ATOM   4147  CD1 ILE A 348      35.694 -19.658  64.237  1.00 17.45           C
ATOM   4148  H   ILE A 348      30.570 -19.209  62.412  1.00 19.97           H
ATOM   4149  HA  ILE A 348      32.430 -17.532  63.288  1.00 24.28           H
ATOM   4150  HB  ILE A 348      32.932 -19.551  64.543  1.00 12.39           H
ATOM   4151 HG12 ILE A 348      34.931 -18.488  62.807  1.00 11.64           H
ATOM   4152 HG13 ILE A 348      34.614 -17.954  64.274  1.00 11.64           H
ATOM   4153 HG21 ILE A 348      33.862 -21.331  63.416  1.00 16.07           H
ATOM   4154 HG22 ILE A 348      32.473 -21.002  62.731  1.00 16.07           H
ATOM   4155 HG23 ILE A 348      33.834 -20.538  62.050  1.00 16.07           H
ATOM   4156 HD11 ILE A 348      36.377 -19.151  64.699  1.00 20.93           H
ATOM   4157 HD12 ILE A 348      35.238 -20.262  64.839  1.00 20.93           H
ATOM   4158 HD13 ILE A 348      36.073 -20.170  63.503  1.00 20.93           H
ATOM   4159  N   LYS A 349      33.465 -17.461  61.049  1.00 11.31           N
ATOM   4160  CA  LYS A 349      33.958 -17.448  59.681  1.00 11.68           C
ATOM   4161  C   LYS A 349      34.804 -18.702  59.445  1.00 11.55           C
ATOM   4162  O   LYS A 349      35.656 -19.062  60.268  1.00  7.16           O
ATOM   4163  CB  LYS A 349      34.754 -16.165  59.440  1.00  8.98           C
ATOM   4164  CG  LYS A 349      35.105 -15.865  57.998  1.00 16.68           C
ATOM   4165  CD  LYS A 349      36.201 -14.781  57.896  1.00 14.63           C
ATOM   4166  CE  LYS A 349      36.721 -14.706  56.480  1.00 10.65           C
ATOM   4167  NZ  LYS A 349      35.647 -14.721  55.423  1.00 20.85           N1+
ATOM   4168  H   LYS A 349      33.796 -16.855  61.562  1.00 13.58           H
ATOM   4169  HA  LYS A 349      33.211 -17.457  59.057  1.00 14.02           H
ATOM   4170  HB2 LYS A 349      34.245 -15.420  59.792  1.00 10.78           H
ATOM   4171  HB3 LYS A 349      35.595 -16.226  59.920  1.00 10.78           H
ATOM   4172  HG2 LYS A 349      35.389 -16.672  57.538  1.00 20.02           H
ATOM   4173  HG3 LYS A 349      34.323 -15.504  57.574  1.00 20.02           H
ATOM   4174  HD2 LYS A 349      35.857 -13.907  58.133  1.00 17.56           H
ATOM   4175  HD3 LYS A 349      36.939 -15.018  58.472  1.00 17.56           H
ATOM   4176  HE2 LYS A 349      37.184 -13.864  56.410  1.00 12.78           H
ATOM   4177  HE3 LYS A 349      37.326 -15.447  56.307  1.00 12.78           H
ATOM   4178  HZ1 LYS A 349      35.937 -14.328  54.677  1.00 25.02           H
ATOM   4179  HZ2 LYS A 349      35.418 -15.559  55.230  1.00 25.02           H
ATOM   4180  HZ3 LYS A 349      34.928 -14.280  55.706  1.00 25.02           H
ATOM   4181  N   GLY A 350      34.568 -19.356  58.314  1.00 17.85           N
ATOM   4182  CA  GLY A 350      35.237 -20.598  57.970  1.00 16.76           C
ATOM   4183  C   GLY A 350      36.151 -20.427  56.768  1.00 15.76           C
ATOM   4184  O   GLY A 350      35.865 -19.659  55.842  1.00 12.58           O
ATOM   4185  H   GLY A 350      34.026 -19.081  57.702  1.00 21.42           H
ATOM   4186  HA2 GLY A 350      35.783 -20.891  58.709  1.00 20.11           H
ATOM   4187  HA3 GLY A 350      34.581 -21.287  57.782  1.00 20.11           H
ATOM   4188  N   GLY A 351      37.264 -21.133  56.797  1.00 14.90           N
ATOM   4189  CA  GLY A 351      38.149 -21.138  55.652  1.00 18.89           C
ATOM   4190  C   GLY A 351      37.578 -21.967  54.517  1.00 15.71           C
ATOM   4191  O   GLY A 351      36.839 -22.926  54.723  1.00 10.45           O
ATOM   4192  H   GLY A 351      37.521 -21.610  57.459  1.00 17.88           H
ATOM   4193  HA2 GLY A 351      38.293 -20.232  55.339  1.00 22.67           H
ATOM   4194  HA3 GLY A 351      38.996 -21.526  55.921  1.00 22.67           H
ATOM   4195  N   PHE A 352      37.954 -21.604  53.295  1.00 17.98           N
ATOM   4196  CA  PHE A 352      37.454 -22.293  52.113  1.00 18.00           C
ATOM   4197  C   PHE A 352      38.295 -21.844  50.929  1.00 12.65           C
ATOM   4198  O   PHE A 352      38.608 -20.649  50.809  1.00 11.88           O
ATOM   4199  CB  PHE A 352      35.958 -21.975  51.923  1.00 13.05           C
ATOM   4200  CG  PHE A 352      35.397 -22.361  50.600  1.00 11.86           C
ATOM   4201  CD1 PHE A 352      35.348 -23.682  50.207  1.00 25.01           C
ATOM   4202  CD2 PHE A 352      34.848 -21.413  49.772  1.00 18.76           C
ATOM   4203  CE1 PHE A 352      34.797 -24.041  48.987  1.00 16.98           C
ATOM   4204  CE2 PHE A 352      34.297 -21.777  48.542  1.00 25.88           C
ATOM   4205  CZ  PHE A 352      34.278 -23.082  48.162  1.00 20.92           C
ATOM   4206  H   PHE A 352      38.490 -20.947  53.126  1.00 21.58           H
ATOM   4207  HA  PHE A 352      37.558 -23.248  52.237  1.00 21.61           H
ATOM   4208  HB2 PHE A 352      35.449 -22.434  52.608  1.00 15.66           H
ATOM   4209  HB3 PHE A 352      35.821 -21.021  52.021  1.00 15.66           H
ATOM   4210  HD1 PHE A 352      35.699 -24.346  50.755  1.00 30.01           H
ATOM   4211  HD2 PHE A 352      34.859 -20.519  50.017  1.00 22.51           H
ATOM   4212  HE1 PHE A 352      34.774 -24.934  48.728  1.00 20.37           H
ATOM   4213  HE2 PHE A 352      33.935 -21.138  47.975  1.00 31.05           H
ATOM   4214  HZ  PHE A 352      33.904 -23.326  47.351  1.00 25.10           H
ATOM   4215  N   VAL A 353      38.710 -22.804  50.101  1.00 10.82           N
ATOM   4216  CA  VAL A 353      39.543 -22.495  48.942  1.00 10.73           C
ATOM   4217  C   VAL A 353      39.458 -23.646  47.949  1.00 14.92           C
ATOM   4218  O   VAL A 353      39.313 -24.812  48.330  1.00 16.01           O
ATOM   4219  CB  VAL A 353      41.010 -22.203  49.353  1.00 16.23           C
ATOM   4220  CG1 VAL A 353      41.740 -23.498  49.776  1.00 14.20           C
ATOM   4221  CG2 VAL A 353      41.742 -21.525  48.221  1.00 14.84           C
ATOM   4222  H   VAL A 353      38.516 -23.639  50.196  1.00 12.99           H
ATOM   4223  HA  VAL A 353      39.198 -21.693  48.511  1.00 12.87           H
ATOM   4224  HB  VAL A 353      41.020 -21.583  50.099  1.00 19.48           H
ATOM   4225 HG11 VAL A 353      42.659 -23.269  49.984  1.00 17.04           H
ATOM   4226 HG12 VAL A 353      41.312 -23.864  50.567  1.00 17.04           H
ATOM   4227 HG13 VAL A 353      41.729 -24.148  49.058  1.00 17.04           H
ATOM   4228 HG21 VAL A 353      42.647 -21.325  48.503  1.00 17.81           H
ATOM   4229 HG22 VAL A 353      41.772 -22.137  47.471  1.00 17.81           H
ATOM   4230 HG23 VAL A 353      41.277 -20.712  47.976  1.00 17.81           H
ATOM   4231  N   HIS A 354      39.621 -23.311  46.671  1.00 10.33           N
ATOM   4232  CA  HIS A 354      39.458 -24.205  45.531  1.00 10.59           C
ATOM   4233  C   HIS A 354      40.781 -24.755  45.011  1.00 17.91           C
ATOM   4234  O   HIS A 354      41.770 -24.031  44.899  1.00 13.27           O
ATOM   4235  CB  HIS A 354      38.786 -23.455  44.371  1.00 10.35           C
ATOM   4236  CG  HIS A 354      37.383 -23.008  44.660  1.00 16.76           C
ATOM   4237  ND1 HIS A 354      37.080 -21.761  45.170  1.00 11.52           N
ATOM   4238  CD2 HIS A 354      36.201 -23.643  44.496  1.00 12.77           C
ATOM   4239  CE1 HIS A 354      35.774 -21.649  45.306  1.00 13.38           C
ATOM   4240  NE2 HIS A 354      35.217 -22.781  44.911  1.00 16.09           N
ATOM   4241  H   HIS A 354      39.845 -22.514  46.431  1.00 12.40           H
ATOM   4242  HA  HIS A 354      38.908 -24.954  45.785  1.00 12.70           H
ATOM   4243  HB2 HIS A 354      38.747 -24.051  43.608  1.00 12.42           H
ATOM   4244  HB3 HIS A 354      39.316 -22.671  44.149  1.00 12.42           H
ATOM   4245  HD2 HIS A 354      36.081 -24.501  44.167  1.00 15.32           H
ATOM   4246  HE1 HIS A 354      35.325 -20.899  45.631  1.00 16.06           H
ATOM   4247  HE2 HIS A 354      34.375 -22.946  44.906  1.00 19.30           H
ATOM   4248  N   GLN A 355      40.756 -26.018  44.591  1.00 14.69           N
ATOM   4249  CA  GLN A 355      41.840 -26.634  43.840  1.00 11.89           C
ATOM   4250  C   GLN A 355      41.305 -26.966  42.442  1.00 17.68           C
ATOM   4251  O   GLN A 355      40.608 -27.967  42.259  1.00 19.38           O
ATOM   4252  CB  GLN A 355      42.356 -27.875  44.568  1.00 19.29           C
ATOM   4253  CG  GLN A 355      43.629 -28.497  43.943  1.00 12.32           C
ATOM   4254  CD  GLN A 355      44.003 -29.880  44.477  1.00  9.50           C
ATOM   4255  OE1 GLN A 355      43.347 -30.465  45.351  1.00 16.33           O
ATOM   4256  NE2 GLN A 355      45.056 -30.419  43.931  1.00 14.15           N
ATOM   4257  H   GLN A 355      40.098 -26.550  44.715  1.00 17.63           H
ATOM   4258  HA  GLN A 355      42.572 -26.010  43.734  1.00 14.27           H
ATOM   4259  HB2 GLN A 355      42.547 -27.644  45.489  1.00 23.15           H
ATOM   4260  HB3 GLN A 355      41.662 -28.547  44.521  1.00 23.15           H
ATOM   4261  HG2 GLN A 355      43.476 -28.599  42.996  1.00 14.78           H
ATOM   4262  HG3 GLN A 355      44.376 -27.900  44.088  1.00 14.78           H
ATOM   4263 HE21 GLN A 355      45.405 -30.057  43.241  1.00 16.98           H
ATOM   4264 HE22 GLN A 355      45.380 -31.149  44.254  1.00 16.98           H
ATOM   4265  N   ARG A 356      41.620 -26.126  41.456  1.00 19.06           N
ATOM   4266  CA  ARG A 356      41.103 -26.258  40.096  1.00 21.15           C
ATOM   4267  C   ARG A 356      42.021 -27.114  39.243  1.00 23.72           C
ATOM   4268  O   ARG A 356      43.166 -26.730  38.972  1.00 14.96           O
ATOM   4269  CB  ARG A 356      40.982 -24.899  39.429  1.00 19.67           C
ATOM   4270  CG  ARG A 356      39.951 -24.011  40.009  1.00 10.38           C
ATOM   4271  CD  ARG A 356      40.231 -22.591  39.554  1.00 20.16           C
ATOM   4272  NE  ARG A 356      40.393 -21.772  40.734  1.00 31.12           N
ATOM   4273  CZ  ARG A 356      41.453 -21.040  41.004  1.00 23.68           C
ATOM   4274  NH1 ARG A 356      41.487 -20.375  42.123  1.00 30.46           N
ATOM   4275  NH2 ARG A 356      42.454 -20.935  40.163  1.00 30.01           N1+
ATOM   4276  H   ARG A 356      42.136 -25.451  41.551  1.00 22.88           H
ATOM   4277  HA  ARG A 356      40.227 -26.671  40.108  1.00 25.38           H
ATOM   4278  HB2 ARG A 356      41.838 -24.449  39.491  1.00 23.61           H
ATOM   4279  HB3 ARG A 356      40.755 -25.043  38.498  1.00 23.61           H
ATOM   4280  HG2 ARG A 356      39.078 -24.276  39.686  1.00 12.45           H
ATOM   4281  HG3 ARG A 356      39.976 -24.057  40.975  1.00 12.45           H
ATOM   4282  HD2 ARG A 356      41.037 -22.554  39.021  1.00 24.20           H
ATOM   4283  HD3 ARG A 356      39.482 -22.250  39.044  1.00 24.20           H
ATOM   4284  HE  ARG A 356      39.730 -21.717  41.276  1.00 37.34           H
ATOM   4285 HH11 ARG A 356      40.829 -20.427  42.674  1.00 36.55           H
ATOM   4286 HH12 ARG A 356      42.164 -19.876  42.289  1.00 36.55           H
ATOM   4287 HH21 ARG A 356      42.447 -21.368  39.425  1.00 36.01           H
ATOM   4288 HH22 ARG A 356      43.125 -20.435  40.368  1.00 36.01           H
ATOM   4289  N   MET A 357      41.496 -28.236  38.778  1.00 21.98           N
ATOM   4290  CA  MET A 357      42.158 -29.104  37.824  1.00 19.55           C
ATOM   4291  C   MET A 357      41.352 -29.156  36.532  1.00 26.09           C
ATOM   4292  O   MET A 357      40.155 -28.850  36.534  1.00 25.52           O
ATOM   4293  CB  MET A 357      42.297 -30.478  38.432  1.00 23.05           C
ATOM   4294  CG  MET A 357      42.469 -30.361  39.911  1.00 20.54           C
ATOM   4295  SD  MET A 357      43.525 -31.619  40.509  1.00 38.11           S
ATOM   4296  CE  MET A 357      42.443 -32.278  41.755  1.00 28.31           C
ATOM   4297  H   MET A 357      40.733 -28.527  39.029  1.00 26.37           H
ATOM   4298  HA  MET A 357      43.038 -28.759  37.626  1.00 23.46           H
ATOM   4299  HB2 MET A 357      41.483 -30.982  38.260  1.00 27.66           H
ATOM   4300  HB3 MET A 357      43.064 -30.935  38.057  1.00 27.66           H
ATOM   4301  HG2 MET A 357      42.902 -29.523  40.126  1.00 24.65           H
ATOM   4302  HG3 MET A 357      41.606 -30.446  40.360  1.00 24.65           H
ATOM   4303  HE1 MET A 357      42.841 -33.101  42.087  1.00 33.98           H
ATOM   4304  HE2 MET A 357      42.359 -31.639  42.472  1.00 33.98           H
ATOM   4305  HE3 MET A 357      41.574 -32.464  41.369  1.00 33.98           H
ATOM   4306  N   ALA A 358      42.015 -29.534  35.419  1.00 27.01           N
ATOM   4307  CA  ALA A 358      41.330 -29.579  34.120  1.00 31.24           C
ATOM   4308  C   ALA A 358      40.065 -30.408  34.214  1.00 24.15           C
ATOM   4309  O   ALA A 358      39.018 -30.040  33.671  1.00 24.72           O
ATOM   4310  CB  ALA A 358      42.250 -30.148  33.031  1.00 24.93           C
ATOM   4311  H   ALA A 358      42.842 -29.766  35.391  1.00 32.41           H
ATOM   4312  HA  ALA A 358      41.073 -28.684  33.859  1.00 37.49           H
ATOM   4313  HB1 ALA A 358      41.766 -30.140  32.190  1.00 29.92           H
ATOM   4314  HB2 ALA A 358      43.047 -29.594  32.953  1.00 29.92           H
ATOM   4315  HB3 ALA A 358      42.496 -31.055  33.264  1.00 29.92           H
ATOM   4316  N   SER A 359      40.138 -31.489  34.978  1.00 26.95           N
ATOM   4317  CA  SER A 359      39.152 -32.559  35.040  1.00 38.06           C
ATOM   4318  C   SER A 359      38.208 -32.475  36.230  1.00 23.18           C
ATOM   4319  O   SER A 359      37.125 -33.056  36.175  1.00 30.46           O
ATOM   4320  CB  SER A 359      39.892 -33.901  35.131  1.00 44.21           C
ATOM   4321  OG  SER A 359      40.961 -33.832  36.110  1.00 33.49           O
ATOM   4322  H   SER A 359      40.809 -31.634  35.505  1.00 32.35           H
ATOM   4323  HA  SER A 359      38.617 -32.576  34.230  1.00 45.67           H
ATOM   4324  HB2 SER A 359      39.252 -34.594  35.386  1.00 53.05           H
ATOM   4325  HB3 SER A 359      40.267 -34.103  34.254  1.00 53.05           H
ATOM   4326  HG  SER A 359      41.343 -34.572  36.162  1.00 40.19           H
ATOM   4327  N   LYS A 360      38.611 -31.810  37.310  1.00 24.43           N
ATOM   4328  CA  LYS A 360      38.121 -32.081  38.655  1.00 21.46           C
ATOM   4329  C   LYS A 360      38.253 -30.799  39.473  1.00 24.47           C
ATOM   4330  O   LYS A 360      39.191 -30.029  39.259  1.00 24.43           O
ATOM   4331  CB  LYS A 360      38.975 -33.193  39.287  1.00 20.03           C
ATOM   4332  CG  LYS A 360      38.374 -34.002  40.419  1.00 32.95           C
ATOM   4333  CD  LYS A 360      39.466 -34.901  41.107  1.00 44.06           C
ATOM   4334  CE  LYS A 360      38.892 -36.221  41.737  1.00 51.04           C
ATOM   4335  NZ  LYS A 360      39.655 -36.764  42.941  1.00 29.22           N1+
ATOM   4336  H   LYS A 360      39.211 -31.195  37.295  1.00 29.32           H
ATOM   4337  HA  LYS A 360      37.197 -32.376  38.615  1.00 25.76           H
ATOM   4338  HB2 LYS A 360      39.239 -33.814  38.595  1.00 24.03           H
ATOM   4339  HB3 LYS A 360      39.765 -32.766  39.657  1.00 24.03           H
ATOM   4340  HG2 LYS A 360      38.008 -33.388  41.083  1.00 39.54           H
ATOM   4341  HG3 LYS A 360      37.674 -34.570  40.065  1.00 39.54           H
ATOM   4342  HD2 LYS A 360      40.142 -35.143  40.458  1.00 52.87           H
ATOM   4343  HD3 LYS A 360      39.873 -34.385  41.825  1.00 52.87           H
ATOM   4344  HE2 LYS A 360      37.985 -36.053  42.044  1.00 61.25           H
ATOM   4345  HE3 LYS A 360      38.883 -36.913  41.056  1.00 61.25           H
ATOM   4346  HZ1 LYS A 360      39.343 -37.560  43.185  1.00 35.07           H
ATOM   4347  HZ2 LYS A 360      40.520 -36.835  42.738  1.00 35.07           H
ATOM   4348  HZ3 LYS A 360      39.572 -36.202  43.625  1.00 35.07           H
ATOM   4349  N   ILE A 361      37.348 -30.571  40.431  1.00 18.28           N
ATOM   4350  CA  ILE A 361      37.478 -29.432  41.330  1.00 14.62           C
ATOM   4351  C   ILE A 361      37.643 -29.925  42.752  1.00 14.55           C
ATOM   4352  O   ILE A 361      36.803 -30.665  43.266  1.00 18.35           O
ATOM   4353  CB  ILE A 361      36.295 -28.473  41.224  1.00 14.24           C
ATOM   4354  CG1 ILE A 361      36.835 -27.088  41.504  1.00 12.16           C
ATOM   4355  CG2 ILE A 361      35.230 -28.801  42.250  1.00 35.25           C
ATOM   4356  CD1 ILE A 361      35.787 -26.012  41.602  1.00 37.05           C
ATOM   4357  H   ILE A 361      36.652 -31.051  40.582  1.00 21.94           H
ATOM   4358  HA  ILE A 361      38.277 -28.929  41.113  1.00 17.55           H
ATOM   4359  HB  ILE A 361      35.917 -28.521  40.337  1.00 17.09           H
ATOM   4360 HG12 ILE A 361      37.337 -27.109  42.334  1.00 14.59           H
ATOM   4361 HG13 ILE A 361      37.429 -26.847  40.779  1.00 14.59           H
ATOM   4362 HG21 ILE A 361      34.448 -28.262  42.067  1.00 42.30           H
ATOM   4363 HG22 ILE A 361      35.006 -29.742  42.200  1.00 42.30           H
ATOM   4364 HG23 ILE A 361      35.566 -28.579  43.138  1.00 42.30           H
ATOM   4365 HD11 ILE A 361      36.235 -25.151  41.652  1.00 44.46           H
ATOM   4366 HD12 ILE A 361      35.217 -26.047  40.818  1.00 44.46           H
ATOM   4367 HD13 ILE A 361      35.265 -26.153  42.406  1.00 44.46           H
ATOM   4368  N   GLY A 362      38.725 -29.483  43.403  1.00 18.98           N
ATOM   4369  CA  GLY A 362      38.883 -29.678  44.833  1.00 20.07           C
ATOM   4370  C   GLY A 362      38.289 -28.505  45.603  1.00 13.02           C
ATOM   4371  O   GLY A 362      38.538 -27.340  45.276  1.00  8.52           O
ATOM   4372  H   GLY A 362      39.385 -29.068  43.033  1.00 22.77           H
ATOM   4373  HA2 GLY A 362      38.447 -30.495  45.117  1.00 24.08           H
ATOM   4374  HA3 GLY A 362      39.825 -29.753  45.048  1.00 24.08           H
ATOM   4375  N   ARG A 363      37.480 -28.821  46.610  1.00 13.91           N
ATOM   4376  CA  ARG A 363      36.982 -27.850  47.577  1.00 13.67           C
ATOM   4377  C   ARG A 363      37.573 -28.184  48.936  1.00  9.73           C
ATOM   4378  O   ARG A 363      37.237 -29.213  49.523  1.00 14.97           O
ATOM   4379  CB  ARG A 363      35.462 -27.871  47.636  1.00 20.06           C
ATOM   4380  CG  ARG A 363      34.841 -27.413  46.343  1.00 17.63           C
ATOM   4381  CD  ARG A 363      33.414 -26.950  46.582  1.00 19.64           C
ATOM   4382  NE  ARG A 363      32.874 -26.485  45.326  1.00 18.28           N
ATOM   4383  CZ  ARG A 363      32.464 -27.264  44.335  1.00 16.18           C
ATOM   4384  NH1 ARG A 363      32.026 -26.695  43.249  1.00 17.55           N
ATOM   4385  NH2 ARG A 363      32.494 -28.595  44.412  1.00 19.62           N1+
ATOM   4386  H   ARG A 363      37.189 -29.613  46.748  1.00 16.69           H
ATOM   4387  HA  ARG A 363      37.261 -26.955  47.324  1.00 16.40           H
ATOM   4388  HB2 ARG A 363      35.172 -28.780  47.804  1.00 24.07           H
ATOM   4389  HB3 ARG A 363      35.155 -27.296  48.357  1.00 24.07           H
ATOM   4390  HG2 ARG A 363      35.357 -26.675  45.987  1.00 21.16           H
ATOM   4391  HG3 ARG A 363      34.836 -28.143  45.705  1.00 21.16           H
ATOM   4392  HD2 ARG A 363      32.868 -27.667  46.938  1.00 23.57           H
ATOM   4393  HD3 ARG A 363      33.425 -26.203  47.203  1.00 23.57           H
ATOM   4394  HE  ARG A 363      32.840 -25.637  45.204  1.00 21.94           H
ATOM   4395 HH11 ARG A 363      31.992 -25.839  43.189  1.00 21.07           H
ATOM   4396 HH12 ARG A 363      31.750 -27.187  42.602  1.00 21.07           H
ATOM   4397 HH21 ARG A 363      32.789 -28.968  45.127  1.00 23.54           H
ATOM   4398 HH22 ARG A 363      32.223 -29.081  43.757  1.00 23.54           H
ATOM   4399  N   TRP A 364      38.416 -27.295  49.449  1.00 12.20           N
ATOM   4400  CA  TRP A 364      39.035 -27.446  50.762  1.00 12.90           C
ATOM   4401  C   TRP A 364      38.323 -26.555  51.776  1.00 16.93           C
ATOM   4402  O   TRP A 364      38.046 -25.383  51.494  1.00 23.97           O
ATOM   4403  CB  TRP A 364      40.518 -27.082  50.709  1.00 10.73           C
ATOM   4404  CG  TRP A 364      41.300 -27.946  49.797  1.00 12.26           C
ATOM   4405  CD1 TRP A 364      41.409 -27.825  48.441  1.00 26.15           C
ATOM   4406  CD2 TRP A 364      42.079 -29.081  50.162  1.00 13.43           C
ATOM   4407  NE1 TRP A 364      42.206 -28.831  47.935  1.00 17.23           N
ATOM   4408  CE2 TRP A 364      42.627 -29.610  48.978  1.00 15.93           C
ATOM   4409  CE3 TRP A 364      42.369 -29.704  51.379  1.00 18.74           C
ATOM   4410  CZ2 TRP A 364      43.441 -30.714  48.975  1.00 16.99           C
ATOM   4411  CZ3 TRP A 364      43.169 -30.804  51.368  1.00 17.41           C
ATOM   4412  CH2 TRP A 364      43.705 -31.296  50.174  1.00 22.42           C
ATOM   4413  H   TRP A 364      38.650 -26.572  49.052  1.00 14.64           H
ATOM   4414  HA  TRP A 364      38.961 -28.372  51.056  1.00 15.48           H
ATOM   4415  HB2 TRP A 364      40.604 -26.173  50.391  1.00 12.87           H
ATOM   4416  HB3 TRP A 364      40.891 -27.165  51.603  1.00 12.87           H
ATOM   4417  HD1 TRP A 364      40.989 -27.167  47.935  1.00 31.38           H
ATOM   4418  HE1 TRP A 364      42.416 -28.947  47.109  1.00 20.68           H
ATOM   4419  HE3 TRP A 364      42.018 -29.388  52.179  1.00 22.49           H
ATOM   4420  HZ2 TRP A 364      43.800 -31.038  48.182  1.00 20.38           H
ATOM   4421  HZ3 TRP A 364      43.372 -31.232  52.165  1.00 20.89           H
ATOM   4422  HH2 TRP A 364      44.252 -32.044  50.197  1.00 26.91           H
ATOM   4423  N   TYR A 365      38.041 -27.110  52.951  1.00 11.50           N
ATOM   4424  CA  TYR A 365      37.317 -26.429  54.009  1.00 11.99           C
ATOM   4425  C   TYR A 365      38.047 -26.630  55.316  1.00 19.70           C
ATOM   4426  O   TYR A 365      38.652 -27.687  55.526  1.00 20.88           O
ATOM   4427  CB  TYR A 365      35.916 -27.009  54.200  1.00 12.85           C
ATOM   4428  CG  TYR A 365      35.048 -27.071  52.961  1.00  8.35           C
ATOM   4429  CD1 TYR A 365      34.259 -25.995  52.593  1.00 10.72           C
ATOM   4430  CD2 TYR A 365      34.999 -28.218  52.188  1.00 11.88           C
ATOM   4431  CE1 TYR A 365      33.424 -26.061  51.492  1.00 16.47           C
ATOM   4432  CE2 TYR A 365      34.173 -28.283  51.062  1.00 25.04           C
ATOM   4433  CZ  TYR A 365      33.390 -27.206  50.733  1.00 11.09           C
ATOM   4434  OH  TYR A 365      32.598 -27.258  49.631  1.00 20.38           O
ATOM   4435  H   TYR A 365      38.243 -27.919  53.147  1.00 13.81           H
ATOM   4436  HA  TYR A 365      37.247 -25.479  53.821  1.00 14.39           H
ATOM   4437  HB2 TYR A 365      36.022 -27.920  54.516  1.00 15.42           H
ATOM   4438  HB3 TYR A 365      35.452 -26.502  54.883  1.00 15.42           H
ATOM   4439  HD1 TYR A 365      34.272 -25.223  53.115  1.00 12.87           H
ATOM   4440  HD2 TYR A 365      35.528 -28.945  52.428  1.00 14.25           H
ATOM   4441  HE1 TYR A 365      32.905 -25.326  51.254  1.00 19.76           H
ATOM   4442  HE2 TYR A 365      34.133 -29.039  50.527  1.00 30.05           H
ATOM   4443  HH  TYR A 365      32.171 -26.541  49.558  1.00 24.45           H
ATOM   4444  N   SER A 366      37.922 -25.649  56.223  1.00 12.07           N
ATOM   4445  CA  SER A 366      38.437 -25.781  57.582  1.00 17.95           C
ATOM   4446  C   SER A 366      37.343 -25.530  58.599  1.00 17.19           C
ATOM   4447  O   SER A 366      36.416 -24.760  58.348  1.00 18.32           O
ATOM   4448  CB  SER A 366      39.584 -24.801  57.893  1.00 17.88           C
ATOM   4449  OG  SER A 366      39.099 -23.490  58.014  1.00 18.74           O
ATOM   4450  H   SER A 366      37.534 -24.905  56.065  1.00 14.48           H
ATOM   4451  HA  SER A 366      38.747 -26.692  57.718  1.00 21.55           H
ATOM   4452  HB2 SER A 366      40.008 -25.056  58.726  1.00 21.45           H
ATOM   4453  HB3 SER A 366      40.225 -24.825  57.166  1.00 21.45           H
ATOM   4454  HG  SER A 366      39.603 -22.979  57.571  1.00 22.49           H
ATOM   4455  N   ARG A 367      37.509 -26.135  59.778  1.00 12.73           N
ATOM   4456  CA  ARG A 367      36.521 -26.031  60.835  1.00  9.58           C
ATOM   4457  C   ARG A 367      37.146 -26.354  62.190  1.00 18.63           C
ATOM   4458  O   ARG A 367      38.072 -27.163  62.301  1.00 20.98           O
ATOM   4459  CB  ARG A 367      35.348 -26.941  60.487  1.00 14.17           C
ATOM   4460  CG  ARG A 367      34.844 -27.932  61.499  1.00  9.33           C
ATOM   4461  CD  ARG A 367      35.025 -29.378  61.109  1.00 14.08           C
ATOM   4462  NE  ARG A 367      33.734 -30.061  60.982  1.00 19.83           N
ATOM   4463  CZ  ARG A 367      33.402 -31.218  61.566  1.00 16.17           C
ATOM   4464  NH1 ARG A 367      32.189 -31.728  61.418  1.00 18.14           N
ATOM   4465  NH2 ARG A 367      34.264 -31.886  62.285  1.00 33.81           N1+
ATOM   4466  H   ARG A 367      38.200 -26.609  59.988  1.00 15.27           H
ATOM   4467  HA  ARG A 367      36.197 -25.122  60.866  1.00 11.50           H
ATOM   4468  HB2 ARG A 367      34.602 -26.358  60.268  1.00 17.01           H
ATOM   4469  HB3 ARG A 367      35.606 -27.437  59.697  1.00 17.01           H
ATOM   4470  HG2 ARG A 367      35.256 -27.812  62.362  1.00 11.20           H
ATOM   4471  HG3 ARG A 367      33.880 -27.802  61.576  1.00 11.20           H
ATOM   4472  HD2 ARG A 367      35.506 -29.447  60.277  1.00 16.90           H
ATOM   4473  HD3 ARG A 367      35.522 -29.801  61.827  1.00 16.90           H
ATOM   4474  HE  ARG A 367      33.164 -29.709  60.444  1.00 23.80           H
ATOM   4475 HH11 ARG A 367      31.612 -31.314  60.932  1.00 21.77           H
ATOM   4476 HH12 ARG A 367      31.996 -32.481  61.776  1.00 21.77           H
ATOM   4477 HH21 ARG A 367      35.055 -31.585  62.423  1.00 40.57           H
ATOM   4478 HH22 ARG A 367      34.012 -32.626  62.640  1.00 40.57           H
ATOM   4479  N   THR A 368      36.639 -25.692  63.219  1.00 11.20           N
ATOM   4480  CA  THR A 368      37.199 -25.869  64.543  1.00 12.86           C
ATOM   4481  C   THR A 368      37.099 -27.322  64.963  1.00 14.08           C
ATOM   4482  O   THR A 368      36.207 -28.055  64.535  1.00 13.16           O
ATOM   4483  CB  THR A 368      36.505 -24.973  65.576  1.00 10.81           C
ATOM   4484  OG1 THR A 368      35.114 -25.303  65.701  1.00 19.35           O
ATOM   4485  CG2 THR A 368      36.646 -23.518  65.217  1.00  6.19           C
ATOM   4486  H   THR A 368      35.973 -25.152  63.175  1.00 13.44           H
ATOM   4487  HA  THR A 368      38.131 -25.641  64.519  1.00 15.43           H
ATOM   4488  HB  THR A 368      36.935 -25.122  66.430  1.00 12.97           H
ATOM   4489  HG1 THR A 368      34.954 -25.644  66.453  1.00 23.22           H
ATOM   4490 HG21 THR A 368      36.223 -22.976  65.894  1.00  7.43           H
ATOM   4491 HG22 THR A 368      37.586 -23.296  65.166  1.00  7.43           H
ATOM   4492 HG23 THR A 368      36.233 -23.327  64.363  1.00  7.43           H
ATOM   4493  N   MET A 369      38.060 -27.751  65.777  1.00 10.76           N
ATOM   4494  CA  MET A 369      38.030 -29.125  66.247  1.00 11.26           C
ATOM   4495  C   MET A 369      36.947 -29.294  67.307  1.00  9.81           C
ATOM   4496  O   MET A 369      36.095 -30.173  67.193  1.00 16.01           O
ATOM   4497  CB  MET A 369      39.407 -29.529  66.754  1.00 13.60           C
ATOM   4498  CG  MET A 369      39.543 -30.969  67.154  1.00 14.01           C
ATOM   4499  SD  MET A 369      41.295 -31.353  67.238  1.00 34.19           S
ATOM   4500  CE  MET A 369      41.616 -31.374  65.523  1.00 31.48           C
ATOM   4501  H   MET A 369      38.715 -27.281  66.062  1.00 12.91           H
ATOM   4502  HA  MET A 369      37.823 -29.701  65.491  1.00 13.51           H
ATOM   4503  HB2 MET A 369      40.049 -29.331  66.056  1.00 16.32           H
ATOM   4504  HB3 MET A 369      39.603 -28.996  67.539  1.00 16.32           H
ATOM   4505  HG2 MET A 369      39.153 -31.114  68.026  1.00 16.81           H
ATOM   4506  HG3 MET A 369      39.124 -31.538  66.499  1.00 16.81           H
ATOM   4507  HE1 MET A 369      42.535 -31.644  65.414  1.00 37.78           H
ATOM   4508  HE2 MET A 369      41.015 -32.018  65.094  1.00 37.78           H
ATOM   4509  HE3 MET A 369      41.474 -30.491  65.167  1.00 37.78           H
ATOM   4510  N   SER A 370      36.905 -28.422  68.303  1.00  6.82           N
ATOM   4511  CA  SER A 370      35.798 -28.483  69.232  1.00  5.72           C
ATOM   4512  C   SER A 370      34.520 -28.069  68.523  1.00  6.36           C
ATOM   4513  O   SER A 370      34.508 -27.113  67.745  1.00  9.95           O
ATOM   4514  CB  SER A 370      36.046 -27.586  70.447  1.00 16.12           C
ATOM   4515  OG  SER A 370      34.879 -27.416  71.292  1.00  7.69           O
ATOM   4516  H   SER A 370      37.479 -27.797  68.452  1.00  8.18           H
ATOM   4517  HA  SER A 370      35.691 -29.394  69.539  1.00  6.87           H
ATOM   4518  HB2 SER A 370      36.759 -27.993  70.962  1.00 19.34           H
ATOM   4519  HB3 SER A 370      36.336 -26.718  70.121  1.00 19.34           H
ATOM   4520  HG  SER A 370      35.040 -26.913  71.944  1.00  9.22           H
ATOM   4521  N   LYS A 371      33.446 -28.803  68.806  1.00  7.17           N
ATOM   4522  CA  LYS A 371      32.117 -28.483  68.293  1.00 10.28           C
ATOM   4523  C   LYS A 371      31.576 -27.188  68.870  1.00 13.64           C
ATOM   4524  O   LYS A 371      30.709 -26.570  68.255  1.00 12.50           O
ATOM   4525  CB  LYS A 371      31.139 -29.605  68.633  1.00 10.81           C
ATOM   4526  CG  LYS A 371      30.934 -30.675  67.560  1.00 26.92           C
ATOM   4527  CD  LYS A 371      30.781 -32.110  68.131  1.00 13.36           C
ATOM   4528  CE  LYS A 371      29.791 -32.213  69.281  1.00 16.97           C
ATOM   4529  NZ  LYS A 371      30.076 -33.426  70.181  1.00 30.43           N1+
ATOM   4530  H   LYS A 371      33.465 -29.504  69.298  1.00  8.61           H
ATOM   4531  HA  LYS A 371      32.148 -28.397  67.327  1.00 12.34           H
ATOM   4532  HB2 LYS A 371      31.480 -30.054  69.424  1.00 12.98           H
ATOM   4533  HB3 LYS A 371      30.274 -29.214  68.829  1.00 12.98           H
ATOM   4534  HG2 LYS A 371      30.131 -30.465  67.062  1.00 32.31           H
ATOM   4535  HG3 LYS A 371      31.703 -30.673  66.963  1.00 32.31           H
ATOM   4536  HD2 LYS A 371      30.464 -32.701  67.427  1.00 16.03           H
ATOM   4537  HD3 LYS A 371      31.644 -32.422  68.453  1.00 16.03           H
ATOM   4538  HE2 LYS A 371      29.823 -31.413  69.831  1.00 20.37           H
ATOM   4539  HE3 LYS A 371      28.904 -32.306  68.906  1.00 20.37           H
ATOM   4540  HZ1 LYS A 371      29.683 -33.323  70.972  1.00 36.51           H
ATOM   4541  HZ2 LYS A 371      29.778 -34.174  69.804  1.00 36.51           H
ATOM   4542  HZ3 LYS A 371      30.955 -33.505  70.316  1.00 36.51           H
ATOM   4543  N   THR A 372      32.048 -26.772  70.056  1.00 19.58           N
ATOM   4544  CA  THR A 372      31.422 -25.687  70.818  1.00 17.52           C
ATOM   4545  C   THR A 372      32.274 -24.407  70.986  1.00 11.78           C
ATOM   4546  O   THR A 372      31.707 -23.386  71.374  1.00 12.59           O
ATOM   4547  CB  THR A 372      31.022 -26.203  72.217  1.00 12.16           C
ATOM   4548  OG1 THR A 372      32.188 -26.638  72.917  1.00 15.09           O
ATOM   4549  CG2 THR A 372      30.032 -27.344  72.141  1.00 11.63           C
ATOM   4550  H   THR A 372      32.725 -27.119  70.452  1.00 23.50           H
ATOM   4551  HA  THR A 372      30.591 -25.440  70.384  1.00 21.02           H
ATOM   4552  HB  THR A 372      30.606 -25.483  72.719  1.00 14.59           H
ATOM   4553  HG1 THR A 372      32.736 -26.013  72.992  1.00 18.11           H
ATOM   4554 HG21 THR A 372      29.758 -27.588  73.041  1.00 13.96           H
ATOM   4555 HG22 THR A 372      29.243 -27.051  71.655  1.00 13.96           H
ATOM   4556 HG23 THR A 372      30.401 -28.120  71.697  1.00 13.96           H
ATOM   4557  N   ASN A 373      33.594 -24.417  70.702  1.00  8.81           N
ATOM   4558  CA  ASN A 373      34.518 -23.365  71.147  1.00 12.89           C
ATOM   4559  C   ASN A 373      35.594 -23.063  70.085  1.00  9.52           C
ATOM   4560  O   ASN A 373      35.866 -23.928  69.251  1.00 12.20           O
ATOM   4561  CB  ASN A 373      35.137 -23.841  72.460  1.00 23.96           C
ATOM   4562  CG  ASN A 373      34.183 -23.709  73.676  1.00 21.09           C
ATOM   4563  OD1 ASN A 373      33.326 -24.550  73.936  1.00 16.95           O
ATOM   4564  ND2 ASN A 373      34.387 -22.659  74.437  1.00 35.65           N
ATOM   4565  H   ASN A 373      33.994 -25.060  70.273  1.00 10.57           H
ATOM   4566  HA  ASN A 373      34.009 -22.562  71.322  1.00 15.47           H
ATOM   4567  HB2 ASN A 373      35.361 -24.781  72.366  1.00 28.75           H
ATOM   4568  HB3 ASN A 373      35.931 -23.317  72.627  1.00 28.75           H
ATOM   4569 HD21 ASN A 373      33.881 -22.505  75.105  1.00 42.78           H
ATOM   4570 HD22 ASN A 373      35.041 -22.123  74.261  1.00 42.78           H
ATOM   4571  N   ARG A 374      36.252 -21.862  70.104  1.00 13.09           N
ATOM   4572  CA  ARG A 374      37.133 -21.559  68.963  1.00  7.40           C
ATOM   4573  C   ARG A 374      38.575 -21.951  69.373  1.00  9.85           C
ATOM   4574  O   ARG A 374      39.475 -21.190  69.672  1.00 20.90           O
ATOM   4575  CB  ARG A 374      36.990 -20.092  68.632  1.00  6.57           C
ATOM   4576  CG  ARG A 374      35.578 -19.597  68.878  1.00  4.01           C
ATOM   4577  CD  ARG A 374      34.876 -19.180  67.598  1.00 11.44           C
ATOM   4578  NE  ARG A 374      35.183 -17.744  67.481  1.00  8.15           N
ATOM   4579  CZ  ARG A 374      34.262 -16.782  67.221  1.00  4.27           C
ATOM   4580  NH1 ARG A 374      34.687 -15.492  67.159  1.00  5.71           N
ATOM   4581  NH2 ARG A 374      32.923 -17.083  67.003  1.00  6.33           N1+
ATOM   4582  H   ARG A 374      36.215 -21.210  70.875  1.00 15.71           H
ATOM   4583  HA  ARG A 374      36.831 -22.189  68.070  1.00  8.88           H
ATOM   4584  HB2 ARG A 374      37.708 -19.508  69.240  1.00  7.89           H
ATOM   4585  HB3 ARG A 374      37.318 -19.953  67.573  1.00  7.89           H
ATOM   4586  HG2 ARG A 374      34.929 -20.340  69.379  1.00  4.82           H
ATOM   4587  HG3 ARG A 374      35.630 -18.755  69.600  1.00  4.82           H
ATOM   4588  HD2 ARG A 374      35.269 -19.734  66.705  1.00 13.73           H
ATOM   4589  HD3 ARG A 374      33.786 -19.382  67.620  1.00 13.73           H
ATOM   4590  HE  ARG A 374      36.139 -17.469  67.775  1.00  9.78           H
ATOM   4591 HH11 ARG A 374      35.590 -15.186  67.513  1.00  6.85           H
ATOM   4592 HH12 ARG A 374      34.029 -14.720  66.945  1.00  6.85           H
ATOM   4593 HH21 ARG A 374      32.678 -18.070  66.896  1.00  7.59           H
ATOM   4594 HH22 ARG A 374      32.382 -16.488  66.381  1.00  7.59           H
ATOM   4595  N   MET A 375      38.651 -23.327  69.420  1.00  6.19           N
ATOM   4596  CA  MET A 375      39.769 -24.233  69.720  1.00  5.47           C
ATOM   4597  C   MET A 375      39.951 -25.314  68.650  1.00 11.57           C
ATOM   4598  O   MET A 375      39.005 -26.020  68.274  1.00 11.21           O
ATOM   4599  CB  MET A 375      39.562 -24.999  71.011  1.00  9.15           C
ATOM   4600  CG  MET A 375      39.106 -24.215  72.233  1.00 11.10           C
ATOM   4601  SD  MET A 375      40.343 -22.967  72.705  1.00 18.20           S
ATOM   4602  CE  MET A 375      41.593 -23.954  73.504  1.00 22.72           C
ATOM   4603  H   MET A 375      37.944 -23.801  69.279  1.00  7.43           H
ATOM   4604  HA  MET A 375      40.579 -23.732  69.792  1.00  6.56           H
ATOM   4605  HB2 MET A 375      38.905 -25.693  70.849  1.00 10.98           H
ATOM   4606  HB3 MET A 375      40.422 -25.407  71.230  1.00 10.98           H
ATOM   4607  HG2 MET A 375      38.267 -23.780  72.022  1.00 13.31           H
ATOM   4608  HG3 MET A 375      39.002 -24.822  72.986  1.00 13.31           H
ATOM   4609  HE1 MET A 375      42.286 -23.369  73.858  1.00 27.26           H
ATOM   4610  HE2 MET A 375      41.154 -24.413  74.239  1.00 27.26           H
ATOM   4611  HE3 MET A 375      41.975 -24.595  72.889  1.00 27.26           H
ATOM   4612  N   GLY A 376      41.181 -25.506  68.220  1.00  5.34           N
ATOM   4613  CA  GLY A 376      41.469 -26.490  67.199  1.00  9.99           C
ATOM   4614  C   GLY A 376      41.062 -26.057  65.789  1.00 15.39           C
ATOM   4615  O   GLY A 376      40.209 -25.164  65.636  1.00 14.24           O
ATOM   4616  H   GLY A 376      41.859 -25.081  68.510  1.00  6.41           H
ATOM   4617  HA2 GLY A 376      42.432 -26.642  67.203  1.00 11.99           H
ATOM   4618  HA3 GLY A 376      41.014 -27.312  67.441  1.00 11.99           H
ATOM   4619  N   MET A 377      41.688 -26.651  64.766  1.00  3.61           N
ATOM   4620  CA  MET A 377      41.294 -26.435  63.372  1.00 18.81           C
ATOM   4621  C   MET A 377      41.660 -27.646  62.501  1.00 17.19           C
ATOM   4622  O   MET A 377      42.838 -27.978  62.359  1.00 10.23           O
ATOM   4623  CB  MET A 377      41.959 -25.170  62.806  1.00 14.89           C
ATOM   4624  CG  MET A 377      41.229 -24.612  61.564  1.00  7.78           C
ATOM   4625  SD  MET A 377      39.590 -23.963  61.937  1.00 15.37           S
ATOM   4626  CE  MET A 377      39.853 -22.736  63.229  1.00 11.94           C
ATOM   4627  H   MET A 377      42.354 -27.189  64.849  1.00  4.33           H
ATOM   4628  HA  MET A 377      40.343 -26.299  63.332  1.00 22.58           H
ATOM   4629  HB2 MET A 377      41.956 -24.494  63.495  1.00 17.86           H
ATOM   4630  HB3 MET A 377      42.870 -25.384  62.551  1.00 17.86           H
ATOM   4631  HG2 MET A 377      41.754 -23.906  61.160  1.00  9.34           H
ATOM   4632  HG3 MET A 377      41.097 -25.334  60.932  1.00  9.34           H
ATOM   4633  HE1 MET A 377      39.005 -22.329  63.450  1.00 14.33           H
ATOM   4634  HE2 MET A 377      40.208 -23.194  64.007  1.00 14.33           H
ATOM   4635  HE3 MET A 377      40.476 -22.066  62.919  1.00 14.33           H
ATOM   4636  N   GLU A 378      40.653 -28.266  61.887  1.00 10.44           N
ATOM   4637  CA  GLU A 378      40.777 -29.434  61.025  1.00  9.02           C
ATOM   4638  C   GLU A 378      40.617 -29.031  59.562  1.00 12.22           C
ATOM   4639  O   GLU A 378      39.757 -28.211  59.225  1.00  9.96           O
ATOM   4640  CB  GLU A 378      39.672 -30.451  61.342  1.00 27.93           C
ATOM   4641  CG  GLU A 378      39.816 -31.322  62.593  1.00 24.82           C
ATOM   4642  CD  GLU A 378      38.491 -31.979  62.986  1.00 33.79           C
ATOM   4643  OE1 GLU A 378      38.544 -32.927  63.798  1.00 37.75           O
ATOM   4644  OE2 GLU A 378      37.418 -31.552  62.475  1.00 21.48           O1-
ATOM   4645  H   GLU A 378      39.840 -28.006  61.962  1.00 12.53           H
ATOM   4646  HA  GLU A 378      41.640 -29.857  61.150  1.00 10.82           H
ATOM   4647  HB2 GLU A 378      38.842 -29.950  61.460  1.00 33.52           H
ATOM   4648  HB3 GLU A 378      39.576 -31.037  60.574  1.00 33.52           H
ATOM   4649  HG2 GLU A 378      40.436 -32.041  62.390  1.00 29.78           H
ATOM   4650  HG3 GLU A 378      40.149 -30.792  63.338  1.00 29.78           H
ATOM   4651  N   LEU A 379      41.386 -29.670  58.685  1.00 21.71           N
ATOM   4652  CA  LEU A 379      41.289 -29.469  57.244  1.00 12.27           C
ATOM   4653  C   LEU A 379      40.420 -30.564  56.626  1.00 14.25           C
ATOM   4654  O   LEU A 379      40.637 -31.743  56.905  1.00 10.79           O
ATOM   4655  CB  LEU A 379      42.680 -29.523  56.635  1.00 17.95           C
ATOM   4656  CG  LEU A 379      43.121 -28.598  55.502  1.00 16.24           C
ATOM   4657  CD1 LEU A 379      43.901 -29.385  54.537  1.00 13.96           C
ATOM   4658  CD2 LEU A 379      41.982 -27.894  54.790  1.00 27.39           C
ATOM   4659  H   LEU A 379      41.966 -30.268  58.911  1.00 26.06           H
ATOM   4660  HA  LEU A 379      40.892 -28.597  57.069  1.00 14.72           H
ATOM   4661  HB2 LEU A 379      43.289 -29.359  57.372  1.00 21.54           H
ATOM   4662  HB3 LEU A 379      42.826 -30.431  56.320  1.00 21.54           H
ATOM   4663  HG  LEU A 379      43.707 -27.917  55.862  1.00 19.48           H
ATOM   4664 HD11 LEU A 379      44.276 -28.798  53.867  1.00 16.75           H
ATOM   4665 HD12 LEU A 379      44.600 -29.866  55.006  1.00 16.75           H
ATOM   4666 HD13 LEU A 379      43.281 -30.010  54.127  1.00 16.75           H
ATOM   4667 HD21 LEU A 379      42.345 -27.377  54.054  1.00 32.86           H
ATOM   4668 HD22 LEU A 379      41.351 -28.552  54.463  1.00 32.86           H
ATOM   4669 HD23 LEU A 379      41.556 -27.302  55.433  1.00 32.86           H
ATOM   4670  N   TYR A 380      39.455 -30.178  55.775  1.00 15.33           N
ATOM   4671  CA  TYR A 380      38.640 -31.138  55.045  1.00 15.27           C
ATOM   4672  C   TYR A 380      38.714 -30.863  53.556  1.00 19.05           C
ATOM   4673  O   TYR A 380      38.916 -29.724  53.129  1.00 21.88           O
ATOM   4674  CB  TYR A 380      37.181 -31.099  55.462  1.00 14.43           C
ATOM   4675  CG  TYR A 380      36.958 -31.745  56.761  1.00 16.13           C
ATOM   4676  CD1 TYR A 380      36.993 -31.005  57.932  1.00 13.47           C
ATOM   4677  CD2 TYR A 380      36.736 -33.107  56.843  1.00 23.52           C
ATOM   4678  CE1 TYR A 380      36.799 -31.585  59.126  1.00 11.91           C
ATOM   4679  CE2 TYR A 380      36.540 -33.699  58.070  1.00 15.15           C
ATOM   4680  CZ  TYR A 380      36.588 -32.923  59.191  1.00  9.88           C
ATOM   4681  OH  TYR A 380      36.424 -33.492  60.394  1.00 20.45           O
ATOM   4682  H   TYR A 380      39.255 -29.350  55.594  1.00 18.40           H
ATOM   4683  HA  TYR A 380      38.958 -32.037  55.211  1.00 18.32           H
ATOM   4684  HB2 TYR A 380      36.905 -30.175  55.548  1.00 17.32           H
ATOM   4685  HB3 TYR A 380      36.642 -31.559  54.803  1.00 17.32           H
ATOM   4686  HD1 TYR A 380      37.143 -30.090  57.901  1.00 16.16           H
ATOM   4687  HD2 TYR A 380      36.720 -33.626  56.073  1.00 28.23           H
ATOM   4688  HE1 TYR A 380      36.831 -31.079  59.906  1.00 14.29           H
ATOM   4689  HE2 TYR A 380      36.403 -34.613  58.143  1.00 18.18           H
ATOM   4690  HH  TYR A 380      36.515 -32.908  60.986  1.00 24.53           H
ATOM   4691  N   VAL A 381      38.517 -31.919  52.767  1.00 19.07           N
ATOM   4692  CA  VAL A 381      38.491 -31.804  51.323  1.00 15.84           C
ATOM   4693  C   VAL A 381      37.305 -32.584  50.814  1.00 15.61           C
ATOM   4694  O   VAL A 381      36.809 -33.508  51.463  1.00 16.09           O
ATOM   4695  CB  VAL A 381      39.778 -32.320  50.650  1.00 27.21           C
ATOM   4696  CG1 VAL A 381      39.925 -33.807  50.814  1.00 21.38           C
ATOM   4697  CG2 VAL A 381      39.796 -31.969  49.153  1.00 17.01           C
ATOM   4698  H   VAL A 381      38.385 -32.720  53.054  1.00 22.89           H
ATOM   4699  HA  VAL A 381      38.358 -30.875  51.069  1.00 19.01           H
ATOM   4700  HB  VAL A 381      40.540 -31.892  51.076  1.00 32.65           H
ATOM   4701 HG11 VAL A 381      40.774 -34.068  50.420  1.00 25.66           H
ATOM   4702 HG12 VAL A 381      39.911 -34.023  51.760  1.00 25.66           H
ATOM   4703 HG13 VAL A 381      39.207 -34.256  50.348  1.00 25.66           H
ATOM   4704 HG21 VAL A 381      40.660 -32.219  48.787  1.00 20.42           H
ATOM   4705 HG22 VAL A 381      39.103 -32.453  48.686  1.00 20.42           H
ATOM   4706 HG23 VAL A 381      39.674 -31.010  49.067  1.00 20.42           H
ATOM   4707  N   ARG A 382      36.889 -32.201  49.611  1.00 16.33           N
ATOM   4708  CA  ARG A 382      35.892 -32.905  48.820  1.00 14.09           C
ATOM   4709  C   ARG A 382      36.153 -32.575  47.358  1.00 15.95           C
ATOM   4710  O   ARG A 382      36.329 -31.397  47.021  1.00 20.72           O
ATOM   4711  CB  ARG A 382      34.496 -32.463  49.231  1.00 26.76           C
ATOM   4712  CG  ARG A 382      33.602 -33.556  49.604  1.00 26.46           C
ATOM   4713  CD  ARG A 382      32.994 -34.150  48.403  1.00 38.15           C
ATOM   4714  NE  ARG A 382      32.236 -35.359  48.730  1.00 36.84           N
ATOM   4715  CZ  ARG A 382      31.264 -35.855  47.965  1.00 54.65           C
ATOM   4716  NH1 ARG A 382      30.644 -36.983  48.314  1.00 55.83           N
ATOM   4717  NH2 ARG A 382      30.902 -35.211  46.851  1.00 61.71           N1+
ATOM   4718  H   ARG A 382      37.196 -31.500  49.219  1.00 19.59           H
ATOM   4719  HA  ARG A 382      35.978 -33.861  48.950  1.00 16.90           H
ATOM   4720  HB2 ARG A 382      34.570 -31.887  50.009  1.00 32.11           H
ATOM   4721  HB3 ARG A 382      34.085 -31.990  48.488  1.00 32.11           H
ATOM   4722  HG2 ARG A 382      34.087 -34.233  50.104  1.00 31.75           H
ATOM   4723  HG3 ARG A 382      32.874 -33.184  50.115  1.00 31.75           H
ATOM   4724  HD2 ARG A 382      32.399 -33.496  48.001  1.00 45.78           H
ATOM   4725  HD3 ARG A 382      33.700 -34.388  47.777  1.00 45.78           H
ATOM   4726  HE  ARG A 382      32.340 -35.701  49.514  1.00 44.20           H
ATOM   4727 HH11 ARG A 382      30.868 -37.390  49.039  1.00 67.00           H
ATOM   4728 HH12 ARG A 382      30.000 -37.289  47.831  1.00 67.00           H
ATOM   4729 HH21 ARG A 382      31.306 -34.488  46.617  1.00 74.05           H
ATOM   4730 HH22 ARG A 382      30.269 -35.524  46.361  1.00 74.05           H
ATOM   4731  N   TYR A 383      36.205 -33.597  46.502  1.00 17.82           N
ATOM   4732  CA  TYR A 383      36.407 -33.400  45.070  1.00 23.72           C
ATOM   4733  C   TYR A 383      35.071 -33.575  44.354  1.00 14.89           C
ATOM   4734  O   TYR A 383      34.392 -34.590  44.535  1.00 15.69           O
ATOM   4735  CB  TYR A 383      37.480 -34.346  44.498  1.00 16.28           C
ATOM   4736  CG  TYR A 383      38.895 -34.015  44.937  1.00 20.38           C
ATOM   4737  CD1 TYR A 383      39.447 -34.609  46.059  1.00 26.10           C
ATOM   4738  CD2 TYR A 383      39.668 -33.093  44.254  1.00 27.80           C
ATOM   4739  CE1 TYR A 383      40.719 -34.315  46.476  1.00 19.74           C
ATOM   4740  CE2 TYR A 383      40.957 -32.788  44.684  1.00 21.38           C
ATOM   4741  CZ  TYR A 383      41.468 -33.407  45.785  1.00 28.26           C
ATOM   4742  OH  TYR A 383      42.736 -33.095  46.218  1.00 44.62           O
ATOM   4743  H   TYR A 383      36.126 -34.423  46.735  1.00 21.38           H
ATOM   4744  HA  TYR A 383      36.715 -32.493  44.918  1.00 28.47           H
ATOM   4745  HB2 TYR A 383      37.287 -35.250  44.784  1.00 19.53           H
ATOM   4746  HB3 TYR A 383      37.453 -34.294  43.532  1.00 19.53           H
ATOM   4747  HD1 TYR A 383      38.949 -35.226  46.539  1.00 31.31           H
ATOM   4748  HD2 TYR A 383      39.328 -32.675  43.498  1.00 33.36           H
ATOM   4749  HE1 TYR A 383      41.070 -34.722  47.231  1.00 23.69           H
ATOM   4750  HE2 TYR A 383      41.478 -32.175  44.218  1.00 25.65           H
ATOM   4751  HH  TYR A 383      42.879 -32.277  46.113  1.00 53.55           H
ATOM   4752  N   ASP A 384      34.693 -32.552  43.574  1.00 19.64           N
ATOM   4753  CA  ASP A 384      33.449 -32.507  42.808  1.00 18.46           C
ATOM   4754  C   ASP A 384      32.213 -32.662  43.675  1.00 18.75           C
ATOM   4755  O   ASP A 384      32.269 -32.528  44.902  1.00 44.14           O
ATOM   4756  CB  ASP A 384      33.442 -33.593  41.748  1.00 24.69           C
ATOM   4757  CG  ASP A 384      34.727 -33.660  41.034  1.00 27.10           C
ATOM   4758  OD1 ASP A 384      35.409 -34.685  41.205  1.00 31.28           O
ATOM   4759  OD2 ASP A 384      35.080 -32.665  40.347  1.00 33.67           O1-
ATOM   4760  H   ASP A 384      35.175 -31.850  43.462  1.00 23.57           H
ATOM   4761  HA  ASP A 384      33.385 -31.648  42.364  1.00 22.15           H
ATOM   4762  HB2 ASP A 384      33.296 -34.456  42.170  1.00 29.63           H
ATOM   4763  HB3 ASP A 384      32.744 -33.437  41.091  1.00 29.63           H
ATOM   4764  N   GLY A 385      31.099 -32.965  43.041  1.00 17.21           N
ATOM   4765  CA  GLY A 385      29.838 -32.973  43.718  1.00 21.64           C
ATOM   4766  C   GLY A 385      29.275 -31.578  43.796  1.00 18.40           C
ATOM   4767  O   GLY A 385      29.871 -30.590  43.407  1.00 19.37           O
ATOM   4768  H   GLY A 385      31.052 -33.157  42.203  1.00 20.65           H
ATOM   4769  HA2 GLY A 385      29.220 -33.533  43.232  1.00 25.97           H
ATOM   4770  HA3 GLY A 385      29.934 -33.328  44.614  1.00 25.97           H
ATOM   4771  N   ASP A 386      28.088 -31.507  44.327  1.00 17.34           N
ATOM   4772  CA  ASP A 386      27.396 -30.243  44.425  1.00 14.69           C
ATOM   4773  C   ASP A 386      27.274 -29.970  45.910  1.00 16.92           C
ATOM   4774  O   ASP A 386      26.600 -30.735  46.614  1.00 21.07           O
ATOM   4775  CB  ASP A 386      26.034 -30.350  43.742  1.00 19.61           C
ATOM   4776  CG  ASP A 386      25.197 -29.103  43.839  1.00 22.05           C
ATOM   4777  OD1 ASP A 386      25.538 -28.196  44.613  1.00 24.29           O
ATOM   4778  OD2 ASP A 386      24.164 -29.068  43.126  1.00 28.17           O1-
ATOM   4779  H   ASP A 386      27.671 -32.177  44.655  1.00 20.81           H
ATOM   4780  HA  ASP A 386      27.915 -29.550  43.988  1.00 17.62           H
ATOM   4781  HB2 ASP A 386      26.174 -30.524  42.798  1.00 23.53           H
ATOM   4782  HB3 ASP A 386      25.533 -31.068  44.150  1.00 23.53           H
ATOM   4783  N   PRO A 387      27.962 -28.964  46.453  1.00 28.28           N
ATOM   4784  CA  PRO A 387      27.855 -28.719  47.905  1.00 19.24           C
ATOM   4785  C   PRO A 387      26.406 -28.592  48.377  1.00 14.67           C
ATOM   4786  O   PRO A 387      26.127 -28.887  49.546  1.00 16.08           O
ATOM   4787  CB  PRO A 387      28.634 -27.412  48.104  1.00 27.22           C
ATOM   4788  CG  PRO A 387      29.589 -27.346  46.921  1.00 27.85           C
ATOM   4789  CD  PRO A 387      28.835 -27.983  45.777  1.00 24.29           C
ATOM   4790  HA  PRO A 387      28.316 -29.422  48.400  1.00 23.09           H
ATOM   4791  HB2 PRO A 387      28.011 -26.667  48.085  1.00 32.67           H
ATOM   4792  HB3 PRO A 387      29.115 -27.438  48.943  1.00 32.67           H
ATOM   4793  HG2 PRO A 387      29.796 -26.424  46.712  1.00 33.42           H
ATOM   4794  HG3 PRO A 387      30.393 -27.849  47.122  1.00 33.42           H
ATOM   4795  HD2 PRO A 387      28.303 -27.324  45.308  1.00 29.15           H
ATOM   4796  HD3 PRO A 387      29.459 -28.430  45.186  1.00 29.15           H
ATOM   4797  N   TRP A 388      25.476 -28.196  47.486  1.00 16.42           N
ATOM   4798  CA  TRP A 388      24.069 -27.964  47.832  1.00 18.00           C
ATOM   4799  C   TRP A 388      23.257 -29.249  47.970  1.00 20.49           C
ATOM   4800  O   TRP A 388      22.256 -29.248  48.691  1.00 17.83           O
ATOM   4801  CB  TRP A 388      23.379 -27.102  46.767  1.00 22.96           C
ATOM   4802  CG  TRP A 388      23.796 -25.656  46.725  1.00 28.84           C
ATOM   4803  CD1 TRP A 388      24.508 -24.978  47.674  1.00 25.26           C
ATOM   4804  CD2 TRP A 388      23.517 -24.705  45.685  1.00 23.85           C
ATOM   4805  NE1 TRP A 388      24.692 -23.668  47.287  1.00 18.56           N
ATOM   4806  CE2 TRP A 388      24.091 -23.472  46.077  1.00 19.82           C
ATOM   4807  CE3 TRP A 388      22.824 -24.768  44.479  1.00 20.34           C
ATOM   4808  CZ2 TRP A 388      24.004 -22.326  45.299  1.00 18.41           C
ATOM   4809  CZ3 TRP A 388      22.726 -23.619  43.702  1.00 18.78           C
ATOM   4810  CH2 TRP A 388      23.317 -22.420  44.109  1.00 25.61           C
ATOM   4811  H   TRP A 388      25.637 -28.061  46.658  1.00 19.71           H
ATOM   4812  HA  TRP A 388      24.009 -27.482  48.673  1.00 21.60           H
ATOM   4813  HB2 TRP A 388      23.567 -27.475  45.892  1.00 27.55           H
ATOM   4814  HB3 TRP A 388      22.422 -27.124  46.935  1.00 27.55           H
ATOM   4815  HD1 TRP A 388      24.829 -25.361  48.460  1.00 30.31           H
ATOM   4816  HE1 TRP A 388      25.115 -23.070  47.728  1.00 22.28           H
ATOM   4817  HE3 TRP A 388      22.428 -25.564  44.213  1.00 24.41           H
ATOM   4818  HZ2 TRP A 388      24.394 -21.534  45.576  1.00 22.09           H
ATOM   4819  HZ3 TRP A 388      22.272 -23.652  42.892  1.00 22.54           H
ATOM   4820  HH2 TRP A 388      23.241 -21.673  43.563  1.00 30.73           H
ATOM   4821  N   THR A 389      23.646 -30.339  47.284  1.00 23.45           N
ATOM   4822  CA  THR A 389      22.877 -31.585  47.263  1.00 24.29           C
ATOM   4823  C   THR A 389      23.637 -32.805  47.761  1.00 26.45           C
ATOM   4824  O   THR A 389      23.051 -33.891  47.826  1.00 34.18           O
ATOM   4825  CB  THR A 389      22.382 -31.885  45.839  1.00 28.32           C
ATOM   4826  OG1 THR A 389      23.479 -32.145  44.964  1.00 27.95           O
ATOM   4827  CG2 THR A 389      21.655 -30.730  45.284  1.00 18.30           C
ATOM   4828  H   THR A 389      24.362 -30.382  46.816  1.00 28.14           H
ATOM   4829  HA  THR A 389      22.097 -31.493  47.823  1.00 29.15           H
ATOM   4830  HB  THR A 389      21.800 -32.660  45.863  1.00 33.98           H
ATOM   4831  HG1 THR A 389      23.198 -32.303  44.190  1.00 33.54           H
ATOM   4832 HG21 THR A 389      21.351 -30.950  44.391  1.00 21.96           H
ATOM   4833 HG22 THR A 389      20.890 -30.532  45.851  1.00 21.96           H
ATOM   4834 HG23 THR A 389      22.228 -29.955  45.237  1.00 21.96           H
ATOM   4835  N   ASP A 390      24.913 -32.669  48.106  1.00 29.62           N
ATOM   4836  CA  ASP A 390      25.753 -33.795  48.510  1.00 22.63           C
ATOM   4837  C   ASP A 390      25.723 -33.931  50.024  1.00 20.55           C
ATOM   4838  O   ASP A 390      26.369 -33.156  50.730  1.00 24.16           O
ATOM   4839  CB  ASP A 390      27.189 -33.586  48.037  1.00 47.02           C
ATOM   4840  CG  ASP A 390      27.613 -34.595  47.006  1.00 52.42           C
ATOM   4841  OD1 ASP A 390      27.964 -35.711  47.476  1.00 47.59           O
ATOM   4842  OD2 ASP A 390      27.574 -34.277  45.767  1.00 36.43           O1-
ATOM   4843  H   ASP A 390      25.324 -31.921  48.121  1.00 35.55           H
ATOM   4844  HA  ASP A 390      25.420 -34.618  48.117  1.00 27.16           H
ATOM   4845  HB2 ASP A 390      27.304 -32.695  47.669  1.00 56.43           H
ATOM   4846  HB3 ASP A 390      27.780 -33.704  48.798  1.00 56.43           H
ATOM   4847  N   SER A 391      25.022 -34.946  50.523  1.00 33.59           N
ATOM   4848  CA  SER A 391      24.953 -35.207  51.957  1.00 22.53           C
[truncated: 117,439 more chars]
