# Supplementary material for: High-throughput quantum-mechanics/molecular-mechanics (ONIOM) macromolecular crystallographic refinement with PHENIX/DivCon: the impact of mixed Hamiltonian methods on ligand and protein structure
Source: Acta Crystallogr D Struct Biol. 2018 Oct 29;74(Pt 11):1063–77. doi: 10.1107/S2059798318012913 (PMC6213575; doi:10.1107/S2059798318012913)
Supplement: Supplementary file 3 [file d-74-01063-sup3.gz › results_regionQM/1W1P-H_refine_001.pdb]

REMARK Date 2017-01-11 Time 04:21:10 EST -0500 (1484126470.12 s)
REMARK PHENIX refinement
REMARK 
REMARK ****************** INPUT FILES AND LABELS ******************************
REMARK Reflections:
REMARK   file name      : 1W1P.sf
REMARK   labels         : ['r1w1psf,wavelength_id=1,_refln.F_meas_au,_refln.F_meas_sigma_au']
REMARK R-free flags:
REMARK   file name      : None
REMARK   label          : R-free-flags
REMARK   test_flag_value: 1
REMARK Model file name(s): 
REMARK   /scratch/oleg/2711197.gondor.quantumbioinc.com/1W1P-H.pdb
REMARK 
REMARK ******************** REFINEMENT SUMMARY: QUICK FACTS *******************
REMARK Start: r_work = 0.1972 r_free = 0.1965 bonds = 0.013 angles = 1.527
REMARK Final: r_work = 0.1807 r_free = 0.2419 bonds = 0.013 angles = 1.398
REMARK ************************************************************************
REMARK 
REMARK ****************** REFINEMENT STATISTICS STEP BY STEP ******************
REMARK leading digit, like 1_, means number of macro-cycle                     
REMARK 0    : statistics at the very beginning when nothing is done yet        
REMARK 1_bss: bulk solvent correction and/or (anisotropic) scaling             
REMARK 1_xyz: refinement of coordinates                                        
REMARK 1_adp: refinement of ADPs (Atomic Displacement Parameters)              
REMARK 1_occ: refinement of occupancies                                        
REMARK ------------------------------------------------------------------------
REMARK  stage       r-work r-free bonds angles b_min b_max b_ave n_water shift
REMARK       0    : 0.2739 0.2667 0.013  1.53   5.3 104.8  29.5 2847      0.000
REMARK       1_bss: 0.1972 0.1965 0.013  1.53   5.3 104.8  29.5 2847      0.000
REMARK 1_settarget: 0.1972 0.1965 0.013  1.53   5.3 104.8  29.5 2847      0.000
REMARK       1_nqh: 0.1972 0.1964 0.013  1.53   5.3 104.8  29.5 2847      0.002
REMARK    1_weight: 0.1972 0.1964 0.013  1.53   5.3 104.8  29.5 2847      0.002
REMARK    1_checkH: 0.1976 0.1971 0.013  1.53   5.3 104.8  29.5 2847      0.383
REMARK    1_xyzrec: 0.1921 0.2148 0.015  1.36   5.3 104.8  29.5 2847      0.458
REMARK    1_checkH: 0.1922 0.2148 0.015  1.36   5.3 104.8  29.5 2847      0.458
REMARK       1_adp: 0.1848 0.2207 0.015  1.36   9.9 100.4  29.6 2847      0.458
REMARK   1_regHadp: 0.1839 0.2206 0.015  1.36   9.9 100.4  29.6 2847      0.458
REMARK       1_occ: 0.1836 0.2204 0.015  1.36   9.9 100.4  29.6 2847      0.458
REMARK       2_bss: 0.1838 0.2206 0.015  1.36   9.9 100.4  29.6 2847      0.458
REMARK 2_settarget: 0.1838 0.2206 0.015  1.36   9.9 100.4  29.6 2847      0.458
REMARK 2_updatecdl: 0.1838 0.2206 0.015  1.37   9.9 100.4  29.6 2847      0.458
REMARK       2_nqh: 0.1839 0.2205 0.015  1.37   9.9 100.4  29.6 2847      0.460
REMARK    2_weight: 0.1839 0.2205 0.015  1.37   9.9 100.4  29.6 2847      0.460
REMARK    2_checkH: 0.1839 0.2205 0.015  1.37   9.9 100.4  29.6 2847      0.460
REMARK    2_xyzrec: 0.1833 0.2277 0.013  1.36   9.9 100.4  29.6 2847      0.469
REMARK    2_checkH: 0.1833 0.2277 0.013  1.36   9.9 100.4  29.6 2847      0.469
REMARK       2_adp: 0.1814 0.2337 0.013  1.36   7.9  95.4  29.9 2847      0.469
REMARK   2_regHadp: 0.1817 0.2341 0.013  1.36   7.9  95.4  29.9 2847      0.469
REMARK       2_occ: 0.1817 0.2341 0.013  1.36   7.9  95.4  29.9 2847      0.469
REMARK       3_bss: 0.1823 0.2342 0.013  1.36   7.7  95.2  29.7 2847      0.469
REMARK 3_settarget: 0.1823 0.2342 0.013  1.36   7.7  95.2  29.7 2847      0.469
REMARK 3_updatecdl: 0.1823 0.2342 0.013  1.36   7.7  95.2  29.7 2847      0.469
REMARK       3_nqh: 0.1823 0.2343 0.013  1.36   7.7  95.2  29.7 2847      0.469
REMARK    3_weight: 0.1823 0.2343 0.013  1.36   7.7  95.2  29.7 2847      0.469
REMARK    3_checkH: 0.1823 0.2342 0.013  1.36   7.7  95.2  29.7 2847      0.469
REMARK    3_xyzrec: 0.1802 0.2409 0.013  1.40   7.7  95.2  29.7 2847      0.483
REMARK    3_checkH: 0.1802 0.2410 0.013  1.40   7.7  95.2  29.7 2847      0.483
REMARK       3_adp: 0.1803 0.2415 0.013  1.40   7.6  93.5  29.8 2847      0.483
REMARK   3_regHadp: 0.1803 0.2415 0.013  1.40   7.6  93.5  29.8 2847      0.483
REMARK       3_occ: 0.1803 0.2415 0.013  1.40   7.6  93.5  29.8 2847      0.483
REMARK         end: 0.1807 0.2419 0.013  1.40   7.3  93.2  29.5 2847      0.483
REMARK ------------------------------------------------------------------------
REMARK MODEL CONTENT.
REMARK  ELEMENT        ATOM RECORD COUNT   OCCUPANCY SUM
REMARK        C                     5069         5063.69
REMARK        H                     9556         9549.43
REMARK        O                     2396         2393.88
REMARK        N                     1322         1321.16
REMARK        S                       34           34.00
REMARK      O1-                      115          113.60
REMARK    TOTAL                    18492        18475.76
REMARK -----------------------------------------------------------------------
REMARK r_free_flags.md5.hexdigest 065106870812aa10d1a86749d506a903
REMARK 
REMARK ---------------------------------------------------------------
REMARK  Atom Name   Residue Name    Residue ID     Chain     Charge  
REMARK ---------------------------------------------------------------
REMARK      N            GIO           1518          A       -0.488  
REMARK      CA           GIO           1518          A      -0.2291  
REMARK      C            GIO           1518          A       0.5735  
REMARK      O            GIO           1518          A      -0.6283  
REMARK     CAP           GIO           1518          A      -0.0417  
REMARK     CBP           GIO           1518          A      -0.2923  
REMARK     CDP           GIO           1518          A      -0.0812  
REMARK     CGP           GIO           1518          A      -0.2827  
REMARK      CP           GIO           1518          A       0.5985  
REMARK      NP           GIO           1518          A      -0.3572  
REMARK      OP           GIO           1518          A      -0.6087  
REMARK      H            GIO           1518          A       0.3053  
REMARK     HAP           GIO           1518          A       0.1738  
REMARK     HAC           GIO           1518          A       0.1856  
REMARK     HAC           GIO           1518          A       0.1764  
REMARK     HBP           GIO           1518          A       0.1659  
REMARK     HBP           GIO           1518          A       0.218   
REMARK     HDP           GIO           1518          A       0.1444  
REMARK     HDP           GIO           1518          A       0.1467  
REMARK     HGP           GIO           1518          A       0.1754  
REMARK     HGP           GIO           1518          A       0.1735  
REMARK      N            GIO           1501          B       -0.442  
REMARK      CA           GIO           1501          B      -0.2413  
REMARK      C            GIO           1501          B       0.5996  
REMARK      O            GIO           1501          B      -0.6137  
REMARK     CAP           GIO           1501          B      -0.0337  
REMARK     CBP           GIO           1501          B      -0.2995  
REMARK     CDP           GIO           1501          B      -0.0772  
REMARK     CGP           GIO           1501          B      -0.2765  
REMARK      CP           GIO           1501          B       0.5874  
REMARK      NP           GIO           1501          B      -0.3853  
REMARK      OP           GIO           1501          B      -0.6531  
REMARK      H            GIO           1501          B       0.3181  
REMARK     HAP           GIO           1501          B       0.1637  
REMARK     HAC           GIO           1501          B       0.1837  
REMARK     HAC           GIO           1501          B       0.2324  
REMARK     HBP           GIO           1501          B       0.1531  
REMARK     HBP           GIO           1501          B       0.2208  
REMARK     HDP           GIO           1501          B       0.1394  
REMARK     HDP           GIO           1501          B       0.146   
REMARK     HGP           GIO           1501          B       0.1542  
REMARK     HGP           GIO           1501          B       0.1547  
REMARK ---------------------------------------------------------------
REMARK IF THIS FILE IS FOR PDB DEPOSITION: REMOVE ALL FROM THIS LINE UP.
REMARK   3
REMARK   3 REFINEMENT.
REMARK   3   PROGRAM     : PHENIX (1.11.1_2575: ???)
REMARK   3   AUTHORS     : Adams,Afonine,Bunkoczi,Burnley,Chen,Dar,Davis,
REMARK   3               : Draizen,Echols,Gildea,Gros,Grosse-Kunstleve,Headd,
REMARK   3               : Hintze,Hung,Ioerger,Liebschner,McCoy,McKee,Moriarty,
REMARK   3               : Oeffner,Poon,Read,Richardson,Richardson,Sacchettini,
REMARK   3               : Sauter,Sobolev,Storoni,Terwilliger,Williams,Zwart
REMARK   3
REMARK   3  REFINEMENT TARGET : ML
REMARK   3  
REMARK   3  DATA USED IN REFINEMENT.
REMARK   3   RESOLUTION RANGE HIGH (ANGSTROMS) : 2.097   
REMARK   3   RESOLUTION RANGE LOW  (ANGSTROMS) : 24.907  
REMARK   3   MIN(FOBS/SIGMA_FOBS)              : 1.33  
REMARK   3   COMPLETENESS FOR RANGE        (%) : 89.43 
REMARK   3   NUMBER OF REFLECTIONS             : 57891     
REMARK   3   NUMBER OF REFLECTIONS (NON-ANOMALOUS) : 57891     
REMARK   3  
REMARK   3  FIT TO DATA USED IN REFINEMENT.
REMARK   3   R VALUE     (WORKING + TEST SET) : 0.1828
REMARK   3   R VALUE            (WORKING SET) : 0.1807
REMARK   3   FREE R VALUE                     : 0.2419
REMARK   3   FREE R VALUE TEST SET SIZE   (%) : 3.45  
REMARK   3   FREE R VALUE TEST SET COUNT      : 2000      
REMARK   3  
REMARK   3  FIT TO DATA USED IN REFINEMENT (IN BINS).
REMARK   3   BIN  RESOLUTION RANGE  COMPL.    NWORK NFREE   RWORK  RFREE  CCWORK CCFREE
REMARK   3     1 24.9086 -  5.0421    1.00     4738   170  0.1700 0.2212   0.934  0.901
REMARK   3     2  5.0421 -  4.0074    1.00     4535   162  0.1284 0.1687   0.958  0.930
REMARK   3     3  4.0074 -  3.5024    0.50     2257    80  0.1519 0.1798   0.931  0.888
REMARK   3     4  3.5024 -  3.1829    1.00     4488   161  0.1654 0.2330   0.931  0.872
REMARK   3     5  3.1829 -  2.9552    1.00     4413   158  0.1729 0.2471   0.924  0.835
REMARK   3     6  2.9552 -  2.7812    0.99     4438   159  0.1813 0.2592   0.915  0.842
REMARK   3     7  2.7812 -  2.6420    0.98     4376   156  0.1797 0.2385   0.915  0.855
REMARK   3     8  2.6420 -  2.5272    0.98     4326   155  0.1830 0.2374   0.913  0.856
REMARK   3     9  2.5272 -  2.4300    0.97     4262   153  0.1734 0.2334   0.923  0.844
REMARK   3    10  2.4300 -  2.3462    0.97     4258   153  0.1898 0.2271   0.910  0.869
REMARK   3    11  2.3462 -  2.2729    0.79     3477   124  0.2869 0.3707   0.875  0.764
REMARK   3    12  2.2729 -  2.2079    0.53     2314    83  0.3722 0.5346   0.710  0.217
REMARK   3    13  2.2079 -  2.1498    0.92     4033   144  0.3029 0.4210   0.853  0.716
REMARK   3    14  2.1498 -  2.0974    0.90     3976   142  0.2091 0.2553   0.893  0.807
REMARK   3  
REMARK   3  BULK SOLVENT MODELLING.
REMARK   3   METHOD USED        : FLAT BULK SOLVENT MODEL
REMARK   3   SOLVENT RADIUS     : 1.11    
REMARK   3   SHRINKAGE RADIUS   : 0.90    
REMARK   3   GRID STEP FACTOR   : 4.00    
REMARK   3  
REMARK   3  ERROR ESTIMATES.
REMARK   3   COORDINATE ERROR (MAXIMUM-LIKELIHOOD BASED)     : 0.21    
REMARK   3   PHASE ERROR (DEGREES, MAXIMUM-LIKELIHOOD BASED) : 23.66   
REMARK   3  
REMARK   3  STRUCTURE FACTORS CALCULATION ALGORITHM : FFT
REMARK   3  
REMARK   3  RESTRAINTS LIBRARY
REMARK   3    GEOSTD + MON.LIB. + CDL v1.2
REMARK   3  
REMARK   3  DEVIATIONS FROM IDEAL VALUES.
REMARK   3                 RMSD     MAX  COUNT
REMARK   3   BOND      :  0.013   0.105   8187
REMARK   3   ANGLE     :  1.398  16.964  11133
REMARK   3   CHIRALITY :  0.067   0.322   1153
REMARK   3   PLANARITY :  0.009   0.057   1435
REMARK   3   DIHEDRAL  : 12.654 179.784   4708
REMARK   3   MIN NONBONDED DISTANCE : 1.950 
REMARK   3  
REMARK   3  MOLPROBITY STATISTICS.
REMARK   3   ALL-ATOM CLASHSCORE : 5.06
REMARK   3   RAMACHANDRAN PLOT:
REMARK   3     OUTLIERS : 0.10  %
REMARK   3     ALLOWED  : 2.72  %
REMARK   3     FAVORED  : 97.17 %
REMARK   3   ROTAMER OUTLIERS : 1.61 %
REMARK   3   CBETA DEVIATIONS : 0
REMARK   3   PEPTIDE PLANE:
REMARK   3     CIS-PROLINE     : 4
REMARK   3     CIS-GENERAL     : 6
REMARK   3     TWISTED PROLINE : 0
REMARK   3     TWISTED GENERAL : 0
REMARK   3  
REMARK   3  ATOMIC DISPLACEMENT PARAMETERS.
REMARK   3   WILSON B : 24.73
REMARK   3   RMS(B_ISO_OR_EQUIVALENT_BONDED) : 4.95
REMARK   3   ATOMS          NUMBER OF ATOMS
REMARK   3                    ISO.  ANISO. 
REMARK   3    ALL         :  18492       0
REMARK   3    ALL (NO H)  :   8936       0
REMARK   3    SOLVENT     :    949       0
REMARK   3    NON-SOLVENT :   7987       0
REMARK   3    HYDROGENS   :   9556       0
REMARK   3
REMARK   3
REMARK   3   OTHER REFINEMENT REMARKS:
REMARK   3   XRAY REFINEMENT USING QUANTUM MECHANICAL FUNCTIONAL
REMARK   3   PROGRAM      :QuantumBio DivCon 6 build-7.1.1-b4015.17
REMARK   3   AUTHORS      :BORBULEVYCH O.Y., PLUMLEY J., 
REMARK   3                :MARTIN, R.I., WESTERHOFF L.M. 
REMARK   3
REMARK   3   REFERENCE     :BORBULEVYCH O.Y., PLUMLEY J.A.,
REMARK   3                 :MARTIN, R.I., MERZ, K.M.,  WESTERHOFF L.M.
REMARK   3                 :ACTA CRYSTLLOGRAPHICA SECTION D, 2014, 
REMARK   3                 :V. D70, pp. 1233-1247
REMARK   3   QM METHOD(HAMILTONIAN): PM6
REMARK   3   REGION QM REFINEMENT: 
REMARK   3      MAIN/BUFFER QM REGION RADII (A): 3.0 / 2.5
REMARK   3      LIGAND / STRAIN ENERGY: GIO_A_1518 / 1.74 KCAL/MOLE
REMARK   3      LIGAND / STRAIN ENERGY: GIO_B_1501 / 1.53 KCAL/MOLE
REMARK   3
HELIX    1   1 THR A   15  ILE A   18  1               Generated by MOE    4
HELIX    2   2 VAL A   33  ASN A   35  5               Generated by MOE    3
HELIX    3   3 PRO A   38  GLN A   43  1               Generated by MOE    6
HELIX    4   4 ASP A   68  ALA A   80  1               Generated by MOE   13
HELIX    5   5 LEU A   81  HIS A   84  5               Generated by MOE    4
HELIX    6   6 TRP A   97  SER A  100  1               Generated by MOE    4
HELIX    7   7 HIS A  107  ALA A  113  1               Generated by MOE    7
HELIX    8   8 PRO A  117  TYR A  134  1               Generated by MOE   18
HELIX    9   9 ALA A  148  THR A  171  1               Generated by MOE   24
HELIX   10  10 ALA A  189  LEU A  192  1               Generated by MOE    4
HELIX   11  11 TYR A  196  LYS A  198  5               Generated by MOE    3
HELIX   12  12 LEU A  199  VAL A  203  1               Generated by MOE    5
HELIX   13  13 ALA A  242  GLU A  245  5               Generated by MOE    4
HELIX   14  14 TRP A  252  ALA A  258  1               Generated by MOE    7
HELIX   15  15 VAL A  267  LEU A  275  1               Generated by MOE    9
HELIX   16  16 SER A  282  LYS A  284  5               Generated by MOE    3
HELIX   17  17 GLU A  329  ARG A  333  1               Generated by MOE    5
HELIX   18  18 TYR A  342  GLN A  350  1               Generated by MOE    9
HELIX   19  19 SER A  384  GLN A  394  1               Generated by MOE   11
HELIX   20  20 LEU A  405  GLN A  407  5               Generated by MOE    3
HELIX   21  21 ASP A  413  ASN A  423  1               Generated by MOE   11
HELIX   22  22 THR B   15  ASN B   19  1               Generated by MOE    5
HELIX   23  23 VAL B   33  ASN B   35  5               Generated by MOE    3
HELIX   24  24 PRO B   38  GLN B   43  1               Generated by MOE    6
HELIX   25  25 ASP B   68  THR B   79  1               Generated by MOE   12
HELIX   26  26 ALA B   80  HIS B   84  5               Generated by MOE    5
HELIX   27  27 TRP B   97  SER B  100  1               Generated by MOE    4
HELIX   28  28 HIS B  107  ALA B  113  1               Generated by MOE    7
HELIX   29  29 PRO B  117  TYR B  134  1               Generated by MOE   18
HELIX   30  30 ALA B  148  GLU B  150  5               Generated by MOE    3
HELIX   31  31 VAL B  151  ASP B  172  1               Generated by MOE   22
HELIX   32  32 ALA B  189  LEU B  192  1               Generated by MOE    4
HELIX   33  33 TYR B  196  LYS B  198  5               Generated by MOE    3
HELIX   34  34 LEU B  199  VAL B  203  1               Generated by MOE    5
HELIX   35  35 ALA B  242  GLU B  245  5               Generated by MOE    4
HELIX   36  36 TRP B  252  ALA B  258  1               Generated by MOE    7
HELIX   37  37 VAL B  267  LEU B  275  1               Generated by MOE    9
HELIX   38  38 SER B  282  LYS B  284  5               Generated by MOE    3
HELIX   39  39 GLU B  329  ARG B  333  1               Generated by MOE    5
HELIX   40  40 TYR B  342  MET B  348  1               Generated by MOE    7
HELIX   41  41 SER B  384  GLN B  394  1               Generated by MOE   11
HELIX   42  42 LEU B  405  GLN B  407  5               Generated by MOE    3
HELIX   43  43 ASP B  413  ASN B  423  1               Generated by MOE   11
SHEET    1       ALA A   6  PHE A  12                  Generated by MOE
SHEET    2       HIS A  46  SER A  50                  Generated by MOE
SHEET    3       PHE A  51  PHE A  51                  Generated by MOE
SHEET    4       LEU A  52  LEU A  52                  Generated by MOE
SHEET    5       ASP A  53  ILE A  54                  Generated by MOE
SHEET    6       CYS A  60  ALA A  61                  Generated by MOE
SHEET    7       ARG A  89  GLY A  95                  Generated by MOE
SHEET    8       GLY A 138  ASP A 142                  Generated by MOE
SHEET    9       GLN A 180  ALA A 186                  Generated by MOE
SHEET   10       TYR A 208  MET A 212                  Generated by MOE
SHEET   11       ILE A 285  PRO A 290                  Generated by MOE
SHEET   12       TYR A 292  LYS A 297                  Generated by MOE
SHEET   13       ILE A 339  SER A 341                  Generated by MOE
SHEET   14       TYR A 355  ASN A 360                  Generated by MOE
SHEET   15       THR A 365  HIS A 370                  Generated by MOE
SHEET   16       LEU A 375  THR A 378                  Generated by MOE
SHEET   17       GLY A 399  TRP A 403                  Generated by MOE
SHEET   18       ILE A 450  MET A 451                  Generated by MOE
SHEET   19       LEU A 467  VAL A 468                  Generated by MOE
SHEET   20       SER A 469  SER A 469                  Generated by MOE
SHEET   21       TYR A 470  TYR A 470                  Generated by MOE
SHEET   22       TYR A 473  THR A 477                  Generated by MOE
SHEET   23       TRP A 492  GLY A 496                  Generated by MOE
SHEET   24       ARG A 497  VAL A 498                  Generated by MOE
SHEET   25       ALA B   6  PHE B  12                  Generated by MOE
SHEET   26       HIS B  46  SER B  50                  Generated by MOE
SHEET   27       PHE B  51  PHE B  51                  Generated by MOE
SHEET   28       LEU B  52  LEU B  52                  Generated by MOE
SHEET   29       ASP B  53  ILE B  54                  Generated by MOE
SHEET   30       CYS B  60  ALA B  61                  Generated by MOE
SHEET   31       ARG B  89  GLY B  95                  Generated by MOE
SHEET   32       GLY B 138  ASP B 142                  Generated by MOE
SHEET   33       GLN B 180  ALA B 186                  Generated by MOE
SHEET   34       TYR B 208  MET B 212                  Generated by MOE
SHEET   35       ILE B 285  PRO B 290                  Generated by MOE
SHEET   36       TYR B 292  LYS B 297                  Generated by MOE
SHEET   37       ILE B 339  SER B 341                  Generated by MOE
SHEET   38       GLN B 356  ASN B 360                  Generated by MOE
SHEET   39       THR B 365  HIS B 370                  Generated by MOE
SHEET   40       LEU B 375  THR B 378                  Generated by MOE
SHEET   41       GLY B 399  TRP B 403                  Generated by MOE
SHEET   42       LEU B 467  VAL B 468                  Generated by MOE
SHEET   43       SER B 469  SER B 469                  Generated by MOE
SHEET   44       TYR B 470  TYR B 470                  Generated by MOE
SHEET   45       TYR B 473  THR B 477                  Generated by MOE
SHEET   46       TRP B 492  GLY B 496                  Generated by MOE
SHEET   47       ARG B 497  ARG B 497                  Generated by MOE
SSBOND   1 CYS A  328    CYS A  331 
SSBOND   2 CYS B  328    CYS B  331 
CRYST1   56.070  103.906  186.439  90.00  90.00  90.00 P 21 21 21
SCALE1      0.017835  0.000000  0.000000        0.00000
SCALE2      0.000000  0.009624  0.000000        0.00000
SCALE3      0.000000  0.000000  0.005364        0.00000
ATOM      1  N   SER A   2      33.851  64.962 115.058  1.00 47.16           N
ATOM      2  CA  SER A   2      33.238  64.842 116.383  1.00 38.46           C
ATOM      3  C   SER A   2      31.705  64.798 116.335  1.00 43.33           C
ATOM      4  O   SER A   2      31.065  64.801 117.391  1.00 43.12           O
ATOM      5  CB  SER A   2      33.661  66.001 117.297  1.00 51.10           C
ATOM      6  OG  SER A   2      32.756  67.111 117.242  1.00 57.95           O
ATOM      7  H1  SER A   2      34.801  65.071 115.144  1.00 56.64           H
ATOM      8  H2  SER A   2      33.478  65.723 114.601  1.00 56.64           H
ATOM      9  HA  SER A   2      33.556  64.017 116.786  1.00 46.21           H
ATOM     10  HB2 SER A   2      34.542  66.306 117.034  1.00 61.37           H
ATOM     11  HB3 SER A   2      33.684  65.665 118.207  1.00 61.37           H
ATOM     12  HG  SER A   2      31.999  66.900 117.540  1.00 69.59           H
ATOM     13  N   THR A   3      31.112  64.826 115.137  1.00 31.10           N
ATOM     14  CA  THR A   3      29.719  64.402 114.994  1.00 28.69           C
ATOM     15  C   THR A   3      29.643  62.899 115.211  1.00 21.86           C
ATOM     16  O   THR A   3      30.437  62.139 114.634  1.00 29.98           O
ATOM     17  CB  THR A   3      29.189  64.756 113.605  1.00 37.70           C
ATOM     18  OG1 THR A   3      29.365  66.163 113.373  1.00 40.73           O
ATOM     19  CG2 THR A   3      27.712  64.415 113.482  1.00 23.03           C
ATOM     20  H   THR A   3      31.482  65.084 114.405  1.00 37.37           H
ATOM     21  HA  THR A   3      29.163  64.836 115.664  1.00 34.49           H
ATOM     22  HB  THR A   3      29.676  64.248 112.936  1.00 45.29           H
ATOM     23  HG1 THR A   3      29.108  66.364 112.599  1.00 48.93           H
ATOM     24 HG21 THR A   3      27.394  64.613 112.590  1.00 27.69           H
ATOM     25 HG22 THR A   3      27.554  63.479 113.670  1.00 27.69           H
ATOM     26 HG23 THR A   3      27.220  64.952 114.123  1.00 27.69           H
ATOM     27  N   ARG A   4      28.726  62.457 116.058  1.00 26.89           N
ATOM     28  CA  ARG A   4      28.616  61.024 116.299  1.00 21.15           C
ATOM     29  C   ARG A   4      28.363  60.319 114.976  1.00 25.04           C
ATOM     30  O   ARG A   4      27.614  60.806 114.128  1.00 20.06           O
ATOM     31  CB  ARG A   4      27.493  60.705 117.289  1.00 19.68           C
ATOM     32  CG  ARG A   4      27.362  59.231 117.634  1.00 22.38           C
ATOM     33  CD  ARG A   4      26.295  58.971 118.696  1.00 26.55           C
ATOM     34  NE  ARG A   4      26.199  57.559 119.041  1.00 21.61           N
ATOM     35  CZ  ARG A   4      25.309  57.080 119.897  1.00 25.54           C
ATOM     36  NH1 ARG A   4      24.435  57.880 120.481  1.00 29.14           N
ATOM     37  NH2 ARG A   4      25.280  55.802 120.172  1.00 26.93           N1+
ATOM     38  H   ARG A   4      28.170  62.946 116.489  1.00 32.32           H
ATOM     39  HA  ARG A   4      29.448  60.695 116.662  1.00 25.43           H
ATOM     40  HB2 ARG A   4      27.649  61.187 118.115  1.00 23.67           H
ATOM     41  HB3 ARG A   4      26.648  60.985 116.911  1.00 23.67           H
ATOM     42  HG2 ARG A   4      27.118  58.745 116.831  1.00 26.91           H
ATOM     43  HG3 ARG A   4      28.207  58.895 117.976  1.00 26.91           H
ATOM     44  HD2 ARG A   4      26.523  59.454 119.502  1.00 31.91           H
ATOM     45  HD3 ARG A   4      25.429  59.255 118.365  1.00 31.91           H
ATOM     46  HE  ARG A   4      26.651  56.994 118.579  1.00 25.99           H
ATOM     47 HH11 ARG A   4      24.443  58.725 120.316  1.00 35.02           H
ATOM     48 HH12 ARG A   4      23.868  57.551 121.029  1.00 35.02           H
ATOM     49 HH21 ARG A   4      25.840  55.271 119.794  1.00 32.36           H
ATOM     50 HH22 ARG A   4      24.693  55.504 120.723  1.00 32.36           H
ATOM     51  N   LYS A   5      29.055  59.214 114.763  1.00 19.48           N
ATOM     52  CA  LYS A   5      28.760  58.376 113.610  1.00 17.09           C
ATOM     53  C   LYS A   5      27.425  57.687 113.800  1.00 24.41           C
ATOM     54  O   LYS A   5      27.128  57.133 114.865  1.00 15.47           O
ATOM     55  CB  LYS A   5      29.823  57.320 113.411  1.00 20.70           C
ATOM     56  CG  LYS A   5      31.236  57.899 113.156  1.00 18.21           C
ATOM     57  CD  LYS A   5      31.264  58.976 112.057  1.00 19.05           C
ATOM     58  CE  LYS A   5      32.685  59.377 111.766  1.00 26.27           C
ATOM     59  NZ  LYS A   5      32.878  60.401 110.685  1.00 23.26           N1+
ATOM     60  H   LYS A   5      29.698  58.936 115.260  1.00 23.43           H
ATOM     61  HA  LYS A   5      28.710  58.920 112.811  1.00 20.56           H
ATOM     62  HB2 LYS A   5      29.853  56.756 114.204  1.00 24.90           H
ATOM     63  HB3 LYS A   5      29.573  56.774 112.651  1.00 24.90           H
ATOM     64  HG2 LYS A   5      31.545  58.307 113.981  1.00 21.90           H
ATOM     65  HG3 LYS A   5      31.831  57.180 112.899  1.00 21.90           H
ATOM     66  HD2 LYS A   5      30.867  58.635 111.240  1.00 22.91           H
ATOM     67  HD3 LYS A   5      30.792  59.767 112.360  1.00 22.91           H
ATOM     68  HE2 LYS A   5      33.049  59.759 112.580  1.00 31.58           H
ATOM     69  HE3 LYS A   5      33.185  58.582 111.527  1.00 31.58           H
ATOM     70  HZ1 LYS A   5      33.742  60.556 110.549  1.00 27.97           H
ATOM     71  HZ2 LYS A   5      32.518  60.101 109.926  1.00 27.97           H
ATOM     72  HZ3 LYS A   5      32.485  61.170 110.911  1.00 27.97           H
ATOM     73  N   ALA A   6      26.631  57.689 112.743  1.00 18.21           N
ATOM     74  CA  ALA A   6      25.394  56.916 112.760  1.00 16.71           C
ATOM     75  C   ALA A   6      25.707  55.423 112.865  1.00 16.40           C
ATOM     76  O   ALA A   6      26.693  54.922 112.314  1.00 19.40           O
ATOM     77  CB  ALA A   6      24.574  57.226 111.498  1.00 17.82           C
ATOM     78  H   ALA A   6      26.786  58.113 112.021  1.00 21.90           H
ATOM     79  HA  ALA A   6      24.866  57.163 113.539  1.00 20.10           H
ATOM     80  HB1 ALA A   6      23.725  56.767 111.560  1.00 21.44           H
ATOM     81  HB2 ALA A   6      24.426  58.183 111.445  1.00 21.44           H
ATOM     82  HB3 ALA A   6      25.059  56.920 110.713  1.00 21.44           H
ATOM     83  N   VAL A   7      24.878  54.714 113.605  1.00 15.09           N
ATOM     84  CA  VAL A   7      24.924  53.275 113.693  1.00 18.45           C
ATOM     85  C   VAL A   7      23.500  52.796 113.463  1.00 17.41           C
ATOM     86  O   VAL A   7      22.648  52.884 114.358  1.00 21.28           O
ATOM     87  CB  VAL A   7      25.482  52.783 115.036  1.00 14.72           C
ATOM     88  CG1 VAL A   7      25.634  51.255 115.042  1.00 17.02           C
ATOM     89  CG2 VAL A   7      26.828  53.429 115.320  1.00 20.79           C
ATOM     90  H   VAL A   7      24.262  55.062 114.088  1.00 18.16           H
ATOM     91  HA  VAL A   7      25.482  52.947 112.970  1.00 22.20           H
ATOM     92  HB  VAL A   7      24.861  53.034 115.734  1.00 17.72           H
ATOM     93 HG11 VAL A   7      25.934  50.961 115.916  1.00 20.48           H
ATOM     94 HG12 VAL A   7      24.779  50.851 114.850  1.00 20.48           H
ATOM     95 HG13 VAL A   7      26.285  50.994 114.374  1.00 20.48           H
ATOM     96 HG21 VAL A   7      27.112  53.171 116.210  1.00 25.00           H
ATOM     97 HG22 VAL A   7      27.474  53.112 114.667  1.00 25.00           H
ATOM     98 HG23 VAL A   7      26.750  54.393 115.271  1.00 25.00           H
ATOM     99  N   ILE A   8      23.243  52.268 112.276  1.00 19.66           N
ATOM    100  CA  ILE A   8      21.894  52.017 111.782  1.00 16.47           C
ATOM    101  C   ILE A   8      21.719  50.506 111.636  1.00 19.00           C
ATOM    102  O   ILE A   8      22.313  49.894 110.744  1.00 18.43           O
ATOM    103  CB  ILE A   8      21.682  52.736 110.436  1.00 20.93           C
ATOM    104  CG1 ILE A   8      21.925  54.245 110.595  1.00 15.73           C
ATOM    105  CG2 ILE A   8      20.309  52.486 109.857  1.00 15.88           C
ATOM    106  CD1 ILE A   8      21.631  55.062 109.371  1.00 15.83           C
ATOM    107  H   ILE A   8      23.856  52.055 111.715  1.00 23.64           H
ATOM    108  HA  ILE A   8      21.262  52.360 112.427  1.00 19.82           H
ATOM    109  HB  ILE A   8      22.332  52.384 109.809  1.00 25.17           H
ATOM    110 HG12 ILE A   8      21.364  54.574 111.303  1.00 18.93           H
ATOM    111 HG13 ILE A   8      22.857  54.391 110.827  1.00 18.93           H
ATOM    112 HG21 ILE A   8      20.284  52.826 108.947  1.00 19.11           H
ATOM    113 HG22 ILE A   8      20.126  51.535 109.852  1.00 19.11           H
ATOM    114 HG23 ILE A   8      19.657  52.950 110.404  1.00 19.11           H
ATOM    115 HD11 ILE A   8      21.775  55.998 109.586  1.00 19.04           H
ATOM    116 HD12 ILE A   8      22.229  54.794 108.653  1.00 19.04           H
ATOM    117 HD13 ILE A   8      20.713  54.933 109.106  1.00 19.04           H
ATOM    118  N   GLY A   9      20.920  49.869 112.486  1.00 16.30           N
ATOM    119  CA  GLY A   9      20.764  48.419 112.448  1.00 19.82           C
ATOM    120  C   GLY A   9      19.376  48.032 111.963  1.00 22.07           C
ATOM    121  O   GLY A   9      18.386  48.605 112.450  1.00 16.20           O
ATOM    122  H   GLY A   9      20.476  50.251 113.106  1.00 19.61           H
ATOM    123  HA2 GLY A   9      21.430  48.051 111.847  1.00 23.84           H
ATOM    124  HA3 GLY A   9      20.906  48.047 113.331  1.00 23.84           H
ATOM    125  N   TYR A  10      19.310  47.074 110.985  1.00 21.58           N
ATOM    126  CA  TYR A  10      17.989  46.640 110.545  1.00 17.55           C
ATOM    127  C   TYR A  10      17.522  45.641 111.631  1.00 24.90           C
ATOM    128  O   TYR A  10      18.110  44.712 112.146  1.00 26.67           O
ATOM    129  CB  TYR A  10      18.000  45.955 109.175  1.00 16.29           C
ATOM    130  CG  TYR A  10      17.789  46.950 108.074  1.00 15.83           C
ATOM    131  CD1 TYR A  10      18.872  47.708 107.599  1.00 14.69           C
ATOM    132  CD2 TYR A  10      16.522  47.094 107.483  1.00 23.15           C
ATOM    133  CE1 TYR A  10      18.709  48.577 106.538  1.00 17.02           C
ATOM    134  CE2 TYR A  10      16.329  47.962 106.424  1.00 21.58           C
ATOM    135  CZ  TYR A  10      17.424  48.730 105.947  1.00 18.78           C
ATOM    136  OH  TYR A  10      17.327  49.559 104.932  1.00 18.20           O
ATOM    137  H   TYR A  10      20.131  46.750 110.453  1.00 25.95           H
ATOM    138  HA  TYR A  10      17.303  47.544 110.501  1.00 21.12           H
ATOM    139  HB2 TYR A  10      18.957  45.408 109.023  1.00 19.60           H
ATOM    140  HB3 TYR A  10      17.201  45.182 109.137  1.00 19.60           H
ATOM    141  HD1 TYR A  10      19.850  47.596 108.074  1.00 17.68           H
ATOM    142  HD2 TYR A  10      15.677  46.524 107.872  1.00 27.83           H
ATOM    143  HE1 TYR A  10      19.533  49.168 106.146  1.00 20.48           H
ATOM    144  HE2 TYR A  10      15.363  48.095 105.943  1.00 25.95           H
ATOM    145  HH  TYR A  10      16.279  49.684 104.461  1.00 21.89           H
ATOM    146  N   TYR A  11      16.224  45.937 111.996  1.00 24.23           N
ATOM    147  CA  TYR A  11      15.324  45.072 112.787  1.00 24.00           C
ATOM    148  C   TYR A  11      14.221  44.535 111.873  1.00 23.64           C
ATOM    149  O   TYR A  11      13.286  45.262 111.519  1.00 23.91           O
ATOM    150  CB  TYR A  11      14.682  45.785 113.983  1.00 24.25           C
ATOM    151  CG  TYR A  11      13.836  44.774 114.766  1.00 28.74           C
ATOM    152  CD1 TYR A  11      14.400  43.941 115.724  1.00 28.77           C
ATOM    153  CD2 TYR A  11      12.499  44.590 114.470  1.00 28.01           C
ATOM    154  CE1 TYR A  11      13.645  42.976 116.384  1.00 25.54           C
ATOM    155  CE2 TYR A  11      11.744  43.627 115.114  1.00 30.37           C
ATOM    156  CZ  TYR A  11      12.316  42.829 116.076  1.00 33.87           C
ATOM    157  OH  TYR A  11      11.547  41.857 116.711  1.00 30.86           O
ATOM    158  H   TYR A  11      15.840  46.674 111.759  1.00 29.13           H
ATOM    159  HA  TYR A  11      15.821  44.310 113.122  1.00 28.85           H
ATOM    160  HB2 TYR A  11      15.364  46.159 114.561  1.00 29.16           H
ATOM    161  HB3 TYR A  11      14.090  46.484 113.660  1.00 29.16           H
ATOM    162  HD1 TYR A  11      15.302  44.029 115.937  1.00 34.57           H
ATOM    163  HD2 TYR A  11      12.103  45.114 113.813  1.00 33.67           H
ATOM    164  HE1 TYR A  11      14.037  42.434 117.034  1.00 30.70           H
ATOM    165  HE2 TYR A  11      10.844  43.521 114.907  1.00 36.50           H
ATOM    166  HH  TYR A  11      12.046  41.283 117.070  1.00 37.09           H
ATOM    167  N   PHE A  12      14.318  43.258 111.494  1.00 20.14           N
ATOM    168  CA  PHE A  12      13.401  42.690 110.506  1.00 25.85           C
ATOM    169  C   PHE A  12      12.542  41.643 111.173  1.00 27.22           C
ATOM    170  O   PHE A  12      13.058  40.797 111.915  1.00 25.67           O
ATOM    171  CB  PHE A  12      14.136  42.045 109.334  1.00 27.13           C
ATOM    172  CG  PHE A  12      13.243  41.265 108.415  1.00 27.23           C
ATOM    173  CD1 PHE A  12      12.189  41.877 107.776  1.00 29.01           C
ATOM    174  CD2 PHE A  12      13.476  39.928 108.169  1.00 35.03           C
ATOM    175  CE1 PHE A  12      11.365  41.159 106.919  1.00 28.11           C
ATOM    176  CE2 PHE A  12      12.664  39.224 107.309  1.00 35.02           C
ATOM    177  CZ  PHE A  12      11.611  39.846 106.687  1.00 32.13           C
ATOM    178  H   PHE A  12      14.887  42.694 111.813  1.00 24.23           H
ATOM    179  HA  PHE A  12      12.820  43.381 110.153  1.00 31.08           H
ATOM    180  HB2 PHE A  12      14.549  42.742 108.802  1.00 32.60           H
ATOM    181  HB3 PHE A  12      14.811  41.438 109.676  1.00 32.60           H
ATOM    182  HD1 PHE A  12      12.021  42.780 107.929  1.00 34.87           H
ATOM    183  HD2 PHE A  12      14.186  39.497 108.583  1.00 42.09           H
ATOM    184  HE1 PHE A  12      10.656  41.578 106.490  1.00 33.79           H
ATOM    185  HE2 PHE A  12      12.824  38.324 107.153  1.00 42.08           H
ATOM    186  HZ  PHE A  12      11.062  39.371 106.110  1.00 38.61           H
ATOM    187  N   ILE A  13      11.241  41.702 110.925  1.00 26.24           N
ATOM    188  CA  ILE A  13      10.387  40.694 111.530  1.00 29.81           C
ATOM    189  C   ILE A  13       9.331  40.319 110.499  1.00 30.24           C
ATOM    190  O   ILE A  13       8.611  41.183 109.984  1.00 32.05           O
ATOM    191  CB  ILE A  13       9.810  41.139 112.891  1.00 35.54           C
ATOM    192  CG1 ILE A  13       9.019  39.984 113.520  1.00 37.85           C
ATOM    193  CG2 ILE A  13       8.942  42.326 112.770  1.00 31.31           C
ATOM    194  CD1 ILE A  13       8.732  40.129 114.979  1.00 37.80           C
ATOM    195  H   ILE A  13      10.854  42.276 110.424  1.00 31.54           H
ATOM    196  HA  ILE A  13      10.942  39.928 111.705  1.00 35.83           H
ATOM    197  HB  ILE A  13      10.545  41.361 113.485  1.00 42.70           H
ATOM    198 HG12 ILE A  13       8.168  39.915 113.060  1.00 45.48           H
ATOM    199 HG13 ILE A  13       9.527  39.165 113.405  1.00 45.48           H
ATOM    200 HG21 ILE A  13       8.613  42.543 113.653  1.00 37.63           H
ATOM    201 HG22 ILE A  13       9.463  43.063 112.418  1.00 37.63           H
ATOM    202 HG23 ILE A  13       8.210  42.115 112.174  1.00 37.63           H
ATOM    203 HD11 ILE A  13       8.239  39.343 115.266  1.00 45.42           H
ATOM    204 HD12 ILE A  13       9.567  40.193 115.466  1.00 45.42           H
ATOM    205 HD13 ILE A  13       8.195  40.925 115.122  1.00 45.42           H
ATOM    206  N   PRO A  14       9.288  39.055 110.095  1.00 27.93           N
ATOM    207  CA  PRO A  14       8.251  38.615 109.162  1.00 36.99           C
ATOM    208  C   PRO A  14       6.866  38.704 109.792  1.00 22.05           C
ATOM    209  O   PRO A  14       6.690  38.549 110.999  1.00 22.26           O
ATOM    210  CB  PRO A  14       8.643  37.160 108.867  1.00 32.10           C
ATOM    211  CG  PRO A  14       9.272  36.725 110.126  1.00 44.18           C
ATOM    212  CD  PRO A  14      10.113  37.922 110.531  1.00 33.29           C
ATOM    213  HA  PRO A  14       8.290  39.134 108.341  1.00 44.44           H
ATOM    214  HB2 PRO A  14       7.857  36.624 108.673  1.00 38.57           H
ATOM    215  HB3 PRO A  14       9.282  37.124 108.141  1.00 38.57           H
ATOM    216  HG2 PRO A  14       8.592  36.533 110.793  1.00 53.06           H
ATOM    217  HG3 PRO A  14       9.823  35.947 109.957  1.00 53.06           H
ATOM    218  HD2 PRO A  14      10.237  37.935 111.494  1.00 40.00           H
ATOM    219  HD3 PRO A  14      10.957  37.913 110.057  1.00 40.00           H
ATOM    220  N   THR A  15       5.889  38.979 108.940  1.00 35.09           N
ATOM    221  CA  THR A  15       4.512  39.065 109.370  1.00 39.11           C
ATOM    222  C   THR A  15       4.117  37.930 110.315  1.00 45.11           C
ATOM    223  O   THR A  15       3.586  38.166 111.409  1.00 44.88           O
ATOM    224  CB  THR A  15       3.671  39.081 108.120  1.00 35.97           C
ATOM    225  OG1 THR A  15       4.170  40.126 107.261  1.00 40.12           O
ATOM    226  CG2 THR A  15       2.235  39.314 108.474  1.00 44.15           C
ATOM    227  H   THR A  15       5.995  39.118 108.097  1.00 42.16           H
ATOM    228  HA  THR A  15       4.374  39.908 109.827  1.00 46.99           H
ATOM    229  HB  THR A  15       3.746  38.222 107.678  1.00 43.22           H
ATOM    230  HG1 THR A  15       3.809  40.080 106.503  1.00 48.19           H
ATOM    231 HG21 THR A  15       1.695  39.313 107.669  1.00 53.03           H
ATOM    232 HG22 THR A  15       1.926  38.613 109.069  1.00 53.03           H
ATOM    233 HG23 THR A  15       2.139  40.171 108.921  1.00 53.03           H
ATOM    234  N   ASN A  16       4.389  36.683 109.936  1.00 40.45           N
ATOM    235  CA  ASN A  16       3.914  35.605 110.790  1.00 37.65           C
ATOM    236  C   ASN A  16       4.520  35.711 112.168  1.00 39.08           C
ATOM    237  O   ASN A  16       3.908  35.243 113.130  1.00 47.05           O
ATOM    238  CB  ASN A  16       4.153  34.213 110.153  1.00 41.41           C
ATOM    239  CG  ASN A  16       5.583  33.697 110.303  1.00 53.79           C
ATOM    240  OD1 ASN A  16       5.934  33.081 111.319  1.00 56.91           O
ATOM    241  ND2 ASN A  16       6.400  33.888 109.257  1.00 57.43           N
ATOM    242  H   ASN A  16       4.816  36.451 109.226  1.00 48.59           H
ATOM    243  HA  ASN A  16       2.957  35.706 110.899  1.00 45.23           H
ATOM    244  HB2 ASN A  16       3.558  33.572 110.574  1.00 49.74           H
ATOM    245  HB3 ASN A  16       3.960  34.261 109.203  1.00 49.74           H
ATOM    246 HD21 ASN A  16       7.220  33.624 109.287  1.00 68.96           H
ATOM    247 HD22 ASN A  16       6.104  34.277 108.547  1.00 68.96           H
ATOM    248  N   GLN A  17       5.654  36.394 112.317  1.00 42.97           N
ATOM    249  CA  GLN A  17       6.198  36.563 113.659  1.00 40.22           C
ATOM    250  C   GLN A  17       5.539  37.711 114.387  1.00 33.37           C
ATOM    251  O   GLN A  17       5.444  37.676 115.617  1.00 36.40           O
ATOM    252  CB  GLN A  17       7.704  36.773 113.623  1.00 33.55           C
ATOM    253  CG  GLN A  17       8.448  35.480 113.598  1.00 40.33           C
ATOM    254  CD  GLN A  17       9.890  35.668 113.394  1.00 40.93           C
ATOM    255  OE1 GLN A  17      10.568  36.280 114.212  1.00 41.34           O
ATOM    256  NE2 GLN A  17      10.392  35.143 112.285  1.00 39.15           N
ATOM    257  H   GLN A  17       6.097  36.777 111.689  1.00 51.62           H
ATOM    258  HA  GLN A  17       6.026  35.758 114.172  1.00 48.32           H
ATOM    259  HB2 GLN A  17       7.933  37.273 112.824  1.00 40.31           H
ATOM    260  HB3 GLN A  17       7.983  37.252 114.420  1.00 40.31           H
ATOM    261  HG2 GLN A  17       8.323  35.026 114.444  1.00 48.45           H
ATOM    262  HG3 GLN A  17       8.114  34.935 112.870  1.00 48.45           H
ATOM    263 HE21 GLN A  17       9.887  34.692 111.757  1.00 47.03           H
ATOM    264 HE22 GLN A  17      11.222  35.251 112.098  1.00 47.03           H
ATOM    265  N   ILE A  18       5.117  38.744 113.662  1.00 27.87           N
ATOM    266  CA  ILE A  18       4.306  39.785 114.282  1.00 39.93           C
ATOM    267  C   ILE A  18       3.019  39.178 114.821  1.00 38.15           C
ATOM    268  O   ILE A  18       2.726  39.247 116.024  1.00 36.66           O
ATOM    269  CB  ILE A  18       4.015  40.900 113.274  1.00 41.61           C
ATOM    270  CG1 ILE A  18       5.330  41.550 112.886  1.00 39.00           C
ATOM    271  CG2 ILE A  18       3.033  41.913 113.868  1.00 37.47           C
ATOM    272  CD1 ILE A  18       5.184  42.653 111.884  1.00 42.81           C
ATOM    273  H   ILE A  18       5.281  38.859 112.826  1.00 33.49           H
ATOM    274  HA  ILE A  18       4.794  40.175 115.021  1.00 47.96           H
ATOM    275  HB  ILE A  18       3.623  40.498 112.481  1.00 49.99           H
ATOM    276 HG12 ILE A  18       5.744  41.916 113.684  1.00 46.85           H
ATOM    277 HG13 ILE A  18       5.905  40.873 112.493  1.00 46.85           H
ATOM    278 HG21 ILE A  18       2.881  42.623 113.227  1.00 45.02           H
ATOM    279 HG22 ILE A  18       2.191  41.472 114.049  1.00 45.02           H
ATOM    280 HG23 ILE A  18       3.405  42.276 114.686  1.00 45.02           H
ATOM    281 HD11 ILE A  18       6.067  42.996 111.665  1.00 51.43           H
ATOM    282 HD12 ILE A  18       4.760  42.294 111.088  1.00 51.43           H
ATOM    283 HD13 ILE A  18       4.640  43.362 112.259  1.00 51.43           H
ATOM    284  N   ASN A  19       2.257  38.535 113.931  1.00 42.12           N
ATOM    285  CA  ASN A  19       0.950  37.989 114.278  1.00 49.01           C
ATOM    286  C   ASN A  19       1.024  36.960 115.400  1.00 46.39           C
ATOM    287  O   ASN A  19      -0.014  36.625 115.982  1.00 47.25           O
ATOM    288  CB  ASN A  19       0.306  37.389 113.031  1.00 37.48           C
ATOM    289  CG  ASN A  19       0.075  38.432 111.939  1.00 40.18           C
ATOM    290  OD1 ASN A  19       0.231  39.613 112.179  1.00 43.82           O
ATOM    291  ND2 ASN A  19      -0.325  37.994 110.744  1.00 35.58           N
ATOM    292  H   ASN A  19       2.482  38.406 113.110  1.00 50.60           H
ATOM    293  HA  ASN A  19       0.376  38.712 114.579  1.00 58.86           H
ATOM    294  HB2 ASN A  19       0.888  36.701 112.675  1.00 45.02           H
ATOM    295  HB3 ASN A  19      -0.549  37.006 113.275  1.00 45.02           H
ATOM    296 HD21 ASN A  19      -0.510  38.552 110.116  1.00 42.75           H
ATOM    297 HD22 ASN A  19      -0.395  37.150 110.606  1.00 42.75           H
ATOM    298  N   ASN A  20       2.221  36.479 115.738  1.00 41.84           N
ATOM    299  CA  ASN A  20       2.403  35.528 116.828  1.00 37.52           C
ATOM    300  C   ASN A  20       3.445  36.033 117.807  1.00 43.07           C
ATOM    301  O   ASN A  20       4.030  35.248 118.564  1.00 42.50           O
ATOM    302  CB  ASN A  20       2.788  34.153 116.285  1.00 47.65           C
ATOM    303  CG  ASN A  20       1.696  33.552 115.401  1.00 49.73           C
ATOM    304  OD1 ASN A  20       0.704  33.023 115.912  1.00 50.54           O
ATOM    305  ND2 ASN A  20       1.867  33.637 114.079  1.00 45.12           N
ATOM    306  H   ASN A  20       2.955  36.698 115.350  1.00 50.26           H
ATOM    307  HA  ASN A  20       1.570  35.430 117.309  1.00 45.08           H
ATOM    308  HB2 ASN A  20       3.598  34.235 115.759  1.00 57.23           H
ATOM    309  HB3 ASN A  20       2.936  33.548 117.029  1.00 57.23           H
ATOM    310 HD21 ASN A  20       1.241  33.386 113.544  1.00 54.19           H
ATOM    311 HD22 ASN A  20       2.603  33.946 113.759  1.00 54.19           H
ATOM    312  N   TYR A  21       3.672  37.339 117.809  1.00 46.14           N
ATOM    313  CA  TYR A  21       4.776  37.894 118.564  1.00 36.21           C
ATOM    314  C   TYR A  21       4.759  37.345 119.969  1.00 42.98           C
ATOM    315  O   TYR A  21       3.697  37.066 120.524  1.00 39.31           O
ATOM    316  CB  TYR A  21       4.696  39.424 118.605  1.00 39.51           C
ATOM    317  CG  TYR A  21       5.946  40.036 119.190  1.00 40.41           C
ATOM    318  CD1 TYR A  21       7.119  40.123 118.445  1.00 26.55           C
ATOM    319  CD2 TYR A  21       5.960  40.498 120.499  1.00 36.33           C
ATOM    320  CE1 TYR A  21       8.253  40.670 118.986  1.00 35.61           C
ATOM    321  CE2 TYR A  21       7.097  41.050 121.053  1.00 39.96           C
ATOM    322  CZ  TYR A  21       8.241  41.134 120.281  1.00 39.12           C
ATOM    323  OH  TYR A  21       9.382  41.666 120.836  1.00 35.19           O
ATOM    324  H   TYR A  21       3.201  37.921 117.387  1.00 55.42           H
ATOM    325  HA  TYR A  21       5.611  37.639 118.150  1.00 43.51           H
ATOM    326  HB2 TYR A  21       4.572  39.767 117.704  1.00 47.47           H
ATOM    327  HB3 TYR A  21       3.944  39.684 119.158  1.00 47.47           H
ATOM    328  HD1 TYR A  21       7.131  39.816 117.570  1.00 31.92           H
ATOM    329  HD2 TYR A  21       5.188  40.439 121.010  1.00 43.65           H
ATOM    330  HE1 TYR A  21       9.030  40.727 118.478  1.00 42.79           H
ATOM    331  HE2 TYR A  21       7.094  41.357 121.932  1.00 48.01           H
ATOM    332  HH  TYR A  21       9.364  41.568 121.671  1.00 42.28           H
ATOM    333  N   THR A  22       5.957  37.163 120.519  1.00 35.96           N
ATOM    334  CA  THR A  22       6.183  36.750 121.889  1.00 34.43           C
ATOM    335  C   THR A  22       7.651  36.983 122.188  1.00 35.50           C
ATOM    336  O   THR A  22       8.498  36.961 121.291  1.00 40.35           O
ATOM    337  CB  THR A  22       5.848  35.276 122.126  1.00 40.34           C
ATOM    338  OG1 THR A  22       6.344  34.887 123.423  1.00 38.83           O
ATOM    339  CG2 THR A  22       6.518  34.416 121.086  1.00 35.43           C
ATOM    340  H   THR A  22       6.687  37.278 120.089  1.00 43.21           H
ATOM    341  HA  THR A  22       5.643  37.291 122.486  1.00 41.37           H
ATOM    342  HB  THR A  22       4.891  35.144 122.077  1.00 48.47           H
ATOM    343  HG1 THR A  22       6.331  34.053 123.503  1.00 46.65           H
ATOM    344 HG21 THR A  22       6.322  33.482 121.258  1.00 42.57           H
ATOM    345 HG22 THR A  22       6.193  34.644 120.201  1.00 42.57           H
ATOM    346 HG23 THR A  22       7.477  34.539 121.120  1.00 42.57           H
ATOM    347  N   GLU A  23       7.951  37.161 123.461  1.00 39.31           N
ATOM    348  CA  GLU A  23       9.314  37.423 123.886  1.00 41.45           C
ATOM    349  C   GLU A  23       9.841  36.312 124.771  1.00 44.30           C
ATOM    350  O   GLU A  23      10.870  36.484 125.436  1.00 47.57           O
ATOM    351  CB  GLU A  23       9.382  38.777 124.594  1.00 41.31           C
ATOM    352  CG  GLU A  23       8.719  39.845 123.772  1.00 42.80           C
ATOM    353  CD  GLU A  23       9.111  41.231 124.198  1.00 54.00           C
ATOM    354  OE1 GLU A  23       8.788  41.633 125.336  1.00 58.44           O
ATOM    355  OE2 GLU A  23       9.756  41.923 123.386  1.00 56.95           O1-
ATOM    356  H   GLU A  23       7.383  37.125 124.104  1.00 47.23           H
ATOM    357  HA  GLU A  23       9.880  37.461 123.101  1.00 49.80           H
ATOM    358  HB2 GLU A  23       8.939  38.731 125.453  1.00 49.62           H
ATOM    359  HB3 GLU A  23      10.312  39.030 124.705  1.00 49.62           H
ATOM    360  HG2 GLU A  23       9.000  39.735 122.851  1.00 51.41           H
ATOM    361  HG3 GLU A  23       7.759  39.755 123.843  1.00 51.41           H
ATOM    362  N   THR A  24       9.174  35.168 124.775  1.00 41.11           N
ATOM    363  CA  THR A  24       9.518  34.092 125.676  1.00 43.48           C
ATOM    364  C   THR A  24       9.703  32.768 124.975  1.00 43.35           C
ATOM    365  O   THR A  24       9.909  31.762 125.662  1.00 42.90           O
ATOM    366  CB  THR A  24       8.429  33.933 126.747  1.00 44.75           C
ATOM    367  OG1 THR A  24       7.138  33.831 126.110  1.00 47.12           O
ATOM    368  CG2 THR A  24       8.441  35.126 127.706  1.00 41.61           C
ATOM    369  H   THR A  24       8.504  34.992 124.264  1.00 49.39           H
ATOM    370  HA  THR A  24      10.354  34.299 126.122  1.00 52.23           H
ATOM    371  HB  THR A  24       8.606  33.128 127.256  1.00 53.75           H
ATOM    372  HG1 THR A  24       6.537  33.754 126.690  1.00 56.60           H
ATOM    373 HG21 THR A  24       7.743  35.015 128.371  1.00 49.98           H
ATOM    374 HG22 THR A  24       9.298  35.191 128.156  1.00 49.98           H
ATOM    375 HG23 THR A  24       8.275  35.946 127.218  1.00 49.98           H
ATOM    376  N   ASP A  25       9.625  32.717 123.641  1.00 44.40           N
ATOM    377  CA  ASP A  25       9.773  31.428 122.964  1.00 53.27           C
ATOM    378  C   ASP A  25      10.486  31.600 121.623  1.00 41.68           C
ATOM    379  O   ASP A  25       9.856  31.805 120.590  1.00 37.77           O
ATOM    380  CB  ASP A  25       8.417  30.778 122.809  1.00 46.33           C
ATOM    381  CG  ASP A  25       8.516  29.345 122.380  1.00 52.53           C
ATOM    382  OD1 ASP A  25       9.531  28.987 121.742  1.00 56.22           O
ATOM    383  OD2 ASP A  25       7.580  28.574 122.671  1.00 54.27           O1-
ATOM    384  H   ASP A  25       9.474  33.385 123.122  1.00 53.34           H
ATOM    385  HA  ASP A  25      10.313  30.838 123.512  1.00 63.98           H
ATOM    386  HB2 ASP A  25       7.944  30.817 123.654  1.00 55.65           H
ATOM    387  HB3 ASP A  25       7.921  31.258 122.124  1.00 55.65           H
ATOM    388  N   THR A  26      11.807  31.453 121.653  1.00 51.14           N
ATOM    389  CA  THR A  26      12.658  31.520 120.472  1.00 46.23           C
ATOM    390  C   THR A  26      12.108  30.788 119.256  1.00 49.94           C
ATOM    391  O   THR A  26      12.310  31.229 118.118  1.00 40.09           O
ATOM    392  CB  THR A  26      14.021  30.934 120.803  1.00 43.15           C
ATOM    393  OG1 THR A  26      14.753  31.879 121.582  1.00 50.96           O
ATOM    394  CG2 THR A  26      14.762  30.598 119.527  1.00 49.00           C
ATOM    395  H   THR A  26      12.247  31.312 122.377  1.00 61.42           H
ATOM    396  HA  THR A  26      12.784  32.449 120.227  1.00 55.52           H
ATOM    397  HB  THR A  26      13.913  30.115 121.312  1.00 51.84           H
ATOM    398  HG1 THR A  26      15.484  31.541 121.816  1.00 61.21           H
ATOM    399 HG21 THR A  26      15.675  30.363 119.744  1.00 58.86           H
ATOM    400 HG22 THR A  26      14.360  29.845 119.070  1.00 58.86           H
ATOM    401 HG23 THR A  26      14.768  31.369 118.934  1.00 58.86           H
ATOM    402  N   SER A  27      11.467  29.638 119.470  1.00 47.85           N
ATOM    403  CA  SER A  27      11.005  28.846 118.332  1.00 48.71           C
ATOM    404  C   SER A  27      10.094  29.655 117.436  1.00 38.41           C
ATOM    405  O   SER A  27      10.000  29.378 116.235  1.00 45.73           O
ATOM    406  CB  SER A  27      10.277  27.586 118.813  1.00 52.07           C
ATOM    407  OG  SER A  27       9.050  27.905 119.459  1.00 57.79           O
ATOM    408  H   SER A  27      11.294  29.305 120.243  1.00 57.47           H
ATOM    409  HA  SER A  27      11.767  28.570 117.801  1.00 58.50           H
ATOM    410  HB2 SER A  27      10.088  27.023 118.046  1.00 62.54           H
ATOM    411  HB3 SER A  27      10.845  27.112 119.438  1.00 62.54           H
ATOM    412  HG  SER A  27       9.173  28.495 120.044  1.00 69.41           H
ATOM    413  N   VAL A  28       9.411  30.646 117.999  1.00 49.74           N
ATOM    414  CA  VAL A  28       8.453  31.471 117.258  1.00 43.24           C
ATOM    415  C   VAL A  28       9.038  32.827 116.908  1.00 36.30           C
ATOM    416  O   VAL A  28       8.961  33.268 115.764  1.00 37.47           O
ATOM    417  CB  VAL A  28       7.150  31.646 118.065  1.00 50.48           C
ATOM    418  CG1 VAL A  28       6.149  32.500 117.261  1.00 42.90           C
ATOM    419  CG2 VAL A  28       6.563  30.302 118.424  1.00 51.80           C
ATOM    420  H   VAL A  28       9.482  30.867 118.828  1.00 59.74           H
ATOM    421  HA  VAL A  28       8.228  31.031 116.423  1.00 51.94           H
ATOM    422  HB  VAL A  28       7.354  32.117 118.890  1.00 60.63           H
ATOM    423 HG11 VAL A  28       5.325  32.580 117.768  1.00 51.53           H
ATOM    424 HG12 VAL A  28       6.520  33.381 117.108  1.00 51.53           H
ATOM    425 HG13 VAL A  28       5.974  32.066 116.411  1.00 51.53           H
ATOM    426 HG21 VAL A  28       5.731  30.451 118.899  1.00 62.21           H
ATOM    427 HG22 VAL A  28       6.395  29.807 117.607  1.00 62.21           H
ATOM    428 HG23 VAL A  28       7.185  29.821 118.991  1.00 62.21           H
ATOM    429  N   VAL A  29       9.562  33.540 117.895  1.00 37.69           N
ATOM    430  CA  VAL A  29      10.155  34.840 117.600  1.00 41.70           C
ATOM    431  C   VAL A  29      11.610  34.758 118.026  1.00 36.98           C
ATOM    432  O   VAL A  29      11.950  34.954 119.203  1.00 37.33           O
ATOM    433  CB  VAL A  29       9.378  35.973 118.263  1.00 37.82           C
ATOM    434  CG1 VAL A  29      10.147  37.283 118.194  1.00 34.41           C
ATOM    435  CG2 VAL A  29       8.081  36.111 117.515  1.00 38.87           C
ATOM    436  H   VAL A  29       9.586  33.309 118.723  1.00 45.28           H
ATOM    437  HA  VAL A  29      10.112  35.017 116.649  1.00 50.09           H
ATOM    438  HB  VAL A  29       9.199  35.753 119.190  1.00 45.44           H
ATOM    439 HG11 VAL A  29       9.612  37.981 118.603  1.00 41.34           H
ATOM    440 HG12 VAL A  29      10.988  37.195 118.669  1.00 41.34           H
ATOM    441 HG13 VAL A  29      10.308  37.501 117.261  1.00 41.34           H
ATOM    442 HG21 VAL A  29       7.578  36.828 117.925  1.00 46.69           H
ATOM    443 HG22 VAL A  29       8.265  36.316 116.583  1.00 46.69           H
ATOM    444 HG23 VAL A  29       7.596  35.275 117.579  1.00 46.69           H
ATOM    445  N   PRO A  30      12.487  34.417 117.090  1.00 39.63           N
ATOM    446  CA  PRO A  30      13.903  34.231 117.438  1.00 37.81           C
ATOM    447  C   PRO A  30      14.557  35.478 118.012  1.00 31.75           C
ATOM    448  O   PRO A  30      15.398  35.381 118.925  1.00 36.61           O
ATOM    449  CB  PRO A  30      14.519  33.822 116.094  1.00 40.26           C
ATOM    450  CG  PRO A  30      13.364  33.258 115.294  1.00 38.19           C
ATOM    451  CD  PRO A  30      12.194  34.087 115.688  1.00 35.22           C
ATOM    452  HA  PRO A  30      13.996  33.501 118.068  1.00 45.42           H
ATOM    453  HB2 PRO A  30      14.885  34.608 115.655  1.00 48.36           H
ATOM    454  HB3 PRO A  30      15.205  33.148 116.235  1.00 48.36           H
ATOM    455  HG2 PRO A  30      13.544  33.336 114.343  1.00 45.89           H
ATOM    456  HG3 PRO A  30      13.224  32.331 115.540  1.00 45.89           H
ATOM    457  HD2 PRO A  30      12.151  34.891 115.156  1.00 42.32           H
ATOM    458  HD3 PRO A  30      11.380  33.571 115.613  1.00 42.32           H
ATOM    459  N   PHE A  31      14.205  36.651 117.507  1.00 37.62           N
ATOM    460  CA  PHE A  31      14.809  37.901 117.957  1.00 39.74           C
ATOM    461  C   PHE A  31      13.724  38.897 118.352  1.00 24.54           C
ATOM    462  O   PHE A  31      13.329  39.760 117.564  1.00 35.37           O
ATOM    463  CB  PHE A  31      15.735  38.480 116.886  1.00 32.30           C
ATOM    464  CG  PHE A  31      16.611  39.547 117.401  1.00 19.48           C
ATOM    465  CD1 PHE A  31      17.616  39.235 118.288  1.00 24.60           C
ATOM    466  CD2 PHE A  31      16.379  40.869 117.089  1.00 25.90           C
ATOM    467  CE1 PHE A  31      18.435  40.212 118.822  1.00 23.46           C
ATOM    468  CE2 PHE A  31      17.186  41.854 117.619  1.00 30.64           C
ATOM    469  CZ  PHE A  31      18.211  41.523 118.503  1.00 25.03           C
ATOM    470  H   PHE A  31      13.611  36.758 116.893  1.00 45.20           H
ATOM    471  HA  PHE A  31      15.351  37.723 118.739  1.00 47.74           H
ATOM    472  HB2 PHE A  31      16.303  37.772 116.557  1.00 38.82           H
ATOM    473  HB3 PHE A  31      15.193  38.849 116.168  1.00 38.82           H
ATOM    474  HD1 PHE A  31      17.757  38.343 118.508  1.00 29.58           H
ATOM    475  HD2 PHE A  31      15.691  41.096 116.507  1.00 31.13           H
ATOM    476  HE1 PHE A  31      19.118  39.988 119.411  1.00 28.21           H
ATOM    477  HE2 PHE A  31      17.037  42.744 117.395  1.00 36.82           H
ATOM    478  HZ  PHE A  31      18.757  42.182 118.857  1.00 30.09           H
ATOM    479  N   PRO A  32      13.222  38.798 119.569  1.00 39.11           N
ATOM    480  CA  PRO A  32      12.239  39.774 120.052  1.00 32.11           C
ATOM    481  C   PRO A  32      12.889  41.100 120.422  1.00 26.62           C
ATOM    482  O   PRO A  32      14.099  41.200 120.636  1.00 25.89           O
ATOM    483  CB  PRO A  32      11.655  39.081 121.284  1.00 32.68           C
ATOM    484  CG  PRO A  32      12.787  38.213 121.780  1.00 32.30           C
ATOM    485  CD  PRO A  32      13.489  37.733 120.552  1.00 31.60           C
ATOM    486  HA  PRO A  32      11.542  39.919 119.392  1.00 38.59           H
ATOM    487  HB2 PRO A  32      11.398  39.734 121.957  1.00 39.27           H
ATOM    488  HB3 PRO A  32      10.899  38.538 121.018  1.00 39.27           H
ATOM    489  HG2 PRO A  32      13.388  38.743 122.327  1.00 38.81           H
ATOM    490  HG3 PRO A  32      12.429  37.469 122.295  1.00 38.81           H
ATOM    491  HD2 PRO A  32      14.438  37.636 120.720  1.00 37.98           H
ATOM    492  HD3 PRO A  32      13.090  36.911 120.229  1.00 37.98           H
ATOM    493  N   VAL A  33      12.051  42.126 120.559  1.00 23.14           N
ATOM    494  CA  VAL A  33      12.585  43.449 120.863  1.00 29.65           C
ATOM    495  C   VAL A  33      13.308  43.479 122.207  1.00 33.51           C
ATOM    496  O   VAL A  33      14.229  44.288 122.403  1.00 28.09           O
ATOM    497  CB  VAL A  33      11.458  44.494 120.848  1.00 31.39           C
ATOM    498  CG1 VAL A  33      12.011  45.863 121.267  1.00 34.91           C
ATOM    499  CG2 VAL A  33      10.787  44.553 119.466  1.00 28.23           C
ATOM    500  H   VAL A  33      11.197  42.085 120.482  1.00 27.82           H
ATOM    501  HA  VAL A  33      13.228  43.688 120.178  1.00 35.64           H
ATOM    502  HB  VAL A  33      10.787  44.235 121.497  1.00 37.73           H
ATOM    503 HG11 VAL A  33      11.309  46.525 121.172  1.00 41.94           H
ATOM    504 HG12 VAL A  33      12.303  45.830 122.192  1.00 41.94           H
ATOM    505 HG13 VAL A  33      12.757  46.091 120.691  1.00 41.94           H
ATOM    506 HG21 VAL A  33      10.074  45.212 119.485  1.00 33.93           H
ATOM    507 HG22 VAL A  33      11.448  44.806 118.801  1.00 33.93           H
ATOM    508 HG23 VAL A  33      10.426  43.682 119.244  1.00 33.93           H
ATOM    509  N   SER A  34      12.855  42.663 123.174  1.00 31.10           N
ATOM    510  CA  SER A  34      13.472  42.623 124.493  1.00 26.86           C
ATOM    511  C   SER A  34      14.927  42.221 124.434  1.00 24.17           C
ATOM    512  O   SER A  34      15.660  42.463 125.398  1.00 31.72           O
ATOM    513  CB  SER A  34      12.720  41.660 125.411  1.00 29.23           C
ATOM    514  OG  SER A  34      12.556  40.396 124.801  1.00 37.32           O
ATOM    515  H   SER A  34      12.187  42.129 123.083  1.00 37.38           H
ATOM    516  HA  SER A  34      13.425  43.508 124.882  1.00 32.28           H
ATOM    517  HB2 SER A  34      13.214  41.547 126.239  1.00 35.13           H
ATOM    518  HB3 SER A  34      11.844  42.032 125.593  1.00 35.13           H
ATOM    519  HG  SER A  34      12.444  39.810 125.396  1.00 44.84           H
ATOM    520  N   ASN A  35      15.354  41.603 123.336  1.00 29.57           N
ATOM    521  CA  ASN A  35      16.756  41.262 123.141  1.00 33.70           C
ATOM    522  C   ASN A  35      17.601  42.481 122.824  1.00 36.10           C
ATOM    523  O   ASN A  35      18.842  42.404 122.882  1.00 28.00           O
ATOM    524  CB  ASN A  35      16.884  40.249 122.017  1.00 27.87           C
ATOM    525  CG  ASN A  35      16.533  38.819 122.466  1.00 30.36           C
ATOM    526  OD1 ASN A  35      15.635  38.607 123.291  1.00 32.76           O
ATOM    527  ND2 ASN A  35      17.260  37.836 121.925  1.00 33.92           N
ATOM    528  H   ASN A  35      14.842  41.375 122.680  1.00 35.54           H
ATOM    529  HA  ASN A  35      17.096  40.860 123.955  1.00 40.49           H
ATOM    530  HB2 ASN A  35      16.272  40.503 121.308  1.00 33.50           H
ATOM    531  HB3 ASN A  35      17.796  40.266 121.687  1.00 33.50           H
ATOM    532 HD21 ASN A  35      17.178  37.028 122.211  1.00 40.76           H
ATOM    533 HD22 ASN A  35      17.815  38.008 121.292  1.00 40.76           H
ATOM    534  N   ILE A  36      16.949  43.596 122.517  1.00 30.04           N
ATOM    535  CA  ILE A  36      17.635  44.880 122.340  1.00 24.40           C
ATOM    536  C   ILE A  36      17.698  45.513 123.727  1.00 27.26           C
ATOM    537  O   ILE A  36      16.925  46.392 124.092  1.00 27.71           O
ATOM    538  CB  ILE A  36      16.918  45.765 121.312  1.00 29.36           C
ATOM    539  CG1 ILE A  36      16.739  45.011 119.980  1.00 25.19           C
ATOM    540  CG2 ILE A  36      17.642  47.071 121.132  1.00 24.48           C
ATOM    541  CD1 ILE A  36      15.909  45.794 118.931  1.00 25.67           C
ATOM    542  H   ILE A  36      16.099  43.638 122.397  1.00 36.10           H
ATOM    543  HA  ILE A  36      18.536  44.721 122.031  1.00 29.33           H
ATOM    544  HB  ILE A  36      16.029  45.964 121.655  1.00 35.28           H
ATOM    545 HG12 ILE A  36      17.608  44.827 119.599  1.00 30.28           H
ATOM    546 HG13 ILE A  36      16.279  44.174 120.159  1.00 30.28           H
ATOM    547 HG21 ILE A  36      17.144  47.625 120.514  1.00 29.43           H
ATOM    548 HG22 ILE A  36      17.719  47.521 121.989  1.00 29.43           H
ATOM    549 HG23 ILE A  36      18.524  46.888 120.776  1.00 29.43           H
ATOM    550 HD11 ILE A  36      15.795  45.245 118.138  1.00 30.86           H
ATOM    551 HD12 ILE A  36      15.043  46.007 119.308  1.00 30.86           H
ATOM    552 HD13 ILE A  36      16.375  46.617 118.702  1.00 30.86           H
ATOM    553  N   THR A  37      18.669  45.085 124.504  1.00 31.67           N
ATOM    554  CA  THR A  37      18.774  45.554 125.861  1.00 27.73           C
ATOM    555  C   THR A  37      19.110  47.042 125.874  1.00 33.60           C
ATOM    556  O   THR A  37      19.511  47.608 124.861  1.00 28.25           O
ATOM    557  CB  THR A  37      19.843  44.761 126.597  1.00 39.87           C
ATOM    558  OG1 THR A  37      21.127  45.106 126.058  1.00 32.26           O
ATOM    559  CG2 THR A  37      19.579  43.234 126.439  1.00 28.19           C
ATOM    560  H   THR A  37      19.282  44.531 124.270  1.00 38.06           H
ATOM    561  HA  THR A  37      17.928  45.430 126.314  1.00 33.33           H
ATOM    562  HB  THR A  37      19.822  44.985 127.539  1.00 47.90           H
ATOM    563  HG1 THR A  37      21.721  44.613 126.392  1.00 38.77           H
ATOM    564 HG21 THR A  37      20.261  42.724 126.905  1.00 33.88           H
ATOM    565 HG22 THR A  37      18.711  43.008 126.803  1.00 33.88           H
ATOM    566 HG23 THR A  37      19.594  42.978 125.505  1.00 33.88           H
ATOM    567  N   PRO A  38      18.923  47.703 127.018  1.00 28.40           N
ATOM    568  CA  PRO A  38      19.298  49.103 127.112  1.00 28.87           C
ATOM    569  C   PRO A  38      20.684  49.336 126.599  1.00 28.14           C
ATOM    570  O   PRO A  38      20.920  50.321 125.895  1.00 30.49           O
ATOM    571  CB  PRO A  38      19.174  49.385 128.621  1.00 34.23           C
ATOM    572  CG  PRO A  38      18.083  48.440 129.060  1.00 28.03           C
ATOM    573  CD  PRO A  38      18.391  47.200 128.301  1.00 39.75           C
ATOM    574  HA  PRO A  38      18.671  49.662 126.628  1.00 34.69           H
ATOM    575  HB2 PRO A  38      20.009  49.187 129.075  1.00 41.13           H
ATOM    576  HB3 PRO A  38      18.913  50.308 128.770  1.00 41.13           H
ATOM    577  HG2 PRO A  38      18.119  48.283 130.016  1.00 33.69           H
ATOM    578  HG3 PRO A  38      17.220  48.797 128.792  1.00 33.69           H
ATOM    579  HD2 PRO A  38      19.071  46.699 128.776  1.00 47.75           H
ATOM    580  HD3 PRO A  38      17.583  46.681 128.166  1.00 47.75           H
ATOM    581  N   ALA A  39      21.615  48.443 126.933  1.00 27.39           N
ATOM    582  CA  ALA A  39      22.972  48.612 126.445  1.00 39.18           C
ATOM    583  C   ALA A  39      22.974  48.721 124.925  1.00 28.48           C
ATOM    584  O   ALA A  39      23.662  49.575 124.351  1.00 22.73           O
ATOM    585  CB  ALA A  39      23.849  47.452 126.929  1.00 34.98           C
ATOM    586  H   ALA A  39      21.486  47.743 127.416  1.00 32.92           H
ATOM    587  HA  ALA A  39      23.341  49.438 126.798  1.00 47.07           H
ATOM    588  HB1 ALA A  39      24.754  47.573 126.599  1.00 42.03           H
ATOM    589  HB2 ALA A  39      23.855  47.447 127.900  1.00 42.03           H
ATOM    590  HB3 ALA A  39      23.484  46.618 126.595  1.00 42.03           H
ATOM    591  N   LYS A  40      22.171  47.898 124.260  1.00 22.14           N
ATOM    592  CA  LYS A  40      22.211  47.883 122.819  1.00 25.04           C
ATOM    593  C   LYS A  40      21.496  49.091 122.254  1.00 24.72           C
ATOM    594  O   LYS A  40      21.914  49.641 121.238  1.00 20.35           O
ATOM    595  CB  LYS A  40      21.614  46.588 122.292  1.00 29.62           C
ATOM    596  CG  LYS A  40      22.467  45.406 122.673  1.00 30.55           C
ATOM    597  CD  LYS A  40      21.895  44.116 122.170  1.00 28.43           C
ATOM    598  CE  LYS A  40      22.416  42.946 123.027  1.00 28.86           C
ATOM    599  NZ  LYS A  40      21.756  41.672 122.644  1.00 39.36           N1+
ATOM    600  H   LYS A  40      21.605  47.355 124.614  1.00 26.62           H
ATOM    601  HA  LYS A  40      23.138  47.918 122.532  1.00 30.10           H
ATOM    602  HB2 LYS A  40      20.732  46.468 122.676  1.00 35.59           H
ATOM    603  HB3 LYS A  40      21.560  46.627 121.323  1.00 35.59           H
ATOM    604  HG2 LYS A  40      23.352  45.515 122.291  1.00 36.72           H
ATOM    605  HG3 LYS A  40      22.535  45.353 123.639  1.00 36.72           H
ATOM    606  HD2 LYS A  40      20.929  44.143 122.239  1.00 34.17           H
ATOM    607  HD3 LYS A  40      22.160  43.977 121.246  1.00 34.17           H
ATOM    608  HE2 LYS A  40      23.369  42.848 122.873  1.00 34.69           H
ATOM    609  HE3 LYS A  40      22.243  43.112 123.967  1.00 34.69           H
ATOM    610  HZ1 LYS A  40      21.961  41.043 123.243  1.00 47.29           H
ATOM    611  HZ2 LYS A  40      20.871  41.779 122.626  1.00 47.29           H
ATOM    612  HZ3 LYS A  40      22.036  41.410 121.842  1.00 47.29           H
ATOM    613  N   ALA A  41      20.439  49.537 122.918  1.00 23.86           N
ATOM    614  CA  ALA A  41      19.756  50.701 122.405  1.00 18.67           C
ATOM    615  C   ALA A  41      20.670  51.914 122.440  1.00 19.11           C
ATOM    616  O   ALA A  41      20.550  52.790 121.591  1.00 20.15           O
ATOM    617  CB  ALA A  41      18.475  50.941 123.198  1.00 22.97           C
ATOM    618  H   ALA A  41      20.115  49.198 123.639  1.00 28.68           H
ATOM    619  HA  ALA A  41      19.511  50.526 121.481  1.00 22.46           H
ATOM    620  HB1 ALA A  41      17.979  51.671 122.796  1.00 27.61           H
ATOM    621  HB2 ALA A  41      17.940  50.133 123.172  1.00 27.61           H
ATOM    622  HB3 ALA A  41      18.701  51.155 124.119  1.00 27.61           H
ATOM    623  N   LYS A  42      21.610  51.975 123.396  1.00 22.73           N
ATOM    624  CA  LYS A  42      22.475  53.150 123.514  1.00 24.39           C
ATOM    625  C   LYS A  42      23.618  53.155 122.507  1.00 28.38           C
ATOM    626  O   LYS A  42      24.231  54.206 122.279  1.00 24.58           O
ATOM    627  CB  LYS A  42      23.077  53.239 124.920  1.00 24.90           C
ATOM    628  CG  LYS A  42      22.054  53.539 126.019  1.00 39.65           C
ATOM    629  CD  LYS A  42      22.453  52.935 127.373  1.00 26.99           C
ATOM    630  CE  LYS A  42      21.440  53.323 128.461  1.00 34.56           C
ATOM    631  NZ  LYS A  42      21.562  54.783 128.752  1.00 43.74           N1+
ATOM    632  H   LYS A  42      21.763  51.358 123.978  1.00 27.33           H
ATOM    633  HA  LYS A  42      21.934  53.942 123.361  1.00 29.32           H
ATOM    634  HB2 LYS A  42      23.500  52.392 125.134  1.00 29.93           H
ATOM    635  HB3 LYS A  42      23.738  53.949 124.927  1.00 29.93           H
ATOM    636  HG2 LYS A  42      21.981  54.501 126.131  1.00 47.63           H
ATOM    637  HG3 LYS A  42      21.192  53.163 125.767  1.00 47.63           H
ATOM    638  HD2 LYS A  42      22.497  51.967 127.301  1.00 32.44           H
ATOM    639  HD3 LYS A  42      23.316  53.293 127.635  1.00 32.44           H
ATOM    640  HE2 LYS A  42      20.538  53.136 128.154  1.00 41.52           H
ATOM    641  HE3 LYS A  42      21.628  52.824 129.271  1.00 41.52           H
ATOM    642  HZ1 LYS A  42      21.354  54.951 129.600  1.00 52.55           H
ATOM    643  HZ2 LYS A  42      22.391  55.063 128.590  1.00 52.55           H
ATOM    644  HZ3 LYS A  42      21.000  55.231 128.225  1.00 52.55           H
ATOM    645  N   GLN A  43      23.944  52.007 121.944  1.00 19.84           N
ATOM    646  CA  GLN A  43      24.974  51.913 120.939  1.00 21.05           C
ATOM    647  C   GLN A  43      24.432  52.103 119.537  1.00 22.57           C
ATOM    648  O   GLN A  43      25.222  52.149 118.582  1.00 21.45           O
ATOM    649  CB  GLN A  43      25.628  50.550 121.010  1.00 17.91           C
ATOM    650  CG  GLN A  43      26.164  50.208 122.394  1.00 22.83           C
ATOM    651  CD  GLN A  43      26.616  48.761 122.527  1.00 17.60           C
ATOM    652  OE1 GLN A  43      26.276  47.913 121.718  1.00 20.99           O
ATOM    653  NE2 GLN A  43      27.424  48.495 123.514  1.00 16.20           N
ATOM    654  H   GLN A  43      23.568  51.258 122.126  1.00 23.86           H
ATOM    655  HA  GLN A  43      25.643  52.593 121.110  1.00 25.32           H
ATOM    656  HB2 GLN A  43      24.975  49.877 120.756  1.00 21.55           H
ATOM    657  HB3 GLN A  43      26.362  50.547 120.379  1.00 21.55           H
ATOM    658  HG2 GLN A  43      26.926  50.780 122.588  1.00 27.45           H
ATOM    659  HG3 GLN A  43      25.464  50.344 123.050  1.00 27.45           H
ATOM    660 HE21 GLN A  43      27.714  49.128 124.019  1.00 19.50           H
ATOM    661 HE22 GLN A  43      27.679  47.682 123.642  1.00 19.50           H
ATOM    662  N   LEU A  44      23.116  52.149 119.397  1.00 21.35           N
ATOM    663  CA  LEU A  44      22.455  52.451 118.143  1.00 14.08           C
ATOM    664  C   LEU A  44      22.083  53.918 118.086  1.00 23.57           C
ATOM    665  O   LEU A  44      21.871  54.555 119.113  1.00 17.64           O
ATOM    666  CB  LEU A  44      21.208  51.591 117.981  1.00 15.85           C
ATOM    667  CG  LEU A  44      21.472  50.117 117.789  1.00 27.19           C
ATOM    668  CD1 LEU A  44      20.266  49.308 118.256  1.00 23.52           C
ATOM    669  CD2 LEU A  44      21.715  49.874 116.350  1.00 19.44           C
ATOM    670  H   LEU A  44      22.570  51.998 120.037  1.00 25.67           H
ATOM    671  HA  LEU A  44      23.060  52.269 117.411  1.00 16.95           H
ATOM    672  HB2 LEU A  44      20.685  51.667 118.791  1.00 19.07           H
ATOM    673  HB3 LEU A  44      20.686  51.889 117.225  1.00 19.07           H
ATOM    674  HG  LEU A  44      22.260  49.850 118.289  1.00 32.69           H
ATOM    675 HD11 LEU A  44      20.416  48.369 118.066  1.00 28.28           H
ATOM    676 HD12 LEU A  44      20.173  49.443 119.212  1.00 28.28           H
ATOM    677 HD13 LEU A  44      19.481  49.632 117.789  1.00 28.28           H
ATOM    678 HD21 LEU A  44      21.862  48.921 116.216  1.00 23.38           H
ATOM    679 HD22 LEU A  44      20.927  50.152 115.860  1.00 23.38           H
ATOM    680 HD23 LEU A  44      22.497  50.374 116.066  1.00 23.38           H
ATOM    681  N   THR A  45      22.071  54.467 116.863  1.00 16.37           N
ATOM    682  CA  THR A  45      21.427  55.722 116.607  1.00 15.42           C
ATOM    683  C   THR A  45      20.131  55.552 115.870  1.00 20.40           C
ATOM    684  O   THR A  45      19.251  56.403 116.006  1.00 19.20           O
ATOM    685  CB  THR A  45      22.311  56.668 115.784  1.00 21.16           C
ATOM    686  OG1 THR A  45      22.608  56.111 114.496  1.00 18.54           O
ATOM    687  CG2 THR A  45      23.558  56.909 116.480  1.00 20.68           C
ATOM    688  H   THR A  45      22.446  54.129 116.174  1.00 19.69           H
ATOM    689  HA  THR A  45      21.253  56.153 117.455  1.00 18.55           H
ATOM    690  HB  THR A  45      21.853  57.513 115.672  1.00 25.45           H
ATOM    691  HG1 THR A  45      21.990  55.615 114.226  1.00 22.30           H
ATOM    692 HG21 THR A  45      24.119  57.478 115.932  1.00 24.87           H
ATOM    693 HG22 THR A  45      23.386  57.345 117.329  1.00 24.87           H
ATOM    694 HG23 THR A  45      24.009  56.068 116.637  1.00 24.87           H
ATOM    695  N   HIS A  46      19.998  54.482 115.084  1.00 15.41           N
ATOM    696  CA  HIS A  46      18.825  54.275 114.265  1.00 15.76           C
ATOM    697  C   HIS A  46      18.510  52.798 114.278  1.00 23.38           C
ATOM    698  O   HIS A  46      19.425  51.980 114.190  1.00 18.70           O
ATOM    699  CB  HIS A  46      19.021  54.687 112.805  1.00 19.62           C
ATOM    700  CG  HIS A  46      19.282  56.136 112.588  1.00 15.46           C
ATOM    701  ND1 HIS A  46      20.466  56.742 112.933  1.00 16.55           N
ATOM    702  CD2 HIS A  46      18.527  57.088 111.997  1.00 17.44           C
ATOM    703  CE1 HIS A  46      20.419  58.012 112.583  1.00 18.37           C
ATOM    704  NE2 HIS A  46      19.262  58.240 111.995  1.00 16.10           N
ATOM    705  H   HIS A  46      20.569  53.846 115.033  1.00 18.55           H
ATOM    706  HA  HIS A  46      18.076  54.773 114.623  1.00 18.96           H
ATOM    707  HB2 HIS A  46      18.220  54.462 112.307  1.00 23.60           H
ATOM    708  HB3 HIS A  46      19.771  54.187 112.461  1.00 23.60           H
ATOM    709  HD2 HIS A  46      17.677  56.980 111.641  1.00 20.98           H
ATOM    710  HE1 HIS A  46      21.093  58.637 112.717  1.00 22.09           H
ATOM    711  HE2 HIS A  46      18.998  58.998 111.691  1.00 19.37           H
ATOM    712  N   ILE A  47      17.228  52.458 114.367  1.00 16.01           N
ATOM    713  CA  ILE A  47      16.751  51.092 114.120  1.00 17.52           C
ATOM    714  C   ILE A  47      15.810  51.197 112.946  1.00 20.63           C
ATOM    715  O   ILE A  47      14.846  51.971 112.998  1.00 23.23           O
ATOM    716  CB  ILE A  47      16.030  50.456 115.326  1.00 21.34           C
ATOM    717  CG1 ILE A  47      16.987  50.221 116.502  1.00 22.73           C
ATOM    718  CG2 ILE A  47      15.323  49.072 114.911  1.00 20.74           C
ATOM    719  CD1 ILE A  47      16.313  49.686 117.723  1.00 20.20           C
ATOM    720  H   ILE A  47      16.612  53.015 114.567  1.00 19.27           H
ATOM    721  HA  ILE A  47      17.494  50.522 113.866  1.00 21.08           H
ATOM    722  HB  ILE A  47      15.336  51.062 115.624  1.00 25.66           H
ATOM    723 HG12 ILE A  47      17.654  49.572 116.233  1.00 27.32           H
ATOM    724 HG13 ILE A  47      17.410  51.058 116.748  1.00 27.32           H
ATOM    725 HG21 ILE A  47      14.845  48.710 115.674  1.00 24.94           H
ATOM    726 HG22 ILE A  47      14.695  49.233 114.189  1.00 24.94           H
ATOM    727 HG23 ILE A  47      15.991  48.436 114.620  1.00 24.94           H
ATOM    728 HD11 ILE A  47      16.981  49.582 118.414  1.00 24.30           H
ATOM    729 HD12 ILE A  47      15.630  50.312 118.008  1.00 24.30           H
ATOM    730 HD13 ILE A  47      15.907  48.828 117.532  1.00 24.30           H
ATOM    731  N   ASN A  48      16.079  50.439 111.885  1.00 23.51           N
ATOM    732  CA  ASN A  48      15.225  50.462 110.692  1.00 17.91           C
ATOM    733  C   ASN A  48      14.244  49.295 110.821  1.00 23.67           C
ATOM    734  O   ASN A  48      14.600  48.156 110.528  1.00 19.25           O
ATOM    735  CB  ASN A  48      16.038  50.337 109.401  1.00 17.76           C
ATOM    736  CG  ASN A  48      16.667  51.658 108.924  1.00 20.17           C
ATOM    737  OD1 ASN A  48      16.648  52.687 109.593  1.00 21.82           O
ATOM    738  ND2 ASN A  48      17.259  51.600 107.767  1.00 22.61           N
ATOM    739  H   ASN A  48      16.744  49.897 111.839  1.00 28.27           H
ATOM    740  HA  ASN A  48      14.721  51.292 110.659  1.00 21.55           H
ATOM    741  HB2 ASN A  48      16.747  49.685 109.527  1.00 21.36           H
ATOM    742  HB3 ASN A  48      15.451  50.055 108.687  1.00 21.36           H
ATOM    743 HD21 ASN A  48      17.687  52.282 107.463  1.00 27.19           H
ATOM    744 HD22 ASN A  48      17.221  50.878 107.310  1.00 27.19           H
ATOM    745  N   PHE A  49      13.022  49.559 111.300  1.00 26.29           N
ATOM    746  CA  PHE A  49      11.993  48.512 111.299  1.00 24.26           C
ATOM    747  C   PHE A  49      11.580  48.139 109.873  1.00 23.56           C
ATOM    748  O   PHE A  49      11.356  49.026 109.036  1.00 22.19           O
ATOM    749  CB  PHE A  49      10.765  48.960 112.092  1.00 24.99           C
ATOM    750  CG  PHE A  49       9.696  47.890 112.139  1.00 33.00           C
ATOM    751  CD1 PHE A  49       9.753  46.829 113.050  1.00 30.20           C
ATOM    752  CD2 PHE A  49       8.689  47.911 111.224  1.00 22.08           C
ATOM    753  CE1 PHE A  49       8.760  45.840 113.031  1.00 23.08           C
ATOM    754  CE2 PHE A  49       7.749  46.939 111.183  1.00 26.98           C
ATOM    755  CZ  PHE A  49       7.785  45.898 112.072  1.00 18.42           C
ATOM    756  H   PHE A  49      12.779  50.313 111.642  1.00 31.60           H
ATOM    757  HA  PHE A  49      12.344  47.712 111.715  1.00 29.17           H
ATOM    758  HB2 PHE A  49      11.028  49.171 112.998  1.00 30.04           H
ATOM    759  HB3 PHE A  49      10.369  49.740 111.672  1.00 30.04           H
ATOM    760  HD1 PHE A  49      10.436  46.791 113.682  1.00 36.29           H
ATOM    761  HD2 PHE A  49       8.665  48.598 110.599  1.00 26.55           H
ATOM    762  HE1 PHE A  49       8.777  45.130 113.631  1.00 27.74           H
ATOM    763  HE2 PHE A  49       7.070  46.989 110.554  1.00 32.43           H
ATOM    764  HZ  PHE A  49       7.115  45.258 112.057  1.00 22.16           H
ATOM    765  N   SER A  50      11.439  46.831 109.592  1.00 21.20           N
ATOM    766  CA  SER A  50      11.181  46.340 108.224  1.00 20.47           C
ATOM    767  C   SER A  50      10.428  44.988 108.213  1.00 14.26           C
ATOM    768  O   SER A  50      10.436  44.307 109.233  1.00 26.93           O
ATOM    769  CB  SER A  50      12.532  46.214 107.499  1.00 24.21           C
ATOM    770  OG  SER A  50      13.474  45.541 108.328  1.00 22.35           O
ATOM    771  H   SER A  50      11.514  46.211 110.179  1.00 25.49           H
ATOM    772  HA  SER A  50      10.662  47.023 107.786  1.00 24.62           H
ATOM    773  HB2 SER A  50      12.422  45.693 106.696  1.00 29.11           H
ATOM    774  HB3 SER A  50      12.869  47.099 107.282  1.00 29.11           H
ATOM    775  HG  SER A  50      14.173  45.375 107.892  1.00 26.87           H
ATOM    776  N   PHE A  51       9.788  44.543 107.066  1.00 31.81           N
ATOM    777  CA  PHE A  51       9.502  45.407 105.930  1.00 24.96           C
ATOM    778  C   PHE A  51       7.955  45.525 105.843  1.00 31.31           C
ATOM    779  O   PHE A  51       7.069  44.715 106.011  1.00 41.37           O
ATOM    780  CB  PHE A  51       9.996  44.960 104.539  1.00 27.93           C
ATOM    781  CG  PHE A  51      11.481  45.154 104.397  1.00 22.13           C
ATOM    782  CD1 PHE A  51      12.020  46.430 104.175  1.00 22.67           C
ATOM    783  CD2 PHE A  51      12.319  44.036 104.493  1.00 27.85           C
ATOM    784  CE1 PHE A  51      13.405  46.598 104.094  1.00 27.79           C
ATOM    785  CE2 PHE A  51      13.700  44.207 104.406  1.00 21.04           C
ATOM    786  CZ  PHE A  51      14.239  45.483 104.234  1.00 27.15           C
ATOM    787  H   PHE A  51       9.314  43.621 107.082  1.00 38.23           H
ATOM    788  HA  PHE A  51       9.965  46.425 106.112  1.00 30.01           H
ATOM    789  HB2 PHE A  51       9.709  43.908 104.340  1.00 33.56           H
ATOM    790  HB3 PHE A  51       9.491  45.568 103.746  1.00 33.56           H
ATOM    791  HD1 PHE A  51      11.367  47.289 104.024  1.00 27.26           H
ATOM    792  HD2 PHE A  51      11.904  43.042 104.641  1.00 33.47           H
ATOM    793  HE1 PHE A  51      13.851  47.594 103.911  1.00 33.40           H
ATOM    794  HE2 PHE A  51      14.352  43.337 104.460  1.00 25.30           H
ATOM    795  HZ  PHE A  51      15.325  45.618 104.193  1.00 32.63           H
ATOM    796  N   LEU A  52       7.719  46.844 105.492  1.00 26.30           N
ATOM    797  CA  LEU A  52       6.522  47.430 104.851  1.00 33.14           C
ATOM    798  C   LEU A  52       6.680  47.566 103.334  1.00 33.00           C
ATOM    799  O   LEU A  52       7.771  47.482 102.779  1.00 32.79           O
ATOM    800  CB  LEU A  52       6.148  48.840 105.387  1.00 27.23           C
ATOM    801  CG  LEU A  52       5.371  48.831 106.730  1.00 28.62           C
ATOM    802  CD1 LEU A  52       6.354  48.598 107.820  1.00 27.25           C
ATOM    803  CD2 LEU A  52       4.515  50.077 107.049  1.00 26.33           C
ATOM    804  H   LEU A  52       8.309  47.457 105.628  1.00 31.62           H
ATOM    805  HA  LEU A  52       5.762  46.852 105.018  1.00 39.83           H
ATOM    806  HB2 LEU A  52       6.950  49.372 105.497  1.00 32.73           H
ATOM    807  HB3 LEU A  52       5.574  49.276 104.739  1.00 32.73           H
ATOM    808  HG  LEU A  52       4.762  48.080 106.722  1.00 34.40           H
ATOM    809 HD11 LEU A  52       5.866  48.474 108.649  1.00 32.76           H
ATOM    810 HD12 LEU A  52       6.865  47.806 107.609  1.00 32.76           H
ATOM    811 HD13 LEU A  52       6.941  49.367 107.887  1.00 32.76           H
ATOM    812 HD21 LEU A  52       4.020  49.910 107.864  1.00 31.65           H
ATOM    813 HD22 LEU A  52       5.101  50.840 107.181  1.00 31.65           H
ATOM    814 HD23 LEU A  52       3.895  50.255 106.325  1.00 31.65           H
ATOM    815  N   ASP A  53       5.560  47.853 102.672  1.00 29.67           N
ATOM    816  CA  ASP A  53       5.435  47.746 101.226  1.00 33.63           C
ATOM    817  C   ASP A  53       4.666  48.952 100.701  1.00 32.34           C
ATOM    818  O   ASP A  53       4.264  49.841 101.462  1.00 41.97           O
ATOM    819  CB  ASP A  53       4.731  46.427 100.855  1.00 26.49           C
ATOM    820  CG  ASP A  53       4.946  46.014  99.402  1.00 29.99           C
ATOM    821  OD1 ASP A  53       5.861  46.543  98.742  1.00 34.29           O
ATOM    822  OD2 ASP A  53       4.208  45.106  98.934  1.00 42.43           O1-
ATOM    823  H   ASP A  53       4.841  48.124 103.052  1.00 35.66           H
ATOM    824  HA  ASP A  53       6.319  47.752 100.828  1.00 40.41           H
ATOM    825  HB2 ASP A  53       5.063  45.712 101.421  1.00 31.84           H
ATOM    826  HB3 ASP A  53       3.780  46.523 100.990  1.00 31.84           H
ATOM    827  N   ILE A  54       4.539  49.004  99.376  1.00 36.32           N
ATOM    828  CA  ILE A  54       3.594  49.864  98.665  1.00 35.09           C
ATOM    829  C   ILE A  54       2.533  48.961  98.042  1.00 39.46           C
ATOM    830  O   ILE A  54       2.864  48.097  97.223  1.00 36.62           O
ATOM    831  CB  ILE A  54       4.281  50.687  97.562  1.00 34.93           C
ATOM    832  CG1 ILE A  54       5.467  51.481  98.122  1.00 30.82           C
ATOM    833  CG2 ILE A  54       3.280  51.608  96.869  1.00 36.25           C
ATOM    834  CD1 ILE A  54       6.114  52.388  97.095  1.00 29.34           C
ATOM    835  H   ILE A  54       5.028  48.534  98.850  1.00 43.64           H
ATOM    836  HA  ILE A  54       3.168  50.468  99.297  1.00 42.16           H
ATOM    837  HB  ILE A  54       4.624  50.073  96.893  1.00 41.97           H
ATOM    838 HG12 ILE A  54       5.147  52.033  98.851  1.00 37.04           H
ATOM    839 HG13 ILE A  54       6.145  50.862  98.438  1.00 37.04           H
ATOM    840 HG21 ILE A  54       3.703  52.022  96.103  1.00 43.55           H
ATOM    841 HG22 ILE A  54       2.515  51.091  96.572  1.00 43.55           H
ATOM    842 HG23 ILE A  54       2.990  52.287  97.498  1.00 43.55           H
ATOM    843 HD11 ILE A  54       6.884  52.813  97.503  1.00 35.26           H
ATOM    844 HD12 ILE A  54       6.391  51.853  96.333  1.00 35.26           H
ATOM    845 HD13 ILE A  54       5.485  53.069  96.814  1.00 35.26           H
ATOM    846  N   ASN A  55       1.262  49.179  98.385  1.00 37.20           N
ATOM    847  CA  ASN A  55       0.210  48.293  97.880  1.00 43.68           C
ATOM    848  C   ASN A  55      -0.297  48.744  96.508  1.00 34.48           C
ATOM    849  O   ASN A  55       0.179  49.716  95.907  1.00 37.01           O
ATOM    850  CB  ASN A  55      -0.957  48.224  98.858  1.00 43.53           C
ATOM    851  CG  ASN A  55      -1.534  49.573  99.134  1.00 35.64           C
ATOM    852  OD1 ASN A  55      -1.330  50.508  98.368  1.00 35.59           O
ATOM    853  ND2 ASN A  55      -2.238  49.693 100.244  1.00 38.22           N
ATOM    854  H   ASN A  55       0.993  49.811  98.900  1.00 44.70           H
ATOM    855  HA  ASN A  55       0.564  47.393  97.786  1.00 52.47           H
ATOM    856  HB2 ASN A  55      -1.662  47.678  98.475  1.00 52.29           H
ATOM    857  HB3 ASN A  55      -0.663  47.841  99.701  1.00 52.29           H
ATOM    858 HD21 ASN A  55      -2.555  50.462 100.458  1.00 45.92           H
ATOM    859 HD22 ASN A  55      -2.366  49.010 100.751  1.00 45.92           H
ATOM    860  N   SER A  56      -1.276  48.000  95.985  1.00 43.32           N
ATOM    861  CA  SER A  56      -1.803  48.325  94.664  1.00 42.64           C
ATOM    862  C   SER A  56      -2.438  49.700  94.651  1.00 36.35           C
ATOM    863  O   SER A  56      -2.520  50.326  93.590  1.00 42.86           O
ATOM    864  CB  SER A  56      -2.820  47.274  94.233  1.00 40.46           C
ATOM    865  OG  SER A  56      -3.859  47.170  95.199  1.00 53.14           O
ATOM    866  H   SER A  56      -1.647  47.323  96.372  1.00 52.04           H
ATOM    867  HA  SER A  56      -1.076  48.332  94.019  1.00 51.22           H
ATOM    868  HB2 SER A  56      -3.203  47.543  93.381  1.00 48.61           H
ATOM    869  HB3 SER A  56      -2.378  46.414  94.142  1.00 48.61           H
ATOM    870  HG  SER A  56      -4.409  46.586  94.953  1.00 63.82           H
ATOM    871  N   ASN A  57      -2.869  50.180  95.815  1.00 37.59           N
ATOM    872  CA  ASN A  57      -3.384  51.530  95.986  1.00 41.54           C
ATOM    873  C   ASN A  57      -2.301  52.606  95.991  1.00 43.32           C
ATOM    874  O   ASN A  57      -2.624  53.782  96.248  1.00 35.48           O
ATOM    875  CB  ASN A  57      -4.167  51.593  97.289  1.00 48.59           C
ATOM    876  CG  ASN A  57      -5.016  52.825  97.389  1.00 49.20           C
ATOM    877  OD1 ASN A  57      -5.388  53.432  96.378  1.00 59.02           O
ATOM    878  ND2 ASN A  57      -5.319  53.220  98.612  1.00 56.38           N
ATOM    879  H   ASN A  57      -2.876  49.723  96.543  1.00 45.16           H
ATOM    880  HA  ASN A  57      -3.988  51.728  95.256  1.00 49.91           H
ATOM    881  HB2 ASN A  57      -4.747  50.815  97.353  1.00 58.36           H
ATOM    882  HB3 ASN A  57      -3.542  51.600  98.032  1.00 58.36           H
ATOM    883 HD21 ASN A  57      -5.781  53.935  98.730  1.00 67.71           H
ATOM    884 HD22 ASN A  57      -5.065  52.752  99.286  1.00 67.71           H
ATOM    885  N   LEU A  58      -1.036  52.228  95.750  1.00 40.09           N
ATOM    886  CA  LEU A  58       0.086  53.165  95.548  1.00 41.72           C
ATOM    887  C   LEU A  58       0.344  54.022  96.781  1.00 35.29           C
ATOM    888  O   LEU A  58       0.819  55.171  96.695  1.00 32.99           O
ATOM    889  CB  LEU A  58      -0.128  54.051  94.320  1.00 31.53           C
ATOM    890  CG  LEU A  58      -0.401  53.234  93.063  1.00 35.78           C
ATOM    891  CD1 LEU A  58      -0.284  54.117  91.867  1.00 35.02           C
ATOM    892  CD2 LEU A  58       0.558  52.009  92.928  1.00 37.00           C
ATOM    893  H   LEU A  58      -0.791  51.407  95.706  1.00 48.16           H
ATOM    894  HA  LEU A  58       0.891  52.647  95.402  1.00 50.12           H
ATOM    895  HB2 LEU A  58      -0.888  54.629  94.473  1.00 37.89           H
ATOM    896  HB3 LEU A  58       0.669  54.581  94.166  1.00 37.89           H
ATOM    897  HG  LEU A  58      -1.309  52.907  93.101  1.00 42.99           H
ATOM    898 HD11 LEU A  58      -0.482  53.596  91.073  1.00 42.07           H
ATOM    899 HD12 LEU A  58      -0.913  54.846  91.958  1.00 42.07           H
ATOM    900 HD13 LEU A  58       0.621  54.457  91.821  1.00 42.07           H
ATOM    901 HD21 LEU A  58       0.385  51.566  92.083  1.00 44.45           H
ATOM    902 HD22 LEU A  58       1.475  52.320  92.950  1.00 44.45           H
ATOM    903 HD23 LEU A  58       0.396  51.388  93.658  1.00 44.45           H
ATOM    904  N   GLU A  59       0.058  53.465  97.942  1.00 31.74           N
ATOM    905  CA  GLU A  59       0.362  54.159  99.177  1.00 36.68           C
ATOM    906  C   GLU A  59       1.193  53.228 100.059  1.00 44.59           C
ATOM    907  O   GLU A  59       1.229  52.000  99.867  1.00 34.22           O
ATOM    908  CB  GLU A  59      -0.922  54.624  99.856  1.00 38.13           C
ATOM    909  CG  GLU A  59      -1.625  53.559 100.613  0.63 38.67           C
ATOM    910  CD  GLU A  59      -2.903  54.078 101.204  0.00 43.72           C
ATOM    911  OE1 GLU A  59      -3.738  54.589 100.432  1.00 42.49           O
ATOM    912  OE2 GLU A  59      -3.058  54.010 102.438  0.55 47.92           O1-
ATOM    913  H   GLU A  59      -0.308  52.691  98.044  1.00 38.14           H
ATOM    914  HA  GLU A  59       0.890  54.950  98.993  1.00 44.07           H
ATOM    915  HB2 GLU A  59      -0.708  55.333 100.477  0.51 45.81           H
ATOM    916  HB3 GLU A  59      -1.533  54.964  99.181  1.00 45.81           H
ATOM    917  HG2 GLU A  59      -1.857  52.839 100.013  0.00 46.46           H
ATOM    918  HG3 GLU A  59      -1.060  53.234 101.330  1.00 46.46           H
ATOM    919  N   CYS A  60       1.919  53.826 100.991  1.00 31.70           N
ATOM    920  CA  CYS A  60       2.686  53.030 101.921  1.00 34.04           C
ATOM    921  C   CYS A  60       1.730  52.258 102.824  1.00 36.77           C
ATOM    922  O   CYS A  60       0.692  52.783 103.227  1.00 43.03           O
ATOM    923  CB  CYS A  60       3.597  53.941 102.738  1.00 35.28           C
ATOM    924  SG  CYS A  60       4.353  53.068 104.044  1.00 33.99           S
ATOM    925  H   CYS A  60       1.972  54.674 101.114  1.00 38.09           H
ATOM    926  HA  CYS A  60       3.231  52.396 101.429  1.00 40.90           H
ATOM    927  HB2 CYS A  60       4.294  54.314 102.178  1.00 42.38           H
ATOM    928  HB3 CYS A  60       3.058  54.655 103.121  1.00 42.38           H
ATOM    929  HG  CYS A  60       4.539  53.798 104.981  1.00 40.84           H
ATOM    930  N   ALA A  61       2.065  51.002 103.141  1.00 37.68           N
ATOM    931  CA  ALA A  61       1.129  50.209 103.924  1.00 39.40           C
ATOM    932  C   ALA A  61       1.794  48.949 104.440  1.00 33.34           C
ATOM    933  O   ALA A  61       2.784  48.472 103.892  1.00 32.35           O
ATOM    934  CB  ALA A  61      -0.101  49.822 103.100  1.00 41.00           C
ATOM    935  H   ALA A  61       2.790  50.600 102.925  1.00 45.26           H
ATOM    936  HA  ALA A  61       0.830  50.727 104.689  1.00 47.33           H
ATOM    937  HB1 ALA A  61      -0.669  49.258 103.653  1.00 49.25           H
ATOM    938  HB2 ALA A  61      -0.574  50.627 102.837  1.00 49.25           H
ATOM    939  HB3 ALA A  61       0.190  49.331 102.316  1.00 49.25           H
ATOM    940  N   TRP A  62       1.195  48.391 105.479  1.00 37.06           N
ATOM    941  CA  TRP A  62       1.685  47.153 106.014  1.00 36.22           C
ATOM    942  C   TRP A  62       1.317  46.002 105.088  1.00 34.46           C
ATOM    943  O   TRP A  62       0.551  46.147 104.126  1.00 36.70           O
ATOM    944  CB  TRP A  62       1.125  46.924 107.401  1.00 31.91           C
ATOM    945  CG  TRP A  62       1.612  47.901 108.391  1.00 32.52           C
ATOM    946  CD1 TRP A  62       1.244  49.221 108.513  1.00 32.03           C
ATOM    947  CD2 TRP A  62       2.551  47.647 109.426  1.00 31.03           C
ATOM    948  NE1 TRP A  62       1.901  49.789 109.578  1.00 25.57           N
ATOM    949  CE2 TRP A  62       2.701  48.836 110.160  1.00 28.87           C
ATOM    950  CE3 TRP A  62       3.278  46.522 109.815  1.00 28.58           C
ATOM    951  CZ2 TRP A  62       3.565  48.929 111.238  1.00 27.04           C
ATOM    952  CZ3 TRP A  62       4.129  46.630 110.869  1.00 25.53           C
ATOM    953  CH2 TRP A  62       4.263  47.809 111.579  1.00 24.74           C
ATOM    954  H   TRP A  62       0.513  48.711 105.889  1.00 44.52           H
ATOM    955  HA  TRP A  62       2.652  47.193 106.080  1.00 43.52           H
ATOM    956  HB2 TRP A  62       0.161  46.998 107.367  1.00 38.34           H
ATOM    957  HB3 TRP A  62       1.383  46.043 107.707  1.00 38.34           H
ATOM    958  HD1 TRP A  62       0.625  49.658 107.973  1.00 38.49           H
ATOM    959  HE1 TRP A  62       1.819  50.605 109.840  1.00 30.74           H
ATOM    960  HE3 TRP A  62       3.189  45.720 109.353  1.00 34.35           H
ATOM    961  HZ2 TRP A  62       3.675  49.726 111.708  1.00 32.50           H
ATOM    962  HZ3 TRP A  62       4.613  45.887 111.145  1.00 30.69           H
ATOM    963  HH2 TRP A  62       4.853  47.836 112.297  1.00 29.74           H
ATOM    964  N   ASP A  63       1.907  44.848 105.383  1.00 31.77           N
ATOM    965  CA  ASP A  63       1.527  43.611 104.721  1.00 33.52           C
ATOM    966  C   ASP A  63       0.073  43.294 105.082  1.00 34.30           C
ATOM    967  O   ASP A  63      -0.259  43.233 106.278  1.00 35.45           O
ATOM    968  CB  ASP A  63       2.462  42.491 105.168  1.00 38.40           C
ATOM    969  CG  ASP A  63       1.992  41.105 104.750  1.00 44.20           C
ATOM    970  OD1 ASP A  63       1.158  41.005 103.808  1.00 42.73           O
ATOM    971  OD2 ASP A  63       2.472  40.124 105.372  1.00 42.68           O1-
ATOM    972  H   ASP A  63       2.531  44.756 105.967  1.00 38.17           H
ATOM    973  HA  ASP A  63       1.620  43.726 103.763  1.00 40.28           H
ATOM    974  HB2 ASP A  63       3.339  42.638 104.789  1.00 46.13           H
ATOM    975  HB3 ASP A  63       2.513  42.507 106.137  1.00 46.13           H
ATOM    976  N   PRO A  64      -0.812  43.100 104.095  1.00 34.57           N
ATOM    977  CA  PRO A  64      -2.241  42.883 104.408  1.00 38.34           C
ATOM    978  C   PRO A  64      -2.507  41.886 105.523  1.00 38.22           C
ATOM    979  O   PRO A  64      -3.392  42.107 106.357  1.00 37.54           O
ATOM    980  CB  PRO A  64      -2.799  42.394 103.072  1.00 38.01           C
ATOM    981  CG  PRO A  64      -1.965  43.097 102.060  1.00 45.06           C
ATOM    982  CD  PRO A  64      -0.570  43.050 102.639  1.00 35.32           C
ATOM    983  HA  PRO A  64      -2.663  43.725 104.625  1.00 46.06           H
ATOM    984  HB2 PRO A  64      -2.679  41.435 103.005  1.00 45.66           H
ATOM    985  HB3 PRO A  64      -3.736  42.639 102.993  1.00 45.66           H
ATOM    986  HG2 PRO A  64      -2.000  42.624 101.213  1.00 54.13           H
ATOM    987  HG3 PRO A  64      -2.267  44.011 101.957  1.00 54.13           H
ATOM    988  HD2 PRO A  64      -0.144  42.218 102.391  1.00 42.44           H
ATOM    989  HD3 PRO A  64      -0.057  43.817 102.345  1.00 42.44           H
ATOM    990  N   ALA A  65      -1.760  40.789 105.570  1.00 44.68           N
ATOM    991  CA  ALA A  65      -2.006  39.758 106.571  1.00 42.98           C
ATOM    992  C   ALA A  65      -1.532  40.148 107.955  1.00 40.13           C
ATOM    993  O   ALA A  65      -1.672  39.338 108.878  1.00 38.81           O
ATOM    994  CB  ALA A  65      -1.336  38.447 106.145  1.00 38.10           C
ATOM    995  H   ALA A  65      -1.119  40.609 105.025  1.00 53.67           H
ATOM    996  HA  ALA A  65      -2.962  39.598 106.629  1.00 51.63           H
ATOM    997  HB1 ALA A  65      -1.498  37.774 106.824  1.00 45.78           H
ATOM    998  HB2 ALA A  65      -1.727  38.160 105.303  1.00 45.78           H
ATOM    999  HB3 ALA A  65      -0.382  38.587 106.036  1.00 45.78           H
ATOM   1000  N   THR A  66      -0.984  41.349 108.126  1.00 36.04           N
ATOM   1001  CA  THR A  66      -0.503  41.765 109.439  1.00 44.92           C
ATOM   1002  C   THR A  66      -1.684  42.012 110.374  1.00 37.51           C
ATOM   1003  O   THR A  66      -2.636  42.704 110.008  1.00 39.45           O
ATOM   1004  CB  THR A  66       0.335  43.053 109.349  1.00 31.79           C
ATOM   1005  OG1 THR A  66       1.321  42.952 108.327  1.00 35.78           O
ATOM   1006  CG2 THR A  66       1.035  43.292 110.665  1.00 35.48           C
ATOM   1007  H   THR A  66      -0.893  41.941 107.508  1.00 43.30           H
ATOM   1008  HA  THR A  66       0.047  41.064 109.821  1.00 53.96           H
ATOM   1009  HB  THR A  66      -0.242  43.806 109.148  1.00 38.20           H
ATOM   1010  HG1 THR A  66       0.943  42.838 107.583  1.00 42.99           H
ATOM   1011 HG21 THR A  66       1.621  44.061 110.597  1.00 42.63           H
ATOM   1012 HG22 THR A  66       0.376  43.459 111.360  1.00 42.63           H
ATOM   1013 HG23 THR A  66       1.561  42.516 110.905  1.00 42.63           H
ATOM   1014  N   ASN A  67      -1.608  41.482 111.589  1.00 40.53           N
ATOM   1015  CA  ASN A  67      -2.512  41.918 112.646  1.00 41.87           C
ATOM   1016  C   ASN A  67      -2.051  43.271 113.182  1.00 46.45           C
ATOM   1017  O   ASN A  67      -0.966  43.376 113.766  1.00 41.68           O
ATOM   1018  CB  ASN A  67      -2.556  40.905 113.781  1.00 40.06           C
ATOM   1019  CG  ASN A  67      -3.520  41.319 114.889  1.00 44.17           C
ATOM   1020  OD1 ASN A  67      -3.269  42.263 115.642  1.00 36.75           O
ATOM   1021  ND2 ASN A  67      -4.633  40.609 114.988  1.00 62.29           N
ATOM   1022  H   ASN A  67      -1.054  40.874 111.816  1.00 48.69           H
ATOM   1023  HA  ASN A  67      -3.407  42.014 112.284  1.00 50.30           H
ATOM   1024  HB2 ASN A  67      -2.842  40.047 113.430  1.00 48.13           H
ATOM   1025  HB3 ASN A  67      -1.670  40.831 114.170  1.00 48.13           H
ATOM   1026 HD21 ASN A  67      -5.201  40.783 115.612  1.00 74.81           H
ATOM   1027 HD22 ASN A  67      -4.787  39.971 114.433  1.00 74.81           H
ATOM   1028  N   ASP A  68      -2.893  44.297 113.028  1.00 43.81           N
ATOM   1029  CA  ASP A  68      -2.469  45.664 113.330  1.00 38.68           C
ATOM   1030  C   ASP A  68      -2.115  45.824 114.804  1.00 42.48           C
ATOM   1031  O   ASP A  68      -1.032  46.323 115.144  1.00 40.15           O
ATOM   1032  CB  ASP A  68      -3.562  46.630 112.903  1.00 39.44           C
ATOM   1033  CG  ASP A  68      -3.099  48.059 112.873  1.00 39.70           C
ATOM   1034  OD1 ASP A  68      -3.527  48.828 113.746  1.00 46.35           O
ATOM   1035  OD2 ASP A  68      -2.294  48.405 111.988  1.00 39.31           O1-
ATOM   1036  H   ASP A  68      -3.703  44.226 112.749  1.00 52.63           H
ATOM   1037  HA  ASP A  68      -1.678  45.874 112.813  1.00 46.47           H
ATOM   1038  HB2 ASP A  68      -3.842  46.398 112.005  1.00 47.38           H
ATOM   1039  HB3 ASP A  68      -4.307  46.556 113.518  1.00 47.38           H
ATOM   1040  N   ALA A  69      -2.998  45.382 115.704  1.00 37.74           N
ATOM   1041  CA  ALA A  69      -2.714  45.529 117.136  1.00 39.67           C
ATOM   1042  C   ALA A  69      -1.359  44.946 117.519  1.00 37.88           C
ATOM   1043  O   ALA A  69      -0.651  45.491 118.383  1.00 33.95           O
ATOM   1044  CB  ALA A  69      -3.806  44.861 117.973  1.00 34.06           C
ATOM   1045  H   ALA A  69      -3.758  45.023 115.515  1.00 45.34           H
ATOM   1046  HA  ALA A  69      -2.706  46.472 117.360  1.00 47.65           H
ATOM   1047  HB1 ALA A  69      -3.623  45.008 118.916  1.00 40.93           H
ATOM   1048  HB2 ALA A  69      -4.664  45.253 117.736  1.00 40.93           H
ATOM   1049  HB3 ALA A  69      -3.809  43.910 117.782  1.00 40.93           H
ATOM   1050  N   LYS A  70      -1.017  43.796 116.943  1.00 39.76           N
ATOM   1051  CA  LYS A  70       0.278  43.177 117.203  1.00 41.67           C
ATOM   1052  C   LYS A  70       1.421  44.054 116.694  1.00 36.95           C
ATOM   1053  O   LYS A  70       2.393  44.316 117.411  1.00 29.77           O
ATOM   1054  CB  LYS A  70       0.303  41.815 116.520  1.00 43.98           C
ATOM   1055  CG  LYS A  70      -0.571  40.767 117.196  1.00 44.15           C
ATOM   1056  CD  LYS A  70       0.139  40.237 118.412  1.00 50.79           C
ATOM   1057  CE  LYS A  70      -0.457  38.954 118.904  1.00 49.10           C
ATOM   1058  NZ  LYS A  70       0.438  38.345 119.960  1.00 57.53           N1+
ATOM   1059  H   LYS A  70      -1.515  43.359 116.393  1.00 47.76           H
ATOM   1060  HA  LYS A  70       0.391  43.046 118.155  1.00 50.06           H
ATOM   1061  HB2 LYS A  70      -0.028  41.926 115.613  1.00 52.83           H
ATOM   1062  HB3 LYS A  70       1.216  41.486 116.495  1.00 52.83           H
ATOM   1063  HG2 LYS A  70      -1.412  41.164 117.471  1.00 53.03           H
ATOM   1064  HG3 LYS A  70      -0.727  40.029 116.583  1.00 53.03           H
ATOM   1065  HD2 LYS A  70       1.068  40.066 118.188  1.00 61.00           H
ATOM   1066  HD3 LYS A  70       0.079  40.894 119.122  1.00 61.00           H
ATOM   1067  HE2 LYS A  70      -1.327  39.132 119.288  1.00 58.98           H
ATOM   1068  HE3 LYS A  70      -0.530  38.335 118.161  1.00 58.98           H
ATOM   1069  HZ1 LYS A  70       0.089  37.577 120.242  1.00 69.09           H
ATOM   1070  HZ2 LYS A  70       1.251  38.192 119.629  1.00 69.09           H
ATOM   1071  HZ3 LYS A  70       0.506  38.902 120.652  1.00 69.09           H
ATOM   1072  N   ALA A  71       1.321  44.486 115.438  1.00 33.87           N
ATOM   1073  CA  ALA A  71       2.298  45.389 114.839  1.00 39.66           C
ATOM   1074  C   ALA A  71       2.556  46.585 115.733  1.00 31.70           C
ATOM   1075  O   ALA A  71       3.695  46.864 116.118  1.00 34.69           O
ATOM   1076  CB  ALA A  71       1.800  45.857 113.464  1.00 34.72           C
ATOM   1077  H   ALA A  71       0.677  44.271 114.909  1.00 40.70           H
ATOM   1078  HA  ALA A  71       3.135  44.916 114.721  1.00 47.64           H
ATOM   1079  HB1 ALA A  71       2.468  46.430 113.062  1.00 41.72           H
ATOM   1080  HB2 ALA A  71       1.646  45.084 112.899  1.00 41.72           H
ATOM   1081  HB3 ALA A  71       0.973  46.354 113.580  1.00 41.72           H
ATOM   1082  N   ARG A  72       1.495  47.310 116.083  1.00 41.33           N
ATOM   1083  CA  ARG A  72       1.663  48.502 116.901  1.00 38.58           C
ATOM   1084  C   ARG A  72       2.394  48.186 118.190  1.00 36.82           C
ATOM   1085  O   ARG A  72       3.222  48.977 118.660  1.00 28.70           O
ATOM   1086  CB  ARG A  72       0.303  49.123 117.196  1.00 34.74           C
ATOM   1087  CG  ARG A  72      -0.384  49.638 115.931  1.00 27.82           C
ATOM   1088  CD  ARG A  72      -1.769  50.254 116.213  1.00 36.28           C
ATOM   1089  NE  ARG A  72      -2.450  50.696 114.983  1.00 25.98           N
ATOM   1090  CZ  ARG A  72      -2.455  51.943 114.525  1.00 29.01           C
ATOM   1091  NH1 ARG A  72      -1.833  52.906 115.184  1.00 35.31           N
ATOM   1092  NH2 ARG A  72      -3.097  52.233 113.416  1.00 31.50           N1+
ATOM   1093  H   ARG A  72       0.682  47.136 115.863  1.00 49.64           H
ATOM   1094  HA  ARG A  72       2.197  49.147 116.410  1.00 46.35           H
ATOM   1095  HB2 ARG A  72      -0.267  48.454 117.605  1.00 41.74           H
ATOM   1096  HB3 ARG A  72       0.423  49.870 117.806  1.00 41.74           H
ATOM   1097  HG2 ARG A  72       0.165  50.325 115.526  1.00 33.44           H
ATOM   1098  HG3 ARG A  72      -0.504  48.900 115.315  1.00 33.44           H
ATOM   1099  HD2 ARG A  72      -2.326  49.569 116.621  1.00 43.59           H
ATOM   1100  HD3 ARG A  72      -1.676  50.998 116.826  1.00 43.59           H
ATOM   1101  HE  ARG A  72      -2.974  50.140 114.599  1.00 31.23           H
ATOM   1102 HH11 ARG A  72      -1.414  52.734 115.914  1.00 42.42           H
ATOM   1103 HH12 ARG A  72      -1.854  53.709 114.881  1.00 42.42           H
ATOM   1104 HH21 ARG A  72      -3.507  51.615 112.978  1.00 37.85           H
ATOM   1105 HH22 ARG A  72      -3.103  53.040 113.126  1.00 37.85           H
ATOM   1106  N   ASP A  73       2.114  47.026 118.775  1.00 34.31           N
ATOM   1107  CA  ASP A  73       2.758  46.694 120.037  1.00 41.28           C
ATOM   1108  C   ASP A  73       4.246  46.402 119.840  1.00 34.41           C
ATOM   1109  O   ASP A  73       5.082  46.835 120.646  1.00 37.38           O
ATOM   1110  CB  ASP A  73       2.043  45.516 120.692  1.00 34.47           C
ATOM   1111  CG  ASP A  73       2.763  45.017 121.954  1.00 42.19           C
ATOM   1112  OD1 ASP A  73       2.934  45.792 122.924  1.00 38.44           O
ATOM   1113  OD2 ASP A  73       3.164  43.840 121.984  1.00 44.73           O1-
ATOM   1114  H   ASP A  73       1.569  46.435 118.471  1.00 41.23           H
ATOM   1115  HA  ASP A  73       2.681  47.457 120.627  1.00 49.59           H
ATOM   1116  HB2 ASP A  73       1.143  45.789 120.929  1.00 41.42           H
ATOM   1117  HB3 ASP A  73       2.008  44.786 120.054  1.00 41.42           H
ATOM   1118  N   VAL A  74       4.598  45.668 118.781  1.00 37.92           N
ATOM   1119  CA  VAL A  74       6.009  45.518 118.427  1.00 28.98           C
ATOM   1120  C   VAL A  74       6.650  46.891 118.316  1.00 26.33           C
ATOM   1121  O   VAL A  74       7.654  47.196 118.975  1.00 28.64           O
ATOM   1122  CB  VAL A  74       6.167  44.748 117.104  1.00 39.03           C
ATOM   1123  CG1 VAL A  74       7.633  44.539 116.792  1.00 36.72           C
ATOM   1124  CG2 VAL A  74       5.461  43.400 117.150  1.00 40.35           C
ATOM   1125  H   VAL A  74       4.048  45.270 118.252  1.00 45.55           H
ATOM   1126  HA  VAL A  74       6.463  45.022 119.122  1.00 34.83           H
ATOM   1127  HB  VAL A  74       5.784  45.271 116.381  1.00 46.89           H
ATOM   1128 HG11 VAL A  74       7.716  44.057 115.954  1.00 44.12           H
ATOM   1129 HG12 VAL A  74       8.072  45.399 116.723  1.00 44.12           H
ATOM   1130 HG13 VAL A  74       8.025  44.020 117.513  1.00 44.12           H
ATOM   1131 HG21 VAL A  74       5.595  42.946 116.303  1.00 48.47           H
ATOM   1132 HG22 VAL A  74       5.834  42.868 117.871  1.00 48.47           H
ATOM   1133 HG23 VAL A  74       4.515  43.542 117.292  1.00 48.47           H
ATOM   1134  N   VAL A  75       6.085  47.721 117.446  1.00 22.46           N
ATOM   1135  CA  VAL A  75       6.616  49.058 117.191  1.00 32.61           C
ATOM   1136  C   VAL A  75       6.737  49.846 118.489  1.00 29.76           C
ATOM   1137  O   VAL A  75       7.791  50.433 118.789  1.00 24.99           O
ATOM   1138  CB  VAL A  75       5.733  49.768 116.150  1.00 29.74           C
ATOM   1139  CG1 VAL A  75       6.127  51.221 115.931  1.00 27.69           C
ATOM   1140  CG2 VAL A  75       5.911  49.073 114.881  1.00 29.49           C
ATOM   1141  H   VAL A  75       5.385  47.527 116.986  1.00 27.00           H
ATOM   1142  HA  VAL A  75       7.504  48.968 116.818  1.00 39.19           H
ATOM   1143  HB  VAL A  75       4.802  49.720 116.410  1.00 35.74           H
ATOM   1144 HG11 VAL A  75       5.564  51.593 115.234  1.00 33.28           H
ATOM   1145 HG12 VAL A  75       6.003  51.705 116.762  1.00 33.28           H
ATOM   1146 HG13 VAL A  75       7.053  51.251 115.650  1.00 33.28           H
ATOM   1147 HG21 VAL A  75       5.369  49.511 114.205  1.00 35.45           H
ATOM   1148 HG22 VAL A  75       6.850  49.114 114.638  1.00 35.45           H
ATOM   1149 HG23 VAL A  75       5.644  48.149 114.990  1.00 35.45           H
ATOM   1150  N   ASN A  76       5.687  49.814 119.314  1.00 32.33           N
ATOM   1151  CA  ASN A  76       5.731  50.496 120.605  1.00 29.64           C
ATOM   1152  C   ASN A  76       6.801  49.913 121.525  1.00 23.61           C
ATOM   1153  O   ASN A  76       7.368  50.639 122.341  1.00 29.05           O
ATOM   1154  CB  ASN A  76       4.353  50.442 121.296  1.00 28.00           C
ATOM   1155  CG  ASN A  76       3.259  51.143 120.492  1.00 30.07           C
ATOM   1156  OD1 ASN A  76       3.546  51.965 119.634  1.00 36.37           O
ATOM   1157  ND2 ASN A  76       1.982  50.830 120.794  1.00 32.33           N
ATOM   1158  H   ASN A  76       4.946  49.415 119.147  1.00 38.85           H
ATOM   1159  HA  ASN A  76       5.954  51.430 120.449  1.00 35.62           H
ATOM   1160  HB2 ASN A  76       4.101  49.512 121.414  1.00 33.65           H
ATOM   1161  HB3 ASN A  76       4.414  50.876 122.163  1.00 33.65           H
ATOM   1162 HD21 ASN A  76       1.335  51.219 120.382  1.00 38.84           H
ATOM   1163 HD22 ASN A  76       1.817  50.241 121.397  1.00 38.84           H
ATOM   1164  N   ARG A  77       7.085  48.616 121.450  1.00 25.55           N
ATOM   1165  CA  ARG A  77       8.244  48.126 122.187  1.00 26.66           C
ATOM   1166  C   ARG A  77       9.532  48.759 121.645  1.00 25.94           C
ATOM   1167  O   ARG A  77      10.483  49.015 122.399  1.00 23.58           O
ATOM   1168  CB  ARG A  77       8.342  46.597 122.106  1.00 28.93           C
ATOM   1169  CG  ARG A  77       7.416  45.852 123.080  1.00 43.78           C
ATOM   1170  CD  ARG A  77       7.096  44.440 122.580  1.00 46.20           C
ATOM   1171  NE  ARG A  77       5.855  43.953 123.163  1.00 46.68           N
ATOM   1172  CZ  ARG A  77       5.736  43.533 124.420  1.00 40.53           C
ATOM   1173  NH1 ARG A  77       6.791  43.517 125.242  1.00 45.04           N
ATOM   1174  NH2 ARG A  77       4.550  43.148 124.860  1.00 49.88           N1+
ATOM   1175  H   ARG A  77       6.649  48.030 121.002  1.00 30.72           H
ATOM   1176  HA  ARG A  77       8.135  48.380 123.114  1.00 32.04           H
ATOM   1177  HB2 ARG A  77       8.099  46.329 121.204  1.00 34.77           H
ATOM   1178  HB3 ARG A  77       9.252  46.319 122.293  1.00 34.77           H
ATOM   1179  HG2 ARG A  77       7.838  45.790 123.951  1.00 52.60           H
ATOM   1180  HG3 ARG A  77       6.578  46.339 123.152  1.00 52.60           H
ATOM   1181  HD2 ARG A  77       6.975  44.456 121.612  1.00 55.49           H
ATOM   1182  HD3 ARG A  77       7.812  43.835 122.820  1.00 55.49           H
ATOM   1183  HE  ARG A  77       5.195  43.813 122.632  1.00 56.07           H
ATOM   1184 HH11 ARG A  77       7.556  43.784 124.964  1.00 54.11           H
ATOM   1185 HH12 ARG A  77       6.695  43.247 126.051  1.00 54.11           H
ATOM   1186 HH21 ARG A  77       3.872  43.153 124.324  1.00 59.91           H
ATOM   1187 HH22 ARG A  77       4.457  42.864 125.666  1.00 59.91           H
ATOM   1188  N   LEU A  78       9.584  49.000 120.340  1.00 25.08           N
ATOM   1189  CA  LEU A  78      10.797  49.563 119.749  1.00 25.28           C
ATOM   1190  C   LEU A  78      10.961  51.029 120.158  1.00 16.75           C
ATOM   1191  O   LEU A  78      11.953  51.402 120.786  1.00 25.64           O
ATOM   1192  CB  LEU A  78      10.775  49.370 118.234  1.00 21.43           C
ATOM   1193  CG  LEU A  78      11.089  47.937 117.729  1.00 24.64           C
ATOM   1194  CD1 LEU A  78      10.767  47.792 116.320  1.00 23.52           C
ATOM   1195  CD2 LEU A  78      12.574  47.573 117.930  1.00 28.75           C
ATOM   1196  H   LEU A  78       8.938  48.859 119.786  1.00 30.15           H
ATOM   1197  HA  LEU A  78      11.571  49.084 120.086  1.00 30.39           H
ATOM   1198  HB2 LEU A  78       9.893  49.594 117.905  1.00 25.77           H
ATOM   1199  HB3 LEU A  78      11.432  49.965 117.837  1.00 25.77           H
ATOM   1200  HG  LEU A  78      10.550  47.294 118.210  1.00 29.63           H
ATOM   1201 HD11 LEU A  78      10.942  46.879 116.051  1.00 28.28           H
ATOM   1202 HD12 LEU A  78       9.830  48.009 116.195  1.00 28.28           H
ATOM   1203 HD13 LEU A  78      11.321  48.402 115.814  1.00 28.28           H
ATOM   1204 HD21 LEU A  78      12.726  46.680 117.583  1.00 34.55           H
ATOM   1205 HD22 LEU A  78      13.121  48.215 117.454  1.00 34.55           H
ATOM   1206 HD23 LEU A  78      12.784  47.603 118.877  1.00 34.55           H
ATOM   1207  N   THR A  79       9.980  51.863 119.883  1.00 21.91           N
ATOM   1208  CA  THR A  79      10.093  53.267 120.283  1.00 26.62           C
ATOM   1209  C   THR A  79      10.243  53.446 121.787  1.00 22.17           C
ATOM   1210  O   THR A  79      10.821  54.454 122.241  1.00 25.98           O
ATOM   1211  CB  THR A  79       8.866  54.058 119.811  1.00 30.10           C
ATOM   1212  OG1 THR A  79       7.711  53.620 120.531  1.00 25.40           O
ATOM   1213  CG2 THR A  79       8.654  53.863 118.355  1.00 25.16           C
ATOM   1214  H   THR A  79       9.250  51.652 119.487  1.00 26.34           H
ATOM   1215  HA  THR A  79      10.887  53.643 119.864  1.00 32.00           H
ATOM   1216  HB  THR A  79       9.027  55.003 119.979  1.00 36.18           H
ATOM   1217  HG1 THR A  79       7.003  53.725 120.093  1.00 30.53           H
ATOM   1218 HG21 THR A  79       7.858  54.342 118.081  1.00 30.24           H
ATOM   1219 HG22 THR A  79       9.422  54.201 117.867  1.00 30.24           H
ATOM   1220 HG23 THR A  79       8.540  52.925 118.150  1.00 30.24           H
ATOM   1221  N   ALA A  80       9.665  52.535 122.576  1.00 31.01           N
ATOM   1222  CA  ALA A  80       9.862  52.546 124.018  1.00 27.32           C
ATOM   1223  C   ALA A  80      11.329  52.570 124.362  1.00 24.73           C
ATOM   1224  O   ALA A  80      11.713  53.093 125.417  1.00 20.82           O
ATOM   1225  CB  ALA A  80       9.228  51.304 124.663  1.00 31.02           C
ATOM   1226  H   ALA A  80       9.148  51.909 122.294  1.00 37.26           H
ATOM   1227  HA  ALA A  80       9.451  53.339 124.393  1.00 32.84           H
ATOM   1228  HB1 ALA A  80       9.390  51.336 125.620  1.00 37.28           H
ATOM   1229  HB2 ALA A  80       8.275  51.297 124.486  1.00 37.28           H
ATOM   1230  HB3 ALA A  80       9.636  50.505 124.292  1.00 37.28           H
ATOM   1231  N   LEU A  81      12.165  52.003 123.487  1.00 27.99           N
ATOM   1232  CA  LEU A  81      13.604  51.965 123.745  1.00 18.78           C
ATOM   1233  C   LEU A  81      14.229  53.334 123.726  1.00 20.04           C
ATOM   1234  O   LEU A  81      15.354  53.493 124.219  1.00 24.45           O
ATOM   1235  CB  LEU A  81      14.318  51.090 122.721  1.00 28.19           C
ATOM   1236  CG  LEU A  81      13.883  49.637 122.624  1.00 20.69           C
ATOM   1237  CD1 LEU A  81      14.531  49.027 121.387  1.00 19.24           C
ATOM   1238  CD2 LEU A  81      14.202  48.874 123.874  1.00 25.54           C
ATOM   1239  H   LEU A  81      11.925  51.645 122.743  1.00 33.65           H
ATOM   1240  HA  LEU A  81      13.767  51.583 124.620  1.00 22.59           H
ATOM   1241  HB2 LEU A  81      14.205  51.494 121.845  1.00 33.88           H
ATOM   1242  HB3 LEU A  81      15.259  51.076 122.952  1.00 33.88           H
ATOM   1243  HG  LEU A  81      12.922  49.606 122.503  1.00 24.88           H
ATOM   1244 HD11 LEU A  81      14.257  48.102 121.302  1.00 23.14           H
ATOM   1245 HD12 LEU A  81      14.239  49.523 120.601  1.00 23.14           H
ATOM   1246 HD13 LEU A  81      15.493  49.076 121.472  1.00 23.14           H
ATOM   1247 HD21 LEU A  81      13.885  47.960 123.778  1.00 30.70           H
ATOM   1248 HD22 LEU A  81      15.162  48.887 124.002  1.00 30.70           H
ATOM   1249 HD23 LEU A  81      13.755  49.290 124.627  1.00 30.70           H
ATOM   1250  N   LYS A  82      13.551  54.330 123.166  1.00 23.77           N
ATOM   1251  CA  LYS A  82      14.108  55.681 123.230  1.00 23.80           C
ATOM   1252  C   LYS A  82      14.311  56.156 124.656  1.00 26.12           C
ATOM   1253  O   LYS A  82      15.123  57.058 124.888  1.00 28.13           O
ATOM   1254  CB  LYS A  82      13.216  56.657 122.438  1.00 23.58           C
ATOM   1255  CG  LYS A  82      13.241  56.395 120.921  1.00 33.57           C
ATOM   1256  CD  LYS A  82      11.986  56.923 120.178  1.00 34.84           C
ATOM   1257  CE  LYS A  82      12.068  58.365 119.930  1.00 33.23           C
ATOM   1258  NZ  LYS A  82      10.838  58.781 119.219  1.00 39.76           N1+
ATOM   1259  H   LYS A  82      12.795  54.254 122.756  1.00 28.58           H
ATOM   1260  HA  LYS A  82      14.988  55.666 122.815  1.00 28.61           H
ATOM   1261  HB2 LYS A  82      12.300  56.568 122.743  1.00 28.35           H
ATOM   1262  HB3 LYS A  82      13.536  57.560 122.581  1.00 28.35           H
ATOM   1263  HG2 LYS A  82      14.022  56.827 120.541  1.00 40.34           H
ATOM   1264  HG3 LYS A  82      13.293  55.435 120.777  1.00 40.34           H
ATOM   1265  HD2 LYS A  82      11.926  56.493 119.313  1.00 41.87           H
ATOM   1266  HD3 LYS A  82      11.182  56.748 120.694  1.00 41.87           H
ATOM   1267  HE2 LYS A  82      12.124  58.839 120.775  1.00 39.93           H
ATOM   1268  HE3 LYS A  82      12.841  58.557 119.375  1.00 39.93           H
ATOM   1269  HZ1 LYS A  82      11.028  58.940 118.364  1.00 47.76           H
ATOM   1270  HZ2 LYS A  82      10.231  58.132 119.271  1.00 47.76           H
ATOM   1271  HZ3 LYS A  82      10.514  59.521 119.593  1.00 47.76           H
ATOM   1272  N   ALA A  83      13.618  55.553 125.629  1.00 28.52           N
ATOM   1273  CA  ALA A  83      13.815  55.954 127.007  1.00 21.71           C
ATOM   1274  C   ALA A  83      15.248  55.757 127.450  1.00 28.16           C
ATOM   1275  O   ALA A  83      15.678  56.395 128.416  1.00 37.25           O
ATOM   1276  CB  ALA A  83      12.892  55.166 127.945  1.00 25.98           C
ATOM   1277  H   ALA A  83      13.038  54.928 125.514  1.00 34.28           H
ATOM   1278  HA  ALA A  83      13.601  56.896 127.081  1.00 26.11           H
ATOM   1279  HB1 ALA A  83      13.031  55.487 128.850  1.00 31.23           H
ATOM   1280  HB2 ALA A  83      11.968  55.300 127.687  1.00 31.23           H
ATOM   1281  HB3 ALA A  83      13.107  54.222 127.891  1.00 31.23           H
ATOM   1282  N   HIS A  84      15.995  54.878 126.780  1.00 28.61           N
ATOM   1283  CA  HIS A  84      17.376  54.603 127.150  1.00 28.10           C
ATOM   1284  C   HIS A  84      18.384  55.466 126.417  1.00 28.01           C
ATOM   1285  O   HIS A  84      19.532  55.559 126.859  1.00 28.95           O
ATOM   1286  CB  HIS A  84      17.714  53.147 126.867  1.00 31.78           C
ATOM   1287  CG  HIS A  84      16.788  52.193 127.533  1.00 32.30           C
ATOM   1288  ND1 HIS A  84      16.615  52.174 128.898  1.00 37.35           N
ATOM   1289  CD2 HIS A  84      15.973  51.237 127.032  1.00 32.04           C
ATOM   1290  CE1 HIS A  84      15.732  51.245 129.211  1.00 30.62           C
ATOM   1291  NE2 HIS A  84      15.335  50.655 128.098  1.00 34.62           N
ATOM   1292  H   HIS A  84      15.717  54.422 126.108  1.00 34.39           H
ATOM   1293  HA  HIS A  84      17.489  54.748 128.101  1.00 33.77           H
ATOM   1294  HB2 HIS A  84      18.606  52.965 127.184  1.00 38.19           H
ATOM   1295  HB3 HIS A  84      17.657  52.995 125.910  1.00 38.19           H
ATOM   1296  HD2 HIS A  84      15.868  51.017 126.139  1.00 38.50           H
ATOM   1297  HE1 HIS A  84      15.454  51.035 130.072  1.00 36.79           H
ATOM   1298  HE2 HIS A  84      14.759  50.020 128.047  1.00 41.59           H
ATOM   1299  N   ASN A  85      17.992  56.085 125.331  1.00 29.60           N
ATOM   1300  CA  ASN A  85      18.911  56.740 124.417  1.00 24.96           C
ATOM   1301  C   ASN A  85      18.132  57.785 123.661  1.00 23.42           C
ATOM   1302  O   ASN A  85      17.357  57.456 122.761  1.00 27.60           O
ATOM   1303  CB  ASN A  85      19.533  55.755 123.443  1.00 20.81           C
ATOM   1304  CG  ASN A  85      20.183  56.414 122.268  1.00 21.00           C
ATOM   1305  OD1 ASN A  85      20.362  57.627 122.201  1.00 22.78           O
ATOM   1306  ND2 ASN A  85      20.530  55.596 121.311  1.00 23.05           N
ATOM   1307  H   ASN A  85      17.170  56.144 125.079  1.00 35.57           H
ATOM   1308  HA  ASN A  85      19.623  57.147 124.922  1.00 30.00           H
ATOM   1309  HB2 ASN A  85      20.208  55.225 123.903  1.00 25.03           H
ATOM   1310  HB3 ASN A  85      18.833  55.186 123.092  1.00 25.03           H
ATOM   1311 HD21 ASN A  85      20.985  55.889 120.647  1.00 27.71           H
ATOM   1312 HD22 ASN A  85      20.305  54.770 121.356  1.00 27.71           H
ATOM   1313  N   PRO A  86      18.314  59.052 124.011  1.00 31.44           N
ATOM   1314  CA  PRO A  86      17.473  60.111 123.461  1.00 29.09           C
ATOM   1315  C   PRO A  86      17.899  60.567 122.071  1.00 32.70           C
ATOM   1316  O   PRO A  86      17.278  61.466 121.504  1.00 32.32           O
ATOM   1317  CB  PRO A  86      17.640  61.222 124.508  1.00 23.50           C
ATOM   1318  CG  PRO A  86      19.006  61.078 124.997  1.00 30.83           C
ATOM   1319  CD  PRO A  86      19.271  59.567 125.006  1.00 29.00           C
ATOM   1320  HA  PRO A  86      16.547  59.831 123.447  1.00 34.96           H
ATOM   1321  HB2 PRO A  86      17.512  62.092 124.099  1.00 28.25           H
ATOM   1322  HB3 PRO A  86      17.023  61.071 125.238  1.00 28.25           H
ATOM   1323  HG2 PRO A  86      19.617  61.534 124.397  1.00 37.05           H
ATOM   1324  HG3 PRO A  86      19.063  61.443 125.892  1.00 37.05           H
ATOM   1325  HD2 PRO A  86      20.181  59.364 124.740  1.00 34.85           H
ATOM   1326  HD3 PRO A  86      19.062  59.198 125.877  1.00 34.85           H
ATOM   1327  N   SER A  87      18.937  59.991 121.496  1.00 27.29           N
ATOM   1328  CA  SER A  87      19.234  60.226 120.094  1.00 27.20           C
ATOM   1329  C   SER A  87      18.721  59.088 119.218  1.00 27.78           C
ATOM   1330  O   SER A  87      18.711  59.223 117.989  1.00 24.43           O
ATOM   1331  CB  SER A  87      20.737  60.437 119.910  1.00 29.36           C
ATOM   1332  OG  SER A  87      21.114  61.700 120.436  1.00 37.25           O
ATOM   1333  H   SER A  87      19.483  59.454 121.890  1.00 32.80           H
ATOM   1334  HA  SER A  87      18.799  61.040 119.812  1.00 32.69           H
ATOM   1335  HB2 SER A  87      21.217  59.744 120.389  1.00 35.29           H
ATOM   1336  HB3 SER A  87      20.963  60.406 118.964  1.00 35.29           H
ATOM   1337  HG  SER A  87      21.952  61.777 120.418  1.00 44.75           H
ATOM   1338  N   LEU A  88      18.216  58.010 119.822  1.00 25.55           N
ATOM   1339  CA  LEU A  88      17.761  56.863 119.047  1.00 27.65           C
ATOM   1340  C   LEU A  88      16.532  57.228 118.234  1.00 22.59           C
ATOM   1341  O   LEU A  88      15.565  57.792 118.761  1.00 23.21           O
ATOM   1342  CB  LEU A  88      17.435  55.695 119.978  1.00 21.53           C
ATOM   1343  CG  LEU A  88      16.856  54.446 119.300  1.00 26.14           C
ATOM   1344  CD1 LEU A  88      17.915  53.887 118.370  1.00 19.52           C
ATOM   1345  CD2 LEU A  88      16.449  53.357 120.291  1.00 21.29           C
ATOM   1346  H   LEU A  88      18.118  57.923 120.671  1.00 30.71           H
ATOM   1347  HA  LEU A  88      18.460  56.591 118.434  1.00 33.24           H
ATOM   1348  HB2 LEU A  88      18.252  55.428 120.419  1.00 25.89           H
ATOM   1349  HB3 LEU A  88      16.791  55.992 120.639  1.00 25.89           H
ATOM   1350  HG  LEU A  88      16.070  54.688 118.780  1.00 31.42           H
ATOM   1351 HD11 LEU A  88      17.551  53.095 117.943  1.00 23.47           H
ATOM   1352 HD12 LEU A  88      18.128  54.553 117.698  1.00 23.47           H
ATOM   1353 HD13 LEU A  88      18.706  53.660 118.884  1.00 23.47           H
ATOM   1354 HD21 LEU A  88      16.075  52.611 119.800  1.00 25.60           H
ATOM   1355 HD22 LEU A  88      17.242  53.075 120.773  1.00 25.60           H
ATOM   1356 HD23 LEU A  88      15.786  53.705 120.906  1.00 25.60           H
ATOM   1357  N   ARG A  89      16.548  56.882 116.955  1.00 26.33           N
ATOM   1358  CA  ARG A  89      15.377  57.010 116.088  1.00 20.28           C
ATOM   1359  C   ARG A  89      14.867  55.637 115.645  1.00 27.29           C
ATOM   1360  O   ARG A  89      15.648  54.785 115.210  1.00 21.70           O
ATOM   1361  CB  ARG A  89      15.742  57.838 114.857  1.00 19.92           C
ATOM   1362  CG  ARG A  89      15.992  59.327 115.081  1.00 17.37           C
ATOM   1363  CD  ARG A  89      16.162  59.941 113.725  1.00 16.68           C
ATOM   1364  NE  ARG A  89      16.222  61.388 113.709  1.00 23.32           N
ATOM   1365  CZ  ARG A  89      17.299  62.104 114.011  1.00 16.04           C
ATOM   1366  NH1 ARG A  89      18.429  61.547 114.395  1.00 19.09           N
ATOM   1367  NH2 ARG A  89      17.251  63.390 113.915  1.00 16.65           N1+
ATOM   1368  H   ARG A  89      17.240  56.575 116.557  1.00 31.65           H
ATOM   1369  HA  ARG A  89      14.655  57.447 116.563  1.00 24.39           H
ATOM   1370  HB2 ARG A  89      16.557  57.468 114.479  1.00 23.96           H
ATOM   1371  HB3 ARG A  89      15.029  57.745 114.210  1.00 23.96           H
ATOM   1372  HG2 ARG A  89      15.228  59.739 115.510  1.00 20.90           H
ATOM   1373  HG3 ARG A  89      16.798  59.474 115.599  1.00 20.90           H
ATOM   1374  HD2 ARG A  89      16.986  59.621 113.338  1.00 20.06           H
ATOM   1375  HD3 ARG A  89      15.411  59.686 113.163  1.00 20.06           H
ATOM   1376  HE  ARG A  89      15.522  61.814 113.445  1.00 28.04           H
ATOM   1377 HH11 ARG A  89      18.490  60.689 114.454  1.00 22.96           H
ATOM   1378 HH12 ARG A  89      19.106  62.042 114.584  1.00 22.96           H
ATOM   1379 HH21 ARG A  89      16.519  63.769 113.675  1.00 20.03           H
ATOM   1380 HH22 ARG A  89      17.937  63.864 114.124  1.00 20.03           H
ATOM   1381  N   ILE A  90      13.557  55.429 115.683  1.00 19.75           N
ATOM   1382  CA  ILE A  90      12.973  54.231 115.090  1.00 14.86           C
ATOM   1383  C   ILE A  90      12.454  54.575 113.703  1.00 21.57           C
ATOM   1384  O   ILE A  90      11.347  55.076 113.543  1.00 24.10           O
ATOM   1385  CB  ILE A  90      11.867  53.604 115.942  1.00 19.36           C
ATOM   1386  CG1 ILE A  90      12.277  53.500 117.397  1.00 12.58           C
ATOM   1387  CG2 ILE A  90      11.574  52.213 115.376  1.00 15.94           C
ATOM   1388  CD1 ILE A  90      13.583  52.715 117.630  1.00 22.18           C
ATOM   1389  H   ILE A  90      12.998  55.950 116.062  1.00 23.75           H
ATOM   1390  HA  ILE A  90      13.673  53.568 114.978  1.00 17.88           H
ATOM   1391  HB  ILE A  90      11.066  54.144 115.882  1.00 23.28           H
ATOM   1392 HG12 ILE A  90      12.376  54.390 117.762  1.00 15.15           H
ATOM   1393 HG13 ILE A  90      11.562  53.040 117.861  1.00 15.15           H
ATOM   1394 HG21 ILE A  90      10.897  51.780 115.920  1.00 19.19           H
ATOM   1395 HG22 ILE A  90      11.259  52.298 114.460  1.00 19.19           H
ATOM   1396 HG23 ILE A  90      12.389  51.691 115.385  1.00 19.19           H
ATOM   1397 HD11 ILE A  90      13.783  52.692 118.577  1.00 26.66           H
ATOM   1398 HD12 ILE A  90      13.474  51.810 117.300  1.00 26.66           H
ATOM   1399 HD13 ILE A  90      14.313  53.146 117.156  1.00 26.66           H
ATOM   1400  N   MET A  91      13.213  54.189 112.684  1.00 19.85           N
ATOM   1401  CA  MET A  91      12.805  54.398 111.318  1.00 17.65           C
ATOM   1402  C   MET A  91      11.918  53.246 110.897  1.00 19.38           C
ATOM   1403  O   MET A  91      11.865  52.212 111.552  1.00 22.18           O
ATOM   1404  CB  MET A  91      14.018  54.475 110.385  1.00 18.24           C
ATOM   1405  CG  MET A  91      15.107  55.468 110.806  1.00 25.82           C
ATOM   1406  SD  MET A  91      14.617  57.178 110.490  1.00 22.11           S
ATOM   1407  CE  MET A  91      14.871  57.319 108.746  1.00 22.12           C
ATOM   1408  H   MET A  91      13.973  53.793 112.772  1.00 23.88           H
ATOM   1409  HA  MET A  91      12.312  55.230 111.262  1.00 21.24           H
ATOM   1410  HB2 MET A  91      14.433  53.599 110.324  1.00 21.94           H
ATOM   1411  HB3 MET A  91      13.699  54.735 109.507  1.00 21.94           H
ATOM   1412  HG2 MET A  91      15.300  55.367 111.752  1.00 31.04           H
ATOM   1413  HG3 MET A  91      15.907  55.295 110.285  1.00 31.04           H
ATOM   1414  HE1 MET A  91      14.638  58.217 108.460  1.00 26.60           H
ATOM   1415  HE2 MET A  91      15.808  57.151 108.557  1.00 26.60           H
ATOM   1416  HE3 MET A  91      14.307  56.671 108.293  1.00 26.60           H
ATOM   1417  N   PHE A  92      11.238  53.409 109.789  1.00 21.42           N
ATOM   1418  CA  PHE A  92      10.578  52.264 109.164  1.00 21.47           C
ATOM   1419  C   PHE A  92      10.986  52.219 107.708  1.00 22.60           C
ATOM   1420  O   PHE A  92      11.099  53.260 107.050  1.00 20.21           O
ATOM   1421  CB  PHE A  92       9.026  52.276 109.305  1.00 20.27           C
ATOM   1422  CG  PHE A  92       8.319  53.307 108.469  1.00 21.82           C
ATOM   1423  CD1 PHE A  92       8.188  54.607 108.915  1.00 23.01           C
ATOM   1424  CD2 PHE A  92       7.741  52.969 107.258  1.00 18.96           C
ATOM   1425  CE1 PHE A  92       7.500  55.563 108.148  1.00 18.97           C
ATOM   1426  CE2 PHE A  92       7.046  53.911 106.507  1.00 25.34           C
ATOM   1427  CZ  PHE A  92       6.918  55.206 106.965  1.00 21.02           C
ATOM   1428  H   PHE A  92      11.155  54.158 109.380  1.00 25.76           H
ATOM   1429  HA  PHE A  92      10.909  51.454 109.577  1.00 25.81           H
ATOM   1430  HB2 PHE A  92       8.673  51.411 109.051  1.00 24.37           H
ATOM   1431  HB3 PHE A  92       8.800  52.445 110.230  1.00 24.37           H
ATOM   1432  HD1 PHE A  92       8.563  54.852 109.732  1.00 27.66           H
ATOM   1433  HD2 PHE A  92       7.804  52.097 106.947  1.00 22.81           H
ATOM   1434  HE1 PHE A  92       7.413  56.436 108.453  1.00 22.81           H
ATOM   1435  HE2 PHE A  92       6.663  53.677 105.693  1.00 30.46           H
ATOM   1436  HZ  PHE A  92       6.471  55.837 106.456  1.00 25.27           H
ATOM   1437  N   SER A  93      11.253  51.002 107.230  1.00 17.95           N
ATOM   1438  CA  SER A  93      11.746  50.786 105.874  1.00 19.20           C
ATOM   1439  C   SER A  93      10.639  50.223 104.988  1.00 20.39           C
ATOM   1440  O   SER A  93       9.957  49.278 105.369  1.00 17.66           O
ATOM   1441  CB  SER A  93      12.939  49.840 105.865  1.00 21.19           C
ATOM   1442  OG  SER A  93      13.999  50.283 106.679  1.00 24.29           O
ATOM   1443  H   SER A  93      11.152  50.279 107.690  1.00 21.59           H
ATOM   1444  HA  SER A  93      12.031  51.629 105.498  1.00 23.09           H
ATOM   1445  HB2 SER A  93      12.652  48.966 106.179  1.00 25.48           H
ATOM   1446  HB3 SER A  93      13.257  49.779 104.949  1.00 25.48           H
ATOM   1447  HG  SER A  93      14.692  50.404 106.214  1.00 29.20           H
ATOM   1448  N   ILE A  94      10.505  50.804 103.800  1.00 15.85           N
ATOM   1449  CA  ILE A  94       9.578  50.397 102.753  1.00 21.20           C
ATOM   1450  C   ILE A  94      10.383  49.709 101.666  1.00 20.69           C
ATOM   1451  O   ILE A  94      11.292  50.332 101.119  1.00 17.78           O
ATOM   1452  CB  ILE A  94       8.901  51.638 102.150  1.00 19.79           C
ATOM   1453  CG1 ILE A  94       8.326  52.533 103.286  1.00 22.92           C
ATOM   1454  CG2 ILE A  94       7.898  51.238 101.066  1.00 21.41           C
ATOM   1455  CD1 ILE A  94       7.688  53.866 102.791  1.00 28.86           C
ATOM   1456  H   ILE A  94      10.982  51.484 103.564  1.00 19.08           H
ATOM   1457  HA  ILE A  94       8.914  49.789 103.103  1.00 25.50           H
ATOM   1458  HB  ILE A  94       9.596  52.142 101.701  1.00 23.80           H
ATOM   1459 HG12 ILE A  94       7.634  52.032 103.755  1.00 27.56           H
ATOM   1460 HG13 ILE A  94       9.034  52.774 103.905  1.00 27.56           H
ATOM   1461 HG21 ILE A  94       7.493  52.038 100.697  1.00 25.74           H
ATOM   1462 HG22 ILE A  94       8.374  50.767 100.372  1.00 25.74           H
ATOM   1463 HG23 ILE A  94       7.219  50.668 101.451  1.00 25.74           H
ATOM   1464 HD11 ILE A  94       7.339  54.352 103.558  1.00 34.69           H
ATOM   1465 HD12 ILE A  94       8.362  54.401 102.338  1.00 34.69           H
ATOM   1466 HD13 ILE A  94       6.962  53.660 102.181  1.00 34.69           H
ATOM   1467  N   GLY A  95      10.048  48.458 101.305  1.00 20.68           N
ATOM   1468  CA  GLY A  95      10.783  47.801 100.211  1.00 20.07           C
ATOM   1469  C   GLY A  95      11.738  46.689 100.625  1.00 23.40           C
ATOM   1470  O   GLY A  95      11.208  45.752 101.213  1.00 28.68           O
ATOM   1471  H   GLY A  95       9.436  47.983 101.676  1.00 24.87           H
ATOM   1472  HA2 GLY A  95      10.133  47.390  99.627  1.00 24.14           H
ATOM   1473  HA3 GLY A  95      11.268  48.457  99.691  1.00 24.14           H
ATOM   1474  N   GLY A  96      13.067  46.710 100.327  1.00 26.37           N
ATOM   1475  CA  GLY A  96      13.800  45.448 100.350  1.00 26.10           C
ATOM   1476  C   GLY A  96      13.613  44.759  99.000  1.00 30.85           C
ATOM   1477  O   GLY A  96      12.646  44.883  98.248  1.00 24.63           O
ATOM   1478  H   GLY A  96      13.534  47.497  99.846  1.00 31.69           H
ATOM   1479  HA2 GLY A  96      14.894  45.645 100.560  1.00 31.37           H
ATOM   1480  HA3 GLY A  96      13.446  44.780 101.178  1.00 31.37           H
ATOM   1481  N   TRP A  97      14.658  43.900  98.728  1.00 24.88           N
ATOM   1482  CA  TRP A  97      14.817  43.199  97.440  1.00 30.92           C
ATOM   1483  C   TRP A  97      13.503  42.529  96.990  1.00 24.47           C
ATOM   1484  O   TRP A  97      13.037  42.422  95.870  1.00 31.63           O
ATOM   1485  CB  TRP A  97      15.861  42.088  97.698  1.00 28.08           C
ATOM   1486  CG  TRP A  97      15.930  41.180  96.535  1.00 36.99           C
ATOM   1487  CD1 TRP A  97      15.431  39.896  96.415  1.00 23.51           C
ATOM   1488  CD2 TRP A  97      16.539  41.550  95.279  1.00 28.01           C
ATOM   1489  NE1 TRP A  97      15.656  39.435  95.090  1.00 36.54           N
ATOM   1490  CE2 TRP A  97      16.376  40.433  94.397  1.00 33.24           C
ATOM   1491  CE3 TRP A  97      17.203  42.710  94.841  1.00 28.93           C
ATOM   1492  CZ2 TRP A  97      16.844  40.477  93.071  1.00 31.35           C
ATOM   1493  CZ3 TRP A  97      17.658  42.744  93.534  1.00 28.93           C
ATOM   1494  CH2 TRP A  97      17.480  41.639  92.663  1.00 30.31           C
ATOM   1495  H   TRP A  97      15.552  43.977  99.308  1.00 29.91           H
ATOM   1496  HA  TRP A  97      15.161  43.908  96.630  1.00 37.15           H
ATOM   1497  HB2 TRP A  97      16.861  42.582  97.867  1.00 33.75           H
ATOM   1498  HB3 TRP A  97      15.653  41.542  98.643  1.00 33.75           H
ATOM   1499  HD1 TRP A  97      14.924  39.293  97.144  1.00 28.27           H
ATOM   1500  HE1 TRP A  97      15.632  38.470  94.831  1.00 43.90           H
ATOM   1501  HE3 TRP A  97      17.364  43.542  95.539  1.00 34.77           H
ATOM   1502  HZ2 TRP A  97      16.681  39.651  92.393  1.00 37.68           H
ATOM   1503  HZ3 TRP A  97      18.164  43.633  93.165  1.00 34.76           H
ATOM   1504  HH2 TRP A  97      17.842  41.719  91.641  1.00 36.42           H
ATOM   1505  N   TYR A  98      12.882  41.901  98.043  1.00 25.44           N
ATOM   1506  CA  TYR A  98      11.751  40.948  97.923  1.00 32.63           C
ATOM   1507  C   TYR A  98      10.486  41.623  97.410  1.00 32.08           C
ATOM   1508  O   TYR A  98       9.827  41.106  96.508  1.00 29.68           O
ATOM   1509  CB  TYR A  98      11.378  40.240  99.257  1.00 27.36           C
ATOM   1510  CG  TYR A  98      10.090  39.363  99.149  1.00 36.23           C
ATOM   1511  CD1 TYR A  98      10.031  38.247  98.293  1.00 45.71           C
ATOM   1512  CD2 TYR A  98       8.933  39.656  99.891  1.00 31.57           C
ATOM   1513  CE1 TYR A  98       8.852  37.458  98.174  1.00 43.07           C
ATOM   1514  CE2 TYR A  98       7.772  38.893  99.767  1.00 40.21           C
ATOM   1515  CZ  TYR A  98       7.738  37.796  98.905  1.00 51.53           C
ATOM   1516  OH  TYR A  98       6.598  37.021  98.774  1.00 46.89           O
ATOM   1517  H   TYR A  98      13.116  42.018  98.861  1.00 30.59           H
ATOM   1518  HA  TYR A  98      11.995  40.246  97.299  1.00 39.21           H
ATOM   1519  HB2 TYR A  98      12.096  39.668  99.556  1.00 32.89           H
ATOM   1520  HB3 TYR A  98      11.191  40.908  99.933  1.00 32.89           H
ATOM   1521  HD1 TYR A  98      10.771  38.018  97.783  1.00 54.90           H
ATOM   1522  HD2 TYR A  98       8.920  40.389 100.461  1.00 37.93           H
ATOM   1523  HE1 TYR A  98       8.818  36.726  97.601  1.00 51.74           H
ATOM   1524  HE2 TYR A  98       7.018  39.114 100.266  1.00 48.31           H
ATOM   1525  HH  TYR A  98       5.927  37.438  99.060  1.00 56.33           H
ATOM   1526  N   TYR A  99      10.101  42.759  97.997  1.00 34.19           N
ATOM   1527  CA  TYR A  99       8.929  43.452  97.474  1.00 24.88           C
ATOM   1528  C   TYR A  99       9.260  44.159  96.176  1.00 29.93           C
ATOM   1529  O   TYR A  99       8.523  44.039  95.187  1.00 28.95           O
ATOM   1530  CB  TYR A  99       8.404  44.444  98.498  1.00 24.01           C
ATOM   1531  CG  TYR A  99       7.648  43.845  99.662  1.00 26.64           C
ATOM   1532  CD1 TYR A  99       6.676  42.883  99.477  1.00 30.87           C
ATOM   1533  CD2 TYR A  99       7.890  44.277 100.943  1.00 31.50           C
ATOM   1534  CE1 TYR A  99       5.982  42.351 100.562  1.00 31.50           C
ATOM   1535  CE2 TYR A  99       7.221  43.759 102.023  1.00 33.81           C
ATOM   1536  CZ  TYR A  99       6.272  42.801 101.834  1.00 33.85           C
ATOM   1537  OH  TYR A  99       5.619  42.315 102.931  1.00 34.81           O
ATOM   1538  H   TYR A  99      10.483  43.133  98.673  1.00 41.09           H
ATOM   1539  HA  TYR A  99       8.226  42.815  97.279  1.00 29.91           H
ATOM   1540  HB2 TYR A  99       9.150  44.939  98.863  1.00 28.87           H
ATOM   1541  HB3 TYR A  99       7.805  45.057  98.040  1.00 28.87           H
ATOM   1542  HD1 TYR A  99       6.490  42.580  98.619  1.00 37.10           H
ATOM   1543  HD2 TYR A  99       8.538  44.926 101.077  1.00 37.85           H
ATOM   1544  HE1 TYR A  99       5.336  41.696 100.428  1.00 37.85           H
ATOM   1545  HE2 TYR A  99       7.408  44.066 102.880  1.00 40.62           H
ATOM   1546  HH  TYR A  99       5.923  42.670 103.630  1.00 41.83           H
ATOM   1547  N   SER A 100      10.406  44.834  96.138  1.00 27.87           N
ATOM   1548  CA  SER A 100      10.686  45.832  95.131  1.00 25.42           C
ATOM   1549  C   SER A 100      11.654  45.422  94.034  1.00 17.06           C
ATOM   1550  O   SER A 100      11.815  46.194  93.086  1.00 21.25           O
ATOM   1551  CB  SER A 100      11.235  47.093  95.794  1.00 23.95           C
ATOM   1552  OG  SER A 100      12.541  46.857  96.311  1.00 26.17           O
ATOM   1553  H   SER A 100      11.040  44.727  96.712  1.00 33.49           H
ATOM   1554  HA  SER A 100       9.846  46.068  94.708  1.00 30.56           H
ATOM   1555  HB2 SER A 100      11.264  47.807  95.136  1.00 28.80           H
ATOM   1556  HB3 SER A 100      10.650  47.329  96.528  1.00 28.80           H
ATOM   1557  HG  SER A 100      12.501  46.292  96.936  1.00 31.45           H
ATOM   1558  N   ASN A 101      12.297  44.259  94.087  1.00 26.26           N
ATOM   1559  CA  ASN A 101      13.176  43.951  92.950  1.00 28.57           C
ATOM   1560  C   ASN A 101      12.377  43.881  91.637  1.00 28.19           C
ATOM   1561  O   ASN A 101      11.149  43.844  91.634  1.00 28.82           O
ATOM   1562  CB  ASN A 101      13.967  42.663  93.163  1.00 35.16           C
ATOM   1563  CG  ASN A 101      13.192  41.404  92.788  1.00 33.09           C
ATOM   1564  OD1 ASN A 101      13.086  41.048  91.615  1.00 33.10           O
ATOM   1565  ND2 ASN A 101      12.696  40.712  93.786  1.00 22.50           N
ATOM   1566  H   ASN A 101      12.248  43.672  94.716  1.00 31.56           H
ATOM   1567  HA  ASN A 101      13.811  44.677  92.861  1.00 34.34           H
ATOM   1568  HB2 ASN A 101      14.763  42.693  92.607  1.00 42.24           H
ATOM   1569  HB3 ASN A 101      14.234  42.597  94.085  1.00 42.24           H
ATOM   1570 HD21 ASN A 101      12.217  40.018  93.628  1.00 27.05           H
ATOM   1571 HD22 ASN A 101      12.845  40.956  94.595  1.00 27.05           H
ATOM   1572  N   ASP A 102      13.095  43.955  90.507  1.00 22.04           N
ATOM   1573  CA  ASP A 102      12.438  44.035  89.195  1.00 33.75           C
ATOM   1574  C   ASP A 102      11.364  42.955  89.037  1.00 36.34           C
ATOM   1575  O   ASP A 102      10.312  43.184  88.422  1.00 23.97           O
ATOM   1576  CB  ASP A 102      13.468  43.882  88.072  1.00 36.99           C
ATOM   1577  CG  ASP A 102      14.187  45.190  87.727  1.00 31.34           C
ATOM   1578  OD1 ASP A 102      13.821  46.236  88.279  1.00 36.93           O
ATOM   1579  OD2 ASP A 102      15.118  45.167  86.883  1.00 33.91           O1-
ATOM   1580  H   ASP A 102      13.951  43.971  90.475  1.00 26.51           H
ATOM   1581  HA  ASP A 102      12.018  44.904  89.101  1.00 40.55           H
ATOM   1582  HB2 ASP A 102      14.134  43.226  88.333  1.00 44.44           H
ATOM   1583  HB3 ASP A 102      12.999  43.582  87.279  1.00 44.44           H
ATOM   1584  N   LEU A 103      11.637  41.768  89.568  1.00 26.46           N
ATOM   1585  CA  LEU A 103      10.788  40.601  89.461  1.00 32.42           C
ATOM   1586  C   LEU A 103      10.022  40.327  90.751  1.00 36.85           C
ATOM   1587  O   LEU A 103       9.545  39.204  90.959  1.00 33.80           O
ATOM   1588  CB  LEU A 103      11.653  39.400  89.074  1.00 37.37           C
ATOM   1589  CG  LEU A 103      12.082  39.226  87.585  1.00 35.21           C
ATOM   1590  CD1 LEU A 103      12.060  40.494  86.732  1.00 41.10           C
ATOM   1591  CD2 LEU A 103      13.467  38.575  87.515  1.00 41.41           C
ATOM   1592  H   LEU A 103      12.357  41.611  90.014  1.00 31.81           H
ATOM   1593  HA  LEU A 103      10.138  40.744  88.758  1.00 38.96           H
ATOM   1594  HB2 LEU A 103      12.464  39.448  89.603  1.00 44.89           H
ATOM   1595  HB3 LEU A 103      11.166  38.597  89.320  1.00 44.89           H
ATOM   1596  HG  LEU A 103      11.462  38.612  87.165  1.00 42.31           H
ATOM   1597 HD11 LEU A 103      12.330  40.272  85.826  1.00 49.38           H
ATOM   1598 HD12 LEU A 103      11.161  40.855  86.723  1.00 49.38           H
ATOM   1599 HD13 LEU A 103      12.676  41.143  87.111  1.00 49.38           H
ATOM   1600 HD21 LEU A 103      13.722  38.483  86.583  1.00 49.75           H
ATOM   1601 HD22 LEU A 103      14.108  39.133  87.983  1.00 49.75           H
ATOM   1602 HD23 LEU A 103      13.423  37.699  87.932  1.00 49.75           H
ATOM   1603  N   GLY A 104       9.884  41.343  91.625  1.00 37.86           N
ATOM   1604  CA  GLY A 104       9.278  41.145  92.926  1.00 28.01           C
ATOM   1605  C   GLY A 104       7.764  41.377  92.922  1.00 31.63           C
ATOM   1606  O   GLY A 104       7.205  41.985  92.010  1.00 35.09           O
ATOM   1607  H   GLY A 104      10.135  42.148  91.470  1.00 45.49           H
ATOM   1608  HA2 GLY A 104       9.463  40.246  93.233  1.00 33.66           H
ATOM   1609  HA3 GLY A 104       9.673  41.765  93.562  1.00 33.66           H
ATOM   1610  N   VAL A 105       7.113  40.920  93.993  1.00 34.51           N
ATOM   1611  CA  VAL A 105       5.648  40.903  94.019  1.00 40.88           C
ATOM   1612  C   VAL A 105       5.068  42.295  93.814  1.00 35.27           C
ATOM   1613  O   VAL A 105       4.082  42.475  93.085  1.00 39.58           O
ATOM   1614  CB  VAL A 105       5.137  40.268  95.322  1.00 29.28           C
ATOM   1615  CG1 VAL A 105       5.525  38.849  95.369  1.00 39.59           C
ATOM   1616  CG2 VAL A 105       5.701  40.946  96.540  1.00 37.84           C
ATOM   1617  H   VAL A 105       7.488  40.615  94.702  1.00 41.46           H
ATOM   1618  HA  VAL A 105       5.326  40.350  93.292  1.00 49.11           H
ATOM   1619  HB  VAL A 105       4.172  40.326  95.354  1.00 35.19           H
ATOM   1620 HG11 VAL A 105       5.195  38.463  96.193  1.00 47.57           H
ATOM   1621 HG12 VAL A 105       5.128  38.409  94.600  1.00 47.57           H
ATOM   1622 HG13 VAL A 105       6.491  38.784  95.330  1.00 47.57           H
ATOM   1623 HG21 VAL A 105       5.354  40.503  97.331  1.00 45.47           H
ATOM   1624 HG22 VAL A 105       6.670  40.881  96.527  1.00 45.47           H
ATOM   1625 HG23 VAL A 105       5.425  41.876  96.531  1.00 45.47           H
ATOM   1626  N   SER A 106       5.635  43.301  94.453  1.00 31.85           N
ATOM   1627  CA  SER A 106       5.009  44.607  94.394  1.00 27.63           C
ATOM   1628  C   SER A 106       5.742  45.564  93.488  1.00 28.72           C
ATOM   1629  O   SER A 106       5.442  46.759  93.500  1.00 34.74           O
ATOM   1630  CB  SER A 106       4.887  45.149  95.796  1.00 28.24           C
ATOM   1631  OG  SER A 106       4.474  44.065  96.608  1.00 29.55           O
ATOM   1632  H   SER A 106       6.356  43.260  94.915  1.00 38.27           H
ATOM   1633  HA  SER A 106       4.108  44.507  94.058  1.00 33.21           H
ATOM   1634  HB2 SER A 106       5.748  45.481  96.092  1.00 33.94           H
ATOM   1635  HB3 SER A 106       4.226  45.859  95.810  1.00 33.94           H
ATOM   1636  HG  SER A 106       4.394  44.302  97.409  1.00 35.51           H
ATOM   1637  N   HIS A 107       6.664  45.061  92.663  1.00 31.22           N
ATOM   1638  CA  HIS A 107       7.510  45.953  91.875  1.00 29.38           C
ATOM   1639  C   HIS A 107       6.696  47.019  91.173  1.00 38.58           C
ATOM   1640  O   HIS A 107       7.141  48.165  91.048  1.00 37.08           O
ATOM   1641  CB  HIS A 107       8.327  45.163  90.844  1.00 33.55           C
ATOM   1642  CG  HIS A 107       9.181  46.034  89.973  1.00 27.07           C
ATOM   1643  ND1 HIS A 107       8.917  46.231  88.636  1.00 36.35           N
ATOM   1644  CD2 HIS A 107      10.281  46.773  90.249  1.00 25.75           C
ATOM   1645  CE1 HIS A 107       9.817  47.055  88.123  1.00 32.07           C
ATOM   1646  NE2 HIS A 107      10.651  47.407  89.087  1.00 33.05           N
ATOM   1647  H   HIS A 107       6.821  44.224  92.546  1.00 37.51           H
ATOM   1648  HA  HIS A 107       8.130  46.414  92.467  1.00 35.31           H
ATOM   1649  HB2 HIS A 107       7.722  44.671  90.267  1.00 40.32           H
ATOM   1650  HB3 HIS A 107       8.907  44.544  91.312  1.00 40.32           H
ATOM   1651  HD1 HIS A 107       8.270  45.873  88.199  1.00 43.68           H
ATOM   1652  HD2 HIS A 107      10.698  46.852  91.076  1.00 30.95           H
ATOM   1653  HE1 HIS A 107       9.857  47.344  87.244  1.00 38.54           H
ATOM   1654  N   ALA A 108       5.503  46.666  90.697  1.00 34.87           N
ATOM   1655  CA  ALA A 108       4.732  47.610  89.892  1.00 34.47           C
ATOM   1656  C   ALA A 108       4.228  48.797  90.712  1.00 23.06           C
ATOM   1657  O   ALA A 108       4.062  49.904  90.175  1.00 32.43           O
ATOM   1658  CB  ALA A 108       3.549  46.892  89.265  1.00 37.67           C
ATOM   1659  H   ALA A 108       5.130  45.903  90.817  1.00 41.90           H
ATOM   1660  HA  ALA A 108       5.294  47.942  89.175  1.00 41.42           H
ATOM   1661  HB1 ALA A 108       3.030  47.535  88.759  1.00 45.26           H
ATOM   1662  HB2 ALA A 108       3.883  46.188  88.686  1.00 45.26           H
ATOM   1663  HB3 ALA A 108       3.005  46.511  89.973  1.00 45.26           H
ATOM   1664  N   ASN A 109       3.930  48.569  91.985  1.00 30.48           N
ATOM   1665  CA  ASN A 109       3.475  49.656  92.850  1.00 34.16           C
ATOM   1666  C   ASN A 109       4.550  50.730  93.016  1.00 39.06           C
ATOM   1667  O   ASN A 109       4.244  51.931  92.991  1.00 37.84           O
ATOM   1668  CB  ASN A 109       3.033  49.057  94.162  1.00 34.04           C
ATOM   1669  CG  ASN A 109       1.965  48.010  93.948  1.00 32.24           C
ATOM   1670  OD1 ASN A 109       1.401  47.937  92.859  1.00 34.82           O
ATOM   1671  ND2 ASN A 109       1.702  47.187  94.945  1.00 31.46           N
ATOM   1672  H   ASN A 109       3.986  47.805  92.371  1.00 36.63           H
ATOM   1673  HA  ASN A 109       2.700  50.081  92.455  1.00 41.04           H
ATOM   1674  HB2 ASN A 109       3.795  48.622  94.578  1.00 40.91           H
ATOM   1675  HB3 ASN A 109       2.687  49.754  94.741  1.00 40.91           H
ATOM   1676 HD21 ASN A 109       1.119  46.567  94.839  1.00 37.81           H
ATOM   1677 HD22 ASN A 109       2.109  47.275  95.695  1.00 37.81           H
ATOM   1678  N   TYR A 110       5.826  50.325  93.096  1.00 31.36           N
ATOM   1679  CA  TYR A 110       6.908  51.305  93.188  1.00 33.61           C
ATOM   1680  C   TYR A 110       6.996  52.120  91.904  1.00 35.31           C
ATOM   1681  O   TYR A 110       7.034  53.362  91.931  1.00 23.31           O
ATOM   1682  CB  TYR A 110       8.233  50.583  93.507  1.00 31.43           C
ATOM   1683  CG  TYR A 110       8.207  49.968  94.894  1.00 27.49           C
ATOM   1684  CD1 TYR A 110       7.507  48.798  95.146  1.00 28.32           C
ATOM   1685  CD2 TYR A 110       8.836  50.585  95.954  1.00 24.39           C
ATOM   1686  CE1 TYR A 110       7.434  48.248  96.420  1.00 26.21           C
ATOM   1687  CE2 TYR A 110       8.761  50.057  97.246  1.00 20.13           C
ATOM   1688  CZ  TYR A 110       8.088  48.893  97.479  1.00 26.89           C
ATOM   1689  OH  TYR A 110       8.063  48.391  98.778  1.00 34.10           O
ATOM   1690  H   TYR A 110       6.079  49.500  93.112  1.00 37.69           H
ATOM   1691  HA  TYR A 110       6.710  51.917  93.918  1.00 40.38           H
ATOM   1692  HB2 TYR A 110       8.371  49.863  92.873  1.00 37.77           H
ATOM   1693  HB3 TYR A 110       8.967  51.215  93.464  1.00 37.77           H
ATOM   1694  HD1 TYR A 110       7.073  48.376  94.441  1.00 34.04           H
ATOM   1695  HD2 TYR A 110       9.292  51.379  95.800  1.00 29.33           H
ATOM   1696  HE1 TYR A 110       6.966  47.454  96.565  1.00 31.51           H
ATOM   1697  HE2 TYR A 110       9.197  50.481  97.942  1.00 24.21           H
ATOM   1698  HH  TYR A 110       7.538  47.733  98.827  1.00 40.97           H
ATOM   1699  N   VAL A 111       6.927  51.437  90.763  1.00 28.80           N
ATOM   1700  CA  VAL A 111       6.967  52.115  89.462  1.00 28.90           C
ATOM   1701  C   VAL A 111       5.833  53.129  89.340  1.00 27.53           C
ATOM   1702  O   VAL A 111       6.021  54.253  88.846  1.00 23.55           O
ATOM   1703  CB  VAL A 111       6.878  51.078  88.332  1.00 35.60           C
ATOM   1704  CG1 VAL A 111       7.102  51.764  86.980  1.00 37.36           C
ATOM   1705  CG2 VAL A 111       7.866  49.958  88.569  1.00 29.23           C
ATOM   1706  H   VAL A 111       6.840  50.585  90.722  1.00 34.62           H
ATOM   1707  HA  VAL A 111       7.804  52.588  89.361  1.00 34.73           H
ATOM   1708  HB  VAL A 111       5.991  50.688  88.333  1.00 42.77           H
ATOM   1709 HG11 VAL A 111       7.065  51.101  86.268  1.00 44.89           H
ATOM   1710 HG12 VAL A 111       6.414  52.433  86.839  1.00 44.89           H
ATOM   1711 HG13 VAL A 111       7.976  52.185  86.988  1.00 44.89           H
ATOM   1712 HG21 VAL A 111       7.812  49.325  87.833  1.00 35.13           H
ATOM   1713 HG22 VAL A 111       8.757  50.339  88.611  1.00 35.13           H
ATOM   1714 HG23 VAL A 111       7.652  49.510  89.391  1.00 35.13           H
ATOM   1715  N   ASN A 112       4.618  52.695  89.683  1.00 31.94           N
ATOM   1716  CA  ASN A 112       3.436  53.540  89.531  1.00 33.12           C
ATOM   1717  C   ASN A 112       3.359  54.604  90.607  1.00 30.95           C
ATOM   1718  O   ASN A 112       2.866  55.705  90.343  1.00 35.12           O
ATOM   1719  CB  ASN A 112       2.159  52.703  89.584  1.00 30.85           C
ATOM   1720  CG  ASN A 112       2.039  51.758  88.420  1.00 30.91           C
ATOM   1721  OD1 ASN A 112       2.479  52.056  87.301  1.00 29.71           O
ATOM   1722  ND2 ASN A 112       1.443  50.587  88.681  1.00 29.00           N
ATOM   1723  H   ASN A 112       4.457  51.909  90.001  1.00 38.38           H
ATOM   1724  HA  ASN A 112       3.460  53.982  88.665  1.00 39.80           H
ATOM   1725  HB2 ASN A 112       2.139  52.186  90.408  1.00 37.07           H
ATOM   1726  HB3 ASN A 112       1.394  53.298  89.554  1.00 37.07           H
ATOM   1727 HD21 ASN A 112       1.398  49.978  88.076  1.00 34.85           H
ATOM   1728 HD22 ASN A 112       1.115  50.449  89.461  1.00 34.85           H
ATOM   1729  N   ALA A 113       3.824  54.300  91.821  1.00 34.17           N
ATOM   1730  CA  ALA A 113       3.687  55.258  92.910  1.00 27.33           C
ATOM   1731  C   ALA A 113       4.372  56.580  92.583  1.00 31.03           C
ATOM   1732  O   ALA A 113       3.860  57.641  92.962  1.00 36.84           O
ATOM   1733  CB  ALA A 113       4.221  54.651  94.190  1.00 35.38           C
ATOM   1734  H   ALA A 113       4.208  53.563  92.035  1.00 41.06           H
ATOM   1735  HA  ALA A 113       2.748  55.439  93.066  1.00 32.84           H
ATOM   1736  HB1 ALA A 113       4.126  55.300  94.901  1.00 42.51           H
ATOM   1737  HB2 ALA A 113       3.703  53.860  94.396  1.00 42.51           H
ATOM   1738  HB3 ALA A 113       5.153  54.417  94.065  1.00 42.51           H
ATOM   1739  N   VAL A 114       5.487  56.553  91.833  1.00 35.46           N
ATOM   1740  CA  VAL A 114       6.258  57.771  91.511  1.00 26.31           C
ATOM   1741  C   VAL A 114       5.943  58.340  90.131  1.00 33.19           C
ATOM   1742  O   VAL A 114       6.583  59.314  89.709  1.00 28.48           O
ATOM   1743  CB  VAL A 114       7.772  57.507  91.621  1.00 33.81           C
ATOM   1744  CG1 VAL A 114       8.095  56.993  93.015  1.00 21.30           C
ATOM   1745  CG2 VAL A 114       8.222  56.497  90.599  1.00 35.68           C
ATOM   1746  H   VAL A 114       5.822  55.836  91.495  1.00 42.60           H
ATOM   1747  HA  VAL A 114       6.042  58.457  92.160  1.00 31.63           H
ATOM   1748  HB  VAL A 114       8.256  58.329  91.469  1.00 40.63           H
ATOM   1749 HG11 VAL A 114       9.058  56.947  93.114  1.00 25.61           H
ATOM   1750 HG12 VAL A 114       7.723  57.612  93.666  1.00 25.61           H
ATOM   1751 HG13 VAL A 114       7.696  56.118  93.122  1.00 25.61           H
ATOM   1752 HG21 VAL A 114       9.174  56.356  90.720  1.00 42.87           H
ATOM   1753 HG22 VAL A 114       7.745  55.667  90.741  1.00 42.87           H
ATOM   1754 HG23 VAL A 114       8.053  56.844  89.710  1.00 42.87           H
ATOM   1755  N   LYS A 115       4.970  57.768  89.416  1.00 35.75           N
ATOM   1756  CA  LYS A 115       4.739  58.142  88.023  1.00 35.88           C
ATOM   1757  C   LYS A 115       4.360  59.620  87.863  1.00 38.61           C
ATOM   1758  O   LYS A 115       4.817  60.273  86.922  1.00 33.74           O
ATOM   1759  CB  LYS A 115       3.665  57.233  87.434  1.00 44.72           C
ATOM   1760  CG  LYS A 115       4.163  56.233  86.390  1.00 37.40           C
ATOM   1761  CD  LYS A 115       3.508  56.555  85.051  1.00 42.38           C
ATOM   1762  CE  LYS A 115       3.891  55.583  83.950  1.00 56.30           C
ATOM   1763  NZ  LYS A 115       3.420  56.091  82.594  1.00 53.99           N1+
ATOM   1764  H   LYS A 115       4.439  57.155  89.709  1.00 42.96           H
ATOM   1765  HA  LYS A 115       5.550  57.993  87.521  1.00 43.11           H
ATOM   1766  HB2 LYS A 115       3.273  56.711  88.153  1.00 53.72           H
ATOM   1767  HB3 LYS A 115       2.982  57.778  87.018  1.00 53.72           H
ATOM   1768  HG2 LYS A 115       5.126  56.295  86.298  1.00 44.93           H
ATOM   1769  HG3 LYS A 115       3.906  55.334  86.651  1.00 44.93           H
ATOM   1770  HD2 LYS A 115       2.543  56.523  85.152  1.00 50.91           H
ATOM   1771  HD3 LYS A 115       3.783  57.442  84.776  1.00 50.91           H
ATOM   1772  HE2 LYS A 115       4.858  55.496  83.933  1.00 67.61           H
ATOM   1773  HE3 LYS A 115       3.477  54.724  84.128  1.00 67.61           H
ATOM   1774  HZ1 LYS A 115       3.669  55.527  81.954  1.00 64.84           H
ATOM   1775  HZ2 LYS A 115       2.532  56.163  82.585  1.00 64.84           H
ATOM   1776  HZ3 LYS A 115       3.775  56.891  82.427  1.00 64.84           H
ATOM   1777  N   THR A 116       3.540  60.172  88.757  1.00 39.35           N
ATOM   1778  CA  THR A 116       2.981  61.504  88.541  1.00 42.11           C
ATOM   1779  C   THR A 116       2.931  62.334  89.819  1.00 40.37           C
ATOM   1780  O   THR A 116       2.938  61.793  90.930  1.00 37.60           O
ATOM   1781  CB  THR A 116       1.554  61.416  87.986  1.00 38.86           C
ATOM   1782  OG1 THR A 116       0.684  60.900  88.998  1.00 36.85           O
ATOM   1783  CG2 THR A 116       1.491  60.499  86.772  1.00 41.55           C
ATOM   1784  H   THR A 116       3.288  59.793  89.491  1.00 47.27           H
ATOM   1785  HA  THR A 116       3.531  61.980  87.901  1.00 50.58           H
ATOM   1786  HB  THR A 116       1.258  62.299  87.719  1.00 46.69           H
ATOM   1787  HG1 THR A 116      -0.110  61.043  88.770  1.00 44.28           H
ATOM   1788 HG21 THR A 116       0.606  60.532  86.381  1.00 49.91           H
ATOM   1789 HG22 THR A 116       2.138  60.784  86.105  1.00 49.91           H
ATOM   1790 HG23 THR A 116       1.689  59.587  87.029  1.00 49.91           H
ATOM   1791  N   PRO A 117       2.797  63.650  89.689  1.00 38.30           N
ATOM   1792  CA  PRO A 117       2.553  64.474  90.882  1.00 38.54           C
ATOM   1793  C   PRO A 117       1.476  63.912  91.792  1.00 38.73           C
ATOM   1794  O   PRO A 117       1.654  63.860  93.019  1.00 36.31           O
ATOM   1795  CB  PRO A 117       2.155  65.832  90.278  1.00 39.62           C
ATOM   1796  CG  PRO A 117       2.869  65.866  88.965  1.00 41.52           C
ATOM   1797  CD  PRO A 117       2.766  64.455  88.451  1.00 46.41           C
ATOM   1798  HA  PRO A 117       3.374  64.580  91.386  1.00 46.30           H
ATOM   1799  HB2 PRO A 117       1.196  65.860  90.143  1.00 47.60           H
ATOM   1800  HB3 PRO A 117       2.451  66.557  90.853  1.00 47.60           H
ATOM   1801  HG2 PRO A 117       2.436  66.490  88.365  1.00 49.88           H
ATOM   1802  HG3 PRO A 117       3.799  66.106  89.110  1.00 49.88           H
ATOM   1803  HD2 PRO A 117       1.924  64.342  87.987  1.00 55.75           H
ATOM   1804  HD3 PRO A 117       3.522  64.242  87.884  1.00 55.75           H
ATOM   1805  N   ALA A 118       0.365  63.452  91.226  1.00 34.55           N
ATOM   1806  CA  ALA A 118      -0.732  63.019  92.078  1.00 33.44           C
ATOM   1807  C   ALA A 118      -0.364  61.752  92.844  1.00 32.32           C
ATOM   1808  O   ALA A 118      -0.548  61.683  94.067  1.00 32.93           O
ATOM   1809  CB  ALA A 118      -2.011  62.843  91.244  1.00 27.75           C
ATOM   1810  H   ALA A 118       0.224  63.395  90.383  1.00 41.51           H
ATOM   1811  HA  ALA A 118      -0.903  63.705  92.740  1.00 40.18           H
ATOM   1812  HB1 ALA A 118      -2.719  62.517  91.822  1.00 33.36           H
ATOM   1813  HB2 ALA A 118      -2.264  63.700  90.867  1.00 33.36           H
ATOM   1814  HB3 ALA A 118      -1.842  62.207  90.529  1.00 33.36           H
ATOM   1815  N   SER A 119       0.166  60.734  92.150  1.00 37.14           N
ATOM   1816  CA  SER A 119       0.591  59.523  92.854  1.00 44.52           C
ATOM   1817  C   SER A 119       1.704  59.836  93.851  1.00 28.18           C
ATOM   1818  O   SER A 119       1.727  59.297  94.963  1.00 28.87           O
ATOM   1819  CB  SER A 119       1.032  58.445  91.855  1.00 37.35           C
ATOM   1820  OG  SER A 119       2.167  58.808  91.085  1.00 38.00           O
ATOM   1821  H   SER A 119       0.285  60.723  91.298  1.00 44.62           H
ATOM   1822  HA  SER A 119      -0.159  59.175  93.354  1.00 53.47           H
ATOM   1823  HB2 SER A 119       1.234  57.628  92.336  1.00 44.87           H
ATOM   1824  HB3 SER A 119       0.298  58.292  91.241  1.00 44.87           H
ATOM   1825  HG  SER A 119       2.799  59.043  91.588  1.00 45.66           H
ATOM   1826  N   ARG A 120       2.613  60.725  93.474  1.00 29.82           N
ATOM   1827  CA  ARG A 120       3.705  61.103  94.361  1.00 34.28           C
ATOM   1828  C   ARG A 120       3.196  61.777  95.631  1.00 36.69           C
ATOM   1829  O   ARG A 120       3.544  61.364  96.757  1.00 26.42           O
ATOM   1830  CB  ARG A 120       4.670  62.014  93.603  1.00 27.84           C
ATOM   1831  CG  ARG A 120       5.472  61.252  92.561  1.00 26.85           C
ATOM   1832  CD  ARG A 120       6.688  61.989  92.147  1.00 25.79           C
ATOM   1833  NE  ARG A 120       6.423  63.166  91.333  1.00 35.96           N
ATOM   1834  CZ  ARG A 120       6.331  63.179  90.002  1.00 34.98           C
ATOM   1835  NH1 ARG A 120       6.446  62.065  89.292  1.00 30.46           N
ATOM   1836  NH2 ARG A 120       6.120  64.331  89.385  1.00 37.75           N1+
ATOM   1837  H   ARG A 120       2.620  61.119  92.706  1.00 35.83           H
ATOM   1838  HA  ARG A 120       4.186  60.303  94.625  1.00 41.19           H
ATOM   1839  HB2 ARG A 120       4.166  62.711  93.160  1.00 33.46           H
ATOM   1840  HB3 ARG A 120       5.298  62.411  94.228  1.00 33.46           H
ATOM   1841  HG2 ARG A 120       5.745  60.402  92.935  1.00 32.27           H
ATOM   1842  HG3 ARG A 120       4.941  61.093  91.768  1.00 32.27           H
ATOM   1843  HD2 ARG A 120       7.151  62.288  92.947  1.00 31.01           H
ATOM   1844  HD3 ARG A 120       7.266  61.397  91.642  1.00 31.01           H
ATOM   1845  HE  ARG A 120       6.350  63.917  91.743  1.00 43.21           H
ATOM   1846 HH11 ARG A 120       6.587  61.317  89.687  1.00 36.61           H
ATOM   1847 HH12 ARG A 120       6.377  62.091  88.439  1.00 36.61           H
ATOM   1848 HH21 ARG A 120       6.047  65.051  89.848  1.00 45.35           H
ATOM   1849 HH22 ARG A 120       6.052  64.361  88.537  1.00 45.35           H
ATOM   1850  N   ALA A 121       2.389  62.839  95.478  1.00 35.52           N
ATOM   1851  CA  ALA A 121       1.789  63.452  96.658  1.00 33.59           C
ATOM   1852  C   ALA A 121       1.021  62.421  97.457  1.00 26.20           C
ATOM   1853  O   ALA A 121       1.083  62.411  98.689  1.00 26.43           O
ATOM   1854  CB  ALA A 121       0.856  64.608  96.283  1.00 25.55           C
ATOM   1855  H   ALA A 121       2.178  63.199  94.728  1.00 42.68           H
ATOM   1856  HA  ALA A 121       2.499  63.794  97.220  1.00 40.36           H
ATOM   1857  HB1 ALA A 121       0.506  65.010  97.092  1.00 30.72           H
ATOM   1858  HB2 ALA A 121       1.358  65.268  95.780  1.00 30.72           H
ATOM   1859  HB3 ALA A 121       0.129  64.258  95.744  1.00 30.72           H
ATOM   1860  N   LYS A 122       0.264  61.564  96.775  1.00 28.87           N
ATOM   1861  CA  LYS A 122      -0.494  60.540  97.483  1.00 33.18           C
ATOM   1862  C   LYS A 122       0.446  59.603  98.230  1.00 23.79           C
ATOM   1863  O   LYS A 122       0.216  59.259  99.393  1.00 27.26           O
ATOM   1864  CB  LYS A 122      -1.356  59.768  96.493  1.00 31.39           C
ATOM   1865  CG  LYS A 122      -2.201  58.665  97.105  1.00 37.89           C
ATOM   1866  CD  LYS A 122      -3.318  58.147  96.149  1.00 37.81           C
ATOM   1867  CE  LYS A 122      -4.135  57.061  96.849  1.00 40.65           C
ATOM   1868  NZ  LYS A 122      -5.216  56.530  95.997  1.00 50.83           N1+
ATOM   1869  H   LYS A 122       0.172  61.551  95.920  1.00 34.70           H
ATOM   1870  HA  LYS A 122      -1.077  60.961  98.136  1.00 39.87           H
ATOM   1871  HB2 LYS A 122      -1.958  60.396  96.059  1.00 37.72           H
ATOM   1872  HB3 LYS A 122      -0.772  59.361  95.832  1.00 37.72           H
ATOM   1873  HG2 LYS A 122      -1.626  57.916  97.335  1.00 45.53           H
ATOM   1874  HG3 LYS A 122      -2.623  59.009  97.908  1.00 45.53           H
ATOM   1875  HD2 LYS A 122      -3.908  58.875  95.906  1.00 45.43           H
ATOM   1876  HD3 LYS A 122      -2.911  57.760  95.355  1.00 45.43           H
ATOM   1877  HE2 LYS A 122      -3.555  56.324  97.097  1.00 48.84           H
ATOM   1878  HE3 LYS A 122      -4.540  57.440  97.644  1.00 48.84           H
ATOM   1879  HZ1 LYS A 122      -5.272  55.646  96.087  1.00 61.05           H
ATOM   1880  HZ2 LYS A 122      -5.994  56.897  96.229  1.00 61.05           H
ATOM   1881  HZ3 LYS A 122      -5.049  56.726  95.145  1.00 61.05           H
ATOM   1882  N   PHE A 123       1.502  59.170  97.569  1.00 25.94           N
ATOM   1883  CA  PHE A 123       2.462  58.289  98.229  1.00 29.50           C
ATOM   1884  C   PHE A 123       3.137  59.000  99.391  1.00 18.83           C
ATOM   1885  O   PHE A 123       3.137  58.507 100.525  1.00 26.94           O
ATOM   1886  CB  PHE A 123       3.506  57.821  97.221  1.00 31.16           C
ATOM   1887  CG  PHE A 123       4.592  57.013  97.836  1.00 29.63           C
ATOM   1888  CD1 PHE A 123       4.292  55.851  98.509  1.00 27.63           C
ATOM   1889  CD2 PHE A 123       5.892  57.418  97.749  1.00 23.59           C
ATOM   1890  CE1 PHE A 123       5.266  55.109  99.090  1.00 34.98           C
ATOM   1891  CE2 PHE A 123       6.865  56.687  98.301  1.00 26.63           C
ATOM   1892  CZ  PHE A 123       6.555  55.516  98.993  1.00 26.92           C
ATOM   1893  H   PHE A 123       1.698  59.374  96.755  1.00 31.18           H
ATOM   1894  HA  PHE A 123       2.006  57.511  98.579  1.00 35.46           H
ATOM   1895  HB2 PHE A 123       3.076  57.270  96.546  1.00 37.44           H
ATOM   1896  HB3 PHE A 123       3.910  58.601  96.802  1.00 37.44           H
ATOM   1897  HD1 PHE A 123       3.409  55.578  98.579  1.00 33.21           H
ATOM   1898  HD2 PHE A 123       6.104  58.200  97.293  1.00 28.36           H
ATOM   1899  HE1 PHE A 123       5.056  54.325  99.542  1.00 42.04           H
ATOM   1900  HE2 PHE A 123       7.747  56.975  98.236  1.00 32.01           H
ATOM   1901  HZ  PHE A 123       7.227  55.008  99.384  1.00 32.36           H
ATOM   1902  N   ALA A 124       3.723  60.162  99.117  1.00 21.20           N
ATOM   1903  CA  ALA A 124       4.426  60.914 100.147  1.00 19.07           C
ATOM   1904  C   ALA A 124       3.540  61.095 101.354  1.00 27.53           C
ATOM   1905  O   ALA A 124       3.877  60.673 102.465  1.00 29.49           O
ATOM   1906  CB  ALA A 124       4.863  62.278  99.573  1.00 21.50           C
ATOM   1907  H   ALA A 124       3.714  60.549  98.344  1.00 25.49           H
ATOM   1908  HA  ALA A 124       5.212  60.428 100.438  1.00 22.94           H
ATOM   1909  HB1 ALA A 124       5.289  62.818 100.261  1.00 25.85           H
ATOM   1910  HB2 ALA A 124       5.491  62.130  98.850  1.00 25.85           H
ATOM   1911  HB3 ALA A 124       4.082  62.737  99.238  1.00 25.85           H
ATOM   1912  N   GLN A 125       2.359  61.661 101.134  1.00 24.47           N
ATOM   1913  CA  GLN A 125       1.417  61.842 102.231  1.00 31.17           C
ATOM   1914  C   GLN A 125       1.155  60.523 102.982  1.00 29.01           C
ATOM   1915  O   GLN A 125       0.995  60.526 104.210  1.00 25.24           O
ATOM   1916  CB  GLN A 125       0.129  62.469 101.676  1.00 30.36           C
ATOM   1917  CG  GLN A 125      -0.540  63.510 102.583  1.00 38.10           C
ATOM   1918  CD  GLN A 125       0.093  64.901 102.535  1.00 43.74           C
ATOM   1919  OE1 GLN A 125       0.602  65.343 101.499  1.00 50.99           O
ATOM   1920  NE2 GLN A 125       0.048  65.604 103.667  1.00 41.17           N
ATOM   1921  H   GLN A 125       2.086  61.938 100.370  1.00 29.42           H
ATOM   1922  HA  GLN A 125       1.802  62.472 102.857  1.00 37.46           H
ATOM   1923  HB2 GLN A 125       0.324  62.916 100.837  1.00 36.49           H
ATOM   1924  HB3 GLN A 125      -0.513  61.757 101.517  1.00 36.49           H
ATOM   1925  HG2 GLN A 125      -1.464  63.606 102.302  1.00 45.78           H
ATOM   1926  HG3 GLN A 125      -0.508  63.198 103.501  1.00 45.78           H
ATOM   1927 HE21 GLN A 125      -0.246  65.239 104.390  1.00 49.45           H
ATOM   1928 HE22 GLN A 125       0.314  66.422 103.677  1.00 49.45           H
ATOM   1929  N   SER A 126       1.116  59.372 102.288  1.00 27.42           N
ATOM   1930  CA  SER A 126       0.922  58.123 103.041  1.00 21.99           C
ATOM   1931  C   SER A 126       2.140  57.776 103.902  1.00 32.41           C
ATOM   1932  O   SER A 126       1.994  57.173 104.977  1.00 26.45           O
ATOM   1933  CB  SER A 126       0.608  56.949 102.102  1.00 30.54           C
ATOM   1934  OG  SER A 126       1.729  56.550 101.323  1.00 31.18           O
ATOM   1935  H   SER A 126       1.194  59.289 101.439  1.00 32.95           H
ATOM   1936  HA  SER A 126       0.173  58.243 103.645  1.00 26.45           H
ATOM   1937  HB2 SER A 126       0.322  56.186 102.631  1.00 36.70           H
ATOM   1938  HB3 SER A 126      -0.104  57.224 101.506  1.00 36.70           H
ATOM   1939  HG  SER A 126       2.041  57.205 100.900  1.00 37.47           H
ATOM   1940  N   CYS A 127       3.347  58.090 103.425  1.00 26.09           N
ATOM   1941  CA  CYS A 127       4.552  57.823 104.209  1.00 25.77           C
ATOM   1942  C   CYS A 127       4.517  58.601 105.503  1.00 19.55           C
ATOM   1943  O   CYS A 127       4.843  58.096 106.580  1.00 23.10           O
ATOM   1944  CB  CYS A 127       5.791  58.213 103.398  1.00 24.30           C
ATOM   1945  SG  CYS A 127       6.081  57.114 101.998  1.00 27.34           S
ATOM   1946  H   CYS A 127       3.487  58.462 102.663  1.00 31.36           H
ATOM   1947  HA  CYS A 127       4.604  56.876 104.415  1.00 30.98           H
ATOM   1948  HB2 CYS A 127       5.682  59.118 103.066  1.00 29.21           H
ATOM   1949  HB3 CYS A 127       6.567  58.164 103.975  1.00 29.21           H
ATOM   1950  HG  CYS A 127       5.985  57.754 100.988  1.00 32.86           H
ATOM   1951  N   VAL A 128       4.159  59.862 105.416  1.00 24.95           N
ATOM   1952  CA  VAL A 128       4.156  60.654 106.622  1.00 23.65           C
ATOM   1953  C   VAL A 128       3.034  60.192 107.552  1.00 22.93           C
ATOM   1954  O   VAL A 128       3.208  60.103 108.773  1.00 28.94           O
ATOM   1955  CB  VAL A 128       4.051  62.139 106.237  1.00 26.56           C
ATOM   1956  CG1 VAL A 128       4.172  62.978 107.470  1.00 28.35           C
ATOM   1957  CG2 VAL A 128       5.154  62.497 105.275  1.00 29.51           C
ATOM   1958  H   VAL A 128       3.935  60.273 104.696  1.00 29.99           H
ATOM   1959  HA  VAL A 128       4.998  60.520 107.080  1.00 28.43           H
ATOM   1960  HB  VAL A 128       3.199  62.320 105.805  1.00 31.92           H
ATOM   1961 HG11 VAL A 128       4.109  63.918 107.237  1.00 34.07           H
ATOM   1962 HG12 VAL A 128       3.456  62.746 108.086  1.00 34.07           H
ATOM   1963 HG13 VAL A 128       5.034  62.800 107.878  1.00 34.07           H
ATOM   1964 HG21 VAL A 128       5.074  63.435 105.048  1.00 35.47           H
ATOM   1965 HG22 VAL A 128       6.009  62.332 105.697  1.00 35.47           H
ATOM   1966 HG23 VAL A 128       5.069  61.954 104.477  1.00 35.47           H
ATOM   1967  N   ARG A 129       1.893  59.827 106.987  1.00 27.35           N
ATOM   1968  CA  ARG A 129       0.755  59.403 107.807  1.00 33.48           C
ATOM   1969  C   ARG A 129       1.067  58.135 108.593  1.00 23.35           C
ATOM   1970  O   ARG A 129       0.681  57.998 109.769  1.00 20.77           O
ATOM   1971  CB  ARG A 129      -0.441  59.182 106.894  1.00 26.33           C
ATOM   1972  CG  ARG A 129      -1.714  58.668 107.573  1.00 38.76           C
ATOM   1973  CD  ARG A 129      -2.866  58.481 106.544  1.00 45.35           C
ATOM   1974  NE  ARG A 129      -2.694  57.325 105.647  1.00 42.50           N
ATOM   1975  CZ  ARG A 129      -2.586  57.362 104.315  1.00 42.24           C
ATOM   1976  NH1 ARG A 129      -2.631  58.510 103.626  1.00 47.97           N
ATOM   1977  NH2 ARG A 129      -2.438  56.216 103.663  1.00 45.76           N1+
ATOM   1978  H   ARG A 129       1.757  59.802 106.138  1.00 32.88           H
ATOM   1979  HA  ARG A 129       0.526  60.102 108.437  1.00 40.23           H
ATOM   1980  HB2 ARG A 129      -0.649  60.027 106.460  1.00 31.65           H
ATOM   1981  HB3 ARG A 129      -0.188  58.525 106.225  1.00 31.65           H
ATOM   1982  HG2 ARG A 129      -1.543  57.808 107.991  1.00 46.56           H
ATOM   1983  HG3 ARG A 129      -2.001  59.317 108.238  1.00 46.56           H
ATOM   1984  HD2 ARG A 129      -3.690  58.343 107.044  1.00 54.47           H
ATOM   1985  HD3 ARG A 129      -2.937  59.289 106.014  1.00 54.47           H
ATOM   1986  HE  ARG A 129      -2.529  56.572 106.018  1.00 51.05           H
ATOM   1987 HH11 ARG A 129      -2.730  59.258 104.034  1.00 57.61           H
ATOM   1988 HH12 ARG A 129      -2.561  58.497 102.768  1.00 57.61           H
ATOM   1989 HH21 ARG A 129      -2.411  55.477 104.100  1.00 54.97           H
ATOM   1990 HH22 ARG A 129      -2.369  56.215 102.807  1.00 54.97           H
ATOM   1991  N   ILE A 130       1.733  57.178 107.942  1.00 25.33           N
ATOM   1992  CA  ILE A 130       2.200  55.959 108.623  1.00 24.62           C
ATOM   1993  C   ILE A 130       3.225  56.304 109.707  1.00 25.98           C
ATOM   1994  O   ILE A 130       3.216  55.748 110.825  1.00 20.30           O
ATOM   1995  CB  ILE A 130       2.796  54.996 107.579  1.00 26.22           C
ATOM   1996  CG1 ILE A 130       1.722  54.570 106.565  1.00 36.90           C
ATOM   1997  CG2 ILE A 130       3.520  53.785 108.232  1.00 27.60           C
ATOM   1998  CD1 ILE A 130       0.782  53.488 107.060  1.00 30.21           C
ATOM   1999  H   ILE A 130       1.938  57.214 107.103  1.00 30.45           H
ATOM   2000  HA  ILE A 130       1.449  55.520 109.050  1.00 29.60           H
ATOM   2001  HB  ILE A 130       3.468  55.503 107.095  1.00 31.52           H
ATOM   2002 HG12 ILE A 130       1.178  55.343 106.338  1.00 44.33           H
ATOM   2003 HG13 ILE A 130       2.162  54.236 105.766  1.00 44.33           H
ATOM   2004 HG21 ILE A 130       3.861  53.204 107.532  1.00 33.17           H
ATOM   2005 HG22 ILE A 130       4.262  54.095 108.776  1.00 33.17           H
ATOM   2006 HG23 ILE A 130       2.896  53.296 108.789  1.00 33.17           H
ATOM   2007 HD11 ILE A 130       0.143  53.276 106.360  1.00 36.30           H
ATOM   2008 HD12 ILE A 130       1.289  52.694 107.296  1.00 36.30           H
ATOM   2009 HD13 ILE A 130       0.312  53.828 107.836  1.00 36.30           H
ATOM   2010  N   MET A 131       4.164  57.191 109.377  1.00 25.57           N
ATOM   2011  CA  MET A 131       5.166  57.576 110.360  1.00 25.67           C
ATOM   2012  C   MET A 131       4.478  58.045 111.636  1.00 25.50           C
ATOM   2013  O   MET A 131       4.689  57.481 112.716  1.00 26.86           O
ATOM   2014  CB  MET A 131       6.063  58.677 109.798  1.00 22.98           C
ATOM   2015  CG  MET A 131       7.304  59.006 110.699  1.00 20.37           C
ATOM   2016  SD  MET A 131       8.190  60.387 109.986  1.00 19.94           S
ATOM   2017  CE  MET A 131       7.140  61.769 110.518  1.00 22.31           C
ATOM   2018  H   MET A 131       4.240  57.578 108.615  1.00 30.73           H
ATOM   2019  HA  MET A 131       5.731  56.812 110.563  1.00 30.85           H
ATOM   2020  HB2 MET A 131       6.386  58.392 108.931  1.00 27.62           H
ATOM   2021  HB3 MET A 131       5.544  59.493 109.696  1.00 27.62           H
ATOM   2022  HG2 MET A 131       7.018  59.252 111.590  1.00 24.50           H
ATOM   2023  HG3 MET A 131       7.904  58.248 110.741  1.00 24.50           H
ATOM   2024  HE1 MET A 131       7.547  62.603 110.237  1.00 26.83           H
ATOM   2025  HE2 MET A 131       6.266  61.681 110.107  1.00 26.83           H
ATOM   2026  HE3 MET A 131       7.053  61.743 111.482  1.00 26.83           H
ATOM   2027  N   LYS A 132       3.615  59.068 111.506  1.00 21.18           N
ATOM   2028  CA  LYS A 132       2.955  59.668 112.663  1.00 21.82           C
ATOM   2029  C   LYS A 132       2.037  58.666 113.347  1.00 22.49           C
ATOM   2030  O   LYS A 132       2.005  58.590 114.575  1.00 27.74           O
ATOM   2031  CB  LYS A 132       2.175  60.903 112.227  1.00 28.41           C
ATOM   2032  CG  LYS A 132       3.006  62.129 111.828  1.00 30.70           C
ATOM   2033  CD  LYS A 132       4.061  62.550 112.890  1.00 29.61           C
ATOM   2034  CE  LYS A 132       3.516  62.698 114.299  1.00 36.20           C
ATOM   2035  NZ  LYS A 132       2.596  63.850 114.354  1.00 29.68           N1+
ATOM   2036  H   LYS A 132       3.384  59.419 110.752  1.00 25.47           H
ATOM   2037  HA  LYS A 132       3.614  59.950 113.314  1.00 26.24           H
ATOM   2038  HB2 LYS A 132       1.648  60.652 111.452  1.00 34.15           H
ATOM   2039  HB3 LYS A 132       1.587  61.170 112.952  1.00 34.15           H
ATOM   2040  HG2 LYS A 132       3.473  61.933 111.000  1.00 36.90           H
ATOM   2041  HG3 LYS A 132       2.408  62.881 111.684  1.00 36.90           H
ATOM   2042  HD2 LYS A 132       4.759  61.876 112.924  1.00 35.59           H
ATOM   2043  HD3 LYS A 132       4.441  63.404 112.632  1.00 35.59           H
ATOM   2044  HE2 LYS A 132       3.042  61.897 114.562  1.00 43.50           H
ATOM   2045  HE3 LYS A 132       4.253  62.866 114.908  1.00 43.50           H
ATOM   2046  HZ1 LYS A 132       2.110  63.808 115.096  1.00 35.67           H
ATOM   2047  HZ2 LYS A 132       3.061  64.607 114.354  1.00 35.67           H
ATOM   2048  HZ3 LYS A 132       2.057  63.840 113.645  1.00 35.67           H
ATOM   2049  N   ASP A 133       1.329  57.848 112.572  1.00 25.37           N
ATOM   2050  CA  ASP A 133       0.315  56.987 113.172  1.00 21.99           C
ATOM   2051  C   ASP A 133       0.940  55.900 114.040  1.00 28.94           C
ATOM   2052  O   ASP A 133       0.424  55.581 115.118  1.00 25.55           O
ATOM   2053  CB  ASP A 133      -0.545  56.381 112.076  1.00 32.83           C
ATOM   2054  CG  ASP A 133      -1.808  55.732 112.619  1.00 40.91           C
ATOM   2055  OD1 ASP A 133      -2.110  55.917 113.818  1.00 38.31           O
ATOM   2056  OD2 ASP A 133      -2.492  55.029 111.842  1.00 37.56           O1-
ATOM   2057  H   ASP A 133       1.401  57.782 111.719  1.00 30.50           H
ATOM   2058  HA  ASP A 133      -0.263  57.526 113.735  1.00 26.44           H
ATOM   2059  HB2 ASP A 133      -0.815  57.084 111.466  1.00 39.45           H
ATOM   2060  HB3 ASP A 133      -0.036  55.706 111.602  1.00 39.45           H
ATOM   2061  N   TYR A 134       2.024  55.286 113.588  1.00 31.62           N
ATOM   2062  CA  TYR A 134       2.634  54.216 114.356  1.00 24.22           C
ATOM   2063  C   TYR A 134       3.750  54.721 115.263  1.00 27.46           C
ATOM   2064  O   TYR A 134       4.300  53.940 116.055  1.00 21.41           O
ATOM   2065  CB  TYR A 134       3.123  53.132 113.394  1.00 30.22           C
ATOM   2066  CG  TYR A 134       1.955  52.438 112.736  1.00 23.95           C
ATOM   2067  CD1 TYR A 134       1.354  52.971 111.605  1.00 22.77           C
ATOM   2068  CD2 TYR A 134       1.413  51.293 113.288  1.00 29.40           C
ATOM   2069  CE1 TYR A 134       0.256  52.365 111.012  1.00 26.50           C
ATOM   2070  CE2 TYR A 134       0.304  50.644 112.680  1.00 28.72           C
ATOM   2071  CZ  TYR A 134      -0.257  51.198 111.546  1.00 36.30           C
ATOM   2072  OH  TYR A 134      -1.357  50.600 110.964  1.00 37.66           O
ATOM   2073  H   TYR A 134       2.422  55.464 112.848  1.00 37.99           H
ATOM   2074  HA  TYR A 134       1.960  53.805 114.919  1.00 29.12           H
ATOM   2075  HB2 TYR A 134       3.666  53.534 112.696  1.00 36.32           H
ATOM   2076  HB3 TYR A 134       3.639  52.479 113.887  1.00 36.32           H
ATOM   2077  HD1 TYR A 134       1.694  53.752 111.235  1.00 27.38           H
ATOM   2078  HD2 TYR A 134       1.806  50.926 114.048  1.00 35.34           H
ATOM   2079  HE1 TYR A 134      -0.126  52.729 110.246  1.00 31.86           H
ATOM   2080  HE2 TYR A 134      -0.053  49.868 113.047  1.00 34.52           H
ATOM   2081  HH  TYR A 134      -1.666  50.010 111.475  1.00 45.25           H
ATOM   2082  N   GLY A 135       4.078  56.002 115.181  1.00 22.14           N
ATOM   2083  CA  GLY A 135       5.051  56.576 116.090  1.00 23.28           C
ATOM   2084  C   GLY A 135       6.510  56.412 115.685  1.00 15.98           C
ATOM   2085  O   GLY A 135       7.379  56.438 116.566  1.00 25.06           O
ATOM   2086  H   GLY A 135       3.755  56.552 114.606  1.00 26.62           H
ATOM   2087  HA2 GLY A 135       4.867  57.525 116.179  1.00 27.98           H
ATOM   2088  HA3 GLY A 135       4.934  56.175 116.961  1.00 27.98           H
ATOM   2089  N   PHE A 136       6.796  56.174 114.401  1.00 29.88           N
ATOM   2090  CA  PHE A 136       8.169  56.096 113.877  1.00 24.19           C
ATOM   2091  C   PHE A 136       8.800  57.488 113.790  1.00 27.55           C
ATOM   2092  O   PHE A 136       8.121  58.507 113.817  1.00 24.71           O
ATOM   2093  CB  PHE A 136       8.208  55.509 112.457  1.00 20.47           C
ATOM   2094  CG  PHE A 136       7.797  54.050 112.358  1.00 19.12           C
ATOM   2095  CD1 PHE A 136       8.566  53.067 112.927  1.00 16.12           C
ATOM   2096  CD2 PHE A 136       6.652  53.686 111.683  1.00 21.57           C
ATOM   2097  CE1 PHE A 136       8.210  51.720 112.848  1.00 23.13           C
ATOM   2098  CE2 PHE A 136       6.288  52.340 111.588  1.00 25.80           C
ATOM   2099  CZ  PHE A 136       7.063  51.363 112.176  1.00 23.46           C
ATOM   2100  H   PHE A 136       6.191  56.041 113.803  1.00 35.91           H
ATOM   2101  HA  PHE A 136       8.711  55.532 114.452  1.00 29.08           H
ATOM   2102  HB2 PHE A 136       7.589  56.012 111.897  1.00 24.61           H
ATOM   2103  HB3 PHE A 136       9.105  55.600 112.104  1.00 24.61           H
ATOM   2104  HD1 PHE A 136       9.341  53.310 113.384  1.00 19.39           H
ATOM   2105  HD2 PHE A 136       6.125  54.342 111.287  1.00 25.94           H
ATOM   2106  HE1 PHE A 136       8.740  51.070 113.244  1.00 27.81           H
ATOM   2107  HE2 PHE A 136       5.513  52.101 111.133  1.00 31.02           H
ATOM   2108  HZ  PHE A 136       6.823  50.470 112.118  1.00 28.20           H
ATOM   2109  N   ASP A 137      10.119  57.520 113.564  1.00 21.65           N
ATOM   2110  CA  ASP A 137      10.879  58.747 113.587  1.00 17.30           C
ATOM   2111  C   ASP A 137      11.413  59.145 112.219  1.00 22.80           C
ATOM   2112  O   ASP A 137      12.051  60.189 112.089  1.00 21.25           O
ATOM   2113  CB  ASP A 137      12.035  58.598 114.566  1.00 26.93           C
ATOM   2114  CG  ASP A 137      11.565  58.390 115.996  1.00 25.33           C
ATOM   2115  OD1 ASP A 137      10.762  59.224 116.475  1.00 23.03           O
ATOM   2116  OD2 ASP A 137      11.974  57.401 116.656  1.00 20.54           O1-
ATOM   2117  H   ASP A 137      10.597  56.829 113.397  1.00 26.04           H
ATOM   2118  HA  ASP A 137      10.310  59.457 113.908  1.00 20.82           H
ATOM   2119  HB2 ASP A 137      12.591  57.845 114.312  1.00 32.37           H
ATOM   2120  HB3 ASP A 137      12.551  59.420 114.535  1.00 32.37           H
ATOM   2121  N   GLY A 138      11.201  58.338 111.199  1.00 23.73           N
ATOM   2122  CA  GLY A 138      11.578  58.750 109.869  1.00 27.43           C
ATOM   2123  C   GLY A 138      11.234  57.657 108.892  1.00 23.13           C
ATOM   2124  O   GLY A 138      10.819  56.554 109.270  1.00 21.09           O
ATOM   2125  H   GLY A 138      10.838  57.559 111.249  1.00 28.52           H
ATOM   2126  HA2 GLY A 138      11.106  59.562 109.620  1.00 32.97           H
ATOM   2127  HA3 GLY A 138      12.533  58.923 109.828  1.00 32.97           H
ATOM   2128  N   VAL A 139      11.455  57.982 107.631  1.00 16.91           N
ATOM   2129  CA  VAL A 139      11.086  57.164 106.503  1.00 20.89           C
ATOM   2130  C   VAL A 139      12.358  56.678 105.828  1.00 23.25           C
ATOM   2131  O   VAL A 139      13.206  57.484 105.452  1.00 24.34           O
ATOM   2132  CB  VAL A 139      10.220  57.959 105.534  1.00 17.88           C
ATOM   2133  CG1 VAL A 139       9.895  57.117 104.314  1.00 23.47           C
ATOM   2134  CG2 VAL A 139       8.978  58.450 106.280  1.00 18.04           C
ATOM   2135  H   VAL A 139      11.814  58.722 107.385  1.00 20.35           H
ATOM   2136  HA  VAL A 139      10.576  56.395 106.813  1.00 25.12           H
ATOM   2137  HB  VAL A 139      10.707  58.741 105.242  1.00 21.51           H
ATOM   2138 HG11 VAL A 139       9.346  57.641 103.708  1.00 28.22           H
ATOM   2139 HG12 VAL A 139      10.718  56.858 103.880  1.00 28.22           H
ATOM   2140 HG13 VAL A 139       9.411  56.323 104.599  1.00 28.22           H
ATOM   2141 HG21 VAL A 139       8.430  58.959 105.666  1.00 21.70           H
ATOM   2142 HG22 VAL A 139       8.490  57.682 106.623  1.00 21.70           H
ATOM   2143 HG23 VAL A 139       9.259  59.017 107.016  1.00 21.70           H
ATOM   2144  N   ASP A 140      12.493  55.366 105.681  1.00 19.62           N
ATOM   2145  CA  ASP A 140      13.574  54.777 104.909  1.00 20.00           C
ATOM   2146  C   ASP A 140      12.993  54.050 103.705  1.00 19.49           C
ATOM   2147  O   ASP A 140      12.105  53.198 103.850  1.00 22.32           O
ATOM   2148  CB  ASP A 140      14.388  53.796 105.750  1.00 19.40           C
ATOM   2149  CG  ASP A 140      15.481  53.159 104.945  1.00 23.83           C
ATOM   2150  OD1 ASP A 140      16.373  53.897 104.485  1.00 21.63           O
ATOM   2151  OD2 ASP A 140      15.405  51.945 104.708  1.00 20.60           O1-
ATOM   2152  H   ASP A 140      11.967  54.786 106.038  1.00 23.60           H
ATOM   2153  HA  ASP A 140      14.170  55.479 104.602  1.00 24.05           H
ATOM   2154  HB2 ASP A 140      14.794  54.270 106.492  1.00 23.34           H
ATOM   2155  HB3 ASP A 140      13.795  53.100 106.087  1.00 23.34           H
ATOM   2156  N   ILE A 141      13.478  54.372 102.513  1.00 21.77           N
ATOM   2157  CA  ILE A 141      12.970  53.719 101.311  1.00 21.11           C
ATOM   2158  C   ILE A 141      14.030  52.816 100.726  1.00 20.16           C
ATOM   2159  O   ILE A 141      15.131  53.277 100.388  1.00 19.54           O
ATOM   2160  CB  ILE A 141      12.481  54.723 100.279  1.00 22.47           C
ATOM   2161  CG1 ILE A 141      11.356  55.570 100.903  1.00 23.34           C
ATOM   2162  CG2 ILE A 141      11.943  53.947  99.068  1.00 25.49           C
ATOM   2163  CD1 ILE A 141      10.795  56.590  99.974  1.00 26.19           C
ATOM   2164  H   ILE A 141      14.090  54.961 102.373  1.00 26.17           H
ATOM   2165  HA  ILE A 141      12.209  53.168 101.543  1.00 25.38           H
ATOM   2166  HB  ILE A 141      13.217  55.300 100.008  1.00 27.02           H
ATOM   2167 HG12 ILE A 141      10.628  54.990 101.172  1.00 28.06           H
ATOM   2168 HG13 ILE A 141      11.710  56.045 101.671  1.00 28.06           H
ATOM   2169 HG21 ILE A 141      11.609  54.570  98.402  1.00 30.64           H
ATOM   2170 HG22 ILE A 141      12.657  53.417  98.676  1.00 30.64           H
ATOM   2171 HG23 ILE A 141      11.234  53.359  99.367  1.00 30.64           H
ATOM   2172 HD11 ILE A 141      10.157  57.131 100.472  1.00 31.49           H
ATOM   2173 HD12 ILE A 141      11.514  57.146  99.634  1.00 31.49           H
ATOM   2174 HD13 ILE A 141      10.342  56.137  99.246  1.00 31.49           H
ATOM   2175  N   ASP A 142      13.667  51.547 100.544  1.00 23.33           N
ATOM   2176  CA  ASP A 142      14.580  50.497 100.053  1.00 21.75           C
ATOM   2177  C   ASP A 142      14.060  49.847  98.761  1.00 24.16           C
ATOM   2178  O   ASP A 142      13.857  48.633  98.717  1.00 25.09           O
ATOM   2179  CB  ASP A 142      14.762  49.404 101.115  1.00 17.07           C
ATOM   2180  CG  ASP A 142      15.324  49.913 102.442  1.00 23.14           C
ATOM   2181  OD1 ASP A 142      15.776  51.052 102.569  1.00 17.83           O
ATOM   2182  OD2 ASP A 142      15.334  49.119 103.401  1.00 21.09           O1-
ATOM   2183  H   ASP A 142      12.875  51.260 100.720  1.00 28.04           H
ATOM   2184  HA  ASP A 142      15.452  50.890  99.869  1.00 26.16           H
ATOM   2185  HB2 ASP A 142      13.901  48.993 101.283  1.00 20.54           H
ATOM   2186  HB3 ASP A 142      15.389  48.742 100.787  1.00 20.54           H
ATOM   2187  N   TRP A 143      13.970  50.600  97.672  1.00 26.45           N
ATOM   2188  CA  TRP A 143      13.615  50.006  96.376  1.00 24.83           C
ATOM   2189  C   TRP A 143      14.852  49.374  95.721  1.00 18.66           C
ATOM   2190  O   TRP A 143      15.772  50.124  95.351  1.00 24.74           O
ATOM   2191  CB  TRP A 143      13.035  51.123  95.521  1.00 23.57           C
ATOM   2192  CG  TRP A 143      12.594  50.815  94.127  1.00 24.31           C
ATOM   2193  CD1 TRP A 143      12.791  49.670  93.408  1.00 28.76           C
ATOM   2194  CD2 TRP A 143      11.915  51.729  93.251  1.00 25.37           C
ATOM   2195  NE1 TRP A 143      12.254  49.820  92.136  1.00 29.85           N
ATOM   2196  CE2 TRP A 143      11.702  51.069  92.031  1.00 27.99           C
ATOM   2197  CE3 TRP A 143      11.433  53.031  93.404  1.00 29.98           C
ATOM   2198  CZ2 TRP A 143      11.030  51.671  90.961  1.00 29.23           C
ATOM   2199  CZ3 TRP A 143      10.769  53.626  92.354  1.00 33.61           C
ATOM   2200  CH2 TRP A 143      10.580  52.942  91.136  1.00 36.89           C
ATOM   2201  H   TRP A 143      14.102  51.453  97.651  1.00 31.79           H
ATOM   2202  HA  TRP A 143      12.935  49.321  96.502  1.00 29.85           H
ATOM   2203  HB2 TRP A 143      12.265  51.479  95.993  1.00 28.34           H
ATOM   2204  HB3 TRP A 143      13.714  51.819  95.459  1.00 28.34           H
ATOM   2205  HD1 TRP A 143      13.232  48.911  93.716  1.00 34.56           H
ATOM   2206  HE1 TRP A 143      12.253  49.222  91.517  1.00 35.87           H
ATOM   2207  HE3 TRP A 143      11.549  53.486  94.205  1.00 36.03           H
ATOM   2208  HZ2 TRP A 143      10.904  51.222  90.155  1.00 35.14           H
ATOM   2209  HZ3 TRP A 143      10.454  54.496  92.445  1.00 40.39           H
ATOM   2210  HH2 TRP A 143      10.136  53.365  90.435  1.00 44.33           H
ATOM   2211  N   GLU A 144      14.939  48.020  95.625  1.00 29.79           N
ATOM   2212  CA  GLU A 144      16.237  47.464  95.181  1.00 29.46           C
ATOM   2213  C   GLU A 144      15.931  47.018  93.766  1.00 33.72           C
ATOM   2214  O   GLU A 144      15.682  45.876  93.390  1.00 35.60           O
ATOM   2215  CB  GLU A 144      16.664  46.270  96.017  1.00 32.66           C
ATOM   2216  CG  GLU A 144      17.069  46.693  97.422  1.00 30.97           C
ATOM   2217  CD  GLU A 144      17.455  45.406  98.160  1.00 30.59           C
ATOM   2218  OE1 GLU A 144      18.070  44.513  97.512  1.00 34.18           O
ATOM   2219  OE2 GLU A 144      17.037  45.269  99.328  1.00 44.44           O1-
ATOM   2220  H   GLU A 144      14.233  47.367  96.015  1.00 35.80           H
ATOM   2221  HA  GLU A 144      17.035  48.275  95.202  1.00 35.40           H
ATOM   2222  HB2 GLU A 144      15.855  45.498  96.063  1.00 39.25           H
ATOM   2223  HB3 GLU A 144      17.523  45.756  95.517  1.00 39.25           H
ATOM   2224  HG2 GLU A 144      17.926  47.403  97.419  1.00 37.22           H
ATOM   2225  HG3 GLU A 144      16.254  47.212  97.965  1.00 37.22           H
ATOM   2226  N   TYR A 145      15.849  47.978  92.767  1.00 26.69           N
ATOM   2227  CA  TYR A 145      16.119  49.458  92.586  1.00 30.01           C
ATOM   2228  C   TYR A 145      15.374  50.166  91.397  1.00 31.65           C
ATOM   2229  O   TYR A 145      15.063  49.546  90.410  1.00 34.30           O
ATOM   2230  CB  TYR A 145      17.613  49.717  92.338  1.00 30.38           C
ATOM   2231  CG  TYR A 145      18.510  48.938  93.247  1.00 32.24           C
ATOM   2232  CD1 TYR A 145      19.128  49.542  94.309  1.00 30.43           C
ATOM   2233  CD2 TYR A 145      18.722  47.587  93.050  1.00 29.40           C
ATOM   2234  CE1 TYR A 145      19.926  48.831  95.150  1.00 23.38           C
ATOM   2235  CE2 TYR A 145      19.498  46.859  93.901  1.00 26.43           C
ATOM   2236  CZ  TYR A 145      20.114  47.495  94.945  1.00 28.70           C
ATOM   2237  OH  TYR A 145      20.903  46.769  95.786  1.00 28.38           O
ATOM   2238  H   TYR A 145      15.566  47.705  92.008  1.00 32.09           H
ATOM   2239  HA  TYR A 145      15.850  49.938  93.363  1.00 36.07           H
ATOM   2240  HB2 TYR A 145      17.818  49.456  91.424  1.00 36.51           H
ATOM   2241  HB3 TYR A 145      17.796  50.662  92.458  1.00 36.51           H
ATOM   2242  HD1 TYR A 145      18.995  50.449  94.450  1.00 36.57           H
ATOM   2243  HD2 TYR A 145      18.295  47.158  92.343  1.00 35.33           H
ATOM   2244  HE1 TYR A 145      20.338  49.254  95.867  1.00 28.11           H
ATOM   2245  HE2 TYR A 145      19.636  45.949  93.760  1.00 31.77           H
ATOM   2246  HH  TYR A 145      20.899  45.960  95.553  1.00 34.10           H
ATOM   2247  N   PRO A 146      15.170  51.488  91.460  1.00 29.01           N
ATOM   2248  CA  PRO A 146      14.567  52.201  90.318  1.00 34.74           C
ATOM   2249  C   PRO A 146      15.481  52.274  89.113  1.00 32.18           C
ATOM   2250  O   PRO A 146      16.682  52.483  89.251  1.00 34.59           O
ATOM   2251  CB  PRO A 146      14.334  53.603  90.859  1.00 33.90           C
ATOM   2252  CG  PRO A 146      15.398  53.727  91.945  1.00 29.17           C
ATOM   2253  CD  PRO A 146      15.429  52.396  92.582  1.00 30.78           C
ATOM   2254  HA  PRO A 146      13.721  51.806  90.076  1.00 41.74           H
ATOM   2255  HB2 PRO A 146      14.472  54.261  90.157  1.00 40.73           H
ATOM   2256  HB3 PRO A 146      13.444  53.670  91.231  1.00 40.73           H
ATOM   2257  HG2 PRO A 146      16.251  53.939  91.537  1.00 35.06           H
ATOM   2258  HG3 PRO A 146      15.143  54.405  92.588  1.00 35.06           H
ATOM   2259  HD2 PRO A 146      16.306  52.237  92.957  1.00 36.99           H
ATOM   2260  HD3 PRO A 146      14.730  52.329  93.244  1.00 36.99           H
ATOM   2261  N   GLN A 147      14.889  52.207  87.919  1.00 30.70           N
ATOM   2262  CA  GLN A 147      15.664  52.190  86.688  1.00 36.04           C
ATOM   2263  C   GLN A 147      15.590  53.543  86.000  1.00 41.62           C
ATOM   2264  O   GLN A 147      14.633  54.300  86.172  1.00 46.06           O
ATOM   2265  CB  GLN A 147      15.180  51.107  85.729  1.00 49.20           C
ATOM   2266  CG  GLN A 147      15.299  49.700  86.242  1.00 45.00           C
ATOM   2267  CD  GLN A 147      14.686  48.723  85.274  1.00 43.43           C
ATOM   2268  OE1 GLN A 147      14.895  48.845  84.072  1.00 53.00           O
ATOM   2269  NE2 GLN A 147      13.903  47.765  85.783  1.00 41.60           N
ATOM   2270  H   GLN A 147      14.040  52.178  87.802  1.00 36.90           H
ATOM   2271  HA  GLN A 147      16.595  52.008  86.890  1.00 43.30           H
ATOM   2272  HB2 GLN A 147      14.246  51.270  85.519  1.00 59.10           H
ATOM   2273  HB3 GLN A 147      15.718  51.158  84.922  1.00 59.10           H
ATOM   2274  HG2 GLN A 147      16.238  49.475  86.343  1.00 54.06           H
ATOM   2275  HG3 GLN A 147      14.836  49.631  87.092  1.00 54.06           H
ATOM   2276 HE21 GLN A 147      13.679  47.787  86.614  1.00 49.97           H
ATOM   2277 HE22 GLN A 147      13.619  47.129  85.281  1.00 49.97           H
ATOM   2278  N   ALA A 148      16.621  53.814  85.191  1.00 43.51           N
ATOM   2279  CA  ALA A 148      16.878  55.127  84.593  1.00 53.16           C
ATOM   2280  C   ALA A 148      15.618  55.971  84.364  1.00 48.97           C
ATOM   2281  O   ALA A 148      15.580  57.142  84.754  1.00 45.29           O
ATOM   2282  CB  ALA A 148      17.655  54.955  83.274  1.00 47.36           C
ATOM   2283  H   ALA A 148      17.213  53.230  84.982  1.00 52.27           H
ATOM   2284  HA  ALA A 148      17.451  55.631  85.192  1.00 63.84           H
ATOM   2285  HB1 ALA A 148      17.775  55.822  82.855  1.00 56.88           H
ATOM   2286  HB2 ALA A 148      18.522  54.563  83.468  1.00 56.88           H
ATOM   2287  HB3 ALA A 148      17.155  54.370  82.683  1.00 56.88           H
ATOM   2288  N   ALA A 149      14.579  55.409  83.747  1.00 47.09           N
ATOM   2289  CA  ALA A 149      13.421  56.226  83.409  1.00 39.59           C
ATOM   2290  C   ALA A 149      12.550  56.518  84.619  1.00 45.41           C
ATOM   2291  O   ALA A 149      11.778  57.484  84.598  1.00 40.01           O
ATOM   2292  CB  ALA A 149      12.601  55.536  82.327  1.00 51.29           C
ATOM   2293  H   ALA A 149      14.521  54.582  83.524  1.00 56.56           H
ATOM   2294  HA  ALA A 149      13.726  57.076  83.055  1.00 47.56           H
ATOM   2295  HB1 ALA A 149      11.809  56.066  82.143  1.00 61.61           H
ATOM   2296  HB2 ALA A 149      13.142  55.461  81.525  1.00 61.61           H
ATOM   2297  HB3 ALA A 149      12.346  54.653  82.640  1.00 61.61           H
ATOM   2298  N   GLU A 150      12.658  55.714  85.669  1.00 43.09           N
ATOM   2299  CA  GLU A 150      11.879  55.911  86.874  1.00 33.73           C
ATOM   2300  C   GLU A 150      12.561  56.841  87.870  1.00 39.31           C
ATOM   2301  O   GLU A 150      11.937  57.223  88.871  1.00 34.75           O
ATOM   2302  CB  GLU A 150      11.627  54.566  87.532  1.00 41.31           C
ATOM   2303  CG  GLU A 150      11.065  53.542  86.572  1.00 42.18           C
ATOM   2304  CD  GLU A 150      11.395  52.146  86.974  1.00 40.11           C
ATOM   2305  OE1 GLU A 150      12.241  51.954  87.874  1.00 42.49           O
ATOM   2306  OE2 GLU A 150      10.821  51.223  86.370  1.00 36.62           O1-
ATOM   2307  H   GLU A 150      13.185  55.035  85.707  1.00 51.76           H
ATOM   2308  HA  GLU A 150      11.022  56.287  86.630  1.00 40.53           H
ATOM   2309  HB2 GLU A 150      12.465  54.231  87.885  1.00 49.62           H
ATOM   2310  HB3 GLU A 150      10.983  54.677  88.250  1.00 49.62           H
ATOM   2311  HG2 GLU A 150      10.100  53.624  86.536  1.00 50.67           H
ATOM   2312  HG3 GLU A 150      11.439  53.683  85.689  1.00 50.67           H
ATOM   2313  N   VAL A 151      13.821  57.195  87.616  1.00 33.72           N
ATOM   2314  CA  VAL A 151      14.616  57.947  88.580  1.00 37.09           C
ATOM   2315  C   VAL A 151      14.026  59.332  88.809  1.00 33.74           C
ATOM   2316  O   VAL A 151      13.973  59.816  89.942  1.00 22.63           O
ATOM   2317  CB  VAL A 151      16.076  58.046  88.107  1.00 32.52           C
ATOM   2318  CG1 VAL A 151      16.896  58.880  89.079  1.00 32.31           C
ATOM   2319  CG2 VAL A 151      16.689  56.663  87.923  1.00 40.41           C
ATOM   2320  H   VAL A 151      14.236  57.008  86.887  1.00 40.52           H
ATOM   2321  HA  VAL A 151      14.609  57.471  89.424  1.00 44.56           H
ATOM   2322  HB  VAL A 151      16.088  58.496  87.249  1.00 39.08           H
ATOM   2323 HG11 VAL A 151      17.797  58.951  88.732  1.00 38.82           H
ATOM   2324 HG12 VAL A 151      16.516  59.769  89.159  1.00 38.82           H
ATOM   2325 HG13 VAL A 151      16.902  58.443  89.946  1.00 38.82           H
ATOM   2326 HG21 VAL A 151      17.596  56.767  87.596  1.00 48.55           H
ATOM   2327 HG22 VAL A 151      16.687  56.195  88.770  1.00 48.55           H
ATOM   2328 HG23 VAL A 151      16.165  56.172  87.268  1.00 48.55           H
ATOM   2329  N   ASP A 152      13.641  60.021  87.737  1.00 28.89           N
ATOM   2330  CA  ASP A 152      13.108  61.366  87.914  1.00 31.10           C
ATOM   2331  C   ASP A 152      11.890  61.360  88.820  1.00 26.61           C
ATOM   2332  O   ASP A 152      11.695  62.296  89.595  1.00 25.87           O
ATOM   2333  CB  ASP A 152      12.757  62.009  86.568  1.00 31.43           C
ATOM   2334  CG  ASP A 152      13.978  62.509  85.822  1.00 38.94           C
ATOM   2335  OD1 ASP A 152      15.075  62.483  86.411  1.00 33.01           O
ATOM   2336  OD2 ASP A 152      13.841  62.939  84.657  1.00 34.01           O1-
ATOM   2337  H   ASP A 152      13.684  59.746  86.929  1.00 34.72           H
ATOM   2338  HA  ASP A 152      13.786  61.909  88.345  1.00 37.38           H
ATOM   2339  HB2 ASP A 152      12.314  61.353  86.011  1.00 37.77           H
ATOM   2340  HB3 ASP A 152      12.177  62.770  86.729  1.00 37.77           H
ATOM   2341  N   GLY A 153      11.057  60.319  88.740  1.00 25.29           N
ATOM   2342  CA  GLY A 153       9.909  60.240  89.637  1.00 29.04           C
ATOM   2343  C   GLY A 153      10.314  59.877  91.056  1.00 23.82           C
ATOM   2344  O   GLY A 153       9.847  60.484  92.027  1.00 25.41           O
ATOM   2345  H   GLY A 153      11.138  59.660  88.196  1.00 30.40           H
ATOM   2346  HA2 GLY A 153       9.448  61.099  89.664  1.00 34.91           H
ATOM   2347  HA3 GLY A 153       9.295  59.564  89.318  1.00 34.91           H
ATOM   2348  N   PHE A 154      11.182  58.866  91.189  1.00 25.77           N
ATOM   2349  CA  PHE A 154      11.798  58.549  92.478  1.00 27.38           C
ATOM   2350  C   PHE A 154      12.340  59.817  93.138  1.00 17.97           C
ATOM   2351  O   PHE A 154      11.989  60.129  94.277  1.00 27.89           O
ATOM   2352  CB  PHE A 154      12.903  57.491  92.271  1.00 19.96           C
ATOM   2353  CG  PHE A 154      13.551  56.982  93.529  1.00 17.93           C
ATOM   2354  CD1 PHE A 154      12.873  56.169  94.412  1.00 27.18           C
ATOM   2355  CD2 PHE A 154      14.872  57.275  93.788  1.00 33.68           C
ATOM   2356  CE1 PHE A 154      13.484  55.706  95.529  1.00 35.10           C
ATOM   2357  CE2 PHE A 154      15.478  56.795  94.903  1.00 29.56           C
ATOM   2358  CZ  PHE A 154      14.795  56.010  95.768  1.00 28.85           C
ATOM   2359  H   PHE A 154      11.431  58.352  90.543  1.00 30.98           H
ATOM   2360  HA  PHE A 154      11.126  58.161  93.062  1.00 32.90           H
ATOM   2361  HB2 PHE A 154      12.532  56.712  91.821  1.00 24.01           H
ATOM   2362  HB3 PHE A 154      13.601  57.879  91.717  1.00 24.01           H
ATOM   2363  HD1 PHE A 154      11.982  55.953  94.257  1.00 32.67           H
ATOM   2364  HD2 PHE A 154      15.357  57.810  93.200  1.00 40.47           H
ATOM   2365  HE1 PHE A 154      13.018  55.167  96.123  1.00 42.18           H
ATOM   2366  HE2 PHE A 154      16.364  57.006  95.077  1.00 35.52           H
ATOM   2367  HZ  PHE A 154      15.212  55.693  96.538  1.00 34.68           H
ATOM   2368  N   ILE A 155      13.164  60.582  92.410  1.00 23.44           N
ATOM   2369  CA  ILE A 155      13.728  61.820  92.942  1.00 23.54           C
ATOM   2370  C   ILE A 155      12.636  62.778  93.381  1.00 29.26           C
ATOM   2371  O   ILE A 155      12.756  63.443  94.418  1.00 22.36           O
ATOM   2372  CB  ILE A 155      14.632  62.488  91.908  1.00 26.97           C
ATOM   2373  CG1 ILE A 155      15.939  61.717  91.789  1.00 26.24           C
ATOM   2374  CG2 ILE A 155      14.844  63.971  92.276  1.00 20.81           C
ATOM   2375  CD1 ILE A 155      16.790  62.193  90.631  1.00 30.93           C
ATOM   2376  H   ILE A 155      13.405  60.405  91.602  1.00 28.19           H
ATOM   2377  HA  ILE A 155      14.267  61.618  93.715  1.00 28.30           H
ATOM   2378  HB  ILE A 155      14.171  62.452  91.056  1.00 32.41           H
ATOM   2379 HG12 ILE A 155      16.450  61.822  92.607  1.00 31.55           H
ATOM   2380 HG13 ILE A 155      15.733  60.778  91.644  1.00 31.55           H
ATOM   2381 HG21 ILE A 155      15.489  64.361  91.661  1.00 25.02           H
ATOM   2382 HG22 ILE A 155      14.011  64.455  92.199  1.00 25.02           H
ATOM   2383 HG23 ILE A 155      15.184  64.030  93.178  1.00 25.02           H
ATOM   2384 HD11 ILE A 155      17.604  61.664  90.614  1.00 37.17           H
ATOM   2385 HD12 ILE A 155      16.296  62.071  89.806  1.00 37.17           H
ATOM   2386 HD13 ILE A 155      17.007  63.127  90.753  1.00 37.17           H
ATOM   2387  N   ALA A 156      11.606  62.957  92.543  1.00 26.39           N
ATOM   2388  CA  ALA A 156      10.575  63.933  92.882  1.00 23.85           C
ATOM   2389  C   ALA A 156       9.811  63.474  94.093  1.00 21.92           C
ATOM   2390  O   ALA A 156       9.364  64.295  94.890  1.00 27.72           O
ATOM   2391  CB  ALA A 156       9.616  64.147  91.702  1.00 31.05           C
ATOM   2392  H   ALA A 156      11.483  62.537  91.805  1.00 31.72           H
ATOM   2393  HA  ALA A 156      10.991  64.785  93.094  1.00 28.67           H
ATOM   2394  HB1 ALA A 156       8.940  64.797  91.955  1.00 37.32           H
ATOM   2395  HB2 ALA A 156      10.124  64.479  90.946  1.00 37.32           H
ATOM   2396  HB3 ALA A 156       9.188  63.303  91.472  1.00 37.32           H
ATOM   2397  N   ALA A 157       9.661  62.155  94.241  1.00 23.93           N
ATOM   2398  CA  ALA A 157       8.961  61.617  95.380  1.00 23.31           C
ATOM   2399  C   ALA A 157       9.732  61.867  96.666  1.00 26.44           C
ATOM   2400  O   ALA A 157       9.142  62.224  97.680  1.00 21.86           O
ATOM   2401  CB  ALA A 157       8.742  60.136  95.167  1.00 27.61           C
ATOM   2402  H   ALA A 157       9.950  61.557  93.697  1.00 28.77           H
ATOM   2403  HA  ALA A 157       8.101  62.055  95.448  1.00 28.03           H
ATOM   2404  HB1 ALA A 157       8.245  59.771  95.914  1.00 33.19           H
ATOM   2405  HB2 ALA A 157       8.256  60.019  94.338  1.00 33.19           H
ATOM   2406  HB3 ALA A 157       9.613  59.716  95.097  1.00 33.19           H
ATOM   2407  N   LEU A 158      11.048  61.673  96.635  1.00 21.27           N
ATOM   2408  CA  LEU A 158      11.885  61.931  97.807  1.00 27.07           C
ATOM   2409  C   LEU A 158      11.833  63.390  98.214  1.00 26.13           C
ATOM   2410  O   LEU A 158      11.718  63.703  99.395  1.00 26.46           O
ATOM   2411  CB  LEU A 158      13.328  61.544  97.521  1.00 21.43           C
ATOM   2412  CG  LEU A 158      13.537  60.033  97.286  1.00 25.73           C
ATOM   2413  CD1 LEU A 158      14.906  59.755  96.771  1.00 22.41           C
ATOM   2414  CD2 LEU A 158      13.386  59.297  98.570  1.00 26.94           C
ATOM   2415  H   LEU A 158      11.481  61.401  95.944  1.00 25.57           H
ATOM   2416  HA  LEU A 158      11.563  61.417  98.561  1.00 32.54           H
ATOM   2417  HB2 LEU A 158      13.636  62.036  96.743  1.00 25.77           H
ATOM   2418  HB3 LEU A 158      13.862  61.804  98.290  1.00 25.77           H
ATOM   2419  HG  LEU A 158      12.892  59.705  96.643  1.00 30.93           H
ATOM   2420 HD11 LEU A 158      15.011  58.800  96.670  1.00 26.94           H
ATOM   2421 HD12 LEU A 158      15.022  60.201  95.914  1.00 26.94           H
ATOM   2422 HD13 LEU A 158      15.542  60.100  97.418  1.00 26.94           H
ATOM   2423 HD21 LEU A 158      13.488  58.347  98.401  1.00 32.38           H
ATOM   2424 HD22 LEU A 158      14.083  59.604  99.174  1.00 32.38           H
ATOM   2425 HD23 LEU A 158      12.512  59.477  98.952  1.00 32.38           H
ATOM   2426  N   GLN A 159      11.933  64.295  97.244  1.00 29.78           N
ATOM   2427  CA  GLN A 159      11.826  65.719  97.549  1.00 24.42           C
ATOM   2428  C   GLN A 159      10.504  66.025  98.227  1.00 24.33           C
ATOM   2429  O   GLN A 159      10.437  66.855  99.140  1.00 27.48           O
ATOM   2430  CB  GLN A 159      11.935  66.552  96.271  1.00 24.72           C
ATOM   2431  CG  GLN A 159      13.272  66.541  95.579  1.00 27.61           C
ATOM   2432  CD  GLN A 159      13.157  66.994  94.088  1.00 35.54           C
ATOM   2433  OE1 GLN A 159      12.072  66.939  93.488  1.00 29.70           O
ATOM   2434  NE2 GLN A 159      14.282  67.402  93.496  1.00 30.12           N
ATOM   2435  H   GLN A 159      12.056  64.109  96.412  1.00 35.79           H
ATOM   2436  HA  GLN A 159      12.549  65.962  98.150  1.00 29.36           H
ATOM   2437  HB2 GLN A 159      11.271  66.245  95.634  1.00 29.72           H
ATOM   2438  HB3 GLN A 159      11.750  67.475  96.504  1.00 29.72           H
ATOM   2439  HG2 GLN A 159      13.883  67.135  96.044  1.00 33.18           H
ATOM   2440  HG3 GLN A 159      13.619  65.636  95.593  1.00 33.18           H
ATOM   2441 HE21 GLN A 159      15.014  67.438  93.941  1.00 36.19           H
ATOM   2442 HE22 GLN A 159      14.271  67.623  92.667  1.00 36.19           H
ATOM   2443  N   GLU A 160       9.432  65.395  97.754  1.00 31.41           N
ATOM   2444  CA  GLU A 160       8.111  65.610  98.319  1.00 23.59           C
ATOM   2445  C   GLU A 160       8.042  65.079  99.744  1.00 36.78           C
ATOM   2446  O   GLU A 160       7.458  65.709 100.639  1.00 32.22           O
ATOM   2447  CB  GLU A 160       7.081  64.909  97.450  1.00 37.23           C
ATOM   2448  CG  GLU A 160       5.752  65.558  97.449  1.00 45.77           C
ATOM   2449  CD  GLU A 160       5.903  67.044  97.257  1.00 46.23           C
ATOM   2450  OE1 GLU A 160       6.553  67.441  96.262  1.00 41.15           O
ATOM   2451  OE2 GLU A 160       5.451  67.791  98.153  1.00 52.20           O1-
ATOM   2452  H   GLU A 160       9.444  64.835  97.106  1.00 37.74           H
ATOM   2453  HA  GLU A 160       7.963  66.560  98.351  1.00 28.36           H
ATOM   2454  HB2 GLU A 160       7.403  64.904  96.537  1.00 44.73           H
ATOM   2455  HB3 GLU A 160       6.972  64.002  97.777  1.00 44.73           H
ATOM   2456  HG2 GLU A 160       5.229  65.204  96.712  1.00 54.98           H
ATOM   2457  HG3 GLU A 160       5.308  65.391  98.294  1.00 54.98           H
ATOM   2458  N   ILE A 161       8.650  63.927  99.986  1.00 27.13           N
ATOM   2459  CA  ILE A 161       8.698  63.418 101.348  1.00 29.80           C
ATOM   2460  C   ILE A 161       9.482  64.366 102.237  1.00 26.06           C
ATOM   2461  O   ILE A 161       9.059  64.676 103.356  1.00 28.76           O
ATOM   2462  CB  ILE A 161       9.280  62.006 101.353  1.00 28.75           C
ATOM   2463  CG1 ILE A 161       8.182  61.043 100.864  1.00 31.41           C
ATOM   2464  CG2 ILE A 161       9.747  61.661 102.719  1.00 23.72           C
ATOM   2465  CD1 ILE A 161       8.613  59.636 100.593  1.00 26.82           C
ATOM   2466  H   ILE A 161       9.028  63.435  99.394  1.00 32.60           H
ATOM   2467  HA  ILE A 161       7.794  63.368 101.697  1.00 35.81           H
ATOM   2468  HB  ILE A 161      10.029  61.980 100.738  1.00 34.56           H
ATOM   2469 HG12 ILE A 161       7.485  61.008 101.537  1.00 37.74           H
ATOM   2470 HG13 ILE A 161       7.819  61.401 100.038  1.00 37.74           H
ATOM   2471 HG21 ILE A 161      10.017  60.732 102.723  1.00 28.52           H
ATOM   2472 HG22 ILE A 161      10.499  62.216 102.968  1.00 28.52           H
ATOM   2473 HG23 ILE A 161       9.007  61.788 103.333  1.00 28.52           H
ATOM   2474 HD11 ILE A 161       7.842  59.136 100.282  1.00 32.24           H
ATOM   2475 HD12 ILE A 161       9.302  59.633  99.907  1.00 32.24           H
ATOM   2476 HD13 ILE A 161       8.956  59.236 101.410  1.00 32.24           H
ATOM   2477  N   ARG A 162      10.575  64.912 101.724  1.00 25.43           N
ATOM   2478  CA  ARG A 162      11.388  65.824 102.522  1.00 28.45           C
ATOM   2479  C   ARG A 162      10.577  67.043 102.937  1.00 27.37           C
ATOM   2480  O   ARG A 162      10.562  67.409 104.119  1.00 31.86           O
ATOM   2481  CB  ARG A 162      12.653  66.203 101.728  1.00 26.62           C
ATOM   2482  CG  ARG A 162      13.546  67.327 102.267  1.00 25.45           C
ATOM   2483  CD  ARG A 162      13.975  67.149 103.721  1.00 30.72           C
ATOM   2484  NE  ARG A 162      14.810  65.969 103.909  1.00 22.82           N
ATOM   2485  CZ  ARG A 162      15.251  65.521 105.087  1.00 30.31           C
ATOM   2486  NH1 ARG A 162      14.937  66.145 106.212  1.00 17.71           N
ATOM   2487  NH2 ARG A 162      15.996  64.423 105.147  1.00 24.58           N1+
ATOM   2488  H   ARG A 162      10.857  64.788 100.921  1.00 30.57           H
ATOM   2489  HA  ARG A 162      11.660  65.364 103.334  1.00 34.19           H
ATOM   2490  HB2 ARG A 162      13.210  65.410 101.648  1.00 31.99           H
ATOM   2491  HB3 ARG A 162      12.371  66.470 100.841  1.00 31.99           H
ATOM   2492  HG2 ARG A 162      14.349  67.372 101.725  1.00 30.59           H
ATOM   2493  HG3 ARG A 162      13.060  68.165 102.199  1.00 30.59           H
ATOM   2494  HD2 ARG A 162      14.478  67.933 103.999  1.00 36.92           H
ATOM   2495  HD3 ARG A 162      13.183  67.038 104.269  1.00 36.92           H
ATOM   2496  HE  ARG A 162      15.074  65.557 103.205  1.00 27.43           H
ATOM   2497 HH11 ARG A 162      14.452  66.860 106.202  1.00 21.30           H
ATOM   2498 HH12 ARG A 162      15.231  65.840 106.958  1.00 21.30           H
ATOM   2499 HH21 ARG A 162      16.212  64.004 104.425  1.00 29.55           H
ATOM   2500 HH22 ARG A 162      16.280  64.138 105.904  1.00 29.55           H
ATOM   2501  N   THR A 163       9.861  67.655 101.985  1.00 18.49           N
ATOM   2502  CA  THR A 163       8.996  68.804 102.264  1.00 21.17           C
ATOM   2503  C   THR A 163       8.049  68.511 103.413  1.00 25.51           C
ATOM   2504  O   THR A 163       8.000  69.248 104.401  1.00 34.38           O
ATOM   2505  CB  THR A 163       8.219  69.170 100.989  1.00 22.24           C
ATOM   2506  OG1 THR A 163       9.132  69.694 100.016  1.00 21.76           O
ATOM   2507  CG2 THR A 163       7.111  70.173 101.227  1.00 30.01           C
ATOM   2508  H   THR A 163       9.872  67.418 101.161  1.00 22.24           H
ATOM   2509  HA  THR A 163       9.535  69.571 102.502  1.00 25.45           H
ATOM   2510  HB  THR A 163       7.799  68.380 100.626  1.00 26.74           H
ATOM   2511  HG1 THR A 163       9.584  69.087  99.660  1.00 26.17           H
ATOM   2512 HG21 THR A 163       6.699  70.393 100.378  1.00 36.07           H
ATOM   2513 HG22 THR A 163       6.431  69.811 101.817  1.00 36.07           H
ATOM   2514 HG23 THR A 163       7.485  70.976 101.609  1.00 36.07           H
ATOM   2515  N   LEU A 164       7.292  67.421 103.299  1.00 24.66           N
ATOM   2516  CA  LEU A 164       6.307  67.082 104.317  1.00 33.69           C
ATOM   2517  C   LEU A 164       6.972  66.824 105.661  1.00 34.75           C
ATOM   2518  O   LEU A 164       6.529  67.343 106.694  1.00 25.89           O
ATOM   2519  CB  LEU A 164       5.494  65.861 103.857  1.00 21.74           C
ATOM   2520  CG  LEU A 164       4.591  66.084 102.610  1.00 34.17           C
ATOM   2521  CD1 LEU A 164       3.789  64.835 102.280  1.00 29.22           C
ATOM   2522  CD2 LEU A 164       3.628  67.234 102.785  1.00 32.92           C
ATOM   2523  H   LEU A 164       7.341  66.859 102.646  1.00 29.64           H
ATOM   2524  HA  LEU A 164       5.705  67.832 104.438  1.00 40.48           H
ATOM   2525  HB2 LEU A 164       6.115  65.146 103.651  1.00 26.14           H
ATOM   2526  HB3 LEU A 164       4.914  65.588 104.581  1.00 26.14           H
ATOM   2527  HG  LEU A 164       5.148  66.292 101.846  1.00 41.06           H
ATOM   2528 HD11 LEU A 164       3.259  65.006 101.486  1.00 35.11           H
ATOM   2529 HD12 LEU A 164       4.396  64.095 102.124  1.00 35.11           H
ATOM   2530 HD13 LEU A 164       3.210  64.629 103.026  1.00 35.11           H
ATOM   2531 HD21 LEU A 164       3.062  67.275 101.999  1.00 39.56           H
ATOM   2532 HD22 LEU A 164       3.083  67.077 103.570  1.00 39.56           H
ATOM   2533 HD23 LEU A 164       4.131  68.060 102.876  1.00 39.56           H
ATOM   2534  N   LEU A 165       8.064  66.060 105.666  1.00 23.36           N
ATOM   2535  CA  LEU A 165       8.732  65.739 106.925  1.00 22.21           C
ATOM   2536  C   LEU A 165       9.203  66.997 107.619  1.00 19.81           C
ATOM   2537  O   LEU A 165       9.023  67.163 108.840  1.00 24.28           O
ATOM   2538  CB  LEU A 165       9.910  64.793 106.665  1.00 18.00           C
ATOM   2539  CG  LEU A 165       9.544  63.358 106.298  1.00 29.50           C
ATOM   2540  CD1 LEU A 165      10.810  62.498 106.110  1.00 26.06           C
ATOM   2541  CD2 LEU A 165       8.655  62.778 107.368  1.00 24.23           C
ATOM   2542  H   LEU A 165       8.426  65.736 104.966  1.00 28.09           H
ATOM   2543  HA  LEU A 165       8.100  65.312 107.516  1.00 26.70           H
ATOM   2544  HB2 LEU A 165      10.458  65.149 105.952  1.00 21.65           H
ATOM   2545  HB3 LEU A 165      10.423  64.739 107.485  1.00 21.65           H
ATOM   2546  HG  LEU A 165       9.046  63.354 105.467  1.00 35.45           H
ATOM   2547 HD11 LEU A 165      10.548  61.584 105.907  1.00 31.33           H
ATOM   2548 HD12 LEU A 165      11.342  62.859 105.384  1.00 31.33           H
ATOM   2549 HD13 LEU A 165      11.314  62.515 106.937  1.00 31.33           H
ATOM   2550 HD21 LEU A 165       8.496  61.843 107.168  1.00 29.13           H
ATOM   2551 HD22 LEU A 165       9.103  62.861 108.222  1.00 29.13           H
ATOM   2552 HD23 LEU A 165       7.815  63.255 107.381  1.00 29.13           H
ATOM   2553  N   ASN A 166       9.795  67.909 106.851  1.00 19.10           N
ATOM   2554  CA  ASN A 166      10.339  69.111 107.441  1.00 17.25           C
ATOM   2555  C   ASN A 166       9.221  69.935 108.025  1.00 24.18           C
ATOM   2556  O   ASN A 166       9.361  70.503 109.113  1.00 19.81           O
ATOM   2557  CB  ASN A 166      11.120  69.925 106.424  1.00 20.42           C
ATOM   2558  CG  ASN A 166      12.566  69.456 106.262  1.00 28.70           C
ATOM   2559  OD1 ASN A 166      12.981  68.429 106.775  1.00 22.15           O
ATOM   2560  ND2 ASN A 166      13.335  70.234 105.527  1.00 25.22           N
ATOM   2561  H   ASN A 166       9.868  67.857 105.998  1.00 22.97           H
ATOM   2562  HA  ASN A 166      10.945  68.864 108.154  1.00 20.75           H
ATOM   2563  HB2 ASN A 166      10.682  69.859 105.566  1.00 24.56           H
ATOM   2564  HB3 ASN A 166      11.142  70.849 106.715  1.00 24.56           H
ATOM   2565 HD21 ASN A 166      14.177  70.078 105.476  1.00 30.32           H
ATOM   2566 HD22 ASN A 166      12.989  70.899 105.106  1.00 30.32           H
ATOM   2567  N   GLN A 167       8.094  69.988 107.319  1.00 24.27           N
ATOM   2568  CA  GLN A 167       6.913  70.634 107.863  1.00 24.16           C
ATOM   2569  C   GLN A 167       6.473  69.942 109.124  1.00 21.41           C
ATOM   2570  O   GLN A 167       6.073  70.587 110.093  1.00 29.32           O
ATOM   2571  CB  GLN A 167       5.768  70.591 106.852  1.00 32.87           C
ATOM   2572  CG  GLN A 167       5.835  71.649 105.802  1.00 27.98           C
ATOM   2573  CD  GLN A 167       4.811  71.440 104.675  1.00 40.81           C
ATOM   2574  OE1 GLN A 167       3.809  70.739 104.841  1.00 41.38           O
ATOM   2575  NE2 GLN A 167       5.075  72.043 103.516  1.00 42.86           N
ATOM   2576  H   GLN A 167       7.996  69.659 106.528  1.00 29.18           H
ATOM   2577  HA  GLN A 167       7.121  71.557 108.065  1.00 29.04           H
ATOM   2578  HB2 GLN A 167       5.789  69.729 106.407  1.00 39.49           H
ATOM   2579  HB3 GLN A 167       4.925  70.682 107.330  1.00 39.49           H
ATOM   2580  HG2 GLN A 167       5.661  72.512 106.215  1.00 33.63           H
ATOM   2581  HG3 GLN A 167       6.726  71.649 105.414  1.00 33.63           H
ATOM   2582 HE21 GLN A 167       5.790  72.515 103.424  1.00 51.48           H
ATOM   2583 HE22 GLN A 167       4.529  71.958 102.856  1.00 51.48           H
ATOM   2584  N   GLN A 168       6.559  68.620 109.141  1.00 29.53           N
ATOM   2585  CA  GLN A 168       6.070  67.915 110.303  1.00 22.17           C
ATOM   2586  C   GLN A 168       6.992  68.088 111.499  1.00 20.20           C
ATOM   2587  O   GLN A 168       6.521  68.068 112.642  1.00 20.91           O
ATOM   2588  CB  GLN A 168       5.883  66.444 109.981  1.00 17.48           C
ATOM   2589  CG  GLN A 168       4.996  65.728 110.946  1.00 24.09           C
ATOM   2590  CD  GLN A 168       3.547  66.154 110.803  1.00 28.44           C
ATOM   2591  OE1 GLN A 168       2.929  66.602 111.774  1.00 28.43           O
ATOM   2592  NE2 GLN A 168       3.002  66.011 109.604  1.00 24.06           N
ATOM   2593  H   GLN A 168       6.891  68.129 108.516  1.00 35.48           H
ATOM   2594  HA  GLN A 168       5.215  68.293 110.543  1.00 26.65           H
ATOM   2595  HB2 GLN A 168       5.482  66.374 109.105  1.00 21.02           H
ATOM   2596  HB3 GLN A 168       6.751  66.007 109.989  1.00 21.02           H
ATOM   2597  HG2 GLN A 168       5.036  64.777 110.770  1.00 28.96           H
ATOM   2598  HG3 GLN A 168       5.284  65.909 111.857  1.00 28.96           H
ATOM   2599 HE21 GLN A 168       3.441  65.626 108.970  1.00 28.93           H
ATOM   2600 HE22 GLN A 168       2.209  66.303 109.453  1.00 28.93           H
ATOM   2601  N   THR A 169       8.296  68.224 111.264  1.00 23.77           N
ATOM   2602  CA  THR A 169       9.236  68.466 112.351  1.00 17.95           C
ATOM   2603  C   THR A 169       8.873  69.762 113.072  1.00 31.51           C
ATOM   2604  O   THR A 169       8.876  69.838 114.315  1.00 25.07           O
ATOM   2605  CB  THR A 169      10.662  68.504 111.769  1.00 21.85           C
ATOM   2606  OG1 THR A 169      11.049  67.189 111.370  1.00 26.01           O
ATOM   2607  CG2 THR A 169      11.703  69.037 112.757  1.00 24.57           C
ATOM   2608  H   THR A 169       8.658  68.187 110.486  1.00 28.57           H
ATOM   2609  HA  THR A 169       9.181  67.728 112.979  1.00 21.60           H
ATOM   2610  HB  THR A 169      10.679  69.074 110.985  1.00 26.28           H
ATOM   2611  HG1 THR A 169      10.542  66.913 110.761  1.00 31.26           H
ATOM   2612 HG21 THR A 169      12.565  69.082 112.321  1.00 29.54           H
ATOM   2613 HG22 THR A 169      11.459  69.924 113.065  1.00 29.54           H
ATOM   2614 HG23 THR A 169      11.764  68.436 113.515  1.00 29.54           H
ATOM   2615  N   ILE A 170       8.504  70.775 112.296  1.00 27.37           N
ATOM   2616  CA  ILE A 170       8.076  72.042 112.866  1.00 26.82           C
ATOM   2617  C   ILE A 170       6.782  71.856 113.650  1.00 28.67           C
ATOM   2618  O   ILE A 170       6.706  72.200 114.825  1.00 23.01           O
ATOM   2619  CB  ILE A 170       7.918  73.096 111.756  1.00 24.04           C
ATOM   2620  CG1 ILE A 170       9.211  73.218 110.933  1.00 20.97           C
ATOM   2621  CG2 ILE A 170       7.524  74.419 112.359  1.00 39.03           C
ATOM   2622  CD1 ILE A 170      10.475  73.363 111.775  1.00 41.40           C
ATOM   2623  H   ILE A 170       8.485  70.747 111.439  1.00 32.89           H
ATOM   2624  HA  ILE A 170       8.750  72.345 113.491  1.00 32.24           H
ATOM   2625  HB  ILE A 170       7.209  72.806 111.162  1.00 28.90           H
ATOM   2626 HG12 ILE A 170       9.321  72.421 110.399  1.00 25.22           H
ATOM   2627 HG13 ILE A 170       9.136  73.989 110.351  1.00 25.22           H
ATOM   2628 HG21 ILE A 170       7.444  75.047 111.631  1.00 46.89           H
ATOM   2629 HG22 ILE A 170       6.673  74.328 112.818  1.00 46.89           H
ATOM   2630 HG23 ILE A 170       8.212  74.710 112.977  1.00 46.89           H
ATOM   2631 HD11 ILE A 170      11.231  73.490 111.182  1.00 49.74           H
ATOM   2632 HD12 ILE A 170      10.377  74.132 112.358  1.00 49.74           H
ATOM   2633 HD13 ILE A 170      10.604  72.562 112.305  1.00 49.74           H
ATOM   2634  N   THR A 171       5.751  71.281 113.016  1.00 22.89           N
ATOM   2635  CA  THR A 171       4.464  71.103 113.682  1.00 23.21           C
ATOM   2636  C   THR A 171       4.603  70.327 114.986  1.00 23.88           C
ATOM   2637  O   THR A 171       3.827  70.526 115.939  1.00 25.12           O
ATOM   2638  CB  THR A 171       3.510  70.371 112.723  1.00 16.59           C
ATOM   2639  OG1 THR A 171       3.472  71.047 111.479  1.00 20.24           O
ATOM   2640  CG2 THR A 171       2.113  70.261 113.270  1.00 26.13           C
ATOM   2641  H   THR A 171       5.772  70.984 112.209  1.00 27.52           H
ATOM   2642  HA  THR A 171       4.085  71.974 113.885  1.00 27.90           H
ATOM   2643  HB  THR A 171       3.846  69.479 112.563  1.00 19.96           H
ATOM   2644  HG1 THR A 171       3.918  70.611 110.918  1.00 24.34           H
ATOM   2645 HG21 THR A 171       1.540  69.785 112.652  1.00 31.41           H
ATOM   2646 HG22 THR A 171       2.130  69.777 114.110  1.00 31.41           H
ATOM   2647 HG23 THR A 171       1.751  71.148 113.423  1.00 31.41           H
ATOM   2648  N   ASP A 172       5.553  69.420 115.044  1.00 18.62           N
ATOM   2649  CA  ASP A 172       5.690  68.542 116.190  1.00 24.28           C
ATOM   2650  C   ASP A 172       6.823  68.986 117.102  1.00 19.85           C
ATOM   2651  O   ASP A 172       7.197  68.264 118.033  1.00 15.70           O
ATOM   2652  CB  ASP A 172       5.885  67.107 115.704  1.00 20.02           C
ATOM   2653  CG  ASP A 172       4.664  66.562 114.902  1.00 22.33           C
ATOM   2654  OD1 ASP A 172       3.585  67.174 114.875  1.00 22.59           O
ATOM   2655  OD2 ASP A 172       4.780  65.480 114.296  1.00 35.34           O1-
ATOM   2656  H   ASP A 172       6.128  69.284 114.425  1.00 22.40           H
ATOM   2657  HA  ASP A 172       4.868  68.563 116.703  1.00 29.18           H
ATOM   2658  HB2 ASP A 172       6.662  67.090 115.122  1.00 24.08           H
ATOM   2659  HB3 ASP A 172       6.028  66.526 116.469  1.00 24.08           H
ATOM   2660  N   GLY A 173       7.377  70.164 116.847  1.00 26.87           N
ATOM   2661  CA  GLY A 173       8.451  70.654 117.695  1.00 31.24           C
ATOM   2662  C   GLY A 173       9.618  69.699 117.845  1.00 32.70           C
ATOM   2663  O   GLY A 173      10.152  69.546 118.954  1.00 23.04           O
ATOM   2664  H   GLY A 173       7.147  70.694 116.210  1.00 32.29           H
ATOM   2665  HA2 GLY A 173       8.776  71.497 117.343  1.00 37.54           H
ATOM   2666  HA3 GLY A 173       8.089  70.804 118.585  1.00 37.54           H
ATOM   2667  N   ARG A 174      10.057  69.074 116.746  1.00 23.32           N
ATOM   2668  CA  ARG A 174      11.137  68.095 116.800  1.00 24.50           C
ATOM   2669  C   ARG A 174      12.455  68.669 116.312  1.00 26.20           C
ATOM   2670  O   ARG A 174      13.294  67.930 115.791  1.00 22.25           O
ATOM   2671  CB  ARG A 174      10.783  66.836 116.012  1.00 24.70           C
ATOM   2672  CG  ARG A 174       9.827  65.957 116.756  1.00 18.96           C
ATOM   2673  CD  ARG A 174      10.588  65.082 117.752  1.00 26.58           C
ATOM   2674  NE  ARG A 174      11.252  63.959 117.113  1.00 29.64           N
ATOM   2675  CZ  ARG A 174      10.682  62.771 116.931  1.00 31.47           C
ATOM   2676  NH1 ARG A 174       9.437  62.561 117.346  1.00 32.83           N
ATOM   2677  NH2 ARG A 174      11.344  61.794 116.322  1.00 25.11           N1+
ATOM   2678  H   ARG A 174       9.753  69.216 115.954  1.00 28.04           H
ATOM   2679  HA  ARG A 174      11.257  67.816 117.716  1.00 29.46           H
ATOM   2680  HB2 ARG A 174      10.378  67.075 115.161  1.00 29.70           H
ATOM   2681  HB3 ARG A 174      11.590  66.321 115.861  1.00 29.70           H
ATOM   2682  HG2 ARG A 174       9.201  66.513 117.239  1.00 22.80           H
ATOM   2683  HG3 ARG A 174       9.355  65.380 116.135  1.00 22.80           H
ATOM   2684  HD2 ARG A 174      11.283  65.610 118.177  1.00 31.95           H
ATOM   2685  HD3 ARG A 174       9.982  64.742 118.420  1.00 31.95           H
ATOM   2686  HE  ARG A 174      12.090  64.033 116.932  1.00 35.63           H
ATOM   2687 HH11 ARG A 174       8.999  63.188 117.733  1.00 39.45           H
ATOM   2688 HH12 ARG A 174       9.071  61.793 117.229  1.00 39.45           H
ATOM   2689 HH21 ARG A 174      12.147  61.927 116.046  1.00 30.18           H
ATOM   2690 HH22 ARG A 174      10.968  61.030 116.209  1.00 30.18           H
ATOM   2691  N   GLN A 175      12.668  69.973 116.486  1.00 23.60           N
ATOM   2692  CA  GLN A 175      13.923  70.569 116.022  1.00 26.47           C
ATOM   2693  C   GLN A 175      15.149  69.793 116.531  1.00 26.84           C
ATOM   2694  O   GLN A 175      16.139  69.653 115.813  1.00 26.78           O
ATOM   2695  CB  GLN A 175      14.003  72.042 116.438  1.00 25.91           C
ATOM   2696  CG  GLN A 175      12.991  72.963 115.744  1.00 39.60           C
ATOM   2697  CD  GLN A 175      11.703  73.118 116.544  1.00 34.74           C
ATOM   2698  OE1 GLN A 175      11.367  72.276 117.383  1.00 27.88           O
ATOM   2699  NE2 GLN A 175      10.988  74.216 116.304  1.00 39.80           N
ATOM   2700  H   GLN A 175      12.113  70.512 116.852  1.00 28.37           H
ATOM   2701  HA  GLN A 175      13.933  70.545 115.053  1.00 31.81           H
ATOM   2702  HB2 GLN A 175      13.850  72.112 117.394  1.00 31.15           H
ATOM   2703  HB3 GLN A 175      14.887  72.378 116.220  1.00 31.15           H
ATOM   2704  HG2 GLN A 175      13.389  73.841 115.632  1.00 47.58           H
ATOM   2705  HG3 GLN A 175      12.766  72.594 114.876  1.00 47.58           H
ATOM   2706 HE21 GLN A 175      11.314  74.849 115.817  1.00 47.81           H
ATOM   2707 HE22 GLN A 175      10.200  74.293 116.636  1.00 47.81           H
ATOM   2708  N   ALA A 176      15.111  69.287 117.769  1.00 31.36           N
ATOM   2709  CA  ALA A 176      16.275  68.589 118.324  1.00 25.90           C
ATOM   2710  C   ALA A 176      16.434  67.151 117.819  1.00 35.29           C
ATOM   2711  O   ALA A 176      17.497  66.542 118.005  1.00 31.93           O
ATOM   2712  CB  ALA A 176      16.183  68.568 119.840  1.00 32.67           C
ATOM   2713  H   ALA A 176      14.435  69.329 118.298  1.00 37.69           H
ATOM   2714  HA  ALA A 176      17.073  69.082 118.081  1.00 31.14           H
ATOM   2715  HB1 ALA A 176      16.937  68.065 120.191  1.00 39.25           H
ATOM   2716  HB2 ALA A 176      16.214  69.479 120.176  1.00 39.25           H
ATOM   2717  HB3 ALA A 176      15.349  68.143 120.090  1.00 39.25           H
ATOM   2718  N   LEU A 177      15.399  66.573 117.214  1.00 27.51           N
ATOM   2719  CA  LEU A 177      15.472  65.220 116.660  1.00 27.49           C
ATOM   2720  C   LEU A 177      14.573  65.189 115.433  1.00 21.84           C
ATOM   2721  O   LEU A 177      13.513  64.553 115.422  1.00 21.55           O
ATOM   2722  CB  LEU A 177      15.062  64.182 117.696  1.00 22.99           C
ATOM   2723  CG  LEU A 177      15.457  62.744 117.355  1.00 25.00           C
ATOM   2724  CD1 LEU A 177      16.962  62.533 117.621  1.00 21.22           C
ATOM   2725  CD2 LEU A 177      14.599  61.767 118.171  1.00 25.08           C
ATOM   2726  H   LEU A 177      14.633  66.951 117.115  1.00 33.06           H
ATOM   2727  HA  LEU A 177      16.378  65.034 116.383  1.00 33.05           H
ATOM   2728  HB2 LEU A 177      15.501  64.409 118.532  1.00 27.64           H
ATOM   2729  HB3 LEU A 177      14.101  64.216 117.813  1.00 27.64           H
ATOM   2730  HG  LEU A 177      15.294  62.566 116.417  1.00 30.06           H
ATOM   2731 HD11 LEU A 177      17.205  61.613 117.407  1.00 25.52           H
ATOM   2732 HD12 LEU A 177      17.468  63.154 117.070  1.00 25.52           H
ATOM   2733 HD13 LEU A 177      17.140  62.706 118.555  1.00 25.52           H
ATOM   2734 HD21 LEU A 177      14.823  60.860 117.920  1.00 30.15           H
ATOM   2735 HD22 LEU A 177      14.783  61.907 119.113  1.00 30.15           H
ATOM   2736 HD23 LEU A 177      13.660  61.936 117.994  1.00 30.15           H
ATOM   2737  N   PRO A 178      14.956  65.922 114.384  1.00 27.47           N
ATOM   2738  CA  PRO A 178      14.076  66.094 113.223  1.00 24.05           C
ATOM   2739  C   PRO A 178      13.715  64.761 112.591  1.00 17.63           C
ATOM   2740  O   PRO A 178      14.458  63.784 112.663  1.00 21.11           O
ATOM   2741  CB  PRO A 178      14.922  66.936 112.278  1.00 25.58           C
ATOM   2742  CG  PRO A 178      15.843  67.664 113.158  1.00 30.63           C
ATOM   2743  CD  PRO A 178      16.164  66.754 114.266  1.00 26.51           C
ATOM   2744  HA  PRO A 178      13.276  66.596 113.456  1.00 28.92           H
ATOM   2745  HB2 PRO A 178      15.417  66.348 111.695  1.00 30.75           H
ATOM   2746  HB3 PRO A 178      14.358  67.548 111.773  1.00 30.75           H
ATOM   2747  HG2 PRO A 178      16.650  67.872 112.659  1.00 36.81           H
ATOM   2748  HG3 PRO A 178      15.421  68.470 113.490  1.00 36.81           H
ATOM   2749  HD2 PRO A 178      16.914  66.199 114.017  1.00 31.87           H
ATOM   2750  HD3 PRO A 178      16.338  67.267 115.070  1.00 31.87           H
ATOM   2751  N   TYR A 179      12.567  64.732 111.956  1.00 20.13           N
ATOM   2752  CA  TYR A 179      12.206  63.552 111.210  1.00 20.21           C
ATOM   2753  C   TYR A 179      13.190  63.381 110.062  1.00 18.59           C
ATOM   2754  O   TYR A 179      13.695  64.362 109.501  1.00 20.63           O
ATOM   2755  CB  TYR A 179      10.783  63.689 110.704  1.00 21.07           C
ATOM   2756  CG  TYR A 179       9.801  63.724 111.811  1.00 23.32           C
ATOM   2757  CD1 TYR A 179       9.714  62.662 112.687  1.00 26.95           C
ATOM   2758  CD2 TYR A 179       8.942  64.794 111.983  1.00 19.24           C
ATOM   2759  CE1 TYR A 179       8.826  62.654 113.684  1.00 27.98           C
ATOM   2760  CE2 TYR A 179       8.044  64.806 113.004  1.00 21.17           C
ATOM   2761  CZ  TYR A 179       7.976  63.726 113.845  1.00 29.07           C
ATOM   2762  OH  TYR A 179       7.089  63.720 114.887  1.00 33.36           O
ATOM   2763  H   TYR A 179      11.983  65.369 111.931  1.00 24.21           H
ATOM   2764  HA  TYR A 179      12.263  62.774 111.785  1.00 24.31           H
ATOM   2765  HB2 TYR A 179      10.689  64.501 110.181  1.00 25.34           H
ATOM   2766  HB3 TYR A 179      10.566  62.911 110.171  1.00 25.34           H
ATOM   2767  HD1 TYR A 179      10.276  61.930 112.573  1.00 32.39           H
ATOM   2768  HD2 TYR A 179       8.989  65.517 111.405  1.00 23.15           H
ATOM   2769  HE1 TYR A 179       8.785  61.926 114.263  1.00 33.63           H
ATOM   2770  HE2 TYR A 179       7.472  65.528 113.126  1.00 25.46           H
ATOM   2771  HH  TYR A 179       6.465  64.264 114.733  1.00 40.08           H
ATOM   2772  N   GLN A 180      13.522  62.140 109.750  1.00 17.87           N
ATOM   2773  CA  GLN A 180      14.538  61.883 108.743  1.00 18.91           C
ATOM   2774  C   GLN A 180      14.012  61.056 107.572  1.00 18.32           C
ATOM   2775  O   GLN A 180      13.013  60.326 107.674  1.00 17.51           O
ATOM   2776  CB  GLN A 180      15.754  61.186 109.360  1.00 13.02           C
ATOM   2777  CG  GLN A 180      16.520  62.123 110.216  1.00 16.14           C
ATOM   2778  CD  GLN A 180      17.765  61.496 110.692  1.00 16.52           C
ATOM   2779  OE1 GLN A 180      17.871  60.274 110.699  1.00 19.65           O
ATOM   2780  NE2 GLN A 180      18.739  62.312 111.083  1.00 15.91           N
ATOM   2781  H   GLN A 180      13.179  61.436 110.108  1.00 21.50           H
ATOM   2782  HA  GLN A 180      14.843  62.733 108.387  1.00 22.75           H
ATOM   2783  HB2 GLN A 180      15.463  60.439 109.902  1.00 15.67           H
ATOM   2784  HB3 GLN A 180      16.346  60.861 108.663  1.00 15.67           H
ATOM   2785  HG2 GLN A 180      16.760  62.907 109.698  1.00 19.42           H
ATOM   2786  HG3 GLN A 180      15.977  62.366 110.986  1.00 19.42           H
ATOM   2787 HE21 GLN A 180      18.678  63.157 110.930  1.00 19.15           H
ATOM   2788 HE22 GLN A 180      19.424  61.995 111.491  1.00 19.15           H
ATOM   2789  N   LEU A 181      14.745  61.175 106.462  1.00 18.06           N
ATOM   2790  CA  LEU A 181      14.536  60.382 105.261  1.00 19.00           C
ATOM   2791  C   LEU A 181      15.856  59.745 104.851  1.00 16.81           C
ATOM   2792  O   LEU A 181      16.874  60.437 104.750  1.00 20.28           O
ATOM   2793  CB  LEU A 181      14.030  61.254 104.147  1.00 18.33           C
ATOM   2794  CG  LEU A 181      13.810  60.633 102.786  1.00 20.49           C
ATOM   2795  CD1 LEU A 181      12.777  59.547 102.939  1.00 17.59           C
ATOM   2796  CD2 LEU A 181      13.378  61.742 101.823  1.00 17.37           C
ATOM   2797  H   LEU A 181      15.389  61.735 106.377  1.00 21.72           H
ATOM   2798  HA  LEU A 181      13.882  59.692 105.434  1.00 22.85           H
ATOM   2799  HB2 LEU A 181      13.183  61.631 104.427  1.00 22.05           H
ATOM   2800  HB3 LEU A 181      14.678  61.963 104.027  1.00 22.05           H
ATOM   2801  HG  LEU A 181      14.634  60.236 102.473  1.00 24.64           H
ATOM   2802 HD11 LEU A 181      12.587  59.172 102.066  1.00 21.16           H
ATOM   2803 HD12 LEU A 181      13.124  58.862 103.526  1.00 21.16           H
ATOM   2804 HD13 LEU A 181      11.975  59.935 103.323  1.00 21.16           H
ATOM   2805 HD21 LEU A 181      13.181  61.363 100.954  1.00 20.90           H
ATOM   2806 HD22 LEU A 181      12.592  62.179 102.178  1.00 20.90           H
ATOM   2807 HD23 LEU A 181      14.103  62.380 101.741  1.00 20.90           H
ATOM   2808  N   THR A 182      15.830  58.431 104.618  1.00 18.43           N
ATOM   2809  CA  THR A 182      16.964  57.693 104.082  1.00 21.59           C
ATOM   2810  C   THR A 182      16.505  56.706 103.000  1.00 19.40           C
ATOM   2811  O   THR A 182      15.307  56.430 102.839  1.00 19.26           O
ATOM   2812  CB  THR A 182      17.673  56.967 105.216  1.00 20.99           C
ATOM   2813  OG1 THR A 182      16.782  56.051 105.818  1.00 15.63           O
ATOM   2814  CG2 THR A 182      18.099  57.931 106.295  1.00 18.87           C
ATOM   2815  H   THR A 182      15.156  57.931 104.791  1.00 22.17           H
ATOM   2816  HA  THR A 182      17.582  58.322 103.690  1.00 25.97           H
ATOM   2817  HB  THR A 182      18.454  56.508 104.873  1.00 25.25           H
ATOM   2818  HG1 THR A 182      16.532  55.507 105.232  1.00 18.80           H
ATOM   2819 HG21 THR A 182      18.530  57.437 107.013  1.00 22.70           H
ATOM   2820 HG22 THR A 182      18.729  58.574 105.934  1.00 22.70           H
ATOM   2821 HG23 THR A 182      17.330  58.396 106.651  1.00 22.70           H
ATOM   2822  N   ILE A 183      17.457  56.133 102.256  1.00 20.25           N
ATOM   2823  CA  ILE A 183      17.134  55.063 101.313  1.00 22.99           C
ATOM   2824  C   ILE A 183      18.170  53.966 101.463  1.00 25.08           C
ATOM   2825  O   ILE A 183      19.318  54.272 101.817  1.00 20.45           O
ATOM   2826  CB  ILE A 183      17.088  55.509  99.838  1.00 14.87           C
ATOM   2827  CG1 ILE A 183      18.446  55.931  99.322  1.00 14.83           C
ATOM   2828  CG2 ILE A 183      16.100  56.648  99.610  1.00 23.33           C
ATOM   2829  CD1 ILE A 183      18.417  56.251  97.820  1.00 28.36           C
ATOM   2830  H   ILE A 183      18.288  56.341 102.265  1.00 24.35           H
ATOM   2831  HA  ILE A 183      16.268  54.719 101.557  1.00 27.64           H
ATOM   2832  HB  ILE A 183      16.807  54.741  99.324  1.00 17.89           H
ATOM   2833 HG12 ILE A 183      18.739  56.734  99.782  1.00 17.85           H
ATOM   2834 HG13 ILE A 183      19.093  55.229  99.466  1.00 17.85           H
ATOM   2835 HG21 ILE A 183      16.057  56.860  98.667  1.00 28.04           H
ATOM   2836 HG22 ILE A 183      15.223  56.360  99.910  1.00 28.04           H
ATOM   2837 HG23 ILE A 183      16.385  57.428 100.108  1.00 28.04           H
ATOM   2838 HD11 ILE A 183      19.319  56.474  97.530  1.00 34.08           H
ATOM   2839 HD12 ILE A 183      18.097  55.467  97.347  1.00 34.08           H
ATOM   2840 HD13 ILE A 183      17.831  57.001  97.646  1.00 34.08           H
ATOM   2841  N   ALA A 184      17.749  52.671 101.260  1.00 25.66           N
ATOM   2842  CA  ALA A 184      18.756  51.624 101.088  1.00 21.39           C
ATOM   2843  C   ALA A 184      19.032  51.731  99.556  1.00 24.35           C
ATOM   2844  O   ALA A 184      18.306  51.671  98.585  1.00 32.90           O
ATOM   2845  CB  ALA A 184      18.331  50.229 101.467  1.00 27.30           C
ATOM   2846  H   ALA A 184      16.763  52.386 101.464  1.00 30.85           H
ATOM   2847  HA  ALA A 184      19.691  51.889 101.686  1.00 25.72           H
ATOM   2848  HB1 ALA A 184      19.169  49.523 101.433  1.00 32.81           H
ATOM   2849  HB2 ALA A 184      17.938  50.240 102.509  1.00 32.81           H
ATOM   2850  HB3 ALA A 184      17.523  49.831 100.844  1.00 32.81           H
ATOM   2851  N   GLY A 185      20.377  52.038  99.405  1.00 21.95           N
ATOM   2852  CA  GLY A 185      21.070  52.335  98.153  1.00 23.10           C
ATOM   2853  C   GLY A 185      22.081  51.282  97.686  1.00 20.66           C
ATOM   2854  O   GLY A 185      22.653  50.544  98.480  1.00 19.09           O
ATOM   2855  H   GLY A 185      20.934  52.048 100.066  1.00 26.39           H
ATOM   2856  HA2 GLY A 185      20.398  52.449  97.474  1.00 27.78           H
ATOM   2857  HA3 GLY A 185      21.552  53.172  98.247  1.00 27.78           H
ATOM   2858  N   ALA A 186      22.280  51.181  96.376  1.00 22.99           N
ATOM   2859  CA  ALA A 186      23.130  50.125  95.828  1.00 19.84           C
ATOM   2860  C   ALA A 186      24.572  50.242  96.307  1.00 19.47           C
ATOM   2861  O   ALA A 186      25.123  51.345  96.418  1.00 19.85           O
ATOM   2862  CB  ALA A 186      23.089  50.168  94.317  1.00 16.00           C
ATOM   2863  H   ALA A 186      21.949  51.715  95.786  1.00 27.64           H
ATOM   2864  HA  ALA A 186      22.786  49.274  96.112  1.00 23.86           H
ATOM   2865  HB1 ALA A 186      23.587  49.416  93.983  1.00 19.25           H
ATOM   2866  HB2 ALA A 186      22.159  50.113  94.041  1.00 19.25           H
ATOM   2867  HB3 ALA A 186      23.477  50.998  94.011  1.00 19.25           H
ATOM   2868  N   GLY A 187      25.187  49.094  96.573  1.00 14.31           N
ATOM   2869  CA  GLY A 187      26.580  49.023  96.982  1.00 21.84           C
ATOM   2870  C   GLY A 187      27.534  48.408  95.979  1.00 26.98           C
ATOM   2871  O   GLY A 187      28.697  48.169  96.329  1.00 20.47           O
ATOM   2872  H   GLY A 187      24.802  48.332  96.534  1.00 17.23           H
ATOM   2873  HA2 GLY A 187      26.893  49.923  97.178  1.00 26.26           H
ATOM   2874  HA3 GLY A 187      26.645  48.501  97.799  1.00 26.26           H
ATOM   2875  N   GLY A 188      27.101  48.165  94.744  1.00 19.00           N
ATOM   2876  CA  GLY A 188      27.928  47.681  93.653  1.00 20.45           C
ATOM   2877  C   GLY A 188      27.529  48.341  92.343  1.00 22.13           C
ATOM   2878  O   GLY A 188      26.350  48.641  92.090  1.00 24.70           O
ATOM   2879  H   GLY A 188      26.288  48.295  94.508  1.00 22.85           H
ATOM   2880  HA2 GLY A 188      28.854  47.885  93.831  1.00 24.59           H
ATOM   2881  HA3 GLY A 188      27.843  46.720  93.567  1.00 24.59           H
ATOM   2882  N   ALA A 189      28.528  48.558  91.494  1.00 21.94           N
ATOM   2883  CA  ALA A 189      28.372  49.361  90.284  1.00 23.41           C
ATOM   2884  C   ALA A 189      27.231  48.865  89.387  1.00 20.80           C
ATOM   2885  O   ALA A 189      26.503  49.657  88.794  1.00 23.12           O
ATOM   2886  CB  ALA A 189      29.695  49.360  89.518  1.00 19.85           C
ATOM   2887  H   ALA A 189      29.316  48.239  91.599  1.00 26.38           H
ATOM   2888  HA  ALA A 189      28.193  50.278  90.537  1.00 28.14           H
ATOM   2889  HB1 ALA A 189      29.578  49.849  88.691  1.00 23.87           H
ATOM   2890  HB2 ALA A 189      30.376  49.781  90.066  1.00 23.87           H
ATOM   2891  HB3 ALA A 189      29.937  48.440  89.334  1.00 23.87           H
ATOM   2892  N   PHE A 190      27.027  47.565  89.290  1.00 21.81           N
ATOM   2893  CA  PHE A 190      25.992  47.086  88.380  1.00 20.50           C
ATOM   2894  C   PHE A 190      24.618  47.710  88.676  1.00 24.16           C
ATOM   2895  O   PHE A 190      24.046  48.397  87.822  1.00 28.13           O
ATOM   2896  CB  PHE A 190      25.957  45.561  88.423  1.00 26.07           C
ATOM   2897  CG  PHE A 190      27.211  44.943  87.889  1.00 17.42           C
ATOM   2898  CD1 PHE A 190      28.177  44.465  88.743  1.00 23.73           C
ATOM   2899  CD2 PHE A 190      27.467  44.957  86.524  1.00 27.15           C
ATOM   2900  CE1 PHE A 190      29.360  43.926  88.252  1.00 31.21           C
ATOM   2901  CE2 PHE A 190      28.651  44.431  86.025  1.00 22.84           C
ATOM   2902  CZ  PHE A 190      29.599  43.904  86.893  1.00 26.33           C
ATOM   2903  H   PHE A 190      27.452  46.959  89.727  1.00 26.22           H
ATOM   2904  HA  PHE A 190      26.248  47.347  87.484  1.00 24.66           H
ATOM   2905  HB2 PHE A 190      25.851  45.276  89.342  1.00 31.34           H
ATOM   2906  HB3 PHE A 190      25.211  45.238  87.886  1.00 31.34           H
ATOM   2907  HD1 PHE A 190      28.013  44.462  89.661  1.00 28.53           H
ATOM   2908  HD2 PHE A 190      26.830  45.301  85.942  1.00 32.64           H
ATOM   2909  HE1 PHE A 190      29.991  43.582  88.841  1.00 37.50           H
ATOM   2910  HE2 PHE A 190      28.806  44.424  85.113  1.00 27.47           H
ATOM   2911  HZ  PHE A 190      30.397  43.553  86.567  1.00 31.65           H
ATOM   2912  N   PHE A 191      24.052  47.475  89.871  1.00 20.10           N
ATOM   2913  CA  PHE A 191      22.789  48.137  90.208  1.00 27.28           C
ATOM   2914  C   PHE A 191      22.951  49.645  90.334  1.00 20.83           C
ATOM   2915  O   PHE A 191      22.020  50.397  90.005  1.00 18.87           O
ATOM   2916  CB  PHE A 191      22.191  47.589  91.510  1.00 23.35           C
ATOM   2917  CG  PHE A 191      21.578  46.215  91.380  1.00 31.15           C
ATOM   2918  CD1 PHE A 191      20.495  45.971  90.503  1.00 28.57           C
ATOM   2919  CD2 PHE A 191      22.061  45.171  92.140  1.00 26.12           C
ATOM   2920  CE1 PHE A 191      19.953  44.701  90.400  1.00 20.43           C
ATOM   2921  CE2 PHE A 191      21.507  43.903  92.051  1.00 25.97           C
ATOM   2922  CZ  PHE A 191      20.462  43.661  91.205  1.00 31.98           C
ATOM   2923  H   PHE A 191      24.368  46.957  90.484  1.00 24.18           H
ATOM   2924  HA  PHE A 191      22.156  47.968  89.494  1.00 32.79           H
ATOM   2925  HB2 PHE A 191      22.897  47.524  92.169  1.00 28.07           H
ATOM   2926  HB3 PHE A 191      21.506  48.204  91.821  1.00 28.07           H
ATOM   2927  HD1 PHE A 191      20.150  46.658  89.978  1.00 34.34           H
ATOM   2928  HD2 PHE A 191      22.767  45.321  92.724  1.00 31.40           H
ATOM   2929  HE1 PHE A 191      19.244  44.544  89.825  1.00 24.57           H
ATOM   2930  HE2 PHE A 191      21.848  43.214  92.566  1.00 31.22           H
ATOM   2931  HZ  PHE A 191      20.109  42.807  91.142  1.00 38.42           H
ATOM   2932  N   LEU A 192      24.113  50.111  90.786  1.00 22.28           N
ATOM   2933  CA  LEU A 192      24.306  51.545  90.946  1.00 15.50           C
ATOM   2934  C   LEU A 192      24.133  52.262  89.620  1.00 26.62           C
ATOM   2935  O   LEU A 192      23.620  53.385  89.572  1.00 21.64           O
ATOM   2936  CB  LEU A 192      25.706  51.817  91.516  1.00 18.02           C
ATOM   2937  CG  LEU A 192      26.024  53.288  91.778  1.00 19.98           C
ATOM   2938  CD1 LEU A 192      25.003  53.933  92.704  1.00 20.72           C
ATOM   2939  CD2 LEU A 192      27.415  53.438  92.356  1.00 18.54           C
ATOM   2940  H   LEU A 192      24.791  49.630  90.996  1.00 26.78           H
ATOM   2941  HA  LEU A 192      23.635  51.886  91.557  1.00 18.66           H
ATOM   2942  HB2 LEU A 192      25.812  51.326  92.342  1.00 21.68           H
ATOM   2943  HB3 LEU A 192      26.365  51.509  90.875  1.00 21.68           H
ATOM   2944  HG  LEU A 192      26.003  53.762  90.937  1.00 24.03           H
ATOM   2945 HD11 LEU A 192      25.272  54.851  92.869  1.00 24.92           H
ATOM   2946 HD12 LEU A 192      24.129  53.913  92.283  1.00 24.92           H
ATOM   2947 HD13 LEU A 192      24.978  53.435  93.537  1.00 24.92           H
ATOM   2948 HD21 LEU A 192      27.606  54.381  92.486  1.00 22.30           H
ATOM   2949 HD22 LEU A 192      27.447  52.972  93.204  1.00 22.30           H
ATOM   2950 HD23 LEU A 192      28.059  53.047  91.747  1.00 22.30           H
ATOM   2951  N   SER A 193      24.569  51.637  88.520  1.00 19.82           N
ATOM   2952  CA  SER A 193      24.518  52.320  87.230  1.00 20.13           C
ATOM   2953  C   SER A 193      23.100  52.693  86.789  1.00 20.48           C
ATOM   2954  O   SER A 193      22.961  53.433  85.808  1.00 29.26           O
ATOM   2955  CB  SER A 193      25.147  51.459  86.164  1.00 25.48           C
ATOM   2956  OG  SER A 193      24.419  50.255  86.044  1.00 21.93           O
ATOM   2957  H   SER A 193      24.888  50.842  88.501  1.00 23.84           H
ATOM   2958  HA  SER A 193      25.051  53.125  87.291  1.00 24.21           H
ATOM   2959  HB2 SER A 193      25.131  51.936  85.322  1.00 30.63           H
ATOM   2960  HB3 SER A 193      26.058  51.262  86.425  1.00 30.63           H
ATOM   2961  HG  SER A 193      24.479  49.812  86.756  1.00 26.37           H
ATOM   2962  N   ARG A 194      22.059  52.217  87.472  1.00 20.68           N
ATOM   2963  CA  ARG A 194      20.683  52.573  87.118  1.00 26.48           C
ATOM   2964  C   ARG A 194      20.350  54.030  87.425  1.00 31.15           C
ATOM   2965  O   ARG A 194      19.524  54.632  86.733  1.00 27.02           O
ATOM   2966  CB  ARG A 194      19.692  51.698  87.866  1.00 29.30           C
ATOM   2967  CG  ARG A 194      19.686  50.258  87.468  1.00 26.56           C
ATOM   2968  CD  ARG A 194      18.754  49.466  88.353  1.00 29.33           C
ATOM   2969  NE  ARG A 194      18.534  48.144  87.804  1.00 34.58           N
ATOM   2970  CZ  ARG A 194      17.431  47.425  87.958  1.00 36.85           C
ATOM   2971  NH1 ARG A 194      16.394  47.890  88.664  1.00 27.82           N
ATOM   2972  NH2 ARG A 194      17.371  46.241  87.367  1.00 24.06           N1+
ATOM   2973  H   ARG A 194      22.123  51.679  88.140  1.00 24.87           H
ATOM   2974  HA  ARG A 194      20.543  52.438  86.173  1.00 31.84           H
ATOM   2975  HB2 ARG A 194      19.903  51.745  88.810  1.00 35.21           H
ATOM   2976  HB3 ARG A 194      18.798  52.044  87.714  1.00 35.21           H
ATOM   2977  HG2 ARG A 194      19.396  50.181  86.549  1.00 31.92           H
ATOM   2978  HG3 ARG A 194      20.578  49.901  87.579  1.00 31.92           H
ATOM   2979  HD2 ARG A 194      19.137  49.370  89.238  1.00 35.25           H
ATOM   2980  HD3 ARG A 194      17.904  49.926  88.400  1.00 35.25           H
ATOM   2981  HE  ARG A 194      19.090  47.878  87.206  1.00 41.55           H
ATOM   2982 HH11 ARG A 194      16.437  48.665  89.036  1.00 33.44           H
ATOM   2983 HH12 ARG A 194      15.684  47.417  88.760  1.00 33.44           H
ATOM   2984 HH21 ARG A 194      18.045  45.951  86.919  1.00 28.92           H
ATOM   2985 HH22 ARG A 194      16.677  45.750  87.456  1.00 28.92           H
ATOM   2986  N   TYR A 195      20.968  54.612  88.451  1.00 30.71           N
ATOM   2987  CA  TYR A 195      20.613  55.965  88.876  1.00 20.59           C
ATOM   2988  C   TYR A 195      21.840  56.832  89.114  1.00 21.04           C
ATOM   2989  O   TYR A 195      21.708  57.978  89.565  1.00 23.39           O
ATOM   2990  CB  TYR A 195      19.746  55.907  90.121  1.00 27.34           C
ATOM   2991  CG  TYR A 195      20.346  55.156  91.291  1.00 24.24           C
ATOM   2992  CD1 TYR A 195      21.210  55.797  92.176  1.00 22.15           C
ATOM   2993  CD2 TYR A 195      19.998  53.818  91.545  1.00 27.67           C
ATOM   2994  CE1 TYR A 195      21.750  55.112  93.245  1.00 23.64           C
ATOM   2995  CE2 TYR A 195      20.521  53.131  92.625  1.00 22.80           C
ATOM   2996  CZ  TYR A 195      21.402  53.773  93.458  1.00 28.75           C
ATOM   2997  OH  TYR A 195      21.920  53.086  94.524  1.00 25.28           O
ATOM   2998  H   TYR A 195      21.596  54.247  88.911  1.00 36.90           H
ATOM   2999  HA  TYR A 195      20.088  56.389  88.185  1.00 24.76           H
ATOM   3000  HB2 TYR A 195      19.561  56.816  90.404  1.00 32.86           H
ATOM   3001  HB3 TYR A 195      18.916  55.463  89.889  1.00 32.86           H
ATOM   3002  HD1 TYR A 195      21.451  56.684  92.021  1.00 26.63           H
ATOM   3003  HD2 TYR A 195      19.412  53.380  90.976  1.00 33.26           H
ATOM   3004  HE1 TYR A 195      22.339  55.545  93.819  1.00 28.42           H
ATOM   3005  HE2 TYR A 195      20.298  52.244  92.774  1.00 27.41           H
ATOM   3006  HH  TYR A 195      22.615  53.468  94.793  1.00 30.39           H
ATOM   3007  N   TYR A 196      23.016  56.334  88.775  1.00 21.61           N
ATOM   3008  CA  TYR A 196      24.263  56.931  89.203  1.00 22.38           C
ATOM   3009  C   TYR A 196      24.415  58.347  88.675  1.00 27.77           C
ATOM   3010  O   TYR A 196      24.941  59.212  89.373  1.00 24.23           O
ATOM   3011  CB  TYR A 196      25.409  56.027  88.745  1.00 20.17           C
ATOM   3012  CG  TYR A 196      26.753  56.547  89.094  1.00 27.41           C
ATOM   3013  CD1 TYR A 196      27.254  56.428  90.377  1.00 28.88           C
ATOM   3014  CD2 TYR A 196      27.552  57.155  88.130  1.00 31.19           C
ATOM   3015  CE1 TYR A 196      28.497  56.906  90.689  1.00 20.06           C
ATOM   3016  CE2 TYR A 196      28.772  57.634  88.442  1.00 22.07           C
ATOM   3017  CZ  TYR A 196      29.235  57.510  89.710  1.00 21.36           C
ATOM   3018  OH  TYR A 196      30.458  58.018  89.989  1.00 25.12           O
ATOM   3019  H   TYR A 196      23.122  55.628  88.300  1.00 25.98           H
ATOM   3020  HA  TYR A 196      24.295  56.969  90.170  1.00 26.91           H
ATOM   3021  HB2 TYR A 196      25.309  55.162  89.160  1.00 24.26           H
ATOM   3022  HB3 TYR A 196      25.360  55.925  87.781  1.00 24.26           H
ATOM   3023  HD1 TYR A 196      26.737  56.023  91.034  1.00 34.71           H
ATOM   3024  HD2 TYR A 196      27.233  57.244  87.263  1.00 37.48           H
ATOM   3025  HE1 TYR A 196      28.829  56.836  91.557  1.00 24.12           H
ATOM   3026  HE2 TYR A 196      29.295  58.046  87.793  1.00 26.54           H
ATOM   3027  HH  TYR A 196      30.611  57.937  90.807  1.00 30.20           H
ATOM   3028  N   SER A 197      23.975  58.598  87.434  1.00 25.22           N
ATOM   3029  CA  SER A 197      24.104  59.926  86.853  1.00 30.22           C
ATOM   3030  C   SER A 197      23.354  60.985  87.635  1.00 25.79           C
ATOM   3031  O   SER A 197      23.705  62.166  87.525  1.00 29.87           O
ATOM   3032  CB  SER A 197      23.617  59.943  85.397  1.00 27.40           C
ATOM   3033  OG  SER A 197      22.252  59.530  85.279  1.00 27.74           O
ATOM   3034  H   SER A 197      23.613  58.016  86.913  1.00 30.32           H
ATOM   3035  HA  SER A 197      25.040  60.172  86.856  1.00 36.32           H
ATOM   3036  HB2 SER A 197      23.706  60.850  85.066  1.00 32.93           H
ATOM   3037  HB3 SER A 197      24.174  59.342  84.877  1.00 32.93           H
ATOM   3038  HG  SER A 197      22.169  58.731  85.523  1.00 33.34           H
ATOM   3039  N   LYS A 198      22.337  60.604  88.413  1.00 28.29           N
ATOM   3040  CA  LYS A 198      21.529  61.557  89.178  1.00 29.24           C
ATOM   3041  C   LYS A 198      21.667  61.341  90.690  1.00 28.86           C
ATOM   3042  O   LYS A 198      20.770  61.669  91.465  1.00 25.85           O
ATOM   3043  CB  LYS A 198      20.066  61.479  88.748  1.00 31.41           C
ATOM   3044  CG  LYS A 198      19.851  61.794  87.256  1.00 31.37           C
ATOM   3045  CD  LYS A 198      18.473  61.379  86.726  1.00 35.01           C
ATOM   3046  CE  LYS A 198      18.292  61.765  85.202  1.00 27.85           C
ATOM   3047  NZ  LYS A 198      16.950  61.310  84.682  1.00 39.69           N1+
ATOM   3048  H   LYS A 198      22.099  59.783  88.515  1.00 34.00           H
ATOM   3049  HA  LYS A 198      21.837  62.456  88.987  1.00 35.14           H
ATOM   3050  HB2 LYS A 198      19.734  60.582  88.914  1.00 37.75           H
ATOM   3051  HB3 LYS A 198      19.563  62.126  89.266  1.00 37.75           H
ATOM   3052  HG2 LYS A 198      19.944  62.753  87.124  1.00 37.69           H
ATOM   3053  HG3 LYS A 198      20.522  61.323  86.738  1.00 37.69           H
ATOM   3054  HD2 LYS A 198      18.370  60.419  86.820  1.00 42.06           H
ATOM   3055  HD3 LYS A 198      17.785  61.835  87.238  1.00 42.06           H
ATOM   3056  HE2 LYS A 198      18.355  62.730  85.107  1.00 33.47           H
ATOM   3057  HE3 LYS A 198      18.978  61.335  84.670  1.00 33.47           H
ATOM   3058  HZ1 LYS A 198      16.819  61.618  83.858  1.00 47.69           H
ATOM   3059  HZ2 LYS A 198      16.920  60.419  84.667  1.00 47.69           H
ATOM   3060  HZ3 LYS A 198      16.299  61.610  85.209  1.00 47.69           H
ATOM   3061  N   LEU A 199      22.798  60.798  91.125  1.00 20.40           N
ATOM   3062  CA  LEU A 199      23.078  60.690  92.552  1.00 24.30           C
ATOM   3063  C   LEU A 199      22.824  61.993  93.304  1.00 26.95           C
ATOM   3064  O   LEU A 199      22.169  62.002  94.361  1.00 24.04           O
ATOM   3065  CB  LEU A 199      24.533  60.268  92.769  1.00 29.04           C
ATOM   3066  CG  LEU A 199      24.865  58.846  93.181  1.00 30.33           C
ATOM   3067  CD1 LEU A 199      26.353  58.796  93.519  1.00 27.69           C
ATOM   3068  CD2 LEU A 199      24.069  58.351  94.366  1.00 24.59           C
ATOM   3069  H   LEU A 199      23.405  60.473  90.616  1.00 24.54           H
ATOM   3070  HA  LEU A 199      22.492  60.014  92.915  1.00 29.21           H
ATOM   3071  HB2 LEU A 199      25.013  60.432  91.943  1.00 34.91           H
ATOM   3072  HB3 LEU A 199      24.893  60.840  93.468  1.00 34.91           H
ATOM   3073  HG  LEU A 199      24.686  58.256  92.434  1.00 36.45           H
ATOM   3074 HD11 LEU A 199      26.587  57.888  93.766  1.00 33.28           H
ATOM   3075 HD12 LEU A 199      26.856  59.067  92.736  1.00 33.28           H
ATOM   3076 HD13 LEU A 199      26.535  59.397  94.259  1.00 33.28           H
ATOM   3077 HD21 LEU A 199      24.356  57.451  94.577  1.00 29.57           H
ATOM   3078 HD22 LEU A 199      24.248  58.937  95.120  1.00 29.57           H
ATOM   3079 HD23 LEU A 199      23.125  58.352  94.145  1.00 29.57           H
ATOM   3080  N   ALA A 200      23.427  63.094  92.841  1.00 18.94           N
ATOM   3081  CA  ALA A 200      23.310  64.358  93.577  1.00 26.23           C
ATOM   3082  C   ALA A 200      21.857  64.656  93.939  1.00 28.64           C
ATOM   3083  O   ALA A 200      21.536  64.973  95.094  1.00 29.62           O
ATOM   3084  CB  ALA A 200      23.891  65.528  92.756  1.00 27.85           C
ATOM   3085  H   ALA A 200      23.917  63.124  92.140  1.00 22.78           H
ATOM   3086  HA  ALA A 200      23.815  64.288  94.401  1.00 31.53           H
ATOM   3087  HB1 ALA A 200      23.779  66.353  93.255  1.00 33.47           H
ATOM   3088  HB2 ALA A 200      24.834  65.376  92.590  1.00 33.47           H
ATOM   3089  HB3 ALA A 200      23.409  65.596  91.915  1.00 33.47           H
ATOM   3090  N   GLN A 201      20.964  64.549  92.963  1.00 20.50           N
ATOM   3091  CA  GLN A 201      19.558  64.840  93.208  1.00 22.79           C
ATOM   3092  C   GLN A 201      18.943  63.817  94.140  1.00 27.66           C
ATOM   3093  O   GLN A 201      18.078  64.154  94.944  1.00 28.45           O
ATOM   3094  CB  GLN A 201      18.774  64.839  91.897  1.00 35.46           C
ATOM   3095  CG  GLN A 201      19.030  66.015  90.948  1.00 32.71           C
ATOM   3096  CD  GLN A 201      18.454  65.751  89.570  1.00 39.44           C
ATOM   3097  OE1 GLN A 201      19.199  65.520  88.601  1.00 37.84           O
ATOM   3098  NE2 GLN A 201      17.115  65.750  89.474  1.00 34.95           N
ATOM   3099  H   GLN A 201      21.148  64.298  92.160  1.00 24.65           H
ATOM   3100  HA  GLN A 201      19.479  65.717  93.612  1.00 27.40           H
ATOM   3101  HB2 GLN A 201      18.986  64.020  91.421  1.00 42.60           H
ATOM   3102  HB3 GLN A 201      17.827  64.845  92.124  1.00 42.60           H
ATOM   3103  HG2 GLN A 201      18.616  66.818  91.304  1.00 39.31           H
ATOM   3104  HG3 GLN A 201      19.986  66.145  90.854  1.00 39.31           H
ATOM   3105 HE21 GLN A 201      16.630  65.944  90.156  1.00 42.00           H
ATOM   3106 HE22 GLN A 201      16.742  65.560  88.723  1.00 42.00           H
ATOM   3107  N   ILE A 202      19.332  62.552  94.005  1.00 21.59           N
ATOM   3108  CA  ILE A 202      18.813  61.520  94.883  1.00 21.62           C
ATOM   3109  C   ILE A 202      19.224  61.781  96.320  1.00 19.46           C
ATOM   3110  O   ILE A 202      18.432  61.592  97.245  1.00 24.61           O
ATOM   3111  CB  ILE A 202      19.290  60.142  94.394  1.00 22.01           C
ATOM   3112  CG1 ILE A 202      18.521  59.739  93.139  1.00 21.12           C
ATOM   3113  CG2 ILE A 202      19.098  59.098  95.439  1.00 21.26           C
ATOM   3114  CD1 ILE A 202      19.146  58.632  92.473  1.00 28.92           C
ATOM   3115  H   ILE A 202      19.887  62.267  93.418  1.00 25.97           H
ATOM   3116  HA  ILE A 202      17.852  61.536  94.842  1.00 26.00           H
ATOM   3117  HB  ILE A 202      20.235  60.204  94.178  1.00 26.47           H
ATOM   3118 HG12 ILE A 202      17.621  59.467  93.374  1.00 25.39           H
ATOM   3119 HG13 ILE A 202      18.498  60.489  92.527  1.00 25.39           H
ATOM   3120 HG21 ILE A 202      19.366  58.239  95.081  1.00 25.56           H
ATOM   3121 HG22 ILE A 202      19.651  59.306  96.208  1.00 25.56           H
ATOM   3122 HG23 ILE A 202      18.160  59.077  95.695  1.00 25.56           H
ATOM   3123 HD11 ILE A 202      18.661  58.461  91.650  1.00 34.75           H
ATOM   3124 HD12 ILE A 202      20.070  58.860  92.282  1.00 34.75           H
ATOM   3125 HD13 ILE A 202      19.105  57.853  93.045  1.00 34.75           H
ATOM   3126  N   VAL A 203      20.488  62.171  96.532  1.00 21.22           N
ATOM   3127  CA  VAL A 203      21.016  62.348  97.874  1.00 22.08           C
ATOM   3128  C   VAL A 203      20.605  63.688  98.480  1.00 23.05           C
ATOM   3129  O   VAL A 203      20.690  63.866  99.706  1.00 18.88           O
ATOM   3130  CB  VAL A 203      22.548  62.148  97.825  1.00 24.52           C
ATOM   3131  CG1 VAL A 203      23.218  62.509  99.108  1.00 23.55           C
ATOM   3132  CG2 VAL A 203      22.849  60.676  97.555  1.00 20.84           C
ATOM   3133  H   VAL A 203      21.064  62.326  95.904  1.00 25.52           H
ATOM   3134  HA  VAL A 203      20.659  61.648  98.442  1.00 26.55           H
ATOM   3135  HB  VAL A 203      22.939  62.698  97.127  1.00 29.48           H
ATOM   3136 HG11 VAL A 203      24.170  62.340  99.017  1.00 28.31           H
ATOM   3137 HG12 VAL A 203      23.073  63.447  99.297  1.00 28.31           H
ATOM   3138 HG13 VAL A 203      22.849  61.951  99.812  1.00 28.31           H
ATOM   3139 HG21 VAL A 203      23.812  60.554  97.532  1.00 25.07           H
ATOM   3140 HG22 VAL A 203      22.469  60.144  98.267  1.00 25.07           H
ATOM   3141 HG23 VAL A 203      22.465  60.414  96.704  1.00 25.07           H
ATOM   3142  N   ALA A 204      20.142  64.642  97.678  1.00 19.06           N
ATOM   3143  CA  ALA A 204      19.882  65.951  98.260  1.00 18.17           C
ATOM   3144  C   ALA A 204      18.785  65.896  99.319  1.00 17.15           C
ATOM   3145  O   ALA A 204      18.950  66.531 100.370  1.00 23.81           O
ATOM   3146  CB  ALA A 204      19.523  66.968  97.159  1.00 18.05           C
ATOM   3147  H   ALA A 204      19.976  64.557  96.840  1.00 22.93           H
ATOM   3148  HA  ALA A 204      20.696  66.244  98.697  1.00 21.86           H
ATOM   3149  HB1 ALA A 204      19.382  67.836  97.574  1.00 21.71           H
ATOM   3150  HB2 ALA A 204      20.247  67.024  96.519  1.00 21.71           H
ATOM   3151  HB3 ALA A 204      18.711  66.678  96.726  1.00 21.71           H
ATOM   3152  N   PRO A 205      17.665  65.204  99.123  1.00 20.49           N
ATOM   3153  CA  PRO A 205      16.628  65.208 100.156  1.00 18.23           C
ATOM   3154  C   PRO A 205      16.889  64.265 101.307  1.00 21.31           C
ATOM   3155  O   PRO A 205      16.052  64.215 102.224  1.00 19.59           O
ATOM   3156  CB  PRO A 205      15.374  64.803  99.389  1.00 24.04           C
ATOM   3157  CG  PRO A 205      15.829  64.133  98.226  1.00 25.56           C
ATOM   3158  CD  PRO A 205      17.173  64.638  97.861  1.00 23.01           C
ATOM   3159  HA  PRO A 205      16.502  66.103 100.509  1.00 21.93           H
ATOM   3160  HB2 PRO A 205      14.830  64.219  99.941  1.00 28.91           H
ATOM   3161  HB3 PRO A 205      14.891  65.606  99.147  1.00 28.91           H
ATOM   3162  HG2 PRO A 205      15.880  63.187  98.444  1.00 30.73           H
ATOM   3163  HG3 PRO A 205      15.198  64.281  97.498  1.00 30.73           H
ATOM   3164  HD2 PRO A 205      17.740  63.913  97.552  1.00 27.67           H
ATOM   3165  HD3 PRO A 205      17.075  65.333  97.201  1.00 27.67           H
ATOM   3166  N   LEU A 206      18.032  63.559 101.330  1.00 19.40           N
ATOM   3167  CA  LEU A 206      18.249  62.503 102.308  1.00 16.98           C
ATOM   3168  C   LEU A 206      19.142  62.974 103.454  1.00 23.07           C
ATOM   3169  O   LEU A 206      20.035  63.786 103.256  1.00 25.28           O
ATOM   3170  CB  LEU A 206      18.900  61.310 101.625  1.00 18.43           C
ATOM   3171  CG  LEU A 206      18.198  60.763 100.390  1.00 22.63           C
ATOM   3172  CD1 LEU A 206      19.019  59.614  99.862  1.00 20.20           C
ATOM   3173  CD2 LEU A 206      16.753  60.306 100.721  1.00 13.18           C
ATOM   3174  H   LEU A 206      18.699  63.677 100.803  1.00 23.34           H
ATOM   3175  HA  LEU A 206      17.400  62.214 102.690  1.00 20.43           H
ATOM   3176  HB2 LEU A 206      19.786  61.579 101.338  1.00 22.17           H
ATOM   3177  HB3 LEU A 206      18.967  60.579 102.261  1.00 22.17           H
ATOM   3178  HG  LEU A 206      18.160  61.456  99.712  1.00 27.21           H
ATOM   3179 HD11 LEU A 206      18.598  59.286  99.049  1.00 24.29           H
ATOM   3180 HD12 LEU A 206      19.914  59.931  99.663  1.00 24.29           H
ATOM   3181 HD13 LEU A 206      19.053  58.916 100.534  1.00 24.29           H
ATOM   3182 HD21 LEU A 206      16.336  59.907  99.942  1.00 15.87           H
ATOM   3183 HD22 LEU A 206      16.781  59.662 101.445  1.00 15.87           H
ATOM   3184 HD23 LEU A 206      16.241  61.083 100.994  1.00 15.87           H
ATOM   3185  N   ASP A 207      18.914  62.435 104.650  1.00 19.93           N
ATOM   3186  CA  ASP A 207      19.920  62.583 105.704  1.00 18.45           C
ATOM   3187  C   ASP A 207      21.105  61.662 105.452  1.00 18.00           C
ATOM   3188  O   ASP A 207      22.259  62.066 105.654  1.00 22.97           O
ATOM   3189  CB  ASP A 207      19.302  62.298 107.071  1.00 23.72           C
ATOM   3190  CG  ASP A 207      18.241  63.259 107.412  1.00 21.03           C
ATOM   3191  OD1 ASP A 207      18.566  64.357 107.931  1.00 19.85           O
ATOM   3192  OD2 ASP A 207      17.074  62.946 107.113  1.00 22.71           O1-
ATOM   3193  H   ASP A 207      18.212  61.984 104.861  1.00 23.96           H
ATOM   3194  HA  ASP A 207      20.246  63.496 105.713  1.00 22.19           H
ATOM   3195  HB2 ASP A 207      18.905  61.413 107.080  1.00 28.52           H
ATOM   3196  HB3 ASP A 207      19.985  62.361 107.755  1.00 28.52           H
ATOM   3197  N   TYR A 208      20.839  60.456 104.937  1.00 15.14           N
ATOM   3198  CA  TYR A 208      21.837  59.421 104.727  1.00 19.02           C
ATOM   3199  C   TYR A 208      21.423  58.579 103.518  1.00 17.19           C
ATOM   3200  O   TYR A 208      20.235  58.427 103.206  1.00 15.11           O
ATOM   3201  CB  TYR A 208      22.023  58.494 105.970  1.00 16.27           C
ATOM   3202  CG  TYR A 208      22.394  59.188 107.263  1.00 19.22           C
ATOM   3203  CD1 TYR A 208      23.655  59.757 107.456  1.00 27.74           C
ATOM   3204  CD2 TYR A 208      21.483  59.284 108.302  1.00 18.99           C
ATOM   3205  CE1 TYR A 208      23.989  60.387 108.653  1.00 22.57           C
ATOM   3206  CE2 TYR A 208      21.820  59.888 109.494  1.00 21.01           C
ATOM   3207  CZ  TYR A 208      23.054  60.423 109.681  1.00 17.92           C
ATOM   3208  OH  TYR A 208      23.333  61.068 110.878  1.00 15.64           O
ATOM   3209  H   TYR A 208      20.050  60.204 104.698  1.00 18.22           H
ATOM   3210  HA  TYR A 208      22.690  59.835 104.528  1.00 22.88           H
ATOM   3211  HB2 TYR A 208      21.199  58.009 106.129  1.00 19.58           H
ATOM   3212  HB3 TYR A 208      22.729  57.861 105.770  1.00 19.58           H
ATOM   3213  HD1 TYR A 208      24.282  59.706 106.773  1.00 33.34           H
ATOM   3214  HD2 TYR A 208      20.645  58.907 108.207  1.00 22.84           H
ATOM   3215  HE1 TYR A 208      24.837  60.754 108.765  1.00 27.14           H
ATOM   3216  HE2 TYR A 208      21.189  59.937 110.172  1.00 25.26           H
ATOM   3217  HH  TYR A 208      24.157  61.226 110.926  1.00 18.83           H
ATOM   3218  N   ILE A 209      22.415  58.074 102.819  1.00 18.28           N
ATOM   3219  CA  ILE A 209      22.224  56.995 101.866  1.00  8.95           C
ATOM   3220  C   ILE A 209      23.034  55.809 102.379  1.00 13.16           C
ATOM   3221  O   ILE A 209      24.266  55.897 102.524  1.00 13.99           O
ATOM   3222  CB  ILE A 209      22.621  57.424 100.450  1.00 12.34           C
ATOM   3223  CG1 ILE A 209      22.394  56.275  99.468  1.00 16.81           C
ATOM   3224  CG2 ILE A 209      24.030  57.970 100.409  1.00 14.66           C
ATOM   3225  CD1 ILE A 209      22.495  56.735  98.063  1.00 13.66           C
ATOM   3226  H   ILE A 209      23.223  58.360 102.872  1.00 21.98           H
ATOM   3227  HA  ILE A 209      21.294  56.745 101.856  1.00 10.80           H
ATOM   3228  HB  ILE A 209      22.039  58.148 100.185  1.00 14.87           H
ATOM   3229 HG12 ILE A 209      23.073  55.600  99.609  1.00 20.22           H
ATOM   3230 HG13 ILE A 209      21.506  55.900  99.602  1.00 20.22           H
ATOM   3231 HG21 ILE A 209      24.187  58.396  99.546  1.00 17.64           H
ATOM   3232 HG22 ILE A 209      24.130  58.629 101.108  1.00 17.64           H
ATOM   3233 HG23 ILE A 209      24.658  57.241 100.540  1.00 17.64           H
ATOM   3234 HD11 ILE A 209      22.181  56.021  97.481  1.00 16.45           H
ATOM   3235 HD12 ILE A 209      21.966  57.538  97.947  1.00 16.45           H
ATOM   3236 HD13 ILE A 209      23.427  56.926  97.874  1.00 16.45           H
ATOM   3237  N   ASN A 210      22.336  54.721 102.701  1.00 18.94           N
ATOM   3238  CA  ASN A 210      22.944  53.571 103.344  1.00 17.08           C
ATOM   3239  C   ASN A 210      23.252  52.551 102.254  1.00 19.38           C
ATOM   3240  O   ASN A 210      22.349  51.933 101.688  1.00 14.88           O
ATOM   3241  CB  ASN A 210      22.033  53.029 104.444  1.00 12.48           C
ATOM   3242  CG  ASN A 210      21.599  54.107 105.421  1.00 16.54           C
ATOM   3243  OD1 ASN A 210      22.342  55.026 105.732  1.00 18.74           O
ATOM   3244  ND2 ASN A 210      20.376  54.002 105.895  1.00 20.86           N
ATOM   3245  H   ASN A 210      21.493  54.621 102.554  1.00 22.78           H
ATOM   3246  HA  ASN A 210      23.781  53.847 103.742  1.00 20.55           H
ATOM   3247  HB2 ASN A 210      21.241  52.658 104.039  1.00 15.03           H
ATOM   3248  HB3 ASN A 210      22.496  52.351 104.958  1.00 15.03           H
ATOM   3249 HD21 ASN A 210      20.123  54.511 106.538  1.00 25.08           H
ATOM   3250 HD22 ASN A 210      19.835  53.420 105.566  1.00 25.08           H
ATOM   3251  N   LEU A 211      24.536  52.422 101.926  1.00 21.45           N
ATOM   3252  CA  LEU A 211      24.981  51.637 100.785  1.00 19.99           C
ATOM   3253  C   LEU A 211      24.954  50.164 101.126  1.00 15.38           C
ATOM   3254  O   LEU A 211      25.527  49.803 102.173  1.00 16.53           O
ATOM   3255  CB  LEU A 211      26.419  52.049 100.415  1.00 14.75           C
ATOM   3256  CG  LEU A 211      26.735  53.528 100.194  1.00 20.12           C
ATOM   3257  CD1 LEU A 211      28.142  53.645  99.571  1.00 11.17           C
ATOM   3258  CD2 LEU A 211      25.690  54.217  99.335  1.00 22.55           C
ATOM   3259  H   LEU A 211      25.176  52.793 102.360  1.00 25.79           H
ATOM   3260  HA  LEU A 211      24.394  51.802 100.027  1.00 24.04           H
ATOM   3261  HB2 LEU A 211      26.998  51.751 101.131  1.00 17.75           H
ATOM   3262  HB3 LEU A 211      26.673  51.594  99.600  1.00 17.75           H
ATOM   3263  HG  LEU A 211      26.752  53.973 101.053  1.00 24.20           H
ATOM   3264 HD11 LEU A 211      28.400  54.577  99.531  1.00 13.45           H
ATOM   3265 HD12 LEU A 211      28.777  53.166 100.126  1.00 13.45           H
ATOM   3266 HD13 LEU A 211      28.113  53.268  98.677  1.00 13.45           H
ATOM   3267 HD21 LEU A 211      25.921  55.156  99.252  1.00 27.12           H
ATOM   3268 HD22 LEU A 211      25.678  53.797  98.461  1.00 27.12           H
ATOM   3269 HD23 LEU A 211      24.826  54.121  99.754  1.00 27.12           H
ATOM   3270  N   MET A 212      24.317  49.310 100.263  1.00 18.48           N
ATOM   3271  CA  MET A 212      24.210  47.855 100.536  1.00 17.59           C
ATOM   3272  C   MET A 212      25.453  47.263  99.832  1.00 18.92           C
ATOM   3273  O   MET A 212      25.578  46.546  98.860  1.00 23.22           O
ATOM   3274  CB  MET A 212      22.931  47.249  99.989  1.00 17.10           C
ATOM   3275  CG  MET A 212      21.746  47.799 100.766  1.00 18.86           C
ATOM   3276  SD  MET A 212      20.242  47.197  99.960  1.00 23.57           S
ATOM   3277  CE  MET A 212      20.223  48.132  98.417  1.00 24.93           C
ATOM   3278  H   MET A 212      23.756  49.650  99.470  1.00 22.23           H
ATOM   3279  HA  MET A 212      24.269  47.664 101.656  1.00 21.16           H
ATOM   3280  HB2 MET A 212      22.838  47.447  98.896  1.00 20.57           H
ATOM   3281  HB3 MET A 212      22.983  46.135 100.070  1.00 20.57           H
ATOM   3282  HG2 MET A 212      21.730  47.434 101.815  1.00 22.69           H
ATOM   3283  HG3 MET A 212      21.749  48.909 100.814  1.00 22.69           H
ATOM   3284  HE1 MET A 212      19.316  47.821  97.861  1.00 29.97           H
ATOM   3285  HE2 MET A 212      20.177  49.212  98.596  1.00 29.97           H
ATOM   3286  HE3 MET A 212      21.080  47.890  97.777  1.00 29.97           H
ATOM   3287  N   THR A 213      26.546  47.717 100.538  1.00 19.16           N
ATOM   3288  CA  THR A 213      27.969  47.419 100.250  1.00 18.21           C
ATOM   3289  C   THR A 213      28.235  46.015 100.758  1.00 23.24           C
ATOM   3290  O   THR A 213      29.145  45.762 101.556  1.00 23.84           O
ATOM   3291  CB  THR A 213      29.026  48.366 100.842  1.00 18.99           C
ATOM   3292  OG1 THR A 213      28.719  48.829 102.161  1.00 19.30           O
ATOM   3293  CG2 THR A 213      29.289  49.569  99.968  1.00 24.60           C
ATOM   3294  H   THR A 213      26.467  48.205 101.239  1.00 23.05           H
ATOM   3295  HA  THR A 213      28.092  47.422  99.292  1.00 21.90           H
ATOM   3296  HB  THR A 213      29.855  47.877 100.895  1.00 22.85           H
ATOM   3297  HG1 THR A 213      28.773  48.187 102.700  1.00 23.22           H
ATOM   3298 HG21 THR A 213      29.960  50.138 100.384  1.00 29.57           H
ATOM   3299 HG22 THR A 213      29.619  49.289  99.104  1.00 29.57           H
ATOM   3300 HG23 THR A 213      28.474  50.080  99.855  1.00 29.57           H
ATOM   3301  N   TYR A 214      27.386  45.105 100.285  1.00 26.00           N
ATOM   3302  CA  TYR A 214      27.641  43.732 100.654  1.00 13.28           C
ATOM   3303  C   TYR A 214      26.847  43.127  99.486  1.00 14.85           C
ATOM   3304  O   TYR A 214      26.511  43.676  98.457  1.00 21.50           O
ATOM   3305  CB  TYR A 214      27.319  43.397 102.125  1.00 23.61           C
ATOM   3306  CG  TYR A 214      26.024  43.965 102.628  1.00 21.23           C
ATOM   3307  CD1 TYR A 214      24.798  43.375 102.264  1.00 22.24           C
ATOM   3308  CD2 TYR A 214      26.040  45.084 103.467  1.00 18.38           C
ATOM   3309  CE1 TYR A 214      23.604  43.906 102.726  1.00 25.72           C
ATOM   3310  CE2 TYR A 214      24.849  45.645 103.937  1.00 20.24           C
ATOM   3311  CZ  TYR A 214      23.641  45.044 103.554  1.00 22.67           C
ATOM   3312  OH  TYR A 214      22.500  45.631 104.025  1.00 19.70           O
ATOM   3313  H   TYR A 214      26.662  45.312  99.521  1.00 31.25           H
ATOM   3314  HA  TYR A 214      28.735  43.478 100.507  1.00 15.99           H
ATOM   3315  HB2 TYR A 214      27.337  42.303 102.283  1.00 28.38           H
ATOM   3316  HB3 TYR A 214      28.167  43.809 102.728  1.00 28.38           H
ATOM   3317  HD1 TYR A 214      24.768  42.485 101.623  1.00 26.74           H
ATOM   3318  HD2 TYR A 214      26.992  45.539 103.748  1.00 22.11           H
ATOM   3319  HE1 TYR A 214      22.648  43.449 102.444  1.00 30.92           H
ATOM   3320  HE2 TYR A 214      24.839  46.533 104.556  1.00 24.34           H
ATOM   3321  HH  TYR A 214      21.659  45.108 103.728  1.00 23.69           H
ATOM   3322  N   ASP A 215      26.788  41.797  99.698  1.00 23.40           N
ATOM   3323  CA  ASP A 215      26.388  40.838  98.689  1.00 27.55           C
ATOM   3324  C   ASP A 215      27.216  41.026  97.434  1.00 21.96           C
ATOM   3325  O   ASP A 215      26.740  40.797  96.326  1.00 27.15           O
ATOM   3326  CB  ASP A 215      24.889  40.961  98.413  1.00 25.63           C
ATOM   3327  CG  ASP A 215      24.091  40.629  99.625  1.00 25.92           C
ATOM   3328  OD1 ASP A 215      24.581  39.784 100.409  1.00 24.78           O
ATOM   3329  OD2 ASP A 215      23.014  41.212  99.831  1.00 36.28           O1-
ATOM   3330  H   ASP A 215      27.012  41.423 100.442  1.00 28.13           H
ATOM   3331  HA  ASP A 215      26.557  39.943  99.024  1.00 33.12           H
ATOM   3332  HB2 ASP A 215      24.691  41.878  98.167  1.00 30.81           H
ATOM   3333  HB3 ASP A 215      24.631  40.362  97.695  1.00 30.81           H
ATOM   3334  N   LEU A 216      28.458  41.508  97.601  1.00 26.36           N
ATOM   3335  CA  LEU A 216      29.302  41.706  96.430  1.00 21.97           C
ATOM   3336  C   LEU A 216      29.811  40.393  95.868  1.00 25.83           C
ATOM   3337  O   LEU A 216      30.453  40.379  94.814  1.00 26.91           O
ATOM   3338  CB  LEU A 216      30.463  42.622  96.773  1.00 21.36           C
ATOM   3339  CG  LEU A 216      30.058  44.016  97.325  1.00 20.30           C
ATOM   3340  CD1 LEU A 216      31.300  44.929  97.608  1.00 23.22           C
ATOM   3341  CD2 LEU A 216      29.067  44.765  96.434  1.00 24.74           C
ATOM   3342  H   LEU A 216      28.820  41.720  98.353  1.00 31.69           H
ATOM   3343  HA  LEU A 216      28.783  42.141  95.753  1.00 26.42           H
ATOM   3344  HB2 LEU A 216      31.010  42.180  97.441  1.00 25.68           H
ATOM   3345  HB3 LEU A 216      30.993  42.762  95.968  1.00 25.68           H
ATOM   3346  HG  LEU A 216      29.617  43.877  98.175  1.00 24.41           H
ATOM   3347 HD11 LEU A 216      30.991  45.773  97.982  1.00 27.91           H
ATOM   3348 HD12 LEU A 216      31.878  44.480  98.247  1.00 27.91           H
ATOM   3349 HD13 LEU A 216      31.787  45.094  96.779  1.00 27.91           H
ATOM   3350 HD21 LEU A 216      28.836  45.604  96.870  1.00 29.75           H
ATOM   3351 HD22 LEU A 216      29.477  44.943  95.572  1.00 29.75           H
ATOM   3352 HD23 LEU A 216      28.272  44.227  96.322  1.00 29.75           H
ATOM   3353  N   ALA A 217      29.578  39.301  96.576  1.00 27.89           N
ATOM   3354  CA  ALA A 217      29.742  37.966  96.056  1.00 22.55           C
ATOM   3355  C   ALA A 217      28.492  37.212  96.449  1.00 30.62           C
ATOM   3356  O   ALA A 217      27.776  37.604  97.375  1.00 26.75           O
ATOM   3357  CB  ALA A 217      30.970  37.243  96.605  1.00 22.33           C
ATOM   3358  H   ALA A 217      29.294  39.307  97.387  1.00 33.52           H
ATOM   3359  HA  ALA A 217      29.797  37.996  95.089  1.00 27.12           H
ATOM   3360  HB1 ALA A 217      31.064  36.381  96.172  1.00 26.84           H
ATOM   3361  HB2 ALA A 217      31.754  37.790  96.437  1.00 26.84           H
ATOM   3362  HB3 ALA A 217      30.845  37.116  97.560  1.00 26.84           H
ATOM   3363  N   GLY A 218      28.239  36.139  95.716  1.00 32.26           N
ATOM   3364  CA  GLY A 218      27.124  35.259  95.968  1.00 37.08           C
ATOM   3365  C   GLY A 218      27.192  34.043  95.069  1.00 33.26           C
ATOM   3366  O   GLY A 218      28.085  33.922  94.214  1.00 31.91           O
ATOM   3367  H   GLY A 218      28.709  35.904  95.035  1.00 38.76           H
ATOM   3368  HA2 GLY A 218      27.128  34.972  96.895  1.00 44.55           H
ATOM   3369  HA3 GLY A 218      26.292  35.723  95.783  1.00 44.55           H
ATOM   3370  N   PRO A 219      26.238  33.116  95.235  1.00 42.27           N
ATOM   3371  CA  PRO A 219      26.246  31.889  94.417  1.00 30.61           C
ATOM   3372  C   PRO A 219      25.815  32.128  92.990  1.00 40.73           C
ATOM   3373  O   PRO A 219      25.992  31.241  92.142  1.00 29.92           O
ATOM   3374  CB  PRO A 219      25.262  30.963  95.159  1.00 28.93           C
ATOM   3375  CG  PRO A 219      24.310  31.881  95.781  1.00 41.15           C
ATOM   3376  CD  PRO A 219      25.088  33.144  96.159  1.00 37.77           C
ATOM   3377  HA  PRO A 219      27.128  31.482  94.417  1.00 36.79           H
ATOM   3378  HB2 PRO A 219      24.814  30.381  94.526  1.00 34.77           H
ATOM   3379  HB3 PRO A 219      25.731  30.454  95.838  1.00 34.77           H
ATOM   3380  HG2 PRO A 219      23.625  32.100  95.128  1.00 49.44           H
ATOM   3381  HG3 PRO A 219      23.916  31.458  96.557  1.00 49.44           H
ATOM   3382  HD2 PRO A 219      24.559  33.939  96.006  1.00 45.38           H
ATOM   3383  HD3 PRO A 219      25.393  33.090  97.076  1.00 45.38           H
ATOM   3384  N   TRP A 220      25.250  33.296  92.697  1.00 39.41           N
ATOM   3385  CA  TRP A 220      25.019  33.665  91.315  1.00 33.45           C
ATOM   3386  C   TRP A 220      26.315  33.983  90.603  1.00 29.51           C
ATOM   3387  O   TRP A 220      26.297  34.168  89.383  1.00 36.55           O
ATOM   3388  CB  TRP A 220      24.038  34.842  91.255  1.00 42.86           C
ATOM   3389  CG  TRP A 220      24.475  36.003  92.103  1.00 41.45           C
ATOM   3390  CD1 TRP A 220      25.337  36.990  91.749  1.00 31.82           C
ATOM   3391  CD2 TRP A 220      24.072  36.277  93.451  1.00 44.17           C
ATOM   3392  NE1 TRP A 220      25.508  37.869  92.799  1.00 38.35           N
ATOM   3393  CE2 TRP A 220      24.738  37.450  93.856  1.00 42.51           C
ATOM   3394  CE3 TRP A 220      23.209  35.647  94.352  1.00 42.12           C
ATOM   3395  CZ2 TRP A 220      24.572  37.998  95.126  1.00 50.84           C
ATOM   3396  CZ3 TRP A 220      23.038  36.204  95.614  1.00 47.45           C
ATOM   3397  CH2 TRP A 220      23.721  37.355  95.991  1.00 42.66           C
ATOM   3398  H   TRP A 220      24.990  33.873  93.278  1.00 47.34           H
ATOM   3399  HA  TRP A 220      24.620  32.914  90.853  1.00 40.20           H
ATOM   3400  HB2 TRP A 220      23.946  35.143  90.339  1.00 51.49           H
ATOM   3401  HB3 TRP A 220      23.181  34.540  91.593  1.00 51.49           H
ATOM   3402  HD1 TRP A 220      25.761  37.051  90.925  1.00 38.24           H
ATOM   3403  HE1 TRP A 220      26.015  38.560  92.787  1.00 46.07           H
ATOM   3404  HE3 TRP A 220      22.760  34.867  94.116  1.00 50.60           H
ATOM   3405  HZ2 TRP A 220      25.014  38.779  95.374  1.00 61.06           H
ATOM   3406  HZ3 TRP A 220      22.475  35.786  96.226  1.00 57.00           H
ATOM   3407  HH2 TRP A 220      23.583  37.704  96.843  1.00 51.25           H
ATOM   3408  N   GLU A 221      27.435  34.030  91.316  1.00 35.28           N
ATOM   3409  CA  GLU A 221      28.733  34.311  90.711  1.00 30.40           C
ATOM   3410  C   GLU A 221      29.529  33.028  90.620  1.00 30.89           C
ATOM   3411  O   GLU A 221      29.550  32.241  91.573  1.00 31.91           O
ATOM   3412  CB  GLU A 221      29.552  35.315  91.511  1.00 37.01           C
ATOM   3413  CG  GLU A 221      29.171  36.750  91.328  1.00 42.44           C
ATOM   3414  CD  GLU A 221      29.245  37.173  89.893  1.00 33.97           C
ATOM   3415  OE1 GLU A 221      30.250  36.898  89.221  1.00 44.28           O
ATOM   3416  OE2 GLU A 221      28.269  37.762  89.439  1.00 41.20           O1-
ATOM   3417  H   GLU A 221      27.471  33.888  92.162  1.00 42.38           H
ATOM   3418  HA  GLU A 221      28.612  34.652  89.816  1.00 36.54           H
ATOM   3419  HB2 GLU A 221      29.451  35.101  92.453  1.00 44.46           H
ATOM   3420  HB3 GLU A 221      30.485  35.225  91.254  1.00 44.46           H
ATOM   3421  HG2 GLU A 221      28.258  36.882  91.632  1.00 50.99           H
ATOM   3422  HG3 GLU A 221      29.775  37.310  91.842  1.00 50.99           H
ATOM   3423  N   LYS A 222      30.224  32.857  89.491  1.00 39.75           N
ATOM   3424  CA  LYS A 222      30.905  31.599  89.198  1.00 29.87           C
ATOM   3425  C   LYS A 222      32.166  31.405  90.029  1.00 35.89           C
ATOM   3426  O   LYS A 222      32.622  30.272  90.201  1.00 35.67           O
ATOM   3427  CB  LYS A 222      31.270  31.529  87.716  1.00 36.45           C
ATOM   3428  H   LYS A 222      30.307  33.454  88.877  1.00 47.75           H
ATOM   3429  HA  LYS A 222      30.295  30.868  89.397  1.00 35.90           H
ATOM   3430  HB1 LYS A 222      30.455  31.533  87.190  1.00 43.80           H
ATOM   3431  HB3 LYS A 222      31.764  30.709  87.556  1.00 43.80           H
ATOM   3432  N   VAL A 223      32.781  32.465  90.527  1.00 35.18           N
ATOM   3433  CA  VAL A 223      33.984  32.292  91.321  1.00 33.95           C
ATOM   3434  C   VAL A 223      33.726  32.853  92.720  1.00 26.71           C
ATOM   3435  O   VAL A 223      33.197  33.962  92.867  1.00 31.49           O
ATOM   3436  CB  VAL A 223      35.211  32.888  90.599  1.00 37.33           C
ATOM   3437  CG1 VAL A 223      34.786  33.776  89.442  1.00 42.16           C
ATOM   3438  CG2 VAL A 223      36.156  33.571  91.529  1.00 28.02           C
ATOM   3439  H   VAL A 223      32.539  33.280  90.411  1.00 42.27           H
ATOM   3440  HA  VAL A 223      34.165  31.350  91.423  1.00 40.79           H
ATOM   3441  HB  VAL A 223      35.707  32.153  90.212  1.00 44.85           H
ATOM   3442 HG11 VAL A 223      35.583  34.122  89.004  1.00 50.64           H
ATOM   3443 HG12 VAL A 223      34.267  33.258  88.805  1.00 50.64           H
ATOM   3444 HG13 VAL A 223      34.269  34.501  89.800  1.00 50.64           H
ATOM   3445 HG21 VAL A 223      36.949  33.834  91.033  1.00 33.68           H
ATOM   3446 HG22 VAL A 223      35.725  34.348  91.916  1.00 33.68           H
ATOM   3447 HG23 VAL A 223      36.387  32.934  92.217  1.00 33.68           H
ATOM   3448  N   THR A 224      34.017  32.029  93.738  1.00 35.68           N
ATOM   3449  CA  THR A 224      33.838  32.414  95.134  1.00 28.38           C
ATOM   3450  C   THR A 224      34.654  33.651  95.447  1.00 31.84           C
ATOM   3451  O   THR A 224      35.754  33.859  94.921  1.00 30.94           O
ATOM   3452  CB  THR A 224      34.242  31.287  96.099  1.00 27.87           C
ATOM   3453  OG1 THR A 224      35.673  31.065  96.084  1.00 25.24           O
ATOM   3454  CG2 THR A 224      33.522  30.027  95.747  1.00 26.84           C
ATOM   3455  H   THR A 224      34.319  31.233  93.635  1.00 42.87           H
ATOM   3456  HA  THR A 224      32.908  32.632  95.293  1.00 34.11           H
ATOM   3457  HB  THR A 224      33.968  31.532  96.994  1.00 33.49           H
ATOM   3458  HG1 THR A 224      35.885  30.499  96.672  1.00 30.35           H
ATOM   3459 HG21 THR A 224      33.772  29.329  96.371  1.00 32.26           H
ATOM   3460 HG22 THR A 224      32.565  30.162  95.799  1.00 32.26           H
ATOM   3461 HG23 THR A 224      33.753  29.745  94.850  1.00 32.26           H
ATOM   3462  N   ASN A 225      34.110  34.485  96.315  1.00 24.86           N
ATOM   3463  CA  ASN A 225      34.797  35.728  96.591  1.00 22.73           C
ATOM   3464  C   ASN A 225      34.259  36.281  97.889  1.00 24.29           C
ATOM   3465  O   ASN A 225      33.213  35.852  98.377  1.00 24.18           O
ATOM   3466  CB  ASN A 225      34.623  36.743  95.458  1.00 20.59           C
ATOM   3467  CG  ASN A 225      35.473  37.943  95.626  1.00 21.02           C
ATOM   3468  OD1 ASN A 225      36.551  37.883  96.217  1.00 25.37           O
ATOM   3469  ND2 ASN A 225      34.992  39.076  95.114  1.00 24.89           N
ATOM   3470  H   ASN A 225      33.379  34.365  96.740  1.00 29.88           H
ATOM   3471  HA  ASN A 225      35.735  35.542  96.702  1.00 27.33           H
ATOM   3472  HB2 ASN A 225      34.870  36.339  94.612  1.00 24.76           H
ATOM   3473  HB3 ASN A 225      33.699  37.034  95.432  1.00 24.76           H
ATOM   3474 HD21 ASN A 225      35.413  39.818  95.238  1.00 29.92           H
ATOM   3475 HD22 ASN A 225      34.256  39.061  94.670  1.00 29.92           H
ATOM   3476  N   HIS A 226      35.017  37.207  98.453  1.00 21.71           N
ATOM   3477  CA  HIS A 226      34.567  37.958  99.607  1.00 18.55           C
ATOM   3478  C   HIS A 226      33.368  38.797  99.209  1.00 21.44           C
ATOM   3479  O   HIS A 226      33.385  39.452  98.160  1.00 19.59           O
ATOM   3480  CB  HIS A 226      35.699  38.837 100.137  1.00 22.69           C
ATOM   3481  CG  HIS A 226      36.924  38.055 100.450  1.00 23.91           C
ATOM   3482  ND1 HIS A 226      37.042  37.316 101.603  1.00 26.86           N
ATOM   3483  CD2 HIS A 226      38.016  37.771  99.705  1.00 24.45           C
ATOM   3484  CE1 HIS A 226      38.191  36.670 101.588  1.00 24.95           C
ATOM   3485  NE2 HIS A 226      38.809  36.939 100.452  1.00 29.68           N
ATOM   3486  H   HIS A 226      35.799  37.409  98.178  1.00 26.11           H
ATOM   3487  HA  HIS A 226      34.314  37.331 100.302  1.00 22.31           H
ATOM   3488  HB2 HIS A 226      35.401  39.275 100.948  1.00 27.28           H
ATOM   3489  HB3 HIS A 226      35.943  39.494  99.467  1.00 27.28           H
ATOM   3490  HD2 HIS A 226      38.216  38.116  98.861  1.00 29.40           H
ATOM   3491  HE1 HIS A 226      38.516  36.127 102.264  1.00 29.99           H
ATOM   3492  HE2 HIS A 226      39.575  36.629 100.202  1.00 35.66           H
ATOM   3493  N   GLN A 227      32.309  38.742 100.030  1.00 18.40           N
ATOM   3494  CA  GLN A 227      31.091  39.505  99.754  1.00 22.11           C
ATOM   3495  C   GLN A 227      31.195  40.960 100.160  1.00 20.99           C
ATOM   3496  O   GLN A 227      30.337  41.771  99.747  1.00 18.24           O
ATOM   3497  CB  GLN A 227      29.883  38.903 100.474  1.00 19.85           C
ATOM   3498  CG  GLN A 227      29.887  39.006 101.983  1.00 25.98           C
ATOM   3499  CD  GLN A 227      28.476  39.000 102.549  1.00 23.30           C
ATOM   3500  OE1 GLN A 227      27.567  39.514 101.922  1.00 24.49           O
ATOM   3501  NE2 GLN A 227      28.287  38.386 103.724  1.00 21.22           N
ATOM   3502  H   GLN A 227      32.275  38.267 100.749  1.00 22.13           H
ATOM   3503  HA  GLN A 227      30.910  39.481  98.797  1.00 26.58           H
ATOM   3504  HB2 GLN A 227      29.084  39.346 100.153  1.00 23.88           H
ATOM   3505  HB3 GLN A 227      29.850  37.958 100.257  1.00 23.88           H
ATOM   3506  HG2 GLN A 227      30.363  38.246 102.346  1.00 31.22           H
ATOM   3507  HG3 GLN A 227      30.313  39.834 102.256  1.00 31.22           H
ATOM   3508 HE21 GLN A 227      28.951  38.015 104.124  1.00 25.51           H
ATOM   3509 HE22 GLN A 227      27.508  38.366 104.088  1.00 25.51           H
ATOM   3510  N   ALA A 228      32.178  41.309 100.986  1.00 14.95           N
ATOM   3511  CA  ALA A 228      32.282  42.660 101.483  1.00 14.33           C
ATOM   3512  C   ALA A 228      33.748  43.043 101.705  1.00 21.13           C
ATOM   3513  O   ALA A 228      34.133  43.574 102.748  1.00 15.56           O
ATOM   3514  CB  ALA A 228      31.450  42.790 102.758  1.00 18.92           C
ATOM   3515  H   ALA A 228      32.785  40.778 101.287  1.00 18.00           H
ATOM   3516  HA  ALA A 228      31.913  43.259 100.818  1.00 17.25           H
ATOM   3517  HB1 ALA A 228      31.561  43.684 103.121  1.00 22.76           H
ATOM   3518  HB2 ALA A 228      30.515  42.624 102.555  1.00 22.76           H
ATOM   3519  HB3 ALA A 228      31.767  42.134 103.393  1.00 22.76           H
ATOM   3520  N   ALA A 229      34.595  42.736 100.730  1.00 20.10           N
ATOM   3521  CA  ALA A 229      35.991  43.142 100.799  1.00 16.72           C
ATOM   3522  C   ALA A 229      36.074  44.649 100.880  1.00 22.67           C
ATOM   3523  O   ALA A 229      35.446  45.348 100.078  1.00 19.36           O
ATOM   3524  CB  ALA A 229      36.754  42.639  99.575  1.00 21.84           C
ATOM   3525  H   ALA A 229      34.394  42.291 100.023  1.00 24.17           H
ATOM   3526  HA  ALA A 229      36.416  42.772 101.583  1.00 20.12           H
ATOM   3527  HB1 ALA A 229      37.684  42.891  99.667  1.00 26.26           H
ATOM   3528  HB2 ALA A 229      36.656  41.675  99.535  1.00 26.26           H
ATOM   3529  HB3 ALA A 229      36.377  43.042  98.780  1.00 26.26           H
ATOM   3530  N   LEU A 230      36.859  45.158 101.837  1.00 16.55           N
ATOM   3531  CA  LEU A 230      37.021  46.601 101.932  1.00 23.19           C
ATOM   3532  C   LEU A 230      37.905  47.121 100.815  1.00 24.20           C
ATOM   3533  O   LEU A 230      37.656  48.196 100.258  1.00 26.52           O
ATOM   3534  CB  LEU A 230      37.609  46.989 103.299  1.00 16.85           C
ATOM   3535  CG  LEU A 230      38.049  48.453 103.533  1.00 16.99           C
ATOM   3536  CD1 LEU A 230      36.935  49.489 103.405  1.00 21.77           C
ATOM   3537  CD2 LEU A 230      38.621  48.553 104.861  1.00 19.44           C
ATOM   3538  H   LEU A 230      37.289  44.704 102.424  1.00 19.92           H
ATOM   3539  HA  LEU A 230      36.146  47.010 101.839  1.00 27.89           H
ATOM   3540  HB2 LEU A 230      36.947  46.790 103.975  1.00 20.27           H
ATOM   3541  HB3 LEU A 230      38.389  46.434 103.449  1.00 20.27           H
ATOM   3542  HG  LEU A 230      38.748  48.677 102.904  1.00 20.44           H
ATOM   3543 HD11 LEU A 230      37.316  50.371 103.537  1.00 26.18           H
ATOM   3544 HD12 LEU A 230      36.533  49.421 102.523  1.00 26.18           H
ATOM   3545 HD13 LEU A 230      36.275  49.313 104.086  1.00 26.18           H
ATOM   3546 HD21 LEU A 230      38.904  49.472 105.011  1.00 23.39           H
ATOM   3547 HD22 LEU A 230      37.958  48.291 105.516  1.00 23.39           H
ATOM   3548 HD23 LEU A 230      39.389  47.957 104.912  1.00 23.39           H
ATOM   3549  N   PHE A 231      38.970  46.400 100.522  1.00 23.35           N
ATOM   3550  CA  PHE A 231      39.884  46.711  99.465  1.00 18.80           C
ATOM   3551  C   PHE A 231      40.057  45.482  98.601  1.00 22.22           C
ATOM   3552  O   PHE A 231      39.623  44.378  98.948  1.00 20.18           O
ATOM   3553  CB  PHE A 231      41.236  47.158 100.013  1.00 24.73           C
ATOM   3554  CG  PHE A 231      41.180  48.418 100.805  1.00 21.91           C
ATOM   3555  CD1 PHE A 231      40.722  49.585 100.234  1.00 14.65           C
ATOM   3556  CD2 PHE A 231      41.627  48.449 102.121  1.00 24.94           C
ATOM   3557  CE1 PHE A 231      40.721  50.770 100.960  1.00 24.66           C
ATOM   3558  CE2 PHE A 231      41.624  49.614 102.837  1.00 22.51           C
ATOM   3559  CZ  PHE A 231      41.176  50.785 102.259  1.00 27.77           C
ATOM   3560  H   PHE A 231      39.189  45.685 100.949  1.00 28.07           H
ATOM   3561  HA  PHE A 231      39.514  47.412  98.906  1.00 22.61           H
ATOM   3562  HB2 PHE A 231      41.584  46.460 100.593  1.00 29.73           H
ATOM   3563  HB3 PHE A 231      41.847  47.310  99.278  1.00 29.73           H
ATOM   3564  HD1 PHE A 231      40.438  49.589  99.349  1.00 17.63           H
ATOM   3565  HD2 PHE A 231      41.947  47.673 102.511  1.00 29.98           H
ATOM   3566  HE1 PHE A 231      40.409  51.553 100.565  1.00 29.64           H
ATOM   3567  HE2 PHE A 231      41.922  49.616 103.715  1.00 27.07           H
ATOM   3568  HZ  PHE A 231      41.154  51.573 102.749  1.00 33.37           H
ATOM   3569  N   GLY A 232      40.709  45.694  97.466  1.00 26.19           N
ATOM   3570  CA  GLY A 232      40.784  44.672  96.440  1.00 28.36           C
ATOM   3571  C   GLY A 232      41.992  43.778  96.598  1.00 25.85           C
ATOM   3572  O   GLY A 232      43.047  44.186  97.054  1.00 26.66           O
ATOM   3573  H   GLY A 232      41.119  46.423  97.267  1.00 31.48           H
ATOM   3574  HA2 GLY A 232      40.000  44.105  96.482  1.00 34.08           H
ATOM   3575  HA3 GLY A 232      40.809  45.088  95.563  1.00 34.08           H
ATOM   3576  N   ASP A 233      41.799  42.539  96.205  1.00 26.77           N
ATOM   3577  CA  ASP A 233      42.871  41.560  96.128  1.00 26.45           C
ATOM   3578  C   ASP A 233      43.091  41.222  94.653  1.00 25.78           C
ATOM   3579  O   ASP A 233      42.210  40.665  94.007  1.00 25.15           O
ATOM   3580  CB  ASP A 233      42.498  40.320  96.939  1.00 22.44           C
ATOM   3581  CG  ASP A 233      43.513  39.221  96.827  1.00 28.10           C
ATOM   3582  OD1 ASP A 233      44.506  39.425  96.096  1.00 32.90           O
ATOM   3583  OD2 ASP A 233      43.309  38.174  97.480  1.00 31.63           O1-
ATOM   3584  H   ASP A 233      41.029  42.238  95.966  1.00 32.18           H
ATOM   3585  HA  ASP A 233      43.685  41.946  96.484  1.00 31.80           H
ATOM   3586  HB2 ASP A 233      42.411  40.567  97.873  1.00 26.98           H
ATOM   3587  HB3 ASP A 233      41.658  39.975  96.609  1.00 26.98           H
ATOM   3588  N   ALA A 234      44.262  41.562  94.119  1.00 27.77           N
ATOM   3589  CA  ALA A 234      44.528  41.312  92.704  1.00 35.69           C
ATOM   3590  C   ALA A 234      44.392  39.845  92.330  1.00 38.33           C
ATOM   3591  O   ALA A 234      44.154  39.529  91.157  1.00 30.40           O
ATOM   3592  CB  ALA A 234      45.924  41.789  92.328  1.00 37.66           C
ATOM   3593  H   ALA A 234      44.902  41.940  94.546  1.00 33.37           H
ATOM   3594  HA  ALA A 234      43.888  41.810  92.174  1.00 42.88           H
ATOM   3595  HB1 ALA A 234      46.068  41.628  91.384  1.00 45.25           H
ATOM   3596  HB2 ALA A 234      45.993  42.740  92.513  1.00 45.25           H
ATOM   3597  HB3 ALA A 234      46.571  41.296  92.857  1.00 45.25           H
ATOM   3598  N   ALA A 235      44.570  38.935  93.277  1.00 35.44           N
ATOM   3599  CA  ALA A 235      44.374  37.548  92.930  1.00 30.70           C
ATOM   3600  C   ALA A 235      42.905  37.183  92.861  1.00 33.30           C
ATOM   3601  O   ALA A 235      42.579  36.055  92.466  1.00 37.90           O
ATOM   3602  CB  ALA A 235      45.094  36.666  93.928  1.00 35.66           C
ATOM   3603  H   ALA A 235      44.785  39.087  94.093  1.00 42.58           H
ATOM   3604  HA  ALA A 235      44.751  37.386  92.054  1.00 36.89           H
ATOM   3605  HB1 ALA A 235      44.962  35.736  93.682  1.00 42.84           H
ATOM   3606  HB2 ALA A 235      46.033  36.896  93.909  1.00 42.84           H
ATOM   3607  HB3 ALA A 235      44.723  36.836  94.808  1.00 42.84           H
ATOM   3608  N   GLY A 236      42.015  38.091  93.236  1.00 26.82           N
ATOM   3609  CA  GLY A 236      40.595  37.819  93.137  1.00 34.41           C
ATOM   3610  C   GLY A 236      39.984  38.203  91.799  1.00 21.26           C
ATOM   3611  O   GLY A 236      40.602  38.854  90.963  1.00 28.26           O
ATOM   3612  H   GLY A 236      42.205  38.856  93.576  1.00 32.23           H
ATOM   3613  HA2 GLY A 236      40.432  36.874  93.284  1.00 41.34           H
ATOM   3614  HA3 GLY A 236      40.128  38.318  93.823  1.00 41.34           H
ATOM   3615  N   PRO A 237      38.725  37.849  91.597  1.00 26.07           N
ATOM   3616  CA  PRO A 237      38.072  38.200  90.337  1.00 31.41           C
ATOM   3617  C   PRO A 237      37.976  39.713  90.204  1.00 29.81           C
ATOM   3618  O   PRO A 237      38.160  40.469  91.165  1.00 26.80           O
ATOM   3619  CB  PRO A 237      36.691  37.520  90.452  1.00 24.87           C
ATOM   3620  CG  PRO A 237      36.417  37.529  91.884  1.00 25.03           C
ATOM   3621  CD  PRO A 237      37.776  37.234  92.535  1.00 20.77           C
ATOM   3622  HA  PRO A 237      38.552  37.828  89.582  1.00 37.75           H
ATOM   3623  HB2 PRO A 237      36.019  38.007  89.948  1.00 29.90           H
ATOM   3624  HB3 PRO A 237      36.747  36.604  90.142  1.00 29.90           H
ATOM   3625  HG2 PRO A 237      36.082  38.401  92.153  1.00 30.09           H
ATOM   3626  HG3 PRO A 237      35.773  36.838  92.093  1.00 30.09           H
ATOM   3627  HD2 PRO A 237      37.846  37.648  93.404  1.00 24.98           H
ATOM   3628  HD3 PRO A 237      37.926  36.279  92.576  1.00 24.98           H
ATOM   3629  N   THR A 238      37.723  40.154  88.980  1.00 29.04           N
ATOM   3630  CA  THR A 238      37.457  41.553  88.681  1.00 24.57           C
ATOM   3631  C   THR A 238      36.173  41.633  87.880  1.00 27.30           C
ATOM   3632  O   THR A 238      35.638  40.612  87.427  1.00 25.19           O
ATOM   3633  CB  THR A 238      38.589  42.190  87.895  1.00 29.58           C
ATOM   3634  OG1 THR A 238      38.863  41.384  86.757  1.00 30.67           O
ATOM   3635  CG2 THR A 238      39.819  42.298  88.769  1.00 25.89           C
ATOM   3636  H   THR A 238      37.701  39.648  88.287  1.00 34.90           H
ATOM   3637  HA  THR A 238      37.332  42.046  89.508  1.00 29.54           H
ATOM   3638  HB  THR A 238      38.340  43.081  87.621  1.00 35.55           H
ATOM   3639  HG1 THR A 238      39.489  41.721  86.319  1.00 36.86           H
ATOM   3640 HG21 THR A 238      40.538  42.717  88.275  1.00 31.12           H
ATOM   3641 HG22 THR A 238      39.616  42.829  89.554  1.00 31.12           H
ATOM   3642 HG23 THR A 238      40.097  41.414  89.061  1.00 31.12           H
ATOM   3643  N   PHE A 239      35.673  42.852  87.702  1.00 23.82           N
ATOM   3644  CA  PHE A 239      34.363  43.011  87.104  1.00 22.60           C
ATOM   3645  C   PHE A 239      34.352  44.194  86.172  1.00 25.85           C
ATOM   3646  O   PHE A 239      35.105  45.164  86.334  1.00 23.83           O
ATOM   3647  CB  PHE A 239      33.240  43.199  88.141  1.00 30.78           C
ATOM   3648  CG  PHE A 239      32.972  41.977  88.979  1.00 24.18           C
ATOM   3649  CD1 PHE A 239      33.692  41.750  90.135  1.00 18.17           C
ATOM   3650  CD2 PHE A 239      31.990  41.075  88.623  1.00 31.14           C
ATOM   3651  CE1 PHE A 239      33.438  40.676  90.898  1.00 20.56           C
ATOM   3652  CE2 PHE A 239      31.746  39.982  89.397  1.00 36.29           C
ATOM   3653  CZ  PHE A 239      32.476  39.782  90.530  1.00 29.12           C
ATOM   3654  H   PHE A 239      36.067  43.584  87.916  1.00 28.64           H
ATOM   3655  HA  PHE A 239      34.154  42.224  86.580  1.00 27.18           H
ATOM   3656  HB2 PHE A 239      33.468  43.936  88.732  1.00 36.99           H
ATOM   3657  HB3 PHE A 239      32.424  43.411  87.659  1.00 36.99           H
ATOM   3658  HD1 PHE A 239      34.352  42.349  90.392  1.00 21.86           H
ATOM   3659  HD2 PHE A 239      31.493  41.209  87.848  1.00 37.42           H
ATOM   3660  HE1 PHE A 239      33.937  40.538  91.666  1.00 24.73           H
ATOM   3661  HE2 PHE A 239      31.090  39.369  89.154  1.00 43.60           H
ATOM   3662  HZ  PHE A 239      32.308  39.036  91.057  1.00 35.00           H
ATOM   3663  N   TYR A 240      33.450  44.076  85.197  1.00 23.86           N
ATOM   3664  CA  TYR A 240      33.120  45.152  84.288  1.00 20.42           C
ATOM   3665  C   TYR A 240      32.593  46.336  85.094  1.00 20.83           C
ATOM   3666  O   TYR A 240      31.734  46.159  85.955  1.00 22.33           O
ATOM   3667  CB  TYR A 240      32.084  44.624  83.296  1.00 24.12           C
ATOM   3668  CG  TYR A 240      31.751  45.571  82.207  1.00 25.40           C
ATOM   3669  CD1 TYR A 240      30.986  46.704  82.450  1.00 25.45           C
ATOM   3670  CD2 TYR A 240      32.202  45.340  80.922  1.00 30.36           C
ATOM   3671  CE1 TYR A 240      30.697  47.595  81.423  1.00 30.12           C
ATOM   3672  CE2 TYR A 240      31.902  46.185  79.897  1.00 25.05           C
ATOM   3673  CZ  TYR A 240      31.163  47.316  80.142  1.00 27.11           C
ATOM   3674  OH  TYR A 240      30.909  48.176  79.110  1.00 22.07           O
ATOM   3675  H   TYR A 240      33.001  43.357  85.045  1.00 28.69           H
ATOM   3676  HA  TYR A 240      33.909  45.430  83.795  1.00 24.56           H
ATOM   3677  HB2 TYR A 240      32.448  43.826  82.883  1.00 29.00           H
ATOM   3678  HB3 TYR A 240      31.271  44.410  83.772  1.00 29.00           H
ATOM   3679  HD1 TYR A 240      30.677  46.875  83.311  1.00 30.59           H
ATOM   3680  HD2 TYR A 240      32.705  44.577  80.753  1.00 36.48           H
ATOM   3681  HE1 TYR A 240      30.187  48.357  81.589  1.00 36.20           H
ATOM   3682  HE2 TYR A 240      32.227  46.013  79.043  1.00 30.11           H
ATOM   3683  HH  TYR A 240      31.237  47.865  78.401  1.00 26.53           H
ATOM   3684  N   ASN A 241      33.154  47.529  84.847  1.00 20.03           N
ATOM   3685  CA  ASN A 241      32.736  48.765  85.514  1.00 28.79           C
ATOM   3686  C   ASN A 241      31.530  49.314  84.779  1.00 26.78           C
ATOM   3687  O   ASN A 241      31.633  50.111  83.846  1.00 21.78           O
ATOM   3688  CB  ASN A 241      33.852  49.803  85.552  1.00 24.36           C
ATOM   3689  CG  ASN A 241      33.590  50.895  86.571  1.00 28.30           C
ATOM   3690  OD1 ASN A 241      32.433  51.304  86.818  1.00 23.05           O
ATOM   3691  ND2 ASN A 241      34.661  51.338  87.220  1.00 19.88           N
ATOM   3692  H   ASN A 241      33.792  47.644  84.278  1.00 24.09           H
ATOM   3693  HA  ASN A 241      32.475  48.574  86.425  1.00 34.60           H
ATOM   3694  HB2 ASN A 241      34.689  49.369  85.776  1.00 29.28           H
ATOM   3695  HB3 ASN A 241      33.926  50.216  84.679  1.00 29.28           H
ATOM   3696 HD21 ASN A 241      34.571  51.928  87.835  1.00 23.91           H
ATOM   3697 HD22 ASN A 241      35.436  51.023  87.024  1.00 23.91           H
ATOM   3698  N   ALA A 242      30.366  48.907  85.261  1.00 22.31           N
ATOM   3699  CA  ALA A 242      29.104  49.320  84.681  1.00 23.50           C
ATOM   3700  C   ALA A 242      28.948  50.833  84.619  1.00 24.98           C
ATOM   3701  O   ALA A 242      28.271  51.340  83.728  1.00 23.36           O
ATOM   3702  CB  ALA A 242      27.988  48.689  85.494  1.00 18.38           C
ATOM   3703  H   ALA A 242      30.287  48.379  85.937  1.00 26.83           H
ATOM   3704  HA  ALA A 242      29.038  48.980  83.775  1.00 28.25           H
ATOM   3705  HB1 ALA A 242      27.137  48.957  85.116  1.00 22.10           H
ATOM   3706  HB2 ALA A 242      28.092  47.732  85.434  1.00 22.10           H
ATOM   3707  HB3 ALA A 242      28.064  48.974  86.417  1.00 22.10           H
ATOM   3708  N   LEU A 243      29.567  51.576  85.542  1.00 29.12           N
ATOM   3709  CA  LEU A 243      29.363  53.024  85.598  1.00 26.69           C
ATOM   3710  C   LEU A 243      29.859  53.746  84.334  1.00 22.77           C
ATOM   3711  O   LEU A 243      29.352  54.826  83.994  1.00 30.11           O
ATOM   3712  CB  LEU A 243      30.060  53.589  86.835  1.00 20.89           C
ATOM   3713  CG  LEU A 243      29.597  53.109  88.226  1.00 22.44           C
ATOM   3714  CD1 LEU A 243      30.242  53.992  89.318  1.00 21.83           C
ATOM   3715  CD2 LEU A 243      28.114  53.131  88.395  1.00 14.88           C
ATOM   3716  H   LEU A 243      30.100  51.270  86.142  1.00 35.00           H
ATOM   3717  HA  LEU A 243      28.413  53.198  85.686  1.00 32.08           H
ATOM   3718  HB2 LEU A 243      31.000  53.353  86.769  1.00 25.12           H
ATOM   3719  HB3 LEU A 243      29.971  54.555  86.815  1.00 25.12           H
ATOM   3720  HG  LEU A 243      29.889  52.195  88.364  1.00 26.98           H
ATOM   3721 HD11 LEU A 243      29.950  53.677  90.186  1.00 26.25           H
ATOM   3722 HD12 LEU A 243      31.209  53.925  89.248  1.00 26.25           H
ATOM   3723 HD13 LEU A 243      29.967  54.912  89.189  1.00 26.25           H
ATOM   3724 HD21 LEU A 243      27.893  52.862  89.299  1.00 17.90           H
ATOM   3725 HD22 LEU A 243      27.792  54.029  88.234  1.00 17.90           H
ATOM   3726 HD23 LEU A 243      27.708  52.516  87.763  1.00 17.90           H
ATOM   3727  N   ARG A 244      30.839  53.195  83.625  1.00 24.30           N
ATOM   3728  CA  ARG A 244      31.262  53.856  82.380  1.00 25.36           C
ATOM   3729  C   ARG A 244      30.174  53.854  81.296  1.00 25.58           C
ATOM   3730  O   ARG A 244      30.289  54.595  80.315  1.00 26.74           O
ATOM   3731  CB  ARG A 244      32.530  53.212  81.855  1.00 22.92           C
ATOM   3732  CG  ARG A 244      32.310  51.897  81.134  1.00 26.97           C
ATOM   3733  CD  ARG A 244      33.636  51.338  80.683  1.00 32.92           C
ATOM   3734  NE  ARG A 244      33.537  50.060  79.960  1.00 28.72           N
ATOM   3735  CZ  ARG A 244      34.613  49.409  79.519  1.00 32.58           C
ATOM   3736  NH1 ARG A 244      35.794  49.935  79.775  1.00 26.57           N
ATOM   3737  NH2 ARG A 244      34.534  48.242  78.858  1.00 31.45           N1+
ATOM   3738  H   ARG A 244      31.252  52.466  83.823  1.00 29.22           H
ATOM   3739  HA  ARG A 244      31.463  54.781  82.580  1.00 30.48           H
ATOM   3740  HB2 ARG A 244      32.938  53.828  81.232  1.00 27.56           H
ATOM   3741  HB3 ARG A 244      33.130  53.052  82.598  1.00 27.56           H
ATOM   3742  HG2 ARG A 244      31.891  51.260  81.732  1.00 32.41           H
ATOM   3743  HG3 ARG A 244      31.759  52.038  80.348  1.00 32.41           H
ATOM   3744  HD2 ARG A 244      34.053  51.988  80.094  1.00 39.56           H
ATOM   3745  HD3 ARG A 244      34.203  51.205  81.463  1.00 39.56           H
ATOM   3746  HE  ARG A 244      32.760  49.771  79.734  1.00 34.52           H
ATOM   3747 HH11 ARG A 244      35.849  50.677  80.206  1.00 31.94           H
ATOM   3748 HH12 ARG A 244      36.506  49.531  79.517  1.00 31.94           H
ATOM   3749 HH21 ARG A 244      33.767  47.892  78.688  1.00 37.79           H
ATOM   3750 HH22 ARG A 244      35.249  47.842  78.596  1.00 37.79           H
ATOM   3751  N   GLU A 245      29.111  53.082  81.470  1.00 29.91           N
ATOM   3752  CA  GLU A 245      27.986  53.053  80.558  1.00 23.65           C
ATOM   3753  C   GLU A 245      26.797  53.895  81.016  1.00 24.80           C
ATOM   3754  O   GLU A 245      25.760  53.895  80.345  1.00 30.79           O
ATOM   3755  CB  GLU A 245      27.556  51.605  80.357  1.00 25.90           C
ATOM   3756  CG  GLU A 245      28.549  50.780  79.577  1.00 27.99           C
ATOM   3757  CD  GLU A 245      28.853  51.381  78.187  1.00 26.89           C
ATOM   3758  OE1 GLU A 245      28.007  51.262  77.264  1.00 24.39           O
ATOM   3759  OE2 GLU A 245      29.930  51.978  78.040  1.00 26.05           O1-
ATOM   3760  H   GLU A 245      29.022  52.535  82.123  1.00 35.94           H
ATOM   3761  HA  GLU A 245      28.270  53.402  79.703  1.00 28.43           H
ATOM   3762  HB2 GLU A 245      27.447  51.192  81.227  1.00 31.14           H
ATOM   3763  HB3 GLU A 245      26.715  51.587  79.872  1.00 31.14           H
ATOM   3764  HG2 GLU A 245      29.379  50.742  80.077  1.00 33.64           H
ATOM   3765  HG3 GLU A 245      28.185  49.890  79.459  1.00 33.64           H
ATOM   3766  N   ALA A 246      26.913  54.610  82.135  1.00 32.44           N
ATOM   3767  CA  ALA A 246      25.792  55.406  82.617  1.00 25.03           C
ATOM   3768  C   ALA A 246      25.623  56.633  81.735  1.00 33.05           C
ATOM   3769  O   ALA A 246      26.496  56.985  80.937  1.00 25.83           O
ATOM   3770  CB  ALA A 246      25.994  55.830  84.072  1.00 32.01           C
ATOM   3771  H   ALA A 246      27.626  54.660  82.619  1.00 38.99           H
ATOM   3772  HA  ALA A 246      24.972  54.890  82.564  1.00 30.09           H
ATOM   3773  HB1 ALA A 246      25.234  56.359  84.356  1.00 38.46           H
ATOM   3774  HB2 ALA A 246      26.060  55.038  84.626  1.00 38.46           H
ATOM   3775  HB3 ALA A 246      26.809  56.354  84.140  1.00 38.46           H
ATOM   3776  N   ASN A 247      24.459  57.253  81.841  1.00 33.54           N
ATOM   3777  CA  ASN A 247      24.128  58.353  80.954  1.00 33.48           C
ATOM   3778  C   ASN A 247      24.722  59.621  81.548  1.00 32.42           C
ATOM   3779  O   ASN A 247      24.035  60.526  82.029  1.00 29.14           O
ATOM   3780  CB  ASN A 247      22.628  58.475  80.756  1.00 31.76           C
ATOM   3781  CG  ASN A 247      22.283  59.544  79.714  1.00 44.05           C
ATOM   3782  OD1 ASN A 247      23.082  59.798  78.810  1.00 42.76           O
ATOM   3783  ND2 ASN A 247      21.117  60.189  79.851  1.00 51.20           N
ATOM   3784  H   ASN A 247      23.844  57.057  82.405  1.00 40.30           H
ATOM   3785  HA  ASN A 247      24.546  58.201  80.095  1.00 40.23           H
ATOM   3786  HB2 ASN A 247      22.283  57.624  80.440  1.00 38.17           H
ATOM   3787  HB3 ASN A 247      22.217  58.713  81.599  1.00 38.17           H
ATOM   3788 HD21 ASN A 247      20.946  60.873  79.357  1.00 61.49           H
ATOM   3789 HD22 ASN A 247      20.539  59.929  80.434  1.00 61.49           H
ATOM   3790  N   LEU A 248      26.038  59.654  81.553  1.00 28.64           N
ATOM   3791  CA  LEU A 248      26.715  60.765  82.173  1.00 27.23           C
ATOM   3792  C   LEU A 248      26.972  61.870  81.187  1.00 34.56           C
ATOM   3793  O   LEU A 248      27.176  63.015  81.604  1.00 33.62           O
ATOM   3794  CB  LEU A 248      28.031  60.306  82.787  1.00 27.34           C
ATOM   3795  CG  LEU A 248      27.858  59.417  84.036  1.00 34.13           C
ATOM   3796  CD1 LEU A 248      29.052  58.534  84.205  1.00 25.77           C
ATOM   3797  CD2 LEU A 248      27.612  60.201  85.331  1.00 30.47           C
ATOM   3798  H   LEU A 248      26.556  59.059  81.208  1.00 34.42           H
ATOM   3799  HA  LEU A 248      26.157  61.109  82.890  1.00 32.73           H
ATOM   3800  HB2 LEU A 248      28.505  59.785  82.120  1.00 32.86           H
ATOM   3801  HB3 LEU A 248      28.550  61.085  83.031  1.00 32.86           H
ATOM   3802  HG  LEU A 248      27.095  58.836  83.893  1.00 41.00           H
ATOM   3803 HD11 LEU A 248      28.916  57.973  84.986  1.00 30.98           H
ATOM   3804 HD12 LEU A 248      29.139  57.980  83.413  1.00 30.98           H
ATOM   3805 HD13 LEU A 248      29.843  59.083  84.323  1.00 30.98           H
ATOM   3806 HD21 LEU A 248      27.528  59.570  86.065  1.00 36.62           H
ATOM   3807 HD22 LEU A 248      28.362  60.793  85.488  1.00 36.62           H
ATOM   3808 HD23 LEU A 248      26.794  60.710  85.239  1.00 36.62           H
ATOM   3809  N   GLY A 249      26.959  61.547  79.894  1.00 38.43           N
ATOM   3810  CA  GLY A 249      27.319  62.509  78.886  1.00 30.00           C
ATOM   3811  C   GLY A 249      28.760  62.944  78.907  1.00 26.06           C
ATOM   3812  O   GLY A 249      29.078  63.976  78.326  1.00 31.80           O
ATOM   3813  H   GLY A 249      26.742  60.777  79.580  1.00 46.17           H
ATOM   3814  HA2 GLY A 249      27.148  62.101  78.021  1.00 36.05           H
ATOM   3815  HA3 GLY A 249      26.760  63.296  78.967  1.00 36.05           H
ATOM   3816  N   TRP A 250      29.652  62.178  79.520  1.00 30.59           N
ATOM   3817  CA  TRP A 250      31.052  62.570  79.636  1.00 24.11           C
ATOM   3818  C   TRP A 250      31.859  62.078  78.443  1.00 30.13           C
ATOM   3819  O   TRP A 250      31.368  61.294  77.624  1.00 23.51           O
ATOM   3820  CB  TRP A 250      31.656  61.987  80.902  1.00 28.42           C
ATOM   3821  CG  TRP A 250      31.057  62.441  82.188  1.00 33.92           C
ATOM   3822  CD1 TRP A 250      30.115  63.432  82.386  1.00 32.93           C
ATOM   3823  CD2 TRP A 250      31.388  61.932  83.483  1.00 26.60           C
ATOM   3824  NE1 TRP A 250      29.873  63.574  83.749  1.00 29.55           N
ATOM   3825  CE2 TRP A 250      30.651  62.676  84.434  1.00 26.78           C
ATOM   3826  CE3 TRP A 250      32.283  60.954  83.934  1.00 28.73           C
ATOM   3827  CZ2 TRP A 250      30.744  62.427  85.802  1.00 25.33           C
ATOM   3828  CZ3 TRP A 250      32.383  60.720  85.292  1.00 27.28           C
ATOM   3829  CH2 TRP A 250      31.612  61.443  86.208  1.00 26.14           C
ATOM   3830  H   TRP A 250      29.475  61.416  79.880  1.00 36.76           H
ATOM   3831  HA  TRP A 250      31.124  63.531  79.664  1.00 28.98           H
ATOM   3832  HB2 TRP A 250      31.601  61.018  80.864  1.00 34.16           H
ATOM   3833  HB3 TRP A 250      32.585  62.253  80.926  1.00 34.16           H
ATOM   3834  HD1 TRP A 250      29.721  63.940  81.715  1.00 39.57           H
ATOM   3835  HE1 TRP A 250      29.316  64.122  84.102  1.00 35.51           H
ATOM   3836  HE3 TRP A 250      32.804  60.475  83.333  1.00 34.53           H
ATOM   3837  HZ2 TRP A 250      30.229  62.902  86.414  1.00 30.45           H
ATOM   3838  HZ3 TRP A 250      32.968  60.065  85.599  1.00 32.79           H
ATOM   3839  HH2 TRP A 250      31.701  61.255  87.114  1.00 31.42           H
ATOM   3840  N   SER A 251      33.137  62.491  78.381  1.00 28.52           N
ATOM   3841  CA  SER A 251      33.978  62.146  77.241  1.00 24.08           C
ATOM   3842  C   SER A 251      34.755  60.876  77.525  1.00 28.11           C
ATOM   3843  O   SER A 251      34.831  60.394  78.662  1.00 30.50           O
ATOM   3844  CB  SER A 251      34.943  63.289  76.865  1.00 28.10           C
ATOM   3845  OG  SER A 251      35.982  63.477  77.812  1.00 27.32           O
ATOM   3846  H   SER A 251      33.536  62.956  78.982  1.00 34.28           H
ATOM   3847  HA  SER A 251      33.407  61.983  76.473  1.00 28.94           H
ATOM   3848  HB2 SER A 251      35.347  63.071  76.011  1.00 33.78           H
ATOM   3849  HB3 SER A 251      34.452  64.118  76.776  1.00 33.78           H
ATOM   3850  HG  SER A 251      36.707  63.170  77.518  1.00 32.84           H
ATOM   3851  N   TRP A 252      35.290  60.285  76.453  1.00 28.97           N
ATOM   3852  CA  TRP A 252      35.977  59.017  76.626  1.00 20.54           C
ATOM   3853  C   TRP A 252      37.020  59.148  77.711  1.00 22.31           C
ATOM   3854  O   TRP A 252      37.155  58.281  78.566  1.00 23.24           O
ATOM   3855  CB  TRP A 252      36.631  58.563  75.319  1.00 29.78           C
ATOM   3856  CG  TRP A 252      37.200  57.133  75.366  1.00 28.82           C
ATOM   3857  CD1 TRP A 252      36.577  55.990  74.939  1.00 22.50           C
ATOM   3858  CD2 TRP A 252      38.465  56.717  75.885  1.00 24.70           C
ATOM   3859  NE1 TRP A 252      37.377  54.928  75.110  1.00 19.25           N
ATOM   3860  CE2 TRP A 252      38.535  55.326  75.722  1.00 26.14           C
ATOM   3861  CE3 TRP A 252      39.542  57.383  76.464  1.00 35.30           C
ATOM   3862  CZ2 TRP A 252      39.641  54.587  76.109  1.00 32.87           C
ATOM   3863  CZ3 TRP A 252      40.642  56.651  76.847  1.00 32.29           C
ATOM   3864  CH2 TRP A 252      40.683  55.265  76.671  1.00 27.91           C
ATOM   3865  H   TRP A 252      35.264  60.581  75.647  1.00 34.82           H
ATOM   3866  HA  TRP A 252      35.338  58.343  76.906  1.00 24.70           H
ATOM   3867  HB2 TRP A 252      35.966  58.601  74.617  1.00 35.79           H
ATOM   3868  HB3 TRP A 252      37.365  59.164  75.118  1.00 35.79           H
ATOM   3869  HD1 TRP A 252      35.738  55.950  74.548  1.00 27.06           H
ATOM   3870  HE1 TRP A 252      37.164  54.116  74.918  1.00 23.16           H
ATOM   3871  HE3 TRP A 252      39.522  58.305  76.583  1.00 42.41           H
ATOM   3872  HZ2 TRP A 252      39.676  53.666  75.987  1.00 39.50           H
ATOM   3873  HZ3 TRP A 252      41.366  57.091  77.235  1.00 38.80           H
ATOM   3874  HH2 TRP A 252      41.438  54.793  76.939  1.00 33.54           H
ATOM   3875  N   GLU A 253      37.761  60.256  77.694  1.00 29.12           N
ATOM   3876  CA  GLU A 253      38.775  60.484  78.706  1.00 27.80           C
ATOM   3877  C   GLU A 253      38.153  60.590  80.090  1.00 26.92           C
ATOM   3878  O   GLU A 253      38.684  60.027  81.050  1.00 28.42           O
ATOM   3879  CB  GLU A 253      39.567  61.759  78.371  1.00 41.12           C
ATOM   3880  CG  GLU A 253      40.541  61.609  77.215  1.00 37.43           C
ATOM   3881  CD  GLU A 253      41.644  60.661  77.564  1.00 38.66           C
ATOM   3882  OE1 GLU A 253      41.628  60.188  78.715  1.00 38.13           O
ATOM   3883  OE2 GLU A 253      42.525  60.396  76.711  1.00 35.15           O1-
ATOM   3884  H   GLU A 253      37.693  60.884  77.109  1.00 35.00           H
ATOM   3885  HA  GLU A 253      39.382  59.725  78.718  1.00 33.41           H
ATOM   3886  HB2 GLU A 253      38.944  62.468  78.142  1.00 49.40           H
ATOM   3887  HB3 GLU A 253      40.084  62.018  79.153  1.00 49.40           H
ATOM   3888  HG2 GLU A 253      40.075  61.264  76.436  1.00 44.97           H
ATOM   3889  HG3 GLU A 253      40.938  62.471  77.020  1.00 44.97           H
ATOM   3890  N   GLU A 254      37.010  61.276  80.206  1.00 24.26           N
ATOM   3891  CA  GLU A 254      36.390  61.464  81.508  1.00 23.08           C
ATOM   3892  C   GLU A 254      35.881  60.129  82.033  1.00 25.73           C
ATOM   3893  O   GLU A 254      36.160  59.737  83.170  1.00 25.40           O
ATOM   3894  CB  GLU A 254      35.242  62.494  81.404  1.00 29.86           C
ATOM   3895  CG  GLU A 254      35.663  63.944  80.985  1.00 27.94           C
ATOM   3896  CD  GLU A 254      34.508  64.915  80.709  1.00 30.48           C
ATOM   3897  OE1 GLU A 254      33.484  64.555  80.104  1.00 30.43           O
ATOM   3898  OE2 GLU A 254      34.613  66.085  81.102  1.00 36.71           O1-
ATOM   3899  H   GLU A 254      36.574  61.619  79.547  1.00 29.17           H
ATOM   3900  HA  GLU A 254      37.054  61.805  82.125  1.00 27.75           H
ATOM   3901  HB2 GLU A 254      34.625  62.176  80.729  1.00 35.89           H
ATOM   3902  HB3 GLU A 254      34.789  62.543  82.264  1.00 35.89           H
ATOM   3903  HG2 GLU A 254      36.200  64.334  81.694  1.00 33.58           H
ATOM   3904  HG3 GLU A 254      36.194  63.892  80.177  1.00 33.58           H
ATOM   3905  N   LEU A 255      35.150  59.398  81.202  1.00 25.60           N
ATOM   3906  CA  LEU A 255      34.669  58.085  81.607  1.00 26.33           C
ATOM   3907  C   LEU A 255      35.816  57.200  82.056  1.00 27.64           C
ATOM   3908  O   LEU A 255      35.801  56.625  83.150  1.00 23.77           O
ATOM   3909  CB  LEU A 255      33.954  57.432  80.445  1.00 23.81           C
ATOM   3910  CG  LEU A 255      32.675  58.133  80.068  1.00 18.91           C
ATOM   3911  CD1 LEU A 255      32.204  57.696  78.707  1.00 22.68           C
ATOM   3912  CD2 LEU A 255      31.594  57.882  81.150  1.00 23.63           C
ATOM   3913  H   LEU A 255      34.931  59.633  80.409  1.00 30.77           H
ATOM   3914  HA  LEU A 255      34.049  58.182  82.344  1.00 31.65           H
ATOM   3915  HB2 LEU A 255      34.539  57.425  79.674  1.00 28.62           H
ATOM   3916  HB3 LEU A 255      33.734  56.526  80.705  1.00 28.62           H
ATOM   3917  HG  LEU A 255      32.847  59.084  80.016  1.00 22.75           H
ATOM   3918 HD11 LEU A 255      31.387  58.175  78.492  1.00 27.27           H
ATOM   3919 HD12 LEU A 255      32.894  57.918  78.059  1.00 27.27           H
ATOM   3920 HD13 LEU A 255      32.043  56.740  78.708  1.00 27.27           H
ATOM   3921 HD21 LEU A 255      30.765  58.314  80.883  1.00 28.41           H
ATOM   3922 HD22 LEU A 255      31.448  56.929  81.250  1.00 28.41           H
ATOM   3923 HD23 LEU A 255      31.899  58.260  81.988  1.00 28.41           H
ATOM   3924  N   THR A 256      36.841  57.108  81.233  1.00 25.56           N
ATOM   3925  CA  THR A 256      37.903  56.140  81.475  1.00 21.41           C
ATOM   3926  C   THR A 256      38.636  56.436  82.785  1.00 26.31           C
ATOM   3927  O   THR A 256      38.914  55.518  83.569  1.00 24.57           O
ATOM   3928  CB  THR A 256      38.863  56.144  80.282  1.00 22.45           C
ATOM   3929  OG1 THR A 256      38.150  55.918  79.049  1.00 23.15           O
ATOM   3930  CG2 THR A 256      39.935  55.081  80.411  1.00 27.76           C
ATOM   3931  H   THR A 256      36.949  57.600  80.541  1.00 30.73           H
ATOM   3932  HA  THR A 256      37.499  55.263  81.539  1.00 25.74           H
ATOM   3933  HB  THR A 256      39.296  57.012  80.232  1.00 26.99           H
ATOM   3934  HG1 THR A 256      37.702  56.595  78.831  1.00 27.84           H
ATOM   3935 HG21 THR A 256      40.625  55.251  79.753  1.00 33.37           H
ATOM   3936 HG22 THR A 256      40.334  55.097  81.298  1.00 33.37           H
ATOM   3937 HG23 THR A 256      39.572  54.209  80.227  1.00 33.37           H
ATOM   3938  N   ARG A 257      38.946  57.714  83.052  1.00 24.12           N
ATOM   3939  CA  ARG A 257      39.627  58.052  84.309  1.00 32.36           C
ATOM   3940  C   ARG A 257      38.729  57.865  85.538  1.00 31.30           C
ATOM   3941  O   ARG A 257      39.217  57.538  86.624  1.00 23.33           O
ATOM   3942  CB  ARG A 257      40.136  59.492  84.303  1.00 24.98           C
ATOM   3943  CG  ARG A 257      39.221  60.475  83.673  1.00 35.24           C
ATOM   3944  CD  ARG A 257      39.147  61.803  84.405  1.00 48.88           C
ATOM   3945  NE  ARG A 257      40.451  62.322  84.798  1.00 55.68           N
ATOM   3946  CZ  ARG A 257      40.649  63.576  85.192  1.00 54.81           C
ATOM   3947  NH1 ARG A 257      41.874  63.973  85.540  1.00 50.01           N
ATOM   3948  NH2 ARG A 257      39.612  64.425  85.226  1.00 52.17           N1+
ATOM   3949  H   ARG A 257      38.779  58.375  82.529  1.00 29.00           H
ATOM   3950  HA  ARG A 257      40.393  57.468  84.408  1.00 38.88           H
ATOM   3951  HB2 ARG A 257      40.273  59.781  85.218  1.00 30.03           H
ATOM   3952  HB3 ARG A 257      40.973  59.523  83.815  1.00 30.03           H
ATOM   3953  HG2 ARG A 257      39.578  60.675  82.801  1.00 42.35           H
ATOM   3954  HG3 ARG A 257      38.330  60.100  83.613  1.00 42.35           H
ATOM   3955  HD2 ARG A 257      38.725  62.455  83.817  1.00 58.71           H
ATOM   3956  HD3 ARG A 257      38.637  61.696  85.217  1.00 58.71           H
ATOM   3957  HE  ARG A 257      41.143  61.839  84.637  1.00 66.87           H
ATOM   3958 HH11 ARG A 257      42.527  63.417  85.506  1.00 60.07           H
ATOM   3959 HH12 ARG A 257      42.012  64.779  85.791  1.00 60.07           H
ATOM   3960 HH21 ARG A 257      38.825  64.156  84.998  1.00 62.65           H
ATOM   3961 HH22 ARG A 257      39.728  65.237  85.477  1.00 62.65           H
ATOM   3962  N   ALA A 258      37.434  58.087  85.409  1.00 26.15           N
ATOM   3963  CA  ALA A 258      36.549  57.868  86.547  1.00 30.02           C
ATOM   3964  C   ALA A 258      36.221  56.396  86.781  1.00 27.80           C
ATOM   3965  O   ALA A 258      35.915  56.020  87.917  1.00 25.15           O
ATOM   3966  CB  ALA A 258      35.247  58.657  86.368  1.00 27.54           C
ATOM   3967  H   ALA A 258      37.050  58.367  84.694  1.00 31.43           H
ATOM   3968  HA  ALA A 258      36.989  58.206  87.344  1.00 36.07           H
ATOM   3969  HB1 ALA A 258      34.685  58.498  87.140  1.00 33.10           H
ATOM   3970  HB2 ALA A 258      35.449  59.603  86.300  1.00 33.10           H
ATOM   3971  HB3 ALA A 258      34.798  58.350  85.567  1.00 33.10           H
ATOM   3972  N   PHE A 259      36.304  55.544  85.764  1.00 27.18           N
ATOM   3973  CA  PHE A 259      35.689  54.214  85.815  1.00 19.30           C
ATOM   3974  C   PHE A 259      36.634  53.172  85.242  1.00 25.72           C
ATOM   3975  O   PHE A 259      36.355  52.569  84.204  1.00 25.32           O
ATOM   3976  CB  PHE A 259      34.369  54.212  85.051  1.00 19.47           C
ATOM   3977  CG  PHE A 259      33.374  55.224  85.519  1.00 20.36           C
ATOM   3978  CD1 PHE A 259      33.019  55.321  86.860  1.00 20.26           C
ATOM   3979  CD2 PHE A 259      32.794  56.087  84.616  1.00 22.53           C
ATOM   3980  CE1 PHE A 259      32.072  56.241  87.269  1.00 24.07           C
ATOM   3981  CE2 PHE A 259      31.871  57.012  85.021  1.00 26.81           C
ATOM   3982  CZ  PHE A 259      31.500  57.087  86.360  1.00 24.46           C
ATOM   3983  H   PHE A 259      36.723  55.706  85.033  1.00 32.66           H
ATOM   3984  HA  PHE A 259      35.499  53.965  86.733  1.00 23.21           H
ATOM   3985  HB2 PHE A 259      34.564  54.403  84.119  1.00 23.42           H
ATOM   3986  HB3 PHE A 259      33.963  53.335  85.133  1.00 23.42           H
ATOM   3987  HD1 PHE A 259      33.394  54.742  87.483  1.00 24.36           H
ATOM   3988  HD2 PHE A 259      33.024  56.036  83.719  1.00 27.09           H
ATOM   3989  HE1 PHE A 259      31.836  56.303  88.162  1.00 28.93           H
ATOM   3990  HE2 PHE A 259      31.486  57.584  84.395  1.00 32.23           H
ATOM   3991  HZ  PHE A 259      30.880  57.723  86.641  1.00 29.41           H
ATOM   3992  N   PRO A 260      37.770  52.922  85.892  1.00 29.01           N
ATOM   3993  CA  PRO A 260      38.667  51.890  85.361  1.00 34.48           C
ATOM   3994  C   PRO A 260      37.968  50.549  85.294  1.00 28.80           C
ATOM   3995  O   PRO A 260      37.102  50.259  86.101  1.00 25.58           O
ATOM   3996  CB  PRO A 260      39.827  51.856  86.357  1.00 29.73           C
ATOM   3997  CG  PRO A 260      39.299  52.362  87.579  1.00 33.04           C
ATOM   3998  CD  PRO A 260      38.256  53.416  87.186  1.00 32.64           C
ATOM   3999  HA  PRO A 260      38.955  52.173  84.503  1.00 41.43           H
ATOM   4000  HB2 PRO A 260      40.127  50.942  86.473  1.00 35.73           H
ATOM   4001  HB3 PRO A 260      40.546  52.426  86.039  1.00 35.73           H
ATOM   4002  HG2 PRO A 260      38.887  51.630  88.066  1.00 39.70           H
ATOM   4003  HG3 PRO A 260      40.025  52.748  88.096  1.00 39.70           H
ATOM   4004  HD2 PRO A 260      37.532  53.434  87.831  1.00 39.22           H
ATOM   4005  HD3 PRO A 260      38.680  54.280  87.086  1.00 39.22           H
ATOM   4006  N   SER A 261      38.370  49.708  84.337  1.00 32.68           N
ATOM   4007  CA  SER A 261      37.662  48.456  84.126  1.00 27.58           C
ATOM   4008  C   SER A 261      38.572  47.433  83.467  1.00 33.26           C
ATOM   4009  O   SER A 261      39.245  47.764  82.486  1.00 36.04           O
ATOM   4010  CB  SER A 261      36.417  48.670  83.250  1.00 24.46           C
ATOM   4011  OG  SER A 261      35.646  47.475  83.060  1.00 25.41           O
ATOM   4012  H   SER A 261      39.034  49.840  83.812  1.00 39.26           H
ATOM   4013  HA  SER A 261      37.363  48.148  84.984  1.00 33.15           H
ATOM   4014  HB2 SER A 261      35.849  49.322  83.690  1.00 29.40           H
ATOM   4015  HB3 SER A 261      36.707  49.009  82.390  1.00 29.40           H
ATOM   4016  HG  SER A 261      36.102  46.908  82.639  1.00 30.54           H
ATOM   4017  N   PRO A 262      38.563  46.182  83.921  1.00 36.57           N
ATOM   4018  CA  PRO A 262      37.750  45.746  85.054  1.00 25.27           C
ATOM   4019  C   PRO A 262      38.293  46.286  86.359  1.00 22.42           C
ATOM   4020  O   PRO A 262      39.331  46.939  86.377  1.00 25.18           O
ATOM   4021  CB  PRO A 262      37.862  44.237  84.978  1.00 29.69           C
ATOM   4022  CG  PRO A 262      39.225  44.018  84.415  1.00 26.00           C
ATOM   4023  CD  PRO A 262      39.367  45.074  83.371  1.00 28.61           C
ATOM   4024  HA  PRO A 262      36.833  46.020  84.944  1.00 30.38           H
ATOM   4025  HB2 PRO A 262      37.770  43.857  85.859  1.00 35.68           H
ATOM   4026  HB3 PRO A 262      37.180  43.894  84.378  1.00 35.68           H
ATOM   4027  HG2 PRO A 262      39.892  44.133  85.113  1.00 31.25           H
ATOM   4028  HG3 PRO A 262      39.274  43.138  84.011  1.00 31.25           H
ATOM   4029  HD2 PRO A 262      40.291  45.348  83.271  1.00 34.38           H
ATOM   4030  HD3 PRO A 262      38.989  44.758  82.538  1.00 34.38           H
ATOM   4031  N   PHE A 263      37.590  46.024  87.453  1.00 30.24           N
ATOM   4032  CA  PHE A 263      37.970  46.587  88.748  1.00 26.17           C
ATOM   4033  C   PHE A 263      37.536  45.655  89.867  1.00 22.04           C
ATOM   4034  O   PHE A 263      36.789  44.684  89.672  1.00 21.85           O
ATOM   4035  CB  PHE A 263      37.354  47.975  88.979  1.00 26.81           C
ATOM   4036  CG  PHE A 263      35.928  47.927  89.399  1.00 19.64           C
ATOM   4037  CD1 PHE A 263      34.964  47.518  88.525  1.00 16.49           C
ATOM   4038  CD2 PHE A 263      35.555  48.282  90.686  1.00 27.48           C
ATOM   4039  CE1 PHE A 263      33.644  47.474  88.895  1.00 19.14           C
ATOM   4040  CE2 PHE A 263      34.218  48.218  91.071  1.00 21.37           C
ATOM   4041  CZ  PHE A 263      33.277  47.810  90.172  1.00 20.00           C
ATOM   4042  H   PHE A 263      36.894  45.521  87.473  1.00 36.34           H
ATOM   4043  HA  PHE A 263      38.930  46.690  88.811  1.00 31.46           H
ATOM   4044  HB2 PHE A 263      37.805  48.408  89.705  1.00 32.22           H
ATOM   4045  HB3 PHE A 263      37.420  48.518  88.177  1.00 32.22           H
ATOM   4046  HD1 PHE A 263      35.210  47.282  87.665  1.00 19.84           H
ATOM   4047  HD2 PHE A 263      36.202  48.555  91.293  1.00 33.02           H
ATOM   4048  HE1 PHE A 263      33.001  47.190  88.287  1.00 23.02           H
ATOM   4049  HE2 PHE A 263      33.965  48.461  91.931  1.00 25.69           H
ATOM   4050  HZ  PHE A 263      32.383  47.780  90.419  1.00 24.06           H
ATOM   4051  N   SER A 264      37.977  46.008  91.058  1.00 18.33           N
ATOM   4052  CA  SER A 264      37.691  45.240  92.252  1.00 27.22           C
ATOM   4053  C   SER A 264      36.402  45.719  92.911  1.00 22.48           C
ATOM   4054  O   SER A 264      36.265  46.886  93.284  1.00 24.82           O
ATOM   4055  CB  SER A 264      38.888  45.305  93.177  1.00 29.17           C
ATOM   4056  OG  SER A 264      39.835  44.338  92.661  1.00 17.97           O
ATOM   4057  H   SER A 264      38.454  46.695  91.200  1.00 22.05           H
ATOM   4058  HA  SER A 264      37.576  44.313  92.016  1.00 32.71           H
ATOM   4059  HB2 SER A 264      39.224  46.213  93.219  1.00 35.05           H
ATOM   4060  HB3 SER A 264      38.607  45.078  94.076  1.00 35.05           H
ATOM   4061  HG  SER A 264      39.663  43.580  92.979  1.00 21.61           H
ATOM   4062  N   LEU A 265      35.437  44.820  92.992  1.00 24.30           N
ATOM   4063  CA  LEU A 265      34.135  45.144  93.555  1.00 26.45           C
ATOM   4064  C   LEU A 265      34.275  45.045  95.066  1.00 24.59           C
ATOM   4065  O   LEU A 265      34.174  43.971  95.629  1.00 22.25           O
ATOM   4066  CB  LEU A 265      33.091  44.195  92.991  1.00 23.69           C
ATOM   4067  CG  LEU A 265      31.635  44.386  93.304  1.00 25.05           C
ATOM   4068  CD1 LEU A 265      31.145  45.575  92.512  1.00 26.18           C
ATOM   4069  CD2 LEU A 265      30.920  43.114  92.896  1.00 28.33           C
ATOM   4070  H   LEU A 265      35.510  44.008  92.709  1.00 29.21           H
ATOM   4071  HA  LEU A 265      33.893  46.052  93.321  1.00 31.80           H
ATOM   4072  HB2 LEU A 265      33.165  44.222  92.023  1.00 28.48           H
ATOM   4073  HB3 LEU A 265      33.320  43.306  93.300  1.00 28.48           H
ATOM   4074  HG  LEU A 265      31.507  44.538  94.255  1.00 30.11           H
ATOM   4075 HD11 LEU A 265      30.207  45.706  92.711  1.00 31.46           H
ATOM   4076 HD12 LEU A 265      31.659  46.358  92.770  1.00 31.46           H
ATOM   4077 HD13 LEU A 265      31.267  45.399  91.567  1.00 31.46           H
ATOM   4078 HD21 LEU A 265      29.969  43.218  93.053  1.00 34.05           H
ATOM   4079 HD22 LEU A 265      31.093  42.961  91.953  1.00 34.05           H
ATOM   4080 HD23 LEU A 265      31.263  42.371  93.419  1.00 34.05           H
ATOM   4081  N   THR A 266      34.549  46.195  95.709  1.00 22.82           N
ATOM   4082  CA  THR A 266      34.804  46.352  97.133  1.00 19.71           C
ATOM   4083  C   THR A 266      33.912  47.437  97.722  1.00 16.58           C
ATOM   4084  O   THR A 266      33.347  48.272  97.008  1.00 18.10           O
ATOM   4085  CB  THR A 266      36.250  46.782  97.403  1.00 18.27           C
ATOM   4086  OG1 THR A 266      36.464  48.043  96.765  1.00 21.43           O
ATOM   4087  CG2 THR A 266      37.235  45.773  96.876  1.00 23.04           C
ATOM   4088  H   THR A 266      34.603  46.953  95.307  1.00 27.44           H
ATOM   4089  HA  THR A 266      34.636  45.519  97.599  1.00 23.70           H
ATOM   4090  HB  THR A 266      36.390  46.867  98.355  1.00 21.97           H
ATOM   4091  HG1 THR A 266      37.009  47.942  96.132  1.00 25.77           H
ATOM   4092 HG21 THR A 266      38.132  46.101  97.014  1.00 27.71           H
ATOM   4093 HG22 THR A 266      37.132  44.925  97.340  1.00 27.71           H
ATOM   4094 HG23 THR A 266      37.094  45.642  95.926  1.00 27.71           H
ATOM   4095  N   VAL A 267      33.904  47.484  99.052  1.00 18.12           N
ATOM   4096  CA  VAL A 267      33.279  48.600  99.779  1.00 18.13           C
ATOM   4097  C   VAL A 267      33.939  49.911  99.398  1.00 17.35           C
ATOM   4098  O   VAL A 267      33.275  50.939  99.199  1.00 15.44           O
ATOM   4099  CB  VAL A 267      33.371  48.373 101.305  1.00 14.07           C
ATOM   4100  CG1 VAL A 267      32.709  49.532 102.132  1.00 14.54           C
ATOM   4101  CG2 VAL A 267      32.789  47.071 101.713  1.00 21.51           C
ATOM   4102  H   VAL A 267      34.256  46.879  99.555  1.00 21.80           H
ATOM   4103  HA  VAL A 267      32.347  48.654  99.516  1.00 21.81           H
ATOM   4104  HB  VAL A 267      34.307  48.345 101.549  1.00 16.94           H
ATOM   4105 HG11 VAL A 267      32.881  49.364 103.070  1.00 17.50           H
ATOM   4106 HG12 VAL A 267      33.102  50.380 101.882  1.00 17.50           H
ATOM   4107 HG13 VAL A 267      31.753  49.553 101.974  1.00 17.50           H
ATOM   4108 HG21 VAL A 267      32.873  46.994 102.677  1.00 25.86           H
ATOM   4109 HG22 VAL A 267      31.852  47.061 101.467  1.00 25.86           H
ATOM   4110 HG23 VAL A 267      33.266  46.350 101.272  1.00 25.86           H
ATOM   4111  N   ASP A 268      35.262  49.895  99.284  1.00 16.46           N
ATOM   4112  CA  ASP A 268      35.974  51.116  98.982  1.00 20.42           C
ATOM   4113  C   ASP A 268      35.594  51.634  97.596  1.00 15.11           C
ATOM   4114  O   ASP A 268      35.347  52.831  97.408  1.00 18.95           O
ATOM   4115  CB  ASP A 268      37.473  50.862  99.095  1.00 19.31           C
ATOM   4116  CG  ASP A 268      38.298  51.948  98.379  1.00 17.99           C
ATOM   4117  OD1 ASP A 268      38.294  53.073  98.886  1.00 24.15           O
ATOM   4118  OD2 ASP A 268      38.906  51.697  97.310  1.00 21.78           O1-
ATOM   4119  H   ASP A 268      35.760  49.199  99.359  1.00 19.80           H
ATOM   4120  HA  ASP A 268      35.736  51.791  99.637  1.00 24.55           H
ATOM   4121  HB2 ASP A 268      37.706  50.862 100.034  1.00 23.22           H
ATOM   4122  HB3 ASP A 268      37.684  49.997  98.706  1.00 23.22           H
ATOM   4123  N   ALA A 269      35.482  50.740  96.629  1.00 23.68           N
ATOM   4124  CA  ALA A 269      35.060  51.167  95.299  1.00 19.47           C
ATOM   4125  C   ALA A 269      33.692  51.826  95.348  1.00 22.87           C
ATOM   4126  O   ALA A 269      33.451  52.852  94.683  1.00 21.75           O
ATOM   4127  CB  ALA A 269      35.042  49.976  94.346  1.00 19.78           C
ATOM   4128  H   ALA A 269      35.639  49.898  96.717  1.00 28.47           H
ATOM   4129  HA  ALA A 269      35.690  51.813  94.954  1.00 23.41           H
ATOM   4130  HB1 ALA A 269      34.903  50.303  93.440  1.00 23.79           H
ATOM   4131  HB2 ALA A 269      35.889  49.511  94.395  1.00 23.79           H
ATOM   4132  HB3 ALA A 269      34.318  49.380  94.600  1.00 23.79           H
ATOM   4133  N   ALA A 270      32.768  51.262  96.125  1.00 20.60           N
ATOM   4134  CA  ALA A 270      31.443  51.865  96.148  1.00 18.39           C
ATOM   4135  C   ALA A 270      31.479  53.238  96.837  1.00 22.83           C
ATOM   4136  O   ALA A 270      30.906  54.212  96.325  1.00 17.88           O
ATOM   4137  CB  ALA A 270      30.437  50.924  96.794  1.00 18.95           C
ATOM   4138  H   ALA A 270      32.887  50.575  96.623  1.00 24.77           H
ATOM   4139  HA  ALA A 270      31.153  52.008  95.234  1.00 22.12           H
ATOM   4140  HB1 ALA A 270      29.565  51.345  96.787  1.00 22.80           H
ATOM   4141  HB2 ALA A 270      30.414  50.107  96.280  1.00 22.80           H
ATOM   4142  HB3 ALA A 270      30.718  50.726  97.704  1.00 22.80           H
ATOM   4143  N   VAL A 271      32.180  53.363  97.964  1.00 21.09           N
ATOM   4144  CA  VAL A 271      32.264  54.673  98.598  1.00 17.44           C
ATOM   4145  C   VAL A 271      32.913  55.669  97.648  1.00 22.90           C
ATOM   4146  O   VAL A 271      32.416  56.789  97.441  1.00 21.79           O
ATOM   4147  CB  VAL A 271      33.021  54.587  99.920  1.00 18.12           C
ATOM   4148  CG1 VAL A 271      33.227  55.969 100.487  1.00 21.53           C
ATOM   4149  CG2 VAL A 271      32.288  53.742 100.878  1.00 15.34           C
ATOM   4150  H   VAL A 271      32.602  52.738  98.369  1.00 25.36           H
ATOM   4151  HA  VAL A 271      31.368  54.991  98.793  1.00 20.98           H
ATOM   4152  HB  VAL A 271      33.897  54.196  99.771  1.00 21.80           H
ATOM   4153 HG11 VAL A 271      33.657  55.877 101.348  1.00 25.89           H
ATOM   4154 HG12 VAL A 271      33.795  56.477  99.890  1.00 25.89           H
ATOM   4155 HG13 VAL A 271      32.361  56.402 100.586  1.00 25.89           H
ATOM   4156 HG21 VAL A 271      32.791  53.684 101.707  1.00 18.47           H
ATOM   4157 HG22 VAL A 271      31.412  54.130 101.033  1.00 18.47           H
ATOM   4158 HG23 VAL A 271      32.199  52.857 100.492  1.00 18.47           H
ATOM   4159  N   GLN A 272      34.034  55.286  97.057  1.00 23.65           N
ATOM   4160  CA  GLN A 272      34.719  56.220  96.156  1.00 18.73           C
ATOM   4161  C   GLN A 272      33.856  56.558  94.958  1.00 17.28           C
ATOM   4162  O   GLN A 272      33.891  57.696  94.471  1.00 19.33           O
ATOM   4163  CB  GLN A 272      36.070  55.645  95.720  1.00 22.87           C
ATOM   4164  CG  GLN A 272      37.003  55.399  96.923  1.00 24.53           C
ATOM   4165  CD  GLN A 272      37.271  56.674  97.710  1.00 21.95           C
ATOM   4166  OE1 GLN A 272      37.672  57.695  97.156  1.00 26.57           O
ATOM   4167  NE2 GLN A 272      37.020  56.621  99.007  1.00 26.74           N
ATOM   4168  H   GLN A 272      34.409  54.518  97.158  1.00 28.43           H
ATOM   4169  HA  GLN A 272      34.890  57.040  96.633  1.00 22.53           H
ATOM   4170  HB2 GLN A 272      35.940  54.798  95.268  1.00 27.50           H
ATOM   4171  HB3 GLN A 272      36.497  56.275  95.119  1.00 27.50           H
ATOM   4172  HG2 GLN A 272      36.585  54.762  97.522  1.00 29.48           H
ATOM   4173  HG3 GLN A 272      37.851  55.054  96.611  1.00 29.48           H
ATOM   4174 HE21 GLN A 272      36.759  55.884  99.365  1.00 32.14           H
ATOM   4175 HE22 GLN A 272      37.110  57.328  99.487  1.00 32.14           H
ATOM   4176  N   GLN A 273      33.057  55.609  94.467  1.00 20.10           N
ATOM   4177  CA  GLN A 273      32.221  55.934  93.321  1.00 20.37           C
ATOM   4178  C   GLN A 273      31.163  56.967  93.683  1.00 25.17           C
ATOM   4179  O   GLN A 273      30.852  57.858  92.872  1.00 23.26           O
ATOM   4180  CB  GLN A 273      31.609  54.671  92.758  1.00 20.40           C
ATOM   4181  CG  GLN A 273      32.571  53.842  91.996  1.00 15.58           C
ATOM   4182  CD  GLN A 273      32.115  52.412  91.938  1.00 21.26           C
ATOM   4183  OE1 GLN A 273      31.076  52.087  92.459  1.00 19.74           O
ATOM   4184  NE2 GLN A 273      32.877  51.562  91.276  1.00 28.30           N
ATOM   4185  H   GLN A 273      32.974  54.808  94.765  1.00 24.17           H
ATOM   4186  HA  GLN A 273      32.777  56.328  92.626  1.00 24.50           H
ATOM   4187  HB2 GLN A 273      31.286  54.131  93.497  1.00 24.53           H
ATOM   4188  HB3 GLN A 273      30.884  54.905  92.161  1.00 24.53           H
ATOM   4189  HG2 GLN A 273      32.626  54.182  91.092  1.00 18.76           H
ATOM   4190  HG3 GLN A 273      33.442  53.877  92.410  1.00 18.76           H
ATOM   4191 HE21 GLN A 273      33.616  51.831  90.929  1.00 34.01           H
ATOM   4192 HE22 GLN A 273      32.631  50.744  91.193  1.00 34.01           H
ATOM   4193  N   HIS A 274      30.635  56.916  94.908  1.00 20.58           N
ATOM   4194  CA  HIS A 274      29.725  57.968  95.325  1.00 22.69           C
ATOM   4195  C   HIS A 274      30.441  59.315  95.414  1.00 22.06           C
ATOM   4196  O   HIS A 274      29.876  60.352  95.044  1.00 26.09           O
ATOM   4197  CB  HIS A 274      29.053  57.593  96.664  1.00 18.13           C
ATOM   4198  CG  HIS A 274      27.970  56.565  96.495  1.00 20.09           C
ATOM   4199  ND1 HIS A 274      28.234  55.270  96.107  1.00 21.10           N
ATOM   4200  CD2 HIS A 274      26.624  56.667  96.553  1.00 13.46           C
ATOM   4201  CE1 HIS A 274      27.099  54.607  95.976  1.00 20.49           C
ATOM   4202  NE2 HIS A 274      26.103  55.434  96.236  1.00 20.88           N
ATOM   4203  H   HIS A 274      30.777  56.304  95.496  1.00 24.75           H
ATOM   4204  HA  HIS A 274      29.024  58.046  94.656  1.00 27.28           H
ATOM   4205  HB2 HIS A 274      28.640  58.384  97.038  1.00 21.81           H
ATOM   4206  HB3 HIS A 274      29.723  57.256  97.280  1.00 21.81           H
ATOM   4207  HD1 HIS A 274      29.021  54.942  95.976  1.00 25.37           H
ATOM   4208  HD2 HIS A 274      26.143  57.426  96.785  1.00 16.21           H
ATOM   4209  HE1 HIS A 274      27.016  53.717  95.740  1.00 24.64           H
ATOM   4210  N   LEU A 275      31.671  59.328  95.920  1.00 22.92           N
ATOM   4211  CA  LEU A 275      32.341  60.598  96.196  1.00 24.27           C
ATOM   4212  C   LEU A 275      32.903  61.235  94.938  1.00 28.05           C
ATOM   4213  O   LEU A 275      33.259  62.420  94.961  1.00 31.75           O
ATOM   4214  CB  LEU A 275      33.481  60.415  97.195  1.00 27.02           C
ATOM   4215  CG  LEU A 275      33.158  60.055  98.633  1.00 31.22           C
ATOM   4216  CD1 LEU A 275      34.468  59.653  99.376  1.00 29.32           C
ATOM   4217  CD2 LEU A 275      32.461  61.237  99.322  1.00 28.17           C
ATOM   4218  H   LEU A 275      32.122  58.622  96.113  1.00 27.56           H
ATOM   4219  HA  LEU A 275      31.711  61.228  96.582  1.00 29.18           H
ATOM   4220  HB2 LEU A 275      34.071  59.715  96.862  1.00 32.47           H
ATOM   4221  HB3 LEU A 275      33.970  61.251  97.225  1.00 32.47           H
ATOM   4222  HG  LEU A 275      32.554  59.298  98.641  1.00 37.52           H
ATOM   4223 HD11 LEU A 275      34.260  59.429 100.298  1.00 35.24           H
ATOM   4224 HD12 LEU A 275      34.869  58.890  98.934  1.00 35.24           H
ATOM   4225 HD13 LEU A 275      35.082  60.404  99.353  1.00 35.24           H
ATOM   4226 HD21 LEU A 275      32.303  61.016 100.253  1.00 33.86           H
ATOM   4227 HD22 LEU A 275      33.027  62.019  99.259  1.00 33.86           H
ATOM   4228 HD23 LEU A 275      31.619  61.398  98.867  1.00 33.86           H
ATOM   4229  N   MET A 276      33.005  60.471  93.865  1.00 24.24           N
ATOM   4230  CA  MET A 276      33.387  61.006  92.567  1.00 27.17           C
ATOM   4231  C   MET A 276      32.378  61.988  91.989  1.00 28.17           C
ATOM   4232  O   MET A 276      32.732  62.755  91.090  1.00 28.12           O
ATOM   4233  CB  MET A 276      33.547  59.870  91.582  1.00 22.63           C
ATOM   4234  CG  MET A 276      34.818  59.074  91.762  1.00 21.41           C
ATOM   4235  SD  MET A 276      35.346  58.290  90.226  1.00 31.61           S
ATOM   4236  CE  MET A 276      34.067  57.098  90.045  1.00 30.80           C
ATOM   4237  H   MET A 276      32.860  59.627  93.861  1.00 29.14           H
ATOM   4238  HA  MET A 276      34.241  61.453  92.648  1.00 32.66           H
ATOM   4239  HB2 MET A 276      32.795  59.270  91.682  1.00 27.21           H
ATOM   4240  HB3 MET A 276      33.544  60.251  90.685  1.00 27.21           H
ATOM   4241  HG2 MET A 276      35.523  59.664  92.071  1.00 25.74           H
ATOM   4242  HG3 MET A 276      34.662  58.368  92.403  1.00 25.74           H
ATOM   4243  HE1 MET A 276      34.170  56.664  89.191  1.00 37.01           H
ATOM   4244  HE2 MET A 276      34.137  56.455  90.762  1.00 37.01           H
ATOM   4245  HE3 MET A 276      33.217  57.559  90.091  1.00 37.01           H
ATOM   4246  N   MET A 277      31.129  61.948  92.428  1.00 22.72           N
ATOM   4247  CA  MET A 277      30.091  62.790  91.854  1.00 24.75           C
ATOM   4248  C   MET A 277      29.984  64.067  92.665  1.00 26.20           C
ATOM   4249  O   MET A 277      29.906  64.030  93.897  1.00 26.22           O
ATOM   4250  CB  MET A 277      28.729  62.079  91.811  1.00 24.57           C
ATOM   4251  CG  MET A 277      28.651  60.864  90.890  1.00 30.14           C
ATOM   4252  SD  MET A 277      28.889  61.261  89.134  1.00 25.86           S
ATOM   4253  CE  MET A 277      27.364  62.163  88.824  1.00 28.94           C
ATOM   4254  H   MET A 277      30.857  61.429  93.056  1.00 27.32           H
ATOM   4255  HA  MET A 277      30.340  63.012  90.947  1.00 29.75           H
ATOM   4256  HB2 MET A 277      28.503  61.788  92.705  1.00 29.53           H
ATOM   4257  HB3 MET A 277      28.065  62.711  91.500  1.00 29.53           H
ATOM   4258  HG2 MET A 277      29.332  60.222  91.151  1.00 36.22           H
ATOM   4259  HG3 MET A 277      27.773  60.462  90.979  1.00 36.22           H
ATOM   4260  HE1 MET A 277      27.342  62.452  87.896  1.00 34.78           H
ATOM   4261  HE2 MET A 277      26.609  61.577  89.007  1.00 34.78           H
ATOM   4262  HE3 MET A 277      27.326  62.938  89.413  1.00 34.78           H
ATOM   4263  N   GLU A 278      29.961  65.193  91.966  1.00 26.10           N
ATOM   4264  CA  GLU A 278      29.716  66.487  92.597  1.00 35.47           C
ATOM   4265  C   GLU A 278      28.398  66.463  93.375  1.00 21.57           C
ATOM   4266  O   GLU A 278      27.454  65.767  93.000  1.00 30.52           O
ATOM   4267  CB  GLU A 278      29.692  67.550  91.508  1.00 37.63           C
ATOM   4268  CG  GLU A 278      30.075  68.949  91.883  1.00 42.99           C
ATOM   4269  CD  GLU A 278      30.075  69.850  90.651  1.00 56.46           C
ATOM   4270  OE1 GLU A 278      30.785  69.512  89.660  1.00 48.63           O
ATOM   4271  OE2 GLU A 278      29.340  70.871  90.666  1.00 62.18           O1-
ATOM   4272  H   GLU A 278      30.088  65.238  91.120  1.00 31.37           H
ATOM   4273  HA  GLU A 278      30.438  66.693  93.215  1.00 42.62           H
ATOM   4274  HB2 GLU A 278      30.310  67.275  90.816  1.00 45.21           H
ATOM   4275  HB3 GLU A 278      28.793  67.588  91.145  1.00 45.21           H
ATOM   4276  HG2 GLU A 278      29.434  69.303  92.520  1.00 51.64           H
ATOM   4277  HG3 GLU A 278      30.968  68.948  92.262  1.00 51.64           H
ATOM   4278  N   GLY A 279      28.365  67.172  94.500  1.00 30.68           N
ATOM   4279  CA  GLY A 279      27.153  67.262  95.284  1.00 26.66           C
ATOM   4280  C   GLY A 279      26.785  66.010  96.062  1.00 23.05           C
ATOM   4281  O   GLY A 279      25.623  65.862  96.454  1.00 28.66           O
ATOM   4282  H   GLY A 279      29.038  67.596  94.840  1.00 36.87           H
ATOM   4283  HA2 GLY A 279      27.236  67.997  95.911  1.00 32.04           H
ATOM   4284  HA3 GLY A 279      26.416  67.465  94.692  1.00 32.04           H
ATOM   4285  N   VAL A 280      27.714  65.072  96.257  1.00 30.17           N
ATOM   4286  CA  VAL A 280      27.392  63.913  97.076  1.00 24.53           C
ATOM   4287  C   VAL A 280      28.315  64.010  98.275  1.00 29.97           C
ATOM   4288  O   VAL A 280      29.476  63.607  98.170  1.00 28.77           O
ATOM   4289  CB  VAL A 280      27.555  62.574  96.329  1.00 31.10           C
ATOM   4290  CG1 VAL A 280      27.337  61.383  97.304  1.00 28.26           C
ATOM   4291  CG2 VAL A 280      26.567  62.477  95.141  1.00 30.92           C
ATOM   4292  H   VAL A 280      28.520  65.091  95.958  1.00 36.26           H
ATOM   4293  HA  VAL A 280      26.479  63.969  97.371  1.00 29.49           H
ATOM   4294  HB  VAL A 280      28.460  62.512  95.977  1.00 37.38           H
ATOM   4295 HG11 VAL A 280      27.406  60.550  96.812  1.00 33.96           H
ATOM   4296 HG12 VAL A 280      28.011  61.406  98.001  1.00 33.96           H
ATOM   4297 HG13 VAL A 280      26.449  61.457  97.697  1.00 33.96           H
ATOM   4298 HG21 VAL A 280      26.690  61.625  94.689  1.00 37.15           H
ATOM   4299 HG22 VAL A 280      25.658  62.537  95.480  1.00 37.15           H
ATOM   4300 HG23 VAL A 280      26.738  63.205  94.521  1.00 37.15           H
ATOM   4301  N   PRO A 281      27.858  64.556  99.396  1.00 31.48           N
ATOM   4302  CA  PRO A 281      28.762  64.775 100.533  1.00 28.53           C
ATOM   4303  C   PRO A 281      29.070  63.507 101.311  1.00 20.32           C
ATOM   4304  O   PRO A 281      28.203  62.670 101.541  1.00 17.66           O
ATOM   4305  CB  PRO A 281      27.994  65.781 101.393  1.00 24.43           C
ATOM   4306  CG  PRO A 281      26.613  65.580 101.013  1.00 26.82           C
ATOM   4307  CD  PRO A 281      26.621  65.343  99.553  1.00 22.37           C
ATOM   4308  HA  PRO A 281      29.585  65.178 100.223  1.00 34.29           H
ATOM   4309  HB2 PRO A 281      28.141  65.572 102.323  1.00 29.37           H
ATOM   4310  HB3 PRO A 281      28.278  66.684 101.188  1.00 29.37           H
ATOM   4311  HG2 PRO A 281      26.271  64.799 101.476  1.00 32.24           H
ATOM   4312  HG3 PRO A 281      26.103  66.373 101.235  1.00 32.24           H
ATOM   4313  HD2 PRO A 281      25.833  64.845  99.282  1.00 26.90           H
ATOM   4314  HD3 PRO A 281      26.697  66.181  99.076  1.00 26.90           H
ATOM   4315  N   SER A 282      30.325  63.378 101.722  1.00 18.82           N
ATOM   4316  CA  SER A 282      30.756  62.173 102.428  1.00 19.64           C
ATOM   4317  C   SER A 282      29.937  61.935 103.695  1.00 20.13           C
ATOM   4318  O   SER A 282      29.579  60.792 104.010  1.00 20.49           O
ATOM   4319  CB  SER A 282      32.251  62.273 102.741  1.00 23.81           C
ATOM   4320  OG  SER A 282      32.576  63.337 103.617  1.00 21.75           O
ATOM   4321  H   SER A 282      30.938  63.965 101.602  1.00 22.63           H
ATOM   4322  HA  SER A 282      30.630  61.402 101.849  1.00 23.62           H
ATOM   4323  HB2 SER A 282      32.521  61.444 103.163  1.00 28.63           H
ATOM   4324  HB3 SER A 282      32.735  62.393 101.907  1.00 28.63           H
ATOM   4325  HG  SER A 282      32.270  63.186 104.382  1.00 26.16           H
ATOM   4326  N   ALA A 283      29.658  62.995 104.441  1.00 18.53           N
ATOM   4327  CA  ALA A 283      28.849  62.916 105.656  1.00 19.30           C
ATOM   4328  C   ALA A 283      27.493  62.235 105.443  1.00 19.62           C
ATOM   4329  O   ALA A 283      26.930  61.719 106.394  1.00 17.18           O
ATOM   4330  CB  ALA A 283      28.619  64.318 106.192  1.00 29.21           C
ATOM   4331  H   ALA A 283      29.941  63.785 104.267  1.00 22.29           H
ATOM   4332  HA  ALA A 283      29.330  62.426 106.338  1.00 23.21           H
ATOM   4333  HB1 ALA A 283      28.128  64.255 107.027  1.00 35.10           H
ATOM   4334  HB2 ALA A 283      29.476  64.749 106.340  1.00 35.10           H
ATOM   4335  HB3 ALA A 283      28.102  64.819 105.540  1.00 35.10           H
ATOM   4336  N   LYS A 284      26.931  62.247 104.247  1.00 21.58           N
ATOM   4337  CA  LYS A 284      25.682  61.533 104.020  1.00 20.44           C
ATOM   4338  C   LYS A 284      25.881  60.081 103.629  1.00 17.56           C
ATOM   4339  O   LYS A 284      24.899  59.338 103.549  1.00 15.77           O
ATOM   4340  CB  LYS A 284      24.860  62.209 102.933  1.00 17.44           C
ATOM   4341  CG  LYS A 284      24.386  63.604 103.336  1.00 19.27           C
ATOM   4342  CD  LYS A 284      23.314  64.114 102.393  1.00 28.88           C
ATOM   4343  CE  LYS A 284      22.699  65.458 102.898  1.00 25.08           C
ATOM   4344  NZ  LYS A 284      21.609  65.883 101.937  1.00 21.37           N1+
ATOM   4345  H   LYS A 284      27.252  62.655 103.563  1.00 25.95           H
ATOM   4346  HA  LYS A 284      25.159  61.552 104.832  1.00 24.58           H
ATOM   4347  HB2 LYS A 284      25.399  62.286 102.132  1.00 20.98           H
ATOM   4348  HB3 LYS A 284      24.082  61.661 102.753  1.00 20.98           H
ATOM   4349  HG2 LYS A 284      24.016  63.563 104.232  1.00 23.18           H
ATOM   4350  HG3 LYS A 284      25.131  64.223 103.310  1.00 23.18           H
ATOM   4351  HD2 LYS A 284      23.699  64.267 101.514  1.00 34.71           H
ATOM   4352  HD3 LYS A 284      22.601  63.458 102.333  1.00 34.71           H
ATOM   4353  HE2 LYS A 284      22.304  65.331 103.775  1.00 30.15           H
ATOM   4354  HE3 LYS A 284      23.386  66.143 102.930  1.00 30.15           H
ATOM   4355  HZ1 LYS A 284      21.181  66.599 102.250  1.00 25.69           H
ATOM   4356  HZ2 LYS A 284      21.959  66.080 101.144  1.00 25.69           H
ATOM   4357  HZ3 LYS A 284      21.025  65.218 101.832  1.00 25.69           H
ATOM   4358  N   ILE A 285      27.095  59.682 103.283  1.00 16.29           N
ATOM   4359  CA  ILE A 285      27.332  58.306 102.888  1.00 15.20           C
ATOM   4360  C   ILE A 285      27.427  57.450 104.136  1.00 21.06           C
ATOM   4361  O   ILE A 285      28.221  57.743 105.036  1.00 20.99           O
ATOM   4362  CB  ILE A 285      28.609  58.175 102.054  1.00 13.24           C
ATOM   4363  CG1 ILE A 285      28.471  59.008 100.782  1.00 22.46           C
ATOM   4364  CG2 ILE A 285      28.840  56.687 101.796  1.00 14.29           C
ATOM   4365  CD1 ILE A 285      29.656  58.967  99.864  1.00 24.42           C
ATOM   4366  H   ILE A 285      27.792  60.191 103.252  1.00 19.60           H
ATOM   4367  HA  ILE A 285      26.593  57.997 102.348  1.00 18.29           H
ATOM   4368  HB  ILE A 285      29.355  58.525 102.559  1.00 15.94           H
ATOM   4369 HG12 ILE A 285      27.701  58.690 100.284  1.00 27.01           H
ATOM   4370 HG13 ILE A 285      28.343  59.935 101.036  1.00 27.01           H
ATOM   4371 HG21 ILE A 285      29.642  56.586 101.262  1.00 17.20           H
ATOM   4372 HG22 ILE A 285      28.951  56.214 102.632  1.00 17.20           H
ATOM   4373 HG23 ILE A 285      28.079  56.332 101.317  1.00 17.20           H
ATOM   4374 HD11 ILE A 285      29.483  59.554  99.109  1.00 29.36           H
ATOM   4375 HD12 ILE A 285      30.433  59.278 100.353  1.00 29.36           H
ATOM   4376 HD13 ILE A 285      29.798  58.060  99.550  1.00 29.36           H
ATOM   4377  N   VAL A 286      26.690  56.344 104.155  1.00 16.71           N
ATOM   4378  CA  VAL A 286      26.766  55.400 105.255  1.00 14.41           C
ATOM   4379  C   VAL A 286      27.166  54.050 104.687  1.00 16.93           C
ATOM   4380  O   VAL A 286      26.599  53.597 103.690  1.00 16.33           O
ATOM   4381  CB  VAL A 286      25.431  55.333 106.020  1.00 17.37           C
ATOM   4382  CG1 VAL A 286      25.335  54.133 106.935  1.00 17.01           C
ATOM   4383  CG2 VAL A 286      25.262  56.580 106.794  1.00 21.02           C
ATOM   4384  H   VAL A 286      26.140  56.115 103.531  1.00 20.11           H
ATOM   4385  HA  VAL A 286      27.462  55.678 105.867  1.00 17.34           H
ATOM   4386  HB  VAL A 286      24.704  55.281 105.383  1.00 20.90           H
ATOM   4387 HG11 VAL A 286      24.487  54.178 107.415  1.00 20.46           H
ATOM   4388 HG12 VAL A 286      25.356  53.325 106.407  1.00 20.46           H
ATOM   4389 HG13 VAL A 286      26.076  54.147 107.556  1.00 20.46           H
ATOM   4390 HG21 VAL A 286      24.404  56.549 107.245  1.00 25.28           H
ATOM   4391 HG22 VAL A 286      25.979  56.641 107.445  1.00 25.28           H
ATOM   4392 HG23 VAL A 286      25.298  57.333 106.182  1.00 25.28           H
ATOM   4393  N   MET A 287      28.105  53.401 105.347  1.00 14.04           N
ATOM   4394  CA  MET A 287      28.631  52.112 104.907  1.00 17.62           C
ATOM   4395  C   MET A 287      27.869  50.962 105.515  1.00 15.04           C
ATOM   4396  O   MET A 287      27.954  50.715 106.720  1.00 15.27           O
ATOM   4397  CB  MET A 287      30.094  51.969 105.284  1.00 19.66           C
ATOM   4398  CG  MET A 287      30.725  50.661 104.814  1.00 16.76           C
ATOM   4399  SD  MET A 287      32.205  50.210 105.736  1.00 15.22           S
ATOM   4400  CE  MET A 287      33.393  51.347 105.095  1.00 14.28           C
ATOM   4401  H   MET A 287      28.461  53.697 106.069  1.00 16.90           H
ATOM   4402  HA  MET A 287      28.547  52.042 103.946  1.00 21.19           H
ATOM   4403  HB2 MET A 287      30.587  52.695 104.873  1.00 23.64           H
ATOM   4404  HB3 MET A 287      30.161  52.010 106.252  1.00 23.64           H
ATOM   4405  HG2 MET A 287      30.092  49.932 104.903  1.00 20.16           H
ATOM   4406  HG3 MET A 287      30.973  50.768 103.885  1.00 20.16           H
ATOM   4407  HE1 MET A 287      34.255  51.179 105.507  1.00 17.19           H
ATOM   4408  HE2 MET A 287      33.468  51.220 104.134  1.00 17.19           H
ATOM   4409  HE3 MET A 287      33.092  52.251 105.297  1.00 17.19           H
ATOM   4410  N   GLY A 288      27.214  50.191 104.665  1.00 20.54           N
ATOM   4411  CA  GLY A 288      26.553  49.003 105.122  1.00 17.13           C
ATOM   4412  C   GLY A 288      27.544  47.874 105.356  1.00 19.27           C
ATOM   4413  O   GLY A 288      28.531  47.721 104.643  1.00 13.81           O
ATOM   4414  H   GLY A 288      27.139  50.344 103.827  1.00 24.71           H
ATOM   4415  HA2 GLY A 288      26.090  49.191 105.948  1.00 20.61           H
ATOM   4416  HA3 GLY A 288      25.909  48.715 104.454  1.00 20.61           H
ATOM   4417  N   VAL A 289      27.268  47.077 106.381  1.00 13.37           N
ATOM   4418  CA  VAL A 289      28.074  45.889 106.655  1.00 16.88           C
ATOM   4419  C   VAL A 289      27.147  44.763 107.019  1.00 15.83           C
ATOM   4420  O   VAL A 289      26.053  44.993 107.549  1.00 12.59           O
ATOM   4421  CB  VAL A 289      29.082  46.112 107.805  1.00 13.76           C
ATOM   4422  CG1 VAL A 289      30.140  47.139 107.440  1.00 18.94           C
ATOM   4423  CG2 VAL A 289      28.335  46.474 109.073  1.00 17.92           C
ATOM   4424  H   VAL A 289      26.630  47.204 106.935  1.00 16.10           H
ATOM   4425  HA  VAL A 289      28.573  45.656 105.859  1.00 20.31           H
ATOM   4426  HB  VAL A 289      29.547  45.279 107.970  1.00 16.57           H
ATOM   4427 HG11 VAL A 289      30.705  47.308 108.212  1.00 22.78           H
ATOM   4428 HG12 VAL A 289      30.682  46.782 106.718  1.00 22.78           H
ATOM   4429 HG13 VAL A 289      29.706  47.958 107.155  1.00 22.78           H
ATOM   4430 HG21 VAL A 289      28.983  46.641 109.779  1.00 21.55           H
ATOM   4431 HG22 VAL A 289      27.798  47.265 108.925  1.00 21.55           H
ATOM   4432 HG23 VAL A 289      27.757  45.736 109.334  1.00 21.55           H
ATOM   4433  N   PRO A 290      27.519  43.524 106.667  1.00 13.57           N
ATOM   4434  CA  PRO A 290      26.656  42.392 106.951  1.00 14.09           C
ATOM   4435  C   PRO A 290      26.969  41.739 108.284  1.00 18.62           C
ATOM   4436  O   PRO A 290      28.125  41.588 108.696  1.00 20.36           O
ATOM   4437  CB  PRO A 290      26.968  41.442 105.788  1.00 16.13           C
ATOM   4438  CG  PRO A 290      28.473  41.623 105.632  1.00 18.92           C
ATOM   4439  CD  PRO A 290      28.678  43.117 105.830  1.00 22.79           C
ATOM   4440  HA  PRO A 290      25.727  42.657 106.908  1.00 16.96           H
ATOM   4441  HB2 PRO A 290      26.740  40.528 106.013  1.00 19.41           H
ATOM   4442  HB3 PRO A 290      26.499  41.723 104.988  1.00 19.41           H
ATOM   4443  HG2 PRO A 290      28.944  41.120 106.317  1.00 22.76           H
ATOM   4444  HG3 PRO A 290      28.755  41.345 104.747  1.00 22.76           H
ATOM   4445  HD2 PRO A 290      29.515  43.274 106.297  1.00 27.40           H
ATOM   4446  HD3 PRO A 290      28.659  43.575 104.973  1.00 27.40           H
ATOM   4447  N   PHE A 291      25.913  41.298 108.953  1.00 19.95           N
ATOM   4448  CA  PHE A 291      26.038  40.492 110.164  1.00 18.87           C
ATOM   4449  C   PHE A 291      25.841  39.014 109.900  1.00 12.29           C
ATOM   4450  O   PHE A 291      25.547  38.271 110.839  1.00 19.44           O
ATOM   4451  CB  PHE A 291      25.027  40.942 111.210  1.00 21.44           C
ATOM   4452  CG  PHE A 291      25.465  42.158 112.038  1.00 15.19           C
ATOM   4453  CD1 PHE A 291      26.446  43.032 111.610  1.00 11.20           C
ATOM   4454  CD2 PHE A 291      24.863  42.400 113.263  1.00 17.31           C
ATOM   4455  CE1 PHE A 291      26.819  44.117 112.383  1.00 16.66           C
ATOM   4456  CE2 PHE A 291      25.228  43.515 114.021  1.00 18.78           C
ATOM   4457  CZ  PHE A 291      26.197  44.364 113.572  1.00 14.94           C
ATOM   4458  H   PHE A 291      25.102  41.443 108.722  1.00 23.99           H
ATOM   4459  HA  PHE A 291      26.932  40.602 110.522  1.00 22.70           H
ATOM   4460  HB2 PHE A 291      24.193  41.153 110.755  1.00 25.78           H
ATOM   4461  HB3 PHE A 291      24.880  40.205 111.822  1.00 25.78           H
ATOM   4462  HD1 PHE A 291      26.863  42.889 110.797  1.00 13.49           H
ATOM   4463  HD2 PHE A 291      24.193  41.829 113.568  1.00 20.82           H
ATOM   4464  HE1 PHE A 291      27.470  44.703 112.083  1.00 20.05           H
ATOM   4465  HE2 PHE A 291      24.822  43.672 114.841  1.00 22.58           H
ATOM   4466  HZ  PHE A 291      26.449  45.092 114.092  1.00 17.98           H
ATOM   4467  N   TYR A 292      26.068  38.576 108.660  1.00 17.41           N
ATOM   4468  CA  TYR A 292      25.835  37.226 108.171  1.00 19.71           C
ATOM   4469  C   TYR A 292      26.913  36.914 107.140  1.00 20.46           C
ATOM   4470  O   TYR A 292      27.470  37.823 106.521  1.00 19.29           O
ATOM   4471  CB  TYR A 292      24.414  37.088 107.528  1.00 19.29           C
ATOM   4472  CG  TYR A 292      24.249  37.970 106.303  1.00 13.76           C
ATOM   4473  CD1 TYR A 292      23.839  39.286 106.431  1.00 19.15           C
ATOM   4474  CD2 TYR A 292      24.555  37.486 105.025  1.00 20.29           C
ATOM   4475  CE1 TYR A 292      23.719  40.113 105.316  1.00 19.00           C
ATOM   4476  CE2 TYR A 292      24.457  38.288 103.918  1.00 25.55           C
ATOM   4477  CZ  TYR A 292      24.031  39.605 104.061  1.00 21.24           C
ATOM   4478  OH  TYR A 292      23.939  40.378 102.929  1.00 26.36           O
ATOM   4479  H   TYR A 292      26.381  39.084 108.040  1.00 20.95           H
ATOM   4480  HA  TYR A 292      25.914  36.590 108.898  1.00 23.70           H
ATOM   4481  HB2 TYR A 292      24.282  36.170 107.248  1.00 23.21           H
ATOM   4482  HB3 TYR A 292      23.746  37.339 108.186  1.00 23.21           H
ATOM   4483  HD1 TYR A 292      23.639  39.622 107.276  1.00 23.04           H
ATOM   4484  HD2 TYR A 292      24.848  36.611 104.921  1.00 24.40           H
ATOM   4485  HE1 TYR A 292      23.439  40.991 105.420  1.00 22.86           H
ATOM   4486  HE2 TYR A 292      24.659  37.948 103.078  1.00 30.71           H
ATOM   4487  HH  TYR A 292      24.319  39.986 102.289  1.00 31.69           H
ATOM   4488  N   GLY A 293      27.236  35.623 106.990  1.00 18.95           N
ATOM   4489  CA  GLY A 293      28.111  35.201 105.918  1.00 24.91           C
ATOM   4490  C   GLY A 293      27.395  34.440 104.813  1.00 18.07           C
ATOM   4491  O   GLY A 293      26.308  33.910 105.028  1.00 18.76           O
ATOM   4492  H   GLY A 293      26.972  34.987 107.502  1.00 22.79           H
ATOM   4493  HA2 GLY A 293      28.539  35.973 105.519  1.00 29.94           H
ATOM   4494  HA3 GLY A 293      28.803  34.624 106.288  1.00 29.94           H
ATOM   4495  N   ARG A 294      27.996  34.377 103.631  1.00 20.56           N
ATOM   4496  CA  ARG A 294      27.497  33.563 102.534  1.00 17.05           C
ATOM   4497  C   ARG A 294      28.371  32.337 102.378  1.00 24.06           C
ATOM   4498  O   ARG A 294      29.601  32.449 102.336  1.00 19.74           O
ATOM   4499  CB  ARG A 294      27.483  34.359 101.244  1.00 18.28           C
ATOM   4500  CG  ARG A 294      26.489  35.466 101.281  1.00 19.02           C
ATOM   4501  CD  ARG A 294      26.263  36.074  99.899  1.00 23.57           C
ATOM   4502  NE  ARG A 294      25.120  36.988  99.915  1.00 25.57           N
ATOM   4503  CZ  ARG A 294      23.867  36.631  99.659  1.00 28.04           C
ATOM   4504  NH1 ARG A 294      23.557  35.363  99.369  1.00 31.49           N
ATOM   4505  NH2 ARG A 294      22.922  37.552  99.705  1.00 33.72           N1+
ATOM   4506  H   ARG A 294      28.713  34.805 103.437  1.00 24.72           H
ATOM   4507  HA  ARG A 294      26.595  33.269 102.718  1.00 20.52           H
ATOM   4508  HB2 ARG A 294      28.366  34.742 101.125  1.00 21.99           H
ATOM   4509  HB3 ARG A 294      27.278  33.775 100.498  1.00 21.99           H
ATOM   4510  HG2 ARG A 294      25.640  35.122 101.597  1.00 22.87           H
ATOM   4511  HG3 ARG A 294      26.800  36.170 101.870  1.00 22.87           H
ATOM   4512  HD2 ARG A 294      27.044  36.591  99.649  1.00 28.33           H
ATOM   4513  HD3 ARG A 294      26.098  35.375  99.252  1.00 28.33           H
ATOM   4514  HE  ARG A 294      25.262  37.810 100.118  1.00 30.74           H
ATOM   4515 HH11 ARG A 294      24.168  34.756  99.344  1.00 37.84           H
ATOM   4516 HH12 ARG A 294      22.742  35.151  99.216  1.00 37.84           H
ATOM   4517 HH21 ARG A 294      23.121  38.368  99.893  1.00 40.51           H
ATOM   4518 HH22 ARG A 294      22.108  37.330  99.546  1.00 40.51           H
ATOM   4519  N   ALA A 295      27.732  31.177 102.287  1.00 25.04           N
ATOM   4520  CA  ALA A 295      28.419  29.906 102.226  1.00 23.23           C
ATOM   4521  C   ALA A 295      28.314  29.339 100.817  1.00 31.08           C
ATOM   4522  O   ALA A 295      27.272  29.444 100.171  1.00 27.24           O
ATOM   4523  CB  ALA A 295      27.820  28.932 103.233  1.00 26.05           C
ATOM   4524  H   ALA A 295      26.879  31.102 102.257  1.00 30.10           H
ATOM   4525  HA  ALA A 295      29.350  30.039 102.448  1.00 27.93           H
ATOM   4526  HB1 ALA A 295      28.253  28.069 103.126  1.00 31.31           H
ATOM   4527  HB2 ALA A 295      27.967  29.269 104.128  1.00 31.31           H
ATOM   4528  HB3 ALA A 295      26.871  28.846 103.056  1.00 31.31           H
ATOM   4529  N   PHE A 296      29.409  28.774 100.349  1.00 28.09           N
ATOM   4530  CA  PHE A 296      29.506  28.075  99.079  1.00 24.34           C
ATOM   4531  C   PHE A 296      29.958  26.639  99.321  1.00 26.61           C
ATOM   4532  O   PHE A 296      30.740  26.357 100.242  1.00 29.44           O
ATOM   4533  CB  PHE A 296      30.514  28.761  98.172  1.00 25.01           C
ATOM   4534  CG  PHE A 296      30.209  30.188  97.894  1.00 30.95           C
ATOM   4535  CD1 PHE A 296      30.375  31.151  98.876  1.00 28.43           C
ATOM   4536  CD2 PHE A 296      29.790  30.586  96.637  1.00 27.52           C
ATOM   4537  CE1 PHE A 296      30.090  32.467  98.620  1.00 31.53           C
ATOM   4538  CE2 PHE A 296      29.500  31.905  96.383  1.00 32.94           C
ATOM   4539  CZ  PHE A 296      29.651  32.847  97.371  1.00 30.51           C
ATOM   4540  H   PHE A 296      30.157  28.800 100.769  1.00 33.76           H
ATOM   4541  HA  PHE A 296      28.646  28.062  98.632  1.00 29.26           H
ATOM   4542  HB2 PHE A 296      31.389  28.723  98.588  1.00 30.06           H
ATOM   4543  HB3 PHE A 296      30.527  28.298  97.320  1.00 30.06           H
ATOM   4544  HD1 PHE A 296      30.656  30.897  99.725  1.00 34.17           H
ATOM   4545  HD2 PHE A 296      29.675  29.953  95.969  1.00 33.08           H
ATOM   4546  HE1 PHE A 296      30.195  33.099  99.293  1.00 37.89           H
ATOM   4547  HE2 PHE A 296      29.210  32.159  95.537  1.00 39.58           H
ATOM   4548  HZ  PHE A 296      29.466  33.738  97.193  1.00 36.66           H
ATOM   4549  N   LYS A 297      29.502  25.729  98.465  1.00 31.34           N
ATOM   4550  CA  LYS A 297      29.964  24.348  98.483  1.00 25.54           C
ATOM   4551  C   LYS A 297      30.572  24.016  97.134  1.00 28.93           C
ATOM   4552  O   LYS A 297      30.280  24.665  96.128  1.00 30.99           O
ATOM   4553  CB  LYS A 297      28.828  23.364  98.794  1.00 26.69           C
ATOM   4554  CG  LYS A 297      27.816  23.127  97.627  1.00 33.00           C
ATOM   4555  CD  LYS A 297      26.692  22.155  98.003  1.00 37.10           C
ATOM   4556  CE  LYS A 297      25.659  21.979  96.862  1.00 24.51           C
ATOM   4557  NZ  LYS A 297      26.206  21.133  95.749  1.00 27.33           N1+
ATOM   4558  H   LYS A 297      28.921  25.890  97.855  1.00 37.66           H
ATOM   4559  HA  LYS A 297      30.659  24.238  99.150  1.00 30.71           H
ATOM   4560  HB2 LYS A 297      29.218  22.504  99.014  1.00 32.08           H
ATOM   4561  HB3 LYS A 297      28.334  23.702  99.553  1.00 32.08           H
ATOM   4562  HG2 LYS A 297      27.413  23.972  97.373  1.00 39.65           H
ATOM   4563  HG3 LYS A 297      28.284  22.741  96.869  1.00 39.65           H
ATOM   4564  HD2 LYS A 297      27.082  21.289  98.195  1.00 44.57           H
ATOM   4565  HD3 LYS A 297      26.235  22.484  98.784  1.00 44.57           H
ATOM   4566  HE2 LYS A 297      24.859  21.549  97.200  1.00 29.46           H
ATOM   4567  HE3 LYS A 297      25.437  22.849  96.496  1.00 29.46           H
ATOM   4568  HZ1 LYS A 297      25.594  21.039  95.110  1.00 32.85           H
ATOM   4569  HZ2 LYS A 297      26.934  21.514  95.401  1.00 32.85           H
ATOM   4570  HZ3 LYS A 297      26.427  20.329  96.061  1.00 32.85           H
ATOM   4571  N   GLY A 298      31.433  23.004  97.127  1.00 23.17           N
ATOM   4572  CA  GLY A 298      32.085  22.586  95.909  1.00 29.13           C
ATOM   4573  C   GLY A 298      33.367  23.307  95.603  1.00 31.82           C
ATOM   4574  O   GLY A 298      33.737  23.423  94.433  1.00 22.79           O
ATOM   4575  H   GLY A 298      31.665  22.552  97.820  1.00 27.86           H
ATOM   4576  HA2 GLY A 298      32.285  21.637  95.970  1.00 35.00           H
ATOM   4577  HA3 GLY A 298      31.490  22.729  95.158  1.00 35.00           H
ATOM   4578  N   VAL A 299      34.049  23.824  96.596  1.00 29.80           N
ATOM   4579  CA  VAL A 299      35.219  24.618  96.312  1.00 29.26           C
ATOM   4580  C   VAL A 299      36.409  23.682  96.370  1.00 29.91           C
ATOM   4581  O   VAL A 299      36.310  22.576  96.887  1.00 34.50           O
ATOM   4582  CB  VAL A 299      35.372  25.825  97.271  1.00 30.68           C
ATOM   4583  CG1 VAL A 299      34.107  26.703  97.203  1.00 32.45           C
ATOM   4584  CG2 VAL A 299      35.648  25.390  98.673  1.00 27.75           C
ATOM   4585  H   VAL A 299      33.864  23.734  97.431  1.00 35.82           H
ATOM   4586  HA  VAL A 299      35.162  24.964  95.410  1.00 35.17           H
ATOM   4587  HB  VAL A 299      36.128  26.362  96.989  1.00 36.87           H
ATOM   4588 HG11 VAL A 299      34.200  27.433  97.840  1.00 39.00           H
ATOM   4589 HG12 VAL A 299      34.017  27.056  96.305  1.00 39.00           H
ATOM   4590 HG13 VAL A 299      33.333  26.166  97.428  1.00 39.00           H
ATOM   4591 HG21 VAL A 299      35.768  26.175  99.228  1.00 33.36           H
ATOM   4592 HG22 VAL A 299      34.891  24.873  98.981  1.00 33.36           H
ATOM   4593 HG23 VAL A 299      36.453  24.850  98.693  1.00 33.36           H
ATOM   4594  N   SER A 300      37.506  24.106  95.759  1.00 36.35           N
ATOM   4595  CA  SER A 300      38.718  23.316  95.664  1.00 33.76           C
ATOM   4596  C   SER A 300      39.811  24.014  96.452  1.00 39.09           C
ATOM   4597  O   SER A 300      39.794  25.236  96.629  1.00 43.99           O
ATOM   4598  CB  SER A 300      39.130  23.107  94.188  1.00 46.76           C
ATOM   4599  OG  SER A 300      39.704  24.273  93.620  1.00 49.25           O
ATOM   4600  H   SER A 300      37.568  24.873  95.378  1.00 43.67           H
ATOM   4601  HA  SER A 300      38.571  22.449  96.072  1.00 40.56           H
ATOM   4602  HB2 SER A 300      39.780  22.388  94.140  1.00 56.17           H
ATOM   4603  HB3 SER A 300      38.346  22.871  93.666  1.00 56.17           H
ATOM   4604  HG  SER A 300      40.035  24.096  92.868  1.00 59.15           H
ATOM   4605  N   GLY A 301      40.734  23.224  96.968  1.00 46.96           N
ATOM   4606  CA  GLY A 301      41.768  23.750  97.824  1.00 44.33           C
ATOM   4607  C   GLY A 301      42.798  24.512  97.041  1.00 35.33           C
ATOM   4608  O   GLY A 301      42.778  24.583  95.814  1.00 46.66           O
ATOM   4609  H   GLY A 301      40.781  22.375  96.831  1.00 56.41           H
ATOM   4610  HA2 GLY A 301      41.377  24.348  98.484  1.00 53.25           H
ATOM   4611  HA3 GLY A 301      42.213  23.021  98.288  1.00 53.25           H
ATOM   4612  N   GLY A 302      43.714  25.134  97.787  1.00 41.13           N
ATOM   4613  CA  GLY A 302      44.830  25.879  97.221  1.00 47.20           C
ATOM   4614  C   GLY A 302      44.825  27.357  97.573  1.00 46.34           C
ATOM   4615  O   GLY A 302      45.891  27.988  97.605  1.00 44.56           O
ATOM   4616  H   GLY A 302      43.705  25.132  98.650  1.00 49.41           H
ATOM   4617  HA2 GLY A 302      45.656  25.496  97.554  1.00 56.69           H
ATOM   4618  HA3 GLY A 302      44.818  25.796  96.253  1.00 56.69           H
ATOM   4619  N   ASN A 303      43.644  27.924  97.817  1.00 39.96           N
ATOM   4620  CA  ASN A 303      43.508  29.289  98.304  1.00 37.82           C
ATOM   4621  C   ASN A 303      42.501  29.359  99.446  1.00 35.24           C
ATOM   4622  O   ASN A 303      41.804  30.367  99.603  1.00 32.60           O
ATOM   4623  CB  ASN A 303      43.114  30.221  97.163  1.00 36.91           C
ATOM   4624  CG  ASN A 303      44.168  31.245  96.877  1.00 50.23           C
ATOM   4625  OD1 ASN A 303      44.610  31.967  97.778  1.00 52.44           O
ATOM   4626  ND2 ASN A 303      44.611  31.298  95.620  1.00 44.99           N
ATOM   4627  H   ASN A 303      42.893  27.529  97.695  1.00 48.01           H
ATOM   4628  HA  ASN A 303      44.359  29.596  98.651  1.00 45.43           H
ATOM   4629  HB2 ASN A 303      42.986  29.698  96.358  1.00 44.35           H
ATOM   4630  HB3 ASN A 303      42.295  30.696  97.382  1.00 44.35           H
ATOM   4631 HD21 ASN A 303      45.188  31.891  95.393  1.00 54.04           H
ATOM   4632 HD22 ASN A 303      44.326  30.730  95.040  1.00 54.04           H
ATOM   4633  N   GLY A 304      42.399  28.292 100.243  1.00 31.18           N
ATOM   4634  CA  GLY A 304      41.445  28.291 101.339  1.00 35.15           C
ATOM   4635  C   GLY A 304      40.021  28.486 100.884  1.00 28.53           C
ATOM   4636  O   GLY A 304      39.202  29.022 101.632  1.00 28.68           O
ATOM   4637  H   GLY A 304      42.856  27.567 100.168  1.00 37.46           H
ATOM   4638  HA2 GLY A 304      41.487  27.437 101.799  1.00 42.24           H
ATOM   4639  HA3 GLY A 304      41.667  28.998 101.967  1.00 42.24           H
ATOM   4640  N   GLY A 305      39.708  28.066  99.668  1.00 26.55           N
ATOM   4641  CA  GLY A 305      38.376  28.154  99.109  1.00 21.12           C
ATOM   4642  C   GLY A 305      38.057  29.466  98.421  1.00 34.06           C
ATOM   4643  O   GLY A 305      36.952  29.607  97.871  1.00 28.92           O
ATOM   4644  H   GLY A 305      40.282  27.711  99.132  1.00 31.92           H
ATOM   4645  HA2 GLY A 305      38.255  27.430  98.477  1.00 25.40           H
ATOM   4646  HA3 GLY A 305      37.736  28.033  99.828  1.00 25.40           H
ATOM   4647  N   GLN A 306      38.978  30.428  98.450  1.00 34.62           N
ATOM   4648  CA  GLN A 306      38.810  31.697  97.761  1.00 25.88           C
ATOM   4649  C   GLN A 306      38.990  31.525  96.262  1.00 32.75           C
ATOM   4650  O   GLN A 306      39.902  30.838  95.823  1.00 27.48           O
ATOM   4651  CB  GLN A 306      39.853  32.703  98.236  1.00 27.68           C
ATOM   4652  CG  GLN A 306      39.975  32.883  99.680  1.00 26.74           C
ATOM   4653  CD  GLN A 306      41.107  33.808  99.980  1.00 29.99           C
ATOM   4654  OE1 GLN A 306      40.925  35.028 100.064  1.00 25.79           O
ATOM   4655  NE2 GLN A 306      42.305  33.246 100.116  1.00 35.37           N
ATOM   4656  H   GLN A 306      39.723  30.361  98.871  1.00 41.60           H
ATOM   4657  HA  GLN A 306      37.929  32.050  97.928  1.00 31.11           H
ATOM   4658  HB2 GLN A 306      40.724  32.424  97.914  1.00 33.26           H
ATOM   4659  HB3 GLN A 306      39.635  33.566  97.856  1.00 33.26           H
ATOM   4660  HG2 GLN A 306      39.159  33.274 100.021  1.00 32.14           H
ATOM   4661  HG3 GLN A 306      40.145  32.032 100.113  1.00 32.14           H
ATOM   4662 HE21 GLN A 306      42.382  32.389 100.100  1.00 42.50           H
ATOM   4663 HE22 GLN A 306      43.005  33.740 100.212  1.00 42.50           H
ATOM   4664  N   TYR A 307      38.190  32.237  95.479  1.00 26.63           N
ATOM   4665  CA  TYR A 307      38.445  32.376  94.050  1.00 30.83           C
ATOM   4666  C   TYR A 307      38.399  31.010  93.384  1.00 24.38           C
ATOM   4667  O   TYR A 307      39.156  30.707  92.462  1.00 37.26           O
ATOM   4668  CB  TYR A 307      39.780  33.089  93.790  1.00 30.70           C
ATOM   4669  CG  TYR A 307      40.039  34.236  94.758  1.00 28.09           C
ATOM   4670  CD1 TYR A 307      38.973  34.988  95.259  1.00 28.01           C
ATOM   4671  CD2 TYR A 307      41.344  34.551  95.209  1.00 27.71           C
ATOM   4672  CE1 TYR A 307      39.177  35.972  96.138  1.00 29.31           C
ATOM   4673  CE2 TYR A 307      41.546  35.543  96.088  1.00 25.95           C
ATOM   4674  CZ  TYR A 307      40.453  36.253  96.555  1.00 25.06           C
ATOM   4675  OH  TYR A 307      40.584  37.273  97.432  1.00 26.97           O
ATOM   4676  H   TYR A 307      37.493  32.652  95.746  1.00 32.01           H
ATOM   4677  HA  TYR A 307      37.746  32.920  93.674  1.00 37.05           H
ATOM   4678  HB2 TYR A 307      40.500  32.440  93.870  1.00 36.89           H
ATOM   4679  HB3 TYR A 307      39.756  33.461  92.896  1.00 36.89           H
ATOM   4680  HD1 TYR A 307      38.106  34.796  94.986  1.00 33.67           H
ATOM   4681  HD2 TYR A 307      42.070  34.065  94.900  1.00 33.31           H
ATOM   4682  HE1 TYR A 307      38.457  36.464  96.454  1.00 35.23           H
ATOM   4683  HE2 TYR A 307      42.409  35.741  96.375  1.00 31.19           H
ATOM   4684  HH  TYR A 307      41.363  37.582  97.395  1.00 32.41           H
ATOM   4685  N   SER A 308      37.519  30.162  93.894  1.00 28.48           N
ATOM   4686  CA  SER A 308      37.315  28.840  93.362  1.00 28.73           C
ATOM   4687  C   SER A 308      35.978  28.759  92.645  1.00 38.60           C
ATOM   4688  O   SER A 308      35.047  29.538  92.904  1.00 29.75           O
ATOM   4689  CB  SER A 308      37.362  27.789  94.466  1.00 30.48           C
ATOM   4690  OG  SER A 308      36.711  26.607  94.023  1.00 29.73           O
ATOM   4691  H   SER A 308      37.019  30.335  94.574  1.00 34.23           H
ATOM   4692  HA  SER A 308      38.018  28.637  92.727  1.00 34.52           H
ATOM   4693  HB2 SER A 308      38.290  27.589  94.660  1.00 36.63           H
ATOM   4694  HB3 SER A 308      36.913  28.132  95.258  1.00 36.63           H
ATOM   4695  HG  SER A 308      35.877  26.719  94.022  1.00 35.73           H
ATOM   4696  N   SER A 309      35.905  27.798  91.730  1.00 26.76           N
ATOM   4697  CA  SER A 309      34.619  27.354  91.236  1.00 30.70           C
ATOM   4698  C   SER A 309      33.891  26.621  92.349  1.00 29.16           C
ATOM   4699  O   SER A 309      34.488  26.193  93.350  1.00 30.87           O
ATOM   4700  CB  SER A 309      34.780  26.455  90.005  1.00 29.51           C
ATOM   4701  OG  SER A 309      35.663  25.381  90.256  1.00 45.88           O
ATOM   4702  H   SER A 309      36.581  27.388  91.398  1.00 32.17           H
ATOM   4703  HA  SER A 309      34.086  28.127  90.985  1.00 36.90           H
ATOM   4704  HB2 SER A 309      33.908  26.100  89.765  1.00 35.46           H
ATOM   4705  HB3 SER A 309      35.137  26.984  89.273  1.00 35.46           H
ATOM   4706  HG  SER A 309      35.754  24.922  89.559  1.00 55.11           H
ATOM   4707  N   HIS A 310      32.576  26.527  92.202  1.00 28.71           N
ATOM   4708  CA  HIS A 310      31.744  26.034  93.282  1.00 35.01           C
ATOM   4709  C   HIS A 310      30.507  25.420  92.652  1.00 36.23           C
ATOM   4710  O   HIS A 310      30.276  25.558  91.454  1.00 33.62           O
ATOM   4711  CB  HIS A 310      31.394  27.156  94.271  1.00 26.03           C
ATOM   4712  CG  HIS A 310      30.494  28.216  93.698  1.00 28.03           C
ATOM   4713  ND1 HIS A 310      29.120  28.146  93.782  1.00 30.93           N
ATOM   4714  CD2 HIS A 310      30.769  29.358  93.019  1.00 21.63           C
ATOM   4715  CE1 HIS A 310      28.584  29.191  93.176  1.00 23.62           C
ATOM   4716  NE2 HIS A 310      29.563  29.939  92.706  1.00 30.41           N
ATOM   4717  H   HIS A 310      32.141  26.747  91.494  1.00 34.51           H
ATOM   4718  HA  HIS A 310      32.225  25.343  93.760  1.00 42.07           H
ATOM   4719  HB2 HIS A 310      32.211  27.584  94.564  1.00 31.29           H
ATOM   4720  HB3 HIS A 310      30.938  26.755  95.025  1.00 31.29           H
ATOM   4721  HD2 HIS A 310      31.607  29.684  92.792  1.00 26.01           H
ATOM   4722  HE1 HIS A 310      27.678  29.371  93.102  1.00 28.40           H
ATOM   4723  HE2 HIS A 310      29.461  30.678  92.282  1.00 36.55           H
ATOM   4724  N   SER A 311      29.693  24.763  93.473  1.00 29.90           N
ATOM   4725  CA  SER A 311      28.503  24.064  92.996  1.00 33.73           C
ATOM   4726  C   SER A 311      27.260  24.539  93.737  1.00 30.79           C
ATOM   4727  O   SER A 311      26.340  23.762  94.022  1.00 32.38           O
ATOM   4728  CB  SER A 311      28.666  22.550  93.147  1.00 36.18           C
ATOM   4729  OG  SER A 311      28.882  22.154  94.509  1.00 32.74           O
ATOM   4730  H   SER A 311      29.815  24.707  94.321  1.00 35.94           H
ATOM   4731  HA  SER A 311      28.385  24.263  92.053  1.00 40.53           H
ATOM   4732  HB2 SER A 311      27.866  22.118  92.811  1.00 43.47           H
ATOM   4733  HB3 SER A 311      29.434  22.280  92.615  1.00 43.47           H
ATOM   4734  HG  SER A 311      29.598  22.480  94.799  1.00 39.34           H
ATOM   4735  N   THR A 312      27.209  25.797  94.052  1.00 32.20           N
ATOM   4736  CA  THR A 312      26.168  26.283  94.933  1.00 28.71           C
ATOM   4737  C   THR A 312      24.995  26.779  94.100  1.00 27.28           C
ATOM   4738  O   THR A 312      25.201  27.584  93.188  1.00 32.14           O
ATOM   4739  CB  THR A 312      26.723  27.418  95.788  1.00 35.97           C
ATOM   4740  OG1 THR A 312      28.001  27.044  96.314  1.00 29.48           O
ATOM   4741  CG2 THR A 312      25.792  27.760  96.919  1.00 26.63           C
ATOM   4742  H   THR A 312      27.749  26.401  93.771  1.00 38.69           H
ATOM   4743  HA  THR A 312      25.885  25.570  95.521  1.00 34.50           H
ATOM   4744  HB  THR A 312      26.839  28.203  95.234  1.00 43.22           H
ATOM   4745  HG1 THR A 312      28.536  26.888  95.687  1.00 35.43           H
ATOM   4746 HG21 THR A 312      26.185  28.466  97.451  1.00 32.00           H
ATOM   4747 HG22 THR A 312      24.941  28.067  96.566  1.00 32.00           H
ATOM   4748 HG23 THR A 312      25.641  26.984  97.479  1.00 32.00           H
ATOM   4749  N   PRO A 313      23.761  26.346  94.364  1.00 29.90           N
ATOM   4750  CA  PRO A 313      22.616  26.912  93.637  1.00 32.53           C
ATOM   4751  C   PRO A 313      22.395  28.382  93.973  1.00 36.26           C
ATOM   4752  O   PRO A 313      22.376  28.763  95.145  1.00 30.33           O
ATOM   4753  CB  PRO A 313      21.441  26.062  94.120  1.00 35.41           C
ATOM   4754  CG  PRO A 313      22.048  24.869  94.737  1.00 37.58           C
ATOM   4755  CD  PRO A 313      23.307  25.339  95.328  1.00 26.53           C
ATOM   4756  HA  PRO A 313      22.726  26.800  92.681  1.00 39.08           H
ATOM   4757  HB2 PRO A 313      20.934  26.559  94.779  1.00 42.55           H
ATOM   4758  HB3 PRO A 313      20.878  25.813  93.368  1.00 42.55           H
ATOM   4759  HG2 PRO A 313      21.459  24.514  95.420  1.00 45.15           H
ATOM   4760  HG3 PRO A 313      22.230  24.204  94.056  1.00 45.15           H
ATOM   4761  HD2 PRO A 313      23.131  25.751  96.190  1.00 31.89           H
ATOM   4762  HD3 PRO A 313      23.938  24.608  95.389  1.00 31.89           H
ATOM   4763  N   GLY A 314      22.172  29.196  92.931  1.00 27.98           N
ATOM   4764  CA  GLY A 314      21.844  30.607  93.052  1.00 32.78           C
ATOM   4765  C   GLY A 314      20.381  30.942  93.199  1.00 28.84           C
ATOM   4766  O   GLY A 314      20.023  32.076  93.542  1.00 37.55           O
ATOM   4767  H   GLY A 314      22.221  28.931  92.115  1.00 33.63           H
ATOM   4768  HA2 GLY A 314      22.309  30.975  93.814  1.00 39.39           H
ATOM   4769  HA3 GLY A 314      22.163  31.059  92.261  1.00 39.39           H
ATOM   4770  N   GLU A 315      19.507  29.977  92.985  1.00 31.55           N
ATOM   4771  CA  GLU A 315      18.085  30.265  92.928  1.00 42.24           C
ATOM   4772  C   GLU A 315      17.538  30.585  94.305  1.00 39.36           C
ATOM   4773  O   GLU A 315      18.073  30.178  95.337  1.00 34.29           O
ATOM   4774  CB  GLU A 315      17.311  29.087  92.324  1.00 44.64           C
ATOM   4775  CG  GLU A 315      17.571  28.912  90.817  1.00 41.47           C
ATOM   4776  CD  GLU A 315      18.855  28.138  90.498  1.00 45.25           C
ATOM   4777  OE1 GLU A 315      19.241  27.245  91.279  1.00 42.63           O
ATOM   4778  OE2 GLU A 315      19.473  28.398  89.443  1.00 49.39           O1-
ATOM   4779  H   GLU A 315      19.712  29.150  92.879  1.00 37.91           H
ATOM   4780  HA  GLU A 315      17.932  31.033  92.363  1.00 50.74           H
ATOM   4781  HB2 GLU A 315      17.553  28.267  92.782  1.00 53.62           H
ATOM   4782  HB3 GLU A 315      16.360  29.253  92.445  1.00 53.62           H
ATOM   4783  HG2 GLU A 315      16.835  28.417  90.445  1.00 49.82           H
ATOM   4784  HG3 GLU A 315      17.617  29.784  90.399  1.00 49.82           H
ATOM   4785  N   ASP A 316      16.419  31.305  94.300  1.00 45.91           N
ATOM   4786  CA  ASP A 316      15.693  31.667  95.509  1.00 41.39           C
ATOM   4787  C   ASP A 316      14.231  31.314  95.256  1.00 50.79           C
ATOM   4788  O   ASP A 316      13.656  31.764  94.240  1.00 55.27           O
ATOM   4789  CB  ASP A 316      15.898  33.160  95.790  0.82 46.37           C
ATOM   4790  CG  ASP A 316      15.015  33.666  96.876  0.60 42.04           C
ATOM   4791  OD1 ASP A 316      14.671  32.885  97.792  0.52 43.77           O
ATOM   4792  OD2 ASP A 316      14.649  34.851  96.803  0.52 37.84           O1-
ATOM   4793  H   ASP A 316      16.041  31.602  93.589  1.00 55.15           H
ATOM   4794  HA  ASP A 316      16.026  31.159  96.259  1.00 49.72           H
ATOM   4795  HB2 ASP A 316      16.818  33.319  96.048  1.00 55.70           H
ATOM   4796  HB3 ASP A 316      15.694  33.664  94.987  1.00 55.70           H
ATOM   4797  N   PRO A 317      13.585  30.507  96.107  1.00 44.13           N
ATOM   4798  CA  PRO A 317      14.058  29.857  97.338  1.00 37.86           C
ATOM   4799  C   PRO A 317      15.090  28.777  97.099  1.00 44.78           C
ATOM   4800  O   PRO A 317      15.347  28.391  95.944  1.00 37.25           O
[truncated: 1,081,999 more chars]
