# Supplementary material for: High-throughput quantum-mechanics/molecular-mechanics (ONIOM) macromolecular crystallographic refinement with PHENIX/DivCon: the impact of mixed Hamiltonian methods on ligand and protein structure
Source: Acta Crystallogr D Struct Biol. 2018 Oct 29;74(Pt 11):1063–77. doi: 10.1107/S2059798318012913 (PMC6213575; doi:10.1107/S2059798318012913)
Supplement: Supplementary file 3 [file d-74-01063-sup3.gz › results_regionQM/1W2G-H_refine_001.pdb]

REMARK Date 2017-01-11 Time 05:01:46 EST -0500 (1484128906.59 s)
REMARK PHENIX refinement
REMARK 
REMARK ****************** INPUT FILES AND LABELS ******************************
REMARK Reflections:
REMARK   file name      : 1W2G.sf
REMARK   labels         : ['r1w2gsf,wavelength_id=1,_refln.intensity_meas,_refln.intensity_sigma']
REMARK R-free flags:
REMARK   file name      : None
REMARK   label          : R-free-flags
REMARK   test_flag_value: 1
REMARK Model file name(s): 
REMARK   /scratch/oleg/2711198.gondor.quantumbioinc.com/1W2G-H.pdb
REMARK 
REMARK ******************** REFINEMENT SUMMARY: QUICK FACTS *******************
REMARK Start: r_work = 0.2044 r_free = 0.2144 bonds = 0.011 angles = 1.388
REMARK Final: r_work = 0.1874 r_free = 0.2269 bonds = 0.014 angles = 1.684
REMARK ************************************************************************
REMARK 
REMARK ****************** REFINEMENT STATISTICS STEP BY STEP ******************
REMARK leading digit, like 1_, means number of macro-cycle                     
REMARK 0    : statistics at the very beginning when nothing is done yet        
REMARK 1_bss: bulk solvent correction and/or (anisotropic) scaling             
REMARK 1_xyz: refinement of coordinates                                        
REMARK 1_adp: refinement of ADPs (Atomic Displacement Parameters)              
REMARK 1_occ: refinement of occupancies                                        
REMARK ------------------------------------------------------------------------
REMARK  stage       r-work r-free bonds angles b_min b_max b_ave n_water shift
REMARK       0    : 0.3105 0.3204 0.011  1.39  13.8  99.0  31.9 459      0.000
REMARK       1_bss: 0.2044 0.2144 0.011  1.39  12.9  98.2  31.0 459      0.000
REMARK 1_settarget: 0.2044 0.2144 0.011  1.39  12.9  98.2  31.0 459      0.000
REMARK       1_nqh: 0.2044 0.2144 0.011  1.39  12.9  98.2  31.0 459      0.000
REMARK    1_weight: 0.2044 0.2144 0.011  1.39  12.9  98.2  31.0 459      0.000
REMARK    1_checkH: 0.2047 0.2145 0.011  1.39  12.9  98.2  31.0 459      0.425
REMARK    1_xyzrec: 0.1969 0.2220 0.014  1.56  12.9  98.2  31.0 459      0.495
REMARK    1_checkH: 0.1969 0.2220 0.014  1.56  12.9  98.2  31.0 459      0.496
REMARK       1_adp: 0.1903 0.2256 0.014  1.56   9.7  93.2  31.1 459      0.496
REMARK   1_regHadp: 0.1898 0.2261 0.014  1.56   9.7  93.2  31.1 459      0.496
REMARK       2_bss: 0.1898 0.2260 0.014  1.56   9.7  93.2  31.1 459      0.496
REMARK 2_settarget: 0.1898 0.2260 0.014  1.56   9.7  93.2  31.1 459      0.496
REMARK 2_updatecdl: 0.1898 0.2260 0.014  1.56   9.7  93.2  31.1 459      0.496
REMARK       2_nqh: 0.1898 0.2260 0.014  1.56   9.7  93.2  31.1 459      0.496
REMARK    2_weight: 0.1898 0.2260 0.014  1.56   9.7  93.2  31.1 459      0.496
REMARK    2_checkH: 0.1898 0.2260 0.014  1.56   9.7  93.2  31.1 459      0.495
REMARK    2_xyzrec: 0.1890 0.2272 0.014  1.68   9.7  93.2  31.1 459      0.498
REMARK    2_checkH: 0.1890 0.2272 0.014  1.68   9.7  93.2  31.1 459      0.497
REMARK       2_adp: 0.1876 0.2268 0.014  1.68   6.5  88.2  30.9 459      0.497
REMARK   2_regHadp: 0.1878 0.2271 0.014  1.68   6.5  88.2  30.9 459      0.497
REMARK       3_bss: 0.1876 0.2269 0.014  1.68   6.5  88.2  30.9 459      0.497
REMARK 3_settarget: 0.1876 0.2269 0.014  1.68   6.5  88.2  30.9 459      0.497
REMARK 3_updatecdl: 0.1876 0.2269 0.014  1.68   6.5  88.2  30.9 459      0.497
REMARK       3_nqh: 0.1876 0.2269 0.014  1.68   6.5  88.2  30.9 459      0.497
REMARK    3_weight: 0.1876 0.2269 0.014  1.68   6.5  88.2  30.9 459      0.497
REMARK    3_checkH: 0.1876 0.2269 0.014  1.68   6.5  88.2  30.9 459      0.497
REMARK    3_xyzrec: 0.1874 0.2270 0.014  1.68   6.5  88.2  30.9 459      0.498
REMARK    3_checkH: 0.1874 0.2270 0.014  1.68   6.5  88.2  30.9 459      0.498
REMARK       3_adp: 0.1874 0.2270 0.014  1.68   6.5  88.2  30.9 459      0.498
REMARK   3_regHadp: 0.1874 0.2270 0.014  1.68   6.5  88.2  30.9 459      0.498
REMARK         end: 0.1874 0.2269 0.014  1.68   6.5  88.2  30.9 459      0.498
REMARK ------------------------------------------------------------------------
REMARK MODEL CONTENT.
REMARK  ELEMENT        ATOM RECORD COUNT   OCCUPANCY SUM
REMARK        C                     1867         1867.00
REMARK        H                     3229         3229.00
REMARK        O                      662          662.00
REMARK        N                      531          531.00
REMARK        S                        6            6.00
REMARK      O1-                       38           38.00
REMARK    TOTAL                     6333         6333.00
REMARK -----------------------------------------------------------------------
REMARK r_free_flags.md5.hexdigest 074082e69cbe76af00ab01fd62b1ebe9
REMARK 
REMARK ---------------------------------------------------------------
REMARK  Atom Name   Residue Name    Residue ID     Chain     Charge  
REMARK ---------------------------------------------------------------
REMARK     C1'           THM           1210          A       0.3461  
REMARK      C2           THM           1210          A       0.711   
REMARK     C2'           THM           1210          A      -0.4855  
REMARK     C3'           THM           1210          A       0.2134  
REMARK      C4           THM           1210          A       0.6592  
REMARK     C4'           THM           1210          A       0.0576  
REMARK      C5           THM           1210          A      -0.2941  
REMARK     C5'           THM           1210          A      -0.0543  
REMARK     C5M           THM           1210          A      -0.4217  
REMARK      C6           THM           1210          A       0.1605  
REMARK      N1           THM           1210          A      -0.3764  
REMARK      N3           THM           1210          A      -0.5653  
REMARK      O2           THM           1210          A      -0.6226  
REMARK     O3'           THM           1210          A      -0.5808  
REMARK      O4           THM           1210          A      -0.6027  
REMARK     O4'           THM           1210          A      -0.5103  
REMARK     O5'           THM           1210          A      -0.5614  
REMARK     H1'           THM           1210          A       0.1487  
REMARK     H3'           THM           1210          A       0.1761  
REMARK     H4'           THM           1210          A       0.1685  
REMARK      H6           THM           1210          A       0.2205  
REMARK     HN3           THM           1210          A       0.3317  
REMARK     H2'           THM           1210          A       0.2045  
REMARK     H2'           THM           1210          A       0.2577  
REMARK     H5'           THM           1210          A       0.1331  
REMARK     H5'           THM           1210          A       0.1519  
REMARK     HM5           THM           1210          A       0.1659  
REMARK     HM5           THM           1210          A       0.1808  
REMARK     HM5           THM           1210          A       0.1696  
REMARK     HO3           THM           1210          A       0.3138  
REMARK     HO5           THM           1210          A       0.3171  
REMARK     C1'           THM           1210          B       0.3469  
REMARK      C2           THM           1210          B       0.7111  
REMARK     C2'           THM           1210          B      -0.4732  
REMARK     C3'           THM           1210          B       0.2013  
REMARK      C4           THM           1210          B       0.6508  
REMARK     C4'           THM           1210          B       0.0505  
REMARK      C5           THM           1210          B      -0.2901  
REMARK     C5'           THM           1210          B      -0.0429  
REMARK     C5M           THM           1210          B      -0.4294  
REMARK      C6           THM           1210          B       0.1309  
REMARK      N1           THM           1210          B      -0.3926  
REMARK      N3           THM           1210          B      -0.5881  
REMARK      O2           THM           1210          B      -0.6108  
REMARK     O3'           THM           1210          B      -0.5179  
REMARK      O4           THM           1210          B       -0.532  
REMARK     O4'           THM           1210          B      -0.5082  
REMARK     O5'           THM           1210          B      -0.5826  
REMARK     H1'           THM           1210          B       0.1551  
REMARK     H3'           THM           1210          B       0.2071  
REMARK     H4'           THM           1210          B       0.1781  
REMARK      H6           THM           1210          B       0.2104  
REMARK     HN3           THM           1210          B       0.3338  
REMARK     H2'           THM           1210          B       0.1988  
REMARK     H2'           THM           1210          B       0.186   
REMARK     H5'           THM           1210          B       0.1186  
REMARK     H5'           THM           1210          B       0.1574  
REMARK     HM5           THM           1210          B       0.1846  
REMARK     HM5           THM           1210          B       0.1528  
REMARK     HM5           THM           1210          B       0.1722  
REMARK     HO3           THM           1210          B       0.2978  
REMARK     HO5           THM           1210          B       0.3192  
REMARK ---------------------------------------------------------------
REMARK IF THIS FILE IS FOR PDB DEPOSITION: REMOVE ALL FROM THIS LINE UP.
REMARK   3
REMARK   3 REFINEMENT.
REMARK   3   PROGRAM     : PHENIX (1.11.1_2575: ???)
REMARK   3   AUTHORS     : Adams,Afonine,Bunkoczi,Burnley,Chen,Dar,Davis,
REMARK   3               : Draizen,Echols,Gildea,Gros,Grosse-Kunstleve,Headd,
REMARK   3               : Hintze,Hung,Ioerger,Liebschner,McCoy,McKee,Moriarty,
REMARK   3               : Oeffner,Poon,Read,Richardson,Richardson,Sacchettini,
REMARK   3               : Sauter,Sobolev,Storoni,Terwilliger,Williams,Zwart
REMARK   3
REMARK   3  REFINEMENT TARGET : ML
REMARK   3  
REMARK   3  DATA USED IN REFINEMENT.
REMARK   3   RESOLUTION RANGE HIGH (ANGSTROMS) : 2.100   
REMARK   3   RESOLUTION RANGE LOW  (ANGSTROMS) : 19.904  
REMARK   3   MIN(FOBS/SIGMA_FOBS)              : 1.33  
REMARK   3   COMPLETENESS FOR RANGE        (%) : 99.96 
REMARK   3   NUMBER OF REFLECTIONS             : 27855     
REMARK   3   NUMBER OF REFLECTIONS (NON-ANOMALOUS) : 27855     
REMARK   3  
REMARK   3  FIT TO DATA USED IN REFINEMENT.
REMARK   3   R VALUE     (WORKING + TEST SET) : 0.1902
REMARK   3   R VALUE            (WORKING SET) : 0.1874
REMARK   3   FREE R VALUE                     : 0.2269
REMARK   3   FREE R VALUE TEST SET SIZE   (%) : 7.18  
REMARK   3   FREE R VALUE TEST SET COUNT      : 2001      
REMARK   3  
REMARK   3  FIT TO DATA USED IN REFINEMENT (IN BINS).
REMARK   3   BIN  RESOLUTION RANGE  COMPL.    NWORK NFREE   RWORK  RFREE  CCWORK CCFREE
REMARK   3     1 19.9049 -  5.0363    1.00     2003   155  0.1844 0.2213   0.934  0.903
REMARK   3     2  5.0363 -  4.0082    1.00     1894   147  0.1501 0.1775   0.947  0.943
REMARK   3     3  4.0082 -  3.5046    1.00     1873   150  0.1739 0.2133   0.923  0.878
REMARK   3     4  3.5046 -  3.1856    1.00     1852   142  0.1973 0.2141   0.905  0.883
REMARK   3     5  3.1856 -  2.9581    1.00     1847   142  0.2012 0.2351   0.903  0.915
REMARK   3     6  2.9581 -  2.7842    1.00     1826   138  0.2079 0.2841   0.912  0.861
REMARK   3     7  2.7842 -  2.6451    1.00     1830   145  0.2075 0.2714   0.911  0.841
REMARK   3     8  2.6451 -  2.5302    1.00     1840   141  0.1857 0.2197   0.929  0.889
REMARK   3     9  2.5302 -  2.4329    1.00     1831   143  0.1959 0.2376   0.921  0.887
REMARK   3    10  2.4329 -  2.3491    1.00     1799   139  0.1858 0.2463   0.924  0.890
REMARK   3    11  2.3491 -  2.2758    1.00     1815   140  0.2120 0.2608   0.899  0.861
REMARK   3    12  2.2758 -  2.2108    1.00     1804   140  0.1986 0.2547   0.913  0.828
REMARK   3    13  2.2108 -  2.1527    1.00     1830   141  0.2042 0.2416   0.906  0.830
REMARK   3    14  2.1527 -  2.1002    1.00     1810   138  0.2252 0.2709   0.866  0.831
REMARK   3  
REMARK   3  BULK SOLVENT MODELLING.
REMARK   3   METHOD USED        : FLAT BULK SOLVENT MODEL
REMARK   3   SOLVENT RADIUS     : 1.11    
REMARK   3   SHRINKAGE RADIUS   : 0.90    
REMARK   3   GRID STEP FACTOR   : 4.00    
REMARK   3  
REMARK   3  ERROR ESTIMATES.
REMARK   3   COORDINATE ERROR (MAXIMUM-LIKELIHOOD BASED)     : 0.21    
REMARK   3   PHASE ERROR (DEGREES, MAXIMUM-LIKELIHOOD BASED) : 21.38   
REMARK   3  
REMARK   3  STRUCTURE FACTORS CALCULATION ALGORITHM : FFT
REMARK   3  
REMARK   3  RESTRAINTS LIBRARY
REMARK   3    GEOSTD + MON.LIB. + CDL v1.2
REMARK   3  
REMARK   3  DEVIATIONS FROM IDEAL VALUES.
REMARK   3                 RMSD     MAX  COUNT
REMARK   3   BOND      :  0.014   0.190   3000
REMARK   3   ANGLE     :  1.684  17.964   4076
REMARK   3   CHIRALITY :  0.061   0.287    463
REMARK   3   PLANARITY :  0.016   0.197    530
REMARK   3   DIHEDRAL  : 17.250 179.561   1725
REMARK   3   MIN NONBONDED DISTANCE : 2.141 
REMARK   3  
REMARK   3  MOLPROBITY STATISTICS.
REMARK   3   ALL-ATOM CLASHSCORE : 6.01
REMARK   3   RAMACHANDRAN PLOT:
REMARK   3     OUTLIERS : 1.02  %
REMARK   3     ALLOWED  : 2.30  %
REMARK   3     FAVORED  : 96.68 %
REMARK   3   ROTAMER OUTLIERS : 1.59 %
REMARK   3   CBETA DEVIATIONS : 0
REMARK   3   PEPTIDE PLANE:
REMARK   3     CIS-PROLINE     : 2
REMARK   3     CIS-GENERAL     : 0
REMARK   3     TWISTED PROLINE : 0
REMARK   3     TWISTED GENERAL : 0
REMARK   3  
REMARK   3  ATOMIC DISPLACEMENT PARAMETERS.
REMARK   3   WILSON B : 25.77
REMARK   3   RMS(B_ISO_OR_EQUIVALENT_BONDED) : 3.94
REMARK   3   ATOMS          NUMBER OF ATOMS
REMARK   3                    ISO.  ANISO. 
REMARK   3    ALL         :   6333       0
REMARK   3    ALL (NO H)  :   3104       0
REMARK   3    SOLVENT     :    153       0
REMARK   3    NON-SOLVENT :   2951       0
REMARK   3    HYDROGENS   :   3229       0
REMARK   3
REMARK   3
REMARK   3   OTHER REFINEMENT REMARKS:
REMARK   3   XRAY REFINEMENT USING QUANTUM MECHANICAL FUNCTIONAL
REMARK   3   PROGRAM      :QuantumBio DivCon 6 build-7.1.1-b4015.17
REMARK   3   AUTHORS      :BORBULEVYCH O.Y., PLUMLEY J., 
REMARK   3                :MARTIN, R.I., WESTERHOFF L.M. 
REMARK   3
REMARK   3   REFERENCE     :BORBULEVYCH O.Y., PLUMLEY J.A.,
REMARK   3                 :MARTIN, R.I., MERZ, K.M.,  WESTERHOFF L.M.
REMARK   3                 :ACTA CRYSTLLOGRAPHICA SECTION D, 2014, 
REMARK   3                 :V. D70, pp. 1233-1247
REMARK   3   QM METHOD(HAMILTONIAN): PM6
REMARK   3   REGION QM REFINEMENT: 
REMARK   3      MAIN/BUFFER QM REGION RADII (A): 3.0 / 2.5
REMARK   3      LIGAND / STRAIN ENERGY: THM_A_1210 / 7.16 KCAL/MOLE
REMARK   3      LIGAND / STRAIN ENERGY: THM_B_1210 / 5.25 KCAL/MOLE
REMARK   3
HELIX    1   1 LYS A   13  ALA A   26  1               Generated by MOE   14
HELIX    2   2 VAL A   43  ALA A   51  1               Generated by MOE    9
HELIX    3   3 LEU A   59  SER A   61  5               Generated by MOE    3
HELIX    4   4 VAL A   63  GLY A   87  1               Generated by MOE   25
HELIX    5   5 VAL A   97  ARG A  107  1               Generated by MOE   11
HELIX    6   6 LYS A  115  GLU A  124  1               Generated by MOE   10
HELIX    7   7 ALA A  143  GLU A  148  1               Generated by MOE    6
HELIX    8   8 ALA A  169  ALA A  184  1               Generated by MOE   16
HELIX    9   9 PRO A  200  LEU A  207  1               Generated by MOE    8
HELIX   10  10 LYS B   13  ALA B   26  1               Generated by MOE   14
HELIX   11  11 VAL B   43  ALA B   51  1               Generated by MOE    9
HELIX   12  12 LEU B   59  SER B   61  5               Generated by MOE    3
HELIX   13  13 VAL B   63  ALA B   75  1               Generated by MOE   13
HELIX   14  14 VAL B   78  GLY B   87  1               Generated by MOE   10
HELIX   15  15 VAL B   97  ARG B  107  1               Generated by MOE   11
HELIX   16  16 LYS B  115  GLU B  124  1               Generated by MOE   10
HELIX   17  17 ALA B  143  GLN B  155  1               Generated by MOE   13
HELIX   18  18 ALA B  169  ALA B  184  1               Generated by MOE   16
HELIX   19  19 PRO B  200  LEU B  207  1               Generated by MOE    8
SHEET    1       LEU A   2  GLU A   6                  Generated by MOE
SHEET    2       VAL A  31  ALA A  35                  Generated by MOE
SHEET    3       VAL A  90  ASP A  94                  Generated by MOE
SHEET    4       TRP A 135  LEU A 139                  Generated by MOE
SHEET    5       TRP A 191  VAL A 194                  Generated by MOE
SHEET    6       LEU B   2  GLU B   6                  Generated by MOE
SHEET    7       VAL B  31  ALA B  35                  Generated by MOE
SHEET    8       VAL B  90  ASP B  94                  Generated by MOE
SHEET    9       TRP B 135  LEU B 139                  Generated by MOE
SHEET   10       ARG B 190  VAL B 194                  Generated by MOE
CRYST1   63.865   63.865  195.336  90.00  90.00 120.00 P 31 2 1
SCALE1      0.015658  0.009040  0.000000        0.00000
SCALE2      0.000000  0.018080  0.000000        0.00000
SCALE3      0.000000  0.000000  0.005119        0.00000
ATOM      1  N   MET A   1      54.885  23.126  95.323  1.00 31.61           N
ATOM      2  CA  MET A   1      53.879  22.083  95.170  1.00 30.81           C
ATOM      3  C   MET A   1      52.531  22.659  94.720  1.00 27.53           C
ATOM      4  O   MET A   1      52.047  23.661  95.270  1.00 26.53           O
ATOM      5  CB  MET A   1      53.706  21.341  96.495  1.00 28.72           C
ATOM      6  CG  MET A   1      52.683  20.255  96.443  1.00 34.70           C
ATOM      7  SD  MET A   1      52.821  19.188  97.888  1.00 41.93           S
ATOM      8  CE  MET A   1      54.080  18.043  97.280  1.00 39.38           C
ATOM      9  H1  MET A   1      55.718  22.737  95.616  1.00 37.94           H
ATOM     10  H2  MET A   1      54.586  23.781  95.969  1.00 37.94           H
ATOM     11  HA  MET A   1      54.187  21.449  94.503  1.00 36.98           H
ATOM     12  HB2 MET A   1      53.439  21.974  97.179  1.00 34.47           H
ATOM     13  HB3 MET A   1      54.555  20.940  96.737  1.00 34.47           H
ATOM     14  HG2 MET A   1      52.834  19.713  95.648  1.00 41.64           H
ATOM     15  HG3 MET A   1      51.795  20.644  96.440  1.00 41.64           H
ATOM     16  HE1 MET A   1      53.736  17.600  96.483  1.00 47.26           H
ATOM     17  HE2 MET A   1      54.890  18.541  97.067  1.00 47.26           H
ATOM     18  HE3 MET A   1      54.270  17.379  97.969  1.00 47.26           H
ATOM     19  N   LEU A   2      51.926  22.026  93.725  1.00 22.20           N
ATOM     20  CA  LEU A   2      50.641  22.456  93.176  1.00 21.88           C
ATOM     21  C   LEU A   2      49.592  21.438  93.574  1.00 21.58           C
ATOM     22  O   LEU A   2      49.701  20.246  93.241  1.00 24.76           O
ATOM     23  CB  LEU A   2      50.718  22.600  91.650  1.00 24.34           C
ATOM     24  CG  LEU A   2      49.453  23.157  91.014  1.00 21.65           C
ATOM     25  CD1 LEU A   2      49.168  24.551  91.518  1.00 24.56           C
ATOM     26  CD2 LEU A   2      49.598  23.161  89.484  1.00 23.15           C
ATOM     27  H   LEU A   2      52.261  21.342  93.320  1.00 26.64           H
ATOM     28  HA  LEU A   2      50.395  23.313  93.557  1.00 26.25           H
ATOM     29  HB2 LEU A   2      51.442  23.203  91.418  1.00 29.20           H
ATOM     30  HB3 LEU A   2      50.888  21.728  91.261  1.00 29.20           H
ATOM     31  HG  LEU A   2      48.701  22.592  91.261  1.00 25.98           H
ATOM     32 HD11 LEU A   2      48.367  24.892  91.091  1.00 29.47           H
ATOM     33 HD12 LEU A   2      49.025  24.527  92.477  1.00 29.47           H
ATOM     34 HD13 LEU A   2      49.928  25.118  91.300  1.00 29.47           H
ATOM     35 HD21 LEU A   2      48.789  23.521  89.089  1.00 27.78           H
ATOM     36 HD22 LEU A   2      50.349  23.719  89.231  1.00 27.78           H
ATOM     37 HD23 LEU A   2      49.751  22.254  89.174  1.00 27.78           H
ATOM     38  N   ILE A   3      48.563  21.900  94.264  1.00 18.56           N
ATOM     39  CA  ILE A   3      47.531  21.017  94.762  1.00 18.76           C
ATOM     40  C   ILE A   3      46.196  21.504  94.246  1.00 19.40           C
ATOM     41  O   ILE A   3      45.882  22.689  94.354  1.00 20.38           O
ATOM     42  CB  ILE A   3      47.547  20.956  96.302  1.00 24.61           C
ATOM     43  CG1 ILE A   3      48.899  20.397  96.796  1.00 23.58           C
ATOM     44  CG2 ILE A   3      46.404  20.141  96.748  1.00 20.62           C
ATOM     45  CD1 ILE A   3      49.122  20.483  98.252  1.00 28.87           C
ATOM     46  H   ILE A   3      48.444  22.731  94.465  1.00 22.27           H
ATOM     47  HA  ILE A   3      47.675  20.125  94.414  1.00 22.52           H
ATOM     48  HB  ILE A   3      47.451  21.854  96.662  1.00 29.53           H
ATOM     49 HG12 ILE A   3      48.970  19.461  96.550  1.00 28.29           H
ATOM     50 HG13 ILE A   3      49.617  20.899  96.381  1.00 28.29           H
ATOM     51 HG21 ILE A   3      46.422  20.099  97.717  1.00 24.74           H
ATOM     52 HG22 ILE A   3      45.575  20.550  96.463  1.00 24.74           H
ATOM     53 HG23 ILE A   3      46.495  19.250  96.380  1.00 24.74           H
ATOM     54 HD11 ILE A   3      50.003  20.117  98.447  1.00 34.65           H
ATOM     55 HD12 ILE A   3      49.074  21.406  98.538  1.00 34.65           H
ATOM     56 HD13 ILE A   3      48.441  19.954  98.699  1.00 34.65           H
ATOM     57  N   ALA A   4      45.395  20.580  93.716  1.00 17.68           N
ATOM     58  CA  ALA A   4      44.048  20.905  93.260  1.00 15.05           C
ATOM     59  C   ALA A   4      43.021  20.270  94.188  1.00 17.45           C
ATOM     60  O   ALA A   4      43.092  19.078  94.471  1.00 22.13           O
ATOM     61  CB  ALA A   4      43.809  20.438  91.827  1.00 20.11           C
ATOM     62  H   ALA A   4      45.614  19.745  93.621  1.00 21.22           H
ATOM     63  HA  ALA A   4      43.927  21.869  93.279  1.00 18.06           H
ATOM     64  HB1 ALA A   4      42.909  20.664  91.541  1.00 24.14           H
ATOM     65  HB2 ALA A   4      44.460  20.876  91.257  1.00 24.14           H
ATOM     66  HB3 ALA A   4      43.948  19.479  91.795  1.00 24.14           H
ATOM     67  N   ILE A   5      42.050  21.063  94.633  1.00 17.69           N
ATOM     68  CA  ILE A   5      40.930  20.553  95.401  1.00 23.67           C
ATOM     69  C   ILE A   5      39.773  20.375  94.435  1.00 22.03           C
ATOM     70  O   ILE A   5      39.391  21.322  93.750  1.00 21.05           O
ATOM     71  CB  ILE A   5      40.548  21.513  96.542  1.00 22.23           C
ATOM     72  CG1 ILE A   5      41.764  21.809  97.415  1.00 26.43           C
ATOM     73  CG2 ILE A   5      39.436  20.934  97.351  1.00 26.49           C
ATOM     74  CD1 ILE A   5      42.464  20.583  97.924  1.00 24.11           C
ATOM     75  H   ILE A   5      42.009  21.918  94.480  1.00 21.22           H
ATOM     76  HA  ILE A   5      41.154  19.688  95.785  1.00 28.41           H
ATOM     77  HB  ILE A   5      40.235  22.341  96.144  1.00 26.67           H
ATOM     78 HG12 ILE A   5      42.407  22.302  96.884  1.00 31.71           H
ATOM     79 HG13 ILE A   5      41.489  22.344  98.179  1.00 31.71           H
ATOM     80 HG21 ILE A   5      39.222  21.565  98.053  1.00 31.78           H
ATOM     81 HG22 ILE A   5      38.652  20.792  96.798  1.00 31.78           H
ATOM     82 HG23 ILE A   5      39.733  20.091  97.727  1.00 31.78           H
ATOM     83 HD11 ILE A   5      43.213  20.865  98.471  1.00 28.93           H
ATOM     84 HD12 ILE A   5      41.838  20.078  98.469  1.00 28.93           H
ATOM     85 HD13 ILE A   5      42.785  20.046  97.185  1.00 28.93           H
ATOM     86  N   GLU A   6      39.202  19.167  94.389  1.00 19.30           N
ATOM     87  CA  GLU A   6      38.134  18.864  93.444  1.00 21.83           C
ATOM     88  C   GLU A   6      36.940  18.276  94.155  1.00 19.84           C
ATOM     89  O   GLU A   6      37.061  17.692  95.233  1.00 21.85           O
ATOM     90  CB  GLU A   6      38.615  17.870  92.385  1.00 16.27           C
ATOM     91  CG  GLU A   6      39.803  18.381  91.599  1.00 20.68           C
ATOM     92  CD  GLU A   6      39.404  19.356  90.493  1.00 24.10           C
ATOM     93  OE1 GLU A   6      40.294  19.804  89.723  1.00 25.83           O
ATOM     94  OE2 GLU A   6      38.191  19.632  90.373  1.00 22.83           O1-
ATOM     95  H   GLU A   6      39.436  18.499  94.891  1.00 23.16           H
ATOM     96  HA  GLU A   6      37.841  19.678  92.998  1.00 26.19           H
ATOM     97  HB2 GLU A   6      38.889  17.058  92.837  1.00 19.52           H
ATOM     98  HB3 GLU A   6      37.895  17.648  91.784  1.00 19.52           H
ATOM     99  HG2 GLU A   6      40.445  18.787  92.202  1.00 24.82           H
ATOM    100  HG3 GLU A   6      40.219  17.615  91.173  1.00 24.82           H
ATOM    101  N   GLY A   7      35.788  18.377  93.503  1.00 20.79           N
ATOM    102  CA  GLY A   7      34.554  17.883  94.087  1.00 24.10           C
ATOM    103  C   GLY A   7      33.351  18.526  93.441  1.00 30.91           C
ATOM    104  O   GLY A   7      33.464  19.497  92.683  1.00 27.48           O
ATOM    105  H   GLY A   7      35.702  18.726  92.719  1.00 24.94           H
ATOM    106  HA2 GLY A   7      34.504  16.919  93.977  1.00 28.92           H
ATOM    107  HA3 GLY A   7      34.544  18.073  95.038  1.00 28.92           H
ATOM    108  N   VAL A   8      32.174  17.944  93.733  1.00 24.12           N
ATOM    109  CA  VAL A   8      30.926  18.381  93.121  1.00 25.21           C
ATOM    110  C   VAL A   8      30.405  19.601  93.863  1.00 33.48           C
ATOM    111  O   VAL A   8      30.937  19.988  94.909  1.00 31.92           O
ATOM    112  CB  VAL A   8      29.851  17.274  93.092  1.00 25.59           C
ATOM    113  CG1 VAL A   8      30.289  16.106  92.242  1.00 22.12           C
ATOM    114  CG2 VAL A   8      29.499  16.794  94.502  1.00 27.07           C
ATOM    115  H   VAL A   8      32.088  17.282  94.276  1.00 28.95           H
ATOM    116  HA  VAL A   8      31.111  18.650  92.202  1.00 30.25           H
ATOM    117  HB  VAL A   8      29.046  17.646  92.697  1.00 30.71           H
ATOM    118 HG11 VAL A   8      29.585  15.441  92.253  1.00 26.54           H
ATOM    119 HG12 VAL A   8      30.441  16.415  91.333  1.00 26.54           H
ATOM    120 HG13 VAL A   8      31.103  15.725  92.602  1.00 26.54           H
ATOM    121 HG21 VAL A   8      28.810  16.121  94.409  1.00 32.48           H
ATOM    122 HG22 VAL A   8      30.281  16.407  94.926  1.00 32.48           H
ATOM    123 HG23 VAL A   8      29.163  17.537  95.028  1.00 32.48           H
ATOM    124  N   ASP A   9      29.373  20.233  93.295  1.00 38.38           N
ATOM    125  CA  ASP A   9      28.771  21.396  93.926  1.00 40.55           C
ATOM    126  C   ASP A   9      28.286  21.002  95.315  1.00 42.89           C
ATOM    127  O   ASP A   9      27.559  20.015  95.476  1.00 40.59           O
ATOM    128  CB  ASP A   9      27.612  21.918  93.070  1.00 44.04           C
ATOM    129  H   ASP A   9      29.012  19.999  92.544  1.00 46.05           H
ATOM    130  HA  ASP A   9      29.435  22.107  94.020  1.00 48.66           H
ATOM    131  HB1 ASP A   9      27.948  22.146  92.187  1.00 52.84           H
ATOM    132  HB3 ASP A   9      27.239  22.705  93.499  1.00 52.84           H
ATOM    133  N   GLY A  10      28.733  21.745  96.325  1.00 44.49           N
ATOM    134  CA  GLY A  10      28.352  21.437  97.692  1.00 43.58           C
ATOM    135  C   GLY A  10      29.289  20.506  98.420  1.00 38.69           C
ATOM    136  O   GLY A  10      28.973  20.102  99.542  1.00 38.30           O
ATOM    137  H   GLY A  10      29.276  22.417  96.242  1.00 53.39           H
ATOM    138  HA2 GLY A  10      28.326  22.259  98.202  1.00 52.29           H
ATOM    139  HA3 GLY A  10      27.466  21.040  97.711  1.00 52.29           H
ATOM    140  N   ALA A  11      30.459  20.200  97.842  1.00 34.88           N
ATOM    141  CA  ALA A  11      31.440  19.366  98.521  1.00 37.79           C
ATOM    142  C   ALA A  11      32.046  20.061  99.738  1.00 38.62           C
ATOM    143  O   ALA A  11      32.398  19.386 100.709  1.00 41.81           O
ATOM    144  CB  ALA A  11      32.547  18.957  97.540  1.00 38.15           C
ATOM    145  H   ALA A  11      30.723  20.499  97.077  1.00 41.86           H
ATOM    146  HA  ALA A  11      31.006  18.559  98.842  1.00 45.34           H
ATOM    147  HB1 ALA A  11      33.185  18.376  97.990  1.00 45.78           H
ATOM    148  HB2 ALA A  11      32.136  18.490  96.797  1.00 45.78           H
ATOM    149  HB3 ALA A  11      33.001  19.752  97.213  1.00 45.78           H
ATOM    150  N   GLY A  12      32.197  21.386  99.707  1.00 37.55           N
ATOM    151  CA  GLY A  12      32.808  22.111 100.824  1.00 26.18           C
ATOM    152  C   GLY A  12      34.278  22.373 100.581  1.00 31.34           C
ATOM    153  O   GLY A  12      35.128  22.310 101.493  1.00 22.92           O
ATOM    154  H   GLY A  12      31.955  21.886  99.045  1.00 45.06           H
ATOM    155  HA2 GLY A  12      32.367  22.969 100.929  1.00 31.42           H
ATOM    156  HA3 GLY A  12      32.712  21.616 101.648  1.00 31.42           H
ATOM    157  N   LYS A  13      34.578  22.655  99.307  1.00 26.91           N
ATOM    158  CA  LYS A  13      35.955  22.848  98.880  1.00 28.74           C
ATOM    159  C   LYS A  13      36.565  24.074  99.534  1.00 22.77           C
ATOM    160  O   LYS A  13      37.713  24.028  99.967  1.00 27.33           O
ATOM    161  CB  LYS A  13      36.030  22.969  97.348  1.00 24.68           C
ATOM    162  CG  LYS A  13      35.563  21.694  96.590  1.00 27.68           C
ATOM    163  CD  LYS A  13      35.762  21.799  95.089  1.00 26.83           C
ATOM    164  CE  LYS A  13      34.809  22.780  94.449  1.00 29.50           C
ATOM    165  NZ  LYS A  13      33.413  22.307  94.439  1.00 39.57           N1+
ATOM    166  H   LYS A  13      33.994  22.730  98.677  1.00 32.30           H
ATOM    167  HA  LYS A  13      36.481  22.081  99.152  1.00 34.49           H
ATOM    168  HB2 LYS A  13      35.493  23.720  97.051  1.00 29.61           H
ATOM    169  HB3 LYS A  13      36.954  23.126  97.103  1.00 29.61           H
ATOM    170  HG2 LYS A  13      36.087  20.936  96.891  1.00 33.21           H
ATOM    171  HG3 LYS A  13      34.621  21.536  96.755  1.00 33.21           H
ATOM    172  HD2 LYS A  13      36.668  22.095  94.898  1.00 32.20           H
ATOM    173  HD3 LYS A  13      35.603  20.928  94.690  1.00 32.20           H
ATOM    174  HE2 LYS A  13      34.850  23.640  94.901  1.00 35.40           H
ATOM    175  HE3 LYS A  13      35.057  22.876  93.530  1.00 35.40           H
ATOM    176  HZ1 LYS A  13      32.962  22.741  93.806  1.00 47.48           H
ATOM    177  HZ2 LYS A  13      33.389  21.433  94.266  1.00 47.48           H
ATOM    178  HZ3 LYS A  13      33.031  22.465  95.228  1.00 47.48           H
ATOM    179  N   ARG A  14      35.831  25.191  99.576  1.00 24.54           N
ATOM    180  CA  ARG A  14      36.371  26.407 100.184  1.00 32.46           C
ATOM    181  C   ARG A  14      36.836  26.141 101.610  1.00 32.11           C
ATOM    182  O   ARG A  14      37.924  26.572 102.021  1.00 27.86           O
ATOM    183  CB  ARG A  14      35.320  27.534 100.163  1.00 32.92           C
ATOM    184  CG  ARG A  14      34.942  28.013  98.782  1.00 40.94           C
ATOM    185  H   ARG A  14      35.038  25.273  99.245  1.00 29.45           H
ATOM    186  HA  ARG A  14      37.134  26.699  99.669  1.00 38.95           H
ATOM    187  HB2 ARG A  14      35.667  28.296 100.658  1.00 39.51           H
ATOM    188  HB3 ARG A  14      34.509  27.218 100.587  1.00 39.51           H
ATOM    189  HG1 ARG A  14      34.572  27.264  98.288  1.00 49.13           H
ATOM    190  HG3 ARG A  14      34.276  28.713  98.873  1.00 49.13           H
ATOM    191  N   THR A  15      36.028  25.406 102.377  1.00 28.40           N
ATOM    192  CA  THR A  15      36.398  25.084 103.744  1.00 30.42           C
ATOM    193  C   THR A  15      37.676  24.265 103.787  1.00 32.85           C
ATOM    194  O   THR A  15      38.589  24.545 104.573  1.00 27.24           O
ATOM    195  CB  THR A  15      35.248  24.333 104.403  1.00 35.07           C
ATOM    196  OG1 THR A  15      34.121  25.217 104.451  1.00 33.78           O
ATOM    197  CG2 THR A  15      35.647  23.838 105.820  1.00 32.49           C
ATOM    198  H   THR A  15      35.271  25.083 102.122  1.00 34.08           H
ATOM    199  HA  THR A  15      36.554  25.906 104.229  1.00 36.50           H
ATOM    200  HB  THR A  15      35.019  23.550 103.869  1.00 42.09           H
ATOM    201  HG1 THR A  15      33.463  24.813 104.782  1.00 40.54           H
ATOM    202 HG21 THR A  15      34.915  23.344 106.220  1.00 38.99           H
ATOM    203 HG22 THR A  15      36.421  23.252 105.771  1.00 38.99           H
ATOM    204 HG23 THR A  15      35.866  24.590 106.392  1.00 38.99           H
ATOM    205  N   LEU A  16      37.761  23.234 102.954  1.00 27.47           N
ATOM    206  CA  LEU A  16      38.979  22.434 102.955  1.00 32.66           C
ATOM    207  C   LEU A  16      40.195  23.273 102.539  1.00 29.84           C
ATOM    208  O   LEU A  16      41.296  23.091 103.081  1.00 31.09           O
ATOM    209  CB  LEU A  16      38.803  21.225 102.039  1.00 26.02           C
ATOM    210  CG  LEU A  16      40.016  20.321 101.924  1.00 25.74           C
ATOM    211  CD1 LEU A  16      40.400  19.780 103.286  1.00 29.47           C
ATOM    212  CD2 LEU A  16      39.721  19.198 100.966  1.00 31.12           C
ATOM    213  H   LEU A  16      37.146  22.985 102.400  1.00 32.96           H
ATOM    214  HA  LEU A  16      39.128  22.104 103.856  1.00 39.19           H
ATOM    215  HB2 LEU A  16      38.058  20.693 102.358  1.00 31.23           H
ATOM    216  HB3 LEU A  16      38.603  21.547 101.147  1.00 31.23           H
ATOM    217  HG  LEU A  16      40.760  20.832 101.566  1.00 30.88           H
ATOM    218 HD11 LEU A  16      41.168  19.194 103.180  1.00 35.36           H
ATOM    219 HD12 LEU A  16      40.622  20.521 103.870  1.00 35.36           H
ATOM    220 HD13 LEU A  16      39.653  19.284 103.658  1.00 35.36           H
ATOM    221 HD21 LEU A  16      40.501  18.628 100.904  1.00 37.34           H
ATOM    222 HD22 LEU A  16      38.960  18.685 101.288  1.00 37.34           H
ATOM    223 HD23 LEU A  16      39.516  19.576 100.095  1.00 37.34           H
ATOM    224  N   VAL A  17      40.025  24.192 101.574  1.00 24.65           N
ATOM    225  CA  VAL A  17      41.151  25.050 101.180  1.00 24.74           C
ATOM    226  C   VAL A  17      41.680  25.821 102.398  1.00 27.57           C
ATOM    227  O   VAL A  17      42.883  25.830 102.695  1.00 24.18           O
ATOM    228  CB  VAL A  17      40.736  25.987 100.029  1.00 30.29           C
ATOM    229  CG1 VAL A  17      41.834  26.949  99.690  1.00 25.66           C
ATOM    230  CG2 VAL A  17      40.392  25.188  98.757  1.00 31.19           C
ATOM    231  H   VAL A  17      39.286  24.324 101.147  1.00 29.59           H
ATOM    232  HA  VAL A  17      41.866  24.487 100.850  1.00 29.69           H
ATOM    233  HB  VAL A  17      39.953  26.492 100.300  1.00 36.35           H
ATOM    234 HG11 VAL A  17      41.513  27.523  98.980  1.00 30.79           H
ATOM    235 HG12 VAL A  17      42.051  27.481 100.470  1.00 30.79           H
ATOM    236 HG13 VAL A  17      42.611  26.451  99.401  1.00 30.79           H
ATOM    237 HG21 VAL A  17      40.116  25.811  98.066  1.00 37.43           H
ATOM    238 HG22 VAL A  17      41.172  24.693  98.462  1.00 37.43           H
ATOM    239 HG23 VAL A  17      39.667  24.572  98.941  1.00 37.43           H
ATOM    240  N   GLU A  18      40.784  26.427 103.157  1.00 30.15           N
ATOM    241  CA  GLU A  18      41.213  27.183 104.332  1.00 32.00           C
ATOM    242  C   GLU A  18      41.905  26.298 105.365  1.00 31.68           C
ATOM    243  O   GLU A  18      42.983  26.643 105.864  1.00 33.49           O
ATOM    244  CB  GLU A  18      40.027  27.887 104.962  1.00 24.95           C
ATOM    245  CG  GLU A  18      39.436  28.961 104.089  1.00 35.10           C
ATOM    246  H   GLU A  18      39.935  26.419 103.001  1.00 36.18           H
ATOM    247  HA  GLU A  18      41.850  27.849 104.031  1.00 38.40           H
ATOM    248  HB2 GLU A  18      40.325  28.305 105.784  1.00 29.94           H
ATOM    249  HB3 GLU A  18      39.336  27.230 105.146  1.00 29.94           H
ATOM    250  HG1 GLU A  18      39.139  28.568 103.253  1.00 42.11           H
ATOM    251  HG3 GLU A  18      38.699  29.383 104.558  1.00 42.11           H
ATOM    252  N   LYS A  19      41.317  25.144 105.685  1.00 29.78           N
ATOM    253  CA  LYS A  19      41.924  24.261 106.684  1.00 28.66           C
ATOM    254  C   LYS A  19      43.288  23.790 106.239  1.00 32.91           C
ATOM    255  O   LYS A  19      44.251  23.828 107.014  1.00 27.17           O
ATOM    256  CB  LYS A  19      41.056  23.027 106.942  1.00 33.51           C
ATOM    257  CG  LYS A  19      39.662  23.291 107.426  1.00 37.32           C
ATOM    258  CD  LYS A  19      39.027  21.984 107.929  1.00 40.63           C
ATOM    259  CE  LYS A  19      39.088  20.833 106.878  1.00 44.36           C
ATOM    260  NZ  LYS A  19      38.603  19.500 107.432  1.00 44.11           N1+
ATOM    261  H   LYS A  19      40.589  24.851 105.329  1.00 35.74           H
ATOM    262  HA  LYS A  19      42.034  24.745 107.510  1.00 34.40           H
ATOM    263  HB2 LYS A  19      40.988  22.532 106.111  1.00 40.21           H
ATOM    264  HB3 LYS A  19      41.494  22.474 107.607  1.00 40.21           H
ATOM    265  HG2 LYS A  19      39.681  23.941 108.148  1.00 44.78           H
ATOM    266  HG3 LYS A  19      39.129  23.623 106.687  1.00 44.78           H
ATOM    267  HD2 LYS A  19      39.496  21.692 108.727  1.00 48.75           H
ATOM    268  HD3 LYS A  19      38.093  22.151 108.135  1.00 48.75           H
ATOM    269  HE2 LYS A  19      38.535  21.067 106.112  1.00 53.23           H
ATOM    270  HE3 LYS A  19      40.002  20.704 106.585  1.00 53.23           H
ATOM    271  HZ1 LYS A  19      39.107  18.839 107.116  1.00 52.93           H
ATOM    272  HZ2 LYS A  19      38.658  19.506 108.320  1.00 52.93           H
ATOM    273  HZ3 LYS A  19      37.754  19.363 107.197  1.00 52.93           H
ATOM    274  N   LEU A  20      43.374  23.273 105.000  1.00 27.53           N
ATOM    275  CA  LEU A  20      44.638  22.747 104.510  1.00 24.94           C
ATOM    276  C   LEU A  20      45.668  23.859 104.445  1.00 22.54           C
ATOM    277  O   LEU A  20      46.848  23.656 104.767  1.00 23.22           O
ATOM    278  CB  LEU A  20      44.436  22.111 103.122  1.00 24.25           C
ATOM    279  CG  LEU A  20      45.667  21.437 102.532  1.00 33.64           C
ATOM    280  CD1 LEU A  20      46.255  20.371 103.462  1.00 27.63           C
ATOM    281  CD2 LEU A  20      45.344  20.804 101.148  1.00 27.30           C
ATOM    282  H   LEU A  20      42.714  23.210 104.443  1.00 33.04           H
ATOM    283  HA  LEU A  20      44.961  22.062 105.116  1.00 29.92           H
ATOM    284  HB2 LEU A  20      43.728  21.456 103.167  1.00 29.11           H
ATOM    285  HB3 LEU A  20      44.169  22.809 102.505  1.00 29.11           H
ATOM    286  HG  LEU A  20      46.347  22.120 102.392  1.00 40.36           H
ATOM    287 HD11 LEU A  20      47.017  19.961 103.024  1.00 33.15           H
ATOM    288 HD12 LEU A  20      46.538  20.791 104.288  1.00 33.15           H
ATOM    289 HD13 LEU A  20      45.579  19.697 103.639  1.00 33.15           H
ATOM    290 HD21 LEU A  20      46.148  20.391 100.795  1.00 32.76           H
ATOM    291 HD22 LEU A  20      44.653  20.131 101.265  1.00 32.76           H
ATOM    292 HD23 LEU A  20      45.024  21.493 100.542  1.00 32.76           H
ATOM    293  N   SER A  21      45.242  25.041 104.011  1.00 26.84           N
ATOM    294  CA  SER A  21      46.151  26.185 103.999  1.00 29.42           C
ATOM    295  C   SER A  21      46.647  26.465 105.411  1.00 28.39           C
ATOM    296  O   SER A  21      47.862  26.542 105.655  1.00 27.12           O
ATOM    297  CB  SER A  21      45.442  27.409 103.432  1.00 29.12           C
ATOM    298  OG  SER A  21      45.109  27.243 102.092  1.00 31.74           O
ATOM    299  H   SER A  21      44.441  25.195 103.726  1.00 32.21           H
ATOM    300  HA  SER A  21      46.911  25.992 103.432  1.00 35.30           H
ATOM    301  HB2 SER A  21      44.623  27.542 103.928  1.00 34.95           H
ATOM    302  HB3 SER A  21      46.021  28.179 103.527  1.00 34.95           H
ATOM    303  HG  SER A  21      44.577  26.595 102.010  1.00 38.09           H
ATOM    304  N   GLY A  22      45.710  26.543 106.371  1.00 28.95           N
ATOM    305  CA  GLY A  22      46.103  26.767 107.769  1.00 32.35           C
ATOM    306  C   GLY A  22      47.102  25.738 108.245  1.00 30.49           C
ATOM    307  O   GLY A  22      48.090  26.069 108.903  1.00 33.79           O
ATOM    308  H   GLY A  22      44.864  26.439 106.231  1.00 34.74           H
ATOM    309  HA2 GLY A  22      46.509  27.642 107.860  1.00 38.82           H
ATOM    310  HA3 GLY A  22      45.321  26.732 108.342  1.00 38.82           H
ATOM    311  N   ALA A  23      46.899  24.473 107.859  1.00 27.99           N
ATOM    312  CA  ALA A  23      47.830  23.433 108.293  1.00 29.05           C
ATOM    313  C   ALA A  23      49.201  23.593 107.639  1.00 30.40           C
ATOM    314  O   ALA A  23      50.234  23.419 108.295  1.00 29.00           O
ATOM    315  CB  ALA A  23      47.241  22.055 107.993  1.00 35.15           C
ATOM    316  H   ALA A  23      46.246  24.205 107.360  1.00 33.59           H
ATOM    317  HA  ALA A  23      47.952  23.505 109.250  1.00 34.85           H
ATOM    318  HB1 ALA A  23      47.853  21.362 108.287  1.00 42.19           H
ATOM    319  HB2 ALA A  23      46.395  21.973 108.461  1.00 42.19           H
ATOM    320  HB3 ALA A  23      47.092  21.983 107.038  1.00 42.19           H
ATOM    321  N   PHE A  24      49.255  23.909 106.345  1.00 24.76           N
ATOM    322  CA  PHE A  24      50.571  24.092 105.740  1.00 25.83           C
ATOM    323  C   PHE A  24      51.300  25.270 106.392  1.00 25.19           C
ATOM    324  O   PHE A  24      52.512  25.215 106.613  1.00 22.16           O
ATOM    325  CB  PHE A  24      50.451  24.298 104.215  1.00 28.69           C
ATOM    326  CG  PHE A  24      50.347  23.003 103.415  1.00 26.06           C
ATOM    327  CD1 PHE A  24      49.230  22.741 102.636  1.00 28.54           C
ATOM    328  CD2 PHE A  24      51.367  22.063 103.455  1.00 26.22           C
ATOM    329  CE1 PHE A  24      49.139  21.570 101.910  1.00 31.34           C
ATOM    330  CE2 PHE A  24      51.276  20.890 102.742  1.00 32.01           C
ATOM    331  CZ  PHE A  24      50.162  20.637 101.975  1.00 26.70           C
ATOM    332  H   PHE A  24      48.581  24.027 105.825  1.00 29.71           H
ATOM    333  HA  PHE A  24      51.094  23.289 105.890  1.00 30.99           H
ATOM    334  HB2 PHE A  24      49.642  24.801 104.034  1.00 34.43           H
ATOM    335  HB3 PHE A  24      51.222  24.789 103.887  1.00 34.43           H
ATOM    336  HD1 PHE A  24      48.538  23.364 102.592  1.00 34.25           H
ATOM    337  HD2 PHE A  24      52.117  22.224 103.986  1.00 31.46           H
ATOM    338  HE1 PHE A  24      48.388  21.397 101.384  1.00 37.61           H
ATOM    339  HE2 PHE A  24      51.961  20.265 102.781  1.00 38.41           H
ATOM    340  HZ  PHE A  24      50.102  19.850 101.484  1.00 32.04           H
ATOM    341  N   ARG A  25      50.574  26.353 106.680  1.00 24.22           N
ATOM    342  CA  ARG A  25      51.207  27.532 107.268  1.00 30.34           C
ATOM    343  C   ARG A  25      51.798  27.189 108.639  1.00 35.24           C
ATOM    344  O   ARG A  25      52.984  27.430 108.906  1.00 29.42           O
ATOM    345  CB  ARG A  25      50.181  28.672 107.351  1.00 25.63           C
ATOM    346  CG  ARG A  25      49.918  29.348 105.973  1.00 26.25           C
ATOM    347  CD  ARG A  25      48.558  30.045 105.862  1.00 28.74           C
ATOM    348  NE  ARG A  25      48.346  30.522 104.498  1.00 31.35           N
ATOM    349  CZ  ARG A  25      47.177  30.873 103.978  1.00 34.58           C
ATOM    350  NH1 ARG A  25      46.069  30.828 104.709  1.00 32.76           N
ATOM    351  NH2 ARG A  25      47.125  31.254 102.699  1.00 36.17           N1+
ATOM    352  H   ARG A  25      49.722  26.427 106.532  1.00 29.07           H
ATOM    353  HA  ARG A  25      51.933  27.815 106.695  1.00 36.41           H
ATOM    354  HB2 ARG A  25      49.346  28.315 107.683  1.00 30.76           H
ATOM    355  HB3 ARG A  25      50.510  29.352 107.953  1.00 30.76           H
ATOM    356  HG2 ARG A  25      50.598  30.016 105.812  1.00 31.50           H
ATOM    357  HG3 ARG A  25      49.956  28.670 105.274  1.00 31.50           H
ATOM    358  HD2 ARG A  25      47.854  29.406 106.058  1.00 34.49           H
ATOM    359  HD3 ARG A  25      48.515  30.794 106.471  1.00 34.49           H
ATOM    360  HE  ARG A  25      49.016  30.488 103.956  1.00 37.62           H
ATOM    361 HH11 ARG A  25      46.110  30.579 105.532  1.00 39.31           H
ATOM    362 HH12 ARG A  25      45.314  31.066 104.371  1.00 39.31           H
ATOM    363 HH21 ARG A  25      47.843  31.280 102.227  1.00 43.40           H
ATOM    364 HH22 ARG A  25      46.373  31.494 102.353  1.00 43.40           H
ATOM    365  N   ALA A  26      50.995  26.541 109.486  1.00 31.73           N
ATOM    366  CA  ALA A  26      51.489  26.055 110.771  1.00 35.62           C
ATOM    367  C   ALA A  26      52.726  25.205 110.589  1.00 33.62           C
ATOM    368  O   ALA A  26      53.636  25.236 111.419  1.00 36.26           O
ATOM    369  CB  ALA A  26      50.396  25.252 111.480  1.00 31.04           C
ATOM    370  H   ALA A  26      50.168  26.353 109.319  1.00 38.08           H
ATOM    371  HA  ALA A  26      51.721  26.818 111.318  1.00 42.75           H
ATOM    372  HB1 ALA A  26      50.711  24.989 112.355  1.00 37.25           H
ATOM    373  HB2 ALA A  26      49.613  25.824 111.557  1.00 37.25           H
ATOM    374  HB3 ALA A  26      50.177  24.470 110.953  1.00 37.25           H
ATOM    375  N   ALA A  27      52.797  24.465 109.490  1.00 33.04           N
ATOM    376  CA  ALA A  27      53.962  23.642 109.221  1.00 24.91           C
ATOM    377  C   ALA A  27      55.140  24.447 108.669  1.00 28.22           C
ATOM    378  O   ALA A  27      56.177  23.859 108.349  1.00 25.15           O
ATOM    379  CB  ALA A  27      53.576  22.528 108.248  1.00 34.96           C
ATOM    380  H   ALA A  27      52.182  24.429 108.883  1.00 39.65           H
ATOM    381  HA  ALA A  27      54.249  23.224 110.040  1.00 29.89           H
ATOM    382  HB1 ALA A  27      54.341  21.961 108.062  1.00 41.96           H
ATOM    383  HB2 ALA A  27      52.847  22.016 108.626  1.00 41.96           H
ATOM    384  HB3 ALA A  27      53.280  22.954 107.424  1.00 41.96           H
ATOM    385  N   GLY A  28      55.024  25.770 108.561  1.00 28.00           N
ATOM    386  CA  GLY A  28      56.150  26.551 108.075  1.00 29.07           C
ATOM    387  C   GLY A  28      56.293  26.628 106.573  1.00 30.77           C
ATOM    388  O   GLY A  28      57.423  26.733 106.053  1.00 27.73           O
ATOM    389  H   GLY A  28      54.322  26.228 108.785  1.00 33.61           H
ATOM    390  HA2 GLY A  28      56.053  27.454 108.409  1.00 34.89           H
ATOM    391  HA3 GLY A  28      56.970  26.189 108.443  1.00 34.89           H
ATOM    392  N   ARG A  29      55.176  26.598 105.851  1.00 29.83           N
ATOM    393  CA  ARG A  29      55.181  26.768 104.409  1.00 29.71           C
ATOM    394  C   ARG A  29      54.273  27.916 104.022  1.00 23.78           C
ATOM    395  O   ARG A  29      53.230  28.155 104.647  1.00 22.86           O
ATOM    396  CB  ARG A  29      54.749  25.499 103.723  1.00 32.78           C
ATOM    397  CG  ARG A  29      55.808  24.425 103.795  1.00 40.77           C
ATOM    398  CD  ARG A  29      55.374  23.234 102.983  1.00 49.38           C
ATOM    399  NE  ARG A  29      56.398  22.205 102.835  1.00 58.75           N
ATOM    400  CZ  ARG A  29      56.770  21.373 103.799  1.00 58.98           C
ATOM    401  NH1 ARG A  29      56.228  21.467 105.011  1.00 61.13           N
ATOM    402  NH2 ARG A  29      57.696  20.453 103.548  1.00 63.80           N1+
ATOM    403  H   ARG A  29      54.388  26.495 106.200  1.00 35.80           H
ATOM    404  HA  ARG A  29      56.078  26.986 104.096  1.00 35.66           H
ATOM    405  HB2 ARG A  29      53.958  25.160 104.174  1.00 39.33           H
ATOM    406  HB3 ARG A  29      54.544  25.680 102.797  1.00 39.33           H
ATOM    407  HG2 ARG A  29      56.645  24.760 103.443  1.00 48.92           H
ATOM    408  HG3 ARG A  29      55.916  24.138 104.717  1.00 48.92           H
ATOM    409  HD2 ARG A  29      54.598  22.829 103.403  1.00 59.25           H
ATOM    410  HD3 ARG A  29      55.144  23.540 102.093  1.00 59.25           H
ATOM    411  HE  ARG A  29      56.777  22.119 102.064  1.00 70.50           H
ATOM    412 HH11 ARG A  29      55.631  22.065 105.170  1.00 73.36           H
ATOM    413 HH12 ARG A  29      56.484  20.936 105.640  1.00 73.36           H
ATOM    414 HH21 ARG A  29      58.048  20.402 102.765  1.00 76.56           H
ATOM    415 HH22 ARG A  29      57.957  19.922 104.174  1.00 76.56           H
ATOM    416  N   SER A  30      54.694  28.645 102.999  1.00 25.32           N
ATOM    417  CA  SER A  30      53.853  29.678 102.440  1.00 22.40           C
ATOM    418  C   SER A  30      52.834  29.032 101.508  1.00 21.92           C
ATOM    419  O   SER A  30      53.131  28.051 100.813  1.00 18.74           O
ATOM    420  CB  SER A  30      54.708  30.695 101.676  1.00 20.94           C
ATOM    421  OG  SER A  30      55.502  30.010 100.721  1.00 22.31           O
ATOM    422  H   SER A  30      55.459  28.547 102.606  1.00 30.38           H
ATOM    423  HA  SER A  30      53.367  30.135 103.155  1.00 26.88           H
ATOM    424  HB2 SER A  30      54.131  31.351 101.246  1.00 25.13           H
ATOM    425  HB3 SER A  30      55.300  31.138 102.300  1.00 25.13           H
ATOM    426  HG  SER A  30      56.129  30.478 100.460  1.00 26.78           H
ATOM    427  N   VAL A  31      51.634  29.602 101.487  1.00 23.64           N
ATOM    428  CA  VAL A  31      50.529  29.046 100.732  1.00 26.51           C
ATOM    429  C   VAL A  31      49.841  30.184 100.004  1.00 24.95           C
ATOM    430  O   VAL A  31      49.552  31.228 100.594  1.00 20.63           O
ATOM    431  CB  VAL A  31      49.520  28.295 101.628  1.00 25.49           C
ATOM    432  CG1 VAL A  31      48.464  27.598 100.768  1.00 21.68           C
ATOM    433  CG2 VAL A  31      50.228  27.272 102.484  1.00 25.97           C
ATOM    434  H   VAL A  31      51.419  30.317 101.922  1.00 28.37           H
ATOM    435  HA  VAL A  31      50.880  28.419 100.078  1.00 31.81           H
ATOM    436  HB  VAL A  31      49.066  28.928 102.207  1.00 30.59           H
ATOM    437 HG11 VAL A  31      47.837  27.114 101.326  1.00 26.01           H
ATOM    438 HG12 VAL A  31      47.993  28.260 100.243  1.00 26.01           H
ATOM    439 HG13 VAL A  31      48.920  26.968 100.184  1.00 26.01           H
ATOM    440 HG21 VAL A  31      49.564  26.797 103.010  1.00 31.16           H
ATOM    441 HG22 VAL A  31      50.718  26.652 101.920  1.00 31.16           H
ATOM    442 HG23 VAL A  31      50.843  27.727 103.077  1.00 31.16           H
ATOM    443  N   ALA A  32      49.554  29.958  98.722  1.00 21.86           N
ATOM    444  CA  ALA A  32      48.706  30.820  97.903  1.00 20.87           C
ATOM    445  C   ALA A  32      47.560  29.982  97.372  1.00 19.55           C
ATOM    446  O   ALA A  32      47.696  28.772  97.225  1.00 22.15           O
ATOM    447  CB  ALA A  32      49.487  31.395  96.754  1.00 22.32           C
ATOM    448  H   ALA A  32      49.853  29.265  98.293  1.00 26.23           H
ATOM    449  HA  ALA A  32      48.348  31.556  98.428  1.00 25.05           H
ATOM    450  HB1 ALA A  32      48.923  31.987  96.238  1.00 26.79           H
ATOM    451  HB2 ALA A  32      50.254  31.870  97.106  1.00 26.79           H
ATOM    452  HB3 ALA A  32      49.796  30.662  96.193  1.00 26.79           H
ATOM    453  N   THR A  33      46.430  30.611  97.087  1.00 19.28           N
ATOM    454  CA  THR A  33      45.297  29.871  96.563  1.00 23.75           C
ATOM    455  C   THR A  33      44.680  30.656  95.430  1.00 22.68           C
ATOM    456  O   THR A  33      44.809  31.874  95.338  1.00 22.13           O
ATOM    457  CB  THR A  33      44.188  29.602  97.592  1.00 27.67           C
ATOM    458  OG1 THR A  33      43.507  30.834  97.855  1.00 34.62           O
ATOM    459  CG2 THR A  33      44.759  29.036  98.940  1.00 29.98           C
ATOM    460  H   THR A  33      46.294  31.462  97.193  1.00 23.14           H
ATOM    461  HA  THR A  33      45.616  29.022  96.216  1.00 28.50           H
ATOM    462  HB  THR A  33      43.561  28.955  97.220  1.00 33.21           H
ATOM    463  HG1 THR A  33      42.990  30.739  98.513  1.00 41.54           H
ATOM    464 HG21 THR A  33      44.046  28.889  99.581  1.00 35.98           H
ATOM    465 HG22 THR A  33      45.199  28.187  98.764  1.00 35.98           H
ATOM    466 HG23 THR A  33      45.408  29.641  99.332  1.00 35.98           H
ATOM    467  N   LEU A  34      43.966  29.921  94.595  1.00 23.00           N
ATOM    468  CA  LEU A  34      43.339  30.450  93.390  1.00 23.19           C
ATOM    469  C   LEU A  34      42.139  29.565  93.109  1.00 25.65           C
ATOM    470  O   LEU A  34      42.206  28.354  93.333  1.00 26.50           O
ATOM    471  CB  LEU A  34      44.326  30.426  92.212  1.00 21.79           C
ATOM    472  CG  LEU A  34      43.949  31.181  90.949  1.00 26.10           C
ATOM    473  CD1 LEU A  34      43.797  32.650  91.260  1.00 27.59           C
ATOM    474  CD2 LEU A  34      45.018  30.962  89.893  1.00 28.70           C
ATOM    475  H   LEU A  34      43.833  29.067  94.709  1.00 27.60           H
ATOM    476  HA  LEU A  34      43.030  31.358  93.552  1.00 27.83           H
ATOM    477  HB2 LEU A  34      45.185  30.756  92.510  1.00 26.15           H
ATOM    478  HB3 LEU A  34      44.429  29.506  91.948  1.00 26.15           H
ATOM    479  HG  LEU A  34      43.098  30.848  90.614  1.00 31.32           H
ATOM    480 HD11 LEU A  34      43.551  33.104  90.441  1.00 33.11           H
ATOM    481 HD12 LEU A  34      43.092  32.768  91.917  1.00 33.11           H
ATOM    482 HD13 LEU A  34      44.639  32.989  91.603  1.00 33.11           H
ATOM    483 HD21 LEU A  34      44.761  31.452  89.096  1.00 34.44           H
ATOM    484 HD22 LEU A  34      45.869  31.286  90.223  1.00 34.44           H
ATOM    485 HD23 LEU A  34      45.076  30.016  89.689  1.00 34.44           H
ATOM    486  N   ALA A  35      41.033  30.160  92.666  1.00 26.35           N
ATOM    487  CA  ALA A  35      39.804  29.407  92.417  1.00 23.57           C
ATOM    488  C   ALA A  35      39.366  29.559  90.959  1.00 23.70           C
ATOM    489  O   ALA A  35      39.504  30.628  90.382  1.00 25.78           O
ATOM    490  CB  ALA A  35      38.683  29.877  93.364  1.00 29.73           C
ATOM    491  H   ALA A  35      40.971  31.004  92.489  1.00 31.61           H
ATOM    492  HA  ALA A  35      39.960  28.456  92.584  1.00 28.29           H
ATOM    493  HB1 ALA A  35      37.875  29.370  93.182  1.00 35.67           H
ATOM    494  HB2 ALA A  35      38.965  29.725  94.280  1.00 35.67           H
ATOM    495  HB3 ALA A  35      38.525  30.822  93.218  1.00 35.67           H
ATOM    496  N   PHE A  36      38.845  28.472  90.363  1.00 19.79           N
ATOM    497  CA  PHE A  36      38.280  28.408  89.024  1.00 22.32           C
ATOM    498  C   PHE A  36      36.826  27.938  89.076  1.00 27.54           C
ATOM    499  O   PHE A  36      36.488  27.140  89.954  1.00 26.94           O
ATOM    500  CB  PHE A  36      39.089  27.442  88.156  1.00 22.06           C
ATOM    501  CG  PHE A  36      40.479  27.902  87.894  1.00 22.19           C
ATOM    502  CD1 PHE A  36      40.715  28.861  86.929  1.00 23.81           C
ATOM    503  CD2 PHE A  36      41.550  27.402  88.616  1.00 18.14           C
ATOM    504  CE1 PHE A  36      41.969  29.318  86.683  1.00 22.11           C
ATOM    505  CE2 PHE A  36      42.808  27.864  88.372  1.00 25.04           C
ATOM    506  CZ  PHE A  36      43.023  28.821  87.397  1.00 24.73           C
ATOM    507  H   PHE A  36      38.810  27.705  90.761  1.00 23.75           H
ATOM    508  HA  PHE A  36      38.340  29.286  88.619  1.00 26.78           H
ATOM    509  HB2 PHE A  36      39.150  26.603  88.635  1.00 26.47           H
ATOM    510  HB3 PHE A  36      38.644  27.312  87.301  1.00 26.47           H
ATOM    511  HD1 PHE A  36      40.001  29.209  86.442  1.00 28.57           H
ATOM    512  HD2 PHE A  36      41.421  26.759  89.271  1.00 21.77           H
ATOM    513  HE1 PHE A  36      42.114  29.968  86.030  1.00 26.53           H
ATOM    514  HE2 PHE A  36      43.534  27.530  88.849  1.00 30.05           H
ATOM    515  HZ  PHE A  36      43.886  29.135  87.226  1.00 29.67           H
ATOM    516  N   PRO A  37      35.930  28.389  88.146  1.00 25.70           N
ATOM    517  CA  PRO A  37      36.242  29.394  87.132  1.00 29.86           C
ATOM    518  C   PRO A  37      36.440  30.706  87.877  1.00 31.58           C
ATOM    519  O   PRO A  37      35.969  31.175  88.904  1.00 23.21           O
ATOM    520  CB  PRO A  37      34.981  29.539  86.254  1.00 28.58           C
ATOM    521  CG  PRO A  37      34.231  28.239  86.544  1.00 28.76           C
ATOM    522  CD  PRO A  37      34.513  27.972  88.032  1.00 30.74           C
ATOM    523  HA  PRO A  37      37.142  29.113  86.514  1.00 35.83           H
ATOM    524  HB2 PRO A  37      34.374  30.415  86.556  1.00 34.29           H
ATOM    525  HB3 PRO A  37      35.241  29.680  85.190  1.00 34.29           H
ATOM    526  HG2 PRO A  37      33.158  28.299  86.313  1.00 34.51           H
ATOM    527  HG3 PRO A  37      34.665  27.417  85.929  1.00 34.51           H
ATOM    528  HD2 PRO A  37      33.871  28.601  88.683  1.00 36.89           H
ATOM    529  HD3 PRO A  37      34.402  26.911  88.336  1.00 36.89           H
ATOM    530  N   ARG A  38      37.303  31.475  87.172  1.00 24.38           N
ATOM    531  CA  ARG A  38      37.657  32.828  87.628  1.00 32.08           C
ATOM    532  C   ARG A  38      36.507  33.797  87.332  1.00 29.71           C
ATOM    533  O   ARG A  38      36.692  34.762  86.583  1.00 25.83           O
ATOM    534  CB  ARG A  38      38.963  33.323  86.990  1.00 26.29           C
ATOM    535  CG  ARG A  38      40.225  32.517  87.316  1.00 28.28           C
ATOM    536  CD  ARG A  38      41.476  33.077  86.658  1.00 26.65           C
ATOM    537  NE  ARG A  38      41.328  33.174  85.201  1.00 29.35           N
ATOM    538  CZ  ARG A  38      42.033  33.983  84.434  1.00 28.41           C
ATOM    539  NH1 ARG A  38      42.938  34.786  84.972  1.00 30.29           N
ATOM    540  NH2 ARG A  38      41.828  33.992  83.129  1.00 24.94           N1+
ATOM    541  H   ARG A  38      37.695  31.254  86.429  1.00 29.26           H
ATOM    542  HA  ARG A  38      37.801  32.847  88.592  1.00 38.49           H
ATOM    543  HB2 ARG A  38      38.865  33.367  86.027  1.00 31.55           H
ATOM    544  HB3 ARG A  38      39.154  34.223  87.309  1.00 31.55           H
ATOM    545  HG2 ARG A  38      40.382  32.523  88.268  1.00 33.93           H
ATOM    546  HG3 ARG A  38      40.101  31.613  86.993  1.00 33.93           H
ATOM    547  HD2 ARG A  38      41.665  33.956  87.010  1.00 31.98           H
ATOM    548  HD3 ARG A  38      42.222  32.479  86.843  1.00 31.98           H
ATOM    549  HE  ARG A  38      40.786  32.633  84.810  1.00 35.22           H
ATOM    550 HH11 ARG A  38      43.087  34.793  85.819  1.00 36.34           H
ATOM    551 HH12 ARG A  38      43.388  35.308  84.454  1.00 36.34           H
ATOM    552 HH21 ARG A  38      41.240  33.465  82.793  1.00 29.92           H
ATOM    553 HH22 ARG A  38      42.282  34.514  82.618  1.00 29.92           H
ATOM    554  N   TYR A  39      35.316  33.574  87.958  1.00 29.01           N
ATOM    555  CA  TYR A  39      34.287  34.581  87.749  1.00 32.36           C
ATOM    556  C   TYR A  39      34.881  35.955  88.221  1.00 32.85           C
ATOM    557  O   TYR A  39      35.555  36.329  89.145  1.00 40.12           O
ATOM    558  CB  TYR A  39      33.018  34.212  88.518  1.00 36.76           C
ATOM    559  CG  TYR A  39      32.525  32.854  88.102  1.00 31.30           C
ATOM    560  CD1 TYR A  39      32.253  31.905  89.101  1.00 39.57           C
ATOM    561  CD2 TYR A  39      32.404  32.501  86.749  1.00 34.19           C
ATOM    562  CE1 TYR A  39      31.740  30.650  88.772  1.00 33.90           C
ATOM    563  CE2 TYR A  39      31.909  31.245  86.394  1.00 42.80           C
ATOM    564  CZ  TYR A  39      31.556  30.352  87.418  1.00 38.18           C
ATOM    565  OH  TYR A  39      31.057  29.096  87.157  1.00 45.78           O
ATOM    566  H   TYR A  39      35.181  32.857  88.692  1.00 34.81           H
ATOM    567  HA  TYR A  39      34.066  34.607  86.636  1.00 38.83           H
ATOM    568  HB2 TYR A  39      33.271  34.210  89.603  1.00 44.11           H
ATOM    569  HB3 TYR A  39      32.235  34.980  88.390  1.00 44.11           H
ATOM    570  HD1 TYR A  39      32.441  32.156  90.146  1.00 47.48           H
ATOM    571  HD2 TYR A  39      32.740  33.179  85.966  1.00 41.03           H
ATOM    572  HE1 TYR A  39      31.467  29.927  89.535  1.00 40.68           H
ATOM    573  HE2 TYR A  39      31.827  30.958  85.349  1.00 51.37           H
ATOM    574  HH  TYR A  39      30.843  28.962  86.197  1.00 54.94           H
ATOM    575  N   GLY A  40      34.433  36.835  87.271  1.00 37.72           N
ATOM    576  CA  GLY A  40      34.587  38.270  87.107  1.00 38.76           C
ATOM    577  C   GLY A  40      35.914  38.690  86.526  1.00 38.21           C
ATOM    578  O   GLY A  40      36.139  39.891  86.329  1.00 36.51           O
ATOM    579  H   GLY A  40      33.969  36.551  86.587  1.00 45.26           H
ATOM    580  HA2 GLY A  40      33.917  38.575  86.463  1.00 46.51           H
ATOM    581  HA3 GLY A  40      34.411  38.731  87.937  1.00 46.51           H
ATOM    582  N   GLN A  41      36.790  37.733  86.236  1.00 36.54           N
ATOM    583  CA  GLN A  41      38.171  37.989  85.869  1.00 36.93           C
ATOM    584  C   GLN A  41      38.502  37.652  84.424  1.00 35.50           C
ATOM    585  O   GLN A  41      39.546  38.081  83.939  1.00 41.21           O
ATOM    586  CB  GLN A  41      39.117  37.169  86.770  1.00 38.02           C
ATOM    587  CG  GLN A  41      39.156  37.555  88.240  1.00 45.50           C
ATOM    588  CD  GLN A  41      40.085  36.648  89.071  1.00 36.30           C
ATOM    589  H   GLN A  41      36.591  36.897  86.274  1.00 43.85           H
ATOM    590  HA  GLN A  41      38.358  38.927  86.015  1.00 44.32           H
ATOM    591  HB2 GLN A  41      38.828  36.244  86.733  1.00 45.62           H
ATOM    592  HB3 GLN A  41      40.018  37.237  86.418  1.00 45.62           H
ATOM    593  HG2 GLN A  41      39.463  38.471  88.321  1.00 54.60           H
ATOM    594  HG3 GLN A  41      38.267  37.463  88.612  1.00 54.60           H
ATOM    595  N   SER A  42      37.686  36.860  83.739  1.00 34.36           N
ATOM    596  CA  SER A  42      37.964  36.584  82.334  1.00 38.40           C
ATOM    597  C   SER A  42      36.663  36.396  81.586  1.00 28.63           C
ATOM    598  O   SER A  42      35.687  35.843  82.111  1.00 26.66           O
ATOM    599  CB  SER A  42      38.827  35.336  82.113  1.00 40.32           C
ATOM    600  OG  SER A  42      38.059  34.161  82.271  1.00 28.69           O
ATOM    601  H   SER A  42      36.977  36.484  84.060  1.00 41.24           H
ATOM    602  HA  SER A  42      38.431  37.339  81.934  1.00 46.09           H
ATOM    603  HB2 SER A  42      39.182  35.344  81.208  1.00 48.39           H
ATOM    604  HB3 SER A  42      39.552  35.335  82.762  1.00 48.39           H
ATOM    605  HG  SER A  42      38.287  33.783  82.989  1.00 34.43           H
ATOM    606  N   VAL A  43      36.687  36.827  80.332  1.00 34.13           N
ATOM    607  CA  VAL A  43      35.508  36.739  79.488  1.00 29.01           C
ATOM    608  C   VAL A  43      35.048  35.297  79.364  1.00 27.37           C
ATOM    609  O   VAL A  43      33.852  35.005  79.478  1.00 25.05           O
ATOM    610  CB  VAL A  43      35.801  37.351  78.107  1.00 37.51           C
ATOM    611  CG1 VAL A  43      35.917  38.826  78.242  1.00 42.14           C
ATOM    612  CG2 VAL A  43      37.077  36.783  77.520  1.00 41.06           C
ATOM    613  H   VAL A  43      37.379  37.167  79.958  1.00 40.96           H
ATOM    614  HA  VAL A  43      34.784  37.238  79.900  1.00 34.81           H
ATOM    615  HB  VAL A  43      35.077  37.151  77.488  1.00 45.01           H
ATOM    616 HG11 VAL A  43      36.091  39.207  77.364  1.00 50.56           H
ATOM    617 HG12 VAL A  43      35.082  39.167  78.597  1.00 50.56           H
ATOM    618 HG13 VAL A  43      36.647  39.035  78.847  1.00 50.56           H
ATOM    619 HG21 VAL A  43      37.236  37.189  76.651  1.00 49.27           H
ATOM    620 HG22 VAL A  43      37.825  36.977  78.103  1.00 49.27           H
ATOM    621 HG23 VAL A  43      36.978  35.823  77.415  1.00 49.27           H
ATOM    622  N   ALA A  44      35.992  34.376  79.121  1.00 24.53           N
ATOM    623  CA  ALA A  44      35.626  32.973  78.902  1.00 24.27           C
ATOM    624  C   ALA A  44      34.845  32.438  80.088  1.00 22.81           C
ATOM    625  O   ALA A  44      33.789  31.811  79.911  1.00 23.38           O
ATOM    626  CB  ALA A  44      36.872  32.123  78.648  1.00 20.40           C
ATOM    627  H   ALA A  44      36.834  34.536  79.090  1.00 29.43           H
ATOM    628  HA  ALA A  44      35.063  32.903  78.122  1.00 29.13           H
ATOM    629  HB1 ALA A  44      36.615  31.197  78.522  1.00 24.49           H
ATOM    630  HB2 ALA A  44      37.339  32.432  77.858  1.00 24.49           H
ATOM    631  HB3 ALA A  44      37.448  32.201  79.418  1.00 24.49           H
ATOM    632  N   ALA A  45      35.304  32.755  81.307  1.00 21.63           N
ATOM    633  CA  ALA A  45      34.615  32.300  82.510  1.00 28.78           C
ATOM    634  C   ALA A  45      33.218  32.896  82.588  1.00 23.87           C
ATOM    635  O   ALA A  45      32.252  32.193  82.882  1.00 25.48           O
ATOM    636  CB  ALA A  45      35.432  32.654  83.769  1.00 29.58           C
ATOM    637  H   ALA A  45      35.999  33.252  81.457  1.00 25.96           H
ATOM    638  HA  ALA A  45      34.508  31.339  82.471  1.00 34.54           H
ATOM    639  HB1 ALA A  45      34.960  32.340  84.555  1.00 35.49           H
ATOM    640  HB2 ALA A  45      36.304  32.234  83.705  1.00 35.49           H
ATOM    641  HB3 ALA A  45      35.532  33.620  83.808  1.00 35.49           H
ATOM    642  N   ASP A  46      33.094  34.204  82.334  1.00 22.51           N
ATOM    643  CA  ASP A  46      31.790  34.850  82.482  1.00 26.61           C
ATOM    644  C   ASP A  46      30.798  34.373  81.429  1.00 20.25           C
ATOM    645  O   ASP A  46      29.629  34.129  81.738  1.00 29.90           O
ATOM    646  CB  ASP A  46      31.953  36.361  82.418  1.00 29.91           C
ATOM    647  CG  ASP A  46      32.731  36.924  83.626  1.00 33.82           C
ATOM    648  OD1 ASP A  46      33.285  38.031  83.487  1.00 33.74           O
ATOM    649  OD2 ASP A  46      32.836  36.233  84.688  1.00 34.60           O1-
ATOM    650  H   ASP A  46      33.737  34.734  82.103  1.00 27.01           H
ATOM    651  HA  ASP A  46      31.414  34.627  83.343  1.00 31.93           H
ATOM    652  HB2 ASP A  46      32.435  36.569  81.599  1.00 35.89           H
ATOM    653  HB3 ASP A  46      31.071  36.772  82.379  1.00 35.89           H
ATOM    654  N   ILE A  47      31.245  34.215  80.179  1.00 23.92           N
ATOM    655  CA  ILE A  47      30.375  33.665  79.155  1.00 18.65           C
ATOM    656  C   ILE A  47      29.918  32.271  79.549  1.00 21.90           C
ATOM    657  O   ILE A  47      28.751  31.917  79.389  1.00 20.54           O
ATOM    658  CB  ILE A  47      31.096  33.648  77.801  1.00 18.14           C
ATOM    659  CG1 ILE A  47      31.392  35.076  77.339  1.00 30.36           C
ATOM    660  CG2 ILE A  47      30.275  32.917  76.781  1.00 21.10           C
ATOM    661  CD1 ILE A  47      32.208  35.117  76.087  1.00 26.23           C
ATOM    662  H   ILE A  47      32.036  34.423  79.896  1.00 28.71           H
ATOM    663  HA  ILE A  47      29.588  34.219  79.067  1.00 22.38           H
ATOM    664  HB  ILE A  47      31.938  33.181  77.908  1.00 21.77           H
ATOM    665 HG12 ILE A  47      30.562  35.551  77.177  1.00 36.44           H
ATOM    666 HG13 ILE A  47      31.904  35.530  78.027  1.00 36.44           H
ATOM    667 HG21 ILE A  47      30.771  32.898  75.949  1.00 25.32           H
ATOM    668 HG22 ILE A  47      30.110  32.006  77.065  1.00 25.32           H
ATOM    669 HG23 ILE A  47      29.440  33.387  76.657  1.00 25.32           H
ATOM    670 HD11 ILE A  47      32.405  36.038  75.852  1.00 31.48           H
ATOM    671 HD12 ILE A  47      33.036  34.634  76.244  1.00 31.48           H
ATOM    672 HD13 ILE A  47      31.718  34.689  75.368  1.00 31.48           H
ATOM    673  N   ALA A  48      30.852  31.439  80.016  1.00 24.99           N
ATOM    674  CA  ALA A  48      30.484  30.098  80.471  1.00 22.94           C
ATOM    675  C   ALA A  48      29.404  30.159  81.547  1.00 24.97           C
ATOM    676  O   ALA A  48      28.397  29.445  81.468  1.00 22.51           O
ATOM    677  CB  ALA A  48      31.727  29.358  80.977  1.00 22.33           C
ATOM    678  H   ALA A  48      31.691  31.630  80.082  1.00 29.99           H
ATOM    679  HA  ALA A  48      30.125  29.608  79.720  1.00 27.53           H
ATOM    680  HB1 ALA A  48      31.490  28.454  81.240  1.00 26.80           H
ATOM    681  HB2 ALA A  48      32.393  29.338  80.270  1.00 26.80           H
ATOM    682  HB3 ALA A  48      32.076  29.852  81.737  1.00 26.80           H
ATOM    683  N   ALA A  49      29.591  31.024  82.557  1.00 22.91           N
ATOM    684  CA  ALA A  49      28.608  31.119  83.637  1.00 24.14           C
ATOM    685  C   ALA A  49      27.271  31.587  83.096  1.00 31.02           C
ATOM    686  O   ALA A  49      26.214  31.026  83.438  1.00 24.84           O
ATOM    687  CB  ALA A  49      29.104  32.077  84.732  1.00 30.08           C
ATOM    688  H   ALA A  49      30.269  31.550  82.636  1.00 27.49           H
ATOM    689  HA  ALA A  49      28.492  30.239  84.027  1.00 28.97           H
ATOM    690  HB1 ALA A  49      28.456  32.107  85.451  1.00 36.10           H
ATOM    691  HB2 ALA A  49      29.949  31.756  85.052  1.00 36.10           H
ATOM    692  HB3 ALA A  49      29.223  32.966  84.362  1.00 36.10           H
ATOM    693  N   GLU A  50      27.304  32.582  82.201  1.00 22.77           N
ATOM    694  CA  GLU A  50      26.074  33.075  81.599  1.00 24.56           C
ATOM    695  C   GLU A  50      25.397  31.990  80.773  1.00 25.42           C
ATOM    696  O   GLU A  50      24.187  31.792  80.872  1.00 25.92           O
ATOM    697  CB  GLU A  50      26.390  34.293  80.738  1.00 27.23           C
ATOM    698  CG  GLU A  50      26.841  35.486  81.560  1.00 25.47           C
ATOM    699  CD  GLU A  50      27.712  36.435  80.768  1.00 34.19           C
ATOM    700  OE1 GLU A  50      27.646  36.400  79.517  1.00 26.13           O
ATOM    701  OE2 GLU A  50      28.455  37.222  81.403  1.00 36.65           O1-
ATOM    702  H   GLU A  50      28.025  32.973  81.935  1.00 27.32           H
ATOM    703  HA  GLU A  50      25.468  33.351  82.300  1.00 29.47           H
ATOM    704  HB2 GLU A  50      27.116  34.057  80.141  1.00 32.67           H
ATOM    705  HB3 GLU A  50      25.613  34.540  80.215  1.00 32.67           H
ATOM    706  HG2 GLU A  50      26.058  35.977  81.851  1.00 30.57           H
ATOM    707  HG3 GLU A  50      27.349  35.182  82.326  1.00 30.57           H
ATOM    708  N   ALA A  51      26.169  31.258  79.977  1.00 24.23           N
ATOM    709  CA  ALA A  51      25.610  30.155  79.214  1.00 25.94           C
ATOM    710  C   ALA A  51      24.943  29.135  80.130  1.00 26.26           C
ATOM    711  O   ALA A  51      23.913  28.550  79.782  1.00 26.00           O
ATOM    712  CB  ALA A  51      26.707  29.502  78.375  1.00 22.60           C
ATOM    713  H   ALA A  51      27.019  31.368  79.870  1.00 29.08           H
ATOM    714  HA  ALA A  51      24.936  30.496  78.605  1.00 31.13           H
ATOM    715  HB1 ALA A  51      26.325  28.788  77.838  1.00 27.12           H
ATOM    716  HB2 ALA A  51      27.103  30.171  77.795  1.00 27.12           H
ATOM    717  HB3 ALA A  51      27.387  29.144  78.963  1.00 27.12           H
ATOM    718  N   LEU A  52      25.510  28.912  81.306  1.00 29.73           N
ATOM    719  CA  LEU A  52      24.890  27.977  82.236  1.00 31.40           C
ATOM    720  C   LEU A  52      23.606  28.524  82.828  1.00 29.47           C
ATOM    721  O   LEU A  52      22.824  27.749  83.378  1.00 34.77           O
ATOM    722  CB  LEU A  52      25.860  27.622  83.355  1.00 30.39           C
ATOM    723  CG  LEU A  52      27.078  26.784  82.949  1.00 31.19           C
ATOM    724  CD1 LEU A  52      27.918  26.476  84.159  1.00 36.38           C
ATOM    725  CD2 LEU A  52      26.662  25.504  82.218  1.00 34.45           C
ATOM    726  H   LEU A  52      26.239  29.282  81.583  1.00 35.67           H
ATOM    727  HA  LEU A  52      24.666  27.173  81.750  1.00 37.68           H
ATOM    728  HB2 LEU A  52      26.183  28.450  83.744  1.00 36.46           H
ATOM    729  HB3 LEU A  52      25.383  27.119  84.024  1.00 36.46           H
ATOM    730  HG  LEU A  52      27.634  27.309  82.349  1.00 37.43           H
ATOM    731 HD11 LEU A  52      28.697  25.969  83.879  1.00 43.65           H
ATOM    732 HD12 LEU A  52      28.194  27.311  84.572  1.00 43.65           H
ATOM    733 HD13 LEU A  52      27.389  25.957  84.786  1.00 43.65           H
ATOM    734 HD21 LEU A  52      27.456  24.995  81.995  1.00 41.34           H
ATOM    735 HD22 LEU A  52      26.083  24.986  82.793  1.00 41.34           H
ATOM    736 HD23 LEU A  52      26.194  25.750  81.407  1.00 41.34           H
ATOM    737  N   HIS A  53      23.361  29.825  82.702  1.00 29.33           N
ATOM    738  CA  HIS A  53      22.106  30.431  83.122  1.00 33.81           C
ATOM    739  C   HIS A  53      21.159  30.679  81.951  1.00 35.77           C
ATOM    740  O   HIS A  53      20.235  31.487  82.075  1.00 35.04           O
ATOM    741  CB  HIS A  53      22.383  31.735  83.863  1.00 28.70           C
ATOM    742  CG  HIS A  53      23.017  31.527  85.198  1.00 36.77           C
ATOM    743  ND1 HIS A  53      24.374  31.335  85.355  1.00 42.36           N
ATOM    744  CD2 HIS A  53      22.475  31.436  86.437  1.00 39.52           C
ATOM    745  CE1 HIS A  53      24.641  31.150  86.636  1.00 45.76           C
ATOM    746  NE2 HIS A  53      23.507  31.210  87.314  1.00 40.02           N
ATOM    747  H   HIS A  53      23.916  30.381  82.348  1.00 35.19           H
ATOM    748  HA  HIS A  53      21.663  29.824  83.736  1.00 40.57           H
ATOM    749  HB2 HIS A  53      21.552  32.222  83.987  1.00 34.44           H
ATOM    750  HB3 HIS A  53      22.996  32.257  83.325  1.00 34.44           H
ATOM    751  HD1 HIS A  53      24.959  31.333  84.718  1.00 50.84           H
ATOM    752  HD2 HIS A  53      21.576  31.523  86.649  1.00 47.42           H
ATOM    753  HE1 HIS A  53      25.488  31.003  86.991  1.00 54.91           H
ATOM    754  N   GLY A  54      21.387  30.022  80.813  1.00 30.72           N
ATOM    755  CA  GLY A  54      20.498  30.151  79.680  1.00 31.39           C
ATOM    756  C   GLY A  54      20.804  31.291  78.732  1.00 34.39           C
ATOM    757  O   GLY A  54      20.001  31.559  77.838  1.00 33.44           O
ATOM    758  H   GLY A  54      22.047  29.481  80.684  1.00 36.87           H
ATOM    759  HA2 GLY A  54      20.495  29.319  79.174  1.00 37.67           H
ATOM    760  HA3 GLY A  54      19.601  30.283  80.019  1.00 37.67           H
ATOM    761  N   GLU A  55      21.925  31.977  78.895  1.00 28.50           N
ATOM    762  CA  GLU A  55      22.285  32.985  77.921  1.00 26.11           C
ATOM    763  C   GLU A  55      23.073  32.357  76.760  1.00 22.59           C
ATOM    764  O   GLU A  55      23.473  31.192  76.789  1.00 23.26           O
ATOM    765  CB  GLU A  55      23.089  34.095  78.584  1.00 22.48           C
ATOM    766  CG  GLU A  55      22.305  34.912  79.634  1.00 31.71           C
ATOM    767  CD  GLU A  55      23.123  36.049  80.228  1.00 29.45           C
ATOM    768  H   GLU A  55      22.476  31.866  79.549  1.00 34.20           H
ATOM    769  HA  GLU A  55      21.466  33.373  77.564  1.00 31.34           H
ATOM    770  HB2 GLU A  55      23.846  33.684  79.028  1.00 26.97           H
ATOM    771  HB3 GLU A  55      23.404  34.697  77.896  1.00 26.97           H
ATOM    772  HG2 GLU A  55      21.523  35.301  79.214  1.00 38.05           H
ATOM    773  HG3 GLU A  55      22.035  34.324  80.357  1.00 38.05           H
ATOM    774  N   HIS A  56      23.284  33.155  75.720  1.00 29.00           N
ATOM    775  CA  HIS A  56      24.166  32.797  74.595  1.00 23.18           C
ATOM    776  C   HIS A  56      23.652  31.584  73.829  1.00 20.53           C
ATOM    777  O   HIS A  56      24.390  30.645  73.517  1.00 24.04           O
ATOM    778  CB  HIS A  56      25.592  32.579  75.078  1.00 22.09           C
ATOM    779  CG  HIS A  56      26.107  33.691  75.949  1.00 21.35           C
ATOM    780  ND1 HIS A  56      26.089  35.008  75.558  1.00 24.73           N
ATOM    781  CD2 HIS A  56      26.650  33.678  77.190  1.00 21.99           C
ATOM    782  CE1 HIS A  56      26.592  35.766  76.519  1.00 28.43           C
ATOM    783  NE2 HIS A  56      26.943  34.983  77.521  1.00 24.87           N
ATOM    784  H   HIS A  56      22.933  33.943  75.648  1.00 34.80           H
ATOM    785  HA  HIS A  56      24.187  33.539  73.976  1.00 27.81           H
ATOM    786  HB2 HIS A  56      26.168  32.514  74.300  1.00 26.51           H
ATOM    787  HB3 HIS A  56      25.631  31.750  75.581  1.00 26.51           H
ATOM    788  HD2 HIS A  56      26.793  32.925  77.719  1.00 26.38           H
ATOM    789  HE1 HIS A  56      26.689  36.692  76.487  1.00 34.11           H
ATOM    790  HE2 HIS A  56      27.301  35.249  78.264  1.00 29.84           H
ATOM    791  N   GLY A  57      22.370  31.627  73.495  1.00 28.55           N
ATOM    792  CA  GLY A  57      21.765  30.635  72.609  1.00 28.76           C
ATOM    793  C   GLY A  57      22.019  29.179  72.925  1.00 23.35           C
ATOM    794  O   GLY A  57      21.685  28.679  74.004  1.00 22.01           O
ATOM    795  H   GLY A  57      21.835  32.260  73.746  1.00 34.26           H
ATOM    796  HA2 GLY A  57      20.804  30.769  72.598  1.00 34.51           H
ATOM    797  HA3 GLY A  57      22.104  30.775  71.707  1.00 34.51           H
ATOM    798  N   ASP A  58      22.584  28.480  71.957  1.00 18.26           N
ATOM    799  CA  ASP A  58      22.814  27.049  72.075  1.00 19.16           C
ATOM    800  C   ASP A  58      24.200  26.716  72.625  1.00 20.55           C
ATOM    801  O   ASP A  58      24.610  25.552  72.562  1.00 20.54           O
ATOM    802  CB  ASP A  58      22.634  26.365  70.702  1.00 24.90           C
ATOM    803  CG  ASP A  58      23.684  26.814  69.670  1.00 21.45           C
ATOM    804  OD1 ASP A  58      24.545  27.655  69.993  1.00 20.41           O
ATOM    805  OD2 ASP A  58      23.663  26.308  68.523  1.00 24.06           O1-
ATOM    806  H   ASP A  58      22.847  28.821  71.209  1.00 21.91           H
ATOM    807  HA  ASP A  58      22.163  26.680  72.689  1.00 22.99           H
ATOM    808  HB2 ASP A  58      22.731  25.402  70.817  1.00 29.88           H
ATOM    809  HB3 ASP A  58      21.750  26.565  70.354  1.00 29.88           H
ATOM    810  N   LEU A  59      24.922  27.700  73.163  1.00 19.00           N
ATOM    811  CA  LEU A  59      26.306  27.458  73.590  1.00 23.75           C
ATOM    812  C   LEU A  59      26.382  26.293  74.580  1.00 25.24           C
ATOM    813  O   LEU A  59      27.145  25.338  74.382  1.00 21.05           O
ATOM    814  CB  LEU A  59      26.881  28.732  74.206  1.00 24.66           C
ATOM    815  CG  LEU A  59      28.399  28.913  74.104  1.00 24.13           C
ATOM    816  CD1 LEU A  59      28.727  30.273  74.647  1.00 24.72           C
ATOM    817  CD2 LEU A  59      29.108  27.871  74.868  1.00 28.53           C
ATOM    818  H   LEU A  59      24.626  28.503  73.305  1.00 22.80           H
ATOM    819  HA  LEU A  59      26.860  27.232  72.824  1.00 28.50           H
ATOM    820  HB2 LEU A  59      26.466  29.493  73.771  1.00 29.60           H
ATOM    821  HB3 LEU A  59      26.652  28.746  75.147  1.00 29.60           H
ATOM    822  HG  LEU A  59      28.683  28.855  73.180  1.00 28.95           H
ATOM    823 HD11 LEU A  59      29.686  30.412  74.599  1.00 29.66           H
ATOM    824 HD12 LEU A  59      28.272  30.940  74.112  1.00 29.66           H
ATOM    825 HD13 LEU A  59      28.429  30.333  75.568  1.00 29.66           H
ATOM    826 HD21 LEU A  59      30.062  28.024  74.807  1.00 34.24           H
ATOM    827 HD22 LEU A  59      28.822  27.908  75.797  1.00 34.24           H
ATOM    828 HD23 LEU A  59      28.886  27.010  74.488  1.00 34.24           H
ATOM    829  N   ALA A  60      25.543  26.330  75.620  1.00 22.22           N
ATOM    830  CA  ALA A  60      25.648  25.365  76.721  1.00 27.98           C
ATOM    831  C   ALA A  60      25.210  23.973  76.314  1.00 28.54           C
ATOM    832  O   ALA A  60      25.544  22.994  76.992  1.00 21.94           O
ATOM    833  CB  ALA A  60      24.809  25.829  77.908  1.00 21.67           C
ATOM    834  H   ALA A  60      24.912  26.913  75.708  1.00 26.66           H
ATOM    835  HA  ALA A  60      26.569  25.309  77.009  1.00 33.58           H
ATOM    836  HB1 ALA A  60      24.844  25.141  78.588  1.00 26.00           H
ATOM    837  HB2 ALA A  60      25.185  26.658  78.243  1.00 26.00           H
ATOM    838  HB3 ALA A  60      23.892  25.961  77.628  1.00 26.00           H
ATOM    839  N   SER A  61      24.489  23.854  75.204  1.00 23.05           N
ATOM    840  CA  SER A  61      24.101  22.538  74.737  1.00 26.93           C
ATOM    841  C   SER A  61      25.296  21.748  74.225  1.00 21.34           C
ATOM    842  O   SER A  61      25.185  20.535  74.062  1.00 22.52           O
ATOM    843  CB  SER A  61      23.033  22.653  73.623  1.00 27.66           C
ATOM    844  OG  SER A  61      23.642  23.129  72.447  1.00 29.81           O
ATOM    845  H   SER A  61      24.230  24.517  74.712  1.00 27.66           H
ATOM    846  HA  SER A  61      23.719  22.045  75.484  1.00 32.32           H
ATOM    847  HB2 SER A  61      22.668  21.775  73.419  1.00 33.19           H
ATOM    848  HB3 SER A  61      22.326  23.258  73.911  1.00 33.19           H
ATOM    849  HG  SER A  61      23.922  23.917  72.569  1.00 35.77           H
ATOM    850  N   SER A  62      26.444  22.384  73.987  1.00 25.32           N
ATOM    851  CA  SER A  62      27.639  21.668  73.550  1.00 20.22           C
ATOM    852  C   SER A  62      28.552  21.394  74.753  1.00 19.87           C
ATOM    853  O   SER A  62      29.061  22.333  75.374  1.00 19.16           O
ATOM    854  CB  SER A  62      28.392  22.469  72.504  1.00 19.59           C
ATOM    855  OG  SER A  62      29.722  21.986  72.322  1.00 19.09           O
ATOM    856  H   SER A  62      26.561  23.239  74.084  1.00 30.38           H
ATOM    857  HA  SER A  62      27.386  20.814  73.151  1.00 24.27           H
ATOM    858  HB2 SER A  62      27.898  22.426  71.666  1.00 23.51           H
ATOM    859  HB3 SER A  62      28.434  23.384  72.820  1.00 23.51           H
ATOM    860  HG  SER A  62      29.683  21.193  72.056  1.00 22.91           H
ATOM    861  N   VAL A  63      28.759  20.109  75.053  1.00 18.10           N
ATOM    862  CA  VAL A  63      29.643  19.701  76.146  1.00 20.29           C
ATOM    863  C   VAL A  63      31.063  20.198  75.912  1.00 16.63           C
ATOM    864  O   VAL A  63      31.694  20.761  76.814  1.00 17.34           O
ATOM    865  CB  VAL A  63      29.625  18.165  76.307  1.00 22.74           C
ATOM    866  CG1 VAL A  63      30.633  17.702  77.418  1.00 18.50           C
ATOM    867  CG2 VAL A  63      28.239  17.681  76.622  1.00 18.80           C
ATOM    868  H   VAL A  63      28.400  19.447  74.626  1.00 21.72           H
ATOM    869  HA  VAL A  63      29.331  20.098  76.974  1.00 24.35           H
ATOM    870  HB  VAL A  63      29.902  17.753  75.469  1.00 27.29           H
ATOM    871 HG11 VAL A  63      30.623  16.736  77.502  1.00 22.20           H
ATOM    872 HG12 VAL A  63      31.536  17.985  77.199  1.00 22.20           H
ATOM    873 HG13 VAL A  63      30.365  18.113  78.252  1.00 22.20           H
ATOM    874 HG21 VAL A  63      28.256  16.715  76.708  1.00 22.56           H
ATOM    875 HG22 VAL A  63      27.946  18.099  77.447  1.00 22.56           H
ATOM    876 HG23 VAL A  63      27.650  17.929  75.898  1.00 22.56           H
ATOM    877  N   TYR A  64      31.599  19.966  74.704  1.00 17.01           N
ATOM    878  CA  TYR A  64      32.971  20.347  74.391  1.00 15.36           C
ATOM    879  C   TYR A  64      33.134  21.853  74.296  1.00 21.08           C
ATOM    880  O   TYR A  64      34.236  22.365  74.521  1.00 16.75           O
ATOM    881  CB  TYR A  64      33.428  19.699  73.079  1.00 19.47           C
ATOM    882  CG  TYR A  64      33.831  18.279  73.216  1.00 15.95           C
ATOM    883  CD1 TYR A  64      32.879  17.286  73.399  1.00 22.59           C
ATOM    884  CD2 TYR A  64      35.167  17.919  73.165  1.00 23.61           C
ATOM    885  CE1 TYR A  64      33.268  15.954  73.536  1.00 26.70           C
ATOM    886  CE2 TYR A  64      35.565  16.613  73.302  1.00 25.86           C
ATOM    887  CZ  TYR A  64      34.611  15.632  73.488  1.00 23.84           C
ATOM    888  OH  TYR A  64      35.014  14.331  73.644  1.00 27.26           O
ATOM    889  H   TYR A  64      31.180  19.599  74.052  1.00 20.41           H
ATOM    890  HA  TYR A  64      33.550  20.043  75.103  1.00 18.43           H
ATOM    891  HB2 TYR A  64      32.695  19.730  72.444  1.00 23.37           H
ATOM    892  HB3 TYR A  64      34.199  20.185  72.741  1.00 23.37           H
ATOM    893  HD1 TYR A  64      31.976  17.515  73.429  1.00 27.11           H
ATOM    894  HD2 TYR A  64      35.815  18.582  73.043  1.00 28.34           H
ATOM    895  HE1 TYR A  64      32.634  15.284  73.665  1.00 32.04           H
ATOM    896  HE2 TYR A  64      36.469  16.389  73.276  1.00 31.03           H
ATOM    897  HH  TYR A  64      34.361  13.846  73.846  1.00 32.71           H
ATOM    898  N   ALA A  65      32.054  22.571  73.973  1.00 18.70           N
ATOM    899  CA  ALA A  65      32.115  24.033  73.953  1.00 22.09           C
ATOM    900  C   ALA A  65      32.292  24.586  75.362  1.00 17.43           C
ATOM    901  O   ALA A  65      33.120  25.473  75.596  1.00 16.37           O
ATOM    902  CB  ALA A  65      30.846  24.615  73.334  1.00 19.71           C
ATOM    903  H   ALA A  65      31.277  22.227  73.791  1.00 22.45           H
ATOM    904  HA  ALA A  65      32.874  24.321  73.415  1.00 26.51           H
ATOM    905  HB1 ALA A  65      30.899  25.583  73.318  1.00 23.66           H
ATOM    906  HB2 ALA A  65      30.761  24.261  72.433  1.00 23.66           H
ATOM    907  HB3 ALA A  65      30.087  24.346  73.882  1.00 23.66           H
ATOM    908  N   MET A  66      31.463  24.101  76.306  1.00 18.92           N
ATOM    909  CA  MET A  66      31.601  24.508  77.703  1.00 21.22           C
ATOM    910  C   MET A  66      32.978  24.156  78.238  1.00 16.12           C
ATOM    911  O   MET A  66      33.617  24.966  78.928  1.00 20.10           O
ATOM    912  CB  MET A  66      30.513  23.850  78.557  1.00 16.50           C
ATOM    913  CG  MET A  66      29.129  24.412  78.300  1.00 17.36           C
ATOM    914  SD  MET A  66      29.013  26.231  78.437  1.00 22.41           S
ATOM    915  CE  MET A  66      29.544  26.474  80.136  1.00 24.53           C
ATOM    916  H   MET A  66      30.823  23.549  76.157  1.00 22.70           H
ATOM    917  HA  MET A  66      31.489  25.468  77.769  1.00 25.47           H
ATOM    918  HB2 MET A  66      30.480  22.899  78.381  1.00 19.80           H
ATOM    919  HB3 MET A  66      30.717  23.993  79.492  1.00 19.80           H
ATOM    920  HG2 MET A  66      28.851  24.164  77.404  1.00 20.83           H
ATOM    921  HG3 MET A  66      28.517  24.014  78.946  1.00 20.83           H
ATOM    922  HE1 MET A  66      29.524  27.424  80.320  1.00 29.44           H
ATOM    923  HE2 MET A  66      28.932  26.007  80.723  1.00 29.44           H
ATOM    924  HE3 MET A  66      30.443  26.134  80.252  1.00 29.44           H
ATOM    925  N   ALA A  67      33.456  22.962  77.909  1.00 18.34           N
ATOM    926  CA  ALA A  67      34.777  22.535  78.365  1.00 17.62           C
ATOM    927  C   ALA A  67      35.863  23.452  77.817  1.00 19.03           C
ATOM    928  O   ALA A  67      36.794  23.841  78.537  1.00 16.31           O
ATOM    929  CB  ALA A  67      35.026  21.103  77.930  1.00 15.77           C
ATOM    930  H   ALA A  67      33.029  22.391  77.425  1.00 22.01           H
ATOM    931  HA  ALA A  67      34.808  22.558  79.338  1.00 21.15           H
ATOM    932  HB1 ALA A  67      35.907  20.822  78.207  1.00 18.92           H
ATOM    933  HB2 ALA A  67      34.337  20.525  78.298  1.00 18.92           H
ATOM    934  HB3 ALA A  67      34.970  21.084  76.965  1.00 18.92           H
ATOM    935  N   THR A  68      35.762  23.803  76.541  1.00 14.33           N
ATOM    936  CA  THR A  68      36.745  24.690  75.952  1.00 16.44           C
ATOM    937  C   THR A  68      36.729  26.042  76.640  1.00 17.07           C
ATOM    938  O   THR A  68      37.779  26.642  76.866  1.00 16.89           O
ATOM    939  CB  THR A  68      36.475  24.830  74.460  1.00 20.03           C
ATOM    940  OG1 THR A  68      36.550  23.534  73.829  1.00 18.22           O
ATOM    941  CG2 THR A  68      37.493  25.738  73.809  1.00 23.02           C
ATOM    942  H   THR A  68      35.142  23.545  76.005  1.00 17.20           H
ATOM    943  HA  THR A  68      37.627  24.306  76.064  1.00 19.72           H
ATOM    944  HB  THR A  68      35.594  25.212  74.342  1.00 24.03           H
ATOM    945  HG1 THR A  68      35.919  23.054  74.098  1.00 21.86           H
ATOM    946 HG21 THR A  68      37.295  25.828  72.860  1.00 27.63           H
ATOM    947 HG22 THR A  68      37.461  26.617  74.213  1.00 27.63           H
ATOM    948 HG23 THR A  68      38.379  25.367  73.914  1.00 27.63           H
ATOM    949  N   LEU A  69      35.554  26.525  77.009  1.00 17.45           N
ATOM    950  CA  LEU A  69      35.507  27.798  77.713  1.00 16.59           C
ATOM    951  C   LEU A  69      36.197  27.735  79.103  1.00 17.22           C
ATOM    952  O   LEU A  69      36.954  28.644  79.429  1.00 18.72           O
ATOM    953  CB  LEU A  69      34.070  28.276  77.836  1.00 18.48           C
ATOM    954  CG  LEU A  69      33.362  28.789  76.575  1.00 20.52           C
ATOM    955  CD1 LEU A  69      31.992  29.269  76.932  1.00 22.90           C
ATOM    956  CD2 LEU A  69      34.153  29.921  75.990  1.00 23.05           C
ATOM    957  H   LEU A  69      34.785  26.153  76.844  1.00 20.94           H
ATOM    958  HA  LEU A  69      35.998  28.444  77.196  1.00 19.90           H
ATOM    959  HB2 LEU A  69      33.545  27.551  78.195  1.00 22.17           H
ATOM    960  HB3 LEU A  69      34.066  29.003  78.478  1.00 22.17           H
ATOM    961  HG  LEU A  69      33.282  28.074  75.920  1.00 24.63           H
ATOM    962 HD11 LEU A  69      31.552  29.602  76.134  1.00 27.48           H
ATOM    963 HD12 LEU A  69      31.492  28.536  77.319  1.00 27.48           H
ATOM    964 HD13 LEU A  69      32.066  29.977  77.592  1.00 27.48           H
ATOM    965 HD21 LEU A  69      33.689  30.252  75.206  1.00 27.66           H
ATOM    966 HD22 LEU A  69      34.241  30.628  76.650  1.00 27.66           H
ATOM    967 HD23 LEU A  69      35.030  29.595  75.734  1.00 27.66           H
ATOM    968  N   PHE A  70      35.941  26.692  79.941  1.00 17.97           N
ATOM    969  CA  PHE A  70      36.568  26.677  81.287  1.00 16.51           C
ATOM    970  C   PHE A  70      38.115  26.571  81.185  1.00 18.97           C
ATOM    971  O   PHE A  70      39.007  26.997  81.884  1.00 21.33           O
ATOM    972  CB  PHE A  70      35.992  25.469  82.014  1.00 16.13           C
ATOM    973  CG  PHE A  70      34.578  25.783  82.400  1.00 18.03           C
ATOM    974  CD1 PHE A  70      33.554  24.948  81.966  1.00 20.84           C
ATOM    975  CD2 PHE A  70      34.295  26.889  83.222  1.00 23.32           C
ATOM    976  CE1 PHE A  70      32.247  25.173  82.390  1.00 23.54           C
ATOM    977  CE2 PHE A  70      32.979  27.129  83.617  1.00 20.59           C
ATOM    978  CZ  PHE A  70      31.966  26.239  83.245  1.00 19.55           C
ATOM    979  H   PHE A  70      35.243  25.964  79.711  1.00 21.56           H
ATOM    980  HA  PHE A  70      36.344  27.641  81.825  1.00 19.81           H
ATOM    981  HB2 PHE A  70      36.072  24.538  81.412  1.00 19.35           H
ATOM    982  HB3 PHE A  70      36.596  25.233  82.931  1.00 19.35           H
ATOM    983  HD1 PHE A  70      33.772  24.117  81.289  1.00 25.00           H
ATOM    984  HD2 PHE A  70      35.102  27.536  83.563  1.00 27.99           H
ATOM    985  HE1 PHE A  70      31.460  24.499  82.043  1.00 28.25           H
ATOM    986  HE2 PHE A  70      32.751  27.994  84.231  1.00 24.71           H
ATOM    987  HZ  PHE A  70      30.948  26.382  83.600  1.00 23.46           H
ATOM    988  N   ALA A  71      38.461  25.853  80.066  1.00 19.17           N
ATOM    989  CA  ALA A  71      39.868  25.609  79.688  1.00 20.87           C
ATOM    990  C   ALA A  71      40.544  26.878  79.225  1.00 21.69           C
ATOM    991  O   ALA A  71      41.671  27.168  79.641  1.00 18.36           O
ATOM    992  CB  ALA A  71      40.008  24.558  78.591  1.00 23.44           C
ATOM    993  H   ALA A  71      37.896  25.492  79.515  1.00 23.00           H
ATOM    994  HA  ALA A  71      40.360  25.280  80.447  1.00 25.05           H
ATOM    995  HB1 ALA A  71      40.959  24.412  78.441  1.00 28.13           H
ATOM    996  HB2 ALA A  71      39.591  23.720  78.860  1.00 28.13           H
ATOM    997  HB3 ALA A  71      39.597  24.893  77.779  1.00 28.13           H
ATOM    998  N   LEU A  72      39.858  27.664  78.393  1.00 19.54           N
ATOM    999  CA  LEU A  72      40.435  28.936  77.961  1.00 20.64           C
ATOM   1000  C   LEU A  72      40.524  29.899  79.113  1.00 18.98           C
ATOM   1001  O   LEU A  72      41.443  30.719  79.163  1.00 21.05           O
ATOM   1002  CB  LEU A  72      39.628  29.550  76.824  1.00 20.16           C
ATOM   1003  CG  LEU A  72      39.726  28.771  75.514  1.00 25.15           C
ATOM   1004  CD1 LEU A  72      38.756  29.363  74.492  1.00 29.18           C
ATOM   1005  CD2 LEU A  72      41.148  28.801  74.972  1.00 28.07           C
ATOM   1006  H   LEU A  72      39.071  27.486  78.089  1.00 23.44           H
ATOM   1007  HA  LEU A  72      41.344  28.792  77.672  1.00 24.77           H
ATOM   1008  HB2 LEU A  72      38.697  29.556  77.082  1.00 24.19           H
ATOM   1009  HB3 LEU A  72      39.932  30.458  76.673  1.00 24.19           H
ATOM   1010  HG  LEU A  72      39.475  27.842  75.666  1.00 30.18           H
ATOM   1011 HD11 LEU A  72      38.804  28.863  73.664  1.00 35.02           H
ATOM   1012 HD12 LEU A  72      37.856  29.316  74.858  1.00 35.02           H
ATOM   1013 HD13 LEU A  72      38.990  30.290  74.335  1.00 35.02           H
ATOM   1014 HD21 LEU A  72      41.174  28.331  74.123  1.00 33.68           H
ATOM   1015 HD22 LEU A  72      41.402  29.727  74.832  1.00 33.68           H
ATOM   1016 HD23 LEU A  72      41.754  28.380  75.601  1.00 33.68           H
ATOM   1017  N   ASP A  73      39.649  29.747  80.093  1.00 24.42           N
ATOM   1018  CA  ASP A  73      39.811  30.499  81.324  1.00 22.71           C
ATOM   1019  C   ASP A  73      41.102  30.122  82.072  1.00 16.79           C
ATOM   1020  O   ASP A  73      41.870  31.011  82.443  1.00 20.47           O
ATOM   1021  CB  ASP A  73      38.580  30.320  82.196  1.00 19.05           C
ATOM   1022  CG  ASP A  73      38.743  30.934  83.586  1.00 25.63           C
ATOM   1023  OD1 ASP A  73      39.246  32.078  83.718  1.00 28.05           O
ATOM   1024  OD2 ASP A  73      38.341  30.267  84.548  1.00 21.71           O1-
ATOM   1025  H   ASP A  73      38.970  29.202  80.074  1.00 29.30           H
ATOM   1026  HA  ASP A  73      39.878  31.436  81.088  1.00 27.25           H
ATOM   1027  HB2 ASP A  73      37.840  30.782  81.773  1.00 22.86           H
ATOM   1028  HB3 ASP A  73      38.377  29.372  82.299  1.00 22.86           H
ATOM   1029  N   ARG A  74      41.362  28.819  82.309  1.00 17.92           N
ATOM   1030  CA  ARG A  74      42.577  28.466  83.061  1.00 22.91           C
ATOM   1031  C   ARG A  74      43.847  28.954  82.338  1.00 21.29           C
ATOM   1032  O   ARG A  74      44.953  29.293  82.725  1.00 21.89           O
ATOM   1033  CB  ARG A  74      42.575  26.928  83.144  1.00 25.48           C
ATOM   1034  CG  ARG A  74      41.763  26.508  84.355  1.00 21.48           C
ATOM   1035  CD  ARG A  74      41.935  25.020  84.637  1.00 23.08           C
ATOM   1036  NE  ARG A  74      41.148  24.108  83.775  1.00 20.08           N
ATOM   1037  CZ  ARG A  74      39.771  23.960  83.982  1.00 19.71           C
ATOM   1038  NH1 ARG A  74      39.103  24.644  84.992  1.00 22.97           N
ATOM   1039  NH2 ARG A  74      38.984  23.568  82.835  1.00 23.74           N1+
ATOM   1040  H   ARG A  74      40.735  28.066  81.994  1.00 21.51           H
ATOM   1041  HA  ARG A  74      42.538  28.952  84.073  1.00 27.49           H
ATOM   1042  HB2 ARG A  74      42.159  26.464  82.227  1.00 30.58           H
ATOM   1043  HB3 ARG A  74      43.605  26.542  83.217  1.00 30.58           H
ATOM   1044  HG2 ARG A  74      42.088  27.087  85.252  1.00 25.78           H
ATOM   1045  HG3 ARG A  74      40.696  26.779  84.216  1.00 25.78           H
ATOM   1046  HD2 ARG A  74      43.002  24.727  84.533  1.00 27.69           H
ATOM   1047  HD3 ARG A  74      41.667  24.815  85.700  1.00 27.69           H
ATOM   1048  HE  ARG A  74      41.504  23.942  82.844  1.00 24.09           H
ATOM   1049 HH11 ARG A  74      39.561  25.249  85.638  1.00 27.56           H
ATOM   1050 HH12 ARG A  74      38.107  24.486  85.123  1.00 27.56           H
ATOM   1051 HH21 ARG A  74      39.439  22.839  82.310  1.00 28.49           H
ATOM   1052 HH22 ARG A  74      38.068  23.210  83.111  1.00 28.49           H
ATOM   1053  N   ALA A  75      43.653  28.878  80.977  1.00 21.93           N
ATOM   1054  CA  ALA A  75      44.721  29.238  80.036  1.00 19.26           C
ATOM   1055  C   ALA A  75      45.139  30.680  80.250  1.00 19.76           C
ATOM   1056  O   ALA A  75      46.331  31.012  80.200  1.00 23.04           O
ATOM   1057  CB  ALA A  75      44.334  29.039  78.547  1.00 24.64           C
ATOM   1058  H   ALA A  75      42.925  28.595  80.589  1.00 26.32           H
ATOM   1059  HA  ALA A  75      45.480  28.671  80.199  1.00 23.11           H
ATOM   1060  HB1 ALA A  75      45.088  29.287  77.983  1.00 29.57           H
ATOM   1061  HB2 ALA A  75      44.106  28.108  78.384  1.00 29.57           H
ATOM   1062  HB3 ALA A  75      43.589  29.617  78.319  1.00 29.57           H
ATOM   1063  N   GLY A  76      44.171  31.548  80.494  1.00 22.45           N
ATOM   1064  CA  GLY A  76      44.503  32.925  80.788  1.00 22.21           C
ATOM   1065  C   GLY A  76      45.149  33.074  82.133  1.00 20.91           C
ATOM   1066  O   GLY A  76      45.749  34.110  82.409  1.00 23.92           O
ATOM   1067  H   GLY A  76      43.332  31.345  80.507  1.00 26.94           H
ATOM   1068  HA2 GLY A  76      45.108  33.261  80.106  1.00 26.66           H
ATOM   1069  HA3 GLY A  76      43.703  33.465  80.766  1.00 26.66           H
ATOM   1070  N   ALA A  77      45.042  32.058  82.978  1.00 21.07           N
ATOM   1071  CA  ALA A  77      45.624  32.108  84.313  1.00 21.21           C
ATOM   1072  C   ALA A  77      47.014  31.470  84.400  1.00 21.58           C
ATOM   1073  O   ALA A  77      47.624  31.476  85.478  1.00 21.72           O
ATOM   1074  CB  ALA A  77      44.675  31.421  85.298  1.00 19.91           C
ATOM   1075  H   ALA A  77      44.621  31.325  82.798  1.00 25.28           H
ATOM   1076  HA  ALA A  77      45.695  33.036  84.586  1.00 25.45           H
ATOM   1077  HB1 ALA A  77      45.046  31.473  86.194  1.00 23.89           H
ATOM   1078  HB2 ALA A  77      43.825  31.890  85.267  1.00 23.89           H
ATOM   1079  HB3 ALA A  77      44.557  30.497  85.030  1.00 23.89           H
ATOM   1080  N   VAL A  78      47.524  30.894  83.312  1.00 19.46           N
ATOM   1081  CA  VAL A  78      48.801  30.189  83.395  1.00 22.88           C
ATOM   1082  C   VAL A  78      49.886  31.081  83.985  1.00 23.14           C
ATOM   1083  O   VAL A  78      50.685  30.642  84.821  1.00 21.66           O
ATOM   1084  CB  VAL A  78      49.216  29.659  82.019  1.00 25.48           C
ATOM   1085  CG1 VAL A  78      50.658  29.188  82.044  1.00 26.00           C
ATOM   1086  CG2 VAL A  78      48.278  28.518  81.572  1.00 28.54           C
ATOM   1087  H   VAL A  78      47.142  30.888  82.538  1.00 23.35           H
ATOM   1088  HA  VAL A  78      48.696  29.431  83.990  1.00 27.45           H
ATOM   1089  HB  VAL A  78      49.148  30.387  81.374  1.00 30.57           H
ATOM   1090 HG11 VAL A  78      50.880  28.882  81.152  1.00 31.20           H
ATOM   1091 HG12 VAL A  78      51.250  29.922  82.272  1.00 31.20           H
ATOM   1092 HG13 VAL A  78      50.756  28.456  82.669  1.00 31.20           H
ATOM   1093 HG21 VAL A  78      48.547  28.230  80.684  1.00 34.25           H
ATOM   1094 HG22 VAL A  78      48.335  27.781  82.197  1.00 34.25           H
ATOM   1095 HG23 VAL A  78      47.369  28.862  81.539  1.00 34.25           H
ATOM   1096  N   HIS A  79      49.947  32.333  83.550  1.00 22.27           N
ATOM   1097  CA  HIS A  79      51.002  33.216  84.031  1.00 29.76           C
ATOM   1098  C   HIS A  79      50.835  33.453  85.521  1.00 25.81           C
ATOM   1099  O   HIS A  79      51.817  33.559  86.265  1.00 25.41           O
ATOM   1100  CB  HIS A  79      50.987  34.546  83.262  1.00 25.20           C
ATOM   1101  CG  HIS A  79      51.969  35.556  83.772  1.00 44.10           C
ATOM   1102  ND1 HIS A  79      51.714  36.357  84.870  1.00 49.98           N
ATOM   1103  CD2 HIS A  79      53.208  35.901  83.337  1.00 45.88           C
ATOM   1104  CE1 HIS A  79      52.754  37.145  85.093  1.00 41.83           C
ATOM   1105  NE2 HIS A  79      53.677  36.886  84.183  1.00 44.61           N
ATOM   1106  H   HIS A  79      49.398  32.683  82.983  1.00 26.72           H
ATOM   1107  HA  HIS A  79      51.868  32.804  83.879  1.00 35.71           H
ATOM   1108  HB2 HIS A  79      50.110  34.943  83.335  1.00 30.24           H
ATOM   1109  HB3 HIS A  79      51.195  34.380  82.329  1.00 30.24           H
ATOM   1110  HD2 HIS A  79      53.660  35.528  82.609  1.00 55.05           H
ATOM   1111  HE1 HIS A  79      52.820  37.774  85.776  1.00 50.20           H
ATOM   1112  HE2 HIS A  79      54.445  37.282  84.120  1.00 53.54           H
ATOM   1113  N   THR A  80      49.586  33.537  85.969  1.00 24.33           N
ATOM   1114  CA  THR A  80      49.323  33.709  87.388  1.00 20.43           C
ATOM   1115  C   THR A  80      49.754  32.479  88.158  1.00 19.60           C
ATOM   1116  O   THR A  80      50.441  32.595  89.168  1.00 21.32           O
ATOM   1117  CB  THR A  80      47.844  34.014  87.595  1.00 21.79           C
ATOM   1118  OG1 THR A  80      47.559  35.283  87.029  1.00 29.79           O
ATOM   1119  CG2 THR A  80      47.493  34.039  89.103  1.00 23.72           C
ATOM   1120  H   THR A  80      48.885  33.494  85.469  1.00 29.19           H
ATOM   1121  HA  THR A  80      49.834  34.455  87.719  1.00 24.51           H
ATOM   1122  HB  THR A  80      47.305  33.335  87.154  1.00 26.15           H
ATOM   1123  HG1 THR A  80      47.661  35.244  86.198  1.00 35.75           H
ATOM   1124 HG21 THR A  80      46.555  34.238  89.230  1.00 28.46           H
ATOM   1125 HG22 THR A  80      47.694  33.177  89.503  1.00 28.46           H
ATOM   1126 HG23 THR A  80      48.022  34.718  89.549  1.00 28.46           H
ATOM   1127  N   ILE A  81      49.429  31.281  87.645  1.00 19.50           N
ATOM   1128  CA  ILE A  81      49.777  30.045  88.340  1.00 17.81           C
ATOM   1129  C   ILE A  81      51.285  29.888  88.445  1.00 18.87           C
ATOM   1130  O   ILE A  81      51.816  29.476  89.481  1.00 18.83           O
ATOM   1131  CB  ILE A  81      49.148  28.844  87.639  1.00 18.27           C
ATOM   1132  CG1 ILE A  81      47.639  28.913  87.738  1.00 18.86           C
ATOM   1133  CG2 ILE A  81      49.631  27.562  88.281  1.00 21.19           C
ATOM   1134  CD1 ILE A  81      46.956  27.851  86.939  1.00 23.61           C
ATOM   1135  H   ILE A  81      49.012  31.166  86.904  1.00 23.40           H
ATOM   1136  HA  ILE A  81      49.426  30.076  89.247  1.00 21.37           H
ATOM   1137  HB  ILE A  81      49.405  28.854  86.702  1.00 21.92           H
ATOM   1138 HG12 ILE A  81      47.369  28.840  88.661  1.00 22.63           H
ATOM   1139 HG13 ILE A  81      47.349  29.760  87.370  1.00 22.63           H
ATOM   1140 HG21 ILE A  81      49.232  26.807  87.818  1.00 25.43           H
ATOM   1141 HG22 ILE A  81      50.593  27.502  88.211  1.00 25.43           H
ATOM   1142 HG23 ILE A  81      49.369  27.556  89.212  1.00 25.43           H
ATOM   1143 HD11 ILE A  81      45.991  27.961  87.001  1.00 28.33           H
ATOM   1144 HD12 ILE A  81      47.239  27.913  86.014  1.00 28.33           H
ATOM   1145 HD13 ILE A  81      47.210  26.986  87.299  1.00 28.33           H
ATOM   1146  N   GLN A  82      51.989  30.192  87.365  1.00 18.14           N
ATOM   1147  CA  GLN A  82      53.434  30.036  87.327  1.00 21.13           C
ATOM   1148  C   GLN A  82      54.097  30.996  88.294  1.00 19.61           C
ATOM   1149  O   GLN A  82      55.074  30.637  88.951  1.00 24.68           O
ATOM   1150  CB  GLN A  82      53.961  30.277  85.902  1.00 20.08           C
ATOM   1151  CG  GLN A  82      53.685  29.100  84.950  1.00 25.90           C
ATOM   1152  CD  GLN A  82      54.186  29.347  83.533  1.00 28.06           C
ATOM   1153  OE1 GLN A  82      54.521  30.471  83.163  1.00 33.30           O
ATOM   1154  NE2 GLN A  82      54.238  28.286  82.739  1.00 24.82           N
ATOM   1155  H   GLN A  82      51.644  30.497  86.642  1.00 21.77           H
ATOM   1156  HA  GLN A  82      53.655  29.128  87.583  1.00 25.35           H
ATOM   1157  HB2 GLN A  82      53.531  31.067  85.539  1.00 24.10           H
ATOM   1158  HB3 GLN A  82      54.918  30.426  85.926  1.00 24.10           H
ATOM   1159  HG2 GLN A  82      54.133  28.311  85.291  1.00 31.08           H
ATOM   1160  HG3 GLN A  82      52.728  28.943  84.900  1.00 31.08           H
ATOM   1161 HE21 GLN A  82      54.022  27.509  83.037  1.00 29.79           H
ATOM   1162 HE22 GLN A  82      54.492  28.379  81.923  1.00 29.79           H
ATOM   1163  N   GLY A  83      53.595  32.230  88.355  1.00 20.99           N
ATOM   1164  CA  GLY A  83      54.072  33.181  89.347  1.00 22.97           C
ATOM   1165  C   GLY A  83      53.887  32.691  90.783  1.00 23.31           C
ATOM   1166  O   GLY A  83      54.815  32.737  91.589  1.00 20.20           O
ATOM   1167  H   GLY A  83      52.970  32.528  87.837  1.00 25.18           H
ATOM   1168  HA2 GLY A  83      55.009  33.368  89.184  1.00 27.56           H
ATOM   1169  HA3 GLY A  83      53.577  34.010  89.237  1.00 27.56           H
ATOM   1170  N   LEU A  84      52.675  32.224  91.114  1.00 17.83           N
ATOM   1171  CA  LEU A  84      52.430  31.644  92.432  1.00 18.44           C
ATOM   1172  C   LEU A  84      53.373  30.478  92.719  1.00 22.36           C
ATOM   1173  O   LEU A  84      53.946  30.392  93.811  1.00 20.07           O
ATOM   1174  CB  LEU A  84      50.967  31.197  92.564  1.00 16.25           C
ATOM   1175  CG  LEU A  84      49.934  32.319  92.468  1.00 20.71           C
ATOM   1176  CD1 LEU A  84      48.523  31.813  92.673  1.00 17.71           C
ATOM   1177  CD2 LEU A  84      50.212  33.403  93.473  1.00 26.03           C
ATOM   1178  H   LEU A  84      51.986  32.228  90.589  1.00 21.40           H
ATOM   1179  HA  LEU A  84      52.609  32.326  93.090  1.00 22.13           H
ATOM   1180  HB2 LEU A  84      50.776  30.549  91.874  1.00 19.50           H
ATOM   1181  HB3 LEU A  84      50.852  30.771  93.427  1.00 19.50           H
ATOM   1182  HG  LEU A  84      49.994  32.716  91.584  1.00 24.85           H
ATOM   1183 HD11 LEU A  84      47.900  32.553  92.590  1.00 21.26           H
ATOM   1184 HD12 LEU A  84      48.334  31.147  91.991  1.00 21.26           H
ATOM   1185 HD13 LEU A  84      48.444  31.408  93.550  1.00 21.26           H
ATOM   1186 HD21 LEU A  84      49.522  34.080  93.375  1.00 31.24           H
ATOM   1187 HD22 LEU A  84      50.185  33.027  94.368  1.00 31.24           H
ATOM   1188 HD23 LEU A  84      51.083  33.791  93.294  1.00 31.24           H
ATOM   1189  N   CYS A  85      53.566  29.577  91.749  1.00 17.87           N
ATOM   1190  CA  CYS A  85      54.472  28.438  91.949  1.00 12.77           C
ATOM   1191  C   CYS A  85      55.930  28.851  92.161  1.00 23.76           C
ATOM   1192  O   CYS A  85      56.689  28.131  92.831  1.00 21.56           O
ATOM   1193  CB  CYS A  85      54.379  27.475  90.778  1.00 25.09           C
ATOM   1194  SG  CYS A  85      52.830  26.571  90.853  1.00 29.65           S
ATOM   1195  H   CYS A  85      53.177  29.606  90.988  1.00 21.44           H
ATOM   1196  HA  CYS A  85      54.183  27.966  92.745  1.00 15.33           H
ATOM   1197  HB2 CYS A  85      54.422  27.957  89.938  1.00 30.11           H
ATOM   1198  HB3 CYS A  85      55.112  26.844  90.843  1.00 30.11           H
ATOM   1199  HG  CYS A  85      51.948  27.261  90.411  1.00 35.58           H
ATOM   1200  N   ARG A  86      56.338  29.988  91.616  1.00 19.95           N
ATOM   1201  CA  ARG A  86      57.679  30.510  91.882  1.00 27.27           C
ATOM   1202  C   ARG A  86      57.787  31.167  93.249  1.00 21.30           C
ATOM   1203  O   ARG A  86      58.869  31.157  93.843  1.00 22.55           O
ATOM   1204  CB  ARG A  86      58.079  31.524  90.813  1.00 25.94           C
ATOM   1205  CG  ARG A  86      58.379  30.858  89.490  1.00 28.15           C
ATOM   1206  CD  ARG A  86      59.087  31.786  88.530  1.00 34.42           C
ATOM   1207  NE  ARG A  86      58.210  32.862  88.107  1.00 45.14           N
ATOM   1208  CZ  ARG A  86      57.467  32.854  86.997  1.00 44.58           C
ATOM   1209  NH1 ARG A  86      57.496  31.817  86.146  1.00 35.37           N
ATOM   1210  NH2 ARG A  86      56.695  33.912  86.745  1.00 43.45           N1+
ATOM   1211  H   ARG A  86      55.849  30.494  91.124  1.00 23.94           H
ATOM   1212  HA  ARG A  86      58.308  29.771  91.856  1.00 32.72           H
ATOM   1213  HB2 ARG A  86      57.334  32.125  90.670  1.00 31.13           H
ATOM   1214  HB3 ARG A  86      58.862  32.026  91.093  1.00 31.13           H
ATOM   1215  HG2 ARG A  86      58.962  30.096  89.645  1.00 33.79           H
ATOM   1216  HG3 ARG A  86      57.552  30.558  89.078  1.00 33.79           H
ATOM   1217  HD2 ARG A  86      59.857  32.173  88.975  1.00 41.30           H
ATOM   1218  HD3 ARG A  86      59.370  31.286  87.747  1.00 41.30           H
ATOM   1219  HE  ARG A  86      58.189  33.571  88.598  1.00 54.17           H
ATOM   1220 HH11 ARG A  86      57.988  31.131  86.319  1.00 42.45           H
ATOM   1221 HH12 ARG A  86      57.007  31.819  85.435  1.00 42.45           H
ATOM   1222 HH21 ARG A  86      56.686  34.578  87.290  1.00 52.14           H
ATOM   1223 HH22 ARG A  86      56.212  33.930  86.034  1.00 52.14           H
ATOM   1224  N   GLY A  87      56.697  31.740  93.758  1.00 20.42           N
ATOM   1225  CA  GLY A  87      56.780  32.540  94.965  1.00 23.13           C
ATOM   1226  C   GLY A  87      56.358  31.841  96.244  1.00 25.07           C
ATOM   1227  O   GLY A  87      56.701  32.300  97.333  1.00 23.66           O
ATOM   1228  H   GLY A  87      55.903  31.682  93.421  1.00 24.51           H
ATOM   1229  HA2 GLY A  87      57.695  32.833  95.101  1.00 27.76           H
ATOM   1230  HA3 GLY A  87      56.226  33.329  94.863  1.00 27.76           H
ATOM   1231  N   TYR A  88      55.582  30.764  96.132  1.00 21.55           N
ATOM   1232  CA  TYR A  88      54.970  30.097  97.275  1.00 18.34           C
ATOM   1233  C   TYR A  88      55.339  28.627  97.276  1.00 22.09           C
ATOM   1234  O   TYR A  88      55.504  28.006  96.219  1.00 24.31           O
ATOM   1235  CB  TYR A  88      53.473  30.215  97.256  1.00 18.46           C
ATOM   1236  CG  TYR A  88      52.983  31.615  97.529  1.00 21.86           C
ATOM   1237  CD1 TYR A  88      53.041  32.586  96.550  1.00 21.09           C
ATOM   1238  CD2 TYR A  88      52.444  31.963  98.772  1.00 18.60           C
ATOM   1239  CE1 TYR A  88      52.592  33.875  96.799  1.00 19.08           C
ATOM   1240  CE2 TYR A  88      52.002  33.225  99.015  1.00 22.89           C
ATOM   1241  CZ  TYR A  88      52.094  34.183  98.028  1.00 18.70           C
ATOM   1242  OH  TYR A  88      51.638  35.431  98.329  1.00 25.59           O
ATOM   1243  H   TYR A  88      55.366  30.401  95.380  1.00 25.86           H
ATOM   1244  HA  TYR A  88      55.275  30.497  98.105  1.00 22.01           H
ATOM   1245  HB2 TYR A  88      53.119  29.900  96.411  1.00 22.15           H
ATOM   1246  HB3 TYR A  88      53.134  29.668  97.978  1.00 22.15           H
ATOM   1247  HD1 TYR A  88      53.400  32.368  95.722  1.00 25.30           H
ATOM   1248  HD2 TYR A  88      52.377  31.324  99.449  1.00 22.32           H
ATOM   1249  HE1 TYR A  88      52.647  34.537  96.142  1.00 22.89           H
ATOM   1250  HE2 TYR A  88      51.646  33.460  99.839  1.00 27.47           H
ATOM   1251  HH  TYR A  88      51.742  35.940  97.672  1.00 30.71           H
ATOM   1252  N   ASP A  89      55.455  28.080  98.482  1.00 22.47           N
ATOM   1253  CA  ASP A  89      55.793  26.668  98.642  1.00 24.42           C
ATOM   1254  C   ASP A  89      54.645  25.765  98.199  1.00 19.04           C
ATOM   1255  O   ASP A  89      54.867  24.668  97.683  1.00 20.18           O
ATOM   1256  CB  ASP A  89      56.114  26.383 100.109  1.00 24.32           C
ATOM   1257  CG  ASP A  89      57.362  27.126 100.603  1.00 26.73           C
ATOM   1258  OD1 ASP A  89      58.355  27.202  99.838  1.00 28.77           O
ATOM   1259  OD2 ASP A  89      57.352  27.585 101.772  1.00 32.23           O1-
ATOM   1260  H   ASP A  89      55.349  28.504  99.224  1.00 26.96           H
ATOM   1261  HA  ASP A  89      56.570  26.463  98.103  1.00 29.31           H
ATOM   1262  HB2 ASP A  89      55.348  26.640 100.650  1.00 29.18           H
ATOM   1263  HB3 ASP A  89      56.279  25.431 100.210  1.00 29.18           H
ATOM   1264  N   VAL A  90      53.418  26.188  98.466  1.00 22.46           N
ATOM   1265  CA  VAL A  90      52.233  25.430  98.136  1.00 25.05           C
ATOM   1266  C   VAL A  90      51.255  26.368  97.464  1.00 24.46           C
ATOM   1267  O   VAL A  90      51.030  27.490  97.937  1.00 22.10           O
ATOM   1268  CB  VAL A  90      51.583  24.797  99.375  1.00 25.78           C
ATOM   1269  CG1 VAL A  90      50.458  23.880  98.905  1.00 23.00           C
ATOM   1270  CG2 VAL A  90      52.638  24.018 100.173  1.00 25.03           C
ATOM   1271  H   VAL A  90      53.241  26.936  98.862  1.00 26.96           H
ATOM   1272  HA  VAL A  90      52.466  24.720  97.511  1.00 30.06           H
ATOM   1273  HB  VAL A  90      51.212  25.482  99.956  1.00 30.93           H
ATOM   1274 HG11 VAL A  90      50.077  23.428  99.675  1.00 27.60           H
ATOM   1275 HG12 VAL A  90      49.775  24.389  98.448  1.00 27.60           H
ATOM   1276 HG13 VAL A  90      50.842  23.216  98.309  1.00 27.60           H
ATOM   1277 HG21 VAL A  90      52.220  23.585 100.934  1.00 30.03           H
ATOM   1278 HG22 VAL A  90      53.028  23.340  99.598  1.00 30.03           H
ATOM   1279 HG23 VAL A  90      53.336  24.622 100.474  1.00 30.03           H
ATOM   1280  N   VAL A  91      50.709  25.918  96.338  1.00 20.90           N
ATOM   1281  CA  VAL A  91      49.645  26.612  95.640  1.00 18.23           C
ATOM   1282  C   VAL A  91      48.467  25.666  95.611  1.00 22.22           C
ATOM   1283  O   VAL A  91      48.577  24.563  95.055  1.00 20.54           O
ATOM   1284  CB  VAL A  91      50.089  27.000  94.218  1.00 22.21           C
ATOM   1285  CG1 VAL A  91      48.952  27.592  93.462  1.00 21.46           C
ATOM   1286  CG2 VAL A  91      51.254  27.994  94.296  1.00 22.91           C
ATOM   1287  H   VAL A  91      50.956  25.183  95.950  1.00 25.08           H
ATOM   1288  HA  VAL A  91      49.382  27.411  96.118  1.00 21.87           H
ATOM   1289  HB  VAL A  91      50.384  26.202  93.747  1.00 26.66           H
ATOM   1290 HG11 VAL A  91      49.261  27.835  92.576  1.00 25.75           H
ATOM   1291 HG12 VAL A  91      48.235  26.941  93.406  1.00 25.75           H
ATOM   1292 HG13 VAL A  91      48.642  28.378  93.931  1.00 25.75           H
ATOM   1293 HG21 VAL A  91      51.532  28.203  93.391  1.00 27.49           H
ATOM   1294 HG22 VAL A  91      50.975  28.808  94.746  1.00 27.49           H
ATOM   1295 HG23 VAL A  91      51.982  27.572  94.780  1.00 27.49           H
ATOM   1296  N   ILE A  92      47.344  26.093  96.186  1.00 20.37           N
ATOM   1297  CA  ILE A  92      46.133  25.273  96.281  1.00 17.97           C
ATOM   1298  C   ILE A  92      45.074  25.853  95.367  1.00 23.33           C
ATOM   1299  O   ILE A  92      44.671  27.016  95.519  1.00 19.07           O
ATOM   1300  CB  ILE A  92      45.613  25.184  97.723  1.00 26.62           C
ATOM   1301  CG1 ILE A  92      46.730  24.721  98.665  1.00 26.32           C
ATOM   1302  CG2 ILE A  92      44.444  24.218  97.785  1.00 28.43           C
ATOM   1303  CD1 ILE A  92      46.313  24.715 100.174  1.00 28.00           C
ATOM   1304  H   ILE A  92      47.253  26.873  96.542  1.00 24.44           H
ATOM   1305  HA  ILE A  92      46.330  24.374  95.985  1.00 21.56           H
ATOM   1306  HB  ILE A  92      45.310  26.063  98.000  1.00 31.94           H
ATOM   1307 HG12 ILE A  92      46.983  23.811  98.432  1.00 31.58           H
ATOM   1308 HG13 ILE A  92      47.502  25.302  98.563  1.00 31.58           H
ATOM   1309 HG21 ILE A  92      44.114  24.169  98.696  1.00 34.11           H
ATOM   1310 HG22 ILE A  92      43.737  24.536  97.202  1.00 34.11           H
ATOM   1311 HG23 ILE A  92      44.746  23.344  97.492  1.00 34.11           H
ATOM   1312 HD11 ILE A  92      47.066  24.415 100.707  1.00 33.60           H
ATOM   1313 HD12 ILE A  92      46.064  25.619 100.428  1.00 33.60           H
ATOM   1314 HD13 ILE A  92      45.562  24.116 100.298  1.00 33.60           H
ATOM   1315  N   LEU A  93      44.622  25.039  94.416  1.00 19.38           N
ATOM   1316  CA  LEU A  93      43.584  25.447  93.470  1.00 20.48           C
ATOM   1317  C   LEU A  93      42.259  24.832  93.866  1.00 27.18           C
ATOM   1318  O   LEU A  93      42.155  23.608  94.035  1.00 31.16           O
ATOM   1319  CB  LEU A  93      43.951  25.039  92.045  1.00 21.79           C
ATOM   1320  CG  LEU A  93      45.285  25.647  91.584  1.00 23.58           C
ATOM   1321  CD1 LEU A  93      45.600  25.161  90.201  1.00 30.29           C
ATOM   1322  CD2 LEU A  93      45.209  27.161  91.590  1.00 26.38           C
ATOM   1323  H   LEU A  93      44.904  24.230  94.294  1.00 23.26           H
ATOM   1324  HA  LEU A  93      43.483  26.408  93.504  1.00 24.58           H
ATOM   1325  HB2 LEU A  93      44.022  24.077  92.005  1.00 26.15           H
ATOM   1326  HB3 LEU A  93      43.256  25.342  91.437  1.00 26.15           H
ATOM   1327  HG  LEU A  93      46.001  25.379  92.183  1.00 28.30           H
ATOM   1328 HD11 LEU A  93      46.436  25.553  89.904  1.00 36.35           H
ATOM   1329 HD12 LEU A  93      45.673  24.194  90.232  1.00 36.35           H
ATOM   1330 HD13 LEU A  93      44.883  25.426  89.606  1.00 36.35           H
ATOM   1331 HD21 LEU A  93      46.045  27.527  91.269  1.00 31.66           H
ATOM   1332 HD22 LEU A  93      44.488  27.425  90.993  1.00 31.66           H
ATOM   1333 HD23 LEU A  93      45.021  27.482  92.483  1.00 31.66           H
ATOM   1334  N   ASP A  94      41.253  25.679  94.018  1.00 22.39           N
ATOM   1335  CA  ASP A  94      39.879  25.226  94.248  1.00 29.00           C
ATOM   1336  C   ASP A  94      39.279  24.946  92.870  1.00 30.75           C
ATOM   1337  O   ASP A  94      38.891  25.906  92.188  1.00 23.82           O
ATOM   1338  CB  ASP A  94      39.101  26.321  94.982  1.00 37.08           C
ATOM   1339  CG  ASP A  94      37.663  25.923  95.339  1.00 33.85           C
ATOM   1340  OD1 ASP A  94      37.049  26.641  96.161  1.00 39.82           O
ATOM   1341  OD2 ASP A  94      37.149  24.918  94.827  1.00 32.39           O1-
ATOM   1342  H   ASP A  94      41.333  26.540  93.980  1.00 26.87           H
ATOM   1343  HA  ASP A  94      39.872  24.420  94.789  1.00 34.80           H
ATOM   1344  HB2 ASP A  94      39.555  26.550  95.809  1.00 44.50           H
ATOM   1345  HB3 ASP A  94      39.048  27.107  94.410  1.00 44.50           H
ATOM   1346  N   ARG A  95      39.212  23.728  92.401  1.00 23.78           N
ATOM   1347  CA  ARG A  95      38.679  23.624  91.074  1.00 19.62           C
ATOM   1348  C   ARG A  95      39.777  24.042  90.096  1.00 21.73           C
ATOM   1349  O   ARG A  95      40.207  25.191  89.987  1.00 28.51           O
ATOM   1350  CB  ARG A  95      37.452  24.523  90.913  1.00 23.29           C
ATOM   1351  CG  ARG A  95      36.141  23.850  91.284  1.00 31.77           C
ATOM   1352  CD  ARG A  95      35.038  24.197  90.297  1.00 28.77           C
ATOM   1353  NE  ARG A  95      33.725  23.769  90.769  1.00 29.27           N
ATOM   1354  CZ  ARG A  95      33.307  22.507  90.770  1.00 26.36           C
ATOM   1355  NH1 ARG A  95      32.096  22.208  91.218  1.00 30.50           N
ATOM   1356  NH2 ARG A  95      34.100  21.544  90.321  1.00 20.36           N1+
ATOM   1357  H   ARG A  95      39.447  22.999  92.793  1.00 28.54           H
ATOM   1358  HA  ARG A  95      38.422  22.697  90.888  1.00 23.54           H
ATOM   1359  HB2 ARG A  95      37.558  25.300  91.485  1.00 27.94           H
ATOM   1360  HB3 ARG A  95      37.390  24.804  89.987  1.00 27.94           H
ATOM   1361  HG2 ARG A  95      36.262  22.888  91.278  1.00 38.12           H
ATOM   1362  HG3 ARG A  95      35.865  24.149  92.165  1.00 38.12           H
ATOM   1363  HD2 ARG A  95      35.015  25.158  90.170  1.00 34.53           H
ATOM   1364  HD3 ARG A  95      35.215  23.752  89.453  1.00 34.53           H
ATOM   1365  HE  ARG A  95      33.173  24.426  91.222  1.00 35.12           H
ATOM   1366 HH11 ARG A  95      31.579  22.831  91.510  1.00 36.60           H
ATOM   1367 HH12 ARG A  95      31.827  21.391  91.218  1.00 36.60           H
ATOM   1368 HH21 ARG A  95      34.886  21.735  90.030  1.00 24.43           H
ATOM   1369 HH22 ARG A  95      33.829  20.728  90.322  1.00 24.43           H
ATOM   1370  N   TYR A  96      40.176  23.002  89.409  1.00 17.38           N
ATOM   1371  CA  TYR A  96      41.202  22.835  88.304  1.00 20.04           C
ATOM   1372  C   TYR A  96      40.741  21.884  87.161  1.00 18.53           C
ATOM   1373  O   TYR A  96      39.551  21.670  86.930  1.00 23.75           O
ATOM   1374  CB  TYR A  96      42.534  22.317  88.866  1.00 17.55           C
ATOM   1375  CG  TYR A  96      43.802  22.710  88.106  1.00 19.09           C
ATOM   1376  CD1 TYR A  96      43.937  23.972  87.542  1.00 22.09           C
ATOM   1377  CD2 TYR A  96      44.885  21.845  88.025  1.00 20.23           C
ATOM   1378  CE1 TYR A  96      45.099  24.354  86.903  1.00 22.26           C
ATOM   1379  CE2 TYR A  96      46.062  22.220  87.393  1.00 18.99           C
ATOM   1380  CZ  TYR A  96      46.155  23.477  86.835  1.00 19.73           C
ATOM   1381  OH  TYR A  96      47.318  23.856  86.201  1.00 18.94           O
ATOM   1382  H   TYR A  96      39.759  22.253  89.504  1.00 20.85           H
ATOM   1383  HA  TYR A  96      41.356  23.701  87.903  1.00 24.05           H
ATOM   1384  HB2 TYR A  96      42.632  22.649  89.768  1.00 21.07           H
ATOM   1385  HB3 TYR A  96      42.523  21.346  88.882  1.00 21.07           H
ATOM   1386  HD1 TYR A  96      43.227  24.570  87.598  1.00 26.51           H
ATOM   1387  HD2 TYR A  96      44.835  20.996  88.410  1.00 24.28           H
ATOM   1388  HE1 TYR A  96      45.172  25.203  86.527  1.00 26.71           H
ATOM   1389  HE2 TYR A  96      46.786  21.638  87.336  1.00 22.79           H
ATOM   1390  HH  TYR A  96      47.900  23.247  86.255  1.00 22.73           H
ATOM   1391  N   VAL A  97      41.728  21.342  86.407  1.00 18.61           N
ATOM   1392  CA  VAL A  97      41.506  20.677  85.110  1.00 19.66           C
ATOM   1393  C   VAL A  97      40.631  19.449  85.263  1.00 22.66           C
ATOM   1394  O   VAL A  97      39.818  19.158  84.389  1.00 15.89           O
ATOM   1395  CB  VAL A  97      42.855  20.310  84.461  1.00 26.84           C
ATOM   1396  CG1 VAL A  97      42.651  19.573  83.168  1.00 24.42           C
ATOM   1397  CG2 VAL A  97      43.704  21.576  84.165  1.00 24.40           C
ATOM   1398  H   VAL A  97      42.563  21.374  86.589  1.00 22.33           H
ATOM   1399  HA  VAL A  97      41.059  21.280  84.497  1.00 23.59           H
ATOM   1400  HB  VAL A  97      43.350  19.723  85.058  1.00 32.21           H
ATOM   1401 HG11 VAL A  97      43.513  19.339  82.786  1.00 29.31           H
ATOM   1402 HG12 VAL A  97      42.140  18.767  83.331  1.00 29.31           H
ATOM   1403 HG13 VAL A  97      42.167  20.149  82.555  1.00 29.31           H
ATOM   1404 HG21 VAL A  97      44.531  21.294  83.737  1.00 29.27           H
ATOM   1405 HG22 VAL A  97      43.212  22.152  83.556  1.00 29.27           H
ATOM   1406 HG23 VAL A  97      43.899  22.041  84.992  1.00 29.27           H
ATOM   1407  N   ALA A  98      40.796  18.691  86.365  1.00 20.17           N
ATOM   1408  CA  ALA A  98      39.967  17.502  86.569  1.00 16.50           C
ATOM   1409  C   ALA A  98      38.489  17.841  86.590  1.00 16.85           C
ATOM   1410  O   ALA A  98      37.651  16.997  86.240  1.00 19.05           O
ATOM   1411  CB  ALA A  98      40.348  16.778  87.883  1.00 22.90           C
ATOM   1412  H   ALA A  98      41.359  18.856  86.993  1.00 24.20           H
ATOM   1413  HA  ALA A  98      40.115  16.903  85.829  1.00 19.81           H
ATOM   1414  HB1 ALA A  98      39.786  15.996  87.996  1.00 27.47           H
ATOM   1415  HB2 ALA A  98      41.281  16.510  87.836  1.00 27.47           H
ATOM   1416  HB3 ALA A  98      40.219  17.385  88.628  1.00 27.47           H
ATOM   1417  N   SER A  99      38.140  19.058  87.023  1.00 18.54           N
ATOM   1418  CA  SER A  99      36.744  19.471  86.979  1.00 17.86           C
ATOM   1419  C   SER A  99      36.184  19.405  85.559  1.00 17.88           C
ATOM   1420  O   SER A  99      35.020  19.028  85.372  1.00 17.72           O
ATOM   1421  CB  SER A  99      36.562  20.893  87.502  1.00 21.19           C
ATOM   1422  OG  SER A  99      36.602  20.982  88.888  1.00 23.41           O
ATOM   1423  H   SER A  99      38.701  19.642  87.344  1.00 22.24           H
ATOM   1424  HA  SER A  99      36.223  18.875  87.545  1.00 21.44           H
ATOM   1425  HB2 SER A  99      37.245  21.467  87.119  1.00 25.42           H
ATOM   1426  HB3 SER A  99      35.689  21.206  87.215  1.00 25.42           H
ATOM   1427  HG  SER A  99      37.370  20.755  89.136  1.00 28.09           H
ATOM   1428  N   ASN A 100      36.978  19.793  84.538  1.00 20.99           N
ATOM   1429  CA  ASN A 100      36.388  19.808  83.179  1.00 18.12           C
ATOM   1430  C   ASN A 100      36.027  18.413  82.680  1.00 17.78           C
ATOM   1431  O   ASN A 100      35.070  17.980  82.047  1.00 22.77           O
ATOM   1432  CB  ASN A 100      37.479  20.411  82.295  1.00 16.99           C
ATOM   1433  CG  ASN A 100      36.827  21.453  81.441  1.00 17.71           C
ATOM   1434  OD1 ASN A 100      35.670  21.820  81.607  1.00 23.20           O
ATOM   1435  ND2 ASN A 100      37.651  21.975  80.470  1.00 19.65           N
ATOM   1436  H   ASN A 100      38.013  19.952  84.658  1.00 25.19           H
ATOM   1437  HA  ASN A 100      35.434  20.426  83.197  1.00 21.74           H
ATOM   1438  HB2 ASN A 100      38.270  20.914  82.927  1.00 20.39           H
ATOM   1439  HB3 ASN A 100      38.063  19.649  81.751  1.00 20.39           H
ATOM   1440 HD21 ASN A 100      37.333  22.760  79.874  1.00 23.58           H
ATOM   1441 HD22 ASN A 100      38.590  21.648  80.322  1.00 23.58           H
ATOM   1442  N   ALA A 101      37.022  17.549  83.058  1.00 19.24           N
ATOM   1443  CA  ALA A 101      37.032  16.120  82.720  1.00 19.83           C
ATOM   1444  C   ALA A 101      35.887  15.405  83.384  1.00 18.22           C
ATOM   1445  O   ALA A 101      35.210  14.570  82.753  1.00 19.79           O
ATOM   1446  CB  ALA A 101      38.339  15.431  83.108  1.00 19.62           C
ATOM   1447  H   ALA A 101      37.714  17.775  83.539  1.00 23.09           H
ATOM   1448  HA  ALA A 101      36.929  16.006  81.769  1.00 23.80           H
ATOM   1449  HB1 ALA A 101      38.296  14.497  82.836  1.00 23.55           H
ATOM   1450  HB2 ALA A 101      39.099  15.863  82.685  1.00 23.55           H
ATOM   1451  HB3 ALA A 101      38.426  15.467  84.072  1.00 23.55           H
ATOM   1452  N   ALA A 102      35.620  15.748  84.641  1.00 18.20           N
ATOM   1453  CA  ALA A 102      34.520  15.117  85.347  1.00 20.63           C
ATOM   1454  C   ALA A 102      33.150  15.599  84.842  1.00 17.71           C
ATOM   1455  O   ALA A 102      32.288  14.757  84.571  1.00 19.68           O
ATOM   1456  CB  ALA A 102      34.678  15.308  86.861  1.00 19.27           C
ATOM   1457  H   ALA A 102      36.084  16.312  85.104  1.00 21.83           H
ATOM   1458  HA  ALA A 102      34.571  14.163  85.172  1.00 24.75           H
ATOM   1459  HB1 ALA A 102      33.937  14.890  87.318  1.00 23.12           H
ATOM   1460  HB2 ALA A 102      35.507  14.895  87.142  1.00 23.12           H
ATOM   1461  HB3 ALA A 102      34.703  16.260  87.062  1.00 23.12           H
ATOM   1462  N   TYR A 103      32.906  16.933  84.707  1.00 18.15           N
ATOM   1463  CA  TYR A 103      31.535  17.376  84.339  1.00 22.55           C
ATOM   1464  C   TYR A 103      31.172  16.909  82.896  1.00 17.35           C
ATOM   1465  O   TYR A 103      30.108  16.520  82.466  1.00 18.04           O
ATOM   1466  CB  TYR A 103      31.499  18.904  84.494  1.00 23.87           C
ATOM   1467  CG  TYR A 103      31.210  19.235  85.936  1.00 28.76           C
ATOM   1468  CD1 TYR A 103      32.233  19.270  86.901  1.00 24.92           C
ATOM   1469  CD2 TYR A 103      29.887  19.477  86.323  1.00 31.22           C
ATOM   1470  CE1 TYR A 103      31.947  19.522  88.248  1.00 26.77           C
ATOM   1471  CE2 TYR A 103      29.575  19.751  87.664  1.00 34.60           C
ATOM   1472  CZ  TYR A 103      30.603  19.741  88.619  1.00 28.92           C
ATOM   1473  OH  TYR A 103      30.361  19.864  89.967  1.00 31.54           O
ATOM   1474  H   TYR A 103      33.614  17.663  84.881  1.00 21.78           H
ATOM   1475  HA  TYR A 103      30.808  16.879  85.038  1.00 27.06           H
ATOM   1476  HB2 TYR A 103      32.461  19.367  84.171  1.00 28.65           H
ATOM   1477  HB3 TYR A 103      30.746  19.360  83.821  1.00 28.65           H
ATOM   1478  HD1 TYR A 103      33.269  19.093  86.592  1.00 29.90           H
ATOM   1479  HD2 TYR A 103      29.096  19.465  85.574  1.00 37.47           H
ATOM   1480  HE1 TYR A 103      32.729  19.582  89.009  1.00 32.13           H
ATOM   1481  HE2 TYR A 103      28.556  19.980  87.947  1.00 41.52           H
ATOM   1482  HH  TYR A 103      29.421  20.111  90.166  1.00 37.85           H
ATOM   1483  N   SER A 104      32.265  16.976  82.049  1.00 17.90           N
ATOM   1484  CA  SER A 104      32.194  16.701  80.593  1.00 18.09           C
ATOM   1485  C   SER A 104      31.903  15.231  80.349  1.00 22.72           C
ATOM   1486  O   SER A 104      31.018  14.883  79.574  1.00 19.22           O
ATOM   1487  CB  SER A 104      33.499  17.052  79.826  1.00 16.57           C
ATOM   1488  OG  SER A 104      33.832  18.436  79.850  1.00 16.98           O
ATOM   1489  H   SER A 104      33.068  17.186  82.307  1.00 21.49           H
ATOM   1490  HA  SER A 104      31.481  17.226  80.207  1.00 21.71           H
ATOM   1491  HB2 SER A 104      34.245  16.541  80.162  1.00 19.89           H
ATOM   1492  HB3 SER A 104      33.380  16.790  78.900  1.00 19.89           H
ATOM   1493  HG  SER A 104      33.930  18.721  80.638  1.00 20.37           H
ATOM   1494  N   ALA A 105      32.665  14.346  80.993  1.00 19.93           N
ATOM   1495  CA  ALA A 105      32.372  12.932  80.870  1.00 21.29           C
ATOM   1496  C   ALA A 105      30.990  12.629  81.429  1.00 20.60           C
ATOM   1497  O   ALA A 105      30.210  11.894  80.813  1.00 23.75           O
ATOM   1498  CB  ALA A 105      33.448  12.101  81.553  1.00 20.05           C
ATOM   1499  H   ALA A 105      33.331  14.550  81.501  1.00 23.91           H
ATOM   1500  HA  ALA A 105      32.372  12.712  79.925  1.00 25.54           H
ATOM   1501  HB1 ALA A 105      33.254  11.157  81.460  1.00 24.05           H
ATOM   1502  HB2 ALA A 105      34.312  12.310  81.163  1.00 24.05           H
ATOM   1503  HB3 ALA A 105      33.440  12.351  82.495  1.00 24.05           H
ATOM   1504  N   ALA A 106      30.631  13.263  82.542  1.00 21.74           N
ATOM   1505  CA  ALA A 106      29.312  13.041  83.122  1.00 21.63           C
ATOM   1506  C   ALA A 106      28.192  13.511  82.183  1.00 23.19           C
ATOM   1507  O   ALA A 106      27.197  12.809  82.011  1.00 20.40           O
ATOM   1508  CB  ALA A 106      29.209  13.737  84.470  1.00 24.40           C
ATOM   1509  H   ALA A 106      31.131  13.817  82.969  1.00 26.08           H
ATOM   1510  HA  ALA A 106      29.205  12.090  83.284  1.00 25.96           H
ATOM   1511  HB1 ALA A 106      28.334  13.557  84.851  1.00 29.28           H
ATOM   1512  HB2 ALA A 106      29.906  13.403  85.056  1.00 29.28           H
ATOM   1513  HB3 ALA A 106      29.322  14.691  84.317  1.00 29.28           H
ATOM   1514  N   ARG A 107      28.335  14.694  81.559  1.00 24.49           N
ATOM   1515  CA  ARG A 107      27.307  15.153  80.622  1.00 20.38           C
ATOM   1516  C   ARG A 107      27.151  14.199  79.440  1.00 20.47           C
ATOM   1517  O   ARG A 107      26.049  14.028  78.925  1.00 26.53           O
ATOM   1518  CB  ARG A 107      27.619  16.557  80.107  1.00 20.34           C
ATOM   1519  CG  ARG A 107      27.432  17.669  81.134  1.00 24.14           C
ATOM   1520  CD  ARG A 107      27.526  19.033  80.540  1.00 24.32           C
ATOM   1521  NE  ARG A 107      26.513  19.195  79.507  1.00 27.26           N
ATOM   1522  CZ  ARG A 107      26.435  20.229  78.674  1.00 28.62           C
ATOM   1523  NH1 ARG A 107      27.319  21.216  78.742  1.00 24.74           N
ATOM   1524  NH2 ARG A 107      25.474  20.265  77.754  1.00 28.13           N1+
ATOM   1525  H   ARG A 107      29.002  15.232  81.659  1.00 29.39           H
ATOM   1526  HA  ARG A 107      26.451  15.189  81.080  1.00 24.45           H
ATOM   1527  HB2 ARG A 107      28.535  16.579  79.804  1.00 24.41           H
ATOM   1528  HB3 ARG A 107      27.026  16.738  79.362  1.00 24.41           H
ATOM   1529  HG2 ARG A 107      26.564  17.576  81.554  1.00 28.97           H
ATOM   1530  HG3 ARG A 107      28.131  17.589  81.799  1.00 28.97           H
ATOM   1531  HD2 ARG A 107      27.396  19.701  81.227  1.00 29.18           H
ATOM   1532  HD3 ARG A 107      28.401  19.135  80.137  1.00 29.18           H
ATOM   1533  HE  ARG A 107      25.919  18.573  79.431  1.00 32.71           H
ATOM   1534 HH11 ARG A 107      27.942  21.189  79.335  1.00 29.69           H
ATOM   1535 HH12 ARG A 107      27.271  21.884  78.204  1.00 29.69           H
ATOM   1536 HH21 ARG A 107      24.897  19.627  77.704  1.00 33.76           H
ATOM   1537 HH22 ARG A 107      25.424  20.934  77.217  1.00 33.76           H
ATOM   1538  N   LEU A 108      28.219  13.546  79.030  1.00 20.41           N
ATOM   1539  CA  LEU A 108      28.178  12.598  77.921  1.00 22.38           C
ATOM   1540  C   LEU A 108      27.921  11.166  78.366  1.00 25.88           C
ATOM   1541  O   LEU A 108      27.937  10.261  77.536  1.00 29.03           O
ATOM   1542  CB  LEU A 108      29.503  12.635  77.156  1.00 22.82           C
ATOM   1543  CG  LEU A 108      29.881  14.000  76.585  1.00 19.61           C
ATOM   1544  CD1 LEU A 108      31.347  14.039  76.154  1.00 22.36           C
ATOM   1545  CD2 LEU A 108      28.941  14.351  75.424  1.00 25.48           C
ATOM   1546  H   LEU A 108      28.996  13.624  79.405  1.00 24.49           H
ATOM   1547  HA  LEU A 108      27.471  12.846  77.307  1.00 26.86           H
ATOM   1548  HB2 LEU A 108      30.198  12.388  77.783  1.00 27.39           H
ATOM   1549  HB3 LEU A 108      29.491  11.994  76.428  1.00 27.39           H
ATOM   1550  HG  LEU A 108      29.776  14.680  77.273  1.00 23.53           H
ATOM   1551 HD11 LEU A 108      31.528  14.916  75.784  1.00 26.83           H
ATOM   1552 HD12 LEU A 108      31.930  13.877  76.911  1.00 26.83           H
ATOM   1553 HD13 LEU A 108      31.494  13.372  75.467  1.00 26.83           H
ATOM   1554 HD21 LEU A 108      29.189  15.229  75.094  1.00 30.57           H
ATOM   1555 HD22 LEU A 108      29.025  13.687  74.724  1.00 30.57           H
ATOM   1556 HD23 LEU A 108      28.029  14.375  75.753  1.00 30.57           H
ATOM   1557  N   HIS A 109      27.720  10.923  79.650  1.00 24.86           N
ATOM   1558  CA  HIS A 109      27.515   9.563  80.137  1.00 23.71           C
ATOM   1559  C   HIS A 109      28.713   8.688  79.823  1.00 28.45           C
ATOM   1560  O   HIS A 109      28.569   7.490  79.553  1.00 29.34           O
ATOM   1561  CB  HIS A 109      26.240   8.936  79.568  1.00 35.67           C
ATOM   1562  CG  HIS A 109      24.982   9.507  80.143  1.00 32.04           C
ATOM   1563  ND1 HIS A 109      24.552  10.787  79.868  1.00 42.47           N
ATOM   1564  CD2 HIS A 109      24.053   8.966  80.961  1.00 34.94           C
ATOM   1565  CE1 HIS A 109      23.423  11.018  80.513  1.00 38.43           C
ATOM   1566  NE2 HIS A 109      23.094   9.925  81.174  1.00 37.01           N
ATOM   1567  H   HIS A 109      27.709  11.534  80.263  1.00 29.83           H
ATOM   1568  HA  HIS A 109      27.412   9.590  81.105  1.00 28.45           H
ATOM   1569  HB2 HIS A 109      26.244   7.984  79.758  1.00 42.81           H
ATOM   1570  HB3 HIS A 109      26.212   9.075  78.609  1.00 42.81           H
ATOM   1571  HD1 HIS A 109      24.966  11.358  79.367  1.00 50.96           H
ATOM   1572  HD2 HIS A 109      24.062   8.109  81.318  1.00 41.92           H
ATOM   1573  HE1 HIS A 109      22.935  11.810  80.488  1.00 46.11           H
ATOM   1574  N   GLU A 110      29.899   9.290  79.830  1.00 24.50           N
ATOM   1575  CA  GLU A 110      31.147   8.569  79.658  1.00 20.86           C
ATOM   1576  C   GLU A 110      31.720   8.319  81.046  1.00 20.41           C
ATOM   1577  O   GLU A 110      31.206   8.815  82.047  1.00 23.62           O
ATOM   1578  CB  GLU A 110      32.142   9.361  78.795  1.00 24.50           C
ATOM   1579  CG  GLU A 110      31.715   9.562  77.346  1.00 28.61           C
ATOM   1580  CD  GLU A 110      32.753  10.351  76.488  1.00 27.84           C
ATOM   1581  OE1 GLU A 110      32.468  10.612  75.297  1.00 27.06           O
ATOM   1582  OE2 GLU A 110      33.842  10.700  76.997  1.00 28.28           O1-
ATOM   1583  H   GLU A 110      30.003  10.136  79.955  1.00 29.40           H
ATOM   1584  HA  GLU A 110      30.981   7.707  79.240  1.00 25.03           H
ATOM   1585  HB2 GLU A 110      32.287  10.232  79.191  1.00 29.40           H
ATOM   1586  HB3 GLU A 110      32.980   8.877  78.784  1.00 29.40           H
ATOM   1587  HG2 GLU A 110      31.559   8.695  76.937  1.00 34.33           H
ATOM   1588  HG3 GLU A 110      30.886  10.071  77.337  1.00 34.33           H
ATOM   1589  N   ASN A 111      32.768   7.526  81.095  1.00 23.19           N
ATOM   1590  CA  ASN A 111      33.493   7.290  82.335  1.00 27.89           C
ATOM   1591  C   ASN A 111      34.908   7.882  82.254  1.00 27.35           C
ATOM   1592  O   ASN A 111      35.341   8.407  81.232  1.00 20.87           O
ATOM   1593  CB  ASN A 111      33.524   5.793  82.661  1.00 29.87           C
ATOM   1594  CG  ASN A 111      34.208   4.974  81.611  1.00 30.84           C
ATOM   1595  OD1 ASN A 111      35.169   5.415  80.968  1.00 35.22           O
ATOM   1596  ND2 ASN A 111      33.715   3.756  81.419  1.00 37.41           N
ATOM   1597  H   ASN A 111      33.099   7.120  80.405  1.00 27.83           H
ATOM   1598  HA  ASN A 111      33.040   7.745  83.069  1.00 33.47           H
ATOM   1599  HB2 ASN A 111      33.992   5.647  83.501  1.00 35.84           H
ATOM   1600  HB3 ASN A 111      32.613   5.474  82.737  1.00 35.84           H
ATOM   1601 HD21 ASN A 111      34.054   3.238  80.820  1.00 44.89           H
ATOM   1602 HD22 ASN A 111      33.034   3.493  81.871  1.00 44.89           H
ATOM   1603  N   ALA A 112      35.612   7.804  83.377  1.00 24.10           N
ATOM   1604  CA  ALA A 112      36.931   8.404  83.531  1.00 24.80           C
ATOM   1605  C   ALA A 112      37.901   7.941  82.475  1.00 25.95           C
ATOM   1606  O   ALA A 112      38.893   8.627  82.199  1.00 25.93           O
ATOM   1607  CB  ALA A 112      37.506   8.047  84.910  1.00 27.36           C
ATOM   1608  H   ALA A 112      35.321   7.422  84.093  1.00 28.92           H
ATOM   1609  HA  ALA A 112      36.868   9.365  83.470  1.00 29.76           H
ATOM   1610  HB1 ALA A 112      38.411   8.392  84.979  1.00 32.83           H
ATOM   1611  HB2 ALA A 112      36.952   8.425  85.609  1.00 32.83           H
ATOM   1612  HB3 ALA A 112      37.538   7.079  84.994  1.00 32.83           H
ATOM   1613  N   ALA A 113      37.688   6.753  81.932  1.00 29.18           N
ATOM   1614  CA  ALA A 113      38.547   6.217  80.884  1.00 29.73           C
ATOM   1615  C   ALA A 113      38.065   6.595  79.491  1.00 25.30           C
ATOM   1616  O   ALA A 113      38.570   6.067  78.506  1.00 26.39           O
ATOM   1617  CB  ALA A 113      38.637   4.690  81.009  1.00 35.18           C
ATOM   1618  H   ALA A 113      37.039   6.233  82.169  1.00 35.02           H
ATOM   1619  HA  ALA A 113      39.444   6.581  80.988  1.00 35.67           H
ATOM   1620  HB1 ALA A 113      39.212   4.341  80.307  1.00 42.21           H
ATOM   1621  HB2 ALA A 113      39.015   4.474  81.878  1.00 42.21           H
ATOM   1622  HB3 ALA A 113      37.751   4.303  80.937  1.00 42.21           H
ATOM   1623  N   GLY A 114      37.106   7.503  79.387  1.00 30.77           N
ATOM   1624  CA  GLY A 114      36.485   7.815  78.119  1.00 26.22           C
ATOM   1625  C   GLY A 114      37.227   8.858  77.300  1.00 24.79           C
ATOM   1626  O   GLY A 114      38.346   9.286  77.616  1.00 22.99           O
ATOM   1627  H   GLY A 114      36.791   7.954  80.058  1.00 36.93           H
ATOM   1628  HA2 GLY A 114      36.380   7.013  77.586  1.00 31.47           H
ATOM   1629  HA3 GLY A 114      35.602   8.168  78.306  1.00 31.47           H
ATOM   1630  N   LYS A 115      36.551   9.283  76.227  1.00 29.30           N
ATOM   1631  CA  LYS A 115      37.149  10.175  75.237  1.00 23.55           C
ATOM   1632  C   LYS A 115      37.268  11.596  75.764  1.00 22.74           C
ATOM   1633  O   LYS A 115      38.305  12.236  75.599  1.00 25.31           O
ATOM   1634  CB  LYS A 115      36.317  10.166  73.963  1.00 26.79           C
ATOM   1635  CG  LYS A 115      36.314   8.862  73.244  1.00 30.05           C
ATOM   1636  CD  LYS A 115      37.710   8.396  72.949  1.00 39.43           C
ATOM   1637  H   LYS A 115      35.743   9.043  76.042  1.00 35.16           H
ATOM   1638  HA  LYS A 115      38.043   9.873  75.038  1.00 28.26           H
ATOM   1639  HB2 LYS A 115      36.645  10.846  73.357  1.00 32.15           H
ATOM   1640  HB3 LYS A 115      35.401  10.358  74.206  1.00 32.15           H
ATOM   1641  HG2 LYS A 115      35.837   8.955  72.402  1.00 36.06           H
ATOM   1642  HG3 LYS A 115      35.884   8.195  73.807  1.00 36.06           H
ATOM   1643  HD1 LYS A 115      38.164   9.079  72.435  1.00 47.31           H
ATOM   1644  HD3 LYS A 115      38.179   8.218  73.780  1.00 47.31           H
ATOM   1645  N   ALA A 116      36.219  12.111  76.394  1.00 19.84           N
ATOM   1646  CA  ALA A 116      36.259  13.493  76.869  1.00 22.06           C
ATOM   1647  C   ALA A 116      37.326  13.693  77.928  1.00 20.98           C
ATOM   1648  O   ALA A 116      38.057  14.682  77.903  1.00 18.00           O
ATOM   1649  CB  ALA A 116      34.907  13.909  77.418  1.00 21.47           C
ATOM   1650  H   ALA A 116      35.488  11.683  76.555  1.00 23.81           H
ATOM   1651  HA  ALA A 116      36.479  14.070  76.123  1.00 26.47           H
ATOM   1652  HB1 ALA A 116      34.966  14.816  77.746  1.00 25.77           H
ATOM   1653  HB2 ALA A 116      34.247  13.858  76.706  1.00 25.77           H
ATOM   1654  HB3 ALA A 116      34.668  13.304  78.138  1.00 25.77           H
ATOM   1655  N   ALA A 117      37.426  12.774  78.871  1.00 21.44           N
ATOM   1656  CA  ALA A 117      38.458  12.905  79.892  1.00 21.31           C
ATOM   1657  C   ALA A 117      39.847  12.858  79.271  1.00 23.67           C
ATOM   1658  O   ALA A 117      40.760  13.567  79.718  1.00 21.25           O
ATOM   1659  CB  ALA A 117      38.290  11.809  80.939  1.00 19.83           C
ATOM   1660  H   ALA A 117      36.920  12.077  78.928  1.00 25.73           H
ATOM   1661  HA  ALA A 117      38.365  13.767  80.332  1.00 25.57           H
ATOM   1662  HB1 ALA A 117      38.960  11.933  81.629  1.00 23.80           H
ATOM   1663  HB2 ALA A 117      37.398  11.877  81.313  1.00 23.80           H
ATOM   1664  HB3 ALA A 117      38.420  10.950  80.508  1.00 23.80           H
ATOM   1665  N   ALA A 118      40.012  12.065  78.210  1.00 22.45           N
ATOM   1666  CA  ALA A 118      41.293  11.991  77.519  1.00 19.02           C
ATOM   1667  C   ALA A 118      41.544  13.270  76.730  1.00 19.37           C
ATOM   1668  O   ALA A 118      42.669  13.774  76.676  1.00 21.70           O
ATOM   1669  CB  ALA A 118      41.323  10.783  76.569  1.00 26.64           C
ATOM   1670  H   ALA A 118      39.391  11.587  77.870  1.00 26.93           H
ATOM   1671  HA  ALA A 118      42.000  11.885  78.171  1.00 22.82           H
ATOM   1672  HB1 ALA A 118      42.185  10.731  76.126  1.00 31.97           H
ATOM   1673  HB2 ALA A 118      41.176   9.976  77.083  1.00 31.97           H
ATOM   1674  HB3 ALA A 118      40.621  10.879  75.903  1.00 31.97           H
ATOM   1675  N   TRP A 119      40.493  13.812  76.129  1.00 17.71           N
ATOM   1676  CA  TRP A 119      40.608  15.068  75.393  1.00 18.78           C
ATOM   1677  C   TRP A 119      41.048  16.193  76.325  1.00 19.97           C
ATOM   1678  O   TRP A 119      41.981  16.944  76.020  1.00 16.66           O
ATOM   1679  CB  TRP A 119      39.263  15.367  74.734  1.00 19.03           C
ATOM   1680  CG  TRP A 119      39.149  16.626  74.029  1.00 18.01           C
ATOM   1681  CD1 TRP A 119      39.486  16.854  72.749  1.00 18.37           C
ATOM   1682  CD2 TRP A 119      38.632  17.863  74.543  1.00 16.71           C
ATOM   1683  NE1 TRP A 119      39.218  18.152  72.420  1.00 21.06           N
ATOM   1684  CE2 TRP A 119      38.667  18.788  73.493  1.00 18.52           C
ATOM   1685  CE3 TRP A 119      38.118  18.261  75.775  1.00 16.47           C
ATOM   1686  CZ2 TRP A 119      38.239  20.112  73.636  1.00 18.83           C
ATOM   1687  CZ3 TRP A 119      37.676  19.579  75.924  1.00 23.77           C
ATOM   1688  CH2 TRP A 119      37.741  20.488  74.850  1.00 24.36           C
ATOM   1689  H   TRP A 119      39.700  13.474  76.139  1.00 21.26           H
ATOM   1690  HA  TRP A 119      41.267  14.988  74.693  1.00 22.54           H
ATOM   1691  HB2 TRP A 119      39.057  14.667  74.100  1.00 22.84           H
ATOM   1692  HB3 TRP A 119      38.581  15.372  75.422  1.00 22.84           H
ATOM   1693  HD1 TRP A 119      39.855  16.222  72.172  1.00 22.05           H
ATOM   1694  HE1 TRP A 119      39.353  18.506  71.652  1.00 25.27           H
ATOM   1695  HE3 TRP A 119      38.062  17.653  76.485  1.00 19.76           H
ATOM   1696  HZ2 TRP A 119      38.295  20.710  72.918  1.00 22.60           H
ATOM   1697  HZ3 TRP A 119      37.331  19.851  76.748  1.00 28.53           H
ATOM   1698  HH2 TRP A 119      37.452  21.367  74.960  1.00 29.23           H
ATOM   1699  N   VAL A 120      40.413  16.290  77.501  1.00 20.43           N
ATOM   1700  CA  VAL A 120      40.763  17.348  78.446  1.00 16.49           C
ATOM   1701  C   VAL A 120      42.256  17.308  78.754  1.00 20.95           C
ATOM   1702  O   VAL A 120      42.929  18.340  78.862  1.00 18.35           O
ATOM   1703  CB  VAL A 120      39.943  17.209  79.744  1.00 17.82           C
ATOM   1704  CG1 VAL A 120      40.485  18.177  80.786  1.00 18.22           C
ATOM   1705  CG2 VAL A 120      38.462  17.439  79.514  1.00 18.87           C
ATOM   1706  H   VAL A 120      39.784  15.758  77.768  1.00 24.52           H
ATOM   1707  HA  VAL A 120      40.559  18.205  78.038  1.00 19.78           H
ATOM   1708  HB  VAL A 120      40.051  16.304  80.076  1.00 21.38           H
ATOM   1709 HG11 VAL A 120      39.931  18.093  81.580  1.00 21.87           H
ATOM   1710 HG12 VAL A 120      41.404  17.963  81.001  1.00 21.87           H
ATOM   1711 HG13 VAL A 120      40.422  19.079  80.444  1.00 21.87           H
ATOM   1712 HG21 VAL A 120      37.999  17.320  80.359  1.00 22.65           H
ATOM   1713 HG22 VAL A 120      38.307  18.338  79.175  1.00 22.65           H
ATOM   1714 HG23 VAL A 120      38.143  16.786  78.872  1.00 22.65           H
ATOM   1715  N   GLN A 121      42.791  16.115  78.914  1.00 19.69           N
ATOM   1716  CA  GLN A 121      44.204  15.998  79.243  1.00 25.01           C
ATOM   1717  C   GLN A 121      45.089  16.477  78.093  1.00 27.33           C
ATOM   1718  O   GLN A 121      46.073  17.187  78.331  1.00 26.23           O
ATOM   1719  CB  GLN A 121      44.495  14.552  79.620  1.00 30.57           C
ATOM   1720  CG  GLN A 121      45.817  14.338  80.272  1.00 43.65           C
ATOM   1721  CD  GLN A 121      45.891  13.020  81.013  1.00 41.82           C
ATOM   1722  OE1 GLN A 121      46.226  12.991  82.184  1.00 44.91           O
ATOM   1723  NE2 GLN A 121      45.589  11.920  80.326  1.00 53.69           N
ATOM   1724  H   GLN A 121      42.363  15.364  78.839  1.00 23.63           H
ATOM   1725  HA  GLN A 121      44.392  16.550  80.017  1.00 30.02           H
ATOM   1726  HB2 GLN A 121      43.813  14.252  80.244  1.00 36.69           H
ATOM   1727  HB3 GLN A 121      44.470  14.008  78.817  1.00 36.69           H
ATOM   1728  HG2 GLN A 121      46.509  14.342  79.591  1.00 52.38           H
ATOM   1729  HG3 GLN A 121      45.963  15.042  80.916  1.00 52.38           H
ATOM   1730 HE21 GLN A 121      45.391  11.965  79.490  1.00 64.43           H
ATOM   1731 HE22 GLN A 121      45.605  11.157  80.728  1.00 64.43           H
ATOM   1732  N   ARG A 122      44.719  16.114  76.845  1.00 20.73           N
ATOM   1733  CA  ARG A 122      45.441  16.507  75.629  1.00 29.11           C
ATOM   1734  C   ARG A 122      45.408  18.008  75.414  1.00 20.86           C
ATOM   1735  O   ARG A 122      46.349  18.590  74.871  1.00 18.19           O
ATOM   1736  CB  ARG A 122      44.800  15.858  74.375  1.00 24.85           C
ATOM   1737  CG  ARG A 122      44.845  14.399  74.307  1.00 33.22           C
ATOM   1738  CD  ARG A 122      44.846  13.960  72.841  1.00 25.60           C
ATOM   1739  NE  ARG A 122      43.661  14.322  72.078  1.00 24.56           N
ATOM   1740  CZ  ARG A 122      42.475  13.740  72.212  1.00 19.92           C
ATOM   1741  NH1 ARG A 122      42.279  12.835  73.141  1.00 26.52           N
ATOM   1742  NH2 ARG A 122      41.462  14.097  71.440  1.00 26.59           N1+
ATOM   1743  H   ARG A 122      44.028  15.627  76.686  1.00 24.87           H
ATOM   1744  HA  ARG A 122      46.365  16.221  75.688  1.00 34.93           H
ATOM   1745  HB2 ARG A 122      43.863  16.099  74.332  1.00 29.82           H
ATOM   1746  HB3 ARG A 122      45.235  16.197  73.578  1.00 29.82           H
ATOM   1747  HG2 ARG A 122      45.655  14.078  74.740  1.00 39.87           H
ATOM   1748  HG3 ARG A 122      44.060  14.021  74.739  1.00 39.87           H
ATOM   1749  HD2 ARG A 122      45.611  14.348  72.392  1.00 30.72           H
ATOM   1750  HD3 ARG A 122      44.913  12.992  72.818  1.00 30.72           H
ATOM   1751  HE  ARG A 122      43.675  15.055  71.651  1.00 29.48           H
ATOM   1752 HH11 ARG A 122      42.923  12.580  73.650  1.00 31.83           H
ATOM   1753 HH12 ARG A 122      41.495  12.486  73.222  1.00 31.83           H
ATOM   1754 HH21 ARG A 122      41.587  14.709  70.848  1.00 31.91           H
ATOM   1755 HH22 ARG A 122      40.680  13.749  71.547  1.00 31.91           H
ATOM   1756  N   ILE A 123      44.271  18.620  75.699  1.00 19.78           N
ATOM   1757  CA  ILE A 123      44.088  20.042  75.427  1.00 20.18           C
ATOM   1758  C   ILE A 123      44.723  20.887  76.525  1.00 19.53           C
ATOM   1759  O   ILE A 123      45.587  21.736  76.266  1.00 19.54           O
ATOM   1760  CB  ILE A 123      42.590  20.362  75.281  1.00 19.05           C
ATOM   1761  CG1 ILE A 123      41.976  19.562  74.161  1.00 25.69           C
ATOM   1762  CG2 ILE A 123      42.393  21.854  75.080  1.00 27.94           C
ATOM   1763  CD1 ILE A 123      42.503  19.901  72.771  1.00 26.49           C
ATOM   1764  H   ILE A 123      43.584  18.223  76.043  1.00 23.74           H
ATOM   1765  HA  ILE A 123      44.523  20.267  74.589  1.00 24.22           H
ATOM   1766  HB  ILE A 123      42.136  20.103  76.098  1.00 22.86           H
ATOM   1767 HG12 ILE A 123      42.137  18.618  74.316  1.00 30.83           H
ATOM   1768 HG13 ILE A 123      41.023  19.738  74.170  1.00 30.83           H
ATOM   1769 HG21 ILE A 123      41.443  22.023  74.997  1.00 33.53           H
ATOM   1770 HG22 ILE A 123      42.731  22.323  75.860  1.00 33.53           H
ATOM   1771 HG23 ILE A 123      42.857  22.150  74.286  1.00 33.53           H
ATOM   1772 HD11 ILE A 123      42.045  19.338  72.128  1.00 31.79           H
ATOM   1773 HD12 ILE A 123      42.323  20.836  72.577  1.00 31.79           H
ATOM   1774 HD13 ILE A 123      43.457  19.724  72.738  1.00 31.79           H
ATOM   1775  N   GLU A 124      44.301  20.668  77.775  1.00 16.03           N
ATOM   1776  CA  GLU A 124      44.660  21.590  78.845  1.00 19.05           C
ATOM   1777  C   GLU A 124      46.134  21.501  79.235  1.00 17.15           C
ATOM   1778  O   GLU A 124      46.788  22.525  79.428  1.00 20.22           O
ATOM   1779  CB  GLU A 124      43.772  21.333  80.062  1.00 19.78           C
ATOM   1780  CG  GLU A 124      42.287  21.555  79.721  1.00 25.22           C
ATOM   1781  CD  GLU A 124      41.556  22.317  80.820  1.00 29.17           C
ATOM   1782  OE1 GLU A 124      40.341  22.045  81.014  1.00 25.04           O
ATOM   1783  OE2 GLU A 124      42.210  23.165  81.492  1.00 25.65           O1-
ATOM   1784  H   GLU A 124      43.777  20.022  78.002  1.00 19.24           H
ATOM   1785  HA  GLU A 124      44.507  22.496  78.540  1.00 22.86           H
ATOM   1786  HB2 GLU A 124      43.907  20.428  80.386  1.00 23.74           H
ATOM   1787  HB3 GLU A 124      44.007  21.959  80.764  1.00 23.74           H
ATOM   1788  HG2 GLU A 124      42.201  22.027  78.878  1.00 30.26           H
ATOM   1789  HG3 GLU A 124      41.862  20.685  79.649  1.00 30.26           H
ATOM   1790  N   PHE A 125      46.662  20.292  79.430  1.00 16.88           N
ATOM   1791  CA  PHE A 125      48.040  20.172  79.873  1.00 17.51           C
ATOM   1792  C   PHE A 125      49.034  20.447  78.750  1.00 26.99           C
ATOM   1793  O   PHE A 125      50.001  21.192  78.940  1.00 30.04           O
ATOM   1794  CB  PHE A 125      48.260  18.789  80.489  1.00 21.35           C
ATOM   1795  CG  PHE A 125      47.499  18.572  81.781  1.00 23.34           C
ATOM   1796  CD1 PHE A 125      46.847  17.363  82.031  1.00 27.60           C
ATOM   1797  CD2 PHE A 125      47.429  19.570  82.751  1.00 24.83           C
ATOM   1798  CE1 PHE A 125      46.141  17.156  83.222  1.00 24.92           C
ATOM   1799  CE2 PHE A 125      46.707  19.339  83.966  1.00 25.80           C
ATOM   1800  CZ  PHE A 125      46.077  18.139  84.170  1.00 26.06           C
ATOM   1801  H   PHE A 125      46.252  19.539  79.324  1.00 20.26           H
ATOM   1802  HA  PHE A 125      48.198  20.842  80.551  1.00 21.01           H
ATOM   1803  HB2 PHE A 125      47.961  18.115  79.858  1.00 25.63           H
ATOM   1804  HB3 PHE A 125      49.200  18.670  80.691  1.00 25.63           H
ATOM   1805  HD1 PHE A 125      46.882  16.682  81.399  1.00 33.13           H
ATOM   1806  HD2 PHE A 125      47.856  20.388  82.611  1.00 29.80           H
ATOM   1807  HE1 PHE A 125      45.711  16.347  83.383  1.00 29.91           H
ATOM   1808  HE2 PHE A 125      46.647  19.996  84.624  1.00 30.96           H
ATOM   1809  HZ  PHE A 125      45.607  17.991  84.959  1.00 31.27           H
ATOM   1810  N   ALA A 126      48.826  19.862  77.569  1.00 20.50           N
ATOM   1811  CA  ALA A 126      49.842  20.008  76.532  1.00 20.57           C
ATOM   1812  C   ALA A 126      49.635  21.271  75.703  1.00 21.25           C
ATOM   1813  O   ALA A 126      50.535  22.107  75.604  1.00 23.37           O
ATOM   1814  CB  ALA A 126      49.851  18.780  75.642  1.00 24.60           C
ATOM   1815  H   ALA A 126      48.132  19.388  77.362  1.00 24.60           H
ATOM   1816  HA  ALA A 126      50.711  20.069  76.952  1.00 24.68           H
ATOM   1817  HB1 ALA A 126      50.503  18.910  74.938  1.00 29.52           H
ATOM   1818  HB2 ALA A 126      50.082  18.013  76.192  1.00 29.52           H
ATOM   1819  HB3 ALA A 126      48.964  18.667  75.264  1.00 29.52           H
ATOM   1820  N   ARG A 127      48.446  21.445  75.141  1.00 19.54           N
ATOM   1821  CA  ARG A 127      48.225  22.553  74.213  1.00 24.22           C
ATOM   1822  C   ARG A 127      48.144  23.889  74.916  1.00 19.36           C
ATOM   1823  O   ARG A 127      48.646  24.894  74.398  1.00 20.64           O
ATOM   1824  CB  ARG A 127      46.941  22.327  73.385  1.00 17.37           C
ATOM   1825  CG  ARG A 127      47.030  21.134  72.516  1.00 18.49           C
ATOM   1826  CD  ARG A 127      45.886  21.055  71.474  1.00 22.02           C
ATOM   1827  NE  ARG A 127      45.975  22.051  70.429  1.00 22.35           N
ATOM   1828  CZ  ARG A 127      45.164  22.106  69.370  1.00 20.82           C
ATOM   1829  NH1 ARG A 127      45.344  23.042  68.470  1.00 24.94           N
ATOM   1830  NH2 ARG A 127      44.173  21.237  69.208  1.00 20.21           N1+
ATOM   1831  H   ARG A 127      47.768  20.923  75.260  1.00 23.45           H
ATOM   1832  HA  ARG A 127      48.987  22.598  73.611  1.00 29.06           H
ATOM   1833  HB2 ARG A 127      46.179  22.208  73.971  1.00 20.85           H
ATOM   1834  HB3 ARG A 127      46.789  23.101  72.822  1.00 20.85           H
ATOM   1835  HG2 ARG A 127      47.883  21.160  72.052  1.00 22.19           H
ATOM   1836  HG3 ARG A 127      46.993  20.340  73.070  1.00 22.19           H
ATOM   1837  HD2 ARG A 127      45.907  20.186  71.050  1.00 26.42           H
ATOM   1838  HD3 ARG A 127      45.039  21.184  71.926  1.00 26.42           H
ATOM   1839  HE  ARG A 127      46.603  22.638  70.494  1.00 26.82           H
ATOM   1840 HH11 ARG A 127      45.981  23.613  68.563  1.00 29.93           H
ATOM   1841 HH12 ARG A 127      44.822  23.084  67.785  1.00 29.93           H
ATOM   1842 HH21 ARG A 127      44.040  20.616  69.789  1.00 24.25           H
ATOM   1843 HH22 ARG A 127      43.660  21.289  68.520  1.00 24.25           H
ATOM   1844  N   LEU A 128      47.424  23.957  76.043  1.00 20.66           N
ATOM   1845  CA  LEU A 128      47.271  25.200  76.786  1.00 25.58           C
ATOM   1846  C   LEU A 128      48.383  25.410  77.813  1.00 23.57           C
ATOM   1847  O   LEU A 128      48.573  26.541  78.290  1.00 21.16           O
ATOM   1848  CB  LEU A 128      45.904  25.220  77.495  1.00 24.26           C
ATOM   1849  CG  LEU A 128      44.711  25.134  76.534  1.00 25.69           C
ATOM   1850  CD1 LEU A 128      43.373  25.197  77.304  1.00 22.15           C
ATOM   1851  CD2 LEU A 128      44.752  26.277  75.517  1.00 23.07           C
ATOM   1852  H   LEU A 128      47.016  23.292  76.390  1.00 24.79           H
ATOM   1853  HA  LEU A 128      47.292  25.945  76.167  1.00 30.70           H
ATOM   1854  HB2 LEU A 128      45.842  24.456  78.096  1.00 29.11           H
ATOM   1855  HB3 LEU A 128      45.811  26.032  78.020  1.00 29.11           H
ATOM   1856  HG  LEU A 128      44.750  24.287  76.060  1.00 30.82           H
ATOM   1857 HD11 LEU A 128      42.626  25.167  76.686  1.00 26.58           H
ATOM   1858 HD12 LEU A 128      43.328  24.444  77.919  1.00 26.58           H
ATOM   1859 HD13 LEU A 128      43.345  26.026  77.808  1.00 26.58           H
ATOM   1860 HD21 LEU A 128      43.963  26.220  74.958  1.00 27.68           H
ATOM   1861 HD22 LEU A 128      44.753  27.121  75.994  1.00 27.68           H
ATOM   1862 HD23 LEU A 128      45.554  26.200  74.979  1.00 27.68           H
ATOM   1863  N   GLY A 129      49.106  24.348  78.167  1.00 19.72           N
ATOM   1864  CA  GLY A 129      50.242  24.467  79.073  1.00 25.06           C
ATOM   1865  C   GLY A 129      49.906  24.641  80.540  1.00 26.45           C
ATOM   1866  O   GLY A 129      50.667  25.309  81.286  1.00 20.18           O
ATOM   1867  H   GLY A 129      48.941  23.546  77.897  1.00 23.66           H
ATOM   1868  HA2 GLY A 129      50.779  23.663  78.983  1.00 30.07           H
ATOM   1869  HA3 GLY A 129      50.785  25.227  78.799  1.00 30.07           H
ATOM   1870  N   LEU A 130      48.783  24.077  80.991  1.00 19.33           N
ATOM   1871  CA  LEU A 130      48.432  24.184  82.395  1.00 19.08           C
ATOM   1872  C   LEU A 130      49.309  23.224  83.198  1.00 22.68           C
ATOM   1873  O   LEU A 130      49.346  22.029  82.887  1.00 19.17           O
ATOM   1874  CB  LEU A 130      46.949  23.894  82.620  1.00 17.53           C
ATOM   1875  CG  LEU A 130      46.170  25.141  82.171  1.00 23.48           C
ATOM   1876  CD1 LEU A 130      44.880  24.815  81.463  1.00 36.90           C
ATOM   1877  CD2 LEU A 130      46.011  26.021  83.381  1.00 17.89           C
ATOM   1878  H   LEU A 130      48.224  23.640  80.501  1.00 23.19           H
ATOM   1879  HA  LEU A 130      48.599  25.106  82.658  1.00 22.90           H
ATOM   1880  HB2 LEU A 130      46.664  23.136  82.090  1.00 21.04           H
ATOM   1881  HB3 LEU A 130      46.776  23.734  83.558  1.00 21.04           H
ATOM   1882  HG  LEU A 130      46.683  25.641  81.518  1.00 28.17           H
ATOM   1883 HD11 LEU A 130      44.436  25.638  81.199  1.00 44.28           H
ATOM   1884 HD12 LEU A 130      45.074  24.282  80.672  1.00 44.28           H
ATOM   1885 HD13 LEU A 130      44.314  24.312  82.075  1.00 44.28           H
ATOM   1886 HD21 LEU A 130      45.569  26.848  83.132  1.00 21.47           H
ATOM   1887 HD22 LEU A 130      45.479  25.546  84.036  1.00 21.47           H
ATOM   1888 HD23 LEU A 130      46.888  26.223  83.737  1.00 21.47           H
ATOM   1889  N   PRO A 131      50.039  23.702  84.199  1.00 19.20           N
ATOM   1890  CA  PRO A 131      50.882  22.802  84.995  1.00 22.58           C
ATOM   1891  C   PRO A 131      50.053  21.675  85.589  1.00 23.60           C
ATOM   1892  O   PRO A 131      48.937  21.878  86.076  1.00 23.55           O
ATOM   1893  CB  PRO A 131      51.456  23.732  86.078  1.00 21.18           C
ATOM   1894  CG  PRO A 131      51.386  25.088  85.476  1.00 22.26           C
ATOM   1895  CD  PRO A 131      50.103  25.083  84.686  1.00 21.49           C
ATOM   1896  HA  PRO A 131      51.592  22.431  84.452  1.00 27.09           H
ATOM   1897  HB2 PRO A 131      50.895  23.704  86.865  1.00 25.42           H
ATOM   1898  HB3 PRO A 131      52.370  23.479  86.287  1.00 25.42           H
ATOM   1899  HG2 PRO A 131      51.376  25.773  86.156  1.00 26.71           H
ATOM   1900  HG3 PRO A 131      52.134  25.206  84.865  1.00 26.71           H
ATOM   1901  HD2 PRO A 131      49.339  25.261  85.262  1.00 25.79           H
ATOM   1902  HD3 PRO A 131      50.139  25.713  83.946  1.00 25.79           H
ATOM   1903  N   LYS A 132      50.589  20.473  85.503  1.00 25.23           N
ATOM   1904  CA  LYS A 132      49.923  19.345  86.105  1.00 26.30           C
ATOM   1905  C   LYS A 132      50.054  19.405  87.629  1.00 25.21           C
ATOM   1906  O   LYS A 132      51.127  19.673  88.154  1.00 21.32           O
ATOM   1907  CB  LYS A 132      50.513  18.038  85.611  1.00 27.40           C
ATOM   1908  CG  LYS A 132      50.318  17.827  84.132  1.00 29.52           C
ATOM   1909  CD  LYS A 132      50.493  16.382  83.710  1.00 40.11           C
ATOM   1910  CE  LYS A 132      49.465  15.468  84.331  1.00 44.96           C
ATOM   1911  NZ  LYS A 132      49.690  14.043  83.952  1.00 54.31           N1+
ATOM   1912  H   LYS A 132      51.334  20.295  85.100  1.00 30.28           H
ATOM   1913  HA  LYS A 132      48.988  19.388  85.852  1.00 31.57           H
ATOM   1914  HB2 LYS A 132      51.462  18.032  85.791  1.00 32.88           H
ATOM   1915  HB3 LYS A 132      50.083  17.319  86.092  1.00 32.88           H
ATOM   1916  HG2 LYS A 132      49.416  18.093  83.891  1.00 35.42           H
ATOM   1917  HG3 LYS A 132      50.962  18.362  83.642  1.00 35.42           H
ATOM   1918  HD2 LYS A 132      50.338  16.326  82.758  1.00 48.13           H
ATOM   1919  HD3 LYS A 132      51.386  16.075  83.937  1.00 48.13           H
ATOM   1920  HE2 LYS A 132      49.523  15.529  85.292  1.00 53.96           H
ATOM   1921  HE3 LYS A 132      48.580  15.727  84.027  1.00 53.96           H
ATOM   1922  HZ1 LYS A 132      49.578  13.521  84.668  1.00 65.17           H
ATOM   1923  HZ2 LYS A 132      49.116  13.794  83.319  1.00 65.17           H
ATOM   1924  HZ3 LYS A 132      50.522  13.939  83.650  1.00 65.17           H
ATOM   1925  N   PRO A 133      48.981  19.137  88.355  1.00 24.68           N
ATOM   1926  CA  PRO A 133      49.066  19.198  89.818  1.00 25.32           C
ATOM   1927  C   PRO A 133      49.860  18.025  90.388  1.00 26.19           C
ATOM   1928  O   PRO A 133      49.808  16.896  89.891  1.00 23.81           O
ATOM   1929  CB  PRO A 133      47.596  19.164  90.241  1.00 21.44           C
ATOM   1930  CG  PRO A 133      46.931  18.418  89.155  1.00 26.39           C
ATOM   1931  CD  PRO A 133      47.614  18.857  87.905  1.00 23.47           C
ATOM   1932  HA  PRO A 133      49.479  20.029  90.098  1.00 30.38           H
ATOM   1933  HB2 PRO A 133      47.503  18.708  91.090  1.00 25.73           H
ATOM   1934  HB3 PRO A 133      47.244  20.067  90.282  1.00 25.73           H
ATOM   1935  HG2 PRO A 133      47.079  17.466  89.275  1.00 31.66           H
ATOM   1936  HG3 PRO A 133      45.987  18.627  89.135  1.00 31.66           H
ATOM   1937  HD2 PRO A 133      47.613  18.154  87.235  1.00 28.17           H
ATOM   1938  HD3 PRO A 133      47.212  19.677  87.572  1.00 28.17           H
ATOM   1939  N   ASP A 134      50.641  18.321  91.426  1.00 25.83           N
ATOM   1940  CA  ASP A 134      51.326  17.259  92.163  1.00 24.27           C
ATOM   1941  C   ASP A 134      50.331  16.348  92.856  1.00 22.14           C
ATOM   1942  O   ASP A 134      50.514  15.134  92.895  1.00 28.46           O
ATOM   1943  CB  ASP A 134      52.267  17.865  93.196  1.00 27.51           C
ATOM   1944  CG  ASP A 134      53.299  18.720  92.552  1.00 29.66           C
ATOM   1945  OD1 ASP A 134      54.196  18.137  91.932  1.00 37.36           O
ATOM   1946  OD2 ASP A 134      53.152  19.962  92.575  1.00 31.05           O1-
ATOM   1947  H   ASP A 134      50.773  19.121  91.732  1.00 30.99           H
ATOM   1948  HA  ASP A 134      51.852  16.728  91.541  1.00 29.13           H
ATOM   1949  HB2 ASP A 134      51.749  18.410  93.808  1.00 33.01           H
ATOM   1950  HB3 ASP A 134      52.720  17.158  93.681  1.00 33.01           H
ATOM   1951  N   TRP A 135      49.275  16.916  93.396  1.00 20.77           N
ATOM   1952  CA  TRP A 135      48.238  16.148  94.050  1.00 23.29           C
ATOM   1953  C   TRP A 135      46.890  16.688  93.614  1.00 21.46           C
ATOM   1954  O   TRP A 135      46.675  17.901  93.561  1.00 20.57           O
ATOM   1955  CB  TRP A 135      48.355  16.254  95.599  1.00 23.74           C
ATOM   1956  CG  TRP A 135      49.496  15.513  96.240  1.00 27.05           C
ATOM   1957  CD1 TRP A 135      50.706  16.035  96.664  1.00 33.44           C
ATOM   1958  CD2 TRP A 135      49.525  14.124  96.573  1.00 31.05           C
ATOM   1959  NE1 TRP A 135      51.468  15.044  97.231  1.00 30.94           N
ATOM   1960  CE2 TRP A 135      50.773  13.865  97.193  1.00 34.41           C
ATOM   1961  CE3 TRP A 135      48.609  13.073  96.428  1.00 29.64           C
ATOM   1962  CZ2 TRP A 135      51.138  12.594  97.642  1.00 30.97           C
ATOM   1963  CZ3 TRP A 135      48.970  11.798  96.880  1.00 29.49           C
ATOM   1964  CH2 TRP A 135      50.223  11.575  97.472  1.00 36.48           C
ATOM   1965  H   TRP A 135      49.133  17.766  93.387  1.00 24.92           H
ATOM   1966  HA  TRP A 135      48.297  15.211  93.783  1.00 27.95           H
ATOM   1967  HB2 TRP A 135      48.475  17.185  95.825  1.00 28.48           H
ATOM   1968  HB3 TRP A 135      47.532  15.938  96.004  1.00 28.48           H
ATOM   1969  HD1 TRP A 135      50.975  16.926  96.576  1.00 40.13           H
ATOM   1970  HE1 TRP A 135      52.266  15.140  97.550  1.00 37.13           H
ATOM   1971  HE3 TRP A 135      47.776  13.220  96.031  1.00 35.57           H
ATOM   1972  HZ2 TRP A 135      51.969  12.443  98.037  1.00 37.17           H
ATOM   1973  HZ3 TRP A 135      48.371  11.089  96.781  1.00 35.38           H
ATOM   1974  HH2 TRP A 135      50.437  10.715  97.764  1.00 43.78           H
ATOM   1975  N   GLN A 136      45.946  15.795  93.399  1.00 24.49           N
ATOM   1976  CA  GLN A 136      44.561  16.197  93.245  1.00 21.28           C
ATOM   1977  C   GLN A 136      43.820  15.565  94.412  1.00 19.06           C
ATOM   1978  O   GLN A 136      43.868  14.349  94.596  1.00 19.85           O
ATOM   1979  CB  GLN A 136      44.019  15.759  91.883  1.00 19.26           C
ATOM   1980  CG  GLN A 136      44.722  16.481  90.723  1.00 22.37           C
ATOM   1981  CD  GLN A 136      44.377  15.914  89.367  1.00 21.21           C
ATOM   1982  OE1 GLN A 136      43.368  16.268  88.768  1.00 21.25           O
ATOM   1983  NE2 GLN A 136      45.228  15.043  88.870  1.00 21.39           N
ATOM   1984  H   GLN A 136      46.074  14.936  93.383  1.00 29.39           H
ATOM   1985  HA  GLN A 136      44.474  17.168  93.314  1.00 25.54           H
ATOM   1986  HB2 GLN A 136      44.181  14.810  91.796  1.00 23.11           H
ATOM   1987  HB3 GLN A 136      43.070  15.939  91.843  1.00 23.11           H
ATOM   1988  HG2 GLN A 136      44.498  17.424  90.736  1.00 26.84           H
ATOM   1989  HG3 GLN A 136      45.680  16.373  90.843  1.00 26.84           H
ATOM   1990 HE21 GLN A 136      45.922  14.800  89.311  1.00 25.67           H
ATOM   1991 HE22 GLN A 136      45.088  14.721  88.080  1.00 25.67           H
ATOM   1992  N   VAL A 137      43.200  16.396  95.233  1.00 19.34           N
ATOM   1993  CA  VAL A 137      42.482  15.948  96.404  1.00 20.47           C
ATOM   1994  C   VAL A 137      41.001  16.029  96.128  1.00 22.35           C
ATOM   1995  O   VAL A 137      40.439  17.129  96.009  1.00 17.35           O
ATOM   1996  CB  VAL A 137      42.827  16.797  97.632  1.00 21.85           C
ATOM   1997  CG1 VAL A 137      42.086  16.257  98.868  1.00 25.50           C
ATOM   1998  CG2 VAL A 137      44.320  16.820  97.825  1.00 19.77           C
ATOM   1999  H   VAL A 137      43.200  17.252  95.138  1.00 23.21           H
ATOM   2000  HA  VAL A 137      42.722  15.026  96.593  1.00 24.56           H
ATOM   2001  HB  VAL A 137      42.526  17.708  97.480  1.00 26.22           H
ATOM   2002 HG11 VAL A 137      42.312  16.809  99.634  1.00 30.60           H
ATOM   2003 HG12 VAL A 137      41.130  16.284  98.724  1.00 30.60           H
ATOM   2004 HG13 VAL A 137      42.378  15.345  99.020  1.00 30.60           H
ATOM   2005 HG21 VAL A 137      44.518  17.370  98.603  1.00 23.73           H
ATOM   2006 HG22 VAL A 137      44.648  15.919  97.952  1.00 23.73           H
ATOM   2007 HG23 VAL A 137      44.735  17.218  97.042  1.00 23.73           H
ATOM   2008  N   LEU A 138      40.363  14.867  96.122  1.00 20.84           N
ATOM   2009  CA  LEU A 138      38.932  14.759  95.919  1.00 19.32           C
ATOM   2010  C   LEU A 138      38.197  14.825  97.247  1.00 22.60           C
ATOM   2011  O   LEU A 138      38.393  13.972  98.121  1.00 21.07           O
ATOM   2012  CB  LEU A 138      38.603  13.464  95.178  1.00 22.40           C
ATOM   2013  CG  LEU A 138      37.119  13.196  95.028  1.00 24.78           C
ATOM   2014  CD1 LEU A 138      36.422  14.363  94.283  1.00 24.89           C
ATOM   2015  CD2 LEU A 138      36.954  11.880  94.311  1.00 23.10           C
ATOM   2016  H   LEU A 138      40.754  14.105  96.215  1.00 25.01           H
ATOM   2017  HA  LEU A 138      38.637  15.513  95.377  1.00 23.19           H
ATOM   2018  HB2 LEU A 138      38.969  13.529  94.281  1.00 26.88           H
ATOM   2019  HB3 LEU A 138      39.006  12.712  95.641  1.00 26.88           H
ATOM   2020  HG  LEU A 138      36.715  13.120  95.909  1.00 29.74           H
ATOM   2021 HD11 LEU A 138      35.475  14.173  94.200  1.00 29.87           H
ATOM   2022 HD12 LEU A 138      36.536  15.189  94.783  1.00 29.87           H
ATOM   2023 HD13 LEU A 138      36.821  14.454  93.402  1.00 29.87           H
ATOM   2024 HD21 LEU A 138      36.001  11.700  94.225  1.00 27.72           H
ATOM   2025 HD22 LEU A 138      37.358  11.947  93.431  1.00 27.72           H
ATOM   2026 HD23 LEU A 138      37.389  11.184  94.820  1.00 27.72           H
ATOM   2027  N   LEU A 139      37.334  15.832  97.381  1.00 21.16           N
ATOM   2028  CA  LEU A 139      36.497  15.996  98.562  1.00 21.40           C
ATOM   2029  C   LEU A 139      35.188  15.295  98.236  1.00 24.02           C
ATOM   2030  O   LEU A 139      34.189  15.901  97.859  1.00 25.10           O
ATOM   2031  CB  LEU A 139      36.315  17.472  98.903  1.00 24.84           C
ATOM   2032  CG  LEU A 139      35.542  17.833 100.171  1.00 30.36           C
ATOM   2033  CD1 LEU A 139      36.113  17.145 101.412  1.00 31.94           C
ATOM   2034  CD2 LEU A 139      35.534  19.341 100.378  1.00 29.58           C
ATOM   2035  H   LEU A 139      37.225  16.453  96.793  1.00 25.39           H
ATOM   2036  HA  LEU A 139      36.918  15.554  99.318  1.00 25.68           H
ATOM   2037  HB2 LEU A 139      37.194  17.876  98.968  1.00 29.81           H
ATOM   2038  HB3 LEU A 139      35.832  17.889  98.174  1.00 29.81           H
ATOM   2039  HG  LEU A 139      34.620  17.545 100.064  1.00 36.43           H
ATOM   2040 HD11 LEU A 139      35.600  17.416 102.187  1.00 38.33           H
ATOM   2041 HD12 LEU A 139      36.052  16.184 101.291  1.00 38.33           H
ATOM   2042 HD13 LEU A 139      37.043  17.401 101.530  1.00 38.33           H
ATOM   2043 HD21 LEU A 139      35.038  19.538 101.185  1.00 35.49           H
ATOM   2044 HD22 LEU A 139      36.452  19.649 100.470  1.00 35.49           H
ATOM   2045 HD23 LEU A 139      35.119  19.767  99.613  1.00 35.49           H
ATOM   2046  N   ALA A 140      35.238  13.969  98.339  1.00 26.59           N
ATOM   2047  CA  ALA A 140      34.156  13.123  97.857  1.00 24.01           C
ATOM   2048  C   ALA A 140      32.923  13.247  98.725  1.00 26.70           C
ATOM   2049  O   ALA A 140      33.005  13.295  99.957  1.00 28.70           O
ATOM   2050  CB  ALA A 140      34.603  11.664  97.803  1.00 26.34           C
ATOM   2051  H   ALA A 140      35.912  13.534  98.663  1.00 31.91           H
ATOM   2052  HA  ALA A 140      33.916  13.400  96.959  1.00 28.81           H
ATOM   2053  HB1 ALA A 140      33.849  11.127  97.517  1.00 31.61           H
ATOM   2054  HB2 ALA A 140      35.328  11.581  97.160  1.00 31.61           H
ATOM   2055  HB3 ALA A 140      34.902  11.385  98.682  1.00 31.61           H
ATOM   2056  N   VAL A 141      31.772  13.313  98.066  1.00 20.08           N
ATOM   2057  CA  VAL A 141      30.489  13.354  98.747  1.00 21.41           C
ATOM   2058  C   VAL A 141      29.503  12.511  97.939  1.00 31.43           C
ATOM   2059  O   VAL A 141      29.484  12.537  96.701  1.00 22.74           O
ATOM   2060  CB  VAL A 141      30.007  14.808  98.944  1.00 30.12           C
ATOM   2061  CG1 VAL A 141      30.029  15.552  97.653  1.00 29.86           C
ATOM   2062  CG2 VAL A 141      28.619  14.846  99.522  1.00 32.84           C
ATOM   2063  H   VAL A 141      31.715  13.331  97.203  1.00 24.09           H
ATOM   2064  HA  VAL A 141      30.580  12.957  99.622  1.00 25.69           H
ATOM   2065  HB  VAL A 141      30.602  15.268  99.563  1.00 36.15           H
ATOM   2066 HG11 VAL A 141      29.735  16.462  97.814  1.00 35.83           H
ATOM   2067 HG12 VAL A 141      30.936  15.561  97.312  1.00 35.83           H
ATOM   2068 HG13 VAL A 141      29.433  15.120  97.021  1.00 35.83           H
ATOM   2069 HG21 VAL A 141      28.352  15.772  99.637  1.00 39.40           H
ATOM   2070 HG22 VAL A 141      28.000  14.401  98.929  1.00 39.40           H
ATOM   2071 HG23 VAL A 141      28.650  14.403 100.381  1.00 39.40           H
ATOM   2072  N   SER A 142      28.720  11.720  98.648  1.00 22.76           N
ATOM   2073  CA  SER A 142      27.681  10.955  98.001  1.00 22.66           C
ATOM   2074  C   SER A 142      26.628  11.906  97.440  1.00 25.46           C
ATOM   2075  O   SER A 142      26.459  13.029  97.910  1.00 27.58           O
ATOM   2076  CB  SER A 142      27.012  10.011  98.997  1.00 26.71           C
ATOM   2077  OG  SER A 142      26.316  10.796  99.959  1.00 26.48           O
ATOM   2078  H   SER A 142      28.749  11.650  99.510  1.00 27.31           H
ATOM   2079  HA  SER A 142      28.053  10.434  97.269  1.00 27.19           H
ATOM   2080  HB2 SER A 142      26.377   9.437  98.538  1.00 32.05           H
ATOM   2081  HB3 SER A 142      27.698   9.479  99.433  1.00 32.05           H
ATOM   2082  HG  SER A 142      25.972  10.282 100.518  1.00 31.78           H
ATOM   2083  N   ALA A 143      25.878  11.413  96.457  1.00 28.90           N
ATOM   2084  CA  ALA A 143      24.778  12.194  95.912  1.00 33.09           C
ATOM   2085  C   ALA A 143      23.757  12.504  96.993  1.00 34.85           C
ATOM   2086  O   ALA A 143      23.243  13.625  97.072  1.00 33.99           O
ATOM   2087  CB  ALA A 143      24.132  11.433  94.750  1.00 30.36           C
ATOM   2088  H   ALA A 143      25.980  10.635  96.093  1.00 34.69           H
ATOM   2089  HA  ALA A 143      25.118  13.035  95.572  1.00 39.71           H
ATOM   2090  HB1 ALA A 143      23.421  11.973  94.370  1.00 36.43           H
ATOM   2091  HB2 ALA A 143      24.806  11.250  94.077  1.00 36.43           H
ATOM   2092  HB3 ALA A 143      23.764  10.601  95.083  1.00 36.43           H
ATOM   2093  N   GLU A 144      23.467  11.520  97.848  1.00 32.73           N
ATOM   2094  CA  GLU A 144      22.541  11.733  98.954  1.00 33.10           C
ATOM   2095  C   GLU A 144      22.952  12.943  99.783  1.00 32.96           C
ATOM   2096  O   GLU A 144      22.137  13.817 100.082  1.00 33.72           O
ATOM   2097  CB  GLU A 144      22.490  10.475  99.833  1.00 37.93           C
ATOM   2098  CG  GLU A 144      21.975  10.730 101.292  1.00 43.45           C
ATOM   2099  CD  GLU A 144      22.248   9.576 102.299  1.00 48.14           C
ATOM   2100  OE1 GLU A 144      23.257   8.838 102.156  1.00 45.45           O
ATOM   2101  OE2 GLU A 144      21.454   9.438 103.265  1.00 46.61           O1-
ATOM   2102  H   GLU A 144      23.805  10.728  97.811  1.00 39.28           H
ATOM   2103  HA  GLU A 144      21.656  11.904  98.599  1.00 39.72           H
ATOM   2104  HB2 GLU A 144      21.902   9.832  99.406  1.00 45.52           H
ATOM   2105  HB3 GLU A 144      23.387  10.108  99.890  1.00 45.52           H
ATOM   2106  HG2 GLU A 144      22.422  11.504 101.666  1.00 52.14           H
ATOM   2107  HG3 GLU A 144      21.019  10.884 101.262  1.00 52.14           H
ATOM   2108  N   LEU A 145      24.212  12.979 100.195  1.00 34.07           N
ATOM   2109  CA  LEU A 145      24.696  14.057 101.045  1.00 35.12           C
ATOM   2110  C   LEU A 145      24.776  15.367 100.286  1.00 44.04           C
ATOM   2111  O   LEU A 145      24.389  16.426 100.800  1.00 37.43           O
ATOM   2112  CB  LEU A 145      26.071  13.694 101.583  1.00 32.51           C
ATOM   2113  CG  LEU A 145      26.305  14.104 103.025  1.00 46.79           C
ATOM   2114  CD1 LEU A 145      25.388  13.301 103.905  1.00 43.86           C
ATOM   2115  CD2 LEU A 145      27.773  13.906 103.420  1.00 44.57           C
ATOM   2116  H   LEU A 145      24.803  12.375 100.009  1.00 40.89           H
ATOM   2117  HA  LEU A 145      24.083  14.182 101.783  1.00 42.15           H
ATOM   2118  HB2 LEU A 145      26.196  12.737 101.518  1.00 39.02           H
ATOM   2119  HB3 LEU A 145      26.731  14.137 101.046  1.00 39.02           H
ATOM   2120  HG  LEU A 145      26.086  15.045 103.128  1.00 56.14           H
ATOM   2121 HD11 LEU A 145      25.555  13.546 104.830  1.00 52.63           H
ATOM   2122 HD12 LEU A 145      24.464  13.484 103.683  1.00 52.63           H
ATOM   2123 HD13 LEU A 145      25.579  12.358 103.775  1.00 52.63           H
ATOM   2124 HD21 LEU A 145      27.897  14.180 104.343  1.00 53.48           H
ATOM   2125 HD22 LEU A 145      28.009  12.969 103.317  1.00 53.48           H
ATOM   2126 HD23 LEU A 145      28.330  14.448 102.840  1.00 53.48           H
ATOM   2127  N   ALA A 146      25.327  15.316  99.071  1.00 38.21           N
ATOM   2128  CA  ALA A 146      25.334  16.498  98.218  1.00 45.59           C
ATOM   2129  C   ALA A 146      23.917  17.002  97.995  1.00 43.25           C
ATOM   2130  O   ALA A 146      23.653  18.204  98.067  1.00 46.53           O
ATOM   2131  CB  ALA A 146      25.995  16.168  96.886  1.00 41.34           C
ATOM   2132  H   ALA A 146      25.685  14.608  98.726  1.00 45.86           H
ATOM   2133  HA  ALA A 146      25.843  17.202  98.646  1.00 54.71           H
ATOM   2134  HB1 ALA A 146      26.034  16.970  96.344  1.00 49.61           H
ATOM   2135  HB2 ALA A 146      26.890  15.834  97.061  1.00 49.61           H
ATOM   2136  HB3 ALA A 146      25.470  15.482  96.443  1.00 49.61           H
ATOM   2137  N   GLY A 147      22.986  16.086  97.752  1.00 46.23           N
ATOM   2138  CA  GLY A 147      21.601  16.493  97.597  1.00 52.14           C
ATOM   2139  C   GLY A 147      21.089  17.235  98.813  1.00 52.33           C
ATOM   2140  O   GLY A 147      20.373  18.232  98.688  1.00 54.48           O
ATOM   2141  H   GLY A 147      23.132  15.237  97.686  1.00 55.48           H
ATOM   2142  HA2 GLY A 147      21.525  17.077  96.830  1.00 62.57           H
ATOM   2143  HA3 GLY A 147      21.044  15.713  97.448  1.00 62.57           H
ATOM   2144  N   GLU A 148      21.473  16.781 100.008  1.00 52.53           N
ATOM   2145  CA  GLU A 148      20.994  17.421 101.228  1.00 53.29           C
ATOM   2146  C   GLU A 148      21.489  18.857 101.304  1.00 57.23           C
ATOM   2147  O   GLU A 148      20.706  19.790 101.520  1.00 58.35           O
ATOM   2148  CB  GLU A 148      21.446  16.626 102.456  1.00 51.93           C
ATOM   2149  H   GLU A 148      22.028  16.126 100.124  1.00 63.04           H
ATOM   2150  HA  GLU A 148      20.024  17.432 101.221  1.00 63.95           H
ATOM   2151  HB1 GLU A 148      21.134  15.709 102.381  1.00 62.32           H
ATOM   2152  HB3 GLU A 148      21.110  17.047 103.263  1.00 62.32           H
ATOM   2153  N   ARG A 149      22.791  19.056 101.124  1.00 54.01           N
ATOM   2154  CA  ARG A 149      23.350  20.397 101.199  1.00 53.55           C
ATOM   2155  C   ARG A 149      23.549  20.970  99.810  1.00 58.86           C
ATOM   2156  O   ARG A 149      22.588  21.474  99.208  1.00 62.78           O
ATOM   2157  CB  ARG A 149      24.662  20.382 101.976  1.00 54.51           C
ATOM   2158  CG  ARG A 149      25.732  19.510 101.403  1.00 48.83           C
ATOM   2159  CD  ARG A 149      26.771  19.144 102.447  1.00 48.75           C
ATOM   2160  NE  ARG A 149      27.898  18.431 101.863  1.00 54.57           N
ATOM   2161  CZ  ARG A 149      28.847  17.827 102.566  1.00 55.98           C
ATOM   2162  NH1 ARG A 149      28.808  17.837 103.888  1.00 57.45           N
ATOM   2163  NH2 ARG A 149      29.837  17.195 101.944  1.00 64.63           N1+
ATOM   2164  H   ARG A 149      23.363  18.431 100.965  1.00 64.82           H
ATOM   2165  HA  ARG A 149      22.730  20.981 101.663  1.00 64.26           H
ATOM   2166  HB2 ARG A 149      24.474  20.058 102.870  1.00 65.42           H
ATOM   2167  HB3 ARG A 149      25.008  21.287 102.020  1.00 65.42           H
ATOM   2168  HG2 ARG A 149      26.178  19.989 100.688  1.00 58.59           H
ATOM   2169  HG3 ARG A 149      25.341  18.691 101.063  1.00 58.59           H
ATOM   2170  HD2 ARG A 149      26.369  18.581 103.121  1.00 58.49           H
ATOM   2171  HD3 ARG A 149      27.116  19.952 102.853  1.00 58.49           H
ATOM   2172  HE  ARG A 149      27.954  18.400 101.002  1.00 65.49           H
ATOM   2173 HH11 ARG A 149      29.431  17.446 104.337  1.00 68.94           H
ATOM   2174 HH12 ARG A 149      28.176  18.248 104.302  1.00 68.94           H
ATOM   2175 HH21 ARG A 149      30.449  16.800 102.405  1.00 77.55           H
ATOM   2176 HH22 ARG A 149      29.868  17.174 101.081  1.00 77.55           H
ATOM   2177  HC  ARG A 149      24.453  20.939  99.376  1.00 70.64           H
ATOM   2178  N   ARG A 162      22.335  29.075  91.000  1.00 64.83           N
ATOM   2179  CA  ARG A 162      21.532  27.928  90.555  1.00 66.42           C
ATOM   2180  C   ARG A 162      21.448  27.823  89.028  1.00 60.54           C
ATOM   2181  O   ARG A 162      20.410  28.105  88.415  1.00 57.89           O
ATOM   2182  CB  ARG A 162      20.122  28.015  91.142  1.00 69.67           C
ATOM   2183  CG  ARG A 162      20.048  27.723  92.643  1.00 70.00           C
ATOM   2184  CD  ARG A 162      20.249  26.238  92.921  1.00 68.63           C
ATOM   2185  NE  ARG A 162      19.228  25.420  92.261  1.00 67.87           N
ATOM   2186  CZ  ARG A 162      19.144  24.096  92.377  1.00 70.34           C
ATOM   2187  NH1 ARG A 162      20.028  23.443  93.131  1.00 70.43           N
ATOM   2188  NH2 ARG A 162      18.181  23.423  91.741  1.00 66.08           N1+
ATOM   2189  H1  ARG A 162      22.392  29.063  91.960  1.00 77.80           H
ATOM   2190  H2  ARG A 162      21.933  29.897  90.706  1.00 77.80           H
ATOM   2191  HA  ARG A 162      21.942  27.108  90.878  1.00 79.70           H
ATOM   2192  HB2 ARG A 162      19.558  27.370  90.684  1.00 83.60           H
ATOM   2193  HB3 ARG A 162      19.776  28.913  90.994  1.00 83.60           H
ATOM   2194  HG2 ARG A 162      19.171  27.978  92.973  1.00 84.00           H
ATOM   2195  HG3 ARG A 162      20.741  28.221  93.104  1.00 84.00           H
ATOM   2196  HD2 ARG A 162      20.191  26.080  93.875  1.00 82.35           H
ATOM   2197  HD3 ARG A 162      21.120  25.963  92.596  1.00 82.35           H
ATOM   2198  HE  ARG A 162      18.658  25.817  91.751  1.00 81.45           H
ATOM   2199 HH11 ARG A 162      20.654  23.870  93.541  1.00 84.52           H
ATOM   2200 HH12 ARG A 162      19.980  22.585  93.201  1.00 84.52           H
ATOM   2201 HH21 ARG A 162      18.136  22.567  91.814  1.00 79.29           H
ATOM   2202 HH22 ARG A 162      17.611  23.844  91.253  1.00 79.29           H
ATOM   2203  N   ASP A 163      22.542  27.382  88.421  1.00 60.08           N
ATOM   2204  CA  ASP A 163      22.633  27.302  86.971  1.00 54.92           C
ATOM   2205  C   ASP A 163      22.183  25.934  86.446  1.00 53.15           C
ATOM   2206  O   ASP A 163      21.602  25.115  87.166  1.00 50.91           O
ATOM   2207  CB  ASP A 163      24.059  27.607  86.528  1.00 53.58           C
ATOM   2208  CG  ASP A 163      25.099  26.792  87.285  1.00 51.20           C
ATOM   2209  OD1 ASP A 163      25.063  25.532  87.247  1.00 51.43           O
ATOM   2210  OD2 ASP A 163      25.965  27.416  87.926  1.00 55.58           O1-
ATOM   2211  H   ASP A 163      23.253  27.136  88.840  1.00 72.10           H
ATOM   2212  HA  ASP A 163      22.042  27.967  86.576  1.00 65.90           H
ATOM   2213  HB2 ASP A 163      24.131  27.400  85.585  1.00 64.30           H
ATOM   2214  HB3 ASP A 163      24.242  28.545  86.659  1.00 64.30           H
ATOM   2215  N   ASN A 164      22.444  25.691  85.152  1.00 43.10           N
ATOM   2216  CA  ASN A 164      22.062  24.427  84.534  1.00 49.24           C
ATOM   2217  C   ASN A 164      22.826  23.217  85.098  1.00 40.01           C
ATOM   2218  O   ASN A 164      22.223  22.148  85.170  1.00 42.43           O
ATOM   2219  CB  ASN A 164      22.218  24.498  83.007  1.00 47.15           C
ATOM   2220  CG  ASN A 164      21.304  25.549  82.371  1.00 48.67           C
ATOM   2221  H   ASN A 164      22.783  26.264  84.603  1.00 51.72           H
ATOM   2222  HA  ASN A 164      21.114  24.281  84.694  1.00 59.09           H
ATOM   2223  HB2 ASN A 164      23.138  24.697  82.780  1.00 56.58           H
ATOM   2224  HB3 ASN A 164      21.976  23.639  82.625  1.00 56.58           H
ATOM   2225  N   TYR A 165      24.101  23.330  85.566  1.00 32.75           N
ATOM   2226  CA  TYR A 165      24.661  22.076  86.100  1.00 43.48           C
ATOM   2227  C   TYR A 165      24.110  21.737  87.511  1.00 41.34           C
ATOM   2228  O   TYR A 165      23.839  20.601  87.903  1.00 32.12           O
ATOM   2229  CB  TYR A 165      26.167  22.294  86.100  1.00 39.76           C
ATOM   2230  CG  TYR A 165      26.754  22.183  84.724  1.00 35.87           C
ATOM   2231  CD1 TYR A 165      26.012  22.197  83.522  1.00 34.58           C
ATOM   2232  CD2 TYR A 165      28.152  22.110  84.675  1.00 33.93           C
ATOM   2233  CE1 TYR A 165      26.665  22.152  82.289  1.00 27.95           C
ATOM   2234  CE2 TYR A 165      28.822  22.043  83.455  1.00 27.83           C
ATOM   2235  CZ  TYR A 165      28.071  22.103  82.274  1.00 31.68           C
ATOM   2236  OH  TYR A 165      28.684  22.127  81.050  1.00 28.72           O
ATOM   2237  H   TYR A 165      24.532  24.249  85.807  1.00 39.30           H
ATOM   2238  HA  TYR A 165      24.338  21.215  85.443  1.00 52.18           H
ATOM   2239  HB2 TYR A 165      26.376  23.334  86.490  1.00 47.71           H
ATOM   2240  HB3 TYR A 165      26.656  21.618  86.821  1.00 47.71           H
ATOM   2241  HD1 TYR A 165      24.923  22.279  83.532  1.00 41.50           H
ATOM   2242  HD2 TYR A 165      28.717  22.106  85.612  1.00 40.71           H
ATOM   2243  HE1 TYR A 165      26.111  22.186  81.359  1.00 33.54           H
ATOM   2244  HE2 TYR A 165      29.908  21.963  83.427  1.00 33.39           H
ATOM   2245  HH  TYR A 165      29.701  21.997  81.126  1.00 34.47           H
ATOM   2246  N   GLU A 166      24.015  22.839  88.314  1.00 41.44           N
ATOM   2247  CA  GLU A 166      23.568  22.821  89.722  1.00 49.11           C
ATOM   2248  C   GLU A 166      22.184  22.208  89.847  1.00 44.85           C
ATOM   2249  O   GLU A 166      21.943  21.357  90.710  1.00 48.53           O
ATOM   2250  CB  GLU A 166      23.538  24.246  90.327  1.00 41.09           C
ATOM   2251  CG  GLU A 166      24.891  24.908  90.662  1.00 43.48           C
ATOM   2252  CD  GLU A 166      24.727  26.276  91.309  1.00 43.85           C
ATOM   2253  H   GLU A 166      24.212  23.638  88.048  1.00 49.73           H
ATOM   2254  HA  GLU A 166      24.182  22.298  90.260  1.00 58.93           H
ATOM   2255  HB2 GLU A 166      23.074  24.845  89.721  1.00 49.31           H
ATOM   2256  HB3 GLU A 166      23.037  24.214  91.158  1.00 49.31           H
ATOM   2257  HG2 GLU A 166      25.382  24.342  91.274  1.00 52.17           H
ATOM   2258  HG3 GLU A 166      25.398  25.042  89.848  1.00 52.17           H
ATOM   2259  N   ARG A 167      21.257  22.634  88.991  1.00 45.89           N
ATOM   2260  CA  ARG A 167      19.890  22.125  89.032  1.00 46.82           C
ATOM   2261  C   ARG A 167      19.747  20.693  88.512  1.00 44.32           C
ATOM   2262  O   ARG A 167      18.698  20.083  88.741  1.00 44.47           O
ATOM   2263  CB  ARG A 167      18.979  23.061  88.229  1.00 52.84           C
ATOM   2264  CG  ARG A 167      18.927  24.523  88.727  1.00 53.61           C
ATOM   2265  CD  ARG A 167      17.942  25.356  87.877  1.00 51.08           C
ATOM   2266  H   ARG A 167      21.398  23.232  88.385  1.00 55.06           H
ATOM   2267  HA  ARG A 167      19.581  22.136  89.951  1.00 56.19           H
ATOM   2268  HB2 ARG A 167      18.074  22.711  88.252  1.00 63.41           H
ATOM   2269  HB3 ARG A 167      19.294  23.081  87.312  1.00 63.41           H
ATOM   2270  HG2 ARG A 167      19.806  24.927  88.663  1.00 64.33           H
ATOM   2271  HG3 ARG A 167      18.624  24.543  89.648  1.00 64.33           H
ATOM   2272  HD1 ARG A 167      18.228  25.348  86.951  1.00 61.29           H
ATOM   2273  HD3 ARG A 167      17.049  24.985  87.958  1.00 61.29           H
ATOM   2274  N   ASP A 168      20.753  20.139  87.824  1.00 43.90           N
ATOM   2275  CA  ASP A 168      20.687  18.773  87.276  1.00 37.82           C
ATOM   2276  C   ASP A 168      21.240  17.772  88.299  1.00 38.11           C
ATOM   2277  O   ASP A 168      22.451  17.580  88.418  1.00 32.28           O
ATOM   2278  CB  ASP A 168      21.466  18.679  85.967  1.00 42.53           C
ATOM   2279  CG  ASP A 168      21.206  17.373  85.227  1.00 47.47           C
ATOM   2280  OD1 ASP A 168      20.893  16.351  85.888  1.00 41.39           O
ATOM   2281  OD2 ASP A 168      21.313  17.374  83.977  1.00 49.03           O1-
ATOM   2282  H   ASP A 168      21.492  20.552  87.651  1.00 52.68           H
ATOM   2283  HA  ASP A 168      19.763  18.542  87.088  1.00 45.38           H
ATOM   2284  HB2 ASP A 168      21.228  19.415  85.383  1.00 51.03           H
ATOM   2285  HB3 ASP A 168      22.416  18.709  86.159  1.00 51.03           H
ATOM   2286  N   ALA A 169      20.346  17.099  89.018  1.00 38.91           N
ATOM   2287  CA  ALA A 169      20.782  16.191  90.076  1.00 39.22           C
ATOM   2288  C   ALA A 169      21.456  14.947  89.513  1.00 30.89           C
ATOM   2289  O   ALA A 169      22.461  14.478  90.057  1.00 33.15           O
ATOM   2290  CB  ALA A 169      19.585  15.804  90.936  1.00 44.02           C
ATOM   2291  H   ALA A 169      19.489  17.170  88.923  1.00 46.69           H
ATOM   2292  HA  ALA A 169      21.424  16.645  90.648  1.00 47.07           H
ATOM   2293  HB1 ALA A 169      19.871  15.173  91.615  1.00 52.83           H
ATOM   2294  HB2 ALA A 169      19.222  16.605  91.345  1.00 52.83           H
ATOM   2295  HB3 ALA A 169      18.921  15.395  90.355  1.00 52.83           H
ATOM   2296  N   GLU A 170      20.914  14.378  88.447  1.00 28.62           N
ATOM   2297  CA  GLU A 170      21.548  13.199  87.852  1.00 29.40           C
ATOM   2298  C   GLU A 170      22.955  13.525  87.340  1.00 27.39           C
ATOM   2299  O   GLU A 170      23.871  12.694  87.419  1.00 22.90           O
ATOM   2300  CB  GLU A 170      20.670  12.652  86.711  1.00 28.59           C
ATOM   2301  H   GLU A 170      20.193  14.655  88.063  1.00 34.35           H
ATOM   2302  HA  GLU A 170      21.626  12.507  88.527  1.00 35.28           H
ATOM   2303  HB1 GLU A 170      19.776  12.461  87.043  1.00 34.31           H
ATOM   2304  HB3 GLU A 170      21.078  11.861  86.322  1.00 34.31           H
ATOM   2305  N   LEU A 171      23.140  14.726  86.785  1.00 33.09           N
ATOM   2306  CA  LEU A 171      24.464  15.158  86.351  1.00 27.93           C
ATOM   2307  C   LEU A 171      25.423  15.247  87.535  1.00 19.96           C
ATOM   2308  O   LEU A 171      26.547  14.743  87.479  1.00 22.29           O
ATOM   2309  CB  LEU A 171      24.364  16.514  85.657  1.00 24.88           C
ATOM   2310  CG  LEU A 171      25.705  17.121  85.229  1.00 23.37           C
ATOM   2311  CD1 LEU A 171      26.404  16.209  84.307  1.00 19.08           C
ATOM   2312  CD2 LEU A 171      25.505  18.500  84.628  1.00 28.95           C
ATOM   2313  H   LEU A 171      22.517  15.309  86.659  1.00 39.71           H
ATOM   2314  HA  LEU A 171      24.812  14.511  85.718  1.00 33.52           H
ATOM   2315  HB2 LEU A 171      23.818  16.424  84.864  1.00 29.86           H
ATOM   2316  HB3 LEU A 171      23.946  17.136  86.270  1.00 29.86           H
ATOM   2317  HG  LEU A 171      26.274  17.226  86.005  1.00 28.05           H
ATOM   2318 HD11 LEU A 171      27.247  16.617  84.050  1.00 22.89           H
ATOM   2319 HD12 LEU A 171      26.571  15.367  84.751  1.00 22.89           H
ATOM   2320 HD13 LEU A 171      25.846  16.068  83.528  1.00 22.89           H
ATOM   2321 HD21 LEU A 171      26.371  18.867  84.387  1.00 34.75           H
ATOM   2322 HD22 LEU A 171      24.937  18.431  83.842  1.00 34.75           H
ATOM   2323 HD23 LEU A 171      25.086  19.072  85.290  1.00 34.75           H
ATOM   2324  N   GLN A 172      25.000  15.910  88.611  1.00 22.67           N
ATOM   2325  CA  GLN A 172      25.856  15.991  89.796  1.00 26.11           C
ATOM   2326  C   GLN A 172      26.265  14.598  90.272  1.00 22.63           C
ATOM   2327  O   GLN A 172      27.446  14.352  90.537  1.00 22.23           O
ATOM   2328  CB  GLN A 172      25.167  16.745  90.915  1.00 24.50           C
ATOM   2329  CG  GLN A 172      24.902  18.219  90.628  1.00 31.82           C
ATOM   2330  CD  GLN A 172      26.157  19.033  90.397  1.00 33.39           C
ATOM   2331  OE1 GLN A 172      27.137  18.888  91.103  1.00 29.84           O
ATOM   2332  NE2 GLN A 172      26.132  19.889  89.379  1.00 33.87           N
ATOM   2333  H   GLN A 172      24.238  16.312  88.671  1.00 27.20           H
ATOM   2334  HA  GLN A 172      26.660  16.476  89.567  1.00 31.33           H
ATOM   2335  HB2 GLN A 172      24.311  16.315  91.062  1.00 29.41           H
ATOM   2336  HB3 GLN A 172      25.719  16.677  91.710  1.00 29.41           H
ATOM   2337  HG2 GLN A 172      24.365  18.279  89.822  1.00 38.19           H
ATOM   2338  HG3 GLN A 172      24.430  18.608  91.382  1.00 38.19           H
ATOM   2339 HE21 GLN A 172      25.441  19.931  88.866  1.00 40.64           H
ATOM   2340 HE22 GLN A 172      26.813  20.389  89.219  1.00 40.64           H
ATOM   2341  N   GLN A 173      25.316  13.656  90.318  1.00 26.14           N
ATOM   2342  CA  GLN A 173      25.649  12.287  90.721  1.00 25.74           C
ATOM   2343  C   GLN A 173      26.679  11.673  89.787  1.00 28.16           C
ATOM   2344  O   GLN A 173      27.720  11.172  90.225  1.00 25.59           O
ATOM   2345  CB  GLN A 173      24.379  11.437  90.744  1.00 22.77           C
ATOM   2346  CG  GLN A 173      24.590  10.041  91.263  1.00 29.61           C
ATOM   2347  CD  GLN A 173      23.265   9.372  91.668  1.00 43.51           C
ATOM   2348  OE1 GLN A 173      22.181   9.868  91.372  1.00 50.76           O
ATOM   2349  NE2 GLN A 173      23.358   8.254  92.353  1.00 47.72           N
ATOM   2350  H   GLN A 173      24.486  13.781  90.119  1.00 31.37           H
ATOM   2351  HA  GLN A 173      26.036  12.292  91.613  1.00 30.88           H
ATOM   2352  HB2 GLN A 173      23.732  11.873  91.314  1.00 27.32           H
ATOM   2353  HB3 GLN A 173      24.019  11.364  89.850  1.00 27.32           H
ATOM   2354  HG2 GLN A 173      25.024   9.501  90.585  1.00 35.53           H
ATOM   2355  HG3 GLN A 173      25.155  10.092  92.050  1.00 35.53           H
ATOM   2356 HE21 GLN A 173      24.127   7.928  92.551  1.00 57.26           H
ATOM   2357 HE22 GLN A 173      22.635   7.850  92.584  1.00 57.26           H
ATOM   2358  N   ARG A 174      26.406  11.697  88.480  1.00 20.09           N
ATOM   2359  CA  ARG A 174      27.359  11.114  87.537  1.00 25.33           C
ATOM   2360  C   ARG A 174      28.725  11.783  87.631  1.00 18.22           C
ATOM   2361  O   ARG A 174      29.751  11.135  87.416  1.00 17.53           O
ATOM   2362  CB  ARG A 174      26.838  11.202  86.092  1.00 24.74           C
ATOM   2363  CG  ARG A 174      25.599  10.384  85.830  1.00 29.30           C
ATOM   2364  CD  ARG A 174      25.326  10.185  84.304  1.00 28.59           C
ATOM   2365  NE  ARG A 174      25.237  11.511  83.660  1.00 41.46           N
ATOM   2366  CZ  ARG A 174      24.165  12.317  83.684  1.00 41.49           C
ATOM   2367  NH1 ARG A 174      23.055  11.936  84.303  1.00 41.85           N
ATOM   2368  NH2 ARG A 174      24.197  13.515  83.083  1.00 34.08           N1+
ATOM   2369  H   ARG A 174      25.697  12.046  88.137  1.00 24.10           H
ATOM   2370  HA  ARG A 174      27.477  10.175  87.759  1.00 30.39           H
ATOM   2371  HB2 ARG A 174      26.636  12.127  85.888  1.00 29.69           H
ATOM   2372  HB3 ARG A 174      27.533  10.888  85.491  1.00 29.69           H
ATOM   2373  HG2 ARG A 174      25.719   9.519  86.244  1.00 35.16           H
ATOM   2374  HG3 ARG A 174      24.843  10.845  86.231  1.00 35.16           H
ATOM   2375  HD2 ARG A 174      26.066   9.702  83.905  1.00 34.31           H
ATOM   2376  HD3 ARG A 174      24.500   9.699  84.170  1.00 34.31           H
ATOM   2377  HE  ARG A 174      25.946  11.816  83.270  1.00 49.75           H
ATOM   2378 HH11 ARG A 174      23.022  11.175  84.702  1.00 50.23           H
ATOM   2379 HH12 ARG A 174      22.372  12.463  84.317  1.00 50.23           H
ATOM   2380 HH21 ARG A 174      24.906  13.772  82.671  1.00 40.89           H
ATOM   2381 HH22 ARG A 174      23.501  14.025  83.094  1.00 40.89           H
ATOM   2382  N   THR A 175      28.760  13.081  87.911  1.00 19.12           N
ATOM   2383  CA  THR A 175      30.054  13.760  88.040  1.00 19.10           C
ATOM   2384  C   THR A 175      30.821  13.249  89.262  1.00 19.47           C
ATOM   2385  O   THR A 175      32.037  13.007  89.196  1.00 18.93           O
ATOM   2386  CB  THR A 175      29.835  15.275  88.134  1.00 20.81           C
ATOM   2387  OG1 THR A 175      29.131  15.751  86.983  1.00 22.76           O
ATOM   2388  CG2 THR A 175      31.151  15.999  88.217  1.00 19.49           C
ATOM   2389  H   THR A 175      28.062  13.576  88.022  1.00 22.94           H
ATOM   2390  HA  THR A 175      30.584  13.586  87.253  1.00 22.93           H
ATOM   2391  HB  THR A 175      29.311  15.484  88.920  1.00 24.97           H
ATOM   2392  HG1 THR A 175      28.365  15.412  86.940  1.00 27.31           H
ATOM   2393 HG21 THR A 175      30.988  16.953  88.279  1.00 23.39           H
ATOM   2394 HG22 THR A 175      31.636  15.720  89.009  1.00 23.39           H
ATOM   2395 HG23 THR A 175      31.684  15.814  87.429  1.00 23.39           H
ATOM   2396  N   GLY A 176      30.121  13.042  90.381  1.00 20.38           N
ATOM   2397  CA  GLY A 176      30.764  12.417  91.531  1.00 18.77           C
ATOM   2398  C   GLY A 176      31.320  11.052  91.175  1.00 19.60           C
ATOM   2399  O   GLY A 176      32.444  10.700  91.543  1.00 22.52           O
ATOM   2400  H   GLY A 176      29.283  13.222  90.481  1.00 24.46           H
ATOM   2401  HA2 GLY A 176      31.498  12.975  91.830  1.00 22.52           H
ATOM   2402  HA3 GLY A 176      30.128  12.342  92.268  1.00 22.52           H
ATOM   2403  N   ALA A 177      30.581  10.304  90.374  1.00 21.62           N
ATOM   2404  CA  ALA A 177      31.034   8.967  90.018  1.00 19.98           C
ATOM   2405  C   ALA A 177      32.284   9.017  89.149  1.00 23.72           C
ATOM   2406  O   ALA A 177      33.213   8.216  89.334  1.00 22.58           O
ATOM   2407  CB  ALA A 177      29.899   8.216  89.323  1.00 21.76           C
ATOM   2408  H   ALA A 177      29.821  10.551  90.035  1.00 25.95           H
ATOM   2409  HA  ALA A 177      31.263   8.495  90.833  1.00 23.98           H
ATOM   2410  HB1 ALA A 177      30.200   7.328  89.069  1.00 26.11           H
ATOM   2411  HB2 ALA A 177      29.151   8.167  89.935  1.00 26.11           H
ATOM   2412  HB3 ALA A 177      29.641   8.717  88.534  1.00 26.11           H
ATOM   2413  N   VAL A 178      32.347   9.970  88.213  1.00 22.56           N
ATOM   2414  CA  VAL A 178      33.541  10.108  87.383  1.00 21.64           C
ATOM   2415  C   VAL A 178      34.727  10.547  88.225  1.00 18.37           C
ATOM   2416  O   VAL A 178      35.847  10.051  88.051  1.00 22.75           O
ATOM   2417  CB  VAL A 178      33.299  11.094  86.217  1.00 23.91           C
ATOM   2418  CG1 VAL A 178      34.542  11.214  85.392  1.00 17.68           C
ATOM   2419  CG2 VAL A 178      32.145  10.597  85.327  1.00 25.85           C
ATOM   2420  H   VAL A 178      31.719  10.525  88.032  1.00 27.07           H
ATOM   2421  HA  VAL A 178      33.759   9.243  87.005  1.00 25.97           H
ATOM   2422  HB  VAL A 178      33.078  11.975  86.564  1.00 28.69           H
ATOM   2423 HG11 VAL A 178      34.366  11.829  84.664  1.00 21.22           H
ATOM   2424 HG12 VAL A 178      35.275  11.534  85.936  1.00 21.22           H
ATOM   2425 HG13 VAL A 178      34.757  10.343  85.029  1.00 21.22           H
ATOM   2426 HG21 VAL A 178      31.989  11.232  84.610  1.00 31.02           H
ATOM   2427 HG22 VAL A 178      32.360   9.726  84.962  1.00 31.02           H
ATOM   2428 HG23 VAL A 178      31.356  10.524  85.885  1.00 31.02           H
ATOM   2429  N   TYR A 179      34.514  11.525  89.095  1.00 15.81           N
ATOM   2430  CA  TYR A 179      35.581  11.970  89.977  1.00 18.73           C
ATOM   2431  C   TYR A 179      36.179  10.793  90.756  1.00 19.00           C
ATOM   2432  O   TYR A 179      37.400  10.625  90.831  1.00 16.30           O
ATOM   2433  CB  TYR A 179      35.021  12.992  90.942  1.00 22.07           C
ATOM   2434  CG  TYR A 179      35.144  14.460  90.609  1.00 17.97           C
ATOM   2435  CD1 TYR A 179      34.060  15.304  90.793  1.00 20.03           C
ATOM   2436  CD2 TYR A 179      36.362  15.023  90.221  1.00 19.73           C
ATOM   2437  CE1 TYR A 179      34.159  16.670  90.568  1.00 20.86           C
ATOM   2438  CE2 TYR A 179      36.464  16.416  89.996  1.00 19.06           C
ATOM   2439  CZ  TYR A 179      35.361  17.211  90.197  1.00 16.66           C
ATOM   2440  OH  TYR A 179      35.406  18.569  90.009  1.00 22.99           O
ATOM   2441  H   TYR A 179      33.761  11.939  89.200  1.00 18.98           H
ATOM   2442  HA  TYR A 179      36.281  12.391  89.449  1.00 22.48           H
ATOM   2443  HB2 TYR A 179      34.081  12.807  91.078  1.00 26.48           H
ATOM   2444  HB3 TYR A 179      35.475  12.873  91.789  1.00 26.48           H
ATOM   2445  HD1 TYR A 179      33.240  14.948  91.070  1.00 24.03           H
ATOM   2446  HD2 TYR A 179      37.104  14.471  90.105  1.00 23.67           H
ATOM   2447  HE1 TYR A 179      33.429  17.227  90.703  1.00 25.03           H
ATOM   2448  HE2 TYR A 179      37.272  16.805  89.738  1.00 22.87           H
ATOM   2449  HH  TYR A 179      36.174  18.863  90.200  1.00 27.59           H
ATOM   2450  N   ALA A 180      35.323   9.971  91.347  1.00 18.74           N
ATOM   2451  CA  ALA A 180      35.810   8.816  92.112  1.00 20.95           C
ATOM   2452  C   ALA A 180      36.685   7.919  91.249  1.00 23.89           C
ATOM   2453  O   ALA A 180      37.698   7.391  91.724  1.00 23.56           O
ATOM   2454  CB  ALA A 180      34.620   8.036  92.702  1.00 22.56           C
ATOM   2455  H   ALA A 180      34.466  10.071  91.336  1.00 22.49           H
ATOM   2456  HA  ALA A 180      36.365   9.128  92.843  1.00 25.14           H
ATOM   2457  HB1 ALA A 180      34.948   7.268  93.196  1.00 27.07           H
ATOM   2458  HB2 ALA A 180      34.115   8.624  93.285  1.00 27.07           H
ATOM   2459  HB3 ALA A 180      34.050   7.723  91.980  1.00 27.07           H
ATOM   2460  N   GLU A 181      36.347   7.778  89.958  1.00 21.96           N
ATOM   2461  CA  GLU A 181      37.134   6.927  89.067  1.00 21.38           C
ATOM   2462  C   GLU A 181      38.377   7.641  88.577  1.00 22.56           C
ATOM   2463  O   GLU A 181      39.426   7.015  88.416  1.00 20.97           O
ATOM   2464  CB  GLU A 181      36.298   6.451  87.864  1.00 26.59           C
ATOM   2465  CG  GLU A 181      35.167   5.506  88.264  1.00 33.81           C
ATOM   2466  H   GLU A 181      35.666   8.152  89.590  1.00 26.35           H
ATOM   2467  HA  GLU A 181      37.423   6.144  89.557  1.00 25.66           H
ATOM   2468  HB2 GLU A 181      36.878   5.991  87.230  1.00 31.91           H
ATOM   2469  HB3 GLU A 181      35.890   7.219  87.429  1.00 31.91           H
ATOM   2470  HG1 GLU A 181      34.656   5.951  88.955  1.00 40.57           H
ATOM   2471  HG3 GLU A 181      34.583   5.343  87.519  1.00 40.57           H
ATOM   2472  N   LEU A 182      38.297   8.949  88.341  1.00 21.47           N
ATOM   2473  CA  LEU A 182      39.509   9.680  88.006  1.00 18.54           C
ATOM   2474  C   LEU A 182      40.543   9.489  89.101  1.00 19.20           C
ATOM   2475  O   LEU A 182      41.733   9.295  88.832  1.00 22.20           O
ATOM   2476  CB  LEU A 182      39.189  11.158  87.820  1.00 16.68           C
ATOM   2477  CG  LEU A 182      38.346  11.585  86.641  1.00 20.94           C
ATOM   2478  CD1 LEU A 182      37.988  13.078  86.727  1.00 21.91           C
ATOM   2479  CD2 LEU A 182      39.094  11.296  85.345  1.00 20.09           C
ATOM   2480  H   LEU A 182      37.578   9.425  88.394  1.00 25.77           H
ATOM   2481  HA  LEU A 182      39.883   9.348  87.177  1.00 22.25           H
ATOM   2482  HB2 LEU A 182      38.715  11.461  88.610  1.00 20.02           H
ATOM   2483  HB3 LEU A 182      40.028  11.638  87.753  1.00 20.02           H
ATOM   2484  HG  LEU A 182      37.513  11.084  86.649  1.00 25.13           H
ATOM   2485 HD11 LEU A 182      37.420  13.303  85.972  1.00 26.29           H
ATOM   2486 HD12 LEU A 182      37.509  13.262  87.551  1.00 26.29           H
ATOM   2487 HD13 LEU A 182      38.803  13.603  86.697  1.00 26.29           H
ATOM   2488 HD21 LEU A 182      38.534  11.567  84.601  1.00 24.11           H
ATOM   2489 HD22 LEU A 182      39.922  11.796  85.334  1.00 24.11           H
ATOM   2490 HD23 LEU A 182      39.268  10.346  85.293  1.00 24.11           H
ATOM   2491  N   ALA A 183      40.098   9.562  90.349  1.00 20.11           N
ATOM   2492  CA  ALA A 183      41.032   9.439  91.462  1.00 25.33           C
ATOM   2493  C   ALA A 183      41.616   8.033  91.535  1.00 26.74           C
ATOM   2494  O   ALA A 183      42.827   7.855  91.684  1.00 27.14           O
ATOM   2495  CB  ALA A 183      40.322   9.797  92.756  1.00 20.36           C
ATOM   2496  H   ALA A 183      39.269   9.693  90.572  1.00 24.13           H
ATOM   2497  HA  ALA A 183      41.763  10.050  91.328  1.00 30.40           H
ATOM   2498  HB1 ALA A 183      40.947   9.696  93.490  1.00 24.43           H
ATOM   2499  HB2 ALA A 183      40.006  10.712  92.693  1.00 24.43           H
ATOM   2500  HB3 ALA A 183      39.575   9.188  92.870  1.00 24.43           H
ATOM   2501  N   ALA A 184      40.764   7.016  91.414  1.00 26.62           N
ATOM   2502  CA  ALA A 184      41.266   5.644  91.453  1.00 26.61           C
ATOM   2503  C   ALA A 184      42.227   5.361  90.314  1.00 28.73           C
ATOM   2504  O   ALA A 184      43.164   4.570  90.463  1.00 30.03           O
ATOM   2505  CB  ALA A 184      40.110   4.661  91.393  1.00 29.45           C
ATOM   2506  H   ALA A 184      39.907   7.106  91.319  1.00 31.95           H
ATOM   2507  HA  ALA A 184      41.733   5.507  92.291  1.00 31.93           H
ATOM   2508  HB1 ALA A 184      40.440   3.753  91.408  1.00 35.35           H
ATOM   2509  HB2 ALA A 184      39.526   4.825  92.154  1.00 35.35           H
ATOM   2510  HB3 ALA A 184      39.619   4.827  90.574  1.00 35.35           H
ATOM   2511  N   GLN A 185      42.015   5.969  89.164  1.00 28.17           N
ATOM   2512  CA  GLN A 185      42.844   5.666  88.005  1.00 24.19           C
ATOM   2513  C   GLN A 185      44.062   6.564  87.920  1.00 26.57           C
ATOM   2514  O   GLN A 185      44.830   6.447  86.963  1.00 36.14           O
ATOM   2515  CB  GLN A 185      42.013   5.784  86.716  1.00 31.75           C
ATOM   2516  CG  GLN A 185      40.739   4.883  86.722  1.00 37.79           C
ATOM   2517  CD  GLN A 185      39.911   4.998  85.417  1.00 34.95           C
ATOM   2518  OE1 GLN A 185      40.298   5.676  84.472  1.00 34.23           O
ATOM   2519  NE2 GLN A 185      38.765   4.362  85.398  1.00 31.93           N
ATOM   2520  H   GLN A 185      41.401   6.559  89.040  1.00 33.81           H
ATOM   2521  HA  GLN A 185      43.161   4.755  88.068  1.00 29.03           H
ATOM   2522  HB2 GLN A 185      41.726   6.705  86.602  1.00 38.10           H
ATOM   2523  HB3 GLN A 185      42.562   5.519  85.964  1.00 38.10           H
ATOM   2524  HG2 GLN A 185      41.006   3.958  86.832  1.00 45.35           H
ATOM   2525  HG3 GLN A 185      40.171   5.134  87.465  1.00 45.35           H
ATOM   2526 HE21 GLN A 185      38.500   3.936  86.094  1.00 38.32           H
ATOM   2527 HE22 GLN A 185      38.283   4.383  84.686  1.00 38.32           H
ATOM   2528  N   GLY A 186      44.255   7.460  88.883  1.00 33.23           N
ATOM   2529  CA  GLY A 186      45.397   8.371  88.798  1.00 22.60           C
ATOM   2530  C   GLY A 186      45.382   9.296  87.598  1.00 22.00           C
ATOM   2531  O   GLY A 186      46.432   9.569  87.008  1.00 26.55           O
ATOM   2532  H   GLY A 186      43.743   7.558  89.580  1.00 39.88           H
ATOM   2533  HA2 GLY A 186      45.366   8.932  89.585  1.00 27.12           H
ATOM   2534  HA3 GLY A 186      46.227   7.870  88.813  1.00 27.12           H
ATOM   2535  N   TRP A 187      44.215   9.793  87.218  1.00 30.01           N
ATOM   2536  CA  TRP A 187      44.132  10.665  86.048  1.00 26.07           C
ATOM   2537  C   TRP A 187      44.953  11.933  86.266  1.00 23.49           C
ATOM   2538  O   TRP A 187      44.688  12.700  87.199  1.00 22.78           O
ATOM   2539  CB  TRP A 187      42.672  11.028  85.775  1.00 24.47           C
ATOM   2540  CG  TRP A 187      42.450  11.869  84.584  1.00 24.54           C
ATOM   2541  CD1 TRP A 187      42.206  11.433  83.308  1.00 28.41           C
ATOM   2542  CD2 TRP A 187      42.421  13.299  84.535  1.00 21.10           C
ATOM   2543  NE1 TRP A 187      42.035  12.502  82.476  1.00 21.53           N
ATOM   2544  CE2 TRP A 187      42.149  13.659  83.193  1.00 22.87           C
ATOM   2545  CE3 TRP A 187      42.593  14.315  85.490  1.00 25.08           C
ATOM   2546  CZ2 TRP A 187      42.054  14.983  82.774  1.00 19.52           C
ATOM   2547  CZ3 TRP A 187      42.497  15.660  85.071  1.00 23.94           C
ATOM   2548  CH2 TRP A 187      42.228  15.971  83.714  1.00 22.74           C
ATOM   2549  H   TRP A 187      43.460   9.643  87.618  1.00 36.02           H
ATOM   2550  HA  TRP A 187      44.483  10.193  85.276  1.00 31.29           H
ATOM   2551  HB2 TRP A 187      42.155  10.220  85.646  1.00 29.37           H
ATOM   2552  HB3 TRP A 187      42.328  11.524  86.536  1.00 29.37           H
ATOM   2553  HD1 TRP A 187      42.160  10.539  83.039  1.00 34.10           H
ATOM   2554  HE1 TRP A 187      41.868  12.457  81.631  1.00 25.84           H
ATOM   2555  HE3 TRP A 187      42.763  14.099  86.382  1.00 30.10           H
ATOM   2556  HZ2 TRP A 187      41.883  15.182  81.880  1.00 23.42           H
ATOM   2557  HZ3 TRP A 187      42.602  16.352  85.684  1.00 28.73           H
ATOM   2558  HH2 TRP A 187      42.166  16.859  83.439  1.00 27.29           H
ATOM   2559  N   GLY A 188      45.926  12.161  85.386  1.00 23.43           N
ATOM   2560  CA  GLY A 188      46.753  13.345  85.440  1.00 25.65           C
ATOM   2561  C   GLY A 188      47.696  13.416  86.631  1.00 29.54           C
ATOM   2562  O   GLY A 188      48.304  14.468  86.865  1.00 31.48           O
ATOM   2563  H   GLY A 188      46.113  11.628  84.732  1.00 28.11           H
ATOM   2564  HA2 GLY A 188      47.255  13.419  84.619  1.00 30.78           H
ATOM   2565  HA3 GLY A 188      46.165  14.113  85.485  1.00 30.78           H
ATOM   2566  N   GLY A 189      47.783  12.371  87.430  1.00 27.74           N
ATOM   2567  CA  GLY A 189      48.674  12.373  88.570  1.00 25.71           C
ATOM   2568  C   GLY A 189      48.039  11.708  89.763  1.00 29.57           C
ATOM   2569  O   GLY A 189      46.982  11.079  89.658  1.00 25.55           O
ATOM   2570  H   GLY A 189      47.318  11.651  87.335  1.00 33.28           H
ATOM   2571  HA2 GLY A 189      49.494  11.912  88.351  1.00 30.85           H
ATOM   2572  HA3 GLY A 189      48.891  13.288  88.815  1.00 30.85           H
ATOM   2573  N   ARG A 190      48.707  11.894  90.910  1.00 26.69           N
ATOM   2574  CA  ARG A 190      48.305  11.293  92.174  1.00 25.73           C
ATOM   2575  C   ARG A 190      47.101  11.997  92.774  1.00 24.53           C
ATOM   2576  O   ARG A 190      47.025  13.228  92.817  1.00 22.13           O
ATOM   2577  CB  ARG A 190      49.447  11.358  93.202  1.00 31.29           C
ATOM   2578  CG  ARG A 190      50.760  10.715  92.793  1.00 30.39           C
ATOM   2579  CD  ARG A 190      51.820  10.839  93.918  1.00 39.73           C
ATOM   2580  H   ARG A 190      49.414  12.388  90.971  1.00 32.03           H
ATOM   2581  HA  ARG A 190      48.067  10.360  92.032  1.00 30.87           H
ATOM   2582  HB2 ARG A 190      49.157  10.922  94.018  1.00 37.55           H
ATOM   2583  HB3 ARG A 190      49.637  12.290  93.398  1.00 37.55           H
ATOM   2584  HG2 ARG A 190      51.107  11.143  91.993  1.00 36.47           H
ATOM   2585  HG3 ARG A 190      50.610   9.771  92.630  1.00 36.47           H
ATOM   2586  HD1 ARG A 190      52.013  11.775  94.088  1.00 47.68           H
ATOM   2587  HD3 ARG A 190      51.502  10.403  94.723  1.00 47.68           H
ATOM   2588  N   TRP A 191      46.193  11.195  93.310  1.00 15.64           N
ATOM   2589  CA  TRP A 191      45.025  11.690  93.999  1.00 17.83           C
ATOM   2590  C   TRP A 191      45.011  11.174  95.431  1.00 26.69           C
ATOM   2591  O   TRP A 191      45.557  10.112  95.742  1.00 24.85           O
ATOM   2592  CB  TRP A 191      43.747  11.222  93.333  1.00 24.41           C
ATOM   2593  CG  TRP A 191      43.462  11.773  92.016  1.00 19.88           C
ATOM   2594  CD1 TRP A 191      44.145  11.539  90.862  1.00 19.60           C
ATOM   2595  CD2 TRP A 191      42.369  12.622  91.691  1.00 17.25           C
ATOM   2596  NE1 TRP A 191      43.530  12.212  89.815  1.00 25.56           N
ATOM   2597  CE2 TRP A 191      42.438  12.882  90.311  1.00 19.39           C
ATOM   2598  CE3 TRP A 191      41.341  13.198  92.437  1.00 21.90           C
ATOM   2599  CZ2 TRP A 191      41.523  13.699  89.669  1.00 21.74           C
ATOM   2600  CZ3 TRP A 191      40.426  14.002  91.800  1.00 22.78           C
ATOM   2601  CH2 TRP A 191      40.521  14.256  90.429  1.00 20.31           C
ATOM   2602  H   TRP A 191      46.246  10.339  93.307  1.00 18.77           H
ATOM   2603  HA  TRP A 191      45.047  12.663  94.006  1.00 21.39           H
ATOM   2604  HB2 TRP A 191      43.820  10.262  93.233  1.00 29.29           H
ATOM   2605  HB3 TRP A 191      42.998  11.422  93.922  1.00 29.29           H
ATOM   2606  HD1 TRP A 191      44.906  10.997  90.787  1.00 23.52           H
ATOM   2607  HE1 TRP A 191      43.794  12.219  88.986  1.00 30.67           H
ATOM   2608  HE3 TRP A 191      41.269  13.038  93.350  1.00 26.28           H
ATOM   2609  HZ2 TRP A 191      41.591  13.864  88.751  1.00 26.09           H
ATOM   2610  HZ3 TRP A 191      39.732  14.392  92.290  1.00 27.33           H
ATOM   2611  HH2 TRP A 191      39.885  14.808  90.022  1.00 24.38           H
ATOM   2612  N   LEU A 192      44.286  11.911  96.262  1.00 21.26           N
ATOM   2613  CA  LEU A 192      43.873  11.549  97.603  1.00 24.02           C
ATOM   2614  C   LEU A 192      42.396  11.842  97.697  1.00 25.76           C
ATOM   2615  O   LEU A 192      41.941  12.872  97.196  1.00 25.72           O
ATOM   2616  CB  LEU A 192      44.583  12.392  98.685  1.00 27.27           C
ATOM   2617  CG  LEU A 192      45.980  11.996  99.083  1.00 34.56           C
ATOM   2618  CD1 LEU A 192      46.388  12.848 100.268  1.00 37.78           C
ATOM   2619  CD2 LEU A 192      46.016  10.544  99.458  1.00 40.26           C
ATOM   2620  H   LEU A 192      43.940  12.669  96.030  1.00 25.51           H
ATOM   2621  HA  LEU A 192      44.002  10.601  97.767  1.00 28.83           H
ATOM   2622  HB2 LEU A 192      44.661  13.295  98.338  1.00 32.73           H
ATOM   2623  HB3 LEU A 192      44.046  12.427  99.494  1.00 32.73           H
ATOM   2624  HG  LEU A 192      46.591  12.153  98.342  1.00 41.47           H
ATOM   2625 HD11 LEU A 192      47.302  12.623 100.511  1.00 45.33           H
ATOM   2626 HD12 LEU A 192      46.334  13.775 100.003  1.00 45.33           H
ATOM   2627 HD13 LEU A 192      45.787  12.682 101.007  1.00 45.33           H
ATOM   2628 HD21 LEU A 192      46.919  10.318  99.731  1.00 48.31           H
ATOM   2629 HD22 LEU A 192      45.396  10.396 100.189  1.00 48.31           H
ATOM   2630 HD23 LEU A 192      45.767  10.007  98.689  1.00 48.31           H
ATOM   2631  N   VAL A 193      41.658  10.957  98.355  1.00 24.57           N
ATOM   2632  CA  VAL A 193      40.236  11.143  98.616  1.00 25.71           C
ATOM   2633  C   VAL A 193      40.100  11.425 100.102  1.00 23.65           C
ATOM   2634  O   VAL A 193      40.683  10.714 100.918  1.00 31.28           O
ATOM   2635  CB  VAL A 193      39.418   9.901  98.219  1.00 17.19           C
ATOM   2636  CG1 VAL A 193      37.933  10.166  98.384  1.00 27.13           C
ATOM   2637  CG2 VAL A 193      39.746   9.478  96.819  1.00 22.97           C
ATOM   2638  H   VAL A 193      41.963  10.221  98.683  1.00 29.49           H
ATOM   2639  HA  VAL A 193      39.890  11.906  98.115  1.00 30.85           H
ATOM   2640  HB  VAL A 193      39.637   9.163  98.807  1.00 20.62           H
ATOM   2641 HG11 VAL A 193      37.436   9.367  98.152  1.00 32.56           H
ATOM   2642 HG12 VAL A 193      37.748  10.405  99.307  1.00 32.56           H
ATOM   2643 HG13 VAL A 193      37.683  10.894  97.797  1.00 32.56           H
ATOM   2644 HG21 VAL A 193      39.219   8.695  96.593  1.00 27.57           H
ATOM   2645 HG22 VAL A 193      39.522  10.201  96.214  1.00 27.57           H
ATOM   2646 HG23 VAL A 193      40.687   9.262  96.761  1.00 27.57           H
ATOM   2647  N   VAL A 194      39.351  12.470 100.458  1.00 21.67           N
ATOM   2648  CA  VAL A 194      39.210  12.872 101.847  1.00 25.15           C
ATOM   2649  C   VAL A 194      37.765  13.275 102.072  1.00 23.86           C
ATOM   2650  O   VAL A 194      37.015  13.547 101.128  1.00 25.85           O
ATOM   2651  CB  VAL A 194      40.167  14.035 102.209  1.00 26.55           C
ATOM   2652  CG1 VAL A 194      41.577  13.696 101.811  1.00 26.63           C
ATOM   2653  CG2 VAL A 194      39.746  15.317 101.503  1.00 27.55           C
ATOM   2654  H   VAL A 194      38.917  12.972  99.904  1.00 26.00           H
ATOM   2655  HA  VAL A 194      39.411  12.118 102.427  1.00 30.18           H
ATOM   2656  HB  VAL A 194      40.143  14.189 103.170  1.00 31.86           H
ATOM   2657 HG11 VAL A 194      42.154  14.435 102.058  1.00 31.96           H
ATOM   2658 HG12 VAL A 194      41.840  12.891 102.284  1.00 31.96           H
ATOM   2659 HG13 VAL A 194      41.632  13.543 100.857  1.00 31.96           H
ATOM   2660 HG21 VAL A 194      40.378  16.014 101.739  1.00 33.06           H
ATOM   2661 HG22 VAL A 194      39.760  15.171 100.545  1.00 33.06           H
ATOM   2662 HG23 VAL A 194      38.854  15.581 101.780  1.00 33.06           H
ATOM   2663  N   GLY A 195      37.394  13.342 103.350  1.00 27.24           N
ATOM   2664  CA  GLY A 195      36.098  13.810 103.782  1.00 24.45           C
ATOM   2665  C   GLY A 195      36.209  15.178 104.431  1.00 29.28           C
ATOM   2666  O   GLY A 195      37.296  15.684 104.715  1.00 35.61           O
ATOM   2667  H   GLY A 195      37.907  13.115 104.005  1.00 32.69           H
ATOM   2668  HA2 GLY A 195      35.480  13.858 103.035  1.00 29.34           H
ATOM   2669  HA3 GLY A 195      35.731  13.201 104.437  1.00 29.34           H
ATOM   2670  N   ALA A 196      35.047  15.779 104.670  1.00 29.24           N
ATOM   2671  CA  ALA A 196      35.021  17.108 105.265  1.00 38.99           C
ATOM   2672  C   ALA A 196      35.613  17.123 106.669  1.00 41.46           C
ATOM   2673  O   ALA A 196      35.990  18.196 107.152  1.00 45.64           O
ATOM   2674  CB  ALA A 196      33.589  17.641 105.308  1.00 40.43           C
ATOM   2675  H   ALA A 196      34.268  15.442 104.500  1.00 35.09           H
ATOM   2676  HA  ALA A 196      35.545  17.707 104.713  1.00 46.79           H
ATOM   2677  HB1 ALA A 196      33.591  18.528 105.701  1.00 48.52           H
ATOM   2678  HB2 ALA A 196      33.252  17.684 104.400  1.00 48.52           H
ATOM   2679  HB3 ALA A 196      33.038  17.042 105.836  1.00 48.52           H
ATOM   2680  N   ASP A 197      35.719  15.962 107.320  1.00 41.96           N
ATOM   2681  CA  ASP A 197      36.254  15.864 108.677  1.00 43.71           C
ATOM   2682  C   ASP A 197      37.746  15.558 108.708  1.00 44.66           C
ATOM   2683  O   ASP A 197      38.310  15.411 109.801  1.00 37.58           O
ATOM   2684  CB  ASP A 197      35.501  14.769 109.460  1.00 48.25           C
ATOM   2685  CG  ASP A 197      35.640  13.392 108.818  1.00 50.85           C
ATOM   2686  H   ASP A 197      35.482  15.202 106.980  1.00 50.35           H
ATOM   2687  HA  ASP A 197      36.117  16.709 109.135  1.00 52.46           H
ATOM   2688  HB2 ASP A 197      35.851  14.710 110.362  1.00 57.89           H
ATOM   2689  HB3 ASP A 197      34.556  14.986 109.480  1.00 57.89           H
ATOM   2690  N   VAL A 198      38.386  15.434 107.539  1.00 34.80           N
ATOM   2691  CA  VAL A 198      39.804  15.095 107.477  1.00 35.29           C
ATOM   2692  C   VAL A 198      40.616  16.009 108.392  1.00 36.57           C
ATOM   2693  O   VAL A 198      40.329  17.205 108.534  1.00 33.98           O
ATOM   2694  CB  VAL A 198      40.302  15.182 106.021  1.00 36.48           C
ATOM   2695  CG1 VAL A 198      40.150  16.609 105.495  1.00 32.80           C
ATOM   2696  CG2 VAL A 198      41.765  14.695 105.909  1.00 34.36           C
ATOM   2697  H   VAL A 198      38.007  15.524 106.772  1.00 41.75           H
ATOM   2698  HA  VAL A 198      39.931  14.178 107.778  1.00 42.34           H
ATOM   2699  HB  VAL A 198      39.752  14.606 105.463  1.00 43.78           H
ATOM   2700 HG11 VAL A 198      40.472  16.641 104.581  1.00 39.36           H
ATOM   2701 HG12 VAL A 198      39.213  16.852 105.520  1.00 39.36           H
ATOM   2702 HG13 VAL A 198      40.660  17.225 106.043  1.00 39.36           H
ATOM   2703 HG21 VAL A 198      42.054  14.775 104.987  1.00 41.23           H
ATOM   2704 HG22 VAL A 198      42.331  15.248 106.472  1.00 41.23           H
ATOM   2705 HG23 VAL A 198      41.817  13.771 106.192  1.00 41.23           H
ATOM   2706  N   ASP A 199      41.654  15.439 108.997  1.00 35.61           N
ATOM   2707  CA  ASP A 199      42.513  16.216 109.885  1.00 40.24           C
ATOM   2708  C   ASP A 199      43.501  17.027 109.060  1.00 33.45           C
ATOM   2709  O   ASP A 199      44.350  16.439 108.366  1.00 28.49           O
ATOM   2710  CB  ASP A 199      43.270  15.346 110.871  1.00 36.81           C
ATOM   2711  CG  ASP A 199      44.189  16.164 111.768  1.00 38.86           C
ATOM   2712  OD1 ASP A 199      43.706  17.147 112.361  1.00 46.68           O
ATOM   2713  OD2 ASP A 199      45.385  15.846 111.883  1.00 44.35           O1-
ATOM   2714  H   ASP A 199      41.878  14.611 108.909  1.00 42.73           H
ATOM   2715  HA  ASP A 199      41.964  16.817 110.404  1.00 48.29           H
ATOM   2716  HB2 ASP A 199      42.624  14.893 111.441  1.00 44.17           H
ATOM   2717  HB3 ASP A 199      43.805  14.702 110.383  1.00 44.17           H
ATOM   2718  N   PRO A 200      43.444  18.353 109.125  1.00 37.16           N
ATOM   2719  CA  PRO A 200      44.312  19.175 108.281  1.00 35.60           C
ATOM   2720  C   PRO A 200      45.764  18.857 108.478  1.00 36.48           C
ATOM   2721  O   PRO A 200      46.520  18.757 107.510  1.00 31.94           O
ATOM   2722  CB  PRO A 200      43.968  20.588 108.755  1.00 41.72           C
ATOM   2723  CG  PRO A 200      42.579  20.486 109.210  1.00 38.10           C
ATOM   2724  CD  PRO A 200      42.539  19.188 109.938  1.00 35.49           C
ATOM   2725  HA  PRO A 200      44.089  19.092 107.344  1.00 42.72           H
ATOM   2726  HB2 PRO A 200      44.535  20.807 109.511  1.00 50.06           H
ATOM   2727  HB3 PRO A 200      44.073  21.230 108.039  1.00 50.06           H
ATOM   2728  HG2 PRO A 200      42.355  21.226 109.794  1.00 45.72           H
ATOM   2729  HG3 PRO A 200      41.989  20.464 108.437  1.00 45.72           H
ATOM   2730  HD2 PRO A 200      42.867  19.284 110.844  1.00 42.58           H
ATOM   2731  HD3 PRO A 200      41.632  18.839 109.916  1.00 42.58           H
ATOM   2732  N   GLY A 201      46.171  18.699 109.736  1.00 33.73           N
ATOM   2733  CA  GLY A 201      47.564  18.417 110.017  1.00 31.21           C
ATOM   2734  C   GLY A 201      48.025  17.124 109.377  1.00 30.47           C
ATOM   2735  O   GLY A 201      49.112  17.052 108.804  1.00 35.92           O
ATOM   2736  H   GLY A 201      45.660  18.761 110.428  1.00 40.47           H
ATOM   2737  HA2 GLY A 201      48.119  19.144 109.709  1.00 37.45           H
ATOM   2738  HA3 GLY A 201      47.684  18.335 110.976  1.00 37.45           H
ATOM   2739  N   ARG A 202      47.225  16.065 109.506  1.00 33.16           N
ATOM   2740  CA  ARG A 202      47.642  14.804 108.896  1.00 34.16           C
ATOM   2741  C   ARG A 202      47.613  14.912 107.372  1.00 31.68           C
ATOM   2742  O   ARG A 202      48.505  14.387 106.689  1.00 30.78           O
ATOM   2743  CB  ARG A 202      46.751  13.653 109.370  1.00 33.51           C
ATOM   2744  CG  ARG A 202      46.859  13.310 110.873  1.00 41.28           C
ATOM   2745  H   ARG A 202      46.468  16.056 109.921  1.00 39.79           H
ATOM   2746  HA  ARG A 202      48.554  14.607 109.167  1.00 40.99           H
ATOM   2747  HB2 ARG A 202      46.984  12.855 108.867  1.00 40.21           H
ATOM   2748  HB3 ARG A 202      45.828  13.893 109.198  1.00 40.21           H
ATOM   2749  HG1 ARG A 202      46.622  14.087 111.401  1.00 49.54           H
ATOM   2750  HG3 ARG A 202      46.242  12.581 111.054  1.00 49.54           H
ATOM   2751  N   LEU A 203      46.586  15.567 106.823  1.00 31.32           N
ATOM   2752  CA  LEU A 203      46.522  15.763 105.364  1.00 30.44           C
ATOM   2753  C   LEU A 203      47.752  16.508 104.868  1.00 32.18           C
ATOM   2754  O   LEU A 203      48.442  16.061 103.945  1.00 28.33           O
ATOM   2755  CB  LEU A 203      45.261  16.541 105.001  1.00 28.26           C
ATOM   2756  CG  LEU A 203      45.037  16.870 103.516  1.00 29.57           C
ATOM   2757  CD1 LEU A 203      45.178  15.628 102.671  1.00 24.89           C
ATOM   2758  CD2 LEU A 203      43.654  17.504 103.315  1.00 27.57           C
ATOM   2759  H   LEU A 203      45.930  15.903 107.274  1.00 37.59           H
ATOM   2760  HA  LEU A 203      46.499  14.900 104.924  1.00 36.53           H
ATOM   2761  HB2 LEU A 203      44.496  16.027 105.311  1.00 33.92           H
ATOM   2762  HB3 LEU A 203      45.293  17.383 105.476  1.00 33.92           H
ATOM   2763  HG  LEU A 203      45.713  17.506 103.230  1.00 35.48           H
ATOM   2764 HD11 LEU A 203      45.021  15.864 101.744  1.00 29.87           H
ATOM   2765 HD12 LEU A 203      46.071  15.264 102.767  1.00 29.87           H
ATOM   2766 HD13 LEU A 203      44.515  14.981 102.963  1.00 29.87           H
ATOM   2767 HD21 LEU A 203      43.519  17.714 102.381  1.00 33.09           H
ATOM   2768 HD22 LEU A 203      42.972  16.883 103.618  1.00 33.09           H
ATOM   2769 HD23 LEU A 203      43.609  18.318 103.842  1.00 33.09           H
ATOM   2770  N   ALA A 204      48.063  17.638 105.512  1.00 31.31           N
ATOM   2771  CA  ALA A 204      49.223  18.425 105.103  1.00 34.11           C
ATOM   2772  C   ALA A 204      50.489  17.592 105.142  1.00 35.70           C
ATOM   2773  O   ALA A 204      51.323  17.665 104.227  1.00 39.41           O
ATOM   2774  CB  ALA A 204      49.343  19.656 106.000  1.00 29.04           C
ATOM   2775  H   ALA A 204      47.612  17.964 106.175  1.00 37.57           H
ATOM   2776  HA  ALA A 204      49.104  18.728 104.189  1.00 40.93           H
ATOM   2777  HB1 ALA A 204      50.113  20.178 105.730  1.00 34.84           H
ATOM   2778  HB2 ALA A 204      48.532  20.185 105.932  1.00 34.84           H
ATOM   2779  HB3 ALA A 204      49.458  19.344 106.911  1.00 34.84           H
ATOM   2780  N   ALA A 205      50.627  16.757 106.173  1.00 31.70           N
ATOM   2781  CA  ALA A 205      51.787  15.884 106.285  1.00 32.89           C
ATOM   2782  C   ALA A 205      51.817  14.863 105.169  1.00 31.16           C
ATOM   2783  O   ALA A 205      52.879  14.561 104.610  1.00 33.21           O
ATOM   2784  CB  ALA A 205      51.770  15.177 107.643  1.00 35.26           C
ATOM   2785  H   ALA A 205      50.059  16.690 106.819  1.00 38.04           H
ATOM   2786  HA  ALA A 205      52.590  16.421 106.231  1.00 39.46           H
ATOM   2787  HB1 ALA A 205      52.557  14.616 107.722  1.00 42.31           H
ATOM   2788  HB2 ALA A 205      51.756  15.845 108.347  1.00 42.31           H
ATOM   2789  HB3 ALA A 205      50.969  14.636 107.696  1.00 42.31           H
ATOM   2790  N   THR A 206      50.661  14.314 104.831  1.00 28.48           N
ATOM   2791  CA  THR A 206      50.624  13.356 103.736  1.00 35.48           C
ATOM   2792  C   THR A 206      51.043  14.016 102.431  1.00 35.72           C
ATOM   2793  O   THR A 206      51.737  13.407 101.606  1.00 37.00           O
ATOM   2794  CB  THR A 206      49.219  12.785 103.606  1.00 38.43           C
ATOM   2795  OG1 THR A 206      48.807  12.251 104.873  1.00 36.82           O
ATOM   2796  CG2 THR A 206      49.216  11.709 102.589  1.00 37.00           C
ATOM   2797  H   THR A 206      49.902  14.490 105.209  1.00 34.17           H
ATOM   2798  HA  THR A 206      51.242  12.632 103.925  1.00 42.57           H
ATOM   2799  HB  THR A 206      48.612  13.489 103.320  1.00 46.12           H
ATOM   2800  HG1 THR A 206      48.743  12.883 105.427  1.00 44.19           H
ATOM   2801 HG21 THR A 206      48.315  11.363 102.496  1.00 44.40           H
ATOM   2802 HG22 THR A 206      49.520  12.047 101.734  1.00 44.40           H
ATOM   2803 HG23 THR A 206      49.810  10.998 102.875  1.00 44.40           H
ATOM   2804  N   LEU A 207      50.637  15.268 102.232  1.00 35.36           N
ATOM   2805  CA  LEU A 207      50.899  15.927 100.958  1.00 35.66           C
ATOM   2806  C   LEU A 207      52.300  16.508 100.882  1.00 41.71           C
ATOM   2807  O   LEU A 207      52.883  16.562  99.790  1.00 50.95           O
ATOM   2808  CB  LEU A 207      49.865  17.026 100.738  1.00 32.80           C
ATOM   2809  CG  LEU A 207      48.431  16.518 100.665  1.00 29.79           C
ATOM   2810  CD1 LEU A 207      47.458  17.654 100.687  1.00 32.65           C
ATOM   2811  CD2 LEU A 207      48.228  15.671  99.410  1.00 35.53           C
ATOM   2812  H   LEU A 207      50.186  15.736 102.801  1.00 42.43           H
ATOM   2813  HA  LEU A 207      50.815  15.281 100.240  1.00 42.80           H
ATOM   2814  HB2 LEU A 207      49.924  17.661 101.467  1.00 39.36           H
ATOM   2815  HB3 LEU A 207      50.063  17.477  99.901  1.00 39.36           H
ATOM   2816  HG  LEU A 207      48.252  15.962 101.440  1.00 35.74           H
ATOM   2817 HD11 LEU A 207      46.555  17.299 100.664  1.00 39.18           H
ATOM   2818 HD12 LEU A 207      47.594  18.179 101.491  1.00 39.18           H
ATOM   2819 HD13 LEU A 207      47.614  18.204  99.903  1.00 39.18           H
ATOM   2820 HD21 LEU A 207      47.297  15.418  99.353  1.00 42.63           H
ATOM   2821 HD22 LEU A 207      48.464  16.204  98.637  1.00 42.63           H
ATOM   2822 HD23 LEU A 207      48.794  14.885  99.456  1.00 42.63           H
ATOM   2823  N   ALA A 208      52.837  16.962 102.009  1.00 47.47           N
ATOM   2824  CA  ALA A 208      54.151  17.627 102.070  1.00 47.20           C
ATOM   2825  C   ALA A 208      55.134  17.031 101.061  1.00 50.59           C
ATOM   2826  O   ALA A 208      55.805  17.759 100.309  1.00 50.44           O
ATOM   2827  CB  ALA A 208      54.718  17.531 103.488  1.00 49.74           C
ATOM   2828  H   ALA A 208      52.436  16.917 102.770  1.00 56.97           H
ATOM   2829  HA  ALA A 208      54.046  18.569 101.863  1.00 56.64           H
ATOM   2830  HB1 ALA A 208      55.600  17.935 103.513  1.00 59.69           H
ATOM   2831  HB2 ALA A 208      54.121  17.991 104.099  1.00 59.69           H
ATOM   2832  HB3 ALA A 208      54.776  16.594 103.734  1.00 59.69           H
ATOM   2833  N   PRO A 209      55.210  15.695 101.029  1.00 55.09           N
ATOM   2834  H1  PRO A 209      55.815  15.212 100.461  1.00 66.11           H
ATOM   2835  H2  PRO A 209      54.736  15.093 101.607  1.00 66.11           H
TER
ATOM   2836  N   MET B   1      42.543  54.392  59.796  1.00 45.06           N1+
ATOM   2837  CA  MET B   1      41.638  53.789  58.769  1.00 42.68           C
ATOM   2838  C   MET B   1      41.603  52.277  58.926  1.00 38.97           C
ATOM   2839  O   MET B   1      42.563  51.598  58.564  1.00 41.93           O
ATOM   2840  CB  MET B   1      42.104  54.138  57.357  1.00 48.99           C
ATOM   2841  CG  MET B   1      41.162  55.070  56.594  1.00 55.78           C
ATOM   2842  SD  MET B   1      39.875  54.320  55.572  1.00 53.01           S
ATOM   2843  CE  MET B   1      40.839  53.946  54.133  1.00 53.78           C
ATOM   2844  H1  MET B   1      42.551  55.276  59.703  1.00 54.08           H
ATOM   2845  H2  MET B   1      42.241  54.181  60.609  1.00 54.08           H
ATOM   2846  H3  MET B   1      43.372  54.074  59.700  1.00 54.08           H
ATOM   2847  HA  MET B   1      40.745  54.144  58.870  1.00 51.21           H
ATOM   2848  HB2 MET B   1      42.964  54.587  57.431  1.00 58.79           H
ATOM   2849  HB3 MET B   1      42.219  53.323  56.843  1.00 58.79           H
ATOM   2850  HG2 MET B   1      40.733  55.660  57.227  1.00 66.94           H
ATOM   2851  HG3 MET B   1      41.713  55.594  55.988  1.00 66.94           H
ATOM   2852  HE1 MET B   1      40.254  53.568  53.458  1.00 64.54           H
ATOM   2853  HE2 MET B   1      41.202  54.785  53.823  1.00 64.54           H
ATOM   2854  HE3 MET B   1      41.559  53.328  54.360  1.00 64.54           H
ATOM   2855  N   LEU B   2      40.499  51.757  59.451  1.00 37.67           N
ATOM   2856  CA  LEU B   2      40.290  50.319  59.603  1.00 37.00           C
ATOM   2857  C   LEU B   2      39.295  49.870  58.536  1.00 32.03           C
ATOM   2858  O   LEU B   2      38.170  50.377  58.480  1.00 37.05           O
ATOM   2859  CB  LEU B   2      39.781  49.996  61.014  1.00 33.17           C
ATOM   2860  CG  LEU B   2      39.690  48.518  61.395  1.00 29.55           C
ATOM   2861  CD1 LEU B   2      41.035  47.808  61.224  1.00 31.18           C
ATOM   2862  CD2 LEU B   2      39.212  48.400  62.825  1.00 30.23           C
ATOM   2863  H   LEU B   2      39.838  52.231  59.730  1.00 45.20           H
ATOM   2864  HA  LEU B   2      41.124  49.839  59.463  1.00 44.40           H
ATOM   2865  HB2 LEU B   2      40.385  50.415  61.645  1.00 39.80           H
ATOM   2866  HB3 LEU B   2      38.897  50.379  61.121  1.00 39.80           H
ATOM   2867  HG  LEU B   2      39.039  48.085  60.817  1.00 35.46           H
ATOM   2868 HD11 LEU B   2      40.942  46.884  61.486  1.00 37.41           H
ATOM   2869 HD12 LEU B   2      41.308  47.860  60.296  1.00 37.41           H
ATOM   2870 HD13 LEU B   2      41.693  48.243  61.788  1.00 37.41           H
ATOM   2871 HD21 LEU B   2      39.133  47.461  63.050  1.00 36.28           H
ATOM   2872 HD22 LEU B   2      39.853  48.829  63.412  1.00 36.28           H
ATOM   2873 HD23 LEU B   2      38.347  48.836  62.899  1.00 36.28           H
ATOM   2874  N   ILE B   3      39.705  48.923  57.701  1.00 32.98           N
ATOM   2875  CA  ILE B   3      38.859  48.394  56.637  1.00 36.72           C
ATOM   2876  C   ILE B   3      38.736  46.885  56.776  1.00 36.75           C
ATOM   2877  O   ILE B   3      39.739  46.166  56.780  1.00 35.79           O
ATOM   2878  CB  ILE B   3      39.413  48.736  55.251  1.00 34.82           C
ATOM   2879  CG1 ILE B   3      39.460  50.250  55.083  1.00 37.97           C
ATOM   2880  CG2 ILE B   3      38.526  48.106  54.183  1.00 38.78           C
ATOM   2881  CD1 ILE B   3      39.977  50.678  53.734  1.00 46.15           C
ATOM   2882  H   ILE B   3      40.493  48.563  57.727  1.00 39.57           H
ATOM   2883  HA  ILE B   3      37.968  48.778  56.701  1.00 44.06           H
ATOM   2884  HB  ILE B   3      40.316  48.384  55.176  1.00 41.78           H
ATOM   2885 HG12 ILE B   3      38.567  50.612  55.195  1.00 45.56           H
ATOM   2886 HG13 ILE B   3      40.051  50.622  55.755  1.00 45.56           H
ATOM   2887 HG21 ILE B   3      38.877  48.327  53.304  1.00 46.53           H
ATOM   2888 HG22 ILE B   3      38.527  47.144  54.283  1.00 46.53           H
ATOM   2889 HG23 ILE B   3      37.627  48.454  54.277  1.00 46.53           H
ATOM   2890 HD11 ILE B   3      39.961  51.637  53.694  1.00 55.38           H
ATOM   2891 HD12 ILE B   3      40.883  50.349  53.622  1.00 55.38           H
ATOM   2892 HD13 ILE B   3      39.402  50.330  53.042  1.00 55.38           H
ATOM   2893  N   ALA B   4      37.501  46.409  56.813  1.00 28.31           N
ATOM   2894  CA  ALA B   4      37.218  44.981  56.892  1.00 32.94           C
ATOM   2895  C   ALA B   4      36.670  44.501  55.555  1.00 28.10           C
ATOM   2896  O   ALA B   4      35.687  45.057  55.055  1.00 27.92           O
ATOM   2897  CB  ALA B   4      36.206  44.692  58.001  1.00 30.77           C
ATOM   2898  H   ALA B   4      36.797  46.908  56.790  1.00 33.98           H
ATOM   2899  HA  ALA B   4      38.037  44.487  57.084  1.00 39.53           H
ATOM   2900  HB1 ALA B   4      36.034  43.737  58.038  1.00 36.92           H
ATOM   2901  HB2 ALA B   4      36.589  44.996  58.841  1.00 36.92           H
ATOM   2902  HB3 ALA B   4      35.389  45.174  57.812  1.00 36.92           H
ATOM   2903  N   ILE B   5      37.302  43.463  54.994  1.00 24.81           N
ATOM   2904  CA  ILE B   5      36.824  42.793  53.793  1.00 28.05           C
ATOM   2905  C   ILE B   5      35.997  41.585  54.208  1.00 23.38           C
ATOM   2906  O   ILE B   5      36.496  40.709  54.922  1.00 27.81           O
ATOM   2907  CB  ILE B   5      37.996  42.339  52.899  1.00 28.93           C
ATOM   2908  CG1 ILE B   5      38.936  43.505  52.581  1.00 37.93           C
ATOM   2909  CG2 ILE B   5      37.481  41.694  51.618  1.00 24.50           C
ATOM   2910  CD1 ILE B   5      38.250  44.679  51.976  1.00 32.11           C
ATOM   2911  H   ILE B   5      38.029  43.114  55.304  1.00 29.77           H
ATOM   2912  HA  ILE B   5      36.260  43.398  53.284  1.00 33.65           H
ATOM   2913  HB  ILE B   5      38.506  41.667  53.377  1.00 34.72           H
ATOM   2914 HG12 ILE B   5      39.348  43.802  53.409  1.00 45.51           H
ATOM   2915 HG13 ILE B   5      39.627  43.202  51.966  1.00 45.51           H
ATOM   2916 HG21 ILE B   5      38.239  41.397  51.092  1.00 29.40           H
ATOM   2917 HG22 ILE B   5      36.923  40.936  51.838  1.00 29.40           H
ATOM   2918 HG23 ILE B   5      36.967  42.351  51.126  1.00 29.40           H
ATOM   2919 HD11 ILE B   5      38.915  45.368  51.823  1.00 38.53           H
ATOM   2920 HD12 ILE B   5      37.860  44.407  51.132  1.00 38.53           H
ATOM   2921 HD13 ILE B   5      37.569  45.008  52.579  1.00 38.53           H
ATOM   2922  N   GLU B   6      34.761  41.508  53.718  1.00 24.03           N
ATOM   2923  CA  GLU B   6      33.826  40.437  54.032  1.00 20.50           C
ATOM   2924  C   GLU B   6      33.363  39.718  52.762  1.00 28.58           C
ATOM   2925  O   GLU B   6      33.476  40.260  51.659  1.00 24.33           O
ATOM   2926  CB  GLU B   6      32.633  41.002  54.779  1.00 23.93           C
ATOM   2927  CG  GLU B   6      32.981  41.678  56.113  1.00 23.18           C
ATOM   2928  CD  GLU B   6      33.409  40.669  57.160  1.00 25.33           C
ATOM   2929  OE1 GLU B   6      33.796  41.088  58.256  1.00 24.79           O
ATOM   2930  OE2 GLU B   6      33.362  39.444  56.881  1.00 22.11           O1-
ATOM   2931  H   GLU B   6      34.431  42.102  53.186  1.00 28.83           H
ATOM   2932  HA  GLU B   6      34.265  39.791  54.605  1.00 24.60           H
ATOM   2933  HB2 GLU B   6      32.197  41.647  54.201  1.00 28.72           H
ATOM   2934  HB3 GLU B   6      32.031  40.268  54.957  1.00 28.72           H
ATOM   2935  HG2 GLU B   6      33.692  42.326  55.980  1.00 27.82           H
ATOM   2936  HG3 GLU B   6      32.193  42.143  56.431  1.00 27.82           H
ATOM   2937  N   GLY B   7      32.843  38.495  52.930  1.00 26.71           N
ATOM   2938  CA  GLY B   7      32.361  37.675  51.817  1.00 22.28           C
ATOM   2939  C   GLY B   7      32.338  36.202  52.175  1.00 21.66           C
ATOM   2940  O   GLY B   7      32.902  35.770  53.179  1.00 21.53           O
ATOM   2941  H   GLY B   7      32.765  38.117  53.705  1.00 32.06           H
ATOM   2942  HA2 GLY B   7      31.469  37.949  51.554  1.00 26.73           H
ATOM   2943  HA3 GLY B   7      32.943  37.801  51.052  1.00 26.73           H
ATOM   2944  N   VAL B   8      31.666  35.412  51.326  1.00 18.66           N
ATOM   2945  CA  VAL B   8      31.468  33.981  51.575  1.00 19.18           C
ATOM   2946  C   VAL B   8      32.746  33.194  51.320  1.00 22.32           C
ATOM   2947  O   VAL B   8      33.683  33.754  50.735  1.00 23.21           O
ATOM   2948  CB  VAL B   8      30.311  33.426  50.726  1.00 21.82           C
ATOM   2949  CG1 VAL B   8      28.999  34.041  51.184  1.00 24.32           C
ATOM   2950  CG2 VAL B   8      30.517  33.672  49.206  1.00 24.16           C
ATOM   2951  H   VAL B   8      31.299  35.693  50.598  1.00 22.39           H
ATOM   2952  HA  VAL B   8      31.249  33.859  52.514  1.00 23.02           H
ATOM   2953  HB  VAL B   8      30.283  32.461  50.865  1.00 26.19           H
ATOM   2954 HG11 VAL B   8      28.297  33.630  50.659  1.00 29.19           H
ATOM   2955 HG12 VAL B   8      28.878  33.843  52.127  1.00 29.19           H
ATOM   2956 HG13 VAL B   8      28.999  34.999  51.049  1.00 29.19           H
ATOM   2957 HG21 VAL B   8      29.768  33.270  48.741  1.00 28.99           H
ATOM   2958 HG22 VAL B   8      30.535  34.624  49.031  1.00 28.99           H
ATOM   2959 HG23 VAL B   8      31.348  33.264  48.912  1.00 28.99           H
ATOM   2960  N   ASP B   9      32.794  31.891  51.727  1.00 21.93           N
ATOM   2961  CA  ASP B   9      33.983  31.104  51.376  1.00 23.39           C
ATOM   2962  C   ASP B   9      33.955  31.014  49.833  1.00 22.10           C
ATOM   2963  O   ASP B   9      33.081  30.792  49.012  1.00 24.61           O
ATOM   2964  CB  ASP B   9      34.000  29.728  52.013  1.00 26.92           C
ATOM   2965  CG  ASP B   9      34.090  29.959  53.563  1.00 29.94           C
ATOM   2966  OD1 ASP B   9      35.104  30.565  53.951  1.00 34.00           O
ATOM   2967  OD2 ASP B   9      33.063  29.673  54.207  1.00 27.05           O1-
ATOM   2968  H   ASP B   9      31.967  31.369  52.098  1.00 26.32           H
ATOM   2969  HA  ASP B   9      34.903  31.672  51.738  1.00 28.07           H
ATOM   2970  HB2 ASP B   9      33.095  29.148  51.776  1.00 32.30           H
ATOM   2971  HB3 ASP B   9      34.875  29.125  51.696  1.00 32.30           H
ATOM   2972  N   GLY B  10      35.207  31.286  49.368  1.00 28.81           N
ATOM   2973  CA  GLY B  10      35.624  31.292  47.953  1.00 34.38           C
ATOM   2974  C   GLY B  10      35.386  32.585  47.196  1.00 32.94           C
ATOM   2975  O   GLY B  10      35.482  32.600  45.957  1.00 25.78           O
ATOM   2976  H   GLY B  10      35.875  31.490  49.885  1.00 34.57           H
ATOM   2977  HA2 GLY B  10      36.584  31.135  47.913  1.00 41.25           H
ATOM   2978  HA3 GLY B  10      35.201  30.564  47.468  1.00 41.25           H
ATOM   2979  N   ALA B  11      35.050  33.669  47.893  1.00 32.27           N
ATOM   2980  CA  ALA B  11      34.809  34.941  47.236  1.00 29.59           C
ATOM   2981  C   ALA B  11      36.071  35.587  46.664  1.00 34.61           C
ATOM   2982  O   ALA B  11      35.945  36.503  45.857  1.00 31.54           O
ATOM   2983  CB  ALA B  11      34.135  35.885  48.223  1.00 30.62           C
ATOM   2984  H   ALA B  11      34.926  33.672  48.746  1.00 38.72           H
ATOM   2985  HA  ALA B  11      34.208  34.797  46.492  1.00 35.50           H
ATOM   2986  HB1 ALA B  11      33.930  36.732  47.800  1.00 36.75           H
ATOM   2987  HB2 ALA B  11      33.320  35.456  48.528  1.00 36.75           H
ATOM   2988  HB3 ALA B  11      34.731  36.019  48.975  1.00 36.75           H
ATOM   2989  N   GLY B  12      37.266  35.131  47.033  1.00 36.15           N
ATOM   2990  CA  GLY B  12      38.497  35.774  46.599  1.00 34.61           C
ATOM   2991  C   GLY B  12      38.867  37.033  47.359  1.00 39.80           C
ATOM   2992  O   GLY B  12      39.288  38.026  46.766  1.00 37.10           O
ATOM   2993  H   GLY B  12      37.386  34.432  47.523  1.00 43.38           H
ATOM   2994  HA2 GLY B  12      39.231  35.147  46.692  1.00 41.53           H
ATOM   2995  HA3 GLY B  12      38.426  36.009  45.659  1.00 41.53           H
ATOM   2996  N   LYS B  13      38.774  36.979  48.687  1.00 34.02           N
ATOM   2997  CA  LYS B  13      39.005  38.142  49.525  1.00 33.64           C
ATOM   2998  C   LYS B  13      40.484  38.442  49.642  1.00 34.08           C
ATOM   2999  O   LYS B  13      40.861  39.613  49.727  1.00 32.10           O
ATOM   3000  CB  LYS B  13      38.410  37.903  50.912  1.00 29.35           C
ATOM   3001  CG  LYS B  13      36.891  37.828  50.941  1.00 27.20           C
ATOM   3002  CD  LYS B  13      36.395  37.752  52.386  1.00 25.24           C
ATOM   3003  CE  LYS B  13      36.832  36.448  53.035  1.00 30.56           C
ATOM   3004  NZ  LYS B  13      36.062  35.338  52.478  1.00 33.63           N1+
ATOM   3005  H   LYS B  13      38.651  36.278  49.134  1.00 40.83           H
ATOM   3006  HA  LYS B  13      38.575  38.917  49.132  1.00 40.37           H
ATOM   3007  HB2 LYS B  13      38.756  37.054  51.222  1.00 35.22           H
ATOM   3008  HB3 LYS B  13      38.705  38.610  51.509  1.00 35.22           H
ATOM   3009  HG2 LYS B  13      36.537  38.633  50.538  1.00 32.64           H
ATOM   3010  HG3 LYS B  13      36.582  37.050  50.455  1.00 32.64           H
ATOM   3011  HD2 LYS B  13      36.773  38.482  52.901  1.00 30.29           H
ATOM   3012  HD3 LYS B  13      35.426  37.796  52.416  1.00 30.29           H
ATOM   3013  HE2 LYS B  13      37.776  36.270  52.905  1.00 36.67           H
ATOM   3014  HE3 LYS B  13      36.628  36.489  53.980  1.00 36.67           H
ATOM   3015  HZ1 LYS B  13      36.579  34.612  52.448  1.00 40.36           H
ATOM   3016  HZ2 LYS B  13      35.376  35.167  53.013  1.00 40.36           H
ATOM   3017  HZ3 LYS B  13      35.745  35.549  51.678  1.00 40.36           H
ATOM   3018  N   ARG B  14      41.333  37.408  49.651  1.00 33.69           N
ATOM   3019  CA  ARG B  14      42.772  37.649  49.671  1.00 41.93           C
ATOM   3020  C   ARG B  14      43.182  38.531  48.498  1.00 40.61           C
ATOM   3021  O   ARG B  14      43.845  39.563  48.670  1.00 44.39           O
ATOM   3022  CB  ARG B  14      43.548  36.340  49.612  1.00 47.59           C
ATOM   3023  CG  ARG B  14      43.326  35.408  50.745  1.00 55.43           C
ATOM   3024  CD  ARG B  14      44.403  34.324  50.730  1.00 56.40           C
ATOM   3025  NE  ARG B  14      44.018  33.169  51.543  1.00 65.35           N
ATOM   3026  CZ  ARG B  14      43.059  32.303  51.212  1.00 63.64           C
ATOM   3027  NH1 ARG B  14      42.369  32.455  50.082  1.00 59.80           N
ATOM   3028  NH2 ARG B  14      42.778  31.287  52.021  1.00 66.74           N1+
ATOM   3029  H   ARG B  14      41.101  36.578  49.635  1.00 40.43           H
ATOM   3030  HA  ARG B  14      43.002  38.102  50.497  1.00 50.32           H
ATOM   3031  HB2 ARG B  14      43.317  35.872  48.796  1.00 57.11           H
ATOM   3032  HB3 ARG B  14      44.496  36.551  49.608  1.00 57.11           H
ATOM   3033  HG2 ARG B  14      43.368  35.891  51.585  1.00 66.52           H
ATOM   3034  HG3 ARG B  14      42.456  34.986  50.635  1.00 66.52           H
ATOM   3035  HD2 ARG B  14      44.550  34.028  49.819  1.00 67.69           H
ATOM   3036  HD3 ARG B  14      45.220  34.693  51.097  1.00 67.69           H
ATOM   3037  HE  ARG B  14      44.440  33.040  52.286  1.00 78.42           H
ATOM   3038 HH11 ARG B  14      42.537  33.112  49.553  1.00 71.76           H
ATOM   3039 HH12 ARG B  14      41.750  31.891  49.884  1.00 71.76           H
ATOM   3040 HH21 ARG B  14      43.221  31.182  52.753  1.00 80.08           H
ATOM   3041 HH22 ARG B  14      42.159  30.728  51.810  1.00 80.08           H
ATOM   3042  N   THR B  15      42.777  38.143  47.295  1.00 38.56           N
ATOM   3043  CA  THR B  15      43.093  38.932  46.109  1.00 44.57           C
ATOM   3044  C   THR B  15      42.718  40.393  46.303  1.00 42.76           C
ATOM   3045  O   THR B  15      43.544  41.299  46.149  1.00 42.05           O
ATOM   3046  CB  THR B  15      42.356  38.358  44.907  1.00 44.16           C
ATOM   3047  OG1 THR B  15      42.708  36.979  44.754  1.00 49.73           O
ATOM   3048  CG2 THR B  15      42.730  39.109  43.656  1.00 47.19           C
ATOM   3049  H   THR B  15      42.330  37.420  47.141  1.00 46.27           H
ATOM   3050  HA  THR B  15      44.046  38.873  45.939  1.00 53.49           H
ATOM   3051  HB  THR B  15      41.397  38.449  45.044  1.00 52.99           H
ATOM   3052  HG1 THR B  15      42.287  36.662  44.102  1.00 59.68           H
ATOM   3053 HG21 THR B  15      42.261  38.737  42.893  1.00 56.62           H
ATOM   3054 HG22 THR B  15      42.497  40.047  43.744  1.00 56.62           H
ATOM   3055 HG23 THR B  15      43.686  39.035  43.508  1.00 56.62           H
ATOM   3056  N   LEU B  16      41.458  40.637  46.637  1.00 36.37           N
ATOM   3057  CA  LEU B  16      41.031  42.001  46.881  1.00 35.78           C
ATOM   3058  C   LEU B  16      41.924  42.675  47.914  1.00 40.39           C
ATOM   3059  O   LEU B  16      42.290  43.845  47.759  1.00 38.91           O
ATOM   3060  CB  LEU B  16      39.577  42.011  47.328  1.00 36.93           C
ATOM   3061  CG  LEU B  16      38.916  43.382  47.461  1.00 36.60           C
ATOM   3062  CD1 LEU B  16      38.894  44.087  46.143  1.00 40.39           C
ATOM   3063  CD2 LEU B  16      37.503  43.226  48.008  1.00 41.74           C
ATOM   3064  H   LEU B  16      40.847  40.034  46.725  1.00 43.64           H
ATOM   3065  HA  LEU B  16      41.106  42.499  46.052  1.00 42.94           H
ATOM   3066  HB2 LEU B  16      39.059  41.500  46.685  1.00 44.31           H
ATOM   3067  HB3 LEU B  16      39.527  41.578  48.194  1.00 44.31           H
ATOM   3068  HG  LEU B  16      39.426  43.925  48.083  1.00 43.92           H
ATOM   3069 HD11 LEU B  16      38.461  44.947  46.262  1.00 48.47           H
ATOM   3070 HD12 LEU B  16      39.803  44.209  45.833  1.00 48.47           H
ATOM   3071 HD13 LEU B  16      38.390  43.550  45.509  1.00 48.47           H
ATOM   3072 HD21 LEU B  16      37.098  44.103  48.096  1.00 50.09           H
ATOM   3073 HD22 LEU B  16      36.978  42.681  47.401  1.00 50.09           H
ATOM   3074 HD23 LEU B  16      37.550  42.796  48.878  1.00 50.09           H
ATOM   3075  N   VAL B  17      42.297  41.958  48.975  1.00 33.62           N
ATOM   3076  CA  VAL B  17      43.135  42.575  49.994  1.00 38.30           C
ATOM   3077  C   VAL B  17      44.455  43.008  49.372  1.00 40.69           C
ATOM   3078  O   VAL B  17      44.909  44.138  49.562  1.00 39.66           O
ATOM   3079  CB  VAL B  17      43.356  41.620  51.179  1.00 40.55           C
ATOM   3080  CG1 VAL B  17      44.417  42.184  52.107  1.00 37.37           C
ATOM   3081  CG2 VAL B  17      42.054  41.410  51.949  1.00 42.37           C
ATOM   3082  H   VAL B  17      42.074  41.141  49.129  1.00 40.34           H
ATOM   3083  HA  VAL B  17      42.688  43.368  50.332  1.00 45.96           H
ATOM   3084  HB  VAL B  17      43.664  40.761  50.847  1.00 48.66           H
ATOM   3085 HG11 VAL B  17      44.545  41.564  52.838  1.00 44.84           H
ATOM   3086 HG12 VAL B  17      45.252  42.299  51.632  1.00 44.84           H
ATOM   3087 HG13 VAL B  17      44.105  43.037  52.447  1.00 44.84           H
ATOM   3088 HG21 VAL B  17      42.222  40.783  52.672  1.00 50.85           H
ATOM   3089 HG22 VAL B  17      41.746  42.257  52.306  1.00 50.85           H
ATOM   3090 HG23 VAL B  17      41.389  41.048  51.350  1.00 50.85           H
ATOM   3091  N   GLU B  18      45.075  42.118  48.598  1.00 36.95           N
ATOM   3092  CA  GLU B  18      46.351  42.446  47.972  1.00 44.57           C
ATOM   3093  C   GLU B  18      46.205  43.663  47.054  1.00 42.96           C
ATOM   3094  O   GLU B  18      46.866  44.693  47.239  1.00 43.70           O
ATOM   3095  CB  GLU B  18      46.872  41.235  47.190  1.00 43.38           C
ATOM   3096  CG  GLU B  18      47.213  40.022  48.047  1.00 46.57           C
ATOM   3097  H   GLU B  18      44.768  41.333  48.418  1.00 44.34           H
ATOM   3098  HA  GLU B  18      46.998  42.650  48.666  1.00 53.49           H
ATOM   3099  HB2 GLU B  18      47.669  41.490  46.698  1.00 52.06           H
ATOM   3100  HB3 GLU B  18      46.182  40.954  46.568  1.00 52.06           H
ATOM   3101  HG1 GLU B  18      46.418  39.741  48.533  1.00 55.88           H
ATOM   3102  HG3 GLU B  18      47.512  39.309  47.460  1.00 55.88           H
ATOM   3103  N   LYS B  19      45.310  43.566  46.073  1.00 40.75           N
ATOM   3104  CA  LYS B  19      45.132  44.660  45.121  1.00 41.65           C
ATOM   3105  C   LYS B  19      44.773  45.960  45.827  1.00 42.80           C
ATOM   3106  O   LYS B  19      45.189  47.038  45.403  1.00 44.97           O
ATOM   3107  CB  LYS B  19      44.064  44.280  44.106  1.00 39.30           C
ATOM   3108  CG  LYS B  19      44.422  43.030  43.287  1.00 45.88           C
ATOM   3109  CD  LYS B  19      43.322  42.678  42.276  1.00 42.97           C
ATOM   3110  H   LYS B  19      44.791  42.883  45.947  1.00 48.90           H
ATOM   3111  HA  LYS B  19      45.962  44.806  44.644  1.00 49.98           H
ATOM   3112  HB2 LYS B  19      43.919  45.017  43.495  1.00 47.16           H
ATOM   3113  HB3 LYS B  19      43.246  44.089  44.589  1.00 47.16           H
ATOM   3114  HG2 LYS B  19      44.536  42.275  43.886  1.00 55.06           H
ATOM   3115  HG3 LYS B  19      45.245  43.186  42.797  1.00 55.06           H
ATOM   3116  HD1 LYS B  19      42.494  42.495  42.753  1.00 51.56           H
ATOM   3117  HD3 LYS B  19      43.200  43.418  41.662  1.00 51.56           H
ATOM   3118  N   LEU B  20      44.014  45.886  46.908  1.00 39.31           N
ATOM   3119  CA  LEU B  20      43.644  47.100  47.615  1.00 42.30           C
ATOM   3120  C   LEU B  20      44.838  47.663  48.381  1.00 44.83           C
ATOM   3121  O   LEU B  20      45.032  48.888  48.450  1.00 39.91           O
ATOM   3122  CB  LEU B  20      42.476  46.794  48.551  1.00 42.04           C
ATOM   3123  CG  LEU B  20      41.796  47.994  49.181  1.00 46.65           C
ATOM   3124  CD1 LEU B  20      41.307  48.975  48.132  1.00 41.24           C
ATOM   3125  CD2 LEU B  20      40.649  47.498  50.057  1.00 46.20           C
ATOM   3126  H   LEU B  20      43.705  45.157  47.241  1.00 47.17           H
ATOM   3127  HA  LEU B  20      43.361  47.759  46.966  1.00 50.77           H
ATOM   3128  HB2 LEU B  20      41.805  46.290  48.067  1.00 50.45           H
ATOM   3129  HB3 LEU B  20      42.819  46.254  49.281  1.00 50.45           H
ATOM   3130  HG  LEU B  20      42.441  48.447  49.749  1.00 55.98           H
ATOM   3131 HD11 LEU B  20      40.859  49.715  48.571  1.00 49.49           H
ATOM   3132 HD12 LEU B  20      42.066  49.302  47.630  1.00 49.49           H
ATOM   3133 HD13 LEU B  20      40.692  48.517  47.542  1.00 49.49           H
ATOM   3134 HD21 LEU B  20      40.211  48.264  50.463  1.00 55.44           H
ATOM   3135 HD22 LEU B  20      40.018  47.002  49.514  1.00 55.44           H
ATOM   3136 HD23 LEU B  20      41.014  46.921  50.748  1.00 55.44           H
ATOM   3137  N   SER B  21      45.654  46.779  48.957  1.00 41.89           N
ATOM   3138  CA  SER B  21      46.891  47.226  49.592  1.00 48.23           C
ATOM   3139  C   SER B  21      47.741  48.004  48.592  1.00 45.33           C
ATOM   3140  O   SER B  21      48.183  49.124  48.870  1.00 41.78           O
ATOM   3141  CB  SER B  21      47.684  46.032  50.133  1.00 46.38           C
ATOM   3142  OG  SER B  21      46.908  45.246  51.014  1.00 47.25           O
ATOM   3143  H   SER B  21      45.524  45.926  48.963  1.00 50.27           H
ATOM   3144  HA  SER B  21      46.676  47.813  50.338  1.00 57.88           H
ATOM   3145  HB2 SER B  21      47.960  45.468  49.392  1.00 55.66           H
ATOM   3146  HB3 SER B  21      48.470  46.360  50.600  1.00 55.66           H
ATOM   3147  HG  SER B  21      46.215  44.966  50.624  1.00 56.70           H
ATOM   3148  N   GLY B  22      47.975  47.414  47.420  1.00 42.12           N
ATOM   3149  CA  GLY B  22      48.775  48.091  46.405  1.00 45.35           C
ATOM   3150  C   GLY B  22      48.244  49.471  46.077  1.00 39.16           C
ATOM   3151  O   GLY B  22      48.969  50.460  46.140  1.00 48.51           O
ATOM   3152  H   GLY B  22      47.681  46.635  47.195  1.00 50.54           H
ATOM   3153  HA2 GLY B  22      49.684  48.189  46.727  1.00 54.42           H
ATOM   3154  HA3 GLY B  22      48.801  47.562  45.589  1.00 54.42           H
ATOM   3155  N   ALA B  23      46.953  49.561  45.770  1.00 44.32           N
ATOM   3156  CA  ALA B  23      46.356  50.849  45.421  1.00 43.33           C
ATOM   3157  C   ALA B  23      46.485  51.867  46.543  1.00 42.97           C
ATOM   3158  O   ALA B  23      46.599  53.066  46.276  1.00 40.35           O
ATOM   3159  CB  ALA B  23      44.883  50.661  45.054  1.00 46.23           C
ATOM   3160  H   ALA B  23      46.407  48.892  45.768  1.00 53.18           H
ATOM   3161  HA  ALA B  23      46.813  51.207  44.645  1.00 52.00           H
ATOM   3162  HB1 ALA B  23      44.491  51.519  44.830  1.00 55.47           H
ATOM   3163  HB2 ALA B  23      44.814  50.052  44.304  1.00 55.47           H
ATOM   3164  HB3 ALA B  23      44.421  50.281  45.820  1.00 55.47           H
ATOM   3165  N   PHE B  24      46.444  51.432  47.806  1.00 42.93           N
ATOM   3166  CA  PHE B  24      46.607  52.393  48.894  1.00 46.30           C
ATOM   3167  C   PHE B  24      48.056  52.862  48.980  1.00 42.05           C
ATOM   3168  O   PHE B  24      48.326  54.043  49.232  1.00 41.69           O
ATOM   3169  CB  PHE B  24      46.163  51.776  50.225  1.00 44.71           C
ATOM   3170  CG  PHE B  24      44.676  51.822  50.474  1.00 49.28           C
ATOM   3171  CD1 PHE B  24      43.978  50.656  50.794  1.00 48.05           C
ATOM   3172  CD2 PHE B  24      43.976  53.025  50.428  1.00 46.04           C
ATOM   3173  CE1 PHE B  24      42.604  50.694  51.048  1.00 45.60           C
ATOM   3174  CE2 PHE B  24      42.617  53.061  50.671  1.00 48.56           C
ATOM   3175  CZ  PHE B  24      41.928  51.890  50.981  1.00 46.79           C
ATOM   3176  H   PHE B  24      46.328  50.614  48.050  1.00 51.51           H
ATOM   3177  HA  PHE B  24      46.053  53.170  48.721  1.00 55.56           H
ATOM   3178  HB2 PHE B  24      46.422  50.844  50.231  1.00 53.65           H
ATOM   3179  HB3 PHE B  24      46.596  52.247  50.956  1.00 53.65           H
ATOM   3180  HD1 PHE B  24      44.431  49.841  50.838  1.00 57.66           H
ATOM   3181  HD2 PHE B  24      44.423  53.815  50.215  1.00 55.24           H
ATOM   3182  HE1 PHE B  24      42.141  49.912  51.255  1.00 54.73           H
ATOM   3183  HE2 PHE B  24      42.157  53.869  50.628  1.00 58.27           H
ATOM   3184  HZ  PHE B  24      41.014  51.917  51.147  1.00 56.15           H
ATOM   3185  N   ARG B  25      48.998  51.948  48.768  1.00 34.82           N
ATOM   3186  CA  ARG B  25      50.408  52.304  48.858  1.00 46.98           C
ATOM   3187  C   ARG B  25      50.796  53.260  47.740  1.00 51.32           C
ATOM   3188  O   ARG B  25      51.529  54.237  47.973  1.00 45.24           O
ATOM   3189  CB  ARG B  25      51.256  51.041  48.808  1.00 43.37           C
ATOM   3190  CG  ARG B  25      51.196  50.236  50.094  1.00 50.41           C
ATOM   3191  CD  ARG B  25      51.605  48.807  49.869  1.00 50.54           C
ATOM   3192  NE  ARG B  25      51.599  48.056  51.118  1.00 51.83           N
ATOM   3193  CZ  ARG B  25      51.610  46.729  51.194  1.00 51.22           C
ATOM   3194  NH1 ARG B  25      51.626  45.991  50.096  1.00 55.69           N
ATOM   3195  NH2 ARG B  25      51.601  46.139  52.378  1.00 56.75           N1+
ATOM   3196  H   ARG B  25      48.838  51.126  48.564  1.00 41.79           H
ATOM   3197  HA  ARG B  25      50.573  52.748  49.701  1.00 56.37           H
ATOM   3198  HB2 ARG B  25      50.919  50.480  48.093  1.00 52.04           H
ATOM   3199  HB3 ARG B  25      52.180  51.280  48.637  1.00 52.04           H
ATOM   3200  HG2 ARG B  25      51.790  50.628  50.751  1.00 60.49           H
ATOM   3201  HG3 ARG B  25      50.284  50.236  50.428  1.00 60.49           H
ATOM   3202  HD2 ARG B  25      50.976  48.392  49.256  1.00 60.65           H
ATOM   3203  HD3 ARG B  25      52.496  48.781  49.493  1.00 60.65           H
ATOM   3204  HE  ARG B  25      51.546  48.501  51.854  1.00 62.19           H
ATOM   3205 HH11 ARG B  25      51.633  46.371  49.321  1.00 66.83           H
ATOM   3206 HH12 ARG B  25      51.636  45.131  50.151  1.00 66.83           H
ATOM   3207 HH21 ARG B  25      51.587  46.610  53.096  1.00 68.10           H
ATOM   3208 HH22 ARG B  25      51.607  45.278  52.420  1.00 68.10           H
ATOM   3209  N   ALA B  26      50.286  52.989  46.530  1.00 49.82           N
ATOM   3210  CA  ALA B  26      50.509  53.851  45.372  1.00 49.08           C
ATOM   3211  C   ALA B  26      49.995  55.249  45.621  1.00 48.16           C
ATOM   3212  O   ALA B  26      50.564  56.217  45.114  1.00 51.12           O
ATOM   3213  CB  ALA B  26      49.816  53.263  44.154  1.00 46.37           C
ATOM   3214  H   ALA B  26      49.789  52.300  46.365  1.00 59.78           H
ATOM   3215  HA  ALA B  26      51.460  53.901  45.185  1.00 58.90           H
ATOM   3216  HB1 ALA B  26      49.992  53.822  43.383  1.00 55.64           H
ATOM   3217  HB2 ALA B  26      50.150  52.364  44.004  1.00 55.64           H
ATOM   3218  HB3 ALA B  26      48.864  53.232  44.333  1.00 55.64           H
ATOM   3219  N   ALA B  27      48.923  55.373  46.396  1.00 50.74           N
ATOM   3220  CA  ALA B  27      48.381  56.663  46.792  1.00 47.32           C
ATOM   3221  C   ALA B  27      49.156  57.290  47.942  1.00 44.57           C
ATOM   3222  O   ALA B  27      48.732  58.324  48.470  1.00 41.61           O
ATOM   3223  CB  ALA B  27      46.909  56.508  47.167  1.00 50.07           C
ATOM   3224  H   ALA B  27      48.495  54.700  46.723  1.00 60.89           H
ATOM   3225  HA  ALA B  27      48.425  57.270  46.040  1.00 56.78           H
ATOM   3226  HB1 ALA B  27      46.545  57.375  47.401  1.00 60.08           H
ATOM   3227  HB2 ALA B  27      46.422  56.130  46.418  1.00 60.08           H
ATOM   3228  HB3 ALA B  27      46.848  55.908  47.930  1.00 60.08           H
ATOM   3229  N   GLY B  28      50.269  56.677  48.342  1.00 49.75           N
ATOM   3230  CA  GLY B  28      51.106  57.184  49.415  1.00 50.79           C
ATOM   3231  C   GLY B  28      50.730  56.751  50.820  1.00 52.12           C
ATOM   3232  O   GLY B  28      51.257  57.317  51.790  1.00 47.84           O
ATOM   3233  H   GLY B  28      50.557  55.944  47.990  1.00 59.70           H
ATOM   3234  HA2 GLY B  28      52.012  56.878  49.254  1.00 60.95           H
ATOM   3235  HA3 GLY B  28      51.116  58.157  49.384  1.00 60.95           H
ATOM   3236  N   ARG B  29      49.852  55.766  50.979  1.00 47.92           N
ATOM   3237  CA  ARG B  29      49.412  55.383  52.317  1.00 54.27           C
ATOM   3238  C   ARG B  29      50.067  54.071  52.719  1.00 43.31           C
ATOM   3239  O   ARG B  29      50.218  53.160  51.899  1.00 43.12           O
ATOM   3240  CB  ARG B  29      47.884  55.292  52.391  1.00 50.82           C
ATOM   3241  CG  ARG B  29      47.215  56.674  52.459  1.00 56.80           C
ATOM   3242  CD  ARG B  29      45.705  56.584  52.592  1.00 59.74           C
ATOM   3243  NE  ARG B  29      45.088  56.149  51.340  1.00 64.27           N
ATOM   3244  CZ  ARG B  29      44.847  56.958  50.312  1.00 65.52           C
ATOM   3245  NH1 ARG B  29      45.172  58.242  50.409  1.00 63.30           N
ATOM   3246  NH2 ARG B  29      44.279  56.488  49.192  1.00 63.36           N1+
ATOM   3247  H   ARG B  29      49.502  55.315  50.332  1.00 57.51           H
ATOM   3248  HA  ARG B  29      49.698  56.055  52.962  1.00 65.13           H
ATOM   3249  HB2 ARG B  29      47.552  54.831  51.608  1.00 60.99           H
ATOM   3250  HB3 ARG B  29      47.640  54.808  53.195  1.00 60.99           H
ATOM   3251  HG2 ARG B  29      47.553  57.161  53.227  1.00 68.16           H
ATOM   3252  HG3 ARG B  29      47.410  57.169  51.647  1.00 68.16           H
ATOM   3253  HD2 ARG B  29      45.485  55.935  53.279  1.00 71.68           H
ATOM   3254  HD3 ARG B  29      45.345  57.451  52.834  1.00 71.68           H
ATOM   3255  HE  ARG B  29      44.819  55.331  51.286  1.00 77.12           H
ATOM   3256 HH11 ARG B  29      45.544  58.544  51.123  1.00 75.96           H
ATOM   3257 HH12 ARG B  29      45.028  58.771  49.745  1.00 75.96           H
ATOM   3258 HH21 ARG B  29      44.065  55.656  49.135  1.00 76.04           H
ATOM   3259 HH22 ARG B  29      44.125  57.016  48.529  1.00 76.04           H
ATOM   3260  N   SER B  30      50.529  54.013  53.961  1.00 40.75           N
ATOM   3261  CA  SER B  30      51.108  52.779  54.477  1.00 44.13           C
ATOM   3262  C   SER B  30      49.986  51.822  54.855  1.00 46.64           C
ATOM   3263  O   SER B  30      48.929  52.247  55.346  1.00 42.65           O
ATOM   3264  CB  SER B  30      51.999  53.061  55.682  1.00 37.90           C
ATOM   3265  OG  SER B  30      51.271  53.704  56.721  1.00 46.70           O
ATOM   3266  H   SER B  30      50.520  54.676  54.520  1.00 48.90           H
ATOM   3267  HA  SER B  30      51.658  52.357  53.794  1.00 52.95           H
ATOM   3268  HB2 SER B  30      52.358  52.223  56.013  1.00 45.48           H
ATOM   3269  HB3 SER B  30      52.723  53.644  55.411  1.00 45.48           H
ATOM   3270  HG  SER B  30      50.916  54.416  56.447  1.00 56.04           H
ATOM   3271  N   VAL B  31      50.206  50.528  54.612  1.00 47.61           N
ATOM   3272  CA  VAL B  31      49.163  49.530  54.813  1.00 43.59           C
ATOM   3273  C   VAL B  31      49.701  48.304  55.539  1.00 46.13           C
ATOM   3274  O   VAL B  31      50.787  47.791  55.232  1.00 38.47           O
ATOM   3275  CB  VAL B  31      48.521  49.109  53.477  1.00 43.11           C
ATOM   3276  CG1 VAL B  31      47.453  48.055  53.736  1.00 43.09           C
ATOM   3277  CG2 VAL B  31      47.903  50.332  52.791  1.00 43.25           C
ATOM   3278  H   VAL B  31      50.954  50.214  54.304  1.00 57.13           H
ATOM   3279  HA  VAL B  31      48.464  49.916  55.366  1.00 52.30           H
ATOM   3280  HB  VAL B  31      49.194  48.738  52.886  1.00 51.73           H
ATOM   3281 HG11 VAL B  31      47.013  47.836  52.900  1.00 51.71           H
ATOM   3282 HG12 VAL B  31      47.854  47.259  54.110  1.00 51.71           H
ATOM   3283 HG13 VAL B  31      46.802  48.424  54.358  1.00 51.71           H
ATOM   3284 HG21 VAL B  31      47.461  50.052  51.976  1.00 51.90           H
ATOM   3285 HG22 VAL B  31      47.255  50.732  53.388  1.00 51.90           H
ATOM   3286 HG23 VAL B  31      48.600  50.978  52.590  1.00 51.90           H
ATOM   3287  N   ALA B  32      48.876  47.796  56.455  1.00 40.34           N
ATOM   3288  CA  ALA B  32      49.092  46.530  57.148  1.00 42.23           C
ATOM   3289  C   ALA B  32      47.801  45.728  57.066  1.00 37.85           C
ATOM   3290  O   ALA B  32      46.711  46.304  57.126  1.00 37.94           O
ATOM   3291  CB  ALA B  32      49.471  46.765  58.611  1.00 43.57           C
ATOM   3292  H   ALA B  32      48.132  48.183  56.669  1.00 48.40           H
ATOM   3293  HA  ALA B  32      49.807  46.020  56.726  1.00 50.68           H
ATOM   3294  HB1 ALA B  32      49.617  45.915  59.048  1.00 52.28           H
ATOM   3295  HB2 ALA B  32      50.275  47.308  58.641  1.00 52.28           H
ATOM   3296  HB3 ALA B  32      48.740  47.241  59.038  1.00 52.28           H
ATOM   3297  N   THR B  33      47.912  44.409  56.910  1.00 38.23           N
ATOM   3298  CA  THR B  33      46.733  43.553  56.881  1.00 39.55           C
ATOM   3299  C   THR B  33      46.804  42.461  57.947  1.00 42.12           C
ATOM   3300  O   THR B  33      47.880  42.056  58.397  1.00 39.91           O
ATOM   3301  CB  THR B  33      46.537  42.894  55.513  1.00 37.92           C
ATOM   3302  OG1 THR B  33      47.621  41.994  55.250  1.00 42.83           O
ATOM   3303  CG2 THR B  33      46.489  43.957  54.435  1.00 43.26           C
ATOM   3304  H   THR B  33      48.661  43.990  56.816  1.00 45.88           H
ATOM   3305  HA  THR B  33      45.952  44.096  57.068  1.00 47.46           H
ATOM   3306  HB  THR B  33      45.699  42.398  55.510  1.00 45.50           H
ATOM   3307  HG1 THR B  33      47.561  41.696  54.466  1.00 51.39           H
ATOM   3308 HG21 THR B  33      46.316  43.561  53.567  1.00 51.92           H
ATOM   3309 HG22 THR B  33      45.787  44.568  54.654  1.00 51.92           H
ATOM   3310 HG23 THR B  33      47.318  44.460  54.403  1.00 51.92           H
ATOM   3311  N   LEU B  34      45.620  41.976  58.323  1.00 37.39           N
ATOM   3312  CA  LEU B  34      45.471  40.911  59.304  1.00 38.27           C
ATOM   3313  C   LEU B  34      44.233  40.103  58.920  1.00 29.21           C
ATOM   3314  O   LEU B  34      43.195  40.680  58.594  1.00 27.69           O
ATOM   3315  CB  LEU B  34      45.350  41.511  60.720  1.00 30.83           C
ATOM   3316  CG  LEU B  34      45.054  40.586  61.878  1.00 29.92           C
ATOM   3317  CD1 LEU B  34      46.174  39.589  62.008  1.00 35.69           C
ATOM   3318  CD2 LEU B  34      44.895  41.426  63.133  1.00 34.95           C
ATOM   3319  H   LEU B  34      44.867  42.260  58.009  1.00 44.87           H
ATOM   3320  HA  LEU B  34      46.246  40.325  59.289  1.00 45.93           H
ATOM   3321  HB2 LEU B  34      46.169  41.981  60.934  1.00 36.99           H
ATOM   3322  HB3 LEU B  34      44.631  42.161  60.700  1.00 36.99           H
ATOM   3323  HG  LEU B  34      44.223  40.111  61.716  1.00 35.91           H
ATOM   3324 HD11 LEU B  34      45.980  39.008  62.757  1.00 42.83           H
ATOM   3325 HD12 LEU B  34      46.239  39.073  61.191  1.00 42.83           H
ATOM   3326 HD13 LEU B  34      47.006  40.061  62.166  1.00 42.83           H
ATOM   3327 HD21 LEU B  34      44.727  40.835  63.881  1.00 41.94           H
ATOM   3328 HD22 LEU B  34      45.705  41.936  63.288  1.00 41.94           H
ATOM   3329 HD23 LEU B  34      44.146  42.031  63.013  1.00 41.94           H
ATOM   3330  N   ALA B  35      44.336  38.784  58.942  1.00 29.93           N
ATOM   3331  CA  ALA B  35      43.219  37.917  58.584  1.00 31.76           C
ATOM   3332  C   ALA B  35      42.633  37.217  59.821  1.00 31.20           C
ATOM   3333  O   ALA B  35      43.389  36.789  60.708  1.00 26.96           O
ATOM   3334  CB  ALA B  35      43.698  36.901  57.547  1.00 29.29           C
ATOM   3335  H   ALA B  35      45.067  38.361  59.135  1.00 35.91           H
ATOM   3336  HA  ALA B  35      42.523  38.455  58.179  1.00 38.11           H
ATOM   3337  HB1 ALA B  35      42.968  36.304  57.322  1.00 35.15           H
ATOM   3338  HB2 ALA B  35      43.985  37.389  56.760  1.00 35.15           H
ATOM   3339  HB3 ALA B  35      44.447  36.398  57.906  1.00 35.15           H
ATOM   3340  N   PHE B  36      41.280  37.072  59.869  1.00 29.36           N
ATOM   3341  CA  PHE B  36      40.668  36.297  60.950  1.00 25.74           C
ATOM   3342  C   PHE B  36      39.977  35.115  60.218  1.00 30.40           C
ATOM   3343  O   PHE B  36      39.440  35.275  59.131  1.00 27.05           O
ATOM   3344  CB  PHE B  36      39.644  37.174  61.679  1.00 25.37           C
ATOM   3345  CG  PHE B  36      40.318  38.185  62.559  1.00 25.85           C
ATOM   3346  CD1 PHE B  36      40.877  37.786  63.783  1.00 25.47           C
ATOM   3347  CD2 PHE B  36      40.408  39.528  62.163  1.00 24.18           C
ATOM   3348  CE1 PHE B  36      41.478  38.730  64.622  1.00 29.03           C
ATOM   3349  CE2 PHE B  36      41.023  40.464  62.999  1.00 28.66           C
ATOM   3350  CZ  PHE B  36      41.546  40.070  64.241  1.00 30.34           C
ATOM   3351  H   PHE B  36      40.650  37.384  59.106  1.00 35.23           H
ATOM   3352  HA  PHE B  36      41.472  35.965  61.660  1.00 30.88           H
ATOM   3353  HB2 PHE B  36      39.005  37.689  60.925  1.00 30.44           H
ATOM   3354  HB3 PHE B  36      38.953  36.541  62.283  1.00 30.44           H
ATOM   3355  HD1 PHE B  36      40.836  36.734  64.083  1.00 30.57           H
ATOM   3356  HD2 PHE B  36      40.006  39.830  61.193  1.00 29.02           H
ATOM   3357  HE1 PHE B  36      41.883  38.410  65.581  1.00 34.84           H
ATOM   3358  HE2 PHE B  36      41.087  41.503  62.688  1.00 34.39           H
ATOM   3359  HZ  PHE B  36      42.005  40.799  64.899  1.00 36.41           H
ATOM   3360  N   PRO B  37      39.926  33.898  60.850  1.00 27.07           N
ATOM   3361  CA  PRO B  37      40.605  33.586  62.121  1.00 30.33           C
ATOM   3362  C   PRO B  37      42.114  33.519  61.832  1.00 28.97           C
ATOM   3363  O   PRO B  37      42.809  33.158  60.893  1.00 29.38           O
ATOM   3364  CB  PRO B  37      40.123  32.192  62.571  1.00 27.85           C
ATOM   3365  CG  PRO B  37      38.967  31.883  61.603  1.00 35.33           C
ATOM   3366  CD  PRO B  37      39.325  32.649  60.319  1.00 20.92           C
ATOM   3367  HA  PRO B  37      40.354  34.345  62.927  1.00 36.40           H
ATOM   3368  HB2 PRO B  37      40.924  31.433  62.475  1.00 33.42           H
ATOM   3369  HB3 PRO B  37      39.813  32.195  63.630  1.00 33.42           H
ATOM   3370  HG2 PRO B  37      38.807  30.814  61.439  1.00 42.40           H
ATOM   3371  HG3 PRO B  37      38.028  32.300  62.038  1.00 42.40           H
ATOM   3372  HD2 PRO B  37      40.075  32.083  59.725  1.00 25.10           H
ATOM   3373  HD3 PRO B  37      38.445  32.898  59.688  1.00 25.10           H
ATOM   3374  N   ARG B  38      42.723  33.927  62.977  1.00 31.48           N
ATOM   3375  CA  ARG B  38      44.189  34.063  63.104  1.00 35.26           C
ATOM   3376  C   ARG B  38      44.797  32.673  63.289  1.00 28.41           C
ATOM   3377  O   ARG B  38      45.356  32.364  64.343  1.00 35.93           O
ATOM   3378  CB  ARG B  38      44.599  34.983  64.269  1.00 29.19           C
ATOM   3379  CG  ARG B  38      44.150  36.448  64.174  1.00 28.68           C
ATOM   3380  CD  ARG B  38      44.667  37.295  65.329  1.00 34.03           C
ATOM   3381  NE  ARG B  38      44.214  36.764  66.605  1.00 36.43           N
ATOM   3382  CZ  ARG B  38      44.869  36.884  67.755  1.00 36.86           C
ATOM   3383  NH1 ARG B  38      46.030  37.528  67.795  1.00 36.09           N
ATOM   3384  NH2 ARG B  38      44.371  36.336  68.861  1.00 31.76           N1+
ATOM   3385  H   ARG B  38      42.311  34.122  63.721  1.00 37.77           H
ATOM   3386  HA  ARG B  38      44.577  34.451  62.301  1.00 42.31           H
ATOM   3387  HB2 ARG B  38      44.270  34.620  65.103  1.00 35.02           H
ATOM   3388  HB3 ARG B  38      45.571  35.014  64.321  1.00 35.02           H
ATOM   3389  HG2 ARG B  38      44.512  36.834  63.362  1.00 34.41           H
ATOM   3390  HG3 ARG B  38      43.186  36.495  64.174  1.00 34.41           H
ATOM   3391  HD2 ARG B  38      45.635  37.310  65.322  1.00 40.84           H
ATOM   3392  HD3 ARG B  38      44.317  38.199  65.251  1.00 40.84           H
ATOM   3393  HE  ARG B  38      43.450  36.366  66.624  1.00 43.72           H
ATOM   3394 HH11 ARG B  38      46.360  37.889  67.087  1.00 43.30           H
ATOM   3395 HH12 ARG B  38      46.447  37.607  68.544  1.00 43.30           H
ATOM   3396 HH21 ARG B  38      43.622  35.915  68.834  1.00 38.12           H
ATOM   3397 HH22 ARG B  38      44.793  36.412  69.609  1.00 38.12           H
ATOM   3398  N   TYR B  39      44.715  31.820  62.238  1.00 31.64           N
ATOM   3399  CA  TYR B  39      45.453  30.591  62.396  1.00 27.40           C
ATOM   3400  C   TYR B  39      46.930  31.015  62.642  1.00 34.74           C
ATOM   3401  O   TYR B  39      47.638  31.862  62.154  1.00 41.46           O
ATOM   3402  CB  TYR B  39      45.360  29.709  61.159  1.00 37.14           C
ATOM   3403  CG  TYR B  39      43.926  29.574  60.741  1.00 38.30           C
ATOM   3404  CD1 TYR B  39      43.619  29.885  59.405  1.00 43.03           C
ATOM   3405  CD2 TYR B  39      42.905  29.232  61.635  1.00 43.56           C
ATOM   3406  CE1 TYR B  39      42.327  29.777  58.927  1.00 40.79           C
ATOM   3407  CE2 TYR B  39      41.586  29.116  61.180  1.00 46.24           C
ATOM   3408  CZ  TYR B  39      41.324  29.377  59.828  1.00 44.88           C
ATOM   3409  OH  TYR B  39      40.084  29.310  59.263  1.00 54.42           O
ATOM   3410  H   TYR B  39      44.264  32.064  61.335  1.00 37.97           H
ATOM   3411  HA  TYR B  39      45.020  30.051  63.297  1.00 32.89           H
ATOM   3412  HB2 TYR B  39      45.955  30.183  60.346  1.00 44.57           H
ATOM   3413  HB3 TYR B  39      45.820  28.722  61.344  1.00 44.57           H
ATOM   3414  HD1 TYR B  39      44.415  30.226  58.740  1.00 51.64           H
ATOM   3415  HD2 TYR B  39      43.109  29.089  62.696  1.00 52.28           H
ATOM   3416  HE1 TYR B  39      42.068  30.000  57.892  1.00 48.95           H
ATOM   3417  HE2 TYR B  39      40.784  28.870  61.869  1.00 55.48           H
ATOM   3418  HH  TYR B  39      39.393  28.975  59.889  1.00 65.31           H
ATOM   3419  N   GLY B  40      47.361  30.163  63.625  1.00 39.49           N
ATOM   3420  CA  GLY B  40      48.646  29.938  64.276  1.00 45.21           C
ATOM   3421  C   GLY B  40      48.955  30.885  65.410  1.00 39.29           C
ATOM   3422  O   GLY B  40      50.004  30.753  66.051  1.00 39.86           O
ATOM   3423  H   GLY B  40      46.803  29.591  63.983  1.00 47.39           H
ATOM   3424  HA2 GLY B  40      48.621  29.045  64.686  1.00 54.26           H
ATOM   3425  HA3 GLY B  40      49.361  29.930  63.635  1.00 54.26           H
ATOM   3426  N   GLN B  41      48.074  31.830  65.671  1.00 41.50           N
ATOM   3427  CA  GLN B  41      48.323  32.909  66.608  1.00 38.95           C
ATOM   3428  C   GLN B  41      47.346  32.884  67.767  1.00 36.23           C
ATOM   3429  O   GLN B  41      47.428  33.736  68.653  1.00 37.73           O
ATOM   3430  CB  GLN B  41      48.244  34.254  65.865  1.00 45.67           C
ATOM   3431  CG  GLN B  41      49.170  34.333  64.616  1.00 51.99           C
ATOM   3432  CD  GLN B  41      50.643  34.213  64.989  1.00 49.07           C
ATOM   3433  OE1 GLN B  41      51.025  34.456  66.129  1.00 54.01           O
ATOM   3434  NE2 GLN B  41      51.470  33.824  64.031  1.00 58.20           N
ATOM   3435  H   GLN B  41      47.306  31.873  65.276  1.00 49.80           H
ATOM   3436  HA  GLN B  41      49.217  32.822  66.973  1.00 46.74           H
ATOM   3437  HB2 GLN B  41      47.332  34.383  65.564  1.00 54.80           H
ATOM   3438  HB3 GLN B  41      48.497  34.966  66.473  1.00 54.80           H
ATOM   3439  HG2 GLN B  41      48.954  33.611  64.001  1.00 62.39           H
ATOM   3440  HG3 GLN B  41      49.038  35.187  64.176  1.00 62.39           H
ATOM   3441 HE21 GLN B  41      51.182  33.694  63.232  1.00 69.84           H
ATOM   3442 HE22 GLN B  41      52.304  33.711  64.217  1.00 69.84           H
ATOM   3443  N   SER B  42      46.435  31.921  67.784  1.00 34.35           N
ATOM   3444  CA  SER B  42      45.326  31.894  68.731  1.00 35.01           C
ATOM   3445  C   SER B  42      44.902  30.446  68.880  1.00 32.87           C
ATOM   3446  O   SER B  42      44.576  29.784  67.883  1.00 27.61           O
ATOM   3447  CB  SER B  42      44.150  32.763  68.223  1.00 35.57           C
ATOM   3448  OG  SER B  42      42.935  32.490  68.910  1.00 31.90           O
ATOM   3449  H   SER B  42      46.431  31.254  67.233  1.00 41.22           H
ATOM   3450  HA  SER B  42      45.619  32.226  69.596  1.00 42.01           H
ATOM   3451  HB2 SER B  42      44.376  33.699  68.358  1.00 42.69           H
ATOM   3452  HB3 SER B  42      44.006  32.585  67.281  1.00 42.69           H
ATOM   3453  HG  SER B  42      42.329  33.018  68.657  1.00 38.28           H
ATOM   3454  N   VAL B  43      44.922  29.944  70.104  1.00 22.46           N
ATOM   3455  CA  VAL B  43      44.415  28.597  70.326  1.00 29.49           C
ATOM   3456  C   VAL B  43      42.929  28.553  70.021  1.00 21.32           C
ATOM   3457  O   VAL B  43      42.427  27.568  69.480  1.00 27.07           O
ATOM   3458  CB  VAL B  43      44.689  28.122  71.767  1.00 33.95           C
ATOM   3459  CG1 VAL B  43      44.248  26.693  71.904  1.00 31.24           C
ATOM   3460  CG2 VAL B  43      46.146  28.224  72.084  1.00 33.69           C
ATOM   3461  H   VAL B  43      45.191  30.357  70.809  1.00 26.96           H
ATOM   3462  HA  VAL B  43      44.867  27.995  69.719  1.00 35.39           H
ATOM   3463  HB  VAL B  43      44.184  28.660  72.403  1.00 40.75           H
ATOM   3464 HG11 VAL B  43      44.415  26.406  72.814  1.00 37.49           H
ATOM   3465 HG12 VAL B  43      43.301  26.618  71.711  1.00 37.49           H
ATOM   3466 HG13 VAL B  43      44.764  26.149  71.286  1.00 37.49           H
ATOM   3467 HG21 VAL B  43      46.288  27.930  72.999  1.00 40.43           H
ATOM   3468 HG22 VAL B  43      46.641  27.662  71.470  1.00 40.43           H
ATOM   3469 HG23 VAL B  43      46.419  29.151  71.990  1.00 40.43           H
ATOM   3470  N   ALA B  44      42.203  29.608  70.386  1.00 26.65           N
ATOM   3471  CA  ALA B  44      40.776  29.659  70.111  1.00 29.39           C
ATOM   3472  C   ALA B  44      40.514  29.513  68.618  1.00 24.57           C
ATOM   3473  O   ALA B  44      39.591  28.801  68.213  1.00 23.35           O
ATOM   3474  CB  ALA B  44      40.182  30.964  70.632  1.00 27.53           C
ATOM   3475  H   ALA B  44      42.521  30.305  70.781  1.00 31.98           H
ATOM   3476  HA  ALA B  44      40.337  28.925  70.574  1.00 35.27           H
ATOM   3477  HB1 ALA B  44      39.229  30.974  70.449  1.00 33.04           H
ATOM   3478  HB2 ALA B  44      40.336  31.023  71.588  1.00 33.04           H
ATOM   3479  HB3 ALA B  44      40.618  31.701  70.175  1.00 33.04           H
ATOM   3480  N   ALA B  45      41.347  30.154  67.791  1.00 22.52           N
ATOM   3481  CA  ALA B  45      41.199  30.047  66.341  1.00 26.90           C
ATOM   3482  C   ALA B  45      41.553  28.655  65.858  1.00 26.35           C
ATOM   3483  O   ALA B  45      40.847  28.080  65.013  1.00 17.48           O
ATOM   3484  CB  ALA B  45      42.077  31.087  65.644  1.00 27.53           C
ATOM   3485  H   ALA B  45      42.016  30.636  68.047  1.00 27.02           H
ATOM   3486  HA  ALA B  45      40.276  30.220  66.094  1.00 32.28           H
ATOM   3487  HB1 ALA B  45      41.953  31.022  64.685  1.00 33.03           H
ATOM   3488  HB2 ALA B  45      41.812  31.968  65.955  1.00 33.03           H
ATOM   3489  HB3 ALA B  45      43.004  30.919  65.868  1.00 33.03           H
ATOM   3490  N   ASP B  46      42.631  28.081  66.405  1.00 19.08           N
ATOM   3491  CA  ASP B  46      43.059  26.763  65.931  1.00 22.31           C
ATOM   3492  C   ASP B  46      42.029  25.699  66.288  1.00 24.22           C
ATOM   3493  O   ASP B  46      41.758  24.801  65.482  1.00 19.80           O
ATOM   3494  CB  ASP B  46      44.425  26.386  66.519  1.00 27.41           C
ATOM   3495  CG  ASP B  46      45.591  27.277  66.006  1.00 32.15           C
ATOM   3496  OD1 ASP B  46      46.645  27.292  66.667  1.00 34.16           O
ATOM   3497  OD2 ASP B  46      45.461  27.975  64.977  1.00 35.09           O1-
ATOM   3498  H   ASP B  46      43.116  28.429  67.026  1.00 22.89           H
ATOM   3499  HA  ASP B  46      43.134  26.788  64.967  1.00 26.77           H
ATOM   3500  HB2 ASP B  46      44.373  26.515  67.479  1.00 32.90           H
ATOM   3501  HB3 ASP B  46      44.625  25.457  66.319  1.00 32.90           H
ATOM   3502  N   ILE B  47      41.483  25.758  67.514  1.00 21.16           N
ATOM   3503  CA  ILE B  47      40.441  24.814  67.915  1.00 21.70           C
ATOM   3504  C   ILE B  47      39.212  24.977  67.030  1.00 19.02           C
ATOM   3505  O   ILE B  47      38.589  23.995  66.623  1.00 19.58           O
ATOM   3506  CB  ILE B  47      40.090  24.997  69.406  1.00 23.10           C
ATOM   3507  CG1 ILE B  47      41.258  24.548  70.296  1.00 19.08           C
ATOM   3508  CG2 ILE B  47      38.840  24.197  69.808  1.00 19.41           C
ATOM   3509  CD1 ILE B  47      41.067  24.877  71.752  1.00 23.18           C
ATOM   3510  H   ILE B  47      41.707  26.331  68.129  1.00 25.39           H
ATOM   3511  HA  ILE B  47      40.776  23.914  67.796  1.00 26.04           H
ATOM   3512  HB  ILE B  47      39.913  25.940  69.555  1.00 27.72           H
ATOM   3513 HG12 ILE B  47      41.390  23.592  70.218  1.00 22.90           H
ATOM   3514 HG13 ILE B  47      42.052  25.027  70.009  1.00 22.90           H
ATOM   3515 HG21 ILE B  47      38.631  24.371  70.735  1.00 23.29           H
ATOM   3516 HG22 ILE B  47      38.087  24.457  69.258  1.00 23.29           H
ATOM   3517 HG23 ILE B  47      39.035  23.253  69.695  1.00 23.29           H
ATOM   3518 HD11 ILE B  47      41.868  24.633  72.244  1.00 27.81           H
ATOM   3519 HD12 ILE B  47      40.905  25.833  71.822  1.00 27.81           H
ATOM   3520 HD13 ILE B  47      40.304  24.391  72.097  1.00 27.81           H
ATOM   3521  N   ALA B  48      38.829  26.226  66.745  1.00 18.09           N
ATOM   3522  CA  ALA B  48      37.681  26.481  65.877  1.00 21.27           C
ATOM   3523  C   ALA B  48      37.864  25.865  64.491  1.00 21.17           C
ATOM   3524  O   ALA B  48      36.951  25.214  63.961  1.00 21.15           O
ATOM   3525  CB  ALA B  48      37.452  27.989  65.764  1.00 25.48           C
ATOM   3526  H   ALA B  48      39.213  26.938  67.048  1.00 21.70           H
ATOM   3527  HA  ALA B  48      36.898  26.085  66.280  1.00 25.52           H
ATOM   3528  HB1 ALA B  48      36.679  28.169  65.205  1.00 30.58           H
ATOM   3529  HB2 ALA B  48      37.303  28.348  66.656  1.00 30.58           H
ATOM   3530  HB3 ALA B  48      38.250  28.388  65.382  1.00 30.58           H
ATOM   3531  N   ALA B  49      39.053  26.009  63.912  1.00 25.15           N
ATOM   3532  CA  ALA B  49      39.282  25.468  62.581  1.00 23.03           C
ATOM   3533  C   ALA B  49      39.236  23.956  62.610  1.00 25.15           C
ATOM   3534  O   ALA B  49      38.674  23.323  61.714  1.00 19.48           O
ATOM   3535  CB  ALA B  49      40.633  25.945  62.049  1.00 32.42           C
ATOM   3536  H   ALA B  49      39.742  26.383  64.279  1.00 30.18           H
ATOM   3537  HA  ALA B  49      38.592  25.792  61.988  1.00 27.63           H
ATOM   3538  HB1 ALA B  49      40.796  25.585  61.164  1.00 38.91           H
ATOM   3539  HB2 ALA B  49      40.621  26.908  62.037  1.00 38.91           H
ATOM   3540  HB3 ALA B  49      41.318  25.640  62.667  1.00 38.91           H
ATOM   3541  N   GLU B  50      39.843  23.353  63.633  1.00 19.68           N
ATOM   3542  CA  GLU B  50      39.833  21.885  63.722  1.00 23.13           C
ATOM   3543  C   GLU B  50      38.430  21.360  63.952  1.00 19.43           C
ATOM   3544  O   GLU B  50      38.079  20.271  63.488  1.00 18.41           O
ATOM   3545  CB  GLU B  50      40.747  21.409  64.860  1.00 21.71           C
ATOM   3546  CG  GLU B  50      42.223  21.811  64.640  1.00 22.28           C
ATOM   3547  CD  GLU B  50      43.081  21.652  65.896  1.00 23.60           C
ATOM   3548  OE1 GLU B  50      42.517  21.399  66.989  1.00 21.21           O
ATOM   3549  OE2 GLU B  50      44.315  21.774  65.776  1.00 21.32           O1-
ATOM   3550  H   GLU B  50      40.247  23.769  64.278  1.00 23.61           H
ATOM   3551  HA  GLU B  50      40.147  21.508  62.885  1.00 27.75           H
ATOM   3552  HB2 GLU B  50      40.433  21.804  65.690  1.00 26.05           H
ATOM   3553  HB3 GLU B  50      40.695  20.441  64.921  1.00 26.05           H
ATOM   3554  HG2 GLU B  50      42.598  21.296  63.910  1.00 26.74           H
ATOM   3555  HG3 GLU B  50      42.243  22.753  64.401  1.00 26.74           H
ATOM   3556  N   ALA B  51      37.633  22.111  64.696  1.00 19.11           N
ATOM   3557  CA  ALA B  51      36.246  21.747  64.884  1.00 20.60           C
ATOM   3558  C   ALA B  51      35.457  21.784  63.564  1.00 18.77           C
ATOM   3559  O   ALA B  51      34.565  20.960  63.395  1.00 23.65           O
ATOM   3560  CB  ALA B  51      35.624  22.645  65.948  1.00 17.77           C
ATOM   3561  H   ALA B  51      37.882  22.828  65.104  1.00 22.93           H
ATOM   3562  HA  ALA B  51      36.208  20.840  65.227  1.00 24.72           H
ATOM   3563  HB1 ALA B  51      34.725  22.349  66.150  1.00 21.32           H
ATOM   3564  HB2 ALA B  51      36.156  22.588  66.755  1.00 21.32           H
ATOM   3565  HB3 ALA B  51      35.618  23.563  65.641  1.00 21.32           H
ATOM   3566  N   LEU B  52      35.732  22.735  62.628  1.00 26.12           N
ATOM   3567  CA  LEU B  52      34.960  22.741  61.342  1.00 23.57           C
ATOM   3568  C   LEU B  52      35.264  21.560  60.415  1.00 29.87           C
ATOM   3569  O   LEU B  52      34.733  21.186  59.392  1.00 27.05           O
ATOM   3570  CB  LEU B  52      35.378  23.999  60.619  1.00 22.65           C
ATOM   3571  CG  LEU B  52      34.747  25.211  61.328  1.00 23.38           C
ATOM   3572  CD1 LEU B  52      35.036  26.440  60.484  1.00 27.00           C
ATOM   3573  CD2 LEU B  52      33.252  24.981  61.482  1.00 25.35           C
ATOM   3574  H   LEU B  52      36.394  23.506  62.804  1.00 31.34           H
ATOM   3575  HA  LEU B  52      33.862  22.695  61.594  1.00 28.28           H
ATOM   3576  HB2 LEU B  52      36.480  24.091  60.559  1.00 27.18           H
ATOM   3577  HB3 LEU B  52      35.040  23.965  59.559  1.00 27.18           H
ATOM   3578  HG  LEU B  52      35.214  25.344  62.337  1.00 28.05           H
ATOM   3579 HD11 LEU B  52      34.585  27.341  60.907  1.00 32.40           H
ATOM   3580 HD12 LEU B  52      36.111  26.599  60.353  1.00 32.40           H
ATOM   3581 HD13 LEU B  52      34.621  26.312  59.468  1.00 32.40           H
ATOM   3582 HD21 LEU B  52      32.764  25.860  61.927  1.00 30.42           H
ATOM   3583 HD22 LEU B  52      32.760  24.814  60.518  1.00 30.42           H
ATOM   3584 HD23 LEU B  52      33.031  24.129  62.135  1.00 30.42           H
ATOM   3585  N   HIS B  53      36.341  20.847  60.864  1.00 24.24           N
ATOM   3586  CA  HIS B  53      36.834  19.596  60.262  1.00 24.31           C
ATOM   3587  C   HIS B  53      36.418  18.366  61.033  1.00 27.24           C
ATOM   3588  O   HIS B  53      36.945  17.293  60.763  1.00 28.27           O
ATOM   3589  CB  HIS B  53      38.365  19.542  60.154  1.00 23.07           C
ATOM   3590  CG  HIS B  53      38.925  20.448  59.113  1.00 24.06           C
ATOM   3591  ND1 HIS B  53      38.734  20.248  57.763  1.00 30.53           N
ATOM   3592  CD2 HIS B  53      39.636  21.590  59.227  1.00 30.05           C
ATOM   3593  CE1 HIS B  53      39.309  21.231  57.093  1.00 30.54           C
ATOM   3594  NE2 HIS B  53      39.863  22.060  57.959  1.00 32.30           N
ATOM   3595  H   HIS B  53      36.819  21.066  61.551  1.00 29.09           H
ATOM   3596  HA  HIS B  53      36.489  19.524  59.363  1.00 29.17           H
ATOM   3597  HB2 HIS B  53      38.639  18.638  59.934  1.00 27.68           H
ATOM   3598  HB3 HIS B  53      38.752  19.793  61.009  1.00 27.68           H
ATOM   3599  HD2 HIS B  53      39.915  21.985  60.026  1.00 36.06           H
ATOM   3600  HE1 HIS B  53      39.333  21.328  56.166  1.00 36.64           H
ATOM   3601  HE2 HIS B  53      40.310  22.778  57.771  1.00 38.77           H
ATOM   3602  N   GLY B  54      35.538  18.503  62.023  1.00 25.62           N
ATOM   3603  CA  GLY B  54      34.999  17.353  62.724  1.00 31.42           C
ATOM   3604  C   GLY B  54      35.670  17.028  64.034  1.00 28.33           C
ATOM   3605  O   GLY B  54      35.255  16.080  64.696  1.00 28.36           O
ATOM   3606  H   GLY B  54      35.232  19.262  62.290  1.00 30.74           H
ATOM   3607  HA2 GLY B  54      34.054  17.505  62.896  1.00 37.71           H
ATOM   3608  HA3 GLY B  54      35.068  16.563  62.163  1.00 37.71           H
ATOM   3609  N   GLU B  55      36.702  17.757  64.421  1.00 23.20           N
ATOM   3610  CA  GLU B  55      37.345  17.427  65.691  1.00 28.93           C
ATOM   3611  C   GLU B  55      36.612  18.063  66.879  1.00 22.91           C
ATOM   3612  O   GLU B  55      35.681  18.860  66.730  1.00 22.00           O
ATOM   3613  CB  GLU B  55      38.810  17.873  65.682  1.00 21.23           C
ATOM   3614  CG  GLU B  55      39.603  17.340  64.473  1.00 31.57           C
ATOM   3615  CD  GLU B  55      41.094  17.319  64.742  1.00 32.85           C
ATOM   3616  OE1 GLU B  55      41.530  16.519  65.589  1.00 42.24           O
ATOM   3617  OE2 GLU B  55      41.840  18.081  64.114  1.00 42.52           O1-
ATOM   3618  H   GLU B  55      37.042  18.406  63.967  1.00 27.84           H
ATOM   3619  HA  GLU B  55      37.316  16.462  65.813  1.00 34.71           H
ATOM   3620  HB2 GLU B  55      38.843  18.842  65.653  1.00 25.47           H
ATOM   3621  HB3 GLU B  55      39.240  17.559  66.489  1.00 25.47           H
ATOM   3622  HG2 GLU B  55      39.325  16.426  64.293  1.00 37.88           H
ATOM   3623  HG3 GLU B  55      39.435  17.889  63.691  1.00 37.88           H
ATOM   3624  N   HIS B  56      37.045  17.688  68.082  1.00 21.56           N
ATOM   3625  CA  HIS B  56      36.524  18.291  69.315  1.00 20.03           C
ATOM   3626  C   HIS B  56      35.036  18.027  69.485  1.00 16.73           C
ATOM   3627  O   HIS B  56      34.269  18.904  69.868  1.00 20.48           O
ATOM   3628  CB  HIS B  56      36.830  19.791  69.367  1.00 20.00           C
ATOM   3629  CG  HIS B  56      38.264  20.098  69.070  1.00 16.29           C
ATOM   3630  ND1 HIS B  56      39.290  19.577  69.819  1.00 20.63           N
ATOM   3631  CD2 HIS B  56      38.845  20.808  68.073  1.00 23.68           C
ATOM   3632  CE1 HIS B  56      40.447  19.982  69.330  1.00 26.89           C
ATOM   3633  NE2 HIS B  56      40.207  20.715  68.252  1.00 19.20           N
ATOM   3634  H   HIS B  56      37.651  17.079  68.212  1.00 25.87           H
ATOM   3635  HA  HIS B  56      36.976  17.866  70.067  1.00 24.04           H
ATOM   3636  HB2 HIS B  56      36.621  20.121  70.253  1.00 24.00           H
ATOM   3637  HB3 HIS B  56      36.284  20.258  68.718  1.00 24.00           H
ATOM   3638  HD2 HIS B  56      38.402  21.272  67.395  1.00 28.42           H
ATOM   3639  HE1 HIS B  56      41.283  19.759  69.675  1.00 32.27           H
ATOM   3640  HE2 HIS B  56      40.810  21.091  67.759  1.00 23.04           H
ATOM   3641  N   GLY B  57      34.638  16.792  69.237  1.00 21.72           N
ATOM   3642  CA  GLY B  57      33.338  16.317  69.692  1.00 22.12           C
ATOM   3643  C   GLY B  57      32.202  17.130  69.112  1.00 22.60           C
ATOM   3644  O   GLY B  57      32.149  17.379  67.915  1.00 21.33           O
ATOM   3645  H   GLY B  57      35.120  16.201  68.831  1.00 26.07           H
ATOM   3646  HA2 GLY B  57      33.214  15.411  69.375  1.00 26.54           H
ATOM   3647  HA3 GLY B  57      33.268  16.314  70.662  1.00 26.54           H
ATOM   3648  N   ASP B  58      31.290  17.564  69.970  1.00 23.48           N
ATOM   3649  CA  ASP B  58      30.115  18.305  69.546  1.00 19.59           C
ATOM   3650  C   ASP B  58      30.359  19.809  69.449  1.00 19.36           C
ATOM   3651  O   ASP B  58      29.394  20.565  69.369  1.00 19.62           O
ATOM   3652  CB  ASP B  58      28.937  18.016  70.511  1.00 22.71           C
ATOM   3653  CG  ASP B  58      29.204  18.461  71.953  1.00 22.77           C
ATOM   3654  OD1 ASP B  58      30.268  19.075  72.189  1.00 20.40           O
ATOM   3655  OD2 ASP B  58      28.327  18.215  72.850  1.00 23.45           O1-
ATOM   3656  H   ASP B  58      31.326  17.434  70.820  1.00 28.18           H
ATOM   3657  HA  ASP B  58      29.866  17.999  68.657  1.00 23.51           H
ATOM   3658  HB2 ASP B  58      28.148  18.493  70.201  1.00 27.25           H
ATOM   3659  HB3 ASP B  58      28.771  17.062  70.504  1.00 27.25           H
ATOM   3660  N   LEU B  59      31.618  20.268  69.475  1.00 20.11           N
ATOM   3661  CA  LEU B  59      31.884  21.713  69.462  1.00 19.96           C
ATOM   3662  C   LEU B  59      31.166  22.425  68.314  1.00 20.70           C
ATOM   3663  O   LEU B  59      30.417  23.381  68.540  1.00 17.15           O
ATOM   3664  CB  LEU B  59      33.390  21.983  69.368  1.00 18.33           C
ATOM   3665  CG  LEU B  59      33.896  23.216  70.117  1.00 25.41           C
ATOM   3666  CD1 LEU B  59      35.393  23.411  69.840  1.00 22.64           C
ATOM   3667  CD2 LEU B  59      33.120  24.417  69.732  1.00 26.68           C
ATOM   3668  H   LEU B  59      32.326  19.766  69.512  1.00 24.13           H
ATOM   3669  HA  LEU B  59      31.569  22.102  70.292  1.00 23.95           H
ATOM   3670  HB2 LEU B  59      33.848  21.220  69.745  1.00 22.00           H
ATOM   3671  HB3 LEU B  59      33.655  22.076  68.438  1.00 22.00           H
ATOM   3672  HG  LEU B  59      33.783  23.092  71.072  1.00 30.49           H
ATOM   3673 HD11 LEU B  59      35.716  24.202  70.298  1.00 27.17           H
ATOM   3674 HD12 LEU B  59      35.867  22.625  70.149  1.00 27.17           H
ATOM   3675 HD13 LEU B  59      35.515  23.507  68.881  1.00 27.17           H
ATOM   3676 HD21 LEU B  59      33.481  25.195  70.185  1.00 32.02           H
ATOM   3677 HD22 LEU B  59      33.193  24.523  68.767  1.00 32.02           H
ATOM   3678 HD23 LEU B  59      32.194  24.284  69.978  1.00 32.02           H
ATOM   3679  N   ALA B  60      31.439  22.010  67.072  1.00 12.50           N
ATOM   3680  CA  ALA B  60      30.910  22.685  65.888  1.00 19.91           C
ATOM   3681  C   ALA B  60      29.398  22.618  65.772  1.00 20.80           C
ATOM   3682  O   ALA B  60      28.830  23.354  64.967  1.00 17.45           O
ATOM   3683  CB  ALA B  60      31.486  22.055  64.620  1.00 18.75           C
ATOM   3684  H   ALA B  60      31.934  21.339  66.894  1.00 15.00           H
ATOM   3685  HA  ALA B  60      31.170  23.621  65.915  1.00 23.89           H
ATOM   3686  HB1 ALA B  60      31.098  22.494  63.850  1.00 22.50           H
ATOM   3687  HB2 ALA B  60      32.449  22.176  64.615  1.00 22.50           H
ATOM   3688  HB3 ALA B  60      31.277  21.108  64.604  1.00 22.50           H
ATOM   3689  N   SER B  61      28.735  21.714  66.507  1.00 20.06           N
ATOM   3690  CA  SER B  61      27.279  21.621  66.415  1.00 23.01           C
ATOM   3691  C   SER B  61      26.594  22.822  67.052  1.00 22.29           C
ATOM   3692  O   SER B  61      25.431  23.095  66.758  1.00 21.19           O
ATOM   3693  CB  SER B  61      26.785  20.335  67.077  1.00 26.26           C
ATOM   3694  OG  SER B  61      26.929  20.454  68.486  1.00 30.31           O
ATOM   3695  H   SER B  61      29.108  21.148  67.042  1.00 24.07           H
ATOM   3696  HA  SER B  61      27.036  21.578  65.485  1.00 27.61           H
ATOM   3697  HB2 SER B  61      25.848  20.213  66.866  1.00 31.51           H
ATOM   3698  HB3 SER B  61      27.297  19.572  66.754  1.00 31.51           H
ATOM   3699  HG  SER B  61      27.743  20.569  68.675  1.00 36.37           H
ATOM   3700  N   SER B  62      27.301  23.567  67.888  1.00 21.83           N
ATOM   3701  CA  SER B  62      26.756  24.761  68.519  1.00 19.45           C
ATOM   3702  C   SER B  62      27.134  26.013  67.726  1.00 19.76           C
ATOM   3703  O   SER B  62      28.306  26.371  67.658  1.00 18.36           O
ATOM   3704  CB  SER B  62      27.271  24.897  69.941  1.00 22.31           C
ATOM   3705  OG  SER B  62      26.975  26.193  70.424  1.00 24.16           O
ATOM   3706  H   SER B  62      28.116  23.393  68.111  1.00 26.20           H
ATOM   3707  HA  SER B  62      25.787  24.692  68.544  1.00 23.34           H
ATOM   3708  HB2 SER B  62      26.851  24.227  70.507  1.00 26.77           H
ATOM   3709  HB3 SER B  62      28.231  24.770  69.942  1.00 26.77           H
ATOM   3710  HG  SER B  62      26.142  26.263  70.508  1.00 28.99           H
ATOM   3711  N   VAL B  63      26.129  26.706  67.199  1.00 14.10           N
ATOM   3712  CA  VAL B  63      26.362  27.938  66.436  1.00 16.35           C
ATOM   3713  C   VAL B  63      26.992  29.000  67.323  1.00 17.98           C
ATOM   3714  O   VAL B  63      27.932  29.686  66.928  1.00 17.42           O
ATOM   3715  CB  VAL B  63      25.030  28.440  65.847  1.00 20.21           C
ATOM   3716  CG1 VAL B  63      25.184  29.782  65.169  1.00 20.53           C
ATOM   3717  CG2 VAL B  63      24.434  27.420  64.905  1.00 21.50           C
ATOM   3718  H   VAL B  63      25.298  26.487  67.267  1.00 16.92           H
ATOM   3719  HA  VAL B  63      26.963  27.761  65.692  1.00 19.62           H
ATOM   3720  HB  VAL B  63      24.407  28.570  66.581  1.00 24.25           H
ATOM   3721 HG11 VAL B  63      24.320  30.066  64.834  1.00 24.63           H
ATOM   3722 HG12 VAL B  63      25.519  30.436  65.800  1.00 24.63           H
ATOM   3723 HG13 VAL B  63      25.812  29.682  64.435  1.00 24.63           H
ATOM   3724 HG21 VAL B  63      23.591  27.779  64.575  1.00 25.80           H
ATOM   3725 HG22 VAL B  63      25.054  27.266  64.174  1.00 25.80           H
ATOM   3726 HG23 VAL B  63      24.269  26.598  65.389  1.00 25.80           H
ATOM   3727  N   TYR B  64      26.436  29.201  68.523  1.00 16.55           N
ATOM   3728  CA  TYR B  64      26.984  30.244  69.398  1.00 16.18           C
ATOM   3729  C   TYR B  64      28.356  29.870  69.979  1.00 16.77           C
ATOM   3730  O   TYR B  64      29.174  30.754  70.251  1.00 17.19           O
ATOM   3731  CB  TYR B  64      26.004  30.556  70.521  1.00 18.22           C
ATOM   3732  CG  TYR B  64      24.834  31.404  70.105  1.00 19.57           C
ATOM   3733  CD1 TYR B  64      23.818  30.885  69.283  1.00 23.06           C
ATOM   3734  CD2 TYR B  64      24.721  32.706  70.553  1.00 20.47           C
ATOM   3735  CE1 TYR B  64      22.705  31.685  68.914  1.00 21.23           C
ATOM   3736  CE2 TYR B  64      23.661  33.494  70.212  1.00 25.17           C
ATOM   3737  CZ  TYR B  64      22.643  32.995  69.385  1.00 24.83           C
ATOM   3738  OH  TYR B  64      21.574  33.798  69.037  1.00 24.64           O
ATOM   3739  H   TYR B  64      25.750  28.777  68.826  1.00 19.86           H
ATOM   3740  HA  TYR B  64      27.102  31.055  68.884  1.00 19.42           H
ATOM   3741  HB2 TYR B  64      25.644  29.719  70.854  1.00 21.87           H
ATOM   3742  HB3 TYR B  64      26.463  31.020  71.236  1.00 21.87           H
ATOM   3743  HD1 TYR B  64      23.888  30.001  68.974  1.00 27.67           H
ATOM   3744  HD2 TYR B  64      25.391  33.051  71.107  1.00 24.56           H
ATOM   3745  HE1 TYR B  64      22.038  31.346  68.360  1.00 25.47           H
ATOM   3746  HE2 TYR B  64      23.629  34.370  70.536  1.00 30.20           H
ATOM   3747  HH  TYR B  64      21.767  34.614  69.121  1.00 29.57           H
ATOM   3748  N   ALA B  65      28.647  28.588  70.148  1.00 17.99           N
ATOM   3749  CA  ALA B  65      29.981  28.217  70.609  1.00 18.00           C
ATOM   3750  C   ALA B  65      31.027  28.592  69.569  1.00 17.52           C
ATOM   3751  O   ALA B  65      32.099  29.108  69.899  1.00 18.49           O
ATOM   3752  CB  ALA B  65      30.038  26.731  70.878  1.00 17.17           C
ATOM   3753  H   ALA B  65      28.105  27.934  69.996  1.00 21.59           H
ATOM   3754  HA  ALA B  65      30.199  28.681  71.430  1.00 21.60           H
ATOM   3755  HB1 ALA B  65      30.923  26.499  71.194  1.00 20.60           H
ATOM   3756  HB2 ALA B  65      29.362  26.509  71.541  1.00 20.60           H
ATOM   3757  HB3 ALA B  65      29.859  26.267  70.051  1.00 20.60           H
ATOM   3758  N   MET B  66      30.749  28.290  68.308  1.00 17.18           N
ATOM   3759  CA  MET B  66      31.695  28.650  67.253  1.00 17.61           C
ATOM   3760  C   MET B  66      31.831  30.158  67.159  1.00 15.70           C
ATOM   3761  O   MET B  66      32.937  30.676  67.044  1.00 18.75           O
ATOM   3762  CB  MET B  66      31.237  28.065  65.923  1.00 16.70           C
ATOM   3763  CG  MET B  66      31.312  26.547  65.856  1.00 17.75           C
ATOM   3764  SD  MET B  66      32.982  25.881  66.026  1.00 19.60           S
ATOM   3765  CE  MET B  66      33.899  26.739  64.765  1.00 25.24           C
ATOM   3766  H   MET B  66      30.032  27.886  68.044  1.00 20.62           H
ATOM   3767  HA  MET B  66      32.565  28.272  67.455  1.00 21.13           H
ATOM   3768  HB2 MET B  66      30.313  28.307  65.785  1.00 20.04           H
ATOM   3769  HB3 MET B  66      31.773  28.436  65.209  1.00 20.04           H
ATOM   3770  HG2 MET B  66      30.747  26.161  66.546  1.00 21.30           H
ATOM   3771  HG3 MET B  66      30.980  26.278  64.984  1.00 21.30           H
ATOM   3772  HE1 MET B  66      34.814  26.433  64.785  1.00 30.29           H
ATOM   3773  HE2 MET B  66      33.505  26.536  63.904  1.00 30.29           H
ATOM   3774  HE3 MET B  66      33.854  27.687  64.944  1.00 30.29           H
ATOM   3775  N   ALA B  67      30.705  30.887  67.225  1.00 19.56           N
ATOM   3776  CA  ALA B  67      30.789  32.350  67.186  1.00 19.35           C
ATOM   3777  C   ALA B  67      31.613  32.877  68.360  1.00 20.74           C
ATOM   3778  O   ALA B  67      32.373  33.847  68.230  1.00 20.40           O
ATOM   3779  CB  ALA B  67      29.389  32.951  67.207  1.00 18.75           C
ATOM   3780  H   ALA B  67      29.906  30.557  67.288  1.00 23.48           H
ATOM   3781  HA  ALA B  67      31.234  32.626  66.369  1.00 23.21           H
ATOM   3782  HB1 ALA B  67      29.443  33.917  67.161  1.00 22.50           H
ATOM   3783  HB2 ALA B  67      28.893  32.587  66.461  1.00 22.50           H
ATOM   3784  HB3 ALA B  67      28.963  32.680  68.035  1.00 22.50           H
ATOM   3785  N   THR B  68      31.466  32.247  69.510  1.00 16.93           N
ATOM   3786  CA  THR B  68      32.225  32.667  70.680  1.00 18.90           C
ATOM   3787  C   THR B  68      33.716  32.454  70.462  1.00 18.49           C
ATOM   3788  O   THR B  68      34.513  33.326  70.789  1.00 17.76           O
ATOM   3789  CB  THR B  68      31.746  31.905  71.924  1.00 19.44           C
ATOM   3790  OG1 THR B  68      30.373  32.239  72.190  1.00 20.63           O
ATOM   3791  CG2 THR B  68      32.550  32.295  73.130  1.00 17.08           C
ATOM   3792  H   THR B  68      30.942  31.578  69.630  1.00 20.32           H
ATOM   3793  HA  THR B  68      32.066  33.610  70.833  1.00 22.68           H
ATOM   3794  HB  THR B  68      31.848  30.947  71.785  1.00 23.33           H
ATOM   3795  HG1 THR B  68      29.900  31.973  71.555  1.00 24.76           H
ATOM   3796 HG21 THR B  68      32.238  31.785  73.894  1.00 20.49           H
ATOM   3797 HG22 THR B  68      33.490  32.103  72.995  1.00 20.49           H
ATOM   3798 HG23 THR B  68      32.442  33.239  73.315  1.00 20.49           H
ATOM   3799  N   LEU B  69      34.112  31.306  69.902  1.00 19.12           N
ATOM   3800  CA  LEU B  69      35.530  31.092  69.621  1.00 19.38           C
ATOM   3801  C   LEU B  69      36.103  32.143  68.666  1.00 22.91           C
ATOM   3802  O   LEU B  69      37.190  32.686  68.938  1.00 20.18           O
ATOM   3803  CB  LEU B  69      35.782  29.690  69.078  1.00 18.27           C
ATOM   3804  CG  LEU B  69      35.537  28.497  70.008  1.00 20.43           C
ATOM   3805  CD1 LEU B  69      35.880  27.226  69.305  1.00 23.96           C
ATOM   3806  CD2 LEU B  69      36.370  28.642  71.224  1.00 19.29           C
ATOM   3807  H   LEU B  69      33.589  30.645  69.708  1.00 22.94           H
ATOM   3808  HA  LEU B  69      36.016  31.185  70.454  1.00 23.26           H
ATOM   3809  HB2 LEU B  69      35.214  29.561  68.302  1.00 21.93           H
ATOM   3810  HB3 LEU B  69      36.711  29.640  68.802  1.00 21.93           H
ATOM   3811  HG  LEU B  69      34.603  28.458  70.269  1.00 24.52           H
ATOM   3812 HD11 LEU B  69      35.703  26.482  69.901  1.00 28.76           H
ATOM   3813 HD12 LEU B  69      35.342  27.156  68.494  1.00 28.76           H
ATOM   3814 HD13 LEU B  69      36.816  27.247  69.057  1.00 28.76           H
ATOM   3815 HD21 LEU B  69      36.219  27.862  71.778  1.00 23.15           H
ATOM   3816 HD22 LEU B  69      37.299  28.680  70.956  1.00 23.15           H
ATOM   3817 HD23 LEU B  69      36.104  29.441  71.708  1.00 23.15           H
ATOM   3818  N   PHE B  70      35.403  32.458  67.543  1.00 17.95           N
ATOM   3819  CA  PHE B  70      35.983  33.453  66.612  1.00 19.05           C
ATOM   3820  C   PHE B  70      36.180  34.830  67.285  1.00 17.96           C
ATOM   3821  O   PHE B  70      37.082  35.642  67.156  1.00 26.87           O
ATOM   3822  CB  PHE B  70      35.052  33.517  65.394  1.00 21.27           C
ATOM   3823  CG  PHE B  70      35.141  32.237  64.608  1.00 21.26           C
ATOM   3824  CD1 PHE B  70      33.977  31.535  64.273  1.00 24.04           C
ATOM   3825  CD2 PHE B  70      36.384  31.738  64.196  1.00 21.62           C
ATOM   3826  CE1 PHE B  70      34.049  30.427  63.424  1.00 21.23           C
ATOM   3827  CE2 PHE B  70      36.453  30.577  63.426  1.00 20.14           C
ATOM   3828  CZ  PHE B  70      35.286  29.947  62.990  1.00 20.70           C
ATOM   3829  H   PHE B  70      34.469  32.053  67.346  1.00 21.54           H
ATOM   3830  HA  PHE B  70      37.019  33.108  66.315  1.00 22.86           H
ATOM   3831  HB2 PHE B  70      33.998  33.725  65.686  1.00 25.52           H
ATOM   3832  HB3 PHE B  70      35.328  34.401  64.766  1.00 25.52           H
ATOM   3833  HD1 PHE B  70      33.011  31.870  64.657  1.00 28.84           H
ATOM   3834  HD2 PHE B  70      37.293  32.275  64.462  1.00 25.94           H
ATOM   3835  HE1 PHE B  70      33.131  29.921  63.122  1.00 25.47           H
ATOM   3836  HE2 PHE B  70      37.419  30.179  63.138  1.00 24.17           H
ATOM   3837  HZ  PHE B  70      35.339  29.093  62.322  1.00 24.84           H
ATOM   3838  N   ALA B  71      35.146  35.115  68.134  1.00 17.10           N
ATOM   3839  CA  ALA B  71      35.044  36.358  68.920  1.00 22.56           C
ATOM   3840  C   ALA B  71      36.136  36.439  69.974  1.00 20.79           C
ATOM   3841  O   ALA B  71      36.715  37.507  70.203  1.00 23.19           O
ATOM   3842  CB  ALA B  71      33.683  36.490  69.626  1.00 22.81           C
ATOM   3843  H   ALA B  71      34.470  34.585  68.262  1.00 20.52           H
ATOM   3844  HA  ALA B  71      35.125  37.117  68.328  1.00 27.07           H
ATOM   3845  HB1 ALA B  71      33.648  37.330  70.116  1.00 27.37           H
ATOM   3846  HB2 ALA B  71      32.955  36.457  68.985  1.00 27.37           H
ATOM   3847  HB3 ALA B  71      33.587  35.763  70.256  1.00 27.37           H
ATOM   3848  N   LEU B  72      36.426  35.323  70.633  1.00 19.10           N
ATOM   3849  CA  LEU B  72      37.547  35.308  71.572  1.00 24.96           C
ATOM   3850  C   LEU B  72      38.860  35.388  70.823  1.00 28.97           C
ATOM   3851  O   LEU B  72      39.839  35.934  71.330  1.00 22.55           O
ATOM   3852  CB  LEU B  72      37.507  34.053  72.432  1.00 22.81           C
ATOM   3853  CG  LEU B  72      36.376  34.015  73.444  1.00 21.00           C
ATOM   3854  CD1 LEU B  72      36.380  32.709  74.172  1.00 23.16           C
ATOM   3855  CD2 LEU B  72      36.516  35.123  74.447  1.00 26.90           C
ATOM   3856  H   LEU B  72      36.007  34.572  70.533  1.00 22.92           H
ATOM   3857  HA  LEU B  72      37.502  36.088  72.146  1.00 29.95           H
ATOM   3858  HB2 LEU B  72      37.405  33.290  71.844  1.00 27.37           H
ATOM   3859  HB3 LEU B  72      38.346  33.982  72.910  1.00 27.37           H
ATOM   3860  HG  LEU B  72      35.529  34.114  72.974  1.00 25.20           H
ATOM   3861 HD11 LEU B  72      35.645  32.702  74.802  1.00 27.79           H
ATOM   3862 HD12 LEU B  72      36.264  31.994  73.521  1.00 27.79           H
ATOM   3863 HD13 LEU B  72      37.223  32.598  74.637  1.00 27.79           H
ATOM   3864 HD21 LEU B  72      35.783  35.038  75.077  1.00 32.29           H
ATOM   3865 HD22 LEU B  72      37.363  35.014  74.907  1.00 32.29           H
ATOM   3866 HD23 LEU B  72      36.480  35.986  74.005  1.00 32.29           H
ATOM   3867  N   ASP B  73      38.900  34.882  69.599  1.00 22.25           N
ATOM   3868  CA  ASP B  73      40.074  35.157  68.790  1.00 24.66           C
ATOM   3869  C   ASP B  73      40.251  36.666  68.568  1.00 25.51           C
ATOM   3870  O   ASP B  73      41.337  37.184  68.824  1.00 29.45           O
ATOM   3871  CB  ASP B  73      40.015  34.353  67.498  1.00 25.78           C
ATOM   3872  CG  ASP B  73      41.179  34.622  66.573  1.00 27.03           C
ATOM   3873  OD1 ASP B  73      42.309  34.826  67.037  1.00 32.88           O
ATOM   3874  OD2 ASP B  73      40.942  34.562  65.351  1.00 26.65           O1-
ATOM   3875  H   ASP B  73      38.291  34.388  69.235  1.00 26.70           H
ATOM   3876  HA  ASP B  73      40.852  34.831  69.265  1.00 29.59           H
ATOM   3877  HB2 ASP B  73      40.065  33.405  67.703  1.00 30.94           H
ATOM   3878  HB3 ASP B  73      39.202  34.542  67.012  1.00 30.94           H
ATOM   3879  N   ARG B  74      39.203  37.411  68.130  1.00 26.48           N
ATOM   3880  CA  ARG B  74      39.442  38.829  67.759  1.00 28.40           C
ATOM   3881  C   ARG B  74      39.882  39.677  68.975  1.00 29.86           C
ATOM   3882  O   ARG B  74      40.595  40.663  69.025  1.00 35.90           O
ATOM   3883  CB  ARG B  74      38.124  39.354  67.199  1.00 23.90           C
ATOM   3884  CG  ARG B  74      38.044  38.983  65.717  1.00 28.48           C
ATOM   3885  CD  ARG B  74      36.884  39.718  65.049  1.00 30.78           C
ATOM   3886  NE  ARG B  74      35.521  39.183  65.258  1.00 33.16           N
ATOM   3887  CZ  ARG B  74      35.142  37.997  64.522  1.00 22.94           C
ATOM   3888  NH1 ARG B  74      36.167  37.209  63.855  1.00 26.31           N
ATOM   3889  NH2 ARG B  74      34.246  37.134  65.296  1.00 23.66           N1+
ATOM   3890  H   ARG B  74      38.278  36.984  67.925  1.00 31.78           H
ATOM   3891  HA  ARG B  74      40.282  38.871  67.014  1.00 34.08           H
ATOM   3892  HB2 ARG B  74      37.256  38.921  67.741  1.00 28.68           H
ATOM   3893  HB3 ARG B  74      38.063  40.445  67.339  1.00 28.68           H
ATOM   3894  HG2 ARG B  74      38.990  39.257  65.206  1.00 34.18           H
ATOM   3895  HG3 ARG B  74      37.948  37.885  65.587  1.00 34.18           H
ATOM   3896  HD2 ARG B  74      36.879  40.776  65.396  1.00 36.94           H
ATOM   3897  HD3 ARG B  74      37.070  39.753  63.954  1.00 36.94           H
ATOM   3898  HE  ARG B  74      35.247  39.182  66.243  1.00 39.79           H
ATOM   3899 HH11 ARG B  74      36.869  37.747  63.393  1.00 31.57           H
ATOM   3900 HH12 ARG B  74      35.765  36.518  63.227  1.00 31.57           H
ATOM   3901 HH21 ARG B  74      33.487  37.694  65.656  1.00 28.39           H
ATOM   3902 HH22 ARG B  74      33.823  36.460  64.662  1.00 28.39           H
ATOM   3903  N   ALA B  75      39.320  39.174  70.121  1.00 30.03           N
ATOM   3904  CA  ALA B  75      39.495  39.743  71.466  1.00 28.50           C
ATOM   3905  C   ALA B  75      40.936  39.660  71.916  1.00 31.99           C
ATOM   3906  O   ALA B  75      41.473  40.617  72.484  1.00 31.66           O
ATOM   3907  CB  ALA B  75      38.641  39.030  72.527  1.00 33.91           C
ATOM   3908  H   ALA B  75      38.806  38.474  70.135  1.00 36.04           H
ATOM   3909  HA  ALA B  75      39.210  40.669  71.458  1.00 34.20           H
ATOM   3910  HB1 ALA B  75      38.790  39.469  73.383  1.00 40.70           H
ATOM   3911  HB2 ALA B  75      37.697  39.068  72.305  1.00 40.70           H
ATOM   3912  HB3 ALA B  75      38.926  38.103  72.608  1.00 40.70           H
ATOM   3913  N   GLY B  76      41.575  38.524  71.695  1.00 28.55           N
ATOM   3914  CA  GLY B  76      42.987  38.481  71.970  1.00 25.89           C
ATOM   3915  C   GLY B  76      43.798  39.265  70.974  1.00 30.07           C
ATOM   3916  O   GLY B  76      45.024  39.294  71.072  1.00 35.69           O
ATOM   3917  H   GLY B  76      41.228  37.815  71.348  1.00 34.26           H
ATOM   3918  HA2 GLY B  76      43.152  38.866  72.846  1.00 31.07           H
ATOM   3919  HA3 GLY B  76      43.295  37.559  71.979  1.00 31.07           H
ATOM   3920  N   ALA B  77      43.137  39.881  69.999  1.00 30.14           N
ATOM   3921  CA  ALA B  77      43.784  40.631  68.926  1.00 32.60           C
ATOM   3922  C   ALA B  77      43.538  42.125  69.044  1.00 27.22           C
ATOM   3923  O   ALA B  77      44.067  42.890  68.249  1.00 30.25           O
ATOM   3924  CB  ALA B  77      43.278  40.138  67.577  1.00 28.68           C
ATOM   3925  H   ALA B  77      42.281  39.877  69.932  1.00 36.16           H
ATOM   3926  HA  ALA B  77      44.744  40.480  68.948  1.00 39.12           H
ATOM   3927  HB1 ALA B  77      43.730  40.620  66.866  1.00 34.41           H
ATOM   3928  HB2 ALA B  77      43.480  39.194  67.500  1.00 34.41           H
ATOM   3929  HB3 ALA B  77      42.321  40.271  67.510  1.00 34.41           H
ATOM   3930  N   VAL B  78      42.748  42.547  70.026  1.00 27.07           N
ATOM   3931  CA  VAL B  78      42.431  43.958  70.207  1.00 32.22           C
ATOM   3932  C   VAL B  78      43.705  44.794  70.229  1.00 41.57           C
ATOM   3933  O   VAL B  78      43.804  45.824  69.552  1.00 43.72           O
ATOM   3934  CB  VAL B  78      41.617  44.152  71.496  1.00 38.87           C
ATOM   3935  CG1 VAL B  78      41.434  45.638  71.795  1.00 45.01           C
ATOM   3936  CG2 VAL B  78      40.282  43.472  71.357  1.00 40.68           C
ATOM   3937  H   VAL B  78      42.388  42.025  70.607  1.00 32.49           H
ATOM   3938  HA  VAL B  78      41.891  44.241  69.459  1.00 38.66           H
ATOM   3939  HB  VAL B  78      42.095  43.743  72.239  1.00 46.64           H
ATOM   3940 HG11 VAL B  78      40.925  45.735  72.615  1.00 54.01           H
ATOM   3941 HG12 VAL B  78      42.299  46.062  71.893  1.00 54.01           H
ATOM   3942 HG13 VAL B  78      40.955  46.042  71.054  1.00 54.01           H
ATOM   3943 HG21 VAL B  78      39.785  43.602  72.183  1.00 48.82           H
ATOM   3944 HG22 VAL B  78      39.801  43.864  70.616  1.00 48.82           H
ATOM   3945 HG23 VAL B  78      40.424  42.524  71.202  1.00 48.82           H
ATOM   3946  N   HIS B  79      44.706  44.357  70.998  1.00 42.87           N
ATOM   3947  CA  HIS B  79      45.941  45.130  71.089  1.00 44.59           C
ATOM   3948  C   HIS B  79      46.686  45.120  69.763  1.00 40.76           C
ATOM   3949  O   HIS B  79      47.182  46.158  69.315  1.00 45.95           O
ATOM   3950  CB  HIS B  79      46.847  44.583  72.197  1.00 49.45           C
ATOM   3951  CG  HIS B  79      46.340  44.832  73.580  1.00 57.46           C
ATOM   3952  ND1 HIS B  79      45.838  46.052  73.985  1.00 60.12           N
ATOM   3953  CD2 HIS B  79      46.268  44.018  74.660  1.00 57.76           C
ATOM   3954  CE1 HIS B  79      45.465  45.974  75.251  1.00 53.94           C
ATOM   3955  NE2 HIS B  79      45.717  44.752  75.684  1.00 53.61           N
ATOM   3956  H   HIS B  79      44.693  43.621  71.446  1.00 51.45           H
ATOM   3957  HA  HIS B  79      45.714  46.052  71.294  1.00 53.50           H
ATOM   3958  HB2 HIS B  79      47.716  45.008  72.124  1.00 59.34           H
ATOM   3959  HB3 HIS B  79      46.938  43.624  72.084  1.00 59.34           H
ATOM   3960  HD2 HIS B  79      46.531  43.124  74.691  1.00 69.31           H
ATOM   3961  HE1 HIS B  79      45.100  46.665  75.753  1.00 64.73           H
ATOM   3962  HE2 HIS B  79      45.562  44.462  76.482  1.00 64.33           H
ATOM   3963  N   THR B  80      46.782  43.951  69.126  1.00 43.54           N
ATOM   3964  CA  THR B  80      47.428  43.859  67.818  1.00 45.59           C
ATOM   3965  C   THR B  80      46.812  44.836  66.823  1.00 44.56           C
ATOM   3966  O   THR B  80      47.529  45.496  66.060  1.00 41.23           O
ATOM   3967  CB  THR B  80      47.317  42.435  67.270  1.00 42.87           C
ATOM   3968  OG1 THR B  80      48.118  41.552  68.057  1.00 43.50           O
ATOM   3969  CG2 THR B  80      47.799  42.365  65.837  1.00 43.35           C
ATOM   3970  H   THR B  80      46.476  43.201  69.428  1.00 52.25           H
ATOM   3971  HA  THR B  80      48.369  44.074  67.906  1.00 54.70           H
ATOM   3972  HB  THR B  80      46.386  42.155  67.288  1.00 51.45           H
ATOM   3973  HG1 THR B  80      48.053  40.768  67.763  1.00 52.20           H
ATOM   3974 HG21 THR B  80      47.754  41.449  65.520  1.00 52.02           H
ATOM   3975 HG22 THR B  80      47.259  42.919  65.254  1.00 52.02           H
ATOM   3976 HG23 THR B  80      48.721  42.662  65.793  1.00 52.02           H
ATOM   3977  N   ILE B  81      45.478  44.891  66.782  1.00 41.20           N
ATOM   3978  CA  ILE B  81      44.777  45.738  65.818  1.00 43.10           C
ATOM   3979  C   ILE B  81      45.059  47.208  66.093  1.00 46.77           C
ATOM   3980  O   ILE B  81      45.339  47.985  65.174  1.00 48.63           O
ATOM   3981  CB  ILE B  81      43.268  45.458  65.852  1.00 39.47           C
ATOM   3982  CG1 ILE B  81      42.976  44.017  65.379  1.00 38.84           C
ATOM   3983  CG2 ILE B  81      42.518  46.515  65.007  1.00 40.54           C
ATOM   3984  CD1 ILE B  81      41.507  43.608  65.548  1.00 37.67           C
ATOM   3985  H   ILE B  81      44.958  44.433  67.293  1.00 49.44           H
ATOM   3986  HA  ILE B  81      45.093  45.528  64.926  1.00 51.72           H
ATOM   3987  HB  ILE B  81      42.970  45.541  66.773  1.00 47.37           H
ATOM   3988 HG12 ILE B  81      43.201  43.929  64.440  1.00 46.61           H
ATOM   3989 HG13 ILE B  81      43.509  43.400  65.901  1.00 46.61           H
ATOM   3990 HG21 ILE B  81      41.567  46.337  65.059  1.00 48.65           H
ATOM   3991 HG22 ILE B  81      42.691  47.403  65.349  1.00 48.65           H
ATOM   3992 HG23 ILE B  81      42.817  46.453  64.087  1.00 48.65           H
ATOM   3993 HD11 ILE B  81      41.379  42.697  65.244  1.00 45.20           H
ATOM   3994 HD12 ILE B  81      41.275  43.679  66.487  1.00 45.20           H
ATOM   3995 HD13 ILE B  81      40.949  44.209  65.033  1.00 45.20           H
ATOM   3996  N   GLN B  82      44.944  47.617  67.359  1.00 48.93           N
ATOM   3997  CA  GLN B  82      45.300  48.981  67.748  1.00 47.09           C
ATOM   3998  C   GLN B  82      46.755  49.299  67.420  1.00 47.83           C
ATOM   3999  O   GLN B  82      47.065  50.399  66.953  1.00 50.76           O
ATOM   4000  CB  GLN B  82      45.068  49.182  69.234  1.00 43.49           C
ATOM   4001  CG  GLN B  82      43.646  49.160  69.626  1.00 44.89           C
ATOM   4002  CD  GLN B  82      43.491  49.133  71.110  1.00 49.69           C
ATOM   4003  OE1 GLN B  82      44.436  48.820  71.840  1.00 53.37           O
ATOM   4004  NE2 GLN B  82      42.296  49.460  71.582  1.00 50.55           N
ATOM   4005  H   GLN B  82      44.673  47.111  68.004  1.00 58.71           H
ATOM   4006  HA  GLN B  82      44.730  49.599  67.261  1.00 56.50           H
ATOM   4007  HB2 GLN B  82      45.518  48.464  69.705  1.00 52.18           H
ATOM   4008  HB3 GLN B  82      45.444  50.034  69.495  1.00 52.18           H
ATOM   4009  HG2 GLN B  82      43.198  49.943  69.270  1.00 53.86           H
ATOM   4010  HG3 GLN B  82      43.233  48.358  69.267  1.00 53.86           H
ATOM   4011 HE21 GLN B  82      41.655  49.635  71.038  1.00 60.66           H
ATOM   4012 HE22 GLN B  82      42.170  49.490  72.433  1.00 60.66           H
ATOM   4013  N   GLY B  83      47.663  48.358  67.677  1.00 46.10           N
ATOM   4014  CA  GLY B  83      49.045  48.569  67.287  1.00 42.95           C
ATOM   4015  C   GLY B  83      49.188  48.841  65.802  1.00 46.20           C
ATOM   4016  O   GLY B  83      49.951  49.719  65.391  1.00 51.80           O
ATOM   4017  H   GLY B  83      47.500  47.600  68.060  1.00 55.32           H
ATOM   4018  HA2 GLY B  83      49.397  49.335  67.765  1.00 51.54           H
ATOM   4019  HA3 GLY B  83      49.579  47.795  67.518  1.00 51.54           H
ATOM   4020  N   LEU B  84      48.453  48.097  64.974  1.00 49.97           N
ATOM   4021  CA  LEU B  84      48.538  48.297  63.526  1.00 43.93           C
ATOM   4022  C   LEU B  84      47.922  49.629  63.106  1.00 42.35           C
ATOM   4023  O   LEU B  84      48.472  50.326  62.249  1.00 41.86           O
ATOM   4024  CB  LEU B  84      47.858  47.138  62.792  1.00 47.75           C
ATOM   4025  CG  LEU B  84      48.527  45.765  62.864  1.00 46.84           C
ATOM   4026  CD1 LEU B  84      47.616  44.720  62.223  1.00 48.04           C
ATOM   4027  CD2 LEU B  84      49.865  45.781  62.175  1.00 42.18           C
ATOM   4028  H   LEU B  84      47.905  47.481  65.224  1.00 59.97           H
ATOM   4029  HA  LEU B  84      49.470  48.313  63.263  1.00 52.72           H
ATOM   4030  HB2 LEU B  84      46.964  47.036  63.154  1.00 57.30           H
ATOM   4031  HB3 LEU B  84      47.790  47.369  61.851  1.00 57.30           H
ATOM   4032  HG  LEU B  84      48.667  45.524  63.794  1.00 56.20           H
ATOM   4033 HD11 LEU B  84      48.037  43.848  62.271  1.00 57.64           H
ATOM   4034 HD12 LEU B  84      46.771  44.708  62.701  1.00 57.64           H
ATOM   4035 HD13 LEU B  84      47.460  44.960  61.295  1.00 57.64           H
ATOM   4036 HD21 LEU B  84      50.257  44.895  62.216  1.00 50.61           H
ATOM   4037 HD22 LEU B  84      49.727  46.036  61.251  1.00 50.61           H
ATOM   4038 HD23 LEU B  84      50.442  46.425  62.611  1.00 50.61           H
ATOM   4039  N   CYS B  85      46.795  50.009  63.709  1.00 45.20           N
ATOM   4040  CA  CYS B  85      46.162  51.286  63.388  1.00 46.54           C
ATOM   4041  C   CYS B  85      47.096  52.465  63.649  1.00 53.67           C
ATOM   4042  O   CYS B  85      47.000  53.494  62.966  1.00 52.83           O
ATOM   4043  CB  CYS B  85      44.869  51.455  64.196  1.00 49.08           C
ATOM   4044  SG  CYS B  85      43.435  50.493  63.560  1.00 51.93           S
ATOM   4045  H   CYS B  85      46.396  49.556  64.325  1.00 54.24           H
ATOM   4046  HA  CYS B  85      45.932  51.295  62.449  1.00 55.85           H
ATOM   4047  HB2 CYS B  85      45.033  51.152  65.101  1.00 58.90           H
ATOM   4048  HB3 CYS B  85      44.640  52.399  64.215  1.00 58.90           H
ATOM   4049  HG  CYS B  85      42.534  50.632  64.342  1.00 62.32           H
ATOM   4050  N   ARG B  86      48.011  52.332  64.620  1.00 49.56           N
ATOM   4051  CA  ARG B  86      48.970  53.397  64.895  1.00 48.76           C
ATOM   4052  C   ARG B  86      50.166  53.326  63.959  1.00 51.25           C
ATOM   4053  O   ARG B  86      50.632  54.359  63.469  1.00 57.36           O
ATOM   4054  CB  ARG B  86      49.444  53.324  66.344  1.00 51.68           C
ATOM   4055  CG  ARG B  86      48.400  53.813  67.353  1.00 54.17           C
ATOM   4056  CD  ARG B  86      48.992  53.945  68.733  1.00 50.29           C
ATOM   4057  H   ARG B  86      48.100  51.632  65.117  1.00 59.47           H
ATOM   4058  HA  ARG B  86      48.537  54.256  64.771  1.00 58.52           H
ATOM   4059  HB2 ARG B  86      50.237  53.872  66.450  1.00 62.02           H
ATOM   4060  HB3 ARG B  86      49.661  52.402  66.557  1.00 62.02           H
ATOM   4061  HG2 ARG B  86      47.656  53.188  67.389  1.00 65.01           H
ATOM   4062  HG3 ARG B  86      48.089  54.691  67.084  1.00 65.01           H
ATOM   4063  HD1 ARG B  86      49.290  53.065  69.020  1.00 60.34           H
ATOM   4064  HD3 ARG B  86      49.754  54.526  68.626  1.00 60.34           H
ATOM   4065  N   GLY B  87      50.660  52.119  63.682  1.00 48.57           N
ATOM   4066  CA  GLY B  87      51.816  51.966  62.817  1.00 47.78           C
ATOM   4067  C   GLY B  87      51.548  52.194  61.336  1.00 48.13           C
ATOM   4068  O   GLY B  87      52.503  52.365  60.571  1.00 48.35           O
ATOM   4069  H   GLY B  87      50.334  51.381  63.981  1.00 58.28           H
ATOM   4070  HA2 GLY B  87      52.494  52.597  63.092  1.00 57.34           H
ATOM   4071  HA3 GLY B  87      52.178  51.077  62.930  1.00 57.34           H
ATOM   4072  N   TYR B  88      50.286  52.174  60.904  1.00 47.39           N
ATOM   4073  CA  TYR B  88      49.989  52.271  59.482  1.00 43.29           C
ATOM   4074  C   TYR B  88      48.764  53.137  59.238  1.00 42.50           C
ATOM   4075  O   TYR B  88      47.886  53.279  60.096  1.00 42.08           O
ATOM   4076  CB  TYR B  88      49.762  50.897  58.853  1.00 41.72           C
ATOM   4077  CG  TYR B  88      50.909  49.946  59.078  1.00 42.84           C
ATOM   4078  CD1 TYR B  88      51.098  49.330  60.326  1.00 43.81           C
ATOM   4079  CD2 TYR B  88      51.802  49.652  58.049  1.00 38.04           C
ATOM   4080  CE1 TYR B  88      52.162  48.450  60.545  1.00 38.45           C
ATOM   4081  CE2 TYR B  88      52.867  48.774  58.254  1.00 38.69           C
ATOM   4082  CZ  TYR B  88      53.037  48.181  59.505  1.00 39.33           C
ATOM   4083  OH  TYR B  88      54.083  47.308  59.718  1.00 41.56           O
ATOM   4084  H   TYR B  88      49.595  52.088  61.419  1.00 56.87           H
ATOM   4085  HA  TYR B  88      50.739  52.690  59.025  1.00 51.95           H
ATOM   4086  HB2 TYR B  88      48.964  50.501  59.234  1.00 50.06           H
ATOM   4087  HB3 TYR B  88      49.647  51.007  57.895  1.00 50.06           H
ATOM   4088  HD1 TYR B  88      50.508  49.517  61.026  1.00 52.58           H
ATOM   4089  HD2 TYR B  88      51.687  50.052  57.213  1.00 45.65           H
ATOM   4090  HE1 TYR B  88      52.282  48.047  61.378  1.00 46.14           H
ATOM   4091  HE2 TYR B  88      53.462  48.584  57.558  1.00 46.43           H
ATOM   4092  HH  TYR B  88      54.544  47.244  59.020  1.00 49.87           H
ATOM   4093  N   ASP B  89      48.725  53.716  58.035  1.00 44.22           N
ATOM   4094  CA  ASP B  89      47.616  54.592  57.656  1.00 45.78           C
ATOM   4095  C   ASP B  89      46.330  53.805  57.465  1.00 42.38           C
ATOM   4096  O   ASP B  89      45.248  54.257  57.867  1.00 43.00           O
ATOM   4097  CB  ASP B  89      47.950  55.342  56.368  1.00 45.58           C
ATOM   4098  CG  ASP B  89      49.122  56.285  56.532  1.00 49.11           C
ATOM   4099  OD1 ASP B  89      49.104  57.063  57.512  1.00 48.57           O
ATOM   4100  OD2 ASP B  89      50.064  56.225  55.698  1.00 47.65           O1-
ATOM   4101  H   ASP B  89      49.325  53.608  57.420  1.00 53.06           H
ATOM   4102  HA  ASP B  89      47.462  55.249  58.354  1.00 54.94           H
ATOM   4103  HB2 ASP B  89      48.165  54.698  55.675  1.00 54.70           H
ATOM   4104  HB3 ASP B  89      47.181  55.870  56.098  1.00 54.70           H
ATOM   4105  N   VAL B  90      46.423  52.648  56.817  1.00 36.83           N
ATOM   4106  CA  VAL B  90      45.271  51.796  56.557  1.00 41.79           C
ATOM   4107  C   VAL B  90      45.541  50.405  57.123  1.00 42.80           C
ATOM   4108  O   VAL B  90      46.594  49.802  56.864  1.00 41.27           O
ATOM   4109  CB  VAL B  90      44.937  51.728  55.054  1.00 40.85           C
ATOM   4110  CG1 VAL B  90      43.713  50.854  54.819  1.00 40.14           C
ATOM   4111  CG2 VAL B  90      44.694  53.126  54.501  1.00 43.14           C
ATOM   4112  H   VAL B  90      47.165  52.336  56.506  1.00 44.20           H
ATOM   4113  HA  VAL B  90      44.493  52.160  57.015  1.00 50.15           H
ATOM   4114  HB  VAL B  90      45.685  51.344  54.577  1.00 49.02           H
ATOM   4115 HG11 VAL B  90      43.523  50.825  53.868  1.00 48.17           H
ATOM   4116 HG12 VAL B  90      43.897  49.961  55.144  1.00 48.17           H
ATOM   4117 HG13 VAL B  90      42.958  51.233  55.294  1.00 48.17           H
ATOM   4118 HG21 VAL B  90      44.490  53.066  53.554  1.00 51.77           H
ATOM   4119 HG22 VAL B  90      43.949  53.535  54.972  1.00 51.77           H
ATOM   4120 HG23 VAL B  90      45.496  53.658  54.630  1.00 51.77           H
ATOM   4121  N   VAL B  91      44.589  49.914  57.910  1.00 39.38           N
ATOM   4122  CA  VAL B  91      44.583  48.543  58.396  1.00 34.56           C
ATOM   4123  C   VAL B  91      43.479  47.812  57.638  1.00 33.24           C
ATOM   4124  O   VAL B  91      42.324  48.254  57.641  1.00 32.31           O
ATOM   4125  CB  VAL B  91      44.344  48.493  59.907  1.00 40.42           C
ATOM   4126  CG1 VAL B  91      44.391  47.064  60.384  1.00 36.47           C
ATOM   4127  CG2 VAL B  91      45.376  49.358  60.666  1.00 42.02           C
ATOM   4128  H   VAL B  91      43.914  50.383  58.183  1.00 47.25           H
ATOM   4129  HA  VAL B  91      45.436  48.123  58.201  1.00 41.48           H
ATOM   4130  HB  VAL B  91      43.463  48.857  60.086  1.00 48.50           H
ATOM   4131 HG11 VAL B  91      44.226  47.060  61.339  1.00 43.77           H
ATOM   4132 HG12 VAL B  91      43.707  46.554  59.925  1.00 43.77           H
ATOM   4133 HG13 VAL B  91      45.268  46.697  60.194  1.00 43.77           H
ATOM   4134 HG21 VAL B  91      45.179  49.319  61.616  1.00 50.43           H
ATOM   4135 HG22 VAL B  91      46.268  49.017  60.500  1.00 50.43           H
ATOM   4136 HG23 VAL B  91      45.310  50.278  60.357  1.00 50.43           H
ATOM   4137  N   ILE B  92      43.839  46.740  56.944  1.00 31.11           N
ATOM   4138  CA  ILE B  92      42.880  45.938  56.179  1.00 33.25           C
ATOM   4139  C   ILE B  92      42.755  44.564  56.825  1.00 37.44           C
ATOM   4140  O   ILE B  92      43.740  43.823  56.939  1.00 30.11           O
ATOM   4141  CB  ILE B  92      43.294  45.790  54.712  1.00 35.88           C
ATOM   4142  CG1 ILE B  92      43.497  47.164  54.060  1.00 35.16           C
ATOM   4143  CG2 ILE B  92      42.275  44.956  53.968  1.00 34.93           C
ATOM   4144  CD1 ILE B  92      44.102  47.076  52.649  1.00 42.37           C
ATOM   4145  H   ILE B  92      44.663  46.473  56.875  1.00 37.34           H
ATOM   4146  HA  ILE B  92      42.017  46.371  56.192  1.00 39.90           H
ATOM   4147  HB  ILE B  92      44.125  45.325  54.681  1.00 43.06           H
ATOM   4148 HG12 ILE B  92      42.652  47.635  53.998  1.00 42.19           H
ATOM   4149 HG13 ILE B  92      44.124  47.674  54.598  1.00 42.19           H
ATOM   4150 HG21 ILE B  92      42.568  44.847  53.050  1.00 41.92           H
ATOM   4151 HG22 ILE B  92      42.209  44.087  54.388  1.00 41.92           H
ATOM   4152 HG23 ILE B  92      41.418  45.406  53.996  1.00 41.92           H
ATOM   4153 HD11 ILE B  92      44.217  47.972  52.292  1.00 50.84           H
ATOM   4154 HD12 ILE B  92      44.961  46.626  52.699  1.00 50.84           H
ATOM   4155 HD13 ILE B  92      43.502  46.574  52.076  1.00 50.84           H
ATOM   4156  N   LEU B  93      41.529  44.204  57.192  1.00 38.20           N
ATOM   4157  CA  LEU B  93      41.255  42.909  57.793  1.00 32.92           C
ATOM   4158  C   LEU B  93      40.529  42.006  56.796  1.00 31.87           C
ATOM   4159  O   LEU B  93      39.524  42.402  56.195  1.00 31.08           O
ATOM   4160  CB  LEU B  93      40.438  43.090  59.065  1.00 32.73           C
ATOM   4161  CG  LEU B  93      41.014  44.087  60.069  1.00 27.20           C
ATOM   4162  CD1 LEU B  93      40.059  44.233  61.225  1.00 35.45           C
ATOM   4163  CD2 LEU B  93      42.364  43.623  60.552  1.00 29.32           C
ATOM   4164  H   LEU B  93      40.830  44.707  57.090  1.00 45.84           H
ATOM   4165  HA  LEU B  93      42.102  42.495  58.019  1.00 39.51           H
ATOM   4166  HB2 LEU B  93      39.568  43.421  58.802  1.00 39.28           H
ATOM   4167  HB3 LEU B  93      40.356  42.228  59.500  1.00 39.28           H
ATOM   4168  HG  LEU B  93      41.122  44.958  59.649  1.00 32.65           H
ATOM   4169 HD11 LEU B  93      40.427  44.853  61.871  1.00 42.54           H
ATOM   4170 HD12 LEU B  93      39.217  44.571  60.877  1.00 42.54           H
ATOM   4171 HD13 LEU B  93      39.929  43.368  61.640  1.00 42.54           H
ATOM   4172 HD21 LEU B  93      42.713  44.258  61.196  1.00 35.19           H
ATOM   4173 HD22 LEU B  93      42.257  42.757  60.975  1.00 35.19           H
ATOM   4174 HD23 LEU B  93      42.970  43.544  59.798  1.00 35.19           H
ATOM   4175  N   ASP B  94      41.060  40.798  56.618  1.00 30.64           N
ATOM   4176  CA  ASP B  94      40.425  39.761  55.809  1.00 28.00           C
ATOM   4177  C   ASP B  94      39.418  39.062  56.734  1.00 27.30           C
ATOM   4178  O   ASP B  94      39.839  38.243  57.552  1.00 25.78           O
ATOM   4179  CB  ASP B  94      41.505  38.802  55.307  1.00 26.58           C
ATOM   4180  CG  ASP B  94      40.994  37.775  54.310  1.00 34.41           C
ATOM   4181  OD1 ASP B  94      41.827  37.247  53.544  1.00 42.03           O
ATOM   4182  OD2 ASP B  94      39.785  37.472  54.293  1.00 29.24           O1-
ATOM   4183  H   ASP B  94      41.798  40.535  56.994  1.00 36.76           H
ATOM   4184  HA  ASP B  94      39.974  40.145  55.039  1.00 33.60           H
ATOM   4185  HB2 ASP B  94      42.225  39.304  54.896  1.00 31.89           H
ATOM   4186  HB3 ASP B  94      41.854  38.301  56.055  1.00 31.89           H
ATOM   4187  N   ARG B  95      38.094  39.412  56.670  1.00 25.62           N
ATOM   4188  CA  ARG B  95      37.201  38.835  57.666  1.00 25.63           C
ATOM   4189  C   ARG B  95      37.609  39.535  58.998  1.00 23.95           C
ATOM   4190  O   ARG B  95      38.668  39.829  59.506  1.00 32.99           O
ATOM   4191  CB  ARG B  95      37.253  37.319  57.917  1.00 23.52           C
ATOM   4192  CG  ARG B  95      36.739  36.535  56.708  1.00 26.87           C
ATOM   4193  CD  ARG B  95      36.559  35.064  57.124  1.00 25.68           C
ATOM   4194  NE  ARG B  95      36.035  34.178  56.053  1.00 25.00           N
ATOM   4195  CZ  ARG B  95      34.816  34.354  55.448  1.00 23.62           C
ATOM   4196  NH1 ARG B  95      34.441  33.541  54.417  1.00 27.15           N
ATOM   4197  NH2 ARG B  95      33.887  35.280  55.939  1.00 18.50           N1+
ATOM   4198  H   ARG B  95      37.738  40.095  56.006  1.00 30.74           H
ATOM   4199  HA  ARG B  95      36.154  39.089  57.340  1.00 30.75           H
ATOM   4200  HB2 ARG B  95      38.291  36.979  58.162  1.00 28.22           H
ATOM   4201  HB3 ARG B  95      36.647  37.095  58.815  1.00 28.22           H
ATOM   4202  HG2 ARG B  95      35.794  36.969  56.342  1.00 32.24           H
ATOM   4203  HG3 ARG B  95      37.457  36.618  55.858  1.00 32.24           H
ATOM   4204  HD2 ARG B  95      37.560  34.655  57.421  1.00 30.82           H
ATOM   4205  HD3 ARG B  95      35.901  34.991  58.016  1.00 30.82           H
ATOM   4206  HE  ARG B  95      36.724  33.535  55.587  1.00 30.00           H
ATOM   4207 HH11 ARG B  95      34.983  32.686  54.183  1.00 32.58           H
ATOM   4208 HH12 ARG B  95      33.491  33.587  54.046  1.00 32.58           H
ATOM   4209 HH21 ARG B  95      34.217  36.027  56.551  1.00 22.20           H
ATOM   4210 HH22 ARG B  95      33.121  35.550  55.326  1.00 22.20           H
ATOM   4211  N   TYR B  96      36.418  39.882  59.581  1.00 18.84           N
ATOM   4212  CA  TYR B  96      36.167  40.531  60.877  1.00 24.13           C
ATOM   4213  C   TYR B  96      34.795  40.179  61.522  1.00 26.24           C
ATOM   4214  O   TYR B  96      34.248  39.088  61.304  1.00 29.58           O
ATOM   4215  CB  TYR B  96      36.303  42.055  60.674  1.00 28.90           C
ATOM   4216  CG  TYR B  96      36.625  42.863  61.922  1.00 26.91           C
ATOM   4217  CD1 TYR B  96      37.616  42.452  62.794  1.00 28.69           C
ATOM   4218  CD2 TYR B  96      35.931  44.036  62.221  1.00 30.60           C
ATOM   4219  CE1 TYR B  96      37.928  43.184  63.919  1.00 33.62           C
ATOM   4220  CE2 TYR B  96      36.233  44.785  63.352  1.00 34.03           C
ATOM   4221  CZ  TYR B  96      37.242  44.351  64.208  1.00 37.03           C
ATOM   4222  OH  TYR B  96      37.581  45.077  65.362  1.00 34.89           O
ATOM   4223  H   TYR B  96      35.669  39.740  59.179  1.00 22.61           H
ATOM   4224  HA  TYR B  96      36.858  40.247  61.491  1.00 28.96           H
ATOM   4225  HB2 TYR B  96      37.003  42.226  60.029  1.00 34.68           H
ATOM   4226  HB3 TYR B  96      35.466  42.393  60.318  1.00 34.68           H
ATOM   4227  HD1 TYR B  96      38.092  41.670  62.608  1.00 34.42           H
ATOM   4228  HD2 TYR B  96      35.253  44.330  61.646  1.00 36.72           H
ATOM   4229  HE1 TYR B  96      38.604  42.889  64.488  1.00 40.35           H
ATOM   4230  HE2 TYR B  96      35.762  45.567  63.540  1.00 40.84           H
ATOM   4231  HH  TYR B  96      37.131  45.784  65.415  1.00 41.86           H
ATOM   4232  N   VAL B  97      34.229  41.085  62.330  1.00 24.50           N
ATOM   4233  CA  VAL B  97      33.043  40.777  63.146  1.00 24.93           C
ATOM   4234  C   VAL B  97      31.832  40.397  62.288  1.00 25.83           C
ATOM   4235  O   VAL B  97      31.084  39.476  62.627  1.00 18.96           O
ATOM   4236  CB  VAL B  97      32.712  41.966  64.065  1.00 28.14           C
ATOM   4237  CG1 VAL B  97      31.442  41.690  64.895  1.00 29.20           C
ATOM   4238  CG2 VAL B  97      33.863  42.282  65.001  1.00 25.56           C
ATOM   4239  H   VAL B  97      34.529  41.878  62.457  1.00 29.41           H
ATOM   4240  HA  VAL B  97      33.241  40.016  63.706  1.00 29.92           H
ATOM   4241  HB  VAL B  97      32.549  42.736  63.498  1.00 33.77           H
ATOM   4242 HG11 VAL B  97      31.256  42.469  65.442  1.00 35.04           H
ATOM   4243 HG12 VAL B  97      30.691  41.535  64.300  1.00 35.04           H
ATOM   4244 HG13 VAL B  97      31.575  40.911  65.464  1.00 35.04           H
ATOM   4245 HG21 VAL B  97      33.606  43.036  65.554  1.00 30.68           H
ATOM   4246 HG22 VAL B  97      34.045  41.508  65.553  1.00 30.68           H
ATOM   4247 HG23 VAL B  97      34.644  42.501  64.471  1.00 30.68           H
ATOM   4248  N   ALA B  98      31.593  41.116  61.182  1.00 25.50           N
ATOM   4249  CA  ALA B  98      30.430  40.796  60.350  1.00 19.63           C
ATOM   4250  C   ALA B  98      30.473  39.364  59.815  1.00 19.91           C
ATOM   4251  O   ALA B  98      29.423  38.786  59.529  1.00 18.36           O
ATOM   4252  CB  ALA B  98      30.312  41.783  59.184  1.00 23.23           C
ATOM   4253  H   ALA B  98      32.082  41.776  60.899  1.00 30.60           H
ATOM   4254  HA  ALA B  98      29.628  40.866  60.890  1.00 23.56           H
ATOM   4255  HB1 ALA B  98      29.538  41.563  58.645  1.00 27.88           H
ATOM   4256  HB2 ALA B  98      30.231  42.679  59.537  1.00 27.88           H
ATOM   4257  HB3 ALA B  98      31.116  41.708  58.639  1.00 27.88           H
ATOM   4258  N   SER B  99      31.659  38.771  59.662  1.00 19.26           N
ATOM   4259  CA  SER B  99      31.707  37.342  59.366  1.00 18.44           C
ATOM   4260  C   SER B  99      30.918  36.533  60.410  1.00 21.06           C
ATOM   4261  O   SER B  99      30.097  35.683  60.040  1.00 19.87           O
ATOM   4262  CB  SER B  99      33.140  36.832  59.290  1.00 17.64           C
ATOM   4263  OG  SER B  99      33.795  37.291  58.116  1.00 19.32           O
ATOM   4264  H   SER B  99      32.425  39.165  59.741  1.00 23.11           H
ATOM   4265  HA  SER B  99      31.308  37.189  58.488  1.00 22.13           H
ATOM   4266  HB2 SER B  99      33.648  37.109  60.071  1.00 21.17           H
ATOM   4267  HB3 SER B  99      33.107  35.865  59.257  1.00 21.17           H
ATOM   4268  HG  SER B  99      33.866  38.126  58.141  1.00 23.19           H
ATOM   4269  N   ASN B 100      31.126  36.801  61.724  1.00 18.35           N
ATOM   4270  CA  ASN B 100      30.465  35.964  62.726  1.00 20.43           C
ATOM   4271  C   ASN B 100      28.940  36.007  62.620  1.00 16.23           C
ATOM   4272  O   ASN B 100      28.097  35.144  62.742  1.00 24.44           O
ATOM   4273  CB  ASN B 100      30.899  36.499  64.091  1.00 18.81           C
ATOM   4274  CG  ASN B 100      31.375  35.323  64.906  1.00 18.55           C
ATOM   4275  OD1 ASN B 100      31.410  34.186  64.442  1.00 19.92           O
ATOM   4276  ND2 ASN B 100      31.729  35.615  66.196  1.00 20.31           N
ATOM   4277  H   ASN B 100      31.681  37.624  62.044  1.00 22.02           H
ATOM   4278  HA  ASN B 100      30.770  34.875  62.571  1.00 24.52           H
ATOM   4279  HB2 ASN B 100      31.745  37.239  63.977  1.00 22.57           H
ATOM   4280  HB3 ASN B 100      30.102  37.073  64.607  1.00 22.57           H
ATOM   4281 HD21 ASN B 100      32.102  34.879  66.847  1.00 24.37           H
ATOM   4282 HD22 ASN B 100      31.712  36.553  66.558  1.00 24.37           H
ATOM   4283  N   ALA B 101      28.527  37.285  62.356  1.00 17.20           N
ATOM   4284  CA  ALA B 101      27.108  37.644  62.271  1.00 18.90           C
ATOM   4285  C   ALA B 101      26.455  36.975  61.078  1.00 20.40           C
ATOM   4286  O   ALA B 101      25.377  36.379  61.203  1.00 18.14           O
ATOM   4287  CB  ALA B 101      26.891  39.157  62.166  1.00 20.32           C
ATOM   4288  H   ALA B 101      29.060  37.969  62.222  1.00 20.64           H
ATOM   4289  HA  ALA B 101      26.653  37.352  63.064  1.00 22.68           H
ATOM   4290  HB1 ALA B 101      25.935  39.337  62.115  1.00 24.38           H
ATOM   4291  HB2 ALA B 101      27.267  39.609  62.933  1.00 24.38           H
ATOM   4292  HB3 ALA B 101      27.306  39.482  61.350  1.00 24.38           H
ATOM   4293  N   ALA B 102      27.105  37.073  59.913  1.00 20.92           N
ATOM   4294  CA  ALA B 102      26.581  36.457  58.704  1.00 17.83           C
ATOM   4295  C   ALA B 102      26.552  34.924  58.797  1.00 16.45           C
ATOM   4296  O   ALA B 102      25.512  34.325  58.483  1.00 19.73           O
ATOM   4297  CB  ALA B 102      27.381  36.929  57.476  1.00 21.19           C
ATOM   4298  H   ALA B 102      27.836  37.518  59.806  1.00 25.10           H
ATOM   4299  HA  ALA B 102      25.667  36.759  58.593  1.00 21.39           H
ATOM   4300  HB1 ALA B 102      27.031  36.496  56.683  1.00 25.42           H
ATOM   4301  HB2 ALA B 102      27.306  37.891  57.387  1.00 25.42           H
ATOM   4302  HB3 ALA B 102      28.317  36.691  57.593  1.00 25.42           H
ATOM   4303  N   TYR B 103      27.669  34.254  59.186  1.00 19.10           N
ATOM   4304  CA  TYR B 103      27.655  32.769  59.223  1.00 18.27           C
ATOM   4305  C   TYR B 103      26.666  32.182  60.266  1.00 17.08           C
ATOM   4306  O   TYR B 103      25.937  31.212  60.190  1.00 22.50           O
ATOM   4307  CB  TYR B 103      29.087  32.335  59.485  1.00 19.88           C
ATOM   4308  CG  TYR B 103      29.813  32.270  58.169  1.00 15.83           C
ATOM   4309  CD1 TYR B 103      30.548  33.367  57.717  1.00 21.69           C
ATOM   4310  CD2 TYR B 103      29.705  31.121  57.377  1.00 18.17           C
ATOM   4311  CE1 TYR B 103      31.162  33.346  56.466  1.00 19.43           C
ATOM   4312  CE2 TYR B 103      30.335  31.061  56.137  1.00 19.64           C
ATOM   4313  CZ  TYR B 103      31.040  32.191  55.682  1.00 18.56           C
ATOM   4314  OH  TYR B 103      31.595  32.235  54.418  1.00 26.56           O
ATOM   4315  H   TYR B 103      28.517  34.740  59.517  1.00 22.92           H
ATOM   4316  HA  TYR B 103      27.286  32.407  58.213  1.00 21.92           H
ATOM   4317  HB2 TYR B 103      29.609  33.027  60.187  1.00 23.86           H
ATOM   4318  HB3 TYR B 103      29.120  31.357  60.012  1.00 23.86           H
ATOM   4319  HD1 TYR B 103      30.641  34.250  58.355  1.00 26.03           H
ATOM   4320  HD2 TYR B 103      29.126  30.274  57.736  1.00 21.80           H
ATOM   4321  HE1 TYR B 103      31.709  34.205  56.104  1.00 23.32           H
ATOM   4322  HE2 TYR B 103      30.281  30.166  55.527  1.00 23.56           H
ATOM   4323  HH  TYR B 103      31.902  31.289  54.129  1.00 31.87           H
ATOM   4324  N   SER B 104      26.701  32.889  61.442  1.00 15.80           N
ATOM   4325  CA  SER B 104      25.880  32.521  62.614  1.00 19.24           C
ATOM   4326  C   SER B 104      24.410  32.663  62.308  1.00 16.68           C
ATOM   4327  O   SER B 104      23.629  31.736  62.551  1.00 16.85           O
ATOM   4328  CB  SER B 104      26.178  33.345  63.891  1.00 16.88           C
ATOM   4329  OG  SER B 104      27.485  33.203  64.388  1.00 16.94           O
ATOM   4330  H   SER B 104      27.191  33.592  61.573  1.00 18.96           H
ATOM   4331  HA  SER B 104      26.031  31.592  62.830  1.00 23.09           H
ATOM   4332  HB2 SER B 104      25.998  34.279  63.738  1.00 20.26           H
ATOM   4333  HB3 SER B 104      25.580  33.033  64.587  1.00 20.26           H
ATOM   4334  HG  SER B 104      28.046  33.492  63.837  1.00 20.32           H
ATOM   4335  N   ALA B 105      24.012  33.809  61.744  1.00 17.48           N
ATOM   4336  CA  ALA B 105      22.630  33.962  61.323  1.00 16.01           C
ATOM   4337  C   ALA B 105      22.261  32.911  60.302  1.00 18.54           C
ATOM   4338  O   ALA B 105      21.231  32.246  60.426  1.00 19.21           O
ATOM   4339  CB  ALA B 105      22.383  35.347  60.766  1.00 17.59           C
ATOM   4340  H   ALA B 105      24.520  34.491  61.592  1.00 20.98           H
ATOM   4341  HA  ALA B 105      22.061  33.840  62.090  1.00 19.21           H
ATOM   4342  HB1 ALA B 105      21.448  35.426  60.514  1.00 21.11           H
ATOM   4343  HB2 ALA B 105      22.618  36.003  61.441  1.00 21.11           H
ATOM   4344  HB3 ALA B 105      22.944  35.450  59.978  1.00 21.11           H
ATOM   4345  N   ALA B 106      23.112  32.723  59.297  1.00 18.97           N
ATOM   4346  CA  ALA B 106      22.815  31.750  58.250  1.00 19.78           C
ATOM   4347  C   ALA B 106      22.730  30.344  58.828  1.00 18.95           C
ATOM   4348  O   ALA B 106      21.848  29.559  58.451  1.00 15.30           O
ATOM   4349  CB  ALA B 106      23.868  31.824  57.138  1.00 22.06           C
ATOM   4350  H   ALA B 106      23.856  33.137  59.203  1.00 22.77           H
ATOM   4351  HA  ALA B 106      21.963  31.970  57.849  1.00 23.73           H
ATOM   4352  HB1 ALA B 106      23.665  31.170  56.450  1.00 26.47           H
ATOM   4353  HB2 ALA B 106      23.870  32.719  56.761  1.00 26.47           H
ATOM   4354  HB3 ALA B 106      24.746  31.630  57.519  1.00 26.47           H
ATOM   4355  N   ARG B 107      23.607  30.021  59.792  1.00 15.65           N
ATOM   4356  CA  ARG B 107      23.550  28.670  60.355  1.00 20.01           C
ATOM   4357  C   ARG B 107      22.212  28.421  61.028  1.00 17.37           C
ATOM   4358  O   ARG B 107      21.741  27.281  61.047  1.00 18.99           O
ATOM   4359  CB  ARG B 107      24.700  28.428  61.344  1.00 18.45           C
ATOM   4360  CG  ARG B 107      26.073  28.214  60.669  1.00 20.07           C
ATOM   4361  CD  ARG B 107      27.128  27.666  61.590  1.00 16.61           C
ATOM   4362  NE  ARG B 107      26.728  26.358  62.084  1.00 19.00           N
ATOM   4363  CZ  ARG B 107      27.312  25.725  63.083  1.00 19.52           C
ATOM   4364  NH1 ARG B 107      28.373  26.248  63.672  1.00 16.30           N
ATOM   4365  NH2 ARG B 107      26.827  24.574  63.488  1.00 21.79           N1+
ATOM   4366  H   ARG B 107      24.210  30.544  60.123  1.00 18.78           H
ATOM   4367  HA  ARG B 107      23.641  28.026  59.639  1.00 24.01           H
ATOM   4368  HB2 ARG B 107      24.774  29.193  61.933  1.00 22.14           H
ATOM   4369  HB3 ARG B 107      24.493  27.642  61.874  1.00 22.14           H
ATOM   4370  HG2 ARG B 107      25.972  27.593  59.929  1.00 24.09           H
ATOM   4371  HG3 ARG B 107      26.410  29.057  60.334  1.00 24.09           H
ATOM   4372  HD2 ARG B 107      27.963  27.578  61.116  1.00 19.94           H
ATOM   4373  HD3 ARG B 107      27.242  28.260  62.342  1.00 19.94           H
ATOM   4374  HE  ARG B 107      26.014  26.007  61.746  1.00 22.80           H
ATOM   4375 HH11 ARG B 107      28.687  27.008  63.412  1.00 19.56           H
ATOM   4376 HH12 ARG B 107      28.756  25.827  64.313  1.00 19.56           H
ATOM   4377 HH21 ARG B 107      26.136  24.235  63.096  1.00 26.15           H
ATOM   4378 HH22 ARG B 107      27.213  24.144  64.124  1.00 26.15           H
ATOM   4379  N   LEU B 108      21.577  29.469  61.554  1.00 17.18           N
ATOM   4380  CA  LEU B 108      20.313  29.355  62.290  1.00 13.64           C
ATOM   4381  C   LEU B 108      19.091  29.597  61.410  1.00 21.37           C
ATOM   4382  O   LEU B 108      17.972  29.621  61.920  1.00 17.32           O
ATOM   4383  CB  LEU B 108      20.311  30.340  63.465  1.00 17.57           C
ATOM   4384  CG  LEU B 108      21.346  30.044  64.557  1.00 21.10           C
ATOM   4385  CD1 LEU B 108      21.531  31.220  65.504  1.00 23.79           C
ATOM   4386  CD2 LEU B 108      20.905  28.834  65.351  1.00 20.24           C
ATOM   4387  H   LEU B 108      21.874  30.277  61.498  1.00 20.62           H
ATOM   4388  HA  LEU B 108      20.240  28.464  62.649  1.00 16.37           H
ATOM   4389  HB2 LEU B 108      20.502  31.230  63.135  1.00 21.09           H
ATOM   4390  HB3 LEU B 108      19.433  30.336  63.872  1.00 21.09           H
ATOM   4391  HG  LEU B 108      22.204  29.847  64.142  1.00 25.32           H
ATOM   4392 HD11 LEU B 108      22.190  30.987  66.175  1.00 28.55           H
ATOM   4393 HD12 LEU B 108      21.840  31.980  64.988  1.00 28.55           H
ATOM   4394 HD13 LEU B 108      20.683  31.423  65.932  1.00 28.55           H
ATOM   4395 HD21 LEU B 108      21.563  28.640  66.031  1.00 24.29           H
ATOM   4396 HD22 LEU B 108      20.053  29.014  65.768  1.00 24.29           H
ATOM   4397 HD23 LEU B 108      20.826  28.082  64.740  1.00 24.29           H
ATOM   4398  N   HIS B 109      19.278  29.773  60.106  1.00 21.56           N
ATOM   4399  CA  HIS B 109      18.197  30.169  59.217  1.00 21.72           C
ATOM   4400  C   HIS B 109      17.549  31.459  59.695  1.00 20.39           C
ATOM   4401  O   HIS B 109      16.340  31.630  59.607  1.00 19.27           O
ATOM   4402  CB  HIS B 109      17.173  29.051  59.087  1.00 24.44           C
ATOM   4403  CG  HIS B 109      17.716  27.860  58.376  1.00 18.97           C
ATOM   4404  ND1 HIS B 109      17.516  27.649  57.025  1.00 29.35           N
ATOM   4405  CD2 HIS B 109      18.518  26.858  58.807  1.00 17.06           C
ATOM   4406  CE1 HIS B 109      18.137  26.547  56.660  1.00 24.33           C
ATOM   4407  NE2 HIS B 109      18.758  26.047  57.719  1.00 23.09           N
ATOM   4408  H   HIS B 109      20.040  29.695  59.715  1.00 25.87           H
ATOM   4409  HA  HIS B 109      18.566  30.352  58.335  1.00 26.06           H
ATOM   4410  HB2 HIS B 109      16.380  29.374  58.629  1.00 29.33           H
ATOM   4411  HB3 HIS B 109      16.940  28.766  59.984  1.00 29.33           H
ATOM   4412  HD2 HIS B 109      18.842  26.735  59.671  1.00 20.47           H
ATOM   4413  HE1 HIS B 109      18.133  26.188  55.799  1.00 29.20           H
ATOM   4414  HE2 HIS B 109      19.239  25.326  57.731  1.00 27.70           H
ATOM   4415  N   GLU B 110      18.369  32.379  60.188  1.00 16.39           N
ATOM   4416  CA  GLU B 110      17.918  33.706  60.556  1.00 17.04           C
ATOM   4417  C   GLU B 110      18.400  34.717  59.539  1.00 16.19           C
ATOM   4418  O   GLU B 110      19.284  34.442  58.717  1.00 18.39           O
ATOM   4419  CB  GLU B 110      18.442  34.114  61.955  1.00 21.85           C
ATOM   4420  CG  GLU B 110      17.893  33.266  63.111  1.00 24.38           C
ATOM   4421  CD  GLU B 110      18.490  33.684  64.489  1.00 22.96           C
ATOM   4422  OE1 GLU B 110      18.266  32.967  65.476  1.00 26.17           O
ATOM   4423  OE2 GLU B 110      19.200  34.719  64.563  1.00 23.23           O1-
ATOM   4424  H   GLU B 110      19.212  32.254  60.325  1.00 19.67           H
ATOM   4425  HA  GLU B 110      16.946  33.728  60.553  1.00 20.44           H
ATOM   4426  HB2 GLU B 110      19.410  34.033  61.964  1.00 26.22           H
ATOM   4427  HB3 GLU B 110      18.204  35.041  62.142  1.00 26.22           H
ATOM   4428  HG2 GLU B 110      16.928  33.355  63.145  1.00 29.26           H
ATOM   4429  HG3 GLU B 110      18.120  32.335  62.948  1.00 29.26           H
ATOM   4430  N   ASN B 111      17.821  35.910  59.615  1.00 18.09           N
ATOM   4431  CA  ASN B 111      18.286  37.027  58.814  1.00 22.25           C
ATOM   4432  C   ASN B 111      18.895  38.055  59.745  1.00 18.59           C
ATOM   4433  O   ASN B 111      19.159  37.753  60.905  1.00 18.74           O
ATOM   4434  CB  ASN B 111      17.148  37.588  57.970  1.00 21.87           C
ATOM   4435  CG  ASN B 111      15.945  37.907  58.789  1.00 25.06           C
ATOM   4436  OD1 ASN B 111      16.054  38.334  59.943  1.00 22.48           O
ATOM   4437  ND2 ASN B 111      14.781  37.643  58.227  1.00 22.68           N
ATOM   4438  H   ASN B 111      17.160  36.099  60.131  1.00 21.70           H
ATOM   4439  HA  ASN B 111      18.988  36.734  58.212  1.00 26.70           H
ATOM   4440  HB2 ASN B 111      17.427  38.415  57.554  1.00 26.25           H
ATOM   4441  HB3 ASN B 111      16.903  36.934  57.300  1.00 26.25           H
ATOM   4442 HD21 ASN B 111      14.072  37.644  58.696  1.00 27.21           H
ATOM   4443 HD22 ASN B 111      14.746  37.423  57.395  1.00 27.21           H
ATOM   4444  N   ALA B 112      19.161  39.254  59.201  1.00 21.68           N
ATOM   4445  CA  ALA B 112      19.819  40.338  59.917  1.00 21.34           C
ATOM   4446  C   ALA B 112      18.986  40.849  61.075  1.00 25.51           C
ATOM   4447  O   ALA B 112      19.526  41.478  61.985  1.00 22.66           O
ATOM   4448  CB  ALA B 112      20.097  41.522  58.968  1.00 26.60           C
ATOM   4449  H   ALA B 112      18.962  39.467  58.389  1.00 26.02           H
ATOM   4450  HA  ALA B 112      20.666  40.032  60.268  1.00 25.60           H
ATOM   4451  HB1 ALA B 112      20.507  42.244  59.476  1.00 31.92           H
ATOM   4452  HB2 ALA B 112      20.686  41.238  58.255  1.00 31.92           H
ATOM   4453  HB3 ALA B 112      19.252  41.836  58.605  1.00 31.92           H
ATOM   4454  N   ALA B 113      17.681  40.595  61.051  1.00 24.14           N
ATOM   4455  CA  ALA B 113      16.813  40.984  62.150  1.00 27.31           C
ATOM   4456  C   ALA B 113      16.747  39.932  63.245  1.00 24.41           C
ATOM   4457  O   ALA B 113      15.973  40.095  64.191  1.00 22.51           O
ATOM   4458  CB  ALA B 113      15.401  41.240  61.627  1.00 30.71           C
ATOM   4459  H   ALA B 113      17.274  40.192  60.401  1.00 28.97           H
ATOM   4460  HA  ALA B 113      17.157  41.807  62.544  1.00 32.77           H
ATOM   4461  HB1 ALA B 113      14.831  41.497  62.372  1.00 36.85           H
ATOM   4462  HB2 ALA B 113      15.444  41.952  60.972  1.00 36.85           H
ATOM   4463  HB3 ALA B 113      15.060  40.432  61.208  1.00 36.85           H
ATOM   4464  N   GLY B 114      17.520  38.853  63.129  1.00 21.86           N
ATOM   4465  CA  GLY B 114      17.465  37.772  64.094  1.00 22.72           C
ATOM   4466  C   GLY B 114      18.296  38.027  65.359  1.00 20.62           C
ATOM   4467  O   GLY B 114      19.062  38.992  65.480  1.00 22.35           O
ATOM   4468  H   GLY B 114      18.087  38.732  62.494  1.00 26.23           H
ATOM   4469  HA2 GLY B 114      16.549  37.588  64.346  1.00 27.27           H
ATOM   4470  HA3 GLY B 114      17.827  36.972  63.675  1.00 27.27           H
ATOM   4471  N   LYS B 115      18.169  37.098  66.308  1.00 20.24           N
ATOM   4472  CA  LYS B 115      18.851  37.278  67.598  1.00 26.08           C
ATOM   4473  C   LYS B 115      20.354  37.112  67.455  1.00 23.09           C
ATOM   4474  O   LYS B 115      21.124  37.776  68.162  1.00 21.42           O
ATOM   4475  CB  LYS B 115      18.339  36.276  68.643  1.00 25.37           C
ATOM   4476  CG  LYS B 115      16.853  36.313  68.973  1.00 32.29           C
ATOM   4477  CD  LYS B 115      16.455  37.561  69.687  1.00 39.67           C
ATOM   4478  H   LYS B 115      17.707  36.374  66.233  1.00 24.29           H
ATOM   4479  HA  LYS B 115      18.695  38.179  67.932  1.00 31.29           H
ATOM   4480  HB2 LYS B 115      18.829  36.417  69.466  1.00 30.45           H
ATOM   4481  HB3 LYS B 115      18.533  35.381  68.317  1.00 30.45           H
ATOM   4482  HG2 LYS B 115      16.638  35.568  69.555  1.00 38.74           H
ATOM   4483  HG3 LYS B 115      16.339  36.259  68.146  1.00 38.74           H
ATOM   4484  HD1 LYS B 115      16.962  37.646  70.509  1.00 47.60           H
ATOM   4485  HD3 LYS B 115      16.602  38.318  69.096  1.00 47.60           H
ATOM   4486  N   ALA B 116      20.795  36.214  66.571  1.00 17.96           N
ATOM   4487  CA  ALA B 116      22.223  35.931  66.468  1.00 18.48           C
ATOM   4488  C   ALA B 116      22.995  37.173  66.054  1.00 19.49           C
ATOM   4489  O   ALA B 116      24.033  37.491  66.637  1.00 19.87           O
ATOM   4490  CB  ALA B 116      22.463  34.788  65.491  1.00 18.24           C
ATOM   4491  H   ALA B 116      20.297  35.769  66.035  1.00 21.56           H
ATOM   4492  HA  ALA B 116      22.566  35.658  67.333  1.00 22.17           H
ATOM   4493  HB1 ALA B 116      23.419  34.653  65.391  1.00 21.89           H
ATOM   4494  HB2 ALA B 116      22.050  33.980  65.832  1.00 21.89           H
ATOM   4495  HB3 ALA B 116      22.086  35.017  64.628  1.00 21.89           H
ATOM   4496  N   ALA B 117      22.500  37.898  65.045  1.00 21.82           N
ATOM   4497  CA  ALA B 117      23.223  39.083  64.566  1.00 24.11           C
ATOM   4498  C   ALA B 117      23.283  40.177  65.642  1.00 21.71           C
ATOM   4499  O   ALA B 117      24.279  40.904  65.771  1.00 22.40           O
ATOM   4500  CB  ALA B 117      22.551  39.619  63.295  1.00 23.74           C
ATOM   4501  H   ALA B 117      21.768  37.720  64.625  1.00 26.18           H
ATOM   4502  HA  ALA B 117      24.129  38.833  64.331  1.00 28.94           H
ATOM   4503  HB1 ALA B 117      23.024  40.406  62.976  1.00 28.49           H
ATOM   4504  HB2 ALA B 117      22.578  38.920  62.624  1.00 28.49           H
ATOM   4505  HB3 ALA B 117      21.632  39.847  63.495  1.00 28.49           H
ATOM   4506  N   ALA B 118      22.203  40.341  66.394  1.00 19.94           N
ATOM   4507  CA  ALA B 118      22.206  41.328  67.462  1.00 26.36           C
ATOM   4508  C   ALA B 118      23.114  40.866  68.604  1.00 32.16           C
ATOM   4509  O   ALA B 118      23.822  41.674  69.226  1.00 27.34           O
ATOM   4510  CB  ALA B 118      20.771  41.547  67.965  1.00 29.06           C
ATOM   4511  H   ALA B 118      21.474  39.888  66.308  1.00 23.93           H
ATOM   4512  HA  ALA B 118      22.543  42.172  67.113  1.00 31.63           H
ATOM   4513  HB1 ALA B 118      20.766  42.213  68.668  1.00 34.87           H
ATOM   4514  HB2 ALA B 118      20.226  41.845  67.218  1.00 34.87           H
ATOM   4515  HB3 ALA B 118      20.422  40.703  68.304  1.00 34.87           H
ATOM   4516  N   TRP B 119      23.121  39.560  68.871  1.00 25.60           N
ATOM   4517  CA  TRP B 119      24.017  39.017  69.878  1.00 23.39           C
ATOM   4518  C   TRP B 119      25.460  39.274  69.503  1.00 22.97           C
ATOM   4519  O   TRP B 119      26.262  39.716  70.330  1.00 22.40           O
ATOM   4520  CB  TRP B 119      23.764  37.523  70.038  1.00 24.15           C
ATOM   4521  CG  TRP B 119      24.643  36.862  71.018  1.00 24.25           C
ATOM   4522  CD1 TRP B 119      24.440  36.772  72.365  1.00 27.25           C
ATOM   4523  CD2 TRP B 119      25.858  36.163  70.737  1.00 23.51           C
ATOM   4524  NE1 TRP B 119      25.463  36.049  72.938  1.00 26.68           N
ATOM   4525  CE2 TRP B 119      26.343  35.668  71.955  1.00 24.66           C
ATOM   4526  CE3 TRP B 119      26.582  35.896  69.555  1.00 27.02           C
ATOM   4527  CZ2 TRP B 119      27.521  34.942  72.043  1.00 24.20           C
ATOM   4528  CZ3 TRP B 119      27.758  35.170  69.648  1.00 26.97           C
ATOM   4529  CH2 TRP B 119      28.209  34.695  70.887  1.00 22.26           C
ATOM   4530  H   TRP B 119      22.624  38.971  68.476  1.00 30.72           H
ATOM   4531  HA  TRP B 119      23.841  39.454  70.725  1.00 28.07           H
ATOM   4532  HB2 TRP B 119      22.855  37.387  70.343  1.00 28.98           H
ATOM   4533  HB3 TRP B 119      23.895  37.083  69.181  1.00 28.98           H
ATOM   4534  HD1 TRP B 119      23.715  37.137  72.824  1.00 32.70           H
ATOM   4535  HE1 TRP B 119      25.539  35.880  73.771  1.00 32.01           H
ATOM   4536  HE3 TRP B 119      26.278  36.206  68.727  1.00 32.43           H
ATOM   4537  HZ2 TRP B 119      27.824  34.628  72.869  1.00 29.04           H
ATOM   4538  HZ3 TRP B 119      28.246  34.987  68.872  1.00 32.36           H
ATOM   4539  HH2 TRP B 119      29.003  34.208  70.935  1.00 26.71           H
ATOM   4540  N   VAL B 120      25.821  38.979  68.254  1.00 19.32           N
ATOM   4541  CA  VAL B 120      27.191  39.234  67.813  1.00 24.79           C
ATOM   4542  C   VAL B 120      27.565  40.694  68.066  1.00 23.25           C
ATOM   4543  O   VAL B 120      28.681  41.004  68.490  1.00 23.79           O
ATOM   4544  CB  VAL B 120      27.362  38.871  66.323  1.00 24.45           C
ATOM   4545  CG1 VAL B 120      28.673  39.379  65.812  1.00 25.26           C
ATOM   4546  CG2 VAL B 120      27.274  37.343  66.111  1.00 19.96           C
ATOM   4547  H   VAL B 120      25.301  38.641  67.664  1.00 23.18           H
ATOM   4548  HA  VAL B 120      27.792  38.669  68.327  1.00 29.75           H
ATOM   4549  HB  VAL B 120      26.665  39.297  65.796  1.00 29.34           H
ATOM   4550 HG11 VAL B 120      28.754  39.115  64.881  1.00 30.31           H
ATOM   4551 HG12 VAL B 120      28.723  40.343  65.878  1.00 30.31           H
ATOM   4552 HG13 VAL B 120      29.378  38.969  66.337  1.00 30.31           H
ATOM   4553 HG21 VAL B 120      27.394  37.159  65.167  1.00 23.95           H
ATOM   4554 HG22 VAL B 120      27.980  36.907  66.611  1.00 23.95           H
ATOM   4555 HG23 VAL B 120      26.408  37.027  66.415  1.00 23.95           H
ATOM   4556  N   GLN B 121      26.665  41.612  67.746  1.00 24.06           N
ATOM   4557  CA  GLN B 121      26.967  43.028  67.933  1.00 30.31           C
ATOM   4558  C   GLN B 121      27.215  43.355  69.406  1.00 31.25           C
ATOM   4559  O   GLN B 121      28.216  43.992  69.748  1.00 35.67           O
ATOM   4560  CB  GLN B 121      25.827  43.876  67.346  1.00 38.22           C
ATOM   4561  CG  GLN B 121      25.875  45.326  67.754  1.00 43.46           C
ATOM   4562  CD  GLN B 121      25.647  46.262  66.612  1.00 46.86           C
ATOM   4563  OE1 GLN B 121      26.345  47.266  66.503  1.00 60.77           O
ATOM   4564  NE2 GLN B 121      24.664  45.965  65.750  1.00 45.42           N
ATOM   4565  H   GLN B 121      25.889  41.444  67.403  1.00 28.87           H
ATOM   4566  HA  GLN B 121      27.774  43.240  67.442  1.00 36.37           H
ATOM   4567  HB2 GLN B 121      25.867  43.840  66.376  1.00 45.86           H
ATOM   4568  HB3 GLN B 121      24.979  43.517  67.649  1.00 45.86           H
ATOM   4569  HG2 GLN B 121      25.198  45.498  68.428  1.00 52.16           H
ATOM   4570  HG3 GLN B 121      26.755  45.527  68.108  1.00 52.16           H
ATOM   4571 HE21 GLN B 121      24.173  45.272  65.878  1.00 54.50           H
ATOM   4572 HE22 GLN B 121      24.522  46.473  65.070  1.00 54.50           H
ATOM   4573  N   ARG B 122      26.320  42.912  70.293  1.00 32.66           N
ATOM   4574  CA  ARG B 122      26.495  43.160  71.728  1.00 36.63           C
ATOM   4575  C   ARG B 122      27.809  42.594  72.233  1.00 33.28           C
ATOM   4576  O   ARG B 122      28.548  43.265  72.952  1.00 33.92           O
ATOM   4577  CB  ARG B 122      25.371  42.528  72.550  1.00 33.29           C
ATOM   4578  CG  ARG B 122      24.043  43.187  72.478  1.00 44.81           C
ATOM   4579  CD  ARG B 122      23.180  42.790  73.691  1.00 37.59           C
ATOM   4580  NE  ARG B 122      22.968  41.346  73.831  1.00 37.11           N
ATOM   4581  CZ  ARG B 122      22.219  40.598  73.014  1.00 40.38           C
ATOM   4582  NH1 ARG B 122      21.621  41.130  71.944  1.00 35.31           N
ATOM   4583  NH2 ARG B 122      22.074  39.297  73.255  1.00 38.56           N1+
ATOM   4584  H   ARG B 122      25.607  42.472  70.081  1.00 39.19           H
ATOM   4585  HA  ARG B 122      26.513  44.116  71.886  1.00 43.95           H
ATOM   4586  HB2 ARG B 122      25.268  41.608  72.266  1.00 39.95           H
ATOM   4587  HB3 ARG B 122      25.644  42.551  73.478  1.00 39.95           H
ATOM   4588  HG2 ARG B 122      24.161  44.152  72.474  1.00 53.77           H
ATOM   4589  HG3 ARG B 122      23.598  42.903  71.662  1.00 53.77           H
ATOM   4590  HD2 ARG B 122      23.605  43.106  74.502  1.00 45.11           H
ATOM   4591  HD3 ARG B 122      22.308  43.206  73.591  1.00 45.11           H
ATOM   4592  HE  ARG B 122      23.334  40.954  74.501  1.00 44.53           H
ATOM   4593 HH11 ARG B 122      21.699  41.970  71.766  1.00 42.37           H
ATOM   4594 HH12 ARG B 122      21.157  40.627  71.423  1.00 42.37           H
ATOM   4595 HH21 ARG B 122      22.460  38.948  73.940  1.00 46.27           H
ATOM   4596 HH22 ARG B 122      21.607  38.806  72.723  1.00 46.27           H
ATOM   4597  N   ILE B 123      28.083  41.334  71.908  1.00 29.17           N
ATOM   4598  CA  ILE B 123      29.268  40.661  72.431  1.00 27.26           C
ATOM   4599  C   ILE B 123      30.541  41.319  71.912  1.00 31.03           C
ATOM   4600  O   ILE B 123      31.442  41.642  72.685  1.00 30.62           O
ATOM   4601  CB  ILE B 123      29.229  39.170  72.067  1.00 30.01           C
ATOM   4602  CG1 ILE B 123      28.083  38.489  72.814  1.00 36.92           C
ATOM   4603  CG2 ILE B 123      30.555  38.491  72.408  1.00 38.51           C
ATOM   4604  CD1 ILE B 123      28.285  38.383  74.345  1.00 37.68           C
ATOM   4605  H   ILE B 123      27.592  40.848  71.395  1.00 35.00           H
ATOM   4606  HA  ILE B 123      29.270  40.737  73.396  1.00 32.71           H
ATOM   4607  HB  ILE B 123      29.080  39.077  71.111  1.00 36.02           H
ATOM   4608 HG12 ILE B 123      27.256  38.970  72.647  1.00 44.31           H
ATOM   4609 HG13 ILE B 123      28.012  37.585  72.476  1.00 44.31           H
ATOM   4610 HG21 ILE B 123      30.484  37.546  72.197  1.00 46.21           H
ATOM   4611 HG22 ILE B 123      31.266  38.889  71.884  1.00 46.21           H
ATOM   4612 HG23 ILE B 123      30.736  38.605  73.352  1.00 46.21           H
ATOM   4613 HD11 ILE B 123      27.512  37.938  74.727  1.00 45.21           H
ATOM   4614 HD12 ILE B 123      29.086  37.871  74.533  1.00 45.21           H
ATOM   4615 HD13 ILE B 123      28.362  39.276  74.715  1.00 45.21           H
ATOM   4616  N   GLU B 124      30.677  41.446  70.587  1.00 26.39           N
ATOM   4617  CA  GLU B 124      31.981  41.820  70.037  1.00 28.85           C
ATOM   4618  C   GLU B 124      32.259  43.314  70.187  1.00 30.27           C
ATOM   4619  O   GLU B 124      33.324  43.703  70.680  1.00 36.31           O
ATOM   4620  CB  GLU B 124      32.083  41.374  68.576  1.00 28.94           C
ATOM   4621  CG  GLU B 124      31.799  39.885  68.433  1.00 30.71           C
ATOM   4622  CD  GLU B 124      32.713  39.165  67.414  1.00 34.78           C
ATOM   4623  OE1 GLU B 124      32.243  38.230  66.703  1.00 25.15           O
ATOM   4624  OE2 GLU B 124      33.910  39.520  67.319  1.00 33.55           O1-
ATOM   4625  H   GLU B 124      30.058  41.290  70.005  1.00 31.67           H
ATOM   4626  HA  GLU B 124      32.675  41.367  70.536  1.00 34.62           H
ATOM   4627  HB2 GLU B 124      31.454  41.873  68.035  1.00 34.72           H
ATOM   4628  HB3 GLU B 124      32.985  41.536  68.262  1.00 34.72           H
ATOM   4629  HG2 GLU B 124      31.898  39.460  69.300  1.00 36.85           H
ATOM   4630  HG3 GLU B 124      30.883  39.790  68.131  1.00 36.85           H
ATOM   4631  N   PHE B 125      31.295  44.163  69.817  1.00 24.86           N
ATOM   4632  CA  PHE B 125      31.515  45.605  69.853  1.00 33.88           C
ATOM   4633  C   PHE B 125      31.255  46.196  71.231  1.00 29.96           C
ATOM   4634  O   PHE B 125      32.060  46.983  71.724  1.00 38.19           O
ATOM   4635  CB  PHE B 125      30.635  46.301  68.814  1.00 30.55           C
ATOM   4636  CG  PHE B 125      31.053  46.033  67.396  1.00 30.29           C
ATOM   4637  CD1 PHE B 125      30.124  45.653  66.446  1.00 32.66           C
ATOM   4638  CD2 PHE B 125      32.382  46.162  67.019  1.00 32.09           C
ATOM   4639  CE1 PHE B 125      30.507  45.404  65.129  1.00 27.90           C
ATOM   4640  CE2 PHE B 125      32.779  45.913  65.699  1.00 31.88           C
ATOM   4641  CZ  PHE B 125      31.840  45.534  64.762  1.00 28.07           C
ATOM   4642  H   PHE B 125      30.512  43.929  69.553  1.00 29.84           H
ATOM   4643  HA  PHE B 125      32.443  45.773  69.637  1.00 40.66           H
ATOM   4644  HB2 PHE B 125      29.723  45.990  68.919  1.00 36.66           H
ATOM   4645  HB3 PHE B 125      30.667  47.259  68.959  1.00 36.66           H
ATOM   4646  HD1 PHE B 125      29.229  45.565  66.692  1.00 39.20           H
ATOM   4647  HD2 PHE B 125      33.017  46.416  67.654  1.00 38.51           H
ATOM   4648  HE1 PHE B 125      29.874  45.151  64.496  1.00 33.48           H
ATOM   4649  HE2 PHE B 125      33.674  46.001  65.449  1.00 38.25           H
ATOM   4650  HZ  PHE B 125      32.102  45.372  63.885  1.00 33.69           H
ATOM   4651  N   ALA B 126      30.137  45.846  71.869  1.00 33.07           N
ATOM   4652  CA  ALA B 126      29.785  46.499  73.128  1.00 34.41           C
ATOM   4653  C   ALA B 126      30.510  45.888  74.324  1.00 38.14           C
ATOM   4654  O   ALA B 126      30.973  46.615  75.213  1.00 45.33           O
ATOM   4655  CB  ALA B 126      28.275  46.438  73.346  1.00 38.17           C
ATOM   4656  H   ALA B 126      29.570  45.258  71.588  1.00 39.68           H
ATOM   4657  HA  ALA B 126      30.043  47.431  73.082  1.00 41.29           H
ATOM   4658  HB1 ALA B 126      28.058  46.824  74.208  1.00 45.81           H
ATOM   4659  HB2 ALA B 126      27.850  46.939  72.631  1.00 45.81           H
ATOM   4660  HB3 ALA B 126      27.990  45.513  73.321  1.00 45.81           H
ATOM   4661  N   ARG B 127      30.616  44.567  74.375  1.00 34.70           N
ATOM   4662  CA  ARG B 127      31.222  43.915  75.526  1.00 33.42           C
ATOM   4663  C   ARG B 127      32.730  43.754  75.357  1.00 33.16           C
ATOM   4664  O   ARG B 127      33.503  44.171  76.218  1.00 38.34           O
ATOM   4665  CB  ARG B 127      30.567  42.551  75.756  1.00 35.60           C
ATOM   4666  CG  ARG B 127      31.096  41.834  76.973  1.00 35.23           C
ATOM   4667  CD  ARG B 127      30.213  40.664  77.305  1.00 35.79           C
ATOM   4668  NE  ARG B 127      30.688  39.950  78.466  1.00 34.40           N
ATOM   4669  CZ  ARG B 127      30.095  38.876  78.965  1.00 36.16           C
ATOM   4670  NH1 ARG B 127      30.604  38.267  80.039  1.00 34.87           N
ATOM   4671  NH2 ARG B 127      28.988  38.414  78.398  1.00 31.94           N1+
ATOM   4672  H   ARG B 127      30.360  44.027  73.750  1.00 41.64           H
ATOM   4673  HA  ARG B 127      31.065  44.451  76.316  1.00 40.11           H
ATOM   4674  HB2 ARG B 127      29.612  42.670  75.870  1.00 42.72           H
ATOM   4675  HB3 ARG B 127      30.730  41.982  74.985  1.00 42.72           H
ATOM   4676  HG2 ARG B 127      31.995  41.510  76.802  1.00 42.28           H
ATOM   4677  HG3 ARG B 127      31.087  42.440  77.728  1.00 42.28           H
ATOM   4678  HD2 ARG B 127      29.306  40.963  77.476  1.00 42.94           H
ATOM   4679  HD3 ARG B 127      30.218  40.040  76.564  1.00 42.94           H
ATOM   4680  HE  ARG B 127      31.396  40.240  78.860  1.00 41.28           H
ATOM   4681 HH11 ARG B 127      31.320  38.574  80.407  1.00 41.85           H
ATOM   4682 HH12 ARG B 127      30.219  37.569  80.369  1.00 41.85           H
ATOM   4683 HH21 ARG B 127      28.660  38.799  77.704  1.00 38.32           H
ATOM   4684 HH22 ARG B 127      28.605  37.714  78.721  1.00 38.32           H
ATOM   4685  N   LEU B 128      33.164  43.094  74.289  1.00 31.66           N
ATOM   4686  CA  LEU B 128      34.594  42.900  74.097  1.00 34.49           C
ATOM   4687  C   LEU B 128      35.268  44.169  73.592  1.00 29.67           C
ATOM   4688  O   LEU B 128      36.491  44.214  73.480  1.00 31.79           O
ATOM   4689  CB  LEU B 128      34.840  41.735  73.127  1.00 36.90           C
ATOM   4690  CG  LEU B 128      34.427  40.324  73.584  1.00 37.00           C
ATOM   4691  CD1 LEU B 128      34.642  39.279  72.454  1.00 35.51           C
ATOM   4692  CD2 LEU B 128      35.218  39.934  74.805  1.00 37.38           C
ATOM   4693  H   LEU B 128      32.660  42.741  73.685  1.00 38.00           H
ATOM   4694  HA  LEU B 128      34.988  42.658  74.946  1.00 41.38           H
ATOM   4695  HB2 LEU B 128      34.350  41.916  72.308  1.00 44.28           H
ATOM   4696  HB3 LEU B 128      35.790  41.700  72.921  1.00 44.28           H
ATOM   4697  HG  LEU B 128      33.486  40.323  73.821  1.00 44.40           H
ATOM   4698 HD11 LEU B 128      34.394  38.397  72.770  1.00 42.61           H
ATOM   4699 HD12 LEU B 128      34.094  39.517  71.691  1.00 42.61           H
ATOM   4700 HD13 LEU B 128      35.575  39.279  72.191  1.00 42.61           H
ATOM   4701 HD21 LEU B 128      34.970  39.041  75.085  1.00 44.85           H
ATOM   4702 HD22 LEU B 128      36.164  39.956  74.583  1.00 44.85           H
ATOM   4703 HD23 LEU B 128      35.035  40.573  75.509  1.00 44.85           H
ATOM   4704  N   GLY B 129      34.484  45.183  73.267  1.00 37.02           N
ATOM   4705  CA  GLY B 129      35.021  46.432  72.739  1.00 36.03           C
ATOM   4706  C   GLY B 129      35.907  46.325  71.515  1.00 38.58           C
ATOM   4707  O   GLY B 129      36.889  47.069  71.404  1.00 33.45           O
ATOM   4708  H   GLY B 129      33.622  45.166  73.337  1.00 44.42           H
ATOM   4709  HA2 GLY B 129      34.265  46.993  72.512  1.00 43.24           H
ATOM   4710  HA3 GLY B 129      35.524  46.863  73.441  1.00 43.24           H
ATOM   4711  N   LEU B 130      35.589  45.444  70.566  1.00 36.12           N
ATOM   4712  CA  LEU B 130      36.440  45.389  69.384  1.00 33.74           C
ATOM   4713  C   LEU B 130      36.294  46.686  68.588  1.00 34.70           C
ATOM   4714  O   LEU B 130      35.202  47.249  68.518  1.00 35.50           O
ATOM   4715  CB  LEU B 130      36.097  44.193  68.511  1.00 33.53           C
ATOM   4716  CG  LEU B 130      36.190  42.861  69.241  1.00 40.86           C
ATOM   4717  CD1 LEU B 130      35.938  41.762  68.233  1.00 43.71           C
ATOM   4718  CD2 LEU B 130      37.528  42.672  69.904  1.00 38.93           C
ATOM   4719  H   LEU B 130      34.922  44.893  70.587  1.00 43.34           H
ATOM   4720  HA  LEU B 130      37.361  45.308  69.670  1.00 40.49           H
ATOM   4721  HB2 LEU B 130      35.185  44.287  68.196  1.00 40.23           H
ATOM   4722  HB3 LEU B 130      36.706  44.160  67.758  1.00 40.23           H
ATOM   4723  HG  LEU B 130      35.503  42.814  69.930  1.00 49.03           H
ATOM   4724 HD11 LEU B 130      35.995  40.902  68.685  1.00 52.45           H
ATOM   4725 HD12 LEU B 130      35.056  41.880  67.850  1.00 52.45           H
ATOM   4726 HD13 LEU B 130      36.605  41.822  67.535  1.00 52.45           H
ATOM   4727 HD21 LEU B 130      37.552  41.800  70.329  1.00 46.72           H
ATOM   4728 HD22 LEU B 130      38.218  42.732  69.225  1.00 46.72           H
ATOM   4729 HD23 LEU B 130      37.649  43.362  70.574  1.00 46.72           H
ATOM   4730  N   PRO B 131      37.375  47.204  68.008  1.00 25.82           N
ATOM   4731  CA  PRO B 131      37.271  48.446  67.243  1.00 32.74           C
ATOM   4732  C   PRO B 131      36.300  48.339  66.078  1.00 36.95           C
ATOM   4733  O   PRO B 131      36.372  47.416  65.269  1.00 41.03           O
ATOM   4734  CB  PRO B 131      38.705  48.678  66.764  1.00 32.84           C
ATOM   4735  CG  PRO B 131      39.317  47.361  66.786  1.00 41.55           C
ATOM   4736  CD  PRO B 131      38.753  46.704  68.008  1.00 34.00           C
ATOM   4737  HA  PRO B 131      36.990  49.167  67.831  1.00 39.29           H
ATOM   4738  HB2 PRO B 131      38.696  49.056  65.873  1.00 39.41           H
ATOM   4739  HB3 PRO B 131      39.167  49.261  67.387  1.00 39.41           H
ATOM   4740  HG2 PRO B 131      39.048  46.878  65.987  1.00 49.86           H
ATOM   4741  HG3 PRO B 131      40.281  47.428  66.841  1.00 49.86           H
ATOM   4742  HD2 PRO B 131      38.770  45.735  67.930  1.00 40.80           H
ATOM   4743  HD3 PRO B 131      39.217  47.004  68.805  1.00 40.80           H
ATOM   4744  N   LYS B 132      35.370  49.285  66.021  1.00 31.61           N
ATOM   4745  CA  LYS B 132      34.441  49.363  64.916  1.00 34.30           C
ATOM   4746  C   LYS B 132      35.204  49.705  63.640  1.00 38.27           C
ATOM   4747  O   LYS B 132      36.108  50.538  63.665  1.00 39.48           O
ATOM   4748  CB  LYS B 132      33.382  50.431  65.176  1.00 43.42           C
ATOM   4749  CG  LYS B 132      32.429  50.156  66.347  1.00 44.60           C
ATOM   4750  CD  LYS B 132      31.141  49.491  65.851  1.00 48.97           C
ATOM   4751  CE  LYS B 132      30.040  49.520  66.916  1.00 54.13           C
ATOM   4752  NZ  LYS B 132      28.752  48.946  66.395  1.00 53.87           N1+
ATOM   4753  H   LYS B 132      35.257  49.889  66.628  1.00 37.93           H
ATOM   4754  HA  LYS B 132      34.000  48.508  64.818  1.00 41.17           H
ATOM   4755  HB2 LYS B 132      33.840  51.261  65.375  1.00 52.10           H
ATOM   4756  HB3 LYS B 132      32.848  50.541  64.372  1.00 52.10           H
ATOM   4757  HG2 LYS B 132      32.858  49.570  66.991  1.00 53.52           H
ATOM   4758  HG3 LYS B 132      32.185  50.996  66.768  1.00 53.52           H
ATOM   4759  HD2 LYS B 132      30.809  49.961  65.071  1.00 58.76           H
ATOM   4760  HD3 LYS B 132      31.326  48.563  65.627  1.00 58.76           H
ATOM   4761  HE2 LYS B 132      30.327  48.983  67.673  1.00 64.96           H
ATOM   4762  HE3 LYS B 132      29.882  50.433  67.201  1.00 64.96           H
ATOM   4763  HZ1 LYS B 132      28.097  49.114  66.975  1.00 64.65           H
ATOM   4764  HZ2 LYS B 132      28.549  49.299  65.605  1.00 64.65           H
ATOM   4765  HZ3 LYS B 132      28.835  48.064  66.303  1.00 64.65           H
ATOM   4766  N   PRO B 133      34.899  49.054  62.524  1.00 36.29           N
ATOM   4767  CA  PRO B 133      35.616  49.358  61.289  1.00 32.18           C
ATOM   4768  C   PRO B 133      35.026  50.579  60.604  1.00 34.30           C
ATOM   4769  O   PRO B 133      33.807  50.807  60.606  1.00 34.52           O
ATOM   4770  CB  PRO B 133      35.419  48.087  60.460  1.00 38.34           C
ATOM   4771  CG  PRO B 133      34.067  47.660  60.830  1.00 34.93           C
ATOM   4772  CD  PRO B 133      34.016  47.894  62.340  1.00 38.08           C
ATOM   4773  HA  PRO B 133      36.562  49.498  61.457  1.00 38.62           H
ATOM   4774  HB2 PRO B 133      35.485  48.283  59.511  1.00 46.00           H
ATOM   4775  HB3 PRO B 133      36.067  47.418  60.730  1.00 46.00           H
ATOM   4776  HG2 PRO B 133      33.414  48.217  60.377  1.00 41.92           H
ATOM   4777  HG3 PRO B 133      33.940  46.724  60.613  1.00 41.92           H
ATOM   4778  HD2 PRO B 133      33.117  48.099  62.643  1.00 45.69           H
ATOM   4779  HD3 PRO B 133      34.383  47.126  62.809  1.00 45.69           H
ATOM   4780  N   ASP B 134      35.924  51.384  60.042  1.00 32.48           N
ATOM   4781  CA  ASP B 134      35.499  52.553  59.282  1.00 35.21           C
ATOM   4782  C   ASP B 134      34.700  52.140  58.057  1.00 33.12           C
ATOM   4783  O   ASP B 134      33.672  52.747  57.737  1.00 38.10           O
ATOM   4784  CB  ASP B 134      36.723  53.365  58.864  1.00 40.06           C
ATOM   4785  CG  ASP B 134      37.599  53.743  60.049  1.00 39.88           C
ATOM   4786  OD1 ASP B 134      38.836  53.725  59.939  1.00 49.06           O
ATOM   4787  OD2 ASP B 134      37.049  54.011  61.112  1.00 42.67           O1-
ATOM   4788  H   ASP B 134      36.780  51.258  60.071  1.00 38.98           H
ATOM   4789  HA  ASP B 134      34.932  53.113  59.835  1.00 42.26           H
ATOM   4790  HB2 ASP B 134      37.265  52.823  58.269  1.00 48.08           H
ATOM   4791  HB3 ASP B 134      36.438  54.179  58.418  1.00 48.08           H
ATOM   4792  N   TRP B 135      35.159  51.109  57.365  1.00 29.02           N
ATOM   4793  CA  TRP B 135      34.508  50.596  56.177  1.00 39.57           C
ATOM   4794  C   TRP B 135      34.396  49.081  56.268  1.00 32.85           C
ATOM   4795  O   TRP B 135      35.347  48.392  56.646  1.00 26.51           O
ATOM   4796  CB  TRP B 135      35.297  50.961  54.899  1.00 33.36           C
ATOM   4797  CG  TRP B 135      35.232  52.420  54.476  1.00 44.37           C
ATOM   4798  CD1 TRP B 135      36.207  53.379  54.645  1.00 46.37           C
ATOM   4799  CD2 TRP B 135      34.152  53.067  53.783  1.00 45.96           C
ATOM   4800  NE1 TRP B 135      35.788  54.583  54.098  1.00 50.56           N
ATOM   4801  CE2 TRP B 135      34.537  54.418  53.565  1.00 44.79           C
ATOM   4802  CE3 TRP B 135      32.900  52.639  53.322  1.00 44.23           C
ATOM   4803  CZ2 TRP B 135      33.710  55.335  52.923  1.00 45.02           C
ATOM   4804  CZ3 TRP B 135      32.075  53.553  52.678  1.00 46.03           C
ATOM   4805  CH2 TRP B 135      32.488  54.884  52.475  1.00 50.04           C
ATOM   4806  H   TRP B 135      35.880  50.677  57.578  1.00 34.83           H
ATOM   4807  HA  TRP B 135      33.610  50.967  56.105  1.00 47.49           H
ATOM   4808  HB2 TRP B 135      36.231  50.757  55.041  1.00 40.03           H
ATOM   4809  HB3 TRP B 135      34.966  50.429  54.159  1.00 40.03           H
ATOM   4810  HD1 TRP B 135      37.030  53.241  55.061  1.00 55.64           H
ATOM   4811  HE1 TRP B 135      36.238  55.321  54.095  1.00 60.67           H
ATOM   4812  HE3 TRP B 135      32.626  51.757  53.448  1.00 53.08           H
ATOM   4813  HZ2 TRP B 135      33.982  56.216  52.795  1.00 54.02           H
ATOM   4814  HZ3 TRP B 135      31.240  53.274  52.371  1.00 55.24           H
ATOM   4815  HH2 TRP B 135      31.913  55.477  52.047  1.00 60.05           H
ATOM   4816  N   GLN B 136      33.233  48.570  55.892  1.00 29.54           N
ATOM   4817  CA  GLN B 136      33.052  47.142  55.675  1.00 35.20           C
ATOM   4818  C   GLN B 136      32.749  46.962  54.194  1.00 29.09           C
ATOM   4819  O   GLN B 136      31.809  47.563  53.660  1.00 26.58           O
ATOM   4820  CB  GLN B 136      31.956  46.579  56.583  1.00 29.94           C
ATOM   4821  CG  GLN B 136      32.326  46.685  58.071  1.00 30.83           C
ATOM   4822  CD  GLN B 136      31.220  46.189  58.974  1.00 33.82           C
ATOM   4823  OE1 GLN B 136      31.109  44.982  59.243  1.00 28.04           O
ATOM   4824  NE2 GLN B 136      30.378  47.110  59.437  1.00 31.05           N
ATOM   4825  H   GLN B 136      32.528  49.046  55.730  1.00 35.44           H
ATOM   4826  HA  GLN B 136      33.873  46.658  55.879  1.00 42.24           H
ATOM   4827  HB2 GLN B 136      31.152  47.102  56.445  1.00 35.93           H
ATOM   4828  HB3 GLN B 136      31.791  45.649  56.380  1.00 35.93           H
ATOM   4829  HG2 GLN B 136      33.126  46.167  58.245  1.00 36.99           H
ATOM   4830  HG3 GLN B 136      32.496  47.615  58.291  1.00 36.99           H
ATOM   4831 HE21 GLN B 136      30.482  47.939  59.242  1.00 37.26           H
ATOM   4832 HE22 GLN B 136      29.723  46.875  59.944  1.00 37.26           H
ATOM   4833  N   VAL B 137      33.595  46.191  53.535  1.00 25.73           N
ATOM   4834  CA  VAL B 137      33.520  45.963  52.104  1.00 27.80           C
ATOM   4835  C   VAL B 137      33.065  44.538  51.850  1.00 26.05           C
ATOM   4836  O   VAL B 137      33.840  43.588  52.014  1.00 27.57           O
ATOM   4837  CB  VAL B 137      34.871  46.205  51.425  1.00 31.71           C
ATOM   4838  CG1 VAL B 137      34.755  45.949  49.947  1.00 26.75           C
ATOM   4839  CG2 VAL B 137      35.348  47.618  51.721  1.00 33.16           C
ATOM   4840  H   VAL B 137      34.263  45.790  53.906  1.00 30.88           H
ATOM   4841  HA  VAL B 137      32.859  46.565  51.729  1.00 33.36           H
ATOM   4842  HB  VAL B 137      35.524  45.578  51.776  1.00 38.05           H
ATOM   4843 HG11 VAL B 137      35.604  46.132  49.519  1.00 32.10           H
[truncated: 117,769 more chars]
