# Supplementary material for: High-throughput quantum-mechanics/molecular-mechanics (ONIOM) macromolecular crystallographic refinement with PHENIX/DivCon: the impact of mixed Hamiltonian methods on ligand and protein structure
Source: Acta Crystallogr D Struct Biol. 2018 Oct 29;74(Pt 11):1063–77. doi: 10.1107/S2059798318012913 (PMC6213575; doi:10.1107/S2059798318012913)
Supplement: Supplementary file 3 [file d-74-01063-sup3.gz › results_regionQM/1X8X-H_refine_001.pdb]

REMARK Date 2017-01-11 Time 02:55:02 EST -0500 (1484121302.85 s)
REMARK PHENIX refinement
REMARK 
REMARK ****************** INPUT FILES AND LABELS ******************************
REMARK Reflections:
REMARK   file name      : 1X8X.sf
REMARK   labels         : ['r1x8xsf,wavelength_id=1,_refln.F_meas_au,_refln.F_meas_sigma_au']
REMARK R-free flags:
REMARK   file name      : 1X8X.sf
REMARK   label          : r1x8xsf,wavelength_id=1,_refln.status
REMARK   test_flag_value: 0
REMARK Model file name(s): 
REMARK   /scratch/oleg/2711199.gondor.quantumbioinc.com/1X8X-H.pdb
REMARK 
REMARK ******************** REFINEMENT SUMMARY: QUICK FACTS *******************
REMARK Start: r_work = 0.1795 r_free = 0.2064 bonds = 0.009 angles = 1.239
REMARK Final: r_work = 0.1570 r_free = 0.1994 bonds = 0.013 angles = 1.393
REMARK ************************************************************************
REMARK 
REMARK ****************** REFINEMENT STATISTICS STEP BY STEP ******************
REMARK leading digit, like 1_, means number of macro-cycle                     
REMARK 0    : statistics at the very beginning when nothing is done yet        
REMARK 1_bss: bulk solvent correction and/or (anisotropic) scaling             
REMARK 1_xyz: refinement of coordinates                                        
REMARK 1_adp: refinement of ADPs (Atomic Displacement Parameters)              
REMARK 1_occ: refinement of occupancies                                        
REMARK ------------------------------------------------------------------------
REMARK  stage       r-work r-free bonds angles b_min b_max b_ave n_water shift
REMARK       0    : 0.3494 0.6192 0.009  1.24  11.3  76.6  23.8 654      0.000
REMARK       1_bss: 0.1795 0.2064 0.009  1.24  11.3  76.6  23.8 654      0.000
REMARK 1_settarget: 0.1795 0.2064 0.009  1.24  11.3  76.6  23.8 654      0.000
REMARK       1_nqh: 0.1797 0.2060 0.009  1.24  11.3  76.6  23.8 654      0.012
REMARK    1_weight: 0.1797 0.2060 0.009  1.24  11.3  76.6  23.8 654      0.012
REMARK    1_checkH: 0.1801 0.2062 0.009  1.24  11.3  76.6  23.8 654      0.441
REMARK    1_xyzrec: 0.1720 0.2106 0.014  1.32  11.3  76.6  23.8 654      0.513
REMARK    1_checkH: 0.1720 0.2104 0.014  1.32  11.3  76.6  23.8 654      0.514
REMARK       1_adp: 0.1651 0.2109 0.014  1.32  11.3  72.5  24.0 654      0.514
REMARK   1_regHadp: 0.1644 0.2110 0.014  1.32  11.3  72.5  24.0 654      0.514
REMARK       2_bss: 0.1643 0.2112 0.014  1.32  11.3  72.5  24.0 654      0.514
REMARK 2_settarget: 0.1643 0.2112 0.014  1.32  11.3  72.5  24.0 654      0.514
REMARK 2_updatecdl: 0.1643 0.2112 0.014  1.33  11.3  72.5  24.0 654      0.514
REMARK       2_nqh: 0.1643 0.2111 0.014  1.33  11.3  72.5  24.0 654      0.512
REMARK    2_weight: 0.1643 0.2111 0.014  1.33  11.3  72.5  24.0 654      0.512
REMARK    2_checkH: 0.1643 0.2111 0.014  1.33  11.3  72.5  24.0 654      0.512
REMARK    2_xyzrec: 0.1621 0.2044 0.012  1.31  11.3  72.5  24.0 654      0.518
REMARK    2_checkH: 0.1622 0.2044 0.012  1.31  11.3  72.5  24.0 654      0.518
REMARK       2_adp: 0.1598 0.2007 0.012  1.31  10.8  72.0  24.4 654      0.518
REMARK   2_regHadp: 0.1602 0.2006 0.012  1.31  10.8  72.0  24.4 654      0.518
REMARK       3_bss: 0.1601 0.2009 0.012  1.31  10.8  72.0  24.4 654      0.518
REMARK 3_settarget: 0.1601 0.2009 0.012  1.31  10.8  72.0  24.4 654      0.518
REMARK 3_updatecdl: 0.1601 0.2009 0.012  1.31  10.8  72.0  24.4 654      0.518
REMARK       3_nqh: 0.1601 0.2009 0.012  1.31  10.8  72.0  24.4 654      0.518
REMARK    3_weight: 0.1601 0.2009 0.012  1.31  10.8  72.0  24.4 654      0.518
REMARK    3_checkH: 0.1601 0.2009 0.012  1.31  10.8  72.0  24.4 654      0.518
REMARK    3_xyzrec: 0.1569 0.2000 0.013  1.39  10.8  72.0  24.4 654      0.531
REMARK    3_checkH: 0.1569 0.2000 0.013  1.39  10.8  72.0  24.4 654      0.530
REMARK       3_adp: 0.1570 0.1996 0.013  1.39  10.3  73.7  24.3 654      0.530
REMARK   3_regHadp: 0.1570 0.1995 0.013  1.39  10.3  73.7  24.3 654      0.530
REMARK         end: 0.1570 0.1994 0.013  1.39  10.3  73.7  24.3 654      0.530
REMARK ------------------------------------------------------------------------
REMARK MODEL CONTENT.
REMARK  ELEMENT        ATOM RECORD COUNT   OCCUPANCY SUM
REMARK        C                     1627         1627.00
REMARK        H                     2954         2954.00
REMARK        O                      658          658.00
REMARK        N                      441          441.00
REMARK        S                        9            9.00
REMARK      O1-                       45           45.00
REMARK    TOTAL                     5734         5734.00
REMARK -----------------------------------------------------------------------
REMARK r_free_flags.md5.hexdigest 49ff0bc04afac9690c8d33bdabb9f256
REMARK 
REMARK ---------------------------------------------------------------
REMARK  Atom Name   Residue Name    Residue ID     Chain     Charge  
REMARK ---------------------------------------------------------------
REMARK      N            TYR            952          A       -0.109  
REMARK      CA           TYR            952          A      -0.2456  
REMARK      C            TYR            952          A       0.7627  
REMARK      O            TYR            952          A      -0.7292  
REMARK      CB           TYR            952          A       -0.301  
REMARK      CG           TYR            952          A      -0.0467  
REMARK     CD1           TYR            952          A      -0.1002  
REMARK     CD2           TYR            952          A      -0.0524  
REMARK     CE1           TYR            952          A      -0.3543  
REMARK     CE2           TYR            952          A      -0.3421  
REMARK      CZ           TYR            952          A       0.3227  
REMARK      OH           TYR            952          A      -0.6412  
REMARK     OXT           TYR            952          A      -0.7305  
REMARK      H1           TYR            952          A       0.2947  
REMARK      H2           TYR            952          A       0.2629  
REMARK      H3           TYR            952          A       0.2803  
REMARK      HA           TYR            952          A       0.1744  
REMARK     HB2           TYR            952          A       0.1808  
REMARK     HB3           TYR            952          A       0.1984  
REMARK     HD1           TYR            952          A       0.163   
REMARK     HD2           TYR            952          A       0.1813  
REMARK     HE1           TYR            952          A       0.1772  
REMARK     HE2           TYR            952          A       0.1788  
REMARK      HH           TYR            952          A       0.3986  
REMARK ---------------------------------------------------------------
REMARK IF THIS FILE IS FOR PDB DEPOSITION: REMOVE ALL FROM THIS LINE UP.
REMARK   3
REMARK   3 REFINEMENT.
REMARK   3   PROGRAM     : PHENIX (1.11.1_2575: ???)
REMARK   3   AUTHORS     : Adams,Afonine,Bunkoczi,Burnley,Chen,Dar,Davis,
REMARK   3               : Draizen,Echols,Gildea,Gros,Grosse-Kunstleve,Headd,
REMARK   3               : Hintze,Hung,Ioerger,Liebschner,McCoy,McKee,Moriarty,
REMARK   3               : Oeffner,Poon,Read,Richardson,Richardson,Sacchettini,
REMARK   3               : Sauter,Sobolev,Storoni,Terwilliger,Williams,Zwart
REMARK   3
REMARK   3  REFINEMENT TARGET : ML
REMARK   3  
REMARK   3  DATA USED IN REFINEMENT.
REMARK   3   RESOLUTION RANGE HIGH (ANGSTROMS) : 2.000   
REMARK   3   RESOLUTION RANGE LOW  (ANGSTROMS) : 56.907  
REMARK   3   MIN(FOBS/SIGMA_FOBS)              : 1.39  
REMARK   3   COMPLETENESS FOR RANGE        (%) : 99.87 
REMARK   3   NUMBER OF REFLECTIONS             : 25507     
REMARK   3   NUMBER OF REFLECTIONS (NON-ANOMALOUS) : 25507     
REMARK   3  
REMARK   3  FIT TO DATA USED IN REFINEMENT.
REMARK   3   R VALUE     (WORKING + TEST SET) : 0.1612
REMARK   3   R VALUE            (WORKING SET) : 0.1570
REMARK   3   FREE R VALUE                     : 0.1994
REMARK   3   FREE R VALUE TEST SET SIZE   (%) : 9.88  
REMARK   3   FREE R VALUE TEST SET COUNT      : 2519      
REMARK   3  
REMARK   3  FIT TO DATA USED IN REFINEMENT (IN BINS).
REMARK   3   BIN  RESOLUTION RANGE  COMPL.    NWORK NFREE   RWORK  RFREE  CCWORK CCFREE
REMARK   3     1 56.9295 -  5.2402    0.98     1358   146  0.1788 0.2175   0.919  0.871
REMARK   3     2  5.2402 -  4.1597    1.00     1300   161  0.1367 0.1643   0.951  0.921
REMARK   3     3  4.1597 -  3.6340    1.00     1315   130  0.1493 0.1643   0.943  0.927
REMARK   3     4  3.6340 -  3.3017    1.00     1288   139  0.1581 0.1709   0.928  0.912
REMARK   3     5  3.3017 -  3.0651    1.00     1294   120  0.1777 0.2216   0.917  0.863
REMARK   3     6  3.0651 -  2.8844    1.00     1286   150  0.1816 0.2264   0.919  0.822
REMARK   3     7  2.8844 -  2.7400    1.00     1269   138  0.1714 0.2339   0.917  0.869
REMARK   3     8  2.7400 -  2.6207    1.00     1285   134  0.1587 0.2364   0.934  0.875
REMARK   3     9  2.6207 -  2.5198    1.00     1260   136  0.1540 0.2086   0.939  0.894
REMARK   3    10  2.5198 -  2.4328    1.00     1256   147  0.1557 0.2002   0.935  0.863
REMARK   3    11  2.4328 -  2.3568    1.00     1227   156  0.1442 0.2186   0.948  0.807
REMARK   3    12  2.3568 -  2.2894    1.00     1289   137  0.1458 0.2054   0.942  0.873
REMARK   3    13  2.2894 -  2.2291    1.00     1237   152  0.1437 0.1985   0.947  0.894
REMARK   3    14  2.2291 -  2.1747    1.00     1268   131  0.1435 0.2117   0.951  0.836
REMARK   3    15  2.1747 -  2.1253    1.00     1279   134  0.1392 0.2056   0.947  0.845
REMARK   3    16  2.1253 -  2.0801    1.00     1265   137  0.1461 0.2219   0.945  0.855
REMARK   3    17  2.0801 -  2.0385    1.00     1269   123  0.1483 0.1888   0.947  0.920
REMARK   3    18  2.0385 -  2.0000    1.00     1243   148  0.1566 0.2239   0.935  0.845
REMARK   3  
REMARK   3  BULK SOLVENT MODELLING.
REMARK   3   METHOD USED        : FLAT BULK SOLVENT MODEL
REMARK   3   SOLVENT RADIUS     : 1.11    
REMARK   3   SHRINKAGE RADIUS   : 0.90    
REMARK   3   GRID STEP FACTOR   : 4.00    
REMARK   3  
REMARK   3  ERROR ESTIMATES.
REMARK   3   COORDINATE ERROR (MAXIMUM-LIKELIHOOD BASED)     : 0.16    
REMARK   3   PHASE ERROR (DEGREES, MAXIMUM-LIKELIHOOD BASED) : 18.41   
REMARK   3  
REMARK   3  STRUCTURE FACTORS CALCULATION ALGORITHM : FFT
REMARK   3  
REMARK   3  RESTRAINTS LIBRARY
REMARK   3    GEOSTD + MON.LIB. + CDL v1.2
REMARK   3  
REMARK   3  DEVIATIONS FROM IDEAL VALUES.
REMARK   3                 RMSD     MAX  COUNT
REMARK   3   BOND      :  0.013   0.083   2614
REMARK   3   ANGLE     :  1.393  14.976   3534
REMARK   3   CHIRALITY :  0.071   0.365    381
REMARK   3   PLANARITY :  0.007   0.059    464
REMARK   3   DIHEDRAL  : 19.673 176.868   1547
REMARK   3   MIN NONBONDED DISTANCE : 2.180 
REMARK   3  
REMARK   3  MOLPROBITY STATISTICS.
REMARK   3   ALL-ATOM CLASHSCORE : 2.95
REMARK   3   RAMACHANDRAN PLOT:
REMARK   3     OUTLIERS : 0.00  %
REMARK   3     ALLOWED  : 0.94  %
REMARK   3     FAVORED  : 99.06 %
REMARK   3   ROTAMER OUTLIERS : 1.12 %
REMARK   3   CBETA DEVIATIONS : 0
REMARK   3   PEPTIDE PLANE:
REMARK   3     CIS-PROLINE     : 0
REMARK   3     CIS-GENERAL     : 0
REMARK   3     TWISTED PROLINE : 0
REMARK   3     TWISTED GENERAL : 0
REMARK   3  
REMARK   3  ATOMIC DISPLACEMENT PARAMETERS.
REMARK   3   WILSON B : 21.72
REMARK   3   RMS(B_ISO_OR_EQUIVALENT_BONDED) : 4.27
REMARK   3   ATOMS          NUMBER OF ATOMS
REMARK   3                    ISO.  ANISO. 
REMARK   3    ALL         :   5734       0
REMARK   3    ALL (NO H)  :   2780       0
REMARK   3    SOLVENT     :    218       0
REMARK   3    NON-SOLVENT :   2562       0
REMARK   3    HYDROGENS   :   2954       0
REMARK   3
REMARK   3
REMARK   3   OTHER REFINEMENT REMARKS:
REMARK   3   XRAY REFINEMENT USING QUANTUM MECHANICAL FUNCTIONAL
REMARK   3   PROGRAM      :QuantumBio DivCon 6 build-7.1.1-b4015.17
REMARK   3   AUTHORS      :BORBULEVYCH O.Y., PLUMLEY J., 
REMARK   3                :MARTIN, R.I., WESTERHOFF L.M. 
REMARK   3
REMARK   3   REFERENCE     :BORBULEVYCH O.Y., PLUMLEY J.A.,
REMARK   3                 :MARTIN, R.I., MERZ, K.M.,  WESTERHOFF L.M.
REMARK   3                 :ACTA CRYSTLLOGRAPHICA SECTION D, 2014, 
REMARK   3                 :V. D70, pp. 1233-1247
REMARK   3   QM METHOD(HAMILTONIAN): PM6
REMARK   3   REGION QM REFINEMENT: 
REMARK   3      MAIN/BUFFER QM REGION RADII (A): 3.0 / 2.5
REMARK   3      LIGAND / STRAIN ENERGY: TYR_A_952 / 4.77 KCAL/MOLE
REMARK   3
HELIX    1   1 LEU A    6  GLU A   12  1               Generated by MOE    7
HELIX    2   2 GLU A   22  GLN A   31  1               Generated by MOE   10
HELIX    3   3 LEU A   49  GLN A   63  1               Generated by MOE   15
HELIX    4   4 THR A   76  LEU A   78  5               Generated by MOE    3
HELIX    5   5 GLU A   94  VAL A  108  1               Generated by MOE   15
HELIX    6   6 ALA A  109  PHE A  111  5               Generated by MOE    3
HELIX    7   7 GLY A  117  ASN A  119  5               Generated by MOE    3
HELIX    8   8 TYR A  127  PHE A  130  1               Generated by MOE    4
HELIX    9   9 VAL A  135  ASP A  141  1               Generated by MOE    7
HELIX   10  10 GLY A  143  HIS A  145  5               Generated by MOE    3
HELIX   11  11 VAL A  148  ILE A  152  1               Generated by MOE    5
HELIX   12  12 GLU A  155  ASN A  162  1               Generated by MOE    8
HELIX   13  13 PHE A  170  PHE A  173  1               Generated by MOE    4
HELIX   14  14 TYR A  175  TYR A  190  1               Generated by MOE   16
HELIX   15  15 SER A  199  GLN A  201  5               Generated by MOE    3
HELIX   16  16 TRP A  202  HIS A  216  1               Generated by MOE   15
HELIX   17  17 PRO A  253  ILE A  261  1               Generated by MOE    9
HELIX   18  18 ASP A  265  PHE A  275  1               Generated by MOE   11
HELIX   19  19 ILE A  280  SER A  293  1               Generated by MOE   14
HELIX   20  20 ALA A  299  ALA A  319  1               Generated by MOE   21
SHEET    1       GLN A  18  VAL A  19                  Generated by MOE
SHEET    2       ALA A  35  PHE A  40                  Generated by MOE
SHEET    3       LYS A  67  VAL A  72                  Generated by MOE
SHEET    4       ILE A 122  ASN A 125                  Generated by MOE
SHEET    5       VAL A 192  VAL A 192                  Generated by MOE
SHEET    6       VAL A 193  VAL A 193                  Generated by MOE
SHEET    7       LEU A 194  GLY A 197                  Generated by MOE
SHEET    8       PHE A 221  THR A 224                  Generated by MOE
SHEET    9       LYS A 238  THR A 239                  Generated by MOE
SHEET   10       GLY A 242  ALA A 243                  Generated by MOE
CRYST1   82.820   82.820   93.490  90.00  90.00 120.00 P 31 2 1
SCALE1      0.012074  0.006971  0.000000        0.00000
SCALE2      0.000000  0.013942  0.000000        0.00000
SCALE3      0.000000  0.000000  0.010696        0.00000
ATOM      1  N   MET A   1      26.120  12.371  39.532  1.00 45.36           N
ATOM      2  CA  MET A   1      25.482  13.561  38.938  1.00 40.12           C
ATOM      3  C   MET A   1      24.076  13.794  39.526  1.00 37.21           C
ATOM      4  O   MET A   1      23.186  12.948  39.433  1.00 35.17           O
ATOM      5  CB  MET A   1      25.402  13.433  37.405  1.00 41.25           C
ATOM      6  CG  MET A   1      26.756  13.479  36.687  1.00 47.78           C
ATOM      7  SD  MET A   1      27.644  15.029  36.935  1.00 55.26           S
ATOM      8  CE  MET A   1      26.806  16.057  35.717  1.00 52.25           C
ATOM      9  H1  MET A   1      27.032  12.304  39.240  1.00 54.43           H
ATOM     10  H2  MET A   1      25.637  11.579  39.287  1.00 54.43           H
ATOM     11  HA  MET A   1      26.026  14.340  39.137  1.00 48.14           H
ATOM     12  HB2 MET A   1      24.866  14.163  37.056  1.00 49.51           H
ATOM     13  HB3 MET A   1      24.979  12.588  37.181  1.00 49.51           H
ATOM     14  HG2 MET A   1      26.603  13.379  35.733  1.00 57.34           H
ATOM     15  HG3 MET A   1      27.314  12.755  37.009  1.00 57.34           H
ATOM     16  HE1 MET A   1      26.910  15.650  34.841  1.00 62.71           H
ATOM     17  HE2 MET A   1      25.863  16.114  35.939  1.00 62.71           H
ATOM     18  HE3 MET A   1      27.203  16.942  35.719  1.00 62.71           H
ATOM     19  N   ALA A   2      23.898  14.961  40.131  1.00 29.91           N
ATOM     20  CA  ALA A   2      22.638  15.326  40.758  1.00 29.64           C
ATOM     21  C   ALA A   2      21.558  15.577  39.701  1.00 34.30           C
ATOM     22  O   ALA A   2      21.842  15.906  38.546  1.00 26.63           O
ATOM     23  CB  ALA A   2      22.819  16.560  41.637  1.00 30.89           C
ATOM     24  H   ALA A   2      24.506  15.563  40.200  1.00 35.89           H
ATOM     25  HA  ALA A   2      22.344  14.602  41.332  1.00 35.56           H
ATOM     26  HB1 ALA A   2      21.975  16.777  42.062  1.00 37.07           H
ATOM     27  HB2 ALA A   2      23.494  16.379  42.309  1.00 37.07           H
ATOM     28  HB3 ALA A   2      23.106  17.300  41.077  1.00 37.07           H
ATOM     29  N   SER A   3      20.302  15.409  40.115  1.00 33.19           N
ATOM     30  CA  SER A   3      19.153  15.515  39.227  1.00 34.83           C
ATOM     31  C   SER A   3      18.236  16.630  39.706  1.00 33.04           C
ATOM     32  O   SER A   3      17.801  16.612  40.863  1.00 29.62           O
ATOM     33  CB  SER A   3      18.388  14.197  39.193  1.00 35.74           C
ATOM     34  OG  SER A   3      17.237  14.330  38.383  1.00 43.69           O
ATOM     35  H   SER A   3      20.085  15.227  40.928  1.00 39.83           H
ATOM     36  HA  SER A   3      19.454  15.719  38.330  1.00 41.79           H
ATOM     37  HB2 SER A   3      18.959  13.506  38.822  1.00 42.89           H
ATOM     38  HB3 SER A   3      18.121  13.969  40.098  1.00 42.89           H
ATOM     39  HG  SER A   3      17.356  13.929  37.658  1.00 52.43           H
ATOM     40  N   SER A   4      17.939  17.588  38.815  1.00 28.83           N
ATOM     41  CA  SER A   4      16.968  18.643  39.100  1.00 23.74           C
ATOM     42  C   SER A   4      15.557  18.059  39.180  1.00 28.94           C
ATOM     43  O   SER A   4      15.218  17.100  38.484  1.00 30.45           O
ATOM     44  CB  SER A   4      17.017  19.743  38.026  1.00 23.98           C
ATOM     45  OG  SER A   4      16.004  20.744  38.219  1.00 24.99           O
ATOM     46  H   SER A   4      18.291  17.638  38.029  1.00 34.59           H
ATOM     47  HA  SER A   4      17.184  19.053  39.951  1.00 28.48           H
ATOM     48  HB2 SER A   4      17.892  20.167  38.058  1.00 28.78           H
ATOM     49  HB3 SER A   4      16.897  19.330  37.153  1.00 28.78           H
ATOM     50  HG  SER A   4      16.300  21.493  37.979  1.00 29.98           H
ATOM     51  N   ASN A   5      14.730  18.648  40.051  1.00 27.30           N
ATOM     52  CA  ASN A   5      13.315  18.321  40.121  1.00 26.33           C
ATOM     53  C   ASN A   5      12.429  19.260  39.279  1.00 26.11           C
ATOM     54  O   ASN A   5      11.204  19.150  39.347  1.00 23.18           O
ATOM     55  CB  ASN A   5      12.845  18.343  41.587  1.00 31.26           C
ATOM     56  CG  ASN A   5      13.484  17.230  42.429  1.00 40.10           C
ATOM     57  OD1 ASN A   5      13.506  16.066  42.028  1.00 42.65           O
ATOM     58  ND2 ASN A   5      14.028  17.598  43.589  1.00 43.90           N
ATOM     59  H   ASN A   5      14.980  19.239  40.628  1.00 32.76           H
ATOM     60  HA  ASN A   5      13.198  17.415  39.783  1.00 31.60           H
ATOM     61  HB2 ASN A   5      13.074  19.198  41.981  1.00 37.51           H
ATOM     62  HB3 ASN A   5      11.885  18.210  41.616  1.00 37.51           H
ATOM     63 HD21 ASN A   5      14.435  17.019  44.076  1.00 52.68           H
ATOM     64 HD22 ASN A   5      13.984  18.418  43.843  1.00 52.68           H
ATOM     65  N   LEU A   6      13.001  20.154  38.465  1.00 23.98           N
ATOM     66  CA  LEU A   6      12.153  21.104  37.739  1.00 22.34           C
ATOM     67  C   LEU A   6      11.217  20.398  36.751  1.00 20.86           C
ATOM     68  O   LEU A   6      10.053  20.783  36.614  1.00 21.36           O
ATOM     69  CB  LEU A   6      13.011  22.156  37.016  1.00 21.19           C
ATOM     70  CG  LEU A   6      12.301  23.227  36.191  1.00 20.88           C
ATOM     71  CD1 LEU A   6      11.321  24.009  37.062  1.00 27.65           C
ATOM     72  CD2 LEU A   6      13.281  24.179  35.547  1.00 25.35           C
ATOM     73  H   LEU A   6      13.847  20.231  38.320  1.00 28.77           H
ATOM     74  HA  LEU A   6      11.590  21.567  38.383  1.00 26.81           H
ATOM     75  HB2 LEU A   6      13.535  22.619  37.687  1.00 25.43           H
ATOM     76  HB3 LEU A   6      13.603  21.693  36.399  1.00 25.43           H
ATOM     77  HG  LEU A   6      11.800  22.802  35.480  1.00 25.05           H
ATOM     78 HD11 LEU A   6      10.901  24.693  36.514  1.00 33.18           H
ATOM     79 HD12 LEU A   6      10.646  23.407  37.415  1.00 33.18           H
ATOM     80 HD13 LEU A   6      11.808  24.426  37.793  1.00 33.18           H
ATOM     81 HD21 LEU A   6      12.785  24.857  35.059  1.00 30.42           H
ATOM     82 HD22 LEU A   6      13.825  24.596  36.237  1.00 30.42           H
ATOM     83 HD23 LEU A   6      13.847  23.677  34.939  1.00 30.42           H
ATOM     84  N   ILE A   7      11.690  19.371  36.050  1.00 18.23           N
ATOM     85  CA  ILE A   7      10.831  18.722  35.068  1.00 20.90           C
ATOM     86  C   ILE A   7       9.699  17.988  35.776  1.00 24.13           C
ATOM     87  O   ILE A   7       8.539  18.061  35.358  1.00 22.20           O
ATOM     88  CB  ILE A   7      11.641  17.781  34.152  1.00 22.65           C
ATOM     89  CG1 ILE A   7      12.868  18.489  33.530  1.00 22.59           C
ATOM     90  CG2 ILE A   7      10.743  17.204  33.034  1.00 26.05           C
ATOM     91  CD1 ILE A   7      12.543  19.796  32.828  1.00 27.52           C
ATOM     92  H   ILE A   7      12.474  19.031  36.128  1.00 21.88           H
ATOM     93  HA  ILE A   7      10.429  19.403  34.508  1.00 25.08           H
ATOM     94  HB  ILE A   7      11.967  17.043  34.692  1.00 27.18           H
ATOM     95 HG12 ILE A   7      13.492  18.703  34.241  1.00 27.11           H
ATOM     96 HG13 ILE A   7      13.294  17.894  32.894  1.00 27.11           H
ATOM     97 HG21 ILE A   7      11.264  16.582  32.501  1.00 31.26           H
ATOM     98 HG22 ILE A   7       9.986  16.742  33.426  1.00 31.26           H
ATOM     99 HG23 ILE A   7      10.427  17.924  32.467  1.00 31.26           H
ATOM    100 HD11 ILE A   7      13.353  20.171  32.454  1.00 33.02           H
ATOM    101 HD12 ILE A   7      11.903  19.625  32.119  1.00 33.02           H
ATOM    102 HD13 ILE A   7      12.163  20.411  33.472  1.00 33.02           H
ATOM    103  N   LYS A   8      10.012  17.292  36.873  1.00 27.11           N
ATOM    104  CA  LYS A   8       8.970  16.685  37.710  1.00 30.76           C
ATOM    105  C   LYS A   8       7.960  17.715  38.186  1.00 23.17           C
ATOM    106  O   LYS A   8       6.751  17.470  38.144  1.00 24.28           O
ATOM    107  CB  LYS A   8       9.584  15.989  38.918  1.00 31.58           C
ATOM    108  CG  LYS A   8      10.481  14.797  38.565  1.00 39.41           C
ATOM    109  CD  LYS A   8      11.035  14.181  39.857  1.00 46.81           C
ATOM    110  CE  LYS A   8      11.871  12.945  39.579  1.00 53.11           C
ATOM    111  NZ  LYS A   8      12.319  12.316  40.856  1.00 62.76           N1+
ATOM    112  H   LYS A   8      10.817  17.148  37.142  1.00 32.53           H
ATOM    113  HA  LYS A   8       8.489  16.021  37.192  1.00 36.91           H
ATOM    114  HB2 LYS A   8      10.120  16.633  39.404  1.00 37.90           H
ATOM    115  HB3 LYS A   8       8.865  15.670  39.486  1.00 37.90           H
ATOM    116  HG2 LYS A   8       9.965  14.128  38.089  1.00 47.30           H
ATOM    117  HG3 LYS A   8      11.223  15.102  38.018  1.00 47.30           H
ATOM    118  HD2 LYS A   8      11.595  14.830  40.313  1.00 56.17           H
ATOM    119  HD3 LYS A   8      10.295  13.919  40.427  1.00 56.17           H
ATOM    120  HE2 LYS A   8      11.334  12.299  39.093  1.00 63.73           H
ATOM    121  HE3 LYS A   8      12.657  13.188  39.063  1.00 63.73           H
ATOM    122  HZ1 LYS A   8      12.790  11.582  40.680  1.00 75.31           H
ATOM    123  HZ2 LYS A   8      12.824  12.884  41.319  1.00 75.31           H
ATOM    124  HZ3 LYS A   8      11.610  12.093  41.348  1.00 75.31           H
ATOM    125  N   GLN A   9       8.429  18.874  38.630  1.00 19.88           N
ATOM    126  CA  GLN A   9       7.505  19.911  39.091  1.00 22.73           C
ATOM    127  C   GLN A   9       6.597  20.397  37.966  1.00 26.55           C
ATOM    128  O   GLN A   9       5.395  20.623  38.176  1.00 21.66           O
ATOM    129  CB  GLN A   9       8.281  21.080  39.690  1.00 26.86           C
ATOM    130  CG  GLN A   9       8.991  20.697  40.991  1.00 25.99           C
ATOM    131  CD  GLN A   9      10.029  21.715  41.411  1.00 35.58           C
ATOM    132  OE1 GLN A   9      10.500  22.525  40.598  1.00 37.41           O
ATOM    133  NE2 GLN A   9      10.383  21.694  42.690  1.00 42.17           N
ATOM    134  H   GLN A   9       9.261  19.080  38.674  1.00 23.86           H
ATOM    135  HA  GLN A   9       6.948  19.535  39.786  1.00 27.28           H
ATOM    136  HB2 GLN A   9       8.943  21.389  39.053  1.00 32.23           H
ATOM    137  HB3 GLN A   9       7.655  21.793  39.883  1.00 32.23           H
ATOM    138  HG2 GLN A   9       8.337  20.606  41.700  1.00 31.19           H
ATOM    139  HG3 GLN A   9       9.449  19.853  40.856  1.00 31.19           H
ATOM    140 HE21 GLN A   9       9.974  21.169  43.235  1.00 50.60           H
ATOM    141 HE22 GLN A   9      10.991  22.225  42.985  1.00 50.60           H
ATOM    142  N   LEU A  10       7.148  20.592  36.768  1.00 22.56           N
ATOM    143  CA  LEU A  10       6.274  20.981  35.663  1.00 20.00           C
ATOM    144  C   LEU A  10       5.308  19.854  35.301  1.00 21.62           C
ATOM    145  O   LEU A  10       4.154  20.109  34.928  1.00 23.48           O
ATOM    146  CB  LEU A  10       7.103  21.389  34.450  1.00 22.08           C
ATOM    147  CG  LEU A  10       7.991  22.614  34.683  1.00 23.79           C
ATOM    148  CD1 LEU A  10       8.990  22.723  33.560  1.00 27.61           C
ATOM    149  CD2 LEU A  10       7.107  23.849  34.750  1.00 27.10           C
ATOM    150  H   LEU A  10       7.983  20.506  36.576  1.00 27.08           H
ATOM    151  HA  LEU A  10       5.744  21.748  35.937  1.00 24.00           H
ATOM    152  HB2 LEU A  10       7.687  20.652  34.207  1.00 26.49           H
ATOM    153  HB3 LEU A  10       6.501  21.585  33.712  1.00 26.49           H
ATOM    154  HG  LEU A  10       8.476  22.525  35.518  1.00 28.55           H
ATOM    155 HD11 LEU A  10       9.519  23.522  33.695  1.00 33.13           H
ATOM    156 HD12 LEU A  10       9.558  21.939  33.572  1.00 33.13           H
ATOM    157 HD13 LEU A  10       8.512  22.781  32.718  1.00 33.13           H
ATOM    158 HD21 LEU A  10       7.667  24.637  34.832  1.00 32.52           H
ATOM    159 HD22 LEU A  10       6.577  23.904  33.938  1.00 32.52           H
ATOM    160 HD23 LEU A  10       6.527  23.775  35.525  1.00 32.52           H
ATOM    161  N   GLN A  11       5.767  18.602  35.366  1.00 23.73           N
ATOM    162  CA  GLN A  11       4.862  17.477  35.160  1.00 23.08           C
ATOM    163  C   GLN A  11       3.689  17.526  36.129  1.00 24.16           C
ATOM    164  O   GLN A  11       2.538  17.319  35.723  1.00 28.59           O
ATOM    165  CB  GLN A  11       5.616  16.154  35.295  1.00 29.71           C
ATOM    166  CG  GLN A  11       6.566  15.940  34.142  1.00 40.18           C
ATOM    167  CD  GLN A  11       7.460  14.718  34.257  1.00 50.57           C
ATOM    168  OE1 GLN A  11       8.312  14.614  35.160  1.00 42.69           O
ATOM    169  NE2 GLN A  11       7.309  13.809  33.303  1.00 47.47           N
ATOM    170  H   GLN A  11       6.585  18.383  35.513  1.00 28.48           H
ATOM    171  HA  GLN A  11       4.505  17.526  34.261  1.00 27.70           H
ATOM    172  HB2 GLN A  11       6.120  16.160  36.121  1.00 35.65           H
ATOM    173  HB3 GLN A  11       4.975  15.431  35.288  1.00 35.65           H
ATOM    174  HG2 GLN A  11       6.047  15.846  33.328  1.00 48.21           H
ATOM    175  HG3 GLN A  11       7.145  16.712  34.078  1.00 48.21           H
ATOM    176 HE21 GLN A  11       6.774  13.963  32.649  1.00 56.96           H
ATOM    177 HE22 GLN A  11       7.742  13.068  33.338  1.00 56.96           H
ATOM    178  N   GLU A  12       3.958  17.810  37.406  1.00 26.56           N
ATOM    179  CA  GLU A  12       2.888  17.883  38.403  1.00 31.85           C
ATOM    180  C   GLU A  12       1.810  18.864  37.973  1.00 30.41           C
ATOM    181  O   GLU A  12       0.627  18.662  38.254  1.00 31.39           O
ATOM    182  CB  GLU A  12       3.423  18.326  39.775  1.00 35.56           C
ATOM    183  CG  GLU A  12       4.591  17.518  40.386  1.00 47.14           C
ATOM    184  CD  GLU A  12       5.148  18.137  41.707  1.00 53.03           C
ATOM    185  OE1 GLU A  12       6.315  17.836  42.080  1.00 52.82           O
ATOM    186  OE2 GLU A  12       4.423  18.928  42.360  1.00 43.17           O1-
ATOM    187  H   GLU A  12       4.746  17.969  37.709  1.00 31.87           H
ATOM    188  HA  GLU A  12       2.483  17.007  38.499  1.00 38.22           H
ATOM    189  HB2 GLU A  12       3.718  19.247  39.687  1.00 42.67           H
ATOM    190  HB3 GLU A  12       2.686  18.290  40.404  1.00 42.67           H
ATOM    191  HG2 GLU A  12       4.299  16.611  40.565  1.00 56.56           H
ATOM    192  HG3 GLU A  12       5.316  17.506  39.753  1.00 56.56           H
ATOM    193  N   ARG A  13       2.208  19.969  37.338  1.00 26.95           N
ATOM    194  CA  ARG A  13       1.261  20.956  36.838  1.00 24.90           C
ATOM    195  C   ARG A  13       0.612  20.529  35.531  1.00 24.73           C
ATOM    196  O   ARG A  13      -0.242  21.265  35.016  1.00 23.28           O
ATOM    197  CB  ARG A  13       1.953  22.311  36.624  1.00 22.35           C
ATOM    198  CG  ARG A  13       2.697  22.823  37.830  1.00 24.72           C
ATOM    199  CD  ARG A  13       3.196  24.250  37.635  1.00 22.98           C
ATOM    200  NE  ARG A  13       2.099  25.205  37.801  1.00 21.48           N
ATOM    201  CZ  ARG A  13       1.671  25.665  38.964  1.00 24.29           C
ATOM    202  NH1 ARG A  13       2.237  25.276  40.099  1.00 22.17           N
ATOM    203  NH2 ARG A  13       0.667  26.526  38.986  1.00 26.66           N1+
ATOM    204  H   ARG A  13       3.029  20.170  37.186  1.00 32.34           H
ATOM    205  HA  ARG A  13       0.549  21.077  37.483  1.00 29.88           H
ATOM    206  HB2 ARG A  13       2.588  22.237  35.892  1.00 26.82           H
ATOM    207  HB3 ARG A  13       1.280  22.977  36.410  1.00 26.82           H
ATOM    208  HG2 ARG A  13       2.095  22.819  38.587  1.00 29.67           H
ATOM    209  HG3 ARG A  13       3.458  22.245  38.005  1.00 29.67           H
ATOM    210  HD2 ARG A  13       3.880  24.446  38.294  1.00 27.57           H
ATOM    211  HD3 ARG A  13       3.558  24.349  36.740  1.00 27.57           H
ATOM    212  HE  ARG A  13       1.774  25.568  37.095  1.00 25.78           H
ATOM    213 HH11 ARG A  13       2.884  24.714  40.095  1.00 26.60           H
ATOM    214 HH12 ARG A  13       1.947  25.583  40.849  1.00 26.60           H
ATOM    215 HH21 ARG A  13       0.311  26.776  38.244  1.00 31.99           H
ATOM    216 HH22 ARG A  13       0.376  26.842  39.734  1.00 31.99           H
ATOM    217  N   GLY A  14       1.008  19.390  34.976  1.00 21.10           N
ATOM    218  CA  GLY A  14       0.481  18.998  33.679  1.00 23.75           C
ATOM    219  C   GLY A  14       1.076  19.770  32.514  1.00 21.89           C
ATOM    220  O   GLY A  14       0.462  19.843  31.442  1.00 24.43           O
ATOM    221  H   GLY A  14       1.570  18.840  35.325  1.00 25.32           H
ATOM    222  HA2 GLY A  14       0.645  18.051  33.541  1.00 28.50           H
ATOM    223  HA3 GLY A  14      -0.475  19.142  33.678  1.00 28.50           H
ATOM    224  N   LEU A  15       2.277  20.318  32.671  1.00 21.97           N
ATOM    225  CA  LEU A  15       2.852  21.180  31.651  1.00 19.37           C
ATOM    226  C   LEU A  15       3.916  20.495  30.792  1.00 23.86           C
ATOM    227  O   LEU A  15       4.603  21.180  30.037  1.00 19.31           O
ATOM    228  CB  LEU A  15       3.435  22.447  32.308  1.00 19.70           C
ATOM    229  CG  LEU A  15       2.440  23.540  32.713  1.00 21.35           C
ATOM    230  CD1 LEU A  15       3.138  24.701  33.444  1.00 18.61           C
ATOM    231  CD2 LEU A  15       1.689  24.079  31.523  1.00 26.94           C
ATOM    232  H   LEU A  15       2.776  20.210  33.363  1.00 26.36           H
ATOM    233  HA  LEU A  15       2.146  21.456  31.052  1.00 23.24           H
ATOM    234  HB2 LEU A  15       3.925  22.186  33.106  1.00 23.65           H
ATOM    235  HB3 LEU A  15       4.054  22.858  31.683  1.00 23.65           H
ATOM    236  HG  LEU A  15       1.789  23.156  33.315  1.00 25.62           H
ATOM    237 HD11 LEU A  15       2.475  25.356  33.707  1.00 22.33           H
ATOM    238 HD12 LEU A  15       3.588  24.351  34.229  1.00 22.33           H
ATOM    239 HD13 LEU A  15       3.782  25.109  32.844  1.00 22.33           H
ATOM    240 HD21 LEU A  15       1.101  24.791  31.826  1.00 32.33           H
ATOM    241 HD22 LEU A  15       2.324  24.429  30.878  1.00 32.33           H
ATOM    242 HD23 LEU A  15       1.168  23.364  31.126  1.00 32.33           H
ATOM    243  N   VAL A  16       4.054  19.173  30.851  1.00 22.79           N
ATOM    244  CA  VAL A  16       5.059  18.471  30.064  1.00 25.55           C
ATOM    245  C   VAL A  16       4.344  17.468  29.175  1.00 22.79           C
ATOM    246  O   VAL A  16       3.783  16.480  29.666  1.00 24.11           O
ATOM    247  CB  VAL A  16       6.089  17.764  30.954  1.00 30.95           C
ATOM    248  CG1 VAL A  16       7.151  17.061  30.096  1.00 29.37           C
ATOM    249  CG2 VAL A  16       6.701  18.746  31.919  1.00 32.13           C
ATOM    250  H   VAL A  16       3.575  18.658  31.344  1.00 27.35           H
ATOM    251  HA  VAL A  16       5.519  19.100  29.491  1.00 30.65           H
ATOM    252  HB  VAL A  16       5.640  17.080  31.472  1.00 37.13           H
ATOM    253 HG11 VAL A  16       7.799  16.639  30.685  1.00 35.25           H
ATOM    254 HG12 VAL A  16       6.730  16.381  29.546  1.00 35.25           H
ATOM    255 HG13 VAL A  16       7.593  17.716  29.532  1.00 35.25           H
ATOM    256 HG21 VAL A  16       7.343  18.284  32.483  1.00 38.56           H
ATOM    257 HG22 VAL A  16       7.144  19.444  31.411  1.00 38.56           H
ATOM    258 HG23 VAL A  16       5.999  19.130  32.469  1.00 38.56           H
ATOM    259  N   ALA A  17       4.371  17.704  27.867  1.00 23.98           N
ATOM    260  CA  ALA A  17       3.820  16.734  26.924  1.00 23.30           C
ATOM    261  C   ALA A  17       4.867  15.720  26.469  1.00 24.30           C
ATOM    262  O   ALA A  17       4.617  14.513  26.503  1.00 26.26           O
ATOM    263  CB  ALA A  17       3.241  17.453  25.718  1.00 21.81           C
ATOM    264  H   ALA A  17       4.702  18.407  27.503  1.00 28.78           H
ATOM    265  HA  ALA A  17       3.098  16.243  27.343  1.00 27.96           H
ATOM    266  HB1 ALA A  17       2.847  16.792  25.128  1.00 26.18           H
ATOM    267  HB2 ALA A  17       2.573  18.084  26.022  1.00 26.18           H
ATOM    268  HB3 ALA A  17       3.961  17.917  25.263  1.00 26.18           H
ATOM    269  N   GLN A  18       6.002  16.197  25.955  1.00 25.89           N
ATOM    270  CA  GLN A  18       7.120  15.345  25.565  1.00 21.92           C
ATOM    271  C   GLN A  18       8.404  16.053  25.966  1.00 22.62           C
ATOM    272  O   GLN A  18       8.454  17.284  26.017  1.00 16.80           O
ATOM    273  CB  GLN A  18       7.178  15.047  24.037  1.00 24.80           C
ATOM    274  CG  GLN A  18       5.924  14.460  23.399  1.00 31.70           C
ATOM    275  CD  GLN A  18       6.042  14.333  21.860  1.00 28.13           C
ATOM    276  OE1 GLN A  18       5.433  15.089  21.116  1.00 35.23           O
ATOM    277  NE2 GLN A  18       6.842  13.385  21.404  1.00 33.44           N
ATOM    278  H   GLN A  18       6.152  17.036  25.827  1.00 31.07           H
ATOM    279  HA  GLN A  18       7.064  14.506  26.046  1.00 26.31           H
ATOM    280  HB2 GLN A  18       7.365  15.881  23.575  1.00 29.75           H
ATOM    281  HB3 GLN A  18       7.893  14.416  23.870  1.00 29.75           H
ATOM    282  HG2 GLN A  18       5.772  13.574  23.762  1.00 38.05           H
ATOM    283  HG3 GLN A  18       5.170  15.038  23.597  1.00 38.05           H
ATOM    284 HE21 GLN A  18       7.269  12.874  21.949  1.00 40.13           H
ATOM    285 HE22 GLN A  18       6.937  13.284  20.554  1.00 40.13           H
ATOM    286  N   VAL A  19       9.437  15.263  26.235  1.00 19.53           N
ATOM    287  CA  VAL A  19      10.755  15.761  26.603  1.00 21.80           C
ATOM    288  C   VAL A  19      11.781  14.766  26.065  1.00 24.49           C
ATOM    289  O   VAL A  19      11.563  13.552  26.094  1.00 19.69           O
ATOM    290  CB  VAL A  19      10.874  15.969  28.133  1.00 24.18           C
ATOM    291  CG1 VAL A  19      10.528  14.737  28.854  1.00 29.75           C
ATOM    292  CG2 VAL A  19      12.273  16.418  28.489  1.00 25.95           C
ATOM    293  H   VAL A  19       9.407  14.407  26.201  1.00 23.44           H
ATOM    294  HA  VAL A  19      10.898  16.617  26.172  1.00 26.16           H
ATOM    295  HB  VAL A  19      10.250  16.653  28.418  1.00 29.02           H
ATOM    296 HG11 VAL A  19      10.624  14.902  29.805  1.00 35.70           H
ATOM    297 HG12 VAL A  19       9.613  14.494  28.649  1.00 35.70           H
ATOM    298 HG13 VAL A  19      11.131  14.033  28.571  1.00 35.70           H
ATOM    299 HG21 VAL A  19      12.316  16.574  29.448  1.00 31.14           H
ATOM    300 HG22 VAL A  19      12.904  15.725  28.238  1.00 31.14           H
ATOM    301 HG23 VAL A  19      12.470  17.244  28.018  1.00 31.14           H
ATOM    302  N   THR A  20      12.862  15.287  25.491  1.00 18.32           N
ATOM    303  CA  THR A  20      13.959  14.450  25.024  1.00 25.97           C
ATOM    304  C   THR A  20      14.909  14.120  26.181  1.00 27.96           C
ATOM    305  O   THR A  20      15.370  15.016  26.884  1.00 23.61           O
ATOM    306  CB  THR A  20      14.737  15.167  23.924  1.00 22.37           C
ATOM    307  OG1 THR A  20      15.343  16.338  24.475  1.00 21.17           O
ATOM    308  CG2 THR A  20      13.845  15.567  22.797  1.00 25.80           C
ATOM    309  H   THR A  20      12.980  16.125  25.344  1.00 21.98           H
ATOM    310  HA  THR A  20      13.606  13.619  24.665  1.00 31.17           H
ATOM    311  HB  THR A  20      15.421  14.572  23.579  1.00 26.85           H
ATOM    312  HG1 THR A  20      15.891  16.122  25.076  1.00 25.40           H
ATOM    313 HG21 THR A  20      14.364  16.031  22.121  1.00 30.96           H
ATOM    314 HG22 THR A  20      13.438  14.781  22.404  1.00 30.96           H
ATOM    315 HG23 THR A  20      13.147  16.161  23.119  1.00 30.96           H
ATOM    316  N   ASP A  21      15.231  12.840  26.342  1.00 29.61           N
ATOM    317  CA  ASP A  21      16.244  12.387  27.301  1.00 29.20           C
ATOM    318  C   ASP A  21      16.029  13.068  28.655  1.00 27.83           C
ATOM    319  O   ASP A  21      16.874  13.810  29.164  1.00 24.47           O
ATOM    320  CB  ASP A  21      17.670  12.653  26.797  1.00 29.90           C
ATOM    321  CG  ASP A  21      17.883  12.297  25.311  1.00 40.43           C
ATOM    322  OD1 ASP A  21      18.100  11.110  24.979  1.00 47.91           O
ATOM    323  OD2 ASP A  21      17.877  13.224  24.472  1.00 48.54           O1-
ATOM    324  H   ASP A  21      14.866  12.200  25.900  1.00 35.53           H
ATOM    325  HA  ASP A  21      16.149  11.429  27.434  1.00 35.04           H
ATOM    326  HB2 ASP A  21      17.858  13.600  26.902  1.00 35.88           H
ATOM    327  HB3 ASP A  21      18.293  12.126  27.325  1.00 35.88           H
ATOM    328  N   GLU A  22      14.856  12.826  29.229  1.00 24.31           N
ATOM    329  CA  GLU A  22      14.492  13.522  30.457  1.00 28.81           C
ATOM    330  C   GLU A  22      15.546  13.341  31.552  1.00 30.34           C
ATOM    331  O   GLU A  22      15.837  14.282  32.298  1.00 26.08           O
ATOM    332  CB  GLU A  22      13.126  13.044  30.956  1.00 33.03           C
ATOM    333  CG  GLU A  22      12.691  13.716  32.243  1.00 28.99           C
ATOM    334  CD  GLU A  22      11.354  13.207  32.766  1.00 34.52           C
ATOM    335  OE1 GLU A  22      11.011  13.541  33.915  1.00 38.64           O
ATOM    336  OE2 GLU A  22      10.655  12.471  32.032  1.00 37.22           O1-
ATOM    337  H   GLU A  22      14.264  12.278  28.935  1.00 29.18           H
ATOM    338  HA  GLU A  22      14.428  14.472  30.263  1.00 34.57           H
ATOM    339  HB2 GLU A  22      12.458  13.238  30.284  1.00 39.63           H
ATOM    340  HB3 GLU A  22      13.167  12.091  31.118  1.00 39.63           H
ATOM    341  HG2 GLU A  22      13.355  13.552  32.932  1.00 34.78           H
ATOM    342  HG3 GLU A  22      12.610  14.670  32.083  1.00 34.78           H
ATOM    343  N   GLU A  23      16.121  12.140  31.678  1.00 27.57           N
ATOM    344  CA  GLU A  23      17.088  11.918  32.751  1.00 28.32           C
ATOM    345  C   GLU A  23      18.322  12.777  32.547  1.00 25.75           C
ATOM    346  O   GLU A  23      18.826  13.408  33.492  1.00 23.34           O
ATOM    347  CB  GLU A  23      17.486  10.445  32.830  1.00 32.03           C
ATOM    348  CG  GLU A  23      16.504   9.556  33.605  1.00 53.99           C
ATOM    349  CD  GLU A  23      17.026   8.130  33.818  1.00 59.25           C
ATOM    350  OE1 GLU A  23      16.416   7.408  34.638  1.00 56.84           O
ATOM    351  OE2 GLU A  23      18.035   7.735  33.173  1.00 56.15           O1-
ATOM    352  H   GLU A  23      15.965  11.458  31.180  1.00 33.08           H
ATOM    353  HA  GLU A  23      16.687  12.174  33.596  1.00 33.98           H
ATOM    354  HB2 GLU A  23      17.549  10.099  31.926  1.00 38.43           H
ATOM    355  HB3 GLU A  23      18.355  10.383  33.263  1.00 38.43           H
ATOM    356  HG2 GLU A  23      16.324   9.950  34.474  1.00 64.78           H
ATOM    357  HG3 GLU A  23      15.680   9.494  33.097  1.00 64.78           H
ATOM    358  N   ALA A  24      18.801  12.846  31.313  1.00 22.72           N
ATOM    359  CA  ALA A  24      19.973  13.653  31.043  1.00 22.03           C
ATOM    360  C   ALA A  24      19.663  15.145  31.176  1.00 19.01           C
ATOM    361  O   ALA A  24      20.500  15.912  31.671  1.00 22.32           O
ATOM    362  CB  ALA A  24      20.508  13.311  29.656  1.00 22.78           C
ATOM    363  H   ALA A  24      18.470  12.444  30.631  1.00 27.26           H
ATOM    364  HA  ALA A  24      20.659  13.434  31.692  1.00 26.44           H
ATOM    365  HB1 ALA A  24      21.281  13.865  29.457  1.00 27.34           H
ATOM    366  HB2 ALA A  24      20.754  12.376  29.643  1.00 27.34           H
ATOM    367  HB3 ALA A  24      19.804  13.478  29.007  1.00 27.34           H
ATOM    368  N   LEU A  25      18.472  15.577  30.737  1.00 20.16           N
ATOM    369  CA  LEU A  25      18.092  16.988  30.870  1.00 19.23           C
ATOM    370  C   LEU A  25      18.010  17.384  32.339  1.00 19.83           C
ATOM    371  O   LEU A  25      18.531  18.428  32.753  1.00 17.85           O
ATOM    372  CB  LEU A  25      16.756  17.249  30.165  1.00 22.35           C
ATOM    373  CG  LEU A  25      16.117  18.644  30.395  1.00 17.85           C
ATOM    374  CD1 LEU A  25      17.054  19.771  29.972  1.00 18.68           C
ATOM    375  CD2 LEU A  25      14.787  18.795  29.689  1.00 21.88           C
ATOM    376  H   LEU A  25      17.882  15.081  30.359  1.00 24.20           H
ATOM    377  HA  LEU A  25      18.764  17.548  30.448  1.00 23.08           H
ATOM    378  HB2 LEU A  25      16.890  17.138  29.211  1.00 26.83           H
ATOM    379  HB3 LEU A  25      16.116  16.591  30.470  1.00 26.83           H
ATOM    380  HG  LEU A  25      15.948  18.749  31.344  1.00 21.42           H
ATOM    381 HD11 LEU A  25      16.619  20.618  30.160  1.00 22.41           H
ATOM    382 HD12 LEU A  25      17.887  19.712  30.469  1.00 22.41           H
ATOM    383 HD13 LEU A  25      17.230  19.696  29.021  1.00 22.41           H
ATOM    384 HD21 LEU A  25      14.429  19.680  29.876  1.00 26.26           H
ATOM    385 HD22 LEU A  25      14.916  18.684  28.734  1.00 26.26           H
ATOM    386 HD23 LEU A  25      14.178  18.115  30.020  1.00 26.26           H
ATOM    387  N   ALA A  26      17.381  16.539  33.150  1.00 20.09           N
ATOM    388  CA  ALA A  26      17.251  16.855  34.565  1.00 19.70           C
ATOM    389  C   ALA A  26      18.625  16.929  35.236  1.00 23.30           C
ATOM    390  O   ALA A  26      18.848  17.771  36.115  1.00 23.66           O
ATOM    391  CB  ALA A  26      16.351  15.821  35.237  1.00 21.66           C
ATOM    392  H   ALA A  26      17.021  15.797  32.907  1.00 24.11           H
ATOM    393  HA  ALA A  26      16.813  17.715  34.660  1.00 23.65           H
ATOM    394  HB1 ALA A  26      16.289  16.035  36.180  1.00 25.99           H
ATOM    395  HB2 ALA A  26      15.472  15.857  34.828  1.00 25.99           H
ATOM    396  HB3 ALA A  26      16.737  14.940  35.116  1.00 25.99           H
ATOM    397  N   GLU A  27      19.566  16.073  34.821  1.00 22.78           N
ATOM    398  CA  GLU A  27      20.931  16.164  35.345  1.00 27.83           C
ATOM    399  C   GLU A  27      21.614  17.461  34.912  1.00 26.71           C
ATOM    400  O   GLU A  27      22.320  18.094  35.707  1.00 22.51           O
ATOM    401  CB  GLU A  27      21.769  14.965  34.885  1.00 26.65           C
ATOM    402  CG  GLU A  27      21.515  13.679  35.646  1.00 34.68           C
ATOM    403  CD  GLU A  27      22.241  12.480  35.025  1.00 43.99           C
ATOM    404  OE1 GLU A  27      23.124  12.664  34.146  1.00 37.25           O
ATOM    405  OE2 GLU A  27      21.914  11.344  35.412  1.00 44.84           O1-
ATOM    406  H   GLU A  27      19.441  15.443  34.249  1.00 27.33           H
ATOM    407  HA  GLU A  27      20.894  16.155  36.314  1.00 33.40           H
ATOM    408  HB2 GLU A  27      21.585  14.790  33.949  1.00 31.98           H
ATOM    409  HB3 GLU A  27      22.706  15.190  34.991  1.00 31.98           H
ATOM    410  HG2 GLU A  27      21.836  13.779  36.558  1.00 41.61           H
ATOM    411  HG3 GLU A  27      20.563  13.492  35.650  1.00 41.61           H
ATOM    412  N   ARG A  28      21.447  17.851  33.643  1.00 18.45           N
ATOM    413  CA  ARG A  28      22.037  19.097  33.166  1.00 19.73           C
ATOM    414  C   ARG A  28      21.457  20.292  33.908  1.00 18.18           C
ATOM    415  O   ARG A  28      22.171  21.260  34.233  1.00 20.05           O
ATOM    416  CB  ARG A  28      21.793  19.248  31.663  1.00 23.18           C
ATOM    417  CG  ARG A  28      22.335  20.524  31.099  1.00 20.53           C
ATOM    418  CD  ARG A  28      23.851  20.464  31.050  1.00 23.08           C
ATOM    419  NE  ARG A  28      24.498  21.736  30.711  1.00 19.16           N
ATOM    420  CZ  ARG A  28      24.628  22.788  31.521  1.00 18.67           C
ATOM    421  NH1 ARG A  28      24.087  22.797  32.746  1.00 22.12           N
ATOM    422  NH2 ARG A  28      25.286  23.860  31.087  1.00 19.07           N1+
ATOM    423  H   ARG A  28      21.010  17.411  33.047  1.00 22.14           H
ATOM    424  HA  ARG A  28      22.995  19.072  33.320  1.00 23.67           H
ATOM    425  HB2 ARG A  28      22.217  18.507  31.200  1.00 27.82           H
ATOM    426  HB3 ARG A  28      20.837  19.231  31.501  1.00 27.82           H
ATOM    427  HG2 ARG A  28      22.007  20.634  30.194  1.00 24.63           H
ATOM    428  HG3 ARG A  28      22.071  21.277  31.648  1.00 24.63           H
ATOM    429  HD2 ARG A  28      24.189  20.189  31.917  1.00 27.70           H
ATOM    430  HD3 ARG A  28      24.110  19.810  30.380  1.00 27.70           H
ATOM    431  HE  ARG A  28      24.837  21.802  29.921  1.00 22.99           H
ATOM    432 HH11 ARG A  28      23.667  22.106  33.036  1.00 26.54           H
ATOM    433 HH12 ARG A  28      24.169  23.488  33.249  1.00 26.54           H
ATOM    434 HH21 ARG A  28      25.626  23.865  30.295  1.00 22.89           H
ATOM    435 HH22 ARG A  28      25.356  24.560  31.584  1.00 22.89           H
ATOM    436  N   LEU A  29      20.156  20.263  34.150  1.00 15.44           N
ATOM    437  CA  LEU A  29      19.519  21.364  34.852  1.00 15.33           C
ATOM    438  C   LEU A  29      20.088  21.532  36.254  1.00 21.13           C
ATOM    439  O   LEU A  29      20.119  22.652  36.784  1.00 24.02           O
ATOM    440  CB  LEU A  29      18.014  21.132  34.909  1.00 19.31           C
ATOM    441  CG  LEU A  29      17.250  21.283  33.595  1.00 16.15           C
ATOM    442  CD1 LEU A  29      15.836  20.883  33.800  1.00 18.71           C
ATOM    443  CD2 LEU A  29      17.335  22.688  33.067  1.00 19.25           C
ATOM    444  H   LEU A  29      19.624  19.631  33.909  1.00 18.53           H
ATOM    445  HA  LEU A  29      19.686  22.190  34.369  1.00 18.39           H
ATOM    446  HB2 LEU A  29      17.860  20.227  35.223  1.00 23.17           H
ATOM    447  HB3 LEU A  29      17.630  21.765  35.536  1.00 23.17           H
ATOM    448  HG  LEU A  29      17.632  20.694  32.930  1.00 19.38           H
ATOM    449 HD11 LEU A  29      15.373  20.919  32.951  1.00 22.45           H
ATOM    450 HD12 LEU A  29      15.820  19.978  34.148  1.00 22.45           H
ATOM    451 HD13 LEU A  29      15.422  21.496  34.432  1.00 22.45           H
ATOM    452 HD21 LEU A  29      16.829  22.736  32.241  1.00 23.10           H
ATOM    453 HD22 LEU A  29      16.962  23.309  33.713  1.00 23.10           H
ATOM    454 HD23 LEU A  29      18.265  22.901  32.892  1.00 23.10           H
ATOM    455  N   ALA A  30      20.539  20.440  36.865  1.00 24.13           N
ATOM    456  CA  ALA A  30      21.132  20.512  38.195  1.00 26.48           C
ATOM    457  C   ALA A  30      22.572  21.036  38.182  1.00 29.89           C
ATOM    458  O   ALA A  30      23.033  21.581  39.189  1.00 27.33           O
ATOM    459  CB  ALA A  30      21.085  19.130  38.841  1.00 28.31           C
ATOM    460  H   ALA A  30      20.502  19.646  36.539  1.00 28.96           H
ATOM    461  HA  ALA A  30      20.595  21.111  38.732  1.00 31.77           H
ATOM    462  HB1 ALA A  30      21.487  19.179  39.724  1.00 33.97           H
ATOM    463  HB2 ALA A  30      20.157  18.853  38.917  1.00 33.97           H
ATOM    464  HB3 ALA A  30      21.577  18.506  38.285  1.00 33.97           H
ATOM    465  N   GLN A  31      23.309  20.863  37.079  1.00 32.25           N
ATOM    466  CA  GLN A  31      24.686  21.355  37.009  1.00 26.49           C
ATOM    467  C   GLN A  31      24.766  22.850  37.265  1.00 35.30           C
ATOM    468  O   GLN A  31      25.766  23.334  37.803  1.00 30.85           O
ATOM    469  CB  GLN A  31      25.305  21.025  35.641  1.00 30.10           C
ATOM    470  CG  GLN A  31      25.661  19.588  35.464  1.00 28.97           C
ATOM    471  CD  GLN A  31      25.934  19.204  34.008  1.00 35.33           C
ATOM    472  OE1 GLN A  31      25.309  18.287  33.475  1.00 48.67           O
ATOM    473  NE2 GLN A  31      26.863  19.900  33.367  1.00 32.88           N
ATOM    474  H   GLN A  31      23.037  20.466  36.367  1.00 38.70           H
ATOM    475  HA  GLN A  31      25.214  20.918  37.693  1.00 31.78           H
ATOM    476  HB2 GLN A  31      24.673  21.263  34.945  1.00 36.12           H
ATOM    477  HB3 GLN A  31      26.121  21.537  35.530  1.00 36.12           H
ATOM    478  HG2 GLN A  31      26.458  19.399  35.983  1.00 34.76           H
ATOM    479  HG3 GLN A  31      24.922  19.048  35.785  1.00 34.76           H
ATOM    480 HE21 GLN A  31      27.281  20.538  33.769  1.00 39.45           H
ATOM    481 HE22 GLN A  31      27.047  19.712  32.549  1.00 39.45           H
ATOM    482  N   GLY A  32      23.743  23.600  36.883  1.00 30.76           N
ATOM    483  CA  GLY A  32      23.761  25.030  37.043  1.00 31.73           C
ATOM    484  C   GLY A  32      22.726  25.659  36.139  1.00 22.82           C
ATOM    485  O   GLY A  32      22.008  24.964  35.419  1.00 24.59           O
ATOM    486  H   GLY A  32      23.023  23.294  36.532  1.00 36.92           H
ATOM    487  HA2 GLY A  32      23.570  25.263  37.963  1.00 38.08           H
ATOM    488  HA3 GLY A  32      24.630  25.374  36.798  1.00 38.08           H
ATOM    489  N   PRO A  33      22.648  26.985  36.147  1.00 22.20           N
ATOM    490  CA  PRO A  33      21.694  27.669  35.277  1.00 23.76           C
ATOM    491  C   PRO A  33      22.067  27.475  33.812  1.00 20.22           C
ATOM    492  O   PRO A  33      23.244  27.555  33.440  1.00 15.83           O
ATOM    493  CB  PRO A  33      21.811  29.140  35.700  1.00 24.86           C
ATOM    494  CG  PRO A  33      22.465  29.080  37.085  1.00 22.17           C
ATOM    495  CD  PRO A  33      23.392  27.934  36.990  1.00 30.34           C
ATOM    496  HA  PRO A  33      20.800  27.347  35.454  1.00 28.52           H
ATOM    497  HB2 PRO A  33      22.372  29.623  35.076  1.00 29.83           H
ATOM    498  HB3 PRO A  33      20.926  29.535  35.747  1.00 29.83           H
ATOM    499  HG2 PRO A  33      22.936  29.904  37.270  1.00 26.60           H
ATOM    500  HG3 PRO A  33      21.781  28.908  37.747  1.00 26.60           H
ATOM    501  HD2 PRO A  33      24.218  28.196  36.550  1.00 36.41           H
ATOM    502  HD3 PRO A  33      23.551  27.555  37.868  1.00 36.41           H
ATOM    503  N   ILE A  34      21.044  27.208  32.995  1.00 17.85           N
ATOM    504  CA  ILE A  34      21.190  27.087  31.549  1.00 18.87           C
ATOM    505  C   ILE A  34      20.432  28.216  30.877  1.00 18.34           C
ATOM    506  O   ILE A  34      19.475  28.791  31.419  1.00 20.63           O
ATOM    507  CB  ILE A  34      20.704  25.726  31.003  1.00 14.33           C
ATOM    508  CG1 ILE A  34      19.175  25.587  31.138  1.00 19.24           C
ATOM    509  CG2 ILE A  34      21.450  24.603  31.663  1.00 21.64           C
ATOM    510  CD1 ILE A  34      18.582  24.685  30.145  1.00 17.95           C
ATOM    511  H   ILE A  34      20.238  27.092  33.261  1.00 21.42           H
ATOM    512  HA  ILE A  34      22.127  27.161  31.310  1.00 22.64           H
ATOM    513  HB  ILE A  34      20.916  25.693  30.061  1.00 17.20           H
ATOM    514 HG12 ILE A  34      18.953  25.247  32.020  1.00 23.08           H
ATOM    515 HG13 ILE A  34      18.748  26.443  31.007  1.00 23.08           H
ATOM    516 HG21 ILE A  34      21.160  23.765  31.261  1.00 25.97           H
ATOM    517 HG22 ILE A  34      22.402  24.728  31.526  1.00 25.97           H
ATOM    518 HG23 ILE A  34      21.249  24.598  32.616  1.00 25.97           H
ATOM    519 HD11 ILE A  34      17.614  24.762  30.179  1.00 21.54           H
ATOM    520 HD12 ILE A  34      18.911  24.941  29.271  1.00 21.54           H
ATOM    521 HD13 ILE A  34      18.846  23.775  30.351  1.00 21.54           H
ATOM    522  N   ALA A  35      20.862  28.512  29.664  1.00 18.27           N
ATOM    523  CA  ALA A  35      20.068  29.274  28.726  1.00 18.11           C
ATOM    524  C   ALA A  35      19.139  28.330  27.962  1.00 16.20           C
ATOM    525  O   ALA A  35      19.555  27.236  27.547  1.00 13.26           O
ATOM    526  CB  ALA A  35      20.979  30.046  27.773  1.00 19.05           C
ATOM    527  H   ALA A  35      21.625  28.271  29.355  1.00 21.92           H
ATOM    528  HA  ALA A  35      19.539  29.921  29.222  1.00 21.73           H
ATOM    529  HB1 ALA A  35      20.433  30.631  27.220  1.00 22.86           H
ATOM    530  HB2 ALA A  35      21.605  30.575  28.291  1.00 22.86           H
ATOM    531  HB3 ALA A  35      21.457  29.414  27.214  1.00 22.86           H
ATOM    532  N   LEU A  36      17.867  28.737  27.823  1.00 16.28           N
ATOM    533  CA  LEU A  36      16.839  28.023  27.066  1.00 13.79           C
ATOM    534  C   LEU A  36      16.100  29.011  26.165  1.00 15.26           C
ATOM    535  O   LEU A  36      16.218  30.229  26.357  1.00 16.28           O
ATOM    536  CB  LEU A  36      15.812  27.314  27.981  1.00 15.99           C
ATOM    537  CG  LEU A  36      14.871  28.201  28.787  1.00 15.23           C
ATOM    538  CD1 LEU A  36      13.503  27.538  28.965  1.00 15.26           C
ATOM    539  CD2 LEU A  36      15.529  28.529  30.141  1.00 21.93           C
ATOM    540  H   LEU A  36      17.564  29.457  28.182  1.00 19.54           H
ATOM    541  HA  LEU A  36      17.261  27.358  26.499  1.00 16.54           H
ATOM    542  HB2 LEU A  36      15.254  26.739  27.429  1.00 19.19           H
ATOM    543  HB3 LEU A  36      16.294  26.766  28.615  1.00 19.19           H
ATOM    544  HG  LEU A  36      14.733  29.037  28.320  1.00 18.27           H
ATOM    545 HD11 LEU A  36      12.902  28.144  29.429  1.00 18.32           H
ATOM    546 HD12 LEU A  36      13.147  27.322  28.090  1.00 18.32           H
ATOM    547 HD13 LEU A  36      13.615  26.724  29.483  1.00 18.32           H
ATOM    548 HD21 LEU A  36      14.927  29.091  30.657  1.00 26.32           H
ATOM    549 HD22 LEU A  36      15.704  27.704  30.618  1.00 26.32           H
ATOM    550 HD23 LEU A  36      16.363  29.002  29.981  1.00 26.32           H
ATOM    551  N   TYR A  37      15.365  28.508  25.145  1.00 16.09           N
ATOM    552  CA  TYR A  37      14.643  29.488  24.338  1.00 14.77           C
ATOM    553  C   TYR A  37      13.332  28.795  24.021  1.00 13.79           C
ATOM    554  O   TYR A  37      13.043  27.613  24.056  1.00 14.06           O
ATOM    555  CB  TYR A  37      15.410  29.979  23.078  1.00 16.03           C
ATOM    556  CG  TYR A  37      15.126  29.267  21.783  1.00 12.24           C
ATOM    557  CD1 TYR A  37      14.331  29.884  20.803  1.00 17.45           C
ATOM    558  CD2 TYR A  37      15.737  28.039  21.484  1.00 15.71           C
ATOM    559  CE1 TYR A  37      14.103  29.291  19.555  1.00 16.04           C
ATOM    560  CE2 TYR A  37      15.594  27.458  20.221  1.00 13.78           C
ATOM    561  CZ  TYR A  37      14.783  28.088  19.267  1.00 15.71           C
ATOM    562  OH  TYR A  37      14.775  27.485  18.048  1.00 15.01           O
ATOM    563  H   TYR A  37      15.375  27.514  24.857  1.00 19.31           H
ATOM    564  HA  TYR A  37      14.457  30.434  24.961  1.00 17.73           H
ATOM    565  HB2 TYR A  37      15.174  31.064  22.966  1.00 19.24           H
ATOM    566  HB3 TYR A  37      16.498  29.933  23.288  1.00 19.24           H
ATOM    567  HD1 TYR A  37      13.827  30.826  21.037  1.00 20.93           H
ATOM    568  HD2 TYR A  37      16.328  27.531  22.242  1.00 18.85           H
ATOM    569  HE1 TYR A  37      13.444  29.745  18.817  1.00 19.25           H
ATOM    570  HE2 TYR A  37      16.125  26.553  19.942  1.00 16.54           H
ATOM    571  HH  TYR A  37      14.170  27.965  17.372  1.00 18.01           H
ATOM    572  N   CYS A  38      12.439  29.766  23.649  1.00 14.76           N
ATOM    573  CA  CYS A  38      11.204  29.524  22.897  1.00 17.49           C
ATOM    574  C   CYS A  38      11.018  30.597  21.808  1.00 17.50           C
ATOM    575  O   CYS A  38      11.339  31.769  22.042  1.00 15.37           O
ATOM    576  CB  CYS A  38       9.988  29.518  23.846  1.00 15.23           C
ATOM    577  SG  CYS A  38       8.399  29.065  23.118  1.00 17.03           S
ATOM    578  H   CYS A  38      12.544  30.597  23.822  1.00 17.71           H
ATOM    579  HA  CYS A  38      11.253  28.645  22.476  1.00 20.98           H
ATOM    580  HB2 CYS A  38      10.163  28.883  24.565  1.00 18.28           H
ATOM    581  HB3 CYS A  38       9.891  30.410  24.212  1.00 18.28           H
ATOM    582  HG  CYS A  38       7.743  30.068  23.121  1.00 20.44           H
ATOM    583  N   GLY A  39      10.449  30.218  20.634  1.00 16.97           N
ATOM    584  CA  GLY A  39      10.216  31.245  19.610  1.00 17.60           C
ATOM    585  C   GLY A  39       8.718  31.505  19.495  1.00 16.92           C
ATOM    586  O   GLY A  39       7.882  30.651  19.758  1.00 13.61           O
ATOM    587  H   GLY A  39      10.061  29.266  20.460  1.00 20.37           H
ATOM    588  HA2 GLY A  39      10.777  32.191  19.844  1.00 21.12           H
ATOM    589  HA3 GLY A  39      10.596  30.872  18.616  1.00 21.12           H
ATOM    590  N   PHE A  40       8.410  32.740  18.984  1.00 15.09           N
ATOM    591  CA  PHE A  40       7.013  33.171  18.753  1.00 13.92           C
ATOM    592  C   PHE A  40       7.061  33.855  17.368  1.00 16.80           C
ATOM    593  O   PHE A  40       7.871  34.772  17.122  1.00 15.39           O
ATOM    594  CB  PHE A  40       6.585  34.213  19.815  1.00 16.31           C
ATOM    595  CG  PHE A  40       6.783  33.642  21.198  1.00 15.21           C
ATOM    596  CD1 PHE A  40       5.757  32.927  21.817  1.00 16.31           C
ATOM    597  CD2 PHE A  40       8.007  33.816  21.875  1.00 17.58           C
ATOM    598  CE1 PHE A  40       5.953  32.385  23.099  1.00 16.57           C
ATOM    599  CE2 PHE A  40       8.194  33.298  23.158  1.00 19.67           C
ATOM    600  CZ  PHE A  40       7.161  32.580  23.772  1.00 19.74           C
ATOM    601  H   PHE A  40       9.109  33.478  18.827  1.00 18.10           H
ATOM    602  HA  PHE A  40       6.318  32.275  18.793  1.00 16.71           H
ATOM    603  HB2 PHE A  40       7.172  35.145  19.684  1.00 19.57           H
ATOM    604  HB3 PHE A  40       5.521  34.486  19.644  1.00 19.57           H
ATOM    605  HD1 PHE A  40       4.825  32.728  21.278  1.00 19.57           H
ATOM    606  HD2 PHE A  40       8.831  34.335  21.378  1.00 21.10           H
ATOM    607  HE1 PHE A  40       5.163  31.778  23.543  1.00 19.88           H
ATOM    608  HE2 PHE A  40       9.146  33.423  23.662  1.00 23.60           H
ATOM    609  HZ  PHE A  40       7.313  32.159  24.762  1.00 23.69           H
ATOM    610  N   ASP A  41       6.172  33.391  16.442  1.00 15.48           N
ATOM    611  CA  ASP A  41       6.145  34.038  15.124  1.00 18.05           C
ATOM    612  C   ASP A  41       5.082  35.141  15.137  1.00 18.52           C
ATOM    613  O   ASP A  41       3.997  35.132  15.669  1.00 18.84           O
ATOM    614  CB  ASP A  41       5.795  33.126  13.935  1.00 18.98           C
ATOM    615  CG  ASP A  41       6.993  32.388  13.399  1.00 19.25           C
ATOM    616  OD1 ASP A  41       6.782  31.465  12.541  1.00 17.85           O
ATOM    617  OD2 ASP A  41       8.150  32.758  13.753  1.00 14.88           O1-
ATOM    618  H   ASP A  41       5.444  32.655  16.637  1.00 18.58           H
ATOM    619  HA  ASP A  41       7.193  34.441  14.956  1.00 21.66           H
ATOM    620  HB2 ASP A  41       5.024  32.331  14.248  1.00 22.78           H
ATOM    621  HB3 ASP A  41       5.296  33.666  13.113  1.00 22.78           H
ATOM    622  N   PRO A  42       5.457  36.224  14.331  1.00 12.73           N
ATOM    623  CA  PRO A  42       4.607  37.394  14.028  1.00 19.43           C
ATOM    624  C   PRO A  42       3.607  37.094  12.927  1.00 17.28           C
ATOM    625  O   PRO A  42       3.689  37.561  11.773  1.00 19.30           O
ATOM    626  CB  PRO A  42       5.643  38.449  13.623  1.00 20.82           C
ATOM    627  CG  PRO A  42       6.692  37.623  12.843  1.00 22.35           C
ATOM    628  CD  PRO A  42       6.784  36.359  13.672  1.00 20.74           C
ATOM    629  HA  PRO A  42       4.129  37.694  14.814  1.00 23.31           H
ATOM    630  HB2 PRO A  42       5.230  39.119  13.054  1.00 24.98           H
ATOM    631  HB3 PRO A  42       6.035  38.847  14.418  1.00 24.98           H
ATOM    632  HG2 PRO A  42       6.367  37.434  11.946  1.00 26.82           H
ATOM    633  HG3 PRO A  42       7.537  38.094  12.809  1.00 26.82           H
ATOM    634  HD2 PRO A  42       6.966  35.596  13.099  1.00 24.89           H
ATOM    635  HD3 PRO A  42       7.477  36.469  14.341  1.00 24.89           H
ATOM    636  N   THR A  43       2.637  36.266  13.288  1.00 18.48           N
ATOM    637  CA  THR A  43       1.498  35.989  12.429  1.00 22.96           C
ATOM    638  C   THR A  43       0.413  37.047  12.544  1.00 23.71           C
ATOM    639  O   THR A  43      -0.518  37.052  11.736  1.00 21.02           O
ATOM    640  CB  THR A  43       0.933  34.611  12.760  1.00 24.95           C
ATOM    641  OG1 THR A  43       0.587  34.571  14.140  1.00 34.31           O
ATOM    642  CG2 THR A  43       1.957  33.556  12.514  1.00 30.22           C
ATOM    643  H   THR A  43       2.613  35.854  14.044  1.00 22.18           H
ATOM    644  HA  THR A  43       1.801  35.977  11.507  1.00 27.55           H
ATOM    645  HB  THR A  43       0.152  34.423  12.219  1.00 29.94           H
ATOM    646  HG1 THR A  43       0.240  33.826  14.325  1.00 41.17           H
ATOM    647 HG21 THR A  43       1.572  32.688  12.712  1.00 36.26           H
ATOM    648 HG22 THR A  43       2.243  33.571  11.585  1.00 36.26           H
ATOM    649 HG23 THR A  43       2.721  33.699  13.090  1.00 36.26           H
ATOM    650  N   ALA A  44       0.541  37.956  13.497  1.00 23.05           N
ATOM    651  CA  ALA A  44      -0.329  39.109  13.654  1.00 21.20           C
ATOM    652  C   ALA A  44       0.483  40.126  14.434  1.00 22.21           C
ATOM    653  O   ALA A  44       1.644  39.877  14.790  1.00 19.14           O
ATOM    654  CB  ALA A  44      -1.629  38.749  14.387  1.00 25.61           C
ATOM    655  H   ALA A  44       1.164  37.931  14.089  1.00 27.66           H
ATOM    656  HA  ALA A  44      -0.542  39.483  12.787  1.00 25.44           H
ATOM    657  HB1 ALA A  44      -2.190  39.536  14.450  1.00 30.73           H
ATOM    658  HB2 ALA A  44      -2.093  38.052  13.901  1.00 30.73           H
ATOM    659  HB3 ALA A  44      -1.412  38.435  15.283  1.00 30.73           H
ATOM    660  N   ASP A  45      -0.135  41.252  14.751  1.00 17.34           N
ATOM    661  CA  ASP A  45       0.601  42.297  15.461  1.00 22.45           C
ATOM    662  C   ASP A  45       0.558  42.113  16.973  1.00 19.84           C
ATOM    663  O   ASP A  45       0.917  43.032  17.702  1.00 18.27           O
ATOM    664  CB  ASP A  45       0.064  43.679  15.115  1.00 18.50           C
ATOM    665  CG  ASP A  45      -1.378  43.886  15.566  1.00 22.90           C
ATOM    666  OD1 ASP A  45      -2.051  42.907  15.929  1.00 22.67           O
ATOM    667  OD2 ASP A  45      -1.834  45.035  15.519  1.00 28.22           O1-
ATOM    668  H   ASP A  45      -0.964  41.424  14.590  1.00 20.81           H
ATOM    669  HA  ASP A  45       1.530  42.264  15.182  1.00 26.93           H
ATOM    670  HB2 ASP A  45       0.612  44.345  15.553  1.00 22.19           H
ATOM    671  HB3 ASP A  45       0.097  43.791  14.152  1.00 22.19           H
ATOM    672  N   SER A  46       0.150  40.944  17.450  1.00 20.13           N
ATOM    673  CA  SER A  46       0.109  40.655  18.878  1.00 18.04           C
ATOM    674  C   SER A  46       0.155  39.148  19.051  1.00 14.88           C
ATOM    675  O   SER A  46      -0.246  38.402  18.156  1.00 18.33           O
ATOM    676  CB  SER A  46      -1.173  41.253  19.502  1.00 19.79           C
ATOM    677  OG  SER A  46      -1.407  40.801  20.837  1.00 20.66           O
ATOM    678  H   SER A  46      -0.112  40.285  16.962  1.00 24.16           H
ATOM    679  HA  SER A  46       0.892  41.032  19.308  1.00 21.65           H
ATOM    680  HB2 SER A  46      -1.091  42.223  19.512  1.00 23.75           H
ATOM    681  HB3 SER A  46      -1.928  40.993  18.951  1.00 23.75           H
ATOM    682  HG  SER A  46      -1.593  39.977  20.830  1.00 24.79           H
ATOM    683  N   LEU A  47       0.605  38.697  20.227  1.00 19.20           N
ATOM    684  CA  LEU A  47       0.388  37.307  20.565  1.00 16.44           C
ATOM    685  C   LEU A  47      -1.010  37.155  21.165  1.00 24.11           C
ATOM    686  O   LEU A  47      -1.701  38.144  21.452  1.00 19.55           O
ATOM    687  CB  LEU A  47       1.477  36.815  21.514  1.00 16.97           C
ATOM    688  CG  LEU A  47       2.896  36.996  20.966  1.00 20.81           C
ATOM    689  CD1 LEU A  47       3.869  36.561  22.038  1.00 18.47           C
ATOM    690  CD2 LEU A  47       3.064  36.243  19.662  1.00 16.45           C
ATOM    691  H   LEU A  47       1.026  39.157  20.818  1.00 23.05           H
ATOM    692  HA  LEU A  47       0.419  36.770  19.762  1.00 19.72           H
ATOM    693  HB2 LEU A  47       1.422  37.319  22.336  1.00 20.37           H
ATOM    694  HB3 LEU A  47       1.341  35.873  21.696  1.00 20.37           H
ATOM    695  HG  LEU A  47       3.050  37.936  20.780  1.00 24.98           H
ATOM    696 HD11 LEU A  47       4.774  36.728  21.723  1.00 22.16           H
ATOM    697 HD12 LEU A  47       3.702  37.077  22.843  1.00 22.16           H
ATOM    698 HD13 LEU A  47       3.749  35.617  22.224  1.00 22.16           H
ATOM    699 HD21 LEU A  47       3.973  36.360  19.343  1.00 19.74           H
ATOM    700 HD22 LEU A  47       2.885  35.305  19.827  1.00 19.74           H
ATOM    701 HD23 LEU A  47       2.448  36.594  19.000  1.00 19.74           H
ATOM    702  N   HIS A  48      -1.446  35.899  21.310  1.00 19.68           N
ATOM    703  CA  HIS A  48      -2.725  35.601  21.952  1.00 23.69           C
ATOM    704  C   HIS A  48      -2.625  34.443  22.954  1.00 21.11           C
ATOM    705  O   HIS A  48      -1.530  33.991  23.318  1.00 15.73           O
ATOM    706  CB  HIS A  48      -3.806  35.311  20.900  1.00 22.77           C
ATOM    707  CG  HIS A  48      -3.458  34.220  19.935  1.00 22.37           C
ATOM    708  ND1 HIS A  48      -3.423  32.891  20.287  1.00 25.28           N
ATOM    709  CD2 HIS A  48      -3.115  34.269  18.625  1.00 28.15           C
ATOM    710  CE1 HIS A  48      -3.069  32.165  19.244  1.00 28.24           C
ATOM    711  NE2 HIS A  48      -2.884  32.976  18.216  1.00 27.56           N
ATOM    712  H   HIS A  48      -1.023  35.205  21.036  1.00 23.61           H
ATOM    713  HA  HIS A  48      -3.018  36.389  22.441  1.00 28.42           H
ATOM    714  HB2 HIS A  48      -3.953  36.119  20.383  1.00 27.32           H
ATOM    715  HB3 HIS A  48      -4.628  35.057  21.344  1.00 27.32           H
ATOM    716  HD2 HIS A  48      -3.050  35.034  18.103  1.00 33.78           H
ATOM    717  HE1 HIS A  48      -2.979  31.240  19.231  1.00 33.88           H
ATOM    718  HE2 HIS A  48      -2.651  32.738  17.424  1.00 33.07           H
ATOM    719  N   LEU A  49      -3.781  33.974  23.442  1.00 19.95           N
ATOM    720  CA  LEU A  49      -3.754  33.017  24.533  1.00 18.16           C
ATOM    721  C   LEU A  49      -3.092  31.714  24.137  1.00 17.68           C
ATOM    722  O   LEU A  49      -2.560  31.024  25.002  1.00 22.37           O
ATOM    723  CB  LEU A  49      -5.169  32.747  25.059  1.00 24.50           C
ATOM    724  CG  LEU A  49      -5.706  33.809  26.013  1.00 22.84           C
ATOM    725  CD1 LEU A  49      -7.073  33.383  26.552  1.00 28.77           C
ATOM    726  CD2 LEU A  49      -4.753  34.055  27.163  1.00 20.32           C
ATOM    727  H   LEU A  49      -4.566  34.193  23.168  1.00 23.94           H
ATOM    728  HA  LEU A  49      -3.211  33.389  25.241  1.00 21.79           H
ATOM    729  HB2 LEU A  49      -5.781  32.690  24.305  1.00 29.40           H
ATOM    730  HB3 LEU A  49      -5.170  31.901  25.539  1.00 29.40           H
ATOM    731  HG  LEU A  49      -5.822  34.639  25.529  1.00 27.40           H
ATOM    732 HD11 LEU A  49      -7.414  34.075  27.142  1.00 34.53           H
ATOM    733 HD12 LEU A  49      -7.674  33.252  25.801  1.00 34.53           H
ATOM    734 HD13 LEU A  49      -6.973  32.553  27.041  1.00 34.53           H
ATOM    735 HD21 LEU A  49      -5.190  34.626  27.812  1.00 24.39           H
ATOM    736 HD22 LEU A  49      -4.532  33.201  27.568  1.00 24.39           H
ATOM    737 HD23 LEU A  49      -3.947  34.487  26.843  1.00 24.39           H
ATOM    738  N   GLY A  50      -3.106  31.364  22.849  1.00 17.71           N
ATOM    739  CA  GLY A  50      -2.357  30.206  22.375  1.00 21.04           C
ATOM    740  C   GLY A  50      -0.862  30.267  22.625  1.00 22.82           C
ATOM    741  O   GLY A  50      -0.226  29.214  22.709  1.00 24.75           O
ATOM    742  H   GLY A  50      -3.565  31.765  22.245  1.00 21.25           H
ATOM    743  HA2 GLY A  50      -2.697  29.407  22.806  1.00 25.25           H
ATOM    744  HA3 GLY A  50      -2.500  30.111  21.423  1.00 25.25           H
ATOM    745  N   HIS A  51      -0.290  31.473  22.777  1.00 18.68           N
ATOM    746  CA  HIS A  51       1.132  31.651  23.061  1.00 17.04           C
ATOM    747  C   HIS A  51       1.453  31.735  24.549  1.00 19.24           C
ATOM    748  O   HIS A  51       2.632  31.625  24.918  1.00 18.85           O
ATOM    749  CB  HIS A  51       1.659  32.931  22.377  1.00 15.29           C
ATOM    750  CG  HIS A  51       1.414  32.973  20.906  1.00 21.39           C
ATOM    751  ND1 HIS A  51       0.339  33.638  20.348  1.00 17.68           N
ATOM    752  CD2 HIS A  51       2.117  32.444  19.870  1.00 22.66           C
ATOM    753  CE1 HIS A  51       0.388  33.510  19.031  1.00 31.54           C
ATOM    754  NE2 HIS A  51       1.454  32.788  18.719  1.00 26.22           N
ATOM    755  H   HIS A  51      -0.720  32.215  22.727  1.00 22.42           H
ATOM    756  HA  HIS A  51       1.622  30.892  22.707  1.00 20.45           H
ATOM    757  HB2 HIS A  51       2.615  33.003  22.515  1.00 18.35           H
ATOM    758  HB3 HIS A  51       1.224  33.705  22.768  1.00 18.35           H
ATOM    759  HD2 HIS A  51       2.899  31.941  19.933  1.00 27.20           H
ATOM    760  HE1 HIS A  51      -0.224  33.865  18.428  1.00 37.85           H
ATOM    761  HE2 HIS A  51       1.696  32.576  17.924  1.00 31.47           H
ATOM    762  N   LEU A  52       0.436  31.841  25.413  1.00 19.91           N
ATOM    763  CA  LEU A  52       0.689  32.238  26.789  1.00 20.18           C
ATOM    764  C   LEU A  52       1.341  31.125  27.610  1.00 16.68           C
ATOM    765  O   LEU A  52       2.245  31.405  28.401  1.00 16.64           O
ATOM    766  CB  LEU A  52      -0.610  32.709  27.447  1.00 22.02           C
ATOM    767  CG  LEU A  52      -0.433  33.256  28.857  1.00 18.44           C
ATOM    768  CD1 LEU A  52       0.527  34.436  28.882  1.00 18.20           C
ATOM    769  CD2 LEU A  52      -1.799  33.676  29.452  1.00 18.86           C
ATOM    770  H   LEU A  52      -0.392  31.683  25.230  1.00 23.89           H
ATOM    771  HA  LEU A  52       1.301  32.985  26.766  1.00 24.22           H
ATOM    772  HB2 LEU A  52      -0.989  33.423  26.911  1.00 26.43           H
ATOM    773  HB3 LEU A  52      -1.230  31.966  27.497  1.00 26.43           H
ATOM    774  HG  LEU A  52      -0.064  32.558  29.417  1.00 22.12           H
ATOM    775 HD11 LEU A  52       0.579  34.767  29.791  1.00 21.84           H
ATOM    776 HD12 LEU A  52       1.406  34.154  28.584  1.00 21.84           H
ATOM    777 HD13 LEU A  52       0.181  35.132  28.299  1.00 21.84           H
ATOM    778 HD21 LEU A  52      -1.674  33.945  30.375  1.00 22.64           H
ATOM    779 HD22 LEU A  52      -2.157  34.418  28.940  1.00 22.64           H
ATOM    780 HD23 LEU A  52      -2.405  32.918  29.401  1.00 22.64           H
ATOM    781  N   VAL A  53       0.905  29.860  27.461  1.00 16.55           N
ATOM    782  CA  VAL A  53       1.467  28.797  28.311  1.00 18.07           C
ATOM    783  C   VAL A  53       2.993  28.659  28.066  1.00 17.98           C
ATOM    784  O   VAL A  53       3.712  28.596  29.079  1.00 16.35           O
ATOM    785  CB  VAL A  53       0.717  27.482  28.098  1.00 20.25           C
ATOM    786  CG1 VAL A  53       1.513  26.312  28.671  1.00 21.53           C
ATOM    787  CG2 VAL A  53      -0.641  27.520  28.795  1.00 22.49           C
ATOM    788  H   VAL A  53       0.298  29.601  26.915  1.00 19.86           H
ATOM    789  HA  VAL A  53       1.357  29.058  29.232  1.00 21.68           H
ATOM    790  HB  VAL A  53       0.568  27.316  27.154  1.00 24.30           H
ATOM    791 HG11 VAL A  53       0.988  25.502  28.572  1.00 25.83           H
ATOM    792 HG12 VAL A  53       2.352  26.213  28.197  1.00 25.83           H
ATOM    793 HG13 VAL A  53       1.686  26.470  29.615  1.00 25.83           H
ATOM    794 HG21 VAL A  53      -1.082  26.666  28.688  1.00 26.99           H
ATOM    795 HG22 VAL A  53      -0.498  27.695  29.737  1.00 26.99           H
ATOM    796 HG23 VAL A  53      -1.177  28.224  28.405  1.00 26.99           H
ATOM    797  N   PRO A  54       3.477  28.584  26.847  1.00 18.07           N
ATOM    798  CA  PRO A  54       4.947  28.524  26.667  1.00 20.31           C
ATOM    799  C   PRO A  54       5.663  29.763  27.174  1.00 16.66           C
ATOM    800  O   PRO A  54       6.756  29.670  27.755  1.00 18.05           O
ATOM    801  CB  PRO A  54       5.101  28.352  25.145  1.00 19.23           C
ATOM    802  CG  PRO A  54       3.836  27.731  24.713  1.00 25.13           C
ATOM    803  CD  PRO A  54       2.759  28.313  25.594  1.00 17.32           C
ATOM    804  HA  PRO A  54       5.307  27.746  27.111  1.00 24.37           H
ATOM    805  HB2 PRO A  54       5.219  29.215  24.721  1.00 23.08           H
ATOM    806  HB3 PRO A  54       5.845  27.760  24.955  1.00 23.08           H
ATOM    807  HG2 PRO A  54       3.664  27.944  23.785  1.00 30.16           H
ATOM    808  HG3 PRO A  54       3.891  26.769  24.841  1.00 30.16           H
ATOM    809  HD2 PRO A  54       2.424  29.137  25.209  1.00 20.78           H
ATOM    810  HD3 PRO A  54       2.048  27.671  25.724  1.00 20.78           H
ATOM    811  N   LEU A  55       5.076  30.931  26.944  1.00 15.81           N
ATOM    812  CA  LEU A  55       5.668  32.178  27.421  1.00 17.20           C
ATOM    813  C   LEU A  55       5.821  32.173  28.946  1.00 18.69           C
ATOM    814  O   LEU A  55       6.870  32.550  29.486  1.00 17.79           O
ATOM    815  CB  LEU A  55       4.782  33.346  26.972  1.00 16.49           C
ATOM    816  CG  LEU A  55       5.339  34.735  26.632  1.00 33.64           C
ATOM    817  CD1 LEU A  55       4.325  35.803  26.921  1.00 22.71           C
ATOM    818  CD2 LEU A  55       6.616  35.053  27.300  1.00 24.08           C
ATOM    819  H   LEU A  55       4.342  31.021  26.508  1.00 18.98           H
ATOM    820  HA  LEU A  55       6.547  32.271  27.020  1.00 20.64           H
ATOM    821  HB2 LEU A  55       4.323  33.042  26.176  1.00 19.79           H
ATOM    822  HB3 LEU A  55       4.123  33.494  27.662  1.00 19.79           H
ATOM    823  HG  LEU A  55       5.511  34.769  25.675  1.00 40.36           H
ATOM    824 HD11 LEU A  55       4.694  36.658  26.659  1.00 27.25           H
ATOM    825 HD12 LEU A  55       3.519  35.625  26.412  1.00 27.25           H
ATOM    826 HD13 LEU A  55       4.143  35.791  27.865  1.00 27.25           H
ATOM    827 HD21 LEU A  55       6.914  35.926  27.008  1.00 28.90           H
ATOM    828 HD22 LEU A  55       6.437  35.055  28.248  1.00 28.90           H
ATOM    829 HD23 LEU A  55       7.280  34.385  27.080  1.00 28.90           H
ATOM    830  N   LEU A  56       4.769  31.776  29.662  1.00 14.87           N
ATOM    831  CA  LEU A  56       4.863  31.680  31.111  1.00 19.00           C
ATOM    832  C   LEU A  56       5.813  30.568  31.528  1.00 18.90           C
ATOM    833  O   LEU A  56       6.452  30.671  32.574  1.00 18.61           O
ATOM    834  CB  LEU A  56       3.469  31.468  31.715  1.00 16.58           C
ATOM    835  CG  LEU A  56       2.406  32.539  31.509  1.00 18.86           C
ATOM    836  CD1 LEU A  56       1.125  32.132  32.220  1.00 19.57           C
ATOM    837  CD2 LEU A  56       2.829  33.942  32.027  1.00 19.39           C
ATOM    838  H   LEU A  56       4.004  31.548  29.336  1.00 17.85           H
ATOM    839  HA  LEU A  56       5.219  32.509  31.470  1.00 22.80           H
ATOM    840  HB2 LEU A  56       3.106  30.648  31.349  1.00 19.90           H
ATOM    841  HB3 LEU A  56       3.574  31.367  32.674  1.00 19.90           H
ATOM    842  HG  LEU A  56       2.210  32.607  30.564  1.00 22.64           H
ATOM    843 HD11 LEU A  56       0.457  32.817  32.067  1.00 23.48           H
ATOM    844 HD12 LEU A  56       0.815  31.280  31.875  1.00 23.48           H
ATOM    845 HD13 LEU A  56       1.316  32.055  33.171  1.00 23.48           H
ATOM    846 HD21 LEU A  56       2.129  34.580  31.811  1.00 23.27           H
ATOM    847 HD22 LEU A  56       2.949  33.900  32.991  1.00 23.27           H
ATOM    848 HD23 LEU A  56       3.660  34.213  31.604  1.00 23.27           H
ATOM    849  N   CYS A  57       5.947  29.515  30.719  1.00 18.70           N
ATOM    850  CA  CYS A  57       6.928  28.489  31.052  1.00 17.44           C
ATOM    851  C   CYS A  57       8.357  29.016  31.002  1.00 16.47           C
ATOM    852  O   CYS A  57       9.214  28.541  31.761  1.00 20.14           O
ATOM    853  CB  CYS A  57       6.816  27.287  30.116  1.00 25.55           C
ATOM    854  SG  CYS A  57       5.850  26.015  30.767  1.00 35.13           S
ATOM    855  H   CYS A  57       5.491  29.372  30.002  1.00 22.43           H
ATOM    856  HA  CYS A  57       6.761  28.183  31.958  1.00 20.93           H
ATOM    857  HB2 CYS A  57       6.417  27.558  29.274  1.00 30.66           H
ATOM    858  HB3 CYS A  57       7.699  26.918  29.968  1.00 30.66           H
ATOM    859  HG  CYS A  57       4.724  26.412  30.824  1.00 42.16           H
ATOM    860  N   LEU A  58       8.647  29.946  30.091  1.00 18.41           N
ATOM    861  CA  LEU A  58       9.945  30.607  30.120  1.00 16.01           C
ATOM    862  C   LEU A  58      10.171  31.273  31.463  1.00 16.78           C
ATOM    863  O   LEU A  58      11.262  31.191  32.037  1.00 19.58           O
ATOM    864  CB  LEU A  58      10.050  31.655  29.015  1.00 17.57           C
ATOM    865  CG  LEU A  58      10.321  31.225  27.601  1.00 16.46           C
ATOM    866  CD1 LEU A  58      10.352  32.473  26.699  1.00 15.92           C
ATOM    867  CD2 LEU A  58      11.612  30.384  27.443  1.00 21.93           C
ATOM    868  H   LEU A  58       8.125  30.202  29.458  1.00 22.09           H
ATOM    869  HA  LEU A  58      10.637  29.943  29.993  1.00 19.21           H
ATOM    870  HB2 LEU A  58       9.209  32.139  28.997  1.00 21.09           H
ATOM    871  HB3 LEU A  58      10.761  32.276  29.255  1.00 21.09           H
ATOM    872  HG  LEU A  58       9.576  30.671  27.329  1.00 19.75           H
ATOM    873 HD11 LEU A  58      10.473  32.189  25.777  1.00 19.10           H
ATOM    874 HD12 LEU A  58       9.510  32.949  26.787  1.00 19.10           H
ATOM    875 HD13 LEU A  58      11.089  33.043  26.969  1.00 19.10           H
ATOM    876 HD21 LEU A  58      11.700  30.114  26.514  1.00 26.32           H
ATOM    877 HD22 LEU A  58      12.377  30.920  27.713  1.00 26.32           H
ATOM    878 HD23 LEU A  58      11.553  29.593  28.005  1.00 26.32           H
ATOM    879  N   LYS A  59       9.146  31.941  31.983  1.00 18.56           N
ATOM    880  CA  LYS A  59       9.269  32.565  33.294  1.00 23.04           C
ATOM    881  C   LYS A  59       9.414  31.520  34.407  1.00 18.07           C
ATOM    882  O   LYS A  59      10.138  31.749  35.382  1.00 21.41           O
ATOM    883  CB  LYS A  59       8.066  33.478  33.526  1.00 21.64           C
ATOM    884  CG  LYS A  59       8.128  34.283  34.811  1.00 22.69           C
ATOM    885  CD  LYS A  59       6.979  35.316  34.910  1.00 42.65           C
ATOM    886  CE  LYS A  59       7.184  36.232  36.131  1.00 49.13           C
ATOM    887  NZ  LYS A  59       6.067  37.177  36.362  1.00 47.39           N1+
ATOM    888  H   LYS A  59       8.383  32.044  31.604  1.00 22.28           H
ATOM    889  HA  LYS A  59      10.069  33.118  33.305  1.00 27.64           H
ATOM    890  HB2 LYS A  59       8.020  34.103  32.785  1.00 25.97           H
ATOM    891  HB3 LYS A  59       7.265  32.928  33.552  1.00 25.97           H
ATOM    892  HG2 LYS A  59       8.064  33.683  35.566  1.00 27.22           H
ATOM    893  HG3 LYS A  59       8.970  34.767  34.835  1.00 27.22           H
ATOM    894  HD2 LYS A  59       6.952  35.870  34.116  1.00 51.17           H
ATOM    895  HD3 LYS A  59       6.134  34.851  35.019  1.00 51.17           H
ATOM    896  HE2 LYS A  59       7.262  35.678  36.927  1.00 58.95           H
ATOM    897  HE3 LYS A  59       7.995  36.750  36.008  1.00 58.95           H
ATOM    898  HZ1 LYS A  59       6.234  37.678  37.077  1.00 56.86           H
ATOM    899  HZ2 LYS A  59       5.972  37.703  35.651  1.00 56.86           H
ATOM    900  HZ3 LYS A  59       5.312  36.726  36.494  1.00 56.86           H
ATOM    901  N   ARG A  60       8.718  30.378  34.302  1.00 20.96           N
ATOM    902  CA  ARG A  60       8.899  29.300  35.282  1.00 19.47           C
ATOM    903  C   ARG A  60      10.340  28.835  35.315  1.00 18.99           C
ATOM    904  O   ARG A  60      10.906  28.576  36.390  1.00 18.47           O
ATOM    905  CB  ARG A  60       7.975  28.115  34.958  1.00 20.37           C
ATOM    906  CG  ARG A  60       6.473  28.467  35.017  1.00 15.50           C
ATOM    907  CD  ARG A  60       5.549  27.264  34.805  1.00 13.94           C
ATOM    908  NE  ARG A  60       4.193  27.737  34.488  1.00 21.44           N
ATOM    909  CZ  ARG A  60       3.301  28.153  35.377  1.00 23.68           C
ATOM    910  NH1 ARG A  60       3.575  28.133  36.699  1.00 21.15           N
ATOM    911  NH2 ARG A  60       2.112  28.577  34.942  1.00 20.93           N1+
ATOM    912  H   ARG A  60       8.132  30.210  33.690  1.00 25.16           H
ATOM    913  HA  ARG A  60       8.676  29.633  36.170  1.00 23.36           H
ATOM    914  HB2 ARG A  60       8.176  27.817  34.059  1.00 24.44           H
ATOM    915  HB3 ARG A  60       8.142  27.396  35.585  1.00 24.44           H
ATOM    916  HG2 ARG A  60       6.278  28.844  35.890  1.00 18.60           H
ATOM    917  HG3 ARG A  60       6.279  29.119  34.326  1.00 18.60           H
ATOM    918  HD2 ARG A  60       5.864  26.753  34.045  1.00 16.73           H
ATOM    919  HD3 ARG A  60       5.528  26.706  35.598  1.00 16.73           H
ATOM    920  HE  ARG A  60       3.913  27.622  33.684  1.00 25.73           H
ATOM    921 HH11 ARG A  60       4.340  27.869  36.981  1.00 25.38           H
ATOM    922 HH12 ARG A  60       2.985  28.403  37.265  1.00 25.38           H
ATOM    923 HH21 ARG A  60       1.936  28.577  34.098  1.00 25.12           H
ATOM    924 HH22 ARG A  60       1.512  28.837  35.501  1.00 25.12           H
ATOM    925  N   PHE A  61      10.955  28.707  34.145  1.00 16.68           N
ATOM    926  CA  PHE A  61      12.364  28.343  34.107  1.00 20.54           C
ATOM    927  C   PHE A  61      13.212  29.458  34.697  1.00 14.16           C
ATOM    928  O   PHE A  61      14.162  29.189  35.444  1.00 18.98           O
ATOM    929  CB  PHE A  61      12.802  28.009  32.667  1.00 18.96           C
ATOM    930  CG  PHE A  61      12.633  26.573  32.306  1.00 15.96           C
ATOM    931  CD1 PHE A  61      13.656  25.658  32.491  1.00 15.56           C
ATOM    932  CD2 PHE A  61      11.437  26.133  31.804  1.00 17.52           C
ATOM    933  CE1 PHE A  61      13.467  24.333  32.186  1.00 16.29           C
ATOM    934  CE2 PHE A  61      11.239  24.827  31.506  1.00 18.96           C
ATOM    935  CZ  PHE A  61      12.253  23.912  31.685  1.00 16.67           C
ATOM    936  H   PHE A  61      10.586  28.838  33.380  1.00 20.01           H
ATOM    937  HA  PHE A  61      12.507  27.549  34.655  1.00 24.64           H
ATOM    938  HB2 PHE A  61      12.261  28.525  32.048  1.00 22.76           H
ATOM    939  HB3 PHE A  61      13.742  28.229  32.560  1.00 22.76           H
ATOM    940  HD1 PHE A  61      14.474  25.938  32.833  1.00 18.68           H
ATOM    941  HD2 PHE A  61      10.742  26.740  31.688  1.00 21.02           H
ATOM    942  HE1 PHE A  61      14.162  23.730  32.314  1.00 19.55           H
ATOM    943  HE2 PHE A  61      10.415  24.552  31.170  1.00 22.76           H
ATOM    944  HZ  PHE A  61      12.110  23.021  31.469  1.00 20.01           H
ATOM    945  N   GLN A  62      12.893  30.715  34.391  1.00 16.35           N
ATOM    946  CA  GLN A  62      13.679  31.805  34.968  1.00 18.98           C
ATOM    947  C   GLN A  62      13.564  31.836  36.493  1.00 21.20           C
ATOM    948  O   GLN A  62      14.542  32.143  37.188  1.00 18.03           O
ATOM    949  CB  GLN A  62      13.256  33.137  34.377  1.00 17.25           C
ATOM    950  CG  GLN A  62      14.167  34.235  34.730  1.00 15.73           C
ATOM    951  CD  GLN A  62      13.844  35.539  34.030  1.00 22.16           C
ATOM    952  OE1 GLN A  62      12.682  35.932  33.908  1.00 17.50           O
ATOM    953  NE2 GLN A  62      14.884  36.226  33.574  1.00 18.01           N
ATOM    954  H   GLN A  62      12.258  30.958  33.870  1.00 19.62           H
ATOM    955  HA  GLN A  62      14.611  31.675  34.748  1.00 22.77           H
ATOM    956  HB2 GLN A  62      13.252  33.061  33.409  1.00 20.70           H
ATOM    957  HB3 GLN A  62      12.370  33.367  34.691  1.00 20.70           H
ATOM    958  HG2 GLN A  62      14.120  34.380  35.687  1.00 18.88           H
ATOM    959  HG3 GLN A  62      15.066  33.977  34.477  1.00 18.88           H
ATOM    960 HE21 GLN A  62      15.682  35.925  33.700  1.00 21.61           H
ATOM    961 HE22 GLN A  62      14.774  36.969  33.155  1.00 21.61           H
ATOM    962  N   GLN A  63      12.375  31.540  37.033  1.00 22.10           N
ATOM    963  CA  GLN A  63      12.196  31.517  38.487  1.00 24.95           C
ATOM    964  C   GLN A  63      13.046  30.451  39.151  1.00 19.37           C
ATOM    965  O   GLN A  63      13.465  30.620  40.294  1.00 20.04           O
ATOM    966  CB  GLN A  63      10.729  31.285  38.833  1.00 22.82           C
ATOM    967  CG  GLN A  63       9.836  32.346  38.298  1.00 28.99           C
ATOM    968  CD  GLN A  63       9.205  33.215  39.339  1.00 45.80           C
ATOM    969  OE1 GLN A  63       9.889  33.967  40.037  1.00 51.75           O
ATOM    970  NE2 GLN A  63       7.876  33.147  39.434  1.00 38.05           N
ATOM    971  H   GLN A  63      11.665  31.365  36.582  1.00 26.52           H
ATOM    972  HA  GLN A  63      12.459  32.380  38.847  1.00 29.94           H
ATOM    973  HB2 GLN A  63      10.459  30.435  38.452  1.00 27.38           H
ATOM    974  HB3 GLN A  63      10.628  31.252  39.797  1.00 27.38           H
ATOM    975  HG2 GLN A  63      10.341  32.920  37.702  1.00 34.79           H
ATOM    976  HG3 GLN A  63       9.111  31.912  37.822  1.00 34.79           H
ATOM    977 HE21 GLN A  63       7.444  32.562  38.982  1.00 45.66           H
ATOM    978 HE22 GLN A  63       7.456  33.697  39.943  1.00 45.66           H
ATOM    979  N   ALA A  64      13.315  29.353  38.459  1.00 19.79           N
ATOM    980  CA  ALA A  64      14.237  28.333  38.915  1.00 18.25           C
ATOM    981  C   ALA A  64      15.709  28.692  38.720  1.00 21.01           C
ATOM    982  O   ALA A  64      16.562  27.869  39.055  1.00 23.46           O
ATOM    983  CB  ALA A  64      13.929  27.019  38.185  1.00 26.43           C
ATOM    984  H   ALA A  64      12.957  29.168  37.698  1.00 23.75           H
ATOM    985  HA  ALA A  64      14.099  28.188  39.866  1.00 21.90           H
ATOM    986  HB1 ALA A  64      14.507  26.319  38.525  1.00 31.71           H
ATOM    987  HB2 ALA A  64      12.997  26.791  38.332  1.00 31.71           H
ATOM    988  HB3 ALA A  64      14.088  27.149  37.237  1.00 31.71           H
ATOM    989  N   GLY A  65      16.030  29.877  38.204  1.00 17.85           N
ATOM    990  CA  GLY A  65      17.405  30.316  38.052  1.00 18.08           C
ATOM    991  C   GLY A  65      17.953  30.274  36.627  1.00 19.23           C
ATOM    992  O   GLY A  65      19.069  30.748  36.393  1.00 17.45           O
ATOM    993  H   GLY A  65      15.446  30.449  37.936  1.00 21.42           H
ATOM    994  HA2 GLY A  65      17.471  31.227  38.370  1.00 21.69           H
ATOM    995  HA3 GLY A  65      17.965  29.753  38.606  1.00 21.69           H
ATOM    996  N   HIS A  66      17.208  29.738  35.681  1.00 18.06           N
ATOM    997  CA  HIS A  66      17.687  29.613  34.316  1.00 20.11           C
ATOM    998  C   HIS A  66      17.436  30.898  33.538  1.00 18.80           C
ATOM    999  O   HIS A  66      16.697  31.800  33.980  1.00 17.73           O
ATOM   1000  CB  HIS A  66      17.030  28.391  33.656  1.00 16.34           C
ATOM   1001  CG  HIS A  66      17.275  27.131  34.427  1.00 17.59           C
ATOM   1002  ND1 HIS A  66      18.518  26.537  34.477  1.00 17.97           N
ATOM   1003  CD2 HIS A  66      16.478  26.408  35.257  1.00 22.05           C
ATOM   1004  CE1 HIS A  66      18.474  25.490  35.279  1.00 21.29           C
ATOM   1005  NE2 HIS A  66      17.244  25.385  35.761  1.00 17.68           N
ATOM   1006  H   HIS A  66      16.416  29.426  35.806  1.00 21.67           H
ATOM   1007  HA  HIS A  66      18.650  29.467  34.330  1.00 24.13           H
ATOM   1008  HB2 HIS A  66      17.399  28.276  32.767  1.00 19.61           H
ATOM   1009  HB3 HIS A  66      16.072  28.534  33.599  1.00 19.61           H
ATOM   1010  HD2 HIS A  66      15.578  26.561  35.443  1.00 26.46           H
ATOM   1011  HE1 HIS A  66      19.182  24.913  35.450  1.00 25.54           H
ATOM   1012  HE2 HIS A  66      16.969  24.764  36.290  1.00 21.22           H
ATOM   1013  N   LYS A  67      18.114  30.997  32.376  1.00 21.01           N
ATOM   1014  CA  LYS A  67      18.109  32.207  31.576  1.00 19.06           C
ATOM   1015  C   LYS A  67      17.226  32.040  30.347  1.00 16.74           C
ATOM   1016  O   LYS A  67      17.572  31.250  29.446  1.00 17.11           O
ATOM   1017  CB  LYS A  67      19.531  32.564  31.162  1.00 16.21           C
ATOM   1018  CG  LYS A  67      19.625  33.880  30.382  1.00 18.49           C
ATOM   1019  CD  LYS A  67      21.055  34.104  29.847  1.00 20.56           C
ATOM   1020  CE  LYS A  67      21.227  35.413  29.111  1.00 27.49           C
ATOM   1021  NZ  LYS A  67      21.449  36.625  30.034  1.00 29.51           N1+
ATOM   1022  H   LYS A  67      18.587  30.368  32.035  1.00 25.22           H
ATOM   1023  HA  LYS A  67      17.768  32.939  32.117  1.00 22.87           H
ATOM   1024  HB2 LYS A  67      20.085  32.653  31.950  1.00 19.45           H
ATOM   1025  HB3 LYS A  67      19.869  31.856  30.602  1.00 19.45           H
ATOM   1026  HG2 LYS A  67      19.005  33.862  29.636  1.00 22.18           H
ATOM   1027  HG3 LYS A  67      19.405  34.615  30.975  1.00 22.18           H
ATOM   1028  HD2 LYS A  67      21.677  34.109  30.592  1.00 24.67           H
ATOM   1029  HD3 LYS A  67      21.275  33.382  29.230  1.00 24.67           H
ATOM   1030  HE2 LYS A  67      21.995  35.330  28.522  1.00 32.99           H
ATOM   1031  HE3 LYS A  67      20.429  35.566  28.581  1.00 32.99           H
ATOM   1032  HZ1 LYS A  67      21.647  37.349  29.556  1.00 35.41           H
ATOM   1033  HZ2 LYS A  67      20.717  36.789  30.510  1.00 35.41           H
ATOM   1034  HZ3 LYS A  67      22.125  36.459  30.590  1.00 35.41           H
ATOM   1035  N   PRO A  68      16.114  32.769  30.241  1.00 17.60           N
ATOM   1036  CA  PRO A  68      15.228  32.640  29.077  1.00 16.52           C
ATOM   1037  C   PRO A  68      15.589  33.560  27.916  1.00 17.96           C
ATOM   1038  O   PRO A  68      15.897  34.746  28.078  1.00 18.81           O
ATOM   1039  CB  PRO A  68      13.854  33.012  29.661  1.00 14.04           C
ATOM   1040  CG  PRO A  68      14.180  34.078  30.631  1.00 21.36           C
ATOM   1041  CD  PRO A  68      15.511  33.640  31.265  1.00 17.02           C
ATOM   1042  HA  PRO A  68      15.199  31.719  28.776  1.00 19.82           H
ATOM   1043  HB2 PRO A  68      13.273  33.351  28.959  1.00 16.85           H
ATOM   1044  HB3 PRO A  68      13.453  32.244  30.103  1.00 16.85           H
ATOM   1045  HG2 PRO A  68      14.293  34.924  30.166  1.00 25.63           H
ATOM   1046  HG3 PRO A  68      13.484  34.142  31.307  1.00 25.63           H
ATOM   1047  HD2 PRO A  68      16.074  34.411  31.428  1.00 20.42           H
ATOM   1048  HD3 PRO A  68      15.340  33.134  32.072  1.00 20.42           H
ATOM   1049  N   VAL A  69      15.543  32.982  26.717  1.00 15.45           N
ATOM   1050  CA  VAL A  69      15.714  33.698  25.459  1.00 17.22           C
ATOM   1051  C   VAL A  69      14.382  33.642  24.731  1.00 15.07           C
ATOM   1052  O   VAL A  69      13.891  32.554  24.427  1.00 17.21           O
ATOM   1053  CB  VAL A  69      16.840  33.071  24.614  1.00 17.97           C
ATOM   1054  CG1 VAL A  69      17.053  33.814  23.318  1.00 18.10           C
ATOM   1055  CG2 VAL A  69      18.147  33.020  25.455  1.00 23.48           C
ATOM   1056  H   VAL A  69      15.430  32.135  26.605  1.00 18.54           H
ATOM   1057  HA  VAL A  69      15.930  34.625  25.646  1.00 20.66           H
ATOM   1058  HB  VAL A  69      16.593  32.159  24.396  1.00 21.57           H
ATOM   1059 HG11 VAL A  69      17.738  33.356  22.819  1.00 21.72           H
ATOM   1060 HG12 VAL A  69      16.229  33.826  22.813  1.00 21.72           H
ATOM   1061 HG13 VAL A  69      17.338  34.721  23.508  1.00 21.72           H
ATOM   1062 HG21 VAL A  69      18.843  32.595  24.929  1.00 28.17           H
ATOM   1063 HG22 VAL A  69      18.412  33.927  25.677  1.00 28.17           H
ATOM   1064 HG23 VAL A  69      17.992  32.510  26.267  1.00 28.17           H
ATOM   1065  N   ALA A  70      13.766  34.794  24.490  1.00 14.35           N
ATOM   1066  CA  ALA A  70      12.477  34.845  23.818  1.00 16.24           C
ATOM   1067  C   ALA A  70      12.770  35.202  22.367  1.00 18.13           C
ATOM   1068  O   ALA A  70      13.157  36.349  22.086  1.00 16.69           O
ATOM   1069  CB  ALA A  70      11.550  35.856  24.493  1.00 16.36           C
ATOM   1070  H   ALA A  70      14.078  35.569  24.695  1.00 17.23           H
ATOM   1071  HA  ALA A  70      12.049  33.975  23.836  1.00 19.48           H
ATOM   1072  HB1 ALA A  70      10.714  35.894  24.004  1.00 19.63           H
ATOM   1073  HB2 ALA A  70      11.384  35.562  25.401  1.00 19.63           H
ATOM   1074  HB3 ALA A  70      11.970  36.729  24.501  1.00 19.63           H
ATOM   1075  N   LEU A  71      12.650  34.217  21.452  1.00 13.75           N
ATOM   1076  CA  LEU A  71      12.914  34.542  20.038  1.00 15.13           C
ATOM   1077  C   LEU A  71      11.529  34.855  19.421  1.00 17.08           C
ATOM   1078  O   LEU A  71      10.482  34.273  19.606  1.00 18.63           O
ATOM   1079  CB  LEU A  71      13.567  33.357  19.330  1.00 12.87           C
ATOM   1080  CG  LEU A  71      13.912  33.642  17.852  1.00 14.95           C
ATOM   1081  CD1 LEU A  71      15.146  32.821  17.475  1.00 18.34           C
ATOM   1082  CD2 LEU A  71      12.749  33.236  16.927  1.00 15.89           C
ATOM   1083  H   LEU A  71      12.200  33.297  21.671  1.00 16.50           H
ATOM   1084  HA  LEU A  71      13.592  35.452  19.991  1.00 18.15           H
ATOM   1085  HB2 LEU A  71      14.484  33.062  19.882  1.00 15.44           H
ATOM   1086  HB3 LEU A  71      12.910  32.459  19.391  1.00 15.44           H
ATOM   1087  HG  LEU A  71      14.133  34.725  17.724  1.00 17.95           H
ATOM   1088 HD11 LEU A  71      15.380  32.923  16.409  1.00 22.01           H
ATOM   1089 HD12 LEU A  71      16.034  33.116  18.036  1.00 22.01           H
ATOM   1090 HD13 LEU A  71      14.968  31.749  17.650  1.00 22.01           H
ATOM   1091 HD21 LEU A  71      13.031  33.307  15.867  1.00 19.07           H
ATOM   1092 HD22 LEU A  71      12.444  32.194  17.097  1.00 19.07           H
ATOM   1093 HD23 LEU A  71      11.861  33.848  17.065  1.00 19.07           H
ATOM   1094  N   VAL A  72      11.609  35.971  18.639  1.00 15.11           N
ATOM   1095  CA  VAL A  72      10.554  36.495  17.755  1.00 14.98           C
ATOM   1096  C   VAL A  72      10.985  36.275  16.294  1.00 15.63           C
ATOM   1097  O   VAL A  72      12.088  36.677  15.879  1.00 13.00           O
ATOM   1098  CB  VAL A  72      10.226  37.991  17.993  1.00 15.34           C
ATOM   1099  CG1 VAL A  72       9.013  38.457  17.111  1.00 15.14           C
ATOM   1100  CG2 VAL A  72       9.877  38.289  19.411  1.00 18.89           C
ATOM   1101  H   VAL A  72      12.316  36.459  18.610  1.00 18.14           H
ATOM   1102  HA  VAL A  72       9.742  36.002  17.917  1.00 17.98           H
ATOM   1103  HB  VAL A  72      10.994  38.540  17.765  1.00 18.41           H
ATOM   1104 HG11 VAL A  72       8.847  39.396  17.289  1.00 18.17           H
ATOM   1105 HG12 VAL A  72       9.215  38.336  16.167  1.00 18.17           H
ATOM   1106 HG13 VAL A  72       8.223  37.947  17.347  1.00 18.17           H
ATOM   1107 HG21 VAL A  72       9.680  39.237  19.489  1.00 22.67           H
ATOM   1108 HG22 VAL A  72       9.096  37.767  19.660  1.00 22.67           H
ATOM   1109 HG23 VAL A  72      10.636  38.058  19.974  1.00 22.67           H
ATOM   1110  N   GLY A  73      10.101  35.669  15.517  1.00 16.83           N
ATOM   1111  CA  GLY A  73      10.431  35.130  14.202  1.00 15.40           C
ATOM   1112  C   GLY A  73      10.392  36.110  13.058  1.00 16.92           C
ATOM   1113  O   GLY A  73       9.500  36.025  12.203  1.00 15.54           O
ATOM   1114  H   GLY A  73       9.280  35.550  15.758  1.00 20.20           H
ATOM   1115  HA2 GLY A  73      11.314  34.742  14.226  1.00 18.48           H
ATOM   1116  HA3 GLY A  73       9.794  34.428  14.001  1.00 18.48           H
ATOM   1117  N   GLY A  74      11.338  37.048  13.001  1.00 15.90           N
ATOM   1118  CA  GLY A  74      11.288  38.019  11.912  1.00 16.31           C
ATOM   1119  C   GLY A  74      11.398  37.374  10.547  1.00 19.04           C
ATOM   1120  O   GLY A  74      10.918  37.923   9.541  1.00 17.31           O
ATOM   1121  H   GLY A  74      12.002  37.120  13.541  1.00 19.08           H
ATOM   1122  HA2 GLY A  74      10.438  38.475  11.942  1.00 19.58           H
ATOM   1123  HA3 GLY A  74      12.001  38.673  11.995  1.00 19.58           H
ATOM   1124  N   ALA A  75      12.040  36.218  10.488  1.00 16.58           N
ATOM   1125  CA  ALA A  75      12.220  35.442   9.281  1.00 19.69           C
ATOM   1126  C   ALA A  75      11.241  34.284   9.165  1.00 16.05           C
ATOM   1127  O   ALA A  75      10.631  34.160   8.086  1.00 16.84           O
ATOM   1128  CB  ALA A  75      13.664  34.933   9.202  1.00 17.24           C
ATOM   1129  H   ALA A  75      12.403  35.846  11.173  1.00 19.90           H
ATOM   1130  HA  ALA A  75      12.063  36.020   8.522  1.00 23.63           H
ATOM   1131  HB1 ALA A  75      13.778  34.441   8.375  1.00 20.69           H
ATOM   1132  HB2 ALA A  75      14.252  35.708   9.208  1.00 20.69           H
ATOM   1133  HB3 ALA A  75      13.847  34.356   9.958  1.00 20.69           H
ATOM   1134  N   THR A  76      11.033  33.463  10.227  1.00 16.53           N
ATOM   1135  CA  THR A  76      10.132  32.308  10.083  1.00 15.03           C
ATOM   1136  C   THR A  76       8.681  32.684   9.734  1.00 17.12           C
ATOM   1137  O   THR A  76       7.885  32.032   9.080  1.00 22.65           O
ATOM   1138  CB  THR A  76      10.210  31.479  11.379  1.00 14.99           C
ATOM   1139  OG1 THR A  76      10.430  32.373  12.468  1.00 14.27           O
ATOM   1140  CG2 THR A  76      11.371  30.513  11.257  1.00 13.68           C
ATOM   1141  H   THR A  76      11.399  33.654  11.179  1.00 19.84           H
ATOM   1142  HA  THR A  76      10.476  31.700   9.187  1.00 18.03           H
ATOM   1143  HB  THR A  76       9.241  30.948  11.566  1.00 17.98           H
ATOM   1144  HG1 THR A  76       9.504  32.469  13.020  1.00 17.13           H
ATOM   1145 HG21 THR A  76      11.458  29.903  12.170  1.00 16.41           H
ATOM   1146 HG22 THR A  76      11.225  29.813  10.425  1.00 16.41           H
ATOM   1147 HG23 THR A  76      12.326  31.027  11.108  1.00 16.41           H
ATOM   1148  N   GLY A  77       8.374  33.919  10.200  1.00 18.11           N
ATOM   1149  CA  GLY A  77       7.104  34.635  10.044  1.00 16.06           C
ATOM   1150  C   GLY A  77       6.894  35.157   8.633  1.00 17.47           C
ATOM   1151  O   GLY A  77       5.774  35.511   8.269  1.00 16.96           O
ATOM   1152  H   GLY A  77       8.940  34.402  10.628  1.00 21.74           H
ATOM   1153  HA2 GLY A  77       6.366  34.060  10.284  1.00 19.28           H
ATOM   1154  HA3 GLY A  77       7.096  35.390  10.646  1.00 19.28           H
ATOM   1155  N   LEU A  78       7.942  35.185   7.830  1.00 15.06           N
ATOM   1156  CA  LEU A  78       7.824  35.429   6.406  1.00 17.15           C
ATOM   1157  C   LEU A  78       7.652  34.135   5.634  1.00 14.27           C
ATOM   1158  O   LEU A  78       7.506  34.173   4.408  1.00 19.63           O
ATOM   1159  CB  LEU A  78       9.043  36.200   5.905  1.00 14.79           C
ATOM   1160  CG  LEU A  78       9.126  37.648   6.419  1.00 19.15           C
ATOM   1161  CD1 LEU A  78      10.524  38.215   6.215  1.00 18.40           C
ATOM   1162  CD2 LEU A  78       8.087  38.504   5.689  1.00 19.12           C
ATOM   1163  H   LEU A  78       8.750  35.050   8.091  1.00 18.07           H
ATOM   1164  HA  LEU A  78       7.038  35.968   6.241  1.00 20.58           H
ATOM   1165  HB2 LEU A  78       9.850  35.743   6.184  1.00 17.75           H
ATOM   1166  HB3 LEU A  78       9.003  36.235   4.938  1.00 17.75           H
ATOM   1167  HG  LEU A  78       8.927  37.672   7.368  1.00 22.98           H
ATOM   1168 HD11 LEU A  78      10.543  39.123   6.559  1.00 22.07           H
ATOM   1169 HD12 LEU A  78      11.171  37.665   6.683  1.00 22.07           H
ATOM   1170 HD13 LEU A  78      10.724  38.214   5.270  1.00 22.07           H
ATOM   1171 HD21 LEU A  78       8.124  39.405   6.040  1.00 22.94           H
ATOM   1172 HD22 LEU A  78       8.299  38.509   4.743  1.00 22.94           H
ATOM   1173 HD23 LEU A  78       7.204  38.127   5.828  1.00 22.94           H
ATOM   1174  N   ILE A  79       7.630  33.003   6.331  1.00 16.48           N
ATOM   1175  CA  ILE A  79       7.566  31.685   5.711  1.00 16.68           C
ATOM   1176  C   ILE A  79       6.285  30.990   6.122  1.00 17.27           C
ATOM   1177  O   ILE A  79       5.504  30.542   5.268  1.00 17.15           O
ATOM   1178  CB  ILE A  79       8.797  30.844   6.092  1.00 14.78           C
ATOM   1179  CG1 ILE A  79      10.089  31.518   5.627  1.00 14.90           C
ATOM   1180  CG2 ILE A  79       8.723  29.408   5.514  1.00 17.12           C
ATOM   1181  CD1 ILE A  79      10.153  31.852   4.082  1.00 18.37           C
ATOM   1182  H   ILE A  79       7.648  32.971   7.188  1.00 19.77           H
ATOM   1183  HA  ILE A  79       7.547  31.793   4.750  1.00 20.02           H
ATOM   1184  HB  ILE A  79       8.813  30.780   7.060  1.00 17.74           H
ATOM   1185 HG12 ILE A  79      10.205  32.345   6.124  1.00 17.89           H
ATOM   1186 HG13 ILE A  79      10.817  30.920   5.831  1.00 17.89           H
ATOM   1187 HG21 ILE A  79       9.536  28.940   5.761  1.00 20.55           H
ATOM   1188 HG22 ILE A  79       7.954  28.944   5.879  1.00 20.55           H
ATOM   1189 HG23 ILE A  79       8.656  29.467   4.547  1.00 20.55           H
ATOM   1190 HD11 ILE A  79      11.025  32.224   3.882  1.00 22.04           H
ATOM   1191 HD12 ILE A  79      10.012  31.028   3.584  1.00 22.04           H
ATOM   1192 HD13 ILE A  79       9.466  32.499   3.854  1.00 22.04           H
ATOM   1193  N   GLY A  80       6.082  30.855   7.441  1.00 17.33           N
ATOM   1194  CA  GLY A  80       4.871  30.279   7.996  1.00 18.17           C
ATOM   1195  C   GLY A  80       4.996  28.847   8.451  1.00 21.49           C
ATOM   1196  O   GLY A  80       5.370  27.993   7.630  1.00 14.94           O
ATOM   1197  H   GLY A  80       6.654  31.087   8.042  1.00 20.79           H
ATOM   1198  HA2 GLY A  80       4.591  30.794   8.766  1.00 21.80           H
ATOM   1199  HA3 GLY A  80       4.171  30.316   7.330  1.00 21.80           H
ATOM   1200  N   ASP A  81       4.703  28.585   9.752  1.00 19.40           N
ATOM   1201  CA  ASP A  81       4.892  27.247  10.321  1.00 18.29           C
ATOM   1202  C   ASP A  81       3.589  26.488  10.006  1.00 22.88           C
ATOM   1203  O   ASP A  81       2.428  26.646  10.330  1.00 17.48           O
ATOM   1204  CB  ASP A  81       5.033  27.258  11.844  1.00 17.57           C
ATOM   1205  CG  ASP A  81       5.412  25.886  12.379  1.00 18.79           C
ATOM   1206  OD1 ASP A  81       5.795  25.814  13.574  1.00 16.40           O
ATOM   1207  OD2 ASP A  81       5.357  24.866  11.636  1.00 13.48           O1-
ATOM   1208  H   ASP A  81       4.323  29.325  10.406  1.00 23.27           H
ATOM   1209  HA  ASP A  81       5.812  26.771   9.872  1.00 21.95           H
ATOM   1210  HB2 ASP A  81       5.765  28.023  12.172  1.00 21.09           H
ATOM   1211  HB3 ASP A  81       4.087  27.616  12.340  1.00 21.09           H
ATOM   1212  N   PRO A  82       3.809  25.409   9.198  1.00 19.12           N
ATOM   1213  CA  PRO A  82       2.693  24.522   8.772  1.00 17.50           C
ATOM   1214  C   PRO A  82       2.339  23.405   9.732  1.00 19.22           C
ATOM   1215  O   PRO A  82       1.399  22.654   9.457  1.00 18.76           O
ATOM   1216  CB  PRO A  82       3.220  23.882   7.476  1.00 20.68           C
ATOM   1217  CG  PRO A  82       4.646  23.624   7.820  1.00 18.40           C
ATOM   1218  CD  PRO A  82       5.043  24.942   8.508  1.00 16.53           C
ATOM   1219  HA  PRO A  82       1.899  25.032   8.567  1.00 21.00           H
ATOM   1220  HB2 PRO A  82       2.763  23.043   7.297  1.00 24.82           H
ATOM   1221  HB3 PRO A  82       3.150  24.488   6.728  1.00 24.82           H
ATOM   1222  HG2 PRO A  82       4.709  22.875   8.428  1.00 22.08           H
ATOM   1223  HG3 PRO A  82       5.150  23.473   7.010  1.00 22.08           H
ATOM   1224  HD2 PRO A  82       5.765  24.782   9.142  1.00 19.84           H
ATOM   1225  HD3 PRO A  82       5.324  25.590   7.839  1.00 19.84           H
ATOM   1226  N   SER A  83       3.050  23.256  10.839  1.00 17.93           N
ATOM   1227  CA  SER A  83       2.869  22.114  11.720  1.00 19.57           C
ATOM   1228  C   SER A  83       1.415  21.962  12.151  1.00 17.90           C
ATOM   1229  O   SER A  83       0.810  22.873  12.733  1.00 16.64           O
ATOM   1230  CB  SER A  83       3.804  22.260  12.936  1.00 17.23           C
ATOM   1231  OG  SER A  83       5.176  22.368  12.515  1.00 16.75           O
ATOM   1232  H   SER A  83       3.639  23.818  11.111  1.00 21.52           H
ATOM   1233  HA  SER A  83       3.105  21.311  11.229  1.00 23.48           H
ATOM   1234  HB2 SER A  83       3.574  23.061  13.434  1.00 20.68           H
ATOM   1235  HB3 SER A  83       3.700  21.478  13.499  1.00 20.68           H
ATOM   1236  HG  SER A  83       5.282  23.053  12.045  1.00 20.10           H
ATOM   1237  N   PHE A  84       0.854  20.814  11.806  1.00 18.57           N
ATOM   1238  CA  PHE A  84      -0.489  20.416  12.212  1.00 21.79           C
ATOM   1239  C   PHE A  84      -1.557  21.414  11.756  1.00 23.92           C
ATOM   1240  O   PHE A  84      -2.608  21.539  12.382  1.00 26.00           O
ATOM   1241  CB  PHE A  84      -0.540  20.188  13.735  1.00 17.72           C
ATOM   1242  CG  PHE A  84       0.244  18.997  14.174  1.00 20.76           C
ATOM   1243  CD1 PHE A  84       1.518  19.140  14.676  1.00 22.95           C
ATOM   1244  CD2 PHE A  84      -0.277  17.730  14.043  1.00 23.86           C
ATOM   1245  CE1 PHE A  84       2.234  18.044  15.088  1.00 20.65           C
ATOM   1246  CE2 PHE A  84       0.443  16.641  14.433  1.00 23.04           C
ATOM   1247  CZ  PHE A  84       1.703  16.801  14.954  1.00 20.42           C
ATOM   1248  H   PHE A  84       1.252  20.221  11.325  1.00 22.28           H
ATOM   1249  HA  PHE A  84      -0.686  19.564  11.788  1.00 26.15           H
ATOM   1250  HB2 PHE A  84      -0.170  20.955  14.194  1.00 21.27           H
ATOM   1251  HB3 PHE A  84      -1.460  20.062  14.024  1.00 21.27           H
ATOM   1252  HD1 PHE A  84       1.880  19.992  14.765  1.00 27.54           H
ATOM   1253  HD2 PHE A  84      -1.137  17.614  13.697  1.00 28.63           H
ATOM   1254  HE1 PHE A  84       3.090  18.149  15.427  1.00 24.78           H
ATOM   1255  HE2 PHE A  84       0.075  15.792  14.351  1.00 27.65           H
ATOM   1256  HZ  PHE A  84       2.193  16.063  15.223  1.00 24.50           H
ATOM   1257  N   LYS A  85      -1.294  22.131  10.667  1.00 20.51           N
ATOM   1258  CA  LYS A  85      -2.237  23.071  10.065  1.00 21.85           C
ATOM   1259  C   LYS A  85      -2.795  22.483   8.777  1.00 21.57           C
ATOM   1260  O   LYS A  85      -2.069  21.827   8.028  1.00 23.45           O
ATOM   1261  CB  LYS A  85      -1.576  24.413   9.745  1.00 23.01           C
ATOM   1262  CG  LYS A  85      -1.104  25.184  10.931  1.00 30.24           C
ATOM   1263  CD  LYS A  85      -2.259  25.607  11.789  1.00 35.58           C
ATOM   1264  CE  LYS A  85      -1.809  26.445  12.974  1.00 51.66           C
ATOM   1265  NZ  LYS A  85      -2.938  26.925  13.827  1.00 51.06           N1+
ATOM   1266  H   LYS A  85      -0.542  22.097  10.254  1.00 24.61           H
ATOM   1267  HA  LYS A  85      -2.973  23.230  10.672  1.00 26.22           H
ATOM   1268  HB2 LYS A  85      -0.804  24.254   9.179  1.00 27.62           H
ATOM   1269  HB3 LYS A  85      -2.210  24.982   9.274  1.00 27.62           H
ATOM   1270  HG2 LYS A  85      -0.513  24.621  11.458  1.00 36.29           H
ATOM   1271  HG3 LYS A  85      -0.639  25.981  10.625  1.00 36.29           H
ATOM   1272  HD2 LYS A  85      -2.867  26.144  11.255  1.00 42.69           H
ATOM   1273  HD3 LYS A  85      -2.710  24.817  12.126  1.00 42.69           H
ATOM   1274  HE2 LYS A  85      -1.214  25.921  13.538  1.00 61.99           H
ATOM   1275  HE3 LYS A  85      -1.352  27.225  12.638  1.00 61.99           H
ATOM   1276  HZ1 LYS A  85      -2.620  27.397  14.514  1.00 61.27           H
ATOM   1277  HZ2 LYS A  85      -3.482  27.442  13.347  1.00 61.27           H
ATOM   1278  HZ3 LYS A  85      -3.396  26.229  14.141  1.00 61.27           H
ATOM   1279  N   ALA A  86      -4.078  22.745   8.499  1.00 23.27           N
ATOM   1280  CA  ALA A  86      -4.719  22.135   7.322  1.00 26.05           C
ATOM   1281  C   ALA A  86      -4.308  22.819   6.024  1.00 28.96           C
ATOM   1282  O   ALA A  86      -4.180  22.159   4.983  1.00 29.48           O
ATOM   1283  CB  ALA A  86      -6.242  22.173   7.465  1.00 25.19           C
ATOM   1284  H   ALA A  86      -4.586  23.256   8.968  1.00 27.93           H
ATOM   1285  HA  ALA A  86      -4.461  21.200   7.269  1.00 31.26           H
ATOM   1286  HB1 ALA A  86      -6.638  21.773   6.675  1.00 30.22           H
ATOM   1287  HB2 ALA A  86      -6.499  21.669   8.251  1.00 30.22           H
ATOM   1288  HB3 ALA A  86      -6.533  23.097   7.546  1.00 30.22           H
ATOM   1289  N   ALA A  87      -4.146  24.139   6.044  1.00 23.19           N
ATOM   1290  CA  ALA A  87      -3.948  24.917   4.828  1.00 26.96           C
ATOM   1291  C   ALA A  87      -2.786  25.898   4.997  1.00 23.27           C
ATOM   1292  O   ALA A  87      -2.371  26.214   6.118  1.00 16.36           O
ATOM   1293  CB  ALA A  87      -5.239  25.681   4.457  1.00 25.26           C
ATOM   1294  H   ALA A  87      -4.149  24.610   6.764  1.00 27.83           H
ATOM   1295  HA  ALA A  87      -3.730  24.320   4.095  1.00 32.35           H
ATOM   1296  HB1 ALA A  87      -5.087  26.175   3.635  1.00 30.31           H
ATOM   1297  HB2 ALA A  87      -5.944  25.035   4.316  1.00 30.31           H
ATOM   1298  HB3 ALA A  87      -5.474  26.284   5.180  1.00 30.31           H
ATOM   1299  N   GLU A  88      -2.271  26.360   3.854  1.00 21.70           N
ATOM   1300  CA  GLU A  88      -1.169  27.317   3.801  1.00 21.46           C
ATOM   1301  C   GLU A  88      -1.494  28.551   4.623  1.00 24.61           C
ATOM   1302  O   GLU A  88      -2.616  29.055   4.597  1.00 20.04           O
ATOM   1303  CB  GLU A  88      -0.898  27.750   2.350  1.00 19.89           C
ATOM   1304  CG  GLU A  88      -0.474  26.677   1.425  1.00 19.30           C
ATOM   1305  CD  GLU A  88       0.987  26.251   1.588  1.00 20.97           C
ATOM   1306  OE1 GLU A  88       1.868  27.121   1.645  1.00 19.28           O
ATOM   1307  OE2 GLU A  88       1.236  25.037   1.665  1.00 19.79           O1-
ATOM   1308  H   GLU A  88      -2.544  26.122   3.077  1.00 26.04           H
ATOM   1309  HA  GLU A  88      -0.367  26.916   4.170  1.00 25.75           H
ATOM   1310  HB2 GLU A  88      -1.721  28.117   2.001  1.00 23.87           H
ATOM   1311  HB3 GLU A  88      -0.205  28.433   2.338  1.00 23.87           H
ATOM   1312  HG2 GLU A  88      -1.035  25.900   1.581  1.00 23.16           H
ATOM   1313  HG3 GLU A  88      -0.585  26.992   0.518  1.00 23.16           H
ATOM   1314  N   ARG A  89      -0.499  29.048   5.339  1.00 21.85           N
ATOM   1315  CA  ARG A  89      -0.644  30.327   6.000  1.00 24.55           C
ATOM   1316  C   ARG A  89      -0.484  31.455   4.987  1.00 25.09           C
ATOM   1317  O   ARG A  89       0.261  31.347   4.009  1.00 19.03           O
ATOM   1318  CB  ARG A  89       0.368  30.479   7.117  1.00 24.88           C
ATOM   1319  CG  ARG A  89       0.184  29.485   8.289  1.00 35.24           C
ATOM   1320  CD  ARG A  89       1.333  29.641   9.280  1.00 31.54           C
ATOM   1321  NE  ARG A  89       1.157  28.871  10.508  1.00 21.72           N
ATOM   1322  CZ  ARG A  89       0.401  29.251  11.514  1.00 31.04           C
ATOM   1323  NH1 ARG A  89      -0.250  30.407  11.455  1.00 30.25           N
ATOM   1324  NH2 ARG A  89       0.332  28.483  12.595  1.00 37.46           N1+
ATOM   1325  H   ARG A  89       0.260  28.668   5.462  1.00 26.22           H
ATOM   1326  HA  ARG A  89      -1.529  30.385   6.392  1.00 29.46           H
ATOM   1327  HB2 ARG A  89       1.249  30.343   6.741  1.00 29.86           H
ATOM   1328  HB3 ARG A  89       0.301  31.380   7.475  1.00 29.86           H
ATOM   1329  HG2 ARG A  89      -0.650  29.670   8.753  1.00 42.28           H
ATOM   1330  HG3 ARG A  89       0.187  28.574   7.954  1.00 42.28           H
ATOM   1331  HD2 ARG A  89       2.151  29.336   8.858  1.00 37.85           H
ATOM   1332  HD3 ARG A  89       1.426  30.575   9.523  1.00 37.85           H
ATOM   1333  HE  ARG A  89       1.740  28.264  10.673  1.00 26.07           H
ATOM   1334 HH11 ARG A  89      -0.194  30.904  10.757  1.00 36.31           H
ATOM   1335 HH12 ARG A  89      -0.742  30.656  12.116  1.00 36.31           H
ATOM   1336 HH21 ARG A  89       0.765  27.737  12.617  1.00 44.95           H
ATOM   1337 HH22 ARG A  89      -0.156  28.714  13.264  1.00 44.95           H
ATOM   1338  N   LYS A  90      -1.235  32.529   5.209  1.00 23.40           N
ATOM   1339  CA  LYS A  90      -1.102  33.725   4.401  1.00 27.25           C
ATOM   1340  C   LYS A  90       0.324  34.243   4.426  1.00 21.86           C
ATOM   1341  O   LYS A  90       0.953  34.308   5.488  1.00 24.82           O
ATOM   1342  CB  LYS A  90      -2.041  34.819   4.921  1.00 33.88           C
ATOM   1343  CG  LYS A  90      -1.954  36.079   4.032  1.00 37.28           C
ATOM   1344  CD  LYS A  90      -2.841  37.206   4.506  1.00 44.24           C
ATOM   1345  CE  LYS A  90      -2.784  38.400   3.553  1.00 47.29           C
ATOM   1346  NZ  LYS A  90      -3.705  39.482   4.033  1.00 54.23           N1+
ATOM   1347  H   LYS A  90      -1.838  32.589   5.816  1.00 28.08           H
ATOM   1348  HA  LYS A  90      -1.334  33.522   3.480  1.00 32.70           H
ATOM   1349  HB2 LYS A  90      -2.952  34.489   4.917  1.00 40.65           H
ATOM   1350  HB3 LYS A  90      -1.779  35.058   5.825  1.00 40.65           H
ATOM   1351  HG2 LYS A  90      -1.044  36.411   4.030  1.00 44.73           H
ATOM   1352  HG3 LYS A  90      -2.221  35.845   3.128  1.00 44.73           H
ATOM   1353  HD2 LYS A  90      -3.762  36.893   4.546  1.00 53.08           H
ATOM   1354  HD3 LYS A  90      -2.550  37.499   5.385  1.00 53.08           H
ATOM   1355  HE2 LYS A  90      -1.880  38.750   3.525  1.00 56.74           H
ATOM   1356  HE3 LYS A  90      -3.066  38.118   2.668  1.00 56.74           H
ATOM   1357  HZ1 LYS A  90      -3.656  40.187   3.495  1.00 65.07           H
ATOM   1358  HZ2 LYS A  90      -4.544  39.181   4.043  1.00 65.07           H
ATOM   1359  HZ3 LYS A  90      -3.484  39.731   4.859  1.00 65.07           H
ATOM   1360  N   LEU A  91       0.831  34.654   3.257  1.00 21.64           N
ATOM   1361  CA  LEU A  91       2.138  35.301   3.197  1.00 22.05           C
ATOM   1362  C   LEU A  91       1.938  36.793   3.436  1.00 26.88           C
ATOM   1363  O   LEU A  91       1.183  37.440   2.716  1.00 24.67           O
ATOM   1364  CB  LEU A  91       2.841  35.059   1.858  1.00 21.31           C
ATOM   1365  CG  LEU A  91       3.318  33.636   1.549  1.00 23.74           C
ATOM   1366  CD1 LEU A  91       3.861  33.540   0.126  1.00 26.55           C
ATOM   1367  CD2 LEU A  91       4.363  33.148   2.514  1.00 19.69           C
ATOM   1368  H   LEU A  91       0.443  34.573   2.495  1.00 25.97           H
ATOM   1369  HA  LEU A  91       2.701  34.951   3.904  1.00 26.47           H
ATOM   1370  HB2 LEU A  91       2.218  35.300   1.156  1.00 25.57           H
ATOM   1371  HB3 LEU A  91       3.618  35.638   1.809  1.00 25.57           H
ATOM   1372  HG  LEU A  91       2.563  33.033   1.619  1.00 28.49           H
ATOM   1373 HD11 LEU A  91       4.137  32.627  -0.055  1.00 31.85           H
ATOM   1374 HD12 LEU A  91       3.152  33.798  -0.483  1.00 31.85           H
ATOM   1375 HD13 LEU A  91       4.618  34.141   0.040  1.00 31.85           H
ATOM   1376 HD21 LEU A  91       4.636  32.257   2.250  1.00 23.63           H
ATOM   1377 HD22 LEU A  91       5.121  33.753   2.480  1.00 23.63           H
ATOM   1378 HD23 LEU A  91       3.983  33.130   3.408  1.00 23.63           H
ATOM   1379  N   ASN A  92       2.602  37.332   4.453  1.00 19.68           N
ATOM   1380  CA  ASN A  92       2.580  38.759   4.731  1.00 19.86           C
ATOM   1381  C   ASN A  92       3.818  39.427   4.139  1.00 22.12           C
ATOM   1382  O   ASN A  92       4.826  38.779   3.845  1.00 18.30           O
ATOM   1383  CB  ASN A  92       2.478  38.987   6.249  1.00 18.00           C
ATOM   1384  CG  ASN A  92       1.159  38.504   6.793  1.00 19.99           C
ATOM   1385  OD1 ASN A  92       1.085  37.606   7.649  1.00 28.59           O
ATOM   1386  ND2 ASN A  92       0.098  39.085   6.283  1.00 19.87           N
ATOM   1387  H   ASN A  92       3.077  36.885   5.010  1.00 23.62           H
ATOM   1388  HA  ASN A  92       1.805  39.162   4.315  1.00 23.83           H
ATOM   1389  HB2 ASN A  92       3.185  38.504   6.705  1.00 21.60           H
ATOM   1390  HB3 ASN A  92       2.551  39.937   6.445  1.00 21.60           H
ATOM   1391 HD21 ASN A  92      -0.683  38.795   6.484  1.00 23.85           H
ATOM   1392 HD22 ASN A  92       0.190  39.751   5.749  1.00 23.85           H
ATOM   1393  N   THR A  93       3.723  40.736   3.940  1.00 19.25           N
ATOM   1394  CA  THR A  93       4.853  41.459   3.380  1.00 21.59           C
ATOM   1395  C   THR A  93       5.988  41.646   4.388  1.00 23.83           C
ATOM   1396  O   THR A  93       5.800  41.649   5.621  1.00 19.77           O
ATOM   1397  CB  THR A  93       4.428  42.833   2.888  1.00 25.09           C
ATOM   1398  OG1 THR A  93       3.993  43.627   4.004  1.00 25.33           O
ATOM   1399  CG2 THR A  93       3.312  42.709   1.866  1.00 23.44           C
ATOM   1400  H   THR A  93       3.032  41.214   4.107  1.00 23.10           H
ATOM   1401  HA  THR A  93       5.205  40.958   2.628  1.00 25.90           H
ATOM   1402  HB  THR A  93       5.181  43.271   2.464  1.00 30.11           H
ATOM   1403  HG1 THR A  93       3.309  43.286   4.359  1.00 30.39           H
ATOM   1404 HG21 THR A  93       3.040  43.595   1.582  1.00 28.13           H
ATOM   1405 HG22 THR A  93       3.624  42.214   1.094  1.00 28.13           H
ATOM   1406 HG23 THR A  93       2.549  42.249   2.250  1.00 28.13           H
ATOM   1407  N   GLU A  94       7.187  41.871   3.837  1.00 18.01           N
ATOM   1408  CA  GLU A  94       8.350  42.156   4.680  1.00 25.69           C
ATOM   1409  C   GLU A  94       8.122  43.401   5.526  1.00 25.48           C
ATOM   1410  O   GLU A  94       8.438  43.415   6.729  1.00 23.58           O
ATOM   1411  CB  GLU A  94       9.618  42.319   3.830  1.00 25.88           C
ATOM   1412  CG  GLU A  94      10.168  41.000   3.219  1.00 28.60           C
ATOM   1413  CD  GLU A  94      11.603  40.653   3.686  1.00 36.36           C
ATOM   1414  OE1 GLU A  94      12.233  39.736   3.078  1.00 29.70           O
ATOM   1415  OE2 GLU A  94      12.099  41.302   4.652  1.00 33.15           O1-
ATOM   1416  H   GLU A  94       7.347  41.868   2.992  1.00 21.61           H
ATOM   1417  HA  GLU A  94       8.485  41.415   5.290  1.00 30.83           H
ATOM   1418  HB2 GLU A  94       9.435  42.944   3.112  1.00 31.05           H
ATOM   1419  HB3 GLU A  94      10.308  42.685   4.401  1.00 31.05           H
ATOM   1420  HG2 GLU A  94       9.583  40.264   3.460  1.00 34.31           H
ATOM   1421  HG3 GLU A  94      10.190  41.094   2.251  1.00 34.31           H
ATOM   1422  N   GLU A  95       7.556  44.455   4.925  1.00 21.29           N
ATOM   1423  CA  GLU A  95       7.342  45.698   5.663  1.00 25.86           C
ATOM   1424  C   GLU A  95       6.380  45.494   6.835  1.00 22.64           C
ATOM   1425  O   GLU A  95       6.589  46.031   7.930  1.00 24.87           O
ATOM   1426  CB  GLU A  95       6.813  46.788   4.734  1.00 35.87           C
ATOM   1427  CG  GLU A  95       7.760  47.189   3.587  1.00 44.33           C
ATOM   1428  CD  GLU A  95       8.029  46.084   2.528  1.00 49.79           C
ATOM   1429  OE1 GLU A  95       7.124  45.262   2.222  1.00 36.05           O
ATOM   1430  OE2 GLU A  95       9.170  46.041   1.998  1.00 51.18           O1-
ATOM   1431  H   GLU A  95       7.265  44.463   4.121  1.00 25.55           H
ATOM   1432  HA  GLU A  95       8.192  45.999   6.019  1.00 31.04           H
ATOM   1433  HB2 GLU A  95       5.982  46.483   4.338  1.00 43.05           H
ATOM   1434  HB3 GLU A  95       6.649  47.584   5.265  1.00 43.05           H
ATOM   1435  HG2 GLU A  95       7.359  47.940   3.120  1.00 53.20           H
ATOM   1436  HG3 GLU A  95       8.608  47.463   3.969  1.00 53.20           H
ATOM   1437  N   THR A  96       5.327  44.719   6.633  1.00 20.70           N
ATOM   1438  CA  THR A  96       4.373  44.512   7.715  1.00 25.43           C
ATOM   1439  C   THR A  96       4.936  43.598   8.798  1.00 22.28           C
ATOM   1440  O   THR A  96       4.718  43.837   9.992  1.00 22.28           O
ATOM   1441  CB  THR A  96       3.077  43.958   7.141  1.00 22.92           C
ATOM   1442  OG1 THR A  96       2.457  44.966   6.331  1.00 29.33           O
ATOM   1443  CG2 THR A  96       2.108  43.555   8.221  1.00 21.83           C
ATOM   1444  H   THR A  96       5.144  44.308   5.905  1.00 24.84           H
ATOM   1445  HA  THR A  96       4.179  45.369   8.124  1.00 30.52           H
ATOM   1446  HB  THR A  96       3.271  43.179   6.598  1.00 27.50           H
ATOM   1447  HG1 THR A  96       2.781  44.965   5.561  1.00 35.19           H
ATOM   1448 HG21 THR A  96       1.290  43.234   7.813  1.00 26.20           H
ATOM   1449 HG22 THR A  96       2.478  42.841   8.770  1.00 26.20           H
ATOM   1450 HG23 THR A  96       1.900  44.312   8.789  1.00 26.20           H
ATOM   1451  N   VAL A  97       5.632  42.529   8.422  1.00 18.10           N
ATOM   1452  CA  VAL A  97       6.130  41.613   9.453  1.00 22.71           C
ATOM   1453  C   VAL A  97       7.149  42.316  10.346  1.00 22.72           C
ATOM   1454  O   VAL A  97       7.184  42.112  11.567  1.00 20.14           O
ATOM   1455  CB  VAL A  97       6.696  40.346   8.796  1.00 20.68           C
ATOM   1456  CG1 VAL A  97       7.388  39.479   9.798  1.00 21.18           C
ATOM   1457  CG2 VAL A  97       5.547  39.575   8.142  1.00 21.54           C
ATOM   1458  H   VAL A  97       5.805  42.308   7.612  1.00 21.73           H
ATOM   1459  HA  VAL A  97       5.384  41.339  10.012  1.00 27.25           H
ATOM   1460  HB  VAL A  97       7.344  40.589   8.113  1.00 24.81           H
ATOM   1461 HG11 VAL A  97       7.718  38.682   9.351  1.00 25.41           H
ATOM   1462 HG12 VAL A  97       8.130  39.958  10.193  1.00 25.41           H
ATOM   1463 HG13 VAL A  97       6.753  39.226  10.488  1.00 25.41           H
ATOM   1464 HG21 VAL A  97       5.907  38.798   7.687  1.00 25.85           H
ATOM   1465 HG22 VAL A  97       4.930  39.299   8.837  1.00 25.85           H
ATOM   1466 HG23 VAL A  97       5.094  40.155   7.511  1.00 25.85           H
ATOM   1467  N   GLN A  98       7.978  43.169   9.757  1.00 19.55           N
ATOM   1468  CA  GLN A  98       8.963  43.921  10.530  1.00 20.01           C
ATOM   1469  C   GLN A  98       8.294  44.769  11.611  1.00 20.66           C
ATOM   1470  O   GLN A  98       8.782  44.837  12.756  1.00 22.95           O
ATOM   1471  CB  GLN A  98       9.774  44.802   9.570  1.00 31.97           C
ATOM   1472  CG  GLN A  98      10.890  45.619  10.193  1.00 47.89           C
ATOM   1473  CD  GLN A  98      11.508  46.585   9.176  1.00 57.04           C
ATOM   1474  OE1 GLN A  98      11.894  46.188   8.064  1.00 52.10           O
ATOM   1475  NE2 GLN A  98      11.582  47.859   9.547  1.00 52.42           N
ATOM   1476  H   GLN A  98       7.987  43.325   8.910  1.00 23.46           H
ATOM   1477  HA  GLN A  98       9.569  43.298  10.963  1.00 24.01           H
ATOM   1478  HB2 GLN A  98      10.163  44.232   8.887  1.00 38.36           H
ATOM   1479  HB3 GLN A  98       9.164  45.437   9.156  1.00 38.36           H
ATOM   1480  HG2 GLN A  98      10.544  46.147  10.927  1.00 57.47           H
ATOM   1481  HG3 GLN A  98      11.584  45.020  10.515  1.00 57.47           H
ATOM   1482 HE21 GLN A  98      11.223  48.108  10.288  1.00 62.90           H
ATOM   1483 HE22 GLN A  98      11.985  48.433   9.049  1.00 62.90           H
ATOM   1484  N   GLU A  99       7.183  45.429  11.278  1.00 23.14           N
ATOM   1485  CA  GLU A  99       6.469  46.196  12.306  1.00 25.85           C
ATOM   1486  C   GLU A  99       5.850  45.274  13.361  1.00 27.33           C
ATOM   1487  O   GLU A  99       5.906  45.569  14.557  1.00 21.47           O
ATOM   1488  CB  GLU A  99       5.403  47.101  11.670  1.00 25.85           C
ATOM   1489  CG  GLU A  99       6.003  48.154  10.706  1.00 42.88           C
ATOM   1490  CD  GLU A  99       7.076  49.058  11.377  1.00 48.28           C
ATOM   1491  OE1 GLU A  99       6.844  49.512  12.525  1.00 43.27           O
ATOM   1492  OE2 GLU A  99       8.154  49.297  10.774  1.00 45.28           O1-
ATOM   1493  H   GLU A  99       6.836  45.459  10.491  1.00 27.77           H
ATOM   1494  HA  GLU A  99       7.107  46.761  12.764  1.00 31.02           H
ATOM   1495  HB2 GLU A  99       4.774  46.551  11.175  1.00 31.02           H
ATOM   1496  HB3 GLU A  99       4.935  47.572  12.380  1.00 31.02           H
ATOM   1497  HG2 GLU A  99       6.418  47.689   9.963  1.00 51.46           H
ATOM   1498  HG3 GLU A  99       5.285  48.720  10.382  1.00 51.46           H
ATOM   1499  N   TRP A 100       5.290  44.133  12.952  1.00 20.96           N
ATOM   1500  CA  TRP A 100       4.719  43.223  13.937  1.00 20.97           C
ATOM   1501  C   TRP A 100       5.780  42.682  14.880  1.00 19.40           C
ATOM   1502  O   TRP A 100       5.500  42.448  16.060  1.00 20.29           O
ATOM   1503  CB  TRP A 100       4.012  42.069  13.248  1.00 16.46           C
ATOM   1504  CG  TRP A 100       2.829  42.489  12.492  1.00 21.44           C
ATOM   1505  CD1 TRP A 100       2.261  43.734  12.466  1.00 21.97           C
ATOM   1506  CD2 TRP A 100       2.027  41.662  11.665  1.00 17.28           C
ATOM   1507  NE1 TRP A 100       1.152  43.721  11.671  1.00 20.60           N
ATOM   1508  CE2 TRP A 100       0.984  42.461  11.165  1.00 24.16           C
ATOM   1509  CE3 TRP A 100       2.085  40.319  11.293  1.00 22.05           C
ATOM   1510  CZ2 TRP A 100       0.016  41.964  10.325  1.00 20.90           C
ATOM   1511  CZ3 TRP A 100       1.116  39.831  10.439  1.00 20.30           C
ATOM   1512  CH2 TRP A 100       0.098  40.647   9.973  1.00 20.30           C
ATOM   1513  H   TRP A 100       5.218  43.876  12.136  1.00 25.15           H
ATOM   1514  HA  TRP A 100       4.070  43.706  14.474  1.00 25.16           H
ATOM   1515  HB2 TRP A 100       4.635  41.643  12.645  1.00 19.76           H
ATOM   1516  HB3 TRP A 100       3.710  41.436  13.920  1.00 19.76           H
ATOM   1517  HD1 TRP A 100       2.572  44.476  12.930  1.00 26.36           H
ATOM   1518  HE1 TRP A 100       0.643  44.392  11.510  1.00 24.72           H
ATOM   1519  HE3 TRP A 100       2.761  39.765  11.614  1.00 26.46           H
ATOM   1520  HZ2 TRP A 100      -0.661  42.512  10.002  1.00 25.08           H
ATOM   1521  HZ3 TRP A 100       1.136  38.936  10.182  1.00 24.36           H
ATOM   1522  HH2 TRP A 100      -0.541  40.289   9.393  1.00 24.36           H
ATOM   1523  N   VAL A 101       6.993  42.437  14.374  1.00 19.05           N
ATOM   1524  CA  VAL A 101       8.061  41.915  15.224  1.00 23.81           C
ATOM   1525  C   VAL A 101       8.313  42.872  16.387  1.00 20.18           C
ATOM   1526  O   VAL A 101       8.489  42.458  17.545  1.00 17.20           O
ATOM   1527  CB  VAL A 101       9.343  41.687  14.393  1.00 26.04           C
ATOM   1528  CG1 VAL A 101      10.563  41.486  15.318  1.00 22.33           C
ATOM   1529  CG2 VAL A 101       9.174  40.499  13.435  1.00 21.71           C
ATOM   1530  H   VAL A 101       7.225  42.571  13.558  1.00 22.86           H
ATOM   1531  HA  VAL A 101       7.788  41.061  15.582  1.00 28.57           H
ATOM   1532  HB  VAL A 101       9.516  42.473  13.850  1.00 31.25           H
ATOM   1533 HG11 VAL A 101      11.349  41.320  14.774  1.00 26.80           H
ATOM   1534 HG12 VAL A 101      10.709  42.283  15.851  1.00 26.80           H
ATOM   1535 HG13 VAL A 101      10.400  40.722  15.898  1.00 26.80           H
ATOM   1536 HG21 VAL A 101       9.985  40.420  12.907  1.00 26.05           H
ATOM   1537 HG22 VAL A 101       9.031  39.687  13.951  1.00 26.05           H
ATOM   1538 HG23 VAL A 101       8.418  40.650  12.852  1.00 26.05           H
ATOM   1539  N   ASP A 102       8.394  44.168  16.075  1.00 22.05           N
ATOM   1540  CA  ASP A 102       8.672  45.157  17.109  1.00 28.62           C
ATOM   1541  C   ASP A 102       7.566  45.175  18.145  1.00 19.48           C
ATOM   1542  O   ASP A 102       7.835  45.310  19.345  1.00 20.79           O
ATOM   1543  CB  ASP A 102       8.840  46.555  16.491  1.00 25.17           C
ATOM   1544  CG  ASP A 102      10.114  46.671  15.621  1.00 36.83           C
ATOM   1545  OD1 ASP A 102      10.076  47.345  14.557  1.00 44.48           O
ATOM   1546  OD2 ASP A 102      11.151  46.076  15.998  1.00 43.71           O1-
ATOM   1547  H   ASP A 102       8.304  44.493  15.286  1.00 26.46           H
ATOM   1548  HA  ASP A 102       9.495  44.916  17.563  1.00 34.35           H
ATOM   1549  HB2 ASP A 102       8.065  46.743  15.933  1.00 30.20           H
ATOM   1550  HB3 ASP A 102       8.896  47.210  17.207  1.00 30.20           H
ATOM   1551  N   LYS A 103       6.311  45.059  17.698  1.00 20.94           N
ATOM   1552  CA  LYS A 103       5.193  45.081  18.639  1.00 21.05           C
ATOM   1553  C   LYS A 103       5.210  43.854  19.526  1.00 23.15           C
ATOM   1554  O   LYS A 103       5.055  43.966  20.752  1.00 19.21           O
ATOM   1555  CB  LYS A 103       3.856  45.185  17.904  1.00 23.13           C
ATOM   1556  CG  LYS A 103       3.661  46.570  17.235  1.00 29.66           C
ATOM   1557  CD  LYS A 103       2.266  46.735  16.618  1.00 39.28           C
ATOM   1558  CE  LYS A 103       1.224  47.238  17.636  1.00 39.55           C
ATOM   1559  NZ  LYS A 103       1.047  46.319  18.791  1.00 50.31           N1+
ATOM   1560  H   LYS A 103       6.087  44.979  16.873  1.00 25.12           H
ATOM   1561  HA  LYS A 103       5.282  45.860  19.210  1.00 25.26           H
ATOM   1562  HB2 LYS A 103       3.801  44.490  17.228  1.00 27.75           H
ATOM   1563  HB3 LYS A 103       3.139  45.063  18.552  1.00 27.75           H
ATOM   1564  HG2 LYS A 103       3.783  47.259  17.903  1.00 35.59           H
ATOM   1565  HG3 LYS A 103       4.321  46.670  16.530  1.00 35.59           H
ATOM   1566  HD2 LYS A 103       2.320  47.383  15.897  1.00 47.14           H
ATOM   1567  HD3 LYS A 103       1.967  45.881  16.270  1.00 47.14           H
ATOM   1568  HE2 LYS A 103       1.507  48.099  17.981  1.00 47.46           H
ATOM   1569  HE3 LYS A 103       0.365  47.326  17.191  1.00 47.46           H
ATOM   1570  HZ1 LYS A 103       0.301  46.518  19.234  1.00 60.38           H
ATOM   1571  HZ2 LYS A 103       0.998  45.478  18.504  1.00 60.38           H
ATOM   1572  HZ3 LYS A 103       1.741  46.392  19.345  1.00 60.38           H
ATOM   1573  N   ILE A 104       5.439  42.678  18.937  1.00 18.73           N
ATOM   1574  CA  ILE A 104       5.517  41.447  19.734  1.00 17.90           C
ATOM   1575  C   ILE A 104       6.718  41.469  20.680  1.00 16.53           C
ATOM   1576  O   ILE A 104       6.614  41.069  21.853  1.00 17.25           O
ATOM   1577  CB  ILE A 104       5.510  40.230  18.798  1.00 15.56           C
ATOM   1578  CG1 ILE A 104       4.091  40.090  18.199  1.00 14.16           C
ATOM   1579  CG2 ILE A 104       5.947  38.966  19.535  1.00 16.47           C
ATOM   1580  CD1 ILE A 104       4.025  39.145  17.023  1.00 23.61           C
ATOM   1581  H   ILE A 104       5.528  42.563  18.091  1.00 22.47           H
ATOM   1582  HA  ILE A 104       4.721  41.389  20.287  1.00 21.48           H
ATOM   1583  HB  ILE A 104       6.139  40.405  18.077  1.00 18.68           H
ATOM   1584 HG12 ILE A 104       3.495  39.753  18.881  1.00 16.99           H
ATOM   1585 HG13 ILE A 104       3.779  40.956  17.896  1.00 16.99           H
ATOM   1586 HG21 ILE A 104       5.855  38.211  18.936  1.00 19.76           H
ATOM   1587 HG22 ILE A 104       6.871  39.040  19.822  1.00 19.76           H
ATOM   1588 HG23 ILE A 104       5.371  38.840  20.305  1.00 19.76           H
ATOM   1589 HD11 ILE A 104       3.116  39.135  16.687  1.00 28.33           H
ATOM   1590 HD12 ILE A 104       4.637  39.447  16.330  1.00 28.33           H
ATOM   1591 HD13 ILE A 104       4.280  38.252  17.316  1.00 28.33           H
ATOM   1592  N   ARG A 105       7.871  41.953  20.214  1.00 21.45           N
ATOM   1593  CA  ARG A 105       9.018  42.034  21.117  1.00 17.59           C
ATOM   1594  C   ARG A 105       8.676  42.863  22.355  1.00 19.62           C
ATOM   1595  O   ARG A 105       8.967  42.474  23.493  1.00 17.71           O
ATOM   1596  CB  ARG A 105      10.235  42.634  20.385  1.00 18.88           C
ATOM   1597  CG  ARG A 105      11.520  42.627  21.246  1.00 26.92           C
ATOM   1598  CD  ARG A 105      12.687  43.436  20.601  1.00 33.30           C
ATOM   1599  NE  ARG A 105      12.378  44.870  20.515  1.00 41.21           N
ATOM   1600  CZ  ARG A 105      12.207  45.677  21.572  1.00 48.36           C
ATOM   1601  NH1 ARG A 105      12.307  45.210  22.824  1.00 49.99           N
ATOM   1602  NH2 ARG A 105      11.933  46.964  21.385  1.00 43.09           N1+
ATOM   1603  H   ARG A 105       8.013  42.234  19.410  1.00 25.74           H
ATOM   1604  HA  ARG A 105       9.239  41.136  21.405  1.00 21.10           H
ATOM   1605  HB2 ARG A 105      10.413  42.113  19.586  1.00 22.66           H
ATOM   1606  HB3 ARG A 105      10.041  43.552  20.144  1.00 22.66           H
ATOM   1607  HG2 ARG A 105      11.325  43.015  22.110  1.00 32.31           H
ATOM   1608  HG3 ARG A 105      11.822  41.709  21.360  1.00 32.31           H
ATOM   1609  HD2 ARG A 105      13.486  43.324  21.141  1.00 39.96           H
ATOM   1610  HD3 ARG A 105      12.848  43.108  19.702  1.00 39.96           H
ATOM   1611  HE  ARG A 105      12.254  45.205  19.731  1.00 49.45           H
ATOM   1612 HH11 ARG A 105      12.483  44.382  22.970  1.00 59.99           H
ATOM   1613 HH12 ARG A 105      12.190  45.742  23.490  1.00 59.99           H
ATOM   1614 HH21 ARG A 105      11.865  47.276  20.586  1.00 51.71           H
ATOM   1615 HH22 ARG A 105      11.821  47.482  22.062  1.00 51.71           H
ATOM   1616  N   LYS A 106       8.015  43.988  22.154  1.00 20.39           N
ATOM   1617  CA  LYS A 106       7.682  44.852  23.269  1.00 21.94           C
ATOM   1618  C   LYS A 106       6.594  44.248  24.156  1.00 19.74           C
ATOM   1619  O   LYS A 106       6.586  44.483  25.369  1.00 19.96           O
ATOM   1620  CB  LYS A 106       7.269  46.201  22.705  1.00 22.12           C
ATOM   1621  CG  LYS A 106       8.432  46.948  22.065  1.00 29.84           C
ATOM   1622  CD  LYS A 106       7.896  48.204  21.378  1.00 39.14           C
ATOM   1623  CE  LYS A 106       8.969  48.945  20.632  1.00 46.02           C
ATOM   1624  NZ  LYS A 106       8.434  50.219  20.074  1.00 56.43           N1+
ATOM   1625  H   LYS A 106       7.750  44.271  21.393  1.00 24.47           H
ATOM   1626  HA  LYS A 106       8.471  44.981  23.820  1.00 26.33           H
ATOM   1627  HB2 LYS A 106       6.594  46.054  22.022  1.00 26.54           H
ATOM   1628  HB3 LYS A 106       6.903  46.751  23.417  1.00 26.54           H
ATOM   1629  HG2 LYS A 106       9.085  47.202  22.736  1.00 35.81           H
ATOM   1630  HG3 LYS A 106       8.843  46.385  21.393  1.00 35.81           H
ATOM   1631  HD2 LYS A 106       7.208  47.948  20.742  1.00 46.97           H
ATOM   1632  HD3 LYS A 106       7.523  48.798  22.049  1.00 46.97           H
ATOM   1633  HE2 LYS A 106       9.699  49.155  21.236  1.00 55.22           H
ATOM   1634  HE3 LYS A 106       9.283  48.395  19.897  1.00 55.22           H
ATOM   1635  HZ1 LYS A 106       9.077  50.666  19.651  1.00 67.72           H
ATOM   1636  HZ2 LYS A 106       7.779  50.041  19.496  1.00 67.72           H
ATOM   1637  HZ3 LYS A 106       8.108  50.728  20.728  1.00 67.72           H
ATOM   1638  N   GLN A 107       5.701  43.442  23.577  1.00 21.02           N
ATOM   1639  CA  GLN A 107       4.663  42.748  24.340  1.00 18.94           C
ATOM   1640  C   GLN A 107       5.224  41.613  25.196  1.00 19.67           C
ATOM   1641  O   GLN A 107       4.724  41.359  26.305  1.00 17.62           O
ATOM   1642  CB  GLN A 107       3.616  42.200  23.376  1.00 21.47           C
ATOM   1643  CG  GLN A 107       2.499  41.455  24.021  1.00 21.08           C
ATOM   1644  CD  GLN A 107       1.471  41.039  22.990  1.00 20.15           C
ATOM   1645  OE1 GLN A 107       1.622  40.035  22.308  1.00 19.63           O
ATOM   1646  NE2 GLN A 107       0.443  41.842  22.840  1.00 18.94           N
ATOM   1647  H   GLN A 107       5.672  43.284  22.730  1.00 25.23           H
ATOM   1648  HA  GLN A 107       4.221  43.381  24.929  1.00 22.73           H
ATOM   1649  HB2 GLN A 107       3.236  42.934  22.869  1.00 25.77           H
ATOM   1650  HB3 GLN A 107       4.054  41.579  22.768  1.00 25.77           H
ATOM   1651  HG2 GLN A 107       2.848  40.657  24.450  1.00 25.30           H
ATOM   1652  HG3 GLN A 107       2.068  42.031  24.669  1.00 25.30           H
ATOM   1653 HE21 GLN A 107       0.393  42.569  23.299  1.00 22.73           H
ATOM   1654 HE22 GLN A 107      -0.171  41.639  22.272  1.00 22.73           H
ATOM   1655  N   VAL A 108       6.242  40.912  24.690  1.00 14.93           N
ATOM   1656  CA  VAL A 108       6.878  39.816  25.420  1.00 18.39           C
ATOM   1657  C   VAL A 108       7.662  40.324  26.615  1.00 17.73           C
ATOM   1658  O   VAL A 108       7.673  39.686  27.671  1.00 17.09           O
ATOM   1659  CB  VAL A 108       7.764  38.994  24.460  1.00 17.23           C
ATOM   1660  CG1 VAL A 108       8.797  38.080  25.213  1.00 19.04           C
ATOM   1661  CG2 VAL A 108       6.860  38.119  23.533  1.00 20.36           C
ATOM   1662  H   VAL A 108       6.578  41.052  23.912  1.00 17.92           H
ATOM   1663  HA  VAL A 108       6.194  39.219  25.771  1.00 22.06           H
ATOM   1664  HB  VAL A 108       8.262  39.608  23.904  1.00 20.68           H
ATOM   1665 HG11 VAL A 108       9.330  37.598  24.561  1.00 22.85           H
ATOM   1666 HG12 VAL A 108       9.386  38.621  25.765  1.00 22.85           H
ATOM   1667 HG13 VAL A 108       8.319  37.444  25.772  1.00 22.85           H
ATOM   1668 HG21 VAL A 108       7.418  37.617  22.920  1.00 24.43           H
ATOM   1669 HG22 VAL A 108       6.345  37.510  24.086  1.00 24.43           H
ATOM   1670 HG23 VAL A 108       6.258  38.694  23.033  1.00 24.43           H
ATOM   1671  N   ALA A 109       8.337  41.467  26.475  1.00 19.08           N
ATOM   1672  CA  ALA A 109       9.346  41.867  27.458  1.00 21.96           C
ATOM   1673  C   ALA A 109       8.826  41.916  28.890  1.00 21.43           C
ATOM   1674  O   ALA A 109       9.526  41.416  29.788  1.00 20.65           O
ATOM   1675  CB  ALA A 109       9.950  43.223  27.062  1.00 22.88           C
ATOM   1676  H   ALA A 109       8.232  42.016  25.824  1.00 22.89           H
ATOM   1677  HA  ALA A 109      10.073  41.223  27.441  1.00 26.36           H
ATOM   1678  HB1 ALA A 109      10.526  43.533  27.778  1.00 27.46           H
ATOM   1679  HB2 ALA A 109      10.470  43.110  26.254  1.00 27.46           H
ATOM   1680  HB3 ALA A 109       9.237  43.864  26.910  1.00 27.46           H
ATOM   1681  N   PRO A 110       7.650  42.482  29.181  1.00 20.29           N
ATOM   1682  CA  PRO A 110       7.217  42.590  30.593  1.00 24.84           C
ATOM   1683  C   PRO A 110       6.997  41.248  31.280  1.00 23.33           C
ATOM   1684  O   PRO A 110       6.927  41.204  32.506  1.00 20.57           O
ATOM   1685  CB  PRO A 110       5.904  43.381  30.492  1.00 22.35           C
ATOM   1686  CG  PRO A 110       6.024  44.160  29.172  1.00 24.74           C
ATOM   1687  CD  PRO A 110       6.705  43.174  28.270  1.00 18.81           C
ATOM   1688  HA  PRO A 110       7.856  43.107  31.106  1.00 29.81           H
ATOM   1689  HB2 PRO A 110       5.151  42.776  30.450  1.00 26.82           H
ATOM   1690  HB3 PRO A 110       5.826  43.984  31.247  1.00 26.82           H
ATOM   1691  HG2 PRO A 110       5.146  44.400  28.832  1.00 29.68           H
ATOM   1692  HG3 PRO A 110       6.570  44.950  29.306  1.00 29.68           H
ATOM   1693  HD2 PRO A 110       6.057  42.545  27.915  1.00 22.57           H
ATOM   1694  HD3 PRO A 110       7.166  43.647  27.559  1.00 22.57           H
ATOM   1695  N   PHE A 111       6.827  40.172  30.527  1.00 17.24           N
ATOM   1696  CA  PHE A 111       6.628  38.847  31.080  1.00 19.05           C
ATOM   1697  C   PHE A 111       7.893  38.249  31.661  1.00 21.32           C
ATOM   1698  O   PHE A 111       7.800  37.302  32.445  1.00 20.75           O
ATOM   1699  CB  PHE A 111       6.088  37.920  29.990  1.00 20.93           C
ATOM   1700  CG  PHE A 111       4.645  38.164  29.632  1.00 19.26           C
ATOM   1701  CD1 PHE A 111       3.613  37.552  30.353  1.00 18.30           C
ATOM   1702  CD2 PHE A 111       4.319  38.986  28.574  1.00 16.21           C
ATOM   1703  CE1 PHE A 111       2.296  37.769  30.006  1.00 16.62           C
ATOM   1704  CE2 PHE A 111       2.996  39.215  28.213  1.00 19.79           C
ATOM   1705  CZ  PHE A 111       1.984  38.614  28.930  1.00 19.66           C
ATOM   1706  H   PHE A 111       6.798  40.190  29.668  1.00 20.69           H
ATOM   1707  HA  PHE A 111       5.969  38.893  31.789  1.00 22.86           H
ATOM   1708  HB2 PHE A 111       6.610  38.053  29.183  1.00 25.12           H
ATOM   1709  HB3 PHE A 111       6.177  37.001  30.287  1.00 25.12           H
ATOM   1710  HD1 PHE A 111       3.815  36.993  31.068  1.00 21.96           H
ATOM   1711  HD2 PHE A 111       4.994  39.393  28.088  1.00 19.45           H
ATOM   1712  HE1 PHE A 111       1.614  37.364  30.491  1.00 19.95           H
ATOM   1713  HE2 PHE A 111       2.786  39.774  27.497  1.00 23.75           H
ATOM   1714  HZ  PHE A 111       1.097  38.766  28.687  1.00 23.60           H
ATOM   1715  N   LEU A 112       9.068  38.770  31.303  1.00 16.83           N
ATOM   1716  CA  LEU A 112      10.339  38.213  31.752  1.00 18.31           C
ATOM   1717  C   LEU A 112      11.183  39.302  32.427  1.00 19.44           C
ATOM   1718  O   LEU A 112      10.949  40.507  32.255  1.00 20.59           O
ATOM   1719  CB  LEU A 112      11.112  37.590  30.570  1.00 19.36           C
ATOM   1720  CG  LEU A 112      10.370  36.535  29.723  1.00 15.45           C
ATOM   1721  CD1 LEU A 112      11.192  36.241  28.440  1.00 18.01           C
ATOM   1722  CD2 LEU A 112      10.083  35.274  30.481  1.00 18.83           C
ATOM   1723  H   LEU A 112       9.160  39.460  30.797  1.00 20.20           H
ATOM   1724  HA  LEU A 112      10.170  37.507  32.397  1.00 21.98           H
ATOM   1725  HB2 LEU A 112      11.363  38.311  29.975  1.00 23.23           H
ATOM   1726  HB3 LEU A 112      11.919  37.168  30.913  1.00 23.23           H
ATOM   1727  HG  LEU A 112       9.515  36.895  29.449  1.00 18.54           H
ATOM   1728 HD11 LEU A 112      10.712  35.588  27.904  1.00 21.62           H
ATOM   1729 HD12 LEU A 112      11.296  37.067  27.940  1.00 21.62           H
ATOM   1730 HD13 LEU A 112      12.063  35.894  28.695  1.00 21.62           H
ATOM   1731 HD21 LEU A 112       9.635  34.649  29.884  1.00 22.60           H
ATOM   1732 HD22 LEU A 112      10.919  34.893  30.799  1.00 22.60           H
ATOM   1733 HD23 LEU A 112       9.504  35.473  31.234  1.00 22.60           H
ATOM   1734  N   ASP A 113      12.170  38.878  33.221  1.00 16.94           N
ATOM   1735  CA  ASP A 113      13.046  39.809  33.935  1.00 24.65           C
ATOM   1736  C   ASP A 113      14.304  39.984  33.096  1.00 17.19           C
ATOM   1737  O   ASP A 113      15.061  39.035  32.898  1.00 19.28           O
ATOM   1738  CB  ASP A 113      13.369  39.294  35.346  1.00 24.38           C
ATOM   1739  CG  ASP A 113      13.870  40.386  36.295  1.00 30.43           C
ATOM   1740  OD1 ASP A 113      13.590  40.271  37.507  1.00 32.12           O
ATOM   1741  OD2 ASP A 113      14.522  41.358  35.856  1.00 28.99           O1-
ATOM   1742  H   ASP A 113      12.353  38.049  33.367  1.00 20.33           H
ATOM   1743  HA  ASP A 113      12.607  40.670  34.008  1.00 29.57           H
ATOM   1744  HB2 ASP A 113      12.557  38.929  35.732  1.00 29.26           H
ATOM   1745  HB3 ASP A 113      14.054  38.610  35.306  1.00 29.26           H
ATOM   1746  N   PHE A 114      14.496  41.185  32.571  1.00 17.48           N
ATOM   1747  CA  PHE A 114      15.707  41.559  31.848  1.00 21.93           C
ATOM   1748  C   PHE A 114      16.718  42.286  32.746  1.00 27.45           C
ATOM   1749  O   PHE A 114      17.706  42.821  32.237  1.00 28.18           O
ATOM   1750  CB  PHE A 114      15.355  42.458  30.659  1.00 20.60           C
ATOM   1751  CG  PHE A 114      14.665  41.748  29.512  1.00 23.19           C
ATOM   1752  CD1 PHE A 114      15.334  41.503  28.317  1.00 23.24           C
ATOM   1753  CD2 PHE A 114      13.339  41.354  29.620  1.00 24.79           C
ATOM   1754  CE1 PHE A 114      14.679  40.867  27.244  1.00 20.92           C
ATOM   1755  CE2 PHE A 114      12.683  40.718  28.565  1.00 25.47           C
ATOM   1756  CZ  PHE A 114      13.343  40.477  27.380  1.00 19.05           C
ATOM   1757  H   PHE A 114      13.924  41.825  32.623  1.00 20.98           H
ATOM   1758  HA  PHE A 114      16.135  40.760  31.497  1.00 26.32           H
ATOM   1759  HB2 PHE A 114      14.760  43.152  30.972  1.00 24.72           H
ATOM   1760  HB3 PHE A 114      16.168  42.862  30.316  1.00 24.72           H
ATOM   1761  HD1 PHE A 114      16.220  41.768  28.221  1.00 27.89           H
ATOM   1762  HD2 PHE A 114      12.879  41.515  30.412  1.00 29.75           H
ATOM   1763  HE1 PHE A 114      15.133  40.704  26.448  1.00 25.11           H
ATOM   1764  HE2 PHE A 114      11.795  40.457  28.659  1.00 30.56           H
ATOM   1765  HZ  PHE A 114      12.902  40.048  26.681  1.00 22.85           H
ATOM   1766  N   ASP A 115      16.491  42.325  34.061  1.00 31.82           N
ATOM   1767  CA  ASP A 115      17.384  43.026  34.983  1.00 35.02           C
ATOM   1768  C   ASP A 115      17.459  42.274  36.318  1.00 36.17           C
ATOM   1769  O   ASP A 115      17.126  42.774  37.386  1.00 35.87           O
ATOM   1770  CB  ASP A 115      16.889  44.463  35.139  1.00 48.20           C
ATOM   1771  CG  ASP A 115      17.931  45.381  35.760  1.00 60.61           C
ATOM   1772  OD1 ASP A 115      17.527  46.376  36.420  1.00 61.14           O
ATOM   1773  OD2 ASP A 115      19.146  45.107  35.582  1.00 50.54           O1-
ATOM   1774  H   ASP A 115      15.815  41.961  34.449  1.00 38.18           H
ATOM   1775  HA  ASP A 115      18.284  43.056  34.615  1.00 42.03           H
ATOM   1776  HB2 ASP A 115      16.646  44.812  34.263  1.00 57.84           H
ATOM   1777  HB3 ASP A 115      16.117  44.461  35.726  1.00 57.84           H
ATOM   1778  N   CYS A 116      17.898  41.021  36.265  1.00 33.13           N
ATOM   1779  CA  CYS A 116      18.097  40.199  37.457  1.00 35.15           C
ATOM   1780  C   CYS A 116      19.438  39.474  37.403  1.00 29.83           C
ATOM   1781  O   CYS A 116      19.553  38.308  37.791  1.00 29.86           O
ATOM   1782  CB  CYS A 116      16.955  39.194  37.626  1.00 36.24           C
ATOM   1783  SG  CYS A 116      16.736  38.053  36.219  1.00 32.24           S
ATOM   1784  H   CYS A 116      18.079  40.608  35.532  1.00 39.75           H
ATOM   1785  HA  CYS A 116      18.105  40.774  38.241  1.00 42.17           H
ATOM   1786  HB2 CYS A 116      17.114  38.664  38.430  1.00 43.49           H
ATOM   1787  HB3 CYS A 116      16.132  39.696  37.718  1.00 43.49           H
ATOM   1788  HG  CYS A 116      17.784  37.502  36.023  1.00 38.68           H
ATOM   1789  N   GLY A 117      20.483  40.131  36.914  1.00 24.83           N
ATOM   1790  CA  GLY A 117      21.789  39.495  36.921  1.00 29.72           C
ATOM   1791  C   GLY A 117      21.962  38.496  35.789  1.00 29.06           C
ATOM   1792  O   GLY A 117      21.432  38.661  34.691  1.00 24.31           O
ATOM   1793  H   GLY A 117      20.460  40.919  36.566  1.00 29.80           H
ATOM   1794  HA2 GLY A 117      22.479  40.179  36.842  1.00 35.67           H
ATOM   1795  HA3 GLY A 117      21.913  39.019  37.761  1.00 35.67           H
ATOM   1796  N   GLU A 118      22.709  37.427  36.064  1.00 35.15           N
ATOM   1797  CA  GLU A 118      23.219  36.651  34.940  1.00 37.21           C
ATOM   1798  C   GLU A 118      22.147  35.781  34.293  1.00 28.70           C
ATOM   1799  O   GLU A 118      22.351  35.357  33.154  1.00 34.60           O
ATOM   1800  CB  GLU A 118      24.429  35.776  35.331  1.00 40.83           C
ATOM   1801  CG  GLU A 118      25.788  36.523  35.314  1.00 28.11           C
ATOM   1802  CD  GLU A 118      25.842  37.540  36.424  1.00 28.10           C
ATOM   1803  OE1 GLU A 118      26.392  38.629  36.204  1.00 33.87           O
ATOM   1804  OE2 GLU A 118      25.281  37.245  37.512  1.00 34.82           O1-
ATOM   1805  H   GLU A 118      22.920  37.142  36.849  1.00 42.17           H
ATOM   1806  HA  GLU A 118      23.540  37.279  34.266  1.00 44.65           H
ATOM   1807  HB2 GLU A 118      24.289  35.420  36.222  1.00 49.00           H
ATOM   1808  HB3 GLU A 118      24.496  35.057  34.688  1.00 49.00           H
ATOM   1809  HG2 GLU A 118      26.515  35.894  35.446  1.00 33.74           H
ATOM   1810  HG3 GLU A 118      25.893  36.978  34.465  1.00 33.74           H
ATOM   1811  N   ASN A 119      21.005  35.540  34.943  1.00 26.39           N
ATOM   1812  CA  ASN A 119      19.897  34.886  34.246  1.00 22.66           C
ATOM   1813  C   ASN A 119      18.863  35.881  33.695  1.00 22.40           C
ATOM   1814  O   ASN A 119      17.709  35.495  33.443  1.00 16.04           O
ATOM   1815  CB  ASN A 119      19.224  33.848  35.145  1.00 22.36           C
ATOM   1816  CG  ASN A 119      18.391  34.448  36.209  1.00 21.92           C
ATOM   1817  OD1 ASN A 119      18.725  35.496  36.760  1.00 29.56           O
ATOM   1818  ND2 ASN A 119      17.280  33.775  36.535  1.00 26.03           N
ATOM   1819  H   ASN A 119      20.855  35.735  35.765  1.00 31.67           H
ATOM   1820  HA  ASN A 119      20.253  34.392  33.481  1.00 27.19           H
ATOM   1821  HB2 ASN A 119      18.643  33.286  34.607  1.00 26.83           H
ATOM   1822  HB3 ASN A 119      19.907  33.308  35.572  1.00 26.83           H
ATOM   1823 HD21 ASN A 119      16.723  34.109  37.102  1.00 31.24           H
ATOM   1824 HD22 ASN A 119      17.121  33.005  36.184  1.00 31.24           H
ATOM   1825  N   SER A 120      19.273  37.133  33.473  1.00 20.09           N
ATOM   1826  CA  SER A 120      18.479  38.115  32.761  1.00 18.68           C
ATOM   1827  C   SER A 120      18.121  37.597  31.371  1.00 19.80           C
ATOM   1828  O   SER A 120      18.930  36.961  30.700  1.00 17.54           O
ATOM   1829  CB  SER A 120      19.251  39.438  32.629  1.00 24.15           C
ATOM   1830  OG  SER A 120      19.346  40.131  33.854  1.00 22.85           O
ATOM   1831  H   SER A 120      20.021  37.449  33.757  1.00 24.11           H
ATOM   1832  HA  SER A 120      17.657  38.286  33.244  1.00 22.42           H
ATOM   1833  HB2 SER A 120      20.144  39.240  32.309  1.00 28.98           H
ATOM   1834  HB3 SER A 120      18.795  40.007  31.986  1.00 28.98           H
ATOM   1835  HG  SER A 120      19.803  39.682  34.400  1.00 27.42           H
ATOM   1836  N   ALA A 121      16.902  37.886  30.952  1.00 14.94           N
ATOM   1837  CA  ALA A 121      16.374  37.441  29.682  1.00 16.09           C
ATOM   1838  C   ALA A 121      17.080  38.143  28.530  1.00 20.14           C
ATOM   1839  O   ALA A 121      17.627  39.245  28.677  1.00 18.48           O
ATOM   1840  CB  ALA A 121      14.869  37.712  29.616  1.00 17.51           C
ATOM   1841  H   ALA A 121      16.340  38.360  31.398  1.00 17.93           H
ATOM   1842  HA  ALA A 121      16.516  36.490  29.602  1.00 19.31           H
ATOM   1843  HB1 ALA A 121      14.536  37.435  28.746  1.00 21.01           H
ATOM   1844  HB2 ALA A 121      14.423  37.215  30.317  1.00 21.01           H
ATOM   1845  HB3 ALA A 121      14.725  38.662  29.743  1.00 21.01           H
ATOM   1846  N   ILE A 122      17.037  37.483  27.365  1.00 17.37           N
ATOM   1847  CA  ILE A 122      17.562  38.002  26.106  1.00 22.69           C
ATOM   1848  C   ILE A 122      16.457  37.944  25.055  1.00 19.38           C
ATOM   1849  O   ILE A 122      15.745  36.934  24.947  1.00 16.39           O
ATOM   1850  CB  ILE A 122      18.792  37.193  25.623  1.00 26.14           C
ATOM   1851  CG1 ILE A 122      19.956  37.440  26.569  1.00 26.08           C
ATOM   1852  CG2 ILE A 122      19.201  37.543  24.158  1.00 27.32           C
ATOM   1853  CD1 ILE A 122      21.216  36.637  26.218  1.00 32.56           C
ATOM   1854  H   ILE A 122      16.690  36.701  27.278  1.00 20.85           H
ATOM   1855  HA  ILE A 122      17.827  38.928  26.229  1.00 27.23           H
ATOM   1856  HB  ILE A 122      18.559  36.253  25.643  1.00 31.37           H
ATOM   1857 HG12 ILE A 122      20.177  38.382  26.542  1.00 31.30           H
ATOM   1858 HG13 ILE A 122      19.670  37.198  27.462  1.00 31.30           H
ATOM   1859 HG21 ILE A 122      19.956  36.994  23.903  1.00 32.79           H
ATOM   1860 HG22 ILE A 122      18.461  37.361  23.554  1.00 32.79           H
ATOM   1861 HG23 ILE A 122      19.446  38.484  24.106  1.00 32.79           H
ATOM   1862 HD11 ILE A 122      21.898  36.819  26.884  1.00 39.07           H
ATOM   1863 HD12 ILE A 122      20.999  35.691  26.215  1.00 39.07           H
ATOM   1864 HD13 ILE A 122      21.547  36.904  25.345  1.00 39.07           H
ATOM   1865  N   ALA A 123      16.330  39.028  24.280  1.00 17.73           N
ATOM   1866  CA  ALA A 123      15.476  39.084  23.101  1.00 14.64           C
ATOM   1867  C   ALA A 123      16.297  38.732  21.863  1.00 20.53           C
ATOM   1868  O   ALA A 123      17.409  39.236  21.699  1.00 22.52           O
ATOM   1869  CB  ALA A 123      14.877  40.485  22.936  1.00 20.48           C
ATOM   1870  H   ALA A 123      16.746  39.766  24.428  1.00 21.28           H
ATOM   1871  HA  ALA A 123      14.763  38.438  23.210  1.00 17.57           H
ATOM   1872  HB1 ALA A 123      14.282  40.474  22.170  1.00 24.57           H
ATOM   1873  HB2 ALA A 123      14.380  40.726  23.731  1.00 24.57           H
ATOM   1874  HB3 ALA A 123      15.596  41.117  22.791  1.00 24.57           H
ATOM   1875  N   ALA A 124      15.752  37.872  21.003  1.00 14.92           N
ATOM   1876  CA  ALA A 124      16.388  37.444  19.760  1.00 14.64           C
ATOM   1877  C   ALA A 124      15.401  37.548  18.592  1.00 18.32           C
ATOM   1878  O   ALA A 124      14.192  37.604  18.795  1.00 15.41           O
ATOM   1879  CB  ALA A 124      16.913  35.994  19.893  1.00 17.53           C
ATOM   1880  H   ALA A 124      14.980  37.513  21.128  1.00 17.91           H
ATOM   1881  HA  ALA A 124      17.135  38.030  19.567  1.00 17.57           H
ATOM   1882  HB1 ALA A 124      17.347  35.734  19.068  1.00 21.03           H
ATOM   1883  HB2 ALA A 124      17.559  35.961  20.616  1.00 21.03           H
ATOM   1884  HB3 ALA A 124      16.176  35.395  20.089  1.00 21.03           H
ATOM   1885  N   ASN A 125      15.934  37.585  17.354  1.00 16.11           N
ATOM   1886  CA  ASN A 125      15.132  37.687  16.130  1.00 15.11           C
ATOM   1887  C   ASN A 125      15.881  36.909  15.041  1.00 15.19           C
ATOM   1888  O   ASN A 125      16.992  37.334  14.688  1.00 16.82           O
ATOM   1889  CB  ASN A 125      14.936  39.171  15.744  1.00 19.67           C
ATOM   1890  CG  ASN A 125      14.159  39.365  14.407  1.00 15.61           C
ATOM   1891  OD1 ASN A 125      13.779  38.414  13.761  1.00 18.70           O
ATOM   1892  ND2 ASN A 125      13.926  40.618  14.027  1.00 18.87           N
ATOM   1893  H   ASN A 125      16.780  37.561  17.198  1.00 19.33           H
ATOM   1894  HA  ASN A 125      14.268  37.281  16.274  1.00 18.13           H
ATOM   1895  HB2 ASN A 125      14.440  39.627  16.443  1.00 23.60           H
ATOM   1896  HB3 ASN A 125      15.808  39.586  15.649  1.00 23.60           H
ATOM   1897 HD21 ASN A 125      13.560  40.772  13.270  1.00 22.64           H
ATOM   1898 HD22 ASN A 125      14.149  41.270  14.538  1.00 22.64           H
ATOM   1899  N   ASN A 126      15.303  35.796  14.508  1.00 16.13           N
ATOM   1900  CA  ASN A 126      16.030  34.963  13.510  1.00 15.54           C
ATOM   1901  C   ASN A 126      16.273  35.621  12.141  1.00 17.20           C
ATOM   1902  O   ASN A 126      16.972  35.188  11.239  1.00 17.04           O
ATOM   1903  CB  ASN A 126      15.338  33.635  13.345  1.00 13.41           C
ATOM   1904  CG  ASN A 126      13.859  33.705  13.031  1.00 13.88           C
ATOM   1905  OD1 ASN A 126      13.288  34.753  12.685  1.00 17.25           O
ATOM   1906  ND2 ASN A 126      13.209  32.513  13.122  1.00 15.62           N
ATOM   1907  H   ASN A 126      14.276  35.639  14.591  1.00 19.35           H
ATOM   1908  HA  ASN A 126      17.079  34.798  13.934  1.00 18.65           H
ATOM   1909  HB2 ASN A 126      15.865  33.019  12.561  1.00 16.09           H
ATOM   1910  HB3 ASN A 126      15.516  32.997  14.250  1.00 16.09           H
ATOM   1911 HD21 ASN A 126      12.192  32.448  12.975  1.00 18.75           H
ATOM   1912 HD22 ASN A 126      13.671  31.624  13.424  1.00 18.75           H
ATOM   1913  N   TYR A 127      15.686  36.865  11.999  1.00 13.70           N
ATOM   1914  CA  TYR A 127      15.946  37.730  10.831  1.00 17.38           C
ATOM   1915  C   TYR A 127      17.386  38.204  10.822  1.00 17.52           C
ATOM   1916  O   TYR A 127      17.936  38.496   9.758  1.00 13.94           O
ATOM   1917  CB  TYR A 127      15.040  38.969  10.784  1.00 18.74           C
ATOM   1918  CG  TYR A 127      14.941  39.602   9.389  1.00 18.40           C
ATOM   1919  CD1 TYR A 127      14.021  39.140   8.453  1.00 20.15           C
ATOM   1920  CD2 TYR A 127      15.792  40.648   9.005  1.00 18.27           C
ATOM   1921  CE1 TYR A 127      13.952  39.703   7.177  1.00 25.04           C
ATOM   1922  CE2 TYR A 127      15.708  41.219   7.747  1.00 24.07           C
ATOM   1923  CZ  TYR A 127      14.791  40.729   6.841  1.00 23.60           C
ATOM   1924  OH  TYR A 127      14.715  41.277   5.597  1.00 24.71           O
ATOM   1925  H   TYR A 127      15.153  37.232  12.565  1.00 16.44           H
ATOM   1926  HA  TYR A 127      15.795  37.230  10.019  1.00 20.86           H
ATOM   1927  HB2 TYR A 127      14.149  38.723  11.073  1.00 22.48           H
ATOM   1928  HB3 TYR A 127      15.399  39.643  11.384  1.00 22.48           H
ATOM   1929  HD1 TYR A 127      13.449  38.440   8.674  1.00 24.18           H
ATOM   1930  HD2 TYR A 127      16.415  40.985   9.605  1.00 21.92           H
ATOM   1931  HE1 TYR A 127      13.332  39.387   6.562  1.00 30.05           H
ATOM   1932  HE2 TYR A 127      16.282  41.913   7.505  1.00 28.89           H
ATOM   1933  HH  TYR A 127      14.011  41.004   5.227  1.00 29.65           H
ATOM   1934  N   ASP A 128      18.000  38.312  12.003  1.00 17.32           N
ATOM   1935  CA  ASP A 128      19.405  38.689  12.088  1.00 18.26           C
ATOM   1936  C   ASP A 128      20.274  37.801  11.219  1.00 17.31           C
ATOM   1937  O   ASP A 128      21.238  38.281  10.611  1.00 18.64           O
ATOM   1938  CB  ASP A 128      19.915  38.601  13.527  1.00 18.38           C
ATOM   1939  CG  ASP A 128      19.345  39.706  14.462  1.00 19.67           C
ATOM   1940  OD1 ASP A 128      19.787  39.754  15.639  1.00 19.61           O
ATOM   1941  OD2 ASP A 128      18.446  40.481  14.065  1.00 16.42           O1-
ATOM   1942  H   ASP A 128      17.622  38.185  12.764  1.00 20.78           H
ATOM   1943  HA  ASP A 128      19.513  39.603  11.774  1.00 21.91           H
ATOM   1944  HB2 ASP A 128      19.652  37.737  13.882  1.00 22.05           H
ATOM   1945  HB3 ASP A 128      20.885  38.663  13.500  1.00 22.05           H
ATOM   1946  N   TRP A 129      19.983  36.495  11.184  1.00 17.69           N
ATOM   1947  CA  TRP A 129      20.787  35.574  10.402  1.00 19.65           C
ATOM   1948  C   TRP A 129      20.141  35.110   9.108  1.00 17.71           C
ATOM   1949  O   TRP A 129      20.873  34.739   8.187  1.00 22.83           O
ATOM   1950  CB  TRP A 129      21.190  34.337  11.229  1.00 16.81           C
ATOM   1951  CG  TRP A 129      20.147  33.636  12.055  1.00 22.39           C
ATOM   1952  CD1 TRP A 129      19.351  32.612  11.667  1.00 16.07           C
ATOM   1953  CD2 TRP A 129      19.831  33.892  13.432  1.00 16.53           C
ATOM   1954  NE1 TRP A 129      18.566  32.194  12.726  1.00 17.18           N
ATOM   1955  CE2 TRP A 129      18.845  32.974  13.813  1.00 16.59           C
ATOM   1956  CE3 TRP A 129      20.306  34.797  14.373  1.00 19.28           C
ATOM   1957  CZ2 TRP A 129      18.298  32.949  15.090  1.00 15.93           C
ATOM   1958  CZ3 TRP A 129      19.762  34.776  15.653  1.00 16.70           C
ATOM   1959  CH2 TRP A 129      18.794  33.833  16.004  1.00 19.31           C
ATOM   1960  H   TRP A 129      19.328  36.126  11.600  1.00 21.23           H
ATOM   1961  HA  TRP A 129      21.609  36.026  10.162  1.00 23.57           H
ATOM   1962  HB2 TRP A 129      21.549  33.666  10.628  1.00 20.18           H
ATOM   1963  HB3 TRP A 129      21.883  34.614  11.846  1.00 20.18           H
ATOM   1964  HD1 TRP A 129      19.356  32.229  10.821  1.00 19.28           H
ATOM   1965  HE1 TRP A 129      17.978  31.568  12.700  1.00 20.62           H
ATOM   1966  HE3 TRP A 129      20.976  35.404  14.148  1.00 23.14           H
ATOM   1967  HZ2 TRP A 129      17.637  32.337  15.323  1.00 19.12           H
ATOM   1968  HZ3 TRP A 129      20.068  35.372  16.294  1.00 20.04           H
ATOM   1969  HH2 TRP A 129      18.423  33.845  16.861  1.00 23.17           H
ATOM   1970  N   PHE A 130      18.813  35.136   8.983  1.00 17.45           N
ATOM   1971  CA  PHE A 130      18.207  34.743   7.712  1.00 17.45           C
ATOM   1972  C   PHE A 130      17.917  35.915   6.792  1.00 21.74           C
ATOM   1973  O   PHE A 130      17.799  35.704   5.583  1.00 19.76           O
ATOM   1974  CB  PHE A 130      16.908  33.966   7.922  1.00 16.07           C
ATOM   1975  CG  PHE A 130      17.110  32.577   8.438  1.00 16.92           C
ATOM   1976  CD1 PHE A 130      16.549  32.191   9.636  1.00 20.12           C
ATOM   1977  CD2 PHE A 130      17.874  31.663   7.739  1.00 18.38           C
ATOM   1978  CE1 PHE A 130      16.728  30.905  10.123  1.00 14.61           C
ATOM   1979  CE2 PHE A 130      18.049  30.381   8.204  1.00 20.29           C
ATOM   1980  CZ  PHE A 130      17.476  29.999   9.407  1.00 19.66           C
ATOM   1981  H   PHE A 130      18.257  35.372   9.592  1.00 20.94           H
ATOM   1982  HA  PHE A 130      18.818  34.156   7.242  1.00 20.93           H
ATOM   1983  HB2 PHE A 130      16.356  34.440   8.560  1.00 19.29           H
ATOM   1984  HB3 PHE A 130      16.447  33.911   7.074  1.00 19.29           H
ATOM   1985  HD1 PHE A 130      16.042  32.797  10.121  1.00 24.15           H
ATOM   1986  HD2 PHE A 130      18.257  31.907   6.926  1.00 22.05           H
ATOM   1987  HE1 PHE A 130      16.339  30.652  10.931  1.00 17.53           H
ATOM   1988  HE2 PHE A 130      18.560  29.776   7.716  1.00 24.34           H
ATOM   1989  HZ  PHE A 130      17.599  29.134   9.734  1.00 23.59           H
ATOM   1990  N   GLY A 131      17.863  37.143   7.320  1.00 20.60           N
ATOM   1991  CA  GLY A 131      17.451  38.283   6.528  1.00 25.71           C
ATOM   1992  C   GLY A 131      18.418  38.657   5.424  1.00 28.78           C
ATOM   1993  O   GLY A 131      18.000  39.266   4.442  1.00 31.96           O
ATOM   1994  H   GLY A 131      18.070  37.338   8.130  1.00 24.72           H
ATOM   1995  HA2 GLY A 131      16.590  38.098   6.120  1.00 30.85           H
ATOM   1996  HA3 GLY A 131      17.349  39.047   7.113  1.00 30.85           H
ATOM   1997  N   ASN A 132      19.699  38.321   5.583  1.00 28.86           N
ATOM   1998  CA  ASN A 132      20.758  38.560   4.604  1.00 36.28           C
ATOM   1999  C   ASN A 132      21.461  37.276   4.155  1.00 29.77           C
ATOM   2000  O   ASN A 132      22.557  37.356   3.592  1.00 31.72           O
ATOM   2001  CB  ASN A 132      21.824  39.487   5.197  1.00 33.61           C
ATOM   2002  CG  ASN A 132      22.542  38.850   6.385  1.00 46.97           C
ATOM   2003  OD1 ASN A 132      21.911  38.152   7.203  1.00 50.33           O
ATOM   2004  ND2 ASN A 132      23.858  39.060   6.479  1.00 46.54           N
ATOM   2005  H   ASN A 132      19.991  37.946   6.303  1.00 34.63           H
ATOM   2006  HA  ASN A 132      20.376  38.994   3.822  1.00 43.53           H
ATOM   2007  HB2 ASN A 132      22.486  39.688   4.516  1.00 40.33           H
ATOM   2008  HB3 ASN A 132      21.398  40.307   5.500  1.00 40.33           H
ATOM   2009 HD21 ASN A 132      24.291  38.770   7.161  1.00 55.85           H
ATOM   2010 HD22 ASN A 132      24.275  39.473   5.849  1.00 55.85           H
ATOM   2011  N   MET A 133      20.909  36.099   4.441  1.00 19.47           N
ATOM   2012  CA  MET A 133      21.551  34.852   4.048  1.00 20.55           C
ATOM   2013  C   MET A 133      21.222  34.550   2.583  1.00 21.38           C
ATOM   2014  O   MET A 133      20.047  34.561   2.208  1.00 18.70           O
ATOM   2015  CB  MET A 133      21.087  33.710   4.946  1.00 16.98           C
ATOM   2016  CG  MET A 133      21.789  32.404   4.665  1.00 13.76           C
ATOM   2017  SD  MET A 133      21.181  30.980   5.550  1.00 18.54           S
ATOM   2018  CE  MET A 133      21.688  31.425   7.199  1.00 20.44           C
ATOM   2019  H   MET A 133      20.162  35.989   4.844  1.00 23.36           H
ATOM   2020  HA  MET A 133      22.507  34.938   4.160  1.00 24.66           H
ATOM   2021  HB2 MET A 133      21.267  33.944   5.868  1.00 20.37           H
ATOM   2022  HB3 MET A 133      20.136  33.574   4.822  1.00 20.37           H
ATOM   2023  HG2 MET A 133      21.685  32.213   3.720  1.00 16.51           H
ATOM   2024  HG3 MET A 133      22.731  32.509   4.876  1.00 16.51           H
ATOM   2025  HE1 MET A 133      21.422  30.725   7.819  1.00 24.53           H
ATOM   2026  HE2 MET A 133      22.653  31.531   7.211  1.00 24.53           H
ATOM   2027  HE3 MET A 133      21.266  32.264   7.455  1.00 24.53           H
ATOM   2028  N   ASN A 134      22.262  34.318   1.759  1.00 15.90           N
ATOM   2029  CA  ASN A 134      22.079  33.910   0.355  1.00 19.66           C
ATOM   2030  C   ASN A 134      21.446  32.522   0.269  1.00 14.42           C
ATOM   2031  O   ASN A 134      21.702  31.651   1.105  1.00 16.35           O
ATOM   2032  CB  ASN A 134      23.436  33.900  -0.387  1.00 22.87           C
ATOM   2033  CG  ASN A 134      23.296  33.557  -1.885  1.00 40.04           C
ATOM   2034  OD1 ASN A 134      23.504  32.409  -2.317  1.00 35.24           O
ATOM   2035  ND2 ASN A 134      22.957  34.563  -2.684  1.00 35.87           N
ATOM   2036  H   ASN A 134      23.088  34.410   1.986  1.00 19.08           H
ATOM   2037  HA  ASN A 134      21.492  34.539  -0.094  1.00 23.59           H
ATOM   2038  HB2 ASN A 134      23.839  34.781  -0.318  1.00 27.44           H
ATOM   2039  HB3 ASN A 134      24.022  33.231   0.010  1.00 27.44           H
ATOM   2040 HD21 ASN A 134      22.788  34.413  -3.513  1.00 43.05           H
ATOM   2041 HD22 ASN A 134      22.900  35.361  -2.368  1.00 43.05           H
ATOM   2042  N   VAL A 135      20.668  32.295  -0.800  1.00 13.61           N
ATOM   2043  CA  VAL A 135      19.915  31.048  -0.951  1.00 13.53           C
ATOM   2044  C   VAL A 135      20.849  29.852  -1.116  1.00 17.89           C
ATOM   2045  O   VAL A 135      20.573  28.750  -0.621  1.00 14.85           O
ATOM   2046  CB  VAL A 135      18.925  31.156  -2.126  1.00 17.02           C
ATOM   2047  CG1 VAL A 135      19.607  31.432  -3.449  1.00 18.76           C
ATOM   2048  CG2 VAL A 135      18.093  29.900  -2.243  1.00 17.79           C
ATOM   2049  H   VAL A 135      20.566  32.848  -1.450  1.00 16.34           H
ATOM   2050  HA  VAL A 135      19.392  30.907  -0.147  1.00 16.24           H
ATOM   2051  HB  VAL A 135      18.336  31.905  -1.957  1.00 20.43           H
ATOM   2052 HG11 VAL A 135      18.920  31.544  -4.119  1.00 22.51           H
ATOM   2053 HG12 VAL A 135      20.130  32.243  -3.372  1.00 22.51           H
ATOM   2054 HG13 VAL A 135      20.172  30.677  -3.685  1.00 22.51           H
ATOM   2055 HG21 VAL A 135      17.466  30.013  -2.970  1.00 21.35           H
ATOM   2056 HG22 VAL A 135      18.672  29.144  -2.427  1.00 21.35           H
ATOM   2057 HG23 VAL A 135      17.617  29.762  -1.411  1.00 21.35           H
ATOM   2058  N   LEU A 136      21.943  30.022  -1.850  1.00 20.71           N
ATOM   2059  CA  LEU A 136      22.800  28.866  -2.081  1.00 20.93           C
ATOM   2060  C   LEU A 136      23.517  28.480  -0.785  1.00 18.63           C
ATOM   2061  O   LEU A 136      23.756  27.300  -0.525  1.00 16.20           O
ATOM   2062  CB  LEU A 136      23.796  29.167  -3.199  1.00 15.87           C
ATOM   2063  CG  LEU A 136      23.265  29.464  -4.621  1.00 18.50           C
ATOM   2064  CD1 LEU A 136      24.392  29.824  -5.586  1.00 21.17           C
ATOM   2065  CD2 LEU A 136      22.479  28.274  -5.160  1.00 18.34           C
ATOM   2066  H   LEU A 136      22.209  30.763  -2.189  1.00 24.85           H
ATOM   2067  HA  LEU A 136      22.246  28.116  -2.347  1.00 25.12           H
ATOM   2068  HB2 LEU A 136      24.299  29.946  -2.931  1.00 19.04           H
ATOM   2069  HB3 LEU A 136      24.388  28.402  -3.259  1.00 19.04           H
ATOM   2070  HG  LEU A 136      22.663  30.223  -4.585  1.00 22.20           H
ATOM   2071 HD11 LEU A 136      24.004  30.065  -6.441  1.00 25.40           H
ATOM   2072 HD12 LEU A 136      24.883  30.581  -5.225  1.00 25.40           H
ATOM   2073 HD13 LEU A 136      24.988  29.064  -5.692  1.00 25.40           H
ATOM   2074 HD21 LEU A 136      22.150  28.497  -6.046  1.00 22.01           H
ATOM   2075 HD22 LEU A 136      23.065  27.501  -5.204  1.00 22.01           H
ATOM   2076 HD23 LEU A 136      21.730  28.095  -4.571  1.00 22.01           H
ATOM   2077  N   THR A 137      23.859  29.464   0.042  1.00 18.13           N
ATOM   2078  CA  THR A 137      24.487  29.161   1.324  1.00 19.07           C
ATOM   2079  C   THR A 137      23.539  28.370   2.212  1.00 17.64           C
ATOM   2080  O   THR A 137      23.950  27.421   2.878  1.00 19.77           O
ATOM   2081  CB  THR A 137      24.893  30.447   2.027  1.00 22.58           C
ATOM   2082  OG1 THR A 137      25.848  31.132   1.228  1.00 22.14           O
ATOM   2083  CG2 THR A 137      25.440  30.156   3.431  1.00 25.47           C
ATOM   2084  H   THR A 137      23.735  30.301  -0.114  1.00 21.75           H
ATOM   2085  HA  THR A 137      25.288  28.631   1.174  1.00 22.88           H
ATOM   2086  HB  THR A 137      24.109  31.006   2.133  1.00 27.10           H
ATOM   2087  HG1 THR A 137      26.003  31.888   1.558  1.00 26.56           H
ATOM   2088 HG21 THR A 137      25.720  30.987   3.845  1.00 30.56           H
ATOM   2089 HG22 THR A 137      24.755  29.753   3.992  1.00 30.56           H
ATOM   2090 HG23 THR A 137      26.200  29.552   3.384  1.00 30.56           H
ATOM   2091  N   PHE A 138      22.265  28.765   2.244  1.00 15.79           N
ATOM   2092  CA  PHE A 138      21.270  28.039   3.016  1.00 14.95           C
ATOM   2093  C   PHE A 138      21.116  26.608   2.516  1.00 16.62           C
ATOM   2094  O   PHE A 138      21.139  25.655   3.295  1.00 16.49           O
ATOM   2095  CB  PHE A 138      19.941  28.782   2.926  1.00 16.00           C
ATOM   2096  CG  PHE A 138      18.776  28.011   3.457  1.00 17.15           C
ATOM   2097  CD1 PHE A 138      18.496  28.016   4.829  1.00 19.65           C
ATOM   2098  CD2 PHE A 138      17.935  27.328   2.608  1.00 15.15           C
ATOM   2099  CE1 PHE A 138      17.430  27.326   5.323  1.00 22.75           C
ATOM   2100  CE2 PHE A 138      16.838  26.626   3.114  1.00 20.74           C
ATOM   2101  CZ  PHE A 138      16.584  26.631   4.454  1.00 21.11           C
ATOM   2102  H   PHE A 138      21.953  29.453   1.837  1.00 18.94           H
ATOM   2103  HA  PHE A 138      21.547  28.001   3.942  1.00 17.94           H
ATOM   2104  HB2 PHE A 138      20.011  29.603   3.439  1.00 19.20           H
ATOM   2105  HB3 PHE A 138      19.758  28.992   1.997  1.00 19.20           H
ATOM   2106  HD1 PHE A 138      19.057  28.485   5.404  1.00 23.59           H
ATOM   2107  HD2 PHE A 138      18.103  27.318   1.693  1.00 18.18           H
ATOM   2108  HE1 PHE A 138      17.256  27.331   6.235  1.00 27.29           H
ATOM   2109  HE2 PHE A 138      16.279  26.157   2.537  1.00 24.88           H
ATOM   2110  HZ  PHE A 138      15.859  26.162   4.789  1.00 25.33           H
ATOM   2111  N   LEU A 139      20.935  26.446   1.209  1.00 15.93           N
ATOM   2112  CA  LEU A 139      20.640  25.131   0.643  1.00 20.01           C
ATOM   2113  C   LEU A 139      21.802  24.173   0.858  1.00 15.15           C
ATOM   2114  O   LEU A 139      21.605  22.969   1.096  1.00 15.92           O
ATOM   2115  CB  LEU A 139      20.335  25.279  -0.860  1.00 18.10           C
ATOM   2116  CG  LEU A 139      19.017  25.995  -1.229  1.00 14.22           C
ATOM   2117  CD1 LEU A 139      18.949  26.170  -2.740  1.00 15.03           C
ATOM   2118  CD2 LEU A 139      17.803  25.203  -0.784  1.00 16.60           C
ATOM   2119  H   LEU A 139      20.991  27.083   0.634  1.00 19.12           H
ATOM   2120  HA  LEU A 139      19.861  24.762   1.091  1.00 24.01           H
ATOM   2121  HB2 LEU A 139      21.055  25.780  -1.268  1.00 21.72           H
ATOM   2122  HB3 LEU A 139      20.300  24.392  -1.256  1.00 21.72           H
ATOM   2123  HG  LEU A 139      18.995  26.872  -0.820  1.00 17.07           H
ATOM   2124 HD11 LEU A 139      18.103  26.588  -2.962  1.00 18.03           H
ATOM   2125 HD12 LEU A 139      19.691  26.725  -3.027  1.00 18.03           H
ATOM   2126 HD13 LEU A 139      19.011  25.297  -3.158  1.00 18.03           H
ATOM   2127 HD21 LEU A 139      17.003  25.669  -1.074  1.00 19.92           H
ATOM   2128 HD22 LEU A 139      17.835  24.323  -1.188  1.00 19.92           H
ATOM   2129 HD23 LEU A 139      17.808  25.126   0.183  1.00 19.92           H
ATOM   2130  N   ARG A 140      23.013  24.695   0.761  1.00 15.67           N
ATOM   2131  CA  ARG A 140      24.222  23.890   0.954  1.00 18.05           C
ATOM   2132  C   ARG A 140      24.524  23.661   2.441  1.00 22.64           C
ATOM   2133  O   ARG A 140      24.481  22.533   2.932  1.00 20.06           O
ATOM   2134  CB  ARG A 140      25.392  24.591   0.275  1.00 14.28           C
ATOM   2135  CG  ARG A 140      25.403  24.443  -1.272  1.00 16.75           C
ATOM   2136  CD  ARG A 140      26.193  25.551  -1.914  1.00 17.29           C
ATOM   2137  NE  ARG A 140      27.603  25.608  -1.528  1.00 19.13           N
ATOM   2138  CZ  ARG A 140      28.590  24.908  -2.086  1.00 25.38           C
ATOM   2139  NH1 ARG A 140      28.337  24.023  -3.051  1.00 22.09           N
ATOM   2140  NH2 ARG A 140      29.847  25.087  -1.663  1.00 21.50           N1+
ATOM   2141  H   ARG A 140      23.164  25.518   0.561  1.00 18.81           H
ATOM   2142  HA  ARG A 140      24.112  23.032   0.527  1.00 21.66           H
ATOM   2143  HB2 ARG A 140      25.359  25.536   0.489  1.00 17.14           H
ATOM   2144  HB3 ARG A 140      26.217  24.215   0.614  1.00 17.14           H
ATOM   2145  HG2 ARG A 140      25.810  23.599  -1.514  1.00 20.10           H
ATOM   2146  HG3 ARG A 140      24.494  24.475  -1.610  1.00 20.10           H
ATOM   2147  HD2 ARG A 140      26.137  25.451  -2.875  1.00 20.75           H
ATOM   2148  HD3 ARG A 140      25.801  26.398  -1.649  1.00 20.75           H
ATOM   2149  HE  ARG A 140      27.840  26.265  -1.026  1.00 22.96           H
ATOM   2150 HH11 ARG A 140      27.536  23.903  -3.339  1.00 26.51           H
ATOM   2151 HH12 ARG A 140      28.983  23.573  -3.397  1.00 26.51           H
ATOM   2152 HH21 ARG A 140      30.013  25.654  -1.037  1.00 25.80           H
ATOM   2153 HH22 ARG A 140      30.490  24.629  -2.005  1.00 25.80           H
ATOM   2154  N   ASP A 141      24.827  24.738   3.164  1.00 18.28           N
ATOM   2155  CA  ASP A 141      25.398  24.636   4.490  1.00 19.54           C
ATOM   2156  C   ASP A 141      24.384  24.190   5.529  1.00 19.24           C
ATOM   2157  O   ASP A 141      24.792  23.679   6.577  1.00 16.80           O
ATOM   2158  CB  ASP A 141      25.977  25.968   4.935  1.00 17.09           C
ATOM   2159  CG  ASP A 141      27.112  26.455   4.054  1.00 25.05           C
ATOM   2160  OD1 ASP A 141      27.652  25.677   3.249  1.00 22.90           O
ATOM   2161  OD2 ASP A 141      27.467  27.642   4.194  1.00 32.02           O1-
ATOM   2162  H   ASP A 141      24.708  25.545   2.902  1.00 21.93           H
ATOM   2163  HA  ASP A 141      26.121  23.993   4.474  1.00 23.45           H
ATOM   2164  HB2 ASP A 141      25.273  26.630   4.919  1.00 20.51           H
ATOM   2165  HB3 ASP A 141      26.321  25.875   5.837  1.00 20.51           H
ATOM   2166  N   ILE A 142      23.090  24.421   5.289  1.00 16.52           N
ATOM   2167  CA  ILE A 142      22.023  23.932   6.151  1.00 17.67           C
ATOM   2168  C   ILE A 142      21.292  22.777   5.493  1.00 16.79           C
ATOM   2169  O   ILE A 142      21.143  21.707   6.088  1.00 15.74           O
ATOM   2170  CB  ILE A 142      21.043  25.073   6.539  1.00 18.11           C
ATOM   2171  CG1 ILE A 142      21.762  26.129   7.388  1.00 16.06           C
ATOM   2172  CG2 ILE A 142      19.812  24.515   7.307  1.00 16.24           C
ATOM   2173  CD1 ILE A 142      20.991  27.418   7.527  1.00 18.62           C
ATOM   2174  H   ILE A 142      22.803  24.872   4.614  1.00 19.82           H
ATOM   2175  HA  ILE A 142      22.411  23.597   6.970  1.00 21.20           H
ATOM   2176  HB  ILE A 142      20.718  25.499   5.730  1.00 21.73           H
ATOM   2177 HG12 ILE A 142      21.899  25.768   8.276  1.00 19.27           H
ATOM   2178 HG13 ILE A 142      22.621  26.339   6.989  1.00 19.27           H
ATOM   2179 HG21 ILE A 142      19.201  25.246   7.479  1.00 19.48           H
ATOM   2180 HG22 ILE A 142      19.351  23.840   6.780  1.00 19.48           H
ATOM   2181 HG23 ILE A 142      20.110  24.136   8.150  1.00 19.48           H
ATOM   2182 HD11 ILE A 142      21.542  28.071   7.985  1.00 22.35           H
ATOM   2183 HD12 ILE A 142      20.760  27.742   6.643  1.00 22.35           H
ATOM   2184 HD13 ILE A 142      20.179  27.249   8.034  1.00 22.35           H
ATOM   2185  N   GLY A 143      20.931  22.939   4.204  1.00 14.51           N
ATOM   2186  CA  GLY A 143      20.122  21.931   3.526  1.00 17.86           C
ATOM   2187  C   GLY A 143      20.779  20.568   3.376  1.00 11.81           C
ATOM   2188  O   GLY A 143      20.084  19.548   3.337  1.00 15.31           O
ATOM   2189  H   GLY A 143      21.156  23.607   3.712  1.00 17.41           H
ATOM   2190  HA2 GLY A 143      19.314  21.798   4.040  1.00 21.43           H
ATOM   2191  HA3 GLY A 143      19.871  22.251   2.644  1.00 21.43           H
ATOM   2192  N   LYS A 144      22.116  20.515   3.306  1.00 16.47           N
ATOM   2193  CA  LYS A 144      22.796  19.223   3.149  1.00 17.33           C
ATOM   2194  C   LYS A 144      22.578  18.295   4.342  1.00 17.28           C
ATOM   2195  O   LYS A 144      22.779  17.076   4.206  1.00 15.20           O
ATOM   2196  CB  LYS A 144      24.298  19.438   2.944  1.00 18.64           C
ATOM   2197  CG  LYS A 144      25.039  19.702   4.254  1.00 25.64           C
ATOM   2198  CD  LYS A 144      26.300  20.554   4.144  1.00 31.37           C
ATOM   2199  CE  LYS A 144      27.452  19.875   3.548  1.00 38.55           C
ATOM   2200  NZ  LYS A 144      28.668  20.732   3.796  1.00 40.95           N1+
ATOM   2201  H   LYS A 144      22.643  21.196   3.332  1.00 19.76           H
ATOM   2202  HA  LYS A 144      22.451  18.762   2.367  1.00 20.80           H
ATOM   2203  HB2 LYS A 144      24.678  18.649   2.533  1.00 22.37           H
ATOM   2204  HB3 LYS A 144      24.425  20.209   2.372  1.00 22.37           H
ATOM   2205  HG2 LYS A 144      24.432  20.172   4.848  1.00 30.77           H
ATOM   2206  HG3 LYS A 144      25.287  18.852   4.650  1.00 30.77           H
ATOM   2207  HD2 LYS A 144      26.134  21.345   3.620  1.00 37.65           H
ATOM   2208  HD3 LYS A 144      26.572  20.813   5.041  1.00 37.65           H
ATOM   2209  HE2 LYS A 144      27.580  19.007   3.959  1.00 46.26           H
ATOM   2210  HE3 LYS A 144      27.311  19.789   2.593  1.00 46.26           H
ATOM   2211  HZ1 LYS A 144      29.393  20.319   3.491  1.00 49.14           H
ATOM   2212  HZ2 LYS A 144      28.581  21.507   3.369  1.00 49.14           H
ATOM   2213  HZ3 LYS A 144      28.763  20.894   4.666  1.00 49.14           H
ATOM   2214  N   HIS A 145      22.148  18.825   5.499  1.00 17.51           N
ATOM   2215  CA  HIS A 145      21.960  18.027   6.715  1.00 14.18           C
ATOM   2216  C   HIS A 145      20.525  17.544   6.891  1.00 21.30           C
ATOM   2217  O   HIS A 145      20.183  17.012   7.955  1.00 18.17           O
ATOM   2218  CB  HIS A 145      22.375  18.829   7.974  1.00 17.97           C
ATOM   2219  CG  HIS A 145      23.811  19.263   7.961  1.00 20.72           C
ATOM   2220  ND1 HIS A 145      24.861  18.385   8.135  1.00 20.11           N
ATOM   2221  CD2 HIS A 145      24.373  20.478   7.768  1.00 19.25           C
ATOM   2222  CE1 HIS A 145      26.004  19.038   8.031  1.00 19.87           C
ATOM   2223  NE2 HIS A 145      25.735  20.314   7.829  1.00 20.67           N
ATOM   2224  H   HIS A 145      21.946  19.653   5.599  1.00 21.02           H
ATOM   2225  HA  HIS A 145      22.534  17.246   6.666  1.00 17.01           H
ATOM   2226  HB2 HIS A 145      22.234  18.275   8.760  1.00 21.56           H
ATOM   2227  HB3 HIS A 145      21.829  19.628   8.042  1.00 21.56           H
ATOM   2228  HD2 HIS A 145      23.922  21.279   7.624  1.00 23.10           H
ATOM   2229  HE1 HIS A 145      26.849  18.666   8.112  1.00 23.84           H
ATOM   2230  HE2 HIS A 145      26.320  20.939   7.726  1.00 24.81           H
ATOM   2231  N   PHE A 146      19.669  17.755   5.903  1.00 14.95           N
ATOM   2232  CA  PHE A 146      18.271  17.368   5.985  1.00 15.36           C
ATOM   2233  C   PHE A 146      17.958  16.332   4.924  1.00 20.52           C
ATOM   2234  O   PHE A 146      18.211  16.556   3.734  1.00 20.71           O
ATOM   2235  CB  PHE A 146      17.360  18.612   5.843  1.00 20.30           C
ATOM   2236  CG  PHE A 146      17.306  19.424   7.081  1.00 19.42           C
ATOM   2237  CD1 PHE A 146      18.332  20.310   7.376  1.00 15.62           C
ATOM   2238  CD2 PHE A 146      16.273  19.266   7.989  1.00 18.66           C
ATOM   2239  CE1 PHE A 146      18.322  21.026   8.549  1.00 16.99           C
ATOM   2240  CE2 PHE A 146      16.265  19.996   9.175  1.00 17.38           C
ATOM   2241  CZ  PHE A 146      17.293  20.868   9.438  1.00 14.79           C
ATOM   2242  H   PHE A 146      19.884  18.141   5.170  1.00 17.94           H
ATOM   2243  HA  PHE A 146      18.099  16.963   6.850  1.00 18.44           H
ATOM   2244  HB2 PHE A 146      17.702  19.182   5.137  1.00 24.36           H
ATOM   2245  HB3 PHE A 146      16.458  18.332   5.634  1.00 24.36           H
ATOM   2246  HD1 PHE A 146      19.031  20.408   6.775  1.00 18.75           H
ATOM   2247  HD2 PHE A 146      15.589  18.665   7.814  1.00 22.39           H
ATOM   2248  HE1 PHE A 146      19.009  21.630   8.728  1.00 20.39           H
ATOM   2249  HE2 PHE A 146      15.565  19.891   9.775  1.00 20.86           H
ATOM   2250  HZ  PHE A 146      17.285  21.370  10.218  1.00 17.75           H
ATOM   2251  N   SER A 147      17.395  15.211   5.378  1.00 17.64           N
ATOM   2252  CA  SER A 147      16.868  14.148   4.541  1.00 22.91           C
ATOM   2253  C   SER A 147      15.398  14.412   4.218  1.00 19.27           C
ATOM   2254  O   SER A 147      14.561  14.508   5.125  1.00 22.07           O
ATOM   2255  CB  SER A 147      17.035  12.819   5.290  1.00 23.69           C
ATOM   2256  OG  SER A 147      16.263  11.786   4.716  1.00 21.11           O
ATOM   2257  H   SER A 147      17.312  15.036   6.209  1.00 21.16           H
ATOM   2258  HA  SER A 147      17.359  14.106   3.709  1.00 27.49           H
ATOM   2259  HB2 SER A 147      17.971  12.563   5.279  1.00 28.43           H
ATOM   2260  HB3 SER A 147      16.738  12.945   6.203  1.00 28.43           H
ATOM   2261  HG  SER A 147      16.588  11.575   3.968  1.00 25.33           H
ATOM   2262  N   VAL A 148      15.070  14.469   2.932  1.00 20.81           N
ATOM   2263  CA  VAL A 148      13.680  14.671   2.523  1.00 21.26           C
ATOM   2264  C   VAL A 148      12.802  13.477   2.912  1.00 19.80           C
ATOM   2265  O   VAL A 148      11.656  13.662   3.327  1.00 19.14           O
ATOM   2266  CB  VAL A 148      13.594  14.972   1.019  1.00 18.76           C
ATOM   2267  CG1 VAL A 148      12.123  15.053   0.565  1.00 20.36           C
ATOM   2268  CG2 VAL A 148      14.306  16.287   0.724  1.00 20.95           C
ATOM   2269  H   VAL A 148      15.625  14.418   2.279  1.00 24.97           H
ATOM   2270  HA  VAL A 148      13.341  15.454   2.991  1.00 25.51           H
ATOM   2271  HB  VAL A 148      14.034  14.262   0.532  1.00 22.51           H
ATOM   2272 HG11 VAL A 148      12.110  15.256  -0.382  1.00 24.43           H
ATOM   2273 HG12 VAL A 148      11.676  14.210   0.722  1.00 24.43           H
ATOM   2274 HG13 VAL A 148      11.682  15.761   1.058  1.00 24.43           H
ATOM   2275 HG21 VAL A 148      14.257  16.454  -0.229  1.00 25.15           H
ATOM   2276 HG22 VAL A 148      13.879  17.013   1.208  1.00 25.15           H
ATOM   2277 HG23 VAL A 148      15.232  16.212   1.005  1.00 25.15           H
ATOM   2278  N   ASN A 149      13.297  12.239   2.775  1.00 19.75           N
ATOM   2279  CA  ASN A 149      12.525  11.105   3.302  1.00 24.56           C
ATOM   2280  C   ASN A 149      12.166  11.305   4.775  1.00 23.65           C
ATOM   2281  O   ASN A 149      11.040  11.001   5.196  1.00 22.99           O
ATOM   2282  CB  ASN A 149      13.289   9.789   3.144  1.00 28.36           C
ATOM   2283  CG  ASN A 149      13.157   9.197   1.754  1.00 37.81           C
ATOM   2284  OD1 ASN A 149      12.074   8.758   1.352  1.00 47.42           O
ATOM   2285  ND2 ASN A 149      14.257   9.142   1.034  1.00 23.62           N
ATOM   2286  H   ASN A 149      14.033  12.042   2.375  1.00 23.70           H
ATOM   2287  HA  ASN A 149      11.689  11.031   2.811  1.00 29.47           H
ATOM   2288  HB2 ASN A 149      14.230   9.934   3.330  1.00 34.04           H
ATOM   2289  HB3 ASN A 149      12.919   9.149   3.770  1.00 34.04           H
ATOM   2290 HD21 ASN A 149      14.236   8.803   0.245  1.00 28.34           H
ATOM   2291 HD22 ASN A 149      14.997   9.433   1.359  1.00 28.34           H
ATOM   2292  N   GLN A 150      13.105  11.802   5.581  1.00 22.09           N
ATOM   2293  CA  GLN A 150      12.781  12.060   6.987  1.00 23.92           C
ATOM   2294  C   GLN A 150      11.778  13.202   7.130  1.00 25.08           C
ATOM   2295  O   GLN A 150      10.829  13.114   7.929  1.00 20.00           O
ATOM   2296  CB  GLN A 150      14.050  12.357   7.779  1.00 25.36           C
ATOM   2297  CG  GLN A 150      14.978  11.159   7.970  1.00 23.20           C
ATOM   2298  CD  GLN A 150      16.017  11.448   9.040  1.00 35.85           C
ATOM   2299  OE1 GLN A 150      16.731  12.442   8.972  1.00 40.50           O
ATOM   2300  NE2 GLN A 150      16.069  10.603  10.054  1.00 50.19           N
ATOM   2301  H   GLN A 150      13.912  11.990   5.352  1.00 26.51           H
ATOM   2302  HA  GLN A 150      12.364  11.271   7.367  1.00 28.70           H
ATOM   2303  HB2 GLN A 150      14.554  13.050   7.325  1.00 30.44           H
ATOM   2304  HB3 GLN A 150      13.793  12.669   8.661  1.00 30.44           H
ATOM   2305  HG2 GLN A 150      14.466  10.387   8.247  1.00 27.84           H
ATOM   2306  HG3 GLN A 150      15.438  10.972   7.137  1.00 27.84           H
ATOM   2307 HE21 GLN A 150      15.529   9.935  10.086  1.00 60.23           H
ATOM   2308 HE22 GLN A 150      16.637  10.723  10.689  1.00 60.23           H
ATOM   2309  N   MET A 151      11.990  14.301   6.395  1.00 21.67           N
ATOM   2310  CA  MET A 151      11.091  15.447   6.512  1.00 17.70           C
ATOM   2311  C   MET A 151       9.660  15.048   6.184  1.00 19.27           C
ATOM   2312  O   MET A 151       8.714  15.518   6.829  1.00 20.02           O
ATOM   2313  CB  MET A 151      11.552  16.585   5.602  1.00 15.10           C
ATOM   2314  CG  MET A 151      12.903  17.108   5.921  1.00 20.99           C
ATOM   2315  SD  MET A 151      13.439  18.353   4.744  1.00 17.82           S
ATOM   2316  CE  MET A 151      12.256  19.674   5.123  1.00 15.72           C
ATOM   2317  H   MET A 151      12.636  14.404   5.837  1.00 26.00           H
ATOM   2318  HA  MET A 151      11.124  15.780   7.417  1.00 21.25           H
ATOM   2319  HB2 MET A 151      11.572  16.265   4.688  1.00 18.12           H
ATOM   2320  HB3 MET A 151      10.924  17.325   5.680  1.00 18.12           H
ATOM   2321  HG2 MET A 151      12.876  17.524   6.798  1.00 25.18           H
ATOM   2322  HG3 MET A 151      13.541  16.381   5.914  1.00 25.18           H
ATOM   2323  HE1 MET A 151      12.407  20.422   4.523  1.00 18.87           H
ATOM   2324  HE2 MET A 151      11.357  19.337   5.005  1.00 18.87           H
ATOM   2325  HE3 MET A 151      12.390  19.945   6.040  1.00 18.87           H
ATOM   2326  N   ILE A 152       9.480  14.190   5.169  1.00 18.96           N
ATOM   2327  CA  ILE A 152       8.143  13.797   4.716  1.00 20.10           C
ATOM   2328  C   ILE A 152       7.409  12.969   5.761  1.00 24.67           C
ATOM   2329  O   ILE A 152       6.174  12.894   5.739  1.00 25.71           O
ATOM   2330  CB  ILE A 152       8.246  12.979   3.413  1.00 21.93           C
ATOM   2331  CG1 ILE A 152       8.889  13.809   2.306  1.00 40.04           C
ATOM   2332  CG2 ILE A 152       6.915  12.474   2.979  1.00 44.38           C
ATOM   2333  CD1 ILE A 152       8.190  15.054   1.990  1.00 36.16           C
ATOM   2334  H   ILE A 152      10.120  13.825   4.723  1.00 22.75           H
ATOM   2335  HA  ILE A 152       7.623  14.594   4.548  1.00 24.12           H
ATOM   2336  HB  ILE A 152       8.811  12.211   3.581  1.00 26.31           H
ATOM   2337 HG12 ILE A 152       9.768  14.066   2.577  1.00 48.05           H
ATOM   2338 HG13 ILE A 152       8.933  13.273   1.504  1.00 48.05           H
ATOM   2339 HG21 ILE A 152       7.032  12.016   2.132  1.00 53.26           H
ATOM   2340 HG22 ILE A 152       6.563  11.853   3.636  1.00 53.26           H
ATOM   2341 HG23 ILE A 152       6.304  13.216   2.867  1.00 53.26           H
ATOM   2342 HD11 ILE A 152       8.691  15.513   1.299  1.00 43.40           H
ATOM   2343 HD12 ILE A 152       7.302  14.844   1.670  1.00 43.40           H
ATOM   2344 HD13 ILE A 152       8.140  15.606   2.781  1.00 43.40           H
ATOM   2345  N   ASN A 153       8.155  12.306   6.631  1.00 20.93           N
ATOM   2346  CA  ASN A 153       7.627  11.442   7.682  1.00 25.98           C
ATOM   2347  C   ASN A 153       7.369  12.163   9.002  1.00 27.30           C
ATOM   2348  O   ASN A 153       6.951  11.519   9.971  1.00 21.10           O
ATOM   2349  CB  ASN A 153       8.607  10.293   7.932  1.00 28.15           C
ATOM   2350  CG  ASN A 153       8.392   9.145   6.999  1.00 33.61           C
ATOM   2351  OD1 ASN A 153       7.259   8.751   6.747  1.00 42.42           O
ATOM   2352  ND2 ASN A 153       9.479   8.602   6.472  1.00 47.18           N
ATOM   2353  H   ASN A 153       9.014  12.344   6.630  1.00 25.11           H
ATOM   2354  HA  ASN A 153       6.784  11.063   7.385  1.00 31.18           H
ATOM   2355  HB2 ASN A 153       9.510  10.624   7.817  1.00 33.78           H
ATOM   2356  HB3 ASN A 153       8.485   9.962   8.840  1.00 33.78           H
ATOM   2357 HD21 ASN A 153       9.415   7.946   5.924  1.00 56.61           H
ATOM   2358 HD22 ASN A 153      10.256   8.913   6.676  1.00 56.61           H
ATOM   2359  N   LYS A 154       7.631  13.466   9.084  1.00 24.21           N
ATOM   2360  CA  LYS A 154       7.332  14.208  10.310  1.00 22.38           C
ATOM   2361  C   LYS A 154       5.822  14.275  10.505  1.00 20.95           C
ATOM   2362  O   LYS A 154       5.090  14.662   9.591  1.00 20.70           O
ATOM   2363  CB  LYS A 154       7.911  15.626  10.238  1.00 21.27           C
ATOM   2364  CG  LYS A 154       9.438  15.758  10.311  1.00 26.76           C
ATOM   2365  CD  LYS A 154       9.928  15.635  11.752  1.00 29.50           C
ATOM   2366  CE  LYS A 154      11.383  16.033  11.908  1.00 28.24           C
ATOM   2367  NZ  LYS A 154      11.857  16.085  13.327  1.00 27.39           N1+
ATOM   2368  H   LYS A 154       7.976  13.938   8.452  1.00 29.05           H
ATOM   2369  HA  LYS A 154       7.722  13.758  11.076  1.00 26.85           H
ATOM   2370  HB2 LYS A 154       7.636  16.013   9.391  1.00 25.52           H
ATOM   2371  HB3 LYS A 154       7.539  16.148  10.967  1.00 25.52           H
ATOM   2372  HG2 LYS A 154       9.850  15.053   9.787  1.00 32.11           H
ATOM   2373  HG3 LYS A 154       9.705  16.627   9.974  1.00 32.11           H
ATOM   2374  HD2 LYS A 154       9.395  16.223  12.309  1.00 35.40           H
ATOM   2375  HD3 LYS A 154       9.831  14.713  12.039  1.00 35.40           H
ATOM   2376  HE2 LYS A 154      11.936  15.391  11.439  1.00 33.88           H
ATOM   2377  HE3 LYS A 154      11.500  16.920  11.533  1.00 33.88           H
ATOM   2378  HZ1 LYS A 154      12.723  15.879  13.361  1.00 32.87           H
ATOM   2379  HZ2 LYS A 154      11.742  16.907  13.651  1.00 32.87           H
ATOM   2380  HZ3 LYS A 154      11.403  15.505  13.828  1.00 32.87           H
ATOM   2381  N   GLU A 155       5.346  13.924  11.707  1.00 22.19           N
ATOM   2382  CA  GLU A 155       3.901  13.899  11.939  1.00 20.24           C
ATOM   2383  C   GLU A 155       3.258  15.259  11.681  1.00 20.88           C
ATOM   2384  O   GLU A 155       2.108  15.322  11.255  1.00 21.92           O
ATOM   2385  CB  GLU A 155       3.581  13.417  13.377  1.00 27.03           C
ATOM   2386  CG  GLU A 155       2.098  13.397  13.674  1.00 28.59           C
ATOM   2387  CD  GLU A 155       1.725  12.837  15.045  1.00 48.14           C
ATOM   2388  OE1 GLU A 155       2.542  12.944  15.999  1.00 38.00           O
ATOM   2389  OE2 GLU A 155       0.590  12.300  15.157  1.00 48.97           O1-
ATOM   2390  H   GLU A 155       5.827  13.700  12.385  1.00 26.63           H
ATOM   2391  HA  GLU A 155       3.509  13.270  11.311  1.00 24.29           H
ATOM   2392  HB2 GLU A 155       3.906  12.506  13.488  1.00 32.44           H
ATOM   2393  HB3 GLU A 155       4.014  14.003  14.017  1.00 32.44           H
ATOM   2394  HG2 GLU A 155       1.767  14.308  13.633  1.00 34.31           H
ATOM   2395  HG3 GLU A 155       1.657  12.849  13.007  1.00 34.31           H
ATOM   2396  N   ALA A 156       3.985  16.351  11.911  1.00 23.13           N
ATOM   2397  CA  ALA A 156       3.429  17.693  11.753  1.00 20.34           C
ATOM   2398  C   ALA A 156       2.971  17.998  10.330  1.00 20.36           C
ATOM   2399  O   ALA A 156       2.163  18.906  10.130  1.00 18.41           O
ATOM   2400  CB  ALA A 156       4.468  18.744  12.167  1.00 18.69           C
ATOM   2401  H   ALA A 156       4.803  16.342  12.168  1.00 27.76           H
ATOM   2402  HA  ALA A 156       2.664  17.792  12.335  1.00 24.40           H
ATOM   2403  HB1 ALA A 156       4.078  19.629  12.089  1.00 22.42           H
ATOM   2404  HB2 ALA A 156       4.735  18.585  13.084  1.00 22.42           H
ATOM   2405  HB3 ALA A 156       5.235  18.668  11.577  1.00 22.42           H
ATOM   2406  N   VAL A 157       3.552  17.355   9.326  1.00 18.72           N
ATOM   2407  CA  VAL A 157       3.211  17.628   7.930  1.00 23.63           C
ATOM   2408  C   VAL A 157       2.688  16.400   7.203  1.00 22.82           C
ATOM   2409  O   VAL A 157       2.336  16.505   6.032  1.00 22.67           O
ATOM   2410  CB  VAL A 157       4.403  18.220   7.156  1.00 19.33           C
ATOM   2411  CG1 VAL A 157       4.783  19.546   7.717  1.00 21.44           C
ATOM   2412  CG2 VAL A 157       5.611  17.267   7.204  1.00 25.91           C
ATOM   2413  H   VAL A 157       4.149  16.748   9.440  1.00 22.46           H
ATOM   2414  HA  VAL A 157       2.505  18.290   7.908  1.00 28.36           H
ATOM   2415  HB  VAL A 157       4.143  18.347   6.231  1.00 23.19           H
ATOM   2416 HG11 VAL A 157       5.503  19.909   7.181  1.00 25.73           H
ATOM   2417 HG12 VAL A 157       4.013  20.136   7.686  1.00 25.73           H
ATOM   2418 HG13 VAL A 157       5.076  19.424   8.635  1.00 25.73           H
ATOM   2419 HG21 VAL A 157       6.338  17.667   6.698  1.00 31.09           H
ATOM   2420 HG22 VAL A 157       5.889  17.130   8.123  1.00 31.09           H
ATOM   2421 HG23 VAL A 157       5.361  16.421   6.803  1.00 31.09           H
ATOM   2422  N   LYS A 158       2.600  15.252   7.878  1.00 22.51           N
ATOM   2423  CA  LYS A 158       2.147  14.001   7.269  1.00 34.80           C
ATOM   2424  C   LYS A 158       0.775  14.145   6.611  1.00 32.72           C
ATOM   2425  O   LYS A 158       0.565  13.700   5.481  1.00 33.32           O
ATOM   2426  CB  LYS A 158       2.112  12.921   8.359  1.00 40.05           C
ATOM   2427  CG  LYS A 158       1.995  11.494   7.854  1.00 58.70           C
ATOM   2428  CD  LYS A 158       2.143  10.496   9.018  1.00 56.71           C
ATOM   2429  CE  LYS A 158       2.105   9.045   8.544  1.00 56.72           C
ATOM   2430  NZ  LYS A 158       2.362   8.082   9.664  1.00 53.98           N1+
ATOM   2431  H   LYS A 158       2.790  15.178   8.716  1.00 27.01           H
ATOM   2432  HA  LYS A 158       2.777  13.728   6.586  1.00 41.77           H
ATOM   2433  HB2 LYS A 158       2.922  12.981   8.888  1.00 48.06           H
ATOM   2434  HB3 LYS A 158       1.343  13.089   8.925  1.00 48.06           H
ATOM   2435  HG2 LYS A 158       1.118  11.372   7.457  1.00 70.44           H
ATOM   2436  HG3 LYS A 158       2.692  11.324   7.200  1.00 70.44           H
ATOM   2437  HD2 LYS A 158       2.992  10.646   9.464  1.00 68.05           H
ATOM   2438  HD3 LYS A 158       1.411  10.626   9.643  1.00 68.05           H
ATOM   2439  HE2 LYS A 158       1.229   8.854   8.171  1.00 68.06           H
ATOM   2440  HE3 LYS A 158       2.788   8.916   7.867  1.00 68.06           H
ATOM   2441  HZ1 LYS A 158       2.348   7.246   9.357  1.00 64.77           H
ATOM   2442  HZ2 LYS A 158       3.158   8.245  10.027  1.00 64.77           H
ATOM   2443  HZ3 LYS A 158       1.737   8.170  10.291  1.00 64.77           H
ATOM   2444  N   GLN A 159      -0.176  14.745   7.328  1.00 28.73           N
ATOM   2445  CA  GLN A 159      -1.512  15.001   6.788  1.00 32.88           C
ATOM   2446  C   GLN A 159      -1.463  15.787   5.474  1.00 33.78           C
ATOM   2447  O   GLN A 159      -2.217  15.496   4.537  1.00 29.96           O
ATOM   2448  CB  GLN A 159      -2.328  15.774   7.829  1.00 35.40           C
ATOM   2449  CG  GLN A 159      -1.507  17.005   8.385  1.00 53.18           C
ATOM   2450  CD  GLN A 159      -2.346  18.152   8.956  1.00 57.00           C
ATOM   2451  OE1 GLN A 159      -2.798  19.024   8.196  1.00 33.94           O
ATOM   2452  NE2 GLN A 159      -2.515  18.185  10.304  1.00 43.94           N
ATOM   2453  H   GLN A 159      -0.069  15.007   8.138  1.00 34.48           H
ATOM   2454  HA  GLN A 159      -1.954  14.154   6.619  1.00 39.46           H
ATOM   2455  HB2 GLN A 159      -3.146  16.101   7.421  1.00 42.48           H
ATOM   2456  HB3 GLN A 159      -2.537  15.171   8.561  1.00 42.48           H
ATOM   2457  HG2 GLN A 159      -0.911  16.712   9.076  1.00 63.82           H
ATOM   2458  HG3 GLN A 159      -0.974  17.383   7.673  1.00 63.82           H
ATOM   2459 HE21 GLN A 159      -2.115  17.615  10.808  1.00 52.73           H
ATOM   2460 HE22 GLN A 159      -3.029  18.782  10.655  1.00 52.73           H
ATOM   2461  N   ARG A 160      -0.605  16.801   5.390  1.00 31.90           N
ATOM   2462  CA  ARG A 160      -0.609  17.674   4.224  1.00 28.33           C
ATOM   2463  C   ARG A 160      -0.151  16.927   2.988  1.00 27.94           C
ATOM   2464  O   ARG A 160      -0.491  17.305   1.861  1.00 26.74           O
ATOM   2465  CB  ARG A 160       0.305  18.877   4.469  1.00 27.03           C
ATOM   2466  CG  ARG A 160      -0.136  19.799   5.590  1.00 24.37           C
ATOM   2467  CD  ARG A 160      -1.201  20.791   5.119  1.00 25.17           C
ATOM   2468  NE  ARG A 160      -0.655  21.921   4.375  1.00 22.81           N
ATOM   2469  CZ  ARG A 160      -0.131  23.010   4.923  1.00 24.31           C
ATOM   2470  NH1 ARG A 160      -0.038  23.134   6.252  1.00 22.43           N
ATOM   2471  NH2 ARG A 160       0.319  23.974   4.140  1.00 20.08           N1+
ATOM   2472  H   ARG A 160      -0.005  16.986   5.975  1.00 38.28           H
ATOM   2473  HA  ARG A 160      -1.508  18.002   4.077  1.00 33.99           H
ATOM   2474  HB2 ARG A 160       1.191  18.551   4.693  1.00 32.44           H
ATOM   2475  HB3 ARG A 160       0.351  19.399   3.654  1.00 32.44           H
ATOM   2476  HG2 ARG A 160      -0.511  19.267   6.308  1.00 29.24           H
ATOM   2477  HG3 ARG A 160       0.634  20.295   5.910  1.00 29.24           H
ATOM   2478  HD2 ARG A 160      -1.819  20.334   4.530  1.00 30.20           H
ATOM   2479  HD3 ARG A 160      -1.678  21.140   5.884  1.00 30.20           H
ATOM   2480  HE  ARG A 160      -0.717  21.907   3.518  1.00 27.37           H
ATOM   2481 HH11 ARG A 160      -0.334  22.513   6.768  1.00 26.92           H
ATOM   2482 HH12 ARG A 160       0.309  23.845   6.592  1.00 26.92           H
ATOM   2483 HH21 ARG A 160       0.266  23.891   3.284  1.00 24.09           H
ATOM   2484 HH22 ARG A 160       0.671  24.678   4.482  1.00 24.09           H
ATOM   2485  N   LEU A 161       0.668  15.905   3.184  1.00 30.22           N
ATOM   2486  CA  LEU A 161       1.235  15.129   2.098  1.00 30.43           C
ATOM   2487  C   LEU A 161       0.452  13.864   1.795  1.00 31.52           C
ATOM   2488  O   LEU A 161       0.667  13.269   0.743  1.00 35.49           O
ATOM   2489  CB  LEU A 161       2.686  14.753   2.433  1.00 33.37           C
ATOM   2490  CG  LEU A 161       3.634  15.933   2.607  1.00 28.12           C
ATOM   2491  CD1 LEU A 161       4.896  15.582   3.400  1.00 34.22           C
ATOM   2492  CD2 LEU A 161       3.974  16.459   1.232  1.00 28.75           C
ATOM   2493  H   LEU A 161       0.925  15.646   3.962  1.00 36.27           H
ATOM   2494  HA  LEU A 161       1.240  15.677   1.300  1.00 36.51           H
ATOM   2495  HB2 LEU A 161       2.690  14.256   3.264  1.00 40.04           H
ATOM   2496  HB3 LEU A 161       3.035  14.201   1.717  1.00 40.04           H
ATOM   2497  HG  LEU A 161       3.174  16.635   3.088  1.00 33.75           H
ATOM   2498 HD11 LEU A 161       5.414  16.387   3.559  1.00 41.06           H
ATOM   2499 HD12 LEU A 161       4.647  15.174   4.244  1.00 41.06           H
ATOM   2500 HD13 LEU A 161       5.419  14.965   2.873  1.00 41.06           H
ATOM   2501 HD21 LEU A 161       4.584  17.212   1.327  1.00 34.49           H
ATOM   2502 HD22 LEU A 161       4.392  15.756   0.710  1.00 34.49           H
ATOM   2503 HD23 LEU A 161       3.153  16.753   0.801  1.00 34.49           H
ATOM   2504  N   ASN A 162      -0.423  13.428   2.690  1.00 39.13           N
ATOM   2505  CA  ASN A 162      -1.210  12.211   2.504  1.00 46.87           C
ATOM   2506  C   ASN A 162      -2.636  12.514   2.067  1.00 46.73           C
ATOM   2507  O   ASN A 162      -3.161  11.859   1.163  1.00 52.28           O
ATOM   2508  CB  ASN A 162      -1.250  11.392   3.802  1.00 45.08           C
ATOM   2509  CG  ASN A 162       0.088  10.772   4.150  1.00 57.64           C
ATOM   2510  OD1 ASN A 162       1.012  10.753   3.329  1.00 59.92           O
ATOM   2511  ND2 ASN A 162       0.196  10.240   5.374  1.00 61.03           N
ATOM   2512  H   ASN A 162      -0.583  13.831   3.434  1.00 46.96           H
ATOM   2513  HA  ASN A 162      -0.792  11.663   1.821  1.00 56.24           H
ATOM   2514  HB2 ASN A 162      -1.504  11.979   4.533  1.00 54.10           H
ATOM   2515  HB3 ASN A 162      -1.899  10.679   3.710  1.00 54.10           H
ATOM   2516 HD21 ASN A 162       0.948   9.925   5.646  1.00 73.24           H
ATOM   2517 HD22 ASN A 162      -0.491  10.215   5.894  1.00 73.24           H
ATOM   2518  N   ARG A 163      -3.269  13.502   2.698  1.00 40.88           N
ATOM   2519  CA  ARG A 163      -4.652  13.855   2.399  1.00 50.71           C
ATOM   2520  C   ARG A 163      -4.770  14.465   1.001  1.00 55.35           C
ATOM   2521  O   ARG A 163      -4.191  15.522   0.715  1.00 51.30           O
ATOM   2522  CB  ARG A 163      -5.185  14.824   3.453  1.00 49.88           C
ATOM   2523  CG  ARG A 163      -5.343  14.223   4.843  1.00 47.85           C
ATOM   2524  CD  ARG A 163      -6.043  15.212   5.792  1.00 53.53           C
ATOM   2525  NE  ARG A 163      -7.365  15.611   5.298  1.00 61.87           N
ATOM   2526  CZ  ARG A 163      -8.436  14.815   5.264  1.00 65.57           C
ATOM   2527  NH1 ARG A 163      -8.360  13.554   5.688  1.00 68.16           N
ATOM   2528  NH2 ARG A 163      -9.593  15.277   4.795  1.00 61.50           N1+
ATOM   2529  H   ARG A 163      -2.914  13.981   3.318  1.00 49.06           H
ATOM   2530  HA  ARG A 163      -5.199  13.054   2.434  1.00 60.85           H
ATOM   2531  HB2 ARG A 163      -4.575  15.573   3.528  1.00 59.86           H
ATOM   2532  HB3 ARG A 163      -6.057  15.139   3.173  1.00 59.86           H
ATOM   2533  HG2 ARG A 163      -5.877  13.417   4.785  1.00 57.42           H
ATOM   2534  HG3 ARG A 163      -4.466  14.017   5.205  1.00 57.42           H
ATOM   2535  HD2 ARG A 163      -6.153  14.802   6.665  1.00 64.23           H
ATOM   2536  HD3 ARG A 163      -5.504  16.016   5.870  1.00 64.23           H
ATOM   2537  HE  ARG A 163      -7.491  16.448   5.137  1.00 74.24           H
ATOM   2538 HH11 ARG A 163      -7.618  13.241   5.988  1.00 81.79           H
ATOM   2539 HH12 ARG A 163      -9.054  13.048   5.654  1.00 81.79           H
ATOM   2540 HH21 ARG A 163      -9.653  16.092   4.521  1.00 73.80           H
ATOM   2541 HH22 ARG A 163     -10.284  14.765   4.770  1.00 73.80           H
ATOM   2542  N   GLU A 164      -5.562  13.815   0.139  1.00 58.59           N
ATOM   2543  CA  GLU A 164      -5.754  14.298  -1.225  1.00 56.44           C
ATOM   2544  C   GLU A 164      -6.447  15.658  -1.278  1.00 53.83           C
ATOM   2545  O   GLU A 164      -6.336  16.347  -2.297  1.00 50.79           O
ATOM   2546  CB  GLU A 164      -6.549  13.266  -2.027  1.00 54.71           C
ATOM   2547  CG  GLU A 164      -5.931  11.872  -1.973  1.00 69.23           C
ATOM   2548  CD  GLU A 164      -6.643  10.868  -2.867  1.00 70.37           C
ATOM   2549  OE1 GLU A 164      -6.263   9.673  -2.853  1.00 65.18           O
ATOM   2550  OE2 GLU A 164      -7.583  11.280  -3.583  1.00 73.72           O1-
ATOM   2551  H   GLU A 164      -5.990  13.091   0.324  1.00 70.31           H
ATOM   2552  HA  GLU A 164      -4.885  14.397  -1.646  1.00 67.72           H
ATOM   2553  HB2 GLU A 164      -7.449  13.211  -1.673  1.00 65.65           H
ATOM   2554  HB3 GLU A 164      -6.570  13.545  -2.955  1.00 65.65           H
ATOM   2555  HG2 GLU A 164      -5.008  11.932  -2.268  1.00 83.08           H
ATOM   2556  HG3 GLU A 164      -5.962  11.543  -1.060  1.00 83.08           H
ATOM   2557  N   ASP A 165      -7.144  16.064  -0.211  1.00 54.46           N
ATOM   2558  CA  ASP A 165      -7.764  17.386  -0.118  1.00 54.56           C
ATOM   2559  C   ASP A 165      -6.826  18.452   0.446  1.00 57.65           C
ATOM   2560  O   ASP A 165      -7.303  19.433   1.026  1.00 54.91           O
ATOM   2561  CB  ASP A 165      -9.031  17.334   0.744  1.00 45.14           C
ATOM   2562  CG  ASP A 165      -8.735  17.278   2.251  1.00 55.41           C
ATOM   2563  OD1 ASP A 165      -7.645  16.806   2.641  1.00 55.14           O
ATOM   2564  OD2 ASP A 165      -9.614  17.688   3.050  1.00 58.89           O1-
ATOM   2565  H   ASP A 165      -7.276  15.576   0.485  1.00 65.35           H
ATOM   2566  HA  ASP A 165      -8.030  17.665  -1.010  1.00 65.47           H
ATOM   2567  HB2 ASP A 165      -9.560  18.127   0.574  1.00 54.17           H
ATOM   2568  HB3 ASP A 165      -9.535  16.537   0.509  1.00 54.17           H
ATOM   2569  N   GLN A 166      -5.513  18.289   0.309  1.00 53.54           N
ATOM   2570  CA  GLN A 166      -4.605  19.362   0.695  1.00 53.92           C
ATOM   2571  C   GLN A 166      -3.208  19.056   0.152  1.00 52.64           C
ATOM   2572  O   GLN A 166      -2.971  18.018  -0.482  1.00 35.96           O
ATOM   2573  CB  GLN A 166      -4.620  19.584   2.221  1.00 52.55           C
ATOM   2574  CG  GLN A 166      -4.295  18.395   3.117  1.00 41.41           C
ATOM   2575  CD  GLN A 166      -4.604  18.659   4.643  1.00 48.65           C
ATOM   2576  OE1 GLN A 166      -3.969  18.083   5.528  1.00 46.12           O
ATOM   2577  NE2 GLN A 166      -5.579  19.524   4.926  1.00 50.65           N
ATOM   2578  H   GLN A 166      -5.131  17.585  -0.004  1.00 64.25           H
ATOM   2579  HA  GLN A 166      -4.907  20.187   0.281  1.00 64.70           H
ATOM   2580  HB2 GLN A 166      -3.994  20.280   2.443  1.00 63.06           H
ATOM   2581  HB3 GLN A 166      -5.518  19.866   2.451  1.00 63.06           H
ATOM   2582  HG2 GLN A 166      -4.817  17.634   2.823  1.00 49.70           H
ATOM   2583  HG3 GLN A 166      -3.351  18.203   3.011  1.00 49.70           H
ATOM   2584 HE21 GLN A 166      -5.956  19.987   4.312  1.00 60.78           H
ATOM   2585 HE22 GLN A 166      -5.825  19.627   5.744  1.00 60.78           H
ATOM   2586  N   GLY A 167      -2.313  20.026   0.341  1.00 32.20           N
ATOM   2587  CA  GLY A 167      -0.916  19.949  -0.059  1.00 31.84           C
ATOM   2588  C   GLY A 167      -0.111  20.976   0.707  1.00 23.26           C
ATOM   2589  O   GLY A 167      -0.649  21.725   1.532  1.00 23.13           O
ATOM   2590  H   GLY A 167      -2.515  20.776   0.702  1.00 38.64           H
ATOM   2591  HA2 GLY A 167      -0.553  19.070   0.134  1.00 38.21           H
ATOM   2592  HA3 GLY A 167      -0.829  20.122  -1.007  1.00 38.21           H
ATOM   2593  N   ILE A 168       1.199  20.999   0.440  1.00 19.97           N
ATOM   2594  CA  ILE A 168       2.116  21.924   1.110  1.00 16.74           C
ATOM   2595  C   ILE A 168       3.101  22.508   0.100  1.00 19.95           C
ATOM   2596  O   ILE A 168       3.717  21.780  -0.689  1.00 17.94           O
ATOM   2597  CB  ILE A 168       2.823  21.238   2.306  1.00 14.67           C
ATOM   2598  CG1 ILE A 168       3.762  22.207   3.046  1.00 16.34           C
ATOM   2599  CG2 ILE A 168       3.569  19.992   1.884  1.00 18.89           C
ATOM   2600  CD1 ILE A 168       4.183  21.697   4.377  1.00 18.62           C
ATOM   2601  H   ILE A 168       1.578  20.500  -0.140  1.00 23.96           H
ATOM   2602  HA  ILE A 168       1.615  22.677   1.472  1.00 20.09           H
ATOM   2603  HB  ILE A 168       2.133  20.967   2.932  1.00 17.61           H
ATOM   2604 HG12 ILE A 168       4.557  22.367   2.514  1.00 19.61           H
ATOM   2605 HG13 ILE A 168       3.299  23.047   3.182  1.00 19.61           H
ATOM   2606 HG21 ILE A 168       3.945  19.561   2.668  1.00 22.66           H
ATOM   2607 HG22 ILE A 168       2.947  19.391   1.448  1.00 22.66           H
ATOM   2608 HG23 ILE A 168       4.276  20.250   1.273  1.00 22.66           H
ATOM   2609 HD11 ILE A 168       4.791  22.330   4.786  1.00 22.34           H
ATOM   2610 HD12 ILE A 168       3.392  21.586   4.926  1.00 22.34           H
ATOM   2611 HD13 ILE A 168       4.628  20.844   4.270  1.00 22.34           H
ATOM   2612  N   SER A 169       3.211  23.836   0.100  1.00 14.23           N
ATOM   2613  CA  SER A 169       4.195  24.539  -0.705  1.00 17.99           C
ATOM   2614  C   SER A 169       5.627  24.183  -0.290  1.00 18.23           C
ATOM   2615  O   SER A 169       5.910  23.769   0.844  1.00 19.11           O
ATOM   2616  CB  SER A 169       4.006  26.046  -0.563  1.00 18.07           C
ATOM   2617  OG  SER A 169       4.217  26.475   0.797  1.00 17.84           O
ATOM   2618  H   SER A 169       2.706  24.359   0.552  1.00 17.07           H
ATOM   2619  HA  SER A 169       4.069  24.286  -1.636  1.00 21.58           H
ATOM   2620  HB2 SER A 169       4.646  26.490  -1.136  1.00 21.68           H
ATOM   2621  HB3 SER A 169       3.105  26.259  -0.844  1.00 21.68           H
ATOM   2622  HG  SER A 169       3.548  26.879   1.093  1.00 21.41           H
ATOM   2623  N   PHE A 170       6.550  24.369  -1.225  1.00 16.83           N
ATOM   2624  CA  PHE A 170       7.959  24.275  -0.862  1.00 16.65           C
ATOM   2625  C   PHE A 170       8.314  25.296   0.218  1.00 15.70           C
ATOM   2626  O   PHE A 170       9.149  25.020   1.082  1.00 14.32           O
ATOM   2627  CB  PHE A 170       8.815  24.478  -2.101  1.00 16.01           C
ATOM   2628  CG  PHE A 170      10.271  24.207  -1.895  1.00 16.56           C
ATOM   2629  CD1 PHE A 170      11.106  25.221  -1.515  1.00 14.53           C
ATOM   2630  CD2 PHE A 170      10.806  22.927  -2.094  1.00 15.32           C
ATOM   2631  CE1 PHE A 170      12.462  24.999  -1.330  1.00 19.03           C
ATOM   2632  CE2 PHE A 170      12.169  22.700  -1.908  1.00 14.98           C
ATOM   2633  CZ  PHE A 170      12.986  23.743  -1.521  1.00 14.97           C
ATOM   2634  H   PHE A 170       6.398  24.554  -2.048  1.00 20.20           H
ATOM   2635  HA  PHE A 170       8.142  23.394  -0.498  1.00 19.99           H
ATOM   2636  HB2 PHE A 170       8.500  23.897  -2.806  1.00 19.21           H
ATOM   2637  HB3 PHE A 170       8.747  25.404  -2.364  1.00 19.21           H
ATOM   2638  HD1 PHE A 170      10.753  26.069  -1.390  1.00 17.44           H
ATOM   2639  HD2 PHE A 170      10.243  22.226  -2.345  1.00 18.39           H
ATOM   2640  HE1 PHE A 170      13.013  25.703  -1.075  1.00 22.84           H
ATOM   2641  HE2 PHE A 170      12.518  21.848  -2.030  1.00 17.98           H
ATOM   2642  HZ  PHE A 170      13.896  23.601  -1.391  1.00 17.97           H
ATOM   2643  N   THR A 171       7.723  26.497   0.139  1.00 15.79           N
ATOM   2644  CA  THR A 171       7.870  27.529   1.161  1.00 16.39           C
ATOM   2645  C   THR A 171       7.684  26.964   2.565  1.00 16.45           C
ATOM   2646  O   THR A 171       8.561  27.081   3.418  1.00 16.22           O
ATOM   2647  CB  THR A 171       6.851  28.658   0.926  1.00 16.58           C
ATOM   2648  OG1 THR A 171       6.877  29.068  -0.464  1.00 16.09           O
ATOM   2649  CG2 THR A 171       7.112  29.860   1.884  1.00 18.23           C
ATOM   2650  H   THR A 171       7.218  26.740  -0.519  1.00 18.95           H
ATOM   2651  HA  THR A 171       8.760  27.895   1.102  1.00 19.66           H
ATOM   2652  HB  THR A 171       5.973  28.310   1.138  1.00 19.90           H
ATOM   2653  HG1 THR A 171       6.346  29.705  -0.584  1.00 19.31           H
ATOM   2654 HG21 THR A 171       6.486  30.579   1.704  1.00 21.87           H
ATOM   2655 HG22 THR A 171       7.011  29.586   2.811  1.00 21.87           H
ATOM   2656 HG23 THR A 171       8.016  30.202   1.765  1.00 21.87           H
ATOM   2657  N   GLU A 172       6.519  26.401   2.838  1.00 16.27           N
ATOM   2658  CA  GLU A 172       6.241  25.950   4.191  1.00 11.86           C
ATOM   2659  C   GLU A 172       6.972  24.671   4.523  1.00 18.88           C
ATOM   2660  O   GLU A 172       7.294  24.459   5.699  1.00 14.65           O
ATOM   2661  CB  GLU A 172       4.737  25.785   4.397  1.00 18.57           C
ATOM   2662  CG  GLU A 172       4.048  27.149   4.357  1.00 16.98           C
ATOM   2663  CD  GLU A 172       2.619  27.123   4.906  1.00 24.81           C
ATOM   2664  OE1 GLU A 172       2.028  28.228   5.040  1.00 19.41           O
ATOM   2665  OE2 GLU A 172       2.112  26.013   5.238  1.00 21.81           O1-
ATOM   2666  H   GLU A 172       5.877  26.286   2.283  1.00 19.52           H
ATOM   2667  HA  GLU A 172       6.561  26.632   4.804  1.00 14.23           H
ATOM   2668  HB2 GLU A 172       4.383  25.234   3.681  1.00 22.28           H
ATOM   2669  HB3 GLU A 172       4.568  25.365   5.256  1.00 22.28           H
ATOM   2670  HG2 GLU A 172       4.565  27.775   4.884  1.00 20.37           H
ATOM   2671  HG3 GLU A 172       4.027  27.449   3.435  1.00 20.37           H
ATOM   2672  N   PHE A 173       7.289  23.853   3.503  1.00 15.09           N
ATOM   2673  CA  PHE A 173       8.069  22.627   3.715  1.00 15.80           C
ATOM   2674  C   PHE A 173       9.466  22.962   4.206  1.00 16.14           C
ATOM   2675  O   PHE A 173      10.073  22.190   4.962  1.00 16.05           O
ATOM   2676  CB  PHE A 173       8.132  21.829   2.399  1.00 15.74           C
ATOM   2677  CG  PHE A 173       8.751  20.446   2.522  1.00 17.31           C
ATOM   2678  CD1 PHE A 173       8.142  19.430   3.266  1.00 17.06           C
ATOM   2679  CD2 PHE A 173       9.921  20.156   1.845  1.00 16.83           C
ATOM   2680  CE1 PHE A 173       8.718  18.160   3.346  1.00 19.79           C
ATOM   2681  CE2 PHE A 173      10.494  18.893   1.923  1.00 19.18           C
ATOM   2682  CZ  PHE A 173       9.891  17.904   2.680  1.00 19.09           C
ATOM   2683  H   PHE A 173       7.058  23.989   2.684  1.00 18.11           H
ATOM   2684  HA  PHE A 173       7.642  22.076   4.399  1.00 18.96           H
ATOM   2685  HB2 PHE A 173       7.228  21.720   2.071  1.00 18.88           H
ATOM   2686  HB3 PHE A 173       8.656  22.329   1.759  1.00 18.88           H
ATOM   2687  HD1 PHE A 173       7.348  19.599   3.719  1.00 20.48           H
ATOM   2688  HD2 PHE A 173      10.331  20.821   1.342  1.00 20.20           H
ATOM   2689  HE1 PHE A 173       8.315  17.488   3.845  1.00 23.74           H
ATOM   2690  HE2 PHE A 173      11.288  18.710   1.472  1.00 23.01           H
ATOM   2691  HZ  PHE A 173      10.278  17.059   2.722  1.00 22.91           H
ATOM   2692  N   SER A 174       9.957  24.139   3.845  1.00 13.05           N
ATOM   2693  CA  SER A 174      11.258  24.599   4.303  1.00 16.65           C
ATOM   2694  C   SER A 174      11.254  25.120   5.761  1.00 19.70           C
ATOM   2695  O   SER A 174      12.355  25.286   6.314  1.00 15.32           O
ATOM   2696  CB  SER A 174      11.778  25.688   3.338  1.00 17.99           C
ATOM   2697  OG  SER A 174      11.289  26.988   3.696  1.00 20.55           O
ATOM   2698  H   SER A 174       9.544  24.698   3.346  1.00 15.67           H
ATOM   2699  HA  SER A 174      11.875  23.853   4.254  1.00 19.98           H
ATOM   2700  HB2 SER A 174      12.744  25.691   3.387  1.00 21.59           H
ATOM   2701  HB3 SER A 174      11.502  25.476   2.434  1.00 21.59           H
ATOM   2702  HG  SER A 174      10.466  27.036   3.555  1.00 24.66           H
ATOM   2703  N   TYR A 175      10.083  25.417   6.380  1.00 15.14           N
ATOM   2704  CA  TYR A 175      10.087  26.210   7.646  1.00 14.63           C
ATOM   2705  C   TYR A 175      11.015  25.579   8.732  1.00 15.45           C
ATOM   2706  O   TYR A 175      11.766  26.078   9.542  1.00 17.25           O
ATOM   2707  CB  TYR A 175       8.647  26.226   8.134  1.00 12.72           C
ATOM   2708  CG  TYR A 175       8.518  27.012   9.404  1.00 16.95           C
ATOM   2709  CD1 TYR A 175       8.087  28.338   9.312  1.00 15.28           C
ATOM   2710  CD2 TYR A 175       8.745  26.417  10.655  1.00 12.17           C
ATOM   2711  CE1 TYR A 175       7.912  29.116  10.454  1.00 20.20           C
ATOM   2712  CE2 TYR A 175       8.640  27.202  11.799  1.00 10.27           C
ATOM   2713  CZ  TYR A 175       8.208  28.547  11.707  1.00 16.59           C
ATOM   2714  OH  TYR A 175       8.075  29.266  12.852  1.00 14.91           O
ATOM   2715  H   TYR A 175       9.188  25.345   5.889  1.00 18.16           H
ATOM   2716  HA  TYR A 175      10.467  27.252   7.444  1.00 17.56           H
ATOM   2717  HB2 TYR A 175       7.975  26.676   7.363  1.00 15.27           H
ATOM   2718  HB3 TYR A 175       8.261  25.192   8.282  1.00 15.27           H
ATOM   2719  HD1 TYR A 175       7.868  28.765   8.331  1.00 18.33           H
ATOM   2720  HD2 TYR A 175       9.000  25.366  10.734  1.00 14.60           H
ATOM   2721  HE1 TYR A 175       7.534  30.138  10.383  1.00 24.25           H
ATOM   2722  HE2 TYR A 175       8.852  26.767  12.776  1.00 12.32           H
ATOM   2723  HH  TYR A 175       7.564  30.241  12.696  1.00 17.90           H
ATOM   2724  N   ASN A 176      10.866  24.215   8.730  1.00 13.69           N
ATOM   2725  CA  ASN A 176      11.494  23.269   9.679  1.00 20.88           C
ATOM   2726  C   ASN A 176      13.000  23.406   9.701  1.00 17.93           C
ATOM   2727  O   ASN A 176      13.620  23.338  10.778  1.00 15.80           O
ATOM   2728  CB  ASN A 176      11.091  21.811   9.333  1.00 17.53           C
ATOM   2729  CG  ASN A 176      11.767  20.720  10.220  1.00 18.58           C
ATOM   2730  OD1 ASN A 176      12.792  20.129   9.849  1.00 17.82           O
ATOM   2731  ND2 ASN A 176      11.129  20.389  11.343  1.00 19.07           N
ATOM   2732  H   ASN A 176      10.366  23.808   8.163  1.00 16.43           H
ATOM   2733  HA  ASN A 176      11.164  23.456  10.578  1.00 25.06           H
ATOM   2734  HB2 ASN A 176      10.137  21.712   9.456  1.00 21.04           H
ATOM   2735  HB3 ASN A 176      11.317  21.623   8.406  1.00 21.04           H
ATOM   2736 HD21 ASN A 176      11.412  19.744  11.841  1.00 22.89           H
ATOM   2737 HD22 ASN A 176      10.424  20.825  11.579  1.00 22.89           H
ATOM   2738  N   LEU A 177      13.598  23.657   8.534  1.00 14.35           N
ATOM   2739  CA  LEU A 177      15.028  23.942   8.469  1.00 14.18           C
ATOM   2740  C   LEU A 177      15.365  25.261   9.141  1.00 15.34           C
ATOM   2741  O   LEU A 177      16.404  25.369   9.799  1.00 15.85           O
ATOM   2742  CB  LEU A 177      15.520  23.989   7.014  1.00 15.21           C
ATOM   2743  CG  LEU A 177      15.764  22.655   6.321  1.00 17.80           C
ATOM   2744  CD1 LEU A 177      14.497  21.819   6.224  1.00 19.98           C
ATOM   2745  CD2 LEU A 177      16.371  22.923   4.941  1.00 18.05           C
ATOM   2746  H   LEU A 177      13.199  23.672   7.776  1.00 17.22           H
ATOM   2747  HA  LEU A 177      15.505  23.236   8.938  1.00 17.01           H
ATOM   2748  HB2 LEU A 177      14.872  24.478   6.483  1.00 18.25           H
ATOM   2749  HB3 LEU A 177      16.361  24.474   6.994  1.00 18.25           H
ATOM   2750  HG  LEU A 177      16.400  22.153   6.846  1.00 21.36           H
ATOM   2751 HD11 LEU A 177      14.710  20.981   5.783  1.00 23.98           H
ATOM   2752 HD12 LEU A 177      14.157  21.643   7.114  1.00 23.98           H
ATOM   2753 HD13 LEU A 177      13.836  22.305   5.702  1.00 23.98           H
ATOM   2754 HD21 LEU A 177      16.571  22.070   4.525  1.00 21.66           H
ATOM   2755 HD22 LEU A 177      15.731  23.417   4.404  1.00 21.66           H
ATOM   2756 HD23 LEU A 177      17.179  23.446   5.044  1.00 21.66           H
ATOM   2757  N   LEU A 178      14.514  26.279   8.965  1.00 16.67           N
ATOM   2758  CA  LEU A 178      14.721  27.559   9.623  1.00 16.84           C
ATOM   2759  C   LEU A 178      14.673  27.439  11.157  1.00 15.27           C
ATOM   2760  O   LEU A 178      15.638  27.845  11.809  1.00 13.75           O
ATOM   2761  CB  LEU A 178      13.718  28.607   9.119  1.00 13.86           C
ATOM   2762  CG  LEU A 178      13.739  28.934   7.612  1.00 23.84           C
ATOM   2763  CD1 LEU A 178      12.715  29.979   7.310  1.00 31.67           C
ATOM   2764  CD2 LEU A 178      15.061  29.422   7.172  1.00 37.29           C
ATOM   2765  H   LEU A 178      13.821  26.252   8.458  1.00 20.00           H
ATOM   2766  HA  LEU A 178      15.606  27.866   9.388  1.00 20.20           H
ATOM   2767  HB2 LEU A 178      12.824  28.295   9.343  1.00 16.63           H
ATOM   2768  HB3 LEU A 178      13.886  29.439   9.593  1.00 16.63           H
ATOM   2769  HG  LEU A 178      13.524  28.143   7.095  1.00 28.61           H
ATOM   2770 HD11 LEU A 178      12.735  30.144   6.356  1.00 38.01           H
ATOM   2771 HD12 LEU A 178      11.837  29.660   7.573  1.00 38.01           H
ATOM   2772 HD13 LEU A 178      12.940  30.793   7.796  1.00 38.01           H
ATOM   2773 HD21 LEU A 178      15.003  29.616   6.223  1.00 44.75           H
ATOM   2774 HD22 LEU A 178      15.276  30.231   7.664  1.00 44.75           H
ATOM   2775 HD23 LEU A 178      15.728  28.735   7.330  1.00 44.75           H
ATOM   2776  N   GLN A 179      13.557  26.927  11.760  1.00 14.40           N
ATOM   2777  CA  GLN A 179      13.464  26.891  13.243  1.00 14.17           C
ATOM   2778  C   GLN A 179      14.640  26.068  13.828  1.00 16.81           C
ATOM   2779  O   GLN A 179      15.273  26.090  14.864  1.00 17.11           O
ATOM   2780  CB  GLN A 179      12.150  26.208  13.605  1.00 14.73           C
ATOM   2781  CG  GLN A 179      12.047  26.043  15.123  1.00 12.55           C
ATOM   2782  CD  GLN A 179      10.594  25.961  15.523  1.00 14.58           C
ATOM   2783  OE1 GLN A 179       9.680  26.267  14.751  1.00 16.03           O
ATOM   2784  NE2 GLN A 179      10.317  25.398  16.749  1.00 16.54           N
ATOM   2785  H   GLN A 179      12.731  26.629  11.212  1.00 17.28           H
ATOM   2786  HA  GLN A 179      13.537  27.951  13.657  1.00 17.01           H
ATOM   2787  HB2 GLN A 179      11.292  26.833  13.237  1.00 17.67           H
ATOM   2788  HB3 GLN A 179      12.036  25.228  13.107  1.00 17.67           H
ATOM   2789  HG2 GLN A 179      12.597  25.145  15.464  1.00 15.06           H
ATOM   2790  HG3 GLN A 179      12.525  26.909  15.642  1.00 15.06           H
ATOM   2791 HE21 GLN A 179      10.988  25.407  17.508  1.00 19.84           H
ATOM   2792 HE22 GLN A 179       9.323  25.358  17.022  1.00 19.84           H
ATOM   2793  N   GLY A 180      14.966  25.075  12.947  1.00 14.41           N
ATOM   2794  CA  GLY A 180      16.016  24.088  13.224  1.00 18.36           C
ATOM   2795  C   GLY A 180      17.392  24.730  13.306  1.00 16.39           C
ATOM   2796  O   GLY A 180      18.148  24.533  14.265  1.00 14.24           O
ATOM   2797  H   GLY A 180      14.593  24.953  12.189  1.00 17.30           H
ATOM   2798  HA2 GLY A 180      15.831  23.614  14.050  1.00 22.03           H
ATOM   2799  HA3 GLY A 180      16.028  23.435  12.509  1.00 22.03           H
ATOM   2800  N   TYR A 181      17.697  25.590  12.352  1.00 13.30           N
ATOM   2801  CA  TYR A 181      18.934  26.349  12.435  1.00 17.09           C
ATOM   2802  C   TYR A 181      18.888  27.401  13.552  1.00 18.48           C
ATOM   2803  O   TYR A 181      19.949  27.724  14.111  1.00 13.94           O
ATOM   2804  CB  TYR A 181      19.226  26.994  11.098  1.00 15.33           C
ATOM   2805  CG  TYR A 181      20.540  27.720  11.014  1.00 15.03           C
ATOM   2806  CD1 TYR A 181      21.740  27.018  11.031  1.00 17.64           C
ATOM   2807  CD2 TYR A 181      20.585  29.107  10.892  1.00 18.62           C
ATOM   2808  CE1 TYR A 181      22.954  27.685  10.963  1.00 18.57           C
ATOM   2809  CE2 TYR A 181      21.796  29.790  10.818  1.00 17.32           C
ATOM   2810  CZ  TYR A 181      22.974  29.065  10.844  1.00 22.50           C
ATOM   2811  OH  TYR A 181      24.172  29.713  10.779  1.00 25.93           O
ATOM   2812  H   TYR A 181      17.203  25.762  11.671  1.00 15.96           H
ATOM   2813  HA  TYR A 181      19.664  25.745  12.640  1.00 20.50           H
ATOM   2814  HB2 TYR A 181      19.225  26.302  10.420  1.00 18.39           H
ATOM   2815  HB3 TYR A 181      18.528  27.643  10.912  1.00 18.39           H
ATOM   2816  HD1 TYR A 181      21.730  26.090  11.115  1.00 21.17           H
ATOM   2817  HD2 TYR A 181      19.791  29.584  10.877  1.00 22.34           H
ATOM   2818  HE1 TYR A 181      23.752  27.211  10.986  1.00 22.28           H
ATOM   2819  HE2 TYR A 181      21.807  30.714  10.745  1.00 20.79           H
ATOM   2820  HH  TYR A 181      24.065  30.510  10.550  1.00 31.12           H
ATOM   2821  N   ASP A 182      17.699  27.974  13.873  1.00 17.69           N
ATOM   2822  CA  ASP A 182      17.666  28.987  14.940  1.00 15.19           C
ATOM   2823  C   ASP A 182      18.338  28.483  16.245  1.00 14.48           C
ATOM   2824  O   ASP A 182      18.963  29.118  17.065  1.00 15.39           O
ATOM   2825  CB  ASP A 182      16.186  29.257  15.232  1.00 14.00           C
ATOM   2826  CG  ASP A 182      15.566  30.173  14.176  1.00 15.95           C
ATOM   2827  OD1 ASP A 182      14.303  30.306  14.284  1.00 17.54           O
ATOM   2828  OD2 ASP A 182      16.248  30.761  13.325  1.00 12.97           O1-
ATOM   2829  H   ASP A 182      16.818  27.810  13.341  1.00 21.23           H
ATOM   2830  HA  ASP A 182      18.203  29.921  14.609  1.00 18.23           H
ATOM   2831  HB2 ASP A 182      15.602  28.311  15.299  1.00 16.80           H
ATOM   2832  HB3 ASP A 182      16.046  29.714  16.236  1.00 16.80           H
ATOM   2833  N   PHE A 183      17.994  27.167  16.483  1.00 16.31           N
ATOM   2834  CA  PHE A 183      18.419  26.413  17.676  1.00 14.84           C
ATOM   2835  C   PHE A 183      19.930  26.260  17.669  1.00 18.60           C
ATOM   2836  O   PHE A 183      20.595  26.484  18.683  1.00 15.99           O
ATOM   2837  CB  PHE A 183      17.776  24.998  17.737  1.00 14.28           C
ATOM   2838  CG  PHE A 183      17.764  24.333  19.142  1.00 14.54           C
ATOM   2839  CD1 PHE A 183      18.508  24.850  20.212  1.00 14.42           C
ATOM   2840  CD2 PHE A 183      16.984  23.200  19.377  1.00 13.85           C
ATOM   2841  CE1 PHE A 183      18.467  24.265  21.492  1.00 17.12           C
ATOM   2842  CE2 PHE A 183      16.908  22.600  20.670  1.00 15.70           C
ATOM   2843  CZ  PHE A 183      17.673  23.106  21.709  1.00 15.97           C
ATOM   2844  H   PHE A 183      17.503  26.701  15.960  1.00 19.57           H
ATOM   2845  HA  PHE A 183      18.148  26.906  18.473  1.00 17.80           H
ATOM   2846  HB2 PHE A 183      16.856  25.050  17.426  1.00 17.14           H
ATOM   2847  HB3 PHE A 183      18.280  24.400  17.163  1.00 17.14           H
ATOM   2848  HD1 PHE A 183      19.034  25.606  20.078  1.00 17.31           H
ATOM   2849  HD2 PHE A 183      16.470  22.847  18.688  1.00 16.62           H
ATOM   2850  HE1 PHE A 183      18.976  24.623  22.186  1.00 20.54           H
ATOM   2851  HE2 PHE A 183      16.391  21.841  20.801  1.00 18.84           H
ATOM   2852  HZ  PHE A 183      17.639  22.711  22.547  1.00 19.17           H
ATOM   2853  N   ALA A 184      20.485  25.858  16.518  1.00 13.44           N
ATOM   2854  CA  ALA A 184      21.938  25.768  16.384  1.00 12.74           C
ATOM   2855  C   ALA A 184      22.591  27.131  16.556  1.00 13.61           C
ATOM   2856  O   ALA A 184      23.651  27.248  17.191  1.00 15.23           O
ATOM   2857  CB  ALA A 184      22.291  25.151  15.025  1.00 13.05           C
ATOM   2858  H   ALA A 184      20.045  25.634  15.815  1.00 16.12           H
ATOM   2859  HA  ALA A 184      22.278  25.189  17.088  1.00 15.29           H
ATOM   2860  HB1 ALA A 184      23.258  25.113  14.924  1.00 15.66           H
ATOM   2861  HB2 ALA A 184      21.925  24.257  14.985  1.00 15.66           H
ATOM   2862  HB3 ALA A 184      21.903  25.696  14.326  1.00 15.66           H
ATOM   2863  N   CYS A 185      21.969  28.183  16.003  1.00 16.61           N
ATOM   2864  CA  CYS A 185      22.506  29.530  16.137  1.00 17.85           C
ATOM   2865  C   CYS A 185      22.491  30.007  17.595  1.00 17.54           C
ATOM   2866  O   CYS A 185      23.481  30.578  18.093  1.00 14.76           O
ATOM   2867  CB  CYS A 185      21.712  30.473  15.238  1.00 27.93           C
ATOM   2868  SG  CYS A 185      22.620  31.885  14.724  1.00 48.07           S
ATOM   2869  H   CYS A 185      21.238  28.135  15.547  1.00 19.93           H
ATOM   2870  HA  CYS A 185      23.425  29.522  15.832  1.00 21.42           H
ATOM   2871  HB2 CYS A 185      21.488  29.991  14.423  1.00 33.52           H
ATOM   2872  HB3 CYS A 185      20.909  30.784  15.683  1.00 33.52           H
ATOM   2873  HG  CYS A 185      21.952  32.558  13.993  1.00 57.69           H
ATOM   2874  N   LEU A 186      21.374  29.797  18.294  1.00 15.56           N
ATOM   2875  CA  LEU A 186      21.279  30.215  19.689  1.00 17.37           C
ATOM   2876  C   LEU A 186      22.209  29.402  20.588  1.00 16.07           C
ATOM   2877  O   LEU A 186      22.702  29.919  21.605  1.00 15.21           O
ATOM   2878  CB  LEU A 186      19.830  30.107  20.157  1.00 12.73           C
ATOM   2879  CG  LEU A 186      18.878  31.154  19.531  1.00 17.30           C
ATOM   2880  CD1 LEU A 186      17.428  30.947  20.000  1.00 16.54           C
ATOM   2881  CD2 LEU A 186      19.291  32.617  19.759  1.00 18.93           C
ATOM   2882  H   LEU A 186      20.678  29.399  17.993  1.00 18.67           H
ATOM   2883  HA  LEU A 186      21.550  31.149  19.753  1.00 20.84           H
ATOM   2884  HB2 LEU A 186      19.494  29.231  19.922  1.00 15.28           H
ATOM   2885  HB3 LEU A 186      19.806  30.207  21.117  1.00 15.28           H
ATOM   2886  HG  LEU A 186      18.886  31.015  18.569  1.00 20.76           H
ATOM   2887 HD11 LEU A 186      16.871  31.615  19.576  1.00 19.85           H
ATOM   2888 HD12 LEU A 186      17.130  30.056  19.739  1.00 19.85           H
ATOM   2889 HD13 LEU A 186      17.381  31.040  20.964  1.00 19.85           H
ATOM   2890 HD21 LEU A 186      18.628  33.198  19.357  1.00 22.72           H
ATOM   2891 HD22 LEU A 186      19.330  32.777  20.717  1.00 22.72           H
ATOM   2892 HD23 LEU A 186      20.155  32.787  19.355  1.00 22.72           H
ATOM   2893  N   ASN A 187      22.435  28.131  20.244  1.00 15.56           N
ATOM   2894  CA  ASN A 187      23.432  27.330  20.945  1.00 15.93           C
ATOM   2895  C   ASN A 187      24.810  27.948  20.778  1.00 16.76           C
ATOM   2896  O   ASN A 187      25.501  28.217  21.767  1.00 18.07           O
ATOM   2897  CB  ASN A 187      23.389  25.885  20.439  1.00 17.54           C
ATOM   2898  CG  ASN A 187      24.469  25.031  21.036  1.00 20.78           C
ATOM   2899  OD1 ASN A 187      25.402  24.649  20.342  1.00 16.77           O
ATOM   2900  ND2 ASN A 187      24.380  24.763  22.348  1.00 16.35           N
ATOM   2901  H   ASN A 187      22.020  27.716  19.615  1.00 18.67           H
ATOM   2902  HA  ASN A 187      23.223  27.319  21.893  1.00 19.11           H
ATOM   2903  HB2 ASN A 187      22.540  25.489  20.666  1.00 21.05           H
ATOM   2904  HB3 ASN A 187      23.506  25.877  19.473  1.00 21.05           H
ATOM   2905 HD21 ASN A 187      25.026  24.363  22.750  1.00 19.61           H
ATOM   2906 HD22 ASN A 187      23.679  24.996  22.789  1.00 19.61           H
ATOM   2907  N   LYS A 188      25.187  28.260  19.530  1.00 16.81           N
ATOM   2908  CA  LYS A 188      26.503  28.822  19.235  1.00 20.46           C
ATOM   2909  C   LYS A 188      26.687  30.187  19.900  1.00 19.30           C
ATOM   2910  O   LYS A 188      27.711  30.439  20.540  1.00 20.75           O
ATOM   2911  CB  LYS A 188      26.698  28.933  17.710  1.00 22.83           C
ATOM   2912  CG  LYS A 188      28.078  29.445  17.262  1.00 30.21           C
ATOM   2913  CD  LYS A 188      29.167  28.398  17.511  1.00 46.04           C
ATOM   2914  CE  LYS A 188      30.520  28.826  16.908  1.00 52.09           C
ATOM   2915  NZ  LYS A 188      31.592  27.776  17.114  1.00 50.23           N1+
ATOM   2916  H   LYS A 188      24.696  28.138  18.839  1.00 20.17           H
ATOM   2917  HA  LYS A 188      27.188  28.224  19.578  1.00 24.55           H
ATOM   2918  HB2 LYS A 188      26.579  28.050  17.318  1.00 27.39           H
ATOM   2919  HB3 LYS A 188      26.035  29.537  17.345  1.00 27.39           H
ATOM   2920  HG2 LYS A 188      28.056  29.625  16.310  1.00 36.25           H
ATOM   2921  HG3 LYS A 188      28.300  30.252  17.748  1.00 36.25           H
ATOM   2922  HD2 LYS A 188      29.283  28.276  18.468  1.00 55.25           H
ATOM   2923  HD3 LYS A 188      28.906  27.558  17.097  1.00 55.25           H
ATOM   2924  HE2 LYS A 188      30.410  28.968  15.955  1.00 62.51           H
ATOM   2925  HE3 LYS A 188      30.810  29.645  17.340  1.00 62.51           H
ATOM   2926  HZ1 LYS A 188      32.362  28.049  16.759  1.00 60.28           H
ATOM   2927  HZ2 LYS A 188      31.713  27.634  17.986  1.00 60.28           H
ATOM   2928  HZ3 LYS A 188      31.351  27.010  16.730  1.00 60.28           H
ATOM   2929  N   GLN A 189      25.694  31.074  19.784  1.00 20.00           N
ATOM   2930  CA  GLN A 189      25.859  32.434  20.310  1.00 19.60           C
ATOM   2931  C   GLN A 189      25.729  32.506  21.829  1.00 20.37           C
ATOM   2932  O   GLN A 189      26.548  33.152  22.489  1.00 19.88           O
ATOM   2933  CB  GLN A 189      24.838  33.400  19.722  1.00 21.76           C
ATOM   2934  CG  GLN A 189      24.901  33.528  18.252  1.00 34.44           C
ATOM   2935  CD  GLN A 189      23.798  34.434  17.744  1.00 39.36           C
ATOM   2936  OE1 GLN A 189      22.618  34.287  18.118  1.00 34.43           O
ATOM   2937  NE2 GLN A 189      24.166  35.373  16.892  1.00 47.45           N
ATOM   2938  H   GLN A 189      24.938  30.923  19.411  1.00 23.99           H
ATOM   2939  HA  GLN A 189      26.735  32.743  20.053  1.00 23.52           H
ATOM   2940  HB2 GLN A 189      23.949  33.102  19.964  1.00 26.11           H
ATOM   2941  HB3 GLN A 189      24.993  34.286  20.093  1.00 26.11           H
ATOM   2942  HG2 GLN A 189      25.759  33.909  18.008  1.00 41.32           H
ATOM   2943  HG3 GLN A 189      24.792  32.646  17.863  1.00 41.32           H
ATOM   2944 HE21 GLN A 189      24.994  35.448  16.672  1.00 56.94           H
ATOM   2945 HE22 GLN A 189      23.583  35.903  16.545  1.00 56.94           H
ATOM   2946  N   TYR A 190      24.679  31.906  22.396  1.00 17.77           N
ATOM   2947  CA  TYR A 190      24.318  32.135  23.794  1.00 16.94           C
ATOM   2948  C   TYR A 190      24.431  30.879  24.655  1.00 13.50           C
ATOM   2949  O   TYR A 190      24.061  30.921  25.838  1.00 17.92           O
ATOM   2950  CB  TYR A 190      22.895  32.720  23.897  1.00 15.42           C
ATOM   2951  CG  TYR A 190      22.704  34.013  23.134  1.00 19.22           C
ATOM   2952  CD1 TYR A 190      23.465  35.137  23.435  1.00 20.82           C
ATOM   2953  CD2 TYR A 190      21.790  34.101  22.072  1.00 20.66           C
ATOM   2954  CE1 TYR A 190      23.304  36.317  22.717  1.00 20.67           C
ATOM   2955  CE2 TYR A 190      21.629  35.250  21.376  1.00 20.47           C
ATOM   2956  CZ  TYR A 190      22.363  36.362  21.701  1.00 23.76           C
ATOM   2957  OH  TYR A 190      22.180  37.498  20.959  1.00 21.10           O
ATOM   2958  H   TYR A 190      24.168  31.348  21.982  1.00 21.33           H
ATOM   2959  HA  TYR A 190      24.930  32.788  24.173  1.00 20.32           H
ATOM   2960  HB2 TYR A 190      22.258  32.071  23.558  1.00 18.50           H
ATOM   2961  HB3 TYR A 190      22.701  32.892  24.826  1.00 18.50           H
ATOM   2962  HD1 TYR A 190      24.082  35.101  24.131  1.00 24.99           H
ATOM   2963  HD2 TYR A 190      21.271  33.366  21.838  1.00 24.79           H
ATOM   2964  HE1 TYR A 190      23.801  37.069  22.925  1.00 24.80           H
ATOM   2965  HE2 TYR A 190      21.013  35.289  20.689  1.00 24.57           H
ATOM   2966  HH  TYR A 190      21.849  37.296  20.214  1.00 25.32           H
ATOM   2967  N   GLY A 191      24.942  29.772  24.119  1.00 16.04           N
ATOM   2968  CA  GLY A 191      24.966  28.530  24.877  1.00 18.18           C
ATOM   2969  C   GLY A 191      23.589  27.975  25.219  1.00 16.88           C
ATOM   2970  O   GLY A 191      23.436  27.282  26.224  1.00 16.04           O
ATOM   2971  H   GLY A 191      25.278  29.716  23.334  1.00 19.25           H
ATOM   2972  HA2 GLY A 191      25.446  27.859  24.378  1.00 21.82           H
ATOM   2973  HA3 GLY A 191      25.438  28.671  25.711  1.00 21.82           H
ATOM   2974  N   VAL A 192      22.582  28.266  24.399  1.00 18.68           N
ATOM   2975  CA  VAL A 192      21.259  27.676  24.582  1.00 16.07           C
ATOM   2976  C   VAL A 192      21.334  26.172  24.364  1.00 15.46           C
ATOM   2977  O   VAL A 192      21.797  25.690  23.314  1.00 16.13           O
ATOM   2978  CB  VAL A 192      20.246  28.347  23.644  1.00 12.88           C
ATOM   2979  CG1 VAL A 192      18.900  27.623  23.631  1.00 12.95           C
ATOM   2980  CG2 VAL A 192      20.046  29.819  24.059  1.00 18.18           C
ATOM   2981  H   VAL A 192      22.634  28.811  23.734  1.00 22.41           H
ATOM   2982  HA  VAL A 192      20.973  27.822  25.497  1.00 19.29           H
ATOM   2983  HB  VAL A 192      20.598  28.337  22.740  1.00 15.45           H
ATOM   2984 HG11 VAL A 192      18.297  28.092  23.037  1.00 15.54           H
ATOM   2985 HG12 VAL A 192      19.014  26.716  23.313  1.00 15.54           H
ATOM   2986 HG13 VAL A 192      18.534  27.620  24.529  1.00 15.54           H
ATOM   2987 HG21 VAL A 192      19.467  30.263  23.419  1.00 21.82           H
ATOM   2988 HG22 VAL A 192      19.639  29.849  24.942  1.00 21.82           H
ATOM   2989 HG23 VAL A 192      20.912  30.263  24.078  1.00 21.82           H
ATOM   2990  N   VAL A 193      20.876  25.422  25.368  1.00 16.13           N
ATOM   2991  CA  VAL A 193      20.903  23.972  25.360  1.00 15.92           C
ATOM   2992  C   VAL A 193      19.521  23.356  25.537  1.00 15.43           C
ATOM   2993  O   VAL A 193      19.410  22.143  25.634  1.00 16.86           O
ATOM   2994  CB  VAL A 193      21.881  23.425  26.423  1.00 17.55           C
ATOM   2995  CG1 VAL A 193      23.329  23.881  26.071  1.00 16.54           C
ATOM   2996  CG2 VAL A 193      21.453  23.813  27.864  1.00 19.68           C
ATOM   2997  H   VAL A 193      20.536  25.757  26.084  1.00 19.36           H
ATOM   2998  HA  VAL A 193      21.223  23.696  24.488  1.00 19.10           H
ATOM   2999  HB  VAL A 193      21.865  22.459  26.382  1.00 21.06           H
ATOM   3000 HG11 VAL A 193      23.946  23.549  26.742  1.00 19.84           H
ATOM   3001 HG12 VAL A 193      23.566  23.517  25.203  1.00 19.84           H
ATOM   3002 HG13 VAL A 193      23.366  24.852  26.043  1.00 19.84           H
ATOM   3003 HG21 VAL A 193      22.089  23.432  28.488  1.00 23.62           H
ATOM   3004 HG22 VAL A 193      21.440  24.778  27.955  1.00 23.62           H
ATOM   3005 HG23 VAL A 193      20.569  23.455  28.038  1.00 23.62           H
ATOM   3006  N   LEU A 194      18.458  24.157  25.546  1.00 14.87           N
ATOM   3007  CA  LEU A 194      17.104  23.634  25.689  1.00 14.60           C
ATOM   3008  C   LEU A 194      16.159  24.512  24.868  1.00 13.91           C
ATOM   3009  O   LEU A 194      16.255  25.750  24.966  1.00 15.39           O
ATOM   3010  CB  LEU A 194      16.636  23.628  27.155  1.00 18.14           C
ATOM   3011  CG  LEU A 194      15.155  23.289  27.396  1.00 13.19           C
ATOM   3012  CD1 LEU A 194      14.838  21.851  26.914  1.00 12.04           C
ATOM   3013  CD2 LEU A 194      14.831  23.419  28.851  1.00 15.29           C
ATOM   3014  H   LEU A 194      18.494  25.010  25.462  1.00 17.85           H
ATOM   3015  HA  LEU A 194      17.063  22.729  25.345  1.00 17.52           H
ATOM   3016  HB2 LEU A 194      17.163  22.975  27.639  1.00 21.77           H
ATOM   3017  HB3 LEU A 194      16.787  24.509  27.540  1.00 21.77           H
ATOM   3018  HG  LEU A 194      14.592  23.908  26.911  1.00 15.83           H
ATOM   3019 HD11 LEU A 194      13.905  21.651  27.083  1.00 14.44           H
ATOM   3020 HD12 LEU A 194      15.014  21.798  25.963  1.00 14.44           H
ATOM   3021 HD13 LEU A 194      15.404  21.213  27.379  1.00 14.44           H
ATOM   3022 HD21 LEU A 194      13.878  23.256  28.968  1.00 18.35           H
ATOM   3023 HD22 LEU A 194      15.348  22.759  29.342  1.00 18.35           H
ATOM   3024 HD23 LEU A 194      15.050  24.312  29.161  1.00 18.35           H
ATOM   3025  N   GLN A 195      15.253  23.876  24.088  1.00 16.57           N
ATOM   3026  CA  GLN A 195      14.166  24.618  23.442  1.00 16.09           C
ATOM   3027  C   GLN A 195      12.915  23.922  23.984  1.00 12.89           C
ATOM   3028  O   GLN A 195      12.706  22.723  24.060  1.00 17.80           O
ATOM   3029  CB  GLN A 195      14.205  24.528  21.909  1.00 13.06           C
ATOM   3030  CG  GLN A 195      13.031  25.315  21.320  1.00 14.86           C
ATOM   3031  CD  GLN A 195      12.990  25.300  19.803  1.00 15.63           C
ATOM   3032  OE1 GLN A 195      12.056  25.831  19.188  1.00 16.05           O
ATOM   3033  NE2 GLN A 195      13.963  24.619  19.119  1.00 13.90           N
ATOM   3034  H   GLN A 195      15.306  22.857  23.895  1.00 19.89           H
ATOM   3035  HA  GLN A 195      14.209  25.720  23.741  1.00 19.31           H
ATOM   3036  HB2 GLN A 195      15.179  24.943  21.556  1.00 15.67           H
ATOM   3037  HB3 GLN A 195      14.170  23.473  21.574  1.00 15.67           H
ATOM   3038  HG2 GLN A 195      12.054  24.922  21.682  1.00 17.84           H
ATOM   3039  HG3 GLN A 195      13.051  26.377  21.668  1.00 17.84           H
ATOM   3040 HE21 GLN A 195      14.832  24.312  19.515  1.00 16.68           H
ATOM   3041 HE22 GLN A 195      13.949  24.627  18.085  1.00 16.68           H
ATOM   3042  N   ILE A 196      12.018  24.863  24.428  1.00 13.17           N
ATOM   3043  CA  ILE A 196      10.635  24.575  24.802  1.00 14.29           C
ATOM   3044  C   ILE A 196       9.681  25.212  23.794  1.00 14.16           C
ATOM   3045  O   ILE A 196       9.996  26.195  23.107  1.00 15.15           O
ATOM   3046  CB  ILE A 196      10.271  25.030  26.247  1.00 15.44           C
ATOM   3047  CG1 ILE A 196      10.022  26.553  26.321  1.00 16.52           C
ATOM   3048  CG2 ILE A 196      11.385  24.580  27.235  1.00 15.00           C
ATOM   3049  CD1 ILE A 196       9.545  27.055  27.697  1.00 24.70           C
ATOM   3050  H   ILE A 196      12.213  25.694  24.529  1.00 15.81           H
ATOM   3051  HA  ILE A 196      10.513  23.624  24.745  1.00 17.14           H
ATOM   3052  HB  ILE A 196       9.448  24.586  26.503  1.00 18.53           H
ATOM   3053 HG12 ILE A 196      10.844  27.020  26.110  1.00 19.83           H
ATOM   3054 HG13 ILE A 196       9.330  26.808  25.692  1.00 19.83           H
ATOM   3055 HG21 ILE A 196      11.146  24.879  28.127  1.00 18.00           H
ATOM   3056 HG22 ILE A 196      11.445  23.612  27.219  1.00 18.00           H
ATOM   3057 HG23 ILE A 196      12.239  24.969  26.975  1.00 18.00           H
ATOM   3058 HD11 ILE A 196       9.378  28.012  27.643  1.00 29.64           H
ATOM   3059 HD12 ILE A 196       8.726  26.593  27.935  1.00 29.64           H
ATOM   3060 HD13 ILE A 196      10.229  26.881  28.366  1.00 29.64           H
ATOM   3061  N   GLY A 197       8.493  24.623  23.706  1.00 14.44           N
ATOM   3062  CA  GLY A 197       7.489  25.122  22.791  1.00 22.06           C
ATOM   3063  C   GLY A 197       6.180  24.391  22.985  1.00 18.80           C
ATOM   3064  O   GLY A 197       6.061  23.474  23.797  1.00 18.18           O
ATOM   3065  H   GLY A 197       8.253  23.926  24.146  1.00 17.33           H
ATOM   3066  HA2 GLY A 197       7.344  26.068  22.948  1.00 26.47           H
ATOM   3067  HA3 GLY A 197       7.781  25.001  21.874  1.00 26.47           H
ATOM   3068  N   GLY A 198       5.199  24.814  22.215  1.00 21.90           N
ATOM   3069  CA  GLY A 198       3.902  24.189  22.249  1.00 21.50           C
ATOM   3070  C   GLY A 198       3.922  22.793  21.682  1.00 21.32           C
ATOM   3071  O   GLY A 198       4.882  22.353  21.040  1.00 18.53           O
ATOM   3072  H   GLY A 198       5.269  25.460  21.649  1.00 26.27           H
ATOM   3073  HA2 GLY A 198       3.591  24.139  23.167  1.00 25.80           H
ATOM   3074  HA3 GLY A 198       3.279  24.719  21.726  1.00 25.80           H
ATOM   3075  N   SER A 199       2.785  22.109  21.890  1.00 19.51           N
ATOM   3076  CA  SER A 199       2.650  20.693  21.574  1.00 27.86           C
ATOM   3077  C   SER A 199       2.917  20.426  20.110  1.00 17.69           C
ATOM   3078  O   SER A 199       3.408  19.359  19.758  1.00 23.51           O
ATOM   3079  CB  SER A 199       1.236  20.210  21.907  1.00 27.22           C
ATOM   3080  OG  SER A 199       0.285  21.023  21.211  1.00 29.45           O
ATOM   3081  H   SER A 199       2.062  22.464  22.183  1.00 23.42           H
ATOM   3082  HA  SER A 199       3.286  20.176  22.098  1.00 33.43           H
ATOM   3083  HB2 SER A 199       1.137  19.287  21.633  1.00 32.66           H
ATOM   3084  HB3 SER A 199       1.099  20.288  22.867  1.00 32.66           H
ATOM   3085  HG  SER A 199      -0.382  21.175  21.704  1.00 35.34           H
ATOM   3086  N   ASP A 200       2.629  21.379  19.257  1.00 18.69           N
ATOM   3087  CA  ASP A 200       2.903  21.119  17.853  1.00 21.39           C
ATOM   3088  C   ASP A 200       4.372  21.320  17.427  1.00 19.98           C
ATOM   3089  O   ASP A 200       4.594  21.160  16.216  1.00 20.41           O
ATOM   3090  CB  ASP A 200       1.947  21.964  17.012  1.00 21.85           C
ATOM   3091  CG  ASP A 200       2.051  23.491  17.252  1.00 30.26           C
ATOM   3092  OD1 ASP A 200       2.770  23.966  18.139  1.00 26.43           O
ATOM   3093  OD2 ASP A 200       1.356  24.236  16.516  1.00 34.33           O1-
ATOM   3094  H   ASP A 200       2.292  22.151  19.440  1.00 22.43           H
ATOM   3095  HA  ASP A 200       2.676  20.198  17.651  1.00 25.66           H
ATOM   3096  HB2 ASP A 200       2.109  21.804  16.072  1.00 26.22           H
ATOM   3097  HB3 ASP A 200       1.039  21.705  17.235  1.00 26.22           H
ATOM   3098  N   GLN A 201       5.338  21.753  18.302  1.00 17.02           N
ATOM   3099  CA  GLN A 201       6.623  22.274  17.784  1.00 18.84           C
ATOM   3100  C   GLN A 201       7.741  21.227  17.857  1.00 17.62           C
ATOM   3101  O   GLN A 201       8.937  21.303  17.659  1.00 17.31           O
ATOM   3102  CB  GLN A 201       7.047  23.452  18.677  1.00 16.88           C
ATOM   3103  CG  GLN A 201       6.150  24.626  18.367  1.00 14.96           C
ATOM   3104  CD  GLN A 201       6.327  24.927  16.896  1.00 16.21           C
ATOM   3105  OE1 GLN A 201       7.473  24.994  16.404  1.00 16.40           O
ATOM   3106  NE2 GLN A 201       5.209  24.980  16.137  1.00 17.83           N
ATOM   3107  H   GLN A 201       4.954  22.278  19.121  1.00 20.42           H
ATOM   3108  HA  GLN A 201       6.527  22.563  16.685  1.00 22.61           H
ATOM   3109  HB2 GLN A 201       7.019  23.167  19.745  1.00 20.26           H
ATOM   3110  HB3 GLN A 201       8.108  23.724  18.458  1.00 20.26           H
ATOM   3111  HG2 GLN A 201       5.079  24.452  18.645  1.00 17.95           H
ATOM   3112  HG3 GLN A 201       6.425  25.524  18.981  1.00 17.95           H
ATOM   3113 HE21 GLN A 201       4.278  25.013  16.573  1.00 21.39           H
ATOM   3114 HE22 GLN A 201       5.239  25.209  15.126  1.00 21.39           H
ATOM   3115  N   TRP A 202       7.245  20.007  18.264  1.00 17.91           N
ATOM   3116  CA  TRP A 202       8.098  18.851  18.636  1.00 19.95           C
ATOM   3117  C   TRP A 202       9.064  18.507  17.522  1.00 22.56           C
ATOM   3118  O   TRP A 202      10.279  18.443  17.730  1.00 16.81           O
ATOM   3119  CB  TRP A 202       7.294  17.573  18.988  1.00 21.43           C
ATOM   3120  CG  TRP A 202       8.184  16.305  19.270  1.00 17.87           C
ATOM   3121  CD1 TRP A 202       8.381  15.217  18.444  1.00 26.24           C
ATOM   3122  CD2 TRP A 202       8.985  16.049  20.440  1.00 21.23           C
ATOM   3123  NE1 TRP A 202       9.242  14.311  19.039  1.00 22.81           N
ATOM   3124  CE2 TRP A 202       9.619  14.793  20.263  1.00 22.77           C
ATOM   3125  CE3 TRP A 202       9.225  16.758  21.616  1.00 22.27           C
ATOM   3126  CZ2 TRP A 202      10.464  14.238  21.218  1.00 26.99           C
ATOM   3127  CZ3 TRP A 202      10.072  16.197  22.581  1.00 26.11           C
ATOM   3128  CH2 TRP A 202      10.667  14.947  22.380  1.00 25.68           C
ATOM   3129  H   TRP A 202       6.414  19.820  18.340  1.00 21.49           H
ATOM   3130  HA  TRP A 202       8.629  19.069  19.420  1.00 23.94           H
ATOM   3131  HB2 TRP A 202       6.763  17.732  19.785  1.00 25.71           H
ATOM   3132  HB3 TRP A 202       6.706  17.348  18.250  1.00 25.71           H
ATOM   3133  HD1 TRP A 202       7.989  15.101  17.609  1.00 31.49           H
ATOM   3134  HE1 TRP A 202       9.487  13.558  18.706  1.00 27.38           H
ATOM   3135  HE3 TRP A 202       8.814  17.578  21.761  1.00 26.72           H
ATOM   3136  HZ2 TRP A 202      10.870  13.412  21.085  1.00 32.38           H
ATOM   3137  HZ3 TRP A 202      10.234  16.654  23.373  1.00 31.33           H
ATOM   3138  HH2 TRP A 202      11.237  14.607  23.037  1.00 30.81           H
ATOM   3139  N   GLY A 203       8.528  18.290  16.323  1.00 21.94           N
ATOM   3140  CA  GLY A 203       9.374  18.045  15.171  1.00 24.43           C
ATOM   3141  C   GLY A 203      10.284  19.192  14.742  1.00 19.79           C
ATOM   3142  O   GLY A 203      11.373  18.921  14.218  1.00 18.95           O
ATOM   3143  H   GLY A 203       7.685  18.269  16.156  1.00 26.33           H
ATOM   3144  HA2 GLY A 203       9.958  17.299  15.385  1.00 29.31           H
ATOM   3145  HA3 GLY A 203       8.827  17.785  14.415  1.00 29.31           H
ATOM   3146  N   ASN A 204       9.839  20.478  14.857  1.00 17.46           N
ATOM   3147  CA  ASN A 204      10.742  21.611  14.494  1.00 17.57           C
ATOM   3148  C   ASN A 204      11.954  21.677  15.470  1.00 14.64           C
ATOM   3149  O   ASN A 204      13.067  22.109  15.248  1.00 18.40           O
ATOM   3150  CB  ASN A 204       9.938  22.900  14.574  1.00 13.08           C
ATOM   3151  CG  ASN A 204       8.935  23.047  13.429  1.00 14.53           C
ATOM   3152  OD1 ASN A 204       9.108  22.396  12.387  1.00 15.77           O
ATOM   3153  ND2 ASN A 204       7.939  23.936  13.647  1.00 13.14           N
ATOM   3154  H   ASN A 204       8.866  20.713  15.127  1.00 20.95           H
ATOM   3155  HA  ASN A 204      11.153  21.453  13.460  1.00 21.09           H
ATOM   3156  HB2 ASN A 204       9.428  23.007  15.562  1.00 15.69           H
ATOM   3157  HB3 ASN A 204      10.644  23.764  14.521  1.00 15.69           H
ATOM   3158 HD21 ASN A 204       7.211  24.172  12.965  1.00 15.77           H
ATOM   3159 HD22 ASN A 204       7.888  24.511  14.508  1.00 15.77           H
ATOM   3160  N   ILE A 205      11.612  21.252  16.728  1.00 16.89           N
ATOM   3161  CA  ILE A 205      12.522  21.236  17.884  1.00 17.37           C
ATOM   3162  C   ILE A 205      13.560  20.118  17.758  1.00 16.41           C
ATOM   3163  O   ILE A 205      14.755  20.363  17.932  1.00 16.32           O
ATOM   3164  CB  ILE A 205      11.742  21.099  19.209  1.00 16.95           C
ATOM   3165  CG1 ILE A 205      11.024  22.397  19.590  1.00 14.70           C
ATOM   3166  CG2 ILE A 205      12.702  20.756  20.356  1.00 18.83           C
ATOM   3167  CD1 ILE A 205      10.123  22.272  20.805  1.00 19.70           C
ATOM   3168  H   ILE A 205      10.829  20.981  16.940  1.00 20.27           H
ATOM   3169  HA  ILE A 205      13.000  22.081  17.922  1.00 20.84           H
ATOM   3170  HB  ILE A 205      11.098  20.380  19.124  1.00 20.34           H
ATOM   3171 HG12 ILE A 205      11.689  23.071  19.785  1.00 17.64           H
ATOM   3172 HG13 ILE A 205      10.468  22.679  18.848  1.00 17.64           H
ATOM   3173 HG21 ILE A 205      12.204  20.705  21.180  1.00 22.60           H
ATOM   3174 HG22 ILE A 205      13.124  19.902  20.194  1.00 22.60           H
ATOM   3175 HG23 ILE A 205      13.369  21.457  20.419  1.00 22.60           H
ATOM   3176 HD11 ILE A 205       9.592  23.082  20.878  1.00 23.64           H
ATOM   3177 HD12 ILE A 205       9.545  21.500  20.692  1.00 23.64           H
ATOM   3178 HD13 ILE A 205      10.672  22.166  21.600  1.00 23.64           H
ATOM   3179  N   THR A 206      13.119  18.867  17.495  1.00 17.29           N
ATOM   3180  CA  THR A 206      14.072  17.766  17.320  1.00 19.92           C
ATOM   3181  C   THR A 206      14.915  17.954  16.062  1.00 15.10           C
ATOM   3182  O   THR A 206      16.067  17.509  16.027  1.00 16.39           O
ATOM   3183  CB  THR A 206      13.366  16.395  17.270  1.00 17.55           C
ATOM   3184  OG1 THR A 206      12.486  16.333  16.146  1.00 19.40           O
ATOM   3185  CG2 THR A 206      12.570  16.113  18.542  1.00 22.96           C
ATOM   3186  H   THR A 206      12.291  18.646  17.404  1.00 20.74           H
ATOM   3187  HA  THR A 206      14.687  17.757  18.078  1.00 23.90           H
ATOM   3188  HB  THR A 206      14.036  15.702  17.178  1.00 21.06           H
ATOM   3189  HG1 THR A 206      11.854  16.872  16.251  1.00 23.28           H
ATOM   3190 HG21 THR A 206      12.118  15.262  18.455  1.00 27.56           H
ATOM   3191 HG22 THR A 206      13.155  16.080  19.319  1.00 27.56           H
ATOM   3192 HG23 THR A 206      11.903  16.802  18.676  1.00 27.56           H
ATOM   3193  N   SER A 207      14.400  18.642  15.037  1.00 14.49           N
ATOM   3194  CA  SER A 207      15.274  18.981  13.909  1.00 19.72           C
ATOM   3195  C   SER A 207      16.371  19.936  14.359  1.00 20.07           C
ATOM   3196  O   SER A 207      17.496  19.893  13.847  1.00 17.24           O
ATOM   3197  CB  SER A 207      14.493  19.616  12.748  1.00 16.45           C
ATOM   3198  OG  SER A 207      13.595  18.677  12.176  1.00 22.66           O
ATOM   3199  H   SER A 207      13.590  18.914  14.979  1.00 17.39           H
ATOM   3200  HA  SER A 207      15.694  18.172  13.580  1.00 23.66           H
ATOM   3201  HB2 SER A 207      13.991  20.379  13.075  1.00 19.74           H
ATOM   3202  HB3 SER A 207      15.122  19.912  12.075  1.00 19.74           H
ATOM   3203  HG  SER A 207      13.246  18.995  11.486  1.00 27.19           H
ATOM   3204  N   GLY A 208      16.053  20.814  15.310  1.00 16.72           N
ATOM   3205  CA  GLY A 208      17.070  21.696  15.859  1.00 19.27           C
ATOM   3206  C   GLY A 208      18.081  20.959  16.715  1.00 17.04           C
ATOM   3207  O   GLY A 208      19.264  21.312  16.727  1.00 16.46           O
ATOM   3208  H   GLY A 208      15.271  20.913  15.651  1.00 20.06           H
ATOM   3209  HA2 GLY A 208      17.551  22.120  15.129  1.00 23.13           H
ATOM   3210  HA3 GLY A 208      16.649  22.392  16.393  1.00 23.13           H
ATOM   3211  N   ILE A 209      17.633  19.938  17.450  1.00 18.21           N
ATOM   3212  CA  ILE A 209      18.561  19.126  18.249  1.00 18.54           C
ATOM   3213  C   ILE A 209      19.535  18.395  17.329  1.00 20.37           C
ATOM   3214  O   ILE A 209      20.757  18.372  17.564  1.00 14.81           O
ATOM   3215  CB  ILE A 209      17.788  18.133  19.144  1.00 12.92           C
ATOM   3216  CG1 ILE A 209      16.936  18.866  20.220  1.00 14.37           C
ATOM   3217  CG2 ILE A 209      18.730  17.073  19.768  1.00 20.67           C
ATOM   3218  CD1 ILE A 209      15.996  17.952  21.013  1.00 17.02           C
ATOM   3219  H   ILE A 209      16.809  19.695  17.492  1.00 21.86           H
ATOM   3220  HA  ILE A 209      19.074  19.699  18.837  1.00 22.25           H
ATOM   3221  HB  ILE A 209      17.174  17.645  18.573  1.00 15.51           H
ATOM   3222 HG12 ILE A 209      17.525  19.287  20.866  1.00 17.24           H
ATOM   3223 HG13 ILE A 209      16.386  19.535  19.797  1.00 17.24           H
ATOM   3224 HG21 ILE A 209      18.212  16.481  20.331  1.00 24.80           H
ATOM   3225 HG22 ILE A 209      19.153  16.545  19.071  1.00 24.80           H
ATOM   3226 HG23 ILE A 209      19.413  17.519  20.303  1.00 24.80           H
ATOM   3227 HD11 ILE A 209      15.452  18.493  21.606  1.00 20.42           H
ATOM   3228 HD12 ILE A 209      15.422  17.461  20.401  1.00 20.42           H
ATOM   3229 HD13 ILE A 209      16.521  17.326  21.532  1.00 20.42           H
ATOM   3230  N   ASP A 210      19.003  17.774  16.270  1.00 23.12           N
ATOM   3231  CA  ASP A 210      19.836  17.023  15.336  1.00 22.50           C
ATOM   3232  C   ASP A 210      20.798  17.940  14.579  1.00 20.90           C
ATOM   3233  O   ASP A 210      21.990  17.625  14.441  1.00 19.53           O
ATOM   3234  CB  ASP A 210      18.965  16.227  14.353  1.00 25.56           C
ATOM   3235  CG  ASP A 210      18.127  15.140  15.033  1.00 31.96           C
ATOM   3236  OD1 ASP A 210      18.420  14.771  16.205  1.00 33.90           O
ATOM   3237  OD2 ASP A 210      17.168  14.645  14.392  1.00 40.24           O1-
ATOM   3238  H   ASP A 210      18.165  17.773  16.072  1.00 27.74           H
ATOM   3239  HA  ASP A 210      20.363  16.384  15.839  1.00 27.00           H
ATOM   3240  HB2 ASP A 210      18.377  16.822  13.868  1.00 30.67           H
ATOM   3241  HB3 ASP A 210      19.559  15.771  13.750  1.00 30.67           H
ATOM   3242  N   LEU A 211      20.325  19.110  14.137  1.00 17.26           N
ATOM   3243  CA  LEU A 211      21.205  20.003  13.396  1.00 18.90           C
ATOM   3244  C   LEU A 211      22.285  20.602  14.302  1.00 16.98           C
ATOM   3245  O   LEU A 211      23.437  20.784  13.880  1.00 16.87           O
ATOM   3246  CB  LEU A 211      20.371  21.090  12.721  1.00 20.98           C
ATOM   3247  CG  LEU A 211      21.154  22.072  11.870  1.00 21.63           C
ATOM   3248  CD1 LEU A 211      21.781  21.354  10.693  1.00 20.24           C
ATOM   3249  CD2 LEU A 211      20.247  23.172  11.423  1.00 15.75           C
ATOM   3250  H   LEU A 211      19.528  19.411  14.265  1.00 20.71           H
ATOM   3251  HA  LEU A 211      21.652  19.491  12.702  1.00 22.69           H
ATOM   3252  HB2 LEU A 211      19.719  20.663  12.150  1.00 25.18           H
ATOM   3253  HB3 LEU A 211      19.912  21.605  13.406  1.00 25.18           H
ATOM   3254  HG  LEU A 211      21.857  22.472  12.401  1.00 25.96           H
ATOM   3255 HD11 LEU A 211      22.197  22.009  10.112  1.00 24.29           H
ATOM   3256 HD12 LEU A 211      22.445  20.735  11.027  1.00 24.29           H
ATOM   3257 HD13 LEU A 211      21.096  20.874  10.205  1.00 24.29           H
ATOM   3258 HD21 LEU A 211      20.751  23.822  10.913  1.00 18.90           H
ATOM   3259 HD22 LEU A 211      19.540  22.786  10.884  1.00 18.90           H
ATOM   3260 HD23 LEU A 211      19.866  23.587  12.210  1.00 18.90           H
ATOM   3261  N   THR A 212      21.945  20.898  15.558  1.00 15.45           N
ATOM   3262  CA  THR A 212      22.955  21.364  16.505  1.00 18.95           C
ATOM   3263  C   THR A 212      24.025  20.304  16.709  1.00 19.17           C
ATOM   3264  O   THR A 212      25.215  20.622  16.798  1.00 20.47           O
ATOM   3265  CB  THR A 212      22.311  21.727  17.847  1.00 16.20           C
ATOM   3266  OG1 THR A 212      21.363  22.800  17.660  1.00 17.45           O
ATOM   3267  CG2 THR A 212      23.375  22.183  18.833  1.00 17.59           C
ATOM   3268  H   THR A 212      21.152  20.827  15.886  1.00 18.54           H
ATOM   3269  HA  THR A 212      23.390  22.159  16.150  1.00 22.74           H
ATOM   3270  HB  THR A 212      21.861  20.943  18.201  1.00 19.44           H
ATOM   3271  HG1 THR A 212      20.718  22.542  17.186  1.00 20.94           H
ATOM   3272 HG21 THR A 212      22.954  22.470  19.655  1.00 21.11           H
ATOM   3273 HG22 THR A 212      23.986  21.461  19.031  1.00 21.11           H
ATOM   3274 HG23 THR A 212      23.869  22.926  18.454  1.00 21.11           H
ATOM   3275  N   ARG A 213      23.623  19.036  16.811  1.00 19.03           N
ATOM   3276  CA  ARG A 213      24.624  17.978  16.874  1.00 22.47           C
ATOM   3277  C   ARG A 213      25.459  17.942  15.600  1.00 20.32           C
ATOM   3278  O   ARG A 213      26.691  17.867  15.667  1.00 20.94           O
ATOM   3279  CB  ARG A 213      23.958  16.621  17.135  1.00 23.43           C
ATOM   3280  CG  ARG A 213      24.950  15.450  17.091  1.00 33.46           C
ATOM   3281  CD  ARG A 213      24.261  14.117  17.238  1.00 30.60           C
ATOM   3282  NE  ARG A 213      23.157  13.967  16.294  1.00 35.17           N
ATOM   3283  CZ  ARG A 213      23.277  13.733  14.984  1.00 50.39           C
ATOM   3284  NH1 ARG A 213      24.469  13.596  14.399  1.00 49.88           N
ATOM   3285  NH2 ARG A 213      22.177  13.635  14.243  1.00 56.79           N1+
ATOM   3286  H   ARG A 213      22.805  18.771  16.853  1.00 22.83           H
ATOM   3287  HA  ARG A 213      25.226  18.161  17.616  1.00 26.96           H
ATOM   3288  HB2 ARG A 213      23.556  16.626  18.018  1.00 28.12           H
ATOM   3289  HB3 ARG A 213      23.273  16.473  16.467  1.00 28.12           H
ATOM   3290  HG2 ARG A 213      25.405  15.445  16.235  1.00 40.15           H
ATOM   3291  HG3 ARG A 213      25.595  15.538  17.812  1.00 40.15           H
ATOM   3292  HD2 ARG A 213      24.902  13.401  17.098  1.00 36.72           H
ATOM   3293  HD3 ARG A 213      23.895  14.064  18.134  1.00 36.72           H
ATOM   3294  HE  ARG A 213      22.367  13.930  16.624  1.00 42.20           H
ATOM   3295 HH11 ARG A 213      25.185  13.666  14.864  1.00 59.86           H
ATOM   3296 HH12 ARG A 213      24.517  13.449  13.552  1.00 59.86           H
ATOM   3297 HH21 ARG A 213      21.400  13.717  14.609  1.00 68.14           H
ATOM   3298 HH22 ARG A 213      22.236  13.480  13.398  1.00 68.14           H
ATOM   3299  N   ARG A 214      24.810  18.050  14.426  1.00 20.12           N
ATOM   3300  CA  ARG A 214      25.528  17.906  13.157  1.00 21.55           C
ATOM   3301  C   ARG A 214      26.467  19.064  12.901  1.00 22.05           C
ATOM   3302  O   ARG A 214      27.555  18.870  12.365  1.00 23.66           O
ATOM   3303  CB  ARG A 214      24.553  17.800  11.974  1.00 22.50           C
ATOM   3304  CG  ARG A 214      23.728  16.546  11.997  1.00 25.97           C
ATOM   3305  CD  ARG A 214      22.954  16.262  10.726  1.00 28.77           C
ATOM   3306  NE  ARG A 214      22.360  14.936  10.881  1.00 37.89           N
ATOM   3307  CZ  ARG A 214      21.127  14.705  11.305  1.00 40.64           C
ATOM   3308  NH1 ARG A 214      20.297  15.712  11.546  1.00 48.80           N
ATOM   3309  NH2 ARG A 214      20.715  13.452  11.458  1.00 44.71           N1+
ATOM   3310  H   ARG A 214      23.964  18.190  14.345  1.00 24.15           H
ATOM   3311  HA  ARG A 214      26.067  17.095  13.194  1.00 25.86           H
ATOM   3312  HB2 ARG A 214      23.957  18.564  11.981  1.00 27.00           H
ATOM   3313  HB3 ARG A 214      25.073  17.796  11.152  1.00 27.00           H
ATOM   3314  HG2 ARG A 214      24.318  15.793  12.153  1.00 31.16           H
ATOM   3315  HG3 ARG A 214      23.089  16.615  12.716  1.00 31.16           H
ATOM   3316  HD2 ARG A 214      22.264  16.925  10.591  1.00 34.52           H
ATOM   3317  HD3 ARG A 214      23.560  16.242   9.974  1.00 34.52           H
ATOM   3318  HE  ARG A 214      22.743  14.288  10.460  1.00 45.47           H
ATOM   3319 HH11 ARG A 214      20.559  16.527  11.462  1.00 58.56           H
ATOM   3320 HH12 ARG A 214      19.496  15.550  11.808  1.00 58.56           H
ATOM   3321 HH21 ARG A 214      21.245  12.799  11.286  1.00 53.65           H
ATOM   3322 HH22 ARG A 214      19.906  13.294  11.704  1.00 53.65           H
ATOM   3323  N   LEU A 215      26.056  20.278  13.250  1.00 21.18           N
ATOM   3324  CA  LEU A 215      26.871  21.451  13.006  1.00 21.27           C
ATOM   3325  C   LEU A 215      27.907  21.698  14.090  1.00 22.57           C
ATOM   3326  O   LEU A 215      29.035  22.083  13.778  1.00 19.59           O
ATOM   3327  CB  LEU A 215      25.970  22.682  12.879  1.00 20.32           C
ATOM   3328  CG  LEU A 215      25.052  22.763  11.658  1.00 18.40           C
ATOM   3329  CD1 LEU A 215      24.239  24.052  11.706  1.00 21.00           C
ATOM   3330  CD2 LEU A 215      25.837  22.692  10.345  1.00 22.50           C
ATOM   3331  H   LEU A 215      25.295  20.446  13.614  1.00 25.41           H
ATOM   3332  HA  LEU A 215      27.352  21.333  12.175  1.00 25.52           H
ATOM   3333  HB2 LEU A 215      25.407  22.724  13.664  1.00 24.39           H
ATOM   3334  HB3 LEU A 215      26.543  23.467  12.859  1.00 24.39           H
ATOM   3335  HG  LEU A 215      24.435  22.021  11.681  1.00 22.08           H
ATOM   3336 HD11 LEU A 215      23.683  24.103  10.913  1.00 25.20           H
ATOM   3337 HD12 LEU A 215      23.684  24.038  12.501  1.00 25.20           H
ATOM   3338 HD13 LEU A 215      24.839  24.816  11.733  1.00 25.20           H
ATOM   3339 HD21 LEU A 215      25.204  22.745   9.612  1.00 27.00           H
ATOM   3340 HD22 LEU A 215      26.458  23.436  10.297  1.00 27.00           H
ATOM   3341 HD23 LEU A 215      26.317  21.850  10.305  1.00 27.00           H
ATOM   3342  N   HIS A 216      27.548  21.517  15.365  1.00 25.24           N
ATOM   3343  CA  HIS A 216      28.389  21.979  16.459  1.00 25.46           C
ATOM   3344  C   HIS A 216      28.787  20.880  17.424  1.00 22.56           C
ATOM   3345  O   HIS A 216      29.527  21.165  18.374  1.00 19.34           O
ATOM   3346  CB  HIS A 216      27.686  23.102  17.255  1.00 25.42           C
ATOM   3347  CG  HIS A 216      27.208  24.244  16.404  1.00 26.99           C
ATOM   3348  ND1 HIS A 216      28.033  24.931  15.543  1.00 23.07           N
ATOM   3349  CD2 HIS A 216      25.993  24.836  16.309  1.00 22.10           C
ATOM   3350  CE1 HIS A 216      27.342  25.872  14.930  1.00 26.38           C
ATOM   3351  NE2 HIS A 216      26.108  25.851  15.393  1.00 22.42           N
ATOM   3352  H   HIS A 216      26.831  21.121  15.620  1.00 30.29           H
ATOM   3353  HA  HIS A 216      29.212  22.351  16.093  1.00 30.55           H
ATOM   3354  HB2 HIS A 216      28.317  23.469  17.897  1.00 30.51           H
ATOM   3355  HB3 HIS A 216      26.925  22.738  17.737  1.00 30.51           H
ATOM   3356  HD2 HIS A 216      25.224  24.601  16.777  1.00 26.52           H
ATOM   3357  HE1 HIS A 216      27.673  26.469  14.298  1.00 31.66           H
ATOM   3358  HE2 HIS A 216      25.472  26.372  15.141  1.00 26.91           H
ATOM   3359  N   GLN A 217      28.305  19.651  17.231  1.00 20.89           N
ATOM   3360  CA  GLN A 217      28.686  18.512  18.071  1.00 25.38           C
ATOM   3361  C   GLN A 217      28.330  18.745  19.542  1.00 24.00           C
ATOM   3362  O   GLN A 217      29.014  18.268  20.455  1.00 25.41           O
ATOM   3363  CB  GLN A 217      30.183  18.194  17.915  1.00 25.15           C
ATOM   3364  CG  GLN A 217      30.622  17.774  16.506  1.00 28.44           C
ATOM   3365  CD  GLN A 217      30.655  18.927  15.480  1.00 27.53           C
ATOM   3366  OE1 GLN A 217      31.306  19.949  15.702  1.00 36.93           O
ATOM   3367  NE2 GLN A 217      29.958  18.751  14.348  1.00 31.62           N
ATOM   3368  H   GLN A 217      27.742  19.451  16.611  1.00 25.07           H
ATOM   3369  HA  GLN A 217      28.187  17.735  17.781  1.00 30.46           H
ATOM   3370  HB2 GLN A 217      30.698  18.977  18.158  1.00 30.18           H
ATOM   3371  HB3 GLN A 217      30.400  17.465  18.514  1.00 30.18           H
ATOM   3372  HG2 GLN A 217      31.521  17.417  16.576  1.00 34.13           H
ATOM   3373  HG3 GLN A 217      30.022  17.082  16.182  1.00 34.13           H
ATOM   3374 HE21 GLN A 217      29.485  18.039  14.239  1.00 37.94           H
ATOM   3375 HE22 GLN A 217      29.978  19.350  13.734  1.00 37.94           H
ATOM   3376  N   ASN A 218      27.232  19.443  19.781  1.00 18.58           N
ATOM   3377  CA  ASN A 218      26.719  19.676  21.121  1.00 23.39           C
ATOM   3378  C   ASN A 218      25.381  18.985  21.310  1.00 21.91           C
ATOM   3379  O   ASN A 218      24.524  19.050  20.438  1.00 18.67           O
ATOM   3380  CB  ASN A 218      26.559  21.178  21.386  1.00 20.20           C
ATOM   3381  CG  ASN A 218      27.868  21.908  21.317  1.00 23.54           C
ATOM   3382  OD1 ASN A 218      28.910  21.371  21.703  1.00 20.03           O
ATOM   3383  ND2 ASN A 218      27.841  23.124  20.805  1.00 19.48           N
ATOM   3384  H   ASN A 218      26.752  19.801  19.160  1.00 22.30           H
ATOM   3385  HA  ASN A 218      27.342  19.320  21.766  1.00 28.07           H
ATOM   3386  HB2 ASN A 218      25.977  21.563  20.719  1.00 24.24           H
ATOM   3387  HB3 ASN A 218      26.179  21.305  22.268  1.00 24.24           H
ATOM   3388 HD21 ASN A 218      28.568  23.580  20.740  1.00 23.37           H
ATOM   3389 HD22 ASN A 218      27.097  23.454  20.535  1.00 23.37           H
ATOM   3390  N   GLN A 219      25.181  18.391  22.481  1.00 19.11           N
ATOM   3391  CA  GLN A 219      23.917  17.759  22.816  1.00 20.38           C
ATOM   3392  C   GLN A 219      22.994  18.809  23.413  1.00 18.88           C
ATOM   3393  O   GLN A 219      23.304  19.372  24.461  1.00 15.37           O
ATOM   3394  CB  GLN A 219      24.098  16.624  23.825  1.00 20.97           C
ATOM   3395  CG  GLN A 219      22.780  15.957  24.193  1.00 26.12           C
ATOM   3396  CD  GLN A 219      22.909  14.923  25.266  1.00 32.70           C
ATOM   3397  OE1 GLN A 219      23.873  14.908  26.026  1.00 39.60           O
ATOM   3398  NE2 GLN A 219      21.913  14.061  25.359  1.00 41.60           N
ATOM   3399  H   GLN A 219      25.764  18.361  23.109  1.00 22.93           H
ATOM   3400  HA  GLN A 219      23.513  17.406  22.013  1.00 24.45           H
ATOM   3401  HB2 GLN A 219      24.687  15.947  23.454  1.00 25.17           H
ATOM   3402  HB3 GLN A 219      24.480  16.980  24.645  1.00 25.17           H
ATOM   3403  HG2 GLN A 219      22.148  16.616  24.512  1.00 31.35           H
ATOM   3404  HG3 GLN A 219      22.430  15.511  23.407  1.00 31.35           H
ATOM   3405 HE21 GLN A 219      21.252  14.107  24.814  1.00 49.92           H
ATOM   3406 HE22 GLN A 219      21.925  13.460  25.974  1.00 49.92           H
ATOM   3407  N   VAL A 220      21.855  19.052  22.770  1.00 17.84           N
ATOM   3408  CA  VAL A 220      20.868  20.000  23.301  1.00 11.73           C
ATOM   3409  C   VAL A 220      19.542  19.244  23.446  1.00 16.30           C
ATOM   3410  O   VAL A 220      19.420  18.101  23.019  1.00 14.53           O
ATOM   3411  CB  VAL A 220      20.732  21.250  22.420  1.00 14.61           C
ATOM   3412  CG1 VAL A 220      22.001  22.031  22.444  1.00 16.82           C
ATOM   3413  CG2 VAL A 220      20.369  20.899  20.981  1.00 16.95           C
ATOM   3414  H   VAL A 220      21.627  18.662  22.039  1.00 21.41           H
ATOM   3415  HA  VAL A 220      21.128  20.285  24.192  1.00 14.07           H
ATOM   3416  HB  VAL A 220      20.034  21.811  22.783  1.00 17.53           H
ATOM   3417 HG11 VAL A 220      21.868  22.849  21.941  1.00 20.18           H
ATOM   3418 HG12 VAL A 220      22.233  22.231  23.366  1.00 20.18           H
ATOM   3419 HG13 VAL A 220      22.699  21.499  22.037  1.00 20.18           H
ATOM   3420 HG21 VAL A 220      20.273  21.725  20.477  1.00 20.34           H
ATOM   3421 HG22 VAL A 220      21.076  20.359  20.593  1.00 20.34           H
ATOM   3422 HG23 VAL A 220      19.534  20.410  20.976  1.00 20.34           H
ATOM   3423  N   PHE A 221      18.560  19.884  24.088  1.00 15.76           N
ATOM   3424  CA  PHE A 221      17.361  19.209  24.559  1.00 17.50           C
ATOM   3425  C   PHE A 221      16.106  19.958  24.132  1.00 15.36           C
ATOM   3426  O   PHE A 221      16.144  21.154  23.837  1.00 15.83           O
ATOM   3427  CB  PHE A 221      17.369  19.091  26.094  1.00 18.55           C
ATOM   3428  CG  PHE A 221      18.593  18.370  26.645  1.00 17.50           C
ATOM   3429  CD1 PHE A 221      19.756  19.068  26.919  1.00 18.31           C
ATOM   3430  CD2 PHE A 221      18.582  16.986  26.847  1.00 21.23           C
ATOM   3431  CE1 PHE A 221      20.898  18.401  27.400  1.00 19.98           C
ATOM   3432  CE2 PHE A 221      19.722  16.320  27.337  1.00 22.91           C
ATOM   3433  CZ  PHE A 221      20.875  17.028  27.600  1.00 23.95           C
ATOM   3434  H   PHE A 221      18.571  20.718  24.283  1.00 18.92           H
ATOM   3435  HA  PHE A 221      17.330  18.316  24.190  1.00 21.00           H
ATOM   3436  HB2 PHE A 221      17.354  19.987  26.462  1.00 22.27           H
ATOM   3437  HB3 PHE A 221      16.578  18.603  26.376  1.00 22.27           H
ATOM   3438  HD1 PHE A 221      19.784  19.987  26.782  1.00 21.97           H
ATOM   3439  HD2 PHE A 221      17.810  16.500  26.666  1.00 25.47           H
ATOM   3440  HE1 PHE A 221      21.672  18.883  27.587  1.00 23.98           H
ATOM   3441  HE2 PHE A 221      19.709  15.403  27.474  1.00 27.50           H
ATOM   3442  HZ  PHE A 221      21.625  16.589  27.928  1.00 28.74           H
ATOM   3443  N   GLY A 222      14.984  19.247  24.179  1.00 18.18           N
ATOM   3444  CA  GLY A 222      13.694  19.821  23.840  1.00 14.08           C
ATOM   3445  C   GLY A 222      12.598  19.369  24.790  1.00 21.75           C
ATOM   3446  O   GLY A 222      12.634  18.266  25.347  1.00 17.93           O
ATOM   3447  H   GLY A 222      14.952  18.416  24.390  1.00 21.82           H
ATOM   3448  HA2 GLY A 222      13.767  20.783  23.851  1.00 16.90           H
ATOM   3449  HA3 GLY A 222      13.444  19.547  22.940  1.00 16.90           H
ATOM   3450  N   LEU A 223      11.613  20.252  24.980  1.00 17.22           N
ATOM   3451  CA  LEU A 223      10.458  19.957  25.824  1.00 20.44           C
ATOM   3452  C   LEU A 223       9.247  20.657  25.230  1.00 21.26           C
ATOM   3453  O   LEU A 223       9.334  21.829  24.865  1.00 20.32           O
ATOM   3454  CB  LEU A 223      10.702  20.414  27.270  1.00 18.60           C
ATOM   3455  CG  LEU A 223       9.636  20.163  28.332  1.00 19.35           C
ATOM   3456  CD1 LEU A 223      10.309  19.985  29.711  1.00 22.81           C
ATOM   3457  CD2 LEU A 223       8.612  21.297  28.332  1.00 17.10           C
ATOM   3458  H   LEU A 223      11.592  21.032  24.627  1.00 20.66           H
ATOM   3459  HA  LEU A 223      10.304  19.003  25.834  1.00 24.52           H
ATOM   3460  HB2 LEU A 223      11.505  19.969  27.582  1.00 22.32           H
ATOM   3461  HB3 LEU A 223      10.865  21.370  27.254  1.00 22.32           H
ATOM   3462  HG  LEU A 223       9.168  19.340  28.118  1.00 23.21           H
ATOM   3463 HD11 LEU A 223       9.631  19.740  30.364  1.00 27.37           H
ATOM   3464 HD12 LEU A 223      10.974  19.279  29.653  1.00 27.37           H
ATOM   3465 HD13 LEU A 223      10.735  20.819  29.968  1.00 27.37           H
ATOM   3466 HD21 LEU A 223       7.964  21.126  29.037  1.00 20.52           H
ATOM   3467 HD22 LEU A 223       9.073  22.137  28.493  1.00 20.52           H
ATOM   3468 HD23 LEU A 223       8.157  21.327  27.478  1.00 20.52           H
ATOM   3469  N   THR A 224       8.125  19.954  25.111  1.00 23.14           N
ATOM   3470  CA  THR A 224       6.906  20.607  24.664  1.00 20.14           C
ATOM   3471  C   THR A 224       5.847  20.643  25.751  1.00 21.81           C
ATOM   3472  O   THR A 224       5.738  19.734  26.584  1.00 19.08           O
ATOM   3473  CB  THR A 224       6.293  19.940  23.435  1.00 25.92           C
ATOM   3474  OG1 THR A 224       6.059  18.556  23.703  1.00 23.41           O
ATOM   3475  CG2 THR A 224       7.207  20.120  22.245  1.00 22.03           C
ATOM   3476  H   THR A 224       8.045  19.115  25.281  1.00 27.76           H
ATOM   3477  HA  THR A 224       7.117  21.518  24.426  1.00 24.16           H
ATOM   3478  HB  THR A 224       5.446  20.367  23.229  1.00 31.11           H
ATOM   3479  HG1 THR A 224       5.686  18.196  23.043  1.00 28.09           H
ATOM   3480 HG21 THR A 224       6.812  19.689  21.468  1.00 26.44           H
ATOM   3481 HG22 THR A 224       7.329  21.061  22.070  1.00 26.44           H
ATOM   3482 HG23 THR A 224       8.072  19.715  22.437  1.00 26.44           H
ATOM   3483  N   VAL A 225       5.049  21.704  25.710  1.00 21.91           N
ATOM   3484  CA  VAL A 225       3.920  21.825  26.630  1.00 28.07           C
ATOM   3485  C   VAL A 225       2.697  21.242  25.934  1.00 25.30           C
ATOM   3486  O   VAL A 225       2.621  21.235  24.684  1.00 22.70           O
ATOM   3487  CB  VAL A 225       3.670  23.278  27.089  1.00 24.52           C
ATOM   3488  CG1 VAL A 225       4.903  23.840  27.710  1.00 24.78           C
ATOM   3489  CG2 VAL A 225       3.209  24.174  25.964  1.00 27.03           C
ATOM   3490  H   VAL A 225       5.140  22.360  25.163  1.00 26.29           H
ATOM   3491  HA  VAL A 225       4.113  21.293  27.418  1.00 33.68           H
ATOM   3492  HB  VAL A 225       2.971  23.280  27.762  1.00 29.42           H
ATOM   3493 HG11 VAL A 225       4.743  24.771  27.937  1.00 29.74           H
ATOM   3494 HG12 VAL A 225       5.114  23.330  28.508  1.00 29.74           H
ATOM   3495 HG13 VAL A 225       5.627  23.776  27.072  1.00 29.74           H
ATOM   3496 HG21 VAL A 225       3.029  25.057  26.321  1.00 32.44           H
ATOM   3497 HG22 VAL A 225       3.917  24.231  25.303  1.00 32.44           H
ATOM   3498 HG23 VAL A 225       2.405  23.813  25.568  1.00 32.44           H
ATOM   3499  N   PRO A 226       1.733  20.729  26.689  1.00 22.84           N
ATOM   3500  CA  PRO A 226       0.586  20.074  26.064  1.00 21.78           C
ATOM   3501  C   PRO A 226      -0.333  21.044  25.356  1.00 21.81           C
ATOM   3502  O   PRO A 226      -0.372  22.247  25.627  1.00 21.33           O
ATOM   3503  CB  PRO A 226      -0.131  19.408  27.238  1.00 30.08           C
ATOM   3504  CG  PRO A 226       0.227  20.236  28.387  1.00 39.76           C
ATOM   3505  CD  PRO A 226       1.675  20.609  28.156  1.00 25.43           C
ATOM   3506  HA  PRO A 226       0.880  19.389  25.446  1.00 26.14           H
ATOM   3507  HB2 PRO A 226      -1.088  19.412  27.087  1.00 36.10           H
ATOM   3508  HB3 PRO A 226       0.207  18.505  27.346  1.00 36.10           H
ATOM   3509  HG2 PRO A 226      -0.341  21.025  28.410  1.00 47.71           H
ATOM   3510  HG3 PRO A 226       0.128  19.715  29.197  1.00 47.71           H
ATOM   3511  HD2 PRO A 226       1.877  21.455  28.582  1.00 30.52           H
ATOM   3512  HD3 PRO A 226       2.257  19.898  28.467  1.00 30.52           H
ATOM   3513  N   LEU A 227      -1.096  20.463  24.435  1.00 29.90           N
ATOM   3514  CA  LEU A 227      -2.249  21.125  23.857  1.00 31.64           C
ATOM   3515  C   LEU A 227      -3.230  21.485  24.959  1.00 24.39           C
ATOM   3516  O   LEU A 227      -3.707  20.600  25.670  1.00 26.69           O
ATOM   3517  CB  LEU A 227      -2.920  20.186  22.842  1.00 27.60           C
ATOM   3518  CG  LEU A 227      -4.116  20.788  22.094  1.00 36.14           C
ATOM   3519  CD1 LEU A 227      -3.623  21.845  21.116  1.00 39.00           C
ATOM   3520  CD2 LEU A 227      -4.963  19.713  21.390  1.00 33.70           C
ATOM   3521  H   LEU A 227      -0.967  19.664  24.133  1.00 35.88           H
ATOM   3522  HA  LEU A 227      -1.971  21.939  23.411  1.00 37.97           H
ATOM   3523  HB2 LEU A 227      -2.262  19.939  22.174  1.00 33.11           H
ATOM   3524  HB3 LEU A 227      -3.226  19.390  23.304  1.00 33.11           H
ATOM   3525  HG  LEU A 227      -4.692  21.235  22.732  1.00 43.37           H
ATOM   3526 HD11 LEU A 227      -4.388  22.236  20.665  1.00 46.80           H
ATOM   3527 HD12 LEU A 227      -3.149  22.531  21.614  1.00 46.80           H
ATOM   3528 HD13 LEU A 227      -3.028  21.434  20.470  1.00 46.80           H
ATOM   3529 HD21 LEU A 227      -5.715  20.144  20.953  1.00 40.44           H
ATOM   3530 HD22 LEU A 227      -4.413  19.257  20.731  1.00 40.44           H
ATOM   3531 HD23 LEU A 227      -5.282  19.078  22.048  1.00 40.44           H
ATOM   3532  N   ILE A 228      -3.548  22.771  25.083  1.00 22.93           N
ATOM   3533  CA  ILE A 228      -4.503  23.223  26.086  1.00 27.53           C
ATOM   3534  C   ILE A 228      -5.900  22.902  25.580  1.00 24.67           C
ATOM   3535  O   ILE A 228      -6.317  23.394  24.526  1.00 25.16           O
ATOM   3536  CB  ILE A 228      -4.346  24.724  26.352  1.00 29.75           C
ATOM   3537  CG1 ILE A 228      -2.880  25.057  26.692  1.00 29.39           C
ATOM   3538  CG2 ILE A 228      -5.283  25.155  27.442  1.00 26.63           C
ATOM   3539  CD1 ILE A 228      -2.295  24.224  27.837  1.00 34.24           C
ATOM   3540  H   ILE A 228      -3.230  23.402  24.592  1.00 27.52           H
ATOM   3541  HA  ILE A 228      -4.365  22.741  26.915  1.00 33.04           H
ATOM   3542  HB  ILE A 228      -4.586  25.197  25.538  1.00 35.70           H
ATOM   3543 HG12 ILE A 228      -2.339  24.897  25.901  1.00 35.27           H
ATOM   3544 HG13 ILE A 228      -2.820  25.994  26.941  1.00 35.27           H
ATOM   3545 HG21 ILE A 228      -5.169  26.107  27.591  1.00 31.95           H
ATOM   3546 HG22 ILE A 228      -6.195  24.973  27.167  1.00 31.95           H
ATOM   3547 HG23 ILE A 228      -5.070  24.662  28.249  1.00 31.95           H
ATOM   3548 HD11 ILE A 228      -1.376  24.501  27.988  1.00 41.09           H
ATOM   3549 HD12 ILE A 228      -2.822  24.372  28.637  1.00 41.09           H
ATOM   3550 HD13 ILE A 228      -2.315  23.287  27.595  1.00 41.09           H
ATOM   3551  N   THR A 229      -6.606  22.045  26.293  1.00 21.08           N
ATOM   3552  CA  THR A 229      -7.929  21.629  25.858  1.00 23.86           C
ATOM   3553  C   THR A 229      -8.973  22.032  26.881  1.00 26.74           C
ATOM   3554  O   THR A 229      -8.665  22.310  28.051  1.00 21.03           O
ATOM   3555  CB  THR A 229      -8.004  20.121  25.608  1.00 28.01           C
ATOM   3556  OG1 THR A 229      -7.807  19.422  26.832  1.00 25.76           O
ATOM   3557  CG2 THR A 229      -6.948  19.693  24.603  1.00 28.27           C
ATOM   3558  H   THR A 229      -6.338  21.680  27.021  1.00 25.29           H
ATOM   3559  HA  THR A 229      -8.148  22.074  25.028  1.00 28.63           H
ATOM   3560  HB  THR A 229      -8.875  19.906  25.239  1.00 33.61           H
ATOM   3561  HG1 THR A 229      -7.052  19.615  27.139  1.00 30.91           H
ATOM   3562 HG21 THR A 229      -6.993  18.736  24.453  1.00 33.92           H
ATOM   3563 HG22 THR A 229      -7.100  20.151  23.761  1.00 33.92           H
ATOM   3564 HG23 THR A 229      -6.066  19.922  24.932  1.00 33.92           H
ATOM   3565  N   LYS A 230     -10.217  22.093  26.399  1.00 20.81           N
ATOM   3566  CA  LYS A 230     -11.385  22.267  27.244  1.00 20.26           C
ATOM   3567  C   LYS A 230     -12.162  20.958  27.316  1.00 25.54           C
ATOM   3568  O   LYS A 230     -12.254  20.220  26.331  1.00 20.77           O
ATOM   3569  CB  LYS A 230     -12.260  23.404  26.720  1.00 23.76           C
ATOM   3570  CG  LYS A 230     -11.480  24.703  26.506  1.00 27.82           C
ATOM   3571  CD  LYS A 230     -12.373  25.896  26.484  1.00 37.12           C
ATOM   3572  CE  LYS A 230     -13.397  25.744  25.453  1.00 38.14           C
ATOM   3573  NZ  LYS A 230     -14.211  26.940  25.297  1.00 27.75           N1+
ATOM   3574  H   LYS A 230     -10.408  22.044  25.564  1.00 24.97           H
ATOM   3575  HA  LYS A 230     -11.110  22.501  28.141  1.00 24.32           H
ATOM   3576  HB2 LYS A 230     -12.649  23.142  25.870  1.00 28.51           H
ATOM   3577  HB3 LYS A 230     -12.960  23.579  27.368  1.00 28.51           H
ATOM   3578  HG2 LYS A 230     -10.863  24.820  27.245  1.00 33.38           H
ATOM   3579  HG3 LYS A 230     -11.004  24.668  25.663  1.00 33.38           H
ATOM   3580  HD2 LYS A 230     -12.823  25.986  27.337  1.00 44.54           H
ATOM   3581  HD3 LYS A 230     -11.852  26.689  26.281  1.00 44.54           H
ATOM   3582  HE2 LYS A 230     -12.946  25.568  24.611  1.00 45.77           H
ATOM   3583  HE3 LYS A 230     -13.987  25.010  25.688  1.00 45.77           H
ATOM   3584  HZ1 LYS A 230     -14.754  26.842  24.599  1.00 33.29           H
ATOM   3585  HZ2 LYS A 230     -14.691  27.071  26.031  1.00 33.29           H
ATOM   3586  HZ3 LYS A 230     -13.689  27.648  25.156  1.00 33.29           H
ATOM   3587  N   ALA A 231     -12.724  20.679  28.491  1.00 24.38           N
ATOM   3588  CA  ALA A 231     -13.491  19.449  28.694  1.00 28.94           C
ATOM   3589  C   ALA A 231     -14.595  19.274  27.657  1.00 27.98           C
ATOM   3590  O   ALA A 231     -14.888  18.145  27.257  1.00 27.06           O
ATOM   3591  CB  ALA A 231     -14.104  19.429  30.090  1.00 30.09           C
ATOM   3592  H   ALA A 231     -12.679  21.190  29.176  1.00 29.26           H
ATOM   3593  HA  ALA A 231     -12.889  18.690  28.635  1.00 34.73           H
ATOM   3594  HB1 ALA A 231     -14.640  18.627  30.185  1.00 36.11           H
ATOM   3595  HB2 ALA A 231     -13.393  19.435  30.745  1.00 36.11           H
ATOM   3596  HB3 ALA A 231     -14.668  20.214  30.192  1.00 36.11           H
ATOM   3597  N   ASP A 232     -15.223  20.378  27.213  1.00 24.36           N
ATOM   3598  CA  ASP A 232     -16.307  20.330  26.233  1.00 21.53           C
ATOM   3599  C   ASP A 232     -15.807  20.098  24.804  1.00 27.01           C
ATOM   3600  O   ASP A 232     -16.618  20.092  23.878  1.00 28.03           O
ATOM   3601  CB  ASP A 232     -17.168  21.605  26.316  1.00 24.92           C
ATOM   3602  CG  ASP A 232     -16.518  22.844  25.700  1.00 22.32           C
ATOM   3603  OD1 ASP A 232     -15.413  22.781  25.138  1.00 27.32           O
ATOM   3604  OD2 ASP A 232     -17.160  23.914  25.753  1.00 27.08           O1-
ATOM   3605  H   ASP A 232     -15.025  21.174  27.465  1.00 29.23           H
ATOM   3606  HA  ASP A 232     -16.889  19.587  26.463  1.00 25.84           H
ATOM   3607  HB2 ASP A 232     -18.001  21.443  25.847  1.00 29.91           H
ATOM   3608  HB3 ASP A 232     -17.354  21.796  27.248  1.00 29.91           H
ATOM   3609  N   GLY A 233     -14.505  19.866  24.610  1.00 25.87           N
ATOM   3610  CA  GLY A 233     -13.942  19.583  23.309  1.00 27.74           C
ATOM   3611  C   GLY A 233     -13.805  20.754  22.358  1.00 29.11           C
ATOM   3612  O   GLY A 233     -13.318  20.543  21.245  1.00 28.54           O
ATOM   3613  H   GLY A 233     -13.921  19.857  25.241  1.00 31.05           H
ATOM   3614  HA2 GLY A 233     -13.061  19.198  23.420  1.00 33.29           H
ATOM   3615  HA3 GLY A 233     -14.497  18.924  22.865  1.00 33.29           H
ATOM   3616  N   THR A 234     -14.215  21.971  22.732  1.00 27.38           N
ATOM   3617  CA  THR A 234     -14.006  23.105  21.837  1.00 25.96           C
ATOM   3618  C   THR A 234     -12.593  23.680  22.001  1.00 31.00           C
ATOM   3619  O   THR A 234     -11.863  23.367  22.945  1.00 23.35           O
ATOM   3620  CB  THR A 234     -15.052  24.197  22.044  1.00 29.88           C
ATOM   3621  OG1 THR A 234     -14.960  24.723  23.375  1.00 27.96           O
ATOM   3622  CG2 THR A 234     -16.418  23.654  21.789  1.00 33.71           C
ATOM   3623  H   THR A 234     -14.608  22.158  23.475  1.00 32.86           H
ATOM   3624  HA  THR A 234     -14.097  22.796  20.920  1.00 31.16           H
ATOM   3625  HB  THR A 234     -14.897  24.910  21.405  1.00 35.86           H
ATOM   3626  HG1 THR A 234     -15.132  24.121  23.931  1.00 33.55           H
ATOM   3627 HG21 THR A 234     -17.076  24.353  21.905  1.00 40.45           H
ATOM   3628 HG22 THR A 234     -16.469  23.315  20.883  1.00 40.45           H
ATOM   3629 HG23 THR A 234     -16.605  22.935  22.409  1.00 40.45           H
ATOM   3630  N   LYS A 235     -12.208  24.533  21.044  1.00 25.67           N
ATOM   3631  CA  LYS A 235     -10.839  25.028  20.984  1.00 28.22           C
ATOM   3632  C   LYS A 235     -10.605  26.074  22.074  1.00 21.34           C
ATOM   3633  O   LYS A 235     -11.367  27.035  22.219  1.00 26.02           O
ATOM   3634  CB  LYS A 235     -10.550  25.609  19.587  1.00 31.63           C
ATOM   3635  CG  LYS A 235      -9.124  26.200  19.419  1.00 37.05           C
ATOM   3636  CD  LYS A 235      -8.957  26.881  18.049  1.00 42.27           C
ATOM   3637  CE  LYS A 235      -7.587  27.532  17.853  1.00 51.83           C
ATOM   3638  NZ  LYS A 235      -6.508  26.525  17.863  1.00 57.50           N1+
ATOM   3639  H   LYS A 235     -12.724  24.845  20.431  1.00 30.81           H
ATOM   3640  HA  LYS A 235     -10.229  24.291  21.145  1.00 33.86           H
ATOM   3641  HB2 LYS A 235     -10.649  24.894  18.938  1.00 37.96           H
ATOM   3642  HB3 LYS A 235     -11.195  26.310  19.390  1.00 37.96           H
ATOM   3643  HG2 LYS A 235      -8.970  26.869  20.104  1.00 44.46           H
ATOM   3644  HG3 LYS A 235      -8.468  25.490  19.492  1.00 44.46           H
ATOM   3645  HD2 LYS A 235      -9.074  26.217  17.351  1.00 50.72           H
ATOM   3646  HD3 LYS A 235      -9.628  27.576  17.966  1.00 50.72           H
ATOM   3647  HE2 LYS A 235      -7.560  27.989  16.998  1.00 62.19           H
ATOM   3648  HE3 LYS A 235      -7.420  28.160  18.574  1.00 62.19           H
ATOM   3649  HZ1 LYS A 235      -5.747  26.894  17.587  1.00 69.00           H
ATOM   3650  HZ2 LYS A 235      -6.397  26.216  18.692  1.00 69.00           H
ATOM   3651  HZ3 LYS A 235      -6.717  25.849  17.325  1.00 69.00           H
ATOM   3652  N   PHE A 236      -9.550  25.883  22.842  1.00 24.47           N
ATOM   3653  CA  PHE A 236      -9.223  26.840  23.881  1.00 22.00           C
ATOM   3654  C   PHE A 236      -8.783  28.173  23.278  1.00 29.39           C
ATOM   3655  O   PHE A 236      -8.031  28.224  22.299  1.00 25.15           O
ATOM   3656  CB  PHE A 236      -8.112  26.305  24.789  1.00 25.65           C
ATOM   3657  CG  PHE A 236      -7.563  27.357  25.687  1.00 21.21           C
ATOM   3658  CD1 PHE A 236      -8.282  27.759  26.780  1.00 25.00           C
ATOM   3659  CD2 PHE A 236      -6.367  27.989  25.401  1.00 24.41           C
ATOM   3660  CE1 PHE A 236      -7.805  28.773  27.616  1.00 22.44           C
ATOM   3661  CE2 PHE A 236      -5.883  29.003  26.210  1.00 22.47           C
ATOM   3662  CZ  PHE A 236      -6.611  29.389  27.333  1.00 18.13           C
ATOM   3663  H   PHE A 236      -9.013  25.214  22.782  1.00 29.36           H
ATOM   3664  HA  PHE A 236     -10.012  27.004  24.418  1.00 26.40           H
ATOM   3665  HB2 PHE A 236      -8.479  25.597  25.348  1.00 30.78           H
ATOM   3666  HB3 PHE A 236      -7.384  25.950  24.252  1.00 30.78           H
ATOM   3667  HD1 PHE A 236      -9.095  27.346  26.972  1.00 30.00           H
ATOM   3668  HD2 PHE A 236      -5.881  27.732  24.654  1.00 29.29           H
ATOM   3669  HE1 PHE A 236      -8.303  29.032  28.361  1.00 26.93           H
ATOM   3670  HE2 PHE A 236      -5.073  29.408  26.011  1.00 26.96           H
ATOM   3671  HZ  PHE A 236      -6.291  30.063  27.887  1.00 21.76           H
ATOM   3672  N   GLY A 237      -9.248  29.258  23.868  1.00 24.58           N
ATOM   3673  CA  GLY A 237      -8.780  30.559  23.451  1.00 26.43           C
ATOM   3674  C   GLY A 237      -9.536  31.126  22.276  1.00 28.16           C
ATOM   3675  O   GLY A 237      -9.231  32.243  21.850  1.00 26.82           O
ATOM   3676  H   GLY A 237      -9.849  29.266  24.483  1.00 29.50           H
ATOM   3677  HA2 GLY A 237      -8.861  31.183  24.193  1.00 31.71           H
ATOM   3678  HA3 GLY A 237      -7.843  30.492  23.209  1.00 31.71           H
ATOM   3679  N   LYS A 238     -10.520  30.398  21.763  1.00 29.90           N
ATOM   3680  CA  LYS A 238     -11.319  30.811  20.618  1.00 34.76           C
ATOM   3681  C   LYS A 238     -12.704  31.216  21.097  1.00 29.63           C
ATOM   3682  O   LYS A 238     -13.377  30.441  21.786  1.00 30.43           O
ATOM   3683  CB  LYS A 238     -11.424  29.671  19.600  1.00 32.51           C
ATOM   3684  CG  LYS A 238     -12.412  29.944  18.469  1.00 39.30           C
ATOM   3685  CD  LYS A 238     -12.513  28.734  17.537  1.00 50.24           C
ATOM   3686  CE  LYS A 238     -13.558  28.927  16.432  1.00 51.36           C
ATOM   3687  NZ  LYS A 238     -13.227  30.109  15.601  1.00 52.11           N1+
ATOM   3688  H   LYS A 238     -10.755  29.633  22.075  1.00 35.88           H
ATOM   3689  HA  LYS A 238     -10.903  31.572  20.183  1.00 41.71           H
ATOM   3690  HB2 LYS A 238     -10.552  29.518  19.205  1.00 39.01           H
ATOM   3691  HB3 LYS A 238     -11.714  28.866  20.061  1.00 39.01           H
ATOM   3692  HG2 LYS A 238     -13.296  30.111  18.832  1.00 47.16           H
ATOM   3693  HG3 LYS A 238     -12.105  30.707  17.955  1.00 47.16           H
ATOM   3694  HD2 LYS A 238     -11.649  28.589  17.116  1.00 60.29           H
ATOM   3695  HD3 LYS A 238     -12.762  27.955  18.061  1.00 60.29           H
ATOM   3696  HE2 LYS A 238     -13.573  28.142  15.862  1.00 61.63           H
ATOM   3697  HE3 LYS A 238     -14.430  29.067  16.834  1.00 61.63           H
ATOM   3698  HZ1 LYS A 238     -13.754  30.136  14.886  1.00 62.53           H
ATOM   3699  HZ2 LYS A 238     -13.338  30.855  16.073  1.00 62.53           H
ATOM   3700  HZ3 LYS A 238     -12.379  30.062  15.331  1.00 62.53           H
ATOM   3701  N   THR A 239     -13.122  32.426  20.743  1.00 26.92           N
ATOM   3702  CA  THR A 239     -14.453  32.939  21.050  1.00 25.40           C
ATOM   3703  C   THR A 239     -15.180  33.231  19.749  1.00 35.75           C
ATOM   3704  O   THR A 239     -14.610  33.148  18.666  1.00 32.13           O
ATOM   3705  CB  THR A 239     -14.384  34.220  21.882  1.00 29.85           C
ATOM   3706  OG1 THR A 239     -13.894  35.266  21.042  1.00 28.74           O
ATOM   3707  CG2 THR A 239     -13.454  34.035  23.062  1.00 33.13           C
ATOM   3708  H   THR A 239     -12.635  32.988  20.317  1.00 32.31           H
ATOM   3709  HA  THR A 239     -14.953  32.271  21.547  1.00 30.47           H
ATOM   3710  HB  THR A 239     -15.262  34.451  22.219  1.00 35.82           H
ATOM   3711  HG1 THR A 239     -13.122  35.071  20.777  1.00 34.49           H
ATOM   3712 HG21 THR A 239     -13.427  34.845  23.591  1.00 39.75           H
ATOM   3713 HG22 THR A 239     -13.771  33.305  23.616  1.00 39.75           H
ATOM   3714 HG23 THR A 239     -12.558  33.828  22.754  1.00 39.75           H
ATOM   3715  N   GLU A 240     -16.446  33.626  19.867  1.00 32.95           N
ATOM   3716  CA  GLU A 240     -17.187  34.069  18.693  1.00 41.90           C
ATOM   3717  C   GLU A 240     -16.492  35.246  18.019  1.00 36.18           C
ATOM   3718  O   GLU A 240     -16.525  35.363  16.788  1.00 38.68           O
ATOM   3719  CB  GLU A 240     -18.623  34.444  19.094  1.00 49.62           C
ATOM   3720  CG  GLU A 240     -19.437  33.272  19.669  1.00 50.67           C
ATOM   3721  CD  GLU A 240     -20.920  33.601  19.880  1.00 62.32           C
ATOM   3722  OE1 GLU A 240     -21.561  32.950  20.745  1.00 60.23           O
ATOM   3723  OE2 GLU A 240     -21.439  34.506  19.177  1.00 58.02           O1-
ATOM   3724  H   GLU A 240     -16.888  33.654  20.604  1.00 39.54           H
ATOM   3725  HA  GLU A 240     -17.226  33.341  18.054  1.00 50.29           H
ATOM   3726  HB2 GLU A 240     -18.583  35.138  19.772  1.00 59.55           H
ATOM   3727  HB3 GLU A 240     -19.087  34.780  18.309  1.00 59.55           H
ATOM   3728  HG2 GLU A 240     -19.375  32.511  19.069  1.00 60.80           H
ATOM   3729  HG3 GLU A 240     -19.065  33.040  20.534  1.00 60.80           H
ATOM   3730  N   GLY A 241     -15.847  36.113  18.803  1.00 37.04           N
ATOM   3731  CA  GLY A 241     -15.165  37.285  18.292  1.00 39.55           C
ATOM   3732  C   GLY A 241     -13.749  37.055  17.794  1.00 40.38           C
ATOM   3733  O   GLY A 241     -13.056  38.025  17.465  1.00 41.88           O
ATOM   3734  H   GLY A 241     -15.796  36.037  19.659  1.00 44.45           H
ATOM   3735  HA2 GLY A 241     -15.684  37.649  17.559  1.00 47.47           H
ATOM   3736  HA3 GLY A 241     -15.130  37.957  18.992  1.00 47.47           H
ATOM   3737  N   GLY A 242     -13.293  35.807  17.719  1.00 34.73           N
ATOM   3738  CA  GLY A 242     -11.913  35.542  17.348  1.00 33.41           C
ATOM   3739  C   GLY A 242     -11.027  35.256  18.546  1.00 28.94           C
ATOM   3740  O   GLY A 242     -11.490  34.728  19.563  1.00 30.64           O
ATOM   3741  H   GLY A 242     -13.763  35.105  17.881  1.00 41.68           H
ATOM   3742  HA2 GLY A 242     -11.881  34.777  16.755  1.00 40.09           H
ATOM   3743  HA3 GLY A 242     -11.551  36.314  16.882  1.00 40.09           H
ATOM   3744  N   ALA A 243      -9.748  35.603  18.451  1.00 21.70           N
ATOM   3745  CA  ALA A 243      -8.788  35.200  19.463  1.00 27.39           C
ATOM   3746  C   ALA A 243      -8.834  36.142  20.675  1.00 19.59           C
ATOM   3747  O   ALA A 243      -9.334  37.263  20.606  1.00 23.50           O
ATOM   3748  CB  ALA A 243      -7.377  35.163  18.880  1.00 26.89           C
ATOM   3749  H   ALA A 243      -9.416  36.085  17.821  1.00 26.04           H
ATOM   3750  HA  ALA A 243      -9.009  34.305  19.762  1.00 32.87           H
ATOM   3751  HB1 ALA A 243      -6.753  34.887  19.571  1.00 32.27           H
ATOM   3752  HB2 ALA A 243      -7.359  34.515  18.155  1.00 32.27           H
ATOM   3753  HB3 ALA A 243      -7.137  36.043  18.548  1.00 32.27           H
ATOM   3754  N   VAL A 244      -8.285  35.667  21.790  1.00 21.74           N
ATOM   3755  CA  VAL A 244      -8.105  36.478  22.994  1.00 18.78           C
ATOM   3756  C   VAL A 244      -6.674  37.006  22.957  1.00 18.62           C
ATOM   3757  O   VAL A 244      -5.713  36.278  23.234  1.00 18.04           O
ATOM   3758  CB  VAL A 244      -8.379  35.669  24.260  1.00 18.32           C
ATOM   3759  CG1 VAL A 244      -8.247  36.577  25.497  1.00 19.27           C
ATOM   3760  CG2 VAL A 244      -9.757  35.066  24.151  1.00 24.70           C
ATOM   3761  H   VAL A 244      -7.997  34.858  21.874  1.00 26.09           H
ATOM   3762  HA  VAL A 244      -8.705  37.237  22.979  1.00 22.54           H
ATOM   3763  HB  VAL A 244      -7.729  34.954  24.332  1.00 21.99           H
ATOM   3764 HG11 VAL A 244      -8.403  36.046  26.293  1.00 23.13           H
ATOM   3765 HG12 VAL A 244      -7.356  36.961  25.528  1.00 23.13           H
ATOM   3766 HG13 VAL A 244      -8.911  37.282  25.439  1.00 23.13           H
ATOM   3767 HG21 VAL A 244      -9.954  34.583  24.969  1.00 29.64           H
ATOM   3768 HG22 VAL A 244     -10.402  35.780  24.022  1.00 29.64           H
ATOM   3769 HG23 VAL A 244      -9.786  34.456  23.396  1.00 29.64           H
ATOM   3770  N   TRP A 245      -6.528  38.264  22.585  1.00 19.84           N
ATOM   3771  CA  TRP A 245      -5.208  38.836  22.363  1.00 19.90           C
ATOM   3772  C   TRP A 245      -4.585  39.299  23.677  1.00 17.78           C
ATOM   3773  O   TRP A 245      -5.288  39.627  24.644  1.00 17.81           O
ATOM   3774  CB  TRP A 245      -5.312  40.018  21.391  1.00 20.34           C
ATOM   3775  CG  TRP A 245      -5.936  39.667  20.059  1.00 21.78           C
ATOM   3776  CD1 TRP A 245      -7.215  39.894  19.671  1.00 24.59           C
ATOM   3777  CD2 TRP A 245      -5.286  39.046  18.957  1.00 19.76           C
ATOM   3778  NE1 TRP A 245      -7.413  39.443  18.387  1.00 18.92           N
ATOM   3779  CE2 TRP A 245      -6.234  38.930  17.923  1.00 26.81           C
ATOM   3780  CE3 TRP A 245      -3.981  38.584  18.733  1.00 24.41           C
ATOM   3781  CZ2 TRP A 245      -5.925  38.366  16.679  1.00 29.82           C
ATOM   3782  CZ3 TRP A 245      -3.684  38.012  17.499  1.00 24.06           C
ATOM   3783  CH2 TRP A 245      -4.651  37.924  16.490  1.00 26.22           C
ATOM   3784  H   TRP A 245      -7.179  38.811  22.445  1.00 23.80           H
ATOM   3785  HA  TRP A 245      -4.637  38.158  21.966  1.00 23.87           H
ATOM   3786  HB2 TRP A 245      -5.855  40.715  21.788  1.00 24.41           H
ATOM   3787  HB3 TRP A 245      -4.423  40.360  21.207  1.00 24.41           H
ATOM   3788  HD1 TRP A 245      -7.867  40.292  20.201  1.00 29.50           H
ATOM   3789  HE1 TRP A 245      -8.144  39.495  17.943  1.00 22.71           H
ATOM   3790  HE3 TRP A 245      -3.331  38.651  19.393  1.00 29.29           H
ATOM   3791  HZ2 TRP A 245      -6.571  38.291  16.013  1.00 35.78           H
ATOM   3792  HZ3 TRP A 245      -2.823  37.703  17.334  1.00 28.87           H
ATOM   3793  HH2 TRP A 245      -4.427  37.534  15.676  1.00 31.47           H
ATOM   3794  N   LEU A 246      -3.247  39.315  23.716  1.00 16.88           N
ATOM   3795  CA  LEU A 246      -2.536  39.826  24.898  1.00 18.50           C
ATOM   3796  C   LEU A 246      -2.400  41.343  24.868  1.00 18.79           C
ATOM   3797  O   LEU A 246      -2.020  41.945  25.876  1.00 19.74           O
ATOM   3798  CB  LEU A 246      -1.147  39.189  24.995  1.00 19.52           C
ATOM   3799  CG  LEU A 246      -1.096  37.652  24.978  1.00 18.13           C
ATOM   3800  CD1 LEU A 246       0.284  37.131  25.273  1.00 19.92           C
ATOM   3801  CD2 LEU A 246      -2.075  37.000  25.943  1.00 18.48           C
ATOM   3802  H   LEU A 246      -2.739  39.047  23.078  1.00 20.26           H
ATOM   3803  HA  LEU A 246      -3.031  39.587  25.697  1.00 22.20           H
ATOM   3804  HB2 LEU A 246      -0.621  39.498  24.240  1.00 23.43           H
ATOM   3805  HB3 LEU A 246      -0.731  39.490  25.817  1.00 23.43           H
ATOM   3806  HG  LEU A 246      -1.320  37.352  24.084  1.00 21.75           H
ATOM   3807 HD11 LEU A 246       0.260  36.159  25.249  1.00 23.91           H
ATOM   3808 HD12 LEU A 246       0.900  37.463  24.599  1.00 23.91           H
ATOM   3809 HD13 LEU A 246       0.558  37.433  26.152  1.00 23.91           H
ATOM   3810 HD21 LEU A 246      -1.995  36.036  25.876  1.00 22.17           H
ATOM   3811 HD22 LEU A 246      -1.867  37.282  26.850  1.00 22.17           H
ATOM   3812 HD23 LEU A 246      -2.980  37.271  25.712  1.00 22.17           H
ATOM   3813  N   ASP A 247      -2.694  41.947  23.726  1.00 16.33           N
ATOM   3814  CA  ASP A 247      -2.606  43.386  23.527  1.00 17.91           C
ATOM   3815  C   ASP A 247      -3.858  44.032  24.098  1.00 18.05           C
ATOM   3816  O   ASP A 247      -4.963  43.723  23.627  1.00 19.43           O
ATOM   3817  CB  ASP A 247      -2.510  43.659  22.025  1.00 16.87           C
ATOM   3818  CG  ASP A 247      -2.346  45.154  21.658  1.00 26.10           C
ATOM   3819  OD1 ASP A 247      -1.806  45.410  20.550  1.00 22.96           O
ATOM   3820  OD2 ASP A 247      -2.723  46.051  22.448  1.00 23.89           O1-
ATOM   3821  H   ASP A 247      -2.971  41.528  23.028  1.00 19.60           H
ATOM   3822  HA  ASP A 247      -1.820  43.735  23.966  1.00 21.49           H
ATOM   3823  HB2 ASP A 247      -1.737  43.185  21.684  1.00 20.25           H
ATOM   3824  HB3 ASP A 247      -3.318  43.333  21.599  1.00 20.25           H
ATOM   3825  N   PRO A 248      -3.753  44.894  25.118  1.00 19.10           N
ATOM   3826  CA  PRO A 248      -4.967  45.505  25.697  1.00 20.54           C
ATOM   3827  C   PRO A 248      -5.752  46.338  24.709  1.00 26.83           C
ATOM   3828  O   PRO A 248      -6.955  46.533  24.911  1.00 22.54           O
ATOM   3829  CB  PRO A 248      -4.430  46.389  26.846  1.00 25.35           C
ATOM   3830  CG  PRO A 248      -3.018  46.036  27.011  1.00 36.55           C
ATOM   3831  CD  PRO A 248      -2.528  45.464  25.706  1.00 19.36           C
ATOM   3832  HA  PRO A 248      -5.545  44.819  26.056  1.00 24.65           H
ATOM   3833  HB2 PRO A 248      -4.492  47.321  26.589  1.00 30.41           H
ATOM   3834  HB3 PRO A 248      -4.923  46.227  27.666  1.00 30.41           H
ATOM   3835  HG2 PRO A 248      -2.509  46.827  27.248  1.00 43.86           H
ATOM   3836  HG3 PRO A 248      -2.955  45.371  27.717  1.00 43.86           H
ATOM   3837  HD2 PRO A 248      -2.171  46.173  25.158  1.00 23.24           H
ATOM   3838  HD3 PRO A 248      -1.877  44.760  25.863  1.00 23.24           H
ATOM   3839  N   LYS A 249      -5.117  46.837  23.644  1.00 23.68           N
ATOM   3840  CA  LYS A 249      -5.843  47.594  22.624  1.00 21.75           C
ATOM   3841  C   LYS A 249      -6.634  46.704  21.687  1.00 21.90           C
ATOM   3842  O   LYS A 249      -7.532  47.194  21.005  1.00 23.34           O
ATOM   3843  CB  LYS A 249      -4.879  48.457  21.796  1.00 26.47           C
ATOM   3844  CG  LYS A 249      -4.127  49.502  22.597  1.00 30.19           C
ATOM   3845  CD  LYS A 249      -3.106  50.196  21.689  1.00 45.43           C
ATOM   3846  CE  LYS A 249      -2.249  51.237  22.430  1.00 62.37           C
ATOM   3847  NZ  LYS A 249      -3.006  52.446  22.906  1.00 58.79           N1+
ATOM   3848  H   LYS A 249      -4.272  46.766  23.502  1.00 28.42           H
ATOM   3849  HA  LYS A 249      -6.463  48.194  23.066  1.00 26.10           H
ATOM   3850  HB2 LYS A 249      -4.223  47.879  21.380  1.00 31.76           H
ATOM   3851  HB3 LYS A 249      -5.388  48.918  21.109  1.00 31.76           H
ATOM   3852  HG2 LYS A 249      -4.748  50.159  22.948  1.00 36.22           H
ATOM   3853  HG3 LYS A 249      -3.651  49.070  23.322  1.00 36.22           H
ATOM   3854  HD2 LYS A 249      -2.510  49.522  21.328  1.00 54.52           H
ATOM   3855  HD3 LYS A 249      -3.574  50.641  20.965  1.00 54.52           H
ATOM   3856  HE2 LYS A 249      -1.845  50.815  23.207  1.00 74.85           H
ATOM   3857  HE3 LYS A 249      -1.554  51.547  21.829  1.00 74.85           H
ATOM   3858  HZ1 LYS A 249      -2.457  53.010  23.322  1.00 70.55           H
ATOM   3859  HZ2 LYS A 249      -3.375  52.863  22.211  1.00 70.55           H
ATOM   3860  HZ3 LYS A 249      -3.650  52.199  23.469  1.00 70.55           H
ATOM   3861  N   LYS A 250      -6.349  45.401  21.650  1.00 19.32           N
ATOM   3862  CA  LYS A 250      -7.131  44.476  20.844  1.00 22.31           C
ATOM   3863  C   LYS A 250      -8.165  43.711  21.657  1.00 23.46           C
ATOM   3864  O   LYS A 250      -9.260  43.444  21.155  1.00 20.20           O
ATOM   3865  CB  LYS A 250      -6.214  43.460  20.136  1.00 21.45           C
ATOM   3866  CG  LYS A 250      -5.248  44.064  19.156  1.00 25.08           C
ATOM   3867  CD  LYS A 250      -4.196  43.051  18.677  1.00 25.56           C
ATOM   3868  CE  LYS A 250      -4.738  42.063  17.666  1.00 31.46           C
ATOM   3869  NZ  LYS A 250      -4.865  42.713  16.359  1.00 30.23           N1+
ATOM   3870  H   LYS A 250      -5.702  45.037  22.080  1.00 23.18           H
ATOM   3871  HA  LYS A 250      -7.596  44.987  20.166  1.00 26.77           H
ATOM   3872  HB2 LYS A 250      -5.694  42.984  20.802  1.00 25.74           H
ATOM   3873  HB3 LYS A 250      -6.765  42.837  19.637  1.00 25.74           H
ATOM   3874  HG2 LYS A 250      -5.740  44.377  18.381  1.00 30.09           H
ATOM   3875  HG3 LYS A 250      -4.784  44.802  19.581  1.00 30.09           H
ATOM   3876  HD2 LYS A 250      -3.471  43.539  18.255  1.00 30.67           H
ATOM   3877  HD3 LYS A 250      -3.863  42.547  19.436  1.00 30.67           H
ATOM   3878  HE2 LYS A 250      -4.120  41.321  17.574  1.00 37.75           H
ATOM   3879  HE3 LYS A 250      -5.611  41.748  17.949  1.00 37.75           H
ATOM   3880  HZ1 LYS A 250      -5.250  42.154  15.786  1.00 36.27           H
ATOM   3881  HZ2 LYS A 250      -5.365  43.446  16.436  1.00 36.27           H
ATOM   3882  HZ3 LYS A 250      -4.064  42.942  16.049  1.00 36.27           H
ATOM   3883  N   THR A 251      -7.813  43.335  22.884  1.00 21.55           N
ATOM   3884  CA  THR A 251      -8.700  42.665  23.831  1.00 24.75           C
ATOM   3885  C   THR A 251      -8.486  43.384  25.154  1.00 21.41           C
ATOM   3886  O   THR A 251      -7.396  43.317  25.726  1.00 14.99           O
ATOM   3887  CB  THR A 251      -8.390  41.176  23.988  1.00 20.97           C
ATOM   3888  OG1 THR A 251      -8.521  40.495  22.733  1.00 17.93           O
ATOM   3889  CG2 THR A 251      -9.324  40.547  25.050  1.00 20.60           C
ATOM   3890  H   THR A 251      -7.028  43.479  23.207  1.00 25.86           H
ATOM   3891  HA  THR A 251      -9.624  42.771  23.545  1.00 29.70           H
ATOM   3892  HB  THR A 251      -7.479  41.074  24.297  1.00 25.17           H
ATOM   3893  HG1 THR A 251      -9.279  40.124  22.682  1.00 21.52           H
ATOM   3894 HG21 THR A 251      -9.104  39.608  25.161  1.00 24.72           H
ATOM   3895 HG22 THR A 251      -9.213  40.992  25.907  1.00 24.72           H
ATOM   3896 HG23 THR A 251     -10.254  40.626  24.770  1.00 24.72           H
ATOM   3897  N   SER A 252      -9.499  44.110  25.606  1.00 22.80           N
ATOM   3898  CA  SER A 252      -9.330  44.966  26.770  1.00 21.51           C
ATOM   3899  C   SER A 252      -9.094  44.123  28.021  1.00 15.02           C
ATOM   3900  O   SER A 252      -9.494  42.957  28.081  1.00 19.39           O
ATOM   3901  CB  SER A 252     -10.568  45.847  26.958  1.00 23.13           C
ATOM   3902  OG  SER A 252     -11.685  45.024  27.266  1.00 23.08           O
ATOM   3903  H   SER A 252     -10.288  44.126  25.264  1.00 27.36           H
ATOM   3904  HA  SER A 252      -8.562  45.542  26.630  1.00 25.81           H
ATOM   3905  HB2 SER A 252     -10.416  46.476  27.682  1.00 27.76           H
ATOM   3906  HB3 SER A 252     -10.755  46.326  26.135  1.00 27.76           H
ATOM   3907  HG  SER A 252     -12.392  45.477  27.253  1.00 27.70           H
ATOM   3908  N   PRO A 253      -8.400  44.672  29.012  1.00 17.41           N
ATOM   3909  CA  PRO A 253      -8.225  43.941  30.280  1.00 18.91           C
ATOM   3910  C   PRO A 253      -9.536  43.495  30.866  1.00 16.83           C
ATOM   3911  O   PRO A 253      -9.641  42.387  31.409  1.00 15.06           O
ATOM   3912  CB  PRO A 253      -7.535  44.967  31.181  1.00 20.13           C
ATOM   3913  CG  PRO A 253      -6.769  45.823  30.228  1.00 21.29           C
ATOM   3914  CD  PRO A 253      -7.631  45.927  28.989  1.00 22.43           C
ATOM   3915  HA  PRO A 253      -7.644  43.179  30.164  1.00 22.70           H
ATOM   3916  HB2 PRO A 253      -8.204  45.492  31.649  1.00 24.16           H
ATOM   3917  HB3 PRO A 253      -6.949  44.517  31.811  1.00 24.16           H
ATOM   3918  HG2 PRO A 253      -6.618  46.699  30.616  1.00 25.55           H
ATOM   3919  HG3 PRO A 253      -5.928  45.390  30.019  1.00 25.55           H
ATOM   3920  HD2 PRO A 253      -8.236  46.683  29.053  1.00 26.92           H
ATOM   3921  HD3 PRO A 253      -7.081  45.974  28.195  1.00 26.92           H
ATOM   3922  N   TYR A 254     -10.558  44.342  30.733  1.00 18.08           N
ATOM   3923  CA  TYR A 254     -11.883  43.988  31.217  1.00 18.26           C
ATOM   3924  C   TYR A 254     -12.391  42.725  30.532  1.00 18.11           C
ATOM   3925  O   TYR A 254     -12.901  41.806  31.181  1.00 16.28           O
ATOM   3926  CB  TYR A 254     -12.851  45.154  30.986  1.00 18.79           C
ATOM   3927  CG  TYR A 254     -14.208  44.929  31.640  1.00 20.53           C
ATOM   3928  CD1 TYR A 254     -15.182  44.172  31.009  1.00 19.55           C
ATOM   3929  CD2 TYR A 254     -14.491  45.460  32.907  1.00 19.33           C
ATOM   3930  CE1 TYR A 254     -16.403  43.950  31.594  1.00 18.17           C
ATOM   3931  CE2 TYR A 254     -15.719  45.252  33.505  1.00 19.78           C
ATOM   3932  CZ  TYR A 254     -16.671  44.482  32.839  1.00 21.21           C
ATOM   3933  OH  TYR A 254     -17.886  44.241  33.410  1.00 19.40           O
ATOM   3934  H   TYR A 254     -10.503  45.118  30.363  1.00 21.69           H
ATOM   3935  HA  TYR A 254     -11.827  43.814  32.169  1.00 21.91           H
ATOM   3936  HB2 TYR A 254     -12.467  45.961  31.359  1.00 22.54           H
ATOM   3937  HB3 TYR A 254     -12.998  45.269  30.033  1.00 22.54           H
ATOM   3938  HD1 TYR A 254     -15.010  43.801  30.172  1.00 23.46           H
ATOM   3939  HD2 TYR A 254     -13.845  45.970  33.339  1.00 23.20           H
ATOM   3940  HE1 TYR A 254     -17.037  43.437  31.153  1.00 21.80           H
ATOM   3941  HE2 TYR A 254     -15.896  45.605  34.347  1.00 23.74           H
ATOM   3942  HH  TYR A 254     -17.880  44.479  34.215  1.00 23.29           H
ATOM   3943  N   LYS A 255     -12.313  42.695  29.200  1.00 17.65           N
ATOM   3944  CA  LYS A 255     -12.767  41.550  28.432  1.00 16.87           C
ATOM   3945  C   LYS A 255     -11.903  40.330  28.701  1.00 14.55           C
ATOM   3946  O   LYS A 255     -12.398  39.193  28.722  1.00 15.58           O
ATOM   3947  CB  LYS A 255     -12.741  41.954  26.956  1.00 21.39           C
ATOM   3948  CG  LYS A 255     -13.233  40.948  25.981  1.00 27.03           C
ATOM   3949  CD  LYS A 255     -13.280  41.587  24.579  1.00 31.77           C
ATOM   3950  CE  LYS A 255     -13.767  40.610  23.515  1.00 37.03           C
ATOM   3951  NZ  LYS A 255     -13.877  41.310  22.191  1.00 43.07           N1+
ATOM   3952  H   LYS A 255     -12.003  43.335  28.719  1.00 21.18           H
ATOM   3953  HA  LYS A 255     -13.680  41.327  28.671  1.00 20.25           H
ATOM   3954  HB2 LYS A 255     -13.286  42.752  26.848  1.00 25.67           H
ATOM   3955  HB3 LYS A 255     -11.824  42.160  26.723  1.00 25.67           H
ATOM   3956  HG2 LYS A 255     -12.632  40.189  25.970  1.00 32.44           H
ATOM   3957  HG3 LYS A 255     -14.131  40.674  26.231  1.00 32.44           H
ATOM   3958  HD2 LYS A 255     -13.878  42.352  24.592  1.00 38.13           H
ATOM   3959  HD3 LYS A 255     -12.385  41.869  24.331  1.00 38.13           H
ATOM   3960  HE2 LYS A 255     -13.140  39.874  23.421  1.00 44.44           H
ATOM   3961  HE3 LYS A 255     -14.647  40.276  23.757  1.00 44.44           H
ATOM   3962  HZ1 LYS A 255     -14.450  40.876  21.663  1.00 51.68           H
ATOM   3963  HZ2 LYS A 255     -14.164  42.145  22.307  1.00 51.68           H
ATOM   3964  HZ3 LYS A 255     -13.079  41.333  21.796  1.00 51.68           H
ATOM   3965  N   PHE A 256     -10.611  40.549  28.925  1.00 17.58           N
ATOM   3966  CA  PHE A 256      -9.706  39.464  29.272  1.00 14.46           C
ATOM   3967  C   PHE A 256     -10.111  38.824  30.597  1.00 13.03           C
ATOM   3968  O   PHE A 256     -10.180  37.591  30.732  1.00 15.56           O
ATOM   3969  CB  PHE A 256      -8.295  40.037  29.322  1.00 14.31           C
ATOM   3970  CG  PHE A 256      -7.199  39.009  29.395  1.00 17.21           C
ATOM   3971  CD1 PHE A 256      -6.812  38.326  28.274  1.00 17.30           C
ATOM   3972  CD2 PHE A 256      -6.536  38.772  30.586  1.00 17.35           C
ATOM   3973  CE1 PHE A 256      -5.790  37.410  28.330  1.00 17.37           C
ATOM   3974  CE2 PHE A 256      -5.508  37.851  30.655  1.00 17.16           C
ATOM   3975  CZ  PHE A 256      -5.149  37.158  29.511  1.00 18.44           C
ATOM   3976  H   PHE A 256     -10.238  41.321  28.883  1.00 21.10           H
ATOM   3977  HA  PHE A 256      -9.741  38.773  28.587  1.00 17.35           H
ATOM   3978  HB2 PHE A 256      -8.139  40.570  28.530  1.00 17.18           H
ATOM   3979  HB3 PHE A 256      -8.226  40.596  30.112  1.00 17.18           H
ATOM   3980  HD1 PHE A 256      -7.248  38.480  27.468  1.00 20.76           H
ATOM   3981  HD2 PHE A 256      -6.787  39.240  31.354  1.00 20.82           H
ATOM   3982  HE1 PHE A 256      -5.544  36.939  27.562  1.00 20.85           H
ATOM   3983  HE2 PHE A 256      -5.067  37.689  31.458  1.00 20.59           H
ATOM   3984  HZ  PHE A 256      -4.462  36.536  29.539  1.00 22.13           H
ATOM   3985  N   TYR A 257     -10.391  39.653  31.588  1.00 14.76           N
ATOM   3986  CA  TYR A 257     -10.801  39.149  32.887  1.00 14.06           C
ATOM   3987  C   TYR A 257     -12.111  38.382  32.764  1.00 16.11           C
ATOM   3988  O   TYR A 257     -12.275  37.314  33.368  1.00 17.11           O
ATOM   3989  CB  TYR A 257     -10.919  40.327  33.854  1.00 20.06           C
ATOM   3990  CG  TYR A 257     -11.264  39.962  35.283  1.00 15.09           C
ATOM   3991  CD1 TYR A 257     -12.583  39.746  35.677  1.00 16.70           C
ATOM   3992  CD2 TYR A 257     -10.279  39.854  36.239  1.00 13.48           C
ATOM   3993  CE1 TYR A 257     -12.888  39.424  36.968  1.00 18.90           C
ATOM   3994  CE2 TYR A 257     -10.572  39.519  37.539  1.00 16.35           C
ATOM   3995  CZ  TYR A 257     -11.885  39.327  37.913  1.00 17.62           C
ATOM   3996  OH  TYR A 257     -12.183  38.991  39.227  1.00 21.76           O
ATOM   3997  H   TYR A 257     -10.367  40.509  31.525  1.00 17.71           H
ATOM   3998  HA  TYR A 257     -10.123  38.543  33.215  1.00 16.87           H
ATOM   3999  HB2 TYR A 257     -10.066  40.790  33.870  1.00 24.07           H
ATOM   4000  HB3 TYR A 257     -11.611  40.918  33.519  1.00 24.07           H
ATOM   4001  HD1 TYR A 257     -13.268  39.820  35.053  1.00 20.04           H
ATOM   4002  HD2 TYR A 257      -9.393  39.996  35.992  1.00 16.17           H
ATOM   4003  HE1 TYR A 257     -13.776  39.284  37.213  1.00 22.68           H
ATOM   4004  HE2 TYR A 257      -9.887  39.454  38.169  1.00 19.62           H
ATOM   4005  HH  TYR A 257     -11.500  39.077  39.710  1.00 26.12           H
ATOM   4006  N   GLN A 258     -13.033  38.887  31.935  1.00 18.25           N
ATOM   4007  CA  GLN A 258     -14.310  38.216  31.716  1.00 18.01           C
ATOM   4008  C   GLN A 258     -14.128  36.849  31.054  1.00 19.25           C
ATOM   4009  O   GLN A 258     -14.863  35.905  31.359  1.00 12.67           O
ATOM   4010  CB  GLN A 258     -15.226  39.086  30.857  1.00 17.21           C
ATOM   4011  CG  GLN A 258     -15.765  40.331  31.538  1.00 20.56           C
ATOM   4012  CD  GLN A 258     -16.672  40.012  32.734  1.00 21.27           C
ATOM   4013  OE1 GLN A 258     -17.491  39.112  32.678  1.00 27.57           O
ATOM   4014  NE2 GLN A 258     -16.483  40.717  33.822  1.00 21.55           N
ATOM   4015  H   GLN A 258     -12.935  39.611  31.483  1.00 21.91           H
ATOM   4016  HA  GLN A 258     -14.739  38.072  32.572  1.00 21.61           H
ATOM   4017  HB2 GLN A 258     -14.733  39.369  30.073  1.00 20.66           H
ATOM   4018  HB3 GLN A 258     -15.987  38.550  30.581  1.00 20.66           H
ATOM   4019  HG2 GLN A 258     -15.021  40.854  31.861  1.00 24.67           H
ATOM   4020  HG3 GLN A 258     -16.280  40.842  30.899  1.00 24.67           H
ATOM   4021 HE21 GLN A 258     -15.840  41.284  33.858  1.00 25.86           H
ATOM   4022 HE22 GLN A 258     -16.998  40.616  34.503  1.00 25.86           H
ATOM   4023  N   PHE A 259     -13.178  36.736  30.122  1.00 16.92           N
ATOM   4024  CA  PHE A 259     -12.882  35.439  29.514  1.00 18.41           C
ATOM   4025  C   PHE A 259     -12.563  34.388  30.566  1.00 19.85           C
ATOM   4026  O   PHE A 259     -13.045  33.249  30.483  1.00 19.24           O
ATOM   4027  CB  PHE A 259     -11.710  35.561  28.532  1.00 16.85           C
ATOM   4028  CG  PHE A 259     -11.188  34.252  28.081  1.00 16.99           C
ATOM   4029  CD1 PHE A 259     -10.089  33.689  28.695  1.00 20.87           C
ATOM   4030  CD2 PHE A 259     -11.820  33.554  27.055  1.00 19.25           C
ATOM   4031  CE1 PHE A 259      -9.594  32.461  28.288  1.00 17.36           C
ATOM   4032  CE2 PHE A 259     -11.339  32.319  26.637  1.00 16.79           C
ATOM   4033  CZ  PHE A 259     -10.228  31.766  27.260  1.00 14.68           C
ATOM   4034  H   PHE A 259     -12.708  37.389  29.818  1.00 20.30           H
ATOM   4035  HA  PHE A 259     -13.658  35.133  29.023  1.00 22.09           H
ATOM   4036  HB2 PHE A 259     -11.994  36.059  27.748  1.00 20.22           H
ATOM   4037  HB3 PHE A 259     -10.974  36.020  28.965  1.00 20.22           H
ATOM   4038  HD1 PHE A 259      -9.669  34.149  29.380  1.00 25.04           H
ATOM   4039  HD2 PHE A 259     -12.568  33.923  26.643  1.00 23.10           H
ATOM   4040  HE1 PHE A 259      -8.847  32.101  28.717  1.00 20.84           H
ATOM   4041  HE2 PHE A 259     -11.770  31.865  25.952  1.00 20.14           H
ATOM   4042  HZ  PHE A 259      -9.900  30.937  26.990  1.00 17.61           H
ATOM   4043  N   TRP A 260     -11.746  34.749  31.569  1.00 16.03           N
ATOM   4044  CA  TRP A 260     -11.349  33.787  32.584  1.00 16.73           C
ATOM   4045  C   TRP A 260     -12.475  33.499  33.572  1.00 15.41           C
ATOM   4046  O   TRP A 260     -12.611  32.362  34.049  1.00 17.38           O
ATOM   4047  CB  TRP A 260     -10.104  34.292  33.313  1.00 15.26           C
ATOM   4048  CG  TRP A 260      -8.883  34.306  32.417  1.00 13.90           C
ATOM   4049  CD1 TRP A 260      -8.221  35.399  31.923  1.00 15.21           C
ATOM   4050  CD2 TRP A 260      -8.218  33.165  31.900  1.00 13.89           C
ATOM   4051  NE1 TRP A 260      -7.180  34.997  31.139  1.00 15.88           N
ATOM   4052  CE2 TRP A 260      -7.156  33.627  31.100  1.00 17.70           C
ATOM   4053  CE3 TRP A 260      -8.419  31.790  32.026  1.00 13.65           C
ATOM   4054  CZ2 TRP A 260      -6.288  32.754  30.442  1.00 15.97           C
ATOM   4055  CZ3 TRP A 260      -7.556  30.931  31.381  1.00 16.79           C
ATOM   4056  CH2 TRP A 260      -6.509  31.417  30.585  1.00 16.78           C
ATOM   4057  H   TRP A 260     -11.414  35.533  31.671  1.00 19.23           H
ATOM   4058  HA  TRP A 260     -11.123  32.948  32.140  1.00 20.07           H
ATOM   4059  HB2 TRP A 260     -10.269  35.196  33.626  1.00 18.32           H
ATOM   4060  HB3 TRP A 260      -9.920  33.701  34.060  1.00 18.32           H
ATOM   4061  HD1 TRP A 260      -8.442  36.287  32.098  1.00 18.25           H
ATOM   4062  HE1 TRP A 260      -6.637  35.517  30.734  1.00 19.06           H
ATOM   4063  HE3 TRP A 260      -9.116  31.460  32.544  1.00 16.38           H
ATOM   4064  HZ2 TRP A 260      -5.589  33.071  29.922  1.00 19.16           H
ATOM   4065  HZ3 TRP A 260      -7.680  30.009  31.449  1.00 20.15           H
ATOM   4066  HH2 TRP A 260      -5.943  30.810  30.154  1.00 20.13           H
ATOM   4067  N   ILE A 261     -13.266  34.517  33.929  1.00 18.20           N
ATOM   4068  CA  ILE A 261     -14.432  34.274  34.780  1.00 16.01           C
ATOM   4069  C   ILE A 261     -15.335  33.219  34.157  1.00 17.52           C
ATOM   4070  O   ILE A 261     -15.981  32.439  34.864  1.00 16.48           O
ATOM   4071  CB  ILE A 261     -15.192  35.601  35.044  1.00 13.09           C
ATOM   4072  CG1 ILE A 261     -14.382  36.469  36.011  1.00 19.25           C
ATOM   4073  CG2 ILE A 261     -16.606  35.344  35.552  1.00 24.28           C
ATOM   4074  CD1 ILE A 261     -14.186  35.904  37.407  1.00 21.76           C
ATOM   4075  H   ILE A 261     -13.139  35.337  33.703  1.00 21.85           H
ATOM   4076  HA  ILE A 261     -14.130  33.916  35.632  1.00 19.21           H
ATOM   4077  HB  ILE A 261     -15.273  36.081  34.205  1.00 15.71           H
ATOM   4078 HG12 ILE A 261     -13.496  36.602  35.640  1.00 23.10           H
ATOM   4079 HG13 ILE A 261     -14.828  37.326  36.106  1.00 23.10           H
ATOM   4080 HG21 ILE A 261     -17.025  36.196  35.759  1.00 29.13           H
ATOM   4081 HG22 ILE A 261     -17.126  34.898  34.866  1.00 29.13           H
ATOM   4082 HG23 ILE A 261     -16.569  34.800  36.352  1.00 29.13           H
ATOM   4083 HD11 ILE A 261     -13.749  36.580  37.954  1.00 26.11           H
ATOM   4084 HD12 ILE A 261     -15.050  35.686  37.786  1.00 26.11           H
ATOM   4085 HD13 ILE A 261     -13.630  35.109  37.363  1.00 26.11           H
ATOM   4086  N   ASN A 262     -15.381  33.159  32.838  1.00 17.50           N
ATOM   4087  CA  ASN A 262     -16.282  32.243  32.159  1.00 21.57           C
ATOM   4088  C   ASN A 262     -15.745  30.822  32.092  1.00 22.76           C
ATOM   4089  O   ASN A 262     -16.439  29.951  31.567  1.00 22.57           O
ATOM   4090  CB  ASN A 262     -16.552  32.773  30.743  1.00 21.11           C
ATOM   4091  CG  ASN A 262     -17.646  32.018  30.026  1.00 26.12           C
ATOM   4092  OD1 ASN A 262     -18.719  31.735  30.574  1.00 21.17           O
ATOM   4093  ND2 ASN A 262     -17.390  31.714  28.769  1.00 26.68           N
ATOM   4094  H   ASN A 262     -14.905  33.641  32.310  1.00 21.00           H
ATOM   4095  HA  ASN A 262     -17.126  32.212  32.639  1.00 25.88           H
ATOM   4096  HB2 ASN A 262     -16.835  33.696  30.804  1.00 25.33           H
ATOM   4097  HB3 ASN A 262     -15.746  32.712  30.209  1.00 25.33           H
ATOM   4098 HD21 ASN A 262     -17.978  31.307  28.292  1.00 32.01           H
ATOM   4099 HD22 ASN A 262     -16.632  31.934  28.430  1.00 32.01           H
ATOM   4100  N   THR A 263     -14.533  30.566  32.593  1.00 18.83           N
ATOM   4101  CA  THR A 263     -13.978  29.210  32.585  1.00 17.00           C
ATOM   4102  C   THR A 263     -14.926  28.198  33.209  1.00 17.80           C
ATOM   4103  O   THR A 263     -15.489  28.416  34.294  1.00 19.95           O
ATOM   4104  CB  THR A 263     -12.643  29.182  33.342  1.00 16.84           C
ATOM   4105  OG1 THR A 263     -11.762  30.158  32.778  1.00 16.64           O
ATOM   4106  CG2 THR A 263     -11.992  27.843  33.284  1.00 18.44           C
ATOM   4107  H   THR A 263     -14.008  31.160  32.922  1.00 22.59           H
ATOM   4108  HA  THR A 263     -13.813  28.944  31.665  1.00 20.40           H
ATOM   4109  HB  THR A 263     -12.812  29.380  34.277  1.00 20.21           H
ATOM   4110  HG1 THR A 263     -12.051  30.926  32.926  1.00 19.97           H
ATOM   4111 HG21 THR A 263     -11.140  27.875  33.750  1.00 22.13           H
ATOM   4112 HG22 THR A 263     -12.556  27.174  33.702  1.00 22.13           H
ATOM   4113 HG23 THR A 263     -11.832  27.581  32.361  1.00 22.13           H
ATOM   4114  N   ALA A 264     -15.049  27.056  32.540  1.00 20.78           N
ATOM   4115  CA  ALA A 264     -15.862  25.953  33.045  1.00 24.09           C
ATOM   4116  C   ALA A 264     -15.271  25.339  34.322  1.00 20.30           C
ATOM   4117  O   ALA A 264     -14.049  25.289  34.517  1.00 17.53           O
ATOM   4118  CB  ALA A 264     -15.995  24.868  31.970  1.00 24.30           C
ATOM   4119  H   ALA A 264     -14.674  26.897  31.783  1.00 24.94           H
ATOM   4120  HA  ALA A 264     -16.747  26.290  33.246  1.00 28.90           H
ATOM   4121  HB1 ALA A 264     -16.568  24.161  32.303  1.00 29.16           H
ATOM   4122  HB2 ALA A 264     -16.384  25.254  31.170  1.00 29.16           H
ATOM   4123  HB3 ALA A 264     -15.115  24.515  31.770  1.00 29.16           H
ATOM   4124  N   ASP A 265     -16.160  24.843  35.190  1.00 16.96           N
ATOM   4125  CA  ASP A 265     -15.719  24.164  36.415  1.00 20.69           C
ATOM   4126  C   ASP A 265     -14.748  23.031  36.098  1.00 24.43           C
ATOM   4127  O   ASP A 265     -13.756  22.828  36.811  1.00 16.46           O
ATOM   4128  CB  ASP A 265     -16.914  23.606  37.185  1.00 24.12           C
ATOM   4129  CG  ASP A 265     -17.751  24.682  37.869  1.00 30.66           C
ATOM   4130  OD1 ASP A 265     -17.262  25.805  38.149  1.00 20.19           O
ATOM   4131  OD2 ASP A 265     -18.931  24.389  38.141  1.00 30.00           O1-
ATOM   4132  H   ASP A 265     -17.013  24.891  35.095  1.00 20.35           H
ATOM   4133  HA  ASP A 265     -15.274  24.800  36.993  1.00 24.83           H
ATOM   4134  HB2 ASP A 265     -17.493  23.125  36.573  1.00 28.94           H
ATOM   4135  HB3 ASP A 265     -16.584  23.006  37.870  1.00 28.94           H
ATOM   4136  N   ALA A 266     -15.018  22.277  35.029  1.00 23.24           N
ATOM   4137  CA  ALA A 266     -14.182  21.124  34.700  1.00 25.63           C
ATOM   4138  C   ALA A 266     -12.754  21.534  34.332  1.00 21.19           C
ATOM   4139  O   ALA A 266     -11.827  20.728  34.451  1.00 21.02           O
ATOM   4140  CB  ALA A 266     -14.821  20.354  33.536  1.00 26.00           C
ATOM   4141  H   ALA A 266     -15.673  22.407  34.484  1.00 27.89           H
ATOM   4142  HA  ALA A 266     -14.146  20.529  35.464  1.00 30.76           H
ATOM   4143  HB1 ALA A 266     -14.267  19.590  33.310  1.00 31.20           H
ATOM   4144  HB2 ALA A 266     -15.705  20.058  33.809  1.00 31.20           H
ATOM   4145  HB3 ALA A 266     -14.892  20.947  32.770  1.00 31.20           H
ATOM   4146  N   ASP A 267     -12.572  22.760  33.840  1.00 20.90           N
ATOM   4147  CA  ASP A 267     -11.286  23.236  33.326  1.00 23.50           C
ATOM   4148  C   ASP A 267     -10.526  24.136  34.285  1.00 20.04           C
ATOM   4149  O   ASP A 267      -9.333  24.359  34.065  1.00 20.20           O
ATOM   4150  CB  ASP A 267     -11.485  24.050  32.043  1.00 20.53           C
ATOM   4151  CG  ASP A 267     -12.177  23.271  30.959  1.00 22.85           C
ATOM   4152  OD1 ASP A 267     -11.959  22.051  30.876  1.00 19.65           O
ATOM   4153  OD2 ASP A 267     -12.921  23.903  30.180  1.00 20.74           O1-
ATOM   4154  H   ASP A 267     -13.203  23.345  33.789  1.00 25.08           H
ATOM   4155  HA  ASP A 267     -10.720  22.479  33.115  1.00 28.21           H
ATOM   4156  HB2 ASP A 267     -12.015  24.837  32.241  1.00 24.63           H
ATOM   4157  HB3 ASP A 267     -10.612  24.313  31.709  1.00 24.63           H
ATOM   4158  N   VAL A 268     -11.178  24.665  35.322  1.00 17.56           N
ATOM   4159  CA  VAL A 268     -10.648  25.823  36.028  1.00 16.95           C
ATOM   4160  C   VAL A 268      -9.427  25.446  36.873  1.00 19.48           C
ATOM   4161  O   VAL A 268      -8.482  26.238  36.983  1.00 18.00           O
ATOM   4162  CB  VAL A 268     -11.760  26.513  36.851  1.00 21.23           C
ATOM   4163  CG1 VAL A 268     -12.173  25.685  38.114  1.00 20.57           C
ATOM   4164  CG2 VAL A 268     -11.297  27.912  37.272  1.00 17.72           C
ATOM   4165  H   VAL A 268     -11.926  24.379  35.634  1.00 21.07           H
ATOM   4166  HA  VAL A 268     -10.358  26.480  35.378  1.00 20.34           H
ATOM   4167  HB  VAL A 268     -12.547  26.617  36.303  1.00 25.48           H
ATOM   4168 HG11 VAL A 268     -12.845  26.182  38.607  1.00 24.69           H
ATOM   4169 HG12 VAL A 268     -12.536  24.836  37.824  1.00 24.69           H
ATOM   4170 HG13 VAL A 268     -11.392  25.549  38.680  1.00 24.69           H
ATOM   4171 HG21 VAL A 268     -11.990  28.330  37.812  1.00 21.26           H
ATOM   4172 HG22 VAL A 268     -10.479  27.829  37.788  1.00 21.26           H
ATOM   4173 HG23 VAL A 268     -11.133  28.438  36.478  1.00 21.26           H
ATOM   4174  N   TYR A 269      -9.404  24.237  37.470  1.00 16.26           N
ATOM   4175  CA  TYR A 269      -8.278  23.869  38.334  1.00 21.02           C
ATOM   4176  C   TYR A 269      -7.053  23.503  37.503  1.00 22.53           C
ATOM   4177  O   TYR A 269      -5.912  23.833  37.868  1.00 24.09           O
ATOM   4178  CB  TYR A 269      -8.691  22.724  39.304  1.00 19.47           C
ATOM   4179  CG  TYR A 269      -9.909  23.183  40.086  1.00 15.76           C
ATOM   4180  CD1 TYR A 269      -9.789  24.092  41.140  1.00 25.10           C
ATOM   4181  CD2 TYR A 269     -11.183  22.794  39.700  1.00 19.45           C
ATOM   4182  CE1 TYR A 269     -10.917  24.579  41.797  1.00 20.86           C
ATOM   4183  CE2 TYR A 269     -12.302  23.262  40.349  1.00 21.28           C
ATOM   4184  CZ  TYR A 269     -12.173  24.151  41.383  1.00 23.32           C
ATOM   4185  OH  TYR A 269     -13.317  24.612  41.988  1.00 22.55           O
ATOM   4186  H   TYR A 269     -10.012  23.637  37.389  1.00 19.51           H
ATOM   4187  HA  TYR A 269      -8.053  24.645  38.873  1.00 25.23           H
ATOM   4188  HB2 TYR A 269      -8.921  21.921  38.811  1.00 23.36           H
ATOM   4189  HB3 TYR A 269      -7.961  22.530  39.914  1.00 23.36           H
ATOM   4190  HD1 TYR A 269      -8.944  24.388  41.404  1.00 30.12           H
ATOM   4191  HD2 TYR A 269     -11.280  22.209  38.991  1.00 23.34           H
ATOM   4192  HE1 TYR A 269     -10.834  25.178  42.502  1.00 25.04           H
ATOM   4193  HE2 TYR A 269     -13.148  22.990  40.078  1.00 25.54           H
ATOM   4194  HH  TYR A 269     -13.117  25.245  42.499  1.00 27.06           H
ATOM   4195  N   ARG A 270      -7.289  22.879  36.358  1.00 21.14           N
ATOM   4196  CA  ARG A 270      -6.232  22.623  35.393  1.00 21.11           C
ATOM   4197  C   ARG A 270      -5.670  23.928  34.854  1.00 18.27           C
ATOM   4198  O   ARG A 270      -4.452  24.099  34.780  1.00 16.61           O
ATOM   4199  CB  ARG A 270      -6.798  21.731  34.279  1.00 21.01           C
ATOM   4200  CG  ARG A 270      -5.802  20.997  33.415  1.00 46.62           C
ATOM   4201  CD  ARG A 270      -6.427  19.686  32.837  1.00 49.89           C
ATOM   4202  NE  ARG A 270      -7.816  19.848  32.393  1.00 47.55           N
ATOM   4203  CZ  ARG A 270      -8.184  20.541  31.314  1.00 44.96           C
ATOM   4204  NH1 ARG A 270      -7.268  21.150  30.569  1.00 44.76           N
ATOM   4205  NH2 ARG A 270      -9.478  20.635  30.979  1.00 36.46           N1+
ATOM   4206  H   ARG A 270      -8.058  22.586  36.115  1.00 25.37           H
ATOM   4207  HA  ARG A 270      -5.512  22.143  35.838  1.00 25.33           H
ATOM   4208  HB2 ARG A 270      -7.353  21.047  34.690  1.00 25.21           H
ATOM   4209  HB3 ARG A 270      -7.334  22.285  33.697  1.00 25.21           H
ATOM   4210  HG2 ARG A 270      -5.570  21.568  32.669  1.00 55.94           H
ATOM   4211  HG3 ARG A 270      -5.010  20.775  33.931  1.00 55.94           H
ATOM   4212  HD2 ARG A 270      -5.903  19.399  32.071  1.00 59.86           H
ATOM   4213  HD3 ARG A 270      -6.416  18.998  33.522  1.00 59.86           H
ATOM   4214  HE  ARG A 270      -8.429  19.422  32.827  1.00 57.06           H
ATOM   4215 HH11 ARG A 270      -6.438  21.095  30.778  1.00 53.71           H
ATOM   4216 HH12 ARG A 270      -7.510  21.599  29.879  1.00 53.71           H
ATOM   4217 HH21 ARG A 270     -10.081  20.245  31.454  1.00 43.75           H
ATOM   4218 HH22 ARG A 270      -9.704  21.090  30.282  1.00 43.75           H
ATOM   4219  N   PHE A 271      -6.534  24.890  34.544  1.00 18.29           N
ATOM   4220  CA  PHE A 271      -6.059  26.168  34.030  1.00 18.06           C
ATOM   4221  C   PHE A 271      -5.300  26.975  35.084  1.00 18.53           C
ATOM   4222  O   PHE A 271      -4.363  27.723  34.733  1.00 16.51           O
ATOM   4223  CB  PHE A 271      -7.235  26.972  33.499  1.00 15.67           C
ATOM   4224  CG  PHE A 271      -7.775  26.478  32.185  1.00 19.24           C
ATOM   4225  CD1 PHE A 271      -7.298  25.297  31.592  1.00 23.97           C
ATOM   4226  CD2 PHE A 271      -8.772  27.189  31.540  1.00 15.66           C
ATOM   4227  CE1 PHE A 271      -7.813  24.868  30.376  1.00 23.06           C
ATOM   4228  CE2 PHE A 271      -9.293  26.758  30.323  1.00 22.15           C
ATOM   4229  CZ  PHE A 271      -8.823  25.607  29.744  1.00 22.06           C
ATOM   4230  H   PHE A 271      -7.388  24.814  34.609  1.00 21.95           H
ATOM   4231  HA  PHE A 271      -5.437  25.996  33.298  1.00 21.67           H
ATOM   4232  HB2 PHE A 271      -7.949  26.926  34.150  1.00 18.80           H
ATOM   4233  HB3 PHE A 271      -6.955  27.891  33.380  1.00 18.80           H
ATOM   4234  HD1 PHE A 271      -6.627  24.804  32.009  1.00 28.76           H
ATOM   4235  HD2 PHE A 271      -9.094  27.969  31.925  1.00 18.79           H
ATOM   4236  HE1 PHE A 271      -7.490  24.086  29.995  1.00 27.67           H
ATOM   4237  HE2 PHE A 271      -9.962  27.251  29.908  1.00 26.57           H
ATOM   4238  HZ  PHE A 271      -9.177  25.327  28.935  1.00 26.47           H
ATOM   4239  N   LEU A 272      -5.660  26.821  36.370  1.00 16.80           N
ATOM   4240  CA  LEU A 272      -4.865  27.443  37.433  1.00 19.03           C
ATOM   4241  C   LEU A 272      -3.439  26.924  37.415  1.00 16.96           C
ATOM   4242  O   LEU A 272      -2.498  27.684  37.620  1.00 15.89           O
ATOM   4243  CB  LEU A 272      -5.490  27.191  38.805  1.00 18.94           C
ATOM   4244  CG  LEU A 272      -6.695  28.051  39.148  1.00 19.90           C
ATOM   4245  CD1 LEU A 272      -7.387  27.445  40.364  1.00 21.54           C
ATOM   4246  CD2 LEU A 272      -6.313  29.527  39.426  1.00 22.44           C
ATOM   4247  H   LEU A 272      -6.339  26.367  36.642  1.00 20.16           H
ATOM   4248  HA  LEU A 272      -4.826  28.406  37.294  1.00 22.84           H
ATOM   4249  HB2 LEU A 272      -5.768  26.263  38.839  1.00 22.73           H
ATOM   4250  HB3 LEU A 272      -4.822  27.349  39.494  1.00 22.73           H
ATOM   4251  HG  LEU A 272      -7.312  28.029  38.404  1.00 23.88           H
ATOM   4252 HD11 LEU A 272      -8.168  27.980  40.576  1.00 25.85           H
ATOM   4253 HD12 LEU A 272      -7.654  26.533  40.171  1.00 25.85           H
ATOM   4254 HD13 LEU A 272      -6.761  27.457  41.106  1.00 25.85           H
ATOM   4255 HD21 LEU A 272      -7.114  30.027  39.655  1.00 26.93           H
ATOM   4256 HD22 LEU A 272      -5.682  29.566  40.164  1.00 26.93           H
ATOM   4257 HD23 LEU A 272      -5.913  29.903  38.623  1.00 26.93           H
ATOM   4258  N   LYS A 273      -3.260  25.634  37.141  1.00 16.60           N
ATOM   4259  CA  LYS A 273      -1.910  25.080  37.032  1.00 22.10           C
ATOM   4260  C   LYS A 273      -1.184  25.579  35.785  1.00 15.13           C
ATOM   4261  O   LYS A 273       0.025  25.862  35.840  1.00 17.45           O
ATOM   4262  CB  LYS A 273      -1.985  23.548  37.041  1.00 21.42           C
ATOM   4263  CG  LYS A 273      -2.528  23.002  38.345  1.00 18.78           C
ATOM   4264  CD  LYS A 273      -2.850  21.549  38.316  1.00 26.12           C
ATOM   4265  CE  LYS A 273      -3.483  21.160  39.648  1.00 32.33           C
ATOM   4266  NZ  LYS A 273      -3.995  19.773  39.684  1.00 43.35           N1+
ATOM   4267  H   LYS A 273      -3.897  25.070  37.012  1.00 19.91           H
ATOM   4268  HA  LYS A 273      -1.393  25.357  37.802  1.00 26.52           H
ATOM   4269  HB2 LYS A 273      -2.564  23.243  36.324  1.00 25.70           H
ATOM   4270  HB3 LYS A 273      -1.092  23.191  36.924  1.00 25.70           H
ATOM   4271  HG2 LYS A 273      -1.868  23.138  39.041  1.00 22.53           H
ATOM   4272  HG3 LYS A 273      -3.346  23.472  38.568  1.00 22.53           H
ATOM   4273  HD2 LYS A 273      -3.484  21.371  37.601  1.00 31.35           H
ATOM   4274  HD3 LYS A 273      -2.033  21.040  38.193  1.00 31.35           H
ATOM   4275  HE2 LYS A 273      -2.817  21.250  40.349  1.00 38.80           H
ATOM   4276  HE3 LYS A 273      -4.229  21.753  39.821  1.00 38.80           H
ATOM   4277  HZ1 LYS A 273      -4.664  19.709  40.265  1.00 52.02           H
ATOM   4278  HZ2 LYS A 273      -4.285  19.532  38.876  1.00 52.02           H
ATOM   4279  HZ3 LYS A 273      -3.343  19.220  39.931  1.00 52.02           H
ATOM   4280  N   PHE A 274      -1.894  25.654  34.642  1.00 20.25           N
ATOM   4281  CA  PHE A 274      -1.256  26.042  33.378  1.00 18.79           C
ATOM   4282  C   PHE A 274      -0.888  27.517  33.365  1.00 19.63           C
ATOM   4283  O   PHE A 274       0.168  27.907  32.828  1.00 19.52           O
ATOM   4284  CB  PHE A 274      -2.179  25.778  32.177  1.00 14.32           C
ATOM   4285  CG  PHE A 274      -2.539  24.349  31.940  1.00 19.87           C
ATOM   4286  CD1 PHE A 274      -3.663  24.032  31.177  1.00 23.26           C
ATOM   4287  CD2 PHE A 274      -1.755  23.315  32.414  1.00 26.43           C
ATOM   4288  CE1 PHE A 274      -3.993  22.693  30.910  1.00 30.99           C
ATOM   4289  CE2 PHE A 274      -2.081  22.003  32.152  1.00 30.68           C
ATOM   4290  CZ  PHE A 274      -3.206  21.691  31.402  1.00 33.05           C
ATOM   4291  H   PHE A 274      -2.740  25.491  34.584  1.00 24.30           H
ATOM   4292  HA  PHE A 274      -0.435  25.541  33.252  1.00 22.54           H
ATOM   4293  HB2 PHE A 274      -3.009  26.269  32.298  1.00 17.18           H
ATOM   4294  HB3 PHE A 274      -1.730  26.100  31.383  1.00 17.18           H
ATOM   4295  HD1 PHE A 274      -4.195  24.713  30.839  1.00 27.91           H
ATOM   4296  HD2 PHE A 274      -0.994  23.508  32.911  1.00 31.71           H
ATOM   4297  HE1 PHE A 274      -4.747  22.481  30.415  1.00 37.19           H
ATOM   4298  HE2 PHE A 274      -1.545  21.323  32.490  1.00 36.82           H
ATOM   4299  HZ  PHE A 274      -3.428  20.802  31.238  1.00 39.67           H
ATOM   4300  N   PHE A 275      -1.759  28.359  33.925  1.00 16.86           N
ATOM   4301  CA  PHE A 275      -1.658  29.794  33.697  1.00 18.16           C
ATOM   4302  C   PHE A 275      -1.262  30.646  34.898  1.00 18.41           C
ATOM   4303  O   PHE A 275      -1.201  31.865  34.741  1.00 21.54           O
ATOM   4304  CB  PHE A 275      -2.995  30.309  33.151  1.00 18.68           C
ATOM   4305  CG  PHE A 275      -3.317  29.792  31.777  1.00 17.36           C
ATOM   4306  CD1 PHE A 275      -2.768  30.390  30.650  1.00 19.82           C
ATOM   4307  CD2 PHE A 275      -4.165  28.696  31.612  1.00 19.93           C
ATOM   4308  CE1 PHE A 275      -3.069  29.910  29.375  1.00 20.47           C
ATOM   4309  CE2 PHE A 275      -4.468  28.214  30.359  1.00 19.15           C
ATOM   4310  CZ  PHE A 275      -3.903  28.823  29.223  1.00 20.50           C
ATOM   4311  H   PHE A 275      -2.418  28.113  34.424  1.00 20.24           H
ATOM   4312  HA  PHE A 275      -0.985  29.951  33.017  1.00 21.79           H
ATOM   4313  HB2 PHE A 275      -3.701  30.028  33.754  1.00 22.42           H
ATOM   4314  HB3 PHE A 275      -2.966  31.276  33.106  1.00 22.42           H
ATOM   4315  HD1 PHE A 275      -2.202  31.118  30.742  1.00 23.78           H
ATOM   4316  HD2 PHE A 275      -4.541  28.286  32.363  1.00 23.91           H
ATOM   4317  HE1 PHE A 275      -2.697  30.316  28.623  1.00 24.57           H
ATOM   4318  HE2 PHE A 275      -5.038  27.486  30.274  1.00 22.98           H
ATOM   4319  HZ  PHE A 275      -4.103  28.511  28.370  1.00 24.60           H
ATOM   4320  N   THR A 276      -1.020  30.078  36.082  1.00 16.51           N
ATOM   4321  CA  THR A 276      -0.651  30.882  37.246  1.00 20.26           C
ATOM   4322  C   THR A 276       0.578  30.301  37.931  1.00 18.75           C
ATOM   4323  O   THR A 276       1.032  29.189  37.629  1.00 17.66           O
ATOM   4324  CB  THR A 276      -1.802  31.004  38.278  1.00 18.95           C
ATOM   4325  OG1 THR A 276      -1.811  29.877  39.189  1.00 17.91           O
ATOM   4326  CG2 THR A 276      -3.143  31.129  37.561  1.00 18.25           C
ATOM   4327  H   THR A 276      -1.063  29.231  36.235  1.00 19.81           H
ATOM   4328  HA  THR A 276      -0.417  31.774  36.954  1.00 24.32           H
ATOM   4329  HB  THR A 276      -1.678  31.814  38.794  1.00 22.74           H
ATOM   4330  HG1 THR A 276      -2.019  29.170  38.793  1.00 21.49           H
ATOM   4331 HG21 THR A 276      -3.841  31.254  38.224  1.00 21.90           H
ATOM   4332 HG22 THR A 276      -3.139  31.896  36.965  1.00 21.90           H
ATOM   4333 HG23 THR A 276      -3.338  30.332  37.040  1.00 21.90           H
ATOM   4334  N   PHE A 277       1.077  31.066  38.902  1.00 19.38           N
ATOM   4335  CA  PHE A 277       2.215  30.664  39.716  1.00 19.34           C
ATOM   4336  C   PHE A 277       1.819  30.262  41.129  1.00 20.79           C
ATOM   4337  O   PHE A 277       2.697  30.078  41.966  1.00 19.44           O
ATOM   4338  CB  PHE A 277       3.243  31.786  39.723  1.00 21.22           C
ATOM   4339  CG  PHE A 277       3.893  31.968  38.390  1.00 21.65           C
ATOM   4340  CD1 PHE A 277       5.114  31.377  38.118  1.00 27.29           C
ATOM   4341  CD2 PHE A 277       3.255  32.676  37.383  1.00 25.62           C
ATOM   4342  CE1 PHE A 277       5.693  31.516  36.866  1.00 25.46           C
ATOM   4343  CE2 PHE A 277       3.840  32.815  36.131  1.00 20.44           C
ATOM   4344  CZ  PHE A 277       5.050  32.232  35.880  1.00 24.29           C
ATOM   4345  H   PHE A 277       0.770  31.845  39.098  1.00 23.25           H
ATOM   4346  HA  PHE A 277       2.643  29.893  39.320  1.00 23.21           H
ATOM   4347  HB2 PHE A 277       2.802  32.619  39.960  1.00 25.47           H
ATOM   4348  HB3 PHE A 277       3.929  31.583  40.378  1.00 25.47           H
ATOM   4349  HD1 PHE A 277       5.546  30.889  38.784  1.00 32.74           H
ATOM   4350  HD2 PHE A 277       2.429  33.065  37.554  1.00 30.75           H
ATOM   4351  HE1 PHE A 277       6.517  31.125  36.695  1.00 30.56           H
ATOM   4352  HE2 PHE A 277       3.407  33.299  35.466  1.00 24.52           H
ATOM   4353  HZ  PHE A 277       5.444  32.332  35.041  1.00 29.15           H
ATOM   4354  N   MET A 278       0.528  30.085  41.398  1.00 19.14           N
ATOM   4355  CA  MET A 278       0.106  29.450  42.645  1.00 20.22           C
ATOM   4356  C   MET A 278       0.694  28.060  42.731  1.00 27.91           C
ATOM   4357  O   MET A 278       0.817  27.360  41.722  1.00 23.54           O
ATOM   4358  CB  MET A 278      -1.408  29.339  42.719  1.00 25.64           C
ATOM   4359  CG  MET A 278      -2.107  30.689  42.708  1.00 28.75           C
ATOM   4360  SD  MET A 278      -3.899  30.503  42.504  1.00 27.25           S
ATOM   4361  CE  MET A 278      -4.246  29.574  43.973  1.00 19.55           C
ATOM   4362  H   MET A 278      -0.115  30.322  40.885  1.00 22.96           H
ATOM   4363  HA  MET A 278       0.417  29.972  43.401  1.00 24.27           H
ATOM   4364  HB2 MET A 278      -1.718  28.835  41.954  1.00 30.77           H
ATOM   4365  HB3 MET A 278      -1.636  28.870  43.535  1.00 30.77           H
ATOM   4366  HG2 MET A 278      -1.933  31.156  43.542  1.00 34.50           H
ATOM   4367  HG3 MET A 278      -1.782  31.211  41.959  1.00 34.50           H
ATOM   4368  HE1 MET A 278      -5.196  29.407  44.024  1.00 23.46           H
ATOM   4369  HE2 MET A 278      -3.771  28.732  43.945  1.00 23.46           H
ATOM   4370  HE3 MET A 278      -3.959  30.094  44.741  1.00 23.46           H
ATOM   4371  N   SER A 279       1.075  27.679  43.947  1.00 15.92           N
ATOM   4372  CA  SER A 279       1.611  26.366  44.231  1.00 21.01           C
ATOM   4373  C   SER A 279       0.572  25.288  43.969  1.00 21.04           C
ATOM   4374  O   SER A 279      -0.633  25.521  44.061  1.00 20.37           O
ATOM   4375  CB  SER A 279       2.056  26.288  45.695  1.00 24.31           C
ATOM   4376  OG  SER A 279       0.918  26.145  46.513  1.00 22.27           O
ATOM   4377  H   SER A 279       1.035  28.183  44.638  1.00 19.10           H
ATOM   4378  HA  SER A 279       2.376  26.196  43.659  1.00 25.21           H
ATOM   4379  HB2 SER A 279       2.635  25.515  45.815  1.00 29.17           H
ATOM   4380  HB3 SER A 279       2.519  27.104  45.927  1.00 29.17           H
ATOM   4381  HG  SER A 279       1.147  26.039  47.310  1.00 26.73           H
ATOM   4382  N   ILE A 280       1.052  24.079  43.665  1.00 19.03           N
ATOM   4383  CA  ILE A 280       0.145  22.943  43.502  1.00 22.88           C
ATOM   4384  C   ILE A 280      -0.641  22.701  44.788  1.00 30.61           C
ATOM   4385  O   ILE A 280      -1.836  22.358  44.757  1.00 22.26           O
ATOM   4386  CB  ILE A 280       0.922  21.683  43.078  1.00 26.73           C
ATOM   4387  CG1 ILE A 280       1.390  21.772  41.632  1.00 31.06           C
ATOM   4388  CG2 ILE A 280       0.055  20.433  43.200  1.00 34.01           C
ATOM   4389  CD1 ILE A 280       0.275  21.859  40.624  1.00 34.99           C
ATOM   4390  H   ILE A 280       1.883  23.897  43.525  1.00 22.84           H
ATOM   4391  HA  ILE A 280      -0.500  23.158  42.811  1.00 27.45           H
ATOM   4392  HB  ILE A 280       1.694  21.584  43.655  1.00 32.07           H
ATOM   4393 HG12 ILE A 280       1.948  22.560  41.535  1.00 37.27           H
ATOM   4394 HG13 ILE A 280       1.904  20.974  41.427  1.00 37.27           H
ATOM   4395 HG21 ILE A 280       0.539  19.682  42.823  1.00 40.81           H
ATOM   4396 HG22 ILE A 280      -0.138  20.264  44.134  1.00 40.81           H
ATOM   4397 HG23 ILE A 280      -0.774  20.565  42.712  1.00 40.81           H
ATOM   4398 HD11 ILE A 280       0.660  21.867  39.738  1.00 41.99           H
ATOM   4399 HD12 ILE A 280      -0.313  21.094  40.710  1.00 41.99           H
ATOM   4400 HD13 ILE A 280      -0.219  22.680  40.768  1.00 41.99           H
ATOM   4401  N   GLU A 281       0.022  22.860  45.937  1.00 22.26           N
ATOM   4402  CA  GLU A 281      -0.654  22.703  47.218  1.00 28.94           C
ATOM   4403  C   GLU A 281      -1.821  23.678  47.338  1.00 19.71           C
ATOM   4404  O   GLU A 281      -2.943  23.281  47.671  1.00 22.97           O
ATOM   4405  CB  GLU A 281       0.341  22.893  48.369  1.00 30.72           C
ATOM   4406  CG  GLU A 281       1.376  21.772  48.486  1.00 46.55           C
ATOM   4407  CD  GLU A 281       2.377  21.687  47.300  1.00 48.97           C
ATOM   4408  OE1 GLU A 281       2.794  20.544  46.992  1.00 49.34           O
ATOM   4409  OE2 GLU A 281       2.748  22.731  46.688  1.00 30.83           O1-
ATOM   4410  H   GLU A 281       0.857  23.054  45.994  1.00 26.72           H
ATOM   4411  HA  GLU A 281      -1.012  21.800  47.281  1.00 34.73           H
ATOM   4412  HB2 GLU A 281       0.820  23.728  48.242  1.00 36.87           H
ATOM   4413  HB3 GLU A 281      -0.152  22.925  49.204  1.00 36.87           H
ATOM   4414  HG2 GLU A 281       1.882  21.900  49.305  1.00 55.86           H
ATOM   4415  HG3 GLU A 281       0.901  20.927  48.529  1.00 55.86           H
ATOM   4416  N   GLU A 282      -1.584  24.950  47.040  1.00 23.03           N
ATOM   4417  CA  GLU A 282      -2.656  25.936  47.129  1.00 27.15           C
ATOM   4418  C   GLU A 282      -3.809  25.625  46.166  1.00 20.95           C
ATOM   4419  O   GLU A 282      -4.985  25.734  46.537  1.00 20.72           O
ATOM   4420  CB  GLU A 282      -2.101  27.337  46.872  1.00 26.04           C
ATOM   4421  CG  GLU A 282      -3.128  28.405  47.207  1.00 29.95           C
ATOM   4422  CD  GLU A 282      -2.585  29.834  47.203  1.00 32.50           C
ATOM   4423  OE1 GLU A 282      -3.361  30.733  47.584  1.00 36.02           O
ATOM   4424  OE2 GLU A 282      -1.419  30.060  46.818  1.00 37.94           O1-
ATOM   4425  H   GLU A 282      -0.820  25.267  46.800  1.00 27.63           H
ATOM   4426  HA  GLU A 282      -3.011  25.923  48.032  1.00 32.58           H
ATOM   4427  HB2 GLU A 282      -1.320  27.465  47.431  1.00 31.24           H
ATOM   4428  HB3 GLU A 282      -1.858  27.416  45.932  1.00 31.24           H
ATOM   4429  HG2 GLU A 282      -3.850  28.351  46.562  1.00 35.94           H
ATOM   4430  HG3 GLU A 282      -3.469  28.220  48.096  1.00 35.94           H
ATOM   4431  N   ILE A 283      -3.503  25.225  44.932  1.00 22.27           N
ATOM   4432  CA  ILE A 283      -4.557  24.951  43.962  1.00 19.58           C
ATOM   4433  C   ILE A 283      -5.370  23.731  44.380  1.00 19.54           C
ATOM   4434  O   ILE A 283      -6.605  23.728  44.289  1.00 19.49           O
ATOM   4435  CB  ILE A 283      -3.953  24.775  42.549  1.00 17.07           C
ATOM   4436  CG1 ILE A 283      -3.342  26.083  42.061  1.00 19.30           C
ATOM   4437  CG2 ILE A 283      -5.039  24.301  41.591  1.00 20.77           C
ATOM   4438  CD1 ILE A 283      -2.467  25.915  40.799  1.00 22.29           C
ATOM   4439  H   ILE A 283      -2.707  25.095  44.639  1.00 26.73           H
ATOM   4440  HA  ILE A 283      -5.160  25.711  43.931  1.00 23.50           H
ATOM   4441  HB  ILE A 283      -3.250  24.108  42.590  1.00 20.49           H
ATOM   4442 HG12 ILE A 283      -4.052  26.712  41.857  1.00 23.16           H
ATOM   4443 HG13 ILE A 283      -2.771  26.442  42.761  1.00 23.16           H
ATOM   4444 HG21 ILE A 283      -4.662  24.201  40.706  1.00 24.92           H
ATOM   4445 HG22 ILE A 283      -5.395  23.452  41.890  1.00 24.92           H
ATOM   4446 HG23 ILE A 283      -5.741  24.970  41.567  1.00 24.92           H
ATOM   4447 HD11 ILE A 283      -2.045  26.761  40.594  1.00 26.75           H
ATOM   4448 HD12 ILE A 283      -1.794  25.239  40.971  1.00 26.75           H
ATOM   4449 HD13 ILE A 283      -3.033  25.634  40.063  1.00 26.75           H
ATOM   4450  N   ASN A 284      -4.701  22.667  44.832  1.00 22.00           N
ATOM   4451  CA  ASN A 284      -5.420  21.494  45.332  1.00 22.15           C
ATOM   4452  C   ASN A 284      -6.316  21.843  46.516  1.00 22.79           C
ATOM   4453  O   ASN A 284      -7.440  21.338  46.620  1.00 21.93           O
ATOM   4454  CB  ASN A 284      -4.437  20.391  45.733  1.00 24.71           C
ATOM   4455  CG  ASN A 284      -3.785  19.744  44.548  1.00 25.86           C
ATOM   4456  OD1 ASN A 284      -4.240  19.889  43.414  1.00 26.13           O
ATOM   4457  ND2 ASN A 284      -2.688  19.055  44.793  1.00 28.61           N
ATOM   4458  H   ASN A 284      -3.843  22.601  44.852  1.00 26.40           H
ATOM   4459  HA  ASN A 284      -5.979  21.141  44.624  1.00 26.58           H
ATOM   4460  HB2 ASN A 284      -3.741  20.772  46.290  1.00 29.65           H
ATOM   4461  HB3 ASN A 284      -4.908  19.703  46.220  1.00 29.65           H
ATOM   4462 HD21 ASN A 284      -2.276  18.655  44.157  1.00 34.33           H
ATOM   4463 HD22 ASN A 284      -2.386  19.013  45.595  1.00 34.33           H
ATOM   4464  N   ALA A 285      -5.829  22.672  47.442  1.00 22.70           N
ATOM   4465  CA  ALA A 285      -6.662  23.049  48.581  1.00 25.37           C
ATOM   4466  C   ALA A 285      -7.848  23.887  48.127  1.00 24.84           C
ATOM   4467  O   ALA A 285      -8.943  23.777  48.683  1.00 20.17           O
ATOM   4468  CB  ALA A 285      -5.852  23.826  49.608  1.00 22.70           C
ATOM   4469  H   ALA A 285      -5.046  23.023  47.425  1.00 27.24           H
ATOM   4470  HA  ALA A 285      -7.003  22.246  49.003  1.00 30.44           H
ATOM   4471  HB1 ALA A 285      -6.440  24.063  50.342  1.00 27.24           H
ATOM   4472  HB2 ALA A 285      -5.127  23.270  49.927  1.00 27.24           H
ATOM   4473  HB3 ALA A 285      -5.505  24.630  49.189  1.00 27.24           H
ATOM   4474  N   LEU A 286      -7.638  24.730  47.121  1.00 20.38           N
ATOM   4475  CA  LEU A 286      -8.730  25.505  46.541  1.00 22.16           C
ATOM   4476  C   LEU A 286      -9.784  24.597  45.907  1.00 21.37           C
ATOM   4477  O   LEU A 286     -10.991  24.859  46.007  1.00 19.94           O
ATOM   4478  CB  LEU A 286      -8.148  26.474  45.505  1.00 21.70           C
ATOM   4479  CG  LEU A 286      -8.857  27.802  45.224  1.00 30.69           C
ATOM   4480  CD1 LEU A 286      -8.279  28.491  43.998  1.00 23.44           C
ATOM   4481  CD2 LEU A 286     -10.304  27.637  45.072  1.00 37.31           C
ATOM   4482  H   LEU A 286      -6.867  24.885  46.767  1.00 24.46           H
ATOM   4483  HA  LEU A 286      -9.154  26.028  47.238  1.00 26.60           H
ATOM   4484  HB2 LEU A 286      -7.249  26.696  45.793  1.00 26.03           H
ATOM   4485  HB3 LEU A 286      -8.104  26.007  44.655  1.00 26.03           H
ATOM   4486  HG  LEU A 286      -8.718  28.391  45.984  1.00 36.82           H
ATOM   4487 HD11 LEU A 286      -8.761  29.316  43.838  1.00 28.13           H
ATOM   4488 HD12 LEU A 286      -7.342  28.691  44.162  1.00 28.13           H
ATOM   4489 HD13 LEU A 286      -8.367  27.901  43.238  1.00 28.13           H
ATOM   4490 HD21 LEU A 286     -10.694  28.501  44.864  1.00 44.77           H
ATOM   4491 HD22 LEU A 286     -10.459  27.017  44.340  1.00 44.77           H
ATOM   4492 HD23 LEU A 286     -10.680  27.294  45.898  1.00 44.77           H
ATOM   4493  N   GLU A 287      -9.354  23.537  45.221  1.00 18.67           N
ATOM   4494  CA  GLU A 287     -10.327  22.648  44.596  1.00 20.08           C
ATOM   4495  C   GLU A 287     -11.151  21.926  45.658  1.00 28.86           C
ATOM   4496  O   GLU A 287     -12.370  21.760  45.508  1.00 22.19           O
ATOM   4497  CB  GLU A 287      -9.630  21.651  43.668  1.00 19.21           C
ATOM   4498  CG  GLU A 287     -10.607  20.752  42.930  1.00 28.41           C
ATOM   4499  CD  GLU A 287      -9.938  19.810  41.957  1.00 27.94           C
ATOM   4500  OE1 GLU A 287     -10.657  19.171  41.178  1.00 29.23           O
ATOM   4501  OE2 GLU A 287      -8.695  19.727  41.950  1.00 33.41           O1-
ATOM   4502  H   GLU A 287      -8.533  23.323  45.105  1.00 22.41           H
ATOM   4503  HA  GLU A 287     -10.936  23.178  44.059  1.00 24.09           H
ATOM   4504  HB2 GLU A 287      -9.129  22.147  43.004  1.00 23.06           H
ATOM   4505  HB3 GLU A 287      -9.030  21.090  44.184  1.00 23.06           H
ATOM   4506  HG2 GLU A 287     -11.104  20.222  43.570  1.00 34.09           H
ATOM   4507  HG3 GLU A 287     -11.216  21.314  42.421  1.00 34.09           H
ATOM   4508  N   GLU A 288     -10.501  21.503  46.740  1.00 24.90           N
ATOM   4509  CA  GLU A 288     -11.222  20.877  47.851  1.00 29.51           C
ATOM   4510  C   GLU A 288     -12.184  21.867  48.501  1.00 28.20           C
ATOM   4511  O   GLU A 288     -13.353  21.543  48.745  1.00 28.32           O
ATOM   4512  CB  GLU A 288     -10.209  20.314  48.868  1.00 27.94           C
ATOM   4513  CG  GLU A 288     -10.823  19.568  50.077  1.00 40.51           C
ATOM   4514  CD  GLU A 288     -11.528  18.272  49.685  1.00 49.17           C
ATOM   4515  OE1 GLU A 288     -12.110  17.626  50.589  1.00 44.61           O
ATOM   4516  OE2 GLU A 288     -11.492  17.899  48.480  1.00 45.51           O1-
ATOM   4517  H   GLU A 288      -9.651  21.552  46.844  1.00 29.88           H
ATOM   4518  HA  GLU A 288     -11.750  20.137  47.513  1.00 35.41           H
ATOM   4519  HB2 GLU A 288      -9.632  19.679  48.410  1.00 33.53           H
ATOM   4520  HB3 GLU A 288      -9.676  21.048  49.209  1.00 33.53           H
ATOM   4521  HG2 GLU A 288     -10.117  19.344  50.704  1.00 48.62           H
ATOM   4522  HG3 GLU A 288     -11.474  20.142  50.512  1.00 48.62           H
ATOM   4523  N   GLU A 289     -11.703  23.079  48.794  1.00 21.83           N
ATOM   4524  CA  GLU A 289     -12.551  24.142  49.327  1.00 21.92           C
ATOM   4525  C   GLU A 289     -13.823  24.314  48.516  1.00 26.45           C
ATOM   4526  O   GLU A 289     -14.917  24.418  49.086  1.00 20.93           O
ATOM   4527  CB  GLU A 289     -11.780  25.469  49.370  1.00 27.40           C
ATOM   4528  CG  GLU A 289     -12.544  26.649  49.983  1.00 32.03           C
ATOM   4529  CD  GLU A 289     -11.939  28.007  49.597  1.00 38.45           C
ATOM   4530  OE1 GLU A 289     -10.709  28.114  49.399  1.00 29.58           O
ATOM   4531  OE2 GLU A 289     -12.703  28.978  49.466  1.00 39.32           O1-
ATOM   4532  H   GLU A 289     -10.877  23.303  48.709  1.00 26.20           H
ATOM   4533  HA  GLU A 289     -12.801  23.914  50.234  1.00 26.30           H
ATOM   4534  HB2 GLU A 289     -10.966  25.332  49.879  1.00 32.88           H
ATOM   4535  HB3 GLU A 289     -11.557  25.722  48.460  1.00 32.88           H
ATOM   4536  HG2 GLU A 289     -13.466  26.638  49.683  1.00 38.43           H
ATOM   4537  HG3 GLU A 289     -12.516  26.579  50.951  1.00 38.43           H
ATOM   4538  N   ASP A 290     -13.695  24.414  47.175  1.00 23.27           N
ATOM   4539  CA  ASP A 290     -14.864  24.643  46.329  1.00 24.78           C
ATOM   4540  C   ASP A 290     -15.773  23.432  46.342  1.00 24.51           C
ATOM   4541  O   ASP A 290     -16.985  23.555  46.133  1.00 23.51           O
ATOM   4542  CB  ASP A 290     -14.474  24.947  44.859  1.00 16.27           C
ATOM   4543  CG  ASP A 290     -13.938  26.341  44.652  1.00 16.14           C
ATOM   4544  OD1 ASP A 290     -14.178  27.216  45.506  1.00 17.79           O
ATOM   4545  OD2 ASP A 290     -13.273  26.579  43.609  1.00 20.38           O1-
ATOM   4546  H   ASP A 290     -12.959  24.345  46.742  1.00 27.92           H
ATOM   4547  HA  ASP A 290     -15.365  25.400  46.680  1.00 29.74           H
ATOM   4548  HB2 ASP A 290     -13.782  24.334  44.565  1.00 19.52           H
ATOM   4549  HB3 ASP A 290     -15.266  24.848  44.305  1.00 19.52           H
ATOM   4550  N   LYS A 291     -15.193  22.256  46.537  1.00 27.49           N
ATOM   4551  CA  LYS A 291     -15.958  21.016  46.498  1.00 32.86           C
ATOM   4552  C   LYS A 291     -16.912  20.924  47.682  1.00 26.47           C
ATOM   4553  O   LYS A 291     -18.031  20.422  47.540  1.00 32.38           O
ATOM   4554  CB  LYS A 291     -14.980  19.835  46.466  1.00 33.44           C
ATOM   4555  CG  LYS A 291     -15.583  18.454  46.466  1.00 41.30           C
ATOM   4556  CD  LYS A 291     -14.487  17.371  46.596  1.00 48.69           C
ATOM   4557  CE  LYS A 291     -13.421  17.488  45.478  1.00 59.03           C
ATOM   4558  NZ  LYS A 291     -12.319  16.461  45.560  1.00 60.40           N1+
ATOM   4559  H   LYS A 291     -14.356  22.147  46.694  1.00 32.98           H
ATOM   4560  HA  LYS A 291     -16.489  20.987  45.687  1.00 39.43           H
ATOM   4561  HB2 LYS A 291     -14.440  19.922  45.667  1.00 40.13           H
ATOM   4562  HB3 LYS A 291     -14.411  19.894  47.250  1.00 40.13           H
ATOM   4563  HG2 LYS A 291     -16.188  18.373  47.221  1.00 49.56           H
ATOM   4564  HG3 LYS A 291     -16.059  18.313  45.633  1.00 49.56           H
ATOM   4565  HD2 LYS A 291     -14.043  17.463  47.454  1.00 58.42           H
ATOM   4566  HD3 LYS A 291     -14.900  16.496  46.530  1.00 58.42           H
ATOM   4567  HE2 LYS A 291     -13.856  17.394  44.615  1.00 70.83           H
ATOM   4568  HE3 LYS A 291     -12.993  18.357  45.534  1.00 70.83           H
ATOM   4569  HZ1 LYS A 291     -11.733  16.587  44.902  1.00 72.48           H
ATOM   4570  HZ2 LYS A 291     -11.896  16.533  46.340  1.00 72.48           H
ATOM   4571  HZ3 LYS A 291     -12.659  15.641  45.491  1.00 72.48           H
ATOM   4572  N   ASN A 292     -16.509  21.430  48.849  1.00 24.01           N
ATOM   4573  CA  ASN A 292     -17.314  21.302  50.061  1.00 34.22           C
ATOM   4574  C   ASN A 292     -17.841  22.626  50.623  1.00 32.01           C
ATOM   4575  O   ASN A 292     -18.386  22.635  51.736  1.00 33.47           O
ATOM   4576  CB  ASN A 292     -16.493  20.585  51.135  1.00 40.53           C
ATOM   4577  CG  ASN A 292     -16.121  19.186  50.719  1.00 36.92           C
ATOM   4578  OD1 ASN A 292     -16.996  18.340  50.520  1.00 44.55           O
ATOM   4579  ND2 ASN A 292     -14.824  18.936  50.557  1.00 43.22           N
ATOM   4580  H   ASN A 292     -15.769  21.850  48.968  1.00 28.81           H
ATOM   4581  HA  ASN A 292     -18.085  20.743  49.861  1.00 41.07           H
ATOM   4582  HB2 ASN A 292     -15.679  21.084  51.296  1.00 48.64           H
ATOM   4583  HB3 ASN A 292     -17.015  20.531  51.953  1.00 48.64           H
ATOM   4584 HD21 ASN A 292     -14.563  18.179  50.240  1.00 51.86           H
ATOM   4585 HD22 ASN A 292     -14.242  19.535  50.766  1.00 51.86           H
ATOM   4586  N   SER A 293     -17.735  23.736  49.883  1.00 26.37           N
ATOM   4587  CA  SER A 293     -18.113  25.033  50.447  1.00 27.34           C
ATOM   4588  C   SER A 293     -19.620  25.267  50.431  1.00 26.60           C
ATOM   4589  O   SER A 293     -20.136  25.989  51.290  1.00 28.35           O
ATOM   4590  CB  SER A 293     -17.442  26.170  49.679  1.00 27.34           C
ATOM   4591  OG  SER A 293     -17.974  26.255  48.359  1.00 23.94           O
ATOM   4592  H   SER A 293     -17.445  23.764  49.073  1.00 31.64           H
ATOM   4593  HA  SER A 293     -17.815  25.079  51.369  1.00 32.81           H
ATOM   4594  HB2 SER A 293     -17.620  27.001  50.147  1.00 32.81           H
ATOM   4595  HB3 SER A 293     -16.486  26.015  49.635  1.00 32.81           H
ATOM   4596  HG  SER A 293     -17.592  26.866  47.934  1.00 28.73           H
ATOM   4597  N   GLY A 294     -20.328  24.703  49.461  1.00 26.86           N
ATOM   4598  CA  GLY A 294     -21.702  25.105  49.207  1.00 26.76           C
ATOM   4599  C   GLY A 294     -21.863  26.472  48.582  1.00 34.96           C
ATOM   4600  O   GLY A 294     -22.990  26.947  48.435  1.00 30.91           O
ATOM   4601  H   GLY A 294     -20.038  24.074  48.949  1.00 32.23           H
ATOM   4602  HA2 GLY A 294     -22.110  24.456  48.609  1.00 32.11           H
ATOM   4603  HA3 GLY A 294     -22.199  25.100  50.039  1.00 32.11           H
ATOM   4604  N   LYS A 295     -20.774  27.120  48.201  1.00 27.61           N
ATOM   4605  CA  LYS A 295     -20.802  28.452  47.621  1.00 20.54           C
ATOM   4606  C   LYS A 295     -20.405  28.386  46.154  1.00 19.23           C
ATOM   4607  O   LYS A 295     -19.977  27.349  45.648  1.00 22.47           O
ATOM   4608  CB  LYS A 295     -19.867  29.367  48.419  1.00 27.60           C
ATOM   4609  CG  LYS A 295     -20.280  29.379  49.885  1.00 23.49           C
ATOM   4610  CD  LYS A 295     -19.165  29.605  50.823  1.00 33.16           C
ATOM   4611  CE  LYS A 295     -18.661  30.970  50.746  1.00 32.64           C
ATOM   4612  NZ  LYS A 295     -18.100  31.319  52.129  1.00 40.80           N1+
ATOM   4613  H   LYS A 295     -19.980  26.801  48.280  1.00 33.14           H
ATOM   4614  HA  LYS A 295     -21.701  28.809  47.681  1.00 24.65           H
ATOM   4615  HB2 LYS A 295     -18.954  29.043  48.346  1.00 33.12           H
ATOM   4616  HB3 LYS A 295     -19.927  30.273  48.079  1.00 33.12           H
ATOM   4617  HG2 LYS A 295     -20.932  30.079  50.029  1.00 28.18           H
ATOM   4618  HG3 LYS A 295     -20.670  28.522  50.117  1.00 28.18           H
ATOM   4619  HD2 LYS A 295     -19.485  29.473  51.732  1.00 39.79           H
ATOM   4620  HD3 LYS A 295     -18.436  28.992  50.632  1.00 39.79           H
ATOM   4621  HE2 LYS A 295     -17.974  31.027  50.066  1.00 39.17           H
ATOM   4622  HE3 LYS A 295     -19.397  31.564  50.538  1.00 39.17           H
ATOM   4623  HZ1 LYS A 295     -17.810  32.162  52.136  1.00 48.96           H
ATOM   4624  HZ2 LYS A 295     -18.723  31.217  52.755  1.00 48.96           H
ATOM   4625  HZ3 LYS A 295     -17.413  30.784  52.315  1.00 48.96           H
ATOM   4626  N   ALA A 296     -20.546  29.508  45.456  1.00 21.90           N
ATOM   4627  CA  ALA A 296     -19.993  29.571  44.120  1.00 22.88           C
ATOM   4628  C   ALA A 296     -18.502  29.239  44.191  1.00 24.83           C
ATOM   4629  O   ALA A 296     -17.820  29.630  45.144  1.00 19.85           O
ATOM   4630  CB  ALA A 296     -20.202  30.953  43.490  1.00 20.69           C
ATOM   4631  H   ALA A 296     -20.927  30.231  45.726  1.00 26.28           H
ATOM   4632  HA  ALA A 296     -20.438  28.914  43.563  1.00 27.45           H
ATOM   4633  HB1 ALA A 296     -19.829  30.945  42.595  1.00 24.83           H
ATOM   4634  HB2 ALA A 296     -21.154  31.135  43.449  1.00 24.83           H
ATOM   4635  HB3 ALA A 296     -19.747  31.621  44.024  1.00 24.83           H
ATOM   4636  N   PRO A 297     -17.963  28.522  43.219  1.00 21.87           N
ATOM   4637  CA  PRO A 297     -16.519  28.279  43.226  1.00 19.27           C
ATOM   4638  C   PRO A 297     -15.747  29.585  43.201  1.00 16.25           C
ATOM   4639  O   PRO A 297     -16.056  30.498  42.448  1.00 19.83           O
ATOM   4640  CB  PRO A 297     -16.290  27.474  41.940  1.00 15.95           C
ATOM   4641  CG  PRO A 297     -17.434  27.789  41.075  1.00 20.30           C
ATOM   4642  CD  PRO A 297     -18.605  27.970  42.011  1.00 23.14           C
ATOM   4643  HA  PRO A 297     -16.252  27.754  43.998  1.00 23.13           H
ATOM   4644  HB2 PRO A 297     -15.465  27.757  41.520  1.00 19.14           H
ATOM   4645  HB3 PRO A 297     -16.269  26.528  42.144  1.00 19.14           H
ATOM   4646  HG2 PRO A 297     -17.251  28.606  40.579  1.00 24.36           H
ATOM   4647  HG3 PRO A 297     -17.591  27.052  40.463  1.00 24.36           H
ATOM   4648  HD2 PRO A 297     -19.247  28.601  41.647  1.00 27.77           H
ATOM   4649  HD3 PRO A 297     -19.009  27.116  42.212  1.00 27.77           H
ATOM   4650  N   ARG A 298     -14.704  29.666  43.990  1.00 17.90           N
ATOM   4651  CA  ARG A 298     -13.908  30.871  43.889  1.00 22.85           C
ATOM   4652  C   ARG A 298     -12.730  30.703  42.941  1.00 18.71           C
ATOM   4653  O   ARG A 298     -12.065  31.691  42.634  1.00 17.50           O
ATOM   4654  CB  ARG A 298     -13.486  31.359  45.294  1.00 28.45           C
ATOM   4655  CG  ARG A 298     -12.484  30.640  46.046  1.00 38.07           C
ATOM   4656  CD  ARG A 298     -12.320  31.358  47.430  1.00 40.22           C
ATOM   4657  NE  ARG A 298     -11.183  30.768  48.101  1.00 34.63           N
ATOM   4658  CZ  ARG A 298      -9.938  31.205  48.012  1.00 39.93           C
ATOM   4659  NH1 ARG A 298      -9.658  32.299  47.325  1.00 38.02           N
ATOM   4660  NH2 ARG A 298      -8.973  30.536  48.616  1.00 38.10           N1+
ATOM   4661  H   ARG A 298     -14.452  29.068  44.557  1.00 21.48           H
ATOM   4662  HA  ARG A 298     -14.455  31.577  43.512  1.00 27.42           H
ATOM   4663  HB2 ARG A 298     -13.142  32.258  45.200  1.00 34.14           H
ATOM   4664  HB3 ARG A 298     -14.273  31.376  45.856  1.00 34.14           H
ATOM   4665  HG2 ARG A 298     -12.762  29.723  46.198  1.00 45.68           H
ATOM   4666  HG3 ARG A 298     -11.635  30.672  45.572  1.00 45.68           H
ATOM   4667  HD2 ARG A 298     -12.178  32.308  47.311  1.00 48.27           H
ATOM   4668  HD3 ARG A 298     -13.115  31.197  47.966  1.00 48.27           H
ATOM   4669  HE  ARG A 298     -11.331  30.104  48.620  1.00 41.56           H
ATOM   4670 HH11 ARG A 298     -10.279  32.729  46.915  1.00 45.63           H
ATOM   4671 HH12 ARG A 298      -8.845  32.580  47.283  1.00 45.63           H
ATOM   4672 HH21 ARG A 298      -9.161  29.834  49.072  1.00 45.73           H
ATOM   4673 HH22 ARG A 298      -8.164  30.827  48.588  1.00 45.73           H
ATOM   4674  N   ALA A 299     -12.567  29.515  42.353  1.00 19.95           N
ATOM   4675  CA  ALA A 299     -11.486  29.279  41.407  1.00 18.59           C
ATOM   4676  C   ALA A 299     -11.541  30.213  40.203  1.00 20.00           C
ATOM   4677  O   ALA A 299     -10.503  30.721  39.773  1.00 18.29           O
ATOM   4678  CB  ALA A 299     -11.504  27.824  40.948  1.00 20.58           C
ATOM   4679  H   ALA A 299     -13.059  28.828  42.495  1.00 23.94           H
ATOM   4680  HA  ALA A 299     -10.645  29.442  41.861  1.00 22.31           H
ATOM   4681  HB1 ALA A 299     -10.795  27.680  40.299  1.00 24.70           H
ATOM   4682  HB2 ALA A 299     -11.363  27.254  41.719  1.00 24.70           H
ATOM   4683  HB3 ALA A 299     -12.365  27.642  40.545  1.00 24.70           H
ATOM   4684  N   GLN A 300     -12.729  30.454  39.632  1.00 16.31           N
ATOM   4685  CA  GLN A 300     -12.778  31.276  38.424  1.00 18.27           C
ATOM   4686  C   GLN A 300     -12.307  32.690  38.712  1.00 22.21           C
ATOM   4687  O   GLN A 300     -11.583  33.285  37.907  1.00 17.85           O
ATOM   4688  CB  GLN A 300     -14.177  31.302  37.834  1.00 18.53           C
ATOM   4689  CG  GLN A 300     -14.535  30.063  37.025  1.00 15.06           C
ATOM   4690  CD  GLN A 300     -14.961  28.871  37.884  1.00 19.51           C
ATOM   4691  OE1 GLN A 300     -14.934  28.925  39.110  1.00 16.38           O
ATOM   4692  NE2 GLN A 300     -15.391  27.794  37.229  1.00 20.31           N
ATOM   4693  H   GLN A 300     -13.490  30.169  39.908  1.00 19.57           H
ATOM   4694  HA  GLN A 300     -12.187  30.889  37.760  1.00 21.93           H
ATOM   4695  HB2 GLN A 300     -14.823  31.385  38.551  1.00 22.23           H
ATOM   4696  HB3 GLN A 300     -14.251  32.071  37.240  1.00 22.23           H
ATOM   4697  HG2 GLN A 300     -15.272  30.282  36.436  1.00 18.08           H
ATOM   4698  HG3 GLN A 300     -13.763  29.803  36.500  1.00 18.08           H
ATOM   4699 HE21 GLN A 300     -15.516  27.839  36.380  1.00 24.38           H
ATOM   4700 HE22 GLN A 300     -15.545  27.060  37.652  1.00 24.38           H
ATOM   4701  N   TYR A 301     -12.691  33.226  39.876  1.00 14.12           N
ATOM   4702  CA  TYR A 301     -12.316  34.578  40.272  1.00 18.05           C
ATOM   4703  C   TYR A 301     -10.823  34.649  40.563  1.00 18.17           C
ATOM   4704  O   TYR A 301     -10.162  35.622  40.194  1.00 17.83           O
ATOM   4705  CB  TYR A 301     -13.140  34.990  41.517  1.00 26.36           C
ATOM   4706  CG  TYR A 301     -12.530  36.079  42.366  1.00 27.47           C
ATOM   4707  CD1 TYR A 301     -11.816  35.794  43.518  1.00 38.03           C
ATOM   4708  CD2 TYR A 301     -12.682  37.408  42.006  1.00 40.87           C
ATOM   4709  CE1 TYR A 301     -11.260  36.837  44.307  1.00 48.95           C
ATOM   4710  CE2 TYR A 301     -12.156  38.450  42.776  1.00 37.80           C
ATOM   4711  CZ  TYR A 301     -11.452  38.167  43.917  1.00 46.46           C
ATOM   4712  OH  TYR A 301     -10.944  39.231  44.625  1.00 50.98           O
ATOM   4713  H   TYR A 301     -13.156  32.809  40.463  1.00 16.95           H
ATOM   4714  HA  TYR A 301     -12.524  35.198  39.555  1.00 21.66           H
ATOM   4715  HB2 TYR A 301     -14.014  35.300  41.228  1.00 31.63           H
ATOM   4716  HB3 TYR A 301     -13.250  34.215  42.090  1.00 31.63           H
ATOM   4717  HD1 TYR A 301     -11.698  34.908  43.777  1.00 45.64           H
ATOM   4718  HD2 TYR A 301     -13.170  37.612  41.241  1.00 49.05           H
ATOM   4719  HE1 TYR A 301     -10.779  36.638  45.080  1.00 58.74           H
ATOM   4720  HE2 TYR A 301     -12.280  39.333  42.512  1.00 45.36           H
ATOM   4721  HH  TYR A 301     -10.919  39.918  44.138  1.00 61.17           H
ATOM   4722  N   VAL A 302     -10.275  33.618  41.216  1.00 16.39           N
ATOM   4723  CA  VAL A 302      -8.838  33.571  41.483  1.00 17.00           C
ATOM   4724  C   VAL A 302      -8.054  33.484  40.172  1.00 17.90           C
ATOM   4725  O   VAL A 302      -7.059  34.191  39.971  1.00 17.23           O
ATOM   4726  CB  VAL A 302      -8.518  32.396  42.424  1.00 21.41           C
ATOM   4727  CG1 VAL A 302      -7.018  32.127  42.532  1.00 21.52           C
ATOM   4728  CG2 VAL A 302      -9.098  32.705  43.811  1.00 21.54           C
ATOM   4729  H   VAL A 302     -10.709  32.940  41.508  1.00 19.67           H
ATOM   4730  HA  VAL A 302      -8.583  34.393  41.930  1.00 20.40           H
ATOM   4731  HB  VAL A 302      -8.949  31.595  42.092  1.00 25.69           H
ATOM   4732 HG11 VAL A 302      -6.882  31.387  43.144  1.00 25.83           H
ATOM   4733 HG12 VAL A 302      -6.657  31.898  41.664  1.00 25.83           H
ATOM   4734 HG13 VAL A 302      -6.580  32.920  42.878  1.00 25.83           H
ATOM   4735 HG21 VAL A 302      -8.873  31.973  44.407  1.00 25.85           H
ATOM   4736 HG22 VAL A 302      -8.712  33.533  44.138  1.00 25.85           H
ATOM   4737 HG23 VAL A 302     -10.063  32.793  43.744  1.00 25.85           H
ATOM   4738  N   LEU A 303      -8.492  32.609  39.269  1.00 18.26           N
ATOM   4739  CA  LEU A 303      -7.841  32.485  37.967  1.00 14.97           C
ATOM   4740  C   LEU A 303      -7.849  33.806  37.221  1.00 17.28           C
ATOM   4741  O   LEU A 303      -6.810  34.244  36.699  1.00 16.33           O
ATOM   4742  CB  LEU A 303      -8.527  31.395  37.149  1.00 18.42           C
ATOM   4743  CG  LEU A 303      -8.031  31.137  35.731  1.00 17.40           C
ATOM   4744  CD1 LEU A 303      -6.536  30.658  35.732  1.00 18.61           C
ATOM   4745  CD2 LEU A 303      -8.951  30.104  35.053  1.00 16.63           C
ATOM   4746  H   LEU A 303      -9.159  32.081  39.383  1.00 21.92           H
ATOM   4747  HA  LEU A 303      -6.918  32.233  38.092  1.00 17.96           H
ATOM   4748  HB2 LEU A 303      -8.439  30.562  37.642  1.00 22.10           H
ATOM   4749  HB3 LEU A 303      -9.466  31.638  37.069  1.00 22.10           H
ATOM   4750  HG  LEU A 303      -8.089  31.959  35.221  1.00 20.88           H
ATOM   4751 HD11 LEU A 303      -6.246  30.513  34.819  1.00 22.34           H
ATOM   4752 HD12 LEU A 303      -5.984  31.340  36.146  1.00 22.34           H
ATOM   4753 HD13 LEU A 303      -6.470  29.830  36.241  1.00 22.34           H
ATOM   4754 HD21 LEU A 303      -8.652  29.974  34.140  1.00 19.96           H
ATOM   4755 HD22 LEU A 303      -8.906  29.268  35.544  1.00 19.96           H
ATOM   4756 HD23 LEU A 303      -9.863  30.438  35.056  1.00 19.96           H
ATOM   4757  N   ALA A 304      -9.019  34.455  37.142  1.00 15.81           N
ATOM   4758  CA  ALA A 304      -9.120  35.711  36.402  1.00 20.93           C
ATOM   4759  C   ALA A 304      -8.221  36.784  36.991  1.00 19.13           C
ATOM   4760  O   ALA A 304      -7.589  37.558  36.253  1.00 18.18           O
ATOM   4761  CB  ALA A 304     -10.574  36.191  36.364  1.00 20.17           C
ATOM   4762  H   ALA A 304      -9.756  34.195  37.503  1.00 18.97           H
ATOM   4763  HA  ALA A 304      -8.832  35.559  35.487  1.00 25.11           H
ATOM   4764  HB1 ALA A 304     -10.621  37.034  35.882  1.00 24.20           H
ATOM   4765  HB2 ALA A 304     -11.118  35.525  35.910  1.00 24.20           H
ATOM   4766  HB3 ALA A 304     -10.887  36.307  37.278  1.00 24.20           H
ATOM   4767  N   GLU A 305      -8.172  36.864  38.321  1.00 17.15           N
ATOM   4768  CA  GLU A 305      -7.302  37.826  38.987  1.00 17.82           C
ATOM   4769  C   GLU A 305      -5.836  37.542  38.673  1.00 13.82           C
ATOM   4770  O   GLU A 305      -5.079  38.452  38.328  1.00 18.07           O
ATOM   4771  CB  GLU A 305      -7.567  37.781  40.515  1.00 16.85           C
ATOM   4772  CG  GLU A 305      -7.430  39.110  41.290  1.00 40.82           C
ATOM   4773  CD  GLU A 305      -8.783  39.909  41.534  1.00 46.21           C
ATOM   4774  OE1 GLU A 305      -8.781  40.856  42.353  1.00 51.65           O
ATOM   4775  OE2 GLU A 305      -9.838  39.626  40.931  1.00 42.46           O1-
ATOM   4776  H   GLU A 305      -8.633  36.369  38.852  1.00 20.58           H
ATOM   4777  HA  GLU A 305      -7.510  38.718  38.663  1.00 21.38           H
ATOM   4778  HB2 GLU A 305      -8.461  37.446  40.675  1.00 20.22           H
ATOM   4779  HB3 GLU A 305      -6.929  37.161  40.894  1.00 20.22           H
ATOM   4780  HG2 GLU A 305      -7.055  38.903  42.164  1.00 48.98           H
ATOM   4781  HG3 GLU A 305      -6.817  39.686  40.808  1.00 48.98           H
ATOM   4782  N   GLN A 306      -5.415  36.280  38.802  1.00 16.61           N
ATOM   4783  CA  GLN A 306      -4.006  35.918  38.611  1.00 21.99           C
ATOM   4784  C   GLN A 306      -3.543  36.187  37.176  1.00 20.03           C
ATOM   4785  O   GLN A 306      -2.490  36.793  36.944  1.00 18.87           O
ATOM   4786  CB  GLN A 306      -3.812  34.440  38.935  1.00 16.58           C
ATOM   4787  CG  GLN A 306      -3.990  34.034  40.396  1.00 25.70           C
ATOM   4788  CD  GLN A 306      -2.778  34.351  41.211  1.00 29.51           C
ATOM   4789  OE1 GLN A 306      -1.804  33.611  41.187  1.00 29.93           O
ATOM   4790  NE2 GLN A 306      -2.810  35.468  41.899  1.00 37.98           N
ATOM   4791  H   GLN A 306      -5.926  35.615  39.006  1.00 19.93           H
ATOM   4792  HA  GLN A 306      -3.448  36.436  39.218  1.00 26.39           H
ATOM   4793  HB2 GLN A 306      -4.447  33.926  38.418  1.00 19.90           H
ATOM   4794  HB3 GLN A 306      -2.913  34.196  38.668  1.00 19.90           H
ATOM   4795  HG2 GLN A 306      -4.744  34.504  40.780  1.00 30.84           H
ATOM   4796  HG3 GLN A 306      -4.129  33.074  40.442  1.00 30.84           H
ATOM   4797 HE21 GLN A 306      -3.479  35.999  41.812  1.00 45.58           H
ATOM   4798 HE22 GLN A 306      -2.155  35.684  42.414  1.00 45.58           H
ATOM   4799  N   VAL A 307      -4.289  35.694  36.196  1.00 15.71           N
ATOM   4800  CA  VAL A 307      -3.818  35.799  34.817  1.00 16.27           C
ATOM   4801  C   VAL A 307      -3.926  37.232  34.332  1.00 15.97           C
ATOM   4802  O   VAL A 307      -3.017  37.739  33.665  1.00 17.74           O
ATOM   4803  CB  VAL A 307      -4.567  34.820  33.900  1.00 15.57           C
ATOM   4804  CG1 VAL A 307      -3.863  34.756  32.538  1.00 16.02           C
ATOM   4805  CG2 VAL A 307      -4.579  33.460  34.490  1.00 18.40           C
ATOM   4806  H   VAL A 307      -5.055  35.322  36.303  1.00 18.85           H
ATOM   4807  HA  VAL A 307      -2.881  35.561  34.794  1.00 19.53           H
ATOM   4808  HB  VAL A 307      -5.480  35.125  33.776  1.00 18.68           H
ATOM   4809 HG11 VAL A 307      -4.367  34.171  31.957  1.00 19.23           H
ATOM   4810 HG12 VAL A 307      -3.821  35.646  32.154  1.00 19.23           H
ATOM   4811 HG13 VAL A 307      -2.972  34.402  32.670  1.00 19.23           H
ATOM   4812 HG21 VAL A 307      -5.007  32.861  33.859  1.00 22.08           H
ATOM   4813 HG22 VAL A 307      -3.662  33.181  34.641  1.00 22.08           H
ATOM   4814 HG23 VAL A 307      -5.066  33.469  35.329  1.00 22.08           H
ATOM   4815  N   THR A 308      -5.005  37.933  34.701  1.00 17.91           N
ATOM   4816  CA  THR A 308      -5.143  39.329  34.307  1.00 16.77           C
ATOM   4817  C   THR A 308      -3.976  40.159  34.841  1.00 17.40           C
ATOM   4818  O   THR A 308      -3.437  41.029  34.138  1.00 19.01           O
ATOM   4819  CB  THR A 308      -6.491  39.880  34.781  1.00 20.69           C
ATOM   4820  OG1 THR A 308      -7.547  39.190  34.109  1.00 20.17           O
ATOM   4821  CG2 THR A 308      -6.622  41.354  34.436  1.00 23.68           C
ATOM   4822  H   THR A 308      -5.649  37.623  35.180  1.00 21.50           H
ATOM   4823  HA  THR A 308      -5.130  39.383  33.337  1.00 20.12           H
ATOM   4824  HB  THR A 308      -6.579  39.763  35.740  1.00 24.83           H
ATOM   4825  HG1 THR A 308      -7.546  38.375  34.318  1.00 24.21           H
ATOM   4826 HG21 THR A 308      -7.468  41.692  34.762  1.00 28.42           H
ATOM   4827 HG22 THR A 308      -5.907  41.872  34.835  1.00 28.42           H
ATOM   4828 HG23 THR A 308      -6.594  41.457  33.474  1.00 28.42           H
ATOM   4829  N   ARG A 309      -3.527  39.864  36.056  1.00 18.79           N
ATOM   4830  CA  ARG A 309      -2.382  40.577  36.601  1.00 22.27           C
ATOM   4831  C   ARG A 309      -1.094  40.212  35.859  1.00 20.49           C
ATOM   4832  O   ARG A 309      -0.285  41.092  35.536  1.00 19.72           O
ATOM   4833  CB  ARG A 309      -2.267  40.289  38.101  1.00 20.06           C
ATOM   4834  CG  ARG A 309      -1.208  41.126  38.813  1.00 25.18           C
ATOM   4835  CD  ARG A 309      -0.986  40.697  40.266  1.00 32.87           C
ATOM   4836  NE  ARG A 309      -2.121  40.979  41.161  1.00 28.59           N
ATOM   4837  CZ  ARG A 309      -2.873  40.061  41.767  1.00 36.72           C
ATOM   4838  NH1 ARG A 309      -2.666  38.769  41.558  1.00 37.30           N
ATOM   4839  NH2 ARG A 309      -3.861  40.437  42.574  1.00 34.10           N1+
ATOM   4840  H   ARG A 309      -3.864  39.265  36.571  1.00 22.54           H
ATOM   4841  HA  ARG A 309      -2.523  41.532  36.490  1.00 26.73           H
ATOM   4842  HB2 ARG A 309      -3.123  40.501  38.510  1.00 24.08           H
ATOM   4843  HB3 ARG A 309      -2.061  39.348  38.237  1.00 24.08           H
ATOM   4844  HG2 ARG A 309      -0.364  41.011  38.351  1.00 30.22           H
ATOM   4845  HG3 ARG A 309      -1.469  42.059  38.813  1.00 30.22           H
ATOM   4846  HD2 ARG A 309      -0.785  39.750  40.284  1.00 39.45           H
ATOM   4847  HD3 ARG A 309      -0.224  41.193  40.607  1.00 39.45           H
ATOM   4848  HE  ARG A 309      -2.370  41.799  41.234  1.00 34.31           H
ATOM   4849 HH11 ARG A 309      -2.034  38.499  41.044  1.00 44.76           H
ATOM   4850 HH12 ARG A 309      -3.168  38.190  41.951  1.00 44.76           H
ATOM   4851 HH21 ARG A 309      -4.009  41.275  42.711  1.00 40.93           H
ATOM   4852 HH22 ARG A 309      -4.357  39.845  42.954  1.00 40.93           H
ATOM   4853  N   LEU A 310      -0.896  38.934  35.558  1.00 18.07           N
ATOM   4854  CA  LEU A 310       0.298  38.531  34.819  1.00 19.86           C
ATOM   4855  C   LEU A 310       0.358  39.197  33.448  1.00 22.06           C
ATOM   4856  O   LEU A 310       1.441  39.549  32.959  1.00 19.15           O
ATOM   4857  CB  LEU A 310       0.319  37.009  34.684  1.00 18.89           C
ATOM   4858  CG  LEU A 310       0.750  36.187  35.900  1.00 23.08           C
ATOM   4859  CD1 LEU A 310       0.466  34.725  35.608  1.00 27.03           C
ATOM   4860  CD2 LEU A 310       2.233  36.404  36.229  1.00 24.58           C
ATOM   4861  H   LEU A 310      -1.418  38.286  35.776  1.00 21.68           H
ATOM   4862  HA  LEU A 310       1.087  38.798  35.313  1.00 23.84           H
ATOM   4863  HB2 LEU A 310      -0.574  36.711  34.445  1.00 22.67           H
ATOM   4864  HB3 LEU A 310       0.934  36.784  33.965  1.00 22.67           H
ATOM   4865  HG  LEU A 310       0.229  36.449  36.672  1.00 27.70           H
ATOM   4866 HD11 LEU A 310       0.678  34.202  36.395  1.00 32.44           H
ATOM   4867 HD12 LEU A 310      -0.475  34.628  35.391  1.00 32.44           H
ATOM   4868 HD13 LEU A 310       1.008  34.434  34.855  1.00 32.44           H
ATOM   4869 HD21 LEU A 310       2.473  35.861  36.997  1.00 29.50           H
ATOM   4870 HD22 LEU A 310       2.767  36.148  35.459  1.00 29.50           H
ATOM   4871 HD23 LEU A 310       2.384  37.341  36.433  1.00 29.50           H
ATOM   4872  N   VAL A 311      -0.793  39.386  32.810  1.00 17.57           N
[truncated: 68,139 more chars]
